# Supplementary material for: The transformative power of transformers in protein structure prediction
Source: Proc Natl Acad Sci U S A. 2023 Jul 31;120(32):e2303499120. doi: 10.1073/pnas.2303499120 (PMC10410766; doi:10.1073/pnas.2303499120)
Supplement: Supplementary file 2 — Dataset S01 (GZ) [file pnas.2303499120.sd01.gz › SI_Data/predicted_structures/RoseTTAFold/T1150.pdb]

HEADER                                            26-DEC-22   XXXX              
EXPDTA    THEORETICAL MODEL                                                     
REMARK 220                                                                      
REMARK 220 EXPERIMENTAL DETAILS                                                 
REMARK 220  EXPERIMENT TYPE                : THEORETICAL MODELLING              
REMARK 220  DATE OF DATA COLLECTION        : 26-DEC-22                          
REMARK 220                                                                      
REMARK 220 REMARK: MODEL GENERATED BY ROSETTA                                   
REMARK 220  VERSION 2022.39+release.d8d9982                                     
ATOM      1  N   SER A   1      -0.038   1.658   0.993  1.00  0.00           N  
ATOM      2  CA  SER A   1       1.411   1.762   0.881  1.00  0.00           C  
ATOM      3  C   SER A   1       1.887   3.176   0.674  1.00  0.00           C  
ATOM      4  O   SER A   1       1.489   3.850  -0.271  1.00  0.00           O  
ATOM      5  CB  SER A   1       1.935   0.938  -0.272  1.00  0.00           C  
ATOM      6  OG  SER A   1       3.319   1.181  -0.490  1.00  0.00           O  
ATOM      7 1H   SER A   1      -0.274   1.081   1.788  1.00  0.00           H  
ATOM      8 2H   SER A   1      -0.429   2.581   1.121  1.00  0.00           H  
ATOM      9 3H   SER A   1      -0.415   1.244   0.153  1.00  0.00           H  
ATOM     10  HA  SER A   1       1.850   1.388   1.806  1.00  0.00           H  
ATOM     11 1HB  SER A   1       1.780  -0.118  -0.058  1.00  0.00           H  
ATOM     12 2HB  SER A   1       1.375   1.175  -1.174  1.00  0.00           H  
ATOM     13  HG  SER A   1       3.591   0.492  -1.107  1.00  0.00           H  
ATOM     14  N   MET A   2       2.783   3.606   1.540  1.00  0.00           N  
ATOM     15  CA  MET A   2       3.416   4.910   1.431  1.00  0.00           C  
ATOM     16  C   MET A   2       4.896   4.726   1.110  1.00  0.00           C  
ATOM     17  O   MET A   2       5.734   5.586   1.407  1.00  0.00           O  
ATOM     18  CB  MET A   2       3.205   5.726   2.699  1.00  0.00           C  
ATOM     19  CG  MET A   2       1.750   6.107   2.952  1.00  0.00           C  
ATOM     20  SD  MET A   2       1.529   7.085   4.443  1.00  0.00           S  
ATOM     21  CE  MET A   2       2.302   8.618   3.923  1.00  0.00           C  
ATOM     22  H   MET A   2       3.062   3.005   2.303  1.00  0.00           H  
ATOM     23  HA  MET A   2       2.965   5.453   0.600  1.00  0.00           H  
ATOM     24 1HB  MET A   2       3.564   5.163   3.561  1.00  0.00           H  
ATOM     25 2HB  MET A   2       3.787   6.646   2.640  1.00  0.00           H  
ATOM     26 1HG  MET A   2       1.375   6.687   2.104  1.00  0.00           H  
ATOM     27 2HG  MET A   2       1.145   5.210   3.040  1.00  0.00           H  
ATOM     28 1HE  MET A   2       2.245   9.348   4.729  1.00  0.00           H  
ATOM     29 2HE  MET A   2       3.344   8.430   3.678  1.00  0.00           H  
ATOM     30 3HE  MET A   2       1.780   9.010   3.041  1.00  0.00           H  
ATOM     31  N   ARG A   3       5.219   3.612   0.443  1.00  0.00           N  
ATOM     32  CA  ARG A   3       6.614   3.320   0.129  1.00  0.00           C  
ATOM     33  C   ARG A   3       7.287   4.373  -0.739  1.00  0.00           C  
ATOM     34  O   ARG A   3       8.500   4.530  -0.672  1.00  0.00           O  
ATOM     35  CB  ARG A   3       6.754   1.972  -0.547  1.00  0.00           C  
ATOM     36  CG  ARG A   3       6.537   0.774   0.375  1.00  0.00           C  
ATOM     37  CD  ARG A   3       6.658  -0.514  -0.360  1.00  0.00           C  
ATOM     38  NE  ARG A   3       6.463  -1.665   0.504  1.00  0.00           N  
ATOM     39  CZ  ARG A   3       6.377  -2.938   0.070  1.00  0.00           C  
ATOM     40  NH1 ARG A   3       6.470  -3.201  -1.215  1.00  0.00           N  
ATOM     41  NH2 ARG A   3       6.201  -3.923   0.934  1.00  0.00           N  
ATOM     42  H   ARG A   3       4.497   2.931   0.180  1.00  0.00           H  
ATOM     43  HA  ARG A   3       7.155   3.262   1.068  1.00  0.00           H  
ATOM     44 1HB  ARG A   3       6.040   1.901  -1.366  1.00  0.00           H  
ATOM     45 2HB  ARG A   3       7.753   1.888  -0.974  1.00  0.00           H  
ATOM     46 1HG  ARG A   3       7.289   0.789   1.163  1.00  0.00           H  
ATOM     47 2HG  ARG A   3       5.545   0.830   0.822  1.00  0.00           H  
ATOM     48 1HD  ARG A   3       5.907  -0.549  -1.148  1.00  0.00           H  
ATOM     49 2HD  ARG A   3       7.651  -0.585  -0.803  1.00  0.00           H  
ATOM     50  HE  ARG A   3       6.387  -1.500   1.499  1.00  0.00           H  
ATOM     51 1HH1 ARG A   3       6.605  -2.449  -1.874  1.00  0.00           H  
ATOM     52 2HH1 ARG A   3       6.407  -4.155  -1.541  1.00  0.00           H  
ATOM     53 1HH2 ARG A   3       6.131  -3.723   1.922  1.00  0.00           H  
ATOM     54 2HH2 ARG A   3       6.139  -4.876   0.607  1.00  0.00           H  
ATOM     55  N   ILE A   4       6.529   5.112  -1.535  1.00  0.00           N  
ATOM     56  CA  ILE A   4       7.123   6.132  -2.384  1.00  0.00           C  
ATOM     57  C   ILE A   4       7.621   7.318  -1.553  1.00  0.00           C  
ATOM     58  O   ILE A   4       8.560   8.026  -1.940  1.00  0.00           O  
ATOM     59  CB  ILE A   4       6.087   6.618  -3.396  1.00  0.00           C  
ATOM     60  CG1 ILE A   4       4.965   7.390  -2.727  1.00  0.00           C  
ATOM     61  CG2 ILE A   4       5.489   5.433  -4.043  1.00  0.00           C  
ATOM     62  CD1 ILE A   4       4.036   7.958  -3.700  1.00  0.00           C  
ATOM     63  H   ILE A   4       5.532   4.953  -1.560  1.00  0.00           H  
ATOM     64  HA  ILE A   4       7.966   5.697  -2.918  1.00  0.00           H  
ATOM     65  HB  ILE A   4       6.553   7.258  -4.145  1.00  0.00           H  
ATOM     66 1HG1 ILE A   4       4.423   6.740  -2.039  1.00  0.00           H  
ATOM     67 2HG1 ILE A   4       5.368   8.231  -2.186  1.00  0.00           H  
ATOM     68 1HG2 ILE A   4       4.747   5.758  -4.756  1.00  0.00           H  
ATOM     69 2HG2 ILE A   4       6.259   4.874  -4.546  1.00  0.00           H  
ATOM     70 3HG2 ILE A   4       5.012   4.801  -3.295  1.00  0.00           H  
ATOM     71 1HD1 ILE A   4       3.270   8.510  -3.171  1.00  0.00           H  
ATOM     72 2HD1 ILE A   4       4.565   8.611  -4.372  1.00  0.00           H  
ATOM     73 3HD1 ILE A   4       3.589   7.155  -4.268  1.00  0.00           H  
ATOM     74  N   GLN A   5       7.012   7.535  -0.379  1.00  0.00           N  
ATOM     75  CA  GLN A   5       7.415   8.646   0.460  1.00  0.00           C  
ATOM     76  C   GLN A   5       8.670   8.209   1.178  1.00  0.00           C  
ATOM     77  O   GLN A   5       9.602   8.991   1.379  1.00  0.00           O  
ATOM     78  CB  GLN A   5       6.336   8.977   1.490  1.00  0.00           C  
ATOM     79  CG  GLN A   5       4.973   9.467   0.970  1.00  0.00           C  
ATOM     80  CD  GLN A   5       4.938  10.852   0.335  1.00  0.00           C  
ATOM     81  OE1 GLN A   5       5.706  11.753   0.691  1.00  0.00           O  
ATOM     82  NE2 GLN A   5       3.971  11.036  -0.553  1.00  0.00           N  
ATOM     83  H   GLN A   5       6.289   6.904  -0.043  1.00  0.00           H  
ATOM     84  HA  GLN A   5       7.636   9.517  -0.154  1.00  0.00           H  
ATOM     85 1HB  GLN A   5       6.146   8.089   2.095  1.00  0.00           H  
ATOM     86 2HB  GLN A   5       6.715   9.741   2.164  1.00  0.00           H  
ATOM     87 1HG  GLN A   5       4.619   8.751   0.229  1.00  0.00           H  
ATOM     88 2HG  GLN A   5       4.283   9.485   1.803  1.00  0.00           H  
ATOM     89 1HE2 GLN A   5       3.785  11.964  -0.949  1.00  0.00           H  
ATOM     90 2HE2 GLN A   5       3.343  10.290  -0.765  1.00  0.00           H  
ATOM     91  N   ARG A   6       8.694   6.924   1.543  1.00  0.00           N  
ATOM     92  CA  ARG A   6       9.822   6.352   2.256  1.00  0.00           C  
ATOM     93  C   ARG A   6      11.032   6.259   1.337  1.00  0.00           C  
ATOM     94  O   ARG A   6      12.147   6.606   1.726  1.00  0.00           O  
ATOM     95  CB  ARG A   6       9.456   4.974   2.775  1.00  0.00           C  
ATOM     96  CG  ARG A   6       8.411   4.976   3.892  1.00  0.00           C  
ATOM     97  CD  ARG A   6       8.030   3.599   4.311  1.00  0.00           C  
ATOM     98  NE  ARG A   6       7.034   3.610   5.374  1.00  0.00           N  
ATOM     99  CZ  ARG A   6       6.414   2.515   5.855  1.00  0.00           C  
ATOM    100  NH1 ARG A   6       6.695   1.328   5.362  1.00  0.00           N  
ATOM    101  NH2 ARG A   6       5.521   2.632   6.823  1.00  0.00           N  
ATOM    102  H   ARG A   6       7.875   6.346   1.348  1.00  0.00           H  
ATOM    103  HA  ARG A   6      10.066   6.996   3.100  1.00  0.00           H  
ATOM    104 1HB  ARG A   6       9.072   4.373   1.958  1.00  0.00           H  
ATOM    105 2HB  ARG A   6      10.349   4.478   3.151  1.00  0.00           H  
ATOM    106 1HG  ARG A   6       8.799   5.510   4.758  1.00  0.00           H  
ATOM    107 2HG  ARG A   6       7.509   5.479   3.528  1.00  0.00           H  
ATOM    108 1HD  ARG A   6       7.611   3.067   3.460  1.00  0.00           H  
ATOM    109 2HD  ARG A   6       8.910   3.071   4.672  1.00  0.00           H  
ATOM    110  HE  ARG A   6       6.791   4.505   5.780  1.00  0.00           H  
ATOM    111 1HH1 ARG A   6       7.378   1.237   4.624  1.00  0.00           H  
ATOM    112 2HH1 ARG A   6       6.231   0.508   5.727  1.00  0.00           H  
ATOM    113 1HH2 ARG A   6       5.305   3.543   7.204  1.00  0.00           H  
ATOM    114 2HH2 ARG A   6       5.058   1.811   7.185  1.00  0.00           H  
ATOM    115  N   ALA A   7      10.805   5.845   0.085  1.00  0.00           N  
ATOM    116  CA  ALA A   7      11.877   5.759  -0.889  1.00  0.00           C  
ATOM    117  C   ALA A   7      12.450   7.136  -1.133  1.00  0.00           C  
ATOM    118  O   ALA A   7      13.666   7.309  -1.160  1.00  0.00           O  
ATOM    119  CB  ALA A   7      11.371   5.169  -2.194  1.00  0.00           C  
ATOM    120  H   ALA A   7       9.874   5.556  -0.188  1.00  0.00           H  
ATOM    121  HA  ALA A   7      12.664   5.122  -0.484  1.00  0.00           H  
ATOM    122 1HB  ALA A   7      12.192   5.102  -2.909  1.00  0.00           H  
ATOM    123 2HB  ALA A   7      10.968   4.175  -2.009  1.00  0.00           H  
ATOM    124 3HB  ALA A   7      10.588   5.810  -2.596  1.00  0.00           H  
ATOM    125  N   THR A   8      11.571   8.140  -1.233  1.00  0.00           N  
ATOM    126  CA  THR A   8      12.013   9.501  -1.447  1.00  0.00           C  
ATOM    127  C   THR A   8      12.796  10.012  -0.244  1.00  0.00           C  
ATOM    128  O   THR A   8      13.835  10.655  -0.402  1.00  0.00           O  
ATOM    129  CB  THR A   8      10.848  10.432  -1.754  1.00  0.00           C  
ATOM    130  OG1 THR A   8      10.180   9.984  -2.943  1.00  0.00           O  
ATOM    131  CG2 THR A   8      11.418  11.802  -1.980  1.00  0.00           C  
ATOM    132  H   THR A   8      10.567   7.961  -1.212  1.00  0.00           H  
ATOM    133  HA  THR A   8      12.679   9.512  -2.308  1.00  0.00           H  
ATOM    134  HB  THR A   8      10.138  10.446  -0.924  1.00  0.00           H  
ATOM    135  HG1 THR A   8       9.656   9.176  -2.725  1.00  0.00           H  
ATOM    136 1HG2 THR A   8      10.645  12.499  -2.220  1.00  0.00           H  
ATOM    137 2HG2 THR A   8      11.936  12.132  -1.081  1.00  0.00           H  
ATOM    138 3HG2 THR A   8      12.121  11.743  -2.802  1.00  0.00           H  
ATOM    139  N   ARG A   9      12.313   9.729   0.966  1.00  0.00           N  
ATOM    140  CA  ARG A   9      13.041  10.131   2.157  1.00  0.00           C  
ATOM    141  C   ARG A   9      14.445   9.562   2.123  1.00  0.00           C  
ATOM    142  O   ARG A   9      15.426  10.302   2.234  1.00  0.00           O  
ATOM    143  CB  ARG A   9      12.341   9.640   3.416  1.00  0.00           C  
ATOM    144  CG  ARG A   9      13.065   9.975   4.723  1.00  0.00           C  
ATOM    145  CD  ARG A   9      12.361   9.425   5.928  1.00  0.00           C  
ATOM    146  NE  ARG A   9      12.273   7.952   5.945  1.00  0.00           N  
ATOM    147  CZ  ARG A   9      13.265   7.100   6.319  1.00  0.00           C  
ATOM    148  NH1 ARG A   9      14.442   7.545   6.709  1.00  0.00           N  
ATOM    149  NH2 ARG A   9      13.049   5.791   6.307  1.00  0.00           N  
ATOM    150  H   ARG A   9      11.428   9.235   1.065  1.00  0.00           H  
ATOM    151  HA  ARG A   9      13.102  11.218   2.182  1.00  0.00           H  
ATOM    152 1HB  ARG A   9      11.337  10.058   3.462  1.00  0.00           H  
ATOM    153 2HB  ARG A   9      12.239   8.560   3.372  1.00  0.00           H  
ATOM    154 1HG  ARG A   9      14.066   9.539   4.693  1.00  0.00           H  
ATOM    155 2HG  ARG A   9      13.150  11.055   4.835  1.00  0.00           H  
ATOM    156 1HD  ARG A   9      12.906   9.738   6.820  1.00  0.00           H  
ATOM    157 2HD  ARG A   9      11.349   9.824   5.964  1.00  0.00           H  
ATOM    158  HE  ARG A   9      11.398   7.544   5.657  1.00  0.00           H  
ATOM    159 1HH1 ARG A   9      14.665   8.549   6.727  1.00  0.00           H  
ATOM    160 2HH1 ARG A   9      15.165   6.899   6.983  1.00  0.00           H  
ATOM    161 1HH2 ARG A   9      12.154   5.427   6.026  1.00  0.00           H  
ATOM    162 2HH2 ARG A   9      13.785   5.161   6.587  1.00  0.00           H  
ATOM    163  N   LEU A  10      14.547   8.253   1.898  1.00  0.00           N  
ATOM    164  CA  LEU A  10      15.841   7.604   1.879  1.00  0.00           C  
ATOM    165  C   LEU A  10      16.706   8.151   0.768  1.00  0.00           C  
ATOM    166  O   LEU A  10      17.900   8.370   0.960  1.00  0.00           O  
ATOM    167  CB  LEU A  10      15.655   6.102   1.708  1.00  0.00           C  
ATOM    168  CG  LEU A  10      15.038   5.407   2.903  1.00  0.00           C  
ATOM    169  CD1 LEU A  10      14.727   3.977   2.536  1.00  0.00           C  
ATOM    170  CD2 LEU A  10      16.007   5.494   4.071  1.00  0.00           C  
ATOM    171  H   LEU A  10      13.703   7.692   1.770  1.00  0.00           H  
ATOM    172  HA  LEU A  10      16.335   7.796   2.831  1.00  0.00           H  
ATOM    173 1HB  LEU A  10      15.002   5.934   0.846  1.00  0.00           H  
ATOM    174 2HB  LEU A  10      16.621   5.647   1.506  1.00  0.00           H  
ATOM    175  HG  LEU A  10      14.105   5.899   3.174  1.00  0.00           H  
ATOM    176 1HD1 LEU A  10      14.275   3.471   3.387  1.00  0.00           H  
ATOM    177 2HD1 LEU A  10      14.029   3.969   1.694  1.00  0.00           H  
ATOM    178 3HD1 LEU A  10      15.645   3.467   2.253  1.00  0.00           H  
ATOM    179 1HD2 LEU A  10      15.578   5.001   4.938  1.00  0.00           H  
ATOM    180 2HD2 LEU A  10      16.944   5.005   3.803  1.00  0.00           H  
ATOM    181 3HD2 LEU A  10      16.201   6.546   4.308  1.00  0.00           H  
ATOM    182  N   TYR A  11      16.101   8.437  -0.377  1.00  0.00           N  
ATOM    183  CA  TYR A  11      16.829   8.977  -1.500  1.00  0.00           C  
ATOM    184  C   TYR A  11      17.496  10.258  -1.086  1.00  0.00           C  
ATOM    185  O   TYR A  11      18.700  10.419  -1.257  1.00  0.00           O  
ATOM    186  CB  TYR A  11      15.881   9.268  -2.645  1.00  0.00           C  
ATOM    187  CG  TYR A  11      16.498   9.769  -3.861  1.00  0.00           C  
ATOM    188  CD1 TYR A  11      17.812   9.475  -4.135  1.00  0.00           C  
ATOM    189  CD2 TYR A  11      15.728  10.464  -4.760  1.00  0.00           C  
ATOM    190  CE1 TYR A  11      18.356   9.870  -5.313  1.00  0.00           C  
ATOM    191  CE2 TYR A  11      16.273  10.860  -5.944  1.00  0.00           C  
ATOM    192  CZ  TYR A  11      17.574  10.555  -6.220  1.00  0.00           C  
ATOM    193  OH  TYR A  11      18.099  10.905  -7.395  1.00  0.00           O  
ATOM    194  H   TYR A  11      15.112   8.232  -0.495  1.00  0.00           H  
ATOM    195  HA  TYR A  11      17.594   8.266  -1.809  1.00  0.00           H  
ATOM    196 1HB  TYR A  11      15.306   8.399  -2.876  1.00  0.00           H  
ATOM    197 2HB  TYR A  11      15.179  10.019  -2.327  1.00  0.00           H  
ATOM    198  HD1 TYR A  11      18.411   8.914  -3.418  1.00  0.00           H  
ATOM    199  HD2 TYR A  11      14.683  10.679  -4.534  1.00  0.00           H  
ATOM    200  HE1 TYR A  11      19.391   9.630  -5.541  1.00  0.00           H  
ATOM    201  HE2 TYR A  11      15.669  11.398  -6.676  1.00  0.00           H  
ATOM    202  HH  TYR A  11      17.443  11.379  -7.909  1.00  0.00           H  
ATOM    203  N   ASN A  12      16.717  11.172  -0.514  1.00  0.00           N  
ATOM    204  CA  ASN A  12      17.242  12.461  -0.119  1.00  0.00           C  
ATOM    205  C   ASN A  12      18.316  12.331   0.959  1.00  0.00           C  
ATOM    206  O   ASN A  12      19.323  13.045   0.913  1.00  0.00           O  
ATOM    207  CB  ASN A  12      16.096  13.348   0.318  1.00  0.00           C  
ATOM    208  CG  ASN A  12      15.277  13.777  -0.867  1.00  0.00           C  
ATOM    209  OD1 ASN A  12      15.760  13.758  -1.994  1.00  0.00           O  
ATOM    210  ND2 ASN A  12      14.060  14.146  -0.662  1.00  0.00           N  
ATOM    211  H   ASN A  12      15.726  10.967  -0.372  1.00  0.00           H  
ATOM    212  HA  ASN A  12      17.713  12.916  -0.986  1.00  0.00           H  
ATOM    213 1HB  ASN A  12      15.455  12.795   1.012  1.00  0.00           H  
ATOM    214 2HB  ASN A  12      16.477  14.227   0.837  1.00  0.00           H  
ATOM    215 1HD2 ASN A  12      13.515  14.400  -1.466  1.00  0.00           H  
ATOM    216 2HD2 ASN A  12      13.677  14.144   0.258  1.00  0.00           H  
ATOM    217  N   GLU A  13      18.140  11.395   1.900  1.00  0.00           N  
ATOM    218  CA  GLU A  13      19.147  11.192   2.939  1.00  0.00           C  
ATOM    219  C   GLU A  13      20.447  10.668   2.324  1.00  0.00           C  
ATOM    220  O   GLU A  13      21.546  11.117   2.682  1.00  0.00           O  
ATOM    221  CB  GLU A  13      18.630  10.216   4.002  1.00  0.00           C  
ATOM    222  CG  GLU A  13      17.483  10.771   4.866  1.00  0.00           C  
ATOM    223  CD  GLU A  13      16.888   9.749   5.806  1.00  0.00           C  
ATOM    224  OE1 GLU A  13      17.362   8.637   5.830  1.00  0.00           O  
ATOM    225  OE2 GLU A  13      15.924  10.067   6.480  1.00  0.00           O  
ATOM    226  H   GLU A  13      17.284  10.839   1.904  1.00  0.00           H  
ATOM    227  HA  GLU A  13      19.354  12.150   3.413  1.00  0.00           H  
ATOM    228 1HB  GLU A  13      18.270   9.309   3.512  1.00  0.00           H  
ATOM    229 2HB  GLU A  13      19.445   9.929   4.663  1.00  0.00           H  
ATOM    230 1HG  GLU A  13      17.864  11.604   5.451  1.00  0.00           H  
ATOM    231 2HG  GLU A  13      16.704  11.156   4.213  1.00  0.00           H  
ATOM    232  N   TRP A  14      20.323   9.757   1.352  1.00  0.00           N  
ATOM    233  CA  TRP A  14      21.507   9.233   0.707  1.00  0.00           C  
ATOM    234  C   TRP A  14      22.135  10.299  -0.133  1.00  0.00           C  
ATOM    235  O   TRP A  14      23.345  10.450  -0.126  1.00  0.00           O  
ATOM    236  CB  TRP A  14      21.212   8.021  -0.177  1.00  0.00           C  
ATOM    237  CG  TRP A  14      20.977   6.786   0.601  1.00  0.00           C  
ATOM    238  CD1 TRP A  14      19.836   6.042   0.683  1.00  0.00           C  
ATOM    239  CD2 TRP A  14      21.934   6.153   1.468  1.00  0.00           C  
ATOM    240  NE1 TRP A  14      20.026   4.983   1.535  1.00  0.00           N  
ATOM    241  CE2 TRP A  14      21.306   5.040   2.029  1.00  0.00           C  
ATOM    242  CE3 TRP A  14      23.259   6.443   1.817  1.00  0.00           C  
ATOM    243  CZ2 TRP A  14      21.957   4.210   2.918  1.00  0.00           C  
ATOM    244  CZ3 TRP A  14      23.908   5.608   2.711  1.00  0.00           C  
ATOM    245  CH2 TRP A  14      23.273   4.528   3.247  1.00  0.00           C  
ATOM    246  H   TRP A  14      19.403   9.409   1.090  1.00  0.00           H  
ATOM    247  HA  TRP A  14      22.218   8.934   1.477  1.00  0.00           H  
ATOM    248 1HB  TRP A  14      20.319   8.224  -0.776  1.00  0.00           H  
ATOM    249 2HB  TRP A  14      22.042   7.857  -0.865  1.00  0.00           H  
ATOM    250  HD1 TRP A  14      18.913   6.256   0.150  1.00  0.00           H  
ATOM    251  HE1 TRP A  14      19.341   4.281   1.770  1.00  0.00           H  
ATOM    252  HE3 TRP A  14      23.764   7.309   1.392  1.00  0.00           H  
ATOM    253  HZ2 TRP A  14      21.478   3.336   3.361  1.00  0.00           H  
ATOM    254  HZ3 TRP A  14      24.937   5.830   2.982  1.00  0.00           H  
ATOM    255  HH2 TRP A  14      23.814   3.889   3.949  1.00  0.00           H  
ATOM    256  N   MET A  15      21.334  11.112  -0.805  1.00  0.00           N  
ATOM    257  CA  MET A  15      21.948  12.137  -1.605  1.00  0.00           C  
ATOM    258  C   MET A  15      22.668  13.116  -0.714  1.00  0.00           C  
ATOM    259  O   MET A  15      23.761  13.545  -1.058  1.00  0.00           O  
ATOM    260  CB  MET A  15      20.957  12.901  -2.474  1.00  0.00           C  
ATOM    261  CG  MET A  15      20.383  12.144  -3.601  1.00  0.00           C  
ATOM    262  SD  MET A  15      19.523  13.195  -4.750  1.00  0.00           S  
ATOM    263  CE  MET A  15      18.065  13.662  -3.886  1.00  0.00           C  
ATOM    264  H   MET A  15      20.328  10.987  -0.793  1.00  0.00           H  
ATOM    265  HA  MET A  15      22.686  11.671  -2.256  1.00  0.00           H  
ATOM    266 1HB  MET A  15      20.126  13.230  -1.850  1.00  0.00           H  
ATOM    267 2HB  MET A  15      21.427  13.785  -2.876  1.00  0.00           H  
ATOM    268 1HG  MET A  15      21.135  11.617  -4.113  1.00  0.00           H  
ATOM    269 2HG  MET A  15      19.687  11.430  -3.212  1.00  0.00           H  
ATOM    270 1HE  MET A  15      17.460  14.310  -4.517  1.00  0.00           H  
ATOM    271 2HE  MET A  15      17.498  12.771  -3.629  1.00  0.00           H  
ATOM    272 3HE  MET A  15      18.337  14.197  -2.976  1.00  0.00           H  
ATOM    273  N   ALA A  16      22.123  13.424   0.463  1.00  0.00           N  
ATOM    274  CA  ALA A  16      22.771  14.388   1.338  1.00  0.00           C  
ATOM    275  C   ALA A  16      24.188  13.957   1.661  1.00  0.00           C  
ATOM    276  O   ALA A  16      25.122  14.756   1.539  1.00  0.00           O  
ATOM    277  CB  ALA A  16      21.957  14.550   2.599  1.00  0.00           C  
ATOM    278  H   ALA A  16      21.214  13.041   0.725  1.00  0.00           H  
ATOM    279  HA  ALA A  16      22.824  15.334   0.842  1.00  0.00           H  
ATOM    280 1HB  ALA A  16      22.422  15.286   3.245  1.00  0.00           H  
ATOM    281 2HB  ALA A  16      20.950  14.878   2.337  1.00  0.00           H  
ATOM    282 3HB  ALA A  16      21.900  13.596   3.118  1.00  0.00           H  
ATOM    283  N   LEU A  17      24.364  12.661   1.895  1.00  0.00           N  
ATOM    284  CA  LEU A  17      25.659  12.056   2.186  1.00  0.00           C  
ATOM    285  C   LEU A  17      26.745  12.309   1.130  1.00  0.00           C  
ATOM    286  O   LEU A  17      27.935  12.304   1.456  1.00  0.00           O  
ATOM    287  CB  LEU A  17      25.497  10.546   2.386  1.00  0.00           C  
ATOM    288  CG  LEU A  17      26.765   9.794   2.755  1.00  0.00           C  
ATOM    289  CD1 LEU A  17      27.339  10.350   4.040  1.00  0.00           C  
ATOM    290  CD2 LEU A  17      26.435   8.333   2.920  1.00  0.00           C  
ATOM    291  H   LEU A  17      23.530  12.067   1.942  1.00  0.00           H  
ATOM    292  HA  LEU A  17      26.008  12.478   3.126  1.00  0.00           H  
ATOM    293 1HB  LEU A  17      24.748  10.371   3.155  1.00  0.00           H  
ATOM    294 2HB  LEU A  17      25.137  10.118   1.463  1.00  0.00           H  
ATOM    295  HG  LEU A  17      27.499   9.917   1.962  1.00  0.00           H  
ATOM    296 1HD1 LEU A  17      28.249   9.807   4.299  1.00  0.00           H  
ATOM    297 2HD1 LEU A  17      27.572  11.406   3.906  1.00  0.00           H  
ATOM    298 3HD1 LEU A  17      26.611  10.237   4.842  1.00  0.00           H  
ATOM    299 1HD2 LEU A  17      27.332   7.781   3.177  1.00  0.00           H  
ATOM    300 2HD2 LEU A  17      25.696   8.217   3.712  1.00  0.00           H  
ATOM    301 3HD2 LEU A  17      26.030   7.955   1.999  1.00  0.00           H  
ATOM    302  N   TYR A  18      26.353  12.439  -0.137  1.00  0.00           N  
ATOM    303  CA  TYR A  18      27.321  12.570  -1.220  1.00  0.00           C  
ATOM    304  C   TYR A  18      27.243  13.906  -1.978  1.00  0.00           C  
ATOM    305  O   TYR A  18      28.211  14.311  -2.625  1.00  0.00           O  
ATOM    306  CB  TYR A  18      27.056  11.463  -2.229  1.00  0.00           C  
ATOM    307  CG  TYR A  18      27.037  10.084  -1.647  1.00  0.00           C  
ATOM    308  CD1 TYR A  18      25.819   9.514  -1.457  1.00  0.00           C  
ATOM    309  CD2 TYR A  18      28.173   9.391  -1.337  1.00  0.00           C  
ATOM    310  CE1 TYR A  18      25.686   8.256  -0.959  1.00  0.00           C  
ATOM    311  CE2 TYR A  18      28.061   8.109  -0.836  1.00  0.00           C  
ATOM    312  CZ  TYR A  18      26.805   7.535  -0.648  1.00  0.00           C  
ATOM    313  OH  TYR A  18      26.649   6.248  -0.164  1.00  0.00           O  
ATOM    314  H   TYR A  18      25.359  12.478  -0.349  1.00  0.00           H  
ATOM    315  HA  TYR A  18      28.324  12.475  -0.807  1.00  0.00           H  
ATOM    316 1HB  TYR A  18      26.089  11.637  -2.677  1.00  0.00           H  
ATOM    317 2HB  TYR A  18      27.799  11.495  -3.022  1.00  0.00           H  
ATOM    318  HD1 TYR A  18      24.940  10.082  -1.728  1.00  0.00           H  
ATOM    319  HD2 TYR A  18      29.152   9.841  -1.491  1.00  0.00           H  
ATOM    320  HE1 TYR A  18      24.690   7.830  -0.829  1.00  0.00           H  
ATOM    321  HE2 TYR A  18      28.952   7.572  -0.604  1.00  0.00           H  
ATOM    322  HH  TYR A  18      25.730   6.135   0.123  1.00  0.00           H  
ATOM    323  N   THR A  19      26.072  14.551  -1.949  1.00  0.00           N  
ATOM    324  CA  THR A  19      25.810  15.699  -2.803  1.00  0.00           C  
ATOM    325  C   THR A  19      25.389  16.990  -2.096  1.00  0.00           C  
ATOM    326  O   THR A  19      25.359  18.041  -2.737  1.00  0.00           O  
ATOM    327  CB  THR A  19      24.641  15.375  -3.779  1.00  0.00           C  
ATOM    328  OG1 THR A  19      23.459  15.265  -3.059  1.00  0.00           O  
ATOM    329  CG2 THR A  19      24.816  14.031  -4.423  1.00  0.00           C  
ATOM    330  H   THR A  19      25.327  14.193  -1.379  1.00  0.00           H  
ATOM    331  HA  THR A  19      26.722  15.916  -3.344  1.00  0.00           H  
ATOM    332  HB  THR A  19      24.553  16.159  -4.526  1.00  0.00           H  
ATOM    333  HG1 THR A  19      23.612  14.679  -2.299  1.00  0.00           H  
ATOM    334 1HG2 THR A  19      23.968  13.829  -5.076  1.00  0.00           H  
ATOM    335 2HG2 THR A  19      25.697  13.992  -4.981  1.00  0.00           H  
ATOM    336 3HG2 THR A  19      24.849  13.282  -3.646  1.00  0.00           H  
ATOM    337  N   VAL A  20      24.998  16.921  -0.817  1.00  0.00           N  
ATOM    338  CA  VAL A  20      24.428  18.079  -0.119  1.00  0.00           C  
ATOM    339  C   VAL A  20      23.446  18.921  -0.972  1.00  0.00           C  
ATOM    340  O   VAL A  20      23.718  20.097  -1.205  1.00  0.00           O  
ATOM    341  CB  VAL A  20      25.563  19.013   0.328  1.00  0.00           C  
ATOM    342  CG1 VAL A  20      25.011  20.065   1.293  1.00  0.00           C  
ATOM    343  CG2 VAL A  20      26.665  18.188   0.971  1.00  0.00           C  
ATOM    344  H   VAL A  20      25.081  16.055  -0.285  1.00  0.00           H  
ATOM    345  HA  VAL A  20      23.913  17.717   0.767  1.00  0.00           H  
ATOM    346  HB  VAL A  20      25.959  19.543  -0.537  1.00  0.00           H  
ATOM    347 1HG1 VAL A  20      25.819  20.730   1.593  1.00  0.00           H  
ATOM    348 2HG1 VAL A  20      24.228  20.642   0.798  1.00  0.00           H  
ATOM    349 3HG1 VAL A  20      24.599  19.576   2.172  1.00  0.00           H  
ATOM    350 1HG2 VAL A  20      27.473  18.850   1.291  1.00  0.00           H  
ATOM    351 2HG2 VAL A  20      26.272  17.672   1.824  1.00  0.00           H  
ATOM    352 3HG2 VAL A  20      27.054  17.462   0.264  1.00  0.00           H  
ATOM    353  N   PRO A  21      22.281  18.370  -1.404  1.00  0.00           N  
ATOM    354  CA  PRO A  21      21.311  19.000  -2.278  1.00  0.00           C  
ATOM    355  C   PRO A  21      20.772  20.276  -1.697  1.00  0.00           C  
ATOM    356  O   PRO A  21      20.623  20.400  -0.479  1.00  0.00           O  
ATOM    357  CB  PRO A  21      20.164  17.993  -2.328  1.00  0.00           C  
ATOM    358  CG  PRO A  21      20.764  16.702  -1.971  1.00  0.00           C  
ATOM    359  CD  PRO A  21      21.843  17.050  -0.959  1.00  0.00           C  
ATOM    360  HA  PRO A  21      21.758  19.168  -3.273  1.00  0.00           H  
ATOM    361 1HB  PRO A  21      19.388  18.321  -1.626  1.00  0.00           H  
ATOM    362 2HB  PRO A  21      19.713  17.981  -3.326  1.00  0.00           H  
ATOM    363 1HG  PRO A  21      19.998  16.027  -1.564  1.00  0.00           H  
ATOM    364 2HG  PRO A  21      21.152  16.227  -2.882  1.00  0.00           H  
ATOM    365 1HD  PRO A  21      21.431  17.102   0.057  1.00  0.00           H  
ATOM    366 2HD  PRO A  21      22.597  16.320  -1.063  1.00  0.00           H  
ATOM    367  N   VAL A  22      20.410  21.196  -2.563  1.00  0.00           N  
ATOM    368  CA  VAL A  22      19.785  22.414  -2.122  1.00  0.00           C  
ATOM    369  C   VAL A  22      18.314  22.128  -1.863  1.00  0.00           C  
ATOM    370  O   VAL A  22      17.574  21.741  -2.776  1.00  0.00           O  
ATOM    371  CB  VAL A  22      19.969  23.488  -3.203  1.00  0.00           C  
ATOM    372  CG1 VAL A  22      19.257  24.777  -2.820  1.00  0.00           C  
ATOM    373  CG2 VAL A  22      21.456  23.705  -3.397  1.00  0.00           C  
ATOM    374  H   VAL A  22      20.585  21.046  -3.556  1.00  0.00           H  
ATOM    375  HA  VAL A  22      20.260  22.744  -1.196  1.00  0.00           H  
ATOM    376  HB  VAL A  22      19.531  23.138  -4.142  1.00  0.00           H  
ATOM    377 1HG1 VAL A  22      19.399  25.518  -3.611  1.00  0.00           H  
ATOM    378 2HG1 VAL A  22      18.209  24.579  -2.703  1.00  0.00           H  
ATOM    379 3HG1 VAL A  22      19.664  25.160  -1.885  1.00  0.00           H  
ATOM    380 1HG2 VAL A  22      21.625  24.442  -4.161  1.00  0.00           H  
ATOM    381 2HG2 VAL A  22      21.895  24.047  -2.460  1.00  0.00           H  
ATOM    382 3HG2 VAL A  22      21.921  22.759  -3.695  1.00  0.00           H  
ATOM    383  N   GLU A  23      17.873  22.354  -0.631  1.00  0.00           N  
ATOM    384  CA  GLU A  23      16.502  22.025  -0.266  1.00  0.00           C  
ATOM    385  C   GLU A  23      15.493  22.887  -1.013  1.00  0.00           C  
ATOM    386  O   GLU A  23      14.399  22.426  -1.343  1.00  0.00           O  
ATOM    387  CB  GLU A  23      16.300  22.148   1.238  1.00  0.00           C  
ATOM    388  CG  GLU A  23      17.067  21.111   2.093  1.00  0.00           C  
ATOM    389  CD  GLU A  23      16.704  19.653   1.849  1.00  0.00           C  
ATOM    390  OE1 GLU A  23      15.543  19.337   1.820  1.00  0.00           O  
ATOM    391  OE2 GLU A  23      17.604  18.850   1.725  1.00  0.00           O  
ATOM    392  H   GLU A  23      18.517  22.695   0.072  1.00  0.00           H  
ATOM    393  HA  GLU A  23      16.322  20.985  -0.540  1.00  0.00           H  
ATOM    394 1HB  GLU A  23      16.630  23.124   1.558  1.00  0.00           H  
ATOM    395 2HB  GLU A  23      15.239  22.071   1.476  1.00  0.00           H  
ATOM    396 1HG  GLU A  23      18.134  21.234   1.897  1.00  0.00           H  
ATOM    397 2HG  GLU A  23      16.896  21.345   3.144  1.00  0.00           H  
ATOM    398  N   SER A  24      15.856  24.136  -1.317  1.00  0.00           N  
ATOM    399  CA  SER A  24      14.926  25.000  -2.038  1.00  0.00           C  
ATOM    400  C   SER A  24      14.600  24.387  -3.392  1.00  0.00           C  
ATOM    401  O   SER A  24      13.444  24.377  -3.821  1.00  0.00           O  
ATOM    402  CB  SER A  24      15.534  26.370  -2.287  1.00  0.00           C  
ATOM    403  OG  SER A  24      15.758  27.059  -1.098  1.00  0.00           O  
ATOM    404  H   SER A  24      16.765  24.474  -1.040  1.00  0.00           H  
ATOM    405  HA  SER A  24      14.005  25.097  -1.463  1.00  0.00           H  
ATOM    406 1HB  SER A  24      16.470  26.261  -2.831  1.00  0.00           H  
ATOM    407 2HB  SER A  24      14.863  26.945  -2.921  1.00  0.00           H  
ATOM    408  HG  SER A  24      16.142  27.909  -1.353  1.00  0.00           H  
ATOM    409  N   ASP A  25      15.621  23.851  -4.055  1.00  0.00           N  
ATOM    410  CA  ASP A  25      15.428  23.302  -5.379  1.00  0.00           C  
ATOM    411  C   ASP A  25      14.727  21.964  -5.293  1.00  0.00           C  
ATOM    412  O   ASP A  25      13.895  21.647  -6.144  1.00  0.00           O  
ATOM    413  CB  ASP A  25      16.746  23.190  -6.115  1.00  0.00           C  
ATOM    414  CG  ASP A  25      17.349  24.552  -6.414  1.00  0.00           C  
ATOM    415  OD1 ASP A  25      16.684  25.547  -6.255  1.00  0.00           O  
ATOM    416  OD2 ASP A  25      18.478  24.579  -6.826  1.00  0.00           O  
ATOM    417  H   ASP A  25      16.539  23.836  -3.634  1.00  0.00           H  
ATOM    418  HA  ASP A  25      14.790  23.979  -5.942  1.00  0.00           H  
ATOM    419 1HB  ASP A  25      17.445  22.638  -5.489  1.00  0.00           H  
ATOM    420 2HB  ASP A  25      16.614  22.636  -7.044  1.00  0.00           H  
ATOM    421  N   LEU A  26      15.021  21.173  -4.254  1.00  0.00           N  
ATOM    422  CA  LEU A  26      14.306  19.911  -4.149  1.00  0.00           C  
ATOM    423  C   LEU A  26      12.818  20.169  -3.989  1.00  0.00           C  
ATOM    424  O   LEU A  26      12.003  19.519  -4.643  1.00  0.00           O  
ATOM    425  CB  LEU A  26      14.775  19.063  -2.958  1.00  0.00           C  
ATOM    426  CG  LEU A  26      16.140  18.394  -3.042  1.00  0.00           C  
ATOM    427  CD1 LEU A  26      16.448  17.749  -1.697  1.00  0.00           C  
ATOM    428  CD2 LEU A  26      16.109  17.337  -4.137  1.00  0.00           C  
ATOM    429  H   LEU A  26      15.736  21.439  -3.576  1.00  0.00           H  
ATOM    430  HA  LEU A  26      14.464  19.345  -5.066  1.00  0.00           H  
ATOM    431 1HB  LEU A  26      14.787  19.706  -2.076  1.00  0.00           H  
ATOM    432 2HB  LEU A  26      14.048  18.293  -2.788  1.00  0.00           H  
ATOM    433  HG  LEU A  26      16.913  19.136  -3.258  1.00  0.00           H  
ATOM    434 1HD1 LEU A  26      17.405  17.253  -1.736  1.00  0.00           H  
ATOM    435 2HD1 LEU A  26      16.467  18.513  -0.916  1.00  0.00           H  
ATOM    436 3HD1 LEU A  26      15.680  17.012  -1.464  1.00  0.00           H  
ATOM    437 1HD2 LEU A  26      17.077  16.846  -4.184  1.00  0.00           H  
ATOM    438 2HD2 LEU A  26      15.341  16.597  -3.905  1.00  0.00           H  
ATOM    439 3HD2 LEU A  26      15.888  17.807  -5.092  1.00  0.00           H  
ATOM    440  N   GLN A  27      12.443  21.162  -3.180  1.00  0.00           N  
ATOM    441  CA  GLN A  27      11.022  21.412  -2.994  1.00  0.00           C  
ATOM    442  C   GLN A  27      10.390  21.906  -4.294  1.00  0.00           C  
ATOM    443  O   GLN A  27       9.281  21.489  -4.642  1.00  0.00           O  
ATOM    444  CB  GLN A  27      10.785  22.394  -1.842  1.00  0.00           C  
ATOM    445  CG  GLN A  27      11.133  21.803  -0.473  1.00  0.00           C  
ATOM    446  CD  GLN A  27      10.893  22.741   0.699  1.00  0.00           C  
ATOM    447  OE1 GLN A  27       9.882  22.644   1.403  1.00  0.00           O  
ATOM    448  NE2 GLN A  27      11.808  23.657   0.934  1.00  0.00           N  
ATOM    449  H   GLN A  27      13.137  21.702  -2.661  1.00  0.00           H  
ATOM    450  HA  GLN A  27      10.542  20.473  -2.728  1.00  0.00           H  
ATOM    451 1HB  GLN A  27      11.410  23.279  -1.996  1.00  0.00           H  
ATOM    452 2HB  GLN A  27       9.747  22.713  -1.837  1.00  0.00           H  
ATOM    453 1HG  GLN A  27      10.521  20.921  -0.321  1.00  0.00           H  
ATOM    454 2HG  GLN A  27      12.187  21.522  -0.471  1.00  0.00           H  
ATOM    455 1HE2 GLN A  27      11.679  24.292   1.709  1.00  0.00           H  
ATOM    456 2HE2 GLN A  27      12.621  23.711   0.347  1.00  0.00           H  
ATOM    457  N   LEU A  28      11.104  22.733  -5.068  1.00  0.00           N  
ATOM    458  CA  LEU A  28      10.533  23.182  -6.334  1.00  0.00           C  
ATOM    459  C   LEU A  28      10.320  21.993  -7.271  1.00  0.00           C  
ATOM    460  O   LEU A  28       9.283  21.892  -7.941  1.00  0.00           O  
ATOM    461  CB  LEU A  28      11.465  24.195  -7.020  1.00  0.00           C  
ATOM    462  CG  LEU A  28      11.602  25.567  -6.349  1.00  0.00           C  
ATOM    463  CD1 LEU A  28      12.716  26.372  -7.055  1.00  0.00           C  
ATOM    464  CD2 LEU A  28      10.267  26.289  -6.412  1.00  0.00           C  
ATOM    465  H   LEU A  28      12.016  23.082  -4.760  1.00  0.00           H  
ATOM    466  HA  LEU A  28       9.571  23.651  -6.136  1.00  0.00           H  
ATOM    467 1HB  LEU A  28      12.462  23.756  -7.069  1.00  0.00           H  
ATOM    468 2HB  LEU A  28      11.115  24.354  -8.037  1.00  0.00           H  
ATOM    469  HG  LEU A  28      11.884  25.440  -5.314  1.00  0.00           H  
ATOM    470 1HD1 LEU A  28      12.824  27.342  -6.574  1.00  0.00           H  
ATOM    471 2HD1 LEU A  28      13.664  25.829  -6.983  1.00  0.00           H  
ATOM    472 3HD1 LEU A  28      12.460  26.511  -8.101  1.00  0.00           H  
ATOM    473 1HD2 LEU A  28      10.360  27.262  -5.929  1.00  0.00           H  
ATOM    474 2HD2 LEU A  28       9.975  26.426  -7.453  1.00  0.00           H  
ATOM    475 3HD2 LEU A  28       9.511  25.697  -5.897  1.00  0.00           H  
ATOM    476  N   LYS A  29      11.287  21.068  -7.271  1.00  0.00           N  
ATOM    477  CA  LYS A  29      11.252  19.881  -8.111  1.00  0.00           C  
ATOM    478  C   LYS A  29      10.018  19.052  -7.771  1.00  0.00           C  
ATOM    479  O   LYS A  29       9.261  18.667  -8.664  1.00  0.00           O  
ATOM    480  CB  LYS A  29      12.563  19.078  -7.934  1.00  0.00           C  
ATOM    481  CG  LYS A  29      12.781  17.890  -8.884  1.00  0.00           C  
ATOM    482  CD  LYS A  29      12.501  16.502  -8.305  1.00  0.00           C  
ATOM    483  CE  LYS A  29      13.545  16.036  -7.306  1.00  0.00           C  
ATOM    484  NZ  LYS A  29      13.323  14.593  -6.882  1.00  0.00           N  
ATOM    485  H   LYS A  29      12.114  21.217  -6.692  1.00  0.00           H  
ATOM    486  HA  LYS A  29      11.177  20.193  -9.153  1.00  0.00           H  
ATOM    487 1HB  LYS A  29      13.410  19.758  -8.049  1.00  0.00           H  
ATOM    488 2HB  LYS A  29      12.605  18.688  -6.922  1.00  0.00           H  
ATOM    489 1HG  LYS A  29      12.127  18.024  -9.724  1.00  0.00           H  
ATOM    490 2HG  LYS A  29      13.806  17.922  -9.246  1.00  0.00           H  
ATOM    491 1HD  LYS A  29      11.506  16.465  -7.846  1.00  0.00           H  
ATOM    492 2HD  LYS A  29      12.541  15.821  -9.125  1.00  0.00           H  
ATOM    493 1HE  LYS A  29      14.533  16.130  -7.744  1.00  0.00           H  
ATOM    494 2HE  LYS A  29      13.487  16.674  -6.418  1.00  0.00           H  
ATOM    495 1HZ  LYS A  29      14.028  14.347  -6.206  1.00  0.00           H  
ATOM    496 2HZ  LYS A  29      12.411  14.512  -6.463  1.00  0.00           H  
ATOM    497 3HZ  LYS A  29      13.372  13.903  -7.668  1.00  0.00           H  
ATOM    498  N   TYR A  30       9.786  18.812  -6.471  1.00  0.00           N  
ATOM    499  CA  TYR A  30       8.643  18.010  -6.028  1.00  0.00           C  
ATOM    500  C   TYR A  30       7.302  18.665  -6.360  1.00  0.00           C  
ATOM    501  O   TYR A  30       6.349  17.989  -6.769  1.00  0.00           O  
ATOM    502  CB  TYR A  30       8.734  17.741  -4.521  1.00  0.00           C  
ATOM    503  CG  TYR A  30       9.806  16.765  -4.189  1.00  0.00           C  
ATOM    504  CD1 TYR A  30      10.860  17.143  -3.417  1.00  0.00           C  
ATOM    505  CD2 TYR A  30       9.741  15.496  -4.683  1.00  0.00           C  
ATOM    506  CE1 TYR A  30      11.860  16.269  -3.151  1.00  0.00           C  
ATOM    507  CE2 TYR A  30      10.733  14.608  -4.412  1.00  0.00           C  
ATOM    508  CZ  TYR A  30      11.801  15.010  -3.645  1.00  0.00           C  
ATOM    509  OH  TYR A  30      12.817  14.163  -3.374  1.00  0.00           O  
ATOM    510  H   TYR A  30      10.444  19.177  -5.779  1.00  0.00           H  
ATOM    511  HA  TYR A  30       8.687  17.055  -6.546  1.00  0.00           H  
ATOM    512 1HB  TYR A  30       8.945  18.677  -3.993  1.00  0.00           H  
ATOM    513 2HB  TYR A  30       7.787  17.354  -4.153  1.00  0.00           H  
ATOM    514  HD1 TYR A  30      10.904  18.148  -3.020  1.00  0.00           H  
ATOM    515  HD2 TYR A  30       8.908  15.207  -5.289  1.00  0.00           H  
ATOM    516  HE1 TYR A  30      12.701  16.571  -2.541  1.00  0.00           H  
ATOM    517  HE2 TYR A  30      10.683  13.592  -4.809  1.00  0.00           H  
ATOM    518  HH  TYR A  30      12.646  13.314  -3.789  1.00  0.00           H  
ATOM    519  N   LYS A  31       7.221  19.987  -6.220  1.00  0.00           N  
ATOM    520  CA  LYS A  31       5.973  20.670  -6.531  1.00  0.00           C  
ATOM    521  C   LYS A  31       5.657  20.563  -8.019  1.00  0.00           C  
ATOM    522  O   LYS A  31       4.504  20.354  -8.404  1.00  0.00           O  
ATOM    523  CB  LYS A  31       6.055  22.135  -6.108  1.00  0.00           C  
ATOM    524  CG  LYS A  31       6.048  22.351  -4.590  1.00  0.00           C  
ATOM    525  CD  LYS A  31       6.197  23.825  -4.233  1.00  0.00           C  
ATOM    526  CE  LYS A  31       6.229  24.029  -2.723  1.00  0.00           C  
ATOM    527  NZ  LYS A  31       6.398  25.466  -2.357  1.00  0.00           N  
ATOM    528  H   LYS A  31       8.020  20.520  -5.867  1.00  0.00           H  
ATOM    529  HA  LYS A  31       5.167  20.188  -5.980  1.00  0.00           H  
ATOM    530 1HB  LYS A  31       6.981  22.566  -6.499  1.00  0.00           H  
ATOM    531 2HB  LYS A  31       5.224  22.688  -6.541  1.00  0.00           H  
ATOM    532 1HG  LYS A  31       5.110  21.981  -4.179  1.00  0.00           H  
ATOM    533 2HG  LYS A  31       6.862  21.789  -4.139  1.00  0.00           H  
ATOM    534 1HD  LYS A  31       7.129  24.202  -4.660  1.00  0.00           H  
ATOM    535 2HD  LYS A  31       5.367  24.390  -4.653  1.00  0.00           H  
ATOM    536 1HE  LYS A  31       5.300  23.660  -2.293  1.00  0.00           H  
ATOM    537 2HE  LYS A  31       7.063  23.459  -2.308  1.00  0.00           H  
ATOM    538 1HZ  LYS A  31       6.418  25.557  -1.351  1.00  0.00           H  
ATOM    539 2HZ  LYS A  31       7.264  25.813  -2.744  1.00  0.00           H  
ATOM    540 3HZ  LYS A  31       5.626  26.002  -2.728  1.00  0.00           H  
ATOM    541  N   ALA A  32       6.683  20.710  -8.865  1.00  0.00           N  
ATOM    542  CA  ALA A  32       6.502  20.584 -10.305  1.00  0.00           C  
ATOM    543  C   ALA A  32       6.155  19.151 -10.681  1.00  0.00           C  
ATOM    544  O   ALA A  32       5.239  18.891 -11.472  1.00  0.00           O  
ATOM    545  CB  ALA A  32       7.771  21.007 -11.023  1.00  0.00           C  
ATOM    546  H   ALA A  32       7.614  20.919  -8.499  1.00  0.00           H  
ATOM    547  HA  ALA A  32       5.676  21.227 -10.607  1.00  0.00           H  
ATOM    548 1HB  ALA A  32       7.632  20.924 -12.098  1.00  0.00           H  
ATOM    549 2HB  ALA A  32       8.007  22.038 -10.761  1.00  0.00           H  
ATOM    550 3HB  ALA A  32       8.593  20.364 -10.709  1.00  0.00           H  
ATOM    551  N   MET A  33       6.856  18.217 -10.045  1.00  0.00           N  
ATOM    552  CA  MET A  33       6.726  16.796 -10.283  1.00  0.00           C  
ATOM    553  C   MET A  33       5.321  16.292 -10.112  1.00  0.00           C  
ATOM    554  O   MET A  33       4.782  15.572 -10.954  1.00  0.00           O  
ATOM    555  CB  MET A  33       7.565  16.050  -9.296  1.00  0.00           C  
ATOM    556  CG  MET A  33       7.485  14.672  -9.454  1.00  0.00           C  
ATOM    557  SD  MET A  33       8.267  13.801  -8.143  1.00  0.00           S  
ATOM    558  CE  MET A  33       7.111  14.032  -6.914  1.00  0.00           C  
ATOM    559  H   MET A  33       7.576  18.508  -9.387  1.00  0.00           H  
ATOM    560  HA  MET A  33       7.059  16.585 -11.290  1.00  0.00           H  
ATOM    561 1HB  MET A  33       8.606  16.345  -9.398  1.00  0.00           H  
ATOM    562 2HB  MET A  33       7.251  16.281  -8.295  1.00  0.00           H  
ATOM    563 1HG  MET A  33       6.451  14.369  -9.523  1.00  0.00           H  
ATOM    564 2HG  MET A  33       7.973  14.459 -10.383  1.00  0.00           H  
ATOM    565 1HE  MET A  33       7.459  13.525  -6.029  1.00  0.00           H  
ATOM    566 2HE  MET A  33       6.989  15.100  -6.716  1.00  0.00           H  
ATOM    567 3HE  MET A  33       6.163  13.616  -7.223  1.00  0.00           H  
ATOM    568  N   ALA A  34       4.705  16.723  -9.027  1.00  0.00           N  
ATOM    569  CA  ALA A  34       3.378  16.300  -8.652  1.00  0.00           C  
ATOM    570  C   ALA A  34       2.322  16.599  -9.724  1.00  0.00           C  
ATOM    571  O   ALA A  34       1.257  15.981  -9.703  1.00  0.00           O  
ATOM    572  CB  ALA A  34       3.001  16.976  -7.349  1.00  0.00           C  
ATOM    573  H   ALA A  34       5.218  17.333  -8.384  1.00  0.00           H  
ATOM    574  HA  ALA A  34       3.403  15.221  -8.500  1.00  0.00           H  
ATOM    575 1HB  ALA A  34       2.019  16.637  -7.030  1.00  0.00           H  
ATOM    576 2HB  ALA A  34       3.742  16.729  -6.587  1.00  0.00           H  
ATOM    577 3HB  ALA A  34       2.986  18.059  -7.500  1.00  0.00           H  
ATOM    578  N   SER A  35       2.576  17.547 -10.636  1.00  0.00           N  
ATOM    579  CA  SER A  35       1.582  17.902 -11.646  1.00  0.00           C  
ATOM    580  C   SER A  35       1.420  16.890 -12.800  1.00  0.00           C  
ATOM    581  O   SER A  35       0.462  16.996 -13.570  1.00  0.00           O  
ATOM    582  CB  SER A  35       1.915  19.260 -12.245  1.00  0.00           C  
ATOM    583  OG  SER A  35       3.076  19.211 -13.036  1.00  0.00           O  
ATOM    584  H   SER A  35       3.483  18.017 -10.661  1.00  0.00           H  
ATOM    585  HA  SER A  35       0.620  17.981 -11.141  1.00  0.00           H  
ATOM    586 1HB  SER A  35       1.077  19.600 -12.851  1.00  0.00           H  
ATOM    587 2HB  SER A  35       2.055  19.982 -11.442  1.00  0.00           H  
ATOM    588  HG  SER A  35       3.817  19.005 -12.425  1.00  0.00           H  
ATOM    589  N   SER A  36       2.347  15.934 -12.953  1.00  0.00           N  
ATOM    590  CA  SER A  36       2.276  14.991 -14.081  1.00  0.00           C  
ATOM    591  C   SER A  36       3.101  13.719 -13.958  1.00  0.00           C  
ATOM    592  O   SER A  36       4.201  13.702 -13.401  1.00  0.00           O  
ATOM    593  CB  SER A  36       2.636  15.691 -15.381  1.00  0.00           C  
ATOM    594  OG  SER A  36       2.834  14.750 -16.453  1.00  0.00           O  
ATOM    595  H   SER A  36       3.114  15.864 -12.279  1.00  0.00           H  
ATOM    596  HA  SER A  36       1.237  14.685 -14.175  1.00  0.00           H  
ATOM    597 1HB  SER A  36       1.829  16.367 -15.656  1.00  0.00           H  
ATOM    598 2HB  SER A  36       3.509  16.302 -15.236  1.00  0.00           H  
ATOM    599  HG  SER A  36       1.957  14.470 -16.792  1.00  0.00           H  
ATOM    600  N   ALA A  37       2.585  12.660 -14.575  1.00  0.00           N  
ATOM    601  CA  ALA A  37       3.239  11.361 -14.638  1.00  0.00           C  
ATOM    602  C   ALA A  37       4.610  11.426 -15.295  1.00  0.00           C  
ATOM    603  O   ALA A  37       5.490  10.614 -14.992  1.00  0.00           O  
ATOM    604  CB  ALA A  37       2.383  10.401 -15.421  1.00  0.00           C  
ATOM    605  H   ALA A  37       1.682  12.765 -15.026  1.00  0.00           H  
ATOM    606  HA  ALA A  37       3.358  10.996 -13.618  1.00  0.00           H  
ATOM    607 1HB  ALA A  37       2.862   9.427 -15.435  1.00  0.00           H  
ATOM    608 2HB  ALA A  37       1.414  10.328 -14.959  1.00  0.00           H  
ATOM    609 3HB  ALA A  37       2.269  10.772 -16.443  1.00  0.00           H  
ATOM    610  N   PHE A  38       4.778  12.332 -16.252  1.00  0.00           N  
ATOM    611  CA  PHE A  38       6.044  12.396 -16.962  1.00  0.00           C  
ATOM    612  C   PHE A  38       7.178  12.936 -16.059  1.00  0.00           C  
ATOM    613  O   PHE A  38       8.173  12.231 -15.873  1.00  0.00           O  
ATOM    614  CB  PHE A  38       5.877  13.058 -18.329  1.00  0.00           C  
ATOM    615  CG  PHE A  38       7.142  13.272 -19.038  1.00  0.00           C  
ATOM    616  CD1 PHE A  38       7.807  12.202 -19.597  1.00  0.00           C  
ATOM    617  CD2 PHE A  38       7.677  14.543 -19.180  1.00  0.00           C  
ATOM    618  CE1 PHE A  38       8.974  12.403 -20.270  1.00  0.00           C  
ATOM    619  CE2 PHE A  38       8.839  14.731 -19.852  1.00  0.00           C  
ATOM    620  CZ  PHE A  38       9.480  13.667 -20.391  1.00  0.00           C  
ATOM    621  H   PHE A  38       4.037  13.015 -16.444  1.00  0.00           H  
ATOM    622  HA  PHE A  38       6.326  11.370 -17.206  1.00  0.00           H  
ATOM    623 1HB  PHE A  38       5.287  12.377 -18.944  1.00  0.00           H  
ATOM    624 2HB  PHE A  38       5.302  13.963 -18.302  1.00  0.00           H  
ATOM    625  HD1 PHE A  38       7.392  11.197 -19.498  1.00  0.00           H  
ATOM    626  HD2 PHE A  38       7.162  15.398 -18.760  1.00  0.00           H  
ATOM    627  HE1 PHE A  38       9.494  11.569 -20.712  1.00  0.00           H  
ATOM    628  HE2 PHE A  38       9.256  15.732 -19.971  1.00  0.00           H  
ATOM    629  HZ  PHE A  38      10.386  13.828 -20.925  1.00  0.00           H  
ATOM    630  N   PRO A  39       7.109  14.167 -15.505  1.00  0.00           N  
ATOM    631  CA  PRO A  39       8.025  14.662 -14.511  1.00  0.00           C  
ATOM    632  C   PRO A  39       8.191  13.683 -13.376  1.00  0.00           C  
ATOM    633  O   PRO A  39       9.292  13.532 -12.866  1.00  0.00           O  
ATOM    634  CB  PRO A  39       7.326  15.924 -14.032  1.00  0.00           C  
ATOM    635  CG  PRO A  39       6.594  16.394 -15.216  1.00  0.00           C  
ATOM    636  CD  PRO A  39       6.095  15.135 -15.862  1.00  0.00           C  
ATOM    637  HA  PRO A  39       8.993  14.889 -14.984  1.00  0.00           H  
ATOM    638 1HB  PRO A  39       6.604  15.644 -13.245  1.00  0.00           H  
ATOM    639 2HB  PRO A  39       8.018  16.623 -13.593  1.00  0.00           H  
ATOM    640 1HG  PRO A  39       5.790  17.078 -14.912  1.00  0.00           H  
ATOM    641 2HG  PRO A  39       7.263  16.964 -15.876  1.00  0.00           H  
ATOM    642 1HD  PRO A  39       5.182  14.838 -15.435  1.00  0.00           H  
ATOM    643 2HD  PRO A  39       6.027  15.329 -16.891  1.00  0.00           H  
ATOM    644  N   PHE A  40       7.123  12.961 -13.003  1.00  0.00           N  
ATOM    645  CA  PHE A  40       7.240  11.994 -11.924  1.00  0.00           C  
ATOM    646  C   PHE A  40       8.228  10.901 -12.334  1.00  0.00           C  
ATOM    647  O   PHE A  40       9.164  10.595 -11.589  1.00  0.00           O  
ATOM    648  CB  PHE A  40       5.876  11.419 -11.565  1.00  0.00           C  
ATOM    649  CG  PHE A  40       5.881  10.613 -10.320  1.00  0.00           C  
ATOM    650  CD1 PHE A  40       5.768  11.252  -9.105  1.00  0.00           C  
ATOM    651  CD2 PHE A  40       6.023   9.259 -10.336  1.00  0.00           C  
ATOM    652  CE1 PHE A  40       5.790  10.562  -7.927  1.00  0.00           C  
ATOM    653  CE2 PHE A  40       6.048   8.551  -9.165  1.00  0.00           C  
ATOM    654  CZ  PHE A  40       5.929   9.207  -7.944  1.00  0.00           C  
ATOM    655  H   PHE A  40       6.197  13.109 -13.412  1.00  0.00           H  
ATOM    656  HA  PHE A  40       7.642  12.469 -11.047  1.00  0.00           H  
ATOM    657 1HB  PHE A  40       5.155  12.234 -11.446  1.00  0.00           H  
ATOM    658 2HB  PHE A  40       5.522  10.787 -12.374  1.00  0.00           H  
ATOM    659  HD1 PHE A  40       5.655  12.323  -9.096  1.00  0.00           H  
ATOM    660  HD2 PHE A  40       6.120   8.751 -11.286  1.00  0.00           H  
ATOM    661  HE1 PHE A  40       5.711  11.090  -6.991  1.00  0.00           H  
ATOM    662  HE2 PHE A  40       6.169   7.475  -9.200  1.00  0.00           H  
ATOM    663  HZ  PHE A  40       5.951   8.651  -7.008  1.00  0.00           H  
ATOM    664  N   LEU A  41       8.076  10.360 -13.553  1.00  0.00           N  
ATOM    665  CA  LEU A  41       8.989   9.331 -14.052  1.00  0.00           C  
ATOM    666  C   LEU A  41      10.450   9.795 -13.923  1.00  0.00           C  
ATOM    667  O   LEU A  41      11.335   9.006 -13.567  1.00  0.00           O  
ATOM    668  CB  LEU A  41       8.691   8.997 -15.535  1.00  0.00           C  
ATOM    669  CG  LEU A  41       9.557   7.862 -16.169  1.00  0.00           C  
ATOM    670  CD1 LEU A  41       9.284   6.563 -15.442  1.00  0.00           C  
ATOM    671  CD2 LEU A  41       9.246   7.703 -17.654  1.00  0.00           C  
ATOM    672  H   LEU A  41       7.290  10.643 -14.141  1.00  0.00           H  
ATOM    673  HA  LEU A  41       8.851   8.432 -13.453  1.00  0.00           H  
ATOM    674 1HB  LEU A  41       7.642   8.724 -15.628  1.00  0.00           H  
ATOM    675 2HB  LEU A  41       8.858   9.892 -16.126  1.00  0.00           H  
ATOM    676  HG  LEU A  41      10.604   8.114 -16.055  1.00  0.00           H  
ATOM    677 1HD1 LEU A  41       9.900   5.774 -15.874  1.00  0.00           H  
ATOM    678 2HD1 LEU A  41       9.524   6.679 -14.387  1.00  0.00           H  
ATOM    679 3HD1 LEU A  41       8.233   6.298 -15.547  1.00  0.00           H  
ATOM    680 1HD2 LEU A  41       9.872   6.908 -18.076  1.00  0.00           H  
ATOM    681 2HD2 LEU A  41       8.211   7.441 -17.777  1.00  0.00           H  
ATOM    682 3HD2 LEU A  41       9.453   8.641 -18.170  1.00  0.00           H  
ATOM    683  N   ARG A  42      10.707  11.081 -14.215  1.00  0.00           N  
ATOM    684  CA  ARG A  42      12.073  11.627 -14.160  1.00  0.00           C  
ATOM    685  C   ARG A  42      12.574  11.910 -12.735  1.00  0.00           C  
ATOM    686  O   ARG A  42      13.623  11.427 -12.281  1.00  0.00           O  
ATOM    687  CB  ARG A  42      12.111  12.954 -14.889  1.00  0.00           C  
ATOM    688  CG  ARG A  42      11.914  12.890 -16.360  1.00  0.00           C  
ATOM    689  CD  ARG A  42      12.012  14.235 -16.920  1.00  0.00           C  
ATOM    690  NE  ARG A  42      13.371  14.768 -16.741  1.00  0.00           N  
ATOM    691  CZ  ARG A  42      13.708  16.069 -16.869  1.00  0.00           C  
ATOM    692  NH1 ARG A  42      12.794  16.967 -17.178  1.00  0.00           N  
ATOM    693  NH2 ARG A  42      14.957  16.439 -16.687  1.00  0.00           N  
ATOM    694  H   ARG A  42       9.927  11.669 -14.520  1.00  0.00           H  
ATOM    695  HA  ARG A  42      12.751  10.946 -14.650  1.00  0.00           H  
ATOM    696 1HB  ARG A  42      11.347  13.614 -14.491  1.00  0.00           H  
ATOM    697 2HB  ARG A  42      13.079  13.426 -14.716  1.00  0.00           H  
ATOM    698 1HG  ARG A  42      12.692  12.266 -16.793  1.00  0.00           H  
ATOM    699 2HG  ARG A  42      10.928  12.477 -16.592  1.00  0.00           H  
ATOM    700 1HD  ARG A  42      11.779  14.213 -17.981  1.00  0.00           H  
ATOM    701 2HD  ARG A  42      11.313  14.893 -16.405  1.00  0.00           H  
ATOM    702  HE  ARG A  42      14.137  14.088 -16.503  1.00  0.00           H  
ATOM    703 1HH1 ARG A  42      11.835  16.686 -17.317  1.00  0.00           H  
ATOM    704 2HH1 ARG A  42      13.057  17.941 -17.267  1.00  0.00           H  
ATOM    705 1HH2 ARG A  42      15.661  15.741 -16.448  1.00  0.00           H  
ATOM    706 2HH2 ARG A  42      15.218  17.411 -16.791  1.00  0.00           H  
ATOM    707  N   ALA A  43      11.766  12.663 -12.025  1.00  0.00           N  
ATOM    708  CA  ALA A  43      11.995  13.180 -10.693  1.00  0.00           C  
ATOM    709  C   ALA A  43      12.211  12.113  -9.643  1.00  0.00           C  
ATOM    710  O   ALA A  43      12.916  12.350  -8.644  1.00  0.00           O  
ATOM    711  CB  ALA A  43      10.801  13.996 -10.326  1.00  0.00           C  
ATOM    712  H   ALA A  43      10.897  12.941 -12.456  1.00  0.00           H  
ATOM    713  HA  ALA A  43      12.884  13.807 -10.719  1.00  0.00           H  
ATOM    714 1HB  ALA A  43      10.906  14.414  -9.349  1.00  0.00           H  
ATOM    715 2HB  ALA A  43      10.648  14.792 -11.053  1.00  0.00           H  
ATOM    716 3HB  ALA A  43       9.965  13.318 -10.348  1.00  0.00           H  
ATOM    717  N   THR A  44      11.570  10.959  -9.835  1.00  0.00           N  
ATOM    718  CA  THR A  44      11.626   9.870  -8.885  1.00  0.00           C  
ATOM    719  C   THR A  44      12.441   8.695  -9.405  1.00  0.00           C  
ATOM    720  O   THR A  44      12.259   7.563  -8.945  1.00  0.00           O  
ATOM    721  CB  THR A  44      10.226   9.381  -8.520  1.00  0.00           C  
ATOM    722  OG1 THR A  44       9.542   8.922  -9.677  1.00  0.00           O  
ATOM    723  CG2 THR A  44       9.476  10.519  -7.949  1.00  0.00           C  
ATOM    724  H   THR A  44      10.970  10.847 -10.655  1.00  0.00           H  
ATOM    725  HA  THR A  44      12.105  10.230  -7.977  1.00  0.00           H  
ATOM    726  HB  THR A  44      10.289   8.587  -7.792  1.00  0.00           H  
ATOM    727  HG1 THR A  44       9.407   9.673 -10.283  1.00  0.00           H  
ATOM    728 1HG2 THR A  44       8.499  10.204  -7.680  1.00  0.00           H  
ATOM    729 2HG2 THR A  44       9.987  10.898  -7.068  1.00  0.00           H  
ATOM    730 3HG2 THR A  44       9.418  11.288  -8.707  1.00  0.00           H  
ATOM    731  N   PHE A  45      13.395   8.957 -10.305  1.00  0.00           N  
ATOM    732  CA  PHE A  45      14.257   7.901 -10.849  1.00  0.00           C  
ATOM    733  C   PHE A  45      14.716   6.881  -9.792  1.00  0.00           C  
ATOM    734  O   PHE A  45      14.696   5.683 -10.058  1.00  0.00           O  
ATOM    735  CB  PHE A  45      15.458   8.535 -11.558  1.00  0.00           C  
ATOM    736  CG  PHE A  45      16.492   7.560 -12.042  1.00  0.00           C  
ATOM    737  CD1 PHE A  45      16.253   6.728 -13.107  1.00  0.00           C  
ATOM    738  CD2 PHE A  45      17.728   7.526 -11.449  1.00  0.00           C  
ATOM    739  CE1 PHE A  45      17.215   5.867 -13.560  1.00  0.00           C  
ATOM    740  CE2 PHE A  45      18.702   6.682 -11.894  1.00  0.00           C  
ATOM    741  CZ  PHE A  45      18.447   5.844 -12.956  1.00  0.00           C  
ATOM    742  H   PHE A  45      13.490   9.905 -10.682  1.00  0.00           H  
ATOM    743  HA  PHE A  45      13.682   7.364 -11.604  1.00  0.00           H  
ATOM    744 1HB  PHE A  45      15.102   9.107 -12.419  1.00  0.00           H  
ATOM    745 2HB  PHE A  45      15.944   9.238 -10.885  1.00  0.00           H  
ATOM    746  HD1 PHE A  45      15.294   6.754 -13.577  1.00  0.00           H  
ATOM    747  HD2 PHE A  45      17.923   8.194 -10.619  1.00  0.00           H  
ATOM    748  HE1 PHE A  45      17.003   5.210 -14.404  1.00  0.00           H  
ATOM    749  HE2 PHE A  45      19.676   6.684 -11.412  1.00  0.00           H  
ATOM    750  HZ  PHE A  45      19.218   5.169 -13.318  1.00  0.00           H  
ATOM    751  N   TYR A  46      15.122   7.331  -8.607  1.00  0.00           N  
ATOM    752  CA  TYR A  46      15.556   6.425  -7.536  1.00  0.00           C  
ATOM    753  C   TYR A  46      14.486   5.348  -7.270  1.00  0.00           C  
ATOM    754  O   TYR A  46      14.794   4.163  -7.131  1.00  0.00           O  
ATOM    755  CB  TYR A  46      15.771   7.229  -6.274  1.00  0.00           C  
ATOM    756  CG  TYR A  46      16.254   6.492  -5.026  1.00  0.00           C  
ATOM    757  CD1 TYR A  46      17.615   6.323  -4.807  1.00  0.00           C  
ATOM    758  CD2 TYR A  46      15.344   6.021  -4.090  1.00  0.00           C  
ATOM    759  CE1 TYR A  46      18.057   5.719  -3.654  1.00  0.00           C  
ATOM    760  CE2 TYR A  46      15.796   5.403  -2.939  1.00  0.00           C  
ATOM    761  CZ  TYR A  46      17.150   5.257  -2.720  1.00  0.00           C  
ATOM    762  OH  TYR A  46      17.610   4.645  -1.573  1.00  0.00           O  
ATOM    763  H   TYR A  46      15.121   8.326  -8.441  1.00  0.00           H  
ATOM    764  HA  TYR A  46      16.482   5.934  -7.839  1.00  0.00           H  
ATOM    765 1HB  TYR A  46      16.501   7.977  -6.504  1.00  0.00           H  
ATOM    766 2HB  TYR A  46      14.848   7.747  -6.019  1.00  0.00           H  
ATOM    767  HD1 TYR A  46      18.339   6.690  -5.540  1.00  0.00           H  
ATOM    768  HD2 TYR A  46      14.274   6.151  -4.253  1.00  0.00           H  
ATOM    769  HE1 TYR A  46      19.121   5.604  -3.475  1.00  0.00           H  
ATOM    770  HE2 TYR A  46      15.077   5.042  -2.199  1.00  0.00           H  
ATOM    771  HH  TYR A  46      18.572   4.690  -1.548  1.00  0.00           H  
ATOM    772  N   ARG A  47      13.222   5.771  -7.152  1.00  0.00           N  
ATOM    773  CA  ARG A  47      12.119   4.854  -6.890  1.00  0.00           C  
ATOM    774  C   ARG A  47      11.916   3.933  -8.074  1.00  0.00           C  
ATOM    775  O   ARG A  47      11.628   2.752  -7.895  1.00  0.00           O  
ATOM    776  CB  ARG A  47      10.838   5.609  -6.586  1.00  0.00           C  
ATOM    777  CG  ARG A  47       9.548   4.777  -6.498  1.00  0.00           C  
ATOM    778  CD  ARG A  47       9.485   3.764  -5.419  1.00  0.00           C  
ATOM    779  NE  ARG A  47       8.162   3.133  -5.441  1.00  0.00           N  
ATOM    780  CZ  ARG A  47       7.755   2.070  -4.723  1.00  0.00           C  
ATOM    781  NH1 ARG A  47       8.578   1.444  -3.894  1.00  0.00           N  
ATOM    782  NH2 ARG A  47       6.498   1.663  -4.869  1.00  0.00           N  
ATOM    783  H   ARG A  47      13.005   6.745  -7.335  1.00  0.00           H  
ATOM    784  HA  ARG A  47      12.372   4.251  -6.018  1.00  0.00           H  
ATOM    785 1HB  ARG A  47      10.949   6.158  -5.652  1.00  0.00           H  
ATOM    786 2HB  ARG A  47      10.673   6.336  -7.372  1.00  0.00           H  
ATOM    787 1HG  ARG A  47       8.701   5.455  -6.358  1.00  0.00           H  
ATOM    788 2HG  ARG A  47       9.410   4.248  -7.443  1.00  0.00           H  
ATOM    789 1HD  ARG A  47      10.242   2.995  -5.577  1.00  0.00           H  
ATOM    790 2HD  ARG A  47       9.627   4.234  -4.450  1.00  0.00           H  
ATOM    791  HE  ARG A  47       7.463   3.540  -6.094  1.00  0.00           H  
ATOM    792 1HH1 ARG A  47       9.536   1.755  -3.796  1.00  0.00           H  
ATOM    793 2HH1 ARG A  47       8.255   0.649  -3.367  1.00  0.00           H  
ATOM    794 1HH2 ARG A  47       5.860   2.192  -5.515  1.00  0.00           H  
ATOM    795 2HH2 ARG A  47       6.149   0.875  -4.359  1.00  0.00           H  
ATOM    796  N   TRP A  48      12.062   4.469  -9.287  1.00  0.00           N  
ATOM    797  CA  TRP A  48      11.878   3.655 -10.488  1.00  0.00           C  
ATOM    798  C   TRP A  48      12.900   2.523 -10.425  1.00  0.00           C  
ATOM    799  O   TRP A  48      12.565   1.359 -10.649  1.00  0.00           O  
ATOM    800  CB  TRP A  48      12.113   4.465 -11.772  1.00  0.00           C  
ATOM    801  CG  TRP A  48      11.735   3.742 -13.075  1.00  0.00           C  
ATOM    802  CD1 TRP A  48      10.521   3.805 -13.704  1.00  0.00           C  
ATOM    803  CD2 TRP A  48      12.543   2.839 -13.878  1.00  0.00           C  
ATOM    804  NE1 TRP A  48      10.533   3.036 -14.846  1.00  0.00           N  
ATOM    805  CE2 TRP A  48      11.747   2.433 -14.964  1.00  0.00           C  
ATOM    806  CE3 TRP A  48      13.844   2.347 -13.769  1.00  0.00           C  
ATOM    807  CZ2 TRP A  48      12.212   1.563 -15.922  1.00  0.00           C  
ATOM    808  CZ3 TRP A  48      14.297   1.473 -14.736  1.00  0.00           C  
ATOM    809  CH2 TRP A  48      13.503   1.094 -15.781  1.00  0.00           C  
ATOM    810  H   TRP A  48      12.300   5.462  -9.354  1.00  0.00           H  
ATOM    811  HA  TRP A  48      10.873   3.236 -10.495  1.00  0.00           H  
ATOM    812 1HB  TRP A  48      11.552   5.400 -11.717  1.00  0.00           H  
ATOM    813 2HB  TRP A  48      13.167   4.731 -11.839  1.00  0.00           H  
ATOM    814  HD1 TRP A  48       9.666   4.390 -13.360  1.00  0.00           H  
ATOM    815  HE1 TRP A  48       9.759   2.922 -15.492  1.00  0.00           H  
ATOM    816  HE3 TRP A  48      14.486   2.643 -12.938  1.00  0.00           H  
ATOM    817  HZ2 TRP A  48      11.598   1.244 -16.761  1.00  0.00           H  
ATOM    818  HZ3 TRP A  48      15.296   1.097 -14.643  1.00  0.00           H  
ATOM    819  HH2 TRP A  48      13.894   0.406 -16.523  1.00  0.00           H  
ATOM    820  N   MET A  49      14.145   2.871 -10.074  1.00  0.00           N  
ATOM    821  CA  MET A  49      15.227   1.900  -9.954  1.00  0.00           C  
ATOM    822  C   MET A  49      14.947   0.841  -8.888  1.00  0.00           C  
ATOM    823  O   MET A  49      15.301  -0.323  -9.067  1.00  0.00           O  
ATOM    824  CB  MET A  49      16.523   2.618  -9.597  1.00  0.00           C  
ATOM    825  CG  MET A  49      17.155   3.437 -10.660  1.00  0.00           C  
ATOM    826  SD  MET A  49      17.663   2.464 -12.010  1.00  0.00           S  
ATOM    827  CE  MET A  49      18.743   1.330 -11.143  1.00  0.00           C  
ATOM    828  H   MET A  49      14.347   3.856  -9.905  1.00  0.00           H  
ATOM    829  HA  MET A  49      15.342   1.393 -10.909  1.00  0.00           H  
ATOM    830 1HB  MET A  49      16.337   3.289  -8.779  1.00  0.00           H  
ATOM    831 2HB  MET A  49      17.253   1.888  -9.254  1.00  0.00           H  
ATOM    832 1HG  MET A  49      16.430   4.162 -11.020  1.00  0.00           H  
ATOM    833 2HG  MET A  49      17.997   3.982 -10.274  1.00  0.00           H  
ATOM    834 1HE  MET A  49      19.180   0.643 -11.852  1.00  0.00           H  
ATOM    835 2HE  MET A  49      19.520   1.864 -10.631  1.00  0.00           H  
ATOM    836 3HE  MET A  49      18.164   0.769 -10.408  1.00  0.00           H  
ATOM    837  N   GLN A  50      14.303   1.235  -7.780  1.00  0.00           N  
ATOM    838  CA  GLN A  50      13.985   0.278  -6.720  1.00  0.00           C  
ATOM    839  C   GLN A  50      12.740  -0.560  -7.034  1.00  0.00           C  
ATOM    840  O   GLN A  50      12.634  -1.711  -6.605  1.00  0.00           O  
ATOM    841  CB  GLN A  50      13.825   0.971  -5.364  1.00  0.00           C  
ATOM    842  CG  GLN A  50      15.112   1.551  -4.844  1.00  0.00           C  
ATOM    843  CD  GLN A  50      15.021   2.032  -3.441  1.00  0.00           C  
ATOM    844  OE1 GLN A  50      13.984   2.516  -2.956  1.00  0.00           O  
ATOM    845  NE2 GLN A  50      16.140   1.862  -2.745  1.00  0.00           N  
ATOM    846  H   GLN A  50      14.077   2.223  -7.658  1.00  0.00           H  
ATOM    847  HA  GLN A  50      14.824  -0.410  -6.634  1.00  0.00           H  
ATOM    848 1HB  GLN A  50      13.099   1.784  -5.460  1.00  0.00           H  
ATOM    849 2HB  GLN A  50      13.440   0.265  -4.633  1.00  0.00           H  
ATOM    850 1HG  GLN A  50      15.901   0.799  -4.901  1.00  0.00           H  
ATOM    851 2HG  GLN A  50      15.371   2.403  -5.460  1.00  0.00           H  
ATOM    852 1HE2 GLN A  50      16.185   2.130  -1.782  1.00  0.00           H  
ATOM    853 2HE2 GLN A  50      16.960   1.445  -3.212  1.00  0.00           H  
ATOM    854  N   ARG A  51      11.802   0.015  -7.784  1.00  0.00           N  
ATOM    855  CA  ARG A  51      10.576  -0.663  -8.187  1.00  0.00           C  
ATOM    856  C   ARG A  51      10.884  -1.671  -9.295  1.00  0.00           C  
ATOM    857  O   ARG A  51      10.383  -2.802  -9.298  1.00  0.00           O  
ATOM    858  CB  ARG A  51       9.556   0.362  -8.657  1.00  0.00           C  
ATOM    859  CG  ARG A  51       8.219  -0.174  -9.051  1.00  0.00           C  
ATOM    860  CD  ARG A  51       7.538  -0.832  -7.890  1.00  0.00           C  
ATOM    861  NE  ARG A  51       6.190  -1.304  -8.203  1.00  0.00           N  
ATOM    862  CZ  ARG A  51       5.530  -2.244  -7.491  1.00  0.00           C  
ATOM    863  NH1 ARG A  51       6.103  -2.795  -6.444  1.00  0.00           N  
ATOM    864  NH2 ARG A  51       4.309  -2.623  -7.834  1.00  0.00           N  
ATOM    865  H   ARG A  51      11.933   0.976  -8.074  1.00  0.00           H  
ATOM    866  HA  ARG A  51      10.168  -1.197  -7.330  1.00  0.00           H  
ATOM    867 1HB  ARG A  51       9.395   1.094  -7.866  1.00  0.00           H  
ATOM    868 2HB  ARG A  51       9.964   0.904  -9.511  1.00  0.00           H  
ATOM    869 1HG  ARG A  51       7.608   0.652  -9.394  1.00  0.00           H  
ATOM    870 2HG  ARG A  51       8.359  -0.884  -9.853  1.00  0.00           H  
ATOM    871 1HD  ARG A  51       8.130  -1.688  -7.564  1.00  0.00           H  
ATOM    872 2HD  ARG A  51       7.465  -0.115  -7.075  1.00  0.00           H  
ATOM    873  HE  ARG A  51       5.720  -0.898  -8.999  1.00  0.00           H  
ATOM    874 1HH1 ARG A  51       7.035  -2.516  -6.172  1.00  0.00           H  
ATOM    875 2HH1 ARG A  51       5.612  -3.500  -5.914  1.00  0.00           H  
ATOM    876 1HH2 ARG A  51       3.843  -2.220  -8.633  1.00  0.00           H  
ATOM    877 2HH2 ARG A  51       3.834  -3.329  -7.290  1.00  0.00           H  
ATOM    878  N   TRP A  52      11.757  -1.266 -10.207  1.00  0.00           N  
ATOM    879  CA  TRP A  52      12.166  -2.064 -11.344  1.00  0.00           C  
ATOM    880  C   TRP A  52      12.385  -3.558 -11.058  1.00  0.00           C  
ATOM    881  O   TRP A  52      11.603  -4.348 -11.574  1.00  0.00           O  
ATOM    882  CB  TRP A  52      13.395  -1.426 -11.994  1.00  0.00           C  
ATOM    883  CG  TRP A  52      14.024  -2.273 -12.985  1.00  0.00           C  
ATOM    884  CD1 TRP A  52      15.131  -3.014 -12.793  1.00  0.00           C  
ATOM    885  CD2 TRP A  52      13.636  -2.493 -14.326  1.00  0.00           C  
ATOM    886  NE1 TRP A  52      15.440  -3.679 -13.902  1.00  0.00           N  
ATOM    887  CE2 TRP A  52      14.550  -3.382 -14.863  1.00  0.00           C  
ATOM    888  CE3 TRP A  52      12.619  -2.025 -15.101  1.00  0.00           C  
ATOM    889  CZ2 TRP A  52      14.480  -3.811 -16.156  1.00  0.00           C  
ATOM    890  CZ3 TRP A  52      12.545  -2.454 -16.392  1.00  0.00           C  
ATOM    891  CH2 TRP A  52      13.453  -3.326 -16.917  1.00  0.00           C  
ATOM    892  H   TRP A  52      12.134  -0.323 -10.144  1.00  0.00           H  
ATOM    893  HA  TRP A  52      11.370  -2.003 -12.078  1.00  0.00           H  
ATOM    894 1HB  TRP A  52      13.075  -0.514 -12.505  1.00  0.00           H  
ATOM    895 2HB  TRP A  52      14.118  -1.114 -11.260  1.00  0.00           H  
ATOM    896  HD1 TRP A  52      15.698  -3.073 -11.875  1.00  0.00           H  
ATOM    897  HE1 TRP A  52      16.225  -4.291 -13.999  1.00  0.00           H  
ATOM    898  HE3 TRP A  52      11.890  -1.326 -14.698  1.00  0.00           H  
ATOM    899  HZ2 TRP A  52      15.203  -4.503 -16.579  1.00  0.00           H  
ATOM    900  HZ3 TRP A  52      11.750  -2.086 -16.971  1.00  0.00           H  
ATOM    901  HH2 TRP A  52      13.361  -3.642 -17.953  1.00  0.00           H  
ATOM    902  N   PRO A  53      13.301  -4.011 -10.171  1.00  0.00           N  
ATOM    903  CA  PRO A  53      13.602  -5.414  -9.917  1.00  0.00           C  
ATOM    904  C   PRO A  53      12.443  -6.196  -9.300  1.00  0.00           C  
ATOM    905  O   PRO A  53      12.544  -7.413  -9.150  1.00  0.00           O  
ATOM    906  CB  PRO A  53      14.786  -5.343  -8.950  1.00  0.00           C  
ATOM    907  CG  PRO A  53      14.642  -4.018  -8.275  1.00  0.00           C  
ATOM    908  CD  PRO A  53      14.109  -3.105  -9.331  1.00  0.00           C  
ATOM    909  HA  PRO A  53      13.905  -5.882 -10.865  1.00  0.00           H  
ATOM    910 1HB  PRO A  53      14.739  -6.183  -8.242  1.00  0.00           H  
ATOM    911 2HB  PRO A  53      15.732  -5.442  -9.507  1.00  0.00           H  
ATOM    912 1HG  PRO A  53      13.953  -4.097  -7.418  1.00  0.00           H  
ATOM    913 2HG  PRO A  53      15.604  -3.674  -7.876  1.00  0.00           H  
ATOM    914 1HD  PRO A  53      13.538  -2.372  -8.851  1.00  0.00           H  
ATOM    915 2HD  PRO A  53      14.942  -2.682  -9.867  1.00  0.00           H  
ATOM    916  N   LYS A  54      11.395  -5.496  -8.845  1.00  0.00           N  
ATOM    917  CA  LYS A  54      10.243  -6.130  -8.226  1.00  0.00           C  
ATOM    918  C   LYS A  54       9.135  -6.343  -9.254  1.00  0.00           C  
ATOM    919  O   LYS A  54       8.252  -7.186  -9.073  1.00  0.00           O  
ATOM    920  CB  LYS A  54       9.707  -5.251  -7.094  1.00  0.00           C  
ATOM    921  CG  LYS A  54      10.728  -4.956  -5.998  1.00  0.00           C  
ATOM    922  CD  LYS A  54      11.201  -6.230  -5.309  1.00  0.00           C  
ATOM    923  CE  LYS A  54      12.165  -5.917  -4.169  1.00  0.00           C  
ATOM    924  NZ  LYS A  54      12.659  -7.159  -3.503  1.00  0.00           N  
ATOM    925  H   LYS A  54      11.344  -4.488  -8.968  1.00  0.00           H  
ATOM    926  HA  LYS A  54      10.540  -7.101  -7.831  1.00  0.00           H  
ATOM    927 1HB  LYS A  54       9.367  -4.299  -7.506  1.00  0.00           H  
ATOM    928 2HB  LYS A  54       8.847  -5.735  -6.637  1.00  0.00           H  
ATOM    929 1HG  LYS A  54      11.588  -4.444  -6.443  1.00  0.00           H  
ATOM    930 2HG  LYS A  54      10.284  -4.293  -5.258  1.00  0.00           H  
ATOM    931 1HD  LYS A  54      10.343  -6.776  -4.914  1.00  0.00           H  
ATOM    932 2HD  LYS A  54      11.709  -6.864  -6.039  1.00  0.00           H  
ATOM    933 1HE  LYS A  54      13.017  -5.364  -4.568  1.00  0.00           H  
ATOM    934 2HE  LYS A  54      11.656  -5.297  -3.431  1.00  0.00           H  
ATOM    935 1HZ  LYS A  54      13.294  -6.913  -2.757  1.00  0.00           H  
ATOM    936 2HZ  LYS A  54      11.875  -7.671  -3.123  1.00  0.00           H  
ATOM    937 3HZ  LYS A  54      13.141  -7.734  -4.180  1.00  0.00           H  
ATOM    938  N   VAL A  55       9.183  -5.552 -10.324  1.00  0.00           N  
ATOM    939  CA  VAL A  55       8.173  -5.556 -11.375  1.00  0.00           C  
ATOM    940  C   VAL A  55       8.675  -6.289 -12.619  1.00  0.00           C  
ATOM    941  O   VAL A  55       7.981  -7.113 -13.215  1.00  0.00           O  
ATOM    942  CB  VAL A  55       7.818  -4.099 -11.741  1.00  0.00           C  
ATOM    943  CG1 VAL A  55       6.868  -4.064 -12.874  1.00  0.00           C  
ATOM    944  CG2 VAL A  55       7.220  -3.418 -10.570  1.00  0.00           C  
ATOM    945  H   VAL A  55       9.955  -4.885 -10.403  1.00  0.00           H  
ATOM    946  HA  VAL A  55       7.282  -6.059 -11.001  1.00  0.00           H  
ATOM    947  HB  VAL A  55       8.728  -3.584 -12.039  1.00  0.00           H  
ATOM    948 1HG1 VAL A  55       6.635  -3.031 -13.127  1.00  0.00           H  
ATOM    949 2HG1 VAL A  55       7.306  -4.556 -13.733  1.00  0.00           H  
ATOM    950 3HG1 VAL A  55       5.959  -4.581 -12.580  1.00  0.00           H  
ATOM    951 1HG2 VAL A  55       6.987  -2.397 -10.848  1.00  0.00           H  
ATOM    952 2HG2 VAL A  55       6.310  -3.934 -10.274  1.00  0.00           H  
ATOM    953 3HG2 VAL A  55       7.929  -3.426  -9.744  1.00  0.00           H  
ATOM    954  N   CYS A  56       9.894  -5.954 -13.005  1.00  0.00           N  
ATOM    955  CA  CYS A  56      10.580  -6.424 -14.190  1.00  0.00           C  
ATOM    956  C   CYS A  56      11.796  -7.273 -13.836  1.00  0.00           C  
ATOM    957  O   CYS A  56      12.865  -7.152 -14.443  1.00  0.00           O  
ATOM    958  CB  CYS A  56      11.000  -5.230 -15.000  1.00  0.00           C  
ATOM    959  SG  CYS A  56       9.626  -4.260 -15.577  1.00  0.00           S  
ATOM    960  H   CYS A  56      10.399  -5.294 -12.433  1.00  0.00           H  
ATOM    961  HA  CYS A  56       9.887  -7.026 -14.778  1.00  0.00           H  
ATOM    962 1HB  CYS A  56      11.626  -4.600 -14.378  1.00  0.00           H  
ATOM    963 2HB  CYS A  56      11.581  -5.540 -15.856  1.00  0.00           H  
ATOM    964  HG  CYS A  56       9.298  -3.750 -14.388  1.00  0.00           H  
ATOM    965  N   ALA A  57      11.618  -8.163 -12.868  1.00  0.00           N  
ATOM    966  CA  ALA A  57      12.696  -9.018 -12.376  1.00  0.00           C  
ATOM    967  C   ALA A  57      13.341  -9.837 -13.495  1.00  0.00           C  
ATOM    968  O   ALA A  57      14.549 -10.063 -13.498  1.00  0.00           O  
ATOM    969  CB  ALA A  57      12.150  -9.962 -11.323  1.00  0.00           C  
ATOM    970  H   ALA A  57      10.705  -8.221 -12.432  1.00  0.00           H  
ATOM    971  HA  ALA A  57      13.455  -8.380 -11.926  1.00  0.00           H  
ATOM    972 1HB  ALA A  57      12.959 -10.577 -10.934  1.00  0.00           H  
ATOM    973 2HB  ALA A  57      11.709  -9.384 -10.510  1.00  0.00           H  
ATOM    974 3HB  ALA A  57      11.388 -10.600 -11.767  1.00  0.00           H  
ATOM    975  N   GLU A  58      12.539 -10.246 -14.473  1.00  0.00           N  
ATOM    976  CA  GLU A  58      13.005 -11.054 -15.600  1.00  0.00           C  
ATOM    977  C   GLU A  58      13.965 -10.303 -16.531  1.00  0.00           C  
ATOM    978  O   GLU A  58      14.692 -10.920 -17.311  1.00  0.00           O  
ATOM    979  CB  GLU A  58      11.806 -11.567 -16.400  1.00  0.00           C  
ATOM    980  CG  GLU A  58      10.947 -12.582 -15.636  1.00  0.00           C  
ATOM    981  CD  GLU A  58       9.748 -13.091 -16.415  1.00  0.00           C  
ATOM    982  OE1 GLU A  58       9.525 -12.635 -17.509  1.00  0.00           O  
ATOM    983  OE2 GLU A  58       9.058 -13.942 -15.903  1.00  0.00           O  
ATOM    984  H   GLU A  58      11.562 -10.005 -14.422  1.00  0.00           H  
ATOM    985  HA  GLU A  58      13.538 -11.914 -15.197  1.00  0.00           H  
ATOM    986 1HB  GLU A  58      11.170 -10.729 -16.677  1.00  0.00           H  
ATOM    987 2HB  GLU A  58      12.154 -12.034 -17.322  1.00  0.00           H  
ATOM    988 1HG  GLU A  58      11.573 -13.431 -15.365  1.00  0.00           H  
ATOM    989 2HG  GLU A  58      10.602 -12.116 -14.713  1.00  0.00           H  
ATOM    990  N   PHE A  59      13.929  -8.972 -16.485  1.00  0.00           N  
ATOM    991  CA  PHE A  59      14.741  -8.127 -17.348  1.00  0.00           C  
ATOM    992  C   PHE A  59      15.903  -7.552 -16.556  1.00  0.00           C  
ATOM    993  O   PHE A  59      16.971  -7.256 -17.098  1.00  0.00           O  
ATOM    994  CB  PHE A  59      13.863  -7.010 -17.858  1.00  0.00           C  
ATOM    995  CG  PHE A  59      12.718  -7.526 -18.595  1.00  0.00           C  
ATOM    996  CD1 PHE A  59      11.581  -7.836 -17.887  1.00  0.00           C  
ATOM    997  CD2 PHE A  59      12.736  -7.713 -19.962  1.00  0.00           C  
ATOM    998  CE1 PHE A  59      10.485  -8.333 -18.503  1.00  0.00           C  
ATOM    999  CE2 PHE A  59      11.620  -8.211 -20.596  1.00  0.00           C  
ATOM   1000  CZ  PHE A  59      10.495  -8.523 -19.849  1.00  0.00           C  
ATOM   1001  H   PHE A  59      13.330  -8.516 -15.804  1.00  0.00           H  
ATOM   1002  HA  PHE A  59      15.125  -8.721 -18.179  1.00  0.00           H  
ATOM   1003 1HB  PHE A  59      13.495  -6.431 -17.016  1.00  0.00           H  
ATOM   1004 2HB  PHE A  59      14.419  -6.354 -18.498  1.00  0.00           H  
ATOM   1005  HD1 PHE A  59      11.576  -7.690 -16.812  1.00  0.00           H  
ATOM   1006  HD2 PHE A  59      13.635  -7.468 -20.531  1.00  0.00           H  
ATOM   1007  HE1 PHE A  59       9.595  -8.580 -17.921  1.00  0.00           H  
ATOM   1008  HE2 PHE A  59      11.622  -8.362 -21.675  1.00  0.00           H  
ATOM   1009  HZ  PHE A  59       9.607  -8.918 -20.321  1.00  0.00           H  
ATOM   1010  N   ALA A  60      15.698  -7.450 -15.243  1.00  0.00           N  
ATOM   1011  CA  ALA A  60      16.661  -6.915 -14.287  1.00  0.00           C  
ATOM   1012  C   ALA A  60      17.939  -7.742 -14.219  1.00  0.00           C  
ATOM   1013  O   ALA A  60      18.971  -7.261 -13.761  1.00  0.00           O  
ATOM   1014  CB  ALA A  60      16.029  -6.848 -12.911  1.00  0.00           C  
ATOM   1015  H   ALA A  60      14.781  -7.703 -14.881  1.00  0.00           H  
ATOM   1016  HA  ALA A  60      16.933  -5.918 -14.620  1.00  0.00           H  
ATOM   1017 1HB  ALA A  60      16.733  -6.413 -12.204  1.00  0.00           H  
ATOM   1018 2HB  ALA A  60      15.125  -6.241 -12.951  1.00  0.00           H  
ATOM   1019 3HB  ALA A  60      15.770  -7.855 -12.590  1.00  0.00           H  
ATOM   1020  N   ASN A  61      17.860  -8.995 -14.647  1.00  0.00           N  
ATOM   1021  CA  ASN A  61      19.003  -9.897 -14.613  1.00  0.00           C  
ATOM   1022  C   ASN A  61      19.782  -9.902 -15.938  1.00  0.00           C  
ATOM   1023  O   ASN A  61      20.705 -10.697 -16.124  1.00  0.00           O  
ATOM   1024  CB  ASN A  61      18.520 -11.293 -14.268  1.00  0.00           C  
ATOM   1025  CG  ASN A  61      18.035 -11.392 -12.843  1.00  0.00           C  
ATOM   1026  OD1 ASN A  61      18.642 -10.822 -11.925  1.00  0.00           O  
ATOM   1027  ND2 ASN A  61      16.948 -12.092 -12.641  1.00  0.00           N  
ATOM   1028  H   ASN A  61      16.974  -9.334 -14.998  1.00  0.00           H  
ATOM   1029  HA  ASN A  61      19.688  -9.557 -13.837  1.00  0.00           H  
ATOM   1030 1HB  ASN A  61      17.706 -11.570 -14.941  1.00  0.00           H  
ATOM   1031 2HB  ASN A  61      19.331 -12.006 -14.418  1.00  0.00           H  
ATOM   1032 1HD2 ASN A  61      16.574 -12.184 -11.719  1.00  0.00           H  
ATOM   1033 2HD2 ASN A  61      16.481 -12.526 -13.414  1.00  0.00           H  
ATOM   1034  N   ALA A  62      19.412  -9.009 -16.849  1.00  0.00           N  
ATOM   1035  CA  ALA A  62      20.057  -8.871 -18.147  1.00  0.00           C  
ATOM   1036  C   ALA A  62      21.486  -8.309 -17.986  1.00  0.00           C  
ATOM   1037  O   ALA A  62      21.792  -7.718 -16.952  1.00  0.00           O  
ATOM   1038  CB  ALA A  62      19.218  -7.969 -19.029  1.00  0.00           C  
ATOM   1039  H   ALA A  62      18.630  -8.385 -16.654  1.00  0.00           H  
ATOM   1040  HA  ALA A  62      20.099  -9.859 -18.591  1.00  0.00           H  
ATOM   1041 1HB  ALA A  62      19.649  -7.884 -19.991  1.00  0.00           H  
ATOM   1042 2HB  ALA A  62      18.221  -8.388 -19.116  1.00  0.00           H  
ATOM   1043 3HB  ALA A  62      19.145  -6.990 -18.592  1.00  0.00           H  
ATOM   1044  N   PRO A  63      22.398  -8.521 -18.955  1.00  0.00           N  
ATOM   1045  CA  PRO A  63      23.748  -7.973 -18.987  1.00  0.00           C  
ATOM   1046  C   PRO A  63      23.776  -6.465 -18.813  1.00  0.00           C  
ATOM   1047  O   PRO A  63      22.936  -5.750 -19.375  1.00  0.00           O  
ATOM   1048  CB  PRO A  63      24.207  -8.353 -20.389  1.00  0.00           C  
ATOM   1049  CG  PRO A  63      23.464  -9.627 -20.690  1.00  0.00           C  
ATOM   1050  CD  PRO A  63      22.117  -9.457 -20.064  1.00  0.00           C  
ATOM   1051  HA  PRO A  63      24.361  -8.462 -18.218  1.00  0.00           H  
ATOM   1052 1HB  PRO A  63      23.981  -7.545 -21.095  1.00  0.00           H  
ATOM   1053 2HB  PRO A  63      25.297  -8.481 -20.387  1.00  0.00           H  
ATOM   1054 1HG  PRO A  63      23.394  -9.777 -21.780  1.00  0.00           H  
ATOM   1055 2HG  PRO A  63      24.012 -10.490 -20.290  1.00  0.00           H  
ATOM   1056 1HD  PRO A  63      21.421  -9.055 -20.773  1.00  0.00           H  
ATOM   1057 2HD  PRO A  63      21.816 -10.441 -19.688  1.00  0.00           H  
ATOM   1058  N   THR A  64      24.768  -6.002 -18.044  1.00  0.00           N  
ATOM   1059  CA  THR A  64      24.919  -4.594 -17.728  1.00  0.00           C  
ATOM   1060  C   THR A  64      25.743  -3.827 -18.727  1.00  0.00           C  
ATOM   1061  O   THR A  64      26.706  -4.351 -19.298  1.00  0.00           O  
ATOM   1062  CB  THR A  64      25.540  -4.452 -16.334  1.00  0.00           C  
ATOM   1063  OG1 THR A  64      26.834  -5.074 -16.317  1.00  0.00           O  
ATOM   1064  CG2 THR A  64      24.665  -5.127 -15.314  1.00  0.00           C  
ATOM   1065  H   THR A  64      25.421  -6.660 -17.640  1.00  0.00           H  
ATOM   1066  HA  THR A  64      23.953  -4.133 -17.719  1.00  0.00           H  
ATOM   1067  HB  THR A  64      25.642  -3.396 -16.090  1.00  0.00           H  
ATOM   1068  HG1 THR A  64      27.234  -4.950 -15.451  1.00  0.00           H  
ATOM   1069 1HG2 THR A  64      25.110  -5.019 -14.326  1.00  0.00           H  
ATOM   1070 2HG2 THR A  64      23.699  -4.676 -15.316  1.00  0.00           H  
ATOM   1071 3HG2 THR A  64      24.565  -6.181 -15.559  1.00  0.00           H  
ATOM   1072  N   VAL A  65      25.344  -2.579 -18.921  1.00  0.00           N  
ATOM   1073  CA  VAL A  65      25.998  -1.636 -19.810  1.00  0.00           C  
ATOM   1074  C   VAL A  65      26.133  -0.271 -19.166  1.00  0.00           C  
ATOM   1075  O   VAL A  65      25.408   0.056 -18.226  1.00  0.00           O  
ATOM   1076  CB  VAL A  65      25.158  -1.456 -21.066  1.00  0.00           C  
ATOM   1077  CG1 VAL A  65      24.984  -2.750 -21.813  1.00  0.00           C  
ATOM   1078  CG2 VAL A  65      23.833  -0.919 -20.633  1.00  0.00           C  
ATOM   1079  H   VAL A  65      24.520  -2.262 -18.403  1.00  0.00           H  
ATOM   1080  HA  VAL A  65      26.990  -2.017 -20.067  1.00  0.00           H  
ATOM   1081  HB  VAL A  65      25.650  -0.751 -21.737  1.00  0.00           H  
ATOM   1082 1HG1 VAL A  65      24.379  -2.567 -22.700  1.00  0.00           H  
ATOM   1083 2HG1 VAL A  65      25.951  -3.123 -22.098  1.00  0.00           H  
ATOM   1084 3HG1 VAL A  65      24.486  -3.485 -21.186  1.00  0.00           H  
ATOM   1085 1HG2 VAL A  65      23.209  -0.772 -21.484  1.00  0.00           H  
ATOM   1086 2HG2 VAL A  65      23.363  -1.632 -19.959  1.00  0.00           H  
ATOM   1087 3HG2 VAL A  65      23.970   0.028 -20.117  1.00  0.00           H  
ATOM   1088  N   LEU A  66      26.977   0.587 -19.706  1.00  0.00           N  
ATOM   1089  CA  LEU A  66      26.964   1.935 -19.175  1.00  0.00           C  
ATOM   1090  C   LEU A  66      25.804   2.705 -19.761  1.00  0.00           C  
ATOM   1091  O   LEU A  66      25.893   3.267 -20.854  1.00  0.00           O  
ATOM   1092  CB  LEU A  66      28.282   2.647 -19.435  1.00  0.00           C  
ATOM   1093  CG  LEU A  66      28.361   4.052 -18.845  1.00  0.00           C  
ATOM   1094  CD1 LEU A  66      28.088   4.006 -17.372  1.00  0.00           C  
ATOM   1095  CD2 LEU A  66      29.731   4.590 -19.060  1.00  0.00           C  
ATOM   1096  H   LEU A  66      27.592   0.324 -20.463  1.00  0.00           H  
ATOM   1097  HA  LEU A  66      26.809   1.888 -18.098  1.00  0.00           H  
ATOM   1098 1HB  LEU A  66      29.102   2.060 -19.027  1.00  0.00           H  
ATOM   1099 2HB  LEU A  66      28.423   2.736 -20.512  1.00  0.00           H  
ATOM   1100  HG  LEU A  66      27.616   4.695 -19.319  1.00  0.00           H  
ATOM   1101 1HD1 LEU A  66      28.142   5.011 -16.973  1.00  0.00           H  
ATOM   1102 2HD1 LEU A  66      27.096   3.608 -17.228  1.00  0.00           H  
ATOM   1103 3HD1 LEU A  66      28.816   3.374 -16.873  1.00  0.00           H  
ATOM   1104 1HD2 LEU A  66      29.786   5.586 -18.630  1.00  0.00           H  
ATOM   1105 2HD2 LEU A  66      30.458   3.942 -18.571  1.00  0.00           H  
ATOM   1106 3HD2 LEU A  66      29.935   4.624 -20.126  1.00  0.00           H  
ATOM   1107  N   GLY A  67      24.706   2.670 -19.024  1.00  0.00           N  
ATOM   1108  CA  GLY A  67      23.459   3.274 -19.455  1.00  0.00           C  
ATOM   1109  C   GLY A  67      23.455   4.724 -19.072  1.00  0.00           C  
ATOM   1110  O   GLY A  67      24.435   5.208 -18.501  1.00  0.00           O  
ATOM   1111  H   GLY A  67      24.753   2.164 -18.137  1.00  0.00           H  
ATOM   1112 1HA  GLY A  67      23.342   3.175 -20.531  1.00  0.00           H  
ATOM   1113 2HA  GLY A  67      22.621   2.761 -18.986  1.00  0.00           H  
ATOM   1114  N   VAL A  68      22.341   5.408 -19.333  1.00  0.00           N  
ATOM   1115  CA  VAL A  68      22.271   6.840 -19.027  1.00  0.00           C  
ATOM   1116  C   VAL A  68      21.349   7.139 -17.831  1.00  0.00           C  
ATOM   1117  O   VAL A  68      21.419   8.212 -17.222  1.00  0.00           O  
ATOM   1118  CB  VAL A  68      21.784   7.616 -20.261  1.00  0.00           C  
ATOM   1119  CG1 VAL A  68      22.699   7.358 -21.382  1.00  0.00           C  
ATOM   1120  CG2 VAL A  68      20.429   7.256 -20.601  1.00  0.00           C  
ATOM   1121  H   VAL A  68      21.581   4.892 -19.791  1.00  0.00           H  
ATOM   1122  HA  VAL A  68      23.274   7.189 -18.789  1.00  0.00           H  
ATOM   1123  HB  VAL A  68      21.834   8.687 -20.040  1.00  0.00           H  
ATOM   1124 1HG1 VAL A  68      22.397   7.933 -22.252  1.00  0.00           H  
ATOM   1125 2HG1 VAL A  68      23.677   7.619 -21.090  1.00  0.00           H  
ATOM   1126 3HG1 VAL A  68      22.662   6.294 -21.617  1.00  0.00           H  
ATOM   1127 1HG2 VAL A  68      20.127   7.836 -21.456  1.00  0.00           H  
ATOM   1128 2HG2 VAL A  68      20.372   6.190 -20.829  1.00  0.00           H  
ATOM   1129 3HG2 VAL A  68      19.788   7.490 -19.756  1.00  0.00           H  
ATOM   1130  N   GLY A  69      20.490   6.187 -17.471  1.00  0.00           N  
ATOM   1131  CA  GLY A  69      19.628   6.330 -16.298  1.00  0.00           C  
ATOM   1132  C   GLY A  69      18.394   7.201 -16.516  1.00  0.00           C  
ATOM   1133  O   GLY A  69      17.290   6.674 -16.647  1.00  0.00           O  
ATOM   1134  H   GLY A  69      20.391   5.327 -18.032  1.00  0.00           H  
ATOM   1135 1HA  GLY A  69      19.312   5.337 -15.981  1.00  0.00           H  
ATOM   1136 2HA  GLY A  69      20.215   6.741 -15.475  1.00  0.00           H  
ATOM   1137  N   ASP A  70      18.539   8.527 -16.639  1.00  0.00           N  
ATOM   1138  CA  ASP A  70      17.308   9.337 -16.830  1.00  0.00           C  
ATOM   1139  C   ASP A  70      16.937   9.376 -18.301  1.00  0.00           C  
ATOM   1140  O   ASP A  70      16.938  10.432 -18.926  1.00  0.00           O  
ATOM   1141  CB  ASP A  70      17.416  10.799 -16.322  1.00  0.00           C  
ATOM   1142  CG  ASP A  70      15.979  11.565 -16.271  1.00  0.00           C  
ATOM   1143  OD1 ASP A  70      14.971  10.886 -16.239  1.00  0.00           O  
ATOM   1144  OD2 ASP A  70      15.924  12.793 -16.265  1.00  0.00           O  
ATOM   1145  H   ASP A  70      19.479   8.922 -16.589  1.00  0.00           H  
ATOM   1146  HA  ASP A  70      16.497   8.860 -16.284  1.00  0.00           H  
ATOM   1147 1HB  ASP A  70      17.851  10.803 -15.320  1.00  0.00           H  
ATOM   1148 2HB  ASP A  70      18.093  11.363 -16.973  1.00  0.00           H  
ATOM   1149  N   LEU A  71      16.584   8.226 -18.842  1.00  0.00           N  
ATOM   1150  CA  LEU A  71      16.285   8.148 -20.252  1.00  0.00           C  
ATOM   1151  C   LEU A  71      14.808   8.209 -20.515  1.00  0.00           C  
ATOM   1152  O   LEU A  71      14.029   7.404 -20.017  1.00  0.00           O  
ATOM   1153  CB  LEU A  71      16.844   6.888 -20.861  1.00  0.00           C  
ATOM   1154  CG  LEU A  71      16.629   6.750 -22.315  1.00  0.00           C  
ATOM   1155  CD1 LEU A  71      17.348   7.839 -23.030  1.00  0.00           C  
ATOM   1156  CD2 LEU A  71      17.169   5.459 -22.744  1.00  0.00           C  
ATOM   1157  H   LEU A  71      16.590   7.402 -18.246  1.00  0.00           H  
ATOM   1158  HA  LEU A  71      16.749   8.998 -20.747  1.00  0.00           H  
ATOM   1159 1HB  LEU A  71      17.866   6.820 -20.668  1.00  0.00           H  
ATOM   1160 2HB  LEU A  71      16.365   6.033 -20.380  1.00  0.00           H  
ATOM   1161  HG  LEU A  71      15.577   6.818 -22.545  1.00  0.00           H  
ATOM   1162 1HD1 LEU A  71      17.196   7.697 -24.054  1.00  0.00           H  
ATOM   1163 2HD1 LEU A  71      16.968   8.811 -22.729  1.00  0.00           H  
ATOM   1164 3HD1 LEU A  71      18.395   7.785 -22.822  1.00  0.00           H  
ATOM   1165 1HD2 LEU A  71      17.031   5.340 -23.810  1.00  0.00           H  
ATOM   1166 2HD2 LEU A  71      18.231   5.418 -22.507  1.00  0.00           H  
ATOM   1167 3HD2 LEU A  71      16.652   4.680 -22.222  1.00  0.00           H  
ATOM   1168  N   HIS A  72      14.426   9.160 -21.313  1.00  0.00           N  
ATOM   1169  CA  HIS A  72      13.043   9.348 -21.653  1.00  0.00           C  
ATOM   1170  C   HIS A  72      12.942  10.002 -23.006  1.00  0.00           C  
ATOM   1171  O   HIS A  72      13.945  10.412 -23.593  1.00  0.00           O  
ATOM   1172  CB  HIS A  72      12.332  10.140 -20.555  1.00  0.00           C  
ATOM   1173  CG  HIS A  72      12.913  11.444 -20.297  1.00  0.00           C  
ATOM   1174  ND1 HIS A  72      12.605  12.568 -21.025  1.00  0.00           N  
ATOM   1175  CD2 HIS A  72      13.816  11.820 -19.372  1.00  0.00           C  
ATOM   1176  CE1 HIS A  72      13.292  13.599 -20.519  1.00  0.00           C  
ATOM   1177  NE2 HIS A  72      14.035  13.156 -19.532  1.00  0.00           N  
ATOM   1178  H   HIS A  72      15.123   9.786 -21.682  1.00  0.00           H  
ATOM   1179  HA  HIS A  72      12.550   8.380 -21.723  1.00  0.00           H  
ATOM   1180 1HB  HIS A  72      11.312  10.291 -20.824  1.00  0.00           H  
ATOM   1181 2HB  HIS A  72      12.341   9.569 -19.625  1.00  0.00           H  
ATOM   1182  HD2 HIS A  72      14.282  11.174 -18.634  1.00  0.00           H  
ATOM   1183  HE1 HIS A  72      13.264  14.631 -20.863  1.00  0.00           H  
ATOM   1184  HE2 HIS A  72      14.677  13.706 -18.966  1.00  0.00           H  
ATOM   1185  N   VAL A  73      11.736  10.115 -23.507  1.00  0.00           N  
ATOM   1186  CA  VAL A  73      11.532  10.632 -24.845  1.00  0.00           C  
ATOM   1187  C   VAL A  73      12.052  12.067 -25.042  1.00  0.00           C  
ATOM   1188  O   VAL A  73      12.431  12.436 -26.148  1.00  0.00           O  
ATOM   1189  CB  VAL A  73      10.062  10.488 -25.249  1.00  0.00           C  
ATOM   1190  CG1 VAL A  73       9.831  11.127 -26.525  1.00  0.00           C  
ATOM   1191  CG2 VAL A  73       9.716   9.024 -25.378  1.00  0.00           C  
ATOM   1192  H   VAL A  73      10.931   9.810 -22.959  1.00  0.00           H  
ATOM   1193  HA  VAL A  73      12.095   9.991 -25.524  1.00  0.00           H  
ATOM   1194  HB  VAL A  73       9.429  10.969 -24.500  1.00  0.00           H  
ATOM   1195 1HG1 VAL A  73       8.794  11.012 -26.811  1.00  0.00           H  
ATOM   1196 2HG1 VAL A  73      10.093  12.180 -26.436  1.00  0.00           H  
ATOM   1197 3HG1 VAL A  73      10.438  10.658 -27.262  1.00  0.00           H  
ATOM   1198 1HG2 VAL A  73       8.686   8.940 -25.676  1.00  0.00           H  
ATOM   1199 2HG2 VAL A  73      10.351   8.567 -26.139  1.00  0.00           H  
ATOM   1200 3HG2 VAL A  73       9.871   8.518 -24.432  1.00  0.00           H  
ATOM   1201  N   GLU A  74      12.021  12.911 -24.005  1.00  0.00           N  
ATOM   1202  CA  GLU A  74      12.461  14.294 -24.167  1.00  0.00           C  
ATOM   1203  C   GLU A  74      13.908  14.476 -23.692  1.00  0.00           C  
ATOM   1204  O   GLU A  74      14.363  15.607 -23.475  1.00  0.00           O  
ATOM   1205  CB  GLU A  74      11.507  15.273 -23.466  1.00  0.00           C  
ATOM   1206  CG  GLU A  74      10.092  15.310 -24.081  1.00  0.00           C  
ATOM   1207  CD  GLU A  74       9.146  16.312 -23.435  1.00  0.00           C  
ATOM   1208  OE1 GLU A  74       9.445  16.775 -22.359  1.00  0.00           O  
ATOM   1209  OE2 GLU A  74       8.158  16.677 -24.066  1.00  0.00           O  
ATOM   1210  H   GLU A  74      11.794  12.599 -23.057  1.00  0.00           H  
ATOM   1211  HA  GLU A  74      12.432  14.538 -25.230  1.00  0.00           H  
ATOM   1212 1HB  GLU A  74      11.424  15.022 -22.426  1.00  0.00           H  
ATOM   1213 2HB  GLU A  74      11.917  16.280 -23.526  1.00  0.00           H  
ATOM   1214 1HG  GLU A  74      10.185  15.547 -25.137  1.00  0.00           H  
ATOM   1215 2HG  GLU A  74       9.660  14.309 -24.003  1.00  0.00           H  
ATOM   1216  N   ASN A  75      14.638  13.350 -23.523  1.00  0.00           N  
ATOM   1217  CA  ASN A  75      16.031  13.408 -23.085  1.00  0.00           C  
ATOM   1218  C   ASN A  75      16.955  13.357 -24.265  1.00  0.00           C  
ATOM   1219  O   ASN A  75      18.179  13.287 -24.119  1.00  0.00           O  
ATOM   1220  CB  ASN A  75      16.381  12.264 -22.174  1.00  0.00           C  
ATOM   1221  CG  ASN A  75      17.555  12.566 -21.346  1.00  0.00           C  
ATOM   1222  OD1 ASN A  75      17.688  13.720 -20.891  1.00  0.00           O  
ATOM   1223  ND2 ASN A  75      18.406  11.571 -21.121  1.00  0.00           N  
ATOM   1224  H   ASN A  75      14.226  12.432 -23.693  1.00  0.00           H  
ATOM   1225  HA  ASN A  75      16.194  14.337 -22.568  1.00  0.00           H  
ATOM   1226 1HB  ASN A  75      15.555  12.005 -21.551  1.00  0.00           H  
ATOM   1227 2HB  ASN A  75      16.605  11.388 -22.789  1.00  0.00           H  
ATOM   1228 1HD2 ASN A  75      19.251  11.680 -20.542  1.00  0.00           H  
ATOM   1229 2HD2 ASN A  75      18.222  10.677 -21.515  1.00  0.00           H  
ATOM   1230  N   PHE A  76      16.352  13.473 -25.420  1.00  0.00           N  
ATOM   1231  CA  PHE A  76      17.040  13.480 -26.665  1.00  0.00           C  
ATOM   1232  C   PHE A  76      16.826  14.793 -27.326  1.00  0.00           C  
ATOM   1233  O   PHE A  76      15.775  15.429 -27.155  1.00  0.00           O  
ATOM   1234  CB  PHE A  76      16.512  12.444 -27.590  1.00  0.00           C  
ATOM   1235  CG  PHE A  76      16.694  11.087 -27.191  1.00  0.00           C  
ATOM   1236  CD1 PHE A  76      15.803  10.496 -26.339  1.00  0.00           C  
ATOM   1237  CD2 PHE A  76      17.730  10.347 -27.713  1.00  0.00           C  
ATOM   1238  CE1 PHE A  76      15.942   9.203 -26.012  1.00  0.00           C  
ATOM   1239  CE2 PHE A  76      17.860   9.038 -27.377  1.00  0.00           C  
ATOM   1240  CZ  PHE A  76      16.967   8.472 -26.536  1.00  0.00           C  
ATOM   1241  H   PHE A  76      15.344  13.537 -25.427  1.00  0.00           H  
ATOM   1242  HA  PHE A  76      18.100  13.329 -26.491  1.00  0.00           H  
ATOM   1243 1HB  PHE A  76      15.476  12.632 -27.765  1.00  0.00           H  
ATOM   1244 2HB  PHE A  76      17.039  12.570 -28.512  1.00  0.00           H  
ATOM   1245  HD1 PHE A  76      14.970  11.076 -25.931  1.00  0.00           H  
ATOM   1246  HD2 PHE A  76      18.437  10.816 -28.404  1.00  0.00           H  
ATOM   1247  HE1 PHE A  76      15.233   8.750 -25.344  1.00  0.00           H  
ATOM   1248  HE2 PHE A  76      18.665   8.436 -27.779  1.00  0.00           H  
ATOM   1249  HZ  PHE A  76      17.066   7.426 -26.279  1.00  0.00           H  
ATOM   1250  N   GLY A  77      17.789  15.166 -28.123  1.00  0.00           N  
ATOM   1251  CA  GLY A  77      17.678  16.384 -28.861  1.00  0.00           C  
ATOM   1252  C   GLY A  77      18.775  16.547 -29.867  1.00  0.00           C  
ATOM   1253  O   GLY A  77      19.524  15.612 -30.174  1.00  0.00           O  
ATOM   1254  H   GLY A  77      18.633  14.597 -28.175  1.00  0.00           H  
ATOM   1255 1HA  GLY A  77      16.713  16.449 -29.352  1.00  0.00           H  
ATOM   1256 2HA  GLY A  77      17.739  17.201 -28.153  1.00  0.00           H  
ATOM   1257  N   THR A  78      18.863  17.747 -30.392  1.00  0.00           N  
ATOM   1258  CA  THR A  78      19.871  18.019 -31.385  1.00  0.00           C  
ATOM   1259  C   THR A  78      20.986  18.797 -30.690  1.00  0.00           C  
ATOM   1260  O   THR A  78      20.713  19.495 -29.709  1.00  0.00           O  
ATOM   1261  CB  THR A  78      19.238  18.842 -32.515  1.00  0.00           C  
ATOM   1262  OG1 THR A  78      18.904  20.154 -32.031  1.00  0.00           O  
ATOM   1263  CG2 THR A  78      17.909  18.180 -32.931  1.00  0.00           C  
ATOM   1264  H   THR A  78      18.189  18.450 -30.089  1.00  0.00           H  
ATOM   1265  HA  THR A  78      20.276  17.088 -31.781  1.00  0.00           H  
ATOM   1266  HB  THR A  78      19.895  18.895 -33.355  1.00  0.00           H  
ATOM   1267  HG1 THR A  78      19.631  20.781 -32.206  1.00  0.00           H  
ATOM   1268 1HG2 THR A  78      17.440  18.767 -33.724  1.00  0.00           H  
ATOM   1269 2HG2 THR A  78      18.080  17.181 -33.281  1.00  0.00           H  
ATOM   1270 3HG2 THR A  78      17.243  18.143 -32.069  1.00  0.00           H  
ATOM   1271  N   TRP A  79      22.211  18.723 -31.220  1.00  0.00           N  
ATOM   1272  CA  TRP A  79      23.336  19.529 -30.728  1.00  0.00           C  
ATOM   1273  C   TRP A  79      24.366  19.777 -31.825  1.00  0.00           C  
ATOM   1274  O   TRP A  79      24.396  19.050 -32.807  1.00  0.00           O  
ATOM   1275  CB  TRP A  79      23.980  18.859 -29.495  1.00  0.00           C  
ATOM   1276  CG  TRP A  79      24.515  17.416 -29.688  1.00  0.00           C  
ATOM   1277  CD1 TRP A  79      23.791  16.254 -29.590  1.00  0.00           C  
ATOM   1278  CD2 TRP A  79      25.880  17.000 -29.980  1.00  0.00           C  
ATOM   1279  NE1 TRP A  79      24.616  15.162 -29.792  1.00  0.00           N  
ATOM   1280  CE2 TRP A  79      25.887  15.600 -30.026  1.00  0.00           C  
ATOM   1281  CE3 TRP A  79      27.068  17.682 -30.193  1.00  0.00           C  
ATOM   1282  CZ2 TRP A  79      27.051  14.880 -30.277  1.00  0.00           C  
ATOM   1283  CZ3 TRP A  79      28.214  16.960 -30.456  1.00  0.00           C  
ATOM   1284  CH2 TRP A  79      28.206  15.599 -30.496  1.00  0.00           C  
ATOM   1285  H   TRP A  79      22.367  18.051 -31.969  1.00  0.00           H  
ATOM   1286  HA  TRP A  79      22.945  20.495 -30.421  1.00  0.00           H  
ATOM   1287 1HB  TRP A  79      24.812  19.477 -29.153  1.00  0.00           H  
ATOM   1288 2HB  TRP A  79      23.250  18.835 -28.684  1.00  0.00           H  
ATOM   1289  HD1 TRP A  79      22.721  16.193 -29.378  1.00  0.00           H  
ATOM   1290  HE1 TRP A  79      24.328  14.190 -29.774  1.00  0.00           H  
ATOM   1291  HE3 TRP A  79      27.093  18.764 -30.149  1.00  0.00           H  
ATOM   1292  HZ2 TRP A  79      27.067  13.789 -30.311  1.00  0.00           H  
ATOM   1293  HZ3 TRP A  79      29.131  17.507 -30.616  1.00  0.00           H  
ATOM   1294  HH2 TRP A  79      29.138  15.071 -30.697  1.00  0.00           H  
ATOM   1295  N   ARG A  80      25.214  20.798 -31.687  1.00  0.00           N  
ATOM   1296  CA  ARG A  80      26.251  21.006 -32.713  1.00  0.00           C  
ATOM   1297  C   ARG A  80      27.625  20.553 -32.253  1.00  0.00           C  
ATOM   1298  O   ARG A  80      28.028  20.850 -31.126  1.00  0.00           O  
ATOM   1299  CB  ARG A  80      26.382  22.476 -33.089  1.00  0.00           C  
ATOM   1300  CG  ARG A  80      25.190  23.167 -33.764  1.00  0.00           C  
ATOM   1301  CD  ARG A  80      25.182  22.967 -35.264  1.00  0.00           C  
ATOM   1302  NE  ARG A  80      24.181  23.821 -35.911  1.00  0.00           N  
ATOM   1303  CZ  ARG A  80      23.935  23.930 -37.235  1.00  0.00           C  
ATOM   1304  NH1 ARG A  80      24.607  23.255 -38.139  1.00  0.00           N  
ATOM   1305  NH2 ARG A  80      22.992  24.768 -37.607  1.00  0.00           N  
ATOM   1306  H   ARG A  80      25.161  21.403 -30.880  1.00  0.00           H  
ATOM   1307  HA  ARG A  80      25.978  20.446 -33.600  1.00  0.00           H  
ATOM   1308 1HB  ARG A  80      26.627  23.049 -32.198  1.00  0.00           H  
ATOM   1309 2HB  ARG A  80      27.231  22.574 -33.773  1.00  0.00           H  
ATOM   1310 1HG  ARG A  80      24.266  22.745 -33.367  1.00  0.00           H  
ATOM   1311 2HG  ARG A  80      25.214  24.240 -33.559  1.00  0.00           H  
ATOM   1312 1HD  ARG A  80      26.155  23.222 -35.666  1.00  0.00           H  
ATOM   1313 2HD  ARG A  80      24.953  21.928 -35.501  1.00  0.00           H  
ATOM   1314  HE  ARG A  80      23.611  24.434 -35.317  1.00  0.00           H  
ATOM   1315 1HH1 ARG A  80      25.382  22.645 -37.871  1.00  0.00           H  
ATOM   1316 2HH1 ARG A  80      24.394  23.378 -39.114  1.00  0.00           H  
ATOM   1317 1HH2 ARG A  80      22.518  25.304 -36.861  1.00  0.00           H  
ATOM   1318 2HH2 ARG A  80      22.770  24.902 -38.576  1.00  0.00           H  
ATOM   1319  N   ASP A  81      28.366  19.876 -33.131  1.00  0.00           N  
ATOM   1320  CA  ASP A  81      29.738  19.504 -32.781  1.00  0.00           C  
ATOM   1321  C   ASP A  81      30.694  20.622 -33.212  1.00  0.00           C  
ATOM   1322  O   ASP A  81      30.262  21.660 -33.714  1.00  0.00           O  
ATOM   1323  CB  ASP A  81      30.168  18.154 -33.387  1.00  0.00           C  
ATOM   1324  CG  ASP A  81      30.356  18.169 -34.888  1.00  0.00           C  
ATOM   1325  OD1 ASP A  81      30.396  19.253 -35.449  1.00  0.00           O  
ATOM   1326  OD2 ASP A  81      30.511  17.116 -35.468  1.00  0.00           O  
ATOM   1327  H   ASP A  81      27.954  19.625 -34.034  1.00  0.00           H  
ATOM   1328  HA  ASP A  81      29.809  19.415 -31.697  1.00  0.00           H  
ATOM   1329 1HB  ASP A  81      31.086  17.807 -32.917  1.00  0.00           H  
ATOM   1330 2HB  ASP A  81      29.402  17.406 -33.165  1.00  0.00           H  
ATOM   1331  N   ALA A  82      31.996  20.396 -33.059  1.00  0.00           N  
ATOM   1332  CA  ALA A  82      33.037  21.377 -33.384  1.00  0.00           C  
ATOM   1333  C   ALA A  82      33.074  21.797 -34.856  1.00  0.00           C  
ATOM   1334  O   ALA A  82      33.638  22.845 -35.180  1.00  0.00           O  
ATOM   1335  CB  ALA A  82      34.395  20.832 -33.004  1.00  0.00           C  
ATOM   1336  H   ALA A  82      32.282  19.516 -32.673  1.00  0.00           H  
ATOM   1337  HA  ALA A  82      32.841  22.269 -32.797  1.00  0.00           H  
ATOM   1338 1HB  ALA A  82      35.154  21.587 -33.206  1.00  0.00           H  
ATOM   1339 2HB  ALA A  82      34.405  20.593 -31.956  1.00  0.00           H  
ATOM   1340 3HB  ALA A  82      34.605  19.939 -33.590  1.00  0.00           H  
ATOM   1341  N   GLU A  83      32.566  20.953 -35.755  1.00  0.00           N  
ATOM   1342  CA  GLU A  83      32.592  21.243 -37.180  1.00  0.00           C  
ATOM   1343  C   GLU A  83      31.272  21.853 -37.632  1.00  0.00           C  
ATOM   1344  O   GLU A  83      31.086  22.149 -38.815  1.00  0.00           O  
ATOM   1345  CB  GLU A  83      32.901  19.979 -37.988  1.00  0.00           C  
ATOM   1346  CG  GLU A  83      34.298  19.398 -37.729  1.00  0.00           C  
ATOM   1347  CD  GLU A  83      34.625  18.180 -38.582  1.00  0.00           C  
ATOM   1348  OE1 GLU A  83      33.799  17.773 -39.366  1.00  0.00           O  
ATOM   1349  OE2 GLU A  83      35.710  17.663 -38.441  1.00  0.00           O  
ATOM   1350  H   GLU A  83      32.056  20.122 -35.453  1.00  0.00           H  
ATOM   1351  HA  GLU A  83      33.381  21.970 -37.370  1.00  0.00           H  
ATOM   1352 1HB  GLU A  83      32.167  19.207 -37.738  1.00  0.00           H  
ATOM   1353 2HB  GLU A  83      32.809  20.190 -39.051  1.00  0.00           H  
ATOM   1354 1HG  GLU A  83      35.039  20.172 -37.925  1.00  0.00           H  
ATOM   1355 2HG  GLU A  83      34.370  19.127 -36.675  1.00  0.00           H  
ATOM   1356  N   GLY A  84      30.349  22.034 -36.689  1.00  0.00           N  
ATOM   1357  CA  GLY A  84      29.035  22.567 -36.979  1.00  0.00           C  
ATOM   1358  C   GLY A  84      28.034  21.499 -37.419  1.00  0.00           C  
ATOM   1359  O   GLY A  84      26.941  21.832 -37.889  1.00  0.00           O  
ATOM   1360  H   GLY A  84      30.548  21.784 -35.720  1.00  0.00           H  
ATOM   1361 1HA  GLY A  84      28.660  23.066 -36.086  1.00  0.00           H  
ATOM   1362 2HA  GLY A  84      29.121  23.328 -37.752  1.00  0.00           H  
ATOM   1363  N   ARG A  85      28.368  20.212 -37.304  1.00  0.00           N  
ATOM   1364  CA  ARG A  85      27.385  19.238 -37.755  1.00  0.00           C  
ATOM   1365  C   ARG A  85      26.299  19.163 -36.713  1.00  0.00           C  
ATOM   1366  O   ARG A  85      26.582  19.184 -35.516  1.00  0.00           O  
ATOM   1367  CB  ARG A  85      27.960  17.843 -37.942  1.00  0.00           C  
ATOM   1368  CG  ARG A  85      28.993  17.689 -39.039  1.00  0.00           C  
ATOM   1369  CD  ARG A  85      29.467  16.274 -39.127  1.00  0.00           C  
ATOM   1370  NE  ARG A  85      30.094  15.849 -37.890  1.00  0.00           N  
ATOM   1371  CZ  ARG A  85      30.504  14.602 -37.585  1.00  0.00           C  
ATOM   1372  NH1 ARG A  85      30.386  13.596 -38.430  1.00  0.00           N  
ATOM   1373  NH2 ARG A  85      31.031  14.415 -36.397  1.00  0.00           N  
ATOM   1374  H   ARG A  85      29.257  19.914 -36.880  1.00  0.00           H  
ATOM   1375  HA  ARG A  85      26.955  19.570 -38.699  1.00  0.00           H  
ATOM   1376 1HB  ARG A  85      28.422  17.518 -37.011  1.00  0.00           H  
ATOM   1377 2HB  ARG A  85      27.148  17.148 -38.158  1.00  0.00           H  
ATOM   1378 1HG  ARG A  85      28.559  17.975 -39.996  1.00  0.00           H  
ATOM   1379 2HG  ARG A  85      29.854  18.329 -38.815  1.00  0.00           H  
ATOM   1380 1HD  ARG A  85      28.627  15.623 -39.325  1.00  0.00           H  
ATOM   1381 2HD  ARG A  85      30.194  16.174 -39.931  1.00  0.00           H  
ATOM   1382  HE  ARG A  85      30.235  16.555 -37.153  1.00  0.00           H  
ATOM   1383 1HH1 ARG A  85      29.965  13.732 -39.361  1.00  0.00           H  
ATOM   1384 2HH1 ARG A  85      30.702  12.681 -38.167  1.00  0.00           H  
ATOM   1385 1HH2 ARG A  85      31.078  15.236 -35.766  1.00  0.00           H  
ATOM   1386 2HH2 ARG A  85      31.355  13.508 -36.107  1.00  0.00           H  
ATOM   1387  N   LEU A  86      25.053  19.076 -37.151  1.00  0.00           N  
ATOM   1388  CA  LEU A  86      23.973  18.932 -36.194  1.00  0.00           C  
ATOM   1389  C   LEU A  86      23.857  17.430 -35.931  1.00  0.00           C  
ATOM   1390  O   LEU A  86      23.678  16.624 -36.855  1.00  0.00           O  
ATOM   1391  CB  LEU A  86      22.655  19.511 -36.730  1.00  0.00           C  
ATOM   1392  CG  LEU A  86      21.515  19.585 -35.718  1.00  0.00           C  
ATOM   1393  CD1 LEU A  86      21.895  20.646 -34.649  1.00  0.00           C  
ATOM   1394  CD2 LEU A  86      20.187  19.910 -36.425  1.00  0.00           C  
ATOM   1395  H   LEU A  86      24.868  19.102 -38.138  1.00  0.00           H  
ATOM   1396  HA  LEU A  86      24.232  19.437 -35.268  1.00  0.00           H  
ATOM   1397 1HB  LEU A  86      22.843  20.517 -37.097  1.00  0.00           H  
ATOM   1398 2HB  LEU A  86      22.314  18.897 -37.558  1.00  0.00           H  
ATOM   1399  HG  LEU A  86      21.432  18.642 -35.215  1.00  0.00           H  
ATOM   1400 1HD1 LEU A  86      21.130  20.722 -33.889  1.00  0.00           H  
ATOM   1401 2HD1 LEU A  86      22.827  20.366 -34.187  1.00  0.00           H  
ATOM   1402 3HD1 LEU A  86      22.012  21.615 -35.129  1.00  0.00           H  
ATOM   1403 1HD2 LEU A  86      19.378  19.957 -35.693  1.00  0.00           H  
ATOM   1404 2HD2 LEU A  86      20.269  20.870 -36.934  1.00  0.00           H  
ATOM   1405 3HD2 LEU A  86      19.962  19.133 -37.158  1.00  0.00           H  
ATOM   1406  N   VAL A  87      24.031  17.053 -34.683  1.00  0.00           N  
ATOM   1407  CA  VAL A  87      24.094  15.663 -34.278  1.00  0.00           C  
ATOM   1408  C   VAL A  87      22.958  15.330 -33.317  1.00  0.00           C  
ATOM   1409  O   VAL A  87      22.553  16.162 -32.504  1.00  0.00           O  
ATOM   1410  CB  VAL A  87      25.473  15.385 -33.623  1.00  0.00           C  
ATOM   1411  CG1 VAL A  87      25.574  13.920 -33.196  1.00  0.00           C  
ATOM   1412  CG2 VAL A  87      26.603  15.749 -34.578  1.00  0.00           C  
ATOM   1413  H   VAL A  87      24.164  17.768 -33.980  1.00  0.00           H  
ATOM   1414  HA  VAL A  87      23.999  15.038 -35.158  1.00  0.00           H  
ATOM   1415  HB  VAL A  87      25.567  16.002 -32.743  1.00  0.00           H  
ATOM   1416 1HG1 VAL A  87      26.532  13.734 -32.736  1.00  0.00           H  
ATOM   1417 2HG1 VAL A  87      24.796  13.691 -32.488  1.00  0.00           H  
ATOM   1418 3HG1 VAL A  87      25.467  13.276 -34.060  1.00  0.00           H  
ATOM   1419 1HG2 VAL A  87      27.553  15.580 -34.094  1.00  0.00           H  
ATOM   1420 2HG2 VAL A  87      26.543  15.147 -35.463  1.00  0.00           H  
ATOM   1421 3HG2 VAL A  87      26.530  16.793 -34.846  1.00  0.00           H  
ATOM   1422  N   TRP A  88      22.328  14.178 -33.514  1.00  0.00           N  
ATOM   1423  CA  TRP A  88      21.259  13.713 -32.633  1.00  0.00           C  
ATOM   1424  C   TRP A  88      21.886  13.103 -31.392  1.00  0.00           C  
ATOM   1425  O   TRP A  88      22.934  12.467 -31.483  1.00  0.00           O  
ATOM   1426  CB  TRP A  88      20.399  12.701 -33.376  1.00  0.00           C  
ATOM   1427  CG  TRP A  88      19.319  12.034 -32.629  1.00  0.00           C  
ATOM   1428  CD1 TRP A  88      19.244  10.707 -32.321  1.00  0.00           C  
ATOM   1429  CD2 TRP A  88      18.139  12.628 -32.101  1.00  0.00           C  
ATOM   1430  NE1 TRP A  88      18.088  10.443 -31.660  1.00  0.00           N  
ATOM   1431  CE2 TRP A  88      17.393  11.599 -31.519  1.00  0.00           C  
ATOM   1432  CE3 TRP A  88      17.646  13.922 -32.082  1.00  0.00           C  
ATOM   1433  CZ2 TRP A  88      16.188  11.828 -30.943  1.00  0.00           C  
ATOM   1434  CZ3 TRP A  88      16.445  14.144 -31.487  1.00  0.00           C  
ATOM   1435  CH2 TRP A  88      15.729  13.124 -30.933  1.00  0.00           C  
ATOM   1436  H   TRP A  88      22.660  13.531 -34.232  1.00  0.00           H  
ATOM   1437  HA  TRP A  88      20.642  14.561 -32.335  1.00  0.00           H  
ATOM   1438 1HB  TRP A  88      19.953  13.172 -34.231  1.00  0.00           H  
ATOM   1439 2HB  TRP A  88      21.040  11.944 -33.743  1.00  0.00           H  
ATOM   1440  HD1 TRP A  88      19.991   9.966 -32.580  1.00  0.00           H  
ATOM   1441  HE1 TRP A  88      17.791   9.526 -31.333  1.00  0.00           H  
ATOM   1442  HE3 TRP A  88      18.208  14.739 -32.527  1.00  0.00           H  
ATOM   1443  HZ2 TRP A  88      15.610  11.043 -30.502  1.00  0.00           H  
ATOM   1444  HZ3 TRP A  88      16.083  15.159 -31.475  1.00  0.00           H  
ATOM   1445  HH2 TRP A  88      14.779  13.329 -30.463  1.00  0.00           H  
ATOM   1446  N   GLY A  89      21.275  13.271 -30.230  1.00  0.00           N  
ATOM   1447  CA  GLY A  89      21.861  12.599 -29.084  1.00  0.00           C  
ATOM   1448  C   GLY A  89      21.149  12.779 -27.764  1.00  0.00           C  
ATOM   1449  O   GLY A  89      20.176  13.521 -27.639  1.00  0.00           O  
ATOM   1450  H   GLY A  89      20.446  13.859 -30.159  1.00  0.00           H  
ATOM   1451 1HA  GLY A  89      21.969  11.549 -29.297  1.00  0.00           H  
ATOM   1452 2HA  GLY A  89      22.878  12.964 -28.965  1.00  0.00           H  
ATOM   1453  N   ILE A  90      21.651  12.062 -26.767  1.00  0.00           N  
ATOM   1454  CA  ILE A  90      21.134  12.128 -25.412  1.00  0.00           C  
ATOM   1455  C   ILE A  90      21.767  13.311 -24.699  1.00  0.00           C  
ATOM   1456  O   ILE A  90      22.982  13.478 -24.714  1.00  0.00           O  
ATOM   1457  CB  ILE A  90      21.333  10.774 -24.690  1.00  0.00           C  
ATOM   1458  CG1 ILE A  90      20.471   9.738 -25.404  1.00  0.00           C  
ATOM   1459  CG2 ILE A  90      20.991  10.872 -23.236  1.00  0.00           C  
ATOM   1460  CD1 ILE A  90      20.703   8.312 -25.015  1.00  0.00           C  
ATOM   1461  H   ILE A  90      22.439  11.459 -26.959  1.00  0.00           H  
ATOM   1462  HA  ILE A  90      20.061  12.301 -25.459  1.00  0.00           H  
ATOM   1463  HB  ILE A  90      22.362  10.458 -24.792  1.00  0.00           H  
ATOM   1464 1HG1 ILE A  90      19.432   9.979 -25.185  1.00  0.00           H  
ATOM   1465 2HG1 ILE A  90      20.631   9.827 -26.478  1.00  0.00           H  
ATOM   1466 1HG2 ILE A  90      21.126   9.912 -22.753  1.00  0.00           H  
ATOM   1467 2HG2 ILE A  90      21.633  11.601 -22.757  1.00  0.00           H  
ATOM   1468 3HG2 ILE A  90      19.961  11.179 -23.161  1.00  0.00           H  
ATOM   1469 1HD1 ILE A  90      20.022   7.671 -25.573  1.00  0.00           H  
ATOM   1470 2HD1 ILE A  90      21.706   8.055 -25.254  1.00  0.00           H  
ATOM   1471 3HD1 ILE A  90      20.531   8.184 -23.954  1.00  0.00           H  
ATOM   1472  N   ASN A  91      20.928  14.168 -24.135  1.00  0.00           N  
ATOM   1473  CA  ASN A  91      21.385  15.392 -23.480  1.00  0.00           C  
ATOM   1474  C   ASN A  91      21.506  15.330 -21.963  1.00  0.00           C  
ATOM   1475  O   ASN A  91      21.682  16.359 -21.306  1.00  0.00           O  
ATOM   1476  CB  ASN A  91      20.538  16.566 -23.916  1.00  0.00           C  
ATOM   1477  CG  ASN A  91      20.868  16.995 -25.340  1.00  0.00           C  
ATOM   1478  OD1 ASN A  91      22.047  16.999 -25.714  1.00  0.00           O  
ATOM   1479  ND2 ASN A  91      19.891  17.369 -26.112  1.00  0.00           N  
ATOM   1480  H   ASN A  91      19.931  13.951 -24.166  1.00  0.00           H  
ATOM   1481  HA  ASN A  91      22.391  15.592 -23.849  1.00  0.00           H  
ATOM   1482 1HB  ASN A  91      19.480  16.288 -23.864  1.00  0.00           H  
ATOM   1483 2HB  ASN A  91      20.693  17.404 -23.239  1.00  0.00           H  
ATOM   1484 1HD2 ASN A  91      20.092  17.680 -27.047  1.00  0.00           H  
ATOM   1485 2HD2 ASN A  91      18.955  17.355 -25.775  1.00  0.00           H  
ATOM   1486  N   ASP A  92      21.407  14.138 -21.404  1.00  0.00           N  
ATOM   1487  CA  ASP A  92      21.549  13.958 -19.967  1.00  0.00           C  
ATOM   1488  C   ASP A  92      22.064  12.581 -19.638  1.00  0.00           C  
ATOM   1489  O   ASP A  92      21.355  11.579 -19.748  1.00  0.00           O  
ATOM   1490  CB  ASP A  92      20.246  14.223 -19.216  1.00  0.00           C  
ATOM   1491  CG  ASP A  92      20.338  14.161 -17.669  1.00  0.00           C  
ATOM   1492  OD1 ASP A  92      21.274  13.599 -17.117  1.00  0.00           O  
ATOM   1493  OD2 ASP A  92      19.456  14.716 -17.051  1.00  0.00           O  
ATOM   1494  H   ASP A  92      21.259  13.337 -21.999  1.00  0.00           H  
ATOM   1495  HA  ASP A  92      22.283  14.677 -19.606  1.00  0.00           H  
ATOM   1496 1HB  ASP A  92      19.825  15.179 -19.520  1.00  0.00           H  
ATOM   1497 2HB  ASP A  92      19.559  13.464 -19.478  1.00  0.00           H  
ATOM   1498  N   PHE A  93      23.330  12.564 -19.267  1.00  0.00           N  
ATOM   1499  CA  PHE A  93      24.078  11.385 -18.904  1.00  0.00           C  
ATOM   1500  C   PHE A  93      24.503  11.493 -17.449  1.00  0.00           C  
ATOM   1501  O   PHE A  93      25.414  10.791 -16.996  1.00  0.00           O  
ATOM   1502  CB  PHE A  93      25.329  11.303 -19.737  1.00  0.00           C  
ATOM   1503  CG  PHE A  93      25.189  11.078 -21.176  1.00  0.00           C  
ATOM   1504  CD1 PHE A  93      25.177  12.101 -22.088  1.00  0.00           C  
ATOM   1505  CD2 PHE A  93      25.159   9.818 -21.620  1.00  0.00           C  
ATOM   1506  CE1 PHE A  93      25.120  11.816 -23.433  1.00  0.00           C  
ATOM   1507  CE2 PHE A  93      25.100   9.522 -22.937  1.00  0.00           C  
ATOM   1508  CZ  PHE A  93      25.077  10.516 -23.857  1.00  0.00           C  
ATOM   1509  H   PHE A  93      23.809  13.453 -19.208  1.00  0.00           H  
ATOM   1510  HA  PHE A  93      23.456  10.498 -19.041  1.00  0.00           H  
ATOM   1511 1HB  PHE A  93      25.884  12.216 -19.615  1.00  0.00           H  
ATOM   1512 2HB  PHE A  93      25.910  10.502 -19.333  1.00  0.00           H  
ATOM   1513  HD1 PHE A  93      25.222  13.135 -21.747  1.00  0.00           H  
ATOM   1514  HD2 PHE A  93      25.205   9.030 -20.882  1.00  0.00           H  
ATOM   1515  HE1 PHE A  93      25.119  12.625 -24.159  1.00  0.00           H  
ATOM   1516  HE2 PHE A  93      25.087   8.497 -23.239  1.00  0.00           H  
ATOM   1517  HZ  PHE A  93      25.036  10.286 -24.918  1.00  0.00           H  
ATOM   1518  N   ASP A  94      23.855  12.394 -16.714  1.00  0.00           N  
ATOM   1519  CA  ASP A  94      24.258  12.692 -15.348  1.00  0.00           C  
ATOM   1520  C   ASP A  94      24.096  11.499 -14.420  1.00  0.00           C  
ATOM   1521  O   ASP A  94      24.819  11.371 -13.436  1.00  0.00           O  
ATOM   1522  CB  ASP A  94      23.452  13.869 -14.809  1.00  0.00           C  
ATOM   1523  CG  ASP A  94      23.772  15.169 -15.536  1.00  0.00           C  
ATOM   1524  OD1 ASP A  94      24.716  15.219 -16.324  1.00  0.00           O  
ATOM   1525  OD2 ASP A  94      23.104  16.162 -15.303  1.00  0.00           O  
ATOM   1526  H   ASP A  94      23.037  12.887 -17.100  1.00  0.00           H  
ATOM   1527  HA  ASP A  94      25.313  12.971 -15.358  1.00  0.00           H  
ATOM   1528 1HB  ASP A  94      22.384  13.659 -14.921  1.00  0.00           H  
ATOM   1529 2HB  ASP A  94      23.650  13.993 -13.747  1.00  0.00           H  
ATOM   1530  N   GLU A  95      23.144  10.634 -14.743  1.00  0.00           N  
ATOM   1531  CA  GLU A  95      22.838   9.449 -13.958  1.00  0.00           C  
ATOM   1532  C   GLU A  95      23.446   8.163 -14.534  1.00  0.00           C  
ATOM   1533  O   GLU A  95      23.062   7.069 -14.104  1.00  0.00           O  
ATOM   1534  CB  GLU A  95      21.316   9.302 -13.795  1.00  0.00           C  
ATOM   1535  CG  GLU A  95      20.658  10.430 -12.986  1.00  0.00           C  
ATOM   1536  CD  GLU A  95      21.143  10.411 -11.583  1.00  0.00           C  
ATOM   1537  OE1 GLU A  95      21.178   9.344 -11.046  1.00  0.00           O  
ATOM   1538  OE2 GLU A  95      21.479  11.425 -11.035  1.00  0.00           O  
ATOM   1539  H   GLU A  95      22.602  10.817 -15.579  1.00  0.00           H  
ATOM   1540  HA  GLU A  95      23.262   9.591 -12.964  1.00  0.00           H  
ATOM   1541 1HB  GLU A  95      20.847   9.285 -14.778  1.00  0.00           H  
ATOM   1542 2HB  GLU A  95      21.087   8.353 -13.306  1.00  0.00           H  
ATOM   1543 1HG  GLU A  95      20.899  11.390 -13.444  1.00  0.00           H  
ATOM   1544 2HG  GLU A  95      19.576  10.299 -13.002  1.00  0.00           H  
ATOM   1545  N   ALA A  96      24.402   8.284 -15.469  1.00  0.00           N  
ATOM   1546  CA  ALA A  96      24.988   7.102 -16.102  1.00  0.00           C  
ATOM   1547  C   ALA A  96      25.588   6.127 -15.090  1.00  0.00           C  
ATOM   1548  O   ALA A  96      26.197   6.531 -14.093  1.00  0.00           O  
ATOM   1549  CB  ALA A  96      26.055   7.522 -17.102  1.00  0.00           C  
ATOM   1550  H   ALA A  96      24.711   9.207 -15.780  1.00  0.00           H  
ATOM   1551  HA  ALA A  96      24.187   6.584 -16.614  1.00  0.00           H  
ATOM   1552 1HB  ALA A  96      26.453   6.640 -17.599  1.00  0.00           H  
ATOM   1553 2HB  ALA A  96      25.610   8.185 -17.845  1.00  0.00           H  
ATOM   1554 3HB  ALA A  96      26.859   8.045 -16.587  1.00  0.00           H  
ATOM   1555  N   ALA A  97      25.382   4.829 -15.348  1.00  0.00           N  
ATOM   1556  CA  ALA A  97      25.891   3.765 -14.459  1.00  0.00           C  
ATOM   1557  C   ALA A  97      25.788   2.359 -15.092  1.00  0.00           C  
ATOM   1558  O   ALA A  97      24.993   2.128 -16.008  1.00  0.00           O  
ATOM   1559  CB  ALA A  97      25.157   3.800 -13.128  1.00  0.00           C  
ATOM   1560  H   ALA A  97      24.896   4.611 -16.217  1.00  0.00           H  
ATOM   1561  HA  ALA A  97      26.943   3.959 -14.275  1.00  0.00           H  
ATOM   1562 1HB  ALA A  97      25.572   3.040 -12.493  1.00  0.00           H  
ATOM   1563 2HB  ALA A  97      25.277   4.765 -12.654  1.00  0.00           H  
ATOM   1564 3HB  ALA A  97      24.106   3.621 -13.289  1.00  0.00           H  
ATOM   1565  N   HIS A  98      26.541   1.395 -14.534  1.00  0.00           N  
ATOM   1566  CA  HIS A  98      26.544   0.001 -15.022  1.00  0.00           C  
ATOM   1567  C   HIS A  98      25.347  -0.877 -14.627  1.00  0.00           C  
ATOM   1568  O   HIS A  98      25.466  -1.803 -13.824  1.00  0.00           O  
ATOM   1569  CB  HIS A  98      27.811  -0.731 -14.579  1.00  0.00           C  
ATOM   1570  CG  HIS A  98      29.058  -0.237 -15.232  1.00  0.00           C  
ATOM   1571  ND1 HIS A  98      30.314  -0.479 -14.725  1.00  0.00           N  
ATOM   1572  CD2 HIS A  98      29.237   0.474 -16.352  1.00  0.00           C  
ATOM   1573  CE1 HIS A  98      31.216   0.076 -15.513  1.00  0.00           C  
ATOM   1574  NE2 HIS A  98      30.587   0.663 -16.510  1.00  0.00           N  
ATOM   1575  H   HIS A  98      27.157   1.637 -13.773  1.00  0.00           H  
ATOM   1576  HA  HIS A  98      26.563   0.025 -16.108  1.00  0.00           H  
ATOM   1577 1HB  HIS A  98      27.929  -0.628 -13.501  1.00  0.00           H  
ATOM   1578 2HB  HIS A  98      27.708  -1.794 -14.800  1.00  0.00           H  
ATOM   1579  HD1 HIS A  98      30.528  -0.994 -13.893  1.00  0.00           H  
ATOM   1580  HD2 HIS A  98      28.545   0.871 -17.061  1.00  0.00           H  
ATOM   1581  HE1 HIS A  98      32.277  -0.000 -15.281  1.00  0.00           H  
ATOM   1582  N   PHE A  99      24.207  -0.577 -15.232  1.00  0.00           N  
ATOM   1583  CA  PHE A  99      22.949  -1.297 -15.017  1.00  0.00           C  
ATOM   1584  C   PHE A  99      22.509  -2.098 -16.245  1.00  0.00           C  
ATOM   1585  O   PHE A  99      22.985  -1.839 -17.344  1.00  0.00           O  
ATOM   1586  CB  PHE A  99      21.890  -0.342 -14.504  1.00  0.00           C  
ATOM   1587  CG  PHE A  99      22.169  -0.029 -13.100  1.00  0.00           C  
ATOM   1588  CD1 PHE A  99      23.013   0.963 -12.767  1.00  0.00           C  
ATOM   1589  CD2 PHE A  99      21.601  -0.785 -12.098  1.00  0.00           C  
ATOM   1590  CE1 PHE A  99      23.311   1.219 -11.454  1.00  0.00           C  
ATOM   1591  CE2 PHE A  99      21.889  -0.536 -10.783  1.00  0.00           C  
ATOM   1592  CZ  PHE A  99      22.753   0.470 -10.461  1.00  0.00           C  
ATOM   1593  H   PHE A  99      24.240   0.229 -15.859  1.00  0.00           H  
ATOM   1594  HA  PHE A  99      23.140  -1.993 -14.206  1.00  0.00           H  
ATOM   1595 1HB  PHE A  99      21.918   0.585 -15.080  1.00  0.00           H  
ATOM   1596 2HB  PHE A  99      20.926  -0.751 -14.592  1.00  0.00           H  
ATOM   1597  HD1 PHE A  99      23.455   1.540 -13.561  1.00  0.00           H  
ATOM   1598  HD2 PHE A  99      20.922  -1.593 -12.361  1.00  0.00           H  
ATOM   1599  HE1 PHE A  99      23.987   2.013 -11.209  1.00  0.00           H  
ATOM   1600  HE2 PHE A  99      21.437  -1.144 -10.004  1.00  0.00           H  
ATOM   1601  HZ  PHE A  99      22.993   0.674  -9.421  1.00  0.00           H  
ATOM   1602  N   PRO A 100      21.626  -3.105 -16.109  1.00  0.00           N  
ATOM   1603  CA  PRO A 100      21.157  -3.922 -17.213  1.00  0.00           C  
ATOM   1604  C   PRO A 100      20.650  -3.028 -18.335  1.00  0.00           C  
ATOM   1605  O   PRO A 100      19.930  -2.054 -18.105  1.00  0.00           O  
ATOM   1606  CB  PRO A 100      20.049  -4.737 -16.558  1.00  0.00           C  
ATOM   1607  CG  PRO A 100      20.479  -4.849 -15.114  1.00  0.00           C  
ATOM   1608  CD  PRO A 100      21.106  -3.531 -14.779  1.00  0.00           C  
ATOM   1609  HA  PRO A 100      21.924  -4.602 -17.554  1.00  0.00           H  
ATOM   1610 1HB  PRO A 100      19.075  -4.332 -16.749  1.00  0.00           H  
ATOM   1611 2HB  PRO A 100      20.046  -5.730 -17.002  1.00  0.00           H  
ATOM   1612 1HG  PRO A 100      19.603  -5.035 -14.492  1.00  0.00           H  
ATOM   1613 2HG  PRO A 100      21.151  -5.720 -14.988  1.00  0.00           H  
ATOM   1614 1HD  PRO A 100      20.348  -2.861 -14.389  1.00  0.00           H  
ATOM   1615 2HD  PRO A 100      21.902  -3.720 -14.056  1.00  0.00           H  
ATOM   1616  N   TYR A 101      20.994  -3.382 -19.569  1.00  0.00           N  
ATOM   1617  CA  TYR A 101      20.604  -2.581 -20.741  1.00  0.00           C  
ATOM   1618  C   TYR A 101      19.092  -2.400 -20.875  1.00  0.00           C  
ATOM   1619  O   TYR A 101      18.608  -1.415 -21.452  1.00  0.00           O  
ATOM   1620  CB  TYR A 101      21.153  -3.206 -22.010  1.00  0.00           C  
ATOM   1621  CG  TYR A 101      20.437  -4.417 -22.454  1.00  0.00           C  
ATOM   1622  CD1 TYR A 101      19.388  -4.293 -23.321  1.00  0.00           C  
ATOM   1623  CD2 TYR A 101      20.820  -5.661 -22.010  1.00  0.00           C  
ATOM   1624  CE1 TYR A 101      18.726  -5.402 -23.741  1.00  0.00           C  
ATOM   1625  CE2 TYR A 101      20.153  -6.758 -22.445  1.00  0.00           C  
ATOM   1626  CZ  TYR A 101      19.113  -6.623 -23.298  1.00  0.00           C  
ATOM   1627  OH  TYR A 101      18.447  -7.692 -23.722  1.00  0.00           O  
ATOM   1628  H   TYR A 101      21.596  -4.204 -19.677  1.00  0.00           H  
ATOM   1629  HA  TYR A 101      21.034  -1.585 -20.629  1.00  0.00           H  
ATOM   1630 1HB  TYR A 101      21.127  -2.481 -22.802  1.00  0.00           H  
ATOM   1631 2HB  TYR A 101      22.186  -3.476 -21.852  1.00  0.00           H  
ATOM   1632  HD1 TYR A 101      19.092  -3.307 -23.667  1.00  0.00           H  
ATOM   1633  HD2 TYR A 101      21.649  -5.766 -21.331  1.00  0.00           H  
ATOM   1634  HE1 TYR A 101      17.894  -5.322 -24.426  1.00  0.00           H  
ATOM   1635  HE2 TYR A 101      20.448  -7.732 -22.118  1.00  0.00           H  
ATOM   1636  HH  TYR A 101      17.737  -7.401 -24.294  1.00  0.00           H  
ATOM   1637  N   THR A 102      18.356  -3.338 -20.288  1.00  0.00           N  
ATOM   1638  CA  THR A 102      16.913  -3.354 -20.337  1.00  0.00           C  
ATOM   1639  C   THR A 102      16.299  -2.251 -19.487  1.00  0.00           C  
ATOM   1640  O   THR A 102      15.118  -1.946 -19.639  1.00  0.00           O  
ATOM   1641  CB  THR A 102      16.371  -4.714 -19.873  1.00  0.00           C  
ATOM   1642  OG1 THR A 102      16.825  -4.972 -18.528  1.00  0.00           O  
ATOM   1643  CG2 THR A 102      16.824  -5.813 -20.764  1.00  0.00           C  
ATOM   1644  H   THR A 102      18.837  -4.087 -19.814  1.00  0.00           H  
ATOM   1645  HA  THR A 102      16.606  -3.196 -21.366  1.00  0.00           H  
ATOM   1646  HB  THR A 102      15.283  -4.682 -19.883  1.00  0.00           H  
ATOM   1647  HG1 THR A 102      16.871  -5.937 -18.353  1.00  0.00           H  
ATOM   1648 1HG2 THR A 102      16.422  -6.763 -20.407  1.00  0.00           H  
ATOM   1649 2HG2 THR A 102      16.475  -5.626 -21.777  1.00  0.00           H  
ATOM   1650 3HG2 THR A 102      17.905  -5.847 -20.749  1.00  0.00           H  
ATOM   1651  N   LEU A 103      17.080  -1.606 -18.613  1.00  0.00           N  
ATOM   1652  CA  LEU A 103      16.481  -0.551 -17.821  1.00  0.00           C  
ATOM   1653  C   LEU A 103      16.323   0.669 -18.705  1.00  0.00           C  
ATOM   1654  O   LEU A 103      15.303   1.350 -18.669  1.00  0.00           O  
ATOM   1655  CB  LEU A 103      17.338  -0.150 -16.625  1.00  0.00           C  
ATOM   1656  CG  LEU A 103      17.189  -0.983 -15.411  1.00  0.00           C  
ATOM   1657  CD1 LEU A 103      17.779  -2.267 -15.700  1.00  0.00           C  
ATOM   1658  CD2 LEU A 103      17.836  -0.334 -14.259  1.00  0.00           C  
ATOM   1659  H   LEU A 103      18.065  -1.851 -18.497  1.00  0.00           H  
ATOM   1660  HA  LEU A 103      15.500  -0.880 -17.475  1.00  0.00           H  
ATOM   1661 1HB  LEU A 103      18.387  -0.198 -16.928  1.00  0.00           H  
ATOM   1662 2HB  LEU A 103      17.105   0.875 -16.359  1.00  0.00           H  
ATOM   1663  HG  LEU A 103      16.146  -1.122 -15.191  1.00  0.00           H  
ATOM   1664 1HD1 LEU A 103      17.713  -2.921 -14.849  1.00  0.00           H  
ATOM   1665 2HD1 LEU A 103      17.279  -2.720 -16.552  1.00  0.00           H  
ATOM   1666 3HD1 LEU A 103      18.810  -2.092 -15.933  1.00  0.00           H  
ATOM   1667 1HD2 LEU A 103      17.721  -0.960 -13.373  1.00  0.00           H  
ATOM   1668 2HD2 LEU A 103      18.868  -0.181 -14.462  1.00  0.00           H  
ATOM   1669 3HD2 LEU A 103      17.368   0.611 -14.094  1.00  0.00           H  
ATOM   1670  N   ASP A 104      17.331   0.938 -19.542  1.00  0.00           N  
ATOM   1671  CA  ASP A 104      17.216   2.069 -20.454  1.00  0.00           C  
ATOM   1672  C   ASP A 104      16.162   1.775 -21.537  1.00  0.00           C  
ATOM   1673  O   ASP A 104      15.371   2.658 -21.887  1.00  0.00           O  
ATOM   1674  CB  ASP A 104      18.574   2.454 -21.082  1.00  0.00           C  
ATOM   1675  CG  ASP A 104      19.612   3.320 -20.158  1.00  0.00           C  
ATOM   1676  OD1 ASP A 104      19.272   3.852 -19.114  1.00  0.00           O  
ATOM   1677  OD2 ASP A 104      20.746   3.449 -20.576  1.00  0.00           O  
ATOM   1678  H   ASP A 104      18.150   0.350 -19.553  1.00  0.00           H  
ATOM   1679  HA  ASP A 104      16.872   2.931 -19.887  1.00  0.00           H  
ATOM   1680 1HB  ASP A 104      19.075   1.527 -21.341  1.00  0.00           H  
ATOM   1681 2HB  ASP A 104      18.405   2.979 -22.007  1.00  0.00           H  
ATOM   1682  N   ILE A 105      16.069   0.524 -22.018  1.00  0.00           N  
ATOM   1683  CA  ILE A 105      15.054   0.260 -23.048  1.00  0.00           C  
ATOM   1684  C   ILE A 105      13.659   0.451 -22.471  1.00  0.00           C  
ATOM   1685  O   ILE A 105      12.808   1.102 -23.095  1.00  0.00           O  
ATOM   1686  CB  ILE A 105      15.059  -1.185 -23.584  1.00  0.00           C  
ATOM   1687  CG1 ILE A 105      16.285  -1.516 -24.374  1.00  0.00           C  
ATOM   1688  CG2 ILE A 105      13.812  -1.400 -24.466  1.00  0.00           C  
ATOM   1689  CD1 ILE A 105      16.349  -2.996 -24.649  1.00  0.00           C  
ATOM   1690  H   ILE A 105      16.731  -0.200 -21.723  1.00  0.00           H  
ATOM   1691  HA  ILE A 105      15.192   0.953 -23.870  1.00  0.00           H  
ATOM   1692  HB  ILE A 105      15.017  -1.876 -22.746  1.00  0.00           H  
ATOM   1693 1HG1 ILE A 105      16.281  -0.974 -25.321  1.00  0.00           H  
ATOM   1694 2HG1 ILE A 105      17.177  -1.225 -23.806  1.00  0.00           H  
ATOM   1695 1HG2 ILE A 105      13.798  -2.416 -24.820  1.00  0.00           H  
ATOM   1696 2HG2 ILE A 105      12.913  -1.209 -23.884  1.00  0.00           H  
ATOM   1697 3HG2 ILE A 105      13.845  -0.721 -25.318  1.00  0.00           H  
ATOM   1698 1HD1 ILE A 105      17.230  -3.220 -25.208  1.00  0.00           H  
ATOM   1699 2HD1 ILE A 105      16.364  -3.536 -23.709  1.00  0.00           H  
ATOM   1700 3HD1 ILE A 105      15.478  -3.297 -25.222  1.00  0.00           H  
ATOM   1701  N   ILE A 106      13.417  -0.121 -21.293  1.00  0.00           N  
ATOM   1702  CA  ILE A 106      12.115  -0.017 -20.687  1.00  0.00           C  
ATOM   1703  C   ILE A 106      11.787   1.350 -20.182  1.00  0.00           C  
ATOM   1704  O   ILE A 106      10.641   1.775 -20.291  1.00  0.00           O  
ATOM   1705  CB  ILE A 106      11.872  -1.053 -19.607  1.00  0.00           C  
ATOM   1706  CG1 ILE A 106      11.886  -2.393 -20.259  1.00  0.00           C  
ATOM   1707  CG2 ILE A 106      10.488  -0.788 -19.013  1.00  0.00           C  
ATOM   1708  CD1 ILE A 106      10.833  -2.448 -21.345  1.00  0.00           C  
ATOM   1709  H   ILE A 106      14.144  -0.652 -20.807  1.00  0.00           H  
ATOM   1710  HA  ILE A 106      11.390  -0.242 -21.463  1.00  0.00           H  
ATOM   1711  HB  ILE A 106      12.659  -1.014 -18.858  1.00  0.00           H  
ATOM   1712 1HG1 ILE A 106      12.867  -2.594 -20.692  1.00  0.00           H  
ATOM   1713 2HG1 ILE A 106      11.664  -3.162 -19.522  1.00  0.00           H  
ATOM   1714 1HG2 ILE A 106      10.217  -1.526 -18.273  1.00  0.00           H  
ATOM   1715 2HG2 ILE A 106      10.463   0.199 -18.564  1.00  0.00           H  
ATOM   1716 3HG2 ILE A 106       9.790  -0.837 -19.824  1.00  0.00           H  
ATOM   1717 1HD1 ILE A 106      10.820  -3.402 -21.799  1.00  0.00           H  
ATOM   1718 2HD1 ILE A 106       9.862  -2.257 -20.910  1.00  0.00           H  
ATOM   1719 3HD1 ILE A 106      11.040  -1.697 -22.102  1.00  0.00           H  
ATOM   1720  N   ARG A 107      12.731   2.046 -19.585  1.00  0.00           N  
ATOM   1721  CA  ARG A 107      12.408   3.368 -19.108  1.00  0.00           C  
ATOM   1722  C   ARG A 107      12.010   4.259 -20.292  1.00  0.00           C  
ATOM   1723  O   ARG A 107      11.039   5.016 -20.203  1.00  0.00           O  
ATOM   1724  CB  ARG A 107      13.567   3.935 -18.338  1.00  0.00           C  
ATOM   1725  CG  ARG A 107      13.288   5.191 -17.667  1.00  0.00           C  
ATOM   1726  CD  ARG A 107      14.376   5.527 -16.802  1.00  0.00           C  
ATOM   1727  NE  ARG A 107      14.293   6.872 -16.378  1.00  0.00           N  
ATOM   1728  CZ  ARG A 107      13.494   7.350 -15.434  1.00  0.00           C  
ATOM   1729  NH1 ARG A 107      12.650   6.614 -14.775  1.00  0.00           N  
ATOM   1730  NH2 ARG A 107      13.540   8.598 -15.142  1.00  0.00           N  
ATOM   1731  H   ARG A 107      13.674   1.683 -19.458  1.00  0.00           H  
ATOM   1732  HA  ARG A 107      11.562   3.296 -18.428  1.00  0.00           H  
ATOM   1733 1HB  ARG A 107      13.906   3.235 -17.598  1.00  0.00           H  
ATOM   1734 2HB  ARG A 107      14.403   4.110 -19.023  1.00  0.00           H  
ATOM   1735 1HG  ARG A 107      13.128   5.976 -18.378  1.00  0.00           H  
ATOM   1736 2HG  ARG A 107      12.394   5.073 -17.050  1.00  0.00           H  
ATOM   1737 1HD  ARG A 107      14.367   4.884 -15.921  1.00  0.00           H  
ATOM   1738 2HD  ARG A 107      15.307   5.389 -17.346  1.00  0.00           H  
ATOM   1739  HE  ARG A 107      14.910   7.530 -16.830  1.00  0.00           H  
ATOM   1740 1HH1 ARG A 107      12.563   5.622 -14.960  1.00  0.00           H  
ATOM   1741 2HH1 ARG A 107      12.067   7.096 -14.070  1.00  0.00           H  
ATOM   1742 1HH2 ARG A 107      14.180   9.250 -15.626  1.00  0.00           H  
ATOM   1743 2HH2 ARG A 107      12.898   8.943 -14.425  1.00  0.00           H  
ATOM   1744  N   LEU A 108      12.704   4.122 -21.434  1.00  0.00           N  
ATOM   1745  CA  LEU A 108      12.353   4.906 -22.614  1.00  0.00           C  
ATOM   1746  C   LEU A 108      10.972   4.484 -23.117  1.00  0.00           C  
ATOM   1747  O   LEU A 108      10.139   5.333 -23.443  1.00  0.00           O  
ATOM   1748  CB  LEU A 108      13.428   4.751 -23.695  1.00  0.00           C  
ATOM   1749  CG  LEU A 108      13.237   5.535 -24.996  1.00  0.00           C  
ATOM   1750  CD1 LEU A 108      13.095   7.009 -24.700  1.00  0.00           C  
ATOM   1751  CD2 LEU A 108      14.465   5.315 -25.868  1.00  0.00           C  
ATOM   1752  H   LEU A 108      13.511   3.495 -21.488  1.00  0.00           H  
ATOM   1753  HA  LEU A 108      12.312   5.955 -22.327  1.00  0.00           H  
ATOM   1754 1HB  LEU A 108      14.374   5.021 -23.273  1.00  0.00           H  
ATOM   1755 2HB  LEU A 108      13.481   3.691 -23.961  1.00  0.00           H  
ATOM   1756  HG  LEU A 108      12.365   5.197 -25.499  1.00  0.00           H  
ATOM   1757 1HD1 LEU A 108      12.976   7.564 -25.633  1.00  0.00           H  
ATOM   1758 2HD1 LEU A 108      12.220   7.163 -24.073  1.00  0.00           H  
ATOM   1759 3HD1 LEU A 108      13.977   7.358 -24.181  1.00  0.00           H  
ATOM   1760 1HD2 LEU A 108      14.343   5.839 -26.787  1.00  0.00           H  
ATOM   1761 2HD2 LEU A 108      15.347   5.681 -25.352  1.00  0.00           H  
ATOM   1762 3HD2 LEU A 108      14.590   4.267 -26.069  1.00  0.00           H  
ATOM   1763  N   ALA A 109      10.712   3.174 -23.169  1.00  0.00           N  
ATOM   1764  CA  ALA A 109       9.404   2.684 -23.584  1.00  0.00           C  
ATOM   1765  C   ALA A 109       8.299   3.178 -22.637  1.00  0.00           C  
ATOM   1766  O   ALA A 109       7.222   3.562 -23.091  1.00  0.00           O  
ATOM   1767  CB  ALA A 109       9.431   1.175 -23.647  1.00  0.00           C  
ATOM   1768  H   ALA A 109      11.438   2.497 -22.926  1.00  0.00           H  
ATOM   1769  HA  ALA A 109       9.186   3.074 -24.569  1.00  0.00           H  
ATOM   1770 1HB  ALA A 109       8.470   0.806 -23.980  1.00  0.00           H  
ATOM   1771 2HB  ALA A 109      10.207   0.854 -24.343  1.00  0.00           H  
ATOM   1772 3HB  ALA A 109       9.647   0.784 -22.659  1.00  0.00           H  
ATOM   1773  N   THR A 110       8.591   3.232 -21.328  1.00  0.00           N  
ATOM   1774  CA  THR A 110       7.641   3.676 -20.305  1.00  0.00           C  
ATOM   1775  C   THR A 110       7.283   5.119 -20.592  1.00  0.00           C  
ATOM   1776  O   THR A 110       6.109   5.497 -20.598  1.00  0.00           O  
ATOM   1777  CB  THR A 110       8.266   3.586 -18.889  1.00  0.00           C  
ATOM   1778  OG1 THR A 110       8.625   2.229 -18.605  1.00  0.00           O  
ATOM   1779  CG2 THR A 110       7.329   4.101 -17.791  1.00  0.00           C  
ATOM   1780  H   THR A 110       9.499   2.911 -21.019  1.00  0.00           H  
ATOM   1781  HA  THR A 110       6.741   3.065 -20.357  1.00  0.00           H  
ATOM   1782  HB  THR A 110       9.159   4.191 -18.870  1.00  0.00           H  
ATOM   1783  HG1 THR A 110       9.242   1.913 -19.302  1.00  0.00           H  
ATOM   1784 1HG2 THR A 110       7.831   4.029 -16.827  1.00  0.00           H  
ATOM   1785 2HG2 THR A 110       7.067   5.140 -17.988  1.00  0.00           H  
ATOM   1786 3HG2 THR A 110       6.450   3.506 -17.765  1.00  0.00           H  
ATOM   1787  N   SER A 111       8.314   5.917 -20.869  1.00  0.00           N  
ATOM   1788  CA  SER A 111       8.143   7.314 -21.199  1.00  0.00           C  
ATOM   1789  C   SER A 111       7.292   7.488 -22.440  1.00  0.00           C  
ATOM   1790  O   SER A 111       6.372   8.308 -22.452  1.00  0.00           O  
ATOM   1791  CB  SER A 111       9.481   7.951 -21.436  1.00  0.00           C  
ATOM   1792  OG  SER A 111       9.325   9.283 -21.828  1.00  0.00           O  
ATOM   1793  H   SER A 111       9.259   5.534 -20.825  1.00  0.00           H  
ATOM   1794  HA  SER A 111       7.647   7.810 -20.365  1.00  0.00           H  
ATOM   1795 1HB  SER A 111      10.088   7.892 -20.537  1.00  0.00           H  
ATOM   1796 2HB  SER A 111      10.005   7.412 -22.205  1.00  0.00           H  
ATOM   1797  HG  SER A 111       8.563   9.281 -22.432  1.00  0.00           H  
ATOM   1798  N   ALA A 112       7.596   6.727 -23.494  1.00  0.00           N  
ATOM   1799  CA  ALA A 112       6.827   6.826 -24.724  1.00  0.00           C  
ATOM   1800  C   ALA A 112       5.374   6.472 -24.470  1.00  0.00           C  
ATOM   1801  O   ALA A 112       4.479   7.155 -24.963  1.00  0.00           O  
ATOM   1802  CB  ALA A 112       7.431   5.937 -25.783  1.00  0.00           C  
ATOM   1803  H   ALA A 112       8.383   6.077 -23.440  1.00  0.00           H  
ATOM   1804  HA  ALA A 112       6.856   7.855 -25.064  1.00  0.00           H  
ATOM   1805 1HB  ALA A 112       6.868   6.045 -26.700  1.00  0.00           H  
ATOM   1806 2HB  ALA A 112       8.454   6.245 -25.942  1.00  0.00           H  
ATOM   1807 3HB  ALA A 112       7.405   4.897 -25.452  1.00  0.00           H  
ATOM   1808  N   ILE A 113       5.113   5.462 -23.651  1.00  0.00           N  
ATOM   1809  CA  ILE A 113       3.736   5.117 -23.366  1.00  0.00           C  
ATOM   1810  C   ILE A 113       3.048   6.261 -22.653  1.00  0.00           C  
ATOM   1811  O   ILE A 113       1.921   6.613 -22.985  1.00  0.00           O  
ATOM   1812  CB  ILE A 113       3.591   3.863 -22.538  1.00  0.00           C  
ATOM   1813  CG1 ILE A 113       4.047   2.645 -23.294  1.00  0.00           C  
ATOM   1814  CG2 ILE A 113       2.116   3.727 -22.131  1.00  0.00           C  
ATOM   1815  CD1 ILE A 113       4.178   1.434 -22.407  1.00  0.00           C  
ATOM   1816  H   ILE A 113       5.873   4.906 -23.251  1.00  0.00           H  
ATOM   1817  HA  ILE A 113       3.222   4.950 -24.318  1.00  0.00           H  
ATOM   1818  HB  ILE A 113       4.230   3.950 -21.666  1.00  0.00           H  
ATOM   1819 1HG1 ILE A 113       3.344   2.441 -24.063  1.00  0.00           H  
ATOM   1820 2HG1 ILE A 113       5.004   2.843 -23.760  1.00  0.00           H  
ATOM   1821 1HG2 ILE A 113       1.970   2.841 -21.521  1.00  0.00           H  
ATOM   1822 2HG2 ILE A 113       1.813   4.609 -21.561  1.00  0.00           H  
ATOM   1823 3HG2 ILE A 113       1.497   3.647 -23.023  1.00  0.00           H  
ATOM   1824 1HD1 ILE A 113       4.497   0.574 -22.985  1.00  0.00           H  
ATOM   1825 2HD1 ILE A 113       4.910   1.642 -21.632  1.00  0.00           H  
ATOM   1826 3HD1 ILE A 113       3.220   1.218 -21.946  1.00  0.00           H  
ATOM   1827  N   LEU A 114       3.716   6.846 -21.652  1.00  0.00           N  
ATOM   1828  CA  LEU A 114       3.100   7.952 -20.932  1.00  0.00           C  
ATOM   1829  C   LEU A 114       2.836   9.118 -21.887  1.00  0.00           C  
ATOM   1830  O   LEU A 114       1.799   9.779 -21.807  1.00  0.00           O  
ATOM   1831  CB  LEU A 114       4.002   8.421 -19.781  1.00  0.00           C  
ATOM   1832  CG  LEU A 114       4.160   7.460 -18.589  1.00  0.00           C  
ATOM   1833  CD1 LEU A 114       5.199   8.022 -17.634  1.00  0.00           C  
ATOM   1834  CD2 LEU A 114       2.837   7.296 -17.898  1.00  0.00           C  
ATOM   1835  H   LEU A 114       4.643   6.512 -21.390  1.00  0.00           H  
ATOM   1836  HA  LEU A 114       2.152   7.610 -20.519  1.00  0.00           H  
ATOM   1837 1HB  LEU A 114       4.998   8.604 -20.186  1.00  0.00           H  
ATOM   1838 2HB  LEU A 114       3.612   9.363 -19.398  1.00  0.00           H  
ATOM   1839  HG  LEU A 114       4.510   6.492 -18.941  1.00  0.00           H  
ATOM   1840 1HD1 LEU A 114       5.328   7.343 -16.796  1.00  0.00           H  
ATOM   1841 2HD1 LEU A 114       6.133   8.133 -18.163  1.00  0.00           H  
ATOM   1842 3HD1 LEU A 114       4.876   8.995 -17.267  1.00  0.00           H  
ATOM   1843 1HD2 LEU A 114       2.955   6.630 -17.048  1.00  0.00           H  
ATOM   1844 2HD2 LEU A 114       2.495   8.264 -17.553  1.00  0.00           H  
ATOM   1845 3HD2 LEU A 114       2.101   6.879 -18.595  1.00  0.00           H  
ATOM   1846  N   ALA A 115       3.764   9.356 -22.817  1.00  0.00           N  
ATOM   1847  CA  ALA A 115       3.613  10.407 -23.812  1.00  0.00           C  
ATOM   1848  C   ALA A 115       2.372  10.161 -24.680  1.00  0.00           C  
ATOM   1849  O   ALA A 115       1.692  11.095 -25.120  1.00  0.00           O  
ATOM   1850  CB  ALA A 115       4.852  10.499 -24.663  1.00  0.00           C  
ATOM   1851  H   ALA A 115       4.617   8.797 -22.824  1.00  0.00           H  
ATOM   1852  HA  ALA A 115       3.479  11.343 -23.286  1.00  0.00           H  
ATOM   1853 1HB  ALA A 115       4.709  11.289 -25.360  1.00  0.00           H  
ATOM   1854 2HB  ALA A 115       5.721  10.699 -24.034  1.00  0.00           H  
ATOM   1855 3HB  ALA A 115       4.997   9.574 -25.186  1.00  0.00           H  
ATOM   1856  N   ILE A 116       2.072   8.897 -24.931  1.00  0.00           N  
ATOM   1857  CA  ILE A 116       0.881   8.524 -25.679  1.00  0.00           C  
ATOM   1858  C   ILE A 116      -0.374   8.737 -24.830  1.00  0.00           C  
ATOM   1859  O   ILE A 116      -1.341   9.356 -25.274  1.00  0.00           O  
ATOM   1860  CB  ILE A 116       1.037   7.082 -26.162  1.00  0.00           C  
ATOM   1861  CG1 ILE A 116       2.166   7.121 -27.148  1.00  0.00           C  
ATOM   1862  CG2 ILE A 116      -0.243   6.561 -26.771  1.00  0.00           C  
ATOM   1863  CD1 ILE A 116       2.737   5.856 -27.521  1.00  0.00           C  
ATOM   1864  H   ILE A 116       2.702   8.163 -24.602  1.00  0.00           H  
ATOM   1865  HA  ILE A 116       0.810   9.160 -26.561  1.00  0.00           H  
ATOM   1866  HB  ILE A 116       1.333   6.444 -25.344  1.00  0.00           H  
ATOM   1867 1HG1 ILE A 116       1.788   7.584 -28.059  1.00  0.00           H  
ATOM   1868 2HG1 ILE A 116       2.942   7.738 -26.742  1.00  0.00           H  
ATOM   1869 1HG2 ILE A 116      -0.087   5.548 -27.131  1.00  0.00           H  
ATOM   1870 2HG2 ILE A 116      -1.030   6.566 -26.020  1.00  0.00           H  
ATOM   1871 3HG2 ILE A 116      -0.530   7.204 -27.608  1.00  0.00           H  
ATOM   1872 1HD1 ILE A 116       3.502   6.067 -28.233  1.00  0.00           H  
ATOM   1873 2HD1 ILE A 116       3.157   5.363 -26.651  1.00  0.00           H  
ATOM   1874 3HD1 ILE A 116       1.987   5.245 -27.954  1.00  0.00           H  
ATOM   1875  N   GLU A 117      -0.337   8.284 -23.580  1.00  0.00           N  
ATOM   1876  CA  GLU A 117      -1.475   8.411 -22.665  1.00  0.00           C  
ATOM   1877  C   GLU A 117      -1.868   9.871 -22.408  1.00  0.00           C  
ATOM   1878  O   GLU A 117      -3.052  10.191 -22.301  1.00  0.00           O  
ATOM   1879  CB  GLU A 117      -1.174   7.689 -21.352  1.00  0.00           C  
ATOM   1880  CG  GLU A 117      -1.146   6.157 -21.486  1.00  0.00           C  
ATOM   1881  CD  GLU A 117      -0.743   5.448 -20.233  1.00  0.00           C  
ATOM   1882  OE1 GLU A 117      -0.319   6.099 -19.314  1.00  0.00           O  
ATOM   1883  OE2 GLU A 117      -0.867   4.244 -20.192  1.00  0.00           O  
ATOM   1884  H   GLU A 117       0.503   7.801 -23.265  1.00  0.00           H  
ATOM   1885  HA  GLU A 117      -2.330   7.917 -23.130  1.00  0.00           H  
ATOM   1886 1HB  GLU A 117      -0.205   8.014 -20.977  1.00  0.00           H  
ATOM   1887 2HB  GLU A 117      -1.922   7.956 -20.608  1.00  0.00           H  
ATOM   1888 1HG  GLU A 117      -2.137   5.816 -21.777  1.00  0.00           H  
ATOM   1889 2HG  GLU A 117      -0.457   5.891 -22.286  1.00  0.00           H  
ATOM   1890  N   GLU A 118      -0.878  10.765 -22.359  1.00  0.00           N  
ATOM   1891  CA  GLU A 118      -1.128  12.195 -22.166  1.00  0.00           C  
ATOM   1892  C   GLU A 118      -1.385  12.939 -23.485  1.00  0.00           C  
ATOM   1893  O   GLU A 118      -1.469  14.168 -23.502  1.00  0.00           O  
ATOM   1894  CB  GLU A 118       0.001  12.898 -21.397  1.00  0.00           C  
ATOM   1895  CG  GLU A 118       0.111  12.550 -19.912  1.00  0.00           C  
ATOM   1896  CD  GLU A 118       1.093  13.470 -19.129  1.00  0.00           C  
ATOM   1897  OE1 GLU A 118       1.750  14.322 -19.732  1.00  0.00           O  
ATOM   1898  OE2 GLU A 118       1.121  13.358 -17.910  1.00  0.00           O  
ATOM   1899  H   GLU A 118       0.084  10.432 -22.416  1.00  0.00           H  
ATOM   1900  HA  GLU A 118      -2.029  12.292 -21.562  1.00  0.00           H  
ATOM   1901 1HB  GLU A 118       0.941  12.607 -21.843  1.00  0.00           H  
ATOM   1902 2HB  GLU A 118      -0.102  13.976 -21.498  1.00  0.00           H  
ATOM   1903 1HG  GLU A 118      -0.877  12.619 -19.459  1.00  0.00           H  
ATOM   1904 2HG  GLU A 118       0.447  11.514 -19.827  1.00  0.00           H  
ATOM   1905  N   ASN A 119      -1.517  12.189 -24.583  1.00  0.00           N  
ATOM   1906  CA  ASN A 119      -1.770  12.687 -25.931  1.00  0.00           C  
ATOM   1907  C   ASN A 119      -0.723  13.642 -26.504  1.00  0.00           C  
ATOM   1908  O   ASN A 119      -1.068  14.583 -27.226  1.00  0.00           O  
ATOM   1909  CB  ASN A 119      -3.138  13.352 -25.986  1.00  0.00           C  
ATOM   1910  CG  ASN A 119      -4.271  12.397 -25.681  1.00  0.00           C  
ATOM   1911  OD1 ASN A 119      -4.365  11.301 -26.246  1.00  0.00           O  
ATOM   1912  ND2 ASN A 119      -5.140  12.805 -24.787  1.00  0.00           N  
ATOM   1913  H   ASN A 119      -1.445  11.177 -24.507  1.00  0.00           H  
ATOM   1914  HA  ASN A 119      -1.789  11.818 -26.593  1.00  0.00           H  
ATOM   1915 1HB  ASN A 119      -3.185  14.186 -25.293  1.00  0.00           H  
ATOM   1916 2HB  ASN A 119      -3.293  13.758 -26.985  1.00  0.00           H  
ATOM   1917 1HD2 ASN A 119      -5.913  12.221 -24.538  1.00  0.00           H  
ATOM   1918 2HD2 ASN A 119      -5.027  13.699 -24.353  1.00  0.00           H  
ATOM   1919  N   HIS A 120       0.559  13.380 -26.234  1.00  0.00           N  
ATOM   1920  CA  HIS A 120       1.618  14.175 -26.837  1.00  0.00           C  
ATOM   1921  C   HIS A 120       1.991  13.481 -28.154  1.00  0.00           C  
ATOM   1922  O   HIS A 120       2.235  14.135 -29.173  1.00  0.00           O  
ATOM   1923  CB  HIS A 120       2.832  14.272 -25.925  1.00  0.00           C  
ATOM   1924  CG  HIS A 120       2.574  14.922 -24.604  1.00  0.00           C  
ATOM   1925  ND1 HIS A 120       2.303  16.269 -24.456  1.00  0.00           N  
ATOM   1926  CD2 HIS A 120       2.541  14.392 -23.372  1.00  0.00           C  
ATOM   1927  CE1 HIS A 120       2.105  16.525 -23.164  1.00  0.00           C  
ATOM   1928  NE2 HIS A 120       2.245  15.395 -22.491  1.00  0.00           N  
ATOM   1929  H   HIS A 120       0.808  12.601 -25.630  1.00  0.00           H  
ATOM   1930  HA  HIS A 120       1.266  15.181 -27.059  1.00  0.00           H  
ATOM   1931 1HB  HIS A 120       3.249  13.278 -25.757  1.00  0.00           H  
ATOM   1932 2HB  HIS A 120       3.567  14.856 -26.426  1.00  0.00           H  
ATOM   1933  HD2 HIS A 120       2.704  13.366 -23.119  1.00  0.00           H  
ATOM   1934  HE1 HIS A 120       1.865  17.496 -22.732  1.00  0.00           H  
ATOM   1935  HE2 HIS A 120       2.147  15.244 -21.465  1.00  0.00           H  
ATOM   1936  N   LEU A 121       1.991  12.139 -28.120  1.00  0.00           N  
ATOM   1937  CA  LEU A 121       2.266  11.314 -29.307  1.00  0.00           C  
ATOM   1938  C   LEU A 121       0.953  10.664 -29.789  1.00  0.00           C  
ATOM   1939  O   LEU A 121       0.177  10.184 -28.963  1.00  0.00           O  
ATOM   1940  CB  LEU A 121       3.273  10.185 -28.981  1.00  0.00           C  
ATOM   1941  CG  LEU A 121       4.705  10.543 -28.514  1.00  0.00           C  
ATOM   1942  CD1 LEU A 121       5.458   9.243 -28.139  1.00  0.00           C  
ATOM   1943  CD2 LEU A 121       5.444  11.236 -29.617  1.00  0.00           C  
ATOM   1944  H   LEU A 121       1.795  11.689 -27.228  1.00  0.00           H  
ATOM   1945  HA  LEU A 121       2.663  11.947 -30.097  1.00  0.00           H  
ATOM   1946 1HB  LEU A 121       2.844   9.637 -28.168  1.00  0.00           H  
ATOM   1947 2HB  LEU A 121       3.347   9.515 -29.829  1.00  0.00           H  
ATOM   1948  HG  LEU A 121       4.650  11.178 -27.653  1.00  0.00           H  
ATOM   1949 1HD1 LEU A 121       6.468   9.489 -27.808  1.00  0.00           H  
ATOM   1950 2HD1 LEU A 121       4.938   8.724 -27.340  1.00  0.00           H  
ATOM   1951 3HD1 LEU A 121       5.506   8.601 -29.014  1.00  0.00           H  
ATOM   1952 1HD2 LEU A 121       6.444  11.460 -29.293  1.00  0.00           H  
ATOM   1953 2HD2 LEU A 121       5.492  10.575 -30.476  1.00  0.00           H  
ATOM   1954 3HD2 LEU A 121       4.923  12.158 -29.892  1.00  0.00           H  
ATOM   1955  N   HIS A 122       0.706  10.616 -31.110  1.00  0.00           N  
ATOM   1956  CA  HIS A 122      -0.500   9.934 -31.619  1.00  0.00           C  
ATOM   1957  C   HIS A 122      -0.297   8.425 -31.786  1.00  0.00           C  
ATOM   1958  O   HIS A 122      -1.263   7.680 -31.965  1.00  0.00           O  
ATOM   1959  CB  HIS A 122      -0.980  10.458 -32.986  1.00  0.00           C  
ATOM   1960  CG  HIS A 122      -0.113  10.096 -34.173  1.00  0.00           C  
ATOM   1961  ND1 HIS A 122       1.121  10.606 -34.362  1.00  0.00           N  
ATOM   1962  CD2 HIS A 122      -0.339   9.256 -35.215  1.00  0.00           C  
ATOM   1963  CE1 HIS A 122       1.647  10.106 -35.470  1.00  0.00           C  
ATOM   1964  NE2 HIS A 122       0.777   9.280 -36.009  1.00  0.00           N  
ATOM   1965  H   HIS A 122       1.369  11.060 -31.748  1.00  0.00           H  
ATOM   1966  HA  HIS A 122      -1.313  10.074 -30.909  1.00  0.00           H  
ATOM   1967 1HB  HIS A 122      -1.985  10.087 -33.179  1.00  0.00           H  
ATOM   1968 2HB  HIS A 122      -1.042  11.541 -32.947  1.00  0.00           H  
ATOM   1969  HD1 HIS A 122       1.590  11.247 -33.738  1.00  0.00           H  
ATOM   1970  HD2 HIS A 122      -1.184   8.626 -35.487  1.00  0.00           H  
ATOM   1971  HE1 HIS A 122       2.642  10.403 -35.787  1.00  0.00           H  
ATOM   1972  N   LEU A 123       0.948   7.966 -31.716  1.00  0.00           N  
ATOM   1973  CA  LEU A 123       1.220   6.537 -31.920  1.00  0.00           C  
ATOM   1974  C   LEU A 123       0.615   5.662 -30.840  1.00  0.00           C  
ATOM   1975  O   LEU A 123       0.488   6.088 -29.701  1.00  0.00           O  
ATOM   1976  CB  LEU A 123       2.703   6.246 -31.874  1.00  0.00           C  
ATOM   1977  CG  LEU A 123       3.553   6.824 -32.913  1.00  0.00           C  
ATOM   1978  CD1 LEU A 123       4.950   6.485 -32.544  1.00  0.00           C  
ATOM   1979  CD2 LEU A 123       3.173   6.309 -34.277  1.00  0.00           C  
ATOM   1980  H   LEU A 123       1.725   8.634 -31.597  1.00  0.00           H  
ATOM   1981  HA  LEU A 123       0.811   6.241 -32.886  1.00  0.00           H  
ATOM   1982 1HB  LEU A 123       3.081   6.611 -30.919  1.00  0.00           H  
ATOM   1983 2HB  LEU A 123       2.841   5.160 -31.890  1.00  0.00           H  
ATOM   1984  HG  LEU A 123       3.448   7.880 -32.912  1.00  0.00           H  
ATOM   1985 1HD1 LEU A 123       5.602   6.912 -33.245  1.00  0.00           H  
ATOM   1986 2HD1 LEU A 123       5.152   6.902 -31.560  1.00  0.00           H  
ATOM   1987 3HD1 LEU A 123       5.079   5.403 -32.526  1.00  0.00           H  
ATOM   1988 1HD2 LEU A 123       3.828   6.754 -35.025  1.00  0.00           H  
ATOM   1989 2HD2 LEU A 123       3.272   5.235 -34.300  1.00  0.00           H  
ATOM   1990 3HD2 LEU A 123       2.139   6.584 -34.491  1.00  0.00           H  
ATOM   1991  N   SER A 124       0.253   4.424 -31.180  1.00  0.00           N  
ATOM   1992  CA  SER A 124      -0.202   3.516 -30.131  1.00  0.00           C  
ATOM   1993  C   SER A 124       0.981   3.113 -29.275  1.00  0.00           C  
ATOM   1994  O   SER A 124       2.127   3.153 -29.737  1.00  0.00           O  
ATOM   1995  CB  SER A 124      -0.835   2.261 -30.708  1.00  0.00           C  
ATOM   1996  OG  SER A 124       0.119   1.440 -31.375  1.00  0.00           O  
ATOM   1997  H   SER A 124       0.325   4.112 -32.138  1.00  0.00           H  
ATOM   1998  HA  SER A 124      -0.929   4.036 -29.503  1.00  0.00           H  
ATOM   1999 1HB  SER A 124      -1.309   1.692 -29.908  1.00  0.00           H  
ATOM   2000 2HB  SER A 124      -1.617   2.548 -31.407  1.00  0.00           H  
ATOM   2001  HG  SER A 124      -0.403   0.780 -31.856  1.00  0.00           H  
ATOM   2002  N   ALA A 125       0.700   2.634 -28.065  1.00  0.00           N  
ATOM   2003  CA  ALA A 125       1.743   2.171 -27.154  1.00  0.00           C  
ATOM   2004  C   ALA A 125       2.571   1.049 -27.755  1.00  0.00           C  
ATOM   2005  O   ALA A 125       3.782   0.977 -27.534  1.00  0.00           O  
ATOM   2006  CB  ALA A 125       1.112   1.687 -25.868  1.00  0.00           C  
ATOM   2007  H   ALA A 125      -0.261   2.620 -27.757  1.00  0.00           H  
ATOM   2008  HA  ALA A 125       2.411   3.005 -26.941  1.00  0.00           H  
ATOM   2009 1HB  ALA A 125       1.875   1.347 -25.190  1.00  0.00           H  
ATOM   2010 2HB  ALA A 125       0.545   2.497 -25.408  1.00  0.00           H  
ATOM   2011 3HB  ALA A 125       0.446   0.852 -26.087  1.00  0.00           H  
ATOM   2012  N   ASP A 126       1.929   0.177 -28.528  1.00  0.00           N  
ATOM   2013  CA  ASP A 126       2.644  -0.947 -29.096  1.00  0.00           C  
ATOM   2014  C   ASP A 126       3.560  -0.497 -30.218  1.00  0.00           C  
ATOM   2015  O   ASP A 126       4.698  -0.973 -30.326  1.00  0.00           O  
ATOM   2016  CB  ASP A 126       1.665  -1.997 -29.608  1.00  0.00           C  
ATOM   2017  CG  ASP A 126       0.909  -2.680 -28.486  1.00  0.00           C  
ATOM   2018  OD1 ASP A 126       1.292  -2.520 -27.347  1.00  0.00           O  
ATOM   2019  OD2 ASP A 126      -0.039  -3.359 -28.772  1.00  0.00           O  
ATOM   2020  H   ASP A 126       0.942   0.293 -28.704  1.00  0.00           H  
ATOM   2021  HA  ASP A 126       3.258  -1.388 -28.316  1.00  0.00           H  
ATOM   2022 1HB  ASP A 126       0.948  -1.527 -30.282  1.00  0.00           H  
ATOM   2023 2HB  ASP A 126       2.206  -2.752 -30.179  1.00  0.00           H  
ATOM   2024  N   VAL A 127       3.106   0.446 -31.048  1.00  0.00           N  
ATOM   2025  CA  VAL A 127       3.995   0.897 -32.109  1.00  0.00           C  
ATOM   2026  C   VAL A 127       5.186   1.612 -31.522  1.00  0.00           C  
ATOM   2027  O   VAL A 127       6.316   1.411 -31.964  1.00  0.00           O  
ATOM   2028  CB  VAL A 127       3.307   1.821 -33.113  1.00  0.00           C  
ATOM   2029  CG1 VAL A 127       4.368   2.417 -34.057  1.00  0.00           C  
ATOM   2030  CG2 VAL A 127       2.291   1.038 -33.908  1.00  0.00           C  
ATOM   2031  H   VAL A 127       2.163   0.841 -30.957  1.00  0.00           H  
ATOM   2032  HA  VAL A 127       4.352   0.022 -32.652  1.00  0.00           H  
ATOM   2033  HB  VAL A 127       2.815   2.640 -32.579  1.00  0.00           H  
ATOM   2034 1HG1 VAL A 127       3.891   3.074 -34.777  1.00  0.00           H  
ATOM   2035 2HG1 VAL A 127       5.096   2.983 -33.477  1.00  0.00           H  
ATOM   2036 3HG1 VAL A 127       4.876   1.615 -34.590  1.00  0.00           H  
ATOM   2037 1HG2 VAL A 127       1.805   1.700 -34.622  1.00  0.00           H  
ATOM   2038 2HG2 VAL A 127       2.795   0.232 -34.442  1.00  0.00           H  
ATOM   2039 3HG2 VAL A 127       1.552   0.617 -33.240  1.00  0.00           H  
ATOM   2040  N   ALA A 128       4.936   2.466 -30.537  1.00  0.00           N  
ATOM   2041  CA  ALA A 128       6.009   3.210 -29.916  1.00  0.00           C  
ATOM   2042  C   ALA A 128       7.033   2.316 -29.249  1.00  0.00           C  
ATOM   2043  O   ALA A 128       8.240   2.482 -29.441  1.00  0.00           O  
ATOM   2044  CB  ALA A 128       5.418   4.129 -28.894  1.00  0.00           C  
ATOM   2045  H   ALA A 128       3.975   2.603 -30.213  1.00  0.00           H  
ATOM   2046  HA  ALA A 128       6.512   3.779 -30.692  1.00  0.00           H  
ATOM   2047 1HB  ALA A 128       6.182   4.719 -28.431  1.00  0.00           H  
ATOM   2048 2HB  ALA A 128       4.718   4.763 -29.417  1.00  0.00           H  
ATOM   2049 3HB  ALA A 128       4.900   3.546 -28.132  1.00  0.00           H  
ATOM   2050  N   CYS A 129       6.572   1.308 -28.515  1.00  0.00           N  
ATOM   2051  CA  CYS A 129       7.515   0.432 -27.850  1.00  0.00           C  
ATOM   2052  C   CYS A 129       8.328  -0.334 -28.871  1.00  0.00           C  
ATOM   2053  O   CYS A 129       9.541  -0.523 -28.705  1.00  0.00           O  
ATOM   2054  CB  CYS A 129       6.785  -0.553 -26.970  1.00  0.00           C  
ATOM   2055  SG  CYS A 129       6.002   0.177 -25.529  1.00  0.00           S  
ATOM   2056  H   CYS A 129       5.570   1.169 -28.371  1.00  0.00           H  
ATOM   2057  HA  CYS A 129       8.183   1.035 -27.238  1.00  0.00           H  
ATOM   2058 1HB  CYS A 129       6.005  -1.031 -27.565  1.00  0.00           H  
ATOM   2059 2HB  CYS A 129       7.479  -1.321 -26.634  1.00  0.00           H  
ATOM   2060  HG  CYS A 129       4.989   0.744 -26.237  1.00  0.00           H  
ATOM   2061  N   THR A 130       7.660  -0.756 -29.947  1.00  0.00           N  
ATOM   2062  CA  THR A 130       8.313  -1.499 -30.998  1.00  0.00           C  
ATOM   2063  C   THR A 130       9.355  -0.628 -31.668  1.00  0.00           C  
ATOM   2064  O   THR A 130      10.475  -1.076 -31.891  1.00  0.00           O  
ATOM   2065  CB  THR A 130       7.301  -1.997 -32.043  1.00  0.00           C  
ATOM   2066  OG1 THR A 130       6.351  -2.858 -31.401  1.00  0.00           O  
ATOM   2067  CG2 THR A 130       8.028  -2.760 -33.139  1.00  0.00           C  
ATOM   2068  H   THR A 130       6.659  -0.580 -30.037  1.00  0.00           H  
ATOM   2069  HA  THR A 130       8.815  -2.360 -30.559  1.00  0.00           H  
ATOM   2070  HB  THR A 130       6.774  -1.149 -32.478  1.00  0.00           H  
ATOM   2071  HG1 THR A 130       5.731  -2.291 -30.884  1.00  0.00           H  
ATOM   2072 1HG2 THR A 130       7.309  -3.113 -33.874  1.00  0.00           H  
ATOM   2073 2HG2 THR A 130       8.745  -2.095 -33.621  1.00  0.00           H  
ATOM   2074 3HG2 THR A 130       8.557  -3.611 -32.710  1.00  0.00           H  
ATOM   2075  N   ALA A 131       9.011   0.630 -31.959  1.00  0.00           N  
ATOM   2076  CA  ALA A 131       9.935   1.538 -32.623  1.00  0.00           C  
ATOM   2077  C   ALA A 131      11.210   1.721 -31.817  1.00  0.00           C  
ATOM   2078  O   ALA A 131      12.323   1.673 -32.354  1.00  0.00           O  
ATOM   2079  CB  ALA A 131       9.266   2.886 -32.824  1.00  0.00           C  
ATOM   2080  H   ALA A 131       8.068   0.951 -31.749  1.00  0.00           H  
ATOM   2081  HA  ALA A 131      10.191   1.106 -33.580  1.00  0.00           H  
ATOM   2082 1HB  ALA A 131       9.941   3.564 -33.349  1.00  0.00           H  
ATOM   2083 2HB  ALA A 131       8.370   2.737 -33.402  1.00  0.00           H  
ATOM   2084 3HB  ALA A 131       9.006   3.306 -31.855  1.00  0.00           H  
ATOM   2085  N   ILE A 132      11.056   1.832 -30.504  1.00  0.00           N  
ATOM   2086  CA  ILE A 132      12.191   1.982 -29.615  1.00  0.00           C  
ATOM   2087  C   ILE A 132      13.065   0.741 -29.639  1.00  0.00           C  
ATOM   2088  O   ILE A 132      14.291   0.827 -29.773  1.00  0.00           O  
ATOM   2089  CB  ILE A 132      11.683   2.261 -28.196  1.00  0.00           C  
ATOM   2090  CG1 ILE A 132      11.040   3.640 -28.187  1.00  0.00           C  
ATOM   2091  CG2 ILE A 132      12.806   2.136 -27.162  1.00  0.00           C  
ATOM   2092  CD1 ILE A 132      10.223   3.912 -26.988  1.00  0.00           C  
ATOM   2093  H   ILE A 132      10.111   1.858 -30.112  1.00  0.00           H  
ATOM   2094  HA  ILE A 132      12.782   2.833 -29.951  1.00  0.00           H  
ATOM   2095  HB  ILE A 132      10.898   1.547 -27.951  1.00  0.00           H  
ATOM   2096 1HG1 ILE A 132      11.830   4.390 -28.244  1.00  0.00           H  
ATOM   2097 2HG1 ILE A 132      10.407   3.738 -29.059  1.00  0.00           H  
ATOM   2098 1HG2 ILE A 132      12.414   2.339 -26.161  1.00  0.00           H  
ATOM   2099 2HG2 ILE A 132      13.217   1.128 -27.190  1.00  0.00           H  
ATOM   2100 3HG2 ILE A 132      13.578   2.845 -27.408  1.00  0.00           H  
ATOM   2101 1HD1 ILE A 132       9.822   4.900 -27.061  1.00  0.00           H  
ATOM   2102 2HD1 ILE A 132       9.410   3.189 -26.943  1.00  0.00           H  
ATOM   2103 3HD1 ILE A 132      10.826   3.825 -26.107  1.00  0.00           H  
ATOM   2104  N   LEU A 133      12.440  -0.422 -29.539  1.00  0.00           N  
ATOM   2105  CA  LEU A 133      13.198  -1.654 -29.526  1.00  0.00           C  
ATOM   2106  C   LEU A 133      13.886  -1.960 -30.850  1.00  0.00           C  
ATOM   2107  O   LEU A 133      15.048  -2.374 -30.861  1.00  0.00           O  
ATOM   2108  CB  LEU A 133      12.317  -2.821 -29.163  1.00  0.00           C  
ATOM   2109  CG  LEU A 133      13.072  -4.097 -29.078  1.00  0.00           C  
ATOM   2110  CD1 LEU A 133      14.174  -3.926 -28.031  1.00  0.00           C  
ATOM   2111  CD2 LEU A 133      12.132  -5.184 -28.720  1.00  0.00           C  
ATOM   2112  H   LEU A 133      11.422  -0.450 -29.437  1.00  0.00           H  
ATOM   2113  HA  LEU A 133      13.965  -1.558 -28.760  1.00  0.00           H  
ATOM   2114 1HB  LEU A 133      11.843  -2.625 -28.201  1.00  0.00           H  
ATOM   2115 2HB  LEU A 133      11.537  -2.924 -29.925  1.00  0.00           H  
ATOM   2116  HG  LEU A 133      13.543  -4.330 -30.035  1.00  0.00           H  
ATOM   2117 1HD1 LEU A 133      14.733  -4.849 -27.946  1.00  0.00           H  
ATOM   2118 2HD1 LEU A 133      14.844  -3.121 -28.329  1.00  0.00           H  
ATOM   2119 3HD1 LEU A 133      13.729  -3.680 -27.087  1.00  0.00           H  
ATOM   2120 1HD2 LEU A 133      12.688  -6.114 -28.642  1.00  0.00           H  
ATOM   2121 2HD2 LEU A 133      11.654  -4.959 -27.772  1.00  0.00           H  
ATOM   2122 3HD2 LEU A 133      11.371  -5.272 -29.494  1.00  0.00           H  
ATOM   2123  N   GLU A 134      13.180  -1.775 -31.966  1.00  0.00           N  
ATOM   2124  CA  GLU A 134      13.760  -2.067 -33.268  1.00  0.00           C  
ATOM   2125  C   GLU A 134      14.933  -1.140 -33.529  1.00  0.00           C  
ATOM   2126  O   GLU A 134      15.959  -1.566 -34.060  1.00  0.00           O  
ATOM   2127  CB  GLU A 134      12.715  -1.911 -34.376  1.00  0.00           C  
ATOM   2128  CG  GLU A 134      11.617  -2.991 -34.401  1.00  0.00           C  
ATOM   2129  CD  GLU A 134      12.119  -4.374 -34.758  1.00  0.00           C  
ATOM   2130  OE1 GLU A 134      12.761  -4.506 -35.773  1.00  0.00           O  
ATOM   2131  OE2 GLU A 134      11.856  -5.298 -34.018  1.00  0.00           O  
ATOM   2132  H   GLU A 134      12.226  -1.434 -31.905  1.00  0.00           H  
ATOM   2133  HA  GLU A 134      14.123  -3.095 -33.265  1.00  0.00           H  
ATOM   2134 1HB  GLU A 134      12.215  -0.950 -34.246  1.00  0.00           H  
ATOM   2135 2HB  GLU A 134      13.206  -1.896 -35.347  1.00  0.00           H  
ATOM   2136 1HG  GLU A 134      11.164  -3.039 -33.413  1.00  0.00           H  
ATOM   2137 2HG  GLU A 134      10.845  -2.691 -35.108  1.00  0.00           H  
ATOM   2138  N   GLY A 135      14.813   0.120 -33.102  1.00  0.00           N  
ATOM   2139  CA  GLY A 135      15.899   1.074 -33.247  1.00  0.00           C  
ATOM   2140  C   GLY A 135      17.114   0.569 -32.476  1.00  0.00           C  
ATOM   2141  O   GLY A 135      18.234   0.505 -33.003  1.00  0.00           O  
ATOM   2142  H   GLY A 135      13.940   0.442 -32.681  1.00  0.00           H  
ATOM   2143 1HA  GLY A 135      16.146   1.205 -34.301  1.00  0.00           H  
ATOM   2144 2HA  GLY A 135      15.584   2.041 -32.855  1.00  0.00           H  
ATOM   2145  N   TYR A 136      16.880   0.201 -31.213  1.00  0.00           N  
ATOM   2146  CA  TYR A 136      17.924  -0.277 -30.325  1.00  0.00           C  
ATOM   2147  C   TYR A 136      18.649  -1.472 -30.947  1.00  0.00           C  
ATOM   2148  O   TYR A 136      19.882  -1.488 -31.050  1.00  0.00           O  
ATOM   2149  CB  TYR A 136      17.298  -0.653 -28.968  1.00  0.00           C  
ATOM   2150  CG  TYR A 136      18.275  -1.113 -27.968  1.00  0.00           C  
ATOM   2151  CD1 TYR A 136      18.982  -0.167 -27.281  1.00  0.00           C  
ATOM   2152  CD2 TYR A 136      18.489  -2.456 -27.735  1.00  0.00           C  
ATOM   2153  CE1 TYR A 136      19.916  -0.536 -26.380  1.00  0.00           C  
ATOM   2154  CE2 TYR A 136      19.434  -2.830 -26.810  1.00  0.00           C  
ATOM   2155  CZ  TYR A 136      20.156  -1.868 -26.144  1.00  0.00           C  
ATOM   2156  OH  TYR A 136      21.122  -2.225 -25.252  1.00  0.00           O  
ATOM   2157  H   TYR A 136      15.933   0.279 -30.839  1.00  0.00           H  
ATOM   2158  HA  TYR A 136      18.650   0.519 -30.180  1.00  0.00           H  
ATOM   2159 1HB  TYR A 136      16.770   0.214 -28.563  1.00  0.00           H  
ATOM   2160 2HB  TYR A 136      16.568  -1.436 -29.108  1.00  0.00           H  
ATOM   2161  HD1 TYR A 136      18.803   0.893 -27.476  1.00  0.00           H  
ATOM   2162  HD2 TYR A 136      17.918  -3.206 -28.282  1.00  0.00           H  
ATOM   2163  HE1 TYR A 136      20.474   0.229 -25.859  1.00  0.00           H  
ATOM   2164  HE2 TYR A 136      19.616  -3.885 -26.610  1.00  0.00           H  
ATOM   2165  HH  TYR A 136      21.488  -1.428 -24.828  1.00  0.00           H  
ATOM   2166  N   LEU A 137      17.872  -2.459 -31.393  1.00  0.00           N  
ATOM   2167  CA  LEU A 137      18.415  -3.671 -31.979  1.00  0.00           C  
ATOM   2168  C   LEU A 137      19.224  -3.389 -33.245  1.00  0.00           C  
ATOM   2169  O   LEU A 137      20.324  -3.927 -33.402  1.00  0.00           O  
ATOM   2170  CB  LEU A 137      17.285  -4.652 -32.290  1.00  0.00           C  
ATOM   2171  CG  LEU A 137      17.715  -5.980 -32.913  1.00  0.00           C  
ATOM   2172  CD1 LEU A 137      18.631  -6.683 -31.961  1.00  0.00           C  
ATOM   2173  CD2 LEU A 137      16.489  -6.831 -33.187  1.00  0.00           C  
ATOM   2174  H   LEU A 137      16.860  -2.370 -31.297  1.00  0.00           H  
ATOM   2175  HA  LEU A 137      19.077  -4.130 -31.248  1.00  0.00           H  
ATOM   2176 1HB  LEU A 137      16.752  -4.866 -31.364  1.00  0.00           H  
ATOM   2177 2HB  LEU A 137      16.587  -4.166 -32.979  1.00  0.00           H  
ATOM   2178  HG  LEU A 137      18.254  -5.794 -33.844  1.00  0.00           H  
ATOM   2179 1HD1 LEU A 137      18.948  -7.633 -32.388  1.00  0.00           H  
ATOM   2180 2HD1 LEU A 137      19.500  -6.058 -31.767  1.00  0.00           H  
ATOM   2181 3HD1 LEU A 137      18.094  -6.859 -31.046  1.00  0.00           H  
ATOM   2182 1HD2 LEU A 137      16.795  -7.782 -33.625  1.00  0.00           H  
ATOM   2183 2HD2 LEU A 137      15.959  -7.015 -32.251  1.00  0.00           H  
ATOM   2184 3HD2 LEU A 137      15.828  -6.303 -33.881  1.00  0.00           H  
ATOM   2185  N   GLU A 138      18.691  -2.551 -34.152  1.00  0.00           N  
ATOM   2186  CA  GLU A 138      19.396  -2.227 -35.393  1.00  0.00           C  
ATOM   2187  C   GLU A 138      20.779  -1.675 -35.109  1.00  0.00           C  
ATOM   2188  O   GLU A 138      21.772  -2.124 -35.693  1.00  0.00           O  
ATOM   2189  CB  GLU A 138      18.625  -1.175 -36.210  1.00  0.00           C  
ATOM   2190  CG  GLU A 138      19.319  -0.786 -37.532  1.00  0.00           C  
ATOM   2191  CD  GLU A 138      18.583   0.272 -38.365  1.00  0.00           C  
ATOM   2192  OE1 GLU A 138      17.537   0.719 -37.970  1.00  0.00           O  
ATOM   2193  OE2 GLU A 138      19.098   0.627 -39.414  1.00  0.00           O  
ATOM   2194  H   GLU A 138      17.773  -2.136 -33.985  1.00  0.00           H  
ATOM   2195  HA  GLU A 138      19.499  -3.138 -35.981  1.00  0.00           H  
ATOM   2196 1HB  GLU A 138      17.627  -1.551 -36.439  1.00  0.00           H  
ATOM   2197 2HB  GLU A 138      18.502  -0.270 -35.613  1.00  0.00           H  
ATOM   2198 1HG  GLU A 138      20.307  -0.404 -37.285  1.00  0.00           H  
ATOM   2199 2HG  GLU A 138      19.448  -1.686 -38.130  1.00  0.00           H  
ATOM   2200  N   SER A 139      20.843  -0.734 -34.176  1.00  0.00           N  
ATOM   2201  CA  SER A 139      22.095  -0.123 -33.803  1.00  0.00           C  
ATOM   2202  C   SER A 139      23.056  -1.162 -33.255  1.00  0.00           C  
ATOM   2203  O   SER A 139      24.234  -1.183 -33.625  1.00  0.00           O  
ATOM   2204  CB  SER A 139      21.829   0.929 -32.786  1.00  0.00           C  
ATOM   2205  OG  SER A 139      22.988   1.583 -32.378  1.00  0.00           O  
ATOM   2206  H   SER A 139      19.980  -0.416 -33.724  1.00  0.00           H  
ATOM   2207  HA  SER A 139      22.536   0.335 -34.687  1.00  0.00           H  
ATOM   2208 1HB  SER A 139      21.170   1.627 -33.189  1.00  0.00           H  
ATOM   2209 2HB  SER A 139      21.327   0.470 -31.964  1.00  0.00           H  
ATOM   2210  HG  SER A 139      22.665   2.342 -31.850  1.00  0.00           H  
ATOM   2211  N   LEU A 140      22.576  -2.049 -32.376  1.00  0.00           N  
ATOM   2212  CA  LEU A 140      23.502  -3.023 -31.824  1.00  0.00           C  
ATOM   2213  C   LEU A 140      24.051  -3.927 -32.918  1.00  0.00           C  
ATOM   2214  O   LEU A 140      25.257  -4.172 -32.997  1.00  0.00           O  
ATOM   2215  CB  LEU A 140      22.810  -3.958 -30.846  1.00  0.00           C  
ATOM   2216  CG  LEU A 140      22.272  -3.475 -29.533  1.00  0.00           C  
ATOM   2217  CD1 LEU A 140      21.598  -4.659 -28.959  1.00  0.00           C  
ATOM   2218  CD2 LEU A 140      23.344  -2.938 -28.622  1.00  0.00           C  
ATOM   2219  H   LEU A 140      21.599  -2.016 -32.078  1.00  0.00           H  
ATOM   2220  HA  LEU A 140      24.323  -2.512 -31.349  1.00  0.00           H  
ATOM   2221 1HB  LEU A 140      21.952  -4.373 -31.372  1.00  0.00           H  
ATOM   2222 2HB  LEU A 140      23.496  -4.774 -30.628  1.00  0.00           H  
ATOM   2223  HG  LEU A 140      21.527  -2.701 -29.691  1.00  0.00           H  
ATOM   2224 1HD1 LEU A 140      21.167  -4.421 -28.030  1.00  0.00           H  
ATOM   2225 2HD1 LEU A 140      20.833  -4.993 -29.650  1.00  0.00           H  
ATOM   2226 3HD1 LEU A 140      22.334  -5.439 -28.818  1.00  0.00           H  
ATOM   2227 1HD2 LEU A 140      22.893  -2.637 -27.672  1.00  0.00           H  
ATOM   2228 2HD2 LEU A 140      24.102  -3.703 -28.438  1.00  0.00           H  
ATOM   2229 3HD2 LEU A 140      23.789  -2.078 -29.090  1.00  0.00           H  
ATOM   2230  N   ALA A 141      23.165  -4.356 -33.820  1.00  0.00           N  
ATOM   2231  CA  ALA A 141      23.514  -5.263 -34.907  1.00  0.00           C  
ATOM   2232  C   ALA A 141      24.575  -4.678 -35.825  1.00  0.00           C  
ATOM   2233  O   ALA A 141      25.454  -5.392 -36.313  1.00  0.00           O  
ATOM   2234  CB  ALA A 141      22.269  -5.592 -35.706  1.00  0.00           C  
ATOM   2235  H   ALA A 141      22.188  -4.081 -33.720  1.00  0.00           H  
ATOM   2236  HA  ALA A 141      23.913  -6.174 -34.471  1.00  0.00           H  
ATOM   2237 1HB  ALA A 141      22.520  -6.292 -36.500  1.00  0.00           H  
ATOM   2238 2HB  ALA A 141      21.522  -6.034 -35.045  1.00  0.00           H  
ATOM   2239 3HB  ALA A 141      21.870  -4.675 -36.141  1.00  0.00           H  
ATOM   2240  N   LYS A 142      24.501  -3.371 -36.045  1.00  0.00           N  
ATOM   2241  CA  LYS A 142      25.429  -2.669 -36.915  1.00  0.00           C  
ATOM   2242  C   LYS A 142      26.686  -2.138 -36.222  1.00  0.00           C  
ATOM   2243  O   LYS A 142      27.552  -1.562 -36.882  1.00  0.00           O  
ATOM   2244  CB  LYS A 142      24.687  -1.535 -37.620  1.00  0.00           C  
ATOM   2245  CG  LYS A 142      23.637  -2.041 -38.604  1.00  0.00           C  
ATOM   2246  CD  LYS A 142      22.893  -0.919 -39.300  1.00  0.00           C  
ATOM   2247  CE  LYS A 142      21.944  -1.488 -40.356  1.00  0.00           C  
ATOM   2248  NZ  LYS A 142      21.135  -0.438 -41.023  1.00  0.00           N  
ATOM   2249  H   LYS A 142      23.728  -2.847 -35.629  1.00  0.00           H  
ATOM   2250  HA  LYS A 142      25.758  -3.372 -37.678  1.00  0.00           H  
ATOM   2251 1HB  LYS A 142      24.177  -0.921 -36.870  1.00  0.00           H  
ATOM   2252 2HB  LYS A 142      25.394  -0.899 -38.149  1.00  0.00           H  
ATOM   2253 1HG  LYS A 142      24.115  -2.671 -39.352  1.00  0.00           H  
ATOM   2254 2HG  LYS A 142      22.910  -2.647 -38.057  1.00  0.00           H  
ATOM   2255 1HD  LYS A 142      22.314  -0.355 -38.567  1.00  0.00           H  
ATOM   2256 2HD  LYS A 142      23.600  -0.245 -39.777  1.00  0.00           H  
ATOM   2257 1HE  LYS A 142      22.540  -1.998 -41.109  1.00  0.00           H  
ATOM   2258 2HE  LYS A 142      21.271  -2.208 -39.890  1.00  0.00           H  
ATOM   2259 1HZ  LYS A 142      20.537  -0.861 -41.712  1.00  0.00           H  
ATOM   2260 2HZ  LYS A 142      20.540   0.033 -40.328  1.00  0.00           H  
ATOM   2261 3HZ  LYS A 142      21.734   0.236 -41.467  1.00  0.00           H  
ATOM   2262  N   GLY A 143      26.789  -2.295 -34.898  1.00  0.00           N  
ATOM   2263  CA  GLY A 143      27.931  -1.752 -34.165  1.00  0.00           C  
ATOM   2264  C   GLY A 143      27.789  -0.247 -33.890  1.00  0.00           C  
ATOM   2265  O   GLY A 143      28.774   0.434 -33.560  1.00  0.00           O  
ATOM   2266  H   GLY A 143      26.081  -2.817 -34.380  1.00  0.00           H  
ATOM   2267 1HA  GLY A 143      28.025  -2.286 -33.219  1.00  0.00           H  
ATOM   2268 2HA  GLY A 143      28.843  -1.939 -34.728  1.00  0.00           H  
ATOM   2269  N   GLY A 144      26.570   0.268 -34.048  1.00  0.00           N  
ATOM   2270  CA  GLY A 144      26.273   1.674 -33.846  1.00  0.00           C  
ATOM   2271  C   GLY A 144      26.687   2.585 -34.988  1.00  0.00           C  
ATOM   2272  O   GLY A 144      26.527   2.248 -36.163  1.00  0.00           O  
ATOM   2273  H   GLY A 144      25.794  -0.349 -34.269  1.00  0.00           H  
ATOM   2274 1HA  GLY A 144      25.199   1.778 -33.684  1.00  0.00           H  
ATOM   2275 2HA  GLY A 144      26.757   2.008 -32.933  1.00  0.00           H  
ATOM   2276  N   ARG A 145      27.174   3.771 -34.595  1.00  0.00           N  
ATOM   2277  CA  ARG A 145      27.541   4.918 -35.435  1.00  0.00           C  
ATOM   2278  C   ARG A 145      26.542   6.013 -35.068  1.00  0.00           C  
ATOM   2279  O   ARG A 145      25.341   5.763 -35.147  1.00  0.00           O  
ATOM   2280  CB  ARG A 145      27.487   4.618 -36.936  1.00  0.00           C  
ATOM   2281  CG  ARG A 145      27.995   5.727 -37.852  1.00  0.00           C  
ATOM   2282  CD  ARG A 145      28.015   5.303 -39.279  1.00  0.00           C  
ATOM   2283  NE  ARG A 145      28.507   6.363 -40.156  1.00  0.00           N  
ATOM   2284  CZ  ARG A 145      29.796   6.603 -40.455  1.00  0.00           C  
ATOM   2285  NH1 ARG A 145      30.768   5.862 -39.962  1.00  0.00           N  
ATOM   2286  NH2 ARG A 145      30.057   7.607 -41.261  1.00  0.00           N  
ATOM   2287  H   ARG A 145      27.262   3.892 -33.597  1.00  0.00           H  
ATOM   2288  HA  ARG A 145      28.554   5.215 -35.189  1.00  0.00           H  
ATOM   2289 1HB  ARG A 145      28.095   3.744 -37.172  1.00  0.00           H  
ATOM   2290 2HB  ARG A 145      26.459   4.422 -37.242  1.00  0.00           H  
ATOM   2291 1HG  ARG A 145      27.349   6.606 -37.762  1.00  0.00           H  
ATOM   2292 2HG  ARG A 145      29.012   5.986 -37.581  1.00  0.00           H  
ATOM   2293 1HD  ARG A 145      28.660   4.435 -39.394  1.00  0.00           H  
ATOM   2294 2HD  ARG A 145      27.003   5.049 -39.593  1.00  0.00           H  
ATOM   2295  HE  ARG A 145      27.824   6.999 -40.594  1.00  0.00           H  
ATOM   2296 1HH1 ARG A 145      30.553   5.094 -39.345  1.00  0.00           H  
ATOM   2297 2HH1 ARG A 145      31.728   6.065 -40.202  1.00  0.00           H  
ATOM   2298 1HH2 ARG A 145      29.254   8.149 -41.613  1.00  0.00           H  
ATOM   2299 2HH2 ARG A 145      31.003   7.835 -41.521  1.00  0.00           H  
ATOM   2300  N   PRO A 146      26.977   7.212 -34.640  1.00  0.00           N  
ATOM   2301  CA  PRO A 146      26.110   8.252 -34.118  1.00  0.00           C  
ATOM   2302  C   PRO A 146      25.141   8.698 -35.171  1.00  0.00           C  
ATOM   2303  O   PRO A 146      25.494   8.773 -36.353  1.00  0.00           O  
ATOM   2304  CB  PRO A 146      27.082   9.376 -33.758  1.00  0.00           C  
ATOM   2305  CG  PRO A 146      28.318   9.111 -34.618  1.00  0.00           C  
ATOM   2306  CD  PRO A 146      28.383   7.611 -34.793  1.00  0.00           C  
ATOM   2307  HA  PRO A 146      25.582   7.896 -33.221  1.00  0.00           H  
ATOM   2308 1HB  PRO A 146      26.608  10.346 -33.998  1.00  0.00           H  
ATOM   2309 2HB  PRO A 146      27.273   9.393 -32.685  1.00  0.00           H  
ATOM   2310 1HG  PRO A 146      28.230   9.643 -35.578  1.00  0.00           H  
ATOM   2311 2HG  PRO A 146      29.217   9.498 -34.127  1.00  0.00           H  
ATOM   2312 1HD  PRO A 146      28.743   7.422 -35.795  1.00  0.00           H  
ATOM   2313 2HD  PRO A 146      29.016   7.148 -34.040  1.00  0.00           H  
ATOM   2314  N   TYR A 147      23.936   9.045 -34.761  1.00  0.00           N  
ATOM   2315  CA  TYR A 147      22.958   9.509 -35.731  1.00  0.00           C  
ATOM   2316  C   TYR A 147      23.224  11.007 -36.014  1.00  0.00           C  
ATOM   2317  O   TYR A 147      23.057  11.846 -35.127  1.00  0.00           O  
ATOM   2318  CB  TYR A 147      21.565   9.254 -35.128  1.00  0.00           C  
ATOM   2319  CG  TYR A 147      20.345   9.401 -36.020  1.00  0.00           C  
ATOM   2320  CD1 TYR A 147      19.648   8.253 -36.409  1.00  0.00           C  
ATOM   2321  CD2 TYR A 147      19.939  10.620 -36.470  1.00  0.00           C  
ATOM   2322  CE1 TYR A 147      18.543   8.341 -37.233  1.00  0.00           C  
ATOM   2323  CE2 TYR A 147      18.851  10.706 -37.297  1.00  0.00           C  
ATOM   2324  CZ  TYR A 147      18.128   9.579 -37.692  1.00  0.00           C  
ATOM   2325  OH  TYR A 147      16.996   9.664 -38.587  1.00  0.00           O  
ATOM   2326  H   TYR A 147      23.672   8.953 -33.765  1.00  0.00           H  
ATOM   2327  HA  TYR A 147      23.075   8.950 -36.662  1.00  0.00           H  
ATOM   2328 1HB  TYR A 147      21.553   8.243 -34.731  1.00  0.00           H  
ATOM   2329 2HB  TYR A 147      21.445   9.893 -34.282  1.00  0.00           H  
ATOM   2330  HD1 TYR A 147      19.976   7.280 -36.061  1.00  0.00           H  
ATOM   2331  HD2 TYR A 147      20.487  11.519 -36.194  1.00  0.00           H  
ATOM   2332  HE1 TYR A 147      18.010   7.438 -37.532  1.00  0.00           H  
ATOM   2333  HE2 TYR A 147      18.580  11.656 -37.659  1.00  0.00           H  
ATOM   2334  HH  TYR A 147      16.627   8.782 -38.709  1.00  0.00           H  
ATOM   2335  N   VAL A 148      23.662  11.351 -37.232  1.00  0.00           N  
ATOM   2336  CA  VAL A 148      24.010  12.749 -37.527  1.00  0.00           C  
ATOM   2337  C   VAL A 148      23.022  13.408 -38.486  1.00  0.00           C  
ATOM   2338  O   VAL A 148      22.903  13.061 -39.676  1.00  0.00           O  
ATOM   2339  CB  VAL A 148      25.440  12.851 -38.069  1.00  0.00           C  
ATOM   2340  CG1 VAL A 148      25.770  14.318 -38.389  1.00  0.00           C  
ATOM   2341  CG2 VAL A 148      26.428  12.290 -37.031  1.00  0.00           C  
ATOM   2342  H   VAL A 148      23.790  10.634 -37.935  1.00  0.00           H  
ATOM   2343  HA  VAL A 148      23.986  13.305 -36.595  1.00  0.00           H  
ATOM   2344  HB  VAL A 148      25.518  12.280 -38.998  1.00  0.00           H  
ATOM   2345 1HG1 VAL A 148      26.780  14.374 -38.784  1.00  0.00           H  
ATOM   2346 2HG1 VAL A 148      25.079  14.695 -39.115  1.00  0.00           H  
ATOM   2347 3HG1 VAL A 148      25.696  14.916 -37.497  1.00  0.00           H  
ATOM   2348 1HG2 VAL A 148      27.443  12.360 -37.421  1.00  0.00           H  
ATOM   2349 2HG2 VAL A 148      26.356  12.858 -36.119  1.00  0.00           H  
ATOM   2350 3HG2 VAL A 148      26.194  11.245 -36.826  1.00  0.00           H  
ATOM   2351  N   LEU A 149      22.337  14.404 -37.952  1.00  0.00           N  
ATOM   2352  CA  LEU A 149      21.214  15.044 -38.611  1.00  0.00           C  
ATOM   2353  C   LEU A 149      21.664  15.820 -39.836  1.00  0.00           C  
ATOM   2354  O   LEU A 149      21.053  15.766 -40.901  1.00  0.00           O  
ATOM   2355  CB  LEU A 149      20.589  15.969 -37.567  1.00  0.00           C  
ATOM   2356  CG  LEU A 149      20.018  15.221 -36.385  1.00  0.00           C  
ATOM   2357  CD1 LEU A 149      19.675  16.147 -35.291  1.00  0.00           C  
ATOM   2358  CD2 LEU A 149      18.826  14.514 -36.793  1.00  0.00           C  
ATOM   2359  H   LEU A 149      22.597  14.736 -37.028  1.00  0.00           H  
ATOM   2360  HA  LEU A 149      20.498  14.281 -38.918  1.00  0.00           H  
ATOM   2361 1HB  LEU A 149      21.315  16.666 -37.209  1.00  0.00           H  
ATOM   2362 2HB  LEU A 149      19.783  16.527 -38.036  1.00  0.00           H  
ATOM   2363  HG  LEU A 149      20.761  14.510 -36.025  1.00  0.00           H  
ATOM   2364 1HD1 LEU A 149      19.274  15.576 -34.465  1.00  0.00           H  
ATOM   2365 2HD1 LEU A 149      20.565  16.660 -34.964  1.00  0.00           H  
ATOM   2366 3HD1 LEU A 149      18.931  16.866 -35.638  1.00  0.00           H  
ATOM   2367 1HD2 LEU A 149      18.449  13.988 -35.951  1.00  0.00           H  
ATOM   2368 2HD2 LEU A 149      18.097  15.209 -37.120  1.00  0.00           H  
ATOM   2369 3HD2 LEU A 149      19.068  13.825 -37.595  1.00  0.00           H  
ATOM   2370  N   ALA A 150      22.785  16.499 -39.706  1.00  0.00           N  
ATOM   2371  CA  ALA A 150      23.303  17.312 -40.792  1.00  0.00           C  
ATOM   2372  C   ALA A 150      24.110  16.546 -41.833  1.00  0.00           C  
ATOM   2373  O   ALA A 150      24.596  17.168 -42.777  1.00  0.00           O  
ATOM   2374  CB  ALA A 150      24.186  18.403 -40.245  1.00  0.00           C  
ATOM   2375  H   ALA A 150      23.248  16.500 -38.796  1.00  0.00           H  
ATOM   2376  HA  ALA A 150      22.451  17.765 -41.298  1.00  0.00           H  
ATOM   2377 1HB  ALA A 150      24.534  19.031 -41.065  1.00  0.00           H  
ATOM   2378 2HB  ALA A 150      23.616  19.000 -39.550  1.00  0.00           H  
ATOM   2379 3HB  ALA A 150      25.037  17.942 -39.750  1.00  0.00           H  
ATOM   2380  N   GLU A 151      24.341  15.245 -41.645  1.00  0.00           N  
ATOM   2381  CA  GLU A 151      25.203  14.550 -42.595  1.00  0.00           C  
ATOM   2382  C   GLU A 151      24.586  13.314 -43.237  1.00  0.00           C  
ATOM   2383  O   GLU A 151      24.762  13.095 -44.436  1.00  0.00           O  
ATOM   2384  CB  GLU A 151      26.511  14.174 -41.901  1.00  0.00           C  
ATOM   2385  CG  GLU A 151      27.591  13.585 -42.789  1.00  0.00           C  
ATOM   2386  CD  GLU A 151      28.872  13.371 -42.024  1.00  0.00           C  
ATOM   2387  OE1 GLU A 151      28.866  13.641 -40.846  1.00  0.00           O  
ATOM   2388  OE2 GLU A 151      29.848  12.957 -42.601  1.00  0.00           O  
ATOM   2389  H   GLU A 151      23.898  14.731 -40.886  1.00  0.00           H  
ATOM   2390  HA  GLU A 151      25.444  15.239 -43.402  1.00  0.00           H  
ATOM   2391 1HB  GLU A 151      26.924  15.053 -41.403  1.00  0.00           H  
ATOM   2392 2HB  GLU A 151      26.301  13.433 -41.136  1.00  0.00           H  
ATOM   2393 1HG  GLU A 151      27.245  12.632 -43.186  1.00  0.00           H  
ATOM   2394 2HG  GLU A 151      27.772  14.257 -43.626  1.00  0.00           H  
ATOM   2395  N   GLU A 152      23.900  12.482 -42.449  1.00  0.00           N  
ATOM   2396  CA  GLU A 152      23.412  11.219 -42.989  1.00  0.00           C  
ATOM   2397  C   GLU A 152      21.903  11.033 -42.957  1.00  0.00           C  
ATOM   2398  O   GLU A 152      21.347  10.351 -43.821  1.00  0.00           O  
ATOM   2399  CB  GLU A 152      24.039  10.042 -42.236  1.00  0.00           C  
ATOM   2400  CG  GLU A 152      25.545   9.919 -42.365  1.00  0.00           C  
ATOM   2401  CD  GLU A 152      26.093   8.713 -41.637  1.00  0.00           C  
ATOM   2402  OE1 GLU A 152      25.333   8.020 -41.011  1.00  0.00           O  
ATOM   2403  OE2 GLU A 152      27.276   8.484 -41.701  1.00  0.00           O  
ATOM   2404  H   GLU A 152      23.737  12.704 -41.471  1.00  0.00           H  
ATOM   2405  HA  GLU A 152      23.723  11.156 -44.030  1.00  0.00           H  
ATOM   2406 1HB  GLU A 152      23.817  10.146 -41.176  1.00  0.00           H  
ATOM   2407 2HB  GLU A 152      23.587   9.111 -42.574  1.00  0.00           H  
ATOM   2408 1HG  GLU A 152      25.809   9.855 -43.420  1.00  0.00           H  
ATOM   2409 2HG  GLU A 152      26.005  10.818 -41.956  1.00  0.00           H  
ATOM   2410  N   HIS A 153      21.232  11.612 -41.969  1.00  0.00           N  
ATOM   2411  CA  HIS A 153      19.834  11.262 -41.776  1.00  0.00           C  
ATOM   2412  C   HIS A 153      18.815  12.385 -41.913  1.00  0.00           C  
ATOM   2413  O   HIS A 153      18.351  12.965 -40.920  1.00  0.00           O  
ATOM   2414  CB  HIS A 153      19.696  10.662 -40.413  1.00  0.00           C  
ATOM   2415  CG  HIS A 153      20.478   9.395 -40.209  1.00  0.00           C  
ATOM   2416  ND1 HIS A 153      20.101   8.185 -40.749  1.00  0.00           N  
ATOM   2417  CD2 HIS A 153      21.618   9.165 -39.530  1.00  0.00           C  
ATOM   2418  CE1 HIS A 153      20.982   7.262 -40.402  1.00  0.00           C  
ATOM   2419  NE2 HIS A 153      21.912   7.831 -39.664  1.00  0.00           N  
ATOM   2420  H   HIS A 153      21.711  12.214 -41.298  1.00  0.00           H  
ATOM   2421  HA  HIS A 153      19.561  10.499 -42.502  1.00  0.00           H  
ATOM   2422 1HB  HIS A 153      20.031  11.396 -39.682  1.00  0.00           H  
ATOM   2423 2HB  HIS A 153      18.656  10.465 -40.248  1.00  0.00           H  
ATOM   2424  HD2 HIS A 153      22.187   9.903 -38.989  1.00  0.00           H  
ATOM   2425  HE1 HIS A 153      20.949   6.211 -40.681  1.00  0.00           H  
ATOM   2426  HE2 HIS A 153      22.720   7.366 -39.263  1.00  0.00           H  
ATOM   2427  N   GLY A 154      18.415  12.628 -43.158  1.00  0.00           N  
ATOM   2428  CA  GLY A 154      17.470  13.688 -43.492  1.00  0.00           C  
ATOM   2429  C   GLY A 154      16.116  13.528 -42.789  1.00  0.00           C  
ATOM   2430  O   GLY A 154      15.460  14.514 -42.456  1.00  0.00           O  
ATOM   2431  H   GLY A 154      18.832  12.085 -43.905  1.00  0.00           H  
ATOM   2432 1HA  GLY A 154      17.910  14.651 -43.241  1.00  0.00           H  
ATOM   2433 2HA  GLY A 154      17.316  13.694 -44.570  1.00  0.00           H  
ATOM   2434  N   TRP A 155      15.689  12.288 -42.544  1.00  0.00           N  
ATOM   2435  CA  TRP A 155      14.389  12.093 -41.909  1.00  0.00           C  
ATOM   2436  C   TRP A 155      14.274  12.746 -40.535  1.00  0.00           C  
ATOM   2437  O   TRP A 155      13.452  13.659 -40.356  1.00  0.00           O  
ATOM   2438  CB  TRP A 155      14.081  10.607 -41.773  1.00  0.00           C  
ATOM   2439  CG  TRP A 155      13.624   9.980 -43.047  1.00  0.00           C  
ATOM   2440  CD1 TRP A 155      14.283   9.053 -43.798  1.00  0.00           C  
ATOM   2441  CD2 TRP A 155      12.381  10.246 -43.733  1.00  0.00           C  
ATOM   2442  NE1 TRP A 155      13.535   8.722 -44.902  1.00  0.00           N  
ATOM   2443  CE2 TRP A 155      12.366   9.445 -44.877  1.00  0.00           C  
ATOM   2444  CE3 TRP A 155      11.295  11.089 -43.471  1.00  0.00           C  
ATOM   2445  CZ2 TRP A 155      11.302   9.458 -45.766  1.00  0.00           C  
ATOM   2446  CZ3 TRP A 155      10.229  11.100 -44.356  1.00  0.00           C  
ATOM   2447  CH2 TRP A 155      10.231  10.307 -45.475  1.00  0.00           C  
ATOM   2448  H   TRP A 155      16.259  11.499 -42.810  1.00  0.00           H  
ATOM   2449  HA  TRP A 155      13.633  12.539 -42.557  1.00  0.00           H  
ATOM   2450 1HB  TRP A 155      14.975  10.083 -41.433  1.00  0.00           H  
ATOM   2451 2HB  TRP A 155      13.317  10.469 -41.016  1.00  0.00           H  
ATOM   2452  HD1 TRP A 155      15.260   8.634 -43.558  1.00  0.00           H  
ATOM   2453  HE1 TRP A 155      13.802   8.057 -45.617  1.00  0.00           H  
ATOM   2454  HE3 TRP A 155      11.284  11.720 -42.582  1.00  0.00           H  
ATOM   2455  HZ2 TRP A 155      11.286   8.835 -46.660  1.00  0.00           H  
ATOM   2456  HZ3 TRP A 155       9.387  11.757 -44.137  1.00  0.00           H  
ATOM   2457  HH2 TRP A 155       9.376  10.341 -46.151  1.00  0.00           H  
ATOM   2458  N   LEU A 156      15.109  12.338 -39.557  1.00  0.00           N  
ATOM   2459  CA  LEU A 156      15.015  13.007 -38.283  1.00  0.00           C  
ATOM   2460  C   LEU A 156      15.406  14.471 -38.419  1.00  0.00           C  
ATOM   2461  O   LEU A 156      14.923  15.310 -37.659  1.00  0.00           O  
ATOM   2462  CB  LEU A 156      15.879  12.354 -37.248  1.00  0.00           C  
ATOM   2463  CG  LEU A 156      15.573  12.721 -35.873  1.00  0.00           C  
ATOM   2464  CD1 LEU A 156      14.171  12.310 -35.595  1.00  0.00           C  
ATOM   2465  CD2 LEU A 156      16.441  12.027 -34.965  1.00  0.00           C  
ATOM   2466  H   LEU A 156      15.787  11.572 -39.631  1.00  0.00           H  
ATOM   2467  HA  LEU A 156      13.983  12.953 -37.947  1.00  0.00           H  
ATOM   2468 1HB  LEU A 156      15.788  11.291 -37.328  1.00  0.00           H  
ATOM   2469 2HB  LEU A 156      16.853  12.662 -37.440  1.00  0.00           H  
ATOM   2470  HG  LEU A 156      15.676  13.789 -35.744  1.00  0.00           H  
ATOM   2471 1HD1 LEU A 156      13.927  12.573 -34.586  1.00  0.00           H  
ATOM   2472 2HD1 LEU A 156      13.508  12.805 -36.266  1.00  0.00           H  
ATOM   2473 3HD1 LEU A 156      14.082  11.233 -35.729  1.00  0.00           H  
ATOM   2474 1HD2 LEU A 156      16.150  12.284 -33.969  1.00  0.00           H  
ATOM   2475 2HD2 LEU A 156      16.306  11.007 -35.129  1.00  0.00           H  
ATOM   2476 3HD2 LEU A 156      17.467  12.272 -35.124  1.00  0.00           H  
ATOM   2477  N   ARG A 157      16.323  14.792 -39.353  1.00  0.00           N  
ATOM   2478  CA  ARG A 157      16.740  16.179 -39.516  1.00  0.00           C  
ATOM   2479  C   ARG A 157      15.542  17.074 -39.668  1.00  0.00           C  
ATOM   2480  O   ARG A 157      15.403  18.044 -38.928  1.00  0.00           O  
ATOM   2481  CB  ARG A 157      17.638  16.373 -40.726  1.00  0.00           C  
ATOM   2482  CG  ARG A 157      18.116  17.808 -40.943  1.00  0.00           C  
ATOM   2483  CD  ARG A 157      18.883  17.981 -42.230  1.00  0.00           C  
ATOM   2484  NE  ARG A 157      18.074  17.770 -43.438  1.00  0.00           N  
ATOM   2485  CZ  ARG A 157      18.600  17.539 -44.665  1.00  0.00           C  
ATOM   2486  NH1 ARG A 157      19.910  17.496 -44.818  1.00  0.00           N  
ATOM   2487  NH2 ARG A 157      17.809  17.360 -45.712  1.00  0.00           N  
ATOM   2488  H   ARG A 157      16.744  14.084 -39.958  1.00  0.00           H  
ATOM   2489  HA  ARG A 157      17.284  16.499 -38.636  1.00  0.00           H  
ATOM   2490 1HB  ARG A 157      18.502  15.715 -40.659  1.00  0.00           H  
ATOM   2491 2HB  ARG A 157      17.094  16.111 -41.611  1.00  0.00           H  
ATOM   2492 1HG  ARG A 157      17.250  18.473 -40.971  1.00  0.00           H  
ATOM   2493 2HG  ARG A 157      18.768  18.096 -40.117  1.00  0.00           H  
ATOM   2494 1HD  ARG A 157      19.287  18.991 -42.267  1.00  0.00           H  
ATOM   2495 2HD  ARG A 157      19.700  17.274 -42.258  1.00  0.00           H  
ATOM   2496  HE  ARG A 157      17.062  17.796 -43.352  1.00  0.00           H  
ATOM   2497 1HH1 ARG A 157      20.518  17.638 -44.019  1.00  0.00           H  
ATOM   2498 2HH1 ARG A 157      20.309  17.325 -45.727  1.00  0.00           H  
ATOM   2499 1HH2 ARG A 157      16.790  17.406 -45.591  1.00  0.00           H  
ATOM   2500 2HH2 ARG A 157      18.203  17.191 -46.624  1.00  0.00           H  
ATOM   2501  N   HIS A 158      14.636  16.746 -40.576  1.00  0.00           N  
ATOM   2502  CA  HIS A 158      13.499  17.625 -40.769  1.00  0.00           C  
ATOM   2503  C   HIS A 158      12.536  17.572 -39.581  1.00  0.00           C  
ATOM   2504  O   HIS A 158      12.075  18.614 -39.093  1.00  0.00           O  
ATOM   2505  CB  HIS A 158      12.784  17.251 -42.067  1.00  0.00           C  
ATOM   2506  CG  HIS A 158      13.591  17.608 -43.285  1.00  0.00           C  
ATOM   2507  ND1 HIS A 158      13.823  18.917 -43.665  1.00  0.00           N  
ATOM   2508  CD2 HIS A 158      14.230  16.833 -44.194  1.00  0.00           C  
ATOM   2509  CE1 HIS A 158      14.571  18.932 -44.752  1.00  0.00           C  
ATOM   2510  NE2 HIS A 158      14.845  17.680 -45.090  1.00  0.00           N  
ATOM   2511  H   HIS A 158      14.769  15.913 -41.159  1.00  0.00           H  
ATOM   2512  HA  HIS A 158      13.849  18.652 -40.865  1.00  0.00           H  
ATOM   2513 1HB  HIS A 158      12.603  16.171 -42.080  1.00  0.00           H  
ATOM   2514 2HB  HIS A 158      11.821  17.751 -42.120  1.00  0.00           H  
ATOM   2515  HD1 HIS A 158      13.489  19.737 -43.199  1.00  0.00           H  
ATOM   2516  HD2 HIS A 158      14.334  15.755 -44.308  1.00  0.00           H  
ATOM   2517  HE1 HIS A 158      14.867  19.877 -45.208  1.00  0.00           H  
ATOM   2518  N   LEU A 159      12.304  16.366 -39.053  1.00  0.00           N  
ATOM   2519  CA  LEU A 159      11.402  16.153 -37.919  1.00  0.00           C  
ATOM   2520  C   LEU A 159      11.787  17.028 -36.722  1.00  0.00           C  
ATOM   2521  O   LEU A 159      10.923  17.627 -36.077  1.00  0.00           O  
ATOM   2522  CB  LEU A 159      11.428  14.686 -37.486  1.00  0.00           C  
ATOM   2523  CG  LEU A 159      10.392  14.223 -36.430  1.00  0.00           C  
ATOM   2524  CD1 LEU A 159      10.217  12.727 -36.559  1.00  0.00           C  
ATOM   2525  CD2 LEU A 159      10.848  14.567 -35.052  1.00  0.00           C  
ATOM   2526  H   LEU A 159      12.749  15.545 -39.473  1.00  0.00           H  
ATOM   2527  HA  LEU A 159      10.392  16.415 -38.230  1.00  0.00           H  
ATOM   2528 1HB  LEU A 159      11.318  14.058 -38.372  1.00  0.00           H  
ATOM   2529 2HB  LEU A 159      12.399  14.511 -37.073  1.00  0.00           H  
ATOM   2530  HG  LEU A 159       9.431  14.701 -36.631  1.00  0.00           H  
ATOM   2531 1HD1 LEU A 159       9.470  12.382 -35.848  1.00  0.00           H  
ATOM   2532 2HD1 LEU A 159       9.897  12.505 -37.552  1.00  0.00           H  
ATOM   2533 3HD1 LEU A 159      11.161  12.224 -36.370  1.00  0.00           H  
ATOM   2534 1HD2 LEU A 159      10.121  14.218 -34.336  1.00  0.00           H  
ATOM   2535 2HD2 LEU A 159      11.781  14.078 -34.882  1.00  0.00           H  
ATOM   2536 3HD2 LEU A 159      10.970  15.644 -34.958  1.00  0.00           H  
ATOM   2537  N   THR A 160      13.089  17.033 -36.395  1.00  0.00           N  
ATOM   2538  CA  THR A 160      13.615  17.743 -35.239  1.00  0.00           C  
ATOM   2539  C   THR A 160      14.190  19.139 -35.513  1.00  0.00           C  
ATOM   2540  O   THR A 160      14.301  19.930 -34.580  1.00  0.00           O  
ATOM   2541  CB  THR A 160      14.718  16.896 -34.573  1.00  0.00           C  
ATOM   2542  OG1 THR A 160      15.792  16.685 -35.497  1.00  0.00           O  
ATOM   2543  CG2 THR A 160      14.169  15.571 -34.160  1.00  0.00           C  
ATOM   2544  H   THR A 160      13.736  16.502 -36.970  1.00  0.00           H  
ATOM   2545  HA  THR A 160      12.799  17.861 -34.528  1.00  0.00           H  
ATOM   2546  HB  THR A 160      15.101  17.424 -33.722  1.00  0.00           H  
ATOM   2547  HG1 THR A 160      15.441  16.258 -36.312  1.00  0.00           H  
ATOM   2548 1HG2 THR A 160      14.942  14.976 -33.702  1.00  0.00           H  
ATOM   2549 2HG2 THR A 160      13.353  15.707 -33.460  1.00  0.00           H  
ATOM   2550 3HG2 THR A 160      13.809  15.080 -35.045  1.00  0.00           H  
ATOM   2551  N   THR A 161      14.549  19.464 -36.760  1.00  0.00           N  
ATOM   2552  CA  THR A 161      15.139  20.773 -37.054  1.00  0.00           C  
ATOM   2553  C   THR A 161      14.106  21.867 -37.222  1.00  0.00           C  
ATOM   2554  O   THR A 161      14.364  23.014 -36.870  1.00  0.00           O  
ATOM   2555  CB  THR A 161      16.031  20.791 -38.298  1.00  0.00           C  
ATOM   2556  OG1 THR A 161      17.084  19.848 -38.140  1.00  0.00           O  
ATOM   2557  CG2 THR A 161      16.626  22.168 -38.474  1.00  0.00           C  
ATOM   2558  H   THR A 161      14.466  18.794 -37.518  1.00  0.00           H  
ATOM   2559  HA  THR A 161      15.767  21.043 -36.213  1.00  0.00           H  
ATOM   2560  HB  THR A 161      15.441  20.536 -39.176  1.00  0.00           H  
ATOM   2561  HG1 THR A 161      16.674  18.963 -38.123  1.00  0.00           H  
ATOM   2562 1HG2 THR A 161      17.260  22.176 -39.360  1.00  0.00           H  
ATOM   2563 2HG2 THR A 161      15.822  22.894 -38.594  1.00  0.00           H  
ATOM   2564 3HG2 THR A 161      17.220  22.426 -37.598  1.00  0.00           H  
ATOM   2565  N   GLY A 162      12.965  21.581 -37.847  1.00  0.00           N  
ATOM   2566  CA  GLY A 162      12.039  22.690 -38.023  1.00  0.00           C  
ATOM   2567  C   GLY A 162      11.673  23.223 -36.642  1.00  0.00           C  
ATOM   2568  O   GLY A 162      11.556  22.449 -35.694  1.00  0.00           O  
ATOM   2569  H   GLY A 162      12.740  20.637 -38.175  1.00  0.00           H  
ATOM   2570 1HA  GLY A 162      12.500  23.472 -38.625  1.00  0.00           H  
ATOM   2571 2HA  GLY A 162      11.144  22.347 -38.543  1.00  0.00           H  
ATOM   2572  N   GLU A 163      11.514  24.548 -36.521  1.00  0.00           N  
ATOM   2573  CA  GLU A 163      11.120  25.248 -35.277  1.00  0.00           C  
ATOM   2574  C   GLU A 163      12.146  25.236 -34.110  1.00  0.00           C  
ATOM   2575  O   GLU A 163      12.457  26.297 -33.538  1.00  0.00           O  
ATOM   2576  CB  GLU A 163       9.764  24.724 -34.767  1.00  0.00           C  
ATOM   2577  CG  GLU A 163       8.579  25.062 -35.687  1.00  0.00           C  
ATOM   2578  CD  GLU A 163       7.243  24.535 -35.194  1.00  0.00           C  
ATOM   2579  OE1 GLU A 163       7.220  23.847 -34.206  1.00  0.00           O  
ATOM   2580  OE2 GLU A 163       6.248  24.829 -35.818  1.00  0.00           O  
ATOM   2581  H   GLU A 163      11.659  25.108 -37.346  1.00  0.00           H  
ATOM   2582  HA  GLU A 163      10.968  26.295 -35.542  1.00  0.00           H  
ATOM   2583 1HB  GLU A 163       9.785  23.653 -34.615  1.00  0.00           H  
ATOM   2584 2HB  GLU A 163       9.556  25.173 -33.794  1.00  0.00           H  
ATOM   2585 1HG  GLU A 163       8.511  26.145 -35.784  1.00  0.00           H  
ATOM   2586 2HG  GLU A 163       8.778  24.651 -36.675  1.00  0.00           H  
ATOM   2587  N   LEU A 164      12.655  24.054 -33.756  1.00  0.00           N  
ATOM   2588  CA  LEU A 164      13.529  23.892 -32.596  1.00  0.00           C  
ATOM   2589  C   LEU A 164      12.849  24.594 -31.434  1.00  0.00           C  
ATOM   2590  O   LEU A 164      11.643  24.432 -31.216  1.00  0.00           O  
ATOM   2591  CB  LEU A 164      14.933  24.524 -32.834  1.00  0.00           C  
ATOM   2592  CG  LEU A 164      15.774  23.998 -33.990  1.00  0.00           C  
ATOM   2593  CD1 LEU A 164      17.026  24.843 -34.129  1.00  0.00           C  
ATOM   2594  CD2 LEU A 164      16.173  22.567 -33.703  1.00  0.00           C  
ATOM   2595  H   LEU A 164      12.367  23.242 -34.297  1.00  0.00           H  
ATOM   2596  HA  LEU A 164      13.636  22.832 -32.365  1.00  0.00           H  
ATOM   2597 1HB  LEU A 164      14.823  25.594 -32.981  1.00  0.00           H  
ATOM   2598 2HB  LEU A 164      15.538  24.355 -31.948  1.00  0.00           H  
ATOM   2599  HG  LEU A 164      15.211  24.056 -34.906  1.00  0.00           H  
ATOM   2600 1HD1 LEU A 164      17.633  24.467 -34.953  1.00  0.00           H  
ATOM   2601 2HD1 LEU A 164      16.748  25.875 -34.328  1.00  0.00           H  
ATOM   2602 3HD1 LEU A 164      17.602  24.794 -33.204  1.00  0.00           H  
ATOM   2603 1HD2 LEU A 164      16.781  22.187 -34.518  1.00  0.00           H  
ATOM   2604 2HD2 LEU A 164      16.750  22.527 -32.780  1.00  0.00           H  
ATOM   2605 3HD2 LEU A 164      15.281  21.960 -33.600  1.00  0.00           H  
ATOM   2606  N   ARG A 165      13.609  25.385 -30.699  1.00  0.00           N  
ATOM   2607  CA  ARG A 165      13.070  26.208 -29.641  1.00  0.00           C  
ATOM   2608  C   ARG A 165      13.535  27.624 -29.899  1.00  0.00           C  
ATOM   2609  O   ARG A 165      13.839  28.373 -28.975  1.00  0.00           O  
ATOM   2610  CB  ARG A 165      13.470  25.685 -28.267  1.00  0.00           C  
ATOM   2611  CG  ARG A 165      12.835  24.323 -27.928  1.00  0.00           C  
ATOM   2612  CD  ARG A 165      11.396  24.496 -27.499  1.00  0.00           C  
ATOM   2613  NE  ARG A 165      10.515  24.842 -28.626  1.00  0.00           N  
ATOM   2614  CZ  ARG A 165       9.259  25.330 -28.493  1.00  0.00           C  
ATOM   2615  NH1 ARG A 165       8.733  25.490 -27.296  1.00  0.00           N  
ATOM   2616  NH2 ARG A 165       8.555  25.657 -29.563  1.00  0.00           N  
ATOM   2617  H   ARG A 165      14.594  25.457 -30.887  1.00  0.00           H  
ATOM   2618  HA  ARG A 165      11.981  26.193 -29.699  1.00  0.00           H  
ATOM   2619 1HB  ARG A 165      14.555  25.574 -28.218  1.00  0.00           H  
ATOM   2620 2HB  ARG A 165      13.174  26.398 -27.501  1.00  0.00           H  
ATOM   2621 1HG  ARG A 165      12.862  23.659 -28.786  1.00  0.00           H  
ATOM   2622 2HG  ARG A 165      13.383  23.862 -27.106  1.00  0.00           H  
ATOM   2623 1HD  ARG A 165      11.033  23.561 -27.061  1.00  0.00           H  
ATOM   2624 2HD  ARG A 165      11.330  25.290 -26.761  1.00  0.00           H  
ATOM   2625  HE  ARG A 165      10.890  24.736 -29.582  1.00  0.00           H  
ATOM   2626 1HH1 ARG A 165       9.261  25.231 -26.472  1.00  0.00           H  
ATOM   2627 2HH1 ARG A 165       7.796  25.851 -27.200  1.00  0.00           H  
ATOM   2628 1HH2 ARG A 165       8.946  25.531 -30.493  1.00  0.00           H  
ATOM   2629 2HH2 ARG A 165       7.625  26.041 -29.460  1.00  0.00           H  
ATOM   2630  N   ASN A 166      13.621  27.956 -31.198  1.00  0.00           N  
ATOM   2631  CA  ASN A 166      14.048  29.263 -31.681  1.00  0.00           C  
ATOM   2632  C   ASN A 166      15.343  29.737 -31.032  1.00  0.00           C  
ATOM   2633  O   ASN A 166      15.303  30.427 -30.017  1.00  0.00           O  
ATOM   2634  CB  ASN A 166      12.986  30.317 -31.533  1.00  0.00           C  
ATOM   2635  CG  ASN A 166      13.342  31.583 -32.329  1.00  0.00           C  
ATOM   2636  OD1 ASN A 166      14.526  31.947 -32.525  1.00  0.00           O  
ATOM   2637  ND2 ASN A 166      12.322  32.261 -32.805  1.00  0.00           N  
ATOM   2638  H   ASN A 166      13.329  27.264 -31.894  1.00  0.00           H  
ATOM   2639  HA  ASN A 166      14.192  29.175 -32.752  1.00  0.00           H  
ATOM   2640 1HB  ASN A 166      12.027  29.928 -31.877  1.00  0.00           H  
ATOM   2641 2HB  ASN A 166      12.882  30.571 -30.492  1.00  0.00           H  
ATOM   2642 1HD2 ASN A 166      12.482  33.097 -33.337  1.00  0.00           H  
ATOM   2643 2HD2 ASN A 166      11.389  31.945 -32.644  1.00  0.00           H  
ATOM   2644  N   PRO A 167      16.508  29.507 -31.638  1.00  0.00           N  
ATOM   2645  CA  PRO A 167      17.815  29.859 -31.106  1.00  0.00           C  
ATOM   2646  C   PRO A 167      17.866  31.275 -30.500  1.00  0.00           C  
ATOM   2647  O   PRO A 167      18.631  31.530 -29.562  1.00  0.00           O  
ATOM   2648  CB  PRO A 167      18.675  29.754 -32.365  1.00  0.00           C  
ATOM   2649  CG  PRO A 167      18.005  28.685 -33.194  1.00  0.00           C  
ATOM   2650  CD  PRO A 167      16.541  28.894 -32.981  1.00  0.00           C  
ATOM   2651  HA  PRO A 167      18.119  29.106 -30.365  1.00  0.00           H  
ATOM   2652 1HB  PRO A 167      18.736  30.727 -32.871  1.00  0.00           H  
ATOM   2653 2HB  PRO A 167      19.666  29.465 -32.118  1.00  0.00           H  
ATOM   2654 1HG  PRO A 167      18.312  28.772 -34.246  1.00  0.00           H  
ATOM   2655 2HG  PRO A 167      18.352  27.693 -32.854  1.00  0.00           H  
ATOM   2656 1HD  PRO A 167      16.147  29.584 -33.745  1.00  0.00           H  
ATOM   2657 2HD  PRO A 167      16.038  27.917 -32.981  1.00  0.00           H  
ATOM   2658  N   GLU A 168      17.083  32.222 -31.025  1.00  0.00           N  
ATOM   2659  CA  GLU A 168      17.116  33.553 -30.432  1.00  0.00           C  
ATOM   2660  C   GLU A 168      16.538  33.494 -29.017  1.00  0.00           C  
ATOM   2661  O   GLU A 168      17.074  34.094 -28.078  1.00  0.00           O  
ATOM   2662  CB  GLU A 168      16.348  34.580 -31.265  1.00  0.00           C  
ATOM   2663  CG  GLU A 168      16.382  35.949 -30.633  1.00  0.00           C  
ATOM   2664  CD  GLU A 168      15.721  37.069 -31.385  1.00  0.00           C  
ATOM   2665  OE1 GLU A 168      15.342  36.892 -32.521  1.00  0.00           O  
ATOM   2666  OE2 GLU A 168      15.562  38.118 -30.777  1.00  0.00           O  
ATOM   2667  H   GLU A 168      16.412  32.019 -31.766  1.00  0.00           H  
ATOM   2668  HA  GLU A 168      18.154  33.877 -30.361  1.00  0.00           H  
ATOM   2669 1HB  GLU A 168      16.772  34.640 -32.266  1.00  0.00           H  
ATOM   2670 2HB  GLU A 168      15.306  34.272 -31.359  1.00  0.00           H  
ATOM   2671 1HG  GLU A 168      15.877  35.839 -29.707  1.00  0.00           H  
ATOM   2672 2HG  GLU A 168      17.415  36.217 -30.419  1.00  0.00           H  
ATOM   2673  N   LYS A 169      15.418  32.776 -28.870  1.00  0.00           N  
ATOM   2674  CA  LYS A 169      14.741  32.661 -27.590  1.00  0.00           C  
ATOM   2675  C   LYS A 169      15.641  31.919 -26.635  1.00  0.00           C  
ATOM   2676  O   LYS A 169      15.677  32.232 -25.448  1.00  0.00           O  
ATOM   2677  CB  LYS A 169      13.386  31.968 -27.711  1.00  0.00           C  
ATOM   2678  CG  LYS A 169      12.316  32.792 -28.433  1.00  0.00           C  
ATOM   2679  CD  LYS A 169      10.979  32.044 -28.494  1.00  0.00           C  
ATOM   2680  CE  LYS A 169       9.914  32.855 -29.219  1.00  0.00           C  
ATOM   2681  NZ  LYS A 169       8.614  32.124 -29.293  1.00  0.00           N  
ATOM   2682  H   LYS A 169      15.064  32.245 -29.658  1.00  0.00           H  
ATOM   2683  HA  LYS A 169      14.575  33.658 -27.190  1.00  0.00           H  
ATOM   2684 1HB  LYS A 169      13.510  31.024 -28.243  1.00  0.00           H  
ATOM   2685 2HB  LYS A 169      13.014  31.729 -26.718  1.00  0.00           H  
ATOM   2686 1HG  LYS A 169      12.176  33.741 -27.917  1.00  0.00           H  
ATOM   2687 2HG  LYS A 169      12.659  32.997 -29.448  1.00  0.00           H  
ATOM   2688 1HD  LYS A 169      11.112  31.092 -29.006  1.00  0.00           H  
ATOM   2689 2HD  LYS A 169      10.634  31.841 -27.482  1.00  0.00           H  
ATOM   2690 1HE  LYS A 169       9.763  33.795 -28.692  1.00  0.00           H  
ATOM   2691 2HE  LYS A 169      10.258  33.068 -30.233  1.00  0.00           H  
ATOM   2692 1HZ  LYS A 169       7.934  32.691 -29.779  1.00  0.00           H  
ATOM   2693 2HZ  LYS A 169       8.743  31.254 -29.790  1.00  0.00           H  
ATOM   2694 3HZ  LYS A 169       8.283  31.930 -28.358  1.00  0.00           H  
ATOM   2695  N   PHE A 170      16.406  30.955 -27.157  1.00  0.00           N  
ATOM   2696  CA  PHE A 170      17.341  30.241 -26.294  1.00  0.00           C  
ATOM   2697  C   PHE A 170      18.279  31.222 -25.618  1.00  0.00           C  
ATOM   2698  O   PHE A 170      18.417  31.221 -24.392  1.00  0.00           O  
ATOM   2699  CB  PHE A 170      18.185  29.219 -27.054  1.00  0.00           C  
ATOM   2700  CG  PHE A 170      19.305  28.683 -26.201  1.00  0.00           C  
ATOM   2701  CD1 PHE A 170      19.098  27.724 -25.221  1.00  0.00           C  
ATOM   2702  CD2 PHE A 170      20.588  29.178 -26.381  1.00  0.00           C  
ATOM   2703  CE1 PHE A 170      20.158  27.285 -24.447  1.00  0.00           C  
ATOM   2704  CE2 PHE A 170      21.628  28.740 -25.620  1.00  0.00           C  
ATOM   2705  CZ  PHE A 170      21.412  27.802 -24.657  1.00  0.00           C  
ATOM   2706  H   PHE A 170      16.304  30.732 -28.151  1.00  0.00           H  
ATOM   2707  HA  PHE A 170      16.773  29.720 -25.525  1.00  0.00           H  
ATOM   2708 1HB  PHE A 170      17.562  28.387 -27.383  1.00  0.00           H  
ATOM   2709 2HB  PHE A 170      18.620  29.673 -27.933  1.00  0.00           H  
ATOM   2710  HD1 PHE A 170      18.096  27.327 -25.061  1.00  0.00           H  
ATOM   2711  HD2 PHE A 170      20.757  29.932 -27.149  1.00  0.00           H  
ATOM   2712  HE1 PHE A 170      20.002  26.537 -23.671  1.00  0.00           H  
ATOM   2713  HE2 PHE A 170      22.628  29.135 -25.776  1.00  0.00           H  
ATOM   2714  HZ  PHE A 170      22.233  27.477 -24.057  1.00  0.00           H  
ATOM   2715  N   PHE A 171      18.902  32.088 -26.407  1.00  0.00           N  
ATOM   2716  CA  PHE A 171      19.826  33.047 -25.825  1.00  0.00           C  
ATOM   2717  C   PHE A 171      19.143  33.974 -24.825  1.00  0.00           C  
ATOM   2718  O   PHE A 171      19.712  34.265 -23.763  1.00  0.00           O  
ATOM   2719  CB  PHE A 171      20.516  33.847 -26.912  1.00  0.00           C  
ATOM   2720  CG  PHE A 171      21.667  33.123 -27.555  1.00  0.00           C  
ATOM   2721  CD1 PHE A 171      22.471  32.255 -26.816  1.00  0.00           C  
ATOM   2722  CD2 PHE A 171      21.955  33.311 -28.888  1.00  0.00           C  
ATOM   2723  CE1 PHE A 171      23.531  31.605 -27.410  1.00  0.00           C  
ATOM   2724  CE2 PHE A 171      23.015  32.663 -29.471  1.00  0.00           C  
ATOM   2725  CZ  PHE A 171      23.800  31.814 -28.722  1.00  0.00           C  
ATOM   2726  H   PHE A 171      18.744  32.062 -27.419  1.00  0.00           H  
ATOM   2727  HA  PHE A 171      20.590  32.484 -25.288  1.00  0.00           H  
ATOM   2728 1HB  PHE A 171      19.787  34.091 -27.692  1.00  0.00           H  
ATOM   2729 2HB  PHE A 171      20.880  34.784 -26.500  1.00  0.00           H  
ATOM   2730  HD1 PHE A 171      22.255  32.094 -25.760  1.00  0.00           H  
ATOM   2731  HD2 PHE A 171      21.332  33.985 -29.478  1.00  0.00           H  
ATOM   2732  HE1 PHE A 171      24.157  30.926 -26.845  1.00  0.00           H  
ATOM   2733  HE2 PHE A 171      23.237  32.818 -30.525  1.00  0.00           H  
ATOM   2734  HZ  PHE A 171      24.638  31.304 -29.187  1.00  0.00           H  
ATOM   2735  N   HIS A 172      17.915  34.410 -25.125  1.00  0.00           N  
ATOM   2736  CA  HIS A 172      17.220  35.292 -24.194  1.00  0.00           C  
ATOM   2737  C   HIS A 172      16.921  34.559 -22.882  1.00  0.00           C  
ATOM   2738  O   HIS A 172      17.070  35.133 -21.800  1.00  0.00           O  
ATOM   2739  CB  HIS A 172      15.910  35.828 -24.784  1.00  0.00           C  
ATOM   2740  CG  HIS A 172      16.083  36.814 -25.905  1.00  0.00           C  
ATOM   2741  ND1 HIS A 172      16.769  38.008 -25.764  1.00  0.00           N  
ATOM   2742  CD2 HIS A 172      15.634  36.785 -27.170  1.00  0.00           C  
ATOM   2743  CE1 HIS A 172      16.746  38.659 -26.925  1.00  0.00           C  
ATOM   2744  NE2 HIS A 172      16.064  37.936 -27.794  1.00  0.00           N  
ATOM   2745  H   HIS A 172      17.486  34.153 -26.018  1.00  0.00           H  
ATOM   2746  HA  HIS A 172      17.857  36.145 -23.959  1.00  0.00           H  
ATOM   2747 1HB  HIS A 172      15.326  34.987 -25.163  1.00  0.00           H  
ATOM   2748 2HB  HIS A 172      15.325  36.300 -23.998  1.00  0.00           H  
ATOM   2749  HD2 HIS A 172      15.045  35.989 -27.615  1.00  0.00           H  
ATOM   2750  HE1 HIS A 172      17.211  39.623 -27.128  1.00  0.00           H  
ATOM   2751  HE2 HIS A 172      15.871  38.163 -28.795  1.00  0.00           H  
ATOM   2752  N   LYS A 173      16.519  33.286 -22.969  1.00  0.00           N  
ATOM   2753  CA  LYS A 173      16.227  32.513 -21.769  1.00  0.00           C  
ATOM   2754  C   LYS A 173      17.472  32.334 -20.924  1.00  0.00           C  
ATOM   2755  O   LYS A 173      17.411  32.405 -19.699  1.00  0.00           O  
ATOM   2756  CB  LYS A 173      15.618  31.157 -22.113  1.00  0.00           C  
ATOM   2757  CG  LYS A 173      14.185  31.231 -22.636  1.00  0.00           C  
ATOM   2758  CD  LYS A 173      13.650  29.858 -22.991  1.00  0.00           C  
ATOM   2759  CE  LYS A 173      12.224  29.942 -23.503  1.00  0.00           C  
ATOM   2760  NZ  LYS A 173      11.691  28.606 -23.859  1.00  0.00           N  
ATOM   2761  H   LYS A 173      16.401  32.852 -23.883  1.00  0.00           H  
ATOM   2762  HA  LYS A 173      15.498  33.066 -21.178  1.00  0.00           H  
ATOM   2763 1HB  LYS A 173      16.229  30.681 -22.888  1.00  0.00           H  
ATOM   2764 2HB  LYS A 173      15.638  30.511 -21.238  1.00  0.00           H  
ATOM   2765 1HG  LYS A 173      13.548  31.668 -21.868  1.00  0.00           H  
ATOM   2766 2HG  LYS A 173      14.148  31.868 -23.514  1.00  0.00           H  
ATOM   2767 1HD  LYS A 173      14.281  29.422 -23.770  1.00  0.00           H  
ATOM   2768 2HD  LYS A 173      13.681  29.212 -22.115  1.00  0.00           H  
ATOM   2769 1HE  LYS A 173      11.594  30.382 -22.733  1.00  0.00           H  
ATOM   2770 2HE  LYS A 173      12.201  30.579 -24.389  1.00  0.00           H  
ATOM   2771 1HZ  LYS A 173      10.743  28.700 -24.195  1.00  0.00           H  
ATOM   2772 2HZ  LYS A 173      12.268  28.198 -24.582  1.00  0.00           H  
ATOM   2773 3HZ  LYS A 173      11.702  28.013 -23.041  1.00  0.00           H  
ATOM   2774  N   MET A 174      18.626  32.146 -21.564  1.00  0.00           N  
ATOM   2775  CA  MET A 174      19.847  32.014 -20.786  1.00  0.00           C  
ATOM   2776  C   MET A 174      20.193  33.345 -20.117  1.00  0.00           C  
ATOM   2777  O   MET A 174      20.576  33.392 -18.947  1.00  0.00           O  
ATOM   2778  CB  MET A 174      20.973  31.535 -21.677  1.00  0.00           C  
ATOM   2779  CG  MET A 174      20.792  30.129 -22.199  1.00  0.00           C  
ATOM   2780  SD  MET A 174      20.726  28.881 -20.891  1.00  0.00           S  
ATOM   2781  CE  MET A 174      18.969  28.671 -20.707  1.00  0.00           C  
ATOM   2782  H   MET A 174      18.641  32.064 -22.583  1.00  0.00           H  
ATOM   2783  HA  MET A 174      19.686  31.268 -20.018  1.00  0.00           H  
ATOM   2784 1HB  MET A 174      21.076  32.205 -22.533  1.00  0.00           H  
ATOM   2785 2HB  MET A 174      21.904  31.557 -21.124  1.00  0.00           H  
ATOM   2786 1HG  MET A 174      19.868  30.075 -22.766  1.00  0.00           H  
ATOM   2787 2HG  MET A 174      21.596  29.894 -22.861  1.00  0.00           H  
ATOM   2788 1HE  MET A 174      18.769  27.934 -19.939  1.00  0.00           H  
ATOM   2789 2HE  MET A 174      18.518  29.619 -20.420  1.00  0.00           H  
ATOM   2790 3HE  MET A 174      18.543  28.338 -21.655  1.00  0.00           H  
ATOM   2791  N   ASP A 175      19.974  34.453 -20.827  1.00  0.00           N  
ATOM   2792  CA  ASP A 175      20.250  35.772 -20.268  1.00  0.00           C  
ATOM   2793  C   ASP A 175      19.338  36.053 -19.063  1.00  0.00           C  
ATOM   2794  O   ASP A 175      19.750  36.706 -18.097  1.00  0.00           O  
ATOM   2795  CB  ASP A 175      20.078  36.858 -21.338  1.00  0.00           C  
ATOM   2796  CG  ASP A 175      20.687  38.231 -20.948  1.00  0.00           C  
ATOM   2797  OD1 ASP A 175      21.909  38.321 -20.788  1.00  0.00           O  
ATOM   2798  OD2 ASP A 175      19.956  39.176 -20.819  1.00  0.00           O  
ATOM   2799  H   ASP A 175      19.654  34.382 -21.793  1.00  0.00           H  
ATOM   2800  HA  ASP A 175      21.284  35.788 -19.928  1.00  0.00           H  
ATOM   2801 1HB  ASP A 175      20.528  36.516 -22.272  1.00  0.00           H  
ATOM   2802 2HB  ASP A 175      19.010  36.993 -21.533  1.00  0.00           H  
ATOM   2803  N   ALA A 176      18.117  35.502 -19.112  1.00  0.00           N  
ATOM   2804  CA  ALA A 176      17.091  35.670 -18.089  1.00  0.00           C  
ATOM   2805  C   ALA A 176      17.282  34.765 -16.869  1.00  0.00           C  
ATOM   2806  O   ALA A 176      16.493  34.836 -15.923  1.00  0.00           O  
ATOM   2807  CB  ALA A 176      15.721  35.399 -18.684  1.00  0.00           C  
ATOM   2808  H   ALA A 176      17.859  34.993 -19.956  1.00  0.00           H  
ATOM   2809  HA  ALA A 176      17.133  36.704 -17.751  1.00  0.00           H  
ATOM   2810 1HB  ALA A 176      14.953  35.567 -17.932  1.00  0.00           H  
ATOM   2811 2HB  ALA A 176      15.556  36.062 -19.534  1.00  0.00           H  
ATOM   2812 3HB  ALA A 176      15.684  34.366 -19.019  1.00  0.00           H  
ATOM   2813  N   LEU A 177      18.301  33.909 -16.866  1.00  0.00           N  
ATOM   2814  CA  LEU A 177      18.510  33.048 -15.712  1.00  0.00           C  
ATOM   2815  C   LEU A 177      18.824  33.903 -14.478  1.00  0.00           C  
ATOM   2816  O   LEU A 177      19.417  34.986 -14.602  1.00  0.00           O  
ATOM   2817  CB  LEU A 177      19.645  32.059 -15.973  1.00  0.00           C  
ATOM   2818  CG  LEU A 177      19.389  30.994 -16.995  1.00  0.00           C  
ATOM   2819  CD1 LEU A 177      20.684  30.211 -17.213  1.00  0.00           C  
ATOM   2820  CD2 LEU A 177      18.269  30.098 -16.524  1.00  0.00           C  
ATOM   2821  H   LEU A 177      18.945  33.850 -17.658  1.00  0.00           H  
ATOM   2822  HA  LEU A 177      17.594  32.487 -15.562  1.00  0.00           H  
ATOM   2823 1HB  LEU A 177      20.482  32.627 -16.354  1.00  0.00           H  
ATOM   2824 2HB  LEU A 177      19.945  31.582 -15.048  1.00  0.00           H  
ATOM   2825  HG  LEU A 177      19.096  31.450 -17.919  1.00  0.00           H  
ATOM   2826 1HD1 LEU A 177      20.522  29.442 -17.955  1.00  0.00           H  
ATOM   2827 2HD1 LEU A 177      21.458  30.898 -17.564  1.00  0.00           H  
ATOM   2828 3HD1 LEU A 177      20.999  29.754 -16.275  1.00  0.00           H  
ATOM   2829 1HD2 LEU A 177      18.081  29.333 -17.273  1.00  0.00           H  
ATOM   2830 2HD2 LEU A 177      18.543  29.632 -15.579  1.00  0.00           H  
ATOM   2831 3HD2 LEU A 177      17.369  30.696 -16.382  1.00  0.00           H  
ATOM   2832  N   PRO A 178      18.411  33.475 -13.274  1.00  0.00           N  
ATOM   2833  CA  PRO A 178      18.636  34.158 -12.015  1.00  0.00           C  
ATOM   2834  C   PRO A 178      20.092  34.183 -11.608  1.00  0.00           C  
ATOM   2835  O   PRO A 178      20.868  33.285 -11.949  1.00  0.00           O  
ATOM   2836  CB  PRO A 178      17.800  33.338 -11.027  1.00  0.00           C  
ATOM   2837  CG  PRO A 178      17.696  31.956 -11.652  1.00  0.00           C  
ATOM   2838  CD  PRO A 178      17.656  32.204 -13.143  1.00  0.00           C  
ATOM   2839  HA  PRO A 178      18.246  35.186 -12.096  1.00  0.00           H  
ATOM   2840 1HB  PRO A 178      18.312  33.319 -10.046  1.00  0.00           H  
ATOM   2841 2HB  PRO A 178      16.825  33.817 -10.869  1.00  0.00           H  
ATOM   2842 1HG  PRO A 178      18.560  31.338 -11.364  1.00  0.00           H  
ATOM   2843 2HG  PRO A 178      16.801  31.434 -11.283  1.00  0.00           H  
ATOM   2844 1HD  PRO A 178      18.161  31.367 -13.635  1.00  0.00           H  
ATOM   2845 2HD  PRO A 178      16.618  32.334 -13.483  1.00  0.00           H  
ATOM   2846  N   GLU A 179      20.462  35.195 -10.849  1.00  0.00           N  
ATOM   2847  CA  GLU A 179      21.809  35.286 -10.329  1.00  0.00           C  
ATOM   2848  C   GLU A 179      21.978  34.218  -9.254  1.00  0.00           C  
ATOM   2849  O   GLU A 179      20.994  33.849  -8.611  1.00  0.00           O  
ATOM   2850  CB  GLU A 179      22.065  36.693  -9.782  1.00  0.00           C  
ATOM   2851  CG  GLU A 179      22.101  37.770 -10.854  1.00  0.00           C  
ATOM   2852  CD  GLU A 179      22.397  39.149 -10.311  1.00  0.00           C  
ATOM   2853  OE1 GLU A 179      22.664  39.265  -9.139  1.00  0.00           O  
ATOM   2854  OE2 GLU A 179      22.356  40.086 -11.075  1.00  0.00           O  
ATOM   2855  H   GLU A 179      19.789  35.915 -10.612  1.00  0.00           H  
ATOM   2856  HA  GLU A 179      22.497  35.097 -11.150  1.00  0.00           H  
ATOM   2857 1HB  GLU A 179      21.266  36.955  -9.088  1.00  0.00           H  
ATOM   2858 2HB  GLU A 179      22.993  36.730  -9.222  1.00  0.00           H  
ATOM   2859 1HG  GLU A 179      22.871  37.504 -11.579  1.00  0.00           H  
ATOM   2860 2HG  GLU A 179      21.143  37.782 -11.372  1.00  0.00           H  
ATOM   2861  N   PRO A 180      23.187  33.683  -9.048  1.00  0.00           N  
ATOM   2862  CA  PRO A 180      23.490  32.692  -8.042  1.00  0.00           C  
ATOM   2863  C   PRO A 180      23.348  33.282  -6.654  1.00  0.00           C  
ATOM   2864  O   PRO A 180      23.602  34.470  -6.449  1.00  0.00           O  
ATOM   2865  CB  PRO A 180      24.950  32.336  -8.365  1.00  0.00           C  
ATOM   2866  CG  PRO A 180      25.500  33.568  -9.051  1.00  0.00           C  
ATOM   2867  CD  PRO A 180      24.352  34.110  -9.849  1.00  0.00           C  
ATOM   2868  HA  PRO A 180      22.822  31.832  -8.152  1.00  0.00           H  
ATOM   2869 1HB  PRO A 180      25.490  32.085  -7.438  1.00  0.00           H  
ATOM   2870 2HB  PRO A 180      24.990  31.456  -9.011  1.00  0.00           H  
ATOM   2871 1HG  PRO A 180      25.854  34.279  -8.287  1.00  0.00           H  
ATOM   2872 2HG  PRO A 180      26.363  33.333  -9.668  1.00  0.00           H  
ATOM   2873 1HD  PRO A 180      24.451  35.193  -9.912  1.00  0.00           H  
ATOM   2874 2HD  PRO A 180      24.336  33.640 -10.830  1.00  0.00           H  
ATOM   2875  N   GLU A 181      22.984  32.438  -5.693  1.00  0.00           N  
ATOM   2876  CA  GLU A 181      22.905  32.859  -4.299  1.00  0.00           C  
ATOM   2877  C   GLU A 181      24.292  32.832  -3.664  1.00  0.00           C  
ATOM   2878  O   GLU A 181      24.620  33.649  -2.803  1.00  0.00           O  
ATOM   2879  CB  GLU A 181      21.953  31.939  -3.526  1.00  0.00           C  
ATOM   2880  CG  GLU A 181      20.487  32.027  -3.962  1.00  0.00           C  
ATOM   2881  CD  GLU A 181      19.563  31.088  -3.195  1.00  0.00           C  
ATOM   2882  OE1 GLU A 181      20.048  30.298  -2.419  1.00  0.00           O  
ATOM   2883  OE2 GLU A 181      18.372  31.170  -3.394  1.00  0.00           O  
ATOM   2884  H   GLU A 181      22.759  31.486  -5.932  1.00  0.00           H  
ATOM   2885  HA  GLU A 181      22.528  33.882  -4.262  1.00  0.00           H  
ATOM   2886 1HB  GLU A 181      22.274  30.905  -3.645  1.00  0.00           H  
ATOM   2887 2HB  GLU A 181      22.004  32.177  -2.463  1.00  0.00           H  
ATOM   2888 1HG  GLU A 181      20.140  33.051  -3.823  1.00  0.00           H  
ATOM   2889 2HG  GLU A 181      20.427  31.797  -5.026  1.00  0.00           H  
ATOM   2890  N   GLY A 182      25.088  31.853  -4.082  1.00  0.00           N  
ATOM   2891  CA  GLY A 182      26.438  31.679  -3.584  1.00  0.00           C  
ATOM   2892  C   GLY A 182      27.401  32.372  -4.540  1.00  0.00           C  
ATOM   2893  O   GLY A 182      26.964  32.983  -5.508  1.00  0.00           O  
ATOM   2894  H   GLY A 182      24.737  31.222  -4.783  1.00  0.00           H  
ATOM   2895 1HA  GLY A 182      26.515  32.107  -2.583  1.00  0.00           H  
ATOM   2896 2HA  GLY A 182      26.656  30.615  -3.515  1.00  0.00           H  
ATOM   2897  N   PRO A 183      28.713  32.243  -4.323  1.00  0.00           N  
ATOM   2898  CA  PRO A 183      29.792  32.811  -5.117  1.00  0.00           C  
ATOM   2899  C   PRO A 183      30.178  31.952  -6.321  1.00  0.00           C  
ATOM   2900  O   PRO A 183      31.106  32.308  -7.047  1.00  0.00           O  
ATOM   2901  CB  PRO A 183      30.930  32.847  -4.096  1.00  0.00           C  
ATOM   2902  CG  PRO A 183      30.693  31.610  -3.250  1.00  0.00           C  
ATOM   2903  CD  PRO A 183      29.180  31.493  -3.135  1.00  0.00           C  
ATOM   2904  HA  PRO A 183      29.512  33.825  -5.437  1.00  0.00           H  
ATOM   2905 1HB  PRO A 183      31.899  32.827  -4.619  1.00  0.00           H  
ATOM   2906 2HB  PRO A 183      30.891  33.782  -3.518  1.00  0.00           H  
ATOM   2907 1HG  PRO A 183      31.146  30.733  -3.745  1.00  0.00           H  
ATOM   2908 2HG  PRO A 183      31.191  31.713  -2.274  1.00  0.00           H  
ATOM   2909 1HD  PRO A 183      28.896  30.434  -3.193  1.00  0.00           H  
ATOM   2910 2HD  PRO A 183      28.836  31.971  -2.205  1.00  0.00           H  
ATOM   2911  N   ILE A 184      29.477  30.823  -6.490  1.00  0.00           N  
ATOM   2912  CA  ILE A 184      29.792  29.766  -7.448  1.00  0.00           C  
ATOM   2913  C   ILE A 184      31.147  29.154  -7.076  1.00  0.00           C  
ATOM   2914  O   ILE A 184      32.155  29.856  -7.061  1.00  0.00           O  
ATOM   2915  CB  ILE A 184      29.783  30.243  -8.913  1.00  0.00           C  
ATOM   2916  CG1 ILE A 184      28.401  30.689  -9.253  1.00  0.00           C  
ATOM   2917  CG2 ILE A 184      30.189  29.104  -9.846  1.00  0.00           C  
ATOM   2918  CD1 ILE A 184      28.279  31.323 -10.581  1.00  0.00           C  
ATOM   2919  H   ILE A 184      28.693  30.664  -5.881  1.00  0.00           H  
ATOM   2920  HA  ILE A 184      29.001  29.033  -7.394  1.00  0.00           H  
ATOM   2921  HB  ILE A 184      30.462  31.077  -9.049  1.00  0.00           H  
ATOM   2922 1HG1 ILE A 184      27.782  29.841  -9.221  1.00  0.00           H  
ATOM   2923 2HG1 ILE A 184      28.056  31.394  -8.497  1.00  0.00           H  
ATOM   2924 1HG2 ILE A 184      30.166  29.446 -10.879  1.00  0.00           H  
ATOM   2925 2HG2 ILE A 184      31.187  28.776  -9.595  1.00  0.00           H  
ATOM   2926 3HG2 ILE A 184      29.498  28.276  -9.725  1.00  0.00           H  
ATOM   2927 1HD1 ILE A 184      27.246  31.595 -10.769  1.00  0.00           H  
ATOM   2928 2HD1 ILE A 184      28.905  32.212 -10.615  1.00  0.00           H  
ATOM   2929 3HD1 ILE A 184      28.600  30.614 -11.338  1.00  0.00           H  
ATOM   2930  N   PRO A 185      31.229  27.850  -6.773  1.00  0.00           N  
ATOM   2931  CA  PRO A 185      32.457  27.192  -6.384  1.00  0.00           C  
ATOM   2932  C   PRO A 185      33.538  27.497  -7.392  1.00  0.00           C  
ATOM   2933  O   PRO A 185      33.296  27.467  -8.605  1.00  0.00           O  
ATOM   2934  CB  PRO A 185      32.049  25.714  -6.388  1.00  0.00           C  
ATOM   2935  CG  PRO A 185      30.575  25.750  -6.051  1.00  0.00           C  
ATOM   2936  CD  PRO A 185      30.043  26.968  -6.764  1.00  0.00           C  
ATOM   2937  HA  PRO A 185      32.750  27.529  -5.377  1.00  0.00           H  
ATOM   2938 1HB  PRO A 185      32.252  25.268  -7.375  1.00  0.00           H  
ATOM   2939 2HB  PRO A 185      32.646  25.154  -5.655  1.00  0.00           H  
ATOM   2940 1HG  PRO A 185      30.075  24.833  -6.354  1.00  0.00           H  
ATOM   2941 2HG  PRO A 185      30.452  25.820  -4.959  1.00  0.00           H  
ATOM   2942 1HD  PRO A 185      29.718  26.722  -7.788  1.00  0.00           H  
ATOM   2943 2HD  PRO A 185      29.237  27.371  -6.137  1.00  0.00           H  
ATOM   2944  N   GLU A 186      34.743  27.747  -6.895  1.00  0.00           N  
ATOM   2945  CA  GLU A 186      35.852  28.104  -7.763  1.00  0.00           C  
ATOM   2946  C   GLU A 186      36.060  27.092  -8.869  1.00  0.00           C  
ATOM   2947  O   GLU A 186      36.293  27.476 -10.008  1.00  0.00           O  
ATOM   2948  CB  GLU A 186      37.142  28.252  -6.954  1.00  0.00           C  
ATOM   2949  CG  GLU A 186      38.351  28.675  -7.780  1.00  0.00           C  
ATOM   2950  CD  GLU A 186      39.600  28.882  -6.955  1.00  0.00           C  
ATOM   2951  OE1 GLU A 186      39.544  28.689  -5.763  1.00  0.00           O  
ATOM   2952  OE2 GLU A 186      40.608  29.237  -7.519  1.00  0.00           O  
ATOM   2953  H   GLU A 186      34.882  27.734  -5.895  1.00  0.00           H  
ATOM   2954  HA  GLU A 186      35.625  29.068  -8.224  1.00  0.00           H  
ATOM   2955 1HB  GLU A 186      36.995  28.993  -6.168  1.00  0.00           H  
ATOM   2956 2HB  GLU A 186      37.381  27.304  -6.472  1.00  0.00           H  
ATOM   2957 1HG  GLU A 186      38.548  27.899  -8.519  1.00  0.00           H  
ATOM   2958 2HG  GLU A 186      38.112  29.594  -8.315  1.00  0.00           H  
ATOM   2959  N   SER A 187      35.954  25.801  -8.562  1.00  0.00           N  
ATOM   2960  CA  SER A 187      36.165  24.790  -9.591  1.00  0.00           C  
ATOM   2961  C   SER A 187      35.135  24.857 -10.731  1.00  0.00           C  
ATOM   2962  O   SER A 187      35.416  24.434 -11.855  1.00  0.00           O  
ATOM   2963  CB  SER A 187      36.165  23.419  -8.950  1.00  0.00           C  
ATOM   2964  OG  SER A 187      34.921  23.129  -8.392  1.00  0.00           O  
ATOM   2965  H   SER A 187      35.745  25.528  -7.613  1.00  0.00           H  
ATOM   2966  HA  SER A 187      37.152  24.958 -10.024  1.00  0.00           H  
ATOM   2967 1HB  SER A 187      36.405  22.671  -9.706  1.00  0.00           H  
ATOM   2968 2HB  SER A 187      36.935  23.369  -8.183  1.00  0.00           H  
ATOM   2969  HG  SER A 187      34.273  23.321  -9.083  1.00  0.00           H  
ATOM   2970  N   ALA A 188      33.952  25.423 -10.468  1.00  0.00           N  
ATOM   2971  CA  ALA A 188      32.950  25.549 -11.514  1.00  0.00           C  
ATOM   2972  C   ALA A 188      33.303  26.752 -12.354  1.00  0.00           C  
ATOM   2973  O   ALA A 188      33.196  26.733 -13.584  1.00  0.00           O  
ATOM   2974  CB  ALA A 188      31.564  25.720 -10.932  1.00  0.00           C  
ATOM   2975  H   ALA A 188      33.757  25.821  -9.555  1.00  0.00           H  
ATOM   2976  HA  ALA A 188      32.978  24.656 -12.139  1.00  0.00           H  
ATOM   2977 1HB  ALA A 188      30.833  25.819 -11.733  1.00  0.00           H  
ATOM   2978 2HB  ALA A 188      31.325  24.874 -10.326  1.00  0.00           H  
ATOM   2979 3HB  ALA A 188      31.549  26.603 -10.317  1.00  0.00           H  
ATOM   2980  N   GLN A 189      33.767  27.810 -11.675  1.00  0.00           N  
ATOM   2981  CA  GLN A 189      34.097  29.037 -12.381  1.00  0.00           C  
ATOM   2982  C   GLN A 189      35.287  28.777 -13.292  1.00  0.00           C  
ATOM   2983  O   GLN A 189      35.292  29.173 -14.458  1.00  0.00           O  
ATOM   2984  CB  GLN A 189      34.508  30.156 -11.410  1.00  0.00           C  
ATOM   2985  CG  GLN A 189      33.426  30.705 -10.476  1.00  0.00           C  
ATOM   2986  CD  GLN A 189      33.981  31.850  -9.626  1.00  0.00           C  
ATOM   2987  OE1 GLN A 189      34.930  32.513 -10.070  1.00  0.00           O  
ATOM   2988  NE2 GLN A 189      33.435  32.104  -8.440  1.00  0.00           N  
ATOM   2989  H   GLN A 189      33.846  27.758 -10.656  1.00  0.00           H  
ATOM   2990  HA  GLN A 189      33.245  29.349 -12.984  1.00  0.00           H  
ATOM   2991 1HB  GLN A 189      35.316  29.791 -10.776  1.00  0.00           H  
ATOM   2992 2HB  GLN A 189      34.907  30.992 -11.983  1.00  0.00           H  
ATOM   2993 1HG  GLN A 189      32.572  31.053 -11.038  1.00  0.00           H  
ATOM   2994 2HG  GLN A 189      33.138  29.909  -9.793  1.00  0.00           H  
ATOM   2995 1HE2 GLN A 189      33.783  32.847  -7.879  1.00  0.00           H  
ATOM   2996 2HE2 GLN A 189      32.649  31.550  -8.049  1.00  0.00           H  
ATOM   2997  N   VAL A 190      36.272  28.046 -12.766  1.00  0.00           N  
ATOM   2998  CA  VAL A 190      37.482  27.735 -13.501  1.00  0.00           C  
ATOM   2999  C   VAL A 190      37.211  26.839 -14.682  1.00  0.00           C  
ATOM   3000  O   VAL A 190      37.679  27.124 -15.786  1.00  0.00           O  
ATOM   3001  CB  VAL A 190      38.525  27.086 -12.581  1.00  0.00           C  
ATOM   3002  CG1 VAL A 190      39.673  26.579 -13.401  1.00  0.00           C  
ATOM   3003  CG2 VAL A 190      39.033  28.127 -11.585  1.00  0.00           C  
ATOM   3004  H   VAL A 190      36.192  27.735 -11.801  1.00  0.00           H  
ATOM   3005  HA  VAL A 190      37.900  28.673 -13.872  1.00  0.00           H  
ATOM   3006  HB  VAL A 190      38.071  26.246 -12.053  1.00  0.00           H  
ATOM   3007 1HG1 VAL A 190      40.412  26.117 -12.752  1.00  0.00           H  
ATOM   3008 2HG1 VAL A 190      39.304  25.839 -14.114  1.00  0.00           H  
ATOM   3009 3HG1 VAL A 190      40.131  27.408 -13.942  1.00  0.00           H  
ATOM   3010 1HG2 VAL A 190      39.773  27.674 -10.923  1.00  0.00           H  
ATOM   3011 2HG2 VAL A 190      39.488  28.953 -12.128  1.00  0.00           H  
ATOM   3012 3HG2 VAL A 190      38.213  28.507 -10.993  1.00  0.00           H  
ATOM   3013  N   ALA A 191      36.433  25.772 -14.487  1.00  0.00           N  
ATOM   3014  CA  ALA A 191      36.155  24.913 -15.617  1.00  0.00           C  
ATOM   3015  C   ALA A 191      35.465  25.712 -16.720  1.00  0.00           C  
ATOM   3016  O   ALA A 191      35.848  25.621 -17.889  1.00  0.00           O  
ATOM   3017  CB  ALA A 191      35.294  23.749 -15.175  1.00  0.00           C  
ATOM   3018  H   ALA A 191      36.055  25.533 -13.568  1.00  0.00           H  
ATOM   3019  HA  ALA A 191      37.103  24.534 -16.004  1.00  0.00           H  
ATOM   3020 1HB  ALA A 191      35.105  23.093 -16.022  1.00  0.00           H  
ATOM   3021 2HB  ALA A 191      35.819  23.188 -14.395  1.00  0.00           H  
ATOM   3022 3HB  ALA A 191      34.349  24.126 -14.778  1.00  0.00           H  
ATOM   3023  N   LEU A 192      34.527  26.591 -16.347  1.00  0.00           N  
ATOM   3024  CA  LEU A 192      33.869  27.400 -17.358  1.00  0.00           C  
ATOM   3025  C   LEU A 192      34.854  28.343 -18.062  1.00  0.00           C  
ATOM   3026  O   LEU A 192      34.836  28.428 -19.291  1.00  0.00           O  
ATOM   3027  CB  LEU A 192      32.705  28.164 -16.707  1.00  0.00           C  
ATOM   3028  CG  LEU A 192      31.486  27.281 -16.326  1.00  0.00           C  
ATOM   3029  CD1 LEU A 192      30.509  28.055 -15.432  1.00  0.00           C  
ATOM   3030  CD2 LEU A 192      30.776  26.853 -17.630  1.00  0.00           C  
ATOM   3031  H   LEU A 192      34.236  26.676 -15.370  1.00  0.00           H  
ATOM   3032  HA  LEU A 192      33.453  26.729 -18.106  1.00  0.00           H  
ATOM   3033 1HB  LEU A 192      33.072  28.632 -15.791  1.00  0.00           H  
ATOM   3034 2HB  LEU A 192      32.367  28.946 -17.385  1.00  0.00           H  
ATOM   3035  HG  LEU A 192      31.834  26.404 -15.781  1.00  0.00           H  
ATOM   3036 1HD1 LEU A 192      29.661  27.423 -15.180  1.00  0.00           H  
ATOM   3037 2HD1 LEU A 192      31.020  28.359 -14.517  1.00  0.00           H  
ATOM   3038 3HD1 LEU A 192      30.157  28.916 -15.948  1.00  0.00           H  
ATOM   3039 1HD2 LEU A 192      29.918  26.224 -17.408  1.00  0.00           H  
ATOM   3040 2HD2 LEU A 192      30.438  27.735 -18.162  1.00  0.00           H  
ATOM   3041 3HD2 LEU A 192      31.475  26.307 -18.248  1.00  0.00           H  
ATOM   3042  N   GLU A 193      35.762  28.997 -17.323  1.00  0.00           N  
ATOM   3043  CA  GLU A 193      36.720  29.883 -17.993  1.00  0.00           C  
ATOM   3044  C   GLU A 193      37.651  29.138 -18.940  1.00  0.00           C  
ATOM   3045  O   GLU A 193      37.992  29.647 -20.008  1.00  0.00           O  
ATOM   3046  CB  GLU A 193      37.576  30.692 -17.009  1.00  0.00           C  
ATOM   3047  CG  GLU A 193      36.860  31.826 -16.290  1.00  0.00           C  
ATOM   3048  CD  GLU A 193      37.804  32.656 -15.425  1.00  0.00           C  
ATOM   3049  OE1 GLU A 193      38.912  32.228 -15.189  1.00  0.00           O  
ATOM   3050  OE2 GLU A 193      37.414  33.733 -15.027  1.00  0.00           O  
ATOM   3051  H   GLU A 193      35.760  28.909 -16.306  1.00  0.00           H  
ATOM   3052  HA  GLU A 193      36.149  30.596 -18.587  1.00  0.00           H  
ATOM   3053 1HB  GLU A 193      37.960  30.014 -16.242  1.00  0.00           H  
ATOM   3054 2HB  GLU A 193      38.433  31.111 -17.532  1.00  0.00           H  
ATOM   3055 1HG  GLU A 193      36.400  32.470 -17.035  1.00  0.00           H  
ATOM   3056 2HG  GLU A 193      36.067  31.410 -15.669  1.00  0.00           H  
ATOM   3057  N   HIS A 194      38.056  27.924 -18.564  1.00  0.00           N  
ATOM   3058  CA  HIS A 194      38.950  27.133 -19.402  1.00  0.00           C  
ATOM   3059  C   HIS A 194      38.286  26.746 -20.705  1.00  0.00           C  
ATOM   3060  O   HIS A 194      38.932  26.653 -21.751  1.00  0.00           O  
ATOM   3061  CB  HIS A 194      39.366  25.817 -18.730  1.00  0.00           C  
ATOM   3062  CG  HIS A 194      40.351  25.912 -17.628  1.00  0.00           C  
ATOM   3063  ND1 HIS A 194      40.623  24.842 -16.800  1.00  0.00           N  
ATOM   3064  CD2 HIS A 194      41.144  26.927 -17.209  1.00  0.00           C  
ATOM   3065  CE1 HIS A 194      41.544  25.190 -15.922  1.00  0.00           C  
ATOM   3066  NE2 HIS A 194      41.882  26.454 -16.146  1.00  0.00           N  
ATOM   3067  H   HIS A 194      37.755  27.556 -17.659  1.00  0.00           H  
ATOM   3068  HA  HIS A 194      39.843  27.710 -19.633  1.00  0.00           H  
ATOM   3069 1HB  HIS A 194      38.472  25.347 -18.312  1.00  0.00           H  
ATOM   3070 2HB  HIS A 194      39.757  25.137 -19.482  1.00  0.00           H  
ATOM   3071  HD1 HIS A 194      40.181  23.908 -16.860  1.00  0.00           H  
ATOM   3072  HD2 HIS A 194      41.275  27.951 -17.555  1.00  0.00           H  
ATOM   3073  HE1 HIS A 194      41.890  24.475 -15.177  1.00  0.00           H  
ATOM   3074  N   LEU A 195      36.999  26.466 -20.616  1.00  0.00           N  
ATOM   3075  CA  LEU A 195      36.232  25.984 -21.733  1.00  0.00           C  
ATOM   3076  C   LEU A 195      35.525  27.050 -22.577  1.00  0.00           C  
ATOM   3077  O   LEU A 195      35.111  26.770 -23.713  1.00  0.00           O  
ATOM   3078  CB  LEU A 195      35.305  24.953 -21.148  1.00  0.00           C  
ATOM   3079  CG  LEU A 195      36.085  23.826 -20.526  1.00  0.00           C  
ATOM   3080  CD1 LEU A 195      35.194  22.931 -19.836  1.00  0.00           C  
ATOM   3081  CD2 LEU A 195      36.830  23.107 -21.613  1.00  0.00           C  
ATOM   3082  H   LEU A 195      36.537  26.545 -19.708  1.00  0.00           H  
ATOM   3083  HA  LEU A 195      36.921  25.466 -22.396  1.00  0.00           H  
ATOM   3084 1HB  LEU A 195      34.676  25.418 -20.383  1.00  0.00           H  
ATOM   3085 2HB  LEU A 195      34.709  24.532 -21.899  1.00  0.00           H  
ATOM   3086  HG  LEU A 195      36.787  24.224 -19.798  1.00  0.00           H  
ATOM   3087 1HD1 LEU A 195      35.768  22.142 -19.379  1.00  0.00           H  
ATOM   3088 2HD1 LEU A 195      34.692  23.497 -19.062  1.00  0.00           H  
ATOM   3089 3HD1 LEU A 195      34.473  22.517 -20.540  1.00  0.00           H  
ATOM   3090 1HD2 LEU A 195      37.392  22.306 -21.183  1.00  0.00           H  
ATOM   3091 2HD2 LEU A 195      36.120  22.707 -22.335  1.00  0.00           H  
ATOM   3092 3HD2 LEU A 195      37.508  23.800 -22.111  1.00  0.00           H  
ATOM   3093  N   LEU A 196      35.356  28.273 -22.081  1.00  0.00           N  
ATOM   3094  CA  LEU A 196      34.754  29.251 -22.977  1.00  0.00           C  
ATOM   3095  C   LEU A 196      35.705  29.303 -24.175  1.00  0.00           C  
ATOM   3096  O   LEU A 196      36.917  29.260 -23.977  1.00  0.00           O  
ATOM   3097  CB  LEU A 196      34.536  30.618 -22.305  1.00  0.00           C  
ATOM   3098  CG  LEU A 196      33.376  30.671 -21.267  1.00  0.00           C  
ATOM   3099  CD1 LEU A 196      33.389  32.020 -20.542  1.00  0.00           C  
ATOM   3100  CD2 LEU A 196      32.041  30.455 -22.006  1.00  0.00           C  
ATOM   3101  H   LEU A 196      35.624  28.506 -21.124  1.00  0.00           H  
ATOM   3102  HA  LEU A 196      33.779  28.876 -23.254  1.00  0.00           H  
ATOM   3103 1HB  LEU A 196      35.456  30.890 -21.780  1.00  0.00           H  
ATOM   3104 2HB  LEU A 196      34.342  31.369 -23.066  1.00  0.00           H  
ATOM   3105  HG  LEU A 196      33.501  29.897 -20.538  1.00  0.00           H  
ATOM   3106 1HD1 LEU A 196      32.576  32.050 -19.816  1.00  0.00           H  
ATOM   3107 2HD1 LEU A 196      34.340  32.146 -20.022  1.00  0.00           H  
ATOM   3108 3HD1 LEU A 196      33.261  32.824 -21.263  1.00  0.00           H  
ATOM   3109 1HD2 LEU A 196      31.215  30.486 -21.295  1.00  0.00           H  
ATOM   3110 2HD2 LEU A 196      31.908  31.236 -22.746  1.00  0.00           H  
ATOM   3111 3HD2 LEU A 196      32.050  29.494 -22.507  1.00  0.00           H  
ATOM   3112  N   PRO A 197      35.214  29.446 -25.417  1.00  0.00           N  
ATOM   3113  CA  PRO A 197      35.979  29.386 -26.655  1.00  0.00           C  
ATOM   3114  C   PRO A 197      37.294  30.161 -26.724  1.00  0.00           C  
ATOM   3115  O   PRO A 197      38.182  29.782 -27.489  1.00  0.00           O  
ATOM   3116  CB  PRO A 197      34.989  29.928 -27.665  1.00  0.00           C  
ATOM   3117  CG  PRO A 197      33.644  29.567 -27.121  1.00  0.00           C  
ATOM   3118  CD  PRO A 197      33.769  29.708 -25.630  1.00  0.00           C  
ATOM   3119  HA  PRO A 197      36.178  28.321 -26.871  1.00  0.00           H  
ATOM   3120 1HB  PRO A 197      35.137  30.994 -27.789  1.00  0.00           H  
ATOM   3121 2HB  PRO A 197      35.185  29.467 -28.632  1.00  0.00           H  
ATOM   3122 1HG  PRO A 197      32.886  30.229 -27.542  1.00  0.00           H  
ATOM   3123 2HG  PRO A 197      33.375  28.545 -27.433  1.00  0.00           H  
ATOM   3124 1HD  PRO A 197      33.492  30.712 -25.292  1.00  0.00           H  
ATOM   3125 2HD  PRO A 197      33.132  28.927 -25.212  1.00  0.00           H  
ATOM   3126  N   ALA A 198      37.432  31.266 -25.997  1.00  0.00           N  
ATOM   3127  CA  ALA A 198      38.686  32.001 -26.088  1.00  0.00           C  
ATOM   3128  C   ALA A 198      39.006  32.769 -24.813  1.00  0.00           C  
ATOM   3129  O   ALA A 198      38.127  33.246 -24.084  1.00  0.00           O  
ATOM   3130  CB  ALA A 198      38.650  32.957 -27.271  1.00  0.00           C  
ATOM   3131  H   ALA A 198      36.707  31.571 -25.370  1.00  0.00           H  
ATOM   3132  HA  ALA A 198      39.487  31.279 -26.242  1.00  0.00           H  
ATOM   3133 1HB  ALA A 198      39.608  33.471 -27.345  1.00  0.00           H  
ATOM   3134 2HB  ALA A 198      38.466  32.395 -28.186  1.00  0.00           H  
ATOM   3135 3HB  ALA A 198      37.874  33.681 -27.143  1.00  0.00           H  
ATOM   3136  N   LYS A 199      40.299  32.917 -24.562  1.00  0.00           N  
ATOM   3137  CA  LYS A 199      40.757  33.695 -23.430  1.00  0.00           C  
ATOM   3138  C   LYS A 199      40.281  35.128 -23.561  1.00  0.00           C  
ATOM   3139  O   LYS A 199      40.424  35.741 -24.619  1.00  0.00           O  
ATOM   3140  CB  LYS A 199      42.282  33.649 -23.324  1.00  0.00           C  
ATOM   3141  CG  LYS A 199      42.855  34.371 -22.102  1.00  0.00           C  
ATOM   3142  CD  LYS A 199      44.372  34.209 -22.015  1.00  0.00           C  
ATOM   3143  CE  LYS A 199      44.941  34.941 -20.805  1.00  0.00           C  
ATOM   3144  NZ  LYS A 199      46.419  34.791 -20.713  1.00  0.00           N  
ATOM   3145  H   LYS A 199      40.977  32.488 -25.178  1.00  0.00           H  
ATOM   3146  HA  LYS A 199      40.328  33.275 -22.520  1.00  0.00           H  
ATOM   3147 1HB  LYS A 199      42.616  32.613 -23.287  1.00  0.00           H  
ATOM   3148 2HB  LYS A 199      42.720  34.104 -24.213  1.00  0.00           H  
ATOM   3149 1HG  LYS A 199      42.623  35.434 -22.166  1.00  0.00           H  
ATOM   3150 2HG  LYS A 199      42.401  33.972 -21.197  1.00  0.00           H  
ATOM   3151 1HD  LYS A 199      44.622  33.150 -21.940  1.00  0.00           H  
ATOM   3152 2HD  LYS A 199      44.831  34.610 -22.918  1.00  0.00           H  
ATOM   3153 1HE  LYS A 199      44.697  35.999 -20.881  1.00  0.00           H  
ATOM   3154 2HE  LYS A 199      44.489  34.538 -19.899  1.00  0.00           H  
ATOM   3155 1HZ  LYS A 199      46.758  35.288 -19.901  1.00  0.00           H  
ATOM   3156 2HZ  LYS A 199      46.654  33.812 -20.630  1.00  0.00           H  
ATOM   3157 3HZ  LYS A 199      46.848  35.172 -21.543  1.00  0.00           H  
ATOM   3158  N   GLY A 200      39.722  35.663 -22.486  1.00  0.00           N  
ATOM   3159  CA  GLY A 200      39.271  37.046 -22.472  1.00  0.00           C  
ATOM   3160  C   GLY A 200      37.836  37.293 -22.945  1.00  0.00           C  
ATOM   3161  O   GLY A 200      37.374  38.434 -22.897  1.00  0.00           O  
ATOM   3162  H   GLY A 200      39.611  35.101 -21.656  1.00  0.00           H  
ATOM   3163 1HA  GLY A 200      39.374  37.431 -21.459  1.00  0.00           H  
ATOM   3164 2HA  GLY A 200      39.948  37.636 -23.088  1.00  0.00           H  
ATOM   3165  N   LEU A 201      37.104  36.270 -23.390  1.00  0.00           N  
ATOM   3166  CA  LEU A 201      35.744  36.587 -23.823  1.00  0.00           C  
ATOM   3167  C   LEU A 201      34.957  37.093 -22.617  1.00  0.00           C  
ATOM   3168  O   LEU A 201      35.018  36.500 -21.540  1.00  0.00           O  
ATOM   3169  CB  LEU A 201      35.032  35.355 -24.383  1.00  0.00           C  
ATOM   3170  CG  LEU A 201      35.620  34.747 -25.643  1.00  0.00           C  
ATOM   3171  CD1 LEU A 201      34.840  33.469 -25.985  1.00  0.00           C  
ATOM   3172  CD2 LEU A 201      35.613  35.755 -26.784  1.00  0.00           C  
ATOM   3173  H   LEU A 201      37.481  35.320 -23.460  1.00  0.00           H  
ATOM   3174  HA  LEU A 201      35.780  37.368 -24.581  1.00  0.00           H  
ATOM   3175 1HB  LEU A 201      35.029  34.580 -23.616  1.00  0.00           H  
ATOM   3176 2HB  LEU A 201      33.996  35.625 -24.596  1.00  0.00           H  
ATOM   3177  HG  LEU A 201      36.629  34.476 -25.450  1.00  0.00           H  
ATOM   3178 1HD1 LEU A 201      35.275  33.023 -26.864  1.00  0.00           H  
ATOM   3179 2HD1 LEU A 201      34.901  32.777 -25.151  1.00  0.00           H  
ATOM   3180 3HD1 LEU A 201      33.801  33.712 -26.179  1.00  0.00           H  
ATOM   3181 1HD2 LEU A 201      36.054  35.302 -27.668  1.00  0.00           H  
ATOM   3182 2HD2 LEU A 201      34.609  36.061 -27.008  1.00  0.00           H  
ATOM   3183 3HD2 LEU A 201      36.196  36.629 -26.492  1.00  0.00           H  
ATOM   3184  N   SER A 202      34.208  38.177 -22.783  1.00  0.00           N  
ATOM   3185  CA  SER A 202      33.399  38.681 -21.680  1.00  0.00           C  
ATOM   3186  C   SER A 202      32.323  37.670 -21.332  1.00  0.00           C  
ATOM   3187  O   SER A 202      31.703  37.101 -22.239  1.00  0.00           O  
ATOM   3188  CB  SER A 202      32.764  40.007 -22.037  1.00  0.00           C  
ATOM   3189  OG  SER A 202      31.928  40.450 -21.004  1.00  0.00           O  
ATOM   3190  H   SER A 202      34.200  38.649 -23.676  1.00  0.00           H  
ATOM   3191  HA  SER A 202      34.040  38.815 -20.807  1.00  0.00           H  
ATOM   3192 1HB  SER A 202      33.539  40.749 -22.231  1.00  0.00           H  
ATOM   3193 2HB  SER A 202      32.182  39.893 -22.955  1.00  0.00           H  
ATOM   3194  HG  SER A 202      31.373  39.696 -20.771  1.00  0.00           H  
ATOM   3195  N   TYR A 203      32.047  37.476 -20.042  1.00  0.00           N  
ATOM   3196  CA  TYR A 203      30.988  36.539 -19.684  1.00  0.00           C  
ATOM   3197  C   TYR A 203      30.266  36.890 -18.393  1.00  0.00           C  
ATOM   3198  O   TYR A 203      30.780  37.632 -17.551  1.00  0.00           O  
ATOM   3199  CB  TYR A 203      31.547  35.114 -19.549  1.00  0.00           C  
ATOM   3200  CG  TYR A 203      32.457  34.892 -18.384  1.00  0.00           C  
ATOM   3201  CD1 TYR A 203      31.924  34.447 -17.193  1.00  0.00           C  
ATOM   3202  CD2 TYR A 203      33.825  35.118 -18.491  1.00  0.00           C  
ATOM   3203  CE1 TYR A 203      32.740  34.244 -16.113  1.00  0.00           C  
ATOM   3204  CE2 TYR A 203      34.644  34.905 -17.387  1.00  0.00           C  
ATOM   3205  CZ  TYR A 203      34.083  34.472 -16.198  1.00  0.00           C  
ATOM   3206  OH  TYR A 203      34.838  34.257 -15.066  1.00  0.00           O  
ATOM   3207  H   TYR A 203      32.575  37.955 -19.327  1.00  0.00           H  
ATOM   3208  HA  TYR A 203      30.247  36.558 -20.474  1.00  0.00           H  
ATOM   3209 1HB  TYR A 203      30.724  34.398 -19.487  1.00  0.00           H  
ATOM   3210 2HB  TYR A 203      32.115  34.887 -20.442  1.00  0.00           H  
ATOM   3211  HD1 TYR A 203      30.853  34.263 -17.110  1.00  0.00           H  
ATOM   3212  HD2 TYR A 203      34.251  35.463 -19.432  1.00  0.00           H  
ATOM   3213  HE1 TYR A 203      32.339  33.906 -15.180  1.00  0.00           H  
ATOM   3214  HE2 TYR A 203      35.719  35.080 -17.453  1.00  0.00           H  
ATOM   3215  HH  TYR A 203      35.793  34.200 -15.279  1.00  0.00           H  
ATOM   3216  N   LYS A 204      29.088  36.295 -18.233  1.00  0.00           N  
ATOM   3217  CA  LYS A 204      28.293  36.407 -17.016  1.00  0.00           C  
ATOM   3218  C   LYS A 204      27.956  35.016 -16.505  1.00  0.00           C  
ATOM   3219  O   LYS A 204      27.680  34.121 -17.307  1.00  0.00           O  
ATOM   3220  CB  LYS A 204      26.985  37.147 -17.312  1.00  0.00           C  
ATOM   3221  CG  LYS A 204      27.149  38.579 -17.815  1.00  0.00           C  
ATOM   3222  CD  LYS A 204      25.797  39.192 -18.182  1.00  0.00           C  
ATOM   3223  CE  LYS A 204      25.225  38.565 -19.471  1.00  0.00           C  
ATOM   3224  NZ  LYS A 204      23.968  39.261 -19.929  1.00  0.00           N  
ATOM   3225  H   LYS A 204      28.730  35.750 -19.018  1.00  0.00           H  
ATOM   3226  HA  LYS A 204      28.867  36.933 -16.252  1.00  0.00           H  
ATOM   3227 1HB  LYS A 204      26.425  36.592 -18.068  1.00  0.00           H  
ATOM   3228 2HB  LYS A 204      26.374  37.173 -16.408  1.00  0.00           H  
ATOM   3229 1HG  LYS A 204      27.619  39.185 -17.038  1.00  0.00           H  
ATOM   3230 2HG  LYS A 204      27.790  38.588 -18.694  1.00  0.00           H  
ATOM   3231 1HD  LYS A 204      25.088  39.032 -17.369  1.00  0.00           H  
ATOM   3232 2HD  LYS A 204      25.910  40.264 -18.336  1.00  0.00           H  
ATOM   3233 1HE  LYS A 204      25.971  38.627 -20.261  1.00  0.00           H  
ATOM   3234 2HE  LYS A 204      24.994  37.514 -19.287  1.00  0.00           H  
ATOM   3235 1HZ  LYS A 204      23.592  38.821 -20.780  1.00  0.00           H  
ATOM   3236 2HZ  LYS A 204      23.245  39.200 -19.229  1.00  0.00           H  
ATOM   3237 3HZ  LYS A 204      24.153  40.225 -20.120  1.00  0.00           H  
ATOM   3238  N   LEU A 205      27.931  34.830 -15.183  1.00  0.00           N  
ATOM   3239  CA  LEU A 205      27.521  33.531 -14.654  1.00  0.00           C  
ATOM   3240  C   LEU A 205      26.151  33.625 -14.003  1.00  0.00           C  
ATOM   3241  O   LEU A 205      25.881  34.549 -13.230  1.00  0.00           O  
ATOM   3242  CB  LEU A 205      28.522  32.995 -13.624  1.00  0.00           C  
ATOM   3243  CG  LEU A 205      29.958  32.830 -14.106  1.00  0.00           C  
ATOM   3244  CD1 LEU A 205      30.856  32.335 -12.976  1.00  0.00           C  
ATOM   3245  CD2 LEU A 205      29.979  31.867 -15.230  1.00  0.00           C  
ATOM   3246  H   LEU A 205      28.179  35.581 -14.555  1.00  0.00           H  
ATOM   3247  HA  LEU A 205      27.460  32.822 -15.472  1.00  0.00           H  
ATOM   3248 1HB  LEU A 205      28.521  33.649 -12.756  1.00  0.00           H  
ATOM   3249 2HB  LEU A 205      28.172  32.012 -13.323  1.00  0.00           H  
ATOM   3250  HG  LEU A 205      30.324  33.791 -14.433  1.00  0.00           H  
ATOM   3251 1HD1 LEU A 205      31.879  32.234 -13.343  1.00  0.00           H  
ATOM   3252 2HD1 LEU A 205      30.838  33.047 -12.150  1.00  0.00           H  
ATOM   3253 3HD1 LEU A 205      30.506  31.369 -12.630  1.00  0.00           H  
ATOM   3254 1HD2 LEU A 205      30.996  31.741 -15.600  1.00  0.00           H  
ATOM   3255 2HD2 LEU A 205      29.594  30.913 -14.883  1.00  0.00           H  
ATOM   3256 3HD2 LEU A 205      29.349  32.248 -16.019  1.00  0.00           H  
ATOM   3257  N   LYS A 206      25.310  32.643 -14.304  1.00  0.00           N  
ATOM   3258  CA  LYS A 206      23.953  32.542 -13.779  1.00  0.00           C  
ATOM   3259  C   LYS A 206      23.621  31.171 -13.213  1.00  0.00           C  
ATOM   3260  O   LYS A 206      24.246  30.168 -13.548  1.00  0.00           O  
ATOM   3261  CB  LYS A 206      22.934  32.890 -14.841  1.00  0.00           C  
ATOM   3262  CG  LYS A 206      23.006  34.298 -15.396  1.00  0.00           C  
ATOM   3263  CD  LYS A 206      22.641  35.294 -14.303  1.00  0.00           C  
ATOM   3264  CE  LYS A 206      22.418  36.673 -14.847  1.00  0.00           C  
ATOM   3265  NZ  LYS A 206      21.323  36.636 -15.831  1.00  0.00           N  
ATOM   3266  H   LYS A 206      25.627  31.943 -14.972  1.00  0.00           H  
ATOM   3267  HA  LYS A 206      23.842  33.263 -12.975  1.00  0.00           H  
ATOM   3268 1HB  LYS A 206      23.017  32.188 -15.674  1.00  0.00           H  
ATOM   3269 2HB  LYS A 206      21.942  32.773 -14.410  1.00  0.00           H  
ATOM   3270 1HG  LYS A 206      24.002  34.512 -15.777  1.00  0.00           H  
ATOM   3271 2HG  LYS A 206      22.289  34.398 -16.217  1.00  0.00           H  
ATOM   3272 1HD  LYS A 206      21.745  34.962 -13.807  1.00  0.00           H  
ATOM   3273 2HD  LYS A 206      23.439  35.336 -13.565  1.00  0.00           H  
ATOM   3274 1HE  LYS A 206      22.136  37.334 -14.030  1.00  0.00           H  
ATOM   3275 2HE  LYS A 206      23.321  37.055 -15.321  1.00  0.00           H  
ATOM   3276 1HZ  LYS A 206      21.121  37.553 -16.210  1.00  0.00           H  
ATOM   3277 2HZ  LYS A 206      21.609  36.012 -16.569  1.00  0.00           H  
ATOM   3278 3HZ  LYS A 206      20.487  36.246 -15.361  1.00  0.00           H  
ATOM   3279  N   ARG A 207      22.638  31.111 -12.334  1.00  0.00           N  
ATOM   3280  CA  ARG A 207      22.205  29.823 -11.805  1.00  0.00           C  
ATOM   3281  C   ARG A 207      21.180  29.206 -12.752  1.00  0.00           C  
ATOM   3282  O   ARG A 207      20.282  29.898 -13.225  1.00  0.00           O  
ATOM   3283  CB  ARG A 207      21.627  29.980 -10.424  1.00  0.00           C  
ATOM   3284  CG  ARG A 207      21.331  28.693  -9.722  1.00  0.00           C  
ATOM   3285  CD  ARG A 207      20.813  28.924  -8.356  1.00  0.00           C  
ATOM   3286  NE  ARG A 207      20.469  27.681  -7.703  1.00  0.00           N  
ATOM   3287  CZ  ARG A 207      21.314  26.933  -6.976  1.00  0.00           C  
ATOM   3288  NH1 ARG A 207      22.563  27.304  -6.792  1.00  0.00           N  
ATOM   3289  NH2 ARG A 207      20.888  25.823  -6.449  1.00  0.00           N  
ATOM   3290  H   ARG A 207      22.134  31.958 -12.067  1.00  0.00           H  
ATOM   3291  HA  ARG A 207      23.059  29.154 -11.744  1.00  0.00           H  
ATOM   3292 1HB  ARG A 207      22.335  30.512  -9.827  1.00  0.00           H  
ATOM   3293 2HB  ARG A 207      20.715  30.577 -10.466  1.00  0.00           H  
ATOM   3294 1HG  ARG A 207      20.612  28.130 -10.287  1.00  0.00           H  
ATOM   3295 2HG  ARG A 207      22.256  28.113  -9.646  1.00  0.00           H  
ATOM   3296 1HD  ARG A 207      21.571  29.428  -7.757  1.00  0.00           H  
ATOM   3297 2HD  ARG A 207      19.917  29.543  -8.408  1.00  0.00           H  
ATOM   3298  HE  ARG A 207      19.514  27.335  -7.805  1.00  0.00           H  
ATOM   3299 1HH1 ARG A 207      22.905  28.158  -7.203  1.00  0.00           H  
ATOM   3300 2HH1 ARG A 207      23.177  26.728  -6.234  1.00  0.00           H  
ATOM   3301 1HH2 ARG A 207      19.914  25.519  -6.594  1.00  0.00           H  
ATOM   3302 2HH2 ARG A 207      21.511  25.252  -5.915  1.00  0.00           H  
ATOM   3303  N   ARG A 208      21.320  27.918 -13.062  1.00  0.00           N  
ATOM   3304  CA  ARG A 208      20.371  27.307 -13.996  1.00  0.00           C  
ATOM   3305  C   ARG A 208      19.126  26.688 -13.342  1.00  0.00           C  
ATOM   3306  O   ARG A 208      18.013  26.848 -13.844  1.00  0.00           O  
ATOM   3307  CB  ARG A 208      21.048  26.235 -14.825  1.00  0.00           C  
ATOM   3308  CG  ARG A 208      20.143  25.569 -15.839  1.00  0.00           C  
ATOM   3309  CD  ARG A 208      19.791  26.494 -16.948  1.00  0.00           C  
ATOM   3310  NE  ARG A 208      18.794  25.920 -17.840  1.00  0.00           N  
ATOM   3311  CZ  ARG A 208      19.061  25.071 -18.847  1.00  0.00           C  
ATOM   3312  NH1 ARG A 208      20.289  24.691 -19.079  1.00  0.00           N  
ATOM   3313  NH2 ARG A 208      18.079  24.611 -19.601  1.00  0.00           N  
ATOM   3314  H   ARG A 208      22.079  27.369 -12.654  1.00  0.00           H  
ATOM   3315  HA  ARG A 208      20.038  28.083 -14.680  1.00  0.00           H  
ATOM   3316 1HB  ARG A 208      21.898  26.664 -15.360  1.00  0.00           H  
ATOM   3317 2HB  ARG A 208      21.433  25.462 -14.170  1.00  0.00           H  
ATOM   3318 1HG  ARG A 208      20.654  24.698 -16.264  1.00  0.00           H  
ATOM   3319 2HG  ARG A 208      19.226  25.249 -15.352  1.00  0.00           H  
ATOM   3320 1HD  ARG A 208      19.385  27.406 -16.527  1.00  0.00           H  
ATOM   3321 2HD  ARG A 208      20.681  26.729 -17.531  1.00  0.00           H  
ATOM   3322  HE  ARG A 208      17.830  26.188 -17.697  1.00  0.00           H  
ATOM   3323 1HH1 ARG A 208      21.043  25.039 -18.502  1.00  0.00           H  
ATOM   3324 2HH1 ARG A 208      20.478  24.032 -19.817  1.00  0.00           H  
ATOM   3325 1HH2 ARG A 208      17.124  24.898 -19.427  1.00  0.00           H  
ATOM   3326 2HH2 ARG A 208      18.285  23.972 -20.351  1.00  0.00           H  
ATOM   3327  N   ILE A 209      19.319  25.934 -12.251  1.00  0.00           N  
ATOM   3328  CA  ILE A 209      18.272  25.179 -11.504  1.00  0.00           C  
ATOM   3329  C   ILE A 209      17.695  23.994 -12.324  1.00  0.00           C  
ATOM   3330  O   ILE A 209      17.754  22.848 -11.889  1.00  0.00           O  
ATOM   3331  CB  ILE A 209      17.103  26.089 -11.042  1.00  0.00           C  
ATOM   3332  CG1 ILE A 209      17.623  27.150 -10.088  1.00  0.00           C  
ATOM   3333  CG2 ILE A 209      16.067  25.240 -10.274  1.00  0.00           C  
ATOM   3334  CD1 ILE A 209      16.636  28.240  -9.786  1.00  0.00           C  
ATOM   3335  H   ILE A 209      20.266  25.871 -11.908  1.00  0.00           H  
ATOM   3336  HA  ILE A 209      18.735  24.765 -10.606  1.00  0.00           H  
ATOM   3337  HB  ILE A 209      16.623  26.570 -11.886  1.00  0.00           H  
ATOM   3338 1HG1 ILE A 209      17.911  26.669  -9.147  1.00  0.00           H  
ATOM   3339 2HG1 ILE A 209      18.489  27.608 -10.526  1.00  0.00           H  
ATOM   3340 1HG2 ILE A 209      15.253  25.879  -9.931  1.00  0.00           H  
ATOM   3341 2HG2 ILE A 209      15.675  24.475 -10.896  1.00  0.00           H  
ATOM   3342 3HG2 ILE A 209      16.553  24.780  -9.409  1.00  0.00           H  
ATOM   3343 1HD1 ILE A 209      17.089  28.959  -9.104  1.00  0.00           H  
ATOM   3344 2HD1 ILE A 209      16.355  28.743 -10.713  1.00  0.00           H  
ATOM   3345 3HD1 ILE A 209      15.750  27.807  -9.321  1.00  0.00           H  
ATOM   3346  N   ALA A 210      17.139  24.312 -13.501  1.00  0.00           N  
ATOM   3347  CA  ALA A 210      16.538  23.436 -14.528  1.00  0.00           C  
ATOM   3348  C   ALA A 210      15.220  22.747 -14.147  1.00  0.00           C  
ATOM   3349  O   ALA A 210      14.696  21.932 -14.910  1.00  0.00           O  
ATOM   3350  CB  ALA A 210      17.531  22.351 -14.921  1.00  0.00           C  
ATOM   3351  H   ALA A 210      17.157  25.301 -13.715  1.00  0.00           H  
ATOM   3352  HA  ALA A 210      16.344  24.062 -15.399  1.00  0.00           H  
ATOM   3353 1HB  ALA A 210      17.108  21.754 -15.727  1.00  0.00           H  
ATOM   3354 2HB  ALA A 210      18.459  22.809 -15.259  1.00  0.00           H  
ATOM   3355 3HB  ALA A 210      17.738  21.703 -14.072  1.00  0.00           H  
ATOM   3356  N   GLY A 211      14.653  23.088 -13.004  1.00  0.00           N  
ATOM   3357  CA  GLY A 211      13.328  22.613 -12.594  1.00  0.00           C  
ATOM   3358  C   GLY A 211      13.258  21.142 -12.173  1.00  0.00           C  
ATOM   3359  O   GLY A 211      12.991  20.832 -11.015  1.00  0.00           O  
ATOM   3360  H   GLY A 211      15.153  23.726 -12.410  1.00  0.00           H  
ATOM   3361 1HA  GLY A 211      12.977  23.233 -11.769  1.00  0.00           H  
ATOM   3362 2HA  GLY A 211      12.631  22.777 -13.415  1.00  0.00           H  
ATOM   3363  N   LEU A 212      13.466  20.250 -13.137  1.00  0.00           N  
ATOM   3364  CA  LEU A 212      13.370  18.805 -12.929  1.00  0.00           C  
ATOM   3365  C   LEU A 212      14.652  18.049 -13.270  1.00  0.00           C  
ATOM   3366  O   LEU A 212      15.330  18.343 -14.252  1.00  0.00           O  
ATOM   3367  CB  LEU A 212      12.262  18.234 -13.818  1.00  0.00           C  
ATOM   3368  CG  LEU A 212      10.830  18.733 -13.614  1.00  0.00           C  
ATOM   3369  CD1 LEU A 212      10.005  18.193 -14.746  1.00  0.00           C  
ATOM   3370  CD2 LEU A 212      10.275  18.240 -12.262  1.00  0.00           C  
ATOM   3371  H   LEU A 212      13.721  20.624 -14.049  1.00  0.00           H  
ATOM   3372  HA  LEU A 212      13.128  18.625 -11.885  1.00  0.00           H  
ATOM   3373 1HB  LEU A 212      12.525  18.457 -14.842  1.00  0.00           H  
ATOM   3374 2HB  LEU A 212      12.250  17.148 -13.700  1.00  0.00           H  
ATOM   3375  HG  LEU A 212      10.799  19.822 -13.648  1.00  0.00           H  
ATOM   3376 1HD1 LEU A 212       8.977  18.536 -14.641  1.00  0.00           H  
ATOM   3377 2HD1 LEU A 212      10.410  18.554 -15.691  1.00  0.00           H  
ATOM   3378 3HD1 LEU A 212      10.040  17.109 -14.731  1.00  0.00           H  
ATOM   3379 1HD2 LEU A 212       9.249  18.579 -12.144  1.00  0.00           H  
ATOM   3380 2HD2 LEU A 212      10.298  17.149 -12.226  1.00  0.00           H  
ATOM   3381 3HD2 LEU A 212      10.878  18.643 -11.458  1.00  0.00           H  
ATOM   3382  N   GLY A 213      14.953  17.021 -12.485  1.00  0.00           N  
ATOM   3383  CA  GLY A 213      16.073  16.120 -12.769  1.00  0.00           C  
ATOM   3384  C   GLY A 213      17.414  16.565 -12.179  1.00  0.00           C  
ATOM   3385  O   GLY A 213      18.380  15.806 -12.192  1.00  0.00           O  
ATOM   3386  H   GLY A 213      14.371  16.840 -11.680  1.00  0.00           H  
ATOM   3387 1HA  GLY A 213      15.830  15.124 -12.392  1.00  0.00           H  
ATOM   3388 2HA  GLY A 213      16.178  16.015 -13.850  1.00  0.00           H  
ATOM   3389  N   SER A 214      17.478  17.787 -11.641  1.00  0.00           N  
ATOM   3390  CA  SER A 214      18.731  18.283 -11.067  1.00  0.00           C  
ATOM   3391  C   SER A 214      19.015  17.636  -9.736  1.00  0.00           C  
ATOM   3392  O   SER A 214      20.139  17.642  -9.248  1.00  0.00           O  
ATOM   3393  CB  SER A 214      18.650  19.769 -10.819  1.00  0.00           C  
ATOM   3394  OG  SER A 214      17.763  20.058  -9.740  1.00  0.00           O  
ATOM   3395  H   SER A 214      16.664  18.386 -11.667  1.00  0.00           H  
ATOM   3396  HA  SER A 214      19.549  18.059 -11.750  1.00  0.00           H  
ATOM   3397 1HB  SER A 214      19.644  20.167 -10.598  1.00  0.00           H  
ATOM   3398 2HB  SER A 214      18.294  20.263 -11.724  1.00  0.00           H  
ATOM   3399  HG  SER A 214      17.561  21.008  -9.830  1.00  0.00           H  
ATOM   3400  N   LEU A 215      17.963  17.126  -9.116  1.00  0.00           N  
ATOM   3401  CA  LEU A 215      18.026  16.511  -7.802  1.00  0.00           C  
ATOM   3402  C   LEU A 215      18.565  17.448  -6.727  1.00  0.00           C  
ATOM   3403  O   LEU A 215      19.058  16.992  -5.697  1.00  0.00           O  
ATOM   3404  CB  LEU A 215      18.912  15.281  -7.862  1.00  0.00           C  
ATOM   3405  CG  LEU A 215      18.520  14.237  -8.855  1.00  0.00           C  
ATOM   3406  CD1 LEU A 215      19.571  13.146  -8.829  1.00  0.00           C  
ATOM   3407  CD2 LEU A 215      17.133  13.736  -8.497  1.00  0.00           C  
ATOM   3408  H   LEU A 215      17.081  17.169  -9.596  1.00  0.00           H  
ATOM   3409  HA  LEU A 215      17.020  16.212  -7.517  1.00  0.00           H  
ATOM   3410 1HB  LEU A 215      19.934  15.561  -8.059  1.00  0.00           H  
ATOM   3411 2HB  LEU A 215      18.878  14.825  -6.905  1.00  0.00           H  
ATOM   3412  HG  LEU A 215      18.501  14.649  -9.861  1.00  0.00           H  
ATOM   3413 1HD1 LEU A 215      19.317  12.361  -9.545  1.00  0.00           H  
ATOM   3414 2HD1 LEU A 215      20.536  13.572  -9.100  1.00  0.00           H  
ATOM   3415 3HD1 LEU A 215      19.640  12.724  -7.839  1.00  0.00           H  
ATOM   3416 1HD2 LEU A 215      16.827  12.964  -9.206  1.00  0.00           H  
ATOM   3417 2HD2 LEU A 215      17.150  13.331  -7.490  1.00  0.00           H  
ATOM   3418 3HD2 LEU A 215      16.432  14.566  -8.540  1.00  0.00           H  
ATOM   3419  N   GLY A 216      18.466  18.761  -6.950  1.00  0.00           N  
ATOM   3420  CA  GLY A 216      18.955  19.719  -5.968  1.00  0.00           C  
ATOM   3421  C   GLY A 216      20.464  19.954  -6.110  1.00  0.00           C  
ATOM   3422  O   GLY A 216      21.072  20.655  -5.296  1.00  0.00           O  
ATOM   3423  H   GLY A 216      18.082  19.109  -7.833  1.00  0.00           H  
ATOM   3424 1HA  GLY A 216      18.428  20.660  -6.098  1.00  0.00           H  
ATOM   3425 2HA  GLY A 216      18.726  19.368  -4.965  1.00  0.00           H  
ATOM   3426  N   ARG A 217      21.088  19.327  -7.107  1.00  0.00           N  
ATOM   3427  CA  ARG A 217      22.515  19.475  -7.321  1.00  0.00           C  
ATOM   3428  C   ARG A 217      22.710  20.829  -7.974  1.00  0.00           C  
ATOM   3429  O   ARG A 217      21.893  21.218  -8.809  1.00  0.00           O  
ATOM   3430  CB  ARG A 217      23.030  18.376  -8.231  1.00  0.00           C  
ATOM   3431  CG  ARG A 217      22.914  16.982  -7.640  1.00  0.00           C  
ATOM   3432  CD  ARG A 217      23.383  15.920  -8.579  1.00  0.00           C  
ATOM   3433  NE  ARG A 217      23.242  14.601  -7.985  1.00  0.00           N  
ATOM   3434  CZ  ARG A 217      23.747  13.454  -8.490  1.00  0.00           C  
ATOM   3435  NH1 ARG A 217      24.435  13.463  -9.612  1.00  0.00           N  
ATOM   3436  NH2 ARG A 217      23.547  12.333  -7.841  1.00  0.00           N  
ATOM   3437  H   ARG A 217      20.569  18.732  -7.752  1.00  0.00           H  
ATOM   3438  HA  ARG A 217      23.016  19.419  -6.357  1.00  0.00           H  
ATOM   3439 1HB  ARG A 217      22.486  18.396  -9.170  1.00  0.00           H  
ATOM   3440 2HB  ARG A 217      24.080  18.552  -8.463  1.00  0.00           H  
ATOM   3441 1HG  ARG A 217      23.503  16.929  -6.728  1.00  0.00           H  
ATOM   3442 2HG  ARG A 217      21.867  16.791  -7.397  1.00  0.00           H  
ATOM   3443 1HD  ARG A 217      22.774  15.953  -9.485  1.00  0.00           H  
ATOM   3444 2HD  ARG A 217      24.430  16.076  -8.836  1.00  0.00           H  
ATOM   3445  HE  ARG A 217      22.715  14.538  -7.122  1.00  0.00           H  
ATOM   3446 1HH1 ARG A 217      24.575  14.326 -10.106  1.00  0.00           H  
ATOM   3447 2HH1 ARG A 217      24.804  12.596  -9.998  1.00  0.00           H  
ATOM   3448 1HH2 ARG A 217      22.998  12.347  -6.998  1.00  0.00           H  
ATOM   3449 2HH2 ARG A 217      23.969  11.449  -8.176  1.00  0.00           H  
ATOM   3450  N   PRO A 218      23.754  21.585  -7.644  1.00  0.00           N  
ATOM   3451  CA  PRO A 218      23.981  22.875  -8.237  1.00  0.00           C  
ATOM   3452  C   PRO A 218      24.329  22.764  -9.711  1.00  0.00           C  
ATOM   3453  O   PRO A 218      25.082  21.866 -10.126  1.00  0.00           O  
ATOM   3454  CB  PRO A 218      25.151  23.412  -7.415  1.00  0.00           C  
ATOM   3455  CG  PRO A 218      25.863  22.171  -6.884  1.00  0.00           C  
ATOM   3456  CD  PRO A 218      24.760  21.145  -6.667  1.00  0.00           C  
ATOM   3457  HA  PRO A 218      23.082  23.498  -8.098  1.00  0.00           H  
ATOM   3458 1HB  PRO A 218      25.786  24.019  -8.058  1.00  0.00           H  
ATOM   3459 2HB  PRO A 218      24.779  24.071  -6.619  1.00  0.00           H  
ATOM   3460 1HG  PRO A 218      26.610  21.834  -7.611  1.00  0.00           H  
ATOM   3461 2HG  PRO A 218      26.409  22.414  -5.958  1.00  0.00           H  
ATOM   3462 1HD  PRO A 218      25.146  20.146  -6.907  1.00  0.00           H  
ATOM   3463 2HD  PRO A 218      24.360  21.209  -5.636  1.00  0.00           H  
ATOM   3464  N   ARG A 219      23.805  23.722 -10.473  1.00  0.00           N  
ATOM   3465  CA  ARG A 219      24.087  23.882 -11.888  1.00  0.00           C  
ATOM   3466  C   ARG A 219      24.185  25.362 -12.208  1.00  0.00           C  
ATOM   3467  O   ARG A 219      23.339  26.154 -11.764  1.00  0.00           O  
ATOM   3468  CB  ARG A 219      23.006  23.279 -12.776  1.00  0.00           C  
ATOM   3469  CG  ARG A 219      22.798  21.773 -12.684  1.00  0.00           C  
ATOM   3470  CD  ARG A 219      21.833  21.320 -13.731  1.00  0.00           C  
ATOM   3471  NE  ARG A 219      21.576  19.882 -13.692  1.00  0.00           N  
ATOM   3472  CZ  ARG A 219      20.770  19.239 -14.564  1.00  0.00           C  
ATOM   3473  NH1 ARG A 219      20.191  19.920 -15.525  1.00  0.00           N  
ATOM   3474  NH2 ARG A 219      20.570  17.933 -14.463  1.00  0.00           N  
ATOM   3475  H   ARG A 219      23.184  24.388 -10.040  1.00  0.00           H  
ATOM   3476  HA  ARG A 219      25.038  23.409 -12.113  1.00  0.00           H  
ATOM   3477 1HB  ARG A 219      22.052  23.747 -12.548  1.00  0.00           H  
ATOM   3478 2HB  ARG A 219      23.243  23.507 -13.821  1.00  0.00           H  
ATOM   3479 1HG  ARG A 219      23.741  21.268 -12.820  1.00  0.00           H  
ATOM   3480 2HG  ARG A 219      22.385  21.517 -11.703  1.00  0.00           H  
ATOM   3481 1HD  ARG A 219      20.881  21.839 -13.587  1.00  0.00           H  
ATOM   3482 2HD  ARG A 219      22.233  21.571 -14.718  1.00  0.00           H  
ATOM   3483  HE  ARG A 219      22.017  19.337 -12.961  1.00  0.00           H  
ATOM   3484 1HH1 ARG A 219      20.384  20.913 -15.618  1.00  0.00           H  
ATOM   3485 2HH1 ARG A 219      19.592  19.447 -16.188  1.00  0.00           H  
ATOM   3486 1HH2 ARG A 219      21.035  17.393 -13.742  1.00  0.00           H  
ATOM   3487 2HH2 ARG A 219      19.972  17.453 -15.126  1.00  0.00           H  
ATOM   3488  N   TYR A 220      25.186  25.722 -12.995  1.00  0.00           N  
ATOM   3489  CA  TYR A 220      25.413  27.111 -13.367  1.00  0.00           C  
ATOM   3490  C   TYR A 220      25.590  27.249 -14.863  1.00  0.00           C  
ATOM   3491  O   TYR A 220      25.882  26.281 -15.558  1.00  0.00           O  
ATOM   3492  CB  TYR A 220      26.630  27.697 -12.624  1.00  0.00           C  
ATOM   3493  CG  TYR A 220      26.476  27.624 -11.113  1.00  0.00           C  
ATOM   3494  CD1 TYR A 220      27.056  26.586 -10.394  1.00  0.00           C  
ATOM   3495  CD2 TYR A 220      25.685  28.560 -10.458  1.00  0.00           C  
ATOM   3496  CE1 TYR A 220      26.876  26.515  -9.026  1.00  0.00           C  
ATOM   3497  CE2 TYR A 220      25.491  28.471  -9.094  1.00  0.00           C  
ATOM   3498  CZ  TYR A 220      26.091  27.459  -8.378  1.00  0.00           C  
ATOM   3499  OH  TYR A 220      25.905  27.383  -7.014  1.00  0.00           O  
ATOM   3500  H   TYR A 220      25.814  24.994 -13.337  1.00  0.00           H  
ATOM   3501  HA  TYR A 220      24.536  27.694 -13.094  1.00  0.00           H  
ATOM   3502 1HB  TYR A 220      27.535  27.156 -12.908  1.00  0.00           H  
ATOM   3503 2HB  TYR A 220      26.762  28.744 -12.908  1.00  0.00           H  
ATOM   3504  HD1 TYR A 220      27.662  25.840 -10.906  1.00  0.00           H  
ATOM   3505  HD2 TYR A 220      25.217  29.362 -11.025  1.00  0.00           H  
ATOM   3506  HE1 TYR A 220      27.340  25.720  -8.458  1.00  0.00           H  
ATOM   3507  HE2 TYR A 220      24.872  29.201  -8.583  1.00  0.00           H  
ATOM   3508  HH  TYR A 220      26.428  26.660  -6.653  1.00  0.00           H  
ATOM   3509  N   ALA A 221      25.416  28.452 -15.376  1.00  0.00           N  
ATOM   3510  CA  ALA A 221      25.645  28.652 -16.792  1.00  0.00           C  
ATOM   3511  C   ALA A 221      26.431  29.916 -17.049  1.00  0.00           C  
ATOM   3512  O   ALA A 221      26.243  30.939 -16.388  1.00  0.00           O  
ATOM   3513  CB  ALA A 221      24.315  28.714 -17.538  1.00  0.00           C  
ATOM   3514  H   ALA A 221      25.127  29.214 -14.777  1.00  0.00           H  
ATOM   3515  HA  ALA A 221      26.231  27.819 -17.157  1.00  0.00           H  
ATOM   3516 1HB  ALA A 221      24.510  28.841 -18.606  1.00  0.00           H  
ATOM   3517 2HB  ALA A 221      23.764  27.785 -17.376  1.00  0.00           H  
ATOM   3518 3HB  ALA A 221      23.733  29.557 -17.168  1.00  0.00           H  
ATOM   3519  N   ALA A 222      27.316  29.835 -18.030  1.00  0.00           N  
ATOM   3520  CA  ALA A 222      28.099  30.975 -18.453  1.00  0.00           C  
ATOM   3521  C   ALA A 222      27.619  31.448 -19.789  1.00  0.00           C  
ATOM   3522  O   ALA A 222      27.574  30.676 -20.747  1.00  0.00           O  
ATOM   3523  CB  ALA A 222      29.574  30.638 -18.546  1.00  0.00           C  
ATOM   3524  H   ALA A 222      27.415  28.950 -18.515  1.00  0.00           H  
ATOM   3525  HA  ALA A 222      27.953  31.775 -17.740  1.00  0.00           H  
ATOM   3526 1HB  ALA A 222      30.123  31.526 -18.863  1.00  0.00           H  
ATOM   3527 2HB  ALA A 222      29.940  30.319 -17.600  1.00  0.00           H  
ATOM   3528 3HB  ALA A 222      29.720  29.842 -19.273  1.00  0.00           H  
ATOM   3529  N   ILE A 223      27.282  32.718 -19.856  1.00  0.00           N  
ATOM   3530  CA  ILE A 223      26.836  33.311 -21.099  1.00  0.00           C  
ATOM   3531  C   ILE A 223      27.926  34.262 -21.539  1.00  0.00           C  
ATOM   3532  O   ILE A 223      28.319  35.151 -20.780  1.00  0.00           O  
ATOM   3533  CB  ILE A 223      25.491  34.040 -20.929  1.00  0.00           C  
ATOM   3534  CG1 ILE A 223      24.395  33.038 -20.448  1.00  0.00           C  
ATOM   3535  CG2 ILE A 223      25.083  34.690 -22.269  1.00  0.00           C  
ATOM   3536  CD1 ILE A 223      24.283  32.887 -18.922  1.00  0.00           C  
ATOM   3537  H   ILE A 223      27.347  33.286 -19.010  1.00  0.00           H  
ATOM   3538  HA  ILE A 223      26.730  32.539 -21.857  1.00  0.00           H  
ATOM   3539  HB  ILE A 223      25.588  34.812 -20.165  1.00  0.00           H  
ATOM   3540 1HG1 ILE A 223      23.431  33.372 -20.832  1.00  0.00           H  
ATOM   3541 2HG1 ILE A 223      24.613  32.064 -20.856  1.00  0.00           H  
ATOM   3542 1HG2 ILE A 223      24.133  35.214 -22.148  1.00  0.00           H  
ATOM   3543 2HG2 ILE A 223      25.850  35.400 -22.577  1.00  0.00           H  
ATOM   3544 3HG2 ILE A 223      24.978  33.927 -23.037  1.00  0.00           H  
ATOM   3545 1HD1 ILE A 223      23.495  32.171 -18.683  1.00  0.00           H  
ATOM   3546 2HD1 ILE A 223      25.224  32.535 -18.505  1.00  0.00           H  
ATOM   3547 3HD1 ILE A 223      24.036  33.850 -18.480  1.00  0.00           H  
ATOM   3548  N   ALA A 224      28.452  34.064 -22.742  1.00  0.00           N  
ATOM   3549  CA  ALA A 224      29.596  34.855 -23.161  1.00  0.00           C  
ATOM   3550  C   ALA A 224      29.520  35.327 -24.589  1.00  0.00           C  
ATOM   3551  O   ALA A 224      28.825  34.757 -25.429  1.00  0.00           O  
ATOM   3552  CB  ALA A 224      30.863  34.032 -22.998  1.00  0.00           C  
ATOM   3553  H   ALA A 224      28.103  33.317 -23.342  1.00  0.00           H  
ATOM   3554  HA  ALA A 224      29.642  35.733 -22.529  1.00  0.00           H  
ATOM   3555 1HB  ALA A 224      31.730  34.637 -23.273  1.00  0.00           H  
ATOM   3556 2HB  ALA A 224      30.952  33.707 -21.977  1.00  0.00           H  
ATOM   3557 3HB  ALA A 224      30.811  33.176 -23.634  1.00  0.00           H  
ATOM   3558  N   GLU A 225      30.236  36.405 -24.855  1.00  0.00           N  
ATOM   3559  CA  GLU A 225      30.329  36.928 -26.212  1.00  0.00           C  
ATOM   3560  C   GLU A 225      31.273  36.073 -27.035  1.00  0.00           C  
ATOM   3561  O   GLU A 225      32.330  35.695 -26.548  1.00  0.00           O  
ATOM   3562  CB  GLU A 225      30.809  38.378 -26.194  1.00  0.00           C  
ATOM   3563  CG  GLU A 225      30.850  39.065 -27.564  1.00  0.00           C  
ATOM   3564  CD  GLU A 225      31.254  40.525 -27.484  1.00  0.00           C  
ATOM   3565  OE1 GLU A 225      31.429  41.017 -26.393  1.00  0.00           O  
ATOM   3566  OE2 GLU A 225      31.395  41.142 -28.516  1.00  0.00           O  
ATOM   3567  H   GLU A 225      30.764  36.833 -24.088  1.00  0.00           H  
ATOM   3568  HA  GLU A 225      29.348  36.891 -26.675  1.00  0.00           H  
ATOM   3569 1HB  GLU A 225      30.161  38.965 -25.544  1.00  0.00           H  
ATOM   3570 2HB  GLU A 225      31.815  38.417 -25.770  1.00  0.00           H  
ATOM   3571 1HG  GLU A 225      31.565  38.541 -28.199  1.00  0.00           H  
ATOM   3572 2HG  GLU A 225      29.867  38.982 -28.032  1.00  0.00           H  
ATOM   3573  N   TRP A 226      30.912  35.756 -28.274  1.00  0.00           N  
ATOM   3574  CA  TRP A 226      31.850  35.027 -29.131  1.00  0.00           C  
ATOM   3575  C   TRP A 226      31.611  35.299 -30.625  1.00  0.00           C  
ATOM   3576  O   TRP A 226      30.502  35.121 -31.129  1.00  0.00           O  
ATOM   3577  CB  TRP A 226      31.755  33.531 -28.857  1.00  0.00           C  
ATOM   3578  CG  TRP A 226      32.805  32.724 -29.525  1.00  0.00           C  
ATOM   3579  CD1 TRP A 226      34.107  33.082 -29.708  1.00  0.00           C  
ATOM   3580  CD2 TRP A 226      32.661  31.415 -30.118  1.00  0.00           C  
ATOM   3581  NE1 TRP A 226      34.782  32.089 -30.368  1.00  0.00           N  
ATOM   3582  CE2 TRP A 226      33.910  31.062 -30.632  1.00  0.00           C  
ATOM   3583  CE3 TRP A 226      31.586  30.524 -30.255  1.00  0.00           C  
ATOM   3584  CZ2 TRP A 226      34.122  29.853 -31.271  1.00  0.00           C  
ATOM   3585  CZ3 TRP A 226      31.804  29.312 -30.888  1.00  0.00           C  
ATOM   3586  CH2 TRP A 226      33.037  28.985 -31.383  1.00  0.00           C  
ATOM   3587  H   TRP A 226      30.001  36.065 -28.607  1.00  0.00           H  
ATOM   3588  HA  TRP A 226      32.858  35.356 -28.884  1.00  0.00           H  
ATOM   3589 1HB  TRP A 226      31.840  33.359 -27.789  1.00  0.00           H  
ATOM   3590 2HB  TRP A 226      30.777  33.164 -29.170  1.00  0.00           H  
ATOM   3591  HD1 TRP A 226      34.546  34.020 -29.376  1.00  0.00           H  
ATOM   3592  HE1 TRP A 226      35.758  32.109 -30.627  1.00  0.00           H  
ATOM   3593  HE3 TRP A 226      30.605  30.774 -29.872  1.00  0.00           H  
ATOM   3594  HZ2 TRP A 226      35.095  29.576 -31.673  1.00  0.00           H  
ATOM   3595  HZ3 TRP A 226      30.970  28.626 -30.987  1.00  0.00           H  
ATOM   3596  HH2 TRP A 226      33.171  28.024 -31.878  1.00  0.00           H  
ATOM   3597  N   GLU A 227      32.667  35.715 -31.335  1.00  0.00           N  
ATOM   3598  CA  GLU A 227      32.635  36.023 -32.779  1.00  0.00           C  
ATOM   3599  C   GLU A 227      31.492  36.969 -33.165  1.00  0.00           C  
ATOM   3600  O   GLU A 227      30.875  36.822 -34.218  1.00  0.00           O  
ATOM   3601  CB  GLU A 227      32.537  34.741 -33.630  1.00  0.00           C  
ATOM   3602  CG  GLU A 227      33.714  33.784 -33.502  1.00  0.00           C  
ATOM   3603  CD  GLU A 227      33.644  32.591 -34.451  1.00  0.00           C  
ATOM   3604  OE1 GLU A 227      32.671  32.465 -35.159  1.00  0.00           O  
ATOM   3605  OE2 GLU A 227      34.579  31.819 -34.472  1.00  0.00           O  
ATOM   3606  H   GLU A 227      33.545  35.830 -30.850  1.00  0.00           H  
ATOM   3607  HA  GLU A 227      33.572  36.518 -33.036  1.00  0.00           H  
ATOM   3608 1HB  GLU A 227      31.637  34.190 -33.359  1.00  0.00           H  
ATOM   3609 2HB  GLU A 227      32.446  35.014 -34.681  1.00  0.00           H  
ATOM   3610 1HG  GLU A 227      34.639  34.327 -33.683  1.00  0.00           H  
ATOM   3611 2HG  GLU A 227      33.735  33.425 -32.498  1.00  0.00           H  
ATOM   3612  N   GLY A 228      31.223  37.949 -32.306  1.00  0.00           N  
ATOM   3613  CA  GLY A 228      30.178  38.947 -32.524  1.00  0.00           C  
ATOM   3614  C   GLY A 228      28.797  38.509 -32.011  1.00  0.00           C  
ATOM   3615  O   GLY A 228      27.861  39.311 -31.985  1.00  0.00           O  
ATOM   3616  H   GLY A 228      31.770  38.005 -31.462  1.00  0.00           H  
ATOM   3617 1HA  GLY A 228      30.466  39.874 -32.027  1.00  0.00           H  
ATOM   3618 2HA  GLY A 228      30.114  39.168 -33.588  1.00  0.00           H  
ATOM   3619  N   GLY A 229      28.665  37.241 -31.621  1.00  0.00           N  
ATOM   3620  CA  GLY A 229      27.412  36.685 -31.132  1.00  0.00           C  
ATOM   3621  C   GLY A 229      27.571  36.172 -29.712  1.00  0.00           C  
ATOM   3622  O   GLY A 229      28.312  36.748 -28.917  1.00  0.00           O  
ATOM   3623  H   GLY A 229      29.463  36.611 -31.664  1.00  0.00           H  
ATOM   3624 1HA  GLY A 229      26.631  37.443 -31.167  1.00  0.00           H  
ATOM   3625 2HA  GLY A 229      27.100  35.870 -31.784  1.00  0.00           H  
ATOM   3626  N   LEU A 230      26.853  35.099 -29.393  1.00  0.00           N  
ATOM   3627  CA  LEU A 230      26.874  34.505 -28.058  1.00  0.00           C  
ATOM   3628  C   LEU A 230      27.172  33.011 -28.040  1.00  0.00           C  
ATOM   3629  O   LEU A 230      26.866  32.284 -28.988  1.00  0.00           O  
ATOM   3630  CB  LEU A 230      25.546  34.728 -27.322  1.00  0.00           C  
ATOM   3631  CG  LEU A 230      25.163  36.139 -26.991  1.00  0.00           C  
ATOM   3632  CD1 LEU A 230      23.738  36.136 -26.463  1.00  0.00           C  
ATOM   3633  CD2 LEU A 230      26.140  36.674 -25.951  1.00  0.00           C  
ATOM   3634  H   LEU A 230      26.273  34.676 -30.101  1.00  0.00           H  
ATOM   3635  HA  LEU A 230      27.657  35.000 -27.494  1.00  0.00           H  
ATOM   3636 1HB  LEU A 230      24.760  34.341 -27.932  1.00  0.00           H  
ATOM   3637 2HB  LEU A 230      25.569  34.159 -26.389  1.00  0.00           H  
ATOM   3638  HG  LEU A 230      25.199  36.761 -27.882  1.00  0.00           H  
ATOM   3639 1HD1 LEU A 230      23.436  37.151 -26.211  1.00  0.00           H  
ATOM   3640 2HD1 LEU A 230      23.076  35.742 -27.230  1.00  0.00           H  
ATOM   3641 3HD1 LEU A 230      23.680  35.507 -25.574  1.00  0.00           H  
ATOM   3642 1HD2 LEU A 230      25.878  37.696 -25.687  1.00  0.00           H  
ATOM   3643 2HD2 LEU A 230      26.106  36.046 -25.060  1.00  0.00           H  
ATOM   3644 3HD2 LEU A 230      27.137  36.652 -26.365  1.00  0.00           H  
ATOM   3645  N   VAL A 231      27.759  32.572 -26.933  1.00  0.00           N  
ATOM   3646  CA  VAL A 231      27.983  31.164 -26.632  1.00  0.00           C  
ATOM   3647  C   VAL A 231      27.580  30.906 -25.189  1.00  0.00           C  
ATOM   3648  O   VAL A 231      27.819  31.739 -24.311  1.00  0.00           O  
ATOM   3649  CB  VAL A 231      29.465  30.787 -26.843  1.00  0.00           C  
ATOM   3650  CG1 VAL A 231      30.333  31.613 -25.930  1.00  0.00           C  
ATOM   3651  CG2 VAL A 231      29.696  29.294 -26.589  1.00  0.00           C  
ATOM   3652  H   VAL A 231      28.046  33.273 -26.251  1.00  0.00           H  
ATOM   3653  HA  VAL A 231      27.360  30.554 -27.291  1.00  0.00           H  
ATOM   3654  HB  VAL A 231      29.735  31.028 -27.858  1.00  0.00           H  
ATOM   3655 1HG1 VAL A 231      31.368  31.382 -26.096  1.00  0.00           H  
ATOM   3656 2HG1 VAL A 231      30.165  32.670 -26.135  1.00  0.00           H  
ATOM   3657 3HG1 VAL A 231      30.068  31.391 -24.900  1.00  0.00           H  
ATOM   3658 1HG2 VAL A 231      30.737  29.052 -26.765  1.00  0.00           H  
ATOM   3659 2HG2 VAL A 231      29.443  29.040 -25.561  1.00  0.00           H  
ATOM   3660 3HG2 VAL A 231      29.076  28.726 -27.263  1.00  0.00           H  
ATOM   3661  N   VAL A 232      26.946  29.767 -24.943  1.00  0.00           N  
ATOM   3662  CA  VAL A 232      26.551  29.438 -23.589  1.00  0.00           C  
ATOM   3663  C   VAL A 232      27.044  28.073 -23.150  1.00  0.00           C  
ATOM   3664  O   VAL A 232      26.909  27.106 -23.900  1.00  0.00           O  
ATOM   3665  CB  VAL A 232      25.014  29.489 -23.443  1.00  0.00           C  
ATOM   3666  CG1 VAL A 232      24.617  29.097 -22.010  1.00  0.00           C  
ATOM   3667  CG2 VAL A 232      24.514  30.899 -23.767  1.00  0.00           C  
ATOM   3668  H   VAL A 232      26.751  29.121 -25.693  1.00  0.00           H  
ATOM   3669  HA  VAL A 232      26.974  30.182 -22.933  1.00  0.00           H  
ATOM   3670  HB  VAL A 232      24.560  28.771 -24.127  1.00  0.00           H  
ATOM   3671 1HG1 VAL A 232      23.551  29.122 -21.907  1.00  0.00           H  
ATOM   3672 2HG1 VAL A 232      24.969  28.094 -21.797  1.00  0.00           H  
ATOM   3673 3HG1 VAL A 232      25.065  29.791 -21.302  1.00  0.00           H  
ATOM   3674 1HG2 VAL A 232      23.439  30.947 -23.671  1.00  0.00           H  
ATOM   3675 2HG2 VAL A 232      24.966  31.590 -23.084  1.00  0.00           H  
ATOM   3676 3HG2 VAL A 232      24.791  31.166 -24.767  1.00  0.00           H  
ATOM   3677  N   ARG A 233      27.636  28.006 -21.960  1.00  0.00           N  
ATOM   3678  CA  ARG A 233      28.068  26.728 -21.399  1.00  0.00           C  
ATOM   3679  C   ARG A 233      27.401  26.440 -20.071  1.00  0.00           C  
ATOM   3680  O   ARG A 233      27.170  27.339 -19.269  1.00  0.00           O  
ATOM   3681  CB  ARG A 233      29.577  26.630 -21.215  1.00  0.00           C  
ATOM   3682  CG  ARG A 233      30.404  26.491 -22.475  1.00  0.00           C  
ATOM   3683  CD  ARG A 233      31.806  26.329 -22.123  1.00  0.00           C  
ATOM   3684  NE  ARG A 233      32.651  25.995 -23.245  1.00  0.00           N  
ATOM   3685  CZ  ARG A 233      32.814  24.737 -23.690  1.00  0.00           C  
ATOM   3686  NH1 ARG A 233      32.107  23.781 -23.157  1.00  0.00           N  
ATOM   3687  NH2 ARG A 233      33.718  24.493 -24.611  1.00  0.00           N  
ATOM   3688  H   ARG A 233      27.737  28.871 -21.426  1.00  0.00           H  
ATOM   3689  HA  ARG A 233      27.773  25.938 -22.085  1.00  0.00           H  
ATOM   3690 1HB  ARG A 233      29.932  27.513 -20.685  1.00  0.00           H  
ATOM   3691 2HB  ARG A 233      29.793  25.767 -20.587  1.00  0.00           H  
ATOM   3692 1HG  ARG A 233      30.106  25.605 -23.008  1.00  0.00           H  
ATOM   3693 2HG  ARG A 233      30.289  27.370 -23.111  1.00  0.00           H  
ATOM   3694 1HD  ARG A 233      32.187  27.247 -21.676  1.00  0.00           H  
ATOM   3695 2HD  ARG A 233      31.895  25.536 -21.406  1.00  0.00           H  
ATOM   3696  HE  ARG A 233      33.276  26.703 -23.642  1.00  0.00           H  
ATOM   3697 1HH1 ARG A 233      31.457  24.019 -22.425  1.00  0.00           H  
ATOM   3698 2HH1 ARG A 233      32.225  22.801 -23.452  1.00  0.00           H  
ATOM   3699 1HH2 ARG A 233      34.295  25.273 -24.938  1.00  0.00           H  
ATOM   3700 2HH2 ARG A 233      33.905  23.550 -24.914  1.00  0.00           H  
ATOM   3701  N   GLU A 234      27.131  25.169 -19.824  1.00  0.00           N  
ATOM   3702  CA  GLU A 234      26.540  24.722 -18.571  1.00  0.00           C  
ATOM   3703  C   GLU A 234      27.539  23.960 -17.740  1.00  0.00           C  
ATOM   3704  O   GLU A 234      28.247  23.107 -18.268  1.00  0.00           O  
ATOM   3705  CB  GLU A 234      25.340  23.814 -18.837  1.00  0.00           C  
ATOM   3706  CG  GLU A 234      24.614  23.291 -17.588  1.00  0.00           C  
ATOM   3707  CD  GLU A 234      23.420  22.411 -17.927  1.00  0.00           C  
ATOM   3708  OE1 GLU A 234      23.619  21.349 -18.484  1.00  0.00           O  
ATOM   3709  OE2 GLU A 234      22.314  22.802 -17.630  1.00  0.00           O  
ATOM   3710  H   GLU A 234      27.343  24.480 -20.542  1.00  0.00           H  
ATOM   3711  HA  GLU A 234      26.211  25.590 -18.002  1.00  0.00           H  
ATOM   3712 1HB  GLU A 234      24.626  24.354 -19.412  1.00  0.00           H  
ATOM   3713 2HB  GLU A 234      25.659  22.953 -19.434  1.00  0.00           H  
ATOM   3714 1HG  GLU A 234      25.312  22.704 -16.987  1.00  0.00           H  
ATOM   3715 2HG  GLU A 234      24.287  24.140 -16.984  1.00  0.00           H  
ATOM   3716  N   ALA A 235      27.594  24.262 -16.446  1.00  0.00           N  
ATOM   3717  CA  ALA A 235      28.438  23.520 -15.524  1.00  0.00           C  
ATOM   3718  C   ALA A 235      27.568  22.820 -14.498  1.00  0.00           C  
ATOM   3719  O   ALA A 235      26.630  23.410 -13.957  1.00  0.00           O  
ATOM   3720  CB  ALA A 235      29.426  24.420 -14.806  1.00  0.00           C  
ATOM   3721  H   ALA A 235      26.996  25.000 -16.095  1.00  0.00           H  
ATOM   3722  HA  ALA A 235      28.979  22.782 -16.087  1.00  0.00           H  
ATOM   3723 1HB  ALA A 235      30.040  23.823 -14.141  1.00  0.00           H  
ATOM   3724 2HB  ALA A 235      30.049  24.904 -15.520  1.00  0.00           H  
ATOM   3725 3HB  ALA A 235      28.883  25.166 -14.231  1.00  0.00           H  
ATOM   3726  N   LYS A 236      27.936  21.603 -14.139  1.00  0.00           N  
ATOM   3727  CA  LYS A 236      27.180  20.906 -13.104  1.00  0.00           C  
ATOM   3728  C   LYS A 236      28.068  20.046 -12.243  1.00  0.00           C  
ATOM   3729  O   LYS A 236      29.070  19.498 -12.707  1.00  0.00           O  
ATOM   3730  CB  LYS A 236      26.156  20.009 -13.750  1.00  0.00           C  
ATOM   3731  CG  LYS A 236      26.811  18.940 -14.540  1.00  0.00           C  
ATOM   3732  CD  LYS A 236      25.838  18.062 -15.190  1.00  0.00           C  
ATOM   3733  CE  LYS A 236      25.277  18.667 -16.452  1.00  0.00           C  
ATOM   3734  NZ  LYS A 236      24.374  17.720 -17.084  1.00  0.00           N  
ATOM   3735  H   LYS A 236      28.693  21.147 -14.650  1.00  0.00           H  
ATOM   3736  HA  LYS A 236      26.690  21.634 -12.459  1.00  0.00           H  
ATOM   3737 1HB  LYS A 236      25.536  19.542 -12.982  1.00  0.00           H  
ATOM   3738 2HB  LYS A 236      25.511  20.588 -14.411  1.00  0.00           H  
ATOM   3739 1HG  LYS A 236      27.424  19.409 -15.310  1.00  0.00           H  
ATOM   3740 2HG  LYS A 236      27.451  18.343 -13.886  1.00  0.00           H  
ATOM   3741 1HD  LYS A 236      26.311  17.111 -15.443  1.00  0.00           H  
ATOM   3742 2HD  LYS A 236      25.013  17.858 -14.507  1.00  0.00           H  
ATOM   3743 1HE  LYS A 236      24.734  19.586 -16.224  1.00  0.00           H  
ATOM   3744 2HE  LYS A 236      26.092  18.895 -17.139  1.00  0.00           H  
ATOM   3745 1HZ  LYS A 236      23.985  18.085 -17.932  1.00  0.00           H  
ATOM   3746 2HZ  LYS A 236      24.860  16.839 -17.265  1.00  0.00           H  
ATOM   3747 3HZ  LYS A 236      23.624  17.484 -16.427  1.00  0.00           H  
ATOM   3748  N   ALA A 237      27.706  19.907 -10.977  1.00  0.00           N  
ATOM   3749  CA  ALA A 237      28.508  19.018 -10.146  1.00  0.00           C  
ATOM   3750  C   ALA A 237      28.352  17.573 -10.620  1.00  0.00           C  
ATOM   3751  O   ALA A 237      27.250  17.150 -10.978  1.00  0.00           O  
ATOM   3752  CB  ALA A 237      28.112  19.145  -8.689  1.00  0.00           C  
ATOM   3753  H   ALA A 237      26.888  20.409 -10.613  1.00  0.00           H  
ATOM   3754  HA  ALA A 237      29.554  19.301 -10.251  1.00  0.00           H  
ATOM   3755 1HB  ALA A 237      28.743  18.484  -8.094  1.00  0.00           H  
ATOM   3756 2HB  ALA A 237      28.253  20.171  -8.364  1.00  0.00           H  
ATOM   3757 3HB  ALA A 237      27.069  18.863  -8.568  1.00  0.00           H  
ATOM   3758  N   LEU A 238      29.438  16.806 -10.563  1.00  0.00           N  
ATOM   3759  CA  LEU A 238      29.396  15.383 -10.859  1.00  0.00           C  
ATOM   3760  C   LEU A 238      29.589  14.534  -9.637  1.00  0.00           C  
ATOM   3761  O   LEU A 238      30.688  14.428  -9.092  1.00  0.00           O  
ATOM   3762  CB  LEU A 238      30.451  14.955 -11.835  1.00  0.00           C  
ATOM   3763  CG  LEU A 238      30.442  13.492 -12.007  1.00  0.00           C  
ATOM   3764  CD1 LEU A 238      29.069  13.021 -12.574  1.00  0.00           C  
ATOM   3765  CD2 LEU A 238      31.571  13.089 -12.843  1.00  0.00           C  
ATOM   3766  H   LEU A 238      30.308  17.231 -10.293  1.00  0.00           H  
ATOM   3767  HA  LEU A 238      28.422  15.151 -11.281  1.00  0.00           H  
ATOM   3768 1HB  LEU A 238      30.266  15.420 -12.772  1.00  0.00           H  
ATOM   3769 2HB  LEU A 238      31.430  15.264 -11.469  1.00  0.00           H  
ATOM   3770  HG  LEU A 238      30.560  13.056 -11.047  1.00  0.00           H  
ATOM   3771 1HD1 LEU A 238      29.050  11.945 -12.660  1.00  0.00           H  
ATOM   3772 2HD1 LEU A 238      28.276  13.325 -11.899  1.00  0.00           H  
ATOM   3773 3HD1 LEU A 238      28.875  13.435 -13.528  1.00  0.00           H  
ATOM   3774 1HD2 LEU A 238      31.588  12.013 -12.925  1.00  0.00           H  
ATOM   3775 2HD2 LEU A 238      31.471  13.537 -13.818  1.00  0.00           H  
ATOM   3776 3HD2 LEU A 238      32.490  13.424 -12.374  1.00  0.00           H  
ATOM   3777  N   LEU A 239      28.492  13.947  -9.231  1.00  0.00           N  
ATOM   3778  CA  LEU A 239      28.372  13.157  -8.042  1.00  0.00           C  
ATOM   3779  C   LEU A 239      27.921  11.764  -8.515  1.00  0.00           C  
ATOM   3780  O   LEU A 239      27.454  11.667  -9.647  1.00  0.00           O  
ATOM   3781  CB  LEU A 239      27.392  13.920  -7.175  1.00  0.00           C  
ATOM   3782  CG  LEU A 239      27.825  15.463  -7.053  1.00  0.00           C  
ATOM   3783  CD1 LEU A 239      26.810  16.273  -6.411  1.00  0.00           C  
ATOM   3784  CD2 LEU A 239      29.100  15.552  -6.254  1.00  0.00           C  
ATOM   3785  H   LEU A 239      27.660  14.097  -9.784  1.00  0.00           H  
ATOM   3786  HA  LEU A 239      29.342  13.113  -7.559  1.00  0.00           H  
ATOM   3787 1HB  LEU A 239      26.400  13.849  -7.576  1.00  0.00           H  
ATOM   3788 2HB  LEU A 239      27.421  13.487  -6.186  1.00  0.00           H  
ATOM   3789  HG  LEU A 239      27.962  15.875  -8.037  1.00  0.00           H  
ATOM   3790 1HD1 LEU A 239      27.146  17.305  -6.356  1.00  0.00           H  
ATOM   3791 2HD1 LEU A 239      25.887  16.223  -6.962  1.00  0.00           H  
ATOM   3792 3HD1 LEU A 239      26.683  15.910  -5.468  1.00  0.00           H  
ATOM   3793 1HD2 LEU A 239      29.409  16.593  -6.178  1.00  0.00           H  
ATOM   3794 2HD2 LEU A 239      28.922  15.150  -5.252  1.00  0.00           H  
ATOM   3795 3HD2 LEU A 239      29.887  14.979  -6.734  1.00  0.00           H  
ATOM   3796  N   PRO A 240      28.067  10.676  -7.743  1.00  0.00           N  
ATOM   3797  CA  PRO A 240      27.670   9.329  -8.147  1.00  0.00           C  
ATOM   3798  C   PRO A 240      26.180   9.278  -8.487  1.00  0.00           C  
ATOM   3799  O   PRO A 240      25.387  10.081  -7.981  1.00  0.00           O  
ATOM   3800  CB  PRO A 240      28.001   8.472  -6.923  1.00  0.00           C  
ATOM   3801  CG  PRO A 240      29.042   9.286  -6.142  1.00  0.00           C  
ATOM   3802  CD  PRO A 240      28.663  10.757  -6.393  1.00  0.00           C  
ATOM   3803  HA  PRO A 240      28.266   9.013  -9.013  1.00  0.00           H  
ATOM   3804 1HB  PRO A 240      27.106   8.197  -6.402  1.00  0.00           H  
ATOM   3805 2HB  PRO A 240      28.438   7.521  -7.265  1.00  0.00           H  
ATOM   3806 1HG  PRO A 240      29.000   9.018  -5.074  1.00  0.00           H  
ATOM   3807 2HG  PRO A 240      30.056   9.032  -6.479  1.00  0.00           H  
ATOM   3808 1HD  PRO A 240      27.931  11.122  -5.666  1.00  0.00           H  
ATOM   3809 2HD  PRO A 240      29.572  11.348  -6.375  1.00  0.00           H  
ATOM   3810  N   SER A 241      25.820   8.382  -9.401  1.00  0.00           N  
ATOM   3811  CA  SER A 241      24.435   8.193  -9.843  1.00  0.00           C  
ATOM   3812  C   SER A 241      23.476   7.695  -8.772  1.00  0.00           C  
ATOM   3813  O   SER A 241      23.806   6.824  -7.963  1.00  0.00           O  
ATOM   3814  CB  SER A 241      24.383   7.251 -11.030  1.00  0.00           C  
ATOM   3815  OG  SER A 241      23.044   6.916 -11.372  1.00  0.00           O  
ATOM   3816  H   SER A 241      26.532   7.784  -9.797  1.00  0.00           H  
ATOM   3817  HA  SER A 241      24.064   9.163 -10.186  1.00  0.00           H  
ATOM   3818 1HB  SER A 241      24.852   7.745 -11.882  1.00  0.00           H  
ATOM   3819 2HB  SER A 241      24.953   6.360 -10.836  1.00  0.00           H  
ATOM   3820  HG  SER A 241      23.014   6.892 -12.365  1.00  0.00           H  
ATOM   3821  N   ALA A 242      22.245   8.180  -8.833  1.00  0.00           N  
ATOM   3822  CA  ALA A 242      21.185   7.750  -7.941  1.00  0.00           C  
ATOM   3823  C   ALA A 242      20.940   6.262  -8.087  1.00  0.00           C  
ATOM   3824  O   ALA A 242      20.450   5.623  -7.163  1.00  0.00           O  
ATOM   3825  CB  ALA A 242      19.924   8.516  -8.227  1.00  0.00           C  
ATOM   3826  H   ALA A 242      22.009   8.862  -9.556  1.00  0.00           H  
ATOM   3827  HA  ALA A 242      21.498   7.940  -6.921  1.00  0.00           H  
ATOM   3828 1HB  ALA A 242      19.137   8.199  -7.551  1.00  0.00           H  
ATOM   3829 2HB  ALA A 242      20.121   9.579  -8.102  1.00  0.00           H  
ATOM   3830 3HB  ALA A 242      19.629   8.324  -9.243  1.00  0.00           H  
ATOM   3831  N   ALA A 243      21.239   5.718  -9.272  1.00  0.00           N  
ATOM   3832  CA  ALA A 243      21.063   4.302  -9.567  1.00  0.00           C  
ATOM   3833  C   ALA A 243      21.925   3.445  -8.648  1.00  0.00           C  
ATOM   3834  O   ALA A 243      21.561   2.328  -8.268  1.00  0.00           O  
ATOM   3835  CB  ALA A 243      21.419   4.042 -11.013  1.00  0.00           C  
ATOM   3836  H   ALA A 243      21.672   6.304  -9.989  1.00  0.00           H  
ATOM   3837  HA  ALA A 243      20.026   4.045  -9.389  1.00  0.00           H  
ATOM   3838 1HB  ALA A 243      21.272   3.015 -11.252  1.00  0.00           H  
ATOM   3839 2HB  ALA A 243      20.800   4.640 -11.653  1.00  0.00           H  
ATOM   3840 3HB  ALA A 243      22.464   4.305 -11.178  1.00  0.00           H  
ATOM   3841  N   ILE A 244      23.090   3.976  -8.299  1.00  0.00           N  
ATOM   3842  CA  ILE A 244      24.054   3.284  -7.477  1.00  0.00           C  
ATOM   3843  C   ILE A 244      23.489   3.252  -6.083  1.00  0.00           C  
ATOM   3844  O   ILE A 244      23.440   2.213  -5.417  1.00  0.00           O  
ATOM   3845  CB  ILE A 244      25.391   4.063  -7.543  1.00  0.00           C  
ATOM   3846  CG1 ILE A 244      25.876   4.053  -8.957  1.00  0.00           C  
ATOM   3847  CG2 ILE A 244      26.440   3.528  -6.653  1.00  0.00           C  
ATOM   3848  CD1 ILE A 244      26.144   2.667  -9.448  1.00  0.00           C  
ATOM   3849  H   ILE A 244      23.317   4.927  -8.579  1.00  0.00           H  
ATOM   3850  HA  ILE A 244      24.185   2.269  -7.841  1.00  0.00           H  
ATOM   3851  HB  ILE A 244      25.216   5.085  -7.250  1.00  0.00           H  
ATOM   3852 1HG1 ILE A 244      25.110   4.489  -9.587  1.00  0.00           H  
ATOM   3853 2HG1 ILE A 244      26.774   4.653  -9.034  1.00  0.00           H  
ATOM   3854 1HG2 ILE A 244      27.331   4.139  -6.756  1.00  0.00           H  
ATOM   3855 2HG2 ILE A 244      26.094   3.561  -5.618  1.00  0.00           H  
ATOM   3856 3HG2 ILE A 244      26.671   2.515  -6.941  1.00  0.00           H  
ATOM   3857 1HD1 ILE A 244      26.478   2.692 -10.471  1.00  0.00           H  
ATOM   3858 2HD1 ILE A 244      26.918   2.209  -8.832  1.00  0.00           H  
ATOM   3859 3HD1 ILE A 244      25.240   2.083  -9.374  1.00  0.00           H  
ATOM   3860  N   TRP A 245      22.973   4.395  -5.668  1.00  0.00           N  
ATOM   3861  CA  TRP A 245      22.394   4.496  -4.345  1.00  0.00           C  
ATOM   3862  C   TRP A 245      21.140   3.624  -4.221  1.00  0.00           C  
ATOM   3863  O   TRP A 245      20.967   2.911  -3.231  1.00  0.00           O  
ATOM   3864  CB  TRP A 245      22.113   5.961  -4.075  1.00  0.00           C  
ATOM   3865  CG  TRP A 245      23.388   6.686  -4.124  1.00  0.00           C  
ATOM   3866  CD1 TRP A 245      24.615   6.124  -3.910  1.00  0.00           C  
ATOM   3867  CD2 TRP A 245      23.634   8.062  -4.451  1.00  0.00           C  
ATOM   3868  NE1 TRP A 245      25.584   7.046  -4.075  1.00  0.00           N  
ATOM   3869  CE2 TRP A 245      25.004   8.241  -4.409  1.00  0.00           C  
ATOM   3870  CE3 TRP A 245      22.820   9.142  -4.781  1.00  0.00           C  
ATOM   3871  CZ2 TRP A 245      25.576   9.439  -4.674  1.00  0.00           C  
ATOM   3872  CZ3 TRP A 245      23.431  10.347  -5.062  1.00  0.00           C  
ATOM   3873  CH2 TRP A 245      24.774  10.479  -5.004  1.00  0.00           C  
ATOM   3874  H   TRP A 245      23.028   5.210  -6.285  1.00  0.00           H  
ATOM   3875  HA  TRP A 245      23.129   4.145  -3.621  1.00  0.00           H  
ATOM   3876 1HB  TRP A 245      21.433   6.364  -4.824  1.00  0.00           H  
ATOM   3877 2HB  TRP A 245      21.661   6.088  -3.092  1.00  0.00           H  
ATOM   3878  HD1 TRP A 245      24.789   5.080  -3.652  1.00  0.00           H  
ATOM   3879  HE1 TRP A 245      26.575   6.877  -3.977  1.00  0.00           H  
ATOM   3880  HE3 TRP A 245      21.738   9.041  -4.826  1.00  0.00           H  
ATOM   3881  HZ2 TRP A 245      26.637   9.572  -4.630  1.00  0.00           H  
ATOM   3882  HZ3 TRP A 245      22.820  11.190  -5.334  1.00  0.00           H  
ATOM   3883  HH2 TRP A 245      25.228  11.434  -5.235  1.00  0.00           H  
ATOM   3884  N   ALA A 246      20.299   3.625  -5.261  1.00  0.00           N  
ATOM   3885  CA  ALA A 246      19.056   2.849  -5.291  1.00  0.00           C  
ATOM   3886  C   ALA A 246      19.327   1.368  -5.142  1.00  0.00           C  
ATOM   3887  O   ALA A 246      18.580   0.653  -4.462  1.00  0.00           O  
ATOM   3888  CB  ALA A 246      18.318   3.105  -6.590  1.00  0.00           C  
ATOM   3889  H   ALA A 246      20.505   4.225  -6.051  1.00  0.00           H  
ATOM   3890  HA  ALA A 246      18.436   3.155  -4.456  1.00  0.00           H  
ATOM   3891 1HB  ALA A 246      17.392   2.544  -6.601  1.00  0.00           H  
ATOM   3892 2HB  ALA A 246      18.099   4.163  -6.690  1.00  0.00           H  
ATOM   3893 3HB  ALA A 246      18.943   2.787  -7.422  1.00  0.00           H  
ATOM   3894  N   ALA A 247      20.443   0.930  -5.730  1.00  0.00           N  
ATOM   3895  CA  ALA A 247      20.894  -0.450  -5.730  1.00  0.00           C  
ATOM   3896  C   ALA A 247      21.594  -0.855  -4.427  1.00  0.00           C  
ATOM   3897  O   ALA A 247      21.996  -2.011  -4.281  1.00  0.00           O  
ATOM   3898  CB  ALA A 247      21.833  -0.659  -6.902  1.00  0.00           C  
ATOM   3899  H   ALA A 247      20.993   1.591  -6.282  1.00  0.00           H  
ATOM   3900  HA  ALA A 247      20.020  -1.089  -5.850  1.00  0.00           H  
ATOM   3901 1HB  ALA A 247      22.155  -1.697  -6.941  1.00  0.00           H  
ATOM   3902 2HB  ALA A 247      21.308  -0.401  -7.814  1.00  0.00           H  
ATOM   3903 3HB  ALA A 247      22.697  -0.009  -6.789  1.00  0.00           H  
ATOM   3904  N   GLY A 248      21.765   0.083  -3.489  1.00  0.00           N  
ATOM   3905  CA  GLY A 248      22.427  -0.217  -2.225  1.00  0.00           C  
ATOM   3906  C   GLY A 248      23.951  -0.206  -2.311  1.00  0.00           C  
ATOM   3907  O   GLY A 248      24.641  -0.695  -1.412  1.00  0.00           O  
ATOM   3908  H   GLY A 248      21.412   1.028  -3.629  1.00  0.00           H  
ATOM   3909 1HA  GLY A 248      22.104   0.515  -1.483  1.00  0.00           H  
ATOM   3910 2HA  GLY A 248      22.091  -1.189  -1.872  1.00  0.00           H  
ATOM   3911  N   LEU A 249      24.509   0.372  -3.365  1.00  0.00           N  
ATOM   3912  CA  LEU A 249      25.956   0.368  -3.533  1.00  0.00           C  
ATOM   3913  C   LEU A 249      26.591   1.558  -2.806  1.00  0.00           C  
ATOM   3914  O   LEU A 249      27.109   2.511  -3.412  1.00  0.00           O  
ATOM   3915  CB  LEU A 249      26.238   0.375  -5.018  1.00  0.00           C  
ATOM   3916  CG  LEU A 249      25.639  -0.800  -5.777  1.00  0.00           C  
ATOM   3917  CD1 LEU A 249      25.900  -0.625  -7.260  1.00  0.00           C  
ATOM   3918  CD2 LEU A 249      26.228  -2.089  -5.252  1.00  0.00           C  
ATOM   3919  H   LEU A 249      23.935   0.826  -4.077  1.00  0.00           H  
ATOM   3920  HA  LEU A 249      26.354  -0.550  -3.105  1.00  0.00           H  
ATOM   3921 1HB  LEU A 249      25.770   1.234  -5.409  1.00  0.00           H  
ATOM   3922 2HB  LEU A 249      27.310   0.424  -5.197  1.00  0.00           H  
ATOM   3923  HG  LEU A 249      24.565  -0.818  -5.623  1.00  0.00           H  
ATOM   3924 1HD1 LEU A 249      25.458  -1.456  -7.807  1.00  0.00           H  
ATOM   3925 2HD1 LEU A 249      25.450   0.301  -7.590  1.00  0.00           H  
ATOM   3926 3HD1 LEU A 249      26.971  -0.596  -7.442  1.00  0.00           H  
ATOM   3927 1HD2 LEU A 249      25.791  -2.933  -5.787  1.00  0.00           H  
ATOM   3928 2HD2 LEU A 249      27.307  -2.083  -5.400  1.00  0.00           H  
ATOM   3929 3HD2 LEU A 249      26.005  -2.179  -4.187  1.00  0.00           H  
ATOM   3930  N   GLU A 250      26.487   1.480  -1.486  1.00  0.00           N  
ATOM   3931  CA  GLU A 250      26.878   2.531  -0.563  1.00  0.00           C  
ATOM   3932  C   GLU A 250      28.350   2.855  -0.673  1.00  0.00           C  
ATOM   3933  O   GLU A 250      29.189   1.960  -0.768  1.00  0.00           O  
ATOM   3934  CB  GLU A 250      26.559   2.105   0.872  1.00  0.00           C  
ATOM   3935  CG  GLU A 250      25.068   1.963   1.188  1.00  0.00           C  
ATOM   3936  CD  GLU A 250      24.804   1.549   2.629  1.00  0.00           C  
ATOM   3937  OE1 GLU A 250      25.728   1.559   3.411  1.00  0.00           O  
ATOM   3938  OE2 GLU A 250      23.677   1.238   2.947  1.00  0.00           O  
ATOM   3939  H   GLU A 250      26.050   0.628  -1.129  1.00  0.00           H  
ATOM   3940  HA  GLU A 250      26.311   3.431  -0.804  1.00  0.00           H  
ATOM   3941 1HB  GLU A 250      27.036   1.148   1.078  1.00  0.00           H  
ATOM   3942 2HB  GLU A 250      26.974   2.835   1.565  1.00  0.00           H  
ATOM   3943 1HG  GLU A 250      24.572   2.914   0.991  1.00  0.00           H  
ATOM   3944 2HG  GLU A 250      24.639   1.220   0.519  1.00  0.00           H  
ATOM   3945  N   ARG A 251      28.657   4.147  -0.655  1.00  0.00           N  
ATOM   3946  CA  ARG A 251      30.023   4.640  -0.712  1.00  0.00           C  
ATOM   3947  C   ARG A 251      30.808   4.165  -1.932  1.00  0.00           C  
ATOM   3948  O   ARG A 251      32.025   4.004  -1.848  1.00  0.00           O  
ATOM   3949  CB  ARG A 251      30.791   4.269   0.553  1.00  0.00           C  
ATOM   3950  CG  ARG A 251      30.086   4.596   1.894  1.00  0.00           C  
ATOM   3951  CD  ARG A 251      29.871   6.074   2.106  1.00  0.00           C  
ATOM   3952  NE  ARG A 251      31.134   6.816   2.212  1.00  0.00           N  
ATOM   3953  CZ  ARG A 251      31.259   8.168   2.171  1.00  0.00           C  
ATOM   3954  NH1 ARG A 251      30.210   8.938   2.020  1.00  0.00           N  
ATOM   3955  NH2 ARG A 251      32.455   8.718   2.284  1.00  0.00           N  
ATOM   3956  H   ARG A 251      27.911   4.831  -0.573  1.00  0.00           H  
ATOM   3957  HA  ARG A 251      29.987   5.721  -0.761  1.00  0.00           H  
ATOM   3958 1HB  ARG A 251      31.015   3.203   0.550  1.00  0.00           H  
ATOM   3959 2HB  ARG A 251      31.745   4.795   0.555  1.00  0.00           H  
ATOM   3960 1HG  ARG A 251      29.114   4.109   1.924  1.00  0.00           H  
ATOM   3961 2HG  ARG A 251      30.696   4.223   2.717  1.00  0.00           H  
ATOM   3962 1HD  ARG A 251      29.304   6.476   1.285  1.00  0.00           H  
ATOM   3963 2HD  ARG A 251      29.315   6.224   3.030  1.00  0.00           H  
ATOM   3964  HE  ARG A 251      31.981   6.275   2.330  1.00  0.00           H  
ATOM   3965 1HH1 ARG A 251      29.290   8.530   1.927  1.00  0.00           H  
ATOM   3966 2HH1 ARG A 251      30.325   9.945   1.993  1.00  0.00           H  
ATOM   3967 1HH2 ARG A 251      33.271   8.133   2.401  1.00  0.00           H  
ATOM   3968 2HH2 ARG A 251      32.554   9.723   2.254  1.00  0.00           H  
ATOM   3969  N   ALA A 252      30.153   4.017  -3.090  1.00  0.00           N  
ATOM   3970  CA  ALA A 252      30.918   3.629  -4.265  1.00  0.00           C  
ATOM   3971  C   ALA A 252      32.081   4.621  -4.447  1.00  0.00           C  
ATOM   3972  O   ALA A 252      31.846   5.828  -4.408  1.00  0.00           O  
ATOM   3973  CB  ALA A 252      30.045   3.630  -5.506  1.00  0.00           C  
ATOM   3974  H   ALA A 252      29.135   4.077  -3.129  1.00  0.00           H  
ATOM   3975  HA  ALA A 252      31.285   2.627  -4.092  1.00  0.00           H  
ATOM   3976 1HB  ALA A 252      30.629   3.325  -6.371  1.00  0.00           H  
ATOM   3977 2HB  ALA A 252      29.215   2.930  -5.360  1.00  0.00           H  
ATOM   3978 3HB  ALA A 252      29.649   4.632  -5.671  1.00  0.00           H  
ATOM   3979  N   PRO A 253      33.326   4.152  -4.670  1.00  0.00           N  
ATOM   3980  CA  PRO A 253      34.537   4.945  -4.832  1.00  0.00           C  
ATOM   3981  C   PRO A 253      34.672   5.675  -6.156  1.00  0.00           C  
ATOM   3982  O   PRO A 253      35.561   6.512  -6.318  1.00  0.00           O  
ATOM   3983  CB  PRO A 253      35.635   3.889  -4.705  1.00  0.00           C  
ATOM   3984  CG  PRO A 253      34.998   2.617  -5.219  1.00  0.00           C  
ATOM   3985  CD  PRO A 253      33.558   2.694  -4.775  1.00  0.00           C  
ATOM   3986  HA  PRO A 253      34.594   5.663  -3.995  1.00  0.00           H  
ATOM   3987 1HB  PRO A 253      36.511   4.193  -5.301  1.00  0.00           H  
ATOM   3988 2HB  PRO A 253      35.964   3.810  -3.660  1.00  0.00           H  
ATOM   3989 1HG  PRO A 253      35.099   2.558  -6.312  1.00  0.00           H  
ATOM   3990 2HG  PRO A 253      35.521   1.743  -4.806  1.00  0.00           H  
ATOM   3991 1HD  PRO A 253      32.923   2.244  -5.553  1.00  0.00           H  
ATOM   3992 2HD  PRO A 253      33.445   2.212  -3.787  1.00  0.00           H  
ATOM   3993  N   GLU A 254      33.842   5.321  -7.130  1.00  0.00           N  
ATOM   3994  CA  GLU A 254      33.992   5.862  -8.471  1.00  0.00           C  
ATOM   3995  C   GLU A 254      32.705   6.409  -9.057  1.00  0.00           C  
ATOM   3996  O   GLU A 254      31.604   5.971  -8.721  1.00  0.00           O  
ATOM   3997  CB  GLU A 254      34.562   4.801  -9.418  1.00  0.00           C  
ATOM   3998  CG  GLU A 254      35.978   4.318  -9.066  1.00  0.00           C  
ATOM   3999  CD  GLU A 254      36.529   3.296 -10.039  1.00  0.00           C  
ATOM   4000  OE1 GLU A 254      35.842   2.957 -10.971  1.00  0.00           O  
ATOM   4001  OE2 GLU A 254      37.640   2.859  -9.842  1.00  0.00           O  
ATOM   4002  H   GLU A 254      33.106   4.656  -6.947  1.00  0.00           H  
ATOM   4003  HA  GLU A 254      34.701   6.689  -8.425  1.00  0.00           H  
ATOM   4004 1HB  GLU A 254      33.905   3.931  -9.419  1.00  0.00           H  
ATOM   4005 2HB  GLU A 254      34.583   5.196 -10.435  1.00  0.00           H  
ATOM   4006 1HG  GLU A 254      36.647   5.178  -9.038  1.00  0.00           H  
ATOM   4007 2HG  GLU A 254      35.966   3.882  -8.076  1.00  0.00           H  
ATOM   4008  N   ILE A 255      32.869   7.356  -9.972  1.00  0.00           N  
ATOM   4009  CA  ILE A 255      31.766   7.930 -10.715  1.00  0.00           C  
ATOM   4010  C   ILE A 255      31.967   7.553 -12.179  1.00  0.00           C  
ATOM   4011  O   ILE A 255      33.074   7.650 -12.709  1.00  0.00           O  
ATOM   4012  CB  ILE A 255      31.651   9.443 -10.522  1.00  0.00           C  
ATOM   4013  CG1 ILE A 255      31.501   9.763  -9.054  1.00  0.00           C  
ATOM   4014  CG2 ILE A 255      30.413   9.897 -11.209  1.00  0.00           C  
ATOM   4015  CD1 ILE A 255      31.592  11.232  -8.753  1.00  0.00           C  
ATOM   4016  H   ILE A 255      33.809   7.670 -10.173  1.00  0.00           H  
ATOM   4017  HA  ILE A 255      30.833   7.478 -10.373  1.00  0.00           H  
ATOM   4018  HB  ILE A 255      32.524   9.965 -10.911  1.00  0.00           H  
ATOM   4019 1HG1 ILE A 255      30.554   9.396  -8.719  1.00  0.00           H  
ATOM   4020 2HG1 ILE A 255      32.287   9.256  -8.499  1.00  0.00           H  
ATOM   4021 1HG2 ILE A 255      30.299  10.921 -11.033  1.00  0.00           H  
ATOM   4022 2HG2 ILE A 255      30.474   9.713 -12.261  1.00  0.00           H  
ATOM   4023 3HG2 ILE A 255      29.558   9.378 -10.805  1.00  0.00           H  
ATOM   4024 1HD1 ILE A 255      31.482  11.399  -7.689  1.00  0.00           H  
ATOM   4025 2HD1 ILE A 255      32.555  11.620  -9.078  1.00  0.00           H  
ATOM   4026 3HD1 ILE A 255      30.806  11.741  -9.274  1.00  0.00           H  
ATOM   4027  N   TYR A 256      30.901   7.110 -12.819  1.00  0.00           N  
ATOM   4028  CA  TYR A 256      30.927   6.565 -14.173  1.00  0.00           C  
ATOM   4029  C   TYR A 256      31.005   7.578 -15.318  1.00  0.00           C  
ATOM   4030  O   TYR A 256      31.167   7.186 -16.472  1.00  0.00           O  
ATOM   4031  CB  TYR A 256      29.652   5.759 -14.334  1.00  0.00           C  
ATOM   4032  CG  TYR A 256      29.576   4.643 -13.349  1.00  0.00           C  
ATOM   4033  CD1 TYR A 256      29.095   4.923 -12.078  1.00  0.00           C  
ATOM   4034  CD2 TYR A 256      29.971   3.368 -13.672  1.00  0.00           C  
ATOM   4035  CE1 TYR A 256      29.037   3.938 -11.129  1.00  0.00           C  
ATOM   4036  CE2 TYR A 256      29.898   2.378 -12.712  1.00  0.00           C  
ATOM   4037  CZ  TYR A 256      29.441   2.660 -11.448  1.00  0.00           C  
ATOM   4038  OH  TYR A 256      29.396   1.664 -10.494  1.00  0.00           O  
ATOM   4039  H   TYR A 256      30.022   7.098 -12.321  1.00  0.00           H  
ATOM   4040  HA  TYR A 256      31.792   5.905 -14.252  1.00  0.00           H  
ATOM   4041 1HB  TYR A 256      28.780   6.401 -14.213  1.00  0.00           H  
ATOM   4042 2HB  TYR A 256      29.629   5.339 -15.322  1.00  0.00           H  
ATOM   4043  HD1 TYR A 256      28.781   5.939 -11.829  1.00  0.00           H  
ATOM   4044  HD2 TYR A 256      30.347   3.142 -14.672  1.00  0.00           H  
ATOM   4045  HE1 TYR A 256      28.680   4.165 -10.131  1.00  0.00           H  
ATOM   4046  HE2 TYR A 256      30.213   1.378 -12.940  1.00  0.00           H  
ATOM   4047  HH  TYR A 256      29.275   2.059  -9.624  1.00  0.00           H  
ATOM   4048  N   TYR A 257      30.898   8.868 -15.018  1.00  0.00           N  
ATOM   4049  CA  TYR A 257      30.900   9.869 -16.079  1.00  0.00           C  
ATOM   4050  C   TYR A 257      32.223   9.856 -16.857  1.00  0.00           C  
ATOM   4051  O   TYR A 257      32.243  10.048 -18.065  1.00  0.00           O  
ATOM   4052  CB  TYR A 257      30.666  11.266 -15.558  1.00  0.00           C  
ATOM   4053  CG  TYR A 257      30.219  12.197 -16.644  1.00  0.00           C  
ATOM   4054  CD1 TYR A 257      28.885  12.145 -17.009  1.00  0.00           C  
ATOM   4055  CD2 TYR A 257      31.074  13.071 -17.291  1.00  0.00           C  
ATOM   4056  CE1 TYR A 257      28.406  12.950 -18.000  1.00  0.00           C  
ATOM   4057  CE2 TYR A 257      30.572  13.883 -18.296  1.00  0.00           C  
ATOM   4058  CZ  TYR A 257      29.250  13.816 -18.651  1.00  0.00           C  
ATOM   4059  OH  TYR A 257      28.758  14.619 -19.650  1.00  0.00           O  
ATOM   4060  H   TYR A 257      30.794   9.139 -14.055  1.00  0.00           H  
ATOM   4061  HA  TYR A 257      30.099   9.631 -16.780  1.00  0.00           H  
ATOM   4062 1HB  TYR A 257      29.924  11.258 -14.769  1.00  0.00           H  
ATOM   4063 2HB  TYR A 257      31.593  11.635 -15.170  1.00  0.00           H  
ATOM   4064  HD1 TYR A 257      28.205  11.457 -16.498  1.00  0.00           H  
ATOM   4065  HD2 TYR A 257      32.116  13.123 -17.020  1.00  0.00           H  
ATOM   4066  HE1 TYR A 257      27.369  12.903 -18.262  1.00  0.00           H  
ATOM   4067  HE2 TYR A 257      31.219  14.581 -18.812  1.00  0.00           H  
ATOM   4068  HH  TYR A 257      29.464  15.178 -19.983  1.00  0.00           H  
ATOM   4069  N   GLN A 258      33.360   9.686 -16.187  1.00  0.00           N  
ATOM   4070  CA  GLN A 258      34.588   9.697 -16.984  1.00  0.00           C  
ATOM   4071  C   GLN A 258      34.598   8.499 -17.936  1.00  0.00           C  
ATOM   4072  O   GLN A 258      35.014   8.612 -19.092  1.00  0.00           O  
ATOM   4073  CB  GLN A 258      35.821   9.650 -16.083  1.00  0.00           C  
ATOM   4074  CG  GLN A 258      37.166   9.769 -16.820  1.00  0.00           C  
ATOM   4075  CD  GLN A 258      37.372  11.108 -17.544  1.00  0.00           C  
ATOM   4076  OE1 GLN A 258      37.213  12.188 -16.967  1.00  0.00           O  
ATOM   4077  NE2 GLN A 258      37.770  11.035 -18.808  1.00  0.00           N  
ATOM   4078  H   GLN A 258      33.369   9.536 -15.188  1.00  0.00           H  
ATOM   4079  HA  GLN A 258      34.619  10.607 -17.573  1.00  0.00           H  
ATOM   4080 1HB  GLN A 258      35.766  10.438 -15.340  1.00  0.00           H  
ATOM   4081 2HB  GLN A 258      35.832   8.704 -15.543  1.00  0.00           H  
ATOM   4082 1HG  GLN A 258      37.974   9.643 -16.103  1.00  0.00           H  
ATOM   4083 2HG  GLN A 258      37.214   8.978 -17.577  1.00  0.00           H  
ATOM   4084 1HE2 GLN A 258      37.939  11.858 -19.340  1.00  0.00           H  
ATOM   4085 2HE2 GLN A 258      37.919  10.114 -19.258  1.00  0.00           H  
ATOM   4086  N   ALA A 259      34.098   7.348 -17.471  1.00  0.00           N  
ATOM   4087  CA  ALA A 259      34.058   6.166 -18.321  1.00  0.00           C  
ATOM   4088  C   ALA A 259      33.170   6.449 -19.515  1.00  0.00           C  
ATOM   4089  O   ALA A 259      33.475   6.081 -20.652  1.00  0.00           O  
ATOM   4090  CB  ALA A 259      33.535   4.966 -17.552  1.00  0.00           C  
ATOM   4091  H   ALA A 259      33.746   7.303 -16.526  1.00  0.00           H  
ATOM   4092  HA  ALA A 259      35.065   5.963 -18.683  1.00  0.00           H  
ATOM   4093 1HB  ALA A 259      33.515   4.095 -18.206  1.00  0.00           H  
ATOM   4094 2HB  ALA A 259      34.184   4.767 -16.702  1.00  0.00           H  
ATOM   4095 3HB  ALA A 259      32.525   5.168 -17.195  1.00  0.00           H  
ATOM   4096  N   LEU A 260      32.078   7.162 -19.245  1.00  0.00           N  
ATOM   4097  CA  LEU A 260      31.122   7.536 -20.256  1.00  0.00           C  
ATOM   4098  C   LEU A 260      31.825   8.303 -21.351  1.00  0.00           C  
ATOM   4099  O   LEU A 260      31.748   7.938 -22.518  1.00  0.00           O  
ATOM   4100  CB  LEU A 260      30.092   8.496 -19.688  1.00  0.00           C  
ATOM   4101  CG  LEU A 260      29.074   8.909 -20.585  1.00  0.00           C  
ATOM   4102  CD1 LEU A 260      28.073   7.757 -20.801  1.00  0.00           C  
ATOM   4103  CD2 LEU A 260      28.527  10.160 -20.091  1.00  0.00           C  
ATOM   4104  H   LEU A 260      31.886   7.418 -18.278  1.00  0.00           H  
ATOM   4105  HA  LEU A 260      30.662   6.657 -20.683  1.00  0.00           H  
ATOM   4106 1HB  LEU A 260      29.631   8.057 -18.805  1.00  0.00           H  
ATOM   4107 2HB  LEU A 260      30.561   9.394 -19.413  1.00  0.00           H  
ATOM   4108  HG  LEU A 260      29.529   9.098 -21.535  1.00  0.00           H  
ATOM   4109 1HD1 LEU A 260      27.325   8.047 -21.525  1.00  0.00           H  
ATOM   4110 2HD1 LEU A 260      28.573   6.879 -21.143  1.00  0.00           H  
ATOM   4111 3HD1 LEU A 260      27.589   7.525 -19.852  1.00  0.00           H  
ATOM   4112 1HD2 LEU A 260      27.808  10.519 -20.786  1.00  0.00           H  
ATOM   4113 2HD2 LEU A 260      28.080   9.996 -19.111  1.00  0.00           H  
ATOM   4114 3HD2 LEU A 260      29.336  10.887 -20.004  1.00  0.00           H  
ATOM   4115  N   LEU A 261      32.572   9.335 -20.960  1.00  0.00           N  
ATOM   4116  CA  LEU A 261      33.237  10.214 -21.914  1.00  0.00           C  
ATOM   4117  C   LEU A 261      34.285   9.524 -22.782  1.00  0.00           C  
ATOM   4118  O   LEU A 261      34.437   9.860 -23.960  1.00  0.00           O  
ATOM   4119  CB  LEU A 261      33.922  11.364 -21.176  1.00  0.00           C  
ATOM   4120  CG  LEU A 261      33.010  12.367 -20.499  1.00  0.00           C  
ATOM   4121  CD1 LEU A 261      33.895  13.382 -19.725  1.00  0.00           C  
ATOM   4122  CD2 LEU A 261      32.113  13.019 -21.543  1.00  0.00           C  
ATOM   4123  H   LEU A 261      32.626   9.549 -19.961  1.00  0.00           H  
ATOM   4124  HA  LEU A 261      32.472  10.625 -22.573  1.00  0.00           H  
ATOM   4125 1HB  LEU A 261      34.563  10.930 -20.401  1.00  0.00           H  
ATOM   4126 2HB  LEU A 261      34.557  11.901 -21.878  1.00  0.00           H  
ATOM   4127  HG  LEU A 261      32.382  11.854 -19.775  1.00  0.00           H  
ATOM   4128 1HD1 LEU A 261      33.292  14.107 -19.218  1.00  0.00           H  
ATOM   4129 2HD1 LEU A 261      34.501  12.843 -18.991  1.00  0.00           H  
ATOM   4130 3HD1 LEU A 261      34.546  13.898 -20.428  1.00  0.00           H  
ATOM   4131 1HD2 LEU A 261      31.455  13.717 -21.060  1.00  0.00           H  
ATOM   4132 2HD2 LEU A 261      32.723  13.544 -22.282  1.00  0.00           H  
ATOM   4133 3HD2 LEU A 261      31.520  12.249 -22.038  1.00  0.00           H  
ATOM   4134  N   ASP A 262      35.006   8.555 -22.219  1.00  0.00           N  
ATOM   4135  CA  ASP A 262      36.041   7.882 -22.998  1.00  0.00           C  
ATOM   4136  C   ASP A 262      35.504   6.730 -23.856  1.00  0.00           C  
ATOM   4137  O   ASP A 262      36.055   6.442 -24.930  1.00  0.00           O  
ATOM   4138  CB  ASP A 262      37.163   7.385 -22.083  1.00  0.00           C  
ATOM   4139  CG  ASP A 262      37.950   8.544 -21.437  1.00  0.00           C  
ATOM   4140  OD1 ASP A 262      38.419   9.389 -22.166  1.00  0.00           O  
ATOM   4141  OD2 ASP A 262      38.109   8.557 -20.237  1.00  0.00           O  
ATOM   4142  H   ASP A 262      34.858   8.325 -21.234  1.00  0.00           H  
ATOM   4143  HA  ASP A 262      36.479   8.616 -23.672  1.00  0.00           H  
ATOM   4144 1HB  ASP A 262      36.724   6.777 -21.285  1.00  0.00           H  
ATOM   4145 2HB  ASP A 262      37.846   6.751 -22.645  1.00  0.00           H  
ATOM   4146  N   ARG A 263      34.441   6.068 -23.405  1.00  0.00           N  
ATOM   4147  CA  ARG A 263      33.900   4.938 -24.153  1.00  0.00           C  
ATOM   4148  C   ARG A 263      32.642   5.285 -24.956  1.00  0.00           C  
ATOM   4149  O   ARG A 263      32.524   4.959 -26.138  1.00  0.00           O  
ATOM   4150  CB  ARG A 263      33.527   3.820 -23.190  1.00  0.00           C  
ATOM   4151  CG  ARG A 263      34.675   3.240 -22.384  1.00  0.00           C  
ATOM   4152  CD  ARG A 263      35.681   2.567 -23.247  1.00  0.00           C  
ATOM   4153  NE  ARG A 263      36.749   1.949 -22.457  1.00  0.00           N  
ATOM   4154  CZ  ARG A 263      37.853   1.373 -22.975  1.00  0.00           C  
ATOM   4155  NH1 ARG A 263      38.028   1.343 -24.278  1.00  0.00           N  
ATOM   4156  NH2 ARG A 263      38.758   0.837 -22.173  1.00  0.00           N  
ATOM   4157  H   ARG A 263      34.017   6.320 -22.512  1.00  0.00           H  
ATOM   4158  HA  ARG A 263      34.662   4.577 -24.841  1.00  0.00           H  
ATOM   4159 1HB  ARG A 263      32.790   4.195 -22.479  1.00  0.00           H  
ATOM   4160 2HB  ARG A 263      33.064   3.010 -23.734  1.00  0.00           H  
ATOM   4161 1HG  ARG A 263      35.164   4.047 -21.832  1.00  0.00           H  
ATOM   4162 2HG  ARG A 263      34.284   2.505 -21.681  1.00  0.00           H  
ATOM   4163 1HD  ARG A 263      35.192   1.789 -23.838  1.00  0.00           H  
ATOM   4164 2HD  ARG A 263      36.132   3.302 -23.915  1.00  0.00           H  
ATOM   4165  HE  ARG A 263      36.649   1.950 -21.450  1.00  0.00           H  
ATOM   4166 1HH1 ARG A 263      37.334   1.755 -24.890  1.00  0.00           H  
ATOM   4167 2HH1 ARG A 263      38.854   0.910 -24.667  1.00  0.00           H  
ATOM   4168 1HH2 ARG A 263      38.623   0.859 -21.172  1.00  0.00           H  
ATOM   4169 2HH2 ARG A 263      39.584   0.405 -22.562  1.00  0.00           H  
ATOM   4170  N   ALA A 264      31.694   5.932 -24.299  1.00  0.00           N  
ATOM   4171  CA  ALA A 264      30.381   6.238 -24.839  1.00  0.00           C  
ATOM   4172  C   ALA A 264      30.346   7.629 -25.412  1.00  0.00           C  
ATOM   4173  O   ALA A 264      31.380   8.264 -25.586  1.00  0.00           O  
ATOM   4174  CB  ALA A 264      29.331   6.076 -23.776  1.00  0.00           C  
ATOM   4175  H   ALA A 264      31.871   6.263 -23.358  1.00  0.00           H  
ATOM   4176  HA  ALA A 264      30.171   5.546 -25.648  1.00  0.00           H  
ATOM   4177 1HB  ALA A 264      28.357   6.276 -24.179  1.00  0.00           H  
ATOM   4178 2HB  ALA A 264      29.350   5.060 -23.381  1.00  0.00           H  
ATOM   4179 3HB  ALA A 264      29.565   6.773 -23.014  1.00  0.00           H  
ATOM   4180  N   VAL A 265      29.144   8.059 -25.779  1.00  0.00           N  
ATOM   4181  CA  VAL A 265      28.899   9.339 -26.410  1.00  0.00           C  
ATOM   4182  C   VAL A 265      29.488   9.281 -27.792  1.00  0.00           C  
ATOM   4183  O   VAL A 265      30.554   9.846 -28.048  1.00  0.00           O  
ATOM   4184  CB  VAL A 265      29.505  10.530 -25.621  1.00  0.00           C  
ATOM   4185  CG1 VAL A 265      29.075  11.844 -26.287  1.00  0.00           C  
ATOM   4186  CG2 VAL A 265      29.050  10.471 -24.134  1.00  0.00           C  
ATOM   4187  H   VAL A 265      28.355   7.462 -25.610  1.00  0.00           H  
ATOM   4188  HA  VAL A 265      27.823   9.496 -26.492  1.00  0.00           H  
ATOM   4189  HB  VAL A 265      30.588  10.495 -25.676  1.00  0.00           H  
ATOM   4190 1HG1 VAL A 265      29.515  12.685 -25.752  1.00  0.00           H  
ATOM   4191 2HG1 VAL A 265      29.413  11.849 -27.324  1.00  0.00           H  
ATOM   4192 3HG1 VAL A 265      27.988  11.924 -26.261  1.00  0.00           H  
ATOM   4193 1HG2 VAL A 265      29.480  11.305 -23.581  1.00  0.00           H  
ATOM   4194 2HG2 VAL A 265      27.971  10.521 -24.077  1.00  0.00           H  
ATOM   4195 3HG2 VAL A 265      29.386   9.549 -23.695  1.00  0.00           H  
ATOM   4196  N   ARG A 266      28.808   8.575 -28.682  1.00  0.00           N  
ATOM   4197  CA  ARG A 266      29.320   8.464 -30.021  1.00  0.00           C  
ATOM   4198  C   ARG A 266      29.341   9.882 -30.549  1.00  0.00           C  
ATOM   4199  O   ARG A 266      28.484  10.691 -30.198  1.00  0.00           O  
ATOM   4200  CB  ARG A 266      28.507   7.494 -30.865  1.00  0.00           C  
ATOM   4201  CG  ARG A 266      28.559   6.017 -30.367  1.00  0.00           C  
ATOM   4202  CD  ARG A 266      29.932   5.385 -30.421  1.00  0.00           C  
ATOM   4203  NE  ARG A 266      30.452   5.178 -31.789  1.00  0.00           N  
ATOM   4204  CZ  ARG A 266      30.230   4.067 -32.550  1.00  0.00           C  
ATOM   4205  NH1 ARG A 266      29.503   3.067 -32.083  1.00  0.00           N  
ATOM   4206  NH2 ARG A 266      30.760   3.981 -33.759  1.00  0.00           N  
ATOM   4207  H   ARG A 266      27.940   8.128 -28.425  1.00  0.00           H  
ATOM   4208  HA  ARG A 266      30.345   8.092 -29.985  1.00  0.00           H  
ATOM   4209 1HB  ARG A 266      27.460   7.799 -30.879  1.00  0.00           H  
ATOM   4210 2HB  ARG A 266      28.868   7.514 -31.870  1.00  0.00           H  
ATOM   4211 1HG  ARG A 266      28.218   5.981 -29.334  1.00  0.00           H  
ATOM   4212 2HG  ARG A 266      27.898   5.408 -30.985  1.00  0.00           H  
ATOM   4213 1HD  ARG A 266      30.635   6.022 -29.884  1.00  0.00           H  
ATOM   4214 2HD  ARG A 266      29.886   4.412 -29.925  1.00  0.00           H  
ATOM   4215  HE  ARG A 266      31.023   5.911 -32.187  1.00  0.00           H  
ATOM   4216 1HH1 ARG A 266      29.113   3.126 -31.155  1.00  0.00           H  
ATOM   4217 2HH1 ARG A 266      29.349   2.210 -32.653  1.00  0.00           H  
ATOM   4218 1HH2 ARG A 266      31.331   4.734 -34.115  1.00  0.00           H  
ATOM   4219 2HH2 ARG A 266      30.610   3.151 -34.324  1.00  0.00           H  
ATOM   4220  N   CYS A 267      30.348  10.177 -31.352  1.00  0.00           N  
ATOM   4221  CA  CYS A 267      30.679  11.498 -31.887  1.00  0.00           C  
ATOM   4222  C   CYS A 267      31.272  12.407 -30.801  1.00  0.00           C  
ATOM   4223  O   CYS A 267      31.523  13.582 -31.065  1.00  0.00           O  
ATOM   4224  CB  CYS A 267      29.445  12.221 -32.479  1.00  0.00           C  
ATOM   4225  SG  CYS A 267      29.805  13.803 -33.257  1.00  0.00           S  
ATOM   4226  H   CYS A 267      30.976   9.425 -31.591  1.00  0.00           H  
ATOM   4227  HA  CYS A 267      31.418  11.374 -32.677  1.00  0.00           H  
ATOM   4228 1HB  CYS A 267      28.959  11.599 -33.210  1.00  0.00           H  
ATOM   4229 2HB  CYS A 267      28.725  12.433 -31.707  1.00  0.00           H  
ATOM   4230  HG  CYS A 267      28.538  14.129 -33.503  1.00  0.00           H  
ATOM   4231  N   ARG A 268      31.591  11.837 -29.618  1.00  0.00           N  
ATOM   4232  CA  ARG A 268      32.355  12.513 -28.568  1.00  0.00           C  
ATOM   4233  C   ARG A 268      32.219  14.004 -28.513  1.00  0.00           C  
ATOM   4234  O   ARG A 268      33.172  14.689 -28.870  1.00  0.00           O  
ATOM   4235  CB  ARG A 268      33.833  12.166 -28.614  1.00  0.00           C  
ATOM   4236  CG  ARG A 268      34.195  10.750 -28.154  1.00  0.00           C  
ATOM   4237  CD  ARG A 268      35.678  10.560 -28.165  1.00  0.00           C  
ATOM   4238  NE  ARG A 268      36.113   9.326 -27.505  1.00  0.00           N  
ATOM   4239  CZ  ARG A 268      37.384   8.856 -27.546  1.00  0.00           C  
ATOM   4240  NH1 ARG A 268      38.293   9.497 -28.254  1.00  0.00           N  
ATOM   4241  NH2 ARG A 268      37.730   7.766 -26.879  1.00  0.00           N  
ATOM   4242  H   ARG A 268      31.284  10.890 -29.413  1.00  0.00           H  
ATOM   4243  HA  ARG A 268      31.993  12.123 -27.619  1.00  0.00           H  
ATOM   4244 1HB  ARG A 268      34.199  12.283 -29.632  1.00  0.00           H  
ATOM   4245 2HB  ARG A 268      34.381  12.868 -27.987  1.00  0.00           H  
ATOM   4246 1HG  ARG A 268      33.828  10.591 -27.131  1.00  0.00           H  
ATOM   4247 2HG  ARG A 268      33.732  10.021 -28.818  1.00  0.00           H  
ATOM   4248 1HD  ARG A 268      36.026  10.534 -29.197  1.00  0.00           H  
ATOM   4249 2HD  ARG A 268      36.146  11.399 -27.651  1.00  0.00           H  
ATOM   4250  HE  ARG A 268      35.431   8.817 -26.941  1.00  0.00           H  
ATOM   4251 1HH1 ARG A 268      38.040  10.332 -28.765  1.00  0.00           H  
ATOM   4252 2HH1 ARG A 268      39.241   9.155 -28.284  1.00  0.00           H  
ATOM   4253 1HH2 ARG A 268      37.043   7.270 -26.285  1.00  0.00           H  
ATOM   4254 2HH2 ARG A 268      38.679   7.435 -26.913  1.00  0.00           H  
ATOM   4255  N   ASP A 269      31.075  14.523 -28.065  1.00  0.00           N  
ATOM   4256  CA  ASP A 269      30.850  15.960 -28.088  1.00  0.00           C  
ATOM   4257  C   ASP A 269      32.116  16.703 -27.638  1.00  0.00           C  
ATOM   4258  O   ASP A 269      32.450  16.676 -26.451  1.00  0.00           O  
ATOM   4259  CB  ASP A 269      29.669  16.308 -27.173  1.00  0.00           C  
ATOM   4260  CG  ASP A 269      29.264  17.789 -27.135  1.00  0.00           C  
ATOM   4261  OD1 ASP A 269      30.068  18.655 -27.440  1.00  0.00           O  
ATOM   4262  OD2 ASP A 269      28.151  18.043 -26.739  1.00  0.00           O  
ATOM   4263  H   ASP A 269      30.342  13.902 -27.758  1.00  0.00           H  
ATOM   4264  HA  ASP A 269      30.551  16.232 -29.081  1.00  0.00           H  
ATOM   4265 1HB  ASP A 269      28.799  15.732 -27.494  1.00  0.00           H  
ATOM   4266 2HB  ASP A 269      29.902  15.985 -26.160  1.00  0.00           H  
ATOM   4267  N   PRO A 270      32.795  17.429 -28.568  1.00  0.00           N  
ATOM   4268  CA  PRO A 270      34.021  18.185 -28.395  1.00  0.00           C  
ATOM   4269  C   PRO A 270      33.947  19.248 -27.338  1.00  0.00           C  
ATOM   4270  O   PRO A 270      34.978  19.762 -26.899  1.00  0.00           O  
ATOM   4271  CB  PRO A 270      34.233  18.823 -29.765  1.00  0.00           C  
ATOM   4272  CG  PRO A 270      33.538  17.913 -30.720  1.00  0.00           C  
ATOM   4273  CD  PRO A 270      32.329  17.438 -29.989  1.00  0.00           C  
ATOM   4274  HA  PRO A 270      34.829  17.477 -28.166  1.00  0.00           H  
ATOM   4275 1HB  PRO A 270      33.810  19.839 -29.754  1.00  0.00           H  
ATOM   4276 2HB  PRO A 270      35.309  18.923 -29.971  1.00  0.00           H  
ATOM   4277 1HG  PRO A 270      33.315  18.406 -31.648  1.00  0.00           H  
ATOM   4278 2HG  PRO A 270      34.202  17.070 -30.973  1.00  0.00           H  
ATOM   4279 1HD  PRO A 270      31.476  18.126 -30.115  1.00  0.00           H  
ATOM   4280 2HD  PRO A 270      32.142  16.421 -30.383  1.00  0.00           H  
ATOM   4281  N   PHE A 271      32.741  19.630 -26.948  1.00  0.00           N  
ATOM   4282  CA  PHE A 271      32.627  20.679 -25.979  1.00  0.00           C  
ATOM   4283  C   PHE A 271      32.402  20.151 -24.571  1.00  0.00           C  
ATOM   4284  O   PHE A 271      32.204  20.949 -23.645  1.00  0.00           O  
ATOM   4285  CB  PHE A 271      31.471  21.563 -26.363  1.00  0.00           C  
ATOM   4286  CG  PHE A 271      31.629  22.196 -27.713  1.00  0.00           C  
ATOM   4287  CD1 PHE A 271      30.889  21.716 -28.777  1.00  0.00           C  
ATOM   4288  CD2 PHE A 271      32.503  23.246 -27.938  1.00  0.00           C  
ATOM   4289  CE1 PHE A 271      31.010  22.270 -30.022  1.00  0.00           C  
ATOM   4290  CE2 PHE A 271      32.629  23.802 -29.193  1.00  0.00           C  
ATOM   4291  CZ  PHE A 271      31.878  23.312 -30.237  1.00  0.00           C  
ATOM   4292  H   PHE A 271      31.879  19.189 -27.295  1.00  0.00           H  
ATOM   4293  HA  PHE A 271      33.545  21.263 -25.989  1.00  0.00           H  
ATOM   4294 1HB  PHE A 271      30.549  20.970 -26.367  1.00  0.00           H  
ATOM   4295 2HB  PHE A 271      31.372  22.335 -25.627  1.00  0.00           H  
ATOM   4296  HD1 PHE A 271      30.192  20.881 -28.613  1.00  0.00           H  
ATOM   4297  HD2 PHE A 271      33.094  23.632 -27.117  1.00  0.00           H  
ATOM   4298  HE1 PHE A 271      30.409  21.883 -30.832  1.00  0.00           H  
ATOM   4299  HE2 PHE A 271      33.319  24.631 -29.357  1.00  0.00           H  
ATOM   4300  HZ  PHE A 271      31.971  23.751 -31.228  1.00  0.00           H  
ATOM   4301  N   VAL A 272      32.460  18.825 -24.382  1.00  0.00           N  
ATOM   4302  CA  VAL A 272      32.235  18.287 -23.045  1.00  0.00           C  
ATOM   4303  C   VAL A 272      33.498  17.857 -22.333  1.00  0.00           C  
ATOM   4304  O   VAL A 272      34.299  17.071 -22.847  1.00  0.00           O  
ATOM   4305  CB  VAL A 272      31.265  17.105 -23.060  1.00  0.00           C  
ATOM   4306  CG1 VAL A 272      31.089  16.540 -21.643  1.00  0.00           C  
ATOM   4307  CG2 VAL A 272      29.978  17.578 -23.569  1.00  0.00           C  
ATOM   4308  H   VAL A 272      32.622  18.186 -25.166  1.00  0.00           H  
ATOM   4309  HA  VAL A 272      31.766  19.062 -22.468  1.00  0.00           H  
ATOM   4310  HB  VAL A 272      31.656  16.318 -23.707  1.00  0.00           H  
ATOM   4311 1HG1 VAL A 272      30.386  15.716 -21.681  1.00  0.00           H  
ATOM   4312 2HG1 VAL A 272      32.045  16.187 -21.262  1.00  0.00           H  
ATOM   4313 3HG1 VAL A 272      30.701  17.325 -20.990  1.00  0.00           H  
ATOM   4314 1HG2 VAL A 272      29.261  16.760 -23.599  1.00  0.00           H  
ATOM   4315 2HG2 VAL A 272      29.630  18.345 -22.912  1.00  0.00           H  
ATOM   4316 3HG2 VAL A 272      30.116  17.981 -24.560  1.00  0.00           H  
ATOM   4317  N   ARG A 273      33.661  18.380 -21.124  1.00  0.00           N  
ATOM   4318  CA  ARG A 273      34.819  18.056 -20.308  1.00  0.00           C  
ATOM   4319  C   ARG A 273      34.492  17.880 -18.833  1.00  0.00           C  
ATOM   4320  O   ARG A 273      33.716  18.641 -18.248  1.00  0.00           O  
ATOM   4321  CB  ARG A 273      35.891  19.132 -20.407  1.00  0.00           C  
ATOM   4322  CG  ARG A 273      37.147  18.822 -19.549  1.00  0.00           C  
ATOM   4323  CD  ARG A 273      38.218  19.845 -19.604  1.00  0.00           C  
ATOM   4324  NE  ARG A 273      38.864  19.946 -20.883  1.00  0.00           N  
ATOM   4325  CZ  ARG A 273      39.845  20.828 -21.141  1.00  0.00           C  
ATOM   4326  NH1 ARG A 273      40.261  21.647 -20.186  1.00  0.00           N  
ATOM   4327  NH2 ARG A 273      40.396  20.878 -22.343  1.00  0.00           N  
ATOM   4328  H   ARG A 273      32.948  19.033 -20.789  1.00  0.00           H  
ATOM   4329  HA  ARG A 273      35.241  17.119 -20.675  1.00  0.00           H  
ATOM   4330 1HB  ARG A 273      36.203  19.252 -21.443  1.00  0.00           H  
ATOM   4331 2HB  ARG A 273      35.476  20.063 -20.078  1.00  0.00           H  
ATOM   4332 1HG  ARG A 273      36.860  18.768 -18.512  1.00  0.00           H  
ATOM   4333 2HG  ARG A 273      37.573  17.866 -19.851  1.00  0.00           H  
ATOM   4334 1HD  ARG A 273      37.806  20.817 -19.346  1.00  0.00           H  
ATOM   4335 2HD  ARG A 273      38.978  19.586 -18.872  1.00  0.00           H  
ATOM   4336  HE  ARG A 273      38.562  19.331 -21.627  1.00  0.00           H  
ATOM   4337 1HH1 ARG A 273      39.839  21.620 -19.235  1.00  0.00           H  
ATOM   4338 2HH1 ARG A 273      40.997  22.310 -20.378  1.00  0.00           H  
ATOM   4339 1HH2 ARG A 273      40.078  20.253 -23.071  1.00  0.00           H  
ATOM   4340 2HH2 ARG A 273      41.133  21.542 -22.534  1.00  0.00           H  
ATOM   4341  N   LEU A 274      35.102  16.862 -18.236  1.00  0.00           N  
ATOM   4342  CA  LEU A 274      35.029  16.636 -16.801  1.00  0.00           C  
ATOM   4343  C   LEU A 274      36.337  17.044 -16.119  1.00  0.00           C  
ATOM   4344  O   LEU A 274      37.409  16.557 -16.484  1.00  0.00           O  
ATOM   4345  CB  LEU A 274      34.709  15.164 -16.510  1.00  0.00           C  
ATOM   4346  CG  LEU A 274      34.743  14.744 -15.029  1.00  0.00           C  
ATOM   4347  CD1 LEU A 274      33.700  15.474 -14.270  1.00  0.00           C  
ATOM   4348  CD2 LEU A 274      34.512  13.247 -14.937  1.00  0.00           C  
ATOM   4349  H   LEU A 274      35.679  16.245 -18.790  1.00  0.00           H  
ATOM   4350  HA  LEU A 274      34.230  17.248 -16.391  1.00  0.00           H  
ATOM   4351 1HB  LEU A 274      33.711  14.950 -16.881  1.00  0.00           H  
ATOM   4352 2HB  LEU A 274      35.422  14.533 -17.046  1.00  0.00           H  
ATOM   4353  HG  LEU A 274      35.716  14.997 -14.600  1.00  0.00           H  
ATOM   4354 1HD1 LEU A 274      33.740  15.187 -13.223  1.00  0.00           H  
ATOM   4355 2HD1 LEU A 274      33.880  16.522 -14.349  1.00  0.00           H  
ATOM   4356 3HD1 LEU A 274      32.751  15.233 -14.678  1.00  0.00           H  
ATOM   4357 1HD2 LEU A 274      34.545  12.936 -13.894  1.00  0.00           H  
ATOM   4358 2HD2 LEU A 274      33.553  13.001 -15.353  1.00  0.00           H  
ATOM   4359 3HD2 LEU A 274      35.283  12.739 -15.488  1.00  0.00           H  
ATOM   4360  N   GLU A 275      36.247  17.964 -15.160  1.00  0.00           N  
ATOM   4361  CA  GLU A 275      37.411  18.411 -14.398  1.00  0.00           C  
ATOM   4362  C   GLU A 275      37.134  18.238 -12.914  1.00  0.00           C  
ATOM   4363  O   GLU A 275      36.277  18.923 -12.348  1.00  0.00           O  
ATOM   4364  CB  GLU A 275      37.778  19.887 -14.654  1.00  0.00           C  
ATOM   4365  CG  GLU A 275      38.274  20.244 -16.060  1.00  0.00           C  
ATOM   4366  CD  GLU A 275      38.775  21.691 -16.136  1.00  0.00           C  
ATOM   4367  OE1 GLU A 275      38.664  22.354 -15.142  1.00  0.00           O  
ATOM   4368  OE2 GLU A 275      39.307  22.124 -17.152  1.00  0.00           O  
ATOM   4369  H   GLU A 275      35.326  18.337 -14.926  1.00  0.00           H  
ATOM   4370  HA  GLU A 275      38.267  17.788 -14.658  1.00  0.00           H  
ATOM   4371 1HB  GLU A 275      36.902  20.509 -14.454  1.00  0.00           H  
ATOM   4372 2HB  GLU A 275      38.551  20.189 -13.949  1.00  0.00           H  
ATOM   4373 1HG  GLU A 275      39.067  19.559 -16.355  1.00  0.00           H  
ATOM   4374 2HG  GLU A 275      37.442  20.127 -16.740  1.00  0.00           H  
ATOM   4375  N   GLY A 276      37.861  17.346 -12.253  1.00  0.00           N  
ATOM   4376  CA  GLY A 276      37.556  17.131 -10.848  1.00  0.00           C  
ATOM   4377  C   GLY A 276      36.119  16.648 -10.739  1.00  0.00           C  
ATOM   4378  O   GLY A 276      35.753  15.629 -11.324  1.00  0.00           O  
ATOM   4379  H   GLY A 276      38.577  16.810 -12.723  1.00  0.00           H  
ATOM   4380 1HA  GLY A 276      38.234  16.389 -10.426  1.00  0.00           H  
ATOM   4381 2HA  GLY A 276      37.686  18.057 -10.290  1.00  0.00           H  
ATOM   4382  N   HIS A 277      35.306  17.384  -9.991  1.00  0.00           N  
ATOM   4383  CA  HIS A 277      33.909  17.029  -9.797  1.00  0.00           C  
ATOM   4384  C   HIS A 277      32.941  17.934 -10.555  1.00  0.00           C  
ATOM   4385  O   HIS A 277      31.794  18.070 -10.141  1.00  0.00           O  
ATOM   4386  CB  HIS A 277      33.549  17.013  -8.313  1.00  0.00           C  
ATOM   4387  CG  HIS A 277      34.271  15.951  -7.547  1.00  0.00           C  
ATOM   4388  ND1 HIS A 277      35.565  16.111  -7.086  1.00  0.00           N  
ATOM   4389  CD2 HIS A 277      33.884  14.708  -7.165  1.00  0.00           C  
ATOM   4390  CE1 HIS A 277      35.940  15.012  -6.450  1.00  0.00           C  
ATOM   4391  NE2 HIS A 277      34.940  14.147  -6.483  1.00  0.00           N  
ATOM   4392  H   HIS A 277      35.667  18.219  -9.554  1.00  0.00           H  
ATOM   4393  HA  HIS A 277      33.747  16.019 -10.172  1.00  0.00           H  
ATOM   4394 1HB  HIS A 277      33.779  17.982  -7.870  1.00  0.00           H  
ATOM   4395 2HB  HIS A 277      32.475  16.842  -8.203  1.00  0.00           H  
ATOM   4396  HD2 HIS A 277      32.914  14.243  -7.365  1.00  0.00           H  
ATOM   4397  HE1 HIS A 277      36.909  14.848  -5.979  1.00  0.00           H  
ATOM   4398  HE2 HIS A 277      34.943  13.223  -6.078  1.00  0.00           H  
ATOM   4399  N   TRP A 278      33.395  18.604 -11.618  1.00  0.00           N  
ATOM   4400  CA  TRP A 278      32.471  19.411 -12.429  1.00  0.00           C  
ATOM   4401  C   TRP A 278      32.476  19.053 -13.909  1.00  0.00           C  
ATOM   4402  O   TRP A 278      33.524  18.857 -14.532  1.00  0.00           O  
ATOM   4403  CB  TRP A 278      32.757  20.905 -12.244  1.00  0.00           C  
ATOM   4404  CG  TRP A 278      32.328  21.363 -10.891  1.00  0.00           C  
ATOM   4405  CD1 TRP A 278      33.014  21.242  -9.732  1.00  0.00           C  
ATOM   4406  CD2 TRP A 278      31.088  22.022 -10.555  1.00  0.00           C  
ATOM   4407  NE1 TRP A 278      32.278  21.748  -8.693  1.00  0.00           N  
ATOM   4408  CE2 TRP A 278      31.093  22.223  -9.182  1.00  0.00           C  
ATOM   4409  CE3 TRP A 278      29.991  22.442 -11.298  1.00  0.00           C  
ATOM   4410  CZ2 TRP A 278      30.029  22.808  -8.527  1.00  0.00           C  
ATOM   4411  CZ3 TRP A 278      28.917  23.041 -10.644  1.00  0.00           C  
ATOM   4412  CH2 TRP A 278      28.937  23.211  -9.293  1.00  0.00           C  
ATOM   4413  H   TRP A 278      34.379  18.538 -11.884  1.00  0.00           H  
ATOM   4414  HA  TRP A 278      31.462  19.231 -12.064  1.00  0.00           H  
ATOM   4415 1HB  TRP A 278      33.826  21.099 -12.363  1.00  0.00           H  
ATOM   4416 2HB  TRP A 278      32.222  21.481 -13.001  1.00  0.00           H  
ATOM   4417  HD1 TRP A 278      34.000  20.790  -9.636  1.00  0.00           H  
ATOM   4418  HE1 TRP A 278      32.563  21.766  -7.720  1.00  0.00           H  
ATOM   4419  HE3 TRP A 278      29.978  22.292 -12.370  1.00  0.00           H  
ATOM   4420  HZ2 TRP A 278      30.033  22.947  -7.454  1.00  0.00           H  
ATOM   4421  HZ3 TRP A 278      28.057  23.360 -11.235  1.00  0.00           H  
ATOM   4422  HH2 TRP A 278      28.086  23.668  -8.805  1.00  0.00           H  
ATOM   4423  N   ILE A 279      31.284  19.033 -14.485  1.00  0.00           N  
ATOM   4424  CA  ILE A 279      31.100  18.745 -15.902  1.00  0.00           C  
ATOM   4425  C   ILE A 279      30.634  19.952 -16.639  1.00  0.00           C  
ATOM   4426  O   ILE A 279      29.673  20.596 -16.227  1.00  0.00           O  
ATOM   4427  CB  ILE A 279      30.045  17.663 -16.130  1.00  0.00           C  
ATOM   4428  CG1 ILE A 279      30.456  16.451 -15.540  1.00  0.00           C  
ATOM   4429  CG2 ILE A 279      29.800  17.459 -17.622  1.00  0.00           C  
ATOM   4430  CD1 ILE A 279      29.369  15.511 -15.435  1.00  0.00           C  
ATOM   4431  H   ILE A 279      30.463  19.203 -13.903  1.00  0.00           H  
ATOM   4432  HA  ILE A 279      32.048  18.421 -16.328  1.00  0.00           H  
ATOM   4433  HB  ILE A 279      29.137  17.950 -15.656  1.00  0.00           H  
ATOM   4434 1HG1 ILE A 279      31.221  16.018 -16.176  1.00  0.00           H  
ATOM   4435 2HG1 ILE A 279      30.876  16.638 -14.564  1.00  0.00           H  
ATOM   4436 1HG2 ILE A 279      29.045  16.691 -17.761  1.00  0.00           H  
ATOM   4437 2HG2 ILE A 279      29.451  18.384 -18.074  1.00  0.00           H  
ATOM   4438 3HG2 ILE A 279      30.733  17.150 -18.103  1.00  0.00           H  
ATOM   4439 1HD1 ILE A 279      29.753  14.611 -15.032  1.00  0.00           H  
ATOM   4440 2HD1 ILE A 279      28.591  15.914 -14.787  1.00  0.00           H  
ATOM   4441 3HD1 ILE A 279      28.954  15.330 -16.401  1.00  0.00           H  
ATOM   4442  N   VAL A 280      31.320  20.269 -17.721  1.00  0.00           N  
ATOM   4443  CA  VAL A 280      30.938  21.407 -18.520  1.00  0.00           C  
ATOM   4444  C   VAL A 280      30.593  21.015 -19.955  1.00  0.00           C  
ATOM   4445  O   VAL A 280      31.313  20.236 -20.579  1.00  0.00           O  
ATOM   4446  CB  VAL A 280      32.033  22.461 -18.489  1.00  0.00           C  
ATOM   4447  CG1 VAL A 280      31.667  23.612 -19.384  1.00  0.00           C  
ATOM   4448  CG2 VAL A 280      32.206  22.986 -17.079  1.00  0.00           C  
ATOM   4449  H   VAL A 280      32.127  19.703 -17.985  1.00  0.00           H  
ATOM   4450  HA  VAL A 280      30.071  21.835 -18.062  1.00  0.00           H  
ATOM   4451  HB  VAL A 280      32.937  22.017 -18.828  1.00  0.00           H  
ATOM   4452 1HG1 VAL A 280      32.455  24.358 -19.352  1.00  0.00           H  
ATOM   4453 2HG1 VAL A 280      31.547  23.256 -20.398  1.00  0.00           H  
ATOM   4454 3HG1 VAL A 280      30.731  24.050 -19.033  1.00  0.00           H  
ATOM   4455 1HG2 VAL A 280      32.982  23.743 -17.071  1.00  0.00           H  
ATOM   4456 2HG2 VAL A 280      31.277  23.425 -16.764  1.00  0.00           H  
ATOM   4457 3HG2 VAL A 280      32.477  22.179 -16.404  1.00  0.00           H  
ATOM   4458  N   ARG A 281      29.463  21.547 -20.456  1.00  0.00           N  
ATOM   4459  CA  ARG A 281      28.959  21.291 -21.820  1.00  0.00           C  
ATOM   4460  C   ARG A 281      28.480  22.551 -22.556  1.00  0.00           C  
ATOM   4461  O   ARG A 281      27.876  23.446 -21.961  1.00  0.00           O  
ATOM   4462  CB  ARG A 281      27.811  20.292 -21.798  1.00  0.00           C  
ATOM   4463  CG  ARG A 281      27.234  19.959 -23.205  1.00  0.00           C  
ATOM   4464  CD  ARG A 281      26.324  18.778 -23.210  1.00  0.00           C  
ATOM   4465  NE  ARG A 281      25.090  19.008 -22.468  1.00  0.00           N  
ATOM   4466  CZ  ARG A 281      23.975  19.561 -22.992  1.00  0.00           C  
ATOM   4467  NH1 ARG A 281      23.956  19.945 -24.251  1.00  0.00           N  
ATOM   4468  NH2 ARG A 281      22.898  19.716 -22.242  1.00  0.00           N  
ATOM   4469  H   ARG A 281      28.931  22.156 -19.830  1.00  0.00           H  
ATOM   4470  HA  ARG A 281      29.775  20.855 -22.400  1.00  0.00           H  
ATOM   4471 1HB  ARG A 281      28.133  19.365 -21.328  1.00  0.00           H  
ATOM   4472 2HB  ARG A 281      26.994  20.699 -21.197  1.00  0.00           H  
ATOM   4473 1HG  ARG A 281      26.642  20.810 -23.552  1.00  0.00           H  
ATOM   4474 2HG  ARG A 281      28.038  19.779 -23.918  1.00  0.00           H  
ATOM   4475 1HD  ARG A 281      26.065  18.536 -24.245  1.00  0.00           H  
ATOM   4476 2HD  ARG A 281      26.838  17.929 -22.762  1.00  0.00           H  
ATOM   4477  HE  ARG A 281      25.063  18.729 -21.498  1.00  0.00           H  
ATOM   4478 1HH1 ARG A 281      24.782  19.832 -24.833  1.00  0.00           H  
ATOM   4479 2HH1 ARG A 281      23.119  20.352 -24.636  1.00  0.00           H  
ATOM   4480 1HH2 ARG A 281      22.906  19.416 -21.273  1.00  0.00           H  
ATOM   4481 2HH2 ARG A 281      22.068  20.127 -22.632  1.00  0.00           H  
ATOM   4482  N   ARG A 282      28.754  22.643 -23.864  1.00  0.00           N  
ATOM   4483  CA  ARG A 282      28.272  23.801 -24.632  1.00  0.00           C  
ATOM   4484  C   ARG A 282      26.822  23.685 -25.053  1.00  0.00           C  
ATOM   4485  O   ARG A 282      26.424  22.783 -25.797  1.00  0.00           O  
ATOM   4486  CB  ARG A 282      29.062  24.033 -25.909  1.00  0.00           C  
ATOM   4487  CG  ARG A 282      28.582  25.229 -26.731  1.00  0.00           C  
ATOM   4488  CD  ARG A 282      29.269  25.346 -28.048  1.00  0.00           C  
ATOM   4489  NE  ARG A 282      28.735  26.463 -28.831  1.00  0.00           N  
ATOM   4490  CZ  ARG A 282      28.832  26.593 -30.169  1.00  0.00           C  
ATOM   4491  NH1 ARG A 282      29.416  25.668 -30.879  1.00  0.00           N  
ATOM   4492  NH2 ARG A 282      28.331  27.656 -30.773  1.00  0.00           N  
ATOM   4493  H   ARG A 282      29.271  21.907 -24.329  1.00  0.00           H  
ATOM   4494  HA  ARG A 282      28.356  24.686 -24.012  1.00  0.00           H  
ATOM   4495 1HB  ARG A 282      30.100  24.228 -25.664  1.00  0.00           H  
ATOM   4496 2HB  ARG A 282      29.013  23.151 -26.543  1.00  0.00           H  
ATOM   4497 1HG  ARG A 282      27.530  25.123 -26.927  1.00  0.00           H  
ATOM   4498 2HG  ARG A 282      28.748  26.145 -26.160  1.00  0.00           H  
ATOM   4499 1HD  ARG A 282      30.333  25.517 -27.889  1.00  0.00           H  
ATOM   4500 2HD  ARG A 282      29.128  24.427 -28.618  1.00  0.00           H  
ATOM   4501  HE  ARG A 282      28.273  27.200 -28.323  1.00  0.00           H  
ATOM   4502 1HH1 ARG A 282      29.799  24.847 -30.423  1.00  0.00           H  
ATOM   4503 2HH1 ARG A 282      29.483  25.761 -31.882  1.00  0.00           H  
ATOM   4504 1HH2 ARG A 282      27.891  28.385 -30.235  1.00  0.00           H  
ATOM   4505 2HH2 ARG A 282      28.407  27.746 -31.778  1.00  0.00           H  
ATOM   4506  N   LEU A 283      26.027  24.634 -24.616  1.00  0.00           N  
ATOM   4507  CA  LEU A 283      24.623  24.647 -24.945  1.00  0.00           C  
ATOM   4508  C   LEU A 283      24.457  25.449 -26.223  1.00  0.00           C  
ATOM   4509  O   LEU A 283      24.039  26.607 -26.199  1.00  0.00           O  
ATOM   4510  CB  LEU A 283      23.797  25.294 -23.849  1.00  0.00           C  
ATOM   4511  CG  LEU A 283      23.888  24.726 -22.451  1.00  0.00           C  
ATOM   4512  CD1 LEU A 283      22.906  25.537 -21.552  1.00  0.00           C  
ATOM   4513  CD2 LEU A 283      23.597  23.240 -22.473  1.00  0.00           C  
ATOM   4514  H   LEU A 283      26.410  25.385 -24.050  1.00  0.00           H  
ATOM   4515  HA  LEU A 283      24.278  23.629 -25.116  1.00  0.00           H  
ATOM   4516 1HB  LEU A 283      24.099  26.331 -23.786  1.00  0.00           H  
ATOM   4517 2HB  LEU A 283      22.754  25.244 -24.151  1.00  0.00           H  
ATOM   4518  HG  LEU A 283      24.901  24.875 -22.059  1.00  0.00           H  
ATOM   4519 1HD1 LEU A 283      22.943  25.183 -20.531  1.00  0.00           H  
ATOM   4520 2HD1 LEU A 283      23.177  26.586 -21.571  1.00  0.00           H  
ATOM   4521 3HD1 LEU A 283      21.893  25.423 -21.929  1.00  0.00           H  
ATOM   4522 1HD2 LEU A 283      23.670  22.837 -21.457  1.00  0.00           H  
ATOM   4523 2HD2 LEU A 283      22.595  23.069 -22.860  1.00  0.00           H  
ATOM   4524 3HD2 LEU A 283      24.326  22.743 -23.115  1.00  0.00           H  
ATOM   4525  N   ALA A 284      24.848  24.859 -27.334  1.00  0.00           N  
ATOM   4526  CA  ALA A 284      24.809  25.585 -28.593  1.00  0.00           C  
ATOM   4527  C   ALA A 284      23.373  26.071 -28.794  1.00  0.00           C  
ATOM   4528  O   ALA A 284      22.448  25.350 -28.433  1.00  0.00           O  
ATOM   4529  CB  ALA A 284      25.265  24.701 -29.756  1.00  0.00           C  
ATOM   4530  H   ALA A 284      25.210  23.904 -27.249  1.00  0.00           H  
ATOM   4531  HA  ALA A 284      25.475  26.438 -28.502  1.00  0.00           H  
ATOM   4532 1HB  ALA A 284      25.244  25.247 -30.690  1.00  0.00           H  
ATOM   4533 2HB  ALA A 284      26.288  24.364 -29.565  1.00  0.00           H  
ATOM   4534 3HB  ALA A 284      24.625  23.843 -29.848  1.00  0.00           H  
ATOM   4535  N   PRO A 285      23.139  27.237 -29.412  1.00  0.00           N  
ATOM   4536  CA  PRO A 285      21.827  27.825 -29.649  1.00  0.00           C  
ATOM   4537  C   PRO A 285      20.916  26.967 -30.514  1.00  0.00           C  
ATOM   4538  O   PRO A 285      19.695  27.098 -30.467  1.00  0.00           O  
ATOM   4539  CB  PRO A 285      22.180  29.149 -30.313  1.00  0.00           C  
ATOM   4540  CG  PRO A 285      23.557  28.951 -30.889  1.00  0.00           C  
ATOM   4541  CD  PRO A 285      24.254  28.053 -29.914  1.00  0.00           C  
ATOM   4542  HA  PRO A 285      21.352  27.997 -28.679  1.00  0.00           H  
ATOM   4543 1HB  PRO A 285      21.481  29.371 -31.081  1.00  0.00           H  
ATOM   4544 2HB  PRO A 285      22.089  29.942 -29.585  1.00  0.00           H  
ATOM   4545 1HG  PRO A 285      23.473  28.501 -31.895  1.00  0.00           H  
ATOM   4546 2HG  PRO A 285      24.062  29.917 -31.024  1.00  0.00           H  
ATOM   4547 1HD  PRO A 285      24.995  27.471 -30.459  1.00  0.00           H  
ATOM   4548 2HD  PRO A 285      24.695  28.639 -29.093  1.00  0.00           H  
ATOM   4549  N   ASP A 286      21.505  26.054 -31.281  1.00  0.00           N  
ATOM   4550  CA  ASP A 286      20.721  25.167 -32.122  1.00  0.00           C  
ATOM   4551  C   ASP A 286      20.359  23.887 -31.385  1.00  0.00           C  
ATOM   4552  O   ASP A 286      19.799  22.962 -31.981  1.00  0.00           O  
ATOM   4553  CB  ASP A 286      21.464  24.808 -33.390  1.00  0.00           C  
ATOM   4554  CG  ASP A 286      21.637  25.969 -34.320  1.00  0.00           C  
ATOM   4555  OD1 ASP A 286      20.875  26.895 -34.277  1.00  0.00           O  
ATOM   4556  OD2 ASP A 286      22.568  25.918 -35.077  1.00  0.00           O  
ATOM   4557  H   ASP A 286      22.508  25.973 -31.289  1.00  0.00           H  
ATOM   4558  HA  ASP A 286      19.796  25.675 -32.394  1.00  0.00           H  
ATOM   4559 1HB  ASP A 286      22.444  24.420 -33.127  1.00  0.00           H  
ATOM   4560 2HB  ASP A 286      20.925  24.018 -33.915  1.00  0.00           H  
ATOM   4561  N   CYS A 287      20.737  23.796 -30.111  1.00  0.00           N  
ATOM   4562  CA  CYS A 287      20.396  22.621 -29.351  1.00  0.00           C  
ATOM   4563  C   CYS A 287      18.928  22.643 -29.049  1.00  0.00           C  
ATOM   4564  O   CYS A 287      18.348  23.699 -28.785  1.00  0.00           O  
ATOM   4565  CB  CYS A 287      21.135  22.525 -28.012  1.00  0.00           C  
ATOM   4566  SG  CYS A 287      22.906  22.317 -28.127  1.00  0.00           S  
ATOM   4567  H   CYS A 287      21.229  24.554 -29.642  1.00  0.00           H  
ATOM   4568  HA  CYS A 287      20.623  21.758 -29.954  1.00  0.00           H  
ATOM   4569 1HB  CYS A 287      20.940  23.424 -27.424  1.00  0.00           H  
ATOM   4570 2HB  CYS A 287      20.737  21.675 -27.459  1.00  0.00           H  
ATOM   4571  HG  CYS A 287      23.132  23.638 -28.336  1.00  0.00           H  
ATOM   4572  N   SER A 288      18.320  21.479 -29.061  1.00  0.00           N  
ATOM   4573  CA  SER A 288      16.915  21.429 -28.709  1.00  0.00           C  
ATOM   4574  C   SER A 288      16.465  20.070 -28.273  1.00  0.00           C  
ATOM   4575  O   SER A 288      16.663  19.092 -28.989  1.00  0.00           O  
ATOM   4576  CB  SER A 288      16.064  21.835 -29.893  1.00  0.00           C  
ATOM   4577  OG  SER A 288      14.698  21.769 -29.569  1.00  0.00           O  
ATOM   4578  H   SER A 288      18.868  20.651 -29.301  1.00  0.00           H  
ATOM   4579  HA  SER A 288      16.744  22.124 -27.888  1.00  0.00           H  
ATOM   4580 1HB  SER A 288      16.317  22.844 -30.208  1.00  0.00           H  
ATOM   4581 2HB  SER A 288      16.273  21.164 -30.727  1.00  0.00           H  
ATOM   4582  HG  SER A 288      14.566  20.936 -29.079  1.00  0.00           H  
ATOM   4583  N   ARG A 289      15.812  20.015 -27.118  1.00  0.00           N  
ATOM   4584  CA  ARG A 289      15.224  18.768 -26.658  1.00  0.00           C  
ATOM   4585  C   ARG A 289      13.981  18.592 -27.477  1.00  0.00           C  
ATOM   4586  O   ARG A 289      13.306  19.586 -27.779  1.00  0.00           O  
ATOM   4587  CB  ARG A 289      14.876  18.812 -25.183  1.00  0.00           C  
ATOM   4588  CG  ARG A 289      16.052  18.850 -24.239  1.00  0.00           C  
ATOM   4589  CD  ARG A 289      15.599  18.910 -22.823  1.00  0.00           C  
ATOM   4590  NE  ARG A 289      16.712  18.930 -21.900  1.00  0.00           N  
ATOM   4591  CZ  ARG A 289      17.276  17.827 -21.382  1.00  0.00           C  
ATOM   4592  NH1 ARG A 289      16.800  16.639 -21.691  1.00  0.00           N  
ATOM   4593  NH2 ARG A 289      18.303  17.936 -20.557  1.00  0.00           N  
ATOM   4594  H   ARG A 289      15.707  20.855 -26.563  1.00  0.00           H  
ATOM   4595  HA  ARG A 289      15.904  17.939 -26.844  1.00  0.00           H  
ATOM   4596 1HB  ARG A 289      14.256  19.683 -24.980  1.00  0.00           H  
ATOM   4597 2HB  ARG A 289      14.285  17.925 -24.931  1.00  0.00           H  
ATOM   4598 1HG  ARG A 289      16.642  17.939 -24.375  1.00  0.00           H  
ATOM   4599 2HG  ARG A 289      16.670  19.722 -24.448  1.00  0.00           H  
ATOM   4600 1HD  ARG A 289      15.008  19.809 -22.664  1.00  0.00           H  
ATOM   4601 2HD  ARG A 289      14.991  18.031 -22.603  1.00  0.00           H  
ATOM   4602  HE  ARG A 289      17.095  19.827 -21.639  1.00  0.00           H  
ATOM   4603 1HH1 ARG A 289      15.989  16.542 -22.335  1.00  0.00           H  
ATOM   4604 2HH1 ARG A 289      17.224  15.789 -21.290  1.00  0.00           H  
ATOM   4605 1HH2 ARG A 289      18.666  18.845 -20.320  1.00  0.00           H  
ATOM   4606 2HH2 ARG A 289      18.724  17.105 -20.164  1.00  0.00           H  
ATOM   4607  N   ILE A 290      13.613  17.371 -27.808  1.00  0.00           N  
ATOM   4608  CA  ILE A 290      12.428  17.280 -28.636  1.00  0.00           C  
ATOM   4609  C   ILE A 290      11.160  17.274 -27.831  1.00  0.00           C  
ATOM   4610  O   ILE A 290      10.555  16.234 -27.585  1.00  0.00           O  
ATOM   4611  CB  ILE A 290      12.476  16.046 -29.532  1.00  0.00           C  
ATOM   4612  CG1 ILE A 290      13.769  16.054 -30.242  1.00  0.00           C  
ATOM   4613  CG2 ILE A 290      11.319  16.023 -30.500  1.00  0.00           C  
ATOM   4614  CD1 ILE A 290      14.048  17.326 -31.010  1.00  0.00           C  
ATOM   4615  H   ILE A 290      14.184  16.565 -27.546  1.00  0.00           H  
ATOM   4616  HA  ILE A 290      12.399  18.151 -29.289  1.00  0.00           H  
ATOM   4617  HB  ILE A 290      12.445  15.147 -28.910  1.00  0.00           H  
ATOM   4618 1HG1 ILE A 290      14.554  15.889 -29.517  1.00  0.00           H  
ATOM   4619 2HG1 ILE A 290      13.767  15.244 -30.950  1.00  0.00           H  
ATOM   4620 1HG2 ILE A 290      11.387  15.138 -31.122  1.00  0.00           H  
ATOM   4621 2HG2 ILE A 290      10.378  16.009 -29.944  1.00  0.00           H  
ATOM   4622 3HG2 ILE A 290      11.352  16.911 -31.132  1.00  0.00           H  
ATOM   4623 1HD1 ILE A 290      15.010  17.247 -31.492  1.00  0.00           H  
ATOM   4624 2HD1 ILE A 290      13.271  17.487 -31.755  1.00  0.00           H  
ATOM   4625 3HD1 ILE A 290      14.069  18.171 -30.328  1.00  0.00           H  
ATOM   4626  N   GLU A 291      10.731  18.476 -27.465  1.00  0.00           N  
ATOM   4627  CA  GLU A 291       9.514  18.604 -26.691  1.00  0.00           C  
ATOM   4628  C   GLU A 291       8.428  17.982 -27.532  1.00  0.00           C  
ATOM   4629  O   GLU A 291       8.251  18.336 -28.701  1.00  0.00           O  
ATOM   4630  CB  GLU A 291       9.200  20.059 -26.333  1.00  0.00           C  
ATOM   4631  CG  GLU A 291       7.965  20.196 -25.453  1.00  0.00           C  
ATOM   4632  CD  GLU A 291       7.649  21.604 -24.999  1.00  0.00           C  
ATOM   4633  OE1 GLU A 291       8.472  22.475 -25.157  1.00  0.00           O  
ATOM   4634  OE2 GLU A 291       6.546  21.807 -24.518  1.00  0.00           O  
ATOM   4635  H   GLU A 291      11.316  19.273 -27.705  1.00  0.00           H  
ATOM   4636  HA  GLU A 291       9.608  18.031 -25.768  1.00  0.00           H  
ATOM   4637 1HB  GLU A 291      10.050  20.500 -25.812  1.00  0.00           H  
ATOM   4638 2HB  GLU A 291       9.034  20.633 -27.245  1.00  0.00           H  
ATOM   4639 1HG  GLU A 291       7.122  19.817 -26.006  1.00  0.00           H  
ATOM   4640 2HG  GLU A 291       8.096  19.557 -24.577  1.00  0.00           H  
ATOM   4641  N   LEU A 292       7.668  17.085 -26.945  1.00  0.00           N  
ATOM   4642  CA  LEU A 292       6.709  16.359 -27.747  1.00  0.00           C  
ATOM   4643  C   LEU A 292       5.519  17.181 -28.189  1.00  0.00           C  
ATOM   4644  O   LEU A 292       4.900  16.895 -29.215  1.00  0.00           O  
ATOM   4645  CB  LEU A 292       6.258  15.159 -26.977  1.00  0.00           C  
ATOM   4646  CG  LEU A 292       7.331  14.215 -26.708  1.00  0.00           C  
ATOM   4647  CD1 LEU A 292       6.750  13.093 -25.940  1.00  0.00           C  
ATOM   4648  CD2 LEU A 292       7.966  13.834 -28.015  1.00  0.00           C  
ATOM   4649  H   LEU A 292       7.823  16.851 -25.956  1.00  0.00           H  
ATOM   4650  HA  LEU A 292       7.226  16.011 -28.636  1.00  0.00           H  
ATOM   4651 1HB  LEU A 292       5.841  15.485 -26.024  1.00  0.00           H  
ATOM   4652 2HB  LEU A 292       5.499  14.641 -27.557  1.00  0.00           H  
ATOM   4653  HG  LEU A 292       8.084  14.683 -26.078  1.00  0.00           H  
ATOM   4654 1HD1 LEU A 292       7.498  12.377 -25.686  1.00  0.00           H  
ATOM   4655 2HD1 LEU A 292       6.305  13.483 -25.022  1.00  0.00           H  
ATOM   4656 3HD1 LEU A 292       5.996  12.639 -26.552  1.00  0.00           H  
ATOM   4657 1HD2 LEU A 292       8.761  13.157 -27.881  1.00  0.00           H  
ATOM   4658 2HD2 LEU A 292       7.224  13.393 -28.633  1.00  0.00           H  
ATOM   4659 3HD2 LEU A 292       8.360  14.735 -28.488  1.00  0.00           H  
ATOM   4660  N   SER A 293       5.233  18.246 -27.455  1.00  0.00           N  
ATOM   4661  CA  SER A 293       4.103  19.117 -27.744  1.00  0.00           C  
ATOM   4662  C   SER A 293       4.280  19.847 -29.078  1.00  0.00           C  
ATOM   4663  O   SER A 293       3.331  20.430 -29.597  1.00  0.00           O  
ATOM   4664  CB  SER A 293       3.939  20.144 -26.631  1.00  0.00           C  
ATOM   4665  OG  SER A 293       4.998  21.082 -26.646  1.00  0.00           O  
ATOM   4666  H   SER A 293       5.808  18.438 -26.646  1.00  0.00           H  
ATOM   4667  HA  SER A 293       3.201  18.504 -27.802  1.00  0.00           H  
ATOM   4668 1HB  SER A 293       2.985  20.658 -26.728  1.00  0.00           H  
ATOM   4669 2HB  SER A 293       3.936  19.623 -25.674  1.00  0.00           H  
ATOM   4670  HG  SER A 293       5.226  21.303 -25.707  1.00  0.00           H  
ATOM   4671  N   GLN A 294       5.514  19.868 -29.598  1.00  0.00           N  
ATOM   4672  CA  GLN A 294       5.826  20.569 -30.826  1.00  0.00           C  
ATOM   4673  C   GLN A 294       5.872  19.638 -32.044  1.00  0.00           C  
ATOM   4674  O   GLN A 294       6.169  20.076 -33.156  1.00  0.00           O  
ATOM   4675  CB  GLN A 294       7.163  21.270 -30.638  1.00  0.00           C  
ATOM   4676  CG  GLN A 294       7.152  22.215 -29.438  1.00  0.00           C  
ATOM   4677  CD  GLN A 294       6.135  23.339 -29.553  1.00  0.00           C  
ATOM   4678  OE1 GLN A 294       6.207  24.158 -30.473  1.00  0.00           O  
ATOM   4679  NE2 GLN A 294       5.176  23.382 -28.630  1.00  0.00           N  
ATOM   4680  H   GLN A 294       6.274  19.366 -29.138  1.00  0.00           H  
ATOM   4681  HA  GLN A 294       5.054  21.316 -31.003  1.00  0.00           H  
ATOM   4682 1HB  GLN A 294       7.942  20.521 -30.475  1.00  0.00           H  
ATOM   4683 2HB  GLN A 294       7.420  21.838 -31.536  1.00  0.00           H  
ATOM   4684 1HG  GLN A 294       6.915  21.632 -28.542  1.00  0.00           H  
ATOM   4685 2HG  GLN A 294       8.141  22.653 -29.334  1.00  0.00           H  
ATOM   4686 1HE2 GLN A 294       4.474  24.093 -28.663  1.00  0.00           H  
ATOM   4687 2HE2 GLN A 294       5.135  22.673 -27.899  1.00  0.00           H  
ATOM   4688  N   LEU A 295       5.614  18.347 -31.848  1.00  0.00           N  
ATOM   4689  CA  LEU A 295       5.704  17.429 -32.975  1.00  0.00           C  
ATOM   4690  C   LEU A 295       4.472  17.397 -33.868  1.00  0.00           C  
ATOM   4691  O   LEU A 295       3.356  17.630 -33.402  1.00  0.00           O  
ATOM   4692  CB  LEU A 295       5.938  16.006 -32.493  1.00  0.00           C  
ATOM   4693  CG  LEU A 295       7.206  15.757 -31.811  1.00  0.00           C  
ATOM   4694  CD1 LEU A 295       7.196  14.360 -31.329  1.00  0.00           C  
ATOM   4695  CD2 LEU A 295       8.329  15.992 -32.788  1.00  0.00           C  
ATOM   4696  H   LEU A 295       5.356  17.992 -30.924  1.00  0.00           H  
ATOM   4697  HA  LEU A 295       6.579  17.728 -33.533  1.00  0.00           H  
ATOM   4698 1HB  LEU A 295       5.141  15.752 -31.789  1.00  0.00           H  
ATOM   4699 2HB  LEU A 295       5.864  15.325 -33.344  1.00  0.00           H  
ATOM   4700  HG  LEU A 295       7.313  16.423 -30.954  1.00  0.00           H  
ATOM   4701 1HD1 LEU A 295       8.119  14.168 -30.821  1.00  0.00           H  
ATOM   4702 2HD1 LEU A 295       6.358  14.231 -30.642  1.00  0.00           H  
ATOM   4703 3HD1 LEU A 295       7.085  13.681 -32.172  1.00  0.00           H  
ATOM   4704 1HD2 LEU A 295       9.274  15.794 -32.316  1.00  0.00           H  
ATOM   4705 2HD2 LEU A 295       8.199  15.326 -33.639  1.00  0.00           H  
ATOM   4706 3HD2 LEU A 295       8.302  17.027 -33.131  1.00  0.00           H  
ATOM   4707  N   PRO A 296       4.637  17.146 -35.177  1.00  0.00           N  
ATOM   4708  CA  PRO A 296       3.569  16.790 -36.075  1.00  0.00           C  
ATOM   4709  C   PRO A 296       2.939  15.533 -35.509  1.00  0.00           C  
ATOM   4710  O   PRO A 296       3.660  14.650 -35.051  1.00  0.00           O  
ATOM   4711  CB  PRO A 296       4.298  16.532 -37.399  1.00  0.00           C  
ATOM   4712  CG  PRO A 296       5.567  17.361 -37.298  1.00  0.00           C  
ATOM   4713  CD  PRO A 296       5.958  17.303 -35.831  1.00  0.00           C  
ATOM   4714  HA  PRO A 296       2.842  17.614 -36.140  1.00  0.00           H  
ATOM   4715 1HB  PRO A 296       4.497  15.457 -37.514  1.00  0.00           H  
ATOM   4716 2HB  PRO A 296       3.659  16.833 -38.243  1.00  0.00           H  
ATOM   4717 1HG  PRO A 296       6.346  16.952 -37.962  1.00  0.00           H  
ATOM   4718 2HG  PRO A 296       5.372  18.390 -37.636  1.00  0.00           H  
ATOM   4719 1HD  PRO A 296       6.618  16.443 -35.623  1.00  0.00           H  
ATOM   4720 2HD  PRO A 296       6.420  18.272 -35.578  1.00  0.00           H  
ATOM   4721  N   GLN A 297       1.626  15.407 -35.593  1.00  0.00           N  
ATOM   4722  CA  GLN A 297       0.949  14.220 -35.066  1.00  0.00           C  
ATOM   4723  C   GLN A 297       0.249  13.414 -36.150  1.00  0.00           C  
ATOM   4724  O   GLN A 297      -0.793  12.809 -35.901  1.00  0.00           O  
ATOM   4725  CB  GLN A 297      -0.052  14.605 -33.972  1.00  0.00           C  
ATOM   4726  CG  GLN A 297       0.574  15.244 -32.715  1.00  0.00           C  
ATOM   4727  CD  GLN A 297      -0.484  15.587 -31.661  1.00  0.00           C  
ATOM   4728  OE1 GLN A 297      -1.587  16.028 -32.016  1.00  0.00           O  
ATOM   4729  NE2 GLN A 297      -0.164  15.394 -30.382  1.00  0.00           N  
ATOM   4730  H   GLN A 297       1.073  16.155 -35.990  1.00  0.00           H  
ATOM   4731  HA  GLN A 297       1.699  13.570 -34.610  1.00  0.00           H  
ATOM   4732 1HB  GLN A 297      -0.777  15.307 -34.378  1.00  0.00           H  
ATOM   4733 2HB  GLN A 297      -0.596  13.723 -33.658  1.00  0.00           H  
ATOM   4734 1HG  GLN A 297       1.285  14.533 -32.275  1.00  0.00           H  
ATOM   4735 2HG  GLN A 297       1.095  16.162 -32.994  1.00  0.00           H  
ATOM   4736 1HE2 GLN A 297      -0.827  15.603 -29.653  1.00  0.00           H  
ATOM   4737 2HE2 GLN A 297       0.761  15.038 -30.121  1.00  0.00           H  
ATOM   4738  N   GLU A 298       0.798  13.444 -37.363  1.00  0.00           N  
ATOM   4739  CA  GLU A 298       0.185  12.715 -38.469  1.00  0.00           C  
ATOM   4740  C   GLU A 298       0.938  11.468 -38.965  1.00  0.00           C  
ATOM   4741  O   GLU A 298       0.299  10.507 -39.392  1.00  0.00           O  
ATOM   4742  CB  GLU A 298       0.005  13.662 -39.661  1.00  0.00           C  
ATOM   4743  CG  GLU A 298      -0.954  14.830 -39.415  1.00  0.00           C  
ATOM   4744  CD  GLU A 298      -1.115  15.742 -40.625  1.00  0.00           C  
ATOM   4745  OE1 GLU A 298      -0.443  15.526 -41.607  1.00  0.00           O  
ATOM   4746  OE2 GLU A 298      -1.912  16.650 -40.558  1.00  0.00           O  
ATOM   4747  H   GLU A 298       1.644  13.974 -37.500  1.00  0.00           H  
ATOM   4748  HA  GLU A 298      -0.801  12.385 -38.143  1.00  0.00           H  
ATOM   4749 1HB  GLU A 298       0.973  14.079 -39.939  1.00  0.00           H  
ATOM   4750 2HB  GLU A 298      -0.365  13.099 -40.518  1.00  0.00           H  
ATOM   4751 1HG  GLU A 298      -1.930  14.432 -39.139  1.00  0.00           H  
ATOM   4752 2HG  GLU A 298      -0.582  15.415 -38.574  1.00  0.00           H  
ATOM   4753  N   ARG A 299       2.280  11.499 -38.991  1.00  0.00           N  
ATOM   4754  CA  ARG A 299       3.004  10.360 -39.577  1.00  0.00           C  
ATOM   4755  C   ARG A 299       4.355   9.941 -38.960  1.00  0.00           C  
ATOM   4756  O   ARG A 299       4.620   8.752 -38.780  1.00  0.00           O  
ATOM   4757  CB  ARG A 299       3.255  10.639 -41.055  1.00  0.00           C  
ATOM   4758  CG  ARG A 299       3.881   9.485 -41.849  1.00  0.00           C  
ATOM   4759  CD  ARG A 299       4.185   9.887 -43.265  1.00  0.00           C  
ATOM   4760  NE  ARG A 299       5.259  10.862 -43.302  1.00  0.00           N  
ATOM   4761  CZ  ARG A 299       5.540  11.706 -44.314  1.00  0.00           C  
ATOM   4762  NH1 ARG A 299       4.815  11.700 -45.423  1.00  0.00           N  
ATOM   4763  NH2 ARG A 299       6.554  12.545 -44.173  1.00  0.00           N  
ATOM   4764  H   ARG A 299       2.771  12.293 -38.622  1.00  0.00           H  
ATOM   4765  HA  ARG A 299       2.345   9.494 -39.508  1.00  0.00           H  
ATOM   4766 1HB  ARG A 299       2.318  10.906 -41.541  1.00  0.00           H  
ATOM   4767 2HB  ARG A 299       3.932  11.490 -41.150  1.00  0.00           H  
ATOM   4768 1HG  ARG A 299       4.821   9.191 -41.372  1.00  0.00           H  
ATOM   4769 2HG  ARG A 299       3.197   8.638 -41.865  1.00  0.00           H  
ATOM   4770 1HD  ARG A 299       4.496   9.015 -43.838  1.00  0.00           H  
ATOM   4771 2HD  ARG A 299       3.302  10.331 -43.720  1.00  0.00           H  
ATOM   4772  HE  ARG A 299       5.883  10.895 -42.479  1.00  0.00           H  
ATOM   4773 1HH1 ARG A 299       4.042  11.057 -45.517  1.00  0.00           H  
ATOM   4774 2HH1 ARG A 299       5.034  12.339 -46.174  1.00  0.00           H  
ATOM   4775 1HH2 ARG A 299       7.084  12.548 -43.274  1.00  0.00           H  
ATOM   4776 2HH2 ARG A 299       6.789  13.191 -44.905  1.00  0.00           H  
ATOM   4777  N   ASP A 300       5.230  10.912 -38.686  1.00  0.00           N  
ATOM   4778  CA  ASP A 300       6.645  10.609 -38.429  1.00  0.00           C  
ATOM   4779  C   ASP A 300       7.129  10.413 -36.981  1.00  0.00           C  
ATOM   4780  O   ASP A 300       8.326  10.205 -36.762  1.00  0.00           O  
ATOM   4781  CB  ASP A 300       7.495  11.680 -39.105  1.00  0.00           C  
ATOM   4782  CG  ASP A 300       7.377  11.631 -40.628  1.00  0.00           C  
ATOM   4783  OD1 ASP A 300       7.102  10.574 -41.152  1.00  0.00           O  
ATOM   4784  OD2 ASP A 300       7.551  12.632 -41.270  1.00  0.00           O  
ATOM   4785  H   ASP A 300       4.943  11.876 -38.758  1.00  0.00           H  
ATOM   4786  HA  ASP A 300       6.856   9.674 -38.950  1.00  0.00           H  
ATOM   4787 1HB  ASP A 300       7.216  12.671 -38.744  1.00  0.00           H  
ATOM   4788 2HB  ASP A 300       8.520  11.510 -38.857  1.00  0.00           H  
ATOM   4789  N   GLU A 301       6.232  10.387 -36.003  1.00  0.00           N  
ATOM   4790  CA  GLU A 301       6.669  10.194 -34.614  1.00  0.00           C  
ATOM   4791  C   GLU A 301       7.416   8.881 -34.457  1.00  0.00           C  
ATOM   4792  O   GLU A 301       8.320   8.756 -33.633  1.00  0.00           O  
ATOM   4793  CB  GLU A 301       5.490  10.131 -33.667  1.00  0.00           C  
ATOM   4794  CG  GLU A 301       4.759  11.385 -33.433  1.00  0.00           C  
ATOM   4795  CD  GLU A 301       3.579  11.092 -32.637  1.00  0.00           C  
ATOM   4796  OE1 GLU A 301       3.469   9.995 -32.133  1.00  0.00           O  
ATOM   4797  OE2 GLU A 301       2.703  11.898 -32.573  1.00  0.00           O  
ATOM   4798  H   GLU A 301       5.256  10.529 -36.216  1.00  0.00           H  
ATOM   4799  HA  GLU A 301       7.332  11.014 -34.332  1.00  0.00           H  
ATOM   4800 1HB  GLU A 301       4.769   9.424 -34.064  1.00  0.00           H  
ATOM   4801 2HB  GLU A 301       5.823   9.745 -32.704  1.00  0.00           H  
ATOM   4802 1HG  GLU A 301       5.389  12.094 -32.899  1.00  0.00           H  
ATOM   4803 2HG  GLU A 301       4.465  11.832 -34.383  1.00  0.00           H  
ATOM   4804  N   GLN A 302       7.021   7.882 -35.231  1.00  0.00           N  
ATOM   4805  CA  GLN A 302       7.660   6.590 -35.143  1.00  0.00           C  
ATOM   4806  C   GLN A 302       9.149   6.712 -35.486  1.00  0.00           C  
ATOM   4807  O   GLN A 302       9.980   5.994 -34.927  1.00  0.00           O  
ATOM   4808  CB  GLN A 302       6.949   5.598 -36.059  1.00  0.00           C  
ATOM   4809  CG  GLN A 302       7.410   4.203 -35.878  1.00  0.00           C  
ATOM   4810  CD  GLN A 302       6.714   3.204 -36.759  1.00  0.00           C  
ATOM   4811  OE1 GLN A 302       5.504   3.285 -36.999  1.00  0.00           O  
ATOM   4812  NE2 GLN A 302       7.485   2.245 -37.270  1.00  0.00           N  
ATOM   4813  H   GLN A 302       6.272   8.034 -35.890  1.00  0.00           H  
ATOM   4814  HA  GLN A 302       7.589   6.226 -34.119  1.00  0.00           H  
ATOM   4815 1HB  GLN A 302       5.877   5.630 -35.874  1.00  0.00           H  
ATOM   4816 2HB  GLN A 302       7.115   5.880 -37.099  1.00  0.00           H  
ATOM   4817 1HG  GLN A 302       8.457   4.157 -36.053  1.00  0.00           H  
ATOM   4818 2HG  GLN A 302       7.191   3.933 -34.855  1.00  0.00           H  
ATOM   4819 1HE2 GLN A 302       7.091   1.550 -37.870  1.00  0.00           H  
ATOM   4820 2HE2 GLN A 302       8.490   2.228 -37.060  1.00  0.00           H  
ATOM   4821  N   ARG A 303       9.491   7.610 -36.427  1.00  0.00           N  
ATOM   4822  CA  ARG A 303      10.870   7.774 -36.882  1.00  0.00           C  
ATOM   4823  C   ARG A 303      11.688   8.348 -35.742  1.00  0.00           C  
ATOM   4824  O   ARG A 303      12.833   7.956 -35.508  1.00  0.00           O  
ATOM   4825  CB  ARG A 303      10.934   8.730 -38.053  1.00  0.00           C  
ATOM   4826  CG  ARG A 303      10.240   8.229 -39.305  1.00  0.00           C  
ATOM   4827  CD  ARG A 303      10.348   9.184 -40.423  1.00  0.00           C  
ATOM   4828  NE  ARG A 303       9.470   8.825 -41.508  1.00  0.00           N  
ATOM   4829  CZ  ARG A 303       9.745   7.923 -42.468  1.00  0.00           C  
ATOM   4830  NH1 ARG A 303      10.895   7.282 -42.471  1.00  0.00           N  
ATOM   4831  NH2 ARG A 303       8.855   7.683 -43.409  1.00  0.00           N  
ATOM   4832  H   ARG A 303       8.788   8.235 -36.810  1.00  0.00           H  
ATOM   4833  HA  ARG A 303      11.274   6.805 -37.170  1.00  0.00           H  
ATOM   4834 1HB  ARG A 303      10.491   9.682 -37.781  1.00  0.00           H  
ATOM   4835 2HB  ARG A 303      11.975   8.924 -38.307  1.00  0.00           H  
ATOM   4836 1HG  ARG A 303      10.677   7.281 -39.616  1.00  0.00           H  
ATOM   4837 2HG  ARG A 303       9.177   8.089 -39.088  1.00  0.00           H  
ATOM   4838 1HD  ARG A 303      10.090  10.184 -40.089  1.00  0.00           H  
ATOM   4839 2HD  ARG A 303      11.362   9.180 -40.800  1.00  0.00           H  
ATOM   4840  HE  ARG A 303       8.559   9.315 -41.537  1.00  0.00           H  
ATOM   4841 1HH1 ARG A 303      11.578   7.466 -41.752  1.00  0.00           H  
ATOM   4842 2HH1 ARG A 303      11.096   6.611 -43.197  1.00  0.00           H  
ATOM   4843 1HH2 ARG A 303       7.972   8.178 -43.404  1.00  0.00           H  
ATOM   4844 2HH2 ARG A 303       9.054   7.011 -44.130  1.00  0.00           H  
ATOM   4845  N   LEU A 304      11.050   9.262 -35.002  1.00  0.00           N  
ATOM   4846  CA  LEU A 304      11.684   9.880 -33.847  1.00  0.00           C  
ATOM   4847  C   LEU A 304      12.015   8.798 -32.835  1.00  0.00           C  
ATOM   4848  O   LEU A 304      13.157   8.693 -32.374  1.00  0.00           O  
ATOM   4849  CB  LEU A 304      10.734  10.912 -33.211  1.00  0.00           C  
ATOM   4850  CG  LEU A 304      11.192  11.569 -31.950  1.00  0.00           C  
ATOM   4851  CD1 LEU A 304      12.443  12.384 -32.205  1.00  0.00           C  
ATOM   4852  CD2 LEU A 304      10.097  12.426 -31.428  1.00  0.00           C  
ATOM   4853  H   LEU A 304      10.108   9.536 -35.283  1.00  0.00           H  
ATOM   4854  HA  LEU A 304      12.597  10.367 -34.151  1.00  0.00           H  
ATOM   4855 1HB  LEU A 304      10.542  11.686 -33.924  1.00  0.00           H  
ATOM   4856 2HB  LEU A 304       9.805  10.436 -32.978  1.00  0.00           H  
ATOM   4857  HG  LEU A 304      11.410  10.804 -31.222  1.00  0.00           H  
ATOM   4858 1HD1 LEU A 304      12.755  12.857 -31.290  1.00  0.00           H  
ATOM   4859 2HD1 LEU A 304      13.234  11.730 -32.568  1.00  0.00           H  
ATOM   4860 3HD1 LEU A 304      12.236  13.143 -32.930  1.00  0.00           H  
ATOM   4861 1HD2 LEU A 304      10.414  12.895 -30.493  1.00  0.00           H  
ATOM   4862 2HD2 LEU A 304       9.867  13.192 -32.162  1.00  0.00           H  
ATOM   4863 3HD2 LEU A 304       9.213  11.812 -31.248  1.00  0.00           H  
ATOM   4864  N   LEU A 305      11.035   7.947 -32.536  1.00  0.00           N  
ATOM   4865  CA  LEU A 305      11.249   6.891 -31.557  1.00  0.00           C  
ATOM   4866  C   LEU A 305      12.287   5.862 -32.038  1.00  0.00           C  
ATOM   4867  O   LEU A 305      13.083   5.362 -31.232  1.00  0.00           O  
ATOM   4868  CB  LEU A 305       9.932   6.221 -31.214  1.00  0.00           C  
ATOM   4869  CG  LEU A 305       8.919   7.104 -30.457  1.00  0.00           C  
ATOM   4870  CD1 LEU A 305       7.716   6.322 -30.277  1.00  0.00           C  
ATOM   4871  CD2 LEU A 305       9.480   7.575 -29.126  1.00  0.00           C  
ATOM   4872  H   LEU A 305      10.116   8.073 -32.967  1.00  0.00           H  
ATOM   4873  HA  LEU A 305      11.629   7.352 -30.650  1.00  0.00           H  
ATOM   4874 1HB  LEU A 305       9.459   5.913 -32.148  1.00  0.00           H  
ATOM   4875 2HB  LEU A 305      10.130   5.339 -30.628  1.00  0.00           H  
ATOM   4876  HG  LEU A 305       8.669   7.975 -31.072  1.00  0.00           H  
ATOM   4877 1HD1 LEU A 305       6.959   6.909 -29.769  1.00  0.00           H  
ATOM   4878 2HD1 LEU A 305       7.359   6.010 -31.246  1.00  0.00           H  
ATOM   4879 3HD1 LEU A 305       7.978   5.453 -29.679  1.00  0.00           H  
ATOM   4880 1HD2 LEU A 305       8.739   8.192 -28.615  1.00  0.00           H  
ATOM   4881 2HD2 LEU A 305       9.726   6.720 -28.509  1.00  0.00           H  
ATOM   4882 3HD2 LEU A 305      10.364   8.154 -29.313  1.00  0.00           H  
ATOM   4883  N   HIS A 306      12.334   5.582 -33.350  1.00  0.00           N  
ATOM   4884  CA  HIS A 306      13.348   4.655 -33.844  1.00  0.00           C  
ATOM   4885  C   HIS A 306      14.734   5.247 -33.622  1.00  0.00           C  
ATOM   4886  O   HIS A 306      15.650   4.552 -33.164  1.00  0.00           O  
ATOM   4887  CB  HIS A 306      13.204   4.380 -35.360  1.00  0.00           C  
ATOM   4888  CG  HIS A 306      12.156   3.397 -35.811  1.00  0.00           C  
ATOM   4889  ND1 HIS A 306      12.227   2.058 -35.515  1.00  0.00           N  
ATOM   4890  CD2 HIS A 306      11.052   3.554 -36.573  1.00  0.00           C  
ATOM   4891  CE1 HIS A 306      11.204   1.426 -36.071  1.00  0.00           C  
ATOM   4892  NE2 HIS A 306      10.465   2.312 -36.715  1.00  0.00           N  
ATOM   4893  H   HIS A 306      11.650   5.981 -33.991  1.00  0.00           H  
ATOM   4894  HA  HIS A 306      13.288   3.713 -33.309  1.00  0.00           H  
ATOM   4895 1HB  HIS A 306      12.992   5.324 -35.857  1.00  0.00           H  
ATOM   4896 2HB  HIS A 306      14.163   4.033 -35.742  1.00  0.00           H  
ATOM   4897  HD1 HIS A 306      12.964   1.622 -34.993  1.00  0.00           H  
ATOM   4898  HD2 HIS A 306      10.607   4.426 -37.048  1.00  0.00           H  
ATOM   4899  HE1 HIS A 306      11.082   0.350 -35.948  1.00  0.00           H  
ATOM   4900  N   ALA A 307      14.890   6.540 -33.910  1.00  0.00           N  
ATOM   4901  CA  ALA A 307      16.167   7.205 -33.714  1.00  0.00           C  
ATOM   4902  C   ALA A 307      16.573   7.191 -32.244  1.00  0.00           C  
ATOM   4903  O   ALA A 307      17.745   7.003 -31.916  1.00  0.00           O  
ATOM   4904  CB  ALA A 307      16.099   8.617 -34.217  1.00  0.00           C  
ATOM   4905  H   ALA A 307      14.104   7.071 -34.293  1.00  0.00           H  
ATOM   4906  HA  ALA A 307      16.921   6.665 -34.283  1.00  0.00           H  
ATOM   4907 1HB  ALA A 307      17.074   9.085 -34.089  1.00  0.00           H  
ATOM   4908 2HB  ALA A 307      15.829   8.609 -35.274  1.00  0.00           H  
ATOM   4909 3HB  ALA A 307      15.348   9.171 -33.655  1.00  0.00           H  
ATOM   4910  N   MET A 308      15.606   7.361 -31.343  1.00  0.00           N  
ATOM   4911  CA  MET A 308      15.900   7.326 -29.914  1.00  0.00           C  
ATOM   4912  C   MET A 308      16.456   5.977 -29.500  1.00  0.00           C  
ATOM   4913  O   MET A 308      17.431   5.884 -28.743  1.00  0.00           O  
ATOM   4914  CB  MET A 308      14.654   7.643 -29.126  1.00  0.00           C  
ATOM   4915  CG  MET A 308      14.254   9.008 -29.253  1.00  0.00           C  
ATOM   4916  SD  MET A 308      12.777   9.389 -28.441  1.00  0.00           S  
ATOM   4917  CE  MET A 308      12.911  11.093 -28.774  1.00  0.00           C  
ATOM   4918  H   MET A 308      14.653   7.549 -31.661  1.00  0.00           H  
ATOM   4919  HA  MET A 308      16.653   8.080 -29.705  1.00  0.00           H  
ATOM   4920 1HB  MET A 308      13.837   7.004 -29.440  1.00  0.00           H  
ATOM   4921 2HB  MET A 308      14.831   7.470 -28.095  1.00  0.00           H  
ATOM   4922 1HG  MET A 308      15.021   9.630 -28.868  1.00  0.00           H  
ATOM   4923 2HG  MET A 308      14.138   9.247 -30.291  1.00  0.00           H  
ATOM   4924 1HE  MET A 308      12.042  11.630 -28.435  1.00  0.00           H  
ATOM   4925 2HE  MET A 308      13.769  11.468 -28.287  1.00  0.00           H  
ATOM   4926 3HE  MET A 308      13.030  11.221 -29.806  1.00  0.00           H  
ATOM   4927  N   GLY A 309      15.840   4.916 -30.008  1.00  0.00           N  
ATOM   4928  CA  GLY A 309      16.288   3.564 -29.719  1.00  0.00           C  
ATOM   4929  C   GLY A 309      17.722   3.379 -30.206  1.00  0.00           C
[truncated: 130,322 more chars]
