# Supplementary material for: The transformative power of transformers in protein structure prediction
Source: Proc Natl Acad Sci U S A. 2023 Jul 31;120(32):e2303499120. doi: 10.1073/pnas.2303499120 (PMC10410766; doi:10.1073/pnas.2303499120)
Supplement: Supplementary file 2 — Dataset S01 (GZ) [file pnas.2303499120.sd01.gz › SI_Data/predicted_structures/RoseTTAFold/T1175.pdb]

HEADER                                            27-DEC-22   XXXX              
EXPDTA    THEORETICAL MODEL                                                     
REMARK 220                                                                      
REMARK 220 EXPERIMENTAL DETAILS                                                 
REMARK 220  EXPERIMENT TYPE                : THEORETICAL MODELLING              
REMARK 220  DATE OF DATA COLLECTION        : 27-DEC-22                          
REMARK 220                                                                      
REMARK 220 REMARK: MODEL GENERATED BY ROSETTA                                   
REMARK 220  VERSION 2022.39+release.d8d9982                                     
ATOM      1  N   LYS A   1      -0.504   0.248  -1.878  1.00  0.00           N  
ATOM      2  CA  LYS A   1       0.359   0.845  -0.867  1.00  0.00           C  
ATOM      3  C   LYS A   1       0.674   2.294  -1.194  1.00  0.00           C  
ATOM      4  O   LYS A   1       0.862   2.642  -2.367  1.00  0.00           O  
ATOM      5  CB  LYS A   1       1.680   0.079  -0.754  1.00  0.00           C  
ATOM      6  CG  LYS A   1       1.570  -1.354  -0.251  1.00  0.00           C  
ATOM      7  CD  LYS A   1       2.957  -1.993  -0.142  1.00  0.00           C  
ATOM      8  CE  LYS A   1       2.883  -3.436   0.341  1.00  0.00           C  
ATOM      9  NZ  LYS A   1       4.234  -4.057   0.427  1.00  0.00           N  
ATOM     10 1H   LYS A   1      -1.234  -0.283  -1.426  1.00  0.00           H  
ATOM     11 2H   LYS A   1      -0.918   0.981  -2.436  1.00  0.00           H  
ATOM     12 3H   LYS A   1       0.039  -0.362  -2.471  1.00  0.00           H  
ATOM     13  HA  LYS A   1      -0.157   0.818   0.094  1.00  0.00           H  
ATOM     14 1HB  LYS A   1       2.166   0.051  -1.733  1.00  0.00           H  
ATOM     15 2HB  LYS A   1       2.349   0.619  -0.081  1.00  0.00           H  
ATOM     16 1HG  LYS A   1       1.095  -1.363   0.731  1.00  0.00           H  
ATOM     17 2HG  LYS A   1       0.960  -1.939  -0.938  1.00  0.00           H  
ATOM     18 1HD  LYS A   1       3.444  -1.973  -1.122  1.00  0.00           H  
ATOM     19 2HD  LYS A   1       3.567  -1.420   0.555  1.00  0.00           H  
ATOM     20 1HE  LYS A   1       2.418  -3.460   1.325  1.00  0.00           H  
ATOM     21 2HE  LYS A   1       2.274  -4.013  -0.354  1.00  0.00           H  
ATOM     22 1HZ  LYS A   1       4.149  -5.010   0.746  1.00  0.00           H  
ATOM     23 2HZ  LYS A   1       4.667  -4.044  -0.491  1.00  0.00           H  
ATOM     24 3HZ  LYS A   1       4.805  -3.535   1.075  1.00  0.00           H  
ATOM     25  N   GLU A   2       0.766   3.117  -0.142  1.00  0.00           N  
ATOM     26  CA  GLU A   2       1.107   4.535  -0.262  1.00  0.00           C  
ATOM     27  C   GLU A   2       2.005   4.955   0.903  1.00  0.00           C  
ATOM     28  O   GLU A   2       1.732   4.625   2.059  1.00  0.00           O  
ATOM     29  CB  GLU A   2      -0.158   5.421  -0.314  1.00  0.00           C  
ATOM     30  CG  GLU A   2       0.113   6.952  -0.543  1.00  0.00           C  
ATOM     31  CD  GLU A   2      -1.157   7.761  -0.804  1.00  0.00           C  
ATOM     32  OE1 GLU A   2      -2.197   7.150  -0.934  1.00  0.00           O  
ATOM     33  OE2 GLU A   2      -1.087   8.971  -0.916  1.00  0.00           O  
ATOM     34  H   GLU A   2       0.597   2.755   0.786  1.00  0.00           H  
ATOM     35  HA  GLU A   2       1.655   4.669  -1.181  1.00  0.00           H  
ATOM     36 1HB  GLU A   2      -0.829   5.066  -1.086  1.00  0.00           H  
ATOM     37 2HB  GLU A   2      -0.689   5.331   0.632  1.00  0.00           H  
ATOM     38 1HG  GLU A   2       0.612   7.356   0.336  1.00  0.00           H  
ATOM     39 2HG  GLU A   2       0.791   7.069  -1.390  1.00  0.00           H  
ATOM     40  N   ASN A   3       3.080   5.673   0.583  1.00  0.00           N  
ATOM     41  CA  ASN A   3       4.053   6.140   1.564  1.00  0.00           C  
ATOM     42  C   ASN A   3       4.213   7.653   1.546  1.00  0.00           C  
ATOM     43  O   ASN A   3       4.102   8.287   0.500  1.00  0.00           O  
ATOM     44  CB  ASN A   3       5.399   5.498   1.287  1.00  0.00           C  
ATOM     45  CG  ASN A   3       5.378   3.996   1.451  1.00  0.00           C  
ATOM     46  OD1 ASN A   3       5.306   3.479   2.572  1.00  0.00           O  
ATOM     47  ND2 ASN A   3       5.441   3.284   0.351  1.00  0.00           N  
ATOM     48  H   ASN A   3       3.226   5.884  -0.400  1.00  0.00           H  
ATOM     49  HA  ASN A   3       3.710   5.857   2.561  1.00  0.00           H  
ATOM     50 1HB  ASN A   3       5.706   5.733   0.271  1.00  0.00           H  
ATOM     51 2HB  ASN A   3       6.147   5.922   1.960  1.00  0.00           H  
ATOM     52 1HD2 ASN A   3       5.432   2.285   0.398  1.00  0.00           H  
ATOM     53 2HD2 ASN A   3       5.502   3.737  -0.538  1.00  0.00           H  
ATOM     54  N   LYS A   4       4.512   8.255   2.692  1.00  0.00           N  
ATOM     55  CA  LYS A   4       4.790   9.689   2.672  1.00  0.00           C  
ATOM     56  C   LYS A   4       6.264   9.917   2.362  1.00  0.00           C  
ATOM     57  O   LYS A   4       7.119   9.195   2.876  1.00  0.00           O  
ATOM     58  CB  LYS A   4       4.428  10.354   4.009  1.00  0.00           C  
ATOM     59  CG  LYS A   4       2.937  10.336   4.361  1.00  0.00           C  
ATOM     60  CD  LYS A   4       2.664  11.095   5.667  1.00  0.00           C  
ATOM     61  CE  LYS A   4       1.183  11.068   6.042  1.00  0.00           C  
ATOM     62  NZ  LYS A   4       0.921  11.810   7.316  1.00  0.00           N  
ATOM     63  H   LYS A   4       4.575   7.729   3.553  1.00  0.00           H  
ATOM     64  HA  LYS A   4       4.209  10.156   1.885  1.00  0.00           H  
ATOM     65 1HB  LYS A   4       4.971   9.865   4.816  1.00  0.00           H  
ATOM     66 2HB  LYS A   4       4.749  11.400   3.987  1.00  0.00           H  
ATOM     67 1HG  LYS A   4       2.367  10.802   3.570  1.00  0.00           H  
ATOM     68 2HG  LYS A   4       2.601   9.305   4.465  1.00  0.00           H  
ATOM     69 1HD  LYS A   4       3.244  10.655   6.479  1.00  0.00           H  
ATOM     70 2HD  LYS A   4       2.968  12.139   5.550  1.00  0.00           H  
ATOM     71 1HE  LYS A   4       0.602  11.526   5.243  1.00  0.00           H  
ATOM     72 2HE  LYS A   4       0.864  10.034   6.165  1.00  0.00           H  
ATOM     73 1HZ  LYS A   4      -0.061  11.778   7.536  1.00  0.00           H  
ATOM     74 2HZ  LYS A   4       1.448  11.392   8.066  1.00  0.00           H  
ATOM     75 3HZ  LYS A   4       1.213  12.798   7.198  1.00  0.00           H  
ATOM     76  N   LEU A   5       6.558  10.923   1.544  1.00  0.00           N  
ATOM     77  CA  LEU A   5       7.935  11.296   1.236  1.00  0.00           C  
ATOM     78  C   LEU A   5       8.309  12.611   1.925  1.00  0.00           C  
ATOM     79  O   LEU A   5       9.435  12.788   2.396  1.00  0.00           O  
ATOM     80  CB  LEU A   5       8.120  11.457  -0.276  1.00  0.00           C  
ATOM     81  CG  LEU A   5       7.860  10.227  -1.146  1.00  0.00           C  
ATOM     82  CD1 LEU A   5       8.042  10.623  -2.593  1.00  0.00           C  
ATOM     83  CD2 LEU A   5       8.816   9.128  -0.760  1.00  0.00           C  
ATOM     84  H   LEU A   5       5.810  11.460   1.122  1.00  0.00           H  
ATOM     85  HA  LEU A   5       8.601  10.513   1.597  1.00  0.00           H  
ATOM     86 1HB  LEU A   5       7.447  12.244  -0.614  1.00  0.00           H  
ATOM     87 2HB  LEU A   5       9.141  11.784  -0.464  1.00  0.00           H  
ATOM     88  HG  LEU A   5       6.834   9.877  -1.009  1.00  0.00           H  
ATOM     89 1HD1 LEU A   5       7.879   9.768  -3.241  1.00  0.00           H  
ATOM     90 2HD1 LEU A   5       7.348  11.398  -2.852  1.00  0.00           H  
ATOM     91 3HD1 LEU A   5       9.050  10.990  -2.719  1.00  0.00           H  
ATOM     92 1HD2 LEU A   5       8.640   8.256  -1.383  1.00  0.00           H  
ATOM     93 2HD2 LEU A   5       9.841   9.474  -0.900  1.00  0.00           H  
ATOM     94 3HD2 LEU A   5       8.661   8.864   0.290  1.00  0.00           H  
ATOM     95  N   TYR A   6       7.345  13.530   1.970  1.00  0.00           N  
ATOM     96  CA  TYR A   6       7.538  14.868   2.529  1.00  0.00           C  
ATOM     97  C   TYR A   6       6.284  15.417   3.174  1.00  0.00           C  
ATOM     98  O   TYR A   6       5.193  15.305   2.622  1.00  0.00           O  
ATOM     99  CB  TYR A   6       7.964  15.812   1.413  1.00  0.00           C  
ATOM    100  CG  TYR A   6       8.132  17.276   1.740  1.00  0.00           C  
ATOM    101  CD1 TYR A   6       9.292  17.742   2.319  1.00  0.00           C  
ATOM    102  CD2 TYR A   6       7.104  18.171   1.416  1.00  0.00           C  
ATOM    103  CE1 TYR A   6       9.428  19.086   2.578  1.00  0.00           C  
ATOM    104  CE2 TYR A   6       7.251  19.509   1.678  1.00  0.00           C  
ATOM    105  CZ  TYR A   6       8.406  19.961   2.256  1.00  0.00           C  
ATOM    106  OH  TYR A   6       8.564  21.284   2.524  1.00  0.00           O  
ATOM    107  H   TYR A   6       6.452  13.299   1.546  1.00  0.00           H  
ATOM    108  HA  TYR A   6       8.317  14.816   3.291  1.00  0.00           H  
ATOM    109 1HB  TYR A   6       8.901  15.450   0.991  1.00  0.00           H  
ATOM    110 2HB  TYR A   6       7.236  15.762   0.645  1.00  0.00           H  
ATOM    111  HD1 TYR A   6      10.100  17.051   2.567  1.00  0.00           H  
ATOM    112  HD2 TYR A   6       6.187  17.809   0.957  1.00  0.00           H  
ATOM    113  HE1 TYR A   6      10.343  19.467   3.037  1.00  0.00           H  
ATOM    114  HE2 TYR A   6       6.459  20.207   1.432  1.00  0.00           H  
ATOM    115  HH  TYR A   6       9.173  21.383   3.300  1.00  0.00           H  
ATOM    116  N   GLN A   7       6.434  16.045   4.329  1.00  0.00           N  
ATOM    117  CA  GLN A   7       5.317  16.737   4.958  1.00  0.00           C  
ATOM    118  C   GLN A   7       5.858  17.899   5.774  1.00  0.00           C  
ATOM    119  O   GLN A   7       6.646  17.693   6.701  1.00  0.00           O  
ATOM    120  CB  GLN A   7       4.515  15.776   5.841  1.00  0.00           C  
ATOM    121  CG  GLN A   7       3.274  16.381   6.469  1.00  0.00           C  
ATOM    122  CD  GLN A   7       2.505  15.357   7.300  1.00  0.00           C  
ATOM    123  OE1 GLN A   7       1.738  14.514   6.772  1.00  0.00           O  
ATOM    124  NE2 GLN A   7       2.704  15.422   8.617  1.00  0.00           N  
ATOM    125  H   GLN A   7       7.346  16.085   4.762  1.00  0.00           H  
ATOM    126  HA  GLN A   7       4.666  17.143   4.187  1.00  0.00           H  
ATOM    127 1HB  GLN A   7       4.204  14.915   5.251  1.00  0.00           H  
ATOM    128 2HB  GLN A   7       5.151  15.408   6.646  1.00  0.00           H  
ATOM    129 1HG  GLN A   7       3.571  17.207   7.117  1.00  0.00           H  
ATOM    130 2HG  GLN A   7       2.624  16.748   5.671  1.00  0.00           H  
ATOM    131 1HE2 GLN A   7       2.239  14.793   9.239  1.00  0.00           H  
ATOM    132 2HE2 GLN A   7       3.328  16.114   8.992  1.00  0.00           H  
ATOM    133  N   GLU A   8       5.430  19.114   5.446  1.00  0.00           N  
ATOM    134  CA  GLU A   8       5.944  20.284   6.156  1.00  0.00           C  
ATOM    135  C   GLU A   8       5.054  21.516   5.998  1.00  0.00           C  
ATOM    136  O   GLU A   8       4.435  21.713   4.948  1.00  0.00           O  
ATOM    137  CB  GLU A   8       7.375  20.564   5.671  1.00  0.00           C  
ATOM    138  CG  GLU A   8       8.155  21.644   6.406  1.00  0.00           C  
ATOM    139  CD  GLU A   8       9.646  21.653   6.038  1.00  0.00           C  
ATOM    140  OE1 GLU A   8      10.003  21.449   4.889  1.00  0.00           O  
ATOM    141  OE2 GLU A   8      10.432  21.859   6.934  1.00  0.00           O  
ATOM    142  H   GLU A   8       4.786  19.220   4.659  1.00  0.00           H  
ATOM    143  HA  GLU A   8       5.987  20.042   7.218  1.00  0.00           H  
ATOM    144 1HB  GLU A   8       7.967  19.651   5.681  1.00  0.00           H  
ATOM    145 2HB  GLU A   8       7.307  20.894   4.651  1.00  0.00           H  
ATOM    146 1HG  GLU A   8       7.732  22.615   6.152  1.00  0.00           H  
ATOM    147 2HG  GLU A   8       8.045  21.498   7.478  1.00  0.00           H  
ATOM    148  N   LYS A   9       4.984  22.353   7.037  1.00  0.00           N  
ATOM    149  CA  LYS A   9       4.259  23.618   6.894  1.00  0.00           C  
ATOM    150  C   LYS A   9       5.192  24.565   6.176  1.00  0.00           C  
ATOM    151  O   LYS A   9       6.290  24.832   6.666  1.00  0.00           O  
ATOM    152  CB  LYS A   9       3.843  24.200   8.240  1.00  0.00           C  
ATOM    153  CG  LYS A   9       2.982  25.452   8.115  1.00  0.00           C  
ATOM    154  CD  LYS A   9       2.524  25.959   9.469  1.00  0.00           C  
ATOM    155  CE  LYS A   9       1.625  27.168   9.312  1.00  0.00           C  
ATOM    156  NZ  LYS A   9       1.178  27.704  10.624  1.00  0.00           N  
ATOM    157  H   LYS A   9       5.472  22.139   7.895  1.00  0.00           H  
ATOM    158  HA  LYS A   9       3.373  23.474   6.289  1.00  0.00           H  
ATOM    159 1HB  LYS A   9       3.258  23.457   8.787  1.00  0.00           H  
ATOM    160 2HB  LYS A   9       4.725  24.440   8.832  1.00  0.00           H  
ATOM    161 1HG  LYS A   9       3.542  26.236   7.605  1.00  0.00           H  
ATOM    162 2HG  LYS A   9       2.100  25.213   7.508  1.00  0.00           H  
ATOM    163 1HD  LYS A   9       1.970  25.169   9.976  1.00  0.00           H  
ATOM    164 2HD  LYS A   9       3.388  26.227  10.073  1.00  0.00           H  
ATOM    165 1HE  LYS A   9       2.160  27.948   8.770  1.00  0.00           H  
ATOM    166 2HE  LYS A   9       0.750  26.878   8.735  1.00  0.00           H  
ATOM    167 1HZ  LYS A   9       0.573  28.507  10.473  1.00  0.00           H  
ATOM    168 2HZ  LYS A   9       0.670  26.989  11.122  1.00  0.00           H  
ATOM    169 3HZ  LYS A   9       1.981  27.986  11.163  1.00  0.00           H  
ATOM    170  N   VAL A  10       4.816  25.012   4.985  1.00  0.00           N  
ATOM    171  CA  VAL A  10       5.761  25.810   4.222  1.00  0.00           C  
ATOM    172  C   VAL A  10       5.158  26.813   3.237  1.00  0.00           C  
ATOM    173  O   VAL A  10       4.253  26.511   2.454  1.00  0.00           O  
ATOM    174  CB  VAL A  10       6.768  24.854   3.540  1.00  0.00           C  
ATOM    175  CG1 VAL A  10       6.046  23.868   2.647  1.00  0.00           C  
ATOM    176  CG2 VAL A  10       7.755  25.670   2.757  1.00  0.00           C  
ATOM    177  H   VAL A  10       3.874  24.820   4.633  1.00  0.00           H  
ATOM    178  HA  VAL A  10       6.337  26.390   4.943  1.00  0.00           H  
ATOM    179  HB  VAL A  10       7.304  24.278   4.298  1.00  0.00           H  
ATOM    180 1HG1 VAL A  10       6.765  23.198   2.174  1.00  0.00           H  
ATOM    181 2HG1 VAL A  10       5.357  23.285   3.246  1.00  0.00           H  
ATOM    182 3HG1 VAL A  10       5.496  24.377   1.909  1.00  0.00           H  
ATOM    183 1HG2 VAL A  10       8.456  25.010   2.290  1.00  0.00           H  
ATOM    184 2HG2 VAL A  10       7.253  26.236   2.002  1.00  0.00           H  
ATOM    185 3HG2 VAL A  10       8.279  26.349   3.423  1.00  0.00           H  
ATOM    186  N   ASN A  11       5.757  27.999   3.204  1.00  0.00           N  
ATOM    187  CA  ASN A  11       5.312  29.084   2.342  1.00  0.00           C  
ATOM    188  C   ASN A  11       5.807  28.959   0.906  1.00  0.00           C  
ATOM    189  O   ASN A  11       6.701  29.689   0.489  1.00  0.00           O  
ATOM    190  CB  ASN A  11       5.752  30.411   2.920  1.00  0.00           C  
ATOM    191  CG  ASN A  11       5.066  30.720   4.224  1.00  0.00           C  
ATOM    192  OD1 ASN A  11       3.866  30.474   4.382  1.00  0.00           O  
ATOM    193  ND2 ASN A  11       5.807  31.251   5.163  1.00  0.00           N  
ATOM    194  H   ASN A  11       6.523  28.169   3.840  1.00  0.00           H  
ATOM    195  HA  ASN A  11       4.221  29.063   2.307  1.00  0.00           H  
ATOM    196 1HB  ASN A  11       6.830  30.397   3.078  1.00  0.00           H  
ATOM    197 2HB  ASN A  11       5.535  31.208   2.207  1.00  0.00           H  
ATOM    198 1HD2 ASN A  11       5.403  31.475   6.051  1.00  0.00           H  
ATOM    199 2HD2 ASN A  11       6.775  31.435   4.995  1.00  0.00           H  
ATOM    200  N   ILE A  12       5.231  28.016   0.177  1.00  0.00           N  
ATOM    201  CA  ILE A  12       5.609  27.751  -1.212  1.00  0.00           C  
ATOM    202  C   ILE A  12       4.851  28.590  -2.218  1.00  0.00           C  
ATOM    203  O   ILE A  12       3.624  28.630  -2.197  1.00  0.00           O  
ATOM    204  CB  ILE A  12       5.373  26.271  -1.562  1.00  0.00           C  
ATOM    205  CG1 ILE A  12       6.154  25.473  -0.682  1.00  0.00           C  
ATOM    206  CG2 ILE A  12       5.687  25.956  -2.975  1.00  0.00           C  
ATOM    207  CD1 ILE A  12       7.588  25.757  -0.785  1.00  0.00           C  
ATOM    208  H   ILE A  12       4.525  27.447   0.648  1.00  0.00           H  
ATOM    209  HA  ILE A  12       6.669  27.973  -1.323  1.00  0.00           H  
ATOM    210  HB  ILE A  12       4.327  26.030  -1.376  1.00  0.00           H  
ATOM    211 1HG1 ILE A  12       5.832  25.687   0.301  1.00  0.00           H  
ATOM    212 2HG1 ILE A  12       5.997  24.418  -0.893  1.00  0.00           H  
ATOM    213 1HG2 ILE A  12       5.500  24.901  -3.173  1.00  0.00           H  
ATOM    214 2HG2 ILE A  12       5.062  26.552  -3.614  1.00  0.00           H  
ATOM    215 3HG2 ILE A  12       6.734  26.182  -3.167  1.00  0.00           H  
ATOM    216 1HD1 ILE A  12       8.082  25.143  -0.090  1.00  0.00           H  
ATOM    217 2HD1 ILE A  12       7.932  25.541  -1.784  1.00  0.00           H  
ATOM    218 3HD1 ILE A  12       7.776  26.802  -0.556  1.00  0.00           H  
ATOM    219  N   ASP A  13       5.591  29.263  -3.096  1.00  0.00           N  
ATOM    220  CA  ASP A  13       4.977  30.023  -4.177  1.00  0.00           C  
ATOM    221  C   ASP A  13       4.928  29.171  -5.441  1.00  0.00           C  
ATOM    222  O   ASP A  13       4.061  29.369  -6.297  1.00  0.00           O  
ATOM    223  CB  ASP A  13       5.720  31.331  -4.478  1.00  0.00           C  
ATOM    224  CG  ASP A  13       5.687  32.377  -3.336  1.00  0.00           C  
ATOM    225  OD1 ASP A  13       4.714  32.446  -2.626  1.00  0.00           O  
ATOM    226  OD2 ASP A  13       6.633  33.135  -3.196  1.00  0.00           O  
ATOM    227  H   ASP A  13       6.607  29.194  -3.028  1.00  0.00           H  
ATOM    228  HA  ASP A  13       3.952  30.265  -3.895  1.00  0.00           H  
ATOM    229 1HB  ASP A  13       6.768  31.094  -4.692  1.00  0.00           H  
ATOM    230 2HB  ASP A  13       5.303  31.783  -5.376  1.00  0.00           H  
ATOM    231  N   LYS A  14       5.885  28.243  -5.560  1.00  0.00           N  
ATOM    232  CA  LYS A  14       6.009  27.413  -6.760  1.00  0.00           C  
ATOM    233  C   LYS A  14       6.389  25.957  -6.480  1.00  0.00           C  
ATOM    234  O   LYS A  14       7.199  25.669  -5.606  1.00  0.00           O  
ATOM    235  CB  LYS A  14       7.043  28.018  -7.714  1.00  0.00           C  
ATOM    236  CG  LYS A  14       7.226  27.230  -9.018  1.00  0.00           C  
ATOM    237  CD  LYS A  14       8.169  27.921  -9.983  1.00  0.00           C  
ATOM    238  CE  LYS A  14       9.579  27.905  -9.433  1.00  0.00           C  
ATOM    239  NZ  LYS A  14      10.583  28.303 -10.430  1.00  0.00           N  
ATOM    240  H   LYS A  14       6.570  28.146  -4.809  1.00  0.00           H  
ATOM    241  HA  LYS A  14       5.042  27.399  -7.263  1.00  0.00           H  
ATOM    242 1HB  LYS A  14       6.751  29.037  -7.970  1.00  0.00           H  
ATOM    243 2HB  LYS A  14       8.012  28.066  -7.214  1.00  0.00           H  
ATOM    244 1HG  LYS A  14       7.662  26.248  -8.806  1.00  0.00           H  
ATOM    245 2HG  LYS A  14       6.262  27.077  -9.502  1.00  0.00           H  
ATOM    246 1HD  LYS A  14       8.161  27.376 -10.933  1.00  0.00           H  
ATOM    247 2HD  LYS A  14       7.849  28.947 -10.159  1.00  0.00           H  
ATOM    248 1HE  LYS A  14       9.634  28.583  -8.584  1.00  0.00           H  
ATOM    249 2HE  LYS A  14       9.805  26.911  -9.097  1.00  0.00           H  
ATOM    250 1HZ  LYS A  14      11.496  28.258 -10.004  1.00  0.00           H  
ATOM    251 2HZ  LYS A  14      10.540  27.647 -11.203  1.00  0.00           H  
ATOM    252 3HZ  LYS A  14      10.400  29.234 -10.755  1.00  0.00           H  
ATOM    253  N   LEU A  15       5.796  25.057  -7.239  1.00  0.00           N  
ATOM    254  CA  LEU A  15       6.105  23.636  -7.231  1.00  0.00           C  
ATOM    255  C   LEU A  15       6.767  23.164  -8.536  1.00  0.00           C  
ATOM    256  O   LEU A  15       6.149  23.232  -9.602  1.00  0.00           O  
ATOM    257  CB  LEU A  15       4.799  22.883  -7.019  1.00  0.00           C  
ATOM    258  CG  LEU A  15       4.839  21.382  -7.129  1.00  0.00           C  
ATOM    259  CD1 LEU A  15       5.729  20.772  -6.037  1.00  0.00           C  
ATOM    260  CD2 LEU A  15       3.411  20.885  -7.055  1.00  0.00           C  
ATOM    261  H   LEU A  15       5.094  25.383  -7.892  1.00  0.00           H  
ATOM    262  HA  LEU A  15       6.784  23.428  -6.407  1.00  0.00           H  
ATOM    263 1HB  LEU A  15       4.434  23.121  -6.022  1.00  0.00           H  
ATOM    264 2HB  LEU A  15       4.067  23.255  -7.743  1.00  0.00           H  
ATOM    265  HG  LEU A  15       5.261  21.110  -8.085  1.00  0.00           H  
ATOM    266 1HD1 LEU A  15       5.751  19.687  -6.142  1.00  0.00           H  
ATOM    267 2HD1 LEU A  15       6.745  21.161  -6.137  1.00  0.00           H  
ATOM    268 3HD1 LEU A  15       5.334  21.035  -5.062  1.00  0.00           H  
ATOM    269 1HD2 LEU A  15       3.387  19.827  -7.147  1.00  0.00           H  
ATOM    270 2HD2 LEU A  15       2.991  21.156  -6.119  1.00  0.00           H  
ATOM    271 3HD2 LEU A  15       2.826  21.332  -7.858  1.00  0.00           H  
ATOM    272  N   ASP A  16       8.012  22.687  -8.429  1.00  0.00           N  
ATOM    273  CA  ASP A  16       8.800  22.175  -9.555  1.00  0.00           C  
ATOM    274  C   ASP A  16       8.932  20.653  -9.473  1.00  0.00           C  
ATOM    275  O   ASP A  16       9.480  20.141  -8.494  1.00  0.00           O  
ATOM    276  CB  ASP A  16      10.215  22.771  -9.609  1.00  0.00           C  
ATOM    277  CG  ASP A  16      10.326  24.242 -10.022  1.00  0.00           C  
ATOM    278  OD1 ASP A  16       9.390  24.803 -10.529  1.00  0.00           O  
ATOM    279  OD2 ASP A  16      11.383  24.800  -9.837  1.00  0.00           O  
ATOM    280  H   ASP A  16       8.429  22.653  -7.503  1.00  0.00           H  
ATOM    281  HA  ASP A  16       8.289  22.427 -10.479  1.00  0.00           H  
ATOM    282 1HB  ASP A  16      10.662  22.672  -8.625  1.00  0.00           H  
ATOM    283 2HB  ASP A  16      10.819  22.176 -10.292  1.00  0.00           H  
ATOM    284  N   ILE A  17       8.406  19.937 -10.465  1.00  0.00           N  
ATOM    285  CA  ILE A  17       8.467  18.475 -10.424  1.00  0.00           C  
ATOM    286  C   ILE A  17       9.155  17.904 -11.657  1.00  0.00           C  
ATOM    287  O   ILE A  17       8.693  18.122 -12.768  1.00  0.00           O  
ATOM    288  CB  ILE A  17       7.055  17.876 -10.334  1.00  0.00           C  
ATOM    289  CG1 ILE A  17       6.364  18.374  -9.122  1.00  0.00           C  
ATOM    290  CG2 ILE A  17       7.138  16.349 -10.296  1.00  0.00           C  
ATOM    291  CD1 ILE A  17       4.986  18.003  -9.116  1.00  0.00           C  
ATOM    292  H   ILE A  17       7.975  20.424 -11.250  1.00  0.00           H  
ATOM    293  HA  ILE A  17       9.026  18.175  -9.550  1.00  0.00           H  
ATOM    294  HB  ILE A  17       6.469  18.181 -11.190  1.00  0.00           H  
ATOM    295 1HG1 ILE A  17       6.820  17.963  -8.247  1.00  0.00           H  
ATOM    296 2HG1 ILE A  17       6.437  19.447  -9.078  1.00  0.00           H  
ATOM    297 1HG2 ILE A  17       6.144  15.925 -10.230  1.00  0.00           H  
ATOM    298 2HG2 ILE A  17       7.620  16.001 -11.206  1.00  0.00           H  
ATOM    299 3HG2 ILE A  17       7.723  16.034  -9.428  1.00  0.00           H  
ATOM    300 1HD1 ILE A  17       4.526  18.359  -8.226  1.00  0.00           H  
ATOM    301 2HD1 ILE A  17       4.488  18.428  -9.989  1.00  0.00           H  
ATOM    302 3HD1 ILE A  17       4.931  16.930  -9.145  1.00  0.00           H  
ATOM    303  N   ALA A  18      10.249  17.171 -11.469  1.00  0.00           N  
ATOM    304  CA  ALA A  18      10.966  16.569 -12.599  1.00  0.00           C  
ATOM    305  C   ALA A  18      11.165  15.084 -12.357  1.00  0.00           C  
ATOM    306  O   ALA A  18      12.062  14.689 -11.610  1.00  0.00           O  
ATOM    307  CB  ALA A  18      12.297  17.252 -12.814  1.00  0.00           C  
ATOM    308  H   ALA A  18      10.575  17.020 -10.517  1.00  0.00           H  
ATOM    309  HA  ALA A  18      10.364  16.691 -13.493  1.00  0.00           H  
ATOM    310 1HB  ALA A  18      12.799  16.801 -13.670  1.00  0.00           H  
ATOM    311 2HB  ALA A  18      12.130  18.312 -13.005  1.00  0.00           H  
ATOM    312 3HB  ALA A  18      12.910  17.137 -11.944  1.00  0.00           H  
ATOM    313  N   VAL A  19      10.346  14.256 -12.983  1.00  0.00           N  
ATOM    314  CA  VAL A  19      10.391  12.834 -12.662  1.00  0.00           C  
ATOM    315  C   VAL A  19      10.537  11.881 -13.844  1.00  0.00           C  
ATOM    316  O   VAL A  19      10.373  12.245 -15.008  1.00  0.00           O  
ATOM    317  CB  VAL A  19       9.149  12.448 -11.840  1.00  0.00           C  
ATOM    318  CG1 VAL A  19       9.097  13.216 -10.503  1.00  0.00           C  
ATOM    319  CG2 VAL A  19       7.933  12.734 -12.656  1.00  0.00           C  
ATOM    320  H   VAL A  19       9.659  14.636 -13.639  1.00  0.00           H  
ATOM    321  HA  VAL A  19      11.252  12.668 -12.024  1.00  0.00           H  
ATOM    322  HB  VAL A  19       9.194  11.396 -11.611  1.00  0.00           H  
ATOM    323 1HG1 VAL A  19       8.211  12.914  -9.945  1.00  0.00           H  
ATOM    324 2HG1 VAL A  19       9.983  12.990  -9.919  1.00  0.00           H  
ATOM    325 3HG1 VAL A  19       9.058  14.271 -10.687  1.00  0.00           H  
ATOM    326 1HG2 VAL A  19       7.060  12.440 -12.098  1.00  0.00           H  
ATOM    327 2HG2 VAL A  19       7.880  13.800 -12.896  1.00  0.00           H  
ATOM    328 3HG2 VAL A  19       7.986  12.153 -13.577  1.00  0.00           H  
ATOM    329  N   ASP A  20      10.870  10.651 -13.505  1.00  0.00           N  
ATOM    330  CA  ASP A  20      11.031   9.556 -14.437  1.00  0.00           C  
ATOM    331  C   ASP A  20       9.670   8.893 -14.601  1.00  0.00           C  
ATOM    332  O   ASP A  20       8.648   9.534 -14.361  1.00  0.00           O  
ATOM    333  CB  ASP A  20      12.072   8.584 -13.910  1.00  0.00           C  
ATOM    334  CG  ASP A  20      12.778   7.805 -14.976  1.00  0.00           C  
ATOM    335  OD1 ASP A  20      13.884   8.149 -15.279  1.00  0.00           O  
ATOM    336  OD2 ASP A  20      12.228   6.859 -15.501  1.00  0.00           O  
ATOM    337  H   ASP A  20      11.009  10.455 -12.525  1.00  0.00           H  
ATOM    338  HA  ASP A  20      11.352   9.947 -15.401  1.00  0.00           H  
ATOM    339 1HB  ASP A  20      12.823   9.135 -13.340  1.00  0.00           H  
ATOM    340 2HB  ASP A  20      11.594   7.887 -13.220  1.00  0.00           H  
ATOM    341  N   ASN A  21       9.620   7.626 -15.016  1.00  0.00           N  
ATOM    342  CA  ASN A  21       8.309   7.039 -15.291  1.00  0.00           C  
ATOM    343  C   ASN A  21       7.456   6.740 -14.051  1.00  0.00           C  
ATOM    344  O   ASN A  21       7.348   5.592 -13.593  1.00  0.00           O  
ATOM    345  CB  ASN A  21       8.453   5.768 -16.095  1.00  0.00           C  
ATOM    346  CG  ASN A  21       7.106   5.245 -16.556  1.00  0.00           C  
ATOM    347  OD1 ASN A  21       6.106   5.381 -15.841  1.00  0.00           O  
ATOM    348  ND2 ASN A  21       7.063   4.669 -17.724  1.00  0.00           N  
ATOM    349  H   ASN A  21      10.480   7.106 -15.199  1.00  0.00           H  
ATOM    350  HA  ASN A  21       7.748   7.752 -15.895  1.00  0.00           H  
ATOM    351 1HB  ASN A  21       9.088   5.947 -16.959  1.00  0.00           H  
ATOM    352 2HB  ASN A  21       8.937   5.004 -15.485  1.00  0.00           H  
ATOM    353 1HD2 ASN A  21       6.190   4.325 -18.077  1.00  0.00           H  
ATOM    354 2HD2 ASN A  21       7.895   4.574 -18.265  1.00  0.00           H  
ATOM    355  N   ILE A  22       6.791   7.795 -13.588  1.00  0.00           N  
ATOM    356  CA  ILE A  22       5.841   7.810 -12.481  1.00  0.00           C  
ATOM    357  C   ILE A  22       4.784   8.853 -12.796  1.00  0.00           C  
ATOM    358  O   ILE A  22       5.119   9.947 -13.259  1.00  0.00           O  
ATOM    359  CB  ILE A  22       6.530   8.166 -11.170  1.00  0.00           C  
ATOM    360  CG1 ILE A  22       5.577   8.025 -10.029  1.00  0.00           C  
ATOM    361  CG2 ILE A  22       6.994   9.593 -11.227  1.00  0.00           C  
ATOM    362  CD1 ILE A  22       6.229   7.965  -8.675  1.00  0.00           C  
ATOM    363  H   ILE A  22       7.026   8.673 -14.040  1.00  0.00           H  
ATOM    364  HA  ILE A  22       5.359   6.836 -12.395  1.00  0.00           H  
ATOM    365  HB  ILE A  22       7.351   7.490 -11.010  1.00  0.00           H  
ATOM    366 1HG1 ILE A  22       4.907   8.874 -10.039  1.00  0.00           H  
ATOM    367 2HG1 ILE A  22       5.010   7.156 -10.182  1.00  0.00           H  
ATOM    368 1HG2 ILE A  22       7.475   9.861 -10.296  1.00  0.00           H  
ATOM    369 2HG2 ILE A  22       7.686   9.703 -12.049  1.00  0.00           H  
ATOM    370 3HG2 ILE A  22       6.130  10.242 -11.382  1.00  0.00           H  
ATOM    371 1HD1 ILE A  22       5.475   7.864  -7.903  1.00  0.00           H  
ATOM    372 2HD1 ILE A  22       6.897   7.103  -8.633  1.00  0.00           H  
ATOM    373 3HD1 ILE A  22       6.797   8.871  -8.512  1.00  0.00           H  
ATOM    374  N   ASN A  23       3.522   8.577 -12.514  1.00  0.00           N  
ATOM    375  CA  ASN A  23       2.526   9.589 -12.829  1.00  0.00           C  
ATOM    376  C   ASN A  23       2.590  10.664 -11.775  1.00  0.00           C  
ATOM    377  O   ASN A  23       2.947  10.376 -10.641  1.00  0.00           O  
ATOM    378  CB  ASN A  23       1.159   8.967 -12.955  1.00  0.00           C  
ATOM    379  CG  ASN A  23       1.055   8.073 -14.184  1.00  0.00           C  
ATOM    380  OD1 ASN A  23       1.461   8.417 -15.321  1.00  0.00           O  
ATOM    381  ND2 ASN A  23       0.522   6.896 -13.966  1.00  0.00           N  
ATOM    382  H   ASN A  23       3.241   7.682 -12.102  1.00  0.00           H  
ATOM    383  HA  ASN A  23       2.769  10.063 -13.776  1.00  0.00           H  
ATOM    384 1HB  ASN A  23       0.943   8.374 -12.063  1.00  0.00           H  
ATOM    385 2HB  ASN A  23       0.419   9.758 -13.007  1.00  0.00           H  
ATOM    386 1HD2 ASN A  23       0.424   6.244 -14.718  1.00  0.00           H  
ATOM    387 2HD2 ASN A  23       0.215   6.643 -13.043  1.00  0.00           H  
ATOM    388  N   VAL A  24       2.271  11.893 -12.146  1.00  0.00           N  
ATOM    389  CA  VAL A  24       2.294  12.992 -11.187  1.00  0.00           C  
ATOM    390  C   VAL A  24       0.915  13.524 -10.962  1.00  0.00           C  
ATOM    391  O   VAL A  24       0.249  13.890 -11.924  1.00  0.00           O  
ATOM    392  CB  VAL A  24       3.174  14.148 -11.698  1.00  0.00           C  
ATOM    393  CG1 VAL A  24       3.137  15.301 -10.727  1.00  0.00           C  
ATOM    394  CG2 VAL A  24       4.590  13.678 -11.887  1.00  0.00           C  
ATOM    395  H   VAL A  24       1.978  12.061 -13.110  1.00  0.00           H  
ATOM    396  HA  VAL A  24       2.683  12.630 -10.236  1.00  0.00           H  
ATOM    397  HB  VAL A  24       2.774  14.500 -12.652  1.00  0.00           H  
ATOM    398 1HG1 VAL A  24       3.749  16.112 -11.113  1.00  0.00           H  
ATOM    399 2HG1 VAL A  24       2.114  15.655 -10.600  1.00  0.00           H  
ATOM    400 3HG1 VAL A  24       3.526  14.967  -9.770  1.00  0.00           H  
ATOM    401 1HG2 VAL A  24       5.202  14.499 -12.263  1.00  0.00           H  
ATOM    402 2HG2 VAL A  24       4.988  13.340 -10.940  1.00  0.00           H  
ATOM    403 3HG2 VAL A  24       4.611  12.854 -12.604  1.00  0.00           H  
ATOM    404  N   THR A  25       0.503  13.588  -9.714  1.00  0.00           N  
ATOM    405  CA  THR A  25      -0.797  14.101  -9.369  1.00  0.00           C  
ATOM    406  C   THR A  25      -0.749  15.303  -8.460  1.00  0.00           C  
ATOM    407  O   THR A  25      -0.080  15.276  -7.428  1.00  0.00           O  
ATOM    408  CB  THR A  25      -1.621  13.024  -8.704  1.00  0.00           C  
ATOM    409  OG1 THR A  25      -1.815  11.956  -9.624  1.00  0.00           O  
ATOM    410  CG2 THR A  25      -2.915  13.568  -8.202  1.00  0.00           C  
ATOM    411  H   THR A  25       1.109  13.231  -8.978  1.00  0.00           H  
ATOM    412  HA  THR A  25      -1.286  14.371 -10.280  1.00  0.00           H  
ATOM    413  HB  THR A  25      -1.052  12.648  -7.883  1.00  0.00           H  
ATOM    414  HG1 THR A  25      -2.193  11.177  -9.177  1.00  0.00           H  
ATOM    415 1HG2 THR A  25      -3.433  12.776  -7.708  1.00  0.00           H  
ATOM    416 2HG2 THR A  25      -2.730  14.363  -7.491  1.00  0.00           H  
ATOM    417 3HG2 THR A  25      -3.504  13.955  -9.038  1.00  0.00           H  
ATOM    418  N   ILE A  26      -1.480  16.345  -8.820  1.00  0.00           N  
ATOM    419  CA  ILE A  26      -1.531  17.527  -7.989  1.00  0.00           C  
ATOM    420  C   ILE A  26      -2.905  17.673  -7.328  1.00  0.00           C  
ATOM    421  O   ILE A  26      -3.954  17.565  -7.986  1.00  0.00           O  
ATOM    422  CB  ILE A  26      -1.212  18.800  -8.768  1.00  0.00           C  
ATOM    423  CG1 ILE A  26       0.079  18.635  -9.575  1.00  0.00           C  
ATOM    424  CG2 ILE A  26      -1.064  19.962  -7.767  1.00  0.00           C  
ATOM    425  CD1 ILE A  26       1.267  18.376  -8.764  1.00  0.00           C  
ATOM    426  H   ILE A  26      -1.985  16.306  -9.712  1.00  0.00           H  
ATOM    427  HA  ILE A  26      -0.786  17.428  -7.191  1.00  0.00           H  
ATOM    428  HB  ILE A  26      -2.012  19.019  -9.449  1.00  0.00           H  
ATOM    429 1HG1 ILE A  26      -0.049  17.806 -10.265  1.00  0.00           H  
ATOM    430 2HG1 ILE A  26       0.249  19.537 -10.147  1.00  0.00           H  
ATOM    431 1HG2 ILE A  26      -0.843  20.861  -8.286  1.00  0.00           H  
ATOM    432 2HG2 ILE A  26      -1.984  20.095  -7.207  1.00  0.00           H  
ATOM    433 3HG2 ILE A  26      -0.249  19.738  -7.071  1.00  0.00           H  
ATOM    434 1HD1 ILE A  26       2.126  18.280  -9.415  1.00  0.00           H  
ATOM    435 2HD1 ILE A  26       1.405  19.201  -8.087  1.00  0.00           H  
ATOM    436 3HD1 ILE A  26       1.134  17.464  -8.203  1.00  0.00           H  
ATOM    437  N   LYS A  27      -2.885  17.863  -6.025  1.00  0.00           N  
ATOM    438  CA  LYS A  27      -4.063  18.070  -5.203  1.00  0.00           C  
ATOM    439  C   LYS A  27      -3.917  19.348  -4.384  1.00  0.00           C  
ATOM    440  O   LYS A  27      -2.809  19.851  -4.196  1.00  0.00           O  
ATOM    441  CB  LYS A  27      -4.287  16.889  -4.264  1.00  0.00           C  
ATOM    442  CG  LYS A  27      -4.637  15.557  -4.897  1.00  0.00           C  
ATOM    443  CD  LYS A  27      -4.846  14.574  -3.791  1.00  0.00           C  
ATOM    444  CE  LYS A  27      -5.256  13.199  -4.211  1.00  0.00           C  
ATOM    445  NZ  LYS A  27      -5.474  12.324  -3.007  1.00  0.00           N  
ATOM    446  H   LYS A  27      -1.977  17.888  -5.569  1.00  0.00           H  
ATOM    447  HA  LYS A  27      -4.932  18.178  -5.850  1.00  0.00           H  
ATOM    448 1HB  LYS A  27      -3.377  16.729  -3.680  1.00  0.00           H  
ATOM    449 2HB  LYS A  27      -5.079  17.143  -3.556  1.00  0.00           H  
ATOM    450 1HG  LYS A  27      -5.535  15.651  -5.489  1.00  0.00           H  
ATOM    451 2HG  LYS A  27      -3.824  15.223  -5.530  1.00  0.00           H  
ATOM    452 1HD  LYS A  27      -3.893  14.474  -3.323  1.00  0.00           H  
ATOM    453 2HD  LYS A  27      -5.558  14.967  -3.067  1.00  0.00           H  
ATOM    454 1HE  LYS A  27      -6.181  13.248  -4.765  1.00  0.00           H  
ATOM    455 2HE  LYS A  27      -4.478  12.765  -4.843  1.00  0.00           H  
ATOM    456 1HZ  LYS A  27      -5.751  11.405  -3.304  1.00  0.00           H  
ATOM    457 2HZ  LYS A  27      -4.609  12.264  -2.441  1.00  0.00           H  
ATOM    458 3HZ  LYS A  27      -6.204  12.726  -2.436  1.00  0.00           H  
ATOM    459  N   LYS A  28      -5.038  19.872  -3.927  1.00  0.00           N  
ATOM    460  CA  LYS A  28      -5.074  21.039  -3.058  1.00  0.00           C  
ATOM    461  C   LYS A  28      -5.222  20.599  -1.595  1.00  0.00           C  
ATOM    462  O   LYS A  28      -6.100  19.805  -1.267  1.00  0.00           O  
ATOM    463  CB  LYS A  28      -6.201  21.971  -3.520  1.00  0.00           C  
ATOM    464  CG  LYS A  28      -6.432  23.186  -2.685  1.00  0.00           C  
ATOM    465  CD  LYS A  28      -7.389  24.158  -3.376  1.00  0.00           C  
ATOM    466  CE  LYS A  28      -8.732  23.534  -3.687  1.00  0.00           C  
ATOM    467  NZ  LYS A  28      -9.414  23.009  -2.490  1.00  0.00           N  
ATOM    468  H   LYS A  28      -5.918  19.424  -4.148  1.00  0.00           H  
ATOM    469  HA  LYS A  28      -4.133  21.575  -3.158  1.00  0.00           H  
ATOM    470 1HB  LYS A  28      -6.011  22.298  -4.544  1.00  0.00           H  
ATOM    471 2HB  LYS A  28      -7.138  21.415  -3.525  1.00  0.00           H  
ATOM    472 1HG  LYS A  28      -6.872  22.884  -1.734  1.00  0.00           H  
ATOM    473 2HG  LYS A  28      -5.479  23.682  -2.489  1.00  0.00           H  
ATOM    474 1HD  LYS A  28      -7.590  24.979  -2.702  1.00  0.00           H  
ATOM    475 2HD  LYS A  28      -6.949  24.544  -4.298  1.00  0.00           H  
ATOM    476 1HE  LYS A  28      -9.360  24.296  -4.137  1.00  0.00           H  
ATOM    477 2HE  LYS A  28      -8.590  22.734  -4.403  1.00  0.00           H  
ATOM    478 1HZ  LYS A  28     -10.304  22.609  -2.770  1.00  0.00           H  
ATOM    479 2HZ  LYS A  28      -8.833  22.277  -2.090  1.00  0.00           H  
ATOM    480 3HZ  LYS A  28      -9.563  23.744  -1.819  1.00  0.00           H  
ATOM    481  N   SER A  29      -4.318  21.070  -0.725  1.00  0.00           N  
ATOM    482  CA  SER A  29      -4.344  20.693   0.697  1.00  0.00           C  
ATOM    483  C   SER A  29      -5.348  21.504   1.508  1.00  0.00           C  
ATOM    484  O   SER A  29      -5.623  21.193   2.665  1.00  0.00           O  
ATOM    485  CB  SER A  29      -2.978  20.900   1.355  1.00  0.00           C  
ATOM    486  OG  SER A  29      -2.655  22.279   1.573  1.00  0.00           O  
ATOM    487  H   SER A  29      -3.604  21.700  -1.072  1.00  0.00           H  
ATOM    488  HA  SER A  29      -4.621  19.640   0.768  1.00  0.00           H  
ATOM    489 1HB  SER A  29      -2.943  20.367   2.302  1.00  0.00           H  
ATOM    490 2HB  SER A  29      -2.214  20.466   0.716  1.00  0.00           H  
ATOM    491  HG  SER A  29      -1.654  22.286   1.797  1.00  0.00           H  
ATOM    492  N   SER A  30      -5.822  22.600   0.921  1.00  0.00           N  
ATOM    493  CA  SER A  30      -6.692  23.584   1.573  1.00  0.00           C  
ATOM    494  C   SER A  30      -6.072  24.113   2.869  1.00  0.00           C  
ATOM    495  O   SER A  30      -6.789  24.576   3.760  1.00  0.00           O  
ATOM    496  CB  SER A  30      -8.066  23.003   1.899  1.00  0.00           C  
ATOM    497  OG  SER A  30      -8.761  22.607   0.744  1.00  0.00           O  
ATOM    498  H   SER A  30      -5.541  22.757  -0.033  1.00  0.00           H  
ATOM    499  HA  SER A  30      -6.823  24.428   0.894  1.00  0.00           H  
ATOM    500 1HB  SER A  30      -7.953  22.149   2.564  1.00  0.00           H  
ATOM    501 2HB  SER A  30      -8.649  23.749   2.436  1.00  0.00           H  
ATOM    502  HG  SER A  30      -9.578  22.206   1.065  1.00  0.00           H  
ATOM    503  N   SER A  31      -4.739  24.119   2.941  1.00  0.00           N  
ATOM    504  CA  SER A  31      -4.034  24.564   4.120  1.00  0.00           C  
ATOM    505  C   SER A  31      -2.713  25.177   3.720  1.00  0.00           C  
ATOM    506  O   SER A  31      -2.410  25.331   2.541  1.00  0.00           O  
ATOM    507  CB  SER A  31      -3.730  23.387   5.011  1.00  0.00           C  
ATOM    508  OG  SER A  31      -2.726  22.608   4.434  1.00  0.00           O  
ATOM    509  H   SER A  31      -4.180  23.689   2.203  1.00  0.00           H  
ATOM    510  HA  SER A  31      -4.633  25.307   4.646  1.00  0.00           H  
ATOM    511 1HB  SER A  31      -3.424  23.721   5.999  1.00  0.00           H  
ATOM    512 2HB  SER A  31      -4.632  22.787   5.128  1.00  0.00           H  
ATOM    513  HG  SER A  31      -2.922  22.538   3.472  1.00  0.00           H  
ATOM    514  N   GLU A  32      -1.931  25.551   4.724  1.00  0.00           N  
ATOM    515  CA  GLU A  32      -0.602  26.113   4.525  1.00  0.00           C  
ATOM    516  C   GLU A  32       0.457  25.001   4.440  1.00  0.00           C  
ATOM    517  O   GLU A  32       1.657  25.286   4.341  1.00  0.00           O  
ATOM    518  CB  GLU A  32      -0.269  27.081   5.659  1.00  0.00           C  
ATOM    519  CG  GLU A  32      -1.176  28.322   5.690  1.00  0.00           C  
ATOM    520  CD  GLU A  32      -0.895  29.280   6.836  1.00  0.00           C  
ATOM    521  OE1 GLU A  32      -0.025  29.008   7.631  1.00  0.00           O  
ATOM    522  OE2 GLU A  32      -1.558  30.286   6.909  1.00  0.00           O  
ATOM    523  H   GLU A  32      -2.256  25.412   5.670  1.00  0.00           H  
ATOM    524  HA  GLU A  32      -0.593  26.662   3.582  1.00  0.00           H  
ATOM    525 1HB  GLU A  32      -0.369  26.563   6.610  1.00  0.00           H  
ATOM    526 2HB  GLU A  32       0.767  27.411   5.569  1.00  0.00           H  
ATOM    527 1HG  GLU A  32      -1.058  28.861   4.750  1.00  0.00           H  
ATOM    528 2HG  GLU A  32      -2.212  27.991   5.752  1.00  0.00           H  
ATOM    529  N   ASP A  33       0.010  23.742   4.532  1.00  0.00           N  
ATOM    530  CA  ASP A  33       0.919  22.617   4.493  1.00  0.00           C  
ATOM    531  C   ASP A  33       1.069  22.060   3.087  1.00  0.00           C  
ATOM    532  O   ASP A  33       0.127  22.075   2.269  1.00  0.00           O  
ATOM    533  CB  ASP A  33       0.441  21.492   5.420  1.00  0.00           C  
ATOM    534  CG  ASP A  33       0.418  21.887   6.900  1.00  0.00           C  
ATOM    535  OD1 ASP A  33       1.050  22.851   7.246  1.00  0.00           O  
ATOM    536  OD2 ASP A  33      -0.243  21.229   7.661  1.00  0.00           O  
ATOM    537  H   ASP A  33      -0.982  23.546   4.600  1.00  0.00           H  
ATOM    538  HA  ASP A  33       1.898  22.946   4.813  1.00  0.00           H  
ATOM    539 1HB  ASP A  33      -0.560  21.179   5.126  1.00  0.00           H  
ATOM    540 2HB  ASP A  33       1.103  20.631   5.302  1.00  0.00           H  
ATOM    541  N   VAL A  34       2.262  21.515   2.850  1.00  0.00           N  
ATOM    542  CA  VAL A  34       2.595  20.836   1.613  1.00  0.00           C  
ATOM    543  C   VAL A  34       3.014  19.400   1.910  1.00  0.00           C  
ATOM    544  O   VAL A  34       3.775  19.129   2.851  1.00  0.00           O  
ATOM    545  CB  VAL A  34       3.709  21.571   0.846  1.00  0.00           C  
ATOM    546  CG1 VAL A  34       4.057  20.834  -0.401  1.00  0.00           C  
ATOM    547  CG2 VAL A  34       3.253  22.933   0.458  1.00  0.00           C  
ATOM    548  H   VAL A  34       2.980  21.579   3.575  1.00  0.00           H  
ATOM    549  HA  VAL A  34       1.711  20.822   0.990  1.00  0.00           H  
ATOM    550  HB  VAL A  34       4.590  21.642   1.472  1.00  0.00           H  
ATOM    551 1HG1 VAL A  34       4.804  21.405  -0.910  1.00  0.00           H  
ATOM    552 2HG1 VAL A  34       4.427  19.835  -0.171  1.00  0.00           H  
ATOM    553 3HG1 VAL A  34       3.178  20.756  -1.034  1.00  0.00           H  
ATOM    554 1HG2 VAL A  34       4.035  23.439  -0.084  1.00  0.00           H  
ATOM    555 2HG2 VAL A  34       2.410  22.808  -0.173  1.00  0.00           H  
ATOM    556 3HG2 VAL A  34       2.990  23.517   1.344  1.00  0.00           H  
ATOM    557  N   ARG A  35       2.477  18.468   1.135  1.00  0.00           N  
ATOM    558  CA  ARG A  35       2.787  17.057   1.345  1.00  0.00           C  
ATOM    559  C   ARG A  35       3.072  16.337   0.036  1.00  0.00           C  
ATOM    560  O   ARG A  35       2.409  16.577  -0.972  1.00  0.00           O  
ATOM    561  CB  ARG A  35       1.638  16.324   2.049  1.00  0.00           C  
ATOM    562  CG  ARG A  35       1.964  14.892   2.494  1.00  0.00           C  
ATOM    563  CD  ARG A  35       0.802  14.176   3.077  1.00  0.00           C  
ATOM    564  NE  ARG A  35       0.255  14.827   4.248  1.00  0.00           N  
ATOM    565  CZ  ARG A  35      -0.944  15.452   4.258  1.00  0.00           C  
ATOM    566  NH1 ARG A  35      -1.662  15.469   3.156  1.00  0.00           N  
ATOM    567  NH2 ARG A  35      -1.401  16.033   5.355  1.00  0.00           N  
ATOM    568  H   ARG A  35       1.854  18.771   0.385  1.00  0.00           H  
ATOM    569  HA  ARG A  35       3.671  16.997   1.968  1.00  0.00           H  
ATOM    570 1HB  ARG A  35       1.340  16.884   2.932  1.00  0.00           H  
ATOM    571 2HB  ARG A  35       0.784  16.256   1.401  1.00  0.00           H  
ATOM    572 1HG  ARG A  35       2.317  14.314   1.656  1.00  0.00           H  
ATOM    573 2HG  ARG A  35       2.742  14.925   3.252  1.00  0.00           H  
ATOM    574 1HD  ARG A  35       0.015  14.100   2.326  1.00  0.00           H  
ATOM    575 2HD  ARG A  35       1.121  13.178   3.364  1.00  0.00           H  
ATOM    576  HE  ARG A  35       0.810  14.809   5.112  1.00  0.00           H  
ATOM    577 1HH1 ARG A  35      -1.298  15.014   2.330  1.00  0.00           H  
ATOM    578 2HH1 ARG A  35      -2.561  15.926   3.139  1.00  0.00           H  
ATOM    579 1HH2 ARG A  35      -0.853  16.020   6.205  1.00  0.00           H  
ATOM    580 2HH2 ARG A  35      -2.299  16.490   5.345  1.00  0.00           H  
ATOM    581  N   VAL A  36       4.076  15.471   0.038  1.00  0.00           N  
ATOM    582  CA  VAL A  36       4.353  14.648  -1.131  1.00  0.00           C  
ATOM    583  C   VAL A  36       4.285  13.183  -0.716  1.00  0.00           C  
ATOM    584  O   VAL A  36       4.960  12.779   0.246  1.00  0.00           O  
ATOM    585  CB  VAL A  36       5.749  14.923  -1.727  1.00  0.00           C  
ATOM    586  CG1 VAL A  36       5.972  14.045  -2.926  1.00  0.00           C  
ATOM    587  CG2 VAL A  36       5.908  16.387  -2.083  1.00  0.00           C  
ATOM    588  H   VAL A  36       4.607  15.344   0.896  1.00  0.00           H  
ATOM    589  HA  VAL A  36       3.604  14.840  -1.889  1.00  0.00           H  
ATOM    590  HB  VAL A  36       6.490  14.638  -1.009  1.00  0.00           H  
ATOM    591 1HG1 VAL A  36       6.968  14.213  -3.325  1.00  0.00           H  
ATOM    592 2HG1 VAL A  36       5.867  13.012  -2.632  1.00  0.00           H  
ATOM    593 3HG1 VAL A  36       5.239  14.268  -3.684  1.00  0.00           H  
ATOM    594 1HG2 VAL A  36       6.905  16.552  -2.488  1.00  0.00           H  
ATOM    595 2HG2 VAL A  36       5.173  16.653  -2.819  1.00  0.00           H  
ATOM    596 3HG2 VAL A  36       5.773  16.999  -1.197  1.00  0.00           H  
ATOM    597  N   THR A  37       3.474  12.389  -1.421  1.00  0.00           N  
ATOM    598  CA  THR A  37       3.361  10.967  -1.105  1.00  0.00           C  
ATOM    599  C   THR A  37       3.586  10.136  -2.362  1.00  0.00           C  
ATOM    600  O   THR A  37       3.534  10.653  -3.478  1.00  0.00           O  
ATOM    601  CB  THR A  37       1.977  10.617  -0.504  1.00  0.00           C  
ATOM    602  OG1 THR A  37       0.965  10.750  -1.490  1.00  0.00           O  
ATOM    603  CG2 THR A  37       1.646  11.568   0.637  1.00  0.00           C  
ATOM    604  H   THR A  37       2.929  12.798  -2.181  1.00  0.00           H  
ATOM    605  HA  THR A  37       4.135  10.696  -0.392  1.00  0.00           H  
ATOM    606  HB  THR A  37       1.991   9.592  -0.137  1.00  0.00           H  
ATOM    607  HG1 THR A  37       0.229  10.133  -1.269  1.00  0.00           H  
ATOM    608 1HG2 THR A  37       0.674  11.310   1.055  1.00  0.00           H  
ATOM    609 2HG2 THR A  37       2.400  11.495   1.399  1.00  0.00           H  
ATOM    610 3HG2 THR A  37       1.615  12.582   0.255  1.00  0.00           H  
ATOM    611  N   THR A  38       3.751   8.831  -2.206  1.00  0.00           N  
ATOM    612  CA  THR A  38       3.928   7.986  -3.378  1.00  0.00           C  
ATOM    613  C   THR A  38       3.249   6.641  -3.270  1.00  0.00           C  
ATOM    614  O   THR A  38       3.213   6.027  -2.207  1.00  0.00           O  
ATOM    615  CB  THR A  38       5.425   7.753  -3.620  1.00  0.00           C  
ATOM    616  OG1 THR A  38       5.610   6.965  -4.796  1.00  0.00           O  
ATOM    617  CG2 THR A  38       6.026   7.034  -2.433  1.00  0.00           C  
ATOM    618  H   THR A  38       3.790   8.449  -1.267  1.00  0.00           H  
ATOM    619  HA  THR A  38       3.504   8.496  -4.236  1.00  0.00           H  
ATOM    620  HB  THR A  38       5.907   8.712  -3.763  1.00  0.00           H  
ATOM    621  HG1 THR A  38       4.915   7.181  -5.433  1.00  0.00           H  
ATOM    622 1HG2 THR A  38       7.086   6.874  -2.604  1.00  0.00           H  
ATOM    623 2HG2 THR A  38       5.887   7.636  -1.532  1.00  0.00           H  
ATOM    624 3HG2 THR A  38       5.529   6.073  -2.307  1.00  0.00           H  
ATOM    625  N   ARG A  39       2.767   6.156  -4.412  1.00  0.00           N  
ATOM    626  CA  ARG A  39       2.127   4.856  -4.506  1.00  0.00           C  
ATOM    627  C   ARG A  39       2.928   3.867  -5.329  1.00  0.00           C  
ATOM    628  O   ARG A  39       3.567   4.227  -6.328  1.00  0.00           O  
ATOM    629  CB  ARG A  39       0.737   4.999  -5.082  1.00  0.00           C  
ATOM    630  CG  ARG A  39      -0.226   5.710  -4.170  1.00  0.00           C  
ATOM    631  CD  ARG A  39      -1.554   5.902  -4.769  1.00  0.00           C  
ATOM    632  NE  ARG A  39      -2.466   6.499  -3.816  1.00  0.00           N  
ATOM    633  CZ  ARG A  39      -3.710   6.890  -4.074  1.00  0.00           C  
ATOM    634  NH1 ARG A  39      -4.226   6.779  -5.283  1.00  0.00           N  
ATOM    635  NH2 ARG A  39      -4.402   7.395  -3.076  1.00  0.00           N  
ATOM    636  H   ARG A  39       2.820   6.733  -5.243  1.00  0.00           H  
ATOM    637  HA  ARG A  39       2.034   4.454  -3.503  1.00  0.00           H  
ATOM    638 1HB  ARG A  39       0.787   5.546  -6.019  1.00  0.00           H  
ATOM    639 2HB  ARG A  39       0.331   4.012  -5.296  1.00  0.00           H  
ATOM    640 1HG  ARG A  39      -0.349   5.109  -3.281  1.00  0.00           H  
ATOM    641 2HG  ARG A  39       0.170   6.687  -3.895  1.00  0.00           H  
ATOM    642 1HD  ARG A  39      -1.476   6.567  -5.635  1.00  0.00           H  
ATOM    643 2HD  ARG A  39      -1.960   4.943  -5.079  1.00  0.00           H  
ATOM    644  HE  ARG A  39      -2.154   6.615  -2.841  1.00  0.00           H  
ATOM    645 1HH1 ARG A  39      -3.667   6.393  -6.040  1.00  0.00           H  
ATOM    646 2HH1 ARG A  39      -5.170   7.082  -5.462  1.00  0.00           H  
ATOM    647 1HH2 ARG A  39      -3.937   7.456  -2.151  1.00  0.00           H  
ATOM    648 2HH2 ARG A  39      -5.348   7.704  -3.209  1.00  0.00           H  
ATOM    649  N   GLY A  40       2.821   2.602  -4.925  1.00  0.00           N  
ATOM    650  CA  GLY A  40       3.517   1.484  -5.573  1.00  0.00           C  
ATOM    651  C   GLY A  40       4.710   1.075  -4.714  1.00  0.00           C  
ATOM    652  O   GLY A  40       4.964   1.690  -3.675  1.00  0.00           O  
ATOM    653  H   GLY A  40       2.238   2.426  -4.106  1.00  0.00           H  
ATOM    654 1HA  GLY A  40       2.840   0.636  -5.697  1.00  0.00           H  
ATOM    655 2HA  GLY A  40       3.852   1.772  -6.570  1.00  0.00           H  
ATOM    656  N   ASN A  41       5.433   0.030  -5.116  1.00  0.00           N  
ATOM    657  CA  ASN A  41       6.558  -0.455  -4.324  1.00  0.00           C  
ATOM    658  C   ASN A  41       7.817   0.373  -4.580  1.00  0.00           C  
ATOM    659  O   ASN A  41       8.727   0.415  -3.751  1.00  0.00           O  
ATOM    660  CB  ASN A  41       6.833  -1.910  -4.646  1.00  0.00           C  
ATOM    661  CG  ASN A  41       5.760  -2.858  -4.169  1.00  0.00           C  
ATOM    662  OD1 ASN A  41       5.163  -2.705  -3.093  1.00  0.00           O  
ATOM    663  ND2 ASN A  41       5.494  -3.855  -4.972  1.00  0.00           N  
ATOM    664  H   ASN A  41       5.204  -0.460  -5.988  1.00  0.00           H  
ATOM    665  HA  ASN A  41       6.308  -0.360  -3.267  1.00  0.00           H  
ATOM    666 1HB  ASN A  41       6.948  -2.029  -5.724  1.00  0.00           H  
ATOM    667 2HB  ASN A  41       7.776  -2.200  -4.188  1.00  0.00           H  
ATOM    668 1HD2 ASN A  41       4.793  -4.521  -4.730  1.00  0.00           H  
ATOM    669 2HD2 ASN A  41       5.987  -3.942  -5.842  1.00  0.00           H  
ATOM    670  N   ASN A  42       7.879   1.002  -5.758  1.00  0.00           N  
ATOM    671  CA  ASN A  42       9.046   1.788  -6.177  1.00  0.00           C  
ATOM    672  C   ASN A  42      10.357   1.005  -6.059  1.00  0.00           C  
ATOM    673  O   ASN A  42      11.403   1.558  -5.725  1.00  0.00           O  
ATOM    674  CB  ASN A  42       9.143   3.093  -5.401  1.00  0.00           C  
ATOM    675  CG  ASN A  42       8.042   4.087  -5.721  1.00  0.00           C  
ATOM    676  OD1 ASN A  42       7.646   4.242  -6.885  1.00  0.00           O  
ATOM    677  ND2 ASN A  42       7.573   4.769  -4.709  1.00  0.00           N  
ATOM    678  H   ASN A  42       7.077   0.923  -6.370  1.00  0.00           H  
ATOM    679  HA  ASN A  42       8.921   2.036  -7.232  1.00  0.00           H  
ATOM    680 1HB  ASN A  42       9.129   2.890  -4.331  1.00  0.00           H  
ATOM    681 2HB  ASN A  42      10.101   3.563  -5.624  1.00  0.00           H  
ATOM    682 1HD2 ASN A  42       6.857   5.470  -4.840  1.00  0.00           H  
ATOM    683 2HD2 ASN A  42       7.935   4.609  -3.793  1.00  0.00           H  
ATOM    684  N   GLU A  43      10.342  -0.260  -6.457  1.00  0.00           N  
ATOM    685  CA  GLU A  43      11.528  -1.109  -6.354  1.00  0.00           C  
ATOM    686  C   GLU A  43      12.716  -0.555  -7.135  1.00  0.00           C  
ATOM    687  O   GLU A  43      13.872  -0.727  -6.746  1.00  0.00           O  
ATOM    688  CB  GLU A  43      11.200  -2.508  -6.876  1.00  0.00           C  
ATOM    689  CG  GLU A  43      10.237  -3.292  -6.000  1.00  0.00           C  
ATOM    690  CD  GLU A  43       9.848  -4.636  -6.569  1.00  0.00           C  
ATOM    691  OE1 GLU A  43      10.183  -4.910  -7.696  1.00  0.00           O  
ATOM    692  OE2 GLU A  43       9.203  -5.384  -5.872  1.00  0.00           O  
ATOM    693  H   GLU A  43       9.468  -0.659  -6.767  1.00  0.00           H  
ATOM    694  HA  GLU A  43      11.810  -1.174  -5.302  1.00  0.00           H  
ATOM    695 1HB  GLU A  43      10.752  -2.427  -7.860  1.00  0.00           H  
ATOM    696 2HB  GLU A  43      12.121  -3.085  -6.982  1.00  0.00           H  
ATOM    697 1HG  GLU A  43      10.681  -3.435  -5.016  1.00  0.00           H  
ATOM    698 2HG  GLU A  43       9.346  -2.695  -5.881  1.00  0.00           H  
ATOM    699  N   PHE A  44      12.417   0.096  -8.245  1.00  0.00           N  
ATOM    700  CA  PHE A  44      13.414   0.651  -9.131  1.00  0.00           C  
ATOM    701  C   PHE A  44      13.526   2.182  -9.103  1.00  0.00           C  
ATOM    702  O   PHE A  44      14.246   2.759  -9.930  1.00  0.00           O  
ATOM    703  CB  PHE A  44      13.062   0.180 -10.525  1.00  0.00           C  
ATOM    704  CG  PHE A  44      13.178  -1.282 -10.672  1.00  0.00           C  
ATOM    705  CD1 PHE A  44      12.069  -2.094 -10.526  1.00  0.00           C  
ATOM    706  CD2 PHE A  44      14.398  -1.863 -10.951  1.00  0.00           C  
ATOM    707  CE1 PHE A  44      12.179  -3.464 -10.651  1.00  0.00           C  
ATOM    708  CE2 PHE A  44      14.515  -3.227 -11.081  1.00  0.00           C  
ATOM    709  CZ  PHE A  44      13.403  -4.032 -10.929  1.00  0.00           C  
ATOM    710  H   PHE A  44      11.444   0.195  -8.485  1.00  0.00           H  
ATOM    711  HA  PHE A  44      14.381   0.234  -8.852  1.00  0.00           H  
ATOM    712 1HB  PHE A  44      12.044   0.458 -10.755  1.00  0.00           H  
ATOM    713 2HB  PHE A  44      13.666   0.636 -11.220  1.00  0.00           H  
ATOM    714  HD1 PHE A  44      11.102  -1.644 -10.303  1.00  0.00           H  
ATOM    715  HD2 PHE A  44      15.270  -1.230 -11.064  1.00  0.00           H  
ATOM    716  HE1 PHE A  44      11.295  -4.099 -10.525  1.00  0.00           H  
ATOM    717  HE2 PHE A  44      15.481  -3.672 -11.302  1.00  0.00           H  
ATOM    718  HZ  PHE A  44      13.491  -5.113 -11.028  1.00  0.00           H  
ATOM    719  N   TYR A  45      12.807   2.850  -8.188  1.00  0.00           N  
ATOM    720  CA  TYR A  45      12.804   4.320  -8.186  1.00  0.00           C  
ATOM    721  C   TYR A  45      12.979   4.986  -6.820  1.00  0.00           C  
ATOM    722  O   TYR A  45      12.551   4.469  -5.786  1.00  0.00           O  
ATOM    723  CB  TYR A  45      11.539   4.841  -8.878  1.00  0.00           C  
ATOM    724  CG  TYR A  45      11.476   4.443 -10.334  1.00  0.00           C  
ATOM    725  CD1 TYR A  45      10.899   3.239 -10.744  1.00  0.00           C  
ATOM    726  CD2 TYR A  45      12.042   5.283 -11.263  1.00  0.00           C  
ATOM    727  CE1 TYR A  45      10.910   2.898 -12.091  1.00  0.00           C  
ATOM    728  CE2 TYR A  45      12.041   4.943 -12.583  1.00  0.00           C  
ATOM    729  CZ  TYR A  45      11.493   3.770 -13.005  1.00  0.00           C  
ATOM    730  OH  TYR A  45      11.536   3.463 -14.342  1.00  0.00           O  
ATOM    731  H   TYR A  45      12.275   2.346  -7.478  1.00  0.00           H  
ATOM    732  HA  TYR A  45      13.649   4.653  -8.788  1.00  0.00           H  
ATOM    733 1HB  TYR A  45      10.648   4.460  -8.372  1.00  0.00           H  
ATOM    734 2HB  TYR A  45      11.519   5.927  -8.822  1.00  0.00           H  
ATOM    735  HD1 TYR A  45      10.455   2.566 -10.011  1.00  0.00           H  
ATOM    736  HD2 TYR A  45      12.501   6.221 -10.941  1.00  0.00           H  
ATOM    737  HE1 TYR A  45      10.472   1.958 -12.425  1.00  0.00           H  
ATOM    738  HE2 TYR A  45      12.492   5.604 -13.307  1.00  0.00           H  
ATOM    739  HH  TYR A  45      11.773   4.265 -14.839  1.00  0.00           H  
ATOM    740  N   LYS A  46      13.586   6.170  -6.839  1.00  0.00           N  
ATOM    741  CA  LYS A  46      13.795   6.998  -5.658  1.00  0.00           C  
ATOM    742  C   LYS A  46      13.331   8.425  -5.917  1.00  0.00           C  
ATOM    743  O   LYS A  46      13.453   8.937  -7.033  1.00  0.00           O  
ATOM    744  CB  LYS A  46      15.276   6.997  -5.260  1.00  0.00           C  
ATOM    745  CG  LYS A  46      15.623   7.858  -4.047  1.00  0.00           C  
ATOM    746  CD  LYS A  46      17.095   7.743  -3.694  1.00  0.00           C  
ATOM    747  CE  LYS A  46      17.427   8.586  -2.474  1.00  0.00           C  
ATOM    748  NZ  LYS A  46      18.867   8.497  -2.114  1.00  0.00           N  
ATOM    749  H   LYS A  46      13.951   6.512  -7.727  1.00  0.00           H  
ATOM    750  HA  LYS A  46      13.202   6.598  -4.835  1.00  0.00           H  
ATOM    751 1HB  LYS A  46      15.599   5.995  -5.049  1.00  0.00           H  
ATOM    752 2HB  LYS A  46      15.874   7.353  -6.103  1.00  0.00           H  
ATOM    753 1HG  LYS A  46      15.418   8.910  -4.271  1.00  0.00           H  
ATOM    754 2HG  LYS A  46      15.019   7.561  -3.193  1.00  0.00           H  
ATOM    755 1HD  LYS A  46      17.352   6.701  -3.497  1.00  0.00           H  
ATOM    756 2HD  LYS A  46      17.693   8.098  -4.540  1.00  0.00           H  
ATOM    757 1HE  LYS A  46      17.179   9.622  -2.683  1.00  0.00           H  
ATOM    758 2HE  LYS A  46      16.830   8.244  -1.630  1.00  0.00           H  
ATOM    759 1HZ  LYS A  46      19.048   9.072  -1.304  1.00  0.00           H  
ATOM    760 2HZ  LYS A  46      19.106   7.538  -1.909  1.00  0.00           H  
ATOM    761 3HZ  LYS A  46      19.423   8.826  -2.895  1.00  0.00           H  
ATOM    762  N   TYR A  47      12.741   9.060  -4.903  1.00  0.00           N  
ATOM    763  CA  TYR A  47      12.327  10.446  -5.075  1.00  0.00           C  
ATOM    764  C   TYR A  47      12.980  11.340  -4.041  1.00  0.00           C  
ATOM    765  O   TYR A  47      13.061  11.007  -2.855  1.00  0.00           O  
ATOM    766  CB  TYR A  47      10.800  10.529  -5.076  1.00  0.00           C  
ATOM    767  CG  TYR A  47      10.294   9.786  -6.260  1.00  0.00           C  
ATOM    768  CD1 TYR A  47      10.062   8.421  -6.165  1.00  0.00           C  
ATOM    769  CD2 TYR A  47      10.150  10.441  -7.466  1.00  0.00           C  
ATOM    770  CE1 TYR A  47       9.718   7.717  -7.277  1.00  0.00           C  
ATOM    771  CE2 TYR A  47       9.806   9.733  -8.579  1.00  0.00           C  
ATOM    772  CZ  TYR A  47       9.608   8.371  -8.486  1.00  0.00           C  
ATOM    773  OH  TYR A  47       9.307   7.652  -9.594  1.00  0.00           O  
ATOM    774  H   TYR A  47      12.616   8.600  -4.012  1.00  0.00           H  
ATOM    775  HA  TYR A  47      12.676  10.794  -6.046  1.00  0.00           H  
ATOM    776 1HB  TYR A  47      10.417  10.057  -4.189  1.00  0.00           H  
ATOM    777 2HB  TYR A  47      10.461  11.565  -5.119  1.00  0.00           H  
ATOM    778  HD1 TYR A  47      10.182   7.906  -5.211  1.00  0.00           H  
ATOM    779  HD2 TYR A  47      10.342  11.514  -7.533  1.00  0.00           H  
ATOM    780  HE1 TYR A  47       9.554   6.639  -7.215  1.00  0.00           H  
ATOM    781  HE2 TYR A  47       9.715  10.239  -9.535  1.00  0.00           H  
ATOM    782  HH  TYR A  47       9.210   8.244 -10.343  1.00  0.00           H  
ATOM    783  N   ASN A  48      13.451  12.478  -4.532  1.00  0.00           N  
ATOM    784  CA  ASN A  48      14.167  13.481  -3.770  1.00  0.00           C  
ATOM    785  C   ASN A  48      13.326  14.739  -3.635  1.00  0.00           C  
ATOM    786  O   ASN A  48      12.952  15.347  -4.640  1.00  0.00           O  
ATOM    787  CB  ASN A  48      15.478  13.808  -4.473  1.00  0.00           C  
ATOM    788  CG  ASN A  48      16.405  12.595  -4.638  1.00  0.00           C  
ATOM    789  OD1 ASN A  48      16.813  11.967  -3.653  1.00  0.00           O  
ATOM    790  ND2 ASN A  48      16.736  12.279  -5.884  1.00  0.00           N  
ATOM    791  H   ASN A  48      13.322  12.648  -5.528  1.00  0.00           H  
ATOM    792  HA  ASN A  48      14.361  13.099  -2.766  1.00  0.00           H  
ATOM    793 1HB  ASN A  48      15.256  14.210  -5.464  1.00  0.00           H  
ATOM    794 2HB  ASN A  48      16.003  14.582  -3.916  1.00  0.00           H  
ATOM    795 1HD2 ASN A  48      17.356  11.486  -6.092  1.00  0.00           H  
ATOM    796 2HD2 ASN A  48      16.391  12.823  -6.650  1.00  0.00           H  
ATOM    797  N   VAL A  49      12.976  15.107  -2.410  1.00  0.00           N  
ATOM    798  CA  VAL A  49      12.140  16.283  -2.215  1.00  0.00           C  
ATOM    799  C   VAL A  49      12.872  17.318  -1.353  1.00  0.00           C  
ATOM    800  O   VAL A  49      13.351  16.991  -0.264  1.00  0.00           O  
ATOM    801  CB  VAL A  49      10.799  15.886  -1.585  1.00  0.00           C  
ATOM    802  CG1 VAL A  49       9.977  17.104  -1.395  1.00  0.00           C  
ATOM    803  CG2 VAL A  49      10.070  14.873  -2.479  1.00  0.00           C  
ATOM    804  H   VAL A  49      13.295  14.574  -1.613  1.00  0.00           H  
ATOM    805  HA  VAL A  49      11.932  16.727  -3.181  1.00  0.00           H  
ATOM    806  HB  VAL A  49      10.968  15.442  -0.603  1.00  0.00           H  
ATOM    807 1HG1 VAL A  49       9.031  16.853  -0.961  1.00  0.00           H  
ATOM    808 2HG1 VAL A  49      10.512  17.785  -0.738  1.00  0.00           H  
ATOM    809 3HG1 VAL A  49       9.811  17.578  -2.359  1.00  0.00           H  
ATOM    810 1HG2 VAL A  49       9.117  14.605  -2.025  1.00  0.00           H  
ATOM    811 2HG2 VAL A  49       9.902  15.323  -3.436  1.00  0.00           H  
ATOM    812 3HG2 VAL A  49      10.675  13.974  -2.600  1.00  0.00           H  
ATOM    813  N   THR A  50      12.965  18.557  -1.848  1.00  0.00           N  
ATOM    814  CA  THR A  50      13.695  19.617  -1.149  1.00  0.00           C  
ATOM    815  C   THR A  50      13.133  21.018  -1.363  1.00  0.00           C  
ATOM    816  O   THR A  50      12.470  21.296  -2.359  1.00  0.00           O  
ATOM    817  CB  THR A  50      15.159  19.632  -1.613  1.00  0.00           C  
ATOM    818  OG1 THR A  50      15.920  20.547  -0.806  1.00  0.00           O  
ATOM    819  CG2 THR A  50      15.225  20.065  -3.059  1.00  0.00           C  
ATOM    820  H   THR A  50      12.543  18.742  -2.759  1.00  0.00           H  
ATOM    821  HA  THR A  50      13.663  19.404  -0.080  1.00  0.00           H  
ATOM    822  HB  THR A  50      15.580  18.633  -1.512  1.00  0.00           H  
ATOM    823  HG1 THR A  50      15.628  21.456  -0.977  1.00  0.00           H  
ATOM    824 1HG2 THR A  50      16.260  20.072  -3.393  1.00  0.00           H  
ATOM    825 2HG2 THR A  50      14.647  19.365  -3.669  1.00  0.00           H  
ATOM    826 3HG2 THR A  50      14.807  21.067  -3.150  1.00  0.00           H  
ATOM    827  N   LEU A  51      13.413  21.912  -0.421  1.00  0.00           N  
ATOM    828  CA  LEU A  51      13.001  23.305  -0.573  1.00  0.00           C  
ATOM    829  C   LEU A  51      14.126  24.214  -1.033  1.00  0.00           C  
ATOM    830  O   LEU A  51      15.266  24.084  -0.580  1.00  0.00           O  
ATOM    831  CB  LEU A  51      12.483  23.854   0.752  1.00  0.00           C  
ATOM    832  CG  LEU A  51      11.273  23.198   1.308  1.00  0.00           C  
ATOM    833  CD1 LEU A  51      10.969  23.776   2.671  1.00  0.00           C  
ATOM    834  CD2 LEU A  51      10.186  23.472   0.376  1.00  0.00           C  
ATOM    835  H   LEU A  51      13.939  21.624   0.395  1.00  0.00           H  
ATOM    836  HA  LEU A  51      12.203  23.352  -1.311  1.00  0.00           H  
ATOM    837 1HB  LEU A  51      13.276  23.774   1.492  1.00  0.00           H  
ATOM    838 2HB  LEU A  51      12.250  24.910   0.613  1.00  0.00           H  
ATOM    839  HG  LEU A  51      11.422  22.121   1.407  1.00  0.00           H  
ATOM    840 1HD1 LEU A  51      10.070  23.319   3.076  1.00  0.00           H  
ATOM    841 2HD1 LEU A  51      11.802  23.577   3.345  1.00  0.00           H  
ATOM    842 3HD1 LEU A  51      10.822  24.850   2.587  1.00  0.00           H  
ATOM    843 1HD2 LEU A  51       9.256  23.034   0.729  1.00  0.00           H  
ATOM    844 2HD2 LEU A  51      10.093  24.541   0.303  1.00  0.00           H  
ATOM    845 3HD2 LEU A  51      10.440  23.072  -0.584  1.00  0.00           H  
ATOM    846  N   LYS A  52      13.781  25.176  -1.889  1.00  0.00           N  
ATOM    847  CA  LYS A  52      14.721  26.208  -2.312  1.00  0.00           C  
ATOM    848  C   LYS A  52      14.009  27.482  -2.762  1.00  0.00           C  
ATOM    849  O   LYS A  52      13.145  27.428  -3.624  1.00  0.00           O  
ATOM    850  CB  LYS A  52      15.599  25.687  -3.456  1.00  0.00           C  
ATOM    851  CG  LYS A  52      16.692  26.677  -3.899  1.00  0.00           C  
ATOM    852  CD  LYS A  52      17.606  26.091  -4.968  1.00  0.00           C  
ATOM    853  CE  LYS A  52      18.769  27.044  -5.301  1.00  0.00           C  
ATOM    854  NZ  LYS A  52      18.323  28.288  -6.025  1.00  0.00           N  
ATOM    855  H   LYS A  52      12.829  25.174  -2.261  1.00  0.00           H  
ATOM    856  HA  LYS A  52      15.358  26.465  -1.465  1.00  0.00           H  
ATOM    857 1HB  LYS A  52      16.084  24.758  -3.152  1.00  0.00           H  
ATOM    858 2HB  LYS A  52      14.973  25.465  -4.323  1.00  0.00           H  
ATOM    859 1HG  LYS A  52      16.222  27.572  -4.306  1.00  0.00           H  
ATOM    860 2HG  LYS A  52      17.288  26.970  -3.039  1.00  0.00           H  
ATOM    861 1HD  LYS A  52      18.012  25.142  -4.619  1.00  0.00           H  
ATOM    862 2HD  LYS A  52      17.031  25.911  -5.875  1.00  0.00           H  
ATOM    863 1HE  LYS A  52      19.261  27.336  -4.374  1.00  0.00           H  
ATOM    864 2HE  LYS A  52      19.484  26.514  -5.927  1.00  0.00           H  
ATOM    865 1HZ  LYS A  52      19.119  28.869  -6.218  1.00  0.00           H  
ATOM    866 2HZ  LYS A  52      17.878  28.038  -6.888  1.00  0.00           H  
ATOM    867 3HZ  LYS A  52      17.654  28.841  -5.466  1.00  0.00           H  
ATOM    868  N   ASP A  53      14.333  28.634  -2.181  1.00  0.00           N  
ATOM    869  CA  ASP A  53      13.732  29.907  -2.622  1.00  0.00           C  
ATOM    870  C   ASP A  53      12.189  29.881  -2.722  1.00  0.00           C  
ATOM    871  O   ASP A  53      11.617  30.329  -3.711  1.00  0.00           O  
ATOM    872  CB  ASP A  53      14.304  30.275  -3.998  1.00  0.00           C  
ATOM    873  CG  ASP A  53      15.830  30.467  -3.972  1.00  0.00           C  
ATOM    874  OD1 ASP A  53      16.340  30.986  -3.014  1.00  0.00           O  
ATOM    875  OD2 ASP A  53      16.479  30.031  -4.912  1.00  0.00           O  
ATOM    876  H   ASP A  53      15.029  28.639  -1.445  1.00  0.00           H  
ATOM    877  HA  ASP A  53      14.011  30.681  -1.911  1.00  0.00           H  
ATOM    878 1HB  ASP A  53      14.056  29.507  -4.729  1.00  0.00           H  
ATOM    879 2HB  ASP A  53      13.843  31.203  -4.338  1.00  0.00           H  
ATOM    880  N   LYS A  54      11.526  29.323  -1.701  1.00  0.00           N  
ATOM    881  CA  LYS A  54      10.056  29.176  -1.645  1.00  0.00           C  
ATOM    882  C   LYS A  54       9.497  28.337  -2.801  1.00  0.00           C  
ATOM    883  O   LYS A  54       8.316  28.456  -3.188  1.00  0.00           O  
ATOM    884  CB  LYS A  54       9.365  30.529  -1.656  1.00  0.00           C  
ATOM    885  CG  LYS A  54       9.716  31.451  -0.508  1.00  0.00           C  
ATOM    886  CD  LYS A  54       8.984  32.753  -0.692  1.00  0.00           C  
ATOM    887  CE  LYS A  54       7.523  32.616  -0.277  1.00  0.00           C  
ATOM    888  NZ  LYS A  54       6.748  33.833  -0.591  1.00  0.00           N  
ATOM    889  H   LYS A  54      12.068  28.987  -0.922  1.00  0.00           H  
ATOM    890  HA  LYS A  54       9.799  28.667  -0.713  1.00  0.00           H  
ATOM    891 1HB  LYS A  54       9.560  31.056  -2.588  1.00  0.00           H  
ATOM    892 2HB  LYS A  54       8.285  30.374  -1.606  1.00  0.00           H  
ATOM    893 1HG  LYS A  54       9.402  30.995   0.432  1.00  0.00           H  
ATOM    894 2HG  LYS A  54      10.787  31.633  -0.477  1.00  0.00           H  
ATOM    895 1HD  LYS A  54       9.456  33.536  -0.100  1.00  0.00           H  
ATOM    896 2HD  LYS A  54       9.008  33.043  -1.744  1.00  0.00           H  
ATOM    897 1HE  LYS A  54       7.077  31.779  -0.807  1.00  0.00           H  
ATOM    898 2HE  LYS A  54       7.472  32.428   0.792  1.00  0.00           H  
ATOM    899 1HZ  LYS A  54       5.785  33.699  -0.326  1.00  0.00           H  
ATOM    900 2HZ  LYS A  54       7.124  34.633  -0.128  1.00  0.00           H  
ATOM    901 3HZ  LYS A  54       6.798  33.947  -1.610  1.00  0.00           H  
ATOM    902  N   THR A  55      10.325  27.422  -3.281  1.00  0.00           N  
ATOM    903  CA  THR A  55       9.937  26.478  -4.288  1.00  0.00           C  
ATOM    904  C   THR A  55      10.077  25.071  -3.741  1.00  0.00           C  
ATOM    905  O   THR A  55      11.082  24.738  -3.100  1.00  0.00           O  
ATOM    906  CB  THR A  55      10.803  26.607  -5.566  1.00  0.00           C  
ATOM    907  OG1 THR A  55      10.661  27.933  -6.118  1.00  0.00           O  
ATOM    908  CG2 THR A  55      10.385  25.571  -6.613  1.00  0.00           C  
ATOM    909  H   THR A  55      11.295  27.422  -2.988  1.00  0.00           H  
ATOM    910  HA  THR A  55       8.908  26.666  -4.539  1.00  0.00           H  
ATOM    911  HB  THR A  55      11.837  26.429  -5.327  1.00  0.00           H  
ATOM    912  HG1 THR A  55      11.103  28.577  -5.539  1.00  0.00           H  
ATOM    913 1HG2 THR A  55      11.015  25.679  -7.486  1.00  0.00           H  
ATOM    914 2HG2 THR A  55      10.505  24.576  -6.222  1.00  0.00           H  
ATOM    915 3HG2 THR A  55       9.353  25.718  -6.894  1.00  0.00           H  
ATOM    916  N   LEU A  56       9.068  24.243  -3.962  1.00  0.00           N  
ATOM    917  CA  LEU A  56       9.219  22.861  -3.557  1.00  0.00           C  
ATOM    918  C   LEU A  56       9.694  22.130  -4.772  1.00  0.00           C  
ATOM    919  O   LEU A  56       9.098  22.261  -5.842  1.00  0.00           O  
ATOM    920  CB  LEU A  56       7.956  22.193  -3.024  1.00  0.00           C  
ATOM    921  CG  LEU A  56       8.219  20.683  -2.637  1.00  0.00           C  
ATOM    922  CD1 LEU A  56       9.174  20.657  -1.493  1.00  0.00           C  
ATOM    923  CD2 LEU A  56       6.996  19.985  -2.233  1.00  0.00           C  
ATOM    924  H   LEU A  56       8.249  24.579  -4.470  1.00  0.00           H  
ATOM    925  HA  LEU A  56       9.992  22.783  -2.799  1.00  0.00           H  
ATOM    926 1HB  LEU A  56       7.624  22.721  -2.132  1.00  0.00           H  
ATOM    927 2HB  LEU A  56       7.173  22.241  -3.775  1.00  0.00           H  
ATOM    928  HG  LEU A  56       8.661  20.168  -3.484  1.00  0.00           H  
ATOM    929 1HD1 LEU A  56       9.379  19.663  -1.214  1.00  0.00           H  
ATOM    930 2HD1 LEU A  56      10.087  21.147  -1.782  1.00  0.00           H  
ATOM    931 3HD1 LEU A  56       8.731  21.171  -0.650  1.00  0.00           H  
ATOM    932 1HD2 LEU A  56       7.245  18.963  -1.966  1.00  0.00           H  
ATOM    933 2HD2 LEU A  56       6.620  20.483  -1.385  1.00  0.00           H  
ATOM    934 3HD2 LEU A  56       6.266  19.986  -3.039  1.00  0.00           H  
ATOM    935  N   VAL A  57      10.803  21.439  -4.632  1.00  0.00           N  
ATOM    936  CA  VAL A  57      11.380  20.726  -5.734  1.00  0.00           C  
ATOM    937  C   VAL A  57      11.301  19.228  -5.501  1.00  0.00           C  
ATOM    938  O   VAL A  57      11.789  18.708  -4.495  1.00  0.00           O  
ATOM    939  CB  VAL A  57      12.839  21.158  -5.903  1.00  0.00           C  
ATOM    940  CG1 VAL A  57      13.463  20.409  -7.038  1.00  0.00           C  
ATOM    941  CG2 VAL A  57      12.905  22.674  -6.102  1.00  0.00           C  
ATOM    942  H   VAL A  57      11.271  21.401  -3.731  1.00  0.00           H  
ATOM    943  HA  VAL A  57      10.834  20.972  -6.641  1.00  0.00           H  
ATOM    944  HB  VAL A  57      13.381  20.904  -5.014  1.00  0.00           H  
ATOM    945 1HG1 VAL A  57      14.502  20.708  -7.131  1.00  0.00           H  
ATOM    946 2HG1 VAL A  57      13.402  19.346  -6.828  1.00  0.00           H  
ATOM    947 3HG1 VAL A  57      12.929  20.634  -7.964  1.00  0.00           H  
ATOM    948 1HG2 VAL A  57      13.944  22.983  -6.202  1.00  0.00           H  
ATOM    949 2HG2 VAL A  57      12.359  22.949  -7.002  1.00  0.00           H  
ATOM    950 3HG2 VAL A  57      12.464  23.179  -5.240  1.00  0.00           H  
ATOM    951  N   VAL A  58      10.665  18.540  -6.436  1.00  0.00           N  
ATOM    952  CA  VAL A  58      10.500  17.097  -6.377  1.00  0.00           C  
ATOM    953  C   VAL A  58      11.170  16.470  -7.588  1.00  0.00           C  
ATOM    954  O   VAL A  58      10.798  16.795  -8.716  1.00  0.00           O  
ATOM    955  CB  VAL A  58       8.996  16.745  -6.412  1.00  0.00           C  
ATOM    956  CG1 VAL A  58       8.787  15.249  -6.390  1.00  0.00           C  
ATOM    957  CG2 VAL A  58       8.253  17.428  -5.250  1.00  0.00           C  
ATOM    958  H   VAL A  58      10.273  19.055  -7.224  1.00  0.00           H  
ATOM    959  HA  VAL A  58      10.959  16.712  -5.469  1.00  0.00           H  
ATOM    960  HB  VAL A  58       8.598  17.099  -7.337  1.00  0.00           H  
ATOM    961 1HG1 VAL A  58       7.720  15.055  -6.452  1.00  0.00           H  
ATOM    962 2HG1 VAL A  58       9.294  14.794  -7.245  1.00  0.00           H  
ATOM    963 3HG1 VAL A  58       9.181  14.824  -5.480  1.00  0.00           H  
ATOM    964 1HG2 VAL A  58       7.192  17.193  -5.310  1.00  0.00           H  
ATOM    965 2HG2 VAL A  58       8.645  17.075  -4.311  1.00  0.00           H  
ATOM    966 3HG2 VAL A  58       8.384  18.507  -5.316  1.00  0.00           H  
ATOM    967  N   LYS A  59      12.146  15.591  -7.370  1.00  0.00           N  
ATOM    968  CA  LYS A  59      12.819  14.973  -8.504  1.00  0.00           C  
ATOM    969  C   LYS A  59      12.912  13.456  -8.421  1.00  0.00           C  
ATOM    970  O   LYS A  59      13.146  12.879  -7.354  1.00  0.00           O  
ATOM    971  CB  LYS A  59      14.231  15.538  -8.693  1.00  0.00           C  
ATOM    972  CG  LYS A  59      14.292  17.016  -9.050  1.00  0.00           C  
ATOM    973  CD  LYS A  59      15.714  17.446  -9.394  1.00  0.00           C  
ATOM    974  CE  LYS A  59      15.777  18.911  -9.816  1.00  0.00           C  
ATOM    975  NZ  LYS A  59      17.164  19.327 -10.177  1.00  0.00           N  
ATOM    976  H   LYS A  59      12.430  15.382  -6.416  1.00  0.00           H  
ATOM    977  HA  LYS A  59      12.246  15.211  -9.385  1.00  0.00           H  
ATOM    978 1HB  LYS A  59      14.802  15.391  -7.779  1.00  0.00           H  
ATOM    979 2HB  LYS A  59      14.733  14.979  -9.487  1.00  0.00           H  
ATOM    980 1HG  LYS A  59      13.631  17.221  -9.871  1.00  0.00           H  
ATOM    981 2HG  LYS A  59      13.955  17.585  -8.198  1.00  0.00           H  
ATOM    982 1HD  LYS A  59      16.359  17.301  -8.526  1.00  0.00           H  
ATOM    983 2HD  LYS A  59      16.088  16.829 -10.211  1.00  0.00           H  
ATOM    984 1HE  LYS A  59      15.126  19.061 -10.676  1.00  0.00           H  
ATOM    985 2HE  LYS A  59      15.430  19.531  -9.001  1.00  0.00           H  
ATOM    986 1HZ  LYS A  59      17.165  20.300 -10.451  1.00  0.00           H  
ATOM    987 2HZ  LYS A  59      17.772  19.202  -9.380  1.00  0.00           H  
ATOM    988 3HZ  LYS A  59      17.496  18.762 -10.945  1.00  0.00           H  
ATOM    989  N   GLY A  60      12.751  12.810  -9.570  1.00  0.00           N  
ATOM    990  CA  GLY A  60      12.877  11.358  -9.642  1.00  0.00           C  
ATOM    991  C   GLY A  60      14.288  10.913  -9.990  1.00  0.00           C  
ATOM    992  O   GLY A  60      15.010  11.607 -10.711  1.00  0.00           O  
ATOM    993  H   GLY A  60      12.542  13.356 -10.408  1.00  0.00           H  
ATOM    994 1HA  GLY A  60      12.604  10.923  -8.684  1.00  0.00           H  
ATOM    995 2HA  GLY A  60      12.179  10.968 -10.380  1.00  0.00           H  
ATOM    996  N   GLU A  61      14.635   9.714  -9.531  1.00  0.00           N  
ATOM    997  CA  GLU A  61      15.921   9.089  -9.800  1.00  0.00           C  
ATOM    998  C   GLU A  61      15.773   7.566  -9.953  1.00  0.00           C  
ATOM    999  O   GLU A  61      15.062   6.904  -9.192  1.00  0.00           O  
ATOM   1000  CB  GLU A  61      16.886   9.451  -8.655  1.00  0.00           C  
ATOM   1001  CG  GLU A  61      18.302   8.921  -8.768  1.00  0.00           C  
ATOM   1002  CD  GLU A  61      19.214   9.403  -7.630  1.00  0.00           C  
ATOM   1003  OE1 GLU A  61      18.776  10.176  -6.790  1.00  0.00           O  
ATOM   1004  OE2 GLU A  61      20.352   8.996  -7.607  1.00  0.00           O  
ATOM   1005  H   GLU A  61      13.998   9.240  -8.894  1.00  0.00           H  
ATOM   1006  HA  GLU A  61      16.314   9.488 -10.735  1.00  0.00           H  
ATOM   1007 1HB  GLU A  61      16.952  10.537  -8.578  1.00  0.00           H  
ATOM   1008 2HB  GLU A  61      16.471   9.092  -7.713  1.00  0.00           H  
ATOM   1009 1HG  GLU A  61      18.268   7.830  -8.749  1.00  0.00           H  
ATOM   1010 2HG  GLU A  61      18.723   9.226  -9.725  1.00  0.00           H  
ATOM   1011  N   ARG A  62      16.428   7.003 -10.964  1.00  0.00           N  
ATOM   1012  CA  ARG A  62      16.391   5.554 -11.166  1.00  0.00           C  
ATOM   1013  C   ARG A  62      17.416   4.835 -10.306  1.00  0.00           C  
ATOM   1014  O   ARG A  62      18.569   5.253 -10.219  1.00  0.00           O  
ATOM   1015  CB  ARG A  62      16.651   5.213 -12.618  1.00  0.00           C  
ATOM   1016  CG  ARG A  62      15.569   5.573 -13.586  1.00  0.00           C  
ATOM   1017  CD  ARG A  62      15.998   5.306 -14.973  1.00  0.00           C  
ATOM   1018  NE  ARG A  62      14.964   5.577 -15.931  1.00  0.00           N  
ATOM   1019  CZ  ARG A  62      15.082   5.458 -17.244  1.00  0.00           C  
ATOM   1020  NH1 ARG A  62      16.219   5.055 -17.798  1.00  0.00           N  
ATOM   1021  NH2 ARG A  62      14.019   5.767 -17.955  1.00  0.00           N  
ATOM   1022  H   ARG A  62      16.978   7.582 -11.584  1.00  0.00           H  
ATOM   1023  HA  ARG A  62      15.398   5.189 -10.897  1.00  0.00           H  
ATOM   1024 1HB  ARG A  62      17.529   5.752 -12.945  1.00  0.00           H  
ATOM   1025 2HB  ARG A  62      16.860   4.150 -12.723  1.00  0.00           H  
ATOM   1026 1HG  ARG A  62      14.711   4.952 -13.389  1.00  0.00           H  
ATOM   1027 2HG  ARG A  62      15.297   6.625 -13.491  1.00  0.00           H  
ATOM   1028 1HD  ARG A  62      16.828   5.967 -15.197  1.00  0.00           H  
ATOM   1029 2HD  ARG A  62      16.314   4.272 -15.084  1.00  0.00           H  
ATOM   1030  HE  ARG A  62      14.054   5.920 -15.599  1.00  0.00           H  
ATOM   1031 1HH1 ARG A  62      17.039   4.853 -17.198  1.00  0.00           H  
ATOM   1032 2HH1 ARG A  62      16.295   4.972 -18.796  1.00  0.00           H  
ATOM   1033 1HH2 ARG A  62      13.185   6.092 -17.428  1.00  0.00           H  
ATOM   1034 2HH2 ARG A  62      14.029   5.709 -18.958  1.00  0.00           H  
ATOM   1035  N   LYS A  63      17.021   3.699  -9.746  1.00  0.00           N  
ATOM   1036  CA  LYS A  63      17.918   2.879  -8.934  1.00  0.00           C  
ATOM   1037  C   LYS A  63      18.694   1.834  -9.745  1.00  0.00           C  
ATOM   1038  O   LYS A  63      19.467   1.058  -9.185  1.00  0.00           O  
ATOM   1039  CB  LYS A  63      17.138   2.170  -7.821  1.00  0.00           C  
ATOM   1040  CG  LYS A  63      16.538   3.079  -6.724  1.00  0.00           C  
ATOM   1041  CD  LYS A  63      15.767   2.235  -5.676  1.00  0.00           C  
ATOM   1042  CE  LYS A  63      15.295   3.066  -4.485  1.00  0.00           C  
ATOM   1043  NZ  LYS A  63      14.431   2.284  -3.551  1.00  0.00           N  
ATOM   1044  H   LYS A  63      16.048   3.403  -9.854  1.00  0.00           H  
ATOM   1045  HA  LYS A  63      18.649   3.541  -8.469  1.00  0.00           H  
ATOM   1046 1HB  LYS A  63      16.323   1.609  -8.265  1.00  0.00           H  
ATOM   1047 2HB  LYS A  63      17.790   1.451  -7.330  1.00  0.00           H  
ATOM   1048 1HG  LYS A  63      17.326   3.646  -6.230  1.00  0.00           H  
ATOM   1049 2HG  LYS A  63      15.843   3.783  -7.185  1.00  0.00           H  
ATOM   1050 1HD  LYS A  63      14.885   1.794  -6.152  1.00  0.00           H  
ATOM   1051 2HD  LYS A  63      16.399   1.426  -5.318  1.00  0.00           H  
ATOM   1052 1HE  LYS A  63      16.168   3.421  -3.943  1.00  0.00           H  
ATOM   1053 2HE  LYS A  63      14.744   3.906  -4.835  1.00  0.00           H  
ATOM   1054 1HZ  LYS A  63      14.149   2.871  -2.783  1.00  0.00           H  
ATOM   1055 2HZ  LYS A  63      13.596   1.973  -4.058  1.00  0.00           H  
ATOM   1056 3HZ  LYS A  63      14.936   1.487  -3.201  1.00  0.00           H  
ATOM   1057  N   TYR A  64      18.462   1.781 -11.055  1.00  0.00           N  
ATOM   1058  CA  TYR A  64      19.067   0.742 -11.884  1.00  0.00           C  
ATOM   1059  C   TYR A  64      19.983   1.223 -13.015  1.00  0.00           C  
ATOM   1060  O   TYR A  64      20.308   0.448 -13.919  1.00  0.00           O  
ATOM   1061  CB  TYR A  64      17.945  -0.149 -12.400  1.00  0.00           C  
ATOM   1062  CG  TYR A  64      16.857   0.533 -13.214  1.00  0.00           C  
ATOM   1063  CD1 TYR A  64      16.870   0.464 -14.587  1.00  0.00           C  
ATOM   1064  CD2 TYR A  64      15.852   1.228 -12.579  1.00  0.00           C  
ATOM   1065  CE1 TYR A  64      15.846   1.047 -15.319  1.00  0.00           C  
ATOM   1066  CE2 TYR A  64      14.833   1.821 -13.316  1.00  0.00           C  
ATOM   1067  CZ  TYR A  64      14.825   1.711 -14.676  1.00  0.00           C  
ATOM   1068  OH  TYR A  64      13.799   2.233 -15.428  1.00  0.00           O  
ATOM   1069  H   TYR A  64      17.840   2.457 -11.470  1.00  0.00           H  
ATOM   1070  HA  TYR A  64      19.688   0.125 -11.235  1.00  0.00           H  
ATOM   1071 1HB  TYR A  64      18.375  -0.938 -13.016  1.00  0.00           H  
ATOM   1072 2HB  TYR A  64      17.472  -0.636 -11.548  1.00  0.00           H  
ATOM   1073  HD1 TYR A  64      17.667  -0.073 -15.093  1.00  0.00           H  
ATOM   1074  HD2 TYR A  64      15.852   1.299 -11.490  1.00  0.00           H  
ATOM   1075  HE1 TYR A  64      15.832   0.967 -16.402  1.00  0.00           H  
ATOM   1076  HE2 TYR A  64      14.031   2.351 -12.805  1.00  0.00           H  
ATOM   1077  HH  TYR A  64      13.105   2.611 -14.858  1.00  0.00           H  
ATOM   1078  N   GLU A  65      20.430   2.472 -12.974  1.00  0.00           N  
ATOM   1079  CA  GLU A  65      21.300   2.964 -14.045  1.00  0.00           C  
ATOM   1080  C   GLU A  65      22.626   2.220 -14.117  1.00  0.00           C  
ATOM   1081  O   GLU A  65      23.154   1.986 -15.199  1.00  0.00           O  
ATOM   1082  CB  GLU A  65      21.521   4.461 -13.930  1.00  0.00           C  
ATOM   1083  CG  GLU A  65      20.282   5.266 -14.254  1.00  0.00           C  
ATOM   1084  CD  GLU A  65      19.862   5.157 -15.720  1.00  0.00           C  
ATOM   1085  OE1 GLU A  65      20.665   5.432 -16.574  1.00  0.00           O  
ATOM   1086  OE2 GLU A  65      18.739   4.776 -15.970  1.00  0.00           O  
ATOM   1087  H   GLU A  65      20.166   3.083 -12.206  1.00  0.00           H  
ATOM   1088  HA  GLU A  65      20.779   2.788 -14.993  1.00  0.00           H  
ATOM   1089 1HB  GLU A  65      21.830   4.705 -12.911  1.00  0.00           H  
ATOM   1090 2HB  GLU A  65      22.323   4.770 -14.602  1.00  0.00           H  
ATOM   1091 1HG  GLU A  65      19.483   4.879 -13.637  1.00  0.00           H  
ATOM   1092 2HG  GLU A  65      20.441   6.312 -13.991  1.00  0.00           H  
ATOM   1093  N   ASN A  66      23.182   1.841 -12.965  1.00  0.00           N  
ATOM   1094  CA  ASN A  66      24.450   1.123 -12.996  1.00  0.00           C  
ATOM   1095  C   ASN A  66      24.250  -0.262 -13.611  1.00  0.00           C  
ATOM   1096  O   ASN A  66      25.134  -0.801 -14.281  1.00  0.00           O  
ATOM   1097  CB  ASN A  66      25.049   1.040 -11.611  1.00  0.00           C  
ATOM   1098  CG  ASN A  66      25.595   2.376 -11.145  1.00  0.00           C  
ATOM   1099  OD1 ASN A  66      25.944   3.255 -11.952  1.00  0.00           O  
ATOM   1100  ND2 ASN A  66      25.673   2.545  -9.851  1.00  0.00           N  
ATOM   1101  H   ASN A  66      22.730   2.053 -12.090  1.00  0.00           H  
ATOM   1102  HA  ASN A  66      25.143   1.664 -13.636  1.00  0.00           H  
ATOM   1103 1HB  ASN A  66      24.290   0.698 -10.906  1.00  0.00           H  
ATOM   1104 2HB  ASN A  66      25.856   0.307 -11.609  1.00  0.00           H  
ATOM   1105 1HD2 ASN A  66      26.024   3.405  -9.477  1.00  0.00           H  
ATOM   1106 2HD2 ASN A  66      25.383   1.815  -9.233  1.00  0.00           H  
ATOM   1107  N   LYS A  67      23.064  -0.838 -13.406  1.00  0.00           N  
ATOM   1108  CA  LYS A  67      22.789  -2.150 -13.965  1.00  0.00           C  
ATOM   1109  C   LYS A  67      22.742  -1.997 -15.476  1.00  0.00           C  
ATOM   1110  O   LYS A  67      23.260  -2.836 -16.213  1.00  0.00           O  
ATOM   1111  CB  LYS A  67      21.494  -2.717 -13.397  1.00  0.00           C  
ATOM   1112  CG  LYS A  67      21.604  -3.079 -11.914  1.00  0.00           C  
ATOM   1113  CD  LYS A  67      20.294  -3.594 -11.336  1.00  0.00           C  
ATOM   1114  CE  LYS A  67      20.457  -3.931  -9.854  1.00  0.00           C  
ATOM   1115  NZ  LYS A  67      19.184  -4.377  -9.232  1.00  0.00           N  
ATOM   1116  H   LYS A  67      22.353  -0.358 -12.872  1.00  0.00           H  
ATOM   1117  HA  LYS A  67      23.607  -2.825 -13.716  1.00  0.00           H  
ATOM   1118 1HB  LYS A  67      20.691  -1.998 -13.518  1.00  0.00           H  
ATOM   1119 2HB  LYS A  67      21.216  -3.615 -13.948  1.00  0.00           H  
ATOM   1120 1HG  LYS A  67      22.374  -3.839 -11.783  1.00  0.00           H  
ATOM   1121 2HG  LYS A  67      21.901  -2.189 -11.358  1.00  0.00           H  
ATOM   1122 1HD  LYS A  67      19.522  -2.829 -11.445  1.00  0.00           H  
ATOM   1123 2HD  LYS A  67      19.979  -4.486 -11.877  1.00  0.00           H  
ATOM   1124 1HE  LYS A  67      21.196  -4.725  -9.754  1.00  0.00           H  
ATOM   1125 2HE  LYS A  67      20.816  -3.046  -9.327  1.00  0.00           H  
ATOM   1126 1HZ  LYS A  67      19.343  -4.589  -8.257  1.00  0.00           H  
ATOM   1127 2HZ  LYS A  67      18.497  -3.638  -9.309  1.00  0.00           H  
ATOM   1128 3HZ  LYS A  67      18.846  -5.204  -9.704  1.00  0.00           H  
ATOM   1129  N   ILE A  68      22.184  -0.874 -15.934  1.00  0.00           N  
ATOM   1130  CA  ILE A  68      22.158  -0.563 -17.352  1.00  0.00           C  
ATOM   1131  C   ILE A  68      23.559  -0.396 -17.929  1.00  0.00           C  
ATOM   1132  O   ILE A  68      23.865  -0.921 -18.997  1.00  0.00           O  
ATOM   1133  CB  ILE A  68      21.285   0.646 -17.681  1.00  0.00           C  
ATOM   1134  CG1 ILE A  68      19.818   0.286 -17.452  1.00  0.00           C  
ATOM   1135  CG2 ILE A  68      21.558   1.128 -19.083  1.00  0.00           C  
ATOM   1136  CD1 ILE A  68      18.899   1.465 -17.497  1.00  0.00           C  
ATOM   1137  H   ILE A  68      21.747  -0.231 -15.270  1.00  0.00           H  
ATOM   1138  HA  ILE A  68      21.694  -1.401 -17.841  1.00  0.00           H  
ATOM   1139  HB  ILE A  68      21.516   1.452 -16.990  1.00  0.00           H  
ATOM   1140 1HG1 ILE A  68      19.509  -0.423 -18.220  1.00  0.00           H  
ATOM   1141 2HG1 ILE A  68      19.720  -0.192 -16.476  1.00  0.00           H  
ATOM   1142 1HG2 ILE A  68      20.939   1.996 -19.293  1.00  0.00           H  
ATOM   1143 2HG2 ILE A  68      22.608   1.399 -19.174  1.00  0.00           H  
ATOM   1144 3HG2 ILE A  68      21.337   0.353 -19.777  1.00  0.00           H  
ATOM   1145 1HD1 ILE A  68      17.889   1.137 -17.340  1.00  0.00           H  
ATOM   1146 2HD1 ILE A  68      19.177   2.179 -16.718  1.00  0.00           H  
ATOM   1147 3HD1 ILE A  68      18.971   1.945 -18.468  1.00  0.00           H  
ATOM   1148  N   LYS A  69      24.435   0.300 -17.207  1.00  0.00           N  
ATOM   1149  CA  LYS A  69      25.809   0.496 -17.667  1.00  0.00           C  
ATOM   1150  C   LYS A  69      26.533  -0.844 -17.857  1.00  0.00           C  
ATOM   1151  O   LYS A  69      27.418  -0.965 -18.706  1.00  0.00           O  
ATOM   1152  CB  LYS A  69      26.583   1.359 -16.672  1.00  0.00           C  
ATOM   1153  CG  LYS A  69      26.145   2.817 -16.624  1.00  0.00           C  
ATOM   1154  CD  LYS A  69      26.916   3.587 -15.562  1.00  0.00           C  
ATOM   1155  CE  LYS A  69      26.430   5.017 -15.449  1.00  0.00           C  
ATOM   1156  NZ  LYS A  69      27.131   5.748 -14.360  1.00  0.00           N  
ATOM   1157  H   LYS A  69      24.121   0.732 -16.339  1.00  0.00           H  
ATOM   1158  HA  LYS A  69      25.782   1.006 -18.629  1.00  0.00           H  
ATOM   1159 1HB  LYS A  69      26.472   0.943 -15.674  1.00  0.00           H  
ATOM   1160 2HB  LYS A  69      27.643   1.332 -16.919  1.00  0.00           H  
ATOM   1161 1HG  LYS A  69      26.321   3.278 -17.595  1.00  0.00           H  
ATOM   1162 2HG  LYS A  69      25.085   2.871 -16.409  1.00  0.00           H  
ATOM   1163 1HD  LYS A  69      26.792   3.098 -14.596  1.00  0.00           H  
ATOM   1164 2HD  LYS A  69      27.975   3.590 -15.812  1.00  0.00           H  
ATOM   1165 1HE  LYS A  69      26.604   5.529 -16.393  1.00  0.00           H  
ATOM   1166 2HE  LYS A  69      25.357   5.013 -15.240  1.00  0.00           H  
ATOM   1167 1HZ  LYS A  69      26.784   6.694 -14.308  1.00  0.00           H  
ATOM   1168 2HZ  LYS A  69      26.956   5.271 -13.477  1.00  0.00           H  
ATOM   1169 3HZ  LYS A  69      28.123   5.763 -14.545  1.00  0.00           H  
ATOM   1170  N   LYS A  70      26.131  -1.858 -17.087  1.00  0.00           N  
ATOM   1171  CA  LYS A  70      26.716  -3.194 -17.153  1.00  0.00           C  
ATOM   1172  C   LYS A  70      26.094  -4.118 -18.224  1.00  0.00           C  
ATOM   1173  O   LYS A  70      26.506  -5.277 -18.344  1.00  0.00           O  
ATOM   1174  CB  LYS A  70      26.632  -3.858 -15.780  1.00  0.00           C  
ATOM   1175  CG  LYS A  70      27.498  -3.183 -14.717  1.00  0.00           C  
ATOM   1176  CD  LYS A  70      27.365  -3.864 -13.364  1.00  0.00           C  
ATOM   1177  CE  LYS A  70      28.238  -3.183 -12.316  1.00  0.00           C  
ATOM   1178  NZ  LYS A  70      28.115  -3.832 -10.979  1.00  0.00           N  
ATOM   1179  H   LYS A  70      25.418  -1.676 -16.377  1.00  0.00           H  
ATOM   1180  HA  LYS A  70      27.770  -3.079 -17.402  1.00  0.00           H  
ATOM   1181 1HB  LYS A  70      25.597  -3.831 -15.432  1.00  0.00           H  
ATOM   1182 2HB  LYS A  70      26.929  -4.901 -15.858  1.00  0.00           H  
ATOM   1183 1HG  LYS A  70      28.540  -3.220 -15.030  1.00  0.00           H  
ATOM   1184 2HG  LYS A  70      27.207  -2.141 -14.622  1.00  0.00           H  
ATOM   1185 1HD  LYS A  70      26.322  -3.811 -13.044  1.00  0.00           H  
ATOM   1186 2HD  LYS A  70      27.652  -4.911 -13.448  1.00  0.00           H  
ATOM   1187 1HE  LYS A  70      29.277  -3.227 -12.637  1.00  0.00           H  
ATOM   1188 2HE  LYS A  70      27.937  -2.137 -12.230  1.00  0.00           H  
ATOM   1189 1HZ  LYS A  70      28.707  -3.352 -10.315  1.00  0.00           H  
ATOM   1190 2HZ  LYS A  70      27.155  -3.785 -10.670  1.00  0.00           H  
ATOM   1191 3HZ  LYS A  70      28.400  -4.799 -11.045  1.00  0.00           H  
ATOM   1192  N   ILE A  71      25.113  -3.627 -18.989  1.00  0.00           N  
ATOM   1193  CA  ILE A  71      24.458  -4.417 -20.042  1.00  0.00           C  
ATOM   1194  C   ILE A  71      25.363  -4.839 -21.187  1.00  0.00           C  
ATOM   1195  O   ILE A  71      26.177  -4.065 -21.694  1.00  0.00           O  
ATOM   1196  CB  ILE A  71      23.199  -3.712 -20.578  1.00  0.00           C  
ATOM   1197  CG1 ILE A  71      22.138  -3.762 -19.517  1.00  0.00           C  
ATOM   1198  CG2 ILE A  71      22.734  -4.246 -21.889  1.00  0.00           C  
ATOM   1199  CD1 ILE A  71      20.947  -2.971 -19.867  1.00  0.00           C  
ATOM   1200  H   ILE A  71      24.802  -2.664 -18.854  1.00  0.00           H  
ATOM   1201  HA  ILE A  71      24.102  -5.335 -19.574  1.00  0.00           H  
ATOM   1202  HB  ILE A  71      23.432  -2.661 -20.721  1.00  0.00           H  
ATOM   1203 1HG1 ILE A  71      21.835  -4.798 -19.365  1.00  0.00           H  
ATOM   1204 2HG1 ILE A  71      22.562  -3.394 -18.592  1.00  0.00           H  
ATOM   1205 1HG2 ILE A  71      21.858  -3.699 -22.219  1.00  0.00           H  
ATOM   1206 2HG2 ILE A  71      23.525  -4.134 -22.624  1.00  0.00           H  
ATOM   1207 3HG2 ILE A  71      22.492  -5.269 -21.780  1.00  0.00           H  
ATOM   1208 1HD1 ILE A  71      20.203  -3.036 -19.071  1.00  0.00           H  
ATOM   1209 2HD1 ILE A  71      21.236  -1.946 -20.019  1.00  0.00           H  
ATOM   1210 3HD1 ILE A  71      20.553  -3.374 -20.770  1.00  0.00           H  
ATOM   1211  N   LYS A  72      25.231  -6.115 -21.566  1.00  0.00           N  
ATOM   1212  CA  LYS A  72      26.044  -6.718 -22.613  1.00  0.00           C  
ATOM   1213  C   LYS A  72      25.334  -6.790 -23.965  1.00  0.00           C  
ATOM   1214  O   LYS A  72      25.962  -7.058 -24.991  1.00  0.00           O  
ATOM   1215  CB  LYS A  72      26.461  -8.116 -22.175  1.00  0.00           C  
ATOM   1216  CG  LYS A  72      27.250  -8.135 -20.865  1.00  0.00           C  
ATOM   1217  CD  LYS A  72      28.564  -7.369 -20.988  1.00  0.00           C  
ATOM   1218  CE  LYS A  72      29.368  -7.445 -19.698  1.00  0.00           C  
ATOM   1219  NZ  LYS A  72      30.643  -6.681 -19.791  1.00  0.00           N  
ATOM   1220  H   LYS A  72      24.516  -6.693 -21.119  1.00  0.00           H  
ATOM   1221  HA  LYS A  72      26.939  -6.111 -22.740  1.00  0.00           H  
ATOM   1222 1HB  LYS A  72      25.568  -8.730 -22.039  1.00  0.00           H  
ATOM   1223 2HB  LYS A  72      27.066  -8.578 -22.952  1.00  0.00           H  
ATOM   1224 1HG  LYS A  72      26.649  -7.670 -20.077  1.00  0.00           H  
ATOM   1225 2HG  LYS A  72      27.459  -9.164 -20.577  1.00  0.00           H  
ATOM   1226 1HD  LYS A  72      29.155  -7.779 -21.805  1.00  0.00           H  
ATOM   1227 2HD  LYS A  72      28.348  -6.319 -21.204  1.00  0.00           H  
ATOM   1228 1HE  LYS A  72      28.767  -7.032 -18.885  1.00  0.00           H  
ATOM   1229 2HE  LYS A  72      29.595  -8.487 -19.477  1.00  0.00           H  
ATOM   1230 1HZ  LYS A  72      31.139  -6.752 -18.916  1.00  0.00           H  
ATOM   1231 2HZ  LYS A  72      31.212  -7.060 -20.535  1.00  0.00           H  
ATOM   1232 3HZ  LYS A  72      30.435  -5.712 -19.985  1.00  0.00           H  
ATOM   1233  N   ASN A  73      24.023  -6.577 -23.965  1.00  0.00           N  
ATOM   1234  CA  ASN A  73      23.240  -6.686 -25.189  1.00  0.00           C  
ATOM   1235  C   ASN A  73      21.985  -5.826 -25.146  1.00  0.00           C  
ATOM   1236  O   ASN A  73      21.248  -5.807 -24.155  1.00  0.00           O  
ATOM   1237  CB  ASN A  73      22.862  -8.129 -25.467  1.00  0.00           C  
ATOM   1238  CG  ASN A  73      22.340  -8.336 -26.887  1.00  0.00           C  
ATOM   1239  OD1 ASN A  73      21.189  -8.046 -27.256  1.00  0.00           O  
ATOM   1240  ND2 ASN A  73      23.213  -8.853 -27.717  1.00  0.00           N  
ATOM   1241  H   ASN A  73      23.569  -6.353 -23.091  1.00  0.00           H  
ATOM   1242  HA  ASN A  73      23.849  -6.322 -26.019  1.00  0.00           H  
ATOM   1243 1HB  ASN A  73      23.731  -8.771 -25.313  1.00  0.00           H  
ATOM   1244 2HB  ASN A  73      22.094  -8.442 -24.759  1.00  0.00           H  
ATOM   1245 1HD2 ASN A  73      22.959  -9.023 -28.668  1.00  0.00           H  
ATOM   1246 2HD2 ASN A  73      24.137  -9.075 -27.397  1.00  0.00           H  
ATOM   1247  N   PHE A  74      21.673  -5.221 -26.286  1.00  0.00           N  
ATOM   1248  CA  PHE A  74      20.451  -4.443 -26.451  1.00  0.00           C  
ATOM   1249  C   PHE A  74      19.205  -5.148 -25.933  1.00  0.00           C  
ATOM   1250  O   PHE A  74      18.341  -4.494 -25.358  1.00  0.00           O  
ATOM   1251  CB  PHE A  74      20.219  -4.055 -27.902  1.00  0.00           C  
ATOM   1252  CG  PHE A  74      18.913  -3.327 -28.080  1.00  0.00           C  
ATOM   1253  CD1 PHE A  74      18.781  -1.994 -27.711  1.00  0.00           C  
ATOM   1254  CD2 PHE A  74      17.813  -3.977 -28.628  1.00  0.00           C  
ATOM   1255  CE1 PHE A  74      17.575  -1.333 -27.877  1.00  0.00           C  
ATOM   1256  CE2 PHE A  74      16.619  -3.315 -28.803  1.00  0.00           C  
ATOM   1257  CZ  PHE A  74      16.495  -1.994 -28.424  1.00  0.00           C  
ATOM   1258  H   PHE A  74      22.314  -5.289 -27.065  1.00  0.00           H  
ATOM   1259  HA  PHE A  74      20.568  -3.519 -25.883  1.00  0.00           H  
ATOM   1260 1HB  PHE A  74      21.025  -3.415 -28.255  1.00  0.00           H  
ATOM   1261 2HB  PHE A  74      20.200  -4.952 -28.525  1.00  0.00           H  
ATOM   1262  HD1 PHE A  74      19.637  -1.473 -27.281  1.00  0.00           H  
ATOM   1263  HD2 PHE A  74      17.906  -5.031 -28.924  1.00  0.00           H  
ATOM   1264  HE1 PHE A  74      17.481  -0.290 -27.579  1.00  0.00           H  
ATOM   1265  HE2 PHE A  74      15.773  -3.839 -29.238  1.00  0.00           H  
ATOM   1266  HZ  PHE A  74      15.549  -1.474 -28.560  1.00  0.00           H  
ATOM   1267  N   ASP A  75      19.066  -6.453 -26.169  1.00  0.00           N  
ATOM   1268  CA  ASP A  75      17.867  -7.153 -25.726  1.00  0.00           C  
ATOM   1269  C   ASP A  75      17.670  -7.058 -24.203  1.00  0.00           C  
ATOM   1270  O   ASP A  75      16.537  -7.067 -23.718  1.00  0.00           O  
ATOM   1271  CB  ASP A  75      17.908  -8.622 -26.148  1.00  0.00           C  
ATOM   1272  CG  ASP A  75      17.691  -8.840 -27.662  1.00  0.00           C  
ATOM   1273  OD1 ASP A  75      17.274  -7.921 -28.338  1.00  0.00           O  
ATOM   1274  OD2 ASP A  75      17.937  -9.931 -28.118  1.00  0.00           O  
ATOM   1275  H   ASP A  75      19.812  -6.970 -26.628  1.00  0.00           H  
ATOM   1276  HA  ASP A  75      17.008  -6.686 -26.209  1.00  0.00           H  
ATOM   1277 1HB  ASP A  75      18.878  -9.043 -25.874  1.00  0.00           H  
ATOM   1278 2HB  ASP A  75      17.146  -9.175 -25.601  1.00  0.00           H  
ATOM   1279  N   GLN A  76      18.767  -6.999 -23.433  1.00  0.00           N  
ATOM   1280  CA  GLN A  76      18.656  -6.895 -21.981  1.00  0.00           C  
ATOM   1281  C   GLN A  76      18.125  -5.505 -21.652  1.00  0.00           C  
ATOM   1282  O   GLN A  76      17.293  -5.326 -20.751  1.00  0.00           O  
ATOM   1283  CB  GLN A  76      20.021  -7.092 -21.321  1.00  0.00           C  
ATOM   1284  CG  GLN A  76      20.614  -8.492 -21.432  1.00  0.00           C  
ATOM   1285  CD  GLN A  76      22.067  -8.570 -20.884  1.00  0.00           C  
ATOM   1286  OE1 GLN A  76      22.839  -7.595 -20.980  1.00  0.00           O  
ATOM   1287  NE2 GLN A  76      22.422  -9.717 -20.310  1.00  0.00           N  
ATOM   1288  H   GLN A  76      19.689  -6.950 -23.856  1.00  0.00           H  
ATOM   1289  HA  GLN A  76      17.953  -7.641 -21.616  1.00  0.00           H  
ATOM   1290 1HB  GLN A  76      20.701  -6.427 -21.782  1.00  0.00           H  
ATOM   1291 2HB  GLN A  76      19.960  -6.823 -20.267  1.00  0.00           H  
ATOM   1292 1HG  GLN A  76      19.992  -9.187 -20.870  1.00  0.00           H  
ATOM   1293 2HG  GLN A  76      20.633  -8.773 -22.487  1.00  0.00           H  
ATOM   1294 1HE2 GLN A  76      23.343  -9.831 -19.933  1.00  0.00           H  
ATOM   1295 2HE2 GLN A  76      21.766 -10.472 -20.252  1.00  0.00           H  
ATOM   1296  N   LEU A  77      18.605  -4.513 -22.408  1.00  0.00           N  
ATOM   1297  CA  LEU A  77      18.200  -3.121 -22.211  1.00  0.00           C  
ATOM   1298  C   LEU A  77      16.739  -2.945 -22.545  1.00  0.00           C  
ATOM   1299  O   LEU A  77      15.982  -2.299 -21.810  1.00  0.00           O  
ATOM   1300  CB  LEU A  77      19.032  -2.176 -23.077  1.00  0.00           C  
ATOM   1301  CG  LEU A  77      18.691  -0.709 -22.938  1.00  0.00           C  
ATOM   1302  CD1 LEU A  77      18.890  -0.287 -21.494  1.00  0.00           C  
ATOM   1303  CD2 LEU A  77      19.588   0.086 -23.866  1.00  0.00           C  
ATOM   1304  H   LEU A  77      19.291  -4.752 -23.132  1.00  0.00           H  
ATOM   1305  HA  LEU A  77      18.335  -2.860 -21.164  1.00  0.00           H  
ATOM   1306 1HB  LEU A  77      20.078  -2.306 -22.851  1.00  0.00           H  
ATOM   1307 2HB  LEU A  77      18.876  -2.436 -24.118  1.00  0.00           H  
ATOM   1308  HG  LEU A  77      17.646  -0.544 -23.205  1.00  0.00           H  
ATOM   1309 1HD1 LEU A  77      18.651   0.771 -21.381  1.00  0.00           H  
ATOM   1310 2HD1 LEU A  77      18.245  -0.875 -20.841  1.00  0.00           H  
ATOM   1311 3HD1 LEU A  77      19.913  -0.456 -21.238  1.00  0.00           H  
ATOM   1312 1HD2 LEU A  77      19.356   1.148 -23.778  1.00  0.00           H  
ATOM   1313 2HD2 LEU A  77      20.631  -0.082 -23.593  1.00  0.00           H  
ATOM   1314 3HD2 LEU A  77      19.422  -0.240 -24.893  1.00  0.00           H  
ATOM   1315  N   LEU A  78      16.345  -3.523 -23.670  1.00  0.00           N  
ATOM   1316  CA  LEU A  78      14.982  -3.435 -24.130  1.00  0.00           C  
ATOM   1317  C   LEU A  78      14.054  -4.057 -23.109  1.00  0.00           C  
ATOM   1318  O   LEU A  78      13.085  -3.428 -22.686  1.00  0.00           O  
ATOM   1319  CB  LEU A  78      14.829  -4.147 -25.463  1.00  0.00           C  
ATOM   1320  CG  LEU A  78      13.430  -4.174 -26.005  1.00  0.00           C  
ATOM   1321  CD1 LEU A  78      12.974  -2.751 -26.250  1.00  0.00           C  
ATOM   1322  CD2 LEU A  78      13.387  -4.993 -27.269  1.00  0.00           C  
ATOM   1323  H   LEU A  78      17.027  -4.028 -24.229  1.00  0.00           H  
ATOM   1324  HA  LEU A  78      14.721  -2.386 -24.252  1.00  0.00           H  
ATOM   1325 1HB  LEU A  78      15.476  -3.668 -26.183  1.00  0.00           H  
ATOM   1326 2HB  LEU A  78      15.160  -5.178 -25.342  1.00  0.00           H  
ATOM   1327  HG  LEU A  78      12.781  -4.619 -25.276  1.00  0.00           H  
ATOM   1328 1HD1 LEU A  78      11.952  -2.756 -26.630  1.00  0.00           H  
ATOM   1329 2HD1 LEU A  78      13.010  -2.192 -25.314  1.00  0.00           H  
ATOM   1330 3HD1 LEU A  78      13.630  -2.283 -26.980  1.00  0.00           H  
ATOM   1331 1HD2 LEU A  78      12.366  -5.017 -27.652  1.00  0.00           H  
ATOM   1332 2HD2 LEU A  78      14.039  -4.552 -28.007  1.00  0.00           H  
ATOM   1333 3HD2 LEU A  78      13.719  -6.010 -27.052  1.00  0.00           H  
ATOM   1334  N   ASN A  79      14.358  -5.280 -22.668  1.00  0.00           N  
ATOM   1335  CA  ASN A  79      13.498  -5.930 -21.695  1.00  0.00           C  
ATOM   1336  C   ASN A  79      13.438  -5.143 -20.391  1.00  0.00           C  
ATOM   1337  O   ASN A  79      12.366  -5.003 -19.800  1.00  0.00           O  
ATOM   1338  CB  ASN A  79      13.967  -7.345 -21.457  1.00  0.00           C  
ATOM   1339  CG  ASN A  79      13.639  -8.246 -22.617  1.00  0.00           C  
ATOM   1340  OD1 ASN A  79      12.743  -7.952 -23.422  1.00  0.00           O  
ATOM   1341  ND2 ASN A  79      14.345  -9.341 -22.727  1.00  0.00           N  
ATOM   1342  H   ASN A  79      15.175  -5.780 -23.026  1.00  0.00           H  
ATOM   1343  HA  ASN A  79      12.488  -5.967 -22.099  1.00  0.00           H  
ATOM   1344 1HB  ASN A  79      15.052  -7.343 -21.305  1.00  0.00           H  
ATOM   1345 2HB  ASN A  79      13.507  -7.738 -20.552  1.00  0.00           H  
ATOM   1346 1HD2 ASN A  79      14.171  -9.974 -23.481  1.00  0.00           H  
ATOM   1347 2HD2 ASN A  79      15.063  -9.539 -22.063  1.00  0.00           H  
ATOM   1348  N   THR A  80      14.562  -4.550 -19.977  1.00  0.00           N  
ATOM   1349  CA  THR A  80      14.576  -3.744 -18.767  1.00  0.00           C  
ATOM   1350  C   THR A  80      13.642  -2.548 -18.925  1.00  0.00           C  
ATOM   1351  O   THR A  80      12.815  -2.273 -18.046  1.00  0.00           O  
ATOM   1352  CB  THR A  80      16.014  -3.254 -18.455  1.00  0.00           C  
ATOM   1353  OG1 THR A  80      16.859  -4.393 -18.217  1.00  0.00           O  
ATOM   1354  CG2 THR A  80      16.047  -2.312 -17.246  1.00  0.00           C  
ATOM   1355  H   THR A  80      15.439  -4.694 -20.479  1.00  0.00           H  
ATOM   1356  HA  THR A  80      14.222  -4.351 -17.936  1.00  0.00           H  
ATOM   1357  HB  THR A  80      16.397  -2.717 -19.318  1.00  0.00           H  
ATOM   1358  HG1 THR A  80      16.992  -4.874 -19.069  1.00  0.00           H  
ATOM   1359 1HG2 THR A  80      17.073  -1.984 -17.069  1.00  0.00           H  
ATOM   1360 2HG2 THR A  80      15.418  -1.443 -17.445  1.00  0.00           H  
ATOM   1361 3HG2 THR A  80      15.676  -2.833 -16.365  1.00  0.00           H  
ATOM   1362  N   SER A  81      13.742  -1.868 -20.069  1.00  0.00           N  
ATOM   1363  CA  SER A  81      12.939  -0.690 -20.339  1.00  0.00           C  
ATOM   1364  C   SER A  81      11.454  -1.047 -20.367  1.00  0.00           C  
ATOM   1365  O   SER A  81      10.632  -0.352 -19.762  1.00  0.00           O  
ATOM   1366  CB  SER A  81      13.361  -0.111 -21.676  1.00  0.00           C  
ATOM   1367  OG  SER A  81      14.700   0.306 -21.633  1.00  0.00           O  
ATOM   1368  H   SER A  81      14.436  -2.156 -20.760  1.00  0.00           H  
ATOM   1369  HA  SER A  81      13.110   0.041 -19.549  1.00  0.00           H  
ATOM   1370 1HB  SER A  81      13.234  -0.857 -22.458  1.00  0.00           H  
ATOM   1371 2HB  SER A  81      12.726   0.733 -21.921  1.00  0.00           H  
ATOM   1372  HG  SER A  81      15.220  -0.529 -21.562  1.00  0.00           H  
ATOM   1373  N   ILE A  82      11.124  -2.177 -21.003  1.00  0.00           N  
ATOM   1374  CA  ILE A  82       9.744  -2.636 -21.097  1.00  0.00           C  
ATOM   1375  C   ILE A  82       9.192  -2.968 -19.727  1.00  0.00           C  
ATOM   1376  O   ILE A  82       8.085  -2.538 -19.386  1.00  0.00           O  
ATOM   1377  CB  ILE A  82       9.648  -3.893 -21.986  1.00  0.00           C  
ATOM   1378  CG1 ILE A  82       9.935  -3.535 -23.450  1.00  0.00           C  
ATOM   1379  CG2 ILE A  82       8.296  -4.565 -21.853  1.00  0.00           C  
ATOM   1380  CD1 ILE A  82      10.137  -4.755 -24.321  1.00  0.00           C  
ATOM   1381  H   ILE A  82      11.855  -2.707 -21.474  1.00  0.00           H  
ATOM   1382  HA  ILE A  82       9.142  -1.855 -21.531  1.00  0.00           H  
ATOM   1383  HB  ILE A  82      10.415  -4.593 -21.669  1.00  0.00           H  
ATOM   1384 1HG1 ILE A  82       9.102  -2.959 -23.845  1.00  0.00           H  
ATOM   1385 2HG1 ILE A  82      10.830  -2.922 -23.497  1.00  0.00           H  
ATOM   1386 1HG2 ILE A  82       8.288  -5.460 -22.471  1.00  0.00           H  
ATOM   1387 2HG2 ILE A  82       8.124  -4.842 -20.812  1.00  0.00           H  
ATOM   1388 3HG2 ILE A  82       7.520  -3.901 -22.186  1.00  0.00           H  
ATOM   1389 1HD1 ILE A  82      10.337  -4.445 -25.344  1.00  0.00           H  
ATOM   1390 2HD1 ILE A  82      10.981  -5.335 -23.944  1.00  0.00           H  
ATOM   1391 3HD1 ILE A  82       9.240  -5.371 -24.301  1.00  0.00           H  
ATOM   1392  N   ASN A  83       9.962  -3.690 -18.922  1.00  0.00           N  
ATOM   1393  CA  ASN A  83       9.504  -4.067 -17.601  1.00  0.00           C  
ATOM   1394  C   ASN A  83       9.210  -2.842 -16.748  1.00  0.00           C  
ATOM   1395  O   ASN A  83       8.223  -2.830 -16.011  1.00  0.00           O  
ATOM   1396  CB  ASN A  83      10.532  -4.952 -16.933  1.00  0.00           C  
ATOM   1397  CG  ASN A  83      10.573  -6.336 -17.531  1.00  0.00           C  
ATOM   1398  OD1 ASN A  83       9.620  -6.787 -18.182  1.00  0.00           O  
ATOM   1399  ND2 ASN A  83      11.668  -7.021 -17.324  1.00  0.00           N  
ATOM   1400  H   ASN A  83      10.873  -4.017 -19.244  1.00  0.00           H  
ATOM   1401  HA  ASN A  83       8.574  -4.623 -17.705  1.00  0.00           H  
ATOM   1402 1HB  ASN A  83      11.521  -4.496 -17.037  1.00  0.00           H  
ATOM   1403 2HB  ASN A  83      10.315  -5.028 -15.869  1.00  0.00           H  
ATOM   1404 1HD2 ASN A  83      11.758  -7.942 -17.698  1.00  0.00           H  
ATOM   1405 2HD2 ASN A  83      12.414  -6.618 -16.798  1.00  0.00           H  
ATOM   1406  N   SER A  84      10.020  -1.786 -16.870  1.00  0.00           N  
ATOM   1407  CA  SER A  84       9.731  -0.589 -16.098  1.00  0.00           C  
ATOM   1408  C   SER A  84       8.480   0.129 -16.597  1.00  0.00           C  
ATOM   1409  O   SER A  84       7.581   0.449 -15.806  1.00  0.00           O  
ATOM   1410  CB  SER A  84      10.887   0.389 -16.165  1.00  0.00           C  
ATOM   1411  OG  SER A  84      12.021  -0.094 -15.520  1.00  0.00           O  
ATOM   1412  H   SER A  84      10.846  -1.834 -17.472  1.00  0.00           H  
ATOM   1413  HA  SER A  84       9.571  -0.883 -15.061  1.00  0.00           H  
ATOM   1414 1HB  SER A  84      11.127   0.584 -17.212  1.00  0.00           H  
ATOM   1415 2HB  SER A  84      10.586   1.333 -15.719  1.00  0.00           H  
ATOM   1416  HG  SER A  84      12.669   0.630 -15.573  1.00  0.00           H  
ATOM   1417  N   MET A  85       8.382   0.316 -17.915  1.00  0.00           N  
ATOM   1418  CA  MET A  85       7.286   1.077 -18.506  1.00  0.00           C  
ATOM   1419  C   MET A  85       5.922   0.450 -18.358  1.00  0.00           C  
ATOM   1420  O   MET A  85       4.925   1.158 -18.208  1.00  0.00           O  
ATOM   1421  CB  MET A  85       7.542   1.293 -19.991  1.00  0.00           C  
ATOM   1422  CG  MET A  85       8.648   2.267 -20.333  1.00  0.00           C  
ATOM   1423  SD  MET A  85       8.708   2.592 -22.093  1.00  0.00           S  
ATOM   1424  CE  MET A  85       9.397   1.048 -22.663  1.00  0.00           C  
ATOM   1425  H   MET A  85       9.125  -0.028 -18.527  1.00  0.00           H  
ATOM   1426  HA  MET A  85       7.251   2.036 -18.009  1.00  0.00           H  
ATOM   1427 1HB  MET A  85       7.815   0.336 -20.439  1.00  0.00           H  
ATOM   1428 2HB  MET A  85       6.625   1.628 -20.474  1.00  0.00           H  
ATOM   1429 1HG  MET A  85       8.483   3.205 -19.816  1.00  0.00           H  
ATOM   1430 2HG  MET A  85       9.607   1.870 -20.018  1.00  0.00           H  
ATOM   1431 1HE  MET A  85       9.491   1.068 -23.747  1.00  0.00           H  
ATOM   1432 2HE  MET A  85      10.371   0.906 -22.219  1.00  0.00           H  
ATOM   1433 3HE  MET A  85       8.746   0.240 -22.367  1.00  0.00           H  
ATOM   1434  N   PHE A  86       5.864  -0.868 -18.412  1.00  0.00           N  
ATOM   1435  CA  PHE A  86       4.586  -1.536 -18.369  1.00  0.00           C  
ATOM   1436  C   PHE A  86       4.372  -2.370 -17.115  1.00  0.00           C  
ATOM   1437  O   PHE A  86       3.537  -3.281 -17.114  1.00  0.00           O  
ATOM   1438  CB  PHE A  86       4.459  -2.378 -19.625  1.00  0.00           C  
ATOM   1439  CG  PHE A  86       4.606  -1.514 -20.859  1.00  0.00           C  
ATOM   1440  CD1 PHE A  86       5.772  -1.553 -21.588  1.00  0.00           C  
ATOM   1441  CD2 PHE A  86       3.610  -0.640 -21.259  1.00  0.00           C  
ATOM   1442  CE1 PHE A  86       5.956  -0.764 -22.699  1.00  0.00           C  
ATOM   1443  CE2 PHE A  86       3.787   0.165 -22.371  1.00  0.00           C  
ATOM   1444  CZ  PHE A  86       4.967   0.099 -23.092  1.00  0.00           C  
ATOM   1445  H   PHE A  86       6.714  -1.419 -18.543  1.00  0.00           H  
ATOM   1446  HA  PHE A  86       3.804  -0.779 -18.395  1.00  0.00           H  
ATOM   1447 1HB  PHE A  86       5.244  -3.139 -19.637  1.00  0.00           H  
ATOM   1448 2HB  PHE A  86       3.494  -2.876 -19.655  1.00  0.00           H  
ATOM   1449  HD1 PHE A  86       6.548  -2.220 -21.262  1.00  0.00           H  
ATOM   1450  HD2 PHE A  86       2.685  -0.585 -20.685  1.00  0.00           H  
ATOM   1451  HE1 PHE A  86       6.886  -0.818 -23.261  1.00  0.00           H  
ATOM   1452  HE2 PHE A  86       2.998   0.855 -22.679  1.00  0.00           H  
ATOM   1453  HZ  PHE A  86       5.110   0.730 -23.966  1.00  0.00           H  
ATOM   1454  N   SER A  87       5.106  -2.083 -16.037  1.00  0.00           N  
ATOM   1455  CA  SER A  87       4.904  -2.873 -14.824  1.00  0.00           C  
ATOM   1456  C   SER A  87       3.483  -2.732 -14.319  1.00  0.00           C  
ATOM   1457  O   SER A  87       2.921  -1.641 -14.325  1.00  0.00           O  
ATOM   1458  CB  SER A  87       5.825  -2.464 -13.695  1.00  0.00           C  
ATOM   1459  OG  SER A  87       5.527  -3.218 -12.526  1.00  0.00           O  
ATOM   1460  H   SER A  87       5.799  -1.325 -16.053  1.00  0.00           H  
ATOM   1461  HA  SER A  87       5.087  -3.921 -15.064  1.00  0.00           H  
ATOM   1462 1HB  SER A  87       6.858  -2.618 -13.979  1.00  0.00           H  
ATOM   1463 2HB  SER A  87       5.693  -1.397 -13.488  1.00  0.00           H  
ATOM   1464  HG  SER A  87       5.845  -4.112 -12.708  1.00  0.00           H  
ATOM   1465  N   HIS A  88       2.926  -3.825 -13.809  1.00  0.00           N  
ATOM   1466  CA  HIS A  88       1.596  -3.796 -13.207  1.00  0.00           C  
ATOM   1467  C   HIS A  88       1.582  -2.976 -11.916  1.00  0.00           C  
ATOM   1468  O   HIS A  88       0.527  -2.549 -11.433  1.00  0.00           O  
ATOM   1469  CB  HIS A  88       1.136  -5.218 -12.911  1.00  0.00           C  
ATOM   1470  CG  HIS A  88       2.006  -5.906 -11.893  1.00  0.00           C  
ATOM   1471  ND1 HIS A  88       3.257  -6.412 -12.206  1.00  0.00           N  
ATOM   1472  CD2 HIS A  88       1.814  -6.165 -10.578  1.00  0.00           C  
ATOM   1473  CE1 HIS A  88       3.792  -6.950 -11.124  1.00  0.00           C  
ATOM   1474  NE2 HIS A  88       2.939  -6.816 -10.123  1.00  0.00           N  
ATOM   1475  H   HIS A  88       3.434  -4.696 -13.847  1.00  0.00           H  
ATOM   1476  HA  HIS A  88       0.890  -3.335 -13.900  1.00  0.00           H  
ATOM   1477 1HB  HIS A  88       0.112  -5.199 -12.533  1.00  0.00           H  
ATOM   1478 2HB  HIS A  88       1.140  -5.802 -13.829  1.00  0.00           H  
ATOM   1479  HD2 HIS A  88       0.935  -5.906  -9.990  1.00  0.00           H  
ATOM   1480  HE1 HIS A  88       4.772  -7.425 -11.066  1.00  0.00           H  
ATOM   1481  HE2 HIS A  88       3.082  -7.136  -9.176  1.00  0.00           H  
ATOM   1482  N   ASP A  89       2.763  -2.749 -11.339  1.00  0.00           N  
ATOM   1483  CA  ASP A  89       2.874  -1.982 -10.114  1.00  0.00           C  
ATOM   1484  C   ASP A  89       2.849  -0.516 -10.490  1.00  0.00           C  
ATOM   1485  O   ASP A  89       3.884   0.153 -10.492  1.00  0.00           O  
ATOM   1486  CB  ASP A  89       4.181  -2.286  -9.374  1.00  0.00           C  
ATOM   1487  CG  ASP A  89       4.232  -1.668  -7.974  1.00  0.00           C  
ATOM   1488  OD1 ASP A  89       3.203  -1.395  -7.422  1.00  0.00           O  
ATOM   1489  OD2 ASP A  89       5.305  -1.423  -7.471  1.00  0.00           O  
ATOM   1490  H   ASP A  89       3.619  -3.085 -11.781  1.00  0.00           H  
ATOM   1491  HA  ASP A  89       2.020  -2.199  -9.474  1.00  0.00           H  
ATOM   1492 1HB  ASP A  89       4.306  -3.368  -9.291  1.00  0.00           H  
ATOM   1493 2HB  ASP A  89       5.020  -1.908  -9.961  1.00  0.00           H  
ATOM   1494  N   TYR A  90       1.669  -0.028 -10.836  1.00  0.00           N  
ATOM   1495  CA  TYR A  90       1.550   1.324 -11.331  1.00  0.00           C  
ATOM   1496  C   TYR A  90       2.067   2.286 -10.283  1.00  0.00           C  
ATOM   1497  O   TYR A  90       1.782   2.138  -9.097  1.00  0.00           O  
ATOM   1498  CB  TYR A  90       0.103   1.623 -11.704  1.00  0.00           C  
ATOM   1499  CG  TYR A  90      -0.341   0.794 -12.897  1.00  0.00           C  
ATOM   1500  CD1 TYR A  90      -1.449  -0.037 -12.806  1.00  0.00           C  
ATOM   1501  CD2 TYR A  90       0.393   0.839 -14.075  1.00  0.00           C  
ATOM   1502  CE1 TYR A  90      -1.825  -0.810 -13.895  1.00  0.00           C  
ATOM   1503  CE2 TYR A  90       0.021   0.066 -15.158  1.00  0.00           C  
ATOM   1504  CZ  TYR A  90      -1.085  -0.752 -15.074  1.00  0.00           C  
ATOM   1505  OH  TYR A  90      -1.456  -1.523 -16.158  1.00  0.00           O  
ATOM   1506  H   TYR A  90       0.874  -0.664 -10.809  1.00  0.00           H  
ATOM   1507  HA  TYR A  90       2.171   1.430 -12.222  1.00  0.00           H  
ATOM   1508 1HB  TYR A  90      -0.550   1.397 -10.859  1.00  0.00           H  
ATOM   1509 2HB  TYR A  90      -0.011   2.678 -11.947  1.00  0.00           H  
ATOM   1510  HD1 TYR A  90      -2.025  -0.087 -11.879  1.00  0.00           H  
ATOM   1511  HD2 TYR A  90       1.271   1.479 -14.143  1.00  0.00           H  
ATOM   1512  HE1 TYR A  90      -2.696  -1.460 -13.827  1.00  0.00           H  
ATOM   1513  HE2 TYR A  90       0.605   0.103 -16.080  1.00  0.00           H  
ATOM   1514  HH  TYR A  90      -0.829  -1.387 -16.873  1.00  0.00           H  
ATOM   1515  N   ARG A  91       2.816   3.284 -10.734  1.00  0.00           N  
ATOM   1516  CA  ARG A  91       3.420   4.237  -9.823  1.00  0.00           C  
ATOM   1517  C   ARG A  91       2.829   5.623  -9.988  1.00  0.00           C  
ATOM   1518  O   ARG A  91       2.587   6.077 -11.116  1.00  0.00           O  
ATOM   1519  CB  ARG A  91       4.920   4.301 -10.087  1.00  0.00           C  
ATOM   1520  CG  ARG A  91       5.689   3.035  -9.847  1.00  0.00           C  
ATOM   1521  CD  ARG A  91       7.121   3.190 -10.248  1.00  0.00           C  
ATOM   1522  NE  ARG A  91       7.260   3.367 -11.705  1.00  0.00           N  
ATOM   1523  CZ  ARG A  91       7.316   2.362 -12.607  1.00  0.00           C  
ATOM   1524  NH1 ARG A  91       7.246   1.105 -12.232  1.00  0.00           N  
ATOM   1525  NH2 ARG A  91       7.438   2.661 -13.881  1.00  0.00           N  
ATOM   1526  H   ARG A  91       3.001   3.358 -11.722  1.00  0.00           H  
ATOM   1527  HA  ARG A  91       3.253   3.902  -8.800  1.00  0.00           H  
ATOM   1528 1HB  ARG A  91       5.108   4.618 -11.111  1.00  0.00           H  
ATOM   1529 2HB  ARG A  91       5.361   5.040  -9.425  1.00  0.00           H  
ATOM   1530 1HG  ARG A  91       5.644   2.771  -8.786  1.00  0.00           H  
ATOM   1531 2HG  ARG A  91       5.259   2.232 -10.437  1.00  0.00           H  
ATOM   1532 1HD  ARG A  91       7.550   4.067  -9.755  1.00  0.00           H  
ATOM   1533 2HD  ARG A  91       7.676   2.303  -9.956  1.00  0.00           H  
ATOM   1534  HE  ARG A  91       7.311   4.324 -12.094  1.00  0.00           H  
ATOM   1535 1HH1 ARG A  91       7.138   0.872 -11.259  1.00  0.00           H  
ATOM   1536 2HH1 ARG A  91       7.278   0.372 -12.929  1.00  0.00           H  
ATOM   1537 1HH2 ARG A  91       7.484   3.660 -14.138  1.00  0.00           H  
ATOM   1538 2HH2 ARG A  91       7.475   1.911 -14.594  1.00  0.00           H  
ATOM   1539  N   GLU A  92       2.646   6.296  -8.854  1.00  0.00           N  
ATOM   1540  CA  GLU A  92       2.091   7.653  -8.826  1.00  0.00           C  
ATOM   1541  C   GLU A  92       2.691   8.471  -7.679  1.00  0.00           C  
ATOM   1542  O   GLU A  92       2.832   7.976  -6.556  1.00  0.00           O  
ATOM   1543  CB  GLU A  92       0.547   7.557  -8.680  1.00  0.00           C  
ATOM   1544  CG  GLU A  92      -0.295   8.878  -8.773  1.00  0.00           C  
ATOM   1545  CD  GLU A  92      -1.862   8.602  -8.717  1.00  0.00           C  
ATOM   1546  OE1 GLU A  92      -2.224   7.457  -8.562  1.00  0.00           O  
ATOM   1547  OE2 GLU A  92      -2.657   9.539  -8.846  1.00  0.00           O  
ATOM   1548  H   GLU A  92       2.896   5.815  -7.986  1.00  0.00           H  
ATOM   1549  HA  GLU A  92       2.330   8.148  -9.764  1.00  0.00           H  
ATOM   1550 1HB  GLU A  92       0.162   6.881  -9.444  1.00  0.00           H  
ATOM   1551 2HB  GLU A  92       0.312   7.114  -7.718  1.00  0.00           H  
ATOM   1552 1HG  GLU A  92      -0.019   9.538  -7.951  1.00  0.00           H  
ATOM   1553 2HG  GLU A  92      -0.043   9.391  -9.706  1.00  0.00           H  
ATOM   1554  N   ILE A  93       3.054   9.721  -7.950  1.00  0.00           N  
ATOM   1555  CA  ILE A  93       3.527  10.610  -6.891  1.00  0.00           C  
ATOM   1556  C   ILE A  93       2.453  11.673  -6.752  1.00  0.00           C  
ATOM   1557  O   ILE A  93       1.979  12.195  -7.761  1.00  0.00           O  
ATOM   1558  CB  ILE A  93       4.939  11.190  -7.210  1.00  0.00           C  
ATOM   1559  CG1 ILE A  93       5.481  12.001  -6.052  1.00  0.00           C  
ATOM   1560  CG2 ILE A  93       4.945  12.023  -8.470  1.00  0.00           C  
ATOM   1561  CD1 ILE A  93       6.974  12.245  -6.183  1.00  0.00           C  
ATOM   1562  H   ILE A  93       2.971  10.062  -8.901  1.00  0.00           H  
ATOM   1563  HA  ILE A  93       3.592  10.067  -5.956  1.00  0.00           H  
ATOM   1564  HB  ILE A  93       5.615  10.374  -7.338  1.00  0.00           H  
ATOM   1565 1HG1 ILE A  93       4.965  12.955  -6.001  1.00  0.00           H  
ATOM   1566 2HG1 ILE A  93       5.302  11.463  -5.121  1.00  0.00           H  
ATOM   1567 1HG2 ILE A  93       5.954  12.382  -8.669  1.00  0.00           H  
ATOM   1568 2HG2 ILE A  93       4.621  11.415  -9.293  1.00  0.00           H  
ATOM   1569 3HG2 ILE A  93       4.273  12.870  -8.350  1.00  0.00           H  
ATOM   1570 1HD1 ILE A  93       7.327  12.820  -5.333  1.00  0.00           H  
ATOM   1571 2HD1 ILE A  93       7.492  11.285  -6.211  1.00  0.00           H  
ATOM   1572 3HD1 ILE A  93       7.174  12.789  -7.102  1.00  0.00           H  
ATOM   1573  N   ILE A  94       2.053  11.960  -5.519  1.00  0.00           N  
ATOM   1574  CA  ILE A  94       0.969  12.898  -5.279  1.00  0.00           C  
ATOM   1575  C   ILE A  94       1.459  14.064  -4.456  1.00  0.00           C  
ATOM   1576  O   ILE A  94       2.046  13.884  -3.390  1.00  0.00           O  
ATOM   1577  CB  ILE A  94      -0.205  12.238  -4.524  1.00  0.00           C  
ATOM   1578  CG1 ILE A  94      -0.756  11.021  -5.297  1.00  0.00           C  
ATOM   1579  CG2 ILE A  94      -1.328  13.275  -4.371  1.00  0.00           C  
ATOM   1580  CD1 ILE A  94      -1.723  10.184  -4.504  1.00  0.00           C  
ATOM   1581  H   ILE A  94       2.515  11.506  -4.737  1.00  0.00           H  
ATOM   1582  HA  ILE A  94       0.610  13.275  -6.229  1.00  0.00           H  
ATOM   1583  HB  ILE A  94       0.127  11.904  -3.549  1.00  0.00           H  
ATOM   1584 1HG1 ILE A  94      -1.269  11.355  -6.174  1.00  0.00           H  
ATOM   1585 2HG1 ILE A  94       0.073  10.383  -5.596  1.00  0.00           H  
ATOM   1586 1HG2 ILE A  94      -2.152  12.824  -3.838  1.00  0.00           H  
ATOM   1587 2HG2 ILE A  94      -0.971  14.138  -3.819  1.00  0.00           H  
ATOM   1588 3HG2 ILE A  94      -1.662  13.601  -5.354  1.00  0.00           H  
ATOM   1589 1HD1 ILE A  94      -2.060   9.350  -5.122  1.00  0.00           H  
ATOM   1590 2HD1 ILE A  94      -1.227   9.795  -3.605  1.00  0.00           H  
ATOM   1591 3HD1 ILE A  94      -2.577  10.788  -4.211  1.00  0.00           H  
ATOM   1592  N   ILE A  95       1.233  15.261  -4.960  1.00  0.00           N  
ATOM   1593  CA  ILE A  95       1.657  16.459  -4.281  1.00  0.00           C  
ATOM   1594  C   ILE A  95       0.450  17.292  -3.882  1.00  0.00           C  
ATOM   1595  O   ILE A  95      -0.379  17.619  -4.730  1.00  0.00           O  
ATOM   1596  CB  ILE A  95       2.588  17.279  -5.168  1.00  0.00           C  
ATOM   1597  CG1 ILE A  95       3.798  16.435  -5.611  1.00  0.00           C  
ATOM   1598  CG2 ILE A  95       3.072  18.447  -4.346  1.00  0.00           C  
ATOM   1599  CD1 ILE A  95       3.568  15.630  -6.883  1.00  0.00           C  
ATOM   1600  H   ILE A  95       0.750  15.331  -5.849  1.00  0.00           H  
ATOM   1601  HA  ILE A  95       2.196  16.185  -3.381  1.00  0.00           H  
ATOM   1602  HB  ILE A  95       2.068  17.629  -6.046  1.00  0.00           H  
ATOM   1603 1HG1 ILE A  95       4.639  17.104  -5.780  1.00  0.00           H  
ATOM   1604 2HG1 ILE A  95       4.053  15.753  -4.822  1.00  0.00           H  
ATOM   1605 1HG2 ILE A  95       3.739  19.051  -4.918  1.00  0.00           H  
ATOM   1606 2HG2 ILE A  95       2.231  19.024  -4.043  1.00  0.00           H  
ATOM   1607 3HG2 ILE A  95       3.582  18.086  -3.463  1.00  0.00           H  
ATOM   1608 1HD1 ILE A  95       4.472  15.079  -7.132  1.00  0.00           H  
ATOM   1609 2HD1 ILE A  95       2.752  14.932  -6.759  1.00  0.00           H  
ATOM   1610 3HD1 ILE A  95       3.316  16.296  -7.682  1.00  0.00           H  
ATOM   1611  N   TYR A  96       0.367  17.598  -2.594  1.00  0.00           N  
ATOM   1612  CA  TYR A  96      -0.706  18.362  -1.982  1.00  0.00           C  
ATOM   1613  C   TYR A  96      -0.190  19.763  -1.687  1.00  0.00           C  
ATOM   1614  O   TYR A  96       0.764  19.911  -0.921  1.00  0.00           O  
ATOM   1615  CB  TYR A  96      -1.094  17.696  -0.665  1.00  0.00           C  
ATOM   1616  CG  TYR A  96      -1.644  16.293  -0.771  1.00  0.00           C  
ATOM   1617  CD1 TYR A  96      -0.767  15.203  -0.915  1.00  0.00           C  
ATOM   1618  CD2 TYR A  96      -2.998  16.076  -0.671  1.00  0.00           C  
ATOM   1619  CE1 TYR A  96      -1.258  13.919  -0.987  1.00  0.00           C  
ATOM   1620  CE2 TYR A  96      -3.489  14.790  -0.731  1.00  0.00           C  
ATOM   1621  CZ  TYR A  96      -2.629  13.710  -0.901  1.00  0.00           C  
ATOM   1622  OH  TYR A  96      -3.151  12.424  -1.003  1.00  0.00           O  
ATOM   1623  H   TYR A  96       1.111  17.264  -1.993  1.00  0.00           H  
ATOM   1624  HA  TYR A  96      -1.550  18.421  -2.661  1.00  0.00           H  
ATOM   1625 1HB  TYR A  96      -0.231  17.676  -0.021  1.00  0.00           H  
ATOM   1626 2HB  TYR A  96      -1.844  18.306  -0.174  1.00  0.00           H  
ATOM   1627  HD1 TYR A  96       0.304  15.366  -0.985  1.00  0.00           H  
ATOM   1628  HD2 TYR A  96      -3.681  16.919  -0.545  1.00  0.00           H  
ATOM   1629  HE1 TYR A  96      -0.575  13.075  -1.118  1.00  0.00           H  
ATOM   1630  HE2 TYR A  96      -4.563  14.623  -0.657  1.00  0.00           H  
ATOM   1631  HH  TYR A  96      -2.423  11.777  -1.009  1.00  0.00           H  
ATOM   1632  N   VAL A  97      -0.798  20.786  -2.287  1.00  0.00           N  
ATOM   1633  CA  VAL A  97      -0.315  22.160  -2.095  1.00  0.00           C  
ATOM   1634  C   VAL A  97      -1.402  23.172  -1.701  1.00  0.00           C  
ATOM   1635  O   VAL A  97      -2.587  22.903  -1.872  1.00  0.00           O  
ATOM   1636  CB  VAL A  97       0.342  22.675  -3.397  1.00  0.00           C  
ATOM   1637  CG1 VAL A  97       1.498  21.870  -3.758  1.00  0.00           C  
ATOM   1638  CG2 VAL A  97      -0.693  22.655  -4.534  1.00  0.00           C  
ATOM   1639  H   VAL A  97      -1.577  20.590  -2.923  1.00  0.00           H  
ATOM   1640  HA  VAL A  97       0.446  22.116  -1.326  1.00  0.00           H  
ATOM   1641  HB  VAL A  97       0.675  23.679  -3.247  1.00  0.00           H  
ATOM   1642 1HG1 VAL A  97       1.920  22.293  -4.648  1.00  0.00           H  
ATOM   1643 2HG1 VAL A  97       2.235  21.890  -2.955  1.00  0.00           H  
ATOM   1644 3HG1 VAL A  97       1.170  20.869  -3.938  1.00  0.00           H  
ATOM   1645 1HG2 VAL A  97      -0.243  23.038  -5.450  1.00  0.00           H  
ATOM   1646 2HG2 VAL A  97      -1.034  21.631  -4.699  1.00  0.00           H  
ATOM   1647 3HG2 VAL A  97      -1.542  23.284  -4.258  1.00  0.00           H  
ATOM   1648  N   PRO A  98      -1.038  24.319  -1.105  1.00  0.00           N  
ATOM   1649  CA  PRO A  98      -1.908  25.453  -0.898  1.00  0.00           C  
ATOM   1650  C   PRO A  98      -2.435  25.827  -2.259  1.00  0.00           C  
ATOM   1651  O   PRO A  98      -1.706  25.740  -3.239  1.00  0.00           O  
ATOM   1652  CB  PRO A  98      -0.956  26.502  -0.329  1.00  0.00           C  
ATOM   1653  CG  PRO A  98       0.118  25.686   0.353  1.00  0.00           C  
ATOM   1654  CD  PRO A  98       0.273  24.458  -0.484  1.00  0.00           C  
ATOM   1655  HA  PRO A  98      -2.714  25.192  -0.194  1.00  0.00           H  
ATOM   1656 1HB  PRO A  98      -0.577  27.147  -1.135  1.00  0.00           H  
ATOM   1657 2HB  PRO A  98      -1.503  27.149   0.375  1.00  0.00           H  
ATOM   1658 1HG  PRO A  98       1.049  26.266   0.432  1.00  0.00           H  
ATOM   1659 2HG  PRO A  98      -0.183  25.437   1.384  1.00  0.00           H  
ATOM   1660 1HD  PRO A  98       1.081  24.572  -1.203  1.00  0.00           H  
ATOM   1661 2HD  PRO A  98       0.424  23.639   0.222  1.00  0.00           H  
ATOM   1662  N   ASN A  99      -3.678  26.253  -2.348  1.00  0.00           N  
ATOM   1663  CA  ASN A  99      -4.234  26.610  -3.649  1.00  0.00           C  
ATOM   1664  C   ASN A  99      -3.356  27.533  -4.506  1.00  0.00           C  
ATOM   1665  O   ASN A  99      -3.210  27.317  -5.709  1.00  0.00           O  
ATOM   1666  CB  ASN A  99      -5.572  27.272  -3.428  1.00  0.00           C  
ATOM   1667  CG  ASN A  99      -5.486  28.557  -2.636  1.00  0.00           C  
ATOM   1668  OD1 ASN A  99      -4.475  28.840  -1.961  1.00  0.00           O  
ATOM   1669  ND2 ASN A  99      -6.532  29.337  -2.712  1.00  0.00           N  
ATOM   1670  H   ASN A  99      -4.249  26.314  -1.516  1.00  0.00           H  
ATOM   1671  HA  ASN A  99      -4.377  25.688  -4.215  1.00  0.00           H  
ATOM   1672 1HB  ASN A  99      -6.067  27.452  -4.377  1.00  0.00           H  
ATOM   1673 2HB  ASN A  99      -6.187  26.620  -2.866  1.00  0.00           H  
ATOM   1674 1HD2 ASN A  99      -6.556  30.202  -2.213  1.00  0.00           H  
ATOM   1675 2HD2 ASN A  99      -7.315  29.063  -3.271  1.00  0.00           H  
ATOM   1676  N   ASN A 100      -2.735  28.533  -3.891  1.00  0.00           N  
ATOM   1677  CA  ASN A 100      -1.987  29.550  -4.634  1.00  0.00           C  
ATOM   1678  C   ASN A 100      -0.534  29.196  -4.923  1.00  0.00           C  
ATOM   1679  O   ASN A 100       0.378  29.920  -4.514  1.00  0.00           O  
ATOM   1680  CB  ASN A 100      -2.035  30.867  -3.891  1.00  0.00           C  
ATOM   1681  CG  ASN A 100      -3.426  31.436  -3.769  1.00  0.00           C  
ATOM   1682  OD1 ASN A 100      -4.231  31.407  -4.702  1.00  0.00           O  
ATOM   1683  ND2 ASN A 100      -3.721  31.966  -2.613  1.00  0.00           N  
ATOM   1684  H   ASN A 100      -2.888  28.626  -2.893  1.00  0.00           H  
ATOM   1685  HA  ASN A 100      -2.479  29.683  -5.600  1.00  0.00           H  
ATOM   1686 1HB  ASN A 100      -1.628  30.720  -2.890  1.00  0.00           H  
ATOM   1687 2HB  ASN A 100      -1.400  31.590  -4.401  1.00  0.00           H  
ATOM   1688 1HD2 ASN A 100      -4.626  32.363  -2.461  1.00  0.00           H  
ATOM   1689 2HD2 ASN A 100      -3.045  31.971  -1.877  1.00  0.00           H  
ATOM   1690  N   VAL A 101      -0.332  28.101  -5.636  1.00  0.00           N  
ATOM   1691  CA  VAL A 101       1.013  27.638  -5.983  1.00  0.00           C  
ATOM   1692  C   VAL A 101       1.197  27.407  -7.479  1.00  0.00           C  
ATOM   1693  O   VAL A 101       0.429  26.672  -8.097  1.00  0.00           O  
ATOM   1694  CB  VAL A 101       1.337  26.341  -5.207  1.00  0.00           C  
ATOM   1695  CG1 VAL A 101       2.694  25.804  -5.594  1.00  0.00           C  
ATOM   1696  CG2 VAL A 101       1.343  26.633  -3.727  1.00  0.00           C  
ATOM   1697  H   VAL A 101      -1.167  27.586  -5.920  1.00  0.00           H  
ATOM   1698  HA  VAL A 101       1.725  28.402  -5.669  1.00  0.00           H  
ATOM   1699  HB  VAL A 101       0.586  25.583  -5.434  1.00  0.00           H  
ATOM   1700 1HG1 VAL A 101       2.903  24.898  -5.032  1.00  0.00           H  
ATOM   1701 2HG1 VAL A 101       2.701  25.580  -6.648  1.00  0.00           H  
ATOM   1702 3HG1 VAL A 101       3.444  26.550  -5.373  1.00  0.00           H  
ATOM   1703 1HG2 VAL A 101       1.576  25.743  -3.178  1.00  0.00           H  
ATOM   1704 2HG2 VAL A 101       2.093  27.380  -3.532  1.00  0.00           H  
ATOM   1705 3HG2 VAL A 101       0.382  27.004  -3.415  1.00  0.00           H  
ATOM   1706  N   ASP A 102       2.211  28.050  -8.070  1.00  0.00           N  
ATOM   1707  CA  ASP A 102       2.506  27.839  -9.494  1.00  0.00           C  
ATOM   1708  C   ASP A 102       3.028  26.436  -9.715  1.00  0.00           C  
ATOM   1709  O   ASP A 102       3.689  25.883  -8.841  1.00  0.00           O  
ATOM   1710  CB  ASP A 102       3.436  28.906 -10.066  1.00  0.00           C  
ATOM   1711  CG  ASP A 102       2.692  30.212 -10.325  1.00  0.00           C  
ATOM   1712  OD1 ASP A 102       1.462  30.178 -10.292  1.00  0.00           O  
ATOM   1713  OD2 ASP A 102       3.314  31.205 -10.601  1.00  0.00           O  
ATOM   1714  H   ASP A 102       2.819  28.645  -7.503  1.00  0.00           H  
ATOM   1715  HA  ASP A 102       1.585  27.919 -10.049  1.00  0.00           H  
ATOM   1716 1HB  ASP A 102       4.260  29.092  -9.373  1.00  0.00           H  
ATOM   1717 2HB  ASP A 102       3.860  28.546 -11.006  1.00  0.00           H  
ATOM   1718  N   ILE A 103       2.729  25.852 -10.867  1.00  0.00           N  
ATOM   1719  CA  ILE A 103       3.181  24.489 -11.129  1.00  0.00           C  
ATOM   1720  C   ILE A 103       4.033  24.380 -12.380  1.00  0.00           C  
ATOM   1721  O   ILE A 103       3.647  24.866 -13.441  1.00  0.00           O  
ATOM   1722  CB  ILE A 103       1.972  23.539 -11.276  1.00  0.00           C  
ATOM   1723  CG1 ILE A 103       1.129  23.522 -10.011  1.00  0.00           C  
ATOM   1724  CG2 ILE A 103       2.443  22.091 -11.611  1.00  0.00           C  
ATOM   1725  CD1 ILE A 103      -0.180  22.834 -10.220  1.00  0.00           C  
ATOM   1726  H   ILE A 103       2.191  26.367 -11.570  1.00  0.00           H  
ATOM   1727  HA  ILE A 103       3.784  24.151 -10.286  1.00  0.00           H  
ATOM   1728  HB  ILE A 103       1.338  23.903 -12.079  1.00  0.00           H  
ATOM   1729 1HG1 ILE A 103       1.678  23.008  -9.225  1.00  0.00           H  
ATOM   1730 2HG1 ILE A 103       0.924  24.541  -9.684  1.00  0.00           H  
ATOM   1731 1HG2 ILE A 103       1.576  21.442 -11.727  1.00  0.00           H  
ATOM   1732 2HG2 ILE A 103       3.013  22.094 -12.540  1.00  0.00           H  
ATOM   1733 3HG2 ILE A 103       3.073  21.715 -10.801  1.00  0.00           H  
ATOM   1734 1HD1 ILE A 103      -0.728  22.845  -9.298  1.00  0.00           H  
ATOM   1735 2HD1 ILE A 103      -0.750  23.357 -10.990  1.00  0.00           H  
ATOM   1736 3HD1 ILE A 103      -0.009  21.814 -10.531  1.00  0.00           H  
ATOM   1737  N   ASN A 104       5.179  23.728 -12.253  1.00  0.00           N  
ATOM   1738  CA  ASN A 104       6.056  23.461 -13.381  1.00  0.00           C  
ATOM   1739  C   ASN A 104       6.458  21.998 -13.294  1.00  0.00           C  
ATOM   1740  O   ASN A 104       7.392  21.638 -12.572  1.00  0.00           O  
ATOM   1741  CB  ASN A 104       7.278  24.368 -13.371  1.00  0.00           C  
ATOM   1742  CG  ASN A 104       8.148  24.208 -14.609  1.00  0.00           C  
ATOM   1743  OD1 ASN A 104       7.789  23.509 -15.561  1.00  0.00           O  
ATOM   1744  ND2 ASN A 104       9.286  24.855 -14.609  1.00  0.00           N  
ATOM   1745  H   ASN A 104       5.460  23.406 -11.327  1.00  0.00           H  
ATOM   1746  HA  ASN A 104       5.507  23.598 -14.310  1.00  0.00           H  
ATOM   1747 1HB  ASN A 104       6.956  25.407 -13.300  1.00  0.00           H  
ATOM   1748 2HB  ASN A 104       7.882  24.155 -12.484  1.00  0.00           H  
ATOM   1749 1HD2 ASN A 104       9.900  24.788 -15.394  1.00  0.00           H  
ATOM   1750 2HD2 ASN A 104       9.544  25.416 -13.821  1.00  0.00           H  
ATOM   1751  N   ALA A 105       5.713  21.157 -13.997  1.00  0.00           N  
ATOM   1752  CA  ALA A 105       5.930  19.723 -13.938  1.00  0.00           C  
ATOM   1753  C   ALA A 105       6.563  19.249 -15.231  1.00  0.00           C  
ATOM   1754  O   ALA A 105       6.258  19.756 -16.310  1.00  0.00           O  
ATOM   1755  CB  ALA A 105       4.618  18.998 -13.663  1.00  0.00           C  
ATOM   1756  H   ALA A 105       4.981  21.537 -14.600  1.00  0.00           H  
ATOM   1757  HA  ALA A 105       6.627  19.509 -13.134  1.00  0.00           H  
ATOM   1758 1HB  ALA A 105       4.799  17.925 -13.611  1.00  0.00           H  
ATOM   1759 2HB  ALA A 105       4.213  19.344 -12.711  1.00  0.00           H  
ATOM   1760 3HB  ALA A 105       3.918  19.213 -14.432  1.00  0.00           H  
ATOM   1761  N   SER A 106       7.410  18.255 -15.117  1.00  0.00           N  
ATOM   1762  CA  SER A 106       8.078  17.682 -16.256  1.00  0.00           C  
ATOM   1763  C   SER A 106       8.398  16.232 -16.017  1.00  0.00           C  
ATOM   1764  O   SER A 106       8.623  15.808 -14.875  1.00  0.00           O  
ATOM   1765  CB  SER A 106       9.363  18.442 -16.553  1.00  0.00           C  
ATOM   1766  OG  SER A 106      10.035  17.896 -17.654  1.00  0.00           O  
ATOM   1767  H   SER A 106       7.649  17.927 -14.192  1.00  0.00           H  
ATOM   1768  HA  SER A 106       7.402  17.747 -17.100  1.00  0.00           H  
ATOM   1769 1HB  SER A 106       9.116  19.483 -16.761  1.00  0.00           H  
ATOM   1770 2HB  SER A 106      10.010  18.427 -15.676  1.00  0.00           H  
ATOM   1771  HG  SER A 106       9.334  17.681 -18.308  1.00  0.00           H  
ATOM   1772  N   SER A 107       8.398  15.464 -17.084  1.00  0.00           N  
ATOM   1773  CA  SER A 107       8.750  14.077 -16.919  1.00  0.00           C  
ATOM   1774  C   SER A 107       9.241  13.412 -18.177  1.00  0.00           C  
ATOM   1775  O   SER A 107       9.148  13.966 -19.279  1.00  0.00           O  
ATOM   1776  CB  SER A 107       7.581  13.295 -16.352  1.00  0.00           C  
ATOM   1777  OG  SER A 107       6.515  13.163 -17.248  1.00  0.00           O  
ATOM   1778  H   SER A 107       8.190  15.883 -17.991  1.00  0.00           H  
ATOM   1779  HA  SER A 107       9.560  14.047 -16.199  1.00  0.00           H  
ATOM   1780 1HB  SER A 107       7.933  12.301 -16.074  1.00  0.00           H  
ATOM   1781 2HB  SER A 107       7.224  13.762 -15.442  1.00  0.00           H  
ATOM   1782  HG  SER A 107       5.976  12.433 -16.846  1.00  0.00           H  
ATOM   1783  N   ILE A 108       9.765  12.218 -18.020  1.00  0.00           N  
ATOM   1784  CA  ILE A 108      10.188  11.499 -19.194  1.00  0.00           C  
ATOM   1785  C   ILE A 108       9.030  10.702 -19.814  1.00  0.00           C  
ATOM   1786  O   ILE A 108       8.522  11.054 -20.881  1.00  0.00           O  
ATOM   1787  CB  ILE A 108      11.358  10.577 -18.826  1.00  0.00           C  
ATOM   1788  CG1 ILE A 108      12.533  11.417 -18.343  1.00  0.00           C  
ATOM   1789  CG2 ILE A 108      11.778   9.744 -20.006  1.00  0.00           C  
ATOM   1790  CD1 ILE A 108      13.637  10.601 -17.718  1.00  0.00           C  
ATOM   1791  H   ILE A 108       9.877  11.849 -17.068  1.00  0.00           H  
ATOM   1792  HA  ILE A 108      10.549  12.224 -19.923  1.00  0.00           H  
ATOM   1793  HB  ILE A 108      11.059   9.921 -18.006  1.00  0.00           H  
ATOM   1794 1HG1 ILE A 108      12.943  11.968 -19.190  1.00  0.00           H  
ATOM   1795 2HG1 ILE A 108      12.174  12.135 -17.601  1.00  0.00           H  
ATOM   1796 1HG2 ILE A 108      12.605   9.100 -19.718  1.00  0.00           H  
ATOM   1797 2HG2 ILE A 108      10.953   9.137 -20.339  1.00  0.00           H  
ATOM   1798 3HG2 ILE A 108      12.093  10.401 -20.814  1.00  0.00           H  
ATOM   1799 1HD1 ILE A 108      14.439  11.261 -17.395  1.00  0.00           H  
ATOM   1800 2HD1 ILE A 108      13.252  10.060 -16.859  1.00  0.00           H  
ATOM   1801 3HD1 ILE A 108      14.026   9.889 -18.443  1.00  0.00           H  
ATOM   1802  N   SER A 109       8.527   9.708 -19.091  1.00  0.00           N  
ATOM   1803  CA  SER A 109       7.505   8.821 -19.645  1.00  0.00           C  
ATOM   1804  C   SER A 109       6.258   8.676 -18.797  1.00  0.00           C  
ATOM   1805  O   SER A 109       5.846   7.557 -18.499  1.00  0.00           O  
ATOM   1806  CB  SER A 109       8.084   7.447 -19.883  1.00  0.00           C  
ATOM   1807  OG  SER A 109       9.133   7.484 -20.805  1.00  0.00           O  
ATOM   1808  H   SER A 109       8.915   9.514 -18.181  1.00  0.00           H  
ATOM   1809  HA  SER A 109       7.191   9.226 -20.600  1.00  0.00           H  
ATOM   1810 1HB  SER A 109       8.438   7.040 -18.948  1.00  0.00           H  
ATOM   1811 2HB  SER A 109       7.298   6.789 -20.252  1.00  0.00           H  
ATOM   1812  HG  SER A 109       9.289   6.573 -21.071  1.00  0.00           H  
ATOM   1813  N   SER A 110       5.657   9.782 -18.396  1.00  0.00           N  
ATOM   1814  CA  SER A 110       4.486   9.665 -17.536  1.00  0.00           C  
ATOM   1815  C   SER A 110       3.471  10.762 -17.744  1.00  0.00           C  
ATOM   1816  O   SER A 110       3.720  11.694 -18.502  1.00  0.00           O  
ATOM   1817  CB  SER A 110       4.914   9.646 -16.118  1.00  0.00           C  
ATOM   1818  OG  SER A 110       5.453  10.880 -15.702  1.00  0.00           O  
ATOM   1819  H   SER A 110       6.021  10.683 -18.669  1.00  0.00           H  
ATOM   1820  HA  SER A 110       3.992   8.717 -17.753  1.00  0.00           H  
ATOM   1821 1HB  SER A 110       4.058   9.400 -15.518  1.00  0.00           H  
ATOM   1822 2HB  SER A 110       5.641   8.859 -15.970  1.00  0.00           H  
ATOM   1823  HG  SER A 110       5.447  10.814 -14.719  1.00  0.00           H  
ATOM   1824  N   HIS A 111       2.326  10.660 -17.068  1.00  0.00           N  
ATOM   1825  CA  HIS A 111       1.281  11.638 -17.299  1.00  0.00           C  
ATOM   1826  C   HIS A 111       0.996  12.495 -16.064  1.00  0.00           C  
ATOM   1827  O   HIS A 111       1.214  12.053 -14.928  1.00  0.00           O  
ATOM   1828  CB  HIS A 111       0.015  10.895 -17.711  1.00  0.00           C  
ATOM   1829  CG  HIS A 111       0.225   9.956 -18.889  1.00  0.00           C  
ATOM   1830  ND1 HIS A 111       0.494  10.388 -20.177  1.00  0.00           N  
ATOM   1831  CD2 HIS A 111       0.203   8.606 -18.944  1.00  0.00           C  
ATOM   1832  CE1 HIS A 111       0.618   9.334 -20.972  1.00  0.00           C  
ATOM   1833  NE2 HIS A 111       0.449   8.246 -20.249  1.00  0.00           N  
ATOM   1834  H   HIS A 111       2.157   9.885 -16.425  1.00  0.00           H  
ATOM   1835  HA  HIS A 111       1.575  12.305 -18.103  1.00  0.00           H  
ATOM   1836 1HB  HIS A 111      -0.334  10.303 -16.886  1.00  0.00           H  
ATOM   1837 2HB  HIS A 111      -0.765  11.615 -17.962  1.00  0.00           H  
ATOM   1838  HD2 HIS A 111       0.022   7.931 -18.106  1.00  0.00           H  
ATOM   1839  HE1 HIS A 111       0.829   9.363 -22.045  1.00  0.00           H  
ATOM   1840  HE2 HIS A 111       0.491   7.295 -20.593  1.00  0.00           H  
ATOM   1841  N   LEU A 112       0.478  13.697 -16.309  1.00  0.00           N  
ATOM   1842  CA  LEU A 112       0.052  14.622 -15.245  1.00  0.00           C  
ATOM   1843  C   LEU A 112      -1.440  14.579 -14.968  1.00  0.00           C  
ATOM   1844  O   LEU A 112      -2.253  14.624 -15.890  1.00  0.00           O  
ATOM   1845  CB  LEU A 112       0.450  16.066 -15.558  1.00  0.00           C  
ATOM   1846  CG  LEU A 112      -0.043  17.178 -14.558  1.00  0.00           C  
ATOM   1847  CD1 LEU A 112       0.627  17.017 -13.218  1.00  0.00           C  
ATOM   1848  CD2 LEU A 112       0.270  18.541 -15.110  1.00  0.00           C  
ATOM   1849  H   LEU A 112       0.393  13.965 -17.296  1.00  0.00           H  
ATOM   1850  HA  LEU A 112       0.568  14.335 -14.332  1.00  0.00           H  
ATOM   1851 1HB  LEU A 112       1.502  16.093 -15.487  1.00  0.00           H  
ATOM   1852 2HB  LEU A 112       0.146  16.325 -16.576  1.00  0.00           H  
ATOM   1853  HG  LEU A 112      -1.122  17.085 -14.421  1.00  0.00           H  
ATOM   1854 1HD1 LEU A 112       0.261  17.788 -12.553  1.00  0.00           H  
ATOM   1855 2HD1 LEU A 112       0.391  16.062 -12.812  1.00  0.00           H  
ATOM   1856 3HD1 LEU A 112       1.706  17.107 -13.328  1.00  0.00           H  
ATOM   1857 1HD2 LEU A 112      -0.094  19.306 -14.423  1.00  0.00           H  
ATOM   1858 2HD2 LEU A 112       1.338  18.650 -15.233  1.00  0.00           H  
ATOM   1859 3HD2 LEU A 112      -0.212  18.645 -16.051  1.00  0.00           H  
ATOM   1860  N   PHE A 113      -1.788  14.462 -13.694  1.00  0.00           N  
ATOM   1861  CA  PHE A 113      -3.166  14.465 -13.259  1.00  0.00           C  
ATOM   1862  C   PHE A 113      -3.404  15.578 -12.240  1.00  0.00           C  
ATOM   1863  O   PHE A 113      -2.535  15.855 -11.414  1.00  0.00           O  
ATOM   1864  CB  PHE A 113      -3.500  13.136 -12.625  1.00  0.00           C  
ATOM   1865  CG  PHE A 113      -3.358  12.008 -13.556  1.00  0.00           C  
ATOM   1866  CD1 PHE A 113      -2.121  11.396 -13.743  1.00  0.00           C  
ATOM   1867  CD2 PHE A 113      -4.435  11.548 -14.250  1.00  0.00           C  
ATOM   1868  CE1 PHE A 113      -1.994  10.344 -14.620  1.00  0.00           C  
ATOM   1869  CE2 PHE A 113      -4.315  10.494 -15.132  1.00  0.00           C  
ATOM   1870  CZ  PHE A 113      -3.087   9.890 -15.318  1.00  0.00           C  
ATOM   1871  H   PHE A 113      -1.058  14.373 -13.000  1.00  0.00           H  
ATOM   1872  HA  PHE A 113      -3.798  14.602 -14.118  1.00  0.00           H  
ATOM   1873 1HB  PHE A 113      -2.855  12.958 -11.773  1.00  0.00           H  
ATOM   1874 2HB  PHE A 113      -4.519  13.161 -12.272  1.00  0.00           H  
ATOM   1875  HD1 PHE A 113      -1.249  11.761 -13.187  1.00  0.00           H  
ATOM   1876  HD2 PHE A 113      -5.395  12.036 -14.088  1.00  0.00           H  
ATOM   1877  HE1 PHE A 113      -1.031   9.876 -14.763  1.00  0.00           H  
ATOM   1878  HE2 PHE A 113      -5.184  10.140 -15.679  1.00  0.00           H  
ATOM   1879  HZ  PHE A 113      -2.984   9.057 -16.012  1.00  0.00           H  
ATOM   1880  N   VAL A 114      -4.563  16.211 -12.292  1.00  0.00           N  
ATOM   1881  CA  VAL A 114      -4.901  17.208 -11.272  1.00  0.00           C  
ATOM   1882  C   VAL A 114      -6.291  16.899 -10.781  1.00  0.00           C  
ATOM   1883  O   VAL A 114      -7.235  16.815 -11.561  1.00  0.00           O  
ATOM   1884  CB  VAL A 114      -4.810  18.664 -11.778  1.00  0.00           C  
ATOM   1885  CG1 VAL A 114      -5.164  19.638 -10.646  1.00  0.00           C  
ATOM   1886  CG2 VAL A 114      -3.371  18.939 -12.334  1.00  0.00           C  
ATOM   1887  H   VAL A 114      -5.225  15.938 -13.021  1.00  0.00           H  
ATOM   1888  HA  VAL A 114      -4.215  17.107 -10.433  1.00  0.00           H  
ATOM   1889  HB  VAL A 114      -5.551  18.816 -12.531  1.00  0.00           H  
ATOM   1890 1HG1 VAL A 114      -5.119  20.663 -11.014  1.00  0.00           H  
ATOM   1891 2HG1 VAL A 114      -6.163  19.436 -10.294  1.00  0.00           H  
ATOM   1892 3HG1 VAL A 114      -4.457  19.517  -9.825  1.00  0.00           H  
ATOM   1893 1HG2 VAL A 114      -3.317  19.963 -12.697  1.00  0.00           H  
ATOM   1894 2HG2 VAL A 114      -2.638  18.792 -11.561  1.00  0.00           H  
ATOM   1895 3HG2 VAL A 114      -3.157  18.262 -13.154  1.00  0.00           H  
ATOM   1896  N   TYR A 115      -6.422  16.700  -9.485  1.00  0.00           N  
ATOM   1897  CA  TYR A 115      -7.713  16.302  -8.957  1.00  0.00           C  
ATOM   1898  C   TYR A 115      -8.475  17.406  -8.226  1.00  0.00           C  
ATOM   1899  O   TYR A 115      -9.513  17.124  -7.630  1.00  0.00           O  
ATOM   1900  CB  TYR A 115      -7.559  15.087  -8.044  1.00  0.00           C  
ATOM   1901  CG  TYR A 115      -6.995  13.802  -8.724  1.00  0.00           C  
ATOM   1902  CD1 TYR A 115      -6.288  12.913  -7.955  1.00  0.00           C  
ATOM   1903  CD2 TYR A 115      -7.168  13.532 -10.085  1.00  0.00           C  
ATOM   1904  CE1 TYR A 115      -5.745  11.760  -8.491  1.00  0.00           C  
ATOM   1905  CE2 TYR A 115      -6.613  12.364 -10.634  1.00  0.00           C  
ATOM   1906  CZ  TYR A 115      -5.889  11.483  -9.818  1.00  0.00           C  
ATOM   1907  OH  TYR A 115      -5.308  10.324 -10.327  1.00  0.00           O  
ATOM   1908  H   TYR A 115      -5.611  16.831  -8.876  1.00  0.00           H  
ATOM   1909  HA  TYR A 115      -8.341  15.997  -9.795  1.00  0.00           H  
ATOM   1910 1HB  TYR A 115      -6.900  15.348  -7.233  1.00  0.00           H  
ATOM   1911 2HB  TYR A 115      -8.527  14.843  -7.606  1.00  0.00           H  
ATOM   1912  HD1 TYR A 115      -6.152  13.122  -6.919  1.00  0.00           H  
ATOM   1913  HD2 TYR A 115      -7.726  14.227 -10.718  1.00  0.00           H  
ATOM   1914  HE1 TYR A 115      -5.181  11.074  -7.853  1.00  0.00           H  
ATOM   1915  HE2 TYR A 115      -6.739  12.150 -11.696  1.00  0.00           H  
ATOM   1916  HH  TYR A 115      -4.562  10.026  -9.736  1.00  0.00           H  
ATOM   1917  N   ASP A 116      -7.989  18.651  -8.244  1.00  0.00           N  
ATOM   1918  CA  ASP A 116      -8.684  19.687  -7.479  1.00  0.00           C  
ATOM   1919  C   ASP A 116      -8.499  21.109  -8.037  1.00  0.00           C  
ATOM   1920  O   ASP A 116      -7.732  21.355  -8.970  1.00  0.00           O  
ATOM   1921  CB  ASP A 116      -8.224  19.585  -6.009  1.00  0.00           C  
ATOM   1922  CG  ASP A 116      -9.256  20.051  -4.928  1.00  0.00           C  
ATOM   1923  OD1 ASP A 116     -10.126  20.829  -5.240  1.00  0.00           O  
ATOM   1924  OD2 ASP A 116      -9.129  19.634  -3.806  1.00  0.00           O  
ATOM   1925  H   ASP A 116      -7.148  18.857  -8.760  1.00  0.00           H  
ATOM   1926  HA  ASP A 116      -9.740  19.474  -7.503  1.00  0.00           H  
ATOM   1927 1HB  ASP A 116      -7.952  18.553  -5.789  1.00  0.00           H  
ATOM   1928 2HB  ASP A 116      -7.320  20.184  -5.893  1.00  0.00           H  
ATOM   1929  N   ASN A 117      -9.187  22.058  -7.410  1.00  0.00           N  
ATOM   1930  CA  ASN A 117      -9.243  23.462  -7.831  1.00  0.00           C  
ATOM   1931  C   ASN A 117      -8.016  24.292  -7.437  1.00  0.00           C  
ATOM   1932  O   ASN A 117      -8.103  25.213  -6.621  1.00  0.00           O  
ATOM   1933  CB  ASN A 117     -10.490  24.116  -7.249  1.00  0.00           C  
ATOM   1934  CG  ASN A 117     -11.824  23.594  -7.813  1.00  0.00           C  
ATOM   1935  OD1 ASN A 117     -12.013  23.408  -9.025  1.00  0.00           O  
ATOM   1936  ND2 ASN A 117     -12.751  23.341  -6.920  1.00  0.00           N  
ATOM   1937  H   ASN A 117      -9.754  21.760  -6.619  1.00  0.00           H  
ATOM   1938  HA  ASN A 117      -9.309  23.489  -8.922  1.00  0.00           H  
ATOM   1939 1HB  ASN A 117     -10.499  23.950  -6.178  1.00  0.00           H  
ATOM   1940 2HB  ASN A 117     -10.436  25.190  -7.413  1.00  0.00           H  
ATOM   1941 1HD2 ASN A 117     -13.641  22.985  -7.207  1.00  0.00           H  
ATOM   1942 2HD2 ASN A 117     -12.567  23.492  -5.949  1.00  0.00           H  
ATOM   1943  N   VAL A 118      -6.882  23.966  -8.040  1.00  0.00           N  
ATOM   1944  CA  VAL A 118      -5.620  24.665  -7.792  1.00  0.00           C  
ATOM   1945  C   VAL A 118      -5.732  26.100  -8.335  1.00  0.00           C  
ATOM   1946  O   VAL A 118      -6.289  26.315  -9.414  1.00  0.00           O  
ATOM   1947  CB  VAL A 118      -4.432  23.909  -8.423  1.00  0.00           C  
ATOM   1948  CG1 VAL A 118      -3.158  24.730  -8.260  1.00  0.00           C  
ATOM   1949  CG2 VAL A 118      -4.285  22.521  -7.747  1.00  0.00           C  
ATOM   1950  H   VAL A 118      -6.925  23.172  -8.682  1.00  0.00           H  
ATOM   1951  HA  VAL A 118      -5.453  24.718  -6.714  1.00  0.00           H  
ATOM   1952  HB  VAL A 118      -4.610  23.782  -9.491  1.00  0.00           H  
ATOM   1953 1HG1 VAL A 118      -2.337  24.217  -8.707  1.00  0.00           H  
ATOM   1954 2HG1 VAL A 118      -3.276  25.675  -8.746  1.00  0.00           H  
ATOM   1955 3HG1 VAL A 118      -2.950  24.891  -7.198  1.00  0.00           H  
ATOM   1956 1HG2 VAL A 118      -3.450  21.983  -8.197  1.00  0.00           H  
ATOM   1957 2HG2 VAL A 118      -4.101  22.651  -6.677  1.00  0.00           H  
ATOM   1958 3HG2 VAL A 118      -5.204  21.947  -7.891  1.00  0.00           H  
ATOM   1959  N   ALA A 119      -5.270  27.084  -7.556  1.00  0.00           N  
ATOM   1960  CA  ALA A 119      -5.378  28.509  -7.894  1.00  0.00           C  
ATOM   1961  C   ALA A 119      -4.042  29.111  -8.313  1.00  0.00           C  
ATOM   1962  O   ALA A 119      -3.674  30.206  -7.887  1.00  0.00           O  
ATOM   1963  CB  ALA A 119      -5.925  29.284  -6.716  1.00  0.00           C  
ATOM   1964  H   ALA A 119      -4.768  26.853  -6.706  1.00  0.00           H  
ATOM   1965  HA  ALA A 119      -6.065  28.605  -8.733  1.00  0.00           H  
ATOM   1966 1HB  ALA A 119      -6.031  30.332  -6.989  1.00  0.00           H  
ATOM   1967 2HB  ALA A 119      -6.895  28.879  -6.435  1.00  0.00           H  
ATOM   1968 3HB  ALA A 119      -5.241  29.202  -5.883  1.00  0.00           H  
ATOM   1969  N   SER A 120      -3.321  28.382  -9.135  1.00  0.00           N  
ATOM   1970  CA  SER A 120      -2.036  28.813  -9.656  1.00  0.00           C  
ATOM   1971  C   SER A 120      -2.200  29.977 -10.626  1.00  0.00           C  
ATOM   1972  O   SER A 120      -3.266  30.140 -11.219  1.00  0.00           O  
ATOM   1973  CB  SER A 120      -1.440  27.664 -10.404  1.00  0.00           C  
ATOM   1974  OG  SER A 120      -2.224  27.404 -11.502  1.00  0.00           O  
ATOM   1975  H   SER A 120      -3.696  27.491  -9.425  1.00  0.00           H  
ATOM   1976  HA  SER A 120      -1.390  29.116  -8.828  1.00  0.00           H  
ATOM   1977 1HB  SER A 120      -0.452  27.925 -10.736  1.00  0.00           H  
ATOM   1978 2HB  SER A 120      -1.369  26.787  -9.778  1.00  0.00           H  
ATOM   1979  HG  SER A 120      -2.292  28.247 -11.957  1.00  0.00           H  
ATOM   1980  N   ASN A 121      -1.126  30.743 -10.852  1.00  0.00           N  
ATOM   1981  CA  ASN A 121      -1.141  31.814 -11.842  1.00  0.00           C  
ATOM   1982  C   ASN A 121      -0.592  31.265 -13.148  1.00  0.00           C  
ATOM   1983  O   ASN A 121      -1.063  31.637 -14.236  1.00  0.00           O  
ATOM   1984  CB  ASN A 121      -0.331  32.997 -11.365  1.00  0.00           C  
ATOM   1985  CG  ASN A 121      -0.952  33.684 -10.167  1.00  0.00           C  
ATOM   1986  OD1 ASN A 121      -2.177  33.801 -10.059  1.00  0.00           O  
ATOM   1987  ND2 ASN A 121      -0.123  34.135  -9.262  1.00  0.00           N  
ATOM   1988  H   ASN A 121      -0.252  30.574 -10.354  1.00  0.00           H  
ATOM   1989  HA  ASN A 121      -2.173  32.129 -12.015  1.00  0.00           H  
ATOM   1990 1HB  ASN A 121       0.677  32.656 -11.098  1.00  0.00           H  
ATOM   1991 2HB  ASN A 121      -0.228  33.716 -12.177  1.00  0.00           H  
ATOM   1992 1HD2 ASN A 121      -0.473  34.595  -8.446  1.00  0.00           H  
ATOM   1993 2HD2 ASN A 121       0.865  34.013  -9.386  1.00  0.00           H  
ATOM   1994  N   THR A 122       0.358  30.336 -13.017  1.00  0.00           N  
ATOM   1995  CA  THR A 122       0.944  29.662 -14.170  1.00  0.00           C  
ATOM   1996  C   THR A 122       1.039  28.135 -13.979  1.00  0.00           C  
ATOM   1997  O   THR A 122       1.482  27.667 -12.921  1.00  0.00           O  
ATOM   1998  CB  THR A 122       2.339  30.230 -14.480  1.00  0.00           C  
ATOM   1999  OG1 THR A 122       2.242  31.639 -14.744  1.00  0.00           O  
ATOM   2000  CG2 THR A 122       2.948  29.531 -15.698  1.00  0.00           C  
ATOM   2001  H   THR A 122       0.701  30.133 -12.071  1.00  0.00           H  
ATOM   2002  HA  THR A 122       0.308  29.849 -15.031  1.00  0.00           H  
ATOM   2003  HB  THR A 122       2.986  30.080 -13.613  1.00  0.00           H  
ATOM   2004  HG1 THR A 122       3.125  31.996 -14.867  1.00  0.00           H  
ATOM   2005 1HG2 THR A 122       3.932  29.947 -15.902  1.00  0.00           H  
ATOM   2006 2HG2 THR A 122       3.047  28.463 -15.505  1.00  0.00           H  
ATOM   2007 3HG2 THR A 122       2.306  29.680 -16.564  1.00  0.00           H  
ATOM   2008  N   ILE A 123       0.623  27.379 -15.005  1.00  0.00           N  
ATOM   2009  CA  ILE A 123       0.782  25.922 -15.024  1.00  0.00           C  
ATOM   2010  C   ILE A 123       1.506  25.491 -16.279  1.00  0.00           C  
ATOM   2011  O   ILE A 123       0.965  25.609 -17.383  1.00  0.00           O  
ATOM   2012  CB  ILE A 123      -0.548  25.138 -14.955  1.00  0.00           C  
ATOM   2013  CG1 ILE A 123      -1.288  25.465 -13.680  1.00  0.00           C  
ATOM   2014  CG2 ILE A 123      -0.274  23.628 -15.073  1.00  0.00           C  
ATOM   2015  CD1 ILE A 123      -2.677  24.855 -13.585  1.00  0.00           C  
ATOM   2016  H   ILE A 123       0.250  27.859 -15.826  1.00  0.00           H  
ATOM   2017  HA  ILE A 123       1.387  25.626 -14.169  1.00  0.00           H  
ATOM   2018  HB  ILE A 123      -1.184  25.452 -15.774  1.00  0.00           H  
ATOM   2019 1HG1 ILE A 123      -0.698  25.132 -12.828  1.00  0.00           H  
ATOM   2020 2HG1 ILE A 123      -1.381  26.527 -13.624  1.00  0.00           H  
ATOM   2021 1HG2 ILE A 123      -1.215  23.082 -15.042  1.00  0.00           H  
ATOM   2022 2HG2 ILE A 123       0.233  23.420 -16.018  1.00  0.00           H  
ATOM   2023 3HG2 ILE A 123       0.360  23.306 -14.247  1.00  0.00           H  
ATOM   2024 1HD1 ILE A 123      -3.139  25.159 -12.644  1.00  0.00           H  
ATOM   2025 2HD1 ILE A 123      -3.286  25.196 -14.411  1.00  0.00           H  
ATOM   2026 3HD1 ILE A 123      -2.601  23.771 -13.619  1.00  0.00           H  
ATOM   2027  N   THR A 124       2.675  24.917 -16.083  1.00  0.00           N  
ATOM   2028  CA  THR A 124       3.517  24.444 -17.156  1.00  0.00           C  
ATOM   2029  C   THR A 124       3.713  22.943 -17.033  1.00  0.00           C  
ATOM   2030  O   THR A 124       3.927  22.424 -15.930  1.00  0.00           O  
ATOM   2031  CB  THR A 124       4.882  25.162 -17.153  1.00  0.00           C  
ATOM   2032  OG1 THR A 124       4.682  26.575 -17.325  1.00  0.00           O  
ATOM   2033  CG2 THR A 124       5.783  24.632 -18.273  1.00  0.00           C  
ATOM   2034  H   THR A 124       3.021  24.851 -15.129  1.00  0.00           H  
ATOM   2035  HA  THR A 124       3.023  24.647 -18.099  1.00  0.00           H  
ATOM   2036  HB  THR A 124       5.369  24.998 -16.199  1.00  0.00           H  
ATOM   2037  HG1 THR A 124       5.512  27.030 -17.169  1.00  0.00           H  
ATOM   2038 1HG2 THR A 124       6.738  25.155 -18.246  1.00  0.00           H  
ATOM   2039 2HG2 THR A 124       5.957  23.567 -18.131  1.00  0.00           H  
ATOM   2040 3HG2 THR A 124       5.305  24.795 -19.239  1.00  0.00           H  
ATOM   2041  N   TYR A 125       3.598  22.254 -18.159  1.00  0.00           N  
ATOM   2042  CA  TYR A 125       3.810  20.824 -18.197  1.00  0.00           C  
ATOM   2043  C   TYR A 125       4.664  20.409 -19.384  1.00  0.00           C  
ATOM   2044  O   TYR A 125       4.323  20.730 -20.517  1.00  0.00           O  
ATOM   2045  CB  TYR A 125       2.485  20.087 -18.258  1.00  0.00           C  
ATOM   2046  CG  TYR A 125       2.693  18.633 -18.277  1.00  0.00           C  
ATOM   2047  CD1 TYR A 125       3.223  18.069 -17.175  1.00  0.00           C  
ATOM   2048  CD2 TYR A 125       2.351  17.862 -19.359  1.00  0.00           C  
ATOM   2049  CE1 TYR A 125       3.422  16.742 -17.091  1.00  0.00           C  
ATOM   2050  CE2 TYR A 125       2.540  16.503 -19.286  1.00  0.00           C  
ATOM   2051  CZ  TYR A 125       3.063  15.947 -18.137  1.00  0.00           C  
ATOM   2052  OH  TYR A 125       3.244  14.592 -18.025  1.00  0.00           O  
ATOM   2053  H   TYR A 125       3.374  22.761 -19.011  1.00  0.00           H  
ATOM   2054  HA  TYR A 125       4.317  20.531 -17.290  1.00  0.00           H  
ATOM   2055 1HB  TYR A 125       1.870  20.346 -17.396  1.00  0.00           H  
ATOM   2056 2HB  TYR A 125       1.949  20.365 -19.158  1.00  0.00           H  
ATOM   2057  HD1 TYR A 125       3.486  18.702 -16.370  1.00  0.00           H  
ATOM   2058  HD2 TYR A 125       1.928  18.316 -20.255  1.00  0.00           H  
ATOM   2059  HE1 TYR A 125       3.848  16.305 -16.187  1.00  0.00           H  
ATOM   2060  HE2 TYR A 125       2.278  15.872 -20.120  1.00  0.00           H  
ATOM   2061  HH  TYR A 125       3.311  14.198 -18.906  1.00  0.00           H  
ATOM   2062  N   LYS A 126       5.767  19.693 -19.139  1.00  0.00           N  
ATOM   2063  CA  LYS A 126       6.599  19.245 -20.260  1.00  0.00           C  
ATOM   2064  C   LYS A 126       7.063  17.784 -20.175  1.00  0.00           C  
ATOM   2065  O   LYS A 126       7.899  17.438 -19.328  1.00  0.00           O  
ATOM   2066  CB  LYS A 126       7.813  20.161 -20.389  1.00  0.00           C  
ATOM   2067  CG  LYS A 126       8.713  19.835 -21.573  1.00  0.00           C  
ATOM   2068  CD  LYS A 126       9.850  20.838 -21.704  1.00  0.00           C  
ATOM   2069  CE  LYS A 126      10.734  20.504 -22.891  1.00  0.00           C  
ATOM   2070  NZ  LYS A 126      11.871  21.453 -23.023  1.00  0.00           N  
ATOM   2071  H   LYS A 126       6.019  19.494 -18.171  1.00  0.00           H  
ATOM   2072  HA  LYS A 126       6.015  19.336 -21.163  1.00  0.00           H  
ATOM   2073 1HB  LYS A 126       7.475  21.191 -20.500  1.00  0.00           H  
ATOM   2074 2HB  LYS A 126       8.411  20.105 -19.477  1.00  0.00           H  
ATOM   2075 1HG  LYS A 126       9.132  18.837 -21.441  1.00  0.00           H  
ATOM   2076 2HG  LYS A 126       8.129  19.833 -22.484  1.00  0.00           H  
ATOM   2077 1HD  LYS A 126       9.436  21.837 -21.840  1.00  0.00           H  
ATOM   2078 2HD  LYS A 126      10.455  20.832 -20.795  1.00  0.00           H  
ATOM   2079 1HE  LYS A 126      11.126  19.497 -22.770  1.00  0.00           H  
ATOM   2080 2HE  LYS A 126      10.134  20.544 -23.802  1.00  0.00           H  
ATOM   2081 1HZ  LYS A 126      12.433  21.196 -23.823  1.00  0.00           H  
ATOM   2082 2HZ  LYS A 126      11.516  22.391 -23.148  1.00  0.00           H  
ATOM   2083 3HZ  LYS A 126      12.437  21.416 -22.188  1.00  0.00           H  
ATOM   2084  N   THR A 127       6.581  16.956 -21.113  1.00  0.00           N  
ATOM   2085  CA  THR A 127       6.939  15.532 -21.115  1.00  0.00           C  
ATOM   2086  C   THR A 127       7.463  14.948 -22.442  1.00  0.00           C  
ATOM   2087  O   THR A 127       6.900  15.162 -23.526  1.00  0.00           O  
ATOM   2088  CB  THR A 127       5.787  14.706 -20.559  1.00  0.00           C  
ATOM   2089  OG1 THR A 127       5.556  15.103 -19.213  1.00  0.00           O  
ATOM   2090  CG2 THR A 127       6.111  13.278 -20.579  1.00  0.00           C  
ATOM   2091  H   THR A 127       5.915  17.330 -21.794  1.00  0.00           H  
ATOM   2092  HA  THR A 127       7.747  15.423 -20.408  1.00  0.00           H  
ATOM   2093  HB  THR A 127       4.889  14.894 -21.151  1.00  0.00           H  
ATOM   2094  HG1 THR A 127       6.031  14.497 -18.590  1.00  0.00           H  
ATOM   2095 1HG2 THR A 127       5.287  12.723 -20.170  1.00  0.00           H  
ATOM   2096 2HG2 THR A 127       6.285  13.001 -21.593  1.00  0.00           H  
ATOM   2097 3HG2 THR A 127       6.986  13.087 -19.993  1.00  0.00           H  
ATOM   2098  N   SER A 128       8.577  14.206 -22.317  1.00  0.00           N  
ATOM   2099  CA  SER A 128       9.295  13.600 -23.448  1.00  0.00           C  
ATOM   2100  C   SER A 128       8.584  12.456 -24.187  1.00  0.00           C  
ATOM   2101  O   SER A 128       8.673  12.370 -25.412  1.00  0.00           O  
ATOM   2102  CB  SER A 128      10.634  13.095 -22.974  1.00  0.00           C  
ATOM   2103  OG  SER A 128      11.457  14.154 -22.561  1.00  0.00           O  
ATOM   2104  H   SER A 128       8.930  14.066 -21.365  1.00  0.00           H  
ATOM   2105  HA  SER A 128       9.473  14.392 -24.174  1.00  0.00           H  
ATOM   2106 1HB  SER A 128      10.490  12.397 -22.165  1.00  0.00           H  
ATOM   2107 2HB  SER A 128      11.115  12.556 -23.785  1.00  0.00           H  
ATOM   2108  HG  SER A 128      11.013  14.553 -21.804  1.00  0.00           H  
ATOM   2109  N   TYR A 129       7.924  11.560 -23.462  1.00  0.00           N  
ATOM   2110  CA  TYR A 129       7.216  10.439 -24.087  1.00  0.00           C  
ATOM   2111  C   TYR A 129       5.740  10.357 -23.687  1.00  0.00           C  
ATOM   2112  O   TYR A 129       4.920   9.896 -24.478  1.00  0.00           O  
ATOM   2113  CB  TYR A 129       7.927   9.133 -23.783  1.00  0.00           C  
ATOM   2114  CG  TYR A 129       9.356   9.127 -24.262  1.00  0.00           C  
ATOM   2115  CD1 TYR A 129      10.358   9.492 -23.396  1.00  0.00           C  
ATOM   2116  CD2 TYR A 129       9.662   8.777 -25.566  1.00  0.00           C  
ATOM   2117  CE1 TYR A 129      11.669   9.511 -23.813  1.00  0.00           C  
ATOM   2118  CE2 TYR A 129      10.975   8.795 -25.992  1.00  0.00           C  
ATOM   2119  CZ  TYR A 129      11.978   9.160 -25.117  1.00  0.00           C  
ATOM   2120  OH  TYR A 129      13.289   9.180 -25.536  1.00  0.00           O  
ATOM   2121  H   TYR A 129       7.947  11.640 -22.458  1.00  0.00           H  
ATOM   2122  HA  TYR A 129       7.240  10.586 -25.167  1.00  0.00           H  
ATOM   2123 1HB  TYR A 129       7.931   8.956 -22.720  1.00  0.00           H  
ATOM   2124 2HB  TYR A 129       7.398   8.307 -24.254  1.00  0.00           H  
ATOM   2125  HD1 TYR A 129      10.106   9.769 -22.384  1.00  0.00           H  
ATOM   2126  HD2 TYR A 129       8.867   8.494 -26.257  1.00  0.00           H  
ATOM   2127  HE1 TYR A 129      12.457   9.803 -23.122  1.00  0.00           H  
ATOM   2128  HE2 TYR A 129      11.217   8.523 -27.018  1.00  0.00           H  
ATOM   2129  HH  TYR A 129      13.332   8.933 -26.464  1.00  0.00           H  
ATOM   2130  N   GLY A 130       5.426  10.755 -22.449  1.00  0.00           N  
ATOM   2131  CA  GLY A 130       4.046  10.752 -21.908  1.00  0.00           C  
ATOM   2132  C   GLY A 130       3.308  12.081 -22.224  1.00  0.00           C  
ATOM   2133  O   GLY A 130       3.831  12.915 -22.985  1.00  0.00           O  
ATOM   2134  H   GLY A 130       6.203  11.050 -21.862  1.00  0.00           H  
ATOM   2135 1HA  GLY A 130       3.491   9.912 -22.322  1.00  0.00           H  
ATOM   2136 2HA  GLY A 130       4.081  10.606 -20.829  1.00  0.00           H  
ATOM   2137  N   GLY A 131       2.109  12.294 -21.641  1.00  0.00           N  
ATOM   2138  CA  GLY A 131       1.329  13.499 -21.944  1.00  0.00           C  
ATOM   2139  C   GLY A 131       0.411  14.032 -20.839  1.00  0.00           C  
ATOM   2140  O   GLY A 131       0.704  13.930 -19.643  1.00  0.00           O  
ATOM   2141  H   GLY A 131       1.699  11.605 -21.019  1.00  0.00           H  
ATOM   2142 1HA  GLY A 131       2.027  14.291 -22.185  1.00  0.00           H  
ATOM   2143 2HA  GLY A 131       0.733  13.328 -22.841  1.00  0.00           H  
ATOM   2144  N   PHE A 132      -0.656  14.701 -21.276  1.00  0.00           N  
ATOM   2145  CA  PHE A 132      -1.542  15.453 -20.385  1.00  0.00           C  
ATOM   2146  C   PHE A 132      -2.988  15.087 -20.687  1.00  0.00           C  
ATOM   2147  O   PHE A 132      -3.561  15.552 -21.679  1.00  0.00           O  
ATOM   2148  CB  PHE A 132      -1.265  16.945 -20.647  1.00  0.00           C  
ATOM   2149  CG  PHE A 132      -1.925  18.079 -19.787  1.00  0.00           C  
ATOM   2150  CD1 PHE A 132      -1.215  18.694 -18.771  1.00  0.00           C  
ATOM   2151  CD2 PHE A 132      -3.212  18.563 -20.043  1.00  0.00           C  
ATOM   2152  CE1 PHE A 132      -1.757  19.767 -18.056  1.00  0.00           C  
ATOM   2153  CE2 PHE A 132      -3.740  19.633 -19.323  1.00  0.00           C  
ATOM   2154  CZ  PHE A 132      -3.006  20.234 -18.341  1.00  0.00           C  
ATOM   2155  H   PHE A 132      -0.866  14.672 -22.280  1.00  0.00           H  
ATOM   2156  HA  PHE A 132      -1.318  15.203 -19.345  1.00  0.00           H  
ATOM   2157 1HB  PHE A 132      -0.197  17.091 -20.573  1.00  0.00           H  
ATOM   2158 2HB  PHE A 132      -1.502  17.139 -21.669  1.00  0.00           H  
ATOM   2159  HD1 PHE A 132      -0.219  18.349 -18.544  1.00  0.00           H  
ATOM   2160  HD2 PHE A 132      -3.807  18.104 -20.818  1.00  0.00           H  
ATOM   2161  HE1 PHE A 132      -1.179  20.248 -17.274  1.00  0.00           H  
ATOM   2162  HE2 PHE A 132      -4.732  19.995 -19.527  1.00  0.00           H  
ATOM   2163  HZ  PHE A 132      -3.420  21.073 -17.780  1.00  0.00           H  
ATOM   2164  N   SER A 133      -3.551  14.211 -19.856  1.00  0.00           N  
ATOM   2165  CA  SER A 133      -4.904  13.725 -20.073  1.00  0.00           C  
ATOM   2166  C   SER A 133      -5.811  14.292 -18.985  1.00  0.00           C  
ATOM   2167  O   SER A 133      -6.246  15.441 -19.058  1.00  0.00           O  
ATOM   2168  CB  SER A 133      -4.930  12.191 -20.110  1.00  0.00           C  
ATOM   2169  OG  SER A 133      -4.556  11.632 -18.881  1.00  0.00           O  
ATOM   2170  H   SER A 133      -3.022  13.880 -19.058  1.00  0.00           H  
ATOM   2171  HA  SER A 133      -5.257  14.094 -21.030  1.00  0.00           H  
ATOM   2172 1HB  SER A 133      -5.935  11.861 -20.373  1.00  0.00           H  
ATOM   2173 2HB  SER A 133      -4.260  11.835 -20.891  1.00  0.00           H  
ATOM   2174  HG  SER A 133      -3.611  11.806 -18.787  1.00  0.00           H  
ATOM   2175  N   ARG A 134      -6.008  13.553 -17.896  1.00  0.00           N  
ATOM   2176  CA  ARG A 134      -6.862  14.035 -16.815  1.00  0.00           C  
ATOM   2177  C   ARG A 134      -6.097  14.945 -15.846  1.00  0.00           C  
ATOM   2178  O   ARG A 134      -6.118  14.772 -14.624  1.00  0.00           O  
ATOM   2179  CB  ARG A 134      -7.455  12.840 -16.082  1.00  0.00           C  
ATOM   2180  CG  ARG A 134      -8.489  12.048 -16.866  1.00  0.00           C  
ATOM   2181  CD  ARG A 134      -9.089  10.920 -16.062  1.00  0.00           C  
ATOM   2182  NE  ARG A 134     -10.023  11.375 -14.997  1.00  0.00           N  
ATOM   2183  CZ  ARG A 134     -10.456  10.589 -13.980  1.00  0.00           C  
ATOM   2184  NH1 ARG A 134     -10.023   9.349 -13.878  1.00  0.00           N  
ATOM   2185  NH2 ARG A 134     -11.322  11.054 -13.092  1.00  0.00           N  
ATOM   2186  H   ARG A 134      -5.587  12.642 -17.855  1.00  0.00           H  
ATOM   2187  HA  ARG A 134      -7.679  14.603 -17.260  1.00  0.00           H  
ATOM   2188 1HB  ARG A 134      -6.662  12.138 -15.927  1.00  0.00           H  
ATOM   2189 2HB  ARG A 134      -7.830  13.104 -15.119  1.00  0.00           H  
ATOM   2190 1HG  ARG A 134      -9.297  12.716 -17.169  1.00  0.00           H  
ATOM   2191 2HG  ARG A 134      -8.017  11.624 -17.753  1.00  0.00           H  
ATOM   2192 1HD  ARG A 134      -9.640  10.257 -16.729  1.00  0.00           H  
ATOM   2193 2HD  ARG A 134      -8.283  10.361 -15.588  1.00  0.00           H  
ATOM   2194  HE  ARG A 134     -10.393  12.333 -15.036  1.00  0.00           H  
ATOM   2195 1HH1 ARG A 134      -9.367   8.985 -14.553  1.00  0.00           H  
ATOM   2196 2HH1 ARG A 134     -10.351   8.763 -13.124  1.00  0.00           H  
ATOM   2197 1HH2 ARG A 134     -11.692  11.997 -13.171  1.00  0.00           H  
ATOM   2198 2HH2 ARG A 134     -11.649  10.467 -12.338  1.00  0.00           H  
ATOM   2199  N   ALA A 135      -5.497  15.980 -16.428  1.00  0.00           N  
ATOM   2200  CA  ALA A 135      -4.698  16.986 -15.740  1.00  0.00           C  
ATOM   2201  C   ALA A 135      -5.516  18.182 -15.344  1.00  0.00           C  
ATOM   2202  O   ALA A 135      -5.016  19.130 -14.755  1.00  0.00           O  
ATOM   2203  CB  ALA A 135      -3.586  17.416 -16.607  1.00  0.00           C  
ATOM   2204  H   ALA A 135      -5.598  16.042 -17.440  1.00  0.00           H  
ATOM   2205  HA  ALA A 135      -4.283  16.556 -14.854  1.00  0.00           H  
ATOM   2206 1HB  ALA A 135      -2.986  18.150 -16.082  1.00  0.00           H  
ATOM   2207 2HB  ALA A 135      -2.969  16.594 -16.900  1.00  0.00           H  
ATOM   2208 3HB  ALA A 135      -4.037  17.828 -17.457  1.00  0.00           H  
ATOM   2209  N   ILE A 136      -6.746  18.184 -15.782  1.00  0.00           N  
ATOM   2210  CA  ILE A 136      -7.709  19.219 -15.488  1.00  0.00           C  
ATOM   2211  C   ILE A 136      -9.063  18.588 -15.146  1.00  0.00           C  
ATOM   2212  O   ILE A 136     -10.086  19.251 -15.163  1.00  0.00           O  
ATOM   2213  CB  ILE A 136      -7.764  20.217 -16.664  1.00  0.00           C  
ATOM   2214  CG1 ILE A 136      -8.140  19.490 -17.933  1.00  0.00           C  
ATOM   2215  CG2 ILE A 136      -6.448  20.984 -16.860  1.00  0.00           C  
ATOM   2216  CD1 ILE A 136      -8.394  20.413 -19.027  1.00  0.00           C  
ATOM   2217  H   ILE A 136      -7.050  17.390 -16.320  1.00  0.00           H  
ATOM   2218  HA  ILE A 136      -7.371  19.765 -14.608  1.00  0.00           H  
ATOM   2219  HB  ILE A 136      -8.529  20.944 -16.463  1.00  0.00           H  
ATOM   2220 1HG1 ILE A 136      -7.315  18.835 -18.221  1.00  0.00           H  
ATOM   2221 2HG1 ILE A 136      -9.027  18.879 -17.766  1.00  0.00           H  
ATOM   2222 1HG2 ILE A 136      -6.555  21.691 -17.684  1.00  0.00           H  
ATOM   2223 2HG2 ILE A 136      -6.205  21.527 -15.946  1.00  0.00           H  
ATOM   2224 3HG2 ILE A 136      -5.653  20.295 -17.089  1.00  0.00           H  
ATOM   2225 1HD1 ILE A 136      -8.621  19.891 -19.902  1.00  0.00           H  
ATOM   2226 2HD1 ILE A 136      -9.220  21.057 -18.774  1.00  0.00           H  
ATOM   2227 3HD1 ILE A 136      -7.503  21.002 -19.182  1.00  0.00           H  
ATOM   2228  N   THR A 137      -9.067  17.282 -14.934  1.00  0.00           N  
ATOM   2229  CA  THR A 137     -10.295  16.507 -14.771  1.00  0.00           C  
ATOM   2230  C   THR A 137     -11.195  16.882 -13.592  1.00  0.00           C  
ATOM   2231  O   THR A 137     -10.723  17.191 -12.495  1.00  0.00           O  
ATOM   2232  CB  THR A 137      -9.951  15.032 -14.654  1.00  0.00           C  
ATOM   2233  OG1 THR A 137     -11.127  14.243 -14.715  1.00  0.00           O  
ATOM   2234  CG2 THR A 137      -9.251  14.761 -13.327  1.00  0.00           C  
ATOM   2235  H   THR A 137      -8.179  16.803 -14.874  1.00  0.00           H  
ATOM   2236  HA  THR A 137     -10.887  16.646 -15.679  1.00  0.00           H  
ATOM   2237  HB  THR A 137      -9.323  14.771 -15.469  1.00  0.00           H  
ATOM   2238  HG1 THR A 137     -11.764  14.598 -14.079  1.00  0.00           H  
ATOM   2239 1HG2 THR A 137      -9.003  13.707 -13.234  1.00  0.00           H  
ATOM   2240 2HG2 THR A 137      -8.339  15.352 -13.278  1.00  0.00           H  
ATOM   2241 3HG2 THR A 137      -9.911  15.043 -12.506  1.00  0.00           H  
ATOM   2242  N   GLU A 138     -12.511  16.801 -13.831  1.00  0.00           N  
ATOM   2243  CA  GLU A 138     -13.606  16.981 -12.853  1.00  0.00           C  
ATOM   2244  C   GLU A 138     -13.752  18.389 -12.261  1.00  0.00           C  
ATOM   2245  O   GLU A 138     -14.815  19.010 -12.380  1.00  0.00           O  
ATOM   2246  CB  GLU A 138     -13.471  15.965 -11.700  1.00  0.00           C  
ATOM   2247  CG  GLU A 138     -13.716  14.499 -12.112  1.00  0.00           C  
ATOM   2248  CD  GLU A 138     -13.535  13.495 -10.982  1.00  0.00           C  
ATOM   2249  OE1 GLU A 138     -13.201  13.892  -9.895  1.00  0.00           O  
ATOM   2250  OE2 GLU A 138     -13.717  12.322 -11.232  1.00  0.00           O  
ATOM   2251  H   GLU A 138     -12.777  16.590 -14.784  1.00  0.00           H  
ATOM   2252  HA  GLU A 138     -14.537  16.757 -13.370  1.00  0.00           H  
ATOM   2253 1HB  GLU A 138     -12.487  16.026 -11.242  1.00  0.00           H  
ATOM   2254 2HB  GLU A 138     -14.195  16.210 -10.923  1.00  0.00           H  
ATOM   2255 1HG  GLU A 138     -14.735  14.415 -12.487  1.00  0.00           H  
ATOM   2256 2HG  GLU A 138     -13.053  14.236 -12.913  1.00  0.00           H  
ATOM   2257  N   ASN A 139     -12.696  18.858 -11.622  1.00  0.00           N  
ATOM   2258  CA  ASN A 139     -12.603  20.175 -11.015  1.00  0.00           C  
ATOM   2259  C   ASN A 139     -12.214  21.195 -12.080  1.00  0.00           C  
ATOM   2260  O   ASN A 139     -12.058  20.812 -13.240  1.00  0.00           O  
ATOM   2261  CB  ASN A 139     -11.743  20.094  -9.775  1.00  0.00           C  
ATOM   2262  CG  ASN A 139     -12.578  19.429  -8.658  1.00  0.00           C  
ATOM   2263  OD1 ASN A 139     -13.735  19.840  -8.491  1.00  0.00           O  
ATOM   2264  ND2 ASN A 139     -12.077  18.458  -7.930  1.00  0.00           N  
ATOM   2265  H   ASN A 139     -11.877  18.253 -11.598  1.00  0.00           H  
ATOM   2266  HA  ASN A 139     -13.597  20.464 -10.674  1.00  0.00           H  
ATOM   2267 1HB  ASN A 139     -10.857  19.484  -9.974  1.00  0.00           H  
ATOM   2268 2HB  ASN A 139     -11.410  21.068  -9.463  1.00  0.00           H  
ATOM   2269 1HD2 ASN A 139     -12.634  18.038  -7.213  1.00  0.00           H  
ATOM   2270 2HD2 ASN A 139     -11.133  18.115  -8.056  1.00  0.00           H  
ATOM   2271  N   LYS A 140     -12.175  22.491 -11.749  1.00  0.00           N  
ATOM   2272  CA  LYS A 140     -11.934  23.479 -12.805  1.00  0.00           C  
ATOM   2273  C   LYS A 140     -10.848  24.503 -12.512  1.00  0.00           C  
ATOM   2274  O   LYS A 140     -10.692  24.965 -11.381  1.00  0.00           O  
ATOM   2275  CB  LYS A 140     -13.219  24.274 -13.059  1.00  0.00           C  
ATOM   2276  CG  LYS A 140     -14.421  23.464 -13.522  1.00  0.00           C  
ATOM   2277  CD  LYS A 140     -15.621  24.371 -13.756  1.00  0.00           C  
ATOM   2278  CE  LYS A 140     -16.834  23.568 -14.150  1.00  0.00           C  
ATOM   2279  NZ  LYS A 140     -18.041  24.418 -14.337  1.00  0.00           N  
ATOM   2280  H   LYS A 140     -12.286  22.791 -10.781  1.00  0.00           H  
ATOM   2281  HA  LYS A 140     -11.639  22.953 -13.709  1.00  0.00           H  
ATOM   2282 1HB  LYS A 140     -13.499  24.814 -12.155  1.00  0.00           H  
ATOM   2283 2HB  LYS A 140     -13.020  25.023 -13.832  1.00  0.00           H  
ATOM   2284 1HG  LYS A 140     -14.187  22.932 -14.444  1.00  0.00           H  
ATOM   2285 2HG  LYS A 140     -14.684  22.730 -12.762  1.00  0.00           H  
ATOM   2286 1HD  LYS A 140     -15.840  24.940 -12.852  1.00  0.00           H  
ATOM   2287 2HD  LYS A 140     -15.385  25.073 -14.562  1.00  0.00           H  
ATOM   2288 1HE  LYS A 140     -16.618  23.052 -15.074  1.00  0.00           H  
ATOM   2289 2HE  LYS A 140     -17.037  22.831 -13.375  1.00  0.00           H  
ATOM   2290 1HZ  LYS A 140     -18.821  23.835 -14.602  1.00  0.00           H  
ATOM   2291 2HZ  LYS A 140     -18.256  24.900 -13.476  1.00  0.00           H  
ATOM   2292 3HZ  LYS A 140     -17.867  25.091 -15.065  1.00  0.00           H  
ATOM   2293  N   VAL A 141     -10.170  24.940 -13.566  1.00  0.00           N  
ATOM   2294  CA  VAL A 141      -9.258  26.060 -13.459  1.00  0.00           C  
ATOM   2295  C   VAL A 141     -10.077  27.342 -13.535  1.00  0.00           C  
ATOM   2296  O   VAL A 141     -10.843  27.535 -14.487  1.00  0.00           O  
ATOM   2297  CB  VAL A 141      -8.243  26.042 -14.607  1.00  0.00           C  
ATOM   2298  CG1 VAL A 141      -7.389  27.239 -14.517  1.00  0.00           C  
ATOM   2299  CG2 VAL A 141      -7.385  24.776 -14.552  1.00  0.00           C  
ATOM   2300  H   VAL A 141     -10.278  24.498 -14.477  1.00  0.00           H  
ATOM   2301  HA  VAL A 141      -8.736  26.014 -12.502  1.00  0.00           H  
ATOM   2302  HB  VAL A 141      -8.772  26.087 -15.552  1.00  0.00           H  
ATOM   2303 1HG1 VAL A 141      -6.694  27.214 -15.340  1.00  0.00           H  
ATOM   2304 2HG1 VAL A 141      -7.999  28.141 -14.579  1.00  0.00           H  
ATOM   2305 3HG1 VAL A 141      -6.848  27.221 -13.571  1.00  0.00           H  
ATOM   2306 1HG2 VAL A 141      -6.678  24.786 -15.382  1.00  0.00           H  
ATOM   2307 2HG2 VAL A 141      -6.843  24.746 -13.608  1.00  0.00           H  
ATOM   2308 3HG2 VAL A 141      -8.025  23.894 -14.634  1.00  0.00           H  
ATOM   2309  N   ASN A 142      -9.934  28.198 -12.521  1.00  0.00           N  
ATOM   2310  CA  ASN A 142     -10.714  29.429 -12.443  1.00  0.00           C  
ATOM   2311  C   ASN A 142      -9.903  30.733 -12.456  1.00  0.00           C  
ATOM   2312  O   ASN A 142     -10.461  31.800 -12.735  1.00  0.00           O  
ATOM   2313  CB  ASN A 142     -11.554  29.405 -11.182  1.00  0.00           C  
ATOM   2314  CG  ASN A 142     -12.596  28.307 -11.163  1.00  0.00           C  
ATOM   2315  OD1 ASN A 142     -13.642  28.409 -11.818  1.00  0.00           O  
ATOM   2316  ND2 ASN A 142     -12.328  27.270 -10.412  1.00  0.00           N  
ATOM   2317  H   ASN A 142      -9.295  27.959 -11.777  1.00  0.00           H  
ATOM   2318  HA  ASN A 142     -11.385  29.457 -13.300  1.00  0.00           H  
ATOM   2319 1HB  ASN A 142     -10.900  29.283 -10.318  1.00  0.00           H  
ATOM   2320 2HB  ASN A 142     -12.058  30.362 -11.072  1.00  0.00           H  
ATOM   2321 1HD2 ASN A 142     -12.980  26.515 -10.337  1.00  0.00           H  
ATOM   2322 2HD2 ASN A 142     -11.468  27.226  -9.905  1.00  0.00           H  
ATOM   2323  N   ARG A 143      -8.618  30.670 -12.105  1.00  0.00           N  
ATOM   2324  CA  ARG A 143      -7.808  31.883 -11.951  1.00  0.00           C  
ATOM   2325  C   ARG A 143      -6.426  31.791 -12.578  1.00  0.00           C  
ATOM   2326  O   ARG A 143      -5.471  32.350 -12.041  1.00  0.00           O  
ATOM   2327  CB  ARG A 143      -7.630  32.217 -10.474  1.00  0.00           C  
ATOM   2328  CG  ARG A 143      -8.913  32.608  -9.720  1.00  0.00           C  
ATOM   2329  CD  ARG A 143      -9.449  33.919 -10.189  1.00  0.00           C  
ATOM   2330  NE  ARG A 143     -10.624  34.326  -9.443  1.00  0.00           N  
ATOM   2331  CZ  ARG A 143     -11.901  34.009  -9.756  1.00  0.00           C  
ATOM   2332  NH1 ARG A 143     -12.188  33.280 -10.818  1.00  0.00           N  
ATOM   2333  NH2 ARG A 143     -12.883  34.443  -8.982  1.00  0.00           N  
ATOM   2334  H   ARG A 143      -8.189  29.776 -11.916  1.00  0.00           H  
ATOM   2335  HA  ARG A 143      -8.338  32.707 -12.433  1.00  0.00           H  
ATOM   2336 1HB  ARG A 143      -7.196  31.353  -9.963  1.00  0.00           H  
ATOM   2337 2HB  ARG A 143      -6.923  33.039 -10.372  1.00  0.00           H  
ATOM   2338 1HG  ARG A 143      -9.684  31.854  -9.854  1.00  0.00           H  
ATOM   2339 2HG  ARG A 143      -8.688  32.700  -8.657  1.00  0.00           H  
ATOM   2340 1HD  ARG A 143      -8.686  34.686 -10.068  1.00  0.00           H  
ATOM   2341 2HD  ARG A 143      -9.724  33.845 -11.240  1.00  0.00           H  
ATOM   2342  HE  ARG A 143     -10.475  34.888  -8.617  1.00  0.00           H  
ATOM   2343 1HH1 ARG A 143     -11.448  32.923 -11.443  1.00  0.00           H  
ATOM   2344 2HH1 ARG A 143     -13.150  33.063 -11.031  1.00  0.00           H  
ATOM   2345 1HH2 ARG A 143     -12.674  35.003  -8.167  1.00  0.00           H  
ATOM   2346 2HH2 ARG A 143     -13.840  34.215  -9.206  1.00  0.00           H  
ATOM   2347  N   LEU A 144      -6.298  31.070 -13.675  1.00  0.00           N  
ATOM   2348  CA  LEU A 144      -4.987  30.844 -14.272  1.00  0.00           C  
ATOM   2349  C   LEU A 144      -4.666  31.859 -15.351  1.00  0.00           C  
ATOM   2350  O   LEU A 144      -5.486  32.131 -16.227  1.00  0.00           O  
ATOM   2351  CB  LEU A 144      -4.945  29.456 -14.879  1.00  0.00           C  
ATOM   2352  CG  LEU A 144      -3.669  29.038 -15.509  1.00  0.00           C  
ATOM   2353  CD1 LEU A 144      -2.719  28.921 -14.461  1.00  0.00           C  
ATOM   2354  CD2 LEU A 144      -3.811  27.739 -16.199  1.00  0.00           C  
ATOM   2355  H   LEU A 144      -7.121  30.686 -14.140  1.00  0.00           H  
ATOM   2356  HA  LEU A 144      -4.229  30.916 -13.490  1.00  0.00           H  
ATOM   2357 1HB  LEU A 144      -5.135  28.756 -14.084  1.00  0.00           H  
ATOM   2358 2HB  LEU A 144      -5.727  29.400 -15.606  1.00  0.00           H  
ATOM   2359  HG  LEU A 144      -3.332  29.795 -16.208  1.00  0.00           H  
ATOM   2360 1HD1 LEU A 144      -1.774  28.640 -14.871  1.00  0.00           H  
ATOM   2361 2HD1 LEU A 144      -2.654  29.853 -13.966  1.00  0.00           H  
ATOM   2362 3HD1 LEU A 144      -3.065  28.171 -13.769  1.00  0.00           H  
ATOM   2363 1HD2 LEU A 144      -2.845  27.455 -16.606  1.00  0.00           H  
ATOM   2364 2HD2 LEU A 144      -4.137  26.994 -15.494  1.00  0.00           H  
ATOM   2365 3HD2 LEU A 144      -4.534  27.824 -16.988  1.00  0.00           H  
ATOM   2366  N   GLU A 145      -3.509  32.484 -15.286  1.00  0.00           N  
ATOM   2367  CA  GLU A 145      -3.225  33.406 -16.343  1.00  0.00           C  
ATOM   2368  C   GLU A 145      -2.676  32.629 -17.532  1.00  0.00           C  
ATOM   2369  O   GLU A 145      -3.236  32.715 -18.626  1.00  0.00           O  
ATOM   2370  CB  GLU A 145      -2.239  34.485 -15.896  1.00  0.00           C  
ATOM   2371  CG  GLU A 145      -1.991  35.558 -16.962  1.00  0.00           C  
ATOM   2372  CD  GLU A 145      -1.007  36.644 -16.533  1.00  0.00           C  
ATOM   2373  OE1 GLU A 145      -1.339  37.408 -15.658  1.00  0.00           O  
ATOM   2374  OE2 GLU A 145       0.095  36.672 -17.062  1.00  0.00           O  
ATOM   2375  H   GLU A 145      -2.809  32.279 -14.577  1.00  0.00           H  
ATOM   2376  HA  GLU A 145      -4.149  33.897 -16.644  1.00  0.00           H  
ATOM   2377 1HB  GLU A 145      -2.610  34.970 -14.995  1.00  0.00           H  
ATOM   2378 2HB  GLU A 145      -1.282  34.022 -15.652  1.00  0.00           H  
ATOM   2379 1HG  GLU A 145      -1.644  35.085 -17.876  1.00  0.00           H  
ATOM   2380 2HG  GLU A 145      -2.949  36.025 -17.186  1.00  0.00           H  
ATOM   2381  N   ASN A 146      -1.644  31.800 -17.280  1.00  0.00           N  
ATOM   2382  CA  ASN A 146      -0.922  31.110 -18.354  1.00  0.00           C  
ATOM   2383  C   ASN A 146      -0.801  29.583 -18.233  1.00  0.00           C  
ATOM   2384  O   ASN A 146      -0.203  29.068 -17.282  1.00  0.00           O  
ATOM   2385  CB  ASN A 146       0.478  31.685 -18.455  1.00  0.00           C  
ATOM   2386  CG  ASN A 146       0.479  33.146 -18.760  1.00  0.00           C  
ATOM   2387  OD1 ASN A 146       0.134  33.567 -19.867  1.00  0.00           O  
ATOM   2388  ND2 ASN A 146       0.868  33.927 -17.784  1.00  0.00           N  
ATOM   2389  H   ASN A 146      -1.310  31.723 -16.317  1.00  0.00           H  
ATOM   2390  HA  ASN A 146      -1.450  31.307 -19.288  1.00  0.00           H  
ATOM   2391 1HB  ASN A 146       1.002  31.527 -17.510  1.00  0.00           H  
ATOM   2392 2HB  ASN A 146       1.032  31.159 -19.234  1.00  0.00           H  
ATOM   2393 1HD2 ASN A 146       0.872  34.944 -17.881  1.00  0.00           H  
ATOM   2394 2HD2 ASN A 146       1.132  33.529 -16.904  1.00  0.00           H  
ATOM   2395  N   LEU A 147      -1.352  28.877 -19.222  1.00  0.00           N  
ATOM   2396  CA  LEU A 147      -1.279  27.413 -19.309  1.00  0.00           C  
ATOM   2397  C   LEU A 147      -0.296  27.044 -20.446  1.00  0.00           C  
ATOM   2398  O   LEU A 147      -0.485  27.505 -21.572  1.00  0.00           O  
ATOM   2399  CB  LEU A 147      -2.684  26.858 -19.580  1.00  0.00           C  
ATOM   2400  CG  LEU A 147      -2.875  25.357 -19.715  1.00  0.00           C  
ATOM   2401  CD1 LEU A 147      -2.537  24.676 -18.391  1.00  0.00           C  
ATOM   2402  CD2 LEU A 147      -4.341  25.084 -20.100  1.00  0.00           C  
ATOM   2403  H   LEU A 147      -1.851  29.385 -19.956  1.00  0.00           H  
ATOM   2404  HA  LEU A 147      -0.902  27.011 -18.370  1.00  0.00           H  
ATOM   2405 1HB  LEU A 147      -3.347  27.201 -18.829  1.00  0.00           H  
ATOM   2406 2HB  LEU A 147      -3.016  27.290 -20.515  1.00  0.00           H  
ATOM   2407  HG  LEU A 147      -2.220  24.974 -20.479  1.00  0.00           H  
ATOM   2408 1HD1 LEU A 147      -2.684  23.607 -18.486  1.00  0.00           H  
ATOM   2409 2HD1 LEU A 147      -1.494  24.881 -18.137  1.00  0.00           H  
ATOM   2410 3HD1 LEU A 147      -3.186  25.057 -17.608  1.00  0.00           H  
ATOM   2411 1HD2 LEU A 147      -4.503  24.013 -20.200  1.00  0.00           H  
ATOM   2412 2HD2 LEU A 147      -4.995  25.478 -19.323  1.00  0.00           H  
ATOM   2413 3HD2 LEU A 147      -4.572  25.572 -21.043  1.00  0.00           H  
ATOM   2414  N   ASN A 148       0.758  26.265 -20.153  1.00  0.00           N  
ATOM   2415  CA  ASN A 148       1.792  25.914 -21.158  1.00  0.00           C  
ATOM   2416  C   ASN A 148       2.046  24.399 -21.194  1.00  0.00           C  
ATOM   2417  O   ASN A 148       2.722  23.853 -20.320  1.00  0.00           O  
ATOM   2418  CB  ASN A 148       3.083  26.673 -20.878  1.00  0.00           C  
ATOM   2419  CG  ASN A 148       4.183  26.485 -21.928  1.00  0.00           C  
ATOM   2420  OD1 ASN A 148       3.982  25.905 -22.997  1.00  0.00           O  
ATOM   2421  ND2 ASN A 148       5.357  26.984 -21.620  1.00  0.00           N  
ATOM   2422  H   ASN A 148       0.859  25.926 -19.197  1.00  0.00           H  
ATOM   2423  HA  ASN A 148       1.434  26.212 -22.135  1.00  0.00           H  
ATOM   2424 1HB  ASN A 148       2.853  27.737 -20.812  1.00  0.00           H  
ATOM   2425 2HB  ASN A 148       3.470  26.373 -19.906  1.00  0.00           H  
ATOM   2426 1HD2 ASN A 148       6.120  26.899 -22.260  1.00  0.00           H  
ATOM   2427 2HD2 ASN A 148       5.489  27.455 -20.748  1.00  0.00           H  
ATOM   2428  N   LEU A 149       1.443  23.725 -22.173  1.00  0.00           N  
ATOM   2429  CA  LEU A 149       1.436  22.266 -22.261  1.00  0.00           C  
ATOM   2430  C   LEU A 149       2.246  21.695 -23.414  1.00  0.00           C  
ATOM   2431  O   LEU A 149       1.814  21.781 -24.567  1.00  0.00           O  
ATOM   2432  CB  LEU A 149      -0.003  21.832 -22.426  1.00  0.00           C  
ATOM   2433  CG  LEU A 149      -0.884  22.380 -21.386  1.00  0.00           C  
ATOM   2434  CD1 LEU A 149      -2.283  21.929 -21.639  1.00  0.00           C  
ATOM   2435  CD2 LEU A 149      -0.353  21.952 -20.078  1.00  0.00           C  
ATOM   2436  H   LEU A 149       0.965  24.266 -22.886  1.00  0.00           H  
ATOM   2437  HA  LEU A 149       1.843  21.863 -21.334  1.00  0.00           H  
ATOM   2438 1HB  LEU A 149      -0.365  22.166 -23.394  1.00  0.00           H  
ATOM   2439 2HB  LEU A 149      -0.056  20.744 -22.382  1.00  0.00           H  
ATOM   2440  HG  LEU A 149      -0.880  23.462 -21.431  1.00  0.00           H  
ATOM   2441 1HD1 LEU A 149      -2.934  22.331 -20.875  1.00  0.00           H  
ATOM   2442 2HD1 LEU A 149      -2.613  22.276 -22.617  1.00  0.00           H  
ATOM   2443 3HD1 LEU A 149      -2.312  20.852 -21.608  1.00  0.00           H  
ATOM   2444 1HD2 LEU A 149      -0.970  22.329 -19.283  1.00  0.00           H  
ATOM   2445 2HD2 LEU A 149      -0.343  20.886 -20.069  1.00  0.00           H  
ATOM   2446 3HD2 LEU A 149       0.654  22.312 -19.943  1.00  0.00           H  
ATOM   2447  N   ILE A 150       3.367  21.061 -23.092  1.00  0.00           N  
ATOM   2448  CA  ILE A 150       4.274  20.500 -24.078  1.00  0.00           C  
ATOM   2449  C   ILE A 150       4.342  18.966 -23.943  1.00  0.00           C  
ATOM   2450  O   ILE A 150       4.671  18.443 -22.874  1.00  0.00           O  
ATOM   2451  CB  ILE A 150       5.677  21.085 -23.879  1.00  0.00           C  
ATOM   2452  CG1 ILE A 150       5.642  22.606 -23.992  1.00  0.00           C  
ATOM   2453  CG2 ILE A 150       6.623  20.497 -24.932  1.00  0.00           C  
ATOM   2454  CD1 ILE A 150       6.914  23.252 -23.545  1.00  0.00           C  
ATOM   2455  H   ILE A 150       3.631  21.011 -22.115  1.00  0.00           H  
ATOM   2456  HA  ILE A 150       3.925  20.765 -25.063  1.00  0.00           H  
ATOM   2457  HB  ILE A 150       6.025  20.851 -22.891  1.00  0.00           H  
ATOM   2458 1HG1 ILE A 150       5.464  22.888 -25.016  1.00  0.00           H  
ATOM   2459 2HG1 ILE A 150       4.830  22.995 -23.377  1.00  0.00           H  
ATOM   2460 1HG2 ILE A 150       7.621  20.907 -24.797  1.00  0.00           H  
ATOM   2461 2HG2 ILE A 150       6.660  19.413 -24.831  1.00  0.00           H  
ATOM   2462 3HG2 ILE A 150       6.260  20.754 -25.933  1.00  0.00           H  
ATOM   2463 1HD1 ILE A 150       6.824  24.335 -23.646  1.00  0.00           H  
ATOM   2464 2HD1 ILE A 150       7.101  22.996 -22.501  1.00  0.00           H  
ATOM   2465 3HD1 ILE A 150       7.735  22.895 -24.164  1.00  0.00           H  
ATOM   2466  N   SER A 151       4.040  18.243 -25.013  1.00  0.00           N  
ATOM   2467  CA  SER A 151       4.084  16.780 -24.935  1.00  0.00           C  
ATOM   2468  C   SER A 151       4.311  16.065 -26.249  1.00  0.00           C  
ATOM   2469  O   SER A 151       3.666  16.348 -27.254  1.00  0.00           O  
ATOM   2470  CB  SER A 151       2.799  16.250 -24.340  1.00  0.00           C  
ATOM   2471  OG  SER A 151       2.776  14.840 -24.391  1.00  0.00           O  
ATOM   2472  H   SER A 151       3.758  18.728 -25.868  1.00  0.00           H  
ATOM   2473  HA  SER A 151       4.904  16.506 -24.272  1.00  0.00           H  
ATOM   2474 1HB  SER A 151       2.704  16.580 -23.306  1.00  0.00           H  
ATOM   2475 2HB  SER A 151       1.949  16.649 -24.896  1.00  0.00           H  
ATOM   2476  HG  SER A 151       3.361  14.478 -23.679  1.00  0.00           H  
ATOM   2477  N   ASN A 152       5.111  15.018 -26.205  1.00  0.00           N  
ATOM   2478  CA  ASN A 152       5.308  14.223 -27.414  1.00  0.00           C  
ATOM   2479  C   ASN A 152       4.268  13.101 -27.534  1.00  0.00           C  
ATOM   2480  O   ASN A 152       4.338  12.244 -28.412  1.00  0.00           O  
ATOM   2481  CB  ASN A 152       6.703  13.687 -27.451  1.00  0.00           C  
ATOM   2482  CG  ASN A 152       7.755  14.790 -27.649  1.00  0.00           C  
ATOM   2483  OD1 ASN A 152       7.517  15.831 -28.280  1.00  0.00           O  
ATOM   2484  ND2 ASN A 152       8.915  14.562 -27.113  1.00  0.00           N  
ATOM   2485  H   ASN A 152       5.633  14.824 -25.344  1.00  0.00           H  
ATOM   2486  HA  ASN A 152       5.173  14.870 -28.274  1.00  0.00           H  
ATOM   2487 1HB  ASN A 152       6.860  13.184 -26.530  1.00  0.00           H  
ATOM   2488 2HB  ASN A 152       6.799  12.952 -28.251  1.00  0.00           H  
ATOM   2489 1HD2 ASN A 152       9.650  15.229 -27.197  1.00  0.00           H  
ATOM   2490 2HD2 ASN A 152       9.051  13.702 -26.599  1.00  0.00           H  
ATOM   2491  N   ASN A 153       3.323  13.088 -26.612  1.00  0.00           N  
ATOM   2492  CA  ASN A 153       2.218  12.156 -26.592  1.00  0.00           C  
ATOM   2493  C   ASN A 153       0.979  12.983 -26.888  1.00  0.00           C  
ATOM   2494  O   ASN A 153       1.083  14.110 -27.377  1.00  0.00           O  
ATOM   2495  CB  ASN A 153       2.133  11.460 -25.264  1.00  0.00           C  
ATOM   2496  CG  ASN A 153       1.471  10.097 -25.265  1.00  0.00           C  
ATOM   2497  OD1 ASN A 153       0.299   9.966 -25.622  1.00  0.00           O  
ATOM   2498  ND2 ASN A 153       2.212   9.101 -24.876  1.00  0.00           N  
ATOM   2499  H   ASN A 153       3.328  13.795 -25.888  1.00  0.00           H  
ATOM   2500  HA  ASN A 153       2.338  11.420 -27.389  1.00  0.00           H  
ATOM   2501 1HB  ASN A 153       3.120  11.366 -24.889  1.00  0.00           H  
ATOM   2502 2HB  ASN A 153       1.590  12.100 -24.589  1.00  0.00           H  
ATOM   2503 1HD2 ASN A 153       1.846   8.171 -24.856  1.00  0.00           H  
ATOM   2504 2HD2 ASN A 153       3.176   9.288 -24.610  1.00  0.00           H  
ATOM   2505  N   ASN A 154      -0.185  12.430 -26.622  1.00  0.00           N  
ATOM   2506  CA  ASN A 154      -1.411  13.136 -26.881  1.00  0.00           C  
ATOM   2507  C   ASN A 154      -1.755  14.141 -25.775  1.00  0.00           C  
ATOM   2508  O   ASN A 154      -1.576  13.871 -24.573  1.00  0.00           O  
ATOM   2509  CB  ASN A 154      -2.534  12.137 -27.002  1.00  0.00           C  
ATOM   2510  CG  ASN A 154      -2.358  11.202 -28.147  1.00  0.00           C  
ATOM   2511  OD1 ASN A 154      -1.823  11.567 -29.187  1.00  0.00           O  
ATOM   2512  ND2 ASN A 154      -2.793   9.983 -27.978  1.00  0.00           N  
ATOM   2513  H   ASN A 154      -0.227  11.497 -26.236  1.00  0.00           H  
ATOM   2514  HA  ASN A 154      -1.307  13.692 -27.816  1.00  0.00           H  
ATOM   2515 1HB  ASN A 154      -2.596  11.553 -26.083  1.00  0.00           H  
ATOM   2516 2HB  ASN A 154      -3.477  12.670 -27.119  1.00  0.00           H  
ATOM   2517 1HD2 ASN A 154      -2.697   9.313 -28.712  1.00  0.00           H  
ATOM   2518 2HD2 ASN A 154      -3.215   9.716 -27.108  1.00  0.00           H  
ATOM   2519  N   LEU A 155      -2.329  15.260 -26.205  1.00  0.00           N  
ATOM   2520  CA  LEU A 155      -2.976  16.212 -25.302  1.00  0.00           C  
ATOM   2521  C   LEU A 155      -4.498  16.046 -25.392  1.00  0.00           C  
ATOM   2522  O   LEU A 155      -5.065  16.055 -26.490  1.00  0.00           O  
ATOM   2523  CB  LEU A 155      -2.570  17.661 -25.597  1.00  0.00           C  
ATOM   2524  CG  LEU A 155      -3.377  18.724 -24.791  1.00  0.00           C  
ATOM   2525  CD1 LEU A 155      -3.090  18.602 -23.390  1.00  0.00           C  
ATOM   2526  CD2 LEU A 155      -3.018  20.068 -25.202  1.00  0.00           C  
ATOM   2527  H   LEU A 155      -2.312  15.439 -27.213  1.00  0.00           H  
ATOM   2528  HA  LEU A 155      -2.676  15.984 -24.277  1.00  0.00           H  
ATOM   2529 1HB  LEU A 155      -1.522  17.779 -25.325  1.00  0.00           H  
ATOM   2530 2HB  LEU A 155      -2.662  17.853 -26.650  1.00  0.00           H  
ATOM   2531  HG  LEU A 155      -4.439  18.559 -24.948  1.00  0.00           H  
ATOM   2532 1HD1 LEU A 155      -3.663  19.336 -22.847  1.00  0.00           H  
ATOM   2533 2HD1 LEU A 155      -3.358  17.614 -23.058  1.00  0.00           H  
ATOM   2534 3HD1 LEU A 155      -2.030  18.772 -23.227  1.00  0.00           H  
ATOM   2535 1HD2 LEU A 155      -3.588  20.790 -24.626  1.00  0.00           H  
ATOM   2536 2HD2 LEU A 155      -1.961  20.218 -25.019  1.00  0.00           H  
ATOM   2537 3HD2 LEU A 155      -3.235  20.186 -26.239  1.00  0.00           H  
ATOM   2538  N   HIS A 156      -5.160  15.874 -24.240  1.00  0.00           N  
ATOM   2539  CA  HIS A 156      -6.608  15.639 -24.232  1.00  0.00           C  
ATOM   2540  C   HIS A 156      -7.422  16.586 -23.358  1.00  0.00           C  
ATOM   2541  O   HIS A 156      -8.043  16.158 -22.384  1.00  0.00           O  
ATOM   2542  CB  HIS A 156      -6.958  14.239 -23.740  1.00  0.00           C  
ATOM   2543  CG  HIS A 156      -6.375  13.113 -24.488  1.00  0.00           C  
ATOM   2544  ND1 HIS A 156      -6.779  12.791 -25.745  1.00  0.00           N  
ATOM   2545  CD2 HIS A 156      -5.432  12.204 -24.142  1.00  0.00           C  
ATOM   2546  CE1 HIS A 156      -6.112  11.720 -26.160  1.00  0.00           C  
ATOM   2547  NE2 HIS A 156      -5.298  11.338 -25.193  1.00  0.00           N  
ATOM   2548  H   HIS A 156      -4.644  15.864 -23.356  1.00  0.00           H  
ATOM   2549  HA  HIS A 156      -6.981  15.746 -25.238  1.00  0.00           H  
ATOM   2550 1HB  HIS A 156      -6.680  14.142 -22.708  1.00  0.00           H  
ATOM   2551 2HB  HIS A 156      -8.040  14.127 -23.783  1.00  0.00           H  
ATOM   2552  HD1 HIS A 156      -7.444  13.352 -26.294  1.00  0.00           H  
ATOM   2553  HD2 HIS A 156      -4.838  12.059 -23.242  1.00  0.00           H  
ATOM   2554  HE1 HIS A 156      -6.294  11.299 -27.150  1.00  0.00           H  
ATOM   2555  N   LEU A 157      -7.421  17.868 -23.670  1.00  0.00           N  
ATOM   2556  CA  LEU A 157      -8.133  18.801 -22.809  1.00  0.00           C  
ATOM   2557  C   LEU A 157      -9.658  18.588 -22.789  1.00  0.00           C  
ATOM   2558  O   LEU A 157     -10.299  18.417 -23.835  1.00  0.00           O  
ATOM   2559  CB  LEU A 157      -7.875  20.236 -23.274  1.00  0.00           C  
ATOM   2560  CG  LEU A 157      -6.450  20.739 -23.158  1.00  0.00           C  
ATOM   2561  CD1 LEU A 157      -6.326  22.104 -23.782  1.00  0.00           C  
ATOM   2562  CD2 LEU A 157      -6.075  20.803 -21.738  1.00  0.00           C  
ATOM   2563  H   LEU A 157      -6.913  18.191 -24.482  1.00  0.00           H  
ATOM   2564  HA  LEU A 157      -7.754  18.676 -21.796  1.00  0.00           H  
ATOM   2565 1HB  LEU A 157      -8.163  20.306 -24.308  1.00  0.00           H  
ATOM   2566 2HB  LEU A 157      -8.513  20.907 -22.692  1.00  0.00           H  
ATOM   2567  HG  LEU A 157      -5.793  20.066 -23.678  1.00  0.00           H  
ATOM   2568 1HD1 LEU A 157      -5.301  22.439 -23.682  1.00  0.00           H  
ATOM   2569 2HD1 LEU A 157      -6.593  22.048 -24.839  1.00  0.00           H  
ATOM   2570 3HD1 LEU A 157      -6.988  22.807 -23.272  1.00  0.00           H  
ATOM   2571 1HD2 LEU A 157      -5.056  21.156 -21.647  1.00  0.00           H  
ATOM   2572 2HD2 LEU A 157      -6.740  21.489 -21.237  1.00  0.00           H  
ATOM   2573 3HD2 LEU A 157      -6.162  19.807 -21.301  1.00  0.00           H  
ATOM   2574  N   SER A 158     -10.206  18.684 -21.574  1.00  0.00           N  
ATOM   2575  CA  SER A 158     -11.630  18.676 -21.245  1.00  0.00           C  
ATOM   2576  C   SER A 158     -12.012  20.142 -21.030  1.00  0.00           C  
ATOM   2577  O   SER A 158     -11.496  20.809 -20.132  1.00  0.00           O  
ATOM   2578  CB  SER A 158     -11.885  17.836 -20.008  1.00  0.00           C  
ATOM   2579  OG  SER A 158     -13.233  17.878 -19.631  1.00  0.00           O  
ATOM   2580  H   SER A 158      -9.564  18.762 -20.803  1.00  0.00           H  
ATOM   2581  HA  SER A 158     -12.200  18.275 -22.089  1.00  0.00           H  
ATOM   2582 1HB  SER A 158     -11.593  16.806 -20.210  1.00  0.00           H  
ATOM   2583 2HB  SER A 158     -11.262  18.200 -19.189  1.00  0.00           H  
ATOM   2584  HG  SER A 158     -13.727  17.597 -20.407  1.00  0.00           H  
ATOM   2585  N   THR A 159     -12.890  20.640 -21.873  1.00  0.00           N  
ATOM   2586  CA  THR A 159     -13.173  22.065 -21.990  1.00  0.00           C  
ATOM   2587  C   THR A 159     -13.728  22.818 -20.784  1.00  0.00           C  
ATOM   2588  O   THR A 159     -13.360  23.968 -20.549  1.00  0.00           O  
ATOM   2589  CB  THR A 159     -14.231  22.183 -23.055  1.00  0.00           C  
ATOM   2590  OG1 THR A 159     -15.394  21.512 -22.585  1.00  0.00           O  
ATOM   2591  CG2 THR A 159     -13.763  21.466 -24.297  1.00  0.00           C  
ATOM   2592  H   THR A 159     -13.324  20.009 -22.535  1.00  0.00           H  
ATOM   2593  HA  THR A 159     -12.255  22.557 -22.309  1.00  0.00           H  
ATOM   2594  HB  THR A 159     -14.456  23.225 -23.267  1.00  0.00           H  
ATOM   2595  HG1 THR A 159     -16.142  21.768 -23.173  1.00  0.00           H  
ATOM   2596 1HG2 THR A 159     -14.549  21.519 -25.048  1.00  0.00           H  
ATOM   2597 2HG2 THR A 159     -12.875  21.917 -24.656  1.00  0.00           H  
ATOM   2598 3HG2 THR A 159     -13.561  20.418 -24.061  1.00  0.00           H  
ATOM   2599  N   LYS A 160     -14.537  22.185 -19.953  1.00  0.00           N  
ATOM   2600  CA  LYS A 160     -15.092  22.932 -18.825  1.00  0.00           C  
ATOM   2601  C   LYS A 160     -14.033  23.314 -17.808  1.00  0.00           C  
ATOM   2602  O   LYS A 160     -14.251  24.200 -16.979  1.00  0.00           O  
ATOM   2603  CB  LYS A 160     -16.192  22.156 -18.094  1.00  0.00           C  
ATOM   2604  CG  LYS A 160     -15.680  20.935 -17.281  1.00  0.00           C  
ATOM   2605  CD  LYS A 160     -16.806  20.210 -16.536  1.00  0.00           C  
ATOM   2606  CE  LYS A 160     -16.253  19.088 -15.653  1.00  0.00           C  
ATOM   2607  NZ  LYS A 160     -17.331  18.402 -14.864  1.00  0.00           N  
ATOM   2608  H   LYS A 160     -14.808  21.231 -20.144  1.00  0.00           H  
ATOM   2609  HA  LYS A 160     -15.509  23.858 -19.201  1.00  0.00           H  
ATOM   2610 1HB  LYS A 160     -16.694  22.826 -17.406  1.00  0.00           H  
ATOM   2611 2HB  LYS A 160     -16.942  21.834 -18.804  1.00  0.00           H  
ATOM   2612 1HG  LYS A 160     -15.177  20.235 -17.953  1.00  0.00           H  
ATOM   2613 2HG  LYS A 160     -14.954  21.269 -16.541  1.00  0.00           H  
ATOM   2614 1HD  LYS A 160     -17.350  20.911 -15.914  1.00  0.00           H  
ATOM   2615 2HD  LYS A 160     -17.498  19.786 -17.245  1.00  0.00           H  
ATOM   2616 1HE  LYS A 160     -15.753  18.353 -16.283  1.00  0.00           H  
ATOM   2617 2HE  LYS A 160     -15.521  19.513 -14.959  1.00  0.00           H  
ATOM   2618 1HZ  LYS A 160     -16.917  17.679 -14.293  1.00  0.00           H  
ATOM   2619 2HZ  LYS A 160     -17.791  19.073 -14.264  1.00  0.00           H  
ATOM   2620 3HZ  LYS A 160     -18.011  17.990 -15.485  1.00  0.00           H  
ATOM   2621  N   SER A 161     -12.899  22.627 -17.837  1.00  0.00           N  
ATOM   2622  CA  SER A 161     -11.897  22.806 -16.816  1.00  0.00           C  
ATOM   2623  C   SER A 161     -10.792  23.791 -17.153  1.00  0.00           C  
ATOM   2624  O   SER A 161      -9.935  24.061 -16.320  1.00  0.00           O  
ATOM   2625  CB  SER A 161     -11.362  21.468 -16.469  1.00  0.00           C  
ATOM   2626  OG  SER A 161     -12.377  20.673 -15.920  1.00  0.00           O  
ATOM   2627  H   SER A 161     -12.712  21.952 -18.582  1.00  0.00           H  
ATOM   2628  HA  SER A 161     -12.404  23.183 -15.934  1.00  0.00           H  
ATOM   2629 1HB  SER A 161     -10.975  20.989 -17.357  1.00  0.00           H  
ATOM   2630 2HB  SER A 161     -10.559  21.576 -15.755  1.00  0.00           H  
ATOM   2631  HG  SER A 161     -12.237  20.709 -14.946  1.00  0.00           H  
ATOM   2632  N   ILE A 162     -10.851  24.387 -18.333  1.00  0.00           N  
ATOM   2633  CA  ILE A 162      -9.872  25.384 -18.771  1.00  0.00           C  
ATOM   2634  C   ILE A 162     -10.557  26.715 -18.960  1.00  0.00           C  
ATOM   2635  O   ILE A 162     -10.118  27.563 -19.736  1.00  0.00           O  
ATOM   2636  CB  ILE A 162      -9.106  24.965 -20.026  1.00  0.00           C  
ATOM   2637  CG1 ILE A 162     -10.077  24.455 -21.045  1.00  0.00           C  
ATOM   2638  CG2 ILE A 162      -8.069  23.950 -19.674  1.00  0.00           C  
ATOM   2639  CD1 ILE A 162     -10.958  25.514 -21.644  1.00  0.00           C  
ATOM   2640  H   ILE A 162     -11.610  24.140 -18.982  1.00  0.00           H  
ATOM   2641  HA  ILE A 162      -9.132  25.508 -17.982  1.00  0.00           H  
ATOM   2642  HB  ILE A 162      -8.615  25.837 -20.457  1.00  0.00           H  
ATOM   2643 1HG1 ILE A 162      -9.519  23.969 -21.833  1.00  0.00           H  
ATOM   2644 2HG1 ILE A 162     -10.714  23.709 -20.565  1.00  0.00           H  
ATOM   2645 1HG2 ILE A 162      -7.521  23.658 -20.566  1.00  0.00           H  
ATOM   2646 2HG2 ILE A 162      -7.377  24.369 -18.943  1.00  0.00           H  
ATOM   2647 3HG2 ILE A 162      -8.562  23.115 -19.257  1.00  0.00           H  
ATOM   2648 1HD1 ILE A 162     -11.637  25.047 -22.342  1.00  0.00           H  
ATOM   2649 2HD1 ILE A 162     -11.538  25.985 -20.862  1.00  0.00           H  
ATOM   2650 3HD1 ILE A 162     -10.355  26.266 -22.152  1.00  0.00           H  
ATOM   2651  N   LEU A 163     -11.710  26.834 -18.319  1.00  0.00           N  
ATOM   2652  CA  LEU A 163     -12.546  28.006 -18.396  1.00  0.00           C  
ATOM   2653  C   LEU A 163     -11.794  29.279 -17.982  1.00  0.00           C  
ATOM   2654  O   LEU A 163     -11.647  30.217 -18.766  1.00  0.00           O  
ATOM   2655  CB  LEU A 163     -13.727  27.785 -17.439  1.00  0.00           C  
ATOM   2656  CG  LEU A 163     -14.739  28.883 -17.367  1.00  0.00           C  
ATOM   2657  CD1 LEU A 163     -15.398  28.965 -18.687  1.00  0.00           C  
ATOM   2658  CD2 LEU A 163     -15.734  28.622 -16.276  1.00  0.00           C  
ATOM   2659  H   LEU A 163     -12.003  26.073 -17.722  1.00  0.00           H  
ATOM   2660  HA  LEU A 163     -12.902  28.117 -19.421  1.00  0.00           H  
ATOM   2661 1HB  LEU A 163     -14.248  26.875 -17.745  1.00  0.00           H  
ATOM   2662 2HB  LEU A 163     -13.336  27.622 -16.429  1.00  0.00           H  
ATOM   2663  HG  LEU A 163     -14.238  29.820 -17.170  1.00  0.00           H  
ATOM   2664 1HD1 LEU A 163     -16.133  29.750 -18.682  1.00  0.00           H  
ATOM   2665 2HD1 LEU A 163     -14.643  29.166 -19.445  1.00  0.00           H  
ATOM   2666 3HD1 LEU A 163     -15.889  28.017 -18.899  1.00  0.00           H  
ATOM   2667 1HD2 LEU A 163     -16.463  29.434 -16.248  1.00  0.00           H  
ATOM   2668 2HD2 LEU A 163     -16.243  27.679 -16.468  1.00  0.00           H  
ATOM   2669 3HD2 LEU A 163     -15.209  28.568 -15.320  1.00  0.00           H  
ATOM   2670  N   GLY A 164     -11.237  29.301 -16.775  1.00  0.00           N  
ATOM   2671  CA  GLY A 164     -10.567  30.496 -16.283  1.00  0.00           C  
ATOM   2672  C   GLY A 164      -9.100  30.604 -16.678  1.00  0.00           C  
ATOM   2673  O   GLY A 164      -8.233  30.560 -15.799  1.00  0.00           O  
ATOM   2674  H   GLY A 164     -11.299  28.508 -16.138  1.00  0.00           H  
ATOM   2675 1HA  GLY A 164     -11.098  31.372 -16.653  1.00  0.00           H  
ATOM   2676 2HA  GLY A 164     -10.646  30.527 -15.204  1.00  0.00           H  
ATOM   2677  N   VAL A 165      -8.831  30.698 -17.992  1.00  0.00           N  
ATOM   2678  CA  VAL A 165      -7.440  30.802 -18.467  1.00  0.00           C  
ATOM   2679  C   VAL A 165      -7.275  31.984 -19.459  1.00  0.00           C  
ATOM   2680  O   VAL A 165      -8.051  32.101 -20.404  1.00  0.00           O  
ATOM   2681  CB  VAL A 165      -6.972  29.499 -19.143  1.00  0.00           C  
ATOM   2682  CG1 VAL A 165      -5.501  29.662 -19.531  1.00  0.00           C  
ATOM   2683  CG2 VAL A 165      -7.195  28.303 -18.214  1.00  0.00           C  
ATOM   2684  H   VAL A 165      -9.627  30.699 -18.631  1.00  0.00           H  
ATOM   2685  HA  VAL A 165      -6.807  30.961 -17.617  1.00  0.00           H  
ATOM   2686  HB  VAL A 165      -7.542  29.335 -20.059  1.00  0.00           H  
ATOM   2687 1HG1 VAL A 165      -5.162  28.771 -19.990  1.00  0.00           H  
ATOM   2688 2HG1 VAL A 165      -5.386  30.493 -20.215  1.00  0.00           H  
ATOM   2689 3HG1 VAL A 165      -4.899  29.845 -18.636  1.00  0.00           H  
ATOM   2690 1HG2 VAL A 165      -6.861  27.385 -18.703  1.00  0.00           H  
ATOM   2691 2HG2 VAL A 165      -6.650  28.449 -17.323  1.00  0.00           H  
ATOM   2692 3HG2 VAL A 165      -8.250  28.216 -17.975  1.00  0.00           H  
ATOM   2693  N   LYS A 166      -6.278  32.872 -19.256  1.00  0.00           N  
ATOM   2694  CA  LYS A 166      -6.101  34.007 -20.191  1.00  0.00           C  
ATOM   2695  C   LYS A 166      -5.328  33.624 -21.462  1.00  0.00           C  
ATOM   2696  O   LYS A 166      -5.722  33.984 -22.585  1.00  0.00           O  
ATOM   2697  CB  LYS A 166      -5.387  35.181 -19.520  1.00  0.00           C  
ATOM   2698  CG  LYS A 166      -5.239  36.423 -20.409  1.00  0.00           C  
ATOM   2699  CD  LYS A 166      -4.584  37.579 -19.655  1.00  0.00           C  
ATOM   2700  CE  LYS A 166      -4.382  38.787 -20.566  1.00  0.00           C  
ATOM   2701  NZ  LYS A 166      -5.670  39.406 -20.965  1.00  0.00           N  
ATOM   2702  H   LYS A 166      -5.635  32.755 -18.465  1.00  0.00           H  
ATOM   2703  HA  LYS A 166      -7.088  34.350 -20.497  1.00  0.00           H  
ATOM   2704 1HB  LYS A 166      -5.915  35.467 -18.612  1.00  0.00           H  
ATOM   2705 2HB  LYS A 166      -4.382  34.878 -19.230  1.00  0.00           H  
ATOM   2706 1HG  LYS A 166      -4.623  36.177 -21.276  1.00  0.00           H  
ATOM   2707 2HG  LYS A 166      -6.216  36.744 -20.764  1.00  0.00           H  
ATOM   2708 1HD  LYS A 166      -5.203  37.863 -18.804  1.00  0.00           H  
ATOM   2709 2HD  LYS A 166      -3.609  37.256 -19.283  1.00  0.00           H  
ATOM   2710 1HE  LYS A 166      -3.772  39.529 -20.056  1.00  0.00           H  
ATOM   2711 2HE  LYS A 166      -3.862  38.460 -21.470  1.00  0.00           H  
ATOM   2712 1HZ  LYS A 166      -5.492  40.194 -21.604  1.00  0.00           H  
ATOM   2713 2HZ  LYS A 166      -6.228  38.730 -21.463  1.00  0.00           H  
ATOM   2714 3HZ  LYS A 166      -6.174  39.730 -20.164  1.00  0.00           H  
ATOM   2715  N   ASN A 167      -4.215  32.923 -21.282  1.00  0.00           N  
ATOM   2716  CA  ASN A 167      -3.404  32.510 -22.415  1.00  0.00           C  
ATOM   2717  C   ASN A 167      -3.126  31.009 -22.353  1.00  0.00           C  
ATOM   2718  O   ASN A 167      -2.869  30.465 -21.267  1.00  0.00           O  
ATOM   2719  CB  ASN A 167      -2.081  33.250 -22.458  1.00  0.00           C  
ATOM   2720  CG  ASN A 167      -2.187  34.772 -22.484  1.00  0.00           C  
ATOM   2721  OD1 ASN A 167      -2.801  35.390 -23.376  1.00  0.00           O  
ATOM   2722  ND2 ASN A 167      -1.551  35.382 -21.506  1.00  0.00           N  
ATOM   2723  H   ASN A 167      -3.916  32.693 -20.335  1.00  0.00           H  
ATOM   2724  HA  ASN A 167      -3.958  32.702 -23.331  1.00  0.00           H  
ATOM   2725 1HB  ASN A 167      -1.495  32.956 -21.602  1.00  0.00           H  
ATOM   2726 2HB  ASN A 167      -1.536  32.929 -23.347  1.00  0.00           H  
ATOM   2727 1HD2 ASN A 167      -1.541  36.376 -21.449  1.00  0.00           H  
ATOM   2728 2HD2 ASN A 167      -1.034  34.831 -20.820  1.00  0.00           H  
ATOM   2729  N   VAL A 168      -3.188  30.348 -23.510  1.00  0.00           N  
ATOM   2730  CA  VAL A 168      -2.883  28.923 -23.593  1.00  0.00           C  
ATOM   2731  C   VAL A 168      -1.859  28.621 -24.685  1.00  0.00           C  
ATOM   2732  O   VAL A 168      -2.059  28.974 -25.847  1.00  0.00           O  
ATOM   2733  CB  VAL A 168      -4.141  28.076 -23.875  1.00  0.00           C  
ATOM   2734  CG1 VAL A 168      -3.760  26.627 -23.963  1.00  0.00           C  
ATOM   2735  CG2 VAL A 168      -5.177  28.291 -22.827  1.00  0.00           C  
ATOM   2736  H   VAL A 168      -3.416  30.881 -24.353  1.00  0.00           H  
ATOM   2737  HA  VAL A 168      -2.466  28.605 -22.637  1.00  0.00           H  
ATOM   2738  HB  VAL A 168      -4.521  28.340 -24.806  1.00  0.00           H  
ATOM   2739 1HG1 VAL A 168      -4.638  26.027 -24.193  1.00  0.00           H  
ATOM   2740 2HG1 VAL A 168      -3.035  26.517 -24.753  1.00  0.00           H  
ATOM   2741 3HG1 VAL A 168      -3.328  26.295 -23.018  1.00  0.00           H  
ATOM   2742 1HG2 VAL A 168      -6.059  27.688 -23.046  1.00  0.00           H  
ATOM   2743 2HG2 VAL A 168      -4.752  27.982 -21.904  1.00  0.00           H  
ATOM   2744 3HG2 VAL A 168      -5.462  29.342 -22.783  1.00  0.00           H  
ATOM   2745  N   ASN A 169      -0.799  27.938 -24.312  1.00  0.00           N  
ATOM   2746  CA  ASN A 169       0.245  27.545 -25.243  1.00  0.00           C  
ATOM   2747  C   ASN A 169       0.390  26.033 -25.232  1.00  0.00           C  
ATOM   2748  O   ASN A 169       0.664  25.432 -24.198  1.00  0.00           O  
ATOM   2749  CB  ASN A 169       1.547  28.241 -24.908  1.00  0.00           C  
ATOM   2750  CG  ASN A 169       1.436  29.735 -25.082  1.00  0.00           C  
ATOM   2751  OD1 ASN A 169       1.457  30.227 -26.217  1.00  0.00           O  
ATOM   2752  ND2 ASN A 169       1.316  30.456 -23.993  1.00  0.00           N  
ATOM   2753  H   ASN A 169      -0.696  27.695 -23.334  1.00  0.00           H  
ATOM   2754  HA  ASN A 169      -0.049  27.834 -26.247  1.00  0.00           H  
ATOM   2755 1HB  ASN A 169       1.827  28.022 -23.877  1.00  0.00           H  
ATOM   2756 2HB  ASN A 169       2.342  27.863 -25.553  1.00  0.00           H  
ATOM   2757 1HD2 ASN A 169       1.239  31.450 -24.056  1.00  0.00           H  
ATOM   2758 2HD2 ASN A 169       1.311  30.015 -23.094  1.00  0.00           H  
ATOM   2759  N   ILE A 170       0.110  25.425 -26.365  1.00  0.00           N  
ATOM   2760  CA  ILE A 170       0.156  23.984 -26.533  1.00  0.00           C  
ATOM   2761  C   ILE A 170       1.162  23.589 -27.589  1.00  0.00           C  
ATOM   2762  O   ILE A 170       1.184  24.183 -28.664  1.00  0.00           O  
ATOM   2763  CB  ILE A 170      -1.223  23.430 -26.921  1.00  0.00           C  
ATOM   2764  CG1 ILE A 170      -2.229  23.651 -25.809  1.00  0.00           C  
ATOM   2765  CG2 ILE A 170      -1.115  21.967 -27.329  1.00  0.00           C  
ATOM   2766  CD1 ILE A 170      -3.683  23.442 -26.228  1.00  0.00           C  
ATOM   2767  H   ILE A 170      -0.132  26.002 -27.170  1.00  0.00           H  
ATOM   2768  HA  ILE A 170       0.456  23.531 -25.591  1.00  0.00           H  
ATOM   2769  HB  ILE A 170      -1.578  23.993 -27.746  1.00  0.00           H  
ATOM   2770 1HG1 ILE A 170      -2.003  22.960 -25.004  1.00  0.00           H  
ATOM   2771 2HG1 ILE A 170      -2.114  24.644 -25.436  1.00  0.00           H  
ATOM   2772 1HG2 ILE A 170      -2.090  21.606 -27.634  1.00  0.00           H  
ATOM   2773 2HG2 ILE A 170      -0.426  21.865 -28.164  1.00  0.00           H  
ATOM   2774 3HG2 ILE A 170      -0.744  21.388 -26.492  1.00  0.00           H  
ATOM   2775 1HD1 ILE A 170      -4.324  23.615 -25.375  1.00  0.00           H  
ATOM   2776 2HD1 ILE A 170      -3.948  24.136 -27.005  1.00  0.00           H  
ATOM   2777 3HD1 ILE A 170      -3.830  22.437 -26.594  1.00  0.00           H  
ATOM   2778  N   GLU A 171       1.997  22.615 -27.281  1.00  0.00           N  
ATOM   2779  CA  GLU A 171       2.947  22.108 -28.252  1.00  0.00           C  
ATOM   2780  C   GLU A 171       2.949  20.597 -28.172  1.00  0.00           C  
ATOM   2781  O   GLU A 171       3.111  20.034 -27.089  1.00  0.00           O  
ATOM   2782  CB  GLU A 171       4.341  22.668 -27.978  1.00  0.00           C  
ATOM   2783  CG  GLU A 171       5.439  22.244 -28.948  1.00  0.00           C  
ATOM   2784  CD  GLU A 171       6.772  22.904 -28.624  1.00  0.00           C  
ATOM   2785  OE1 GLU A 171       6.851  24.106 -28.698  1.00  0.00           O  
ATOM   2786  OE2 GLU A 171       7.718  22.202 -28.315  1.00  0.00           O  
ATOM   2787  H   GLU A 171       1.949  22.204 -26.350  1.00  0.00           H  
ATOM   2788  HA  GLU A 171       2.629  22.413 -29.236  1.00  0.00           H  
ATOM   2789 1HB  GLU A 171       4.300  23.756 -27.975  1.00  0.00           H  
ATOM   2790 2HB  GLU A 171       4.648  22.352 -26.999  1.00  0.00           H  
ATOM   2791 1HG  GLU A 171       5.557  21.162 -28.905  1.00  0.00           H  
ATOM   2792 2HG  GLU A 171       5.133  22.510 -29.964  1.00  0.00           H  
ATOM   2793  N   SER A 172       2.747  19.929 -29.296  1.00  0.00           N  
ATOM   2794  CA  SER A 172       2.704  18.478 -29.192  1.00  0.00           C  
ATOM   2795  C   SER A 172       2.904  17.719 -30.473  1.00  0.00           C  
ATOM   2796  O   SER A 172       2.658  18.233 -31.548  1.00  0.00           O  
ATOM   2797  CB  SER A 172       1.365  18.039 -28.597  1.00  0.00           C  
ATOM   2798  OG  SER A 172       0.296  18.342 -29.455  1.00  0.00           O  
ATOM   2799  H   SER A 172       2.638  20.439 -30.176  1.00  0.00           H  
ATOM   2800  HA  SER A 172       3.510  18.202 -28.528  1.00  0.00           H  
ATOM   2801 1HB  SER A 172       1.396  16.956 -28.437  1.00  0.00           H  
ATOM   2802 2HB  SER A 172       1.199  18.492 -27.624  1.00  0.00           H  
ATOM   2803  HG  SER A 172      -0.369  17.653 -29.278  1.00  0.00           H  
ATOM   2804  N   GLU A 173       3.239  16.447 -30.363  1.00  0.00           N  
ATOM   2805  CA  GLU A 173       3.299  15.627 -31.569  1.00  0.00           C  
ATOM   2806  C   GLU A 173       1.922  15.251 -32.098  1.00  0.00           C  
ATOM   2807  O   GLU A 173       1.826  14.858 -33.254  1.00  0.00           O  
ATOM   2808  CB  GLU A 173       4.134  14.358 -31.402  1.00  0.00           C  
ATOM   2809  CG  GLU A 173       5.641  14.602 -31.275  1.00  0.00           C  
ATOM   2810  CD  GLU A 173       6.474  13.325 -31.215  1.00  0.00           C  
ATOM   2811  OE1 GLU A 173       5.911  12.265 -31.322  1.00  0.00           O  
ATOM   2812  OE2 GLU A 173       7.672  13.420 -31.065  1.00  0.00           O  
ATOM   2813  H   GLU A 173       3.449  16.084 -29.428  1.00  0.00           H  
ATOM   2814  HA  GLU A 173       3.790  16.215 -32.345  1.00  0.00           H  
ATOM   2815 1HB  GLU A 173       3.801  13.822 -30.516  1.00  0.00           H  
ATOM   2816 2HB  GLU A 173       3.971  13.707 -32.261  1.00  0.00           H  
ATOM   2817 1HG  GLU A 173       5.957  15.159 -32.149  1.00  0.00           H  
ATOM   2818 2HG  GLU A 173       5.841  15.218 -30.412  1.00  0.00           H  
ATOM   2819  N   SER A 174       0.876  15.329 -31.257  1.00  0.00           N  
ATOM   2820  CA  SER A 174      -0.503  14.978 -31.649  1.00  0.00           C  
ATOM   2821  C   SER A 174      -1.535  15.644 -30.715  1.00  0.00           C  
ATOM   2822  O   SER A 174      -1.276  15.803 -29.510  1.00  0.00           O  
ATOM   2823  CB  SER A 174      -0.677  13.480 -31.630  1.00  0.00           C  
ATOM   2824  OG  SER A 174      -1.966  13.116 -32.025  1.00  0.00           O  
ATOM   2825  H   SER A 174       1.048  15.648 -30.314  1.00  0.00           H  
ATOM   2826  HA  SER A 174      -0.681  15.340 -32.666  1.00  0.00           H  
ATOM   2827 1HB  SER A 174       0.051  13.016 -32.289  1.00  0.00           H  
ATOM   2828 2HB  SER A 174      -0.483  13.118 -30.629  1.00  0.00           H  
ATOM   2829  HG  SER A 174      -2.098  13.466 -32.930  1.00  0.00           H  
ATOM   2830  N   LEU A 175      -2.705  16.023 -31.253  1.00  0.00           N  
ATOM   2831  CA  LEU A 175      -3.713  16.678 -30.394  1.00  0.00           C  
ATOM   2832  C   LEU A 175      -5.122  16.090 -30.512  1.00  0.00           C  
ATOM   2833  O   LEU A 175      -5.665  15.987 -31.611  1.00  0.00           O  
ATOM   2834  CB  LEU A 175      -3.800  18.176 -30.742  1.00  0.00           C  
ATOM   2835  CG  LEU A 175      -4.838  18.983 -29.939  1.00  0.00           C  
ATOM   2836  CD1 LEU A 175      -4.400  19.006 -28.512  1.00  0.00           C  
ATOM   2837  CD2 LEU A 175      -4.948  20.345 -30.498  1.00  0.00           C  
ATOM   2838  H   LEU A 175      -2.890  15.842 -32.246  1.00  0.00           H  
ATOM   2839  HA  LEU A 175      -3.401  16.577 -29.356  1.00  0.00           H  
ATOM   2840 1HB  LEU A 175      -2.822  18.630 -30.574  1.00  0.00           H  
ATOM   2841 2HB  LEU A 175      -4.048  18.278 -31.801  1.00  0.00           H  
ATOM   2842  HG  LEU A 175      -5.817  18.499 -29.993  1.00  0.00           H  
ATOM   2843 1HD1 LEU A 175      -5.093  19.562 -27.900  1.00  0.00           H  
ATOM   2844 2HD1 LEU A 175      -4.348  17.984 -28.155  1.00  0.00           H  
ATOM   2845 3HD1 LEU A 175      -3.420  19.472 -28.453  1.00  0.00           H  
ATOM   2846 1HD2 LEU A 175      -5.666  20.925 -29.942  1.00  0.00           H  
ATOM   2847 2HD2 LEU A 175      -3.982  20.817 -30.444  1.00  0.00           H  
ATOM   2848 3HD2 LEU A 175      -5.273  20.259 -31.524  1.00  0.00           H  
ATOM   2849  N   TYR A 176      -5.712  15.696 -29.374  1.00  0.00           N  
ATOM   2850  CA  TYR A 176      -7.083  15.184 -29.342  1.00  0.00           C  
ATOM   2851  C   TYR A 176      -7.970  15.845 -28.284  1.00  0.00           C  
ATOM   2852  O   TYR A 176      -8.149  15.285 -27.197  1.00  0.00           O  
ATOM   2853  CB  TYR A 176      -7.078  13.696 -29.074  1.00  0.00           C  
ATOM   2854  CG  TYR A 176      -6.481  12.805 -30.115  1.00  0.00           C  
ATOM   2855  CD1 TYR A 176      -5.126  12.539 -30.121  1.00  0.00           C  
ATOM   2856  CD2 TYR A 176      -7.313  12.192 -31.036  1.00  0.00           C  
ATOM   2857  CE1 TYR A 176      -4.608  11.675 -31.059  1.00  0.00           C  
ATOM   2858  CE2 TYR A 176      -6.794  11.325 -31.963  1.00  0.00           C  
ATOM   2859  CZ  TYR A 176      -5.445  11.068 -31.979  1.00  0.00           C  
ATOM   2860  OH  TYR A 176      -4.923  10.195 -32.904  1.00  0.00           O  
ATOM   2861  H   TYR A 176      -5.233  15.800 -28.480  1.00  0.00           H  
ATOM   2862  HA  TYR A 176      -7.543  15.379 -30.303  1.00  0.00           H  
ATOM   2863 1HB  TYR A 176      -6.498  13.561 -28.196  1.00  0.00           H  
ATOM   2864 2HB  TYR A 176      -8.090  13.354 -28.863  1.00  0.00           H  
ATOM   2865  HD1 TYR A 176      -4.470  13.009 -29.388  1.00  0.00           H  
ATOM   2866  HD2 TYR A 176      -8.385  12.393 -31.020  1.00  0.00           H  
ATOM   2867  HE1 TYR A 176      -3.544  11.460 -31.072  1.00  0.00           H  
ATOM   2868  HE2 TYR A 176      -7.451  10.839 -32.684  1.00  0.00           H  
ATOM   2869  HH  TYR A 176      -3.962  10.263 -32.899  1.00  0.00           H  
ATOM   2870  N   ILE A 177      -8.596  16.966 -28.626  1.00  0.00           N  
ATOM   2871  CA  ILE A 177      -9.458  17.719 -27.692  1.00  0.00           C  
ATOM   2872  C   ILE A 177     -10.882  17.225 -27.844  1.00  0.00           C  
ATOM   2873  O   ILE A 177     -11.309  16.976 -28.977  1.00  0.00           O  
ATOM   2874  CB  ILE A 177      -9.392  19.251 -27.913  1.00  0.00           C  
ATOM   2875  CG1 ILE A 177      -7.999  19.753 -27.598  1.00  0.00           C  
ATOM   2876  CG2 ILE A 177     -10.419  19.980 -27.065  1.00  0.00           C  
ATOM   2877  CD1 ILE A 177      -7.752  21.190 -28.013  1.00  0.00           C  
ATOM   2878  H   ILE A 177      -8.452  17.324 -29.572  1.00  0.00           H  
ATOM   2879  HA  ILE A 177      -9.141  17.514 -26.669  1.00  0.00           H  
ATOM   2880  HB  ILE A 177      -9.590  19.463 -28.953  1.00  0.00           H  
ATOM   2881 1HG1 ILE A 177      -7.835  19.668 -26.530  1.00  0.00           H  
ATOM   2882 2HG1 ILE A 177      -7.295  19.111 -28.100  1.00  0.00           H  
ATOM   2883 1HG2 ILE A 177     -10.354  21.047 -27.259  1.00  0.00           H  
ATOM   2884 2HG2 ILE A 177     -11.416  19.630 -27.319  1.00  0.00           H  
ATOM   2885 3HG2 ILE A 177     -10.227  19.789 -26.010  1.00  0.00           H  
ATOM   2886 1HD1 ILE A 177      -6.734  21.479 -27.753  1.00  0.00           H  
ATOM   2887 2HD1 ILE A 177      -7.890  21.276 -29.084  1.00  0.00           H  
ATOM   2888 3HD1 ILE A 177      -8.452  21.845 -27.505  1.00  0.00           H  
ATOM   2889  N   SER A 178     -11.593  16.995 -26.722  1.00  0.00           N  
ATOM   2890  CA  SER A 178     -12.966  16.502 -26.866  1.00  0.00           C  
ATOM   2891  C   SER A 178     -13.911  16.745 -25.684  1.00  0.00           C  
ATOM   2892  O   SER A 178     -13.492  16.962 -24.547  1.00  0.00           O  
ATOM   2893  CB  SER A 178     -12.942  15.016 -27.160  1.00  0.00           C  
ATOM   2894  OG  SER A 178     -12.477  14.283 -26.058  1.00  0.00           O  
ATOM   2895  H   SER A 178     -11.196  17.227 -25.805  1.00  0.00           H  
ATOM   2896  HA  SER A 178     -13.402  16.996 -27.729  1.00  0.00           H  
ATOM   2897 1HB  SER A 178     -13.940  14.691 -27.425  1.00  0.00           H  
ATOM   2898 2HB  SER A 178     -12.305  14.821 -28.020  1.00  0.00           H  
ATOM   2899  HG  SER A 178     -12.357  13.376 -26.372  1.00  0.00           H  
ATOM   2900  N   SER A 179     -15.207  16.606 -25.981  1.00  0.00           N  
ATOM   2901  CA  SER A 179     -16.314  16.674 -25.024  1.00  0.00           C  
ATOM   2902  C   SER A 179     -17.148  15.391 -25.060  1.00  0.00           C  
ATOM   2903  O   SER A 179     -18.374  15.436 -25.013  1.00  0.00           O  
ATOM   2904  CB  SER A 179     -17.206  17.875 -25.294  1.00  0.00           C  
ATOM   2905  OG  SER A 179     -16.503  19.063 -25.125  1.00  0.00           O  
ATOM   2906  H   SER A 179     -15.443  16.438 -26.949  1.00  0.00           H  
ATOM   2907  HA  SER A 179     -15.900  16.779 -24.020  1.00  0.00           H  
ATOM   2908 1HB  SER A 179     -17.611  17.826 -26.303  1.00  0.00           H  
ATOM   2909 2HB  SER A 179     -18.048  17.857 -24.600  1.00  0.00           H  
ATOM   2910  HG  SER A 179     -17.196  19.780 -25.022  1.00  0.00           H  
ATOM   2911  N   GLU A 180     -16.471  14.242 -25.163  1.00  0.00           N  
ATOM   2912  CA  GLU A 180     -17.136  12.928 -25.216  1.00  0.00           C  
ATOM   2913  C   GLU A 180     -17.942  12.630 -23.948  1.00  0.00           C  
ATOM   2914  O   GLU A 180     -18.914  11.875 -23.971  1.00  0.00           O  
ATOM   2915  CB  GLU A 180     -16.115  11.806 -25.434  1.00  0.00           C  
ATOM   2916  CG  GLU A 180     -15.479  11.790 -26.817  1.00  0.00           C  
ATOM   2917  CD  GLU A 180     -14.456  10.686 -27.001  1.00  0.00           C  
ATOM   2918  OE1 GLU A 180     -14.152  10.009 -26.047  1.00  0.00           O  
ATOM   2919  OE2 GLU A 180     -13.978  10.529 -28.100  1.00  0.00           O  
ATOM   2920  H   GLU A 180     -15.461  14.290 -25.200  1.00  0.00           H  
ATOM   2921  HA  GLU A 180     -17.827  12.930 -26.058  1.00  0.00           H  
ATOM   2922 1HB  GLU A 180     -15.316  11.898 -24.699  1.00  0.00           H  
ATOM   2923 2HB  GLU A 180     -16.596  10.841 -25.275  1.00  0.00           H  
ATOM   2924 1HG  GLU A 180     -16.264  11.670 -27.563  1.00  0.00           H  
ATOM   2925 2HG  GLU A 180     -15.006  12.742 -26.986  1.00  0.00           H  
ATOM   2926  N   ASN A 181     -17.513  13.204 -22.834  1.00  0.00           N  
ATOM   2927  CA  ASN A 181     -18.187  13.037 -21.561  1.00  0.00           C  
ATOM   2928  C   ASN A 181     -19.420  13.939 -21.535  1.00  0.00           C  
ATOM   2929  O   ASN A 181     -19.314  15.167 -21.517  1.00  0.00           O  
ATOM   2930  CB  ASN A 181     -17.242  13.313 -20.409  1.00  0.00           C  
ATOM   2931  CG  ASN A 181     -17.865  13.085 -19.045  1.00  0.00           C  
ATOM   2932  OD1 ASN A 181     -19.074  13.269 -18.822  1.00  0.00           O  
ATOM   2933  ND2 ASN A 181     -17.039  12.681 -18.107  1.00  0.00           N  
ATOM   2934  H   ASN A 181     -16.699  13.796 -22.889  1.00  0.00           H  
ATOM   2935  HA  ASN A 181     -18.535  12.006 -21.480  1.00  0.00           H  
ATOM   2936 1HB  ASN A 181     -16.373  12.660 -20.502  1.00  0.00           H  
ATOM   2937 2HB  ASN A 181     -16.879  14.325 -20.476  1.00  0.00           H  
ATOM   2938 1HD2 ASN A 181     -17.380  12.511 -17.180  1.00  0.00           H  
ATOM   2939 2HD2 ASN A 181     -16.071  12.542 -18.318  1.00  0.00           H  
ATOM   2940  N   GLU A 182     -20.590  13.311 -21.517  1.00  0.00           N  
ATOM   2941  CA  GLU A 182     -21.891  13.974 -21.618  1.00  0.00           C  
ATOM   2942  C   GLU A 182     -22.197  14.964 -20.492  1.00  0.00           C  
ATOM   2943  O   GLU A 182     -23.096  15.787 -20.633  1.00  0.00           O  
ATOM   2944  CB  GLU A 182     -23.009  12.926 -21.700  1.00  0.00           C  
ATOM   2945  CG  GLU A 182     -23.020  12.128 -23.013  1.00  0.00           C  
ATOM   2946  CD  GLU A 182     -24.111  11.076 -23.083  1.00  0.00           C  
ATOM   2947  OE1 GLU A 182     -24.805  10.892 -22.111  1.00  0.00           O  
ATOM   2948  OE2 GLU A 182     -24.246  10.460 -24.116  1.00  0.00           O  
ATOM   2949  H   GLU A 182     -20.571  12.301 -21.497  1.00  0.00           H  
ATOM   2950  HA  GLU A 182     -21.897  14.534 -22.553  1.00  0.00           H  
ATOM   2951 1HB  GLU A 182     -22.908  12.220 -20.877  1.00  0.00           H  
ATOM   2952 2HB  GLU A 182     -23.977  13.417 -21.594  1.00  0.00           H  
ATOM   2953 1HG  GLU A 182     -23.153  12.823 -23.842  1.00  0.00           H  
ATOM   2954 2HG  GLU A 182     -22.048  11.648 -23.136  1.00  0.00           H  
ATOM   2955  N   ASP A 183     -21.482  14.876 -19.372  1.00  0.00           N  
ATOM   2956  CA  ASP A 183     -21.716  15.778 -18.245  1.00  0.00           C  
ATOM   2957  C   ASP A 183     -20.923  17.091 -18.377  1.00  0.00           C  
ATOM   2958  O   ASP A 183     -21.015  17.987 -17.524  1.00  0.00           O  
ATOM   2959  CB  ASP A 183     -21.363  15.085 -16.929  1.00  0.00           C  
ATOM   2960  CG  ASP A 183     -22.326  13.935 -16.563  1.00  0.00           C  
ATOM   2961  OD1 ASP A 183     -23.460  13.952 -16.990  1.00  0.00           O  
ATOM   2962  OD2 ASP A 183     -21.904  13.051 -15.859  1.00  0.00           O  
ATOM   2963  H   ASP A 183     -20.728  14.193 -19.308  1.00  0.00           H  
ATOM   2964  HA  ASP A 183     -22.775  16.024 -18.222  1.00  0.00           H  
ATOM   2965 1HB  ASP A 183     -20.352  14.686 -16.993  1.00  0.00           H  
ATOM   2966 2HB  ASP A 183     -21.376  15.816 -16.122  1.00  0.00           H  
ATOM   2967  N   VAL A 184     -20.133  17.232 -19.436  1.00  0.00           N  
ATOM   2968  CA  VAL A 184     -19.345  18.446 -19.552  1.00  0.00           C  
ATOM   2969  C   VAL A 184     -20.103  19.620 -20.151  1.00  0.00           C  
ATOM   2970  O   VAL A 184     -20.195  19.777 -21.368  1.00  0.00           O  
ATOM   2971  CB  VAL A 184     -18.090  18.167 -20.397  1.00  0.00           C  
ATOM   2972  CG1 VAL A 184     -17.251  19.416 -20.557  1.00  0.00           C  
ATOM   2973  CG2 VAL A 184     -17.273  17.094 -19.703  1.00  0.00           C  
ATOM   2974  H   VAL A 184     -20.055  16.503 -20.151  1.00  0.00           H  
ATOM   2975  HA  VAL A 184     -19.026  18.726 -18.553  1.00  0.00           H  
ATOM   2976  HB  VAL A 184     -18.398  17.826 -21.391  1.00  0.00           H  
ATOM   2977 1HG1 VAL A 184     -16.370  19.195 -21.163  1.00  0.00           H  
ATOM   2978 2HG1 VAL A 184     -17.836  20.197 -21.046  1.00  0.00           H  
ATOM   2979 3HG1 VAL A 184     -16.948  19.741 -19.593  1.00  0.00           H  
ATOM   2980 1HG2 VAL A 184     -16.386  16.868 -20.295  1.00  0.00           H  
ATOM   2981 2HG2 VAL A 184     -16.972  17.444 -18.718  1.00  0.00           H  
ATOM   2982 3HG2 VAL A 184     -17.883  16.202 -19.597  1.00  0.00           H  
ATOM   2983  N   PHE A 185     -20.587  20.487 -19.269  1.00  0.00           N  
ATOM   2984  CA  PHE A 185     -21.330  21.680 -19.681  1.00  0.00           C  
ATOM   2985  C   PHE A 185     -20.682  22.967 -19.181  1.00  0.00           C  
ATOM   2986  O   PHE A 185     -20.118  23.004 -18.083  1.00  0.00           O  
ATOM   2987  CB  PHE A 185     -22.767  21.658 -19.154  1.00  0.00           C  
ATOM   2988  CG  PHE A 185     -23.627  20.556 -19.687  1.00  0.00           C  
ATOM   2989  CD1 PHE A 185     -23.673  19.325 -19.059  1.00  0.00           C  
ATOM   2990  CD2 PHE A 185     -24.397  20.750 -20.823  1.00  0.00           C  
ATOM   2991  CE1 PHE A 185     -24.470  18.315 -19.551  1.00  0.00           C  
ATOM   2992  CE2 PHE A 185     -25.193  19.736 -21.318  1.00  0.00           C  
ATOM   2993  CZ  PHE A 185     -25.226  18.517 -20.678  1.00  0.00           C  
ATOM   2994  H   PHE A 185     -20.492  20.233 -18.288  1.00  0.00           H  
ATOM   2995  HA  PHE A 185     -21.354  21.715 -20.771  1.00  0.00           H  
ATOM   2996 1HB  PHE A 185     -22.748  21.572 -18.068  1.00  0.00           H  
ATOM   2997 2HB  PHE A 185     -23.249  22.610 -19.391  1.00  0.00           H  
ATOM   2998  HD1 PHE A 185     -23.075  19.161 -18.164  1.00  0.00           H  
ATOM   2999  HD2 PHE A 185     -24.368  21.718 -21.326  1.00  0.00           H  
ATOM   3000  HE1 PHE A 185     -24.502  17.348 -19.051  1.00  0.00           H  
ATOM   3001  HE2 PHE A 185     -25.793  19.897 -22.212  1.00  0.00           H  
ATOM   3002  HZ  PHE A 185     -25.850  17.713 -21.064  1.00  0.00           H  
ATOM   3003  N   ILE A 186     -20.803  24.028 -19.979  1.00  0.00           N  
ATOM   3004  CA  ILE A 186     -20.340  25.354 -19.586  1.00  0.00           C  
ATOM   3005  C   ILE A 186     -21.515  26.321 -19.759  1.00  0.00           C  
ATOM   3006  O   ILE A 186     -22.108  26.374 -20.837  1.00  0.00           O  
ATOM   3007  CB  ILE A 186     -19.160  25.837 -20.442  1.00  0.00           C  
ATOM   3008  CG1 ILE A 186     -17.977  24.859 -20.394  1.00  0.00           C  
ATOM   3009  CG2 ILE A 186     -18.706  27.168 -19.851  1.00  0.00           C  
ATOM   3010  CD1 ILE A 186     -16.874  25.181 -21.430  1.00  0.00           C  
ATOM   3011  H   ILE A 186     -21.255  23.917 -20.874  1.00  0.00           H  
ATOM   3012  HA  ILE A 186     -20.044  25.341 -18.539  1.00  0.00           H  
ATOM   3013  HB  ILE A 186     -19.457  25.966 -21.484  1.00  0.00           H  
ATOM   3014 1HG1 ILE A 186     -17.552  24.882 -19.395  1.00  0.00           H  
ATOM   3015 2HG1 ILE A 186     -18.332  23.848 -20.599  1.00  0.00           H  
ATOM   3016 1HG2 ILE A 186     -17.876  27.526 -20.403  1.00  0.00           H  
ATOM   3017 2HG2 ILE A 186     -19.513  27.888 -19.892  1.00  0.00           H  
ATOM   3018 3HG2 ILE A 186     -18.405  27.019 -18.815  1.00  0.00           H  
ATOM   3019 1HD1 ILE A 186     -16.072  24.459 -21.361  1.00  0.00           H  
ATOM   3020 2HD1 ILE A 186     -17.293  25.139 -22.443  1.00  0.00           H  
ATOM   3021 3HD1 ILE A 186     -16.480  26.169 -21.245  1.00  0.00           H  
ATOM   3022  N   ASN A 187     -21.857  27.077 -18.716  1.00  0.00           N  
ATOM   3023  CA  ASN A 187     -23.020  27.965 -18.788  1.00  0.00           C  
ATOM   3024  C   ASN A 187     -22.755  29.435 -19.157  1.00  0.00           C  
ATOM   3025  O   ASN A 187     -23.612  30.081 -19.755  1.00  0.00           O  
ATOM   3026  CB  ASN A 187     -23.746  27.915 -17.463  1.00  0.00           C  
ATOM   3027  CG  ASN A 187     -24.333  26.556 -17.183  1.00  0.00           C  
ATOM   3028  OD1 ASN A 187     -24.795  25.853 -18.089  1.00  0.00           O  
ATOM   3029  ND2 ASN A 187     -24.317  26.171 -15.932  1.00  0.00           N  
ATOM   3030  H   ASN A 187     -21.333  27.003 -17.857  1.00  0.00           H  
ATOM   3031  HA  ASN A 187     -23.688  27.570 -19.554  1.00  0.00           H  
ATOM   3032 1HB  ASN A 187     -23.059  28.178 -16.660  1.00  0.00           H  
ATOM   3033 2HB  ASN A 187     -24.547  28.656 -17.463  1.00  0.00           H  
ATOM   3034 1HD2 ASN A 187     -24.690  25.278 -15.677  1.00  0.00           H  
ATOM   3035 2HD2 ASN A 187     -23.934  26.770 -15.228  1.00  0.00           H  
ATOM   3036  N   ASN A 188     -21.588  29.973 -18.798  1.00  0.00           N  
ATOM   3037  CA  ASN A 188     -21.323  31.405 -19.004  1.00  0.00           C  
ATOM   3038  C   ASN A 188     -20.032  31.664 -19.766  1.00  0.00           C  
ATOM   3039  O   ASN A 188     -19.328  32.639 -19.499  1.00  0.00           O  
ATOM   3040  CB  ASN A 188     -21.283  32.129 -17.670  1.00  0.00           C  
ATOM   3041  CG  ASN A 188     -22.628  32.140 -16.962  1.00  0.00           C  
ATOM   3042  OD1 ASN A 188     -23.522  32.917 -17.311  1.00  0.00           O  
ATOM   3043  ND2 ASN A 188     -22.781  31.290 -15.971  1.00  0.00           N  
ATOM   3044  H   ASN A 188     -20.895  29.402 -18.343  1.00  0.00           H  
ATOM   3045  HA  ASN A 188     -22.133  31.824 -19.603  1.00  0.00           H  
ATOM   3046 1HB  ASN A 188     -20.544  31.658 -17.023  1.00  0.00           H  
ATOM   3047 2HB  ASN A 188     -20.963  33.164 -17.833  1.00  0.00           H  
ATOM   3048 1HD2 ASN A 188     -23.647  31.259 -15.468  1.00  0.00           H  
ATOM   3049 2HD2 ASN A 188     -22.033  30.679 -15.714  1.00  0.00           H  
ATOM   3050  N   ILE A 189     -19.735  30.816 -20.732  1.00  0.00           N  
ATOM   3051  CA  ILE A 189     -18.472  30.883 -21.452  1.00  0.00           C  
ATOM   3052  C   ILE A 189     -18.076  32.201 -22.110  1.00  0.00           C  
ATOM   3053  O   ILE A 189     -16.889  32.492 -22.217  1.00  0.00           O  
ATOM   3054  CB  ILE A 189     -18.383  29.773 -22.506  1.00  0.00           C  
ATOM   3055  CG1 ILE A 189     -16.992  29.753 -23.001  1.00  0.00           C  
ATOM   3056  CG2 ILE A 189     -19.395  29.948 -23.598  1.00  0.00           C  
ATOM   3057  CD1 ILE A 189     -16.057  29.418 -21.913  1.00  0.00           C  
ATOM   3058  H   ILE A 189     -20.388  30.069 -20.939  1.00  0.00           H  
ATOM   3059  HA  ILE A 189     -17.698  30.661 -20.715  1.00  0.00           H  
ATOM   3060  HB  ILE A 189     -18.570  28.831 -22.049  1.00  0.00           H  
ATOM   3061 1HG1 ILE A 189     -16.887  29.025 -23.808  1.00  0.00           H  
ATOM   3062 2HG1 ILE A 189     -16.740  30.738 -23.386  1.00  0.00           H  
ATOM   3063 1HG2 ILE A 189     -19.296  29.133 -24.317  1.00  0.00           H  
ATOM   3064 2HG2 ILE A 189     -20.392  29.935 -23.166  1.00  0.00           H  
ATOM   3065 3HG2 ILE A 189     -19.235  30.873 -24.092  1.00  0.00           H  
ATOM   3066 1HD1 ILE A 189     -15.067  29.431 -22.232  1.00  0.00           H  
ATOM   3067 2HD1 ILE A 189     -16.177  30.146 -21.141  1.00  0.00           H  
ATOM   3068 3HD1 ILE A 189     -16.276  28.454 -21.537  1.00  0.00           H  
ATOM   3069  N   GLU A 190     -19.028  33.017 -22.546  1.00  0.00           N  
ATOM   3070  CA  GLU A 190     -18.641  34.261 -23.212  1.00  0.00           C  
ATOM   3071  C   GLU A 190     -17.847  35.215 -22.309  1.00  0.00           C  
ATOM   3072  O   GLU A 190     -17.175  36.121 -22.806  1.00  0.00           O  
ATOM   3073  CB  GLU A 190     -19.847  34.969 -23.837  1.00  0.00           C  
ATOM   3074  CG  GLU A 190     -20.855  35.579 -22.880  1.00  0.00           C  
ATOM   3075  CD  GLU A 190     -22.004  36.255 -23.628  1.00  0.00           C  
ATOM   3076  OE1 GLU A 190     -21.977  36.259 -24.852  1.00  0.00           O  
ATOM   3077  OE2 GLU A 190     -22.875  36.792 -22.993  1.00  0.00           O  
ATOM   3078  H   GLU A 190     -19.997  32.770 -22.420  1.00  0.00           H  
ATOM   3079  HA  GLU A 190     -17.976  33.998 -24.031  1.00  0.00           H  
ATOM   3080 1HB  GLU A 190     -19.491  35.755 -24.496  1.00  0.00           H  
ATOM   3081 2HB  GLU A 190     -20.390  34.257 -24.460  1.00  0.00           H  
ATOM   3082 1HG  GLU A 190     -21.252  34.801 -22.227  1.00  0.00           H  
ATOM   3083 2HG  GLU A 190     -20.348  36.316 -22.256  1.00  0.00           H  
ATOM   3084  N   GLU A 191     -17.933  35.039 -20.984  1.00  0.00           N  
ATOM   3085  CA  GLU A 191     -17.206  35.902 -20.060  1.00  0.00           C  
ATOM   3086  C   GLU A 191     -15.800  35.373 -19.759  1.00  0.00           C  
ATOM   3087  O   GLU A 191     -15.040  35.994 -19.015  1.00  0.00           O  
ATOM   3088  CB  GLU A 191     -17.984  36.062 -18.751  1.00  0.00           C  
ATOM   3089  CG  GLU A 191     -19.322  36.785 -18.905  1.00  0.00           C  
ATOM   3090  CD  GLU A 191     -20.069  36.989 -17.594  1.00  0.00           C  
ATOM   3091  OE1 GLU A 191     -19.575  36.586 -16.566  1.00  0.00           O  
ATOM   3092  OE2 GLU A 191     -21.132  37.565 -17.630  1.00  0.00           O  
ATOM   3093  H   GLU A 191     -18.489  34.270 -20.603  1.00  0.00           H  
ATOM   3094  HA  GLU A 191     -17.103  36.885 -20.519  1.00  0.00           H  
ATOM   3095 1HB  GLU A 191     -18.191  35.075 -18.337  1.00  0.00           H  
ATOM   3096 2HB  GLU A 191     -17.378  36.603 -18.024  1.00  0.00           H  
ATOM   3097 1HG  GLU A 191     -19.145  37.755 -19.369  1.00  0.00           H  
ATOM   3098 2HG  GLU A 191     -19.948  36.201 -19.583  1.00  0.00           H  
ATOM   3099  N   TYR A 192     -15.472  34.210 -20.314  1.00  0.00           N  
ATOM   3100  CA  TYR A 192     -14.213  33.526 -20.061  1.00  0.00           C  
ATOM   3101  C   TYR A 192     -13.414  33.204 -21.310  1.00  0.00           C  
ATOM   3102  O   TYR A 192     -12.756  32.170 -21.366  1.00  0.00           O  
ATOM   3103  CB  TYR A 192     -14.486  32.245 -19.317  1.00  0.00           C  
ATOM   3104  CG  TYR A 192     -15.112  32.439 -17.988  1.00  0.00           C  
ATOM   3105  CD1 TYR A 192     -16.480  32.395 -17.872  1.00  0.00           C  
ATOM   3106  CD2 TYR A 192     -14.322  32.638 -16.877  1.00  0.00           C  
ATOM   3107  CE1 TYR A 192     -17.076  32.555 -16.651  1.00  0.00           C  
ATOM   3108  CE2 TYR A 192     -14.905  32.797 -15.646  1.00  0.00           C  
ATOM   3109  CZ  TYR A 192     -16.280  32.758 -15.527  1.00  0.00           C  
ATOM   3110  OH  TYR A 192     -16.863  32.920 -14.292  1.00  0.00           O  
ATOM   3111  H   TYR A 192     -16.127  33.754 -20.947  1.00  0.00           H  
ATOM   3112  HA  TYR A 192     -13.596  34.172 -19.438  1.00  0.00           H  
ATOM   3113 1HB  TYR A 192     -15.148  31.650 -19.906  1.00  0.00           H  
ATOM   3114 2HB  TYR A 192     -13.571  31.692 -19.188  1.00  0.00           H  
ATOM   3115  HD1 TYR A 192     -17.081  32.232 -18.757  1.00  0.00           H  
ATOM   3116  HD2 TYR A 192     -13.236  32.666 -16.979  1.00  0.00           H  
ATOM   3117  HE1 TYR A 192     -18.163  32.522 -16.567  1.00  0.00           H  
ATOM   3118  HE2 TYR A 192     -14.282  32.953 -14.765  1.00  0.00           H  
ATOM   3119  HH  TYR A 192     -17.818  32.960 -14.394  1.00  0.00           H  
ATOM   3120  N   ILE A 193     -13.471  34.043 -22.327  1.00  0.00           N  
ATOM   3121  CA  ILE A 193     -12.742  33.697 -23.536  1.00  0.00           C  
ATOM   3122  C   ILE A 193     -11.257  34.102 -23.398  1.00  0.00           C  
ATOM   3123  O   ILE A 193     -10.993  35.261 -23.075  1.00  0.00           O  
ATOM   3124  CB  ILE A 193     -13.306  34.406 -24.776  1.00  0.00           C  
ATOM   3125  CG1 ILE A 193     -14.819  34.151 -24.950  1.00  0.00           C  
ATOM   3126  CG2 ILE A 193     -12.583  33.866 -25.949  1.00  0.00           C  
ATOM   3127  CD1 ILE A 193     -15.187  32.734 -25.072  1.00  0.00           C  
ATOM   3128  H   ILE A 193     -14.013  34.894 -22.260  1.00  0.00           H  
ATOM   3129  HA  ILE A 193     -12.853  32.640 -23.696  1.00  0.00           H  
ATOM   3130  HB  ILE A 193     -13.149  35.480 -24.706  1.00  0.00           H  
ATOM   3131 1HG1 ILE A 193     -15.349  34.566 -24.091  1.00  0.00           H  
ATOM   3132 2HG1 ILE A 193     -15.160  34.663 -25.852  1.00  0.00           H  
ATOM   3133 1HG2 ILE A 193     -12.934  34.321 -26.840  1.00  0.00           H  
ATOM   3134 2HG2 ILE A 193     -11.536  34.065 -25.839  1.00  0.00           H  
ATOM   3135 3HG2 ILE A 193     -12.745  32.795 -26.017  1.00  0.00           H  
ATOM   3136 1HD1 ILE A 193     -16.256  32.639 -25.186  1.00  0.00           H  
ATOM   3137 2HD1 ILE A 193     -14.685  32.290 -25.935  1.00  0.00           H  
ATOM   3138 3HD1 ILE A 193     -14.883  32.252 -24.159  1.00  0.00           H  
ATOM   3139  N   PRO A 194     -10.272  33.188 -23.584  1.00  0.00           N  
ATOM   3140  CA  PRO A 194      -8.848  33.456 -23.517  1.00  0.00           C  
ATOM   3141  C   PRO A 194      -8.482  34.518 -24.535  1.00  0.00           C  
ATOM   3142  O   PRO A 194      -9.164  34.680 -25.551  1.00  0.00           O  
ATOM   3143  CB  PRO A 194      -8.204  32.103 -23.855  1.00  0.00           C  
ATOM   3144  CG  PRO A 194      -9.248  31.093 -23.519  1.00  0.00           C  
ATOM   3145  CD  PRO A 194     -10.566  31.765 -23.837  1.00  0.00           C  
ATOM   3146  HA  PRO A 194      -8.584  33.778 -22.494  1.00  0.00           H  
ATOM   3147 1HB  PRO A 194      -7.906  32.092 -24.896  1.00  0.00           H  
ATOM   3148 2HB  PRO A 194      -7.287  31.969 -23.259  1.00  0.00           H  
ATOM   3149 1HG  PRO A 194      -9.089  30.171 -24.098  1.00  0.00           H  
ATOM   3150 2HG  PRO A 194      -9.168  30.817 -22.451  1.00  0.00           H  
ATOM   3151 1HD  PRO A 194     -10.842  31.593 -24.884  1.00  0.00           H  
ATOM   3152 2HD  PRO A 194     -11.282  31.366 -23.121  1.00  0.00           H  
ATOM   3153  N   GLU A 195      -7.453  35.278 -24.246  1.00  0.00           N  
ATOM   3154  CA  GLU A 195      -7.030  36.305 -25.174  1.00  0.00           C  
ATOM   3155  C   GLU A 195      -6.171  35.705 -26.281  1.00  0.00           C  
ATOM   3156  O   GLU A 195      -6.363  36.026 -27.460  1.00  0.00           O  
ATOM   3157  CB  GLU A 195      -6.281  37.408 -24.428  1.00  0.00           C  
ATOM   3158  CG  GLU A 195      -5.920  38.627 -25.281  1.00  0.00           C  
ATOM   3159  CD  GLU A 195      -5.323  39.761 -24.470  1.00  0.00           C  
ATOM   3160  OE1 GLU A 195      -5.748  39.957 -23.344  1.00  0.00           O  
ATOM   3161  OE2 GLU A 195      -4.443  40.419 -24.959  1.00  0.00           O  
ATOM   3162  H   GLU A 195      -6.922  35.088 -23.400  1.00  0.00           H  
ATOM   3163  HA  GLU A 195      -7.917  36.742 -25.631  1.00  0.00           H  
ATOM   3164 1HB  GLU A 195      -6.884  37.746 -23.588  1.00  0.00           H  
ATOM   3165 2HB  GLU A 195      -5.353  36.999 -24.019  1.00  0.00           H  
ATOM   3166 1HG  GLU A 195      -5.220  38.329 -26.051  1.00  0.00           H  
ATOM   3167 2HG  GLU A 195      -6.823  38.978 -25.778  1.00  0.00           H  
ATOM   3168  N   ASN A 196      -5.239  34.822 -25.904  1.00  0.00           N  
ATOM   3169  CA  ASN A 196      -4.309  34.261 -26.892  1.00  0.00           C  
ATOM   3170  C   ASN A 196      -4.085  32.771 -26.737  1.00  0.00           C  
ATOM   3171  O   ASN A 196      -3.626  32.319 -25.681  1.00  0.00           O  
ATOM   3172  CB  ASN A 196      -2.939  34.901 -26.806  1.00  0.00           C  
ATOM   3173  CG  ASN A 196      -2.893  36.372 -27.033  1.00  0.00           C  
ATOM   3174  OD1 ASN A 196      -2.938  36.869 -28.164  1.00  0.00           O  
ATOM   3175  ND2 ASN A 196      -2.770  37.089 -25.945  1.00  0.00           N  
ATOM   3176  H   ASN A 196      -5.174  34.563 -24.916  1.00  0.00           H  
ATOM   3177  HA  ASN A 196      -4.721  34.420 -27.888  1.00  0.00           H  
ATOM   3178 1HB  ASN A 196      -2.509  34.688 -25.834  1.00  0.00           H  
ATOM   3179 2HB  ASN A 196      -2.293  34.427 -27.548  1.00  0.00           H  
ATOM   3180 1HD2 ASN A 196      -2.711  38.090 -26.007  1.00  0.00           H  
ATOM   3181 2HD2 ASN A 196      -2.740  36.623 -25.031  1.00  0.00           H  
ATOM   3182  N   VAL A 197      -4.385  32.024 -27.789  1.00  0.00           N  
ATOM   3183  CA  VAL A 197      -4.146  30.590 -27.781  1.00  0.00           C  
ATOM   3184  C   VAL A 197      -3.263  30.201 -28.949  1.00  0.00           C  
ATOM   3185  O   VAL A 197      -3.576  30.507 -30.101  1.00  0.00           O  
ATOM   3186  CB  VAL A 197      -5.453  29.794 -27.779  1.00  0.00           C  
ATOM   3187  CG1 VAL A 197      -5.154  28.288 -27.848  1.00  0.00           C  
ATOM   3188  CG2 VAL A 197      -6.211  30.132 -26.496  1.00  0.00           C  
ATOM   3189  H   VAL A 197      -4.745  32.476 -28.633  1.00  0.00           H  
ATOM   3190  HA  VAL A 197      -3.627  30.342 -26.866  1.00  0.00           H  
ATOM   3191  HB  VAL A 197      -6.049  30.076 -28.639  1.00  0.00           H  
ATOM   3192 1HG1 VAL A 197      -6.086  27.725 -27.842  1.00  0.00           H  
ATOM   3193 2HG1 VAL A 197      -4.611  28.077 -28.762  1.00  0.00           H  
ATOM   3194 3HG1 VAL A 197      -4.547  27.987 -27.006  1.00  0.00           H  
ATOM   3195 1HG2 VAL A 197      -7.157  29.589 -26.465  1.00  0.00           H  
ATOM   3196 2HG2 VAL A 197      -5.635  29.883 -25.651  1.00  0.00           H  
ATOM   3197 3HG2 VAL A 197      -6.386  31.169 -26.457  1.00  0.00           H  
ATOM   3198  N   ASN A 198      -2.152  29.556 -28.634  1.00  0.00           N  
ATOM   3199  CA  ASN A 198      -1.170  29.153 -29.627  1.00  0.00           C  
ATOM   3200  C   ASN A 198      -0.966  27.653 -29.580  1.00  0.00           C  
ATOM   3201  O   ASN A 198      -0.558  27.132 -28.537  1.00  0.00           O  
ATOM   3202  CB  ASN A 198       0.155  29.844 -29.403  1.00  0.00           C  
ATOM   3203  CG  ASN A 198       0.079  31.353 -29.461  1.00  0.00           C  
ATOM   3204  OD1 ASN A 198      -0.246  31.949 -30.491  1.00  0.00           O  
ATOM   3205  ND2 ASN A 198       0.403  31.986 -28.357  1.00  0.00           N  
ATOM   3206  H   ASN A 198      -1.989  29.344 -27.649  1.00  0.00           H  
ATOM   3207  HA  ASN A 198      -1.545  29.410 -30.610  1.00  0.00           H  
ATOM   3208 1HB  ASN A 198       0.548  29.545 -28.440  1.00  0.00           H  
ATOM   3209 2HB  ASN A 198       0.862  29.504 -30.159  1.00  0.00           H  
ATOM   3210 1HD2 ASN A 198       0.383  32.983 -28.324  1.00  0.00           H  
ATOM   3211 2HD2 ASN A 198       0.689  31.456 -27.535  1.00  0.00           H  
ATOM   3212  N   ILE A 199      -1.292  26.954 -30.662  1.00  0.00           N  
ATOM   3213  CA  ILE A 199      -1.144  25.502 -30.646  1.00  0.00           C  
ATOM   3214  C   ILE A 199      -0.197  25.068 -31.749  1.00  0.00           C  
ATOM   3215  O   ILE A 199      -0.516  25.241 -32.922  1.00  0.00           O  
ATOM   3216  CB  ILE A 199      -2.468  24.775 -30.891  1.00  0.00           C  
ATOM   3217  CG1 ILE A 199      -3.526  25.187 -29.879  1.00  0.00           C  
ATOM   3218  CG2 ILE A 199      -2.223  23.325 -30.791  1.00  0.00           C  
ATOM   3219  CD1 ILE A 199      -4.900  24.601 -30.144  1.00  0.00           C  
ATOM   3220  H   ILE A 199      -1.599  27.455 -31.498  1.00  0.00           H  
ATOM   3221  HA  ILE A 199      -0.735  25.193 -29.692  1.00  0.00           H  
ATOM   3222  HB  ILE A 199      -2.807  24.980 -31.851  1.00  0.00           H  
ATOM   3223 1HG1 ILE A 199      -3.204  24.898 -28.916  1.00  0.00           H  
ATOM   3224 2HG1 ILE A 199      -3.614  26.268 -29.897  1.00  0.00           H  
ATOM   3225 1HG2 ILE A 199      -3.143  22.813 -30.969  1.00  0.00           H  
ATOM   3226 2HG2 ILE A 199      -1.480  23.033 -31.527  1.00  0.00           H  
ATOM   3227 3HG2 ILE A 199      -1.863  23.080 -29.819  1.00  0.00           H  
ATOM   3228 1HD1 ILE A 199      -5.598  24.947 -29.380  1.00  0.00           H  
ATOM   3229 2HD1 ILE A 199      -5.255  24.912 -31.115  1.00  0.00           H  
ATOM   3230 3HD1 ILE A 199      -4.839  23.514 -30.111  1.00  0.00           H  
ATOM   3231  N   LYS A 200       0.924  24.465 -31.406  1.00  0.00           N  
ATOM   3232  CA  LYS A 200       1.855  24.043 -32.429  1.00  0.00           C  
ATOM   3233  C   LYS A 200       2.092  22.557 -32.436  1.00  0.00           C  
ATOM   3234  O   LYS A 200       2.651  21.999 -31.485  1.00  0.00           O  
ATOM   3235  CB  LYS A 200       3.180  24.771 -32.280  1.00  0.00           C  
ATOM   3236  CG  LYS A 200       4.211  24.363 -33.332  1.00  0.00           C  
ATOM   3237  CD  LYS A 200       5.446  25.228 -33.294  1.00  0.00           C  
ATOM   3238  CE  LYS A 200       6.446  24.785 -34.343  1.00  0.00           C  
ATOM   3239  NZ  LYS A 200       7.646  25.666 -34.373  1.00  0.00           N  
ATOM   3240  H   LYS A 200       1.137  24.330 -30.422  1.00  0.00           H  
ATOM   3241  HA  LYS A 200       1.442  24.299 -33.406  1.00  0.00           H  
ATOM   3242 1HB  LYS A 200       3.016  25.845 -32.368  1.00  0.00           H  
ATOM   3243 2HB  LYS A 200       3.597  24.575 -31.287  1.00  0.00           H  
ATOM   3244 1HG  LYS A 200       4.522  23.338 -33.134  1.00  0.00           H  
ATOM   3245 2HG  LYS A 200       3.773  24.389 -34.324  1.00  0.00           H  
ATOM   3246 1HD  LYS A 200       5.163  26.261 -33.511  1.00  0.00           H  
ATOM   3247 2HD  LYS A 200       5.906  25.182 -32.306  1.00  0.00           H  
ATOM   3248 1HE  LYS A 200       6.762  23.771 -34.121  1.00  0.00           H  
ATOM   3249 2HE  LYS A 200       5.962  24.797 -35.321  1.00  0.00           H  
ATOM   3250 1HZ  LYS A 200       8.291  25.337 -35.083  1.00  0.00           H  
ATOM   3251 2HZ  LYS A 200       7.367  26.619 -34.592  1.00  0.00           H  
ATOM   3252 3HZ  LYS A 200       8.094  25.646 -33.471  1.00  0.00           H  
ATOM   3253  N   GLU A 201       1.712  21.913 -33.516  1.00  0.00           N  
ATOM   3254  CA  GLU A 201       1.980  20.507 -33.609  1.00  0.00           C  
ATOM   3255  C   GLU A 201       3.467  20.495 -33.931  1.00  0.00           C  
ATOM   3256  O   GLU A 201       3.925  21.324 -34.720  1.00  0.00           O  
ATOM   3257  CB  GLU A 201       1.070  19.822 -34.630  1.00  0.00           C  
ATOM   3258  CG  GLU A 201       1.131  18.285 -34.676  1.00  0.00           C  
ATOM   3259  CD  GLU A 201       0.036  17.774 -35.543  1.00  0.00           C  
ATOM   3260  OE1 GLU A 201      -0.741  18.585 -35.911  1.00  0.00           O  
ATOM   3261  OE2 GLU A 201      -0.058  16.609 -35.834  1.00  0.00           O  
ATOM   3262  H   GLU A 201       1.263  22.418 -34.283  1.00  0.00           H  
ATOM   3263  HA  GLU A 201       1.807  20.051 -32.643  1.00  0.00           H  
ATOM   3264 1HB  GLU A 201       0.036  20.115 -34.444  1.00  0.00           H  
ATOM   3265 2HB  GLU A 201       1.328  20.176 -35.622  1.00  0.00           H  
ATOM   3266 1HG  GLU A 201       2.096  17.965 -35.072  1.00  0.00           H  
ATOM   3267 2HG  GLU A 201       1.023  17.882 -33.666  1.00  0.00           H  
ATOM   3268  N   LYS A 202       4.238  19.647 -33.286  1.00  0.00           N  
ATOM   3269  CA  LYS A 202       5.669  19.674 -33.525  1.00  0.00           C  
ATOM   3270  C   LYS A 202       6.247  18.345 -33.918  1.00  0.00           C  
ATOM   3271  O   LYS A 202       6.380  17.430 -33.114  1.00  0.00           O  
ATOM   3272  CB  LYS A 202       6.384  20.213 -32.290  1.00  0.00           C  
ATOM   3273  CG  LYS A 202       7.891  20.327 -32.416  1.00  0.00           C  
ATOM   3274  CD  LYS A 202       8.466  20.935 -31.154  1.00  0.00           C  
ATOM   3275  CE  LYS A 202       9.972  20.991 -31.168  1.00  0.00           C  
ATOM   3276  NZ  LYS A 202      10.493  21.603 -29.919  1.00  0.00           N  
ATOM   3277  H   LYS A 202       3.812  18.992 -32.644  1.00  0.00           H  
ATOM   3278  HA  LYS A 202       5.867  20.358 -34.348  1.00  0.00           H  
ATOM   3279 1HB  LYS A 202       5.998  21.209 -32.055  1.00  0.00           H  
ATOM   3280 2HB  LYS A 202       6.167  19.572 -31.433  1.00  0.00           H  
ATOM   3281 1HG  LYS A 202       8.322  19.339 -32.574  1.00  0.00           H  
ATOM   3282 2HG  LYS A 202       8.140  20.956 -33.269  1.00  0.00           H  
ATOM   3283 1HD  LYS A 202       8.085  21.952 -31.045  1.00  0.00           H  
ATOM   3284 2HD  LYS A 202       8.141  20.358 -30.286  1.00  0.00           H  
ATOM   3285 1HE  LYS A 202      10.364  19.979 -31.255  1.00  0.00           H  
ATOM   3286 2HE  LYS A 202      10.311  21.578 -32.020  1.00  0.00           H  
ATOM   3287 1HZ  LYS A 202      11.500  21.624 -29.941  1.00  0.00           H  
ATOM   3288 2HZ  LYS A 202      10.139  22.552 -29.831  1.00  0.00           H  
ATOM   3289 3HZ  LYS A 202      10.183  21.057 -29.123  1.00  0.00           H  
ATOM   3290  N   ILE A 203       6.626  18.285 -35.178  1.00  0.00           N  
ATOM   3291  CA  ILE A 203       7.224  17.132 -35.808  1.00  0.00           C  
ATOM   3292  C   ILE A 203       8.503  17.646 -36.457  1.00  0.00           C  
ATOM   3293  O   ILE A 203       8.477  18.687 -37.117  1.00  0.00           O  
ATOM   3294  CB  ILE A 203       6.265  16.512 -36.839  1.00  0.00           C  
ATOM   3295  CG1 ILE A 203       4.930  16.093 -36.141  1.00  0.00           C  
ATOM   3296  CG2 ILE A 203       6.926  15.286 -37.489  1.00  0.00           C  
ATOM   3297  CD1 ILE A 203       3.825  15.696 -37.100  1.00  0.00           C  
ATOM   3298  H   ILE A 203       6.476  19.105 -35.748  1.00  0.00           H  
ATOM   3299  HA  ILE A 203       7.480  16.385 -35.056  1.00  0.00           H  
ATOM   3300  HB  ILE A 203       6.025  17.252 -37.599  1.00  0.00           H  
ATOM   3301 1HG1 ILE A 203       5.130  15.251 -35.476  1.00  0.00           H  
ATOM   3302 2HG1 ILE A 203       4.550  16.921 -35.548  1.00  0.00           H  
ATOM   3303 1HG2 ILE A 203       6.249  14.847 -38.221  1.00  0.00           H  
ATOM   3304 2HG2 ILE A 203       7.850  15.575 -37.987  1.00  0.00           H  
ATOM   3305 3HG2 ILE A 203       7.156  14.545 -36.723  1.00  0.00           H  
ATOM   3306 1HD1 ILE A 203       2.937  15.422 -36.532  1.00  0.00           H  
ATOM   3307 2HD1 ILE A 203       3.581  16.532 -37.751  1.00  0.00           H  
ATOM   3308 3HD1 ILE A 203       4.140  14.846 -37.707  1.00  0.00           H  
ATOM   3309  N   GLY A 204       9.620  16.979 -36.227  1.00  0.00           N  
ATOM   3310  CA  GLY A 204      10.880  17.435 -36.796  1.00  0.00           C  
ATOM   3311  C   GLY A 204      11.044  16.889 -38.199  1.00  0.00           C  
ATOM   3312  O   GLY A 204      10.075  16.451 -38.813  1.00  0.00           O  
ATOM   3313  H   GLY A 204       9.596  16.133 -35.675  1.00  0.00           H  
ATOM   3314 1HA  GLY A 204      10.905  18.525 -36.816  1.00  0.00           H  
ATOM   3315 2HA  GLY A 204      11.706  17.101 -36.169  1.00  0.00           H  
ATOM   3316  N   ARG A 205      12.266  16.927 -38.721  1.00  0.00           N  
ATOM   3317  CA  ARG A 205      12.501  16.402 -40.061  1.00  0.00           C  
ATOM   3318  C   ARG A 205      12.310  14.883 -40.065  1.00  0.00           C  
ATOM   3319  O   ARG A 205      11.843  14.297 -41.044  1.00  0.00           O  
ATOM   3320  CB  ARG A 205      13.899  16.759 -40.530  1.00  0.00           C  
ATOM   3321  CG  ARG A 205      14.104  18.249 -40.820  1.00  0.00           C  
ATOM   3322  CD  ARG A 205      15.511  18.565 -41.212  1.00  0.00           C  
ATOM   3323  NE  ARG A 205      15.692  19.989 -41.483  1.00  0.00           N  
ATOM   3324  CZ  ARG A 205      16.883  20.587 -41.700  1.00  0.00           C  
ATOM   3325  NH1 ARG A 205      17.991  19.880 -41.673  1.00  0.00           N  
ATOM   3326  NH2 ARG A 205      16.937  21.887 -41.941  1.00  0.00           N  
ATOM   3327  H   ARG A 205      13.029  17.316 -38.188  1.00  0.00           H  
ATOM   3328  HA  ARG A 205      11.777  16.848 -40.744  1.00  0.00           H  
ATOM   3329 1HB  ARG A 205      14.625  16.459 -39.776  1.00  0.00           H  
ATOM   3330 2HB  ARG A 205      14.126  16.206 -41.441  1.00  0.00           H  
ATOM   3331 1HG  ARG A 205      13.442  18.553 -41.631  1.00  0.00           H  
ATOM   3332 2HG  ARG A 205      13.866  18.824 -39.925  1.00  0.00           H  
ATOM   3333 1HD  ARG A 205      16.184  18.284 -40.403  1.00  0.00           H  
ATOM   3334 2HD  ARG A 205      15.774  18.009 -42.112  1.00  0.00           H  
ATOM   3335  HE  ARG A 205      14.865  20.570 -41.512  1.00  0.00           H  
ATOM   3336 1HH1 ARG A 205      17.952  18.887 -41.488  1.00  0.00           H  
ATOM   3337 2HH1 ARG A 205      18.881  20.329 -41.834  1.00  0.00           H  
ATOM   3338 1HH2 ARG A 205      16.087  22.433 -41.962  1.00  0.00           H  
ATOM   3339 2HH2 ARG A 205      17.828  22.333 -42.103  1.00  0.00           H  
ATOM   3340  N   ASN A 206      12.708  14.252 -38.961  1.00  0.00           N  
ATOM   3341  CA  ASN A 206      12.560  12.818 -38.793  1.00  0.00           C  
ATOM   3342  C   ASN A 206      11.220  12.593 -38.124  1.00  0.00           C  
ATOM   3343  O   ASN A 206      10.475  13.544 -37.906  1.00  0.00           O  
ATOM   3344  CB  ASN A 206      13.699  12.229 -37.970  1.00  0.00           C  
ATOM   3345  CG  ASN A 206      13.703  12.641 -36.496  1.00  0.00           C  
ATOM   3346  OD1 ASN A 206      12.680  13.024 -35.904  1.00  0.00           O  
ATOM   3347  ND2 ASN A 206      14.866  12.568 -35.895  1.00  0.00           N  
ATOM   3348  H   ASN A 206      13.095  14.797 -38.209  1.00  0.00           H  
ATOM   3349  HA  ASN A 206      12.532  12.337 -39.771  1.00  0.00           H  
ATOM   3350 1HB  ASN A 206      13.661  11.142 -38.025  1.00  0.00           H  
ATOM   3351 2HB  ASN A 206      14.647  12.536 -38.412  1.00  0.00           H  
ATOM   3352 1HD2 ASN A 206      14.948  12.823 -34.931  1.00  0.00           H  
ATOM   3353 2HD2 ASN A 206      15.671  12.258 -36.400  1.00  0.00           H  
ATOM   3354  N   SER A 207      10.908  11.346 -37.796  1.00  0.00           N  
ATOM   3355  CA  SER A 207       9.644  11.019 -37.151  1.00  0.00           C  
ATOM   3356  C   SER A 207       8.465  11.574 -37.947  1.00  0.00           C  
ATOM   3357  O   SER A 207       7.465  12.028 -37.384  1.00  0.00           O  
ATOM   3358  CB  SER A 207       9.610  11.604 -35.747  1.00  0.00           C  
ATOM   3359  OG  SER A 207      10.707  11.164 -34.993  1.00  0.00           O  
ATOM   3360  H   SER A 207      11.561  10.605 -37.997  1.00  0.00           H  
ATOM   3361  HA  SER A 207       9.555   9.936 -37.101  1.00  0.00           H  
ATOM   3362 1HB  SER A 207       9.597  12.692 -35.779  1.00  0.00           H  
ATOM   3363 2HB  SER A 207       8.690  11.288 -35.259  1.00  0.00           H  
ATOM   3364  HG  SER A 207      11.450  11.755 -35.247  1.00  0.00           H  
ATOM   3365  N   ASN A 208       8.546  11.481 -39.270  1.00  0.00           N  
ATOM   3366  CA  ASN A 208       7.511  12.031 -40.131  1.00  0.00           C  
ATOM   3367  C   ASN A 208       6.285  11.137 -40.191  1.00  0.00           C  
ATOM   3368  O   ASN A 208       6.047  10.439 -41.178  1.00  0.00           O  
ATOM   3369  CB  ASN A 208       8.083  12.301 -41.515  1.00  0.00           C  
ATOM   3370  CG  ASN A 208       7.140  13.058 -42.428  1.00  0.00           C  
ATOM   3371  OD1 ASN A 208       6.103  13.570 -42.005  1.00  0.00           O  
ATOM   3372  ND2 ASN A 208       7.495  13.137 -43.688  1.00  0.00           N  
ATOM   3373  H   ASN A 208       9.369  11.069 -39.680  1.00  0.00           H  
ATOM   3374  HA  ASN A 208       7.192  12.986 -39.709  1.00  0.00           H  
ATOM   3375 1HB  ASN A 208       9.004  12.886 -41.408  1.00  0.00           H  
ATOM   3376 2HB  ASN A 208       8.350  11.358 -41.988  1.00  0.00           H  
ATOM   3377 1HD2 ASN A 208       6.914  13.624 -44.339  1.00  0.00           H  
ATOM   3378 2HD2 ASN A 208       8.348  12.713 -43.995  1.00  0.00           H  
ATOM   3379  N   TYR A 209       5.510  11.174 -39.117  1.00  0.00           N  
ATOM   3380  CA  TYR A 209       4.313  10.361 -38.990  1.00  0.00           C  
ATOM   3381  C   TYR A 209       3.060  11.213 -39.112  1.00  0.00           C  
ATOM   3382  O   TYR A 209       3.015  12.362 -38.669  1.00  0.00           O  
ATOM   3383  CB  TYR A 209       4.276   9.635 -37.645  1.00  0.00           C  
ATOM   3384  CG  TYR A 209       5.365   8.609 -37.445  1.00  0.00           C  
ATOM   3385  CD1 TYR A 209       6.492   8.941 -36.719  1.00  0.00           C  
ATOM   3386  CD2 TYR A 209       5.246   7.345 -37.997  1.00  0.00           C  
ATOM   3387  CE1 TYR A 209       7.493   8.015 -36.531  1.00  0.00           C  
ATOM   3388  CE2 TYR A 209       6.253   6.416 -37.813  1.00  0.00           C  
ATOM   3389  CZ  TYR A 209       7.374   6.752 -37.081  1.00  0.00           C  
ATOM   3390  OH  TYR A 209       8.379   5.831 -36.892  1.00  0.00           O  
ATOM   3391  H   TYR A 209       5.823  11.768 -38.349  1.00  0.00           H  
ATOM   3392  HA  TYR A 209       4.299   9.627 -39.796  1.00  0.00           H  
ATOM   3393 1HB  TYR A 209       4.356  10.371 -36.842  1.00  0.00           H  
ATOM   3394 2HB  TYR A 209       3.313   9.137 -37.531  1.00  0.00           H  
ATOM   3395  HD1 TYR A 209       6.583   9.935 -36.285  1.00  0.00           H  
ATOM   3396  HD2 TYR A 209       4.359   7.083 -38.575  1.00  0.00           H  
ATOM   3397  HE1 TYR A 209       8.376   8.279 -35.950  1.00  0.00           H  
ATOM   3398  HE2 TYR A 209       6.162   5.419 -38.246  1.00  0.00           H  
ATOM   3399  HH  TYR A 209       8.142   5.006 -37.322  1.00  0.00           H  
ATOM   3400  N   GLU A 210       1.994  10.627 -39.636  1.00  0.00           N  
ATOM   3401  CA  GLU A 210       0.751  11.373 -39.750  1.00  0.00           C  
ATOM   3402  C   GLU A 210       0.011  11.390 -38.422  1.00  0.00           C  
ATOM   3403  O   GLU A 210      -0.939  10.642 -38.211  1.00  0.00           O  
ATOM   3404  CB  GLU A 210      -0.140  10.788 -40.848  1.00  0.00           C  
ATOM   3405  CG  GLU A 210       0.454  10.880 -42.254  1.00  0.00           C  
ATOM   3406  CD  GLU A 210      -0.478  10.368 -43.338  1.00  0.00           C  
ATOM   3407  OE1 GLU A 210      -1.515   9.837 -43.012  1.00  0.00           O  
ATOM   3408  OE2 GLU A 210      -0.151  10.520 -44.491  1.00  0.00           O  
ATOM   3409  H   GLU A 210       2.051   9.678 -39.976  1.00  0.00           H  
ATOM   3410  HA  GLU A 210       0.989  12.406 -40.017  1.00  0.00           H  
ATOM   3411 1HB  GLU A 210      -0.340   9.739 -40.632  1.00  0.00           H  
ATOM   3412 2HB  GLU A 210      -1.098  11.311 -40.853  1.00  0.00           H  
ATOM   3413 1HG  GLU A 210       0.696  11.923 -42.462  1.00  0.00           H  
ATOM   3414 2HG  GLU A 210       1.383  10.310 -42.279  1.00  0.00           H  
ATOM   3415  N   SER A 211       0.491  12.243 -37.525  1.00  0.00           N  
ATOM   3416  CA  SER A 211      -0.024  12.376 -36.165  1.00  0.00           C  
ATOM   3417  C   SER A 211      -1.485  12.790 -36.051  1.00  0.00           C  
ATOM   3418  O   SER A 211      -2.201  12.260 -35.198  1.00  0.00           O  
ATOM   3419  CB  SER A 211       0.749  13.414 -35.425  1.00  0.00           C  
ATOM   3420  OG  SER A 211       2.066  13.045 -35.151  1.00  0.00           O  
ATOM   3421  H   SER A 211       1.304  12.787 -37.815  1.00  0.00           H  
ATOM   3422  HA  SER A 211       0.096  11.414 -35.667  1.00  0.00           H  
ATOM   3423 1HB  SER A 211       0.750  14.332 -35.998  1.00  0.00           H  
ATOM   3424 2HB  SER A 211       0.220  13.620 -34.515  1.00  0.00           H  
ATOM   3425  HG  SER A 211       2.345  13.698 -34.461  1.00  0.00           H  
ATOM   3426  N   GLU A 212      -1.908  13.719 -36.921  1.00  0.00           N  
ATOM   3427  CA  GLU A 212      -3.250  14.312 -36.973  1.00  0.00           C  
ATOM   3428  C   GLU A 212      -3.595  15.224 -35.773  1.00  0.00           C  
ATOM   3429  O   GLU A 212      -3.296  14.939 -34.597  1.00  0.00           O  
ATOM   3430  CB  GLU A 212      -4.301  13.206 -37.148  1.00  0.00           C  
ATOM   3431  CG  GLU A 212      -4.225  12.482 -38.498  1.00  0.00           C  
ATOM   3432  CD  GLU A 212      -5.157  11.256 -38.624  1.00  0.00           C  
ATOM   3433  OE1 GLU A 212      -5.542  10.732 -37.605  1.00  0.00           O  
ATOM   3434  OE2 GLU A 212      -5.494  10.859 -39.744  1.00  0.00           O  
ATOM   3435  H   GLU A 212      -1.243  14.120 -37.580  1.00  0.00           H  
ATOM   3436  HA  GLU A 212      -3.299  14.938 -37.866  1.00  0.00           H  
ATOM   3437 1HB  GLU A 212      -4.247  12.474 -36.365  1.00  0.00           H  
ATOM   3438 2HB  GLU A 212      -5.284  13.665 -37.101  1.00  0.00           H  
ATOM   3439 1HG  GLU A 212      -4.488  13.202 -39.246  1.00  0.00           H  
ATOM   3440 2HG  GLU A 212      -3.197  12.171 -38.677  1.00  0.00           H  
ATOM   3441  N   PHE A 213      -4.256  16.329 -36.131  1.00  0.00           N  
ATOM   3442  CA  PHE A 213      -4.696  17.373 -35.225  1.00  0.00           C  
ATOM   3443  C   PHE A 213      -6.220  17.408 -35.136  1.00  0.00           C  
ATOM   3444  O   PHE A 213      -6.898  17.781 -36.104  1.00  0.00           O  
ATOM   3445  CB  PHE A 213      -4.188  18.700 -35.786  1.00  0.00           C  
ATOM   3446  CG  PHE A 213      -4.404  19.883 -34.990  1.00  0.00           C  
ATOM   3447  CD1 PHE A 213      -3.377  20.353 -34.247  1.00  0.00           C  
ATOM   3448  CD2 PHE A 213      -5.623  20.551 -34.980  1.00  0.00           C  
ATOM   3449  CE1 PHE A 213      -3.519  21.452 -33.503  1.00  0.00           C  
ATOM   3450  CE2 PHE A 213      -5.776  21.673 -34.217  1.00  0.00           C  
ATOM   3451  CZ  PHE A 213      -4.719  22.124 -33.470  1.00  0.00           C  
ATOM   3452  H   PHE A 213      -4.426  16.491 -37.124  1.00  0.00           H  
ATOM   3453  HA  PHE A 213      -4.284  17.186 -34.233  1.00  0.00           H  
ATOM   3454 1HB  PHE A 213      -3.123  18.617 -35.973  1.00  0.00           H  
ATOM   3455 2HB  PHE A 213      -4.650  18.863 -36.744  1.00  0.00           H  
ATOM   3456  HD1 PHE A 213      -2.418  19.824 -34.270  1.00  0.00           H  
ATOM   3457  HD2 PHE A 213      -6.453  20.171 -35.583  1.00  0.00           H  
ATOM   3458  HE1 PHE A 213      -2.679  21.791 -32.942  1.00  0.00           H  
ATOM   3459  HE2 PHE A 213      -6.722  22.206 -34.204  1.00  0.00           H  
ATOM   3460  HZ  PHE A 213      -4.823  23.015 -32.858  1.00  0.00           H  
ATOM   3461  N   TYR A 214      -6.753  17.025 -33.981  1.00  0.00           N  
ATOM   3462  CA  TYR A 214      -8.192  16.959 -33.784  1.00  0.00           C  
ATOM   3463  C   TYR A 214      -8.693  17.921 -32.709  1.00  0.00           C  
ATOM   3464  O   TYR A 214      -8.581  17.649 -31.505  1.00  0.00           O  
ATOM   3465  CB  TYR A 214      -8.604  15.567 -33.353  1.00  0.00           C  
ATOM   3466  CG  TYR A 214      -8.351  14.434 -34.285  1.00  0.00           C  
ATOM   3467  CD1 TYR A 214      -7.158  13.743 -34.257  1.00  0.00           C  
ATOM   3468  CD2 TYR A 214      -9.336  14.048 -35.130  1.00  0.00           C  
ATOM   3469  CE1 TYR A 214      -6.999  12.649 -35.091  1.00  0.00           C  
ATOM   3470  CE2 TYR A 214      -9.187  12.972 -35.942  1.00  0.00           C  
ATOM   3471  CZ  TYR A 214      -8.042  12.270 -35.933  1.00  0.00           C  
ATOM   3472  OH  TYR A 214      -7.939  11.186 -36.758  1.00  0.00           O  
ATOM   3473  H   TYR A 214      -6.154  16.733 -33.212  1.00  0.00           H  
ATOM   3474  HA  TYR A 214      -8.689  17.221 -34.719  1.00  0.00           H  
ATOM   3475 1HB  TYR A 214      -8.096  15.333 -32.436  1.00  0.00           H  
ATOM   3476 2HB  TYR A 214      -9.652  15.581 -33.125  1.00  0.00           H  
ATOM   3477  HD1 TYR A 214      -6.355  14.045 -33.575  1.00  0.00           H  
ATOM   3478  HD2 TYR A 214     -10.249  14.598 -35.153  1.00  0.00           H  
ATOM   3479  HE1 TYR A 214      -6.073  12.079 -35.075  1.00  0.00           H  
ATOM   3480  HE2 TYR A 214      -9.999  12.673 -36.609  1.00  0.00           H  
ATOM   3481  HH  TYR A 214      -6.999  10.957 -36.898  1.00  0.00           H  
ATOM   3482  N   LEU A 215      -9.209  19.060 -33.135  1.00  0.00           N  
ATOM   3483  CA  LEU A 215      -9.738  20.027 -32.189  1.00  0.00           C  
ATOM   3484  C   LEU A 215     -11.261  19.920 -32.098  1.00  0.00           C  
ATOM   3485  O   LEU A 215     -11.960  20.729 -32.716  1.00  0.00           O  
ATOM   3486  CB  LEU A 215      -9.307  21.444 -32.578  1.00  0.00           C  
ATOM   3487  CG  LEU A 215      -9.588  22.559 -31.554  1.00  0.00           C  
ATOM   3488  CD1 LEU A 215      -8.657  23.762 -31.837  1.00  0.00           C  
ATOM   3489  CD2 LEU A 215     -11.066  22.972 -31.665  1.00  0.00           C  
ATOM   3490  H   LEU A 215      -9.284  19.237 -34.140  1.00  0.00           H  
ATOM   3491  HA  LEU A 215      -9.327  19.812 -31.209  1.00  0.00           H  
ATOM   3492 1HB  LEU A 215      -8.243  21.429 -32.756  1.00  0.00           H  
ATOM   3493 2HB  LEU A 215      -9.810  21.710 -33.492  1.00  0.00           H  
ATOM   3494  HG  LEU A 215      -9.392  22.198 -30.550  1.00  0.00           H  
ATOM   3495 1HD1 LEU A 215      -8.852  24.554 -31.112  1.00  0.00           H  
ATOM   3496 2HD1 LEU A 215      -7.616  23.445 -31.754  1.00  0.00           H  
ATOM   3497 3HD1 LEU A 215      -8.841  24.139 -32.838  1.00  0.00           H  
ATOM   3498 1HD2 LEU A 215     -11.279  23.764 -30.945  1.00  0.00           H  
ATOM   3499 2HD2 LEU A 215     -11.267  23.334 -32.672  1.00  0.00           H  
ATOM   3500 3HD2 LEU A 215     -11.706  22.115 -31.452  1.00  0.00           H  
ATOM   3501  N   TYR A 216     -11.803  18.928 -31.373  1.00  0.00           N  
ATOM   3502  CA  TYR A 216     -13.259  18.829 -31.335  1.00  0.00           C  
ATOM   3503  C   TYR A 216     -13.691  19.485 -30.062  1.00  0.00           C  
ATOM   3504  O   TYR A 216     -13.356  18.995 -28.991  1.00  0.00           O  
ATOM   3505  CB  TYR A 216     -13.803  17.397 -31.326  1.00  0.00           C  
ATOM   3506  CG  TYR A 216     -13.526  16.549 -32.532  1.00  0.00           C  
ATOM   3507  CD1 TYR A 216     -12.556  15.587 -32.452  1.00  0.00           C  
ATOM   3508  CD2 TYR A 216     -14.239  16.728 -33.715  1.00  0.00           C  
ATOM   3509  CE1 TYR A 216     -12.307  14.776 -33.524  1.00  0.00           C  
ATOM   3510  CE2 TYR A 216     -13.971  15.924 -34.817  1.00  0.00           C  
ATOM   3511  CZ  TYR A 216     -13.008  14.942 -34.718  1.00  0.00           C  
ATOM   3512  OH  TYR A 216     -12.734  14.107 -35.789  1.00  0.00           O  
ATOM   3513  H   TYR A 216     -11.246  18.262 -30.832  1.00  0.00           H  
ATOM   3514  HA  TYR A 216     -13.672  19.375 -32.160  1.00  0.00           H  
ATOM   3515 1HB  TYR A 216     -13.402  16.876 -30.457  1.00  0.00           H  
ATOM   3516 2HB  TYR A 216     -14.882  17.441 -31.197  1.00  0.00           H  
ATOM   3517  HD1 TYR A 216     -12.000  15.452 -31.518  1.00  0.00           H  
ATOM   3518  HD2 TYR A 216     -15.007  17.493 -33.776  1.00  0.00           H  
ATOM   3519  HE1 TYR A 216     -11.553  14.002 -33.434  1.00  0.00           H  
ATOM   3520  HE2 TYR A 216     -14.534  16.062 -35.749  1.00  0.00           H  
ATOM   3521  HH  TYR A 216     -12.149  13.399 -35.493  1.00  0.00           H  
ATOM   3522  N   SER A 217     -14.388  20.604 -30.110  1.00  0.00           N  
ATOM   3523  CA  SER A 217     -14.580  21.188 -28.808  1.00  0.00           C  
ATOM   3524  C   SER A 217     -15.794  22.093 -28.628  1.00  0.00           C  
ATOM   3525  O   SER A 217     -16.716  22.118 -29.436  1.00  0.00           O  
ATOM   3526  CB  SER A 217     -13.305  21.929 -28.484  1.00  0.00           C  
ATOM   3527  OG  SER A 217     -13.274  22.216 -27.171  1.00  0.00           O  
ATOM   3528  H   SER A 217     -14.700  21.052 -30.978  1.00  0.00           H  
ATOM   3529  HA  SER A 217     -14.700  20.380 -28.086  1.00  0.00           H  
ATOM   3530 1HB  SER A 217     -12.435  21.345 -28.759  1.00  0.00           H  
ATOM   3531 2HB  SER A 217     -13.269  22.854 -29.060  1.00  0.00           H  
ATOM   3532  HG  SER A 217     -13.347  21.355 -26.716  1.00  0.00           H  
ATOM   3533  N   ASP A 218     -15.800  22.758 -27.482  1.00  0.00           N  
ATOM   3534  CA  ASP A 218     -16.790  23.720 -27.055  1.00  0.00           C  
ATOM   3535  C   ASP A 218     -15.994  24.681 -26.172  1.00  0.00           C  
ATOM   3536  O   ASP A 218     -16.527  25.561 -25.495  1.00  0.00           O  
ATOM   3537  CB  ASP A 218     -17.999  23.025 -26.402  1.00  0.00           C  
ATOM   3538  CG  ASP A 218     -17.708  22.271 -25.132  1.00  0.00           C  
ATOM   3539  OD1 ASP A 218     -16.827  22.646 -24.435  1.00  0.00           O  
ATOM   3540  OD2 ASP A 218     -18.298  21.239 -24.922  1.00  0.00           O  
ATOM   3541  H   ASP A 218     -14.991  22.644 -26.901  1.00  0.00           H  
ATOM   3542  HA  ASP A 218     -17.146  24.280 -27.915  1.00  0.00           H  
ATOM   3543 1HB  ASP A 218     -18.759  23.777 -26.185  1.00  0.00           H  
ATOM   3544 2HB  ASP A 218     -18.439  22.327 -27.121  1.00  0.00           H  
ATOM   3545  N   MET A 219     -14.667  24.494 -26.270  1.00  0.00           N  
ATOM   3546  CA  MET A 219     -13.632  25.278 -25.630  1.00  0.00           C  
ATOM   3547  C   MET A 219     -13.769  26.668 -26.168  1.00  0.00           C  
ATOM   3548  O   MET A 219     -14.031  26.832 -27.362  1.00  0.00           O  
ATOM   3549  CB  MET A 219     -12.248  24.704 -26.012  1.00  0.00           C  
ATOM   3550  CG  MET A 219     -11.012  25.335 -25.449  1.00  0.00           C  
ATOM   3551  SD  MET A 219      -9.549  24.417 -25.910  1.00  0.00           S  
ATOM   3552  CE  MET A 219      -9.834  22.934 -24.949  1.00  0.00           C  
ATOM   3553  H   MET A 219     -14.346  23.716 -26.819  1.00  0.00           H  
ATOM   3554  HA  MET A 219     -13.793  25.245 -24.556  1.00  0.00           H  
ATOM   3555 1HB  MET A 219     -12.184  23.705 -25.677  1.00  0.00           H  
ATOM   3556 2HB  MET A 219     -12.149  24.693 -27.100  1.00  0.00           H  
ATOM   3557 1HG  MET A 219     -10.916  26.361 -25.813  1.00  0.00           H  
ATOM   3558 2HG  MET A 219     -11.050  25.354 -24.405  1.00  0.00           H  
ATOM   3559 1HE  MET A 219      -9.027  22.244 -25.120  1.00  0.00           H  
ATOM   3560 2HE  MET A 219      -9.889  23.177 -23.903  1.00  0.00           H  
ATOM   3561 3HE  MET A 219     -10.761  22.476 -25.262  1.00  0.00           H  
ATOM   3562  N   PRO A 220     -13.622  27.696 -25.353  1.00  0.00           N  
ATOM   3563  CA  PRO A 220     -13.716  29.037 -25.814  1.00  0.00           C  
ATOM   3564  C   PRO A 220     -12.613  29.285 -26.796  1.00  0.00           C  
ATOM   3565  O   PRO A 220     -11.480  28.846 -26.583  1.00  0.00           O  
ATOM   3566  CB  PRO A 220     -13.504  29.824 -24.551  1.00  0.00           C  
ATOM   3567  CG  PRO A 220     -12.759  28.888 -23.612  1.00  0.00           C  
ATOM   3568  CD  PRO A 220     -13.321  27.545 -23.920  1.00  0.00           C  
ATOM   3569  HA  PRO A 220     -14.707  29.212 -26.260  1.00  0.00           H  
ATOM   3570 1HB  PRO A 220     -12.965  30.707 -24.797  1.00  0.00           H  
ATOM   3571 2HB  PRO A 220     -14.448  30.131 -24.184  1.00  0.00           H  
ATOM   3572 1HG  PRO A 220     -11.684  28.929 -23.832  1.00  0.00           H  
ATOM   3573 2HG  PRO A 220     -12.866  29.196 -22.556  1.00  0.00           H  
ATOM   3574 1HD  PRO A 220     -12.557  26.825 -23.718  1.00  0.00           H  
ATOM   3575 2HD  PRO A 220     -14.244  27.349 -23.349  1.00  0.00           H  
ATOM   3576  N   ILE A 221     -12.918  30.033 -27.830  1.00  0.00           N  
ATOM   3577  CA  ILE A 221     -11.916  30.348 -28.815  1.00  0.00           C  
ATOM   3578  C   ILE A 221     -11.464  31.762 -28.665  1.00  0.00           C  
ATOM   3579  O   ILE A 221     -12.259  32.697 -28.671  1.00  0.00           O  
ATOM   3580  CB  ILE A 221     -12.421  30.095 -30.216  1.00  0.00           C  
ATOM   3581  CG1 ILE A 221     -12.863  28.639 -30.363  1.00  0.00           C  
ATOM   3582  CG2 ILE A 221     -11.368  30.478 -31.230  1.00  0.00           C  
ATOM   3583  CD1 ILE A 221     -11.793  27.596 -30.098  1.00  0.00           C  
ATOM   3584  H   ILE A 221     -13.861  30.371 -27.952  1.00  0.00           H  
ATOM   3585  HA  ILE A 221     -11.054  29.704 -28.655  1.00  0.00           H  
ATOM   3586  HB  ILE A 221     -13.301  30.680 -30.350  1.00  0.00           H  
ATOM   3587 1HG1 ILE A 221     -13.695  28.453 -29.682  1.00  0.00           H  
ATOM   3588 2HG1 ILE A 221     -13.200  28.510 -31.361  1.00  0.00           H  
ATOM   3589 1HG2 ILE A 221     -11.742  30.310 -32.221  1.00  0.00           H  
ATOM   3590 2HG2 ILE A 221     -11.102  31.534 -31.120  1.00  0.00           H  
ATOM   3591 3HG2 ILE A 221     -10.507  29.886 -31.066  1.00  0.00           H  
ATOM   3592 1HD1 ILE A 221     -12.213  26.601 -30.237  1.00  0.00           H  
ATOM   3593 2HD1 ILE A 221     -10.971  27.735 -30.785  1.00  0.00           H  
ATOM   3594 3HD1 ILE A 221     -11.434  27.690 -29.071  1.00  0.00           H  
ATOM   3595  N   ALA A 222     -10.172  31.891 -28.523  1.00  0.00           N  
ATOM   3596  CA  ALA A 222      -9.520  33.136 -28.248  1.00  0.00           C  
ATOM   3597  C   ALA A 222      -9.659  34.164 -29.315  1.00  0.00           C  
ATOM   3598  O   ALA A 222      -9.891  33.868 -30.490  1.00  0.00           O  
ATOM   3599  CB  ALA A 222      -8.068  32.906 -28.001  1.00  0.00           C  
ATOM   3600  H   ALA A 222      -9.608  31.054 -28.566  1.00  0.00           H  
ATOM   3601  HA  ALA A 222      -9.976  33.537 -27.359  1.00  0.00           H  
ATOM   3602 1HB  ALA A 222      -7.596  33.831 -27.739  1.00  0.00           H  
ATOM   3603 2HB  ALA A 222      -8.014  32.230 -27.201  1.00  0.00           H  
ATOM   3604 3HB  ALA A 222      -7.590  32.493 -28.889  1.00  0.00           H  
ATOM   3605  N   LYS A 223      -9.475  35.404 -28.875  1.00  0.00           N  
ATOM   3606  CA  LYS A 223      -9.482  36.539 -29.784  1.00  0.00           C  
ATOM   3607  C   LYS A 223      -8.429  36.284 -30.843  1.00  0.00           C  
ATOM   3608  O   LYS A 223      -8.670  36.493 -32.038  1.00  0.00           O  
ATOM   3609  CB  LYS A 223      -9.202  37.819 -29.010  1.00  0.00           C  
ATOM   3610  CG  LYS A 223     -10.341  38.238 -28.091  1.00  0.00           C  
ATOM   3611  CD  LYS A 223      -9.997  39.501 -27.319  1.00  0.00           C  
ATOM   3612  CE  LYS A 223     -11.131  39.895 -26.387  1.00  0.00           C  
ATOM   3613  NZ  LYS A 223     -10.803  41.108 -25.594  1.00  0.00           N  
ATOM   3614  H   LYS A 223      -9.313  35.523 -27.870  1.00  0.00           H  
ATOM   3615  HA  LYS A 223     -10.435  36.625 -30.286  1.00  0.00           H  
ATOM   3616 1HB  LYS A 223      -8.308  37.683 -28.394  1.00  0.00           H  
ATOM   3617 2HB  LYS A 223      -9.002  38.633 -29.706  1.00  0.00           H  
ATOM   3618 1HG  LYS A 223     -11.243  38.415 -28.683  1.00  0.00           H  
ATOM   3619 2HG  LYS A 223     -10.547  37.430 -27.379  1.00  0.00           H  
ATOM   3620 1HD  LYS A 223      -9.094  39.332 -26.726  1.00  0.00           H  
ATOM   3621 2HD  LYS A 223      -9.806  40.315 -28.018  1.00  0.00           H  
ATOM   3622 1HE  LYS A 223     -12.027  40.089 -26.976  1.00  0.00           H  
ATOM   3623 2HE  LYS A 223     -11.329  39.068 -25.703  1.00  0.00           H  
ATOM   3624 1HZ  LYS A 223     -11.578  41.335 -24.987  1.00  0.00           H  
ATOM   3625 2HZ  LYS A 223      -9.977  40.931 -25.035  1.00  0.00           H  
ATOM   3626 3HZ  LYS A 223     -10.627  41.881 -26.219  1.00  0.00           H  
ATOM   3627  N   PHE A 224      -7.294  35.732 -30.415  1.00  0.00           N  
ATOM   3628  CA  PHE A 224      -6.269  35.359 -31.359  1.00  0.00           C  
ATOM   3629  C   PHE A 224      -5.903  33.877 -31.205  1.00  0.00           C  
ATOM   3630  O   PHE A 224      -5.135  33.523 -30.301  1.00  0.00           O  
ATOM   3631  CB  PHE A 224      -5.025  36.194 -31.113  1.00  0.00           C  
ATOM   3632  CG  PHE A 224      -5.280  37.665 -31.191  1.00  0.00           C  
ATOM   3633  CD1 PHE A 224      -5.672  38.347 -30.044  1.00  0.00           C  
ATOM   3634  CD2 PHE A 224      -5.163  38.366 -32.375  1.00  0.00           C  
ATOM   3635  CE1 PHE A 224      -5.937  39.695 -30.077  1.00  0.00           C  
ATOM   3636  CE2 PHE A 224      -5.430  39.722 -32.415  1.00  0.00           C  
ATOM   3637  CZ  PHE A 224      -5.817  40.387 -31.264  1.00  0.00           C  
ATOM   3638  H   PHE A 224      -7.126  35.616 -29.415  1.00  0.00           H  
ATOM   3639  HA  PHE A 224      -6.638  35.522 -32.372  1.00  0.00           H  
ATOM   3640 1HB  PHE A 224      -4.631  35.970 -30.120  1.00  0.00           H  
ATOM   3641 2HB  PHE A 224      -4.260  35.936 -31.842  1.00  0.00           H  
ATOM   3642  HD1 PHE A 224      -5.766  37.796 -29.102  1.00  0.00           H  
ATOM   3643  HD2 PHE A 224      -4.864  37.839 -33.281  1.00  0.00           H  
ATOM   3644  HE1 PHE A 224      -6.243  40.211 -29.164  1.00  0.00           H  
ATOM   3645  HE2 PHE A 224      -5.338  40.268 -33.351  1.00  0.00           H  
ATOM   3646  HZ  PHE A 224      -6.028  41.455 -31.298  1.00  0.00           H  
ATOM   3647  N   LEU A 225      -6.435  33.025 -32.092  1.00  0.00           N  
ATOM   3648  CA  LEU A 225      -6.096  31.599 -32.106  1.00  0.00           C  
ATOM   3649  C   LEU A 225      -5.138  31.343 -33.268  1.00  0.00           C  
ATOM   3650  O   LEU A 225      -5.460  31.641 -34.421  1.00  0.00           O  
ATOM   3651  CB  LEU A 225      -7.351  30.690 -32.200  1.00  0.00           C  
ATOM   3652  CG  LEU A 225      -7.081  29.129 -32.368  1.00  0.00           C  
ATOM   3653  CD1 LEU A 225      -6.345  28.594 -31.171  1.00  0.00           C  
ATOM   3654  CD2 LEU A 225      -8.408  28.366 -32.481  1.00  0.00           C  
ATOM   3655  H   LEU A 225      -7.094  33.376 -32.791  1.00  0.00           H  
ATOM   3656  HA  LEU A 225      -5.583  31.355 -31.180  1.00  0.00           H  
ATOM   3657 1HB  LEU A 225      -7.936  30.830 -31.292  1.00  0.00           H  
ATOM   3658 2HB  LEU A 225      -7.951  31.024 -33.035  1.00  0.00           H  
ATOM   3659  HG  LEU A 225      -6.480  28.974 -33.261  1.00  0.00           H  
ATOM   3660 1HD1 LEU A 225      -6.156  27.530 -31.293  1.00  0.00           H  
ATOM   3661 2HD1 LEU A 225      -5.401  29.111 -31.068  1.00  0.00           H  
ATOM   3662 3HD1 LEU A 225      -6.950  28.751 -30.289  1.00  0.00           H  
ATOM   3663 1HD2 LEU A 225      -8.229  27.313 -32.595  1.00  0.00           H  
ATOM   3664 2HD2 LEU A 225      -8.955  28.519 -31.585  1.00  0.00           H  
ATOM   3665 3HD2 LEU A 225      -8.980  28.711 -33.317  1.00  0.00           H  
ATOM   3666  N   ASP A 226      -3.949  30.837 -32.957  1.00  0.00           N  
ATOM   3667  CA  ASP A 226      -2.927  30.589 -33.973  1.00  0.00           C  
ATOM   3668  C   ASP A 226      -2.414  29.169 -33.832  1.00  0.00           C  
ATOM   3669  O   ASP A 226      -1.717  28.831 -32.872  1.00  0.00           O  
ATOM   3670  CB  ASP A 226      -1.775  31.599 -33.868  1.00  0.00           C  
ATOM   3671  CG  ASP A 226      -0.704  31.515 -35.037  1.00  0.00           C  
ATOM   3672  OD1 ASP A 226      -0.643  30.520 -35.727  1.00  0.00           O  
ATOM   3673  OD2 ASP A 226       0.009  32.481 -35.220  1.00  0.00           O  
ATOM   3674  H   ASP A 226      -3.749  30.637 -31.976  1.00  0.00           H  
ATOM   3675  HA  ASP A 226      -3.377  30.691 -34.958  1.00  0.00           H  
ATOM   3676 1HB  ASP A 226      -2.191  32.605 -33.853  1.00  0.00           H  
ATOM   3677 2HB  ASP A 226      -1.262  31.452 -32.917  1.00  0.00           H  
ATOM   3678  N   ILE A 227      -2.794  28.341 -34.783  1.00  0.00           N  
ATOM   3679  CA  ILE A 227      -2.445  26.941 -34.781  1.00  0.00           C  
ATOM   3680  C   ILE A 227      -1.445  26.643 -35.895  1.00  0.00           C  
ATOM   3681  O   ILE A 227      -1.660  27.053 -37.020  1.00  0.00           O  
ATOM   3682  CB  ILE A 227      -3.692  26.087 -34.971  1.00  0.00           C  
ATOM   3683  CG1 ILE A 227      -4.688  26.317 -33.805  1.00  0.00           C  
ATOM   3684  CG2 ILE A 227      -3.317  24.674 -35.105  1.00  0.00           C  
ATOM   3685  CD1 ILE A 227      -6.052  25.684 -33.965  1.00  0.00           C  
ATOM   3686  H   ILE A 227      -3.345  28.717 -35.555  1.00  0.00           H  
ATOM   3687  HA  ILE A 227      -2.005  26.707 -33.827  1.00  0.00           H  
ATOM   3688  HB  ILE A 227      -4.143  26.397 -35.839  1.00  0.00           H  
ATOM   3689 1HG1 ILE A 227      -4.267  25.929 -32.947  1.00  0.00           H  
ATOM   3690 2HG1 ILE A 227      -4.815  27.381 -33.660  1.00  0.00           H  
ATOM   3691 1HG2 ILE A 227      -4.202  24.090 -35.291  1.00  0.00           H  
ATOM   3692 2HG2 ILE A 227      -2.654  24.584 -35.930  1.00  0.00           H  
ATOM   3693 3HG2 ILE A 227      -2.817  24.334 -34.197  1.00  0.00           H  
ATOM   3694 1HD1 ILE A 227      -6.635  25.880 -33.086  1.00  0.00           H  
ATOM   3695 2HD1 ILE A 227      -6.558  26.085 -34.806  1.00  0.00           H  
ATOM   3696 3HD1 ILE A 227      -5.951  24.623 -34.085  1.00  0.00           H  
ATOM   3697  N   GLU A 228      -0.343  25.982 -35.588  1.00  0.00           N  
ATOM   3698  CA  GLU A 228       0.646  25.652 -36.613  1.00  0.00           C  
ATOM   3699  C   GLU A 228       0.715  24.134 -36.757  1.00  0.00           C  
ATOM   3700  O   GLU A 228       0.802  23.425 -35.750  1.00  0.00           O  
ATOM   3701  CB  GLU A 228       2.007  26.258 -36.264  1.00  0.00           C  
ATOM   3702  CG  GLU A 228       3.115  26.031 -37.298  1.00  0.00           C  
ATOM   3703  CD  GLU A 228       4.419  26.676 -36.919  1.00  0.00           C  
ATOM   3704  OE1 GLU A 228       4.461  27.346 -35.915  1.00  0.00           O  
ATOM   3705  OE2 GLU A 228       5.387  26.479 -37.618  1.00  0.00           O  
ATOM   3706  H   GLU A 228      -0.216  25.685 -34.626  1.00  0.00           H  
ATOM   3707  HA  GLU A 228       0.321  26.072 -37.558  1.00  0.00           H  
ATOM   3708 1HB  GLU A 228       1.894  27.334 -36.135  1.00  0.00           H  
ATOM   3709 2HB  GLU A 228       2.342  25.858 -35.320  1.00  0.00           H  
ATOM   3710 1HG  GLU A 228       3.284  24.982 -37.411  1.00  0.00           H  
ATOM   3711 2HG  GLU A 228       2.784  26.422 -38.262  1.00  0.00           H  
ATOM   3712  N   VAL A 229       0.609  23.631 -37.997  1.00  0.00           N  
ATOM   3713  CA  VAL A 229       0.592  22.178 -38.233  1.00  0.00           C  
ATOM   3714  C   VAL A 229       1.517  21.561 -39.310  1.00  0.00           C  
ATOM   3715  O   VAL A 229       1.051  21.258 -40.422  1.00  0.00           O  
ATOM   3716  CB  VAL A 229      -0.848  21.763 -38.568  1.00  0.00           C  
ATOM   3717  CG1 VAL A 229      -0.899  20.312 -38.706  1.00  0.00           C  
ATOM   3718  CG2 VAL A 229      -1.769  22.228 -37.452  1.00  0.00           C  
ATOM   3719  H   VAL A 229       0.549  24.291 -38.775  1.00  0.00           H  
ATOM   3720  HA  VAL A 229       0.835  21.703 -37.286  1.00  0.00           H  
ATOM   3721  HB  VAL A 229      -1.160  22.201 -39.514  1.00  0.00           H  
ATOM   3722 1HG1 VAL A 229      -1.906  19.980 -38.934  1.00  0.00           H  
ATOM   3723 2HG1 VAL A 229      -0.227  20.004 -39.502  1.00  0.00           H  
ATOM   3724 3HG1 VAL A 229      -0.579  19.877 -37.783  1.00  0.00           H  
ATOM   3725 1HG2 VAL A 229      -2.763  21.941 -37.640  1.00  0.00           H  
ATOM   3726 2HG2 VAL A 229      -1.447  21.785 -36.502  1.00  0.00           H  
ATOM   3727 3HG2 VAL A 229      -1.729  23.292 -37.395  1.00  0.00           H  
ATOM   3728  N   PRO A 230       2.826  21.388 -39.022  1.00  0.00           N  
ATOM   3729  CA  PRO A 230       3.835  20.708 -39.827  1.00  0.00           C  
ATOM   3730  C   PRO A 230       3.515  19.229 -39.968  1.00  0.00           C  
ATOM   3731  O   PRO A 230       2.984  18.630 -39.044  1.00  0.00           O  
ATOM   3732  CB  PRO A 230       5.117  20.891 -39.012  1.00  0.00           C  
ATOM   3733  CG  PRO A 230       4.823  22.047 -38.095  1.00  0.00           C  
ATOM   3734  CD  PRO A 230       3.361  21.910 -37.780  1.00  0.00           C  
ATOM   3735  HA  PRO A 230       3.916  21.195 -40.810  1.00  0.00           H  
ATOM   3736 1HB  PRO A 230       5.349  19.963 -38.465  1.00  0.00           H  
ATOM   3737 2HB  PRO A 230       5.966  21.082 -39.685  1.00  0.00           H  
ATOM   3738 1HG  PRO A 230       5.443  21.983 -37.188  1.00  0.00           H  
ATOM   3739 2HG  PRO A 230       5.069  23.005 -38.585  1.00  0.00           H  
ATOM   3740 1HD  PRO A 230       3.197  21.185 -36.983  1.00  0.00           H  
ATOM   3741 2HD  PRO A 230       2.985  22.861 -37.535  1.00  0.00           H  
ATOM   3742  N   ASN A 231       3.851  18.636 -41.100  1.00  0.00           N  
ATOM   3743  CA  ASN A 231       3.750  17.191 -41.335  1.00  0.00           C  
ATOM   3744  C   ASN A 231       2.432  16.548 -40.885  1.00  0.00           C  
ATOM   3745  O   ASN A 231       2.443  15.415 -40.409  1.00  0.00           O  
ATOM   3746  CB  ASN A 231       4.927  16.483 -40.697  1.00  0.00           C  
ATOM   3747  CG  ASN A 231       6.256  16.838 -41.348  1.00  0.00           C  
ATOM   3748  OD1 ASN A 231       6.327  17.030 -42.566  1.00  0.00           O  
ATOM   3749  ND2 ASN A 231       7.295  16.920 -40.567  1.00  0.00           N  
ATOM   3750  H   ASN A 231       4.252  19.205 -41.826  1.00  0.00           H  
ATOM   3751  HA  ASN A 231       3.819  17.023 -42.404  1.00  0.00           H  
ATOM   3752 1HB  ASN A 231       4.980  16.753 -39.656  1.00  0.00           H  
ATOM   3753 2HB  ASN A 231       4.779  15.405 -40.741  1.00  0.00           H  
ATOM   3754 1HD2 ASN A 231       8.199  17.141 -40.940  1.00  0.00           H  
ATOM   3755 2HD2 ASN A 231       7.198  16.744 -39.587  1.00  0.00           H  
ATOM   3756  N   SER A 232       1.299  17.225 -41.051  1.00  0.00           N  
ATOM   3757  CA  SER A 232       0.050  16.650 -40.571  1.00  0.00           C  
ATOM   3758  C   SER A 232      -1.238  17.200 -41.237  1.00  0.00           C  
ATOM   3759  O   SER A 232      -1.215  17.903 -42.263  1.00  0.00           O  
ATOM   3760  CB  SER A 232       0.030  16.762 -39.042  1.00  0.00           C  
ATOM   3761  OG  SER A 232      -1.004  16.008 -38.453  1.00  0.00           O  
ATOM   3762  H   SER A 232       1.324  18.148 -41.448  1.00  0.00           H  
ATOM   3763  HA  SER A 232       0.083  15.583 -40.798  1.00  0.00           H  
ATOM   3764 1HB  SER A 232       0.981  16.429 -38.633  1.00  0.00           H  
ATOM   3765 2HB  SER A 232      -0.069  17.775 -38.755  1.00  0.00           H  
ATOM   3766  HG  SER A 232      -0.877  16.190 -37.472  1.00  0.00           H  
ATOM   3767  N   LYS A 233      -2.368  16.812 -40.639  1.00  0.00           N  
ATOM   3768  CA  LYS A 233      -3.700  17.136 -41.145  1.00  0.00           C  
ATOM   3769  C   LYS A 233      -4.586  17.782 -40.075  1.00  0.00           C  
ATOM   3770  O   LYS A 233      -4.455  17.463 -38.889  1.00  0.00           O  
ATOM   3771  CB  LYS A 233      -4.373  15.879 -41.660  1.00  0.00           C  
ATOM   3772  CG  LYS A 233      -3.602  15.160 -42.761  1.00  0.00           C  
ATOM   3773  CD  LYS A 233      -4.399  13.999 -43.255  1.00  0.00           C  
ATOM   3774  CE  LYS A 233      -4.622  13.026 -42.120  1.00  0.00           C  
ATOM   3775  NZ  LYS A 233      -5.374  11.841 -42.507  1.00  0.00           N  
ATOM   3776  H   LYS A 233      -2.257  16.275 -39.789  1.00  0.00           H  
ATOM   3777  HA  LYS A 233      -3.582  17.843 -41.956  1.00  0.00           H  
ATOM   3778 1HB  LYS A 233      -4.531  15.185 -40.837  1.00  0.00           H  
ATOM   3779 2HB  LYS A 233      -5.356  16.139 -42.067  1.00  0.00           H  
ATOM   3780 1HG  LYS A 233      -3.422  15.849 -43.576  1.00  0.00           H  
ATOM   3781 2HG  LYS A 233      -2.644  14.806 -42.384  1.00  0.00           H  
ATOM   3782 1HD  LYS A 233      -5.365  14.348 -43.625  1.00  0.00           H  
ATOM   3783 2HD  LYS A 233      -3.872  13.496 -44.066  1.00  0.00           H  
ATOM   3784 1HE  LYS A 233      -3.660  12.716 -41.708  1.00  0.00           H  
ATOM   3785 2HE  LYS A 233      -5.192  13.540 -41.353  1.00  0.00           H  
ATOM   3786 1HZ  LYS A 233      -5.496  11.277 -41.647  1.00  0.00           H  
ATOM   3787 2HZ  LYS A 233      -6.291  12.162 -42.866  1.00  0.00           H  
ATOM   3788 3HZ  LYS A 233      -4.886  11.316 -43.211  1.00  0.00           H  
ATOM   3789  N   VAL A 234      -5.509  18.657 -40.503  1.00  0.00           N  
ATOM   3790  CA  VAL A 234      -6.393  19.358 -39.556  1.00  0.00           C  
ATOM   3791  C   VAL A 234      -7.911  19.149 -39.655  1.00  0.00           C  
ATOM   3792  O   VAL A 234      -8.541  19.247 -40.728  1.00  0.00           O  
ATOM   3793  CB  VAL A 234      -6.110  20.875 -39.636  1.00  0.00           C  
ATOM   3794  CG1 VAL A 234      -7.041  21.664 -38.758  1.00  0.00           C  
ATOM   3795  CG2 VAL A 234      -4.729  21.120 -39.211  1.00  0.00           C  
ATOM   3796  H   VAL A 234      -5.556  18.852 -41.505  1.00  0.00           H  
ATOM   3797  HA  VAL A 234      -6.105  19.033 -38.554  1.00  0.00           H  
ATOM   3798  HB  VAL A 234      -6.252  21.201 -40.640  1.00  0.00           H  
ATOM   3799 1HG1 VAL A 234      -6.817  22.728 -38.842  1.00  0.00           H  
ATOM   3800 2HG1 VAL A 234      -8.060  21.485 -39.082  1.00  0.00           H  
ATOM   3801 3HG1 VAL A 234      -6.924  21.349 -37.722  1.00  0.00           H  
ATOM   3802 1HG2 VAL A 234      -4.510  22.176 -39.276  1.00  0.00           H  
ATOM   3803 2HG2 VAL A 234      -4.620  20.781 -38.185  1.00  0.00           H  
ATOM   3804 3HG2 VAL A 234      -4.050  20.575 -39.847  1.00  0.00           H  
ATOM   3805  N   ARG A 235      -8.485  18.876 -38.483  1.00  0.00           N  
ATOM   3806  CA  ARG A 235      -9.921  18.742 -38.295  1.00  0.00           C  
ATOM   3807  C   ARG A 235     -10.348  19.632 -37.127  1.00  0.00           C  
ATOM   3808  O   ARG A 235      -9.846  19.471 -36.005  1.00  0.00           O  
ATOM   3809  CB  ARG A 235     -10.282  17.293 -38.000  1.00  0.00           C  
ATOM   3810  CG  ARG A 235      -9.966  16.321 -39.130  1.00  0.00           C  
ATOM   3811  CD  ARG A 235     -10.234  14.920 -38.769  1.00  0.00           C  
ATOM   3812  NE  ARG A 235     -11.657  14.621 -38.651  1.00  0.00           N  
ATOM   3813  CZ  ARG A 235     -12.437  14.253 -39.696  1.00  0.00           C  
ATOM   3814  NH1 ARG A 235     -11.926  14.114 -40.907  1.00  0.00           N  
ATOM   3815  NH2 ARG A 235     -13.721  14.020 -39.522  1.00  0.00           N  
ATOM   3816  H   ARG A 235      -7.883  18.735 -37.666  1.00  0.00           H  
ATOM   3817  HA  ARG A 235     -10.441  19.071 -39.195  1.00  0.00           H  
ATOM   3818 1HB  ARG A 235      -9.742  16.954 -37.113  1.00  0.00           H  
ATOM   3819 2HB  ARG A 235     -11.350  17.217 -37.785  1.00  0.00           H  
ATOM   3820 1HG  ARG A 235     -10.595  16.572 -39.978  1.00  0.00           H  
ATOM   3821 2HG  ARG A 235      -8.916  16.402 -39.416  1.00  0.00           H  
ATOM   3822 1HD  ARG A 235      -9.802  14.257 -39.518  1.00  0.00           H  
ATOM   3823 2HD  ARG A 235      -9.776  14.750 -37.833  1.00  0.00           H  
ATOM   3824  HE  ARG A 235     -12.094  14.686 -37.723  1.00  0.00           H  
ATOM   3825 1HH1 ARG A 235     -10.918  14.257 -41.096  1.00  0.00           H  
ATOM   3826 2HH1 ARG A 235     -12.524  13.843 -41.671  1.00  0.00           H  
ATOM   3827 1HH2 ARG A 235     -14.155  14.131 -38.614  1.00  0.00           H  
ATOM   3828 2HH2 ARG A 235     -14.299  13.762 -40.309  1.00  0.00           H  
ATOM   3829  N   LEU A 236     -11.225  20.598 -37.403  1.00  0.00           N  
ATOM   3830  CA  LEU A 236     -11.679  21.533 -36.380  1.00  0.00           C  
ATOM   3831  C   LEU A 236     -13.193  21.433 -36.172  1.00  0.00           C  
ATOM   3832  O   LEU A 236     -13.960  21.375 -37.144  1.00  0.00           O  
ATOM   3833  CB  LEU A 236     -11.367  22.989 -36.810  1.00  0.00           C  
ATOM   3834  CG  LEU A 236      -9.888  23.356 -37.149  1.00  0.00           C  
ATOM   3835  CD1 LEU A 236      -9.835  24.793 -37.655  1.00  0.00           C  
ATOM   3836  CD2 LEU A 236      -8.986  23.184 -35.935  1.00  0.00           C  
ATOM   3837  H   LEU A 236     -11.597  20.669 -38.352  1.00  0.00           H  
ATOM   3838  HA  LEU A 236     -11.186  21.305 -35.436  1.00  0.00           H  
ATOM   3839 1HB  LEU A 236     -11.966  23.214 -37.692  1.00  0.00           H  
ATOM   3840 2HB  LEU A 236     -11.690  23.653 -36.005  1.00  0.00           H  
ATOM   3841  HG  LEU A 236      -9.553  22.721 -37.944  1.00  0.00           H  
ATOM   3842 1HD1 LEU A 236      -8.816  25.034 -37.923  1.00  0.00           H  
ATOM   3843 2HD1 LEU A 236     -10.470  24.891 -38.530  1.00  0.00           H  
ATOM   3844 3HD1 LEU A 236     -10.178  25.471 -36.876  1.00  0.00           H  
ATOM   3845 1HD2 LEU A 236      -7.957  23.444 -36.204  1.00  0.00           H  
ATOM   3846 2HD2 LEU A 236      -9.329  23.834 -35.136  1.00  0.00           H  
ATOM   3847 3HD2 LEU A 236      -9.022  22.147 -35.608  1.00  0.00           H  
ATOM   3848  N   ASP A 237     -13.632  21.522 -34.928  1.00  0.00           N  
ATOM   3849  CA  ASP A 237     -15.060  21.608 -34.669  1.00  0.00           C  
ATOM   3850  C   ASP A 237     -15.272  22.668 -33.616  1.00  0.00           C  
ATOM   3851  O   ASP A 237     -15.154  22.442 -32.407  1.00  0.00           O  
ATOM   3852  CB  ASP A 237     -15.655  20.266 -34.244  1.00  0.00           C  
ATOM   3853  CG  ASP A 237     -17.167  20.265 -34.079  1.00  0.00           C  
ATOM   3854  OD1 ASP A 237     -17.760  21.305 -34.134  1.00  0.00           O  
ATOM   3855  OD2 ASP A 237     -17.726  19.200 -33.957  1.00  0.00           O  
ATOM   3856  H   ASP A 237     -12.969  21.502 -34.151  1.00  0.00           H  
ATOM   3857  HA  ASP A 237     -15.571  21.932 -35.576  1.00  0.00           H  
ATOM   3858 1HB  ASP A 237     -15.375  19.498 -34.967  1.00  0.00           H  
ATOM   3859 2HB  ASP A 237     -15.263  19.995 -33.312  1.00  0.00           H  
ATOM   3860  N   ILE A 238     -15.556  23.854 -34.118  1.00  0.00           N  
ATOM   3861  CA  ILE A 238     -15.753  25.033 -33.319  1.00  0.00           C  
ATOM   3862  C   ILE A 238     -17.186  25.525 -33.483  1.00  0.00           C  
ATOM   3863  O   ILE A 238     -17.586  25.826 -34.608  1.00  0.00           O  
ATOM   3864  CB  ILE A 238     -14.738  26.113 -33.731  1.00  0.00           C  
ATOM   3865  CG1 ILE A 238     -13.281  25.556 -33.452  1.00  0.00           C  
ATOM   3866  CG2 ILE A 238     -15.048  27.423 -33.052  1.00  0.00           C  
ATOM   3867  CD1 ILE A 238     -12.149  26.411 -33.956  1.00  0.00           C  
ATOM   3868  H   ILE A 238     -15.640  23.928 -35.121  1.00  0.00           H  
ATOM   3869  HA  ILE A 238     -15.532  24.788 -32.292  1.00  0.00           H  
ATOM   3870  HB  ILE A 238     -14.804  26.270 -34.805  1.00  0.00           H  
ATOM   3871 1HG1 ILE A 238     -13.160  25.428 -32.376  1.00  0.00           H  
ATOM   3872 2HG1 ILE A 238     -13.181  24.584 -33.928  1.00  0.00           H  
ATOM   3873 1HG2 ILE A 238     -14.334  28.185 -33.373  1.00  0.00           H  
ATOM   3874 2HG2 ILE A 238     -16.052  27.740 -33.322  1.00  0.00           H  
ATOM   3875 3HG2 ILE A 238     -14.999  27.289 -31.977  1.00  0.00           H  
ATOM   3876 1HD1 ILE A 238     -11.194  25.936 -33.716  1.00  0.00           H  
ATOM   3877 2HD1 ILE A 238     -12.234  26.528 -35.038  1.00  0.00           H  
ATOM   3878 3HD1 ILE A 238     -12.198  27.386 -33.476  1.00  0.00           H  
ATOM   3879  N   PRO A 239     -18.010  25.526 -32.413  1.00  0.00           N  
ATOM   3880  CA  PRO A 239     -19.373  26.013 -32.424  1.00  0.00           C  
ATOM   3881  C   PRO A 239     -19.330  27.451 -32.858  1.00  0.00           C  
ATOM   3882  O   PRO A 239     -18.435  28.190 -32.457  1.00  0.00           O  
ATOM   3883  CB  PRO A 239     -19.800  25.876 -30.955  1.00  0.00           C  
ATOM   3884  CG  PRO A 239     -18.945  24.753 -30.427  1.00  0.00           C  
ATOM   3885  CD  PRO A 239     -17.607  24.909 -31.132  1.00  0.00           C  
ATOM   3886  HA  PRO A 239     -19.984  25.403 -33.101  1.00  0.00           H  
ATOM   3887 1HB  PRO A 239     -19.640  26.824 -30.425  1.00  0.00           H  
ATOM   3888 2HB  PRO A 239     -20.875  25.650 -30.897  1.00  0.00           H  
ATOM   3889 1HG  PRO A 239     -18.864  24.828 -29.339  1.00  0.00           H  
ATOM   3890 2HG  PRO A 239     -19.411  23.777 -30.640  1.00  0.00           H  
ATOM   3891 1HD  PRO A 239     -16.929  25.567 -30.563  1.00  0.00           H  
ATOM   3892 2HD  PRO A 239     -17.197  23.889 -31.283  1.00  0.00           H  
ATOM   3893  N   VAL A 240     -20.307  27.870 -33.638  1.00  0.00           N  
ATOM   3894  CA  VAL A 240     -20.280  29.240 -34.110  1.00  0.00           C  
ATOM   3895  C   VAL A 240     -21.487  30.069 -33.715  1.00  0.00           C  
ATOM   3896  O   VAL A 240     -21.422  31.282 -33.715  1.00  0.00           O  
ATOM   3897  CB  VAL A 240     -20.178  29.222 -35.637  1.00  0.00           C  
ATOM   3898  CG1 VAL A 240     -18.918  28.537 -36.073  1.00  0.00           C  
ATOM   3899  CG2 VAL A 240     -21.384  28.509 -36.207  1.00  0.00           C  
ATOM   3900  H   VAL A 240     -21.024  27.230 -33.948  1.00  0.00           H  
ATOM   3901  HA  VAL A 240     -19.395  29.728 -33.713  1.00  0.00           H  
ATOM   3902  HB  VAL A 240     -20.122  30.231 -36.004  1.00  0.00           H  
ATOM   3903 1HG1 VAL A 240     -18.872  28.544 -37.150  1.00  0.00           H  
ATOM   3904 2HG1 VAL A 240     -18.055  29.040 -35.663  1.00  0.00           H  
ATOM   3905 3HG1 VAL A 240     -18.933  27.517 -35.728  1.00  0.00           H  
ATOM   3906 1HG2 VAL A 240     -21.302  28.486 -37.280  1.00  0.00           H  
ATOM   3907 2HG2 VAL A 240     -21.409  27.498 -35.825  1.00  0.00           H  
ATOM   3908 3HG2 VAL A 240     -22.302  29.017 -35.924  1.00  0.00           H  
ATOM   3909  N   ASN A 241     -22.556  29.463 -33.244  1.00  0.00           N  
ATOM   3910  CA  ASN A 241     -23.776  30.244 -33.024  1.00  0.00           C  
ATOM   3911  C   ASN A 241     -23.626  31.449 -32.083  1.00  0.00           C  
ATOM   3912  O   ASN A 241     -24.403  32.401 -32.160  1.00  0.00           O  
ATOM   3913  CB  ASN A 241     -24.870  29.330 -32.534  1.00  0.00           C  
ATOM   3914  CG  ASN A 241     -25.375  28.429 -33.628  1.00  0.00           C  
ATOM   3915  OD1 ASN A 241     -25.162  28.688 -34.818  1.00  0.00           O  
ATOM   3916  ND2 ASN A 241     -26.037  27.369 -33.249  1.00  0.00           N  
ATOM   3917  H   ASN A 241     -22.569  28.460 -33.145  1.00  0.00           H  
ATOM   3918  HA  ASN A 241     -24.085  30.646 -33.989  1.00  0.00           H  
ATOM   3919 1HB  ASN A 241     -24.500  28.724 -31.707  1.00  0.00           H  
ATOM   3920 2HB  ASN A 241     -25.702  29.927 -32.158  1.00  0.00           H  
ATOM   3921 1HD2 ASN A 241     -26.395  26.733 -33.934  1.00  0.00           H  
ATOM   3922 2HD2 ASN A 241     -26.188  27.193 -32.277  1.00  0.00           H  
ATOM   3923  N   LYS A 242     -22.669  31.389 -31.165  1.00  0.00           N  
ATOM   3924  CA  LYS A 242     -22.453  32.469 -30.215  1.00  0.00           C  
ATOM   3925  C   LYS A 242     -21.413  33.505 -30.663  1.00  0.00           C  
ATOM   3926  O   LYS A 242     -21.322  34.574 -30.052  1.00  0.00           O  
ATOM   3927  CB  LYS A 242     -22.031  31.888 -28.864  1.00  0.00           C  
ATOM   3928  CG  LYS A 242     -23.104  31.054 -28.170  1.00  0.00           C  
ATOM   3929  CD  LYS A 242     -22.624  30.519 -26.816  1.00  0.00           C  
ATOM   3930  CE  LYS A 242     -23.713  29.673 -26.137  1.00  0.00           C  
ATOM   3931  NZ  LYS A 242     -23.256  29.100 -24.839  1.00  0.00           N  
ATOM   3932  H   LYS A 242     -22.064  30.583 -31.146  1.00  0.00           H  
ATOM   3933  HA  LYS A 242     -23.398  32.996 -30.084  1.00  0.00           H  
ATOM   3934 1HB  LYS A 242     -21.177  31.238 -29.016  1.00  0.00           H  
ATOM   3935 2HB  LYS A 242     -21.719  32.693 -28.193  1.00  0.00           H  
ATOM   3936 1HG  LYS A 242     -23.997  31.662 -28.022  1.00  0.00           H  
ATOM   3937 2HG  LYS A 242     -23.364  30.209 -28.806  1.00  0.00           H  
ATOM   3938 1HD  LYS A 242     -21.731  29.910 -26.960  1.00  0.00           H  
ATOM   3939 2HD  LYS A 242     -22.366  31.358 -26.165  1.00  0.00           H  
ATOM   3940 1HE  LYS A 242     -24.587  30.297 -25.956  1.00  0.00           H  
ATOM   3941 2HE  LYS A 242     -23.994  28.857 -26.803  1.00  0.00           H  
ATOM   3942 1HZ  LYS A 242     -23.997  28.553 -24.424  1.00  0.00           H  
ATOM   3943 2HZ  LYS A 242     -22.455  28.502 -24.998  1.00  0.00           H  
ATOM   3944 3HZ  LYS A 242     -23.009  29.850 -24.209  1.00  0.00           H  
ATOM   3945  N   TYR A 243     -20.572  33.175 -31.660  1.00  0.00           N  
ATOM   3946  CA  TYR A 243     -19.478  34.089 -32.009  1.00  0.00           C  
ATOM   3947  C   TYR A 243     -19.180  34.122 -33.514  1.00  0.00           C  
ATOM   3948  O   TYR A 243     -19.274  33.102 -34.189  1.00  0.00           O  
ATOM   3949  CB  TYR A 243     -18.199  33.646 -31.325  1.00  0.00           C  
ATOM   3950  CG  TYR A 243     -18.299  33.325 -29.849  1.00  0.00           C  
ATOM   3951  CD1 TYR A 243     -18.342  31.994 -29.494  1.00  0.00           C  
ATOM   3952  CD2 TYR A 243     -18.406  34.301 -28.861  1.00  0.00           C  
ATOM   3953  CE1 TYR A 243     -18.458  31.636 -28.178  1.00  0.00           C  
ATOM   3954  CE2 TYR A 243     -18.526  33.937 -27.549  1.00  0.00           C  
ATOM   3955  CZ  TYR A 243     -18.549  32.611 -27.217  1.00  0.00           C  
ATOM   3956  OH  TYR A 243     -18.679  32.250 -25.940  1.00  0.00           O  
ATOM   3957  H   TYR A 243     -20.723  32.327 -32.200  1.00  0.00           H  
ATOM   3958  HA  TYR A 243     -19.743  35.101 -31.700  1.00  0.00           H  
ATOM   3959 1HB  TYR A 243     -17.853  32.776 -31.816  1.00  0.00           H  
ATOM   3960 2HB  TYR A 243     -17.470  34.391 -31.468  1.00  0.00           H  
ATOM   3961  HD1 TYR A 243     -18.278  31.222 -30.265  1.00  0.00           H  
ATOM   3962  HD2 TYR A 243     -18.409  35.348 -29.119  1.00  0.00           H  
ATOM   3963  HE1 TYR A 243     -18.488  30.581 -27.898  1.00  0.00           H  
ATOM   3964  HE2 TYR A 243     -18.613  34.702 -26.776  1.00  0.00           H  
ATOM   3965  HH  TYR A 243     -18.868  33.027 -25.413  1.00  0.00           H  
ATOM   3966  N   LYS A 244     -18.711  35.247 -34.047  1.00  0.00           N  
ATOM   3967  CA  LYS A 244     -18.324  35.225 -35.456  1.00  0.00           C  
ATOM   3968  C   LYS A 244     -16.846  34.879 -35.595  1.00  0.00           C  
ATOM   3969  O   LYS A 244     -16.002  35.477 -34.923  1.00  0.00           O  
ATOM   3970  CB  LYS A 244     -18.617  36.556 -36.135  1.00  0.00           C  
ATOM   3971  CG  LYS A 244     -18.337  36.563 -37.635  1.00  0.00           C  
ATOM   3972  CD  LYS A 244     -18.849  37.834 -38.275  1.00  0.00           C  
ATOM   3973  CE  LYS A 244     -17.956  39.010 -37.957  1.00  0.00           C  
ATOM   3974  NZ  LYS A 244     -18.409  40.271 -38.622  1.00  0.00           N  
ATOM   3975  H   LYS A 244     -18.627  36.113 -33.512  1.00  0.00           H  
ATOM   3976  HA  LYS A 244     -18.898  34.451 -35.967  1.00  0.00           H  
ATOM   3977 1HB  LYS A 244     -19.670  36.814 -35.992  1.00  0.00           H  
ATOM   3978 2HB  LYS A 244     -18.021  37.347 -35.670  1.00  0.00           H  
ATOM   3979 1HG  LYS A 244     -17.261  36.489 -37.805  1.00  0.00           H  
ATOM   3980 2HG  LYS A 244     -18.826  35.706 -38.101  1.00  0.00           H  
ATOM   3981 1HD  LYS A 244     -18.921  37.708 -39.353  1.00  0.00           H  
ATOM   3982 2HD  LYS A 244     -19.836  38.051 -37.877  1.00  0.00           H  
ATOM   3983 1HE  LYS A 244     -17.943  39.164 -36.879  1.00  0.00           H  
ATOM   3984 2HE  LYS A 244     -16.948  38.777 -38.295  1.00  0.00           H  
ATOM   3985 1HZ  LYS A 244     -17.770  41.024 -38.372  1.00  0.00           H  
ATOM   3986 2HZ  LYS A 244     -18.412  40.146 -39.622  1.00  0.00           H  
ATOM   3987 3HZ  LYS A 244     -19.354  40.506 -38.304  1.00  0.00           H  
ATOM   3988  N   PHE A 245     -16.528  33.912 -36.458  1.00  0.00           N  
ATOM   3989  CA  PHE A 245     -15.125  33.551 -36.637  1.00  0.00           C  
ATOM   3990  C   PHE A 245     -14.565  33.823 -38.022  1.00  0.00           C  
ATOM   3991  O   PHE A 245     -15.042  33.300 -39.036  1.00  0.00           O  
ATOM   3992  CB  PHE A 245     -14.882  32.097 -36.319  1.00  0.00           C  
ATOM   3993  CG  PHE A 245     -15.124  31.749 -34.929  1.00  0.00           C  
ATOM   3994  CD1 PHE A 245     -16.326  31.223 -34.506  1.00  0.00           C  
ATOM   3995  CD2 PHE A 245     -14.165  31.988 -34.023  1.00  0.00           C  
ATOM   3996  CE1 PHE A 245     -16.516  30.917 -33.188  1.00  0.00           C  
ATOM   3997  CE2 PHE A 245     -14.355  31.712 -32.719  1.00  0.00           C  
ATOM   3998  CZ  PHE A 245     -15.523  31.167 -32.285  1.00  0.00           C  
ATOM   3999  H   PHE A 245     -17.256  33.438 -36.974  1.00  0.00           H  
ATOM   4000  HA  PHE A 245     -14.533  34.136 -35.931  1.00  0.00           H  
ATOM   4001 1HB  PHE A 245     -15.540  31.515 -36.928  1.00  0.00           H  
ATOM   4002 2HB  PHE A 245     -13.857  31.828 -36.577  1.00  0.00           H  
ATOM   4003  HD1 PHE A 245     -17.121  31.045 -35.229  1.00  0.00           H  
ATOM   4004  HD2 PHE A 245     -13.222  32.430 -34.358  1.00  0.00           H  
ATOM   4005  HE1 PHE A 245     -17.460  30.491 -32.853  1.00  0.00           H  
ATOM   4006  HE2 PHE A 245     -13.569  31.943 -32.029  1.00  0.00           H  
ATOM   4007  HZ  PHE A 245     -15.672  30.942 -31.229  1.00  0.00           H  
ATOM   4008  N   ASN A 246     -13.533  34.656 -38.028  1.00  0.00           N  
ATOM   4009  CA  ASN A 246     -12.791  35.088 -39.206  1.00  0.00           C  
ATOM   4010  C   ASN A 246     -11.582  34.185 -39.352  1.00  0.00           C  
ATOM   4011  O   ASN A 246     -10.719  34.195 -38.472  1.00  0.00           O  
ATOM   4012  CB  ASN A 246     -12.420  36.555 -39.052  1.00  0.00           C  
ATOM   4013  CG  ASN A 246     -11.713  37.170 -40.227  1.00  0.00           C  
ATOM   4014  OD1 ASN A 246     -10.829  36.571 -40.840  1.00  0.00           O  
ATOM   4015  ND2 ASN A 246     -12.103  38.383 -40.554  1.00  0.00           N  
ATOM   4016  H   ASN A 246     -13.228  35.018 -37.122  1.00  0.00           H  
ATOM   4017  HA  ASN A 246     -13.401  34.952 -40.090  1.00  0.00           H  
ATOM   4018 1HB  ASN A 246     -13.331  37.132 -38.862  1.00  0.00           H  
ATOM   4019 2HB  ASN A 246     -11.788  36.668 -38.170  1.00  0.00           H  
ATOM   4020 1HD2 ASN A 246     -11.678  38.859 -41.324  1.00  0.00           H  
ATOM   4021 2HD2 ASN A 246     -12.828  38.836 -40.019  1.00  0.00           H  
ATOM   4022  N   CYS A 247     -11.570  33.330 -40.376  1.00  0.00           N  
ATOM   4023  CA  CYS A 247     -10.521  32.335 -40.479  1.00  0.00           C  
ATOM   4024  C   CYS A 247      -9.577  32.459 -41.669  1.00  0.00           C  
ATOM   4025  O   CYS A 247      -9.924  33.025 -42.703  1.00  0.00           O  
ATOM   4026  CB  CYS A 247     -11.159  30.967 -40.518  1.00  0.00           C  
ATOM   4027  SG  CYS A 247     -12.080  30.579 -39.047  1.00  0.00           S  
ATOM   4028  H   CYS A 247     -12.294  33.333 -41.100  1.00  0.00           H  
ATOM   4029  HA  CYS A 247      -9.928  32.403 -39.580  1.00  0.00           H  
ATOM   4030 1HB  CYS A 247     -11.839  30.905 -41.369  1.00  0.00           H  
ATOM   4031 2HB  CYS A 247     -10.399  30.244 -40.661  1.00  0.00           H  
ATOM   4032  HG  CYS A 247     -12.575  29.427 -39.489  1.00  0.00           H  
ATOM   4033  N   ASP A 248      -8.381  31.888 -41.499  1.00  0.00           N  
ATOM   4034  CA  ASP A 248      -7.391  31.761 -42.570  1.00  0.00           C  
ATOM   4035  C   ASP A 248      -6.678  30.422 -42.310  1.00  0.00           C  
ATOM   4036  O   ASP A 248      -5.871  30.327 -41.384  1.00  0.00           O  
ATOM   4037  CB  ASP A 248      -6.440  32.971 -42.579  1.00  0.00           C  
ATOM   4038  CG  ASP A 248      -5.495  33.011 -43.807  1.00  0.00           C  
ATOM   4039  OD1 ASP A 248      -5.436  32.056 -44.538  1.00  0.00           O  
ATOM   4040  OD2 ASP A 248      -4.909  34.047 -44.089  1.00  0.00           O  
ATOM   4041  H   ASP A 248      -8.173  31.519 -40.569  1.00  0.00           H  
ATOM   4042  HA  ASP A 248      -7.889  31.720 -43.523  1.00  0.00           H  
ATOM   4043 1HB  ASP A 248      -7.032  33.889 -42.562  1.00  0.00           H  
ATOM   4044 2HB  ASP A 248      -5.831  32.955 -41.676  1.00  0.00           H  
ATOM   4045  N   ILE A 249      -7.033  29.379 -43.082  1.00  0.00           N  
ATOM   4046  CA  ILE A 249      -6.598  28.016 -42.762  1.00  0.00           C  
ATOM   4047  C   ILE A 249      -5.570  27.375 -43.720  1.00  0.00           C  
ATOM   4048  O   ILE A 249      -5.795  27.285 -44.934  1.00  0.00           O  
ATOM   4049  CB  ILE A 249      -7.822  27.084 -42.806  1.00  0.00           C  
ATOM   4050  CG1 ILE A 249      -9.036  27.690 -42.004  1.00  0.00           C  
ATOM   4051  CG2 ILE A 249      -7.449  25.737 -42.262  1.00  0.00           C  
ATOM   4052  CD1 ILE A 249      -8.836  27.886 -40.544  1.00  0.00           C  
ATOM   4053  H   ILE A 249      -7.669  29.560 -43.859  1.00  0.00           H  
ATOM   4054  HA  ILE A 249      -6.178  28.027 -41.765  1.00  0.00           H  
ATOM   4055  HB  ILE A 249      -8.112  26.929 -43.794  1.00  0.00           H  
ATOM   4056 1HG1 ILE A 249      -9.282  28.658 -42.447  1.00  0.00           H  
ATOM   4057 2HG1 ILE A 249      -9.869  27.053 -42.145  1.00  0.00           H  
ATOM   4058 1HG2 ILE A 249      -8.274  25.063 -42.301  1.00  0.00           H  
ATOM   4059 2HG2 ILE A 249      -6.644  25.336 -42.848  1.00  0.00           H  
ATOM   4060 3HG2 ILE A 249      -7.142  25.838 -41.264  1.00  0.00           H  
ATOM   4061 1HD1 ILE A 249      -9.727  28.283 -40.085  1.00  0.00           H  
ATOM   4062 2HD1 ILE A 249      -8.627  26.929 -40.101  1.00  0.00           H  
ATOM   4063 3HD1 ILE A 249      -8.011  28.576 -40.388  1.00  0.00           H  
ATOM   4064  N   LYS A 250      -4.487  26.835 -43.140  1.00  0.00           N  
ATOM   4065  CA  LYS A 250      -3.444  26.104 -43.857  1.00  0.00           C  
ATOM   4066  C   LYS A 250      -2.830  24.992 -42.986  1.00  0.00           C  
ATOM   4067  O   LYS A 250      -2.518  25.236 -41.824  1.00  0.00           O  
ATOM   4068  CB  LYS A 250      -2.357  27.088 -44.264  1.00  0.00           C  
ATOM   4069  CG  LYS A 250      -1.263  26.569 -45.175  1.00  0.00           C  
ATOM   4070  CD  LYS A 250      -0.358  27.736 -45.518  1.00  0.00           C  
ATOM   4071  CE  LYS A 250       0.691  27.436 -46.558  1.00  0.00           C  
ATOM   4072  NZ  LYS A 250       1.449  28.677 -46.864  1.00  0.00           N  
ATOM   4073  H   LYS A 250      -4.335  27.024 -42.156  1.00  0.00           H  
ATOM   4074  HA  LYS A 250      -3.876  25.678 -44.741  1.00  0.00           H  
ATOM   4075 1HB  LYS A 250      -2.817  27.945 -44.756  1.00  0.00           H  
ATOM   4076 2HB  LYS A 250      -1.883  27.458 -43.370  1.00  0.00           H  
ATOM   4077 1HG  LYS A 250      -0.685  25.794 -44.672  1.00  0.00           H  
ATOM   4078 2HG  LYS A 250      -1.697  26.158 -46.087  1.00  0.00           H  
ATOM   4079 1HD  LYS A 250      -0.940  28.579 -45.851  1.00  0.00           H  
ATOM   4080 2HD  LYS A 250       0.165  28.042 -44.614  1.00  0.00           H  
ATOM   4081 1HE  LYS A 250       1.369  26.680 -46.192  1.00  0.00           H  
ATOM   4082 2HE  LYS A 250       0.220  27.075 -47.471  1.00  0.00           H  
ATOM   4083 1HZ  LYS A 250       2.163  28.501 -47.551  1.00  0.00           H  
ATOM   4084 2HZ  LYS A 250       0.760  29.375 -47.216  1.00  0.00           H  
ATOM   4085 3HZ  LYS A 250       1.886  29.035 -46.024  1.00  0.00           H  
ATOM   4086  N   SER A 251      -2.563  23.805 -43.549  1.00  0.00           N  
ATOM   4087  CA  SER A 251      -1.897  22.712 -42.807  1.00  0.00           C  
ATOM   4088  C   SER A 251      -0.899  22.029 -43.738  1.00  0.00           C  
ATOM   4089  O   SER A 251      -0.991  22.194 -44.942  1.00  0.00           O  
ATOM   4090  CB  SER A 251      -2.864  21.704 -42.290  1.00  0.00           C  
ATOM   4091  OG  SER A 251      -3.458  21.018 -43.328  1.00  0.00           O  
ATOM   4092  H   SER A 251      -2.838  23.652 -44.513  1.00  0.00           H  
ATOM   4093  HA  SER A 251      -1.372  23.129 -41.951  1.00  0.00           H  
ATOM   4094 1HB  SER A 251      -2.335  20.999 -41.644  1.00  0.00           H  
ATOM   4095 2HB  SER A 251      -3.615  22.197 -41.691  1.00  0.00           H  
ATOM   4096  HG  SER A 251      -3.950  20.274 -42.930  1.00  0.00           H  
ATOM   4097  N   LYS A 252       0.075  21.280 -43.212  1.00  0.00           N  
ATOM   4098  CA  LYS A 252       1.084  20.710 -44.125  1.00  0.00           C  
ATOM   4099  C   LYS A 252       0.554  19.798 -45.208  1.00  0.00           C  
ATOM   4100  O   LYS A 252       0.943  19.957 -46.368  1.00  0.00           O  
ATOM   4101  CB  LYS A 252       2.173  19.968 -43.391  1.00  0.00           C  
ATOM   4102  CG  LYS A 252       3.476  19.782 -44.222  1.00  0.00           C  
ATOM   4103  CD  LYS A 252       3.457  18.494 -45.033  1.00  0.00           C  
ATOM   4104  CE  LYS A 252       4.822  18.168 -45.649  1.00  0.00           C  
ATOM   4105  NZ  LYS A 252       4.753  16.953 -46.509  1.00  0.00           N  
ATOM   4106  H   LYS A 252       0.154  21.143 -42.205  1.00  0.00           H  
ATOM   4107  HA  LYS A 252       1.563  21.543 -44.630  1.00  0.00           H  
ATOM   4108 1HB  LYS A 252       2.404  20.488 -42.483  1.00  0.00           H  
ATOM   4109 2HB  LYS A 252       1.811  18.981 -43.138  1.00  0.00           H  
ATOM   4110 1HG  LYS A 252       3.571  20.620 -44.906  1.00  0.00           H  
ATOM   4111 2HG  LYS A 252       4.348  19.788 -43.586  1.00  0.00           H  
ATOM   4112 1HD  LYS A 252       3.156  17.672 -44.413  1.00  0.00           H  
ATOM   4113 2HD  LYS A 252       2.728  18.581 -45.835  1.00  0.00           H  
ATOM   4114 1HE  LYS A 252       5.163  19.008 -46.250  1.00  0.00           H  
ATOM   4115 2HE  LYS A 252       5.535  17.992 -44.850  1.00  0.00           H  
ATOM   4116 1HZ  LYS A 252       5.654  16.748 -46.895  1.00  0.00           H  
ATOM   4117 2HZ  LYS A 252       4.424  16.148 -45.954  1.00  0.00           H  
ATOM   4118 3HZ  LYS A 252       4.092  17.111 -47.255  1.00  0.00           H  
ATOM   4119  N   GLU A 253      -0.247  18.791 -44.848  1.00  0.00           N  
ATOM   4120  CA  GLU A 253      -0.732  17.871 -45.862  1.00  0.00           C  
ATOM   4121  C   GLU A 253      -2.168  18.160 -46.269  1.00  0.00           C  
ATOM   4122  O   GLU A 253      -2.479  18.289 -47.455  1.00  0.00           O  
ATOM   4123  CB  GLU A 253      -0.691  16.423 -45.343  1.00  0.00           C  
ATOM   4124  CG  GLU A 253       0.685  15.855 -44.954  1.00  0.00           C  
ATOM   4125  CD  GLU A 253       1.635  15.640 -46.114  1.00  0.00           C  
ATOM   4126  OE1 GLU A 253       1.201  15.640 -47.232  1.00  0.00           O  
ATOM   4127  OE2 GLU A 253       2.823  15.487 -45.869  1.00  0.00           O  
ATOM   4128  H   GLU A 253      -0.534  18.661 -43.878  1.00  0.00           H  
ATOM   4129  HA  GLU A 253      -0.100  17.962 -46.749  1.00  0.00           H  
ATOM   4130 1HB  GLU A 253      -1.311  16.356 -44.457  1.00  0.00           H  
ATOM   4131 2HB  GLU A 253      -1.127  15.759 -46.089  1.00  0.00           H  
ATOM   4132 1HG  GLU A 253       1.137  16.530 -44.232  1.00  0.00           H  
ATOM   4133 2HG  GLU A 253       0.530  14.899 -44.450  1.00  0.00           H  
ATOM   4134  N   ALA A 254      -3.062  18.286 -45.284  1.00  0.00           N  
ATOM   4135  CA  ALA A 254      -4.475  18.443 -45.645  1.00  0.00           C  
ATOM   4136  C   ALA A 254      -5.359  19.039 -44.562  1.00  0.00           C  
ATOM   4137  O   ALA A 254      -5.070  18.935 -43.366  1.00  0.00           O  
ATOM   4138  CB  ALA A 254      -5.061  17.094 -46.032  1.00  0.00           C  
ATOM   4139  H   ALA A 254      -2.739  18.221 -44.317  1.00  0.00           H  
ATOM   4140  HA  ALA A 254      -4.528  19.075 -46.519  1.00  0.00           H  
ATOM   4141 1HB  ALA A 254      -6.099  17.226 -46.354  1.00  0.00           H  
ATOM   4142 2HB  ALA A 254      -4.485  16.662 -46.849  1.00  0.00           H  
ATOM   4143 3HB  ALA A 254      -5.039  16.427 -45.183  1.00  0.00           H  
ATOM   4144  N   ILE A 255      -6.462  19.627 -45.000  1.00  0.00           N  
ATOM   4145  CA  ILE A 255      -7.525  20.033 -44.096  1.00  0.00           C  
ATOM   4146  C   ILE A 255      -8.641  19.059 -44.403  1.00  0.00           C  
ATOM   4147  O   ILE A 255      -8.974  18.869 -45.574  1.00  0.00           O  
ATOM   4148  CB  ILE A 255      -8.038  21.466 -44.341  1.00  0.00           C  
ATOM   4149  CG1 ILE A 255      -6.921  22.486 -44.318  1.00  0.00           C  
ATOM   4150  CG2 ILE A 255      -9.018  21.807 -43.259  1.00  0.00           C  
ATOM   4151  CD1 ILE A 255      -6.216  22.566 -43.042  1.00  0.00           C  
ATOM   4152  H   ILE A 255      -6.599  19.737 -45.996  1.00  0.00           H  
ATOM   4153  HA  ILE A 255      -7.220  19.912 -43.057  1.00  0.00           H  
ATOM   4154  HB  ILE A 255      -8.529  21.528 -45.310  1.00  0.00           H  
ATOM   4155 1HG1 ILE A 255      -6.214  22.224 -45.061  1.00  0.00           H  
ATOM   4156 2HG1 ILE A 255      -7.328  23.468 -44.555  1.00  0.00           H  
ATOM   4157 1HG2 ILE A 255      -9.363  22.789 -43.435  1.00  0.00           H  
ATOM   4158 2HG2 ILE A 255      -9.855  21.112 -43.274  1.00  0.00           H  
ATOM   4159 3HG2 ILE A 255      -8.525  21.758 -42.286  1.00  0.00           H  
ATOM   4160 1HD1 ILE A 255      -5.421  23.305 -43.110  1.00  0.00           H  
ATOM   4161 2HD1 ILE A 255      -6.913  22.848 -42.256  1.00  0.00           H  
ATOM   4162 3HD1 ILE A 255      -5.800  21.601 -42.825  1.00  0.00           H  
ATOM   4163  N   GLU A 256      -9.174  18.402 -43.390  1.00  0.00           N  
ATOM   4164  CA  GLU A 256     -10.221  17.423 -43.642  1.00  0.00           C  
ATOM   4165  C   GLU A 256     -11.604  17.845 -43.176  1.00  0.00           C  
ATOM   4166  O   GLU A 256     -12.597  17.446 -43.784  1.00  0.00           O  
ATOM   4167  CB  GLU A 256      -9.870  16.070 -43.025  1.00  0.00           C  
ATOM   4168  CG  GLU A 256      -8.685  15.360 -43.645  1.00  0.00           C  
ATOM   4169  CD  GLU A 256      -8.422  14.005 -43.007  1.00  0.00           C  
ATOM   4170  OE1 GLU A 256      -9.035  13.696 -42.003  1.00  0.00           O  
ATOM   4171  OE2 GLU A 256      -7.645  13.250 -43.566  1.00  0.00           O  
ATOM   4172  H   GLU A 256      -8.865  18.611 -42.444  1.00  0.00           H  
ATOM   4173  HA  GLU A 256     -10.283  17.271 -44.719  1.00  0.00           H  
ATOM   4174 1HB  GLU A 256      -9.633  16.209 -41.985  1.00  0.00           H  
ATOM   4175 2HB  GLU A 256     -10.730  15.410 -43.086  1.00  0.00           H  
ATOM   4176 1HG  GLU A 256      -8.870  15.225 -44.710  1.00  0.00           H  
ATOM   4177 2HG  GLU A 256      -7.798  15.989 -43.535  1.00  0.00           H  
ATOM   4178  N   GLU A 257     -11.695  18.621 -42.101  1.00  0.00           N  
ATOM   4179  CA  GLU A 257     -13.040  18.933 -41.614  1.00  0.00           C  
ATOM   4180  C   GLU A 257     -13.211  20.233 -40.843  1.00  0.00           C  
ATOM   4181  O   GLU A 257     -12.370  20.614 -40.024  1.00  0.00           O  
ATOM   4182  CB  GLU A 257     -13.568  17.761 -40.757  1.00  0.00           C  
ATOM   4183  CG  GLU A 257     -15.000  17.947 -40.190  1.00  0.00           C  
ATOM   4184  CD  GLU A 257     -15.559  16.711 -39.487  1.00  0.00           C  
ATOM   4185  OE1 GLU A 257     -15.815  15.732 -40.150  1.00  0.00           O  
ATOM   4186  OE2 GLU A 257     -15.701  16.739 -38.289  1.00  0.00           O  
ATOM   4187  H   GLU A 257     -10.851  18.946 -41.630  1.00  0.00           H  
ATOM   4188  HA  GLU A 257     -13.689  19.008 -42.488  1.00  0.00           H  
ATOM   4189 1HB  GLU A 257     -13.560  16.844 -41.343  1.00  0.00           H  
ATOM   4190 2HB  GLU A 257     -12.900  17.611 -39.911  1.00  0.00           H  
ATOM   4191 1HG  GLU A 257     -14.982  18.764 -39.468  1.00  0.00           H  
ATOM   4192 2HG  GLU A 257     -15.668  18.232 -41.001  1.00  0.00           H  
ATOM   4193  N   PHE A 258     -14.338  20.893 -41.126  1.00  0.00           N  
ATOM   4194  CA  PHE A 258     -14.830  22.044 -40.377  1.00  0.00           C  
ATOM   4195  C   PHE A 258     -16.317  21.762 -40.093  1.00  0.00           C  
ATOM   4196  O   PHE A 258     -17.148  21.877 -41.002  1.00  0.00           O  
ATOM   4197  CB  PHE A 258     -14.753  23.340 -41.165  1.00  0.00           C  
ATOM   4198  CG  PHE A 258     -13.495  23.757 -41.669  1.00  0.00           C  
ATOM   4199  CD1 PHE A 258     -13.137  23.417 -42.949  1.00  0.00           C  
ATOM   4200  CD2 PHE A 258     -12.660  24.525 -40.904  1.00  0.00           C  
ATOM   4201  CE1 PHE A 258     -11.974  23.849 -43.467  1.00  0.00           C  
ATOM   4202  CE2 PHE A 258     -11.487  24.954 -41.415  1.00  0.00           C  
ATOM   4203  CZ  PHE A 258     -11.149  24.622 -42.707  1.00  0.00           C  
ATOM   4204  H   PHE A 258     -14.923  20.517 -41.857  1.00  0.00           H  
ATOM   4205  HA  PHE A 258     -14.288  22.138 -39.439  1.00  0.00           H  
ATOM   4206 1HB  PHE A 258     -15.438  23.294 -41.998  1.00  0.00           H  
ATOM   4207 2HB  PHE A 258     -15.074  24.134 -40.514  1.00  0.00           H  
ATOM   4208  HD1 PHE A 258     -13.812  22.808 -43.552  1.00  0.00           H  
ATOM   4209  HD2 PHE A 258     -12.957  24.792 -39.889  1.00  0.00           H  
ATOM   4210  HE1 PHE A 258     -11.701  23.583 -44.490  1.00  0.00           H  
ATOM   4211  HE2 PHE A 258     -10.828  25.563 -40.808  1.00  0.00           H  
ATOM   4212  HZ  PHE A 258     -10.233  24.966 -43.135  1.00  0.00           H  
ATOM   4213  N   ASN A 259     -16.707  21.446 -38.869  1.00  0.00           N  
ATOM   4214  CA  ASN A 259     -18.105  20.977 -38.681  1.00  0.00           C  
ATOM   4215  C   ASN A 259     -19.276  22.010 -38.598  1.00  0.00           C  
ATOM   4216  O   ASN A 259     -20.057  21.972 -37.650  1.00  0.00           O  
ATOM   4217  CB  ASN A 259     -18.149  20.092 -37.451  1.00  0.00           C  
ATOM   4218  CG  ASN A 259     -19.423  19.260 -37.303  1.00  0.00           C  
ATOM   4219  OD1 ASN A 259     -20.133  19.013 -38.286  1.00  0.00           O  
ATOM   4220  ND2 ASN A 259     -19.714  18.812 -36.096  1.00  0.00           N  
ATOM   4221  H   ASN A 259     -16.010  21.415 -38.117  1.00  0.00           H  
ATOM   4222  HA  ASN A 259     -18.333  20.337 -39.535  1.00  0.00           H  
ATOM   4223 1HB  ASN A 259     -17.281  19.424 -37.444  1.00  0.00           H  
ATOM   4224 2HB  ASN A 259     -18.070  20.734 -36.590  1.00  0.00           H  
ATOM   4225 1HD2 ASN A 259     -20.530  18.261 -35.950  1.00  0.00           H  
ATOM   4226 2HD2 ASN A 259     -19.095  19.017 -35.303  1.00  0.00           H  
ATOM   4227  N   ASN A 260     -19.450  22.875 -39.618  1.00  0.00           N  
ATOM   4228  CA  ASN A 260     -20.638  23.780 -39.677  1.00  0.00           C  
ATOM   4229  C   ASN A 260     -21.368  23.713 -41.048  1.00  0.00           C  
ATOM   4230  O   ASN A 260     -22.232  24.544 -41.367  1.00  0.00           O  
ATOM   4231  CB  ASN A 260     -20.303  25.221 -39.291  1.00  0.00           C  
ATOM   4232  CG  ASN A 260     -19.836  25.354 -37.847  1.00  0.00           C  
ATOM   4233  OD1 ASN A 260     -20.642  25.378 -36.907  1.00  0.00           O  
ATOM   4234  ND2 ASN A 260     -18.540  25.403 -37.672  1.00  0.00           N  
ATOM   4235  H   ASN A 260     -18.746  22.869 -40.355  1.00  0.00           H  
ATOM   4236  HA  ASN A 260     -21.361  23.426 -38.940  1.00  0.00           H  
ATOM   4237 1HB  ASN A 260     -19.589  25.653 -39.939  1.00  0.00           H  
ATOM   4238 2HB  ASN A 260     -21.207  25.822 -39.399  1.00  0.00           H  
ATOM   4239 1HD2 ASN A 260     -18.146  25.478 -36.721  1.00  0.00           H  
ATOM   4240 2HD2 ASN A 260     -17.954  25.326 -38.492  1.00  0.00           H  
ATOM   4241  N   ASP A 261     -20.998  22.709 -41.837  1.00  0.00           N  
ATOM   4242  CA  ASP A 261     -21.604  22.374 -43.129  1.00  0.00           C  
ATOM   4243  C   ASP A 261     -21.895  23.531 -44.118  1.00  0.00           C  
ATOM   4244  O   ASP A 261     -21.008  24.246 -44.582  1.00  0.00           O  
ATOM   4245  CB  ASP A 261     -22.885  21.550 -42.904  1.00  0.00           C  
ATOM   4246  CG  ASP A 261     -22.649  20.198 -42.222  1.00  0.00           C  
ATOM   4247  OD1 ASP A 261     -21.670  19.558 -42.523  1.00  0.00           O  
ATOM   4248  OD2 ASP A 261     -23.470  19.815 -41.421  1.00  0.00           O  
ATOM   4249  H   ASP A 261     -20.272  22.101 -41.492  1.00  0.00           H  
ATOM   4250  HA  ASP A 261     -20.895  21.711 -43.634  1.00  0.00           H  
ATOM   4251 1HB  ASP A 261     -23.586  22.123 -42.290  1.00  0.00           H  
ATOM   4252 2HB  ASP A 261     -23.362  21.333 -43.859  1.00  0.00           H  
ATOM   4253  N   GLU A 262     -23.184  23.682 -44.428  1.00  0.00           N  
ATOM   4254  CA  GLU A 262     -23.719  24.587 -45.437  1.00  0.00           C  
ATOM   4255  C   GLU A 262     -23.517  26.079 -45.223  1.00  0.00           C  
ATOM   4256  O   GLU A 262     -23.645  26.847 -46.174  1.00  0.00           O  
ATOM   4257  CB  GLU A 262     -25.221  24.324 -45.579  1.00  0.00           C  
ATOM   4258  CG  GLU A 262     -25.561  22.962 -46.187  1.00  0.00           C  
ATOM   4259  CD  GLU A 262     -27.048  22.706 -46.312  1.00  0.00           C  
ATOM   4260  OE1 GLU A 262     -27.819  23.528 -45.877  1.00  0.00           O  
ATOM   4261  OE2 GLU A 262     -27.407  21.681 -46.844  1.00  0.00           O  
ATOM   4262  H   GLU A 262     -23.852  23.101 -43.953  1.00  0.00           H  
ATOM   4263  HA  GLU A 262     -23.240  24.330 -46.381  1.00  0.00           H  
ATOM   4264 1HB  GLU A 262     -25.688  24.380 -44.596  1.00  0.00           H  
ATOM   4265 2HB  GLU A 262     -25.671  25.098 -46.201  1.00  0.00           H  
ATOM   4266 1HG  GLU A 262     -25.110  22.901 -47.176  1.00  0.00           H  
ATOM   4267 2HG  GLU A 262     -25.115  22.184 -45.568  1.00  0.00           H  
ATOM   4268  N   GLU A 263     -23.263  26.515 -43.999  1.00  0.00           N  
ATOM   4269  CA  GLU A 263     -23.164  27.958 -43.792  1.00  0.00           C  
ATOM   4270  C   GLU A 263     -21.766  28.568 -44.006  1.00  0.00           C  
ATOM   4271  O   GLU A 263     -21.596  29.786 -43.853  1.00  0.00           O  
ATOM   4272  CB  GLU A 263     -23.746  28.331 -42.428  1.00  0.00           C  
ATOM   4273  CG  GLU A 263     -25.297  28.134 -42.345  1.00  0.00           C  
ATOM   4274  CD  GLU A 263     -25.939  28.469 -40.981  1.00  0.00           C  
ATOM   4275  OE1 GLU A 263     -25.455  28.010 -39.976  1.00  0.00           O  
ATOM   4276  OE2 GLU A 263     -26.892  29.221 -40.958  1.00  0.00           O  
ATOM   4277  H   GLU A 263     -23.115  25.857 -43.228  1.00  0.00           H  
ATOM   4278  HA  GLU A 263     -23.815  28.429 -44.526  1.00  0.00           H  
ATOM   4279 1HB  GLU A 263     -23.272  27.736 -41.646  1.00  0.00           H  
ATOM   4280 2HB  GLU A 263     -23.529  29.372 -42.238  1.00  0.00           H  
ATOM   4281 1HG  GLU A 263     -25.761  28.763 -43.103  1.00  0.00           H  
ATOM   4282 2HG  GLU A 263     -25.517  27.098 -42.595  1.00  0.00           H  
ATOM   4283  N   TYR A 264     -20.771  27.762 -44.396  1.00  0.00           N  
ATOM   4284  CA  TYR A 264     -19.424  28.316 -44.609  1.00  0.00           C  
ATOM   4285  C   TYR A 264     -19.368  29.383 -45.689  1.00  0.00           C  
ATOM   4286  O   TYR A 264     -19.959  29.237 -46.766  1.00  0.00           O  
ATOM   4287  CB  TYR A 264     -18.422  27.225 -44.976  1.00  0.00           C  
ATOM   4288  CG  TYR A 264     -18.101  26.426 -43.824  1.00  0.00           C  
ATOM   4289  CD1 TYR A 264     -18.295  25.084 -43.810  1.00  0.00           C  
ATOM   4290  CD2 TYR A 264     -17.654  27.068 -42.737  1.00  0.00           C  
ATOM   4291  CE1 TYR A 264     -18.054  24.398 -42.672  1.00  0.00           C  
ATOM   4292  CE2 TYR A 264     -17.412  26.396 -41.606  1.00  0.00           C  
ATOM   4293  CZ  TYR A 264     -17.614  25.090 -41.561  1.00  0.00           C  
ATOM   4294  OH  TYR A 264     -17.409  24.442 -40.400  1.00  0.00           O  
ATOM   4295  H   TYR A 264     -20.940  26.757 -44.518  1.00  0.00           H  
ATOM   4296  HA  TYR A 264     -19.100  28.782 -43.678  1.00  0.00           H  
ATOM   4297 1HB  TYR A 264     -18.834  26.576 -45.752  1.00  0.00           H  
ATOM   4298 2HB  TYR A 264     -17.513  27.678 -45.357  1.00  0.00           H  
ATOM   4299  HD1 TYR A 264     -18.659  24.570 -44.695  1.00  0.00           H  
ATOM   4300  HD2 TYR A 264     -17.517  28.142 -42.782  1.00  0.00           H  
ATOM   4301  HE1 TYR A 264     -18.224  23.327 -42.639  1.00  0.00           H  
ATOM   4302  HE2 TYR A 264     -17.083  26.913 -40.728  1.00  0.00           H  
ATOM   4303  HH  TYR A 264     -17.623  23.508 -40.536  1.00  0.00           H  
ATOM   4304  N   ASP A 265     -18.583  30.435 -45.452  1.00  0.00           N  
ATOM   4305  CA  ASP A 265     -18.458  31.501 -46.437  1.00  0.00           C  
ATOM   4306  C   ASP A 265     -17.481  31.177 -47.552  1.00  0.00           C  
ATOM   4307  O   ASP A 265     -16.449  31.835 -47.718  1.00  0.00           O  
ATOM   4308  CB  ASP A 265     -18.013  32.776 -45.758  1.00  0.00           C  
ATOM   4309  CG  ASP A 265     -18.019  33.984 -46.658  1.00  0.00           C  
ATOM   4310  OD1 ASP A 265     -18.648  33.951 -47.682  1.00  0.00           O  
ATOM   4311  OD2 ASP A 265     -17.351  34.935 -46.335  1.00  0.00           O  
ATOM   4312  H   ASP A 265     -18.079  30.522 -44.567  1.00  0.00           H  
ATOM   4313  HA  ASP A 265     -19.437  31.659 -46.879  1.00  0.00           H  
ATOM   4314 1HB  ASP A 265     -18.640  32.963 -44.886  1.00  0.00           H  
ATOM   4315 2HB  ASP A 265     -17.022  32.611 -45.421  1.00  0.00           H  
ATOM   4316  N   ASN A 266     -17.886  30.241 -48.398  1.00  0.00           N  
ATOM   4317  CA  ASN A 266     -17.065  29.756 -49.500  1.00  0.00           C  
ATOM   4318  C   ASN A 266     -16.727  30.880 -50.485  1.00  0.00           C  
ATOM   4319  O   ASN A 266     -15.686  30.869 -51.141  1.00  0.00           O  
ATOM   4320  CB  ASN A 266     -17.783  28.633 -50.209  1.00  0.00           C  
ATOM   4321  CG  ASN A 266     -17.852  27.357 -49.390  1.00  0.00           C  
ATOM   4322  OD1 ASN A 266     -17.088  27.122 -48.450  1.00  0.00           O  
ATOM   4323  ND2 ASN A 266     -18.786  26.517 -49.745  1.00  0.00           N  
ATOM   4324  H   ASN A 266     -18.778  29.795 -48.180  1.00  0.00           H  
ATOM   4325  HA  ASN A 266     -16.135  29.377 -49.097  1.00  0.00           H  
ATOM   4326 1HB  ASN A 266     -18.799  28.953 -50.455  1.00  0.00           H  
ATOM   4327 2HB  ASN A 266     -17.274  28.420 -51.148  1.00  0.00           H  
ATOM   4328 1HD2 ASN A 266     -18.899  25.655 -49.251  1.00  0.00           H  
ATOM   4329 2HD2 ASN A 266     -19.391  26.740 -50.506  1.00  0.00           H  
ATOM   4330  N   ASP A 267     -17.606  31.871 -50.564  1.00  0.00           N  
ATOM   4331  CA  ASP A 267     -17.468  33.011 -51.460  1.00  0.00           C  
ATOM   4332  C   ASP A 267     -16.208  33.842 -51.184  1.00  0.00           C  
ATOM   4333  O   ASP A 267     -15.693  34.507 -52.085  1.00  0.00           O  
ATOM   4334  CB  ASP A 267     -18.713  33.887 -51.357  1.00  0.00           C  
ATOM   4335  CG  ASP A 267     -19.945  33.244 -52.012  1.00  0.00           C  
ATOM   4336  OD1 ASP A 267     -19.787  32.300 -52.743  1.00  0.00           O  
ATOM   4337  OD2 ASP A 267     -21.050  33.674 -51.728  1.00  0.00           O  
ATOM   4338  H   ASP A 267     -18.414  31.829 -49.961  1.00  0.00           H  
ATOM   4339  HA  ASP A 267     -17.402  32.632 -52.479  1.00  0.00           H  
ATOM   4340 1HB  ASP A 267     -18.925  34.077 -50.297  1.00  0.00           H  
ATOM   4341 2HB  ASP A 267     -18.520  34.851 -51.829  1.00  0.00           H  
ATOM   4342  N   SER A 268     -15.716  33.813 -49.944  1.00  0.00           N  
ATOM   4343  CA  SER A 268     -14.528  34.572 -49.570  1.00  0.00           C  
ATOM   4344  C   SER A 268     -13.247  33.742 -49.651  1.00  0.00           C  
ATOM   4345  O   SER A 268     -12.162  34.228 -49.310  1.00  0.00           O  
ATOM   4346  CB  SER A 268     -14.657  35.169 -48.187  1.00  0.00           C  
ATOM   4347  OG  SER A 268     -15.674  36.142 -48.122  1.00  0.00           O  
ATOM   4348  H   SER A 268     -16.159  33.230 -49.231  1.00  0.00           H  
ATOM   4349  HA  SER A 268     -14.430  35.402 -50.269  1.00  0.00           H  
ATOM   4350 1HB  SER A 268     -14.883  34.377 -47.488  1.00  0.00           H  
ATOM   4351 2HB  SER A 268     -13.704  35.608 -47.899  1.00  0.00           H  
ATOM   4352  HG  SER A 268     -16.430  35.711 -47.650  1.00  0.00           H  
ATOM   4353  N   TYR A 269     -13.336  32.490 -50.108  1.00  0.00           N  
ATOM   4354  CA  TYR A 269     -12.151  31.635 -50.133  1.00  0.00           C  
ATOM   4355  C   TYR A 269     -11.208  31.982 -51.278  1.00  0.00           C  
ATOM   4356  O   TYR A 269     -11.060  31.241 -52.252  1.00  0.00           O  
ATOM   4357  CB  TYR A 269     -12.532  30.164 -50.248  1.00  0.00           C  
ATOM   4358  CG  TYR A 269     -13.196  29.537 -49.048  1.00  0.00           C  
ATOM   4359  CD1 TYR A 269     -13.581  30.289 -47.947  1.00  0.00           C  
ATOM   4360  CD2 TYR A 269     -13.428  28.171 -49.068  1.00  0.00           C  
ATOM   4361  CE1 TYR A 269     -14.189  29.657 -46.861  1.00  0.00           C  
ATOM   4362  CE2 TYR A 269     -14.030  27.549 -47.997  1.00  0.00           C  
ATOM   4363  CZ  TYR A 269     -14.407  28.284 -46.895  1.00  0.00           C  
ATOM   4364  OH  TYR A 269     -14.993  27.657 -45.828  1.00  0.00           O  
ATOM   4365  H   TYR A 269     -14.227  32.108 -50.428  1.00  0.00           H  
ATOM   4366  HA  TYR A 269     -11.606  31.783 -49.203  1.00  0.00           H  
ATOM   4367 1HB  TYR A 269     -13.187  30.023 -51.107  1.00  0.00           H  
ATOM   4368 2HB  TYR A 269     -11.630  29.611 -50.435  1.00  0.00           H  
ATOM   4369  HD1 TYR A 269     -13.411  31.360 -47.932  1.00  0.00           H  
ATOM   4370  HD2 TYR A 269     -13.131  27.587 -49.934  1.00  0.00           H  
ATOM   4371  HE1 TYR A 269     -14.495  30.234 -45.991  1.00  0.00           H  
ATOM   4372  HE2 TYR A 269     -14.204  26.475 -48.020  1.00  0.00           H  
ATOM   4373  HH  TYR A 269     -15.057  26.714 -46.010  1.00  0.00           H  
ATOM   4374  N   ASP A 270     -10.529  33.113 -51.142  1.00  0.00           N  
ATOM   4375  CA  ASP A 270      -9.615  33.611 -52.168  1.00  0.00           C  
ATOM   4376  C   ASP A 270      -8.304  32.827 -52.100  1.00  0.00           C  
ATOM   4377  O   ASP A 270      -7.280  33.328 -51.636  1.00  0.00           O  
ATOM   4378  CB  ASP A 270      -9.351  35.110 -51.951  1.00  0.00           C  
ATOM   4379  CG  ASP A 270      -8.597  35.831 -53.110  1.00  0.00           C  
ATOM   4380  OD1 ASP A 270      -8.591  35.338 -54.215  1.00  0.00           O  
ATOM   4381  OD2 ASP A 270      -8.044  36.880 -52.855  1.00  0.00           O  
ATOM   4382  H   ASP A 270     -10.720  33.662 -50.309  1.00  0.00           H  
ATOM   4383  HA  ASP A 270     -10.063  33.461 -53.150  1.00  0.00           H  
ATOM   4384 1HB  ASP A 270     -10.306  35.616 -51.797  1.00  0.00           H  
ATOM   4385 2HB  ASP A 270      -8.775  35.239 -51.034  1.00  0.00           H  
ATOM   4386  N   TYR A 271      -8.369  31.579 -52.554  1.00  0.00           N  
ATOM   4387  CA  TYR A 271      -7.259  30.641 -52.510  1.00  0.00           C  
ATOM   4388  C   TYR A 271      -6.052  31.071 -53.339  1.00  0.00           C  
ATOM   4389  O   TYR A 271      -6.175  31.378 -54.527  1.00  0.00           O  
ATOM   4390  CB  TYR A 271      -7.694  29.297 -53.080  1.00  0.00           C  
ATOM   4391  CG  TYR A 271      -8.647  28.432 -52.271  1.00  0.00           C  
ATOM   4392  CD1 TYR A 271      -9.984  28.326 -52.619  1.00  0.00           C  
ATOM   4393  CD2 TYR A 271      -8.160  27.700 -51.234  1.00  0.00           C  
ATOM   4394  CE1 TYR A 271     -10.815  27.475 -51.906  1.00  0.00           C  
ATOM   4395  CE2 TYR A 271      -8.971  26.856 -50.520  1.00  0.00           C  
ATOM   4396  CZ  TYR A 271     -10.297  26.738 -50.852  1.00  0.00           C  
ATOM   4397  OH  TYR A 271     -11.111  25.877 -50.150  1.00  0.00           O  
ATOM   4398  H   TYR A 271      -9.278  31.270 -52.893  1.00  0.00           H  
ATOM   4399  HA  TYR A 271      -6.939  30.527 -51.472  1.00  0.00           H  
ATOM   4400 1HB  TYR A 271      -8.147  29.460 -54.061  1.00  0.00           H  
ATOM   4401 2HB  TYR A 271      -6.801  28.733 -53.241  1.00  0.00           H  
ATOM   4402  HD1 TYR A 271     -10.379  28.903 -53.457  1.00  0.00           H  
ATOM   4403  HD2 TYR A 271      -7.120  27.788 -50.993  1.00  0.00           H  
ATOM   4404  HE1 TYR A 271     -11.868  27.383 -52.178  1.00  0.00           H  
ATOM   4405  HE2 TYR A 271      -8.553  26.274 -49.700  1.00  0.00           H  
ATOM   4406  HH  TYR A 271     -10.593  25.431 -49.474  1.00  0.00           H  
ATOM   4407  N   GLU A 272      -4.862  30.943 -52.766  1.00  0.00           N  
ATOM   4408  CA  GLU A 272      -3.615  31.260 -53.464  1.00  0.00           C  
ATOM   4409  C   GLU A 272      -3.350  30.300 -54.623  1.00  0.00           C  
ATOM   4410  O   GLU A 272      -2.711  30.666 -55.602  1.00  0.00           O  
ATOM   4411  CB  GLU A 272      -2.435  31.245 -52.490  1.00  0.00           C  
ATOM   4412  CG  GLU A 272      -2.424  32.390 -51.460  1.00  0.00           C  
ATOM   4413  CD  GLU A 272      -2.248  33.769 -52.076  1.00  0.00           C  
ATOM   4414  OE1 GLU A 272      -1.331  33.942 -52.844  1.00  0.00           O  
ATOM   4415  OE2 GLU A 272      -3.021  34.646 -51.768  1.00  0.00           O  
ATOM   4416  H   GLU A 272      -4.818  30.664 -51.796  1.00  0.00           H  
ATOM   4417  HA  GLU A 272      -3.700  32.264 -53.876  1.00  0.00           H  
ATOM   4418 1HB  GLU A 272      -2.443  30.313 -51.933  1.00  0.00           H  
ATOM   4419 2HB  GLU A 272      -1.497  31.276 -53.051  1.00  0.00           H  
ATOM   4420 1HG  GLU A 272      -3.367  32.363 -50.909  1.00  0.00           H  
ATOM   4421 2HG  GLU A 272      -1.620  32.206 -50.745  1.00  0.00           H  
ATOM   4422  N   HIS A 273      -3.839  29.064 -54.512  1.00  0.00           N  
ATOM   4423  CA  HIS A 273      -3.618  28.066 -55.558  1.00  0.00           C  
ATOM   4424  C   HIS A 273      -4.420  28.358 -56.841  1.00  0.00           C  
ATOM   4425  O   HIS A 273      -4.276  27.637 -57.830  1.00  0.00           O  
ATOM   4426  CB  HIS A 273      -3.982  26.638 -55.128  1.00  0.00           C  
ATOM   4427  CG  HIS A 273      -5.453  26.306 -55.150  1.00  0.00           C  
ATOM   4428  ND1 HIS A 273      -6.265  26.359 -54.050  1.00  0.00           N  
ATOM   4429  CD2 HIS A 273      -6.239  25.902 -56.174  1.00  0.00           C  
ATOM   4430  CE1 HIS A 273      -7.491  25.985 -54.394  1.00  0.00           C  
ATOM   4431  NE2 HIS A 273      -7.497  25.710 -55.675  1.00  0.00           N  
ATOM   4432  H   HIS A 273      -4.351  28.821 -53.682  1.00  0.00           H  
ATOM   4433  HA  HIS A 273      -2.563  28.070 -55.831  1.00  0.00           H  
ATOM   4434 1HB  HIS A 273      -3.475  25.933 -55.775  1.00  0.00           H  
ATOM   4435 2HB  HIS A 273      -3.607  26.464 -54.115  1.00  0.00           H  
ATOM   4436  HD2 HIS A 273      -5.922  25.752 -57.207  1.00  0.00           H  
ATOM   4437  HE1 HIS A 273      -8.353  25.918 -53.733  1.00  0.00           H  
ATOM   4438  HE2 HIS A 273      -8.296  25.403 -56.210  1.00  0.00           H  
ATOM   4439  N   ASN A 274      -5.304  29.372 -56.818  1.00  0.00           N  
ATOM   4440  CA  ASN A 274      -6.136  29.695 -57.974  1.00  0.00           C  
ATOM   4441  C   ASN A 274      -5.303  29.737 -59.228  1.00  0.00           C  
ATOM   4442  O   ASN A 274      -4.155  30.183 -59.208  1.00  0.00           O  
ATOM   4443  CB  ASN A 274      -6.838  31.030 -57.813  1.00  0.00           C  
ATOM   4444  CG  ASN A 274      -7.865  31.279 -58.912  1.00  0.00           C  
ATOM   4445  OD1 ASN A 274      -7.548  31.733 -60.026  1.00  0.00           O  
ATOM   4446  ND2 ASN A 274      -9.107  30.982 -58.609  1.00  0.00           N  
ATOM   4447  H   ASN A 274      -5.408  29.951 -55.984  1.00  0.00           H  
ATOM   4448  HA  ASN A 274      -6.884  28.908 -58.094  1.00  0.00           H  
ATOM   4449 1HB  ASN A 274      -7.337  31.063 -56.844  1.00  0.00           H  
ATOM   4450 2HB  ASN A 274      -6.097  31.830 -57.827  1.00  0.00           H  
ATOM   4451 1HD2 ASN A 274      -9.834  31.121 -59.282  1.00  0.00           H  
ATOM   4452 2HD2 ASN A 274      -9.327  30.620 -57.702  1.00  0.00           H  
ATOM   4453  N   GLU A 275      -5.899  29.353 -60.353  1.00  0.00           N  
ATOM   4454  CA  GLU A 275      -5.177  29.302 -61.617  1.00  0.00           C  
ATOM   4455  C   GLU A 275      -4.458  30.618 -61.932  1.00  0.00           C  
ATOM   4456  O   GLU A 275      -3.338  30.595 -62.447  1.00  0.00           O  
ATOM   4457  CB  GLU A 275      -6.148  28.968 -62.751  1.00  0.00           C  
ATOM   4458  CG  GLU A 275      -6.665  27.529 -62.730  1.00  0.00           C  
ATOM   4459  CD  GLU A 275      -7.663  27.236 -63.828  1.00  0.00           C  
ATOM   4460  OE1 GLU A 275      -8.062  28.154 -64.506  1.00  0.00           O  
ATOM   4461  OE2 GLU A 275      -8.020  26.092 -63.989  1.00  0.00           O  
ATOM   4462  H   GLU A 275      -6.859  29.039 -60.320  1.00  0.00           H  
ATOM   4463  HA  GLU A 275      -4.439  28.508 -61.560  1.00  0.00           H  
ATOM   4464 1HB  GLU A 275      -7.008  29.637 -62.698  1.00  0.00           H  
ATOM   4465 2HB  GLU A 275      -5.658  29.139 -63.708  1.00  0.00           H  
ATOM   4466 1HG  GLU A 275      -5.817  26.852 -62.833  1.00  0.00           H  
ATOM   4467 2HG  GLU A 275      -7.128  27.340 -61.761  1.00  0.00           H  
ATOM   4468  N   GLU A 276      -5.057  31.759 -61.573  1.00  0.00           N  
ATOM   4469  CA  GLU A 276      -4.444  33.063 -61.830  1.00  0.00           C  
ATOM   4470  C   GLU A 276      -3.138  33.258 -61.043  1.00  0.00           C  
ATOM   4471  O   GLU A 276      -2.282  34.056 -61.428  1.00  0.00           O  
ATOM   4472  CB  GLU A 276      -5.423  34.196 -61.489  1.00  0.00           C  
ATOM   4473  CG  GLU A 276      -6.630  34.296 -62.437  1.00  0.00           C  
ATOM   4474  CD  GLU A 276      -7.583  35.435 -62.103  1.00  0.00           C  
ATOM   4475  OE1 GLU A 276      -7.404  36.065 -61.087  1.00  0.00           O  
ATOM   4476  OE2 GLU A 276      -8.482  35.675 -62.879  1.00  0.00           O  
ATOM   4477  H   GLU A 276      -5.963  31.720 -61.109  1.00  0.00           H  
ATOM   4478  HA  GLU A 276      -4.205  33.123 -62.891  1.00  0.00           H  
ATOM   4479 1HB  GLU A 276      -5.806  34.044 -60.477  1.00  0.00           H  
ATOM   4480 2HB  GLU A 276      -4.895  35.150 -61.496  1.00  0.00           H  
ATOM   4481 1HG  GLU A 276      -6.267  34.425 -63.456  1.00  0.00           H  
ATOM   4482 2HG  GLU A 276      -7.174  33.351 -62.394  1.00  0.00           H  
ATOM   4483  N   HIS A 277      -3.019  32.550 -59.921  1.00  0.00           N  
ATOM   4484  CA  HIS A 277      -1.897  32.639 -59.000  1.00  0.00           C  
ATOM   4485  C   HIS A 277      -1.222  31.286 -58.740  1.00  0.00           C  
ATOM   4486  O   HIS A 277      -0.366  31.205 -57.872  1.00  0.00           O  
ATOM   4487  CB  HIS A 277      -2.398  33.161 -57.654  1.00  0.00           C  
ATOM   4488  CG  HIS A 277      -3.032  34.496 -57.720  1.00  0.00           C  
ATOM   4489  ND1 HIS A 277      -2.322  35.656 -57.943  1.00  0.00           N  
ATOM   4490  CD2 HIS A 277      -4.328  34.860 -57.602  1.00  0.00           C  
ATOM   4491  CE1 HIS A 277      -3.158  36.680 -57.955  1.00  0.00           C  
ATOM   4492  NE2 HIS A 277      -4.381  36.222 -57.747  1.00  0.00           N  
ATOM   4493  H   HIS A 277      -3.739  31.880 -59.691  1.00  0.00           H  
ATOM   4494  HA  HIS A 277      -1.150  33.323 -59.394  1.00  0.00           H  
ATOM   4495 1HB  HIS A 277      -3.144  32.465 -57.268  1.00  0.00           H  
ATOM   4496 2HB  HIS A 277      -1.576  33.189 -56.939  1.00  0.00           H  
ATOM   4497  HD2 HIS A 277      -5.172  34.192 -57.424  1.00  0.00           H  
ATOM   4498  HE1 HIS A 277      -2.884  37.723 -58.109  1.00  0.00           H  
ATOM   4499  HE2 HIS A 277      -5.226  36.777 -57.705  1.00  0.00           H  
ATOM   4500  N   SER A 278      -1.546  30.260 -59.528  1.00  0.00           N  
ATOM   4501  CA  SER A 278      -1.065  28.877 -59.347  1.00  0.00           C  
ATOM   4502  C   SER A 278       0.406  28.577 -59.650  1.00  0.00           C  
ATOM   4503  O   SER A 278       0.875  27.464 -59.379  1.00  0.00           O  
ATOM   4504  CB  SER A 278      -1.870  27.916 -60.191  1.00  0.00           C  
ATOM   4505  OG  SER A 278      -1.639  28.123 -61.569  1.00  0.00           O  
ATOM   4506  H   SER A 278      -2.275  30.418 -60.220  1.00  0.00           H  
ATOM   4507  HA  SER A 278      -1.256  28.617 -58.305  1.00  0.00           H  
ATOM   4508 1HB  SER A 278      -1.599  26.898 -59.929  1.00  0.00           H  
ATOM   4509 2HB  SER A 278      -2.915  28.033 -59.965  1.00  0.00           H  
ATOM   4510  HG  SER A 278      -1.904  29.042 -61.757  1.00  0.00           H  
ATOM   4511  N   ASN A 279       1.157  29.519 -60.207  1.00  0.00           N  
ATOM   4512  CA  ASN A 279       2.526  29.189 -60.607  1.00  0.00           C  
ATOM   4513  C   ASN A 279       3.414  28.937 -59.391  1.00  0.00           C  
ATOM   4514  O   ASN A 279       4.031  29.847 -58.838  1.00  0.00           O  
ATOM   4515  CB  ASN A 279       3.111  30.302 -61.464  1.00  0.00           C  
ATOM   4516  CG  ASN A 279       4.474  29.965 -62.060  1.00  0.00           C  
ATOM   4517  OD1 ASN A 279       4.956  28.830 -61.976  1.00  0.00           O  
ATOM   4518  ND2 ASN A 279       5.093  30.947 -62.671  1.00  0.00           N  
ATOM   4519  H   ASN A 279       0.767  30.434 -60.378  1.00  0.00           H  
ATOM   4520  HA  ASN A 279       2.503  28.269 -61.194  1.00  0.00           H  
ATOM   4521 1HB  ASN A 279       2.422  30.537 -62.276  1.00  0.00           H  
ATOM   4522 2HB  ASN A 279       3.213  31.202 -60.855  1.00  0.00           H  
ATOM   4523 1HD2 ASN A 279       5.990  30.792 -63.087  1.00  0.00           H  
ATOM   4524 2HD2 ASN A 279       4.668  31.850 -62.722  1.00  0.00           H  
ATOM   4525  N   LYS A 280       3.489  27.644 -59.051  1.00  0.00           N  
ATOM   4526  CA  LYS A 280       4.151  27.040 -57.889  1.00  0.00           C  
ATOM   4527  C   LYS A 280       3.416  27.325 -56.579  1.00  0.00           C  
ATOM   4528  O   LYS A 280       4.025  27.377 -55.509  1.00  0.00           O  
ATOM   4529  CB  LYS A 280       5.612  27.496 -57.774  1.00  0.00           C  
ATOM   4530  CG  LYS A 280       6.476  27.206 -59.010  1.00  0.00           C  
ATOM   4531  CD  LYS A 280       7.934  27.573 -58.767  1.00  0.00           C  
ATOM   4532  CE  LYS A 280       8.781  27.338 -60.011  1.00  0.00           C  
ATOM   4533  NZ  LYS A 280      10.204  27.732 -59.799  1.00  0.00           N  
ATOM   4534  H   LYS A 280       2.909  27.041 -59.621  1.00  0.00           H  
ATOM   4535  HA  LYS A 280       4.152  25.959 -58.031  1.00  0.00           H  
ATOM   4536 1HB  LYS A 280       5.661  28.561 -57.559  1.00  0.00           H  
ATOM   4537 2HB  LYS A 280       6.074  26.983 -56.932  1.00  0.00           H  
ATOM   4538 1HG  LYS A 280       6.410  26.148 -59.262  1.00  0.00           H  
ATOM   4539 2HG  LYS A 280       6.110  27.785 -59.853  1.00  0.00           H  
ATOM   4540 1HD  LYS A 280       8.001  28.624 -58.486  1.00  0.00           H  
ATOM   4541 2HD  LYS A 280       8.330  26.970 -57.950  1.00  0.00           H  
ATOM   4542 1HE  LYS A 280       8.742  26.282 -60.274  1.00  0.00           H  
ATOM   4543 2HE  LYS A 280       8.370  27.922 -60.836  1.00  0.00           H  
ATOM   4544 1HZ  LYS A 280      10.730  27.562 -60.645  1.00  0.00           H  
ATOM   4545 2HZ  LYS A 280      10.252  28.714 -59.567  1.00  0.00           H  
ATOM   4546 3HZ  LYS A 280      10.598  27.189 -59.044  1.00  0.00           H  
ATOM   4547  N   TYR A 281       2.088  27.437 -56.671  1.00  0.00           N  
ATOM   4548  CA  TYR A 281       1.220  27.634 -55.506  1.00  0.00           C  
ATOM   4549  C   TYR A 281       0.174  26.534 -55.307  1.00  0.00           C  
ATOM   4550  O   TYR A 281      -0.760  26.682 -54.512  1.00  0.00           O  
ATOM   4551  CB  TYR A 281       0.578  29.015 -55.575  1.00  0.00           C  
ATOM   4552  CG  TYR A 281       1.595  30.103 -55.399  1.00  0.00           C  
ATOM   4553  CD1 TYR A 281       2.192  30.688 -56.485  1.00  0.00           C  
ATOM   4554  CD2 TYR A 281       1.932  30.510 -54.124  1.00  0.00           C  
ATOM   4555  CE1 TYR A 281       3.136  31.672 -56.315  1.00  0.00           C  
ATOM   4556  CE2 TYR A 281       2.876  31.496 -53.939  1.00  0.00           C  
ATOM   4557  CZ  TYR A 281       3.482  32.077 -55.035  1.00  0.00           C  
ATOM   4558  OH  TYR A 281       4.430  33.060 -54.861  1.00  0.00           O  
ATOM   4559  H   TYR A 281       1.671  27.400 -57.602  1.00  0.00           H  
ATOM   4560  HA  TYR A 281       1.853  27.625 -54.617  1.00  0.00           H  
ATOM   4561 1HB  TYR A 281       0.104  29.146 -56.532  1.00  0.00           H  
ATOM   4562 2HB  TYR A 281      -0.186  29.127 -54.812  1.00  0.00           H  
ATOM   4563  HD1 TYR A 281       1.920  30.366 -57.483  1.00  0.00           H  
ATOM   4564  HD2 TYR A 281       1.451  30.048 -53.267  1.00  0.00           H  
ATOM   4565  HE1 TYR A 281       3.609  32.124 -57.187  1.00  0.00           H  
ATOM   4566  HE2 TYR A 281       3.143  31.815 -52.932  1.00  0.00           H  
ATOM   4567  HH  TYR A 281       4.781  33.316 -55.719  1.00  0.00           H  
ATOM   4568  N   ARG A 282       0.352  25.399 -55.988  1.00  0.00           N  
ATOM   4569  CA  ARG A 282      -0.587  24.276 -55.871  1.00  0.00           C  
ATOM   4570  C   ARG A 282      -0.689  23.750 -54.441  1.00  0.00           C  
ATOM   4571  O   ARG A 282      -1.727  23.230 -54.032  1.00  0.00           O  
ATOM   4572  CB  ARG A 282      -0.140  23.127 -56.775  1.00  0.00           C  
ATOM   4573  CG  ARG A 282       1.208  22.483 -56.378  1.00  0.00           C  
ATOM   4574  CD  ARG A 282       1.696  21.475 -57.379  1.00  0.00           C  
ATOM   4575  NE  ARG A 282       0.899  20.252 -57.380  1.00  0.00           N  
ATOM   4576  CZ  ARG A 282       0.954  19.283 -58.301  1.00  0.00           C  
ATOM   4577  NH1 ARG A 282       1.749  19.369 -59.353  1.00  0.00           N  
ATOM   4578  NH2 ARG A 282       0.186  18.238 -58.113  1.00  0.00           N  
ATOM   4579  H   ARG A 282       1.142  25.322 -56.612  1.00  0.00           H  
ATOM   4580  HA  ARG A 282      -1.567  24.612 -56.193  1.00  0.00           H  
ATOM   4581 1HB  ARG A 282      -0.893  22.337 -56.756  1.00  0.00           H  
ATOM   4582 2HB  ARG A 282      -0.055  23.480 -57.801  1.00  0.00           H  
ATOM   4583 1HG  ARG A 282       1.966  23.256 -56.258  1.00  0.00           H  
ATOM   4584 2HG  ARG A 282       1.080  21.947 -55.433  1.00  0.00           H  
ATOM   4585 1HD  ARG A 282       1.656  21.906 -58.378  1.00  0.00           H  
ATOM   4586 2HD  ARG A 282       2.724  21.206 -57.141  1.00  0.00           H  
ATOM   4587  HE  ARG A 282       0.255  20.076 -56.594  1.00  0.00           H  
ATOM   4588 1HH1 ARG A 282       2.334  20.183 -59.478  1.00  0.00           H  
ATOM   4589 2HH1 ARG A 282       1.770  18.622 -60.031  1.00  0.00           H  
ATOM   4590 1HH2 ARG A 282      -0.400  18.231 -57.264  1.00  0.00           H  
ATOM   4591 2HH2 ARG A 282       0.181  17.473 -58.765  1.00  0.00           H  
ATOM   4592  N   ASN A 283       0.370  23.961 -53.671  1.00  0.00           N  
ATOM   4593  CA  ASN A 283       0.480  23.494 -52.305  1.00  0.00           C  
ATOM   4594  C   ASN A 283       0.203  24.582 -51.275  1.00  0.00           C  
ATOM   4595  O   ASN A 283       0.706  24.523 -50.152  1.00  0.00           O  
ATOM   4596  CB  ASN A 283       1.839  22.856 -52.105  1.00  0.00           C  
ATOM   4597  CG  ASN A 283       2.984  23.832 -52.268  1.00  0.00           C  
ATOM   4598  OD1 ASN A 283       2.830  24.906 -52.855  1.00  0.00           O  
ATOM   4599  ND2 ASN A 283       4.140  23.466 -51.770  1.00  0.00           N  
ATOM   4600  H   ASN A 283       1.161  24.441 -54.072  1.00  0.00           H  
ATOM   4601  HA  ASN A 283      -0.278  22.728 -52.152  1.00  0.00           H  
ATOM   4602 1HB  ASN A 283       1.884  22.423 -51.120  1.00  0.00           H  
ATOM   4603 2HB  ASN A 283       1.959  22.039 -52.819  1.00  0.00           H  
ATOM   4604 1HD2 ASN A 283       4.934  24.071 -51.855  1.00  0.00           H  
ATOM   4605 2HD2 ASN A 283       4.230  22.585 -51.306  1.00  0.00           H  
ATOM   4606  N   THR A 284      -0.560  25.599 -51.674  1.00  0.00           N  
ATOM   4607  CA  THR A 284      -0.927  26.664 -50.766  1.00  0.00           C  
ATOM   4608  C   THR A 284      -2.436  26.867 -50.787  1.00  0.00           C  
ATOM   4609  O   THR A 284      -2.917  27.981 -51.010  1.00  0.00           O  
ATOM   4610  CB  THR A 284      -0.253  27.988 -51.141  1.00  0.00           C  
ATOM   4611  OG1 THR A 284      -0.637  28.358 -52.458  1.00  0.00           O  
ATOM   4612  CG2 THR A 284       1.260  27.816 -51.126  1.00  0.00           C  
ATOM   4613  H   THR A 284      -0.888  25.638 -52.640  1.00  0.00           H  
ATOM   4614  HA  THR A 284      -0.636  26.387 -49.754  1.00  0.00           H  
ATOM   4615  HB  THR A 284      -0.548  28.768 -50.435  1.00  0.00           H  
ATOM   4616  HG1 THR A 284      -0.580  27.589 -53.059  1.00  0.00           H  
ATOM   4617 1HG2 THR A 284       1.739  28.751 -51.395  1.00  0.00           H  
ATOM   4618 2HG2 THR A 284       1.579  27.517 -50.130  1.00  0.00           H  
ATOM   4619 3HG2 THR A 284       1.548  27.049 -51.843  1.00  0.00           H  
ATOM   4620  N   ARG A 285      -3.211  25.807 -50.562  1.00  0.00           N  
ATOM   4621  CA  ARG A 285      -4.671  25.945 -50.677  1.00  0.00           C  
ATOM   4622  C   ARG A 285      -5.286  26.602 -49.439  1.00  0.00           C  
ATOM   4623  O   ARG A 285      -6.110  26.010 -48.746  1.00  0.00           O  
ATOM   4624  CB  ARG A 285      -5.312  24.585 -50.840  1.00  0.00           C  
ATOM   4625  CG  ARG A 285      -4.872  23.800 -52.061  1.00  0.00           C  
ATOM   4626  CD  ARG A 285      -5.551  22.497 -52.122  1.00  0.00           C  
ATOM   4627  NE  ARG A 285      -6.964  22.613 -52.424  1.00  0.00           N  
ATOM   4628  CZ  ARG A 285      -7.861  21.625 -52.235  1.00  0.00           C  
ATOM   4629  NH1 ARG A 285      -7.479  20.470 -51.724  1.00  0.00           N  
ATOM   4630  NH2 ARG A 285      -9.133  21.806 -52.561  1.00  0.00           N  
ATOM   4631  H   ARG A 285      -2.783  24.897 -50.370  1.00  0.00           H  
ATOM   4632  HA  ARG A 285      -4.894  26.555 -51.550  1.00  0.00           H  
ATOM   4633 1HB  ARG A 285      -5.108  23.981 -49.979  1.00  0.00           H  
ATOM   4634 2HB  ARG A 285      -6.394  24.704 -50.907  1.00  0.00           H  
ATOM   4635 1HG  ARG A 285      -5.084  24.330 -52.964  1.00  0.00           H  
ATOM   4636 2HG  ARG A 285      -3.795  23.623 -52.004  1.00  0.00           H  
ATOM   4637 1HD  ARG A 285      -5.086  21.869 -52.881  1.00  0.00           H  
ATOM   4638 2HD  ARG A 285      -5.457  22.020 -51.149  1.00  0.00           H  
ATOM   4639  HE  ARG A 285      -7.290  23.485 -52.818  1.00  0.00           H  
ATOM   4640 1HH1 ARG A 285      -6.492  20.304 -51.440  1.00  0.00           H  
ATOM   4641 2HH1 ARG A 285      -8.150  19.735 -51.582  1.00  0.00           H  
ATOM   4642 1HH2 ARG A 285      -9.442  22.684 -52.950  1.00  0.00           H  
ATOM   4643 2HH2 ARG A 285      -9.798  21.060 -52.414  1.00  0.00           H  
ATOM   4644  N   GLU A 286      -4.953  27.868 -49.237  1.00  0.00           N  
ATOM   4645  CA  GLU A 286      -5.353  28.631 -48.063  1.00  0.00           C  
ATOM   4646  C   GLU A 286      -6.841  29.014 -48.110  1.00  0.00           C  
ATOM   4647  O   GLU A 286      -7.302  29.633 -49.070  1.00  0.00           O  
ATOM   4648  CB  GLU A 286      -4.451  29.879 -47.978  1.00  0.00           C  
ATOM   4649  CG  GLU A 286      -2.937  29.538 -47.769  1.00  0.00           C  
ATOM   4650  CD  GLU A 286      -1.940  30.765 -47.627  1.00  0.00           C  
ATOM   4651  OE1 GLU A 286      -2.376  31.903 -47.562  1.00  0.00           O  
ATOM   4652  OE2 GLU A 286      -0.728  30.527 -47.585  1.00  0.00           O  
ATOM   4653  H   GLU A 286      -4.312  28.274 -49.909  1.00  0.00           H  
ATOM   4654  HA  GLU A 286      -5.184  28.014 -47.179  1.00  0.00           H  
ATOM   4655 1HB  GLU A 286      -4.543  30.463 -48.896  1.00  0.00           H  
ATOM   4656 2HB  GLU A 286      -4.781  30.506 -47.147  1.00  0.00           H  
ATOM   4657 1HG  GLU A 286      -2.883  28.939 -46.878  1.00  0.00           H  
ATOM   4658 2HG  GLU A 286      -2.609  28.915 -48.595  1.00  0.00           H  
ATOM   4659  N   ILE A 287      -7.571  28.680 -47.046  1.00  0.00           N  
ATOM   4660  CA  ILE A 287      -9.019  28.929 -46.955  1.00  0.00           C  
ATOM   4661  C   ILE A 287      -9.264  30.205 -46.171  1.00  0.00           C  
ATOM   4662  O   ILE A 287      -8.875  30.274 -45.014  1.00  0.00           O  
ATOM   4663  CB  ILE A 287      -9.682  27.784 -46.203  1.00  0.00           C  
ATOM   4664  CG1 ILE A 287      -9.422  26.478 -46.914  1.00  0.00           C  
ATOM   4665  CG2 ILE A 287     -11.108  28.034 -46.085  1.00  0.00           C  
ATOM   4666  CD1 ILE A 287      -9.774  25.267 -46.114  1.00  0.00           C  
ATOM   4667  H   ILE A 287      -7.091  28.188 -46.288  1.00  0.00           H  
ATOM   4668  HA  ILE A 287      -9.437  29.027 -47.956  1.00  0.00           H  
ATOM   4669  HB  ILE A 287      -9.289  27.728 -45.253  1.00  0.00           H  
ATOM   4670 1HG1 ILE A 287     -10.008  26.468 -47.816  1.00  0.00           H  
ATOM   4671 2HG1 ILE A 287      -8.362  26.419 -47.178  1.00  0.00           H  
ATOM   4672 1HG2 ILE A 287     -11.594  27.225 -45.541  1.00  0.00           H  
ATOM   4673 2HG2 ILE A 287     -11.277  28.974 -45.560  1.00  0.00           H  
ATOM   4674 3HG2 ILE A 287     -11.493  28.094 -47.076  1.00  0.00           H  
ATOM   4675 1HD1 ILE A 287      -9.561  24.373 -46.700  1.00  0.00           H  
ATOM   4676 2HD1 ILE A 287      -9.177  25.248 -45.204  1.00  0.00           H  
ATOM   4677 3HD1 ILE A 287     -10.828  25.301 -45.865  1.00  0.00           H  
ATOM   4678  N   LYS A 288      -9.883  31.224 -46.777  1.00  0.00           N  
ATOM   4679  CA  LYS A 288      -9.942  32.536 -46.104  1.00  0.00           C  
ATOM   4680  C   LYS A 288     -11.302  33.182 -45.744  1.00  0.00           C  
ATOM   4681  O   LYS A 288     -11.370  34.407 -45.641  1.00  0.00           O  
ATOM   4682  CB  LYS A 288      -9.136  33.531 -46.940  1.00  0.00           C  
ATOM   4683  CG  LYS A 288      -7.632  33.157 -47.050  1.00  0.00           C  
ATOM   4684  CD  LYS A 288      -6.803  34.233 -47.732  1.00  0.00           C  
ATOM   4685  CE  LYS A 288      -5.342  33.767 -47.974  1.00  0.00           C  
ATOM   4686  NZ  LYS A 288      -4.588  33.386 -46.696  1.00  0.00           N  
ATOM   4687  H   LYS A 288     -10.233  31.113 -47.717  1.00  0.00           H  
ATOM   4688  HA  LYS A 288      -9.416  32.428 -45.158  1.00  0.00           H  
ATOM   4689 1HB  LYS A 288      -9.554  33.585 -47.951  1.00  0.00           H  
ATOM   4690 2HB  LYS A 288      -9.213  34.523 -46.495  1.00  0.00           H  
ATOM   4691 1HG  LYS A 288      -7.236  32.989 -46.053  1.00  0.00           H  
ATOM   4692 2HG  LYS A 288      -7.523  32.233 -47.619  1.00  0.00           H  
ATOM   4693 1HD  LYS A 288      -7.261  34.482 -48.695  1.00  0.00           H  
ATOM   4694 2HD  LYS A 288      -6.785  35.125 -47.108  1.00  0.00           H  
ATOM   4695 1HE  LYS A 288      -5.362  32.902 -48.636  1.00  0.00           H  
ATOM   4696 2HE  LYS A 288      -4.800  34.571 -48.469  1.00  0.00           H  
ATOM   4697 1HZ  LYS A 288      -3.654  33.072 -46.959  1.00  0.00           H  
ATOM   4698 2HZ  LYS A 288      -4.509  34.130 -45.998  1.00  0.00           H  
ATOM   4699 3HZ  LYS A 288      -5.037  32.626 -46.194  1.00  0.00           H  
ATOM   4700  N   GLY A 289     -12.383  32.419 -45.589  1.00  0.00           N  
ATOM   4701  CA  GLY A 289     -13.678  33.050 -45.256  1.00  0.00           C  
ATOM   4702  C   GLY A 289     -14.111  32.928 -43.780  1.00  0.00           C  
ATOM   4703  O   GLY A 289     -13.321  32.568 -42.907  1.00  0.00           O  
ATOM   4704  H   GLY A 289     -12.315  31.416 -45.683  1.00  0.00           H  
ATOM   4705 1HA  GLY A 289     -13.632  34.105 -45.516  1.00  0.00           H  
ATOM   4706 2HA  GLY A 289     -14.456  32.620 -45.889  1.00  0.00           H  
ATOM   4707  N   LEU A 290     -15.389  33.225 -43.525  1.00  0.00           N  
ATOM   4708  CA  LEU A 290     -15.986  33.121 -42.191  1.00  0.00           C  
ATOM   4709  C   LEU A 290     -16.472  31.693 -41.956  1.00  0.00           C  
ATOM   4710  O   LEU A 290     -16.912  31.014 -42.894  1.00  0.00           O  
ATOM   4711  CB  LEU A 290     -17.225  34.028 -42.028  1.00  0.00           C  
ATOM   4712  CG  LEU A 290     -17.070  35.532 -42.185  1.00  0.00           C  
ATOM   4713  CD1 LEU A 290     -18.469  36.161 -42.089  1.00  0.00           C  
ATOM   4714  CD2 LEU A 290     -16.153  36.066 -41.094  1.00  0.00           C  
ATOM   4715  H   LEU A 290     -15.966  33.550 -44.291  1.00  0.00           H  
ATOM   4716  HA  LEU A 290     -15.236  33.373 -41.446  1.00  0.00           H  
ATOM   4717 1HB  LEU A 290     -17.983  33.707 -42.733  1.00  0.00           H  
ATOM   4718 2HB  LEU A 290     -17.620  33.867 -41.022  1.00  0.00           H  
ATOM   4719  HG  LEU A 290     -16.652  35.767 -43.168  1.00  0.00           H  
ATOM   4720 1HD1 LEU A 290     -18.396  37.241 -42.202  1.00  0.00           H  
ATOM   4721 2HD1 LEU A 290     -19.101  35.758 -42.881  1.00  0.00           H  
ATOM   4722 3HD1 LEU A 290     -18.909  35.923 -41.120  1.00  0.00           H  
ATOM   4723 1HD2 LEU A 290     -16.047  37.147 -41.193  1.00  0.00           H  
ATOM   4724 2HD2 LEU A 290     -16.568  35.831 -40.118  1.00  0.00           H  
ATOM   4725 3HD2 LEU A 290     -15.190  35.598 -41.199  1.00  0.00           H  
ATOM   4726  N   LEU A 291     -16.505  31.261 -40.697  1.00  0.00           N  
ATOM   4727  CA  LEU A 291     -17.057  29.927 -40.429  1.00  0.00           C  
ATOM   4728  C   LEU A 291     -18.579  29.858 -40.657  1.00  0.00           C  
ATOM   4729  O   LEU A 291     -19.136  28.775 -40.776  1.00  0.00           O  
ATOM   4730  CB  LEU A 291     -16.775  29.405 -39.007  1.00  0.00           C  
ATOM   4731  CG  LEU A 291     -15.305  29.112 -38.632  1.00  0.00           C  
ATOM   4732  CD1 LEU A 291     -15.214  28.605 -37.155  1.00  0.00           C  
ATOM   4733  CD2 LEU A 291     -14.697  28.075 -39.590  1.00  0.00           C  
ATOM   4734  H   LEU A 291     -16.114  31.848 -39.956  1.00  0.00           H  
ATOM   4735  HA  LEU A 291     -16.572  29.244 -41.118  1.00  0.00           H  
ATOM   4736 1HB  LEU A 291     -17.163  30.133 -38.295  1.00  0.00           H  
ATOM   4737 2HB  LEU A 291     -17.328  28.478 -38.878  1.00  0.00           H  
ATOM   4738  HG  LEU A 291     -14.764  30.035 -38.701  1.00  0.00           H  
ATOM   4739 1HD1 LEU A 291     -14.170  28.435 -36.892  1.00  0.00           H  
ATOM   4740 2HD1 LEU A 291     -15.631  29.315 -36.483  1.00  0.00           H  
ATOM   4741 3HD1 LEU A 291     -15.770  27.670 -37.056  1.00  0.00           H  
ATOM   4742 1HD2 LEU A 291     -13.657  27.895 -39.326  1.00  0.00           H  
ATOM   4743 2HD2 LEU A 291     -15.245  27.138 -39.511  1.00  0.00           H  
ATOM   4744 3HD2 LEU A 291     -14.752  28.448 -40.616  1.00  0.00           H  
ATOM   4745  N   ASN A 292     -19.257  31.006 -40.650  1.00  0.00           N  
ATOM   4746  CA  ASN A 292     -20.704  31.033 -40.824  1.00  0.00           C  
ATOM   4747  C   ASN A 292     -21.218  32.414 -41.248  1.00  0.00           C  
ATOM   4748  O   ASN A 292     -21.185  33.373 -40.468  1.00  0.00           O  
ATOM   4749  CB  ASN A 292     -21.383  30.541 -39.570  1.00  0.00           C  
ATOM   4750  CG  ASN A 292     -22.874  30.396 -39.682  1.00  0.00           C  
ATOM   4751  OD1 ASN A 292     -23.579  31.127 -40.399  1.00  0.00           O  
ATOM   4752  ND2 ASN A 292     -23.380  29.419 -38.982  1.00  0.00           N  
ATOM   4753  H   ASN A 292     -18.750  31.870 -40.552  1.00  0.00           H  
ATOM   4754  HA  ASN A 292     -20.955  30.343 -41.623  1.00  0.00           H  
ATOM   4755 1HB  ASN A 292     -20.980  29.569 -39.303  1.00  0.00           H  
ATOM   4756 2HB  ASN A 292     -21.148  31.200 -38.780  1.00  0.00           H  
ATOM   4757 1HD2 ASN A 292     -24.365  29.202 -39.038  1.00  0.00           H  
ATOM   4758 2HD2 ASN A 292     -22.794  28.836 -38.435  1.00  0.00           H  
ATOM   4759  N   LYS A 293     -21.709  32.522 -42.489  1.00  0.00           N  
ATOM   4760  CA  LYS A 293     -22.164  33.816 -43.025  1.00  0.00           C  
ATOM   4761  C   LYS A 293     -23.313  34.463 -42.262  1.00  0.00           C  
ATOM   4762  O   LYS A 293     -23.468  35.690 -42.267  1.00  0.00           O  
ATOM   4763  CB  LYS A 293     -22.684  33.734 -44.463  1.00  0.00           C  
ATOM   4764  CG  LYS A 293     -21.708  33.540 -45.587  1.00  0.00           C  
ATOM   4765  CD  LYS A 293     -22.508  33.602 -46.907  1.00  0.00           C  
ATOM   4766  CE  LYS A 293     -21.642  33.624 -48.154  1.00  0.00           C  
ATOM   4767  NZ  LYS A 293     -22.478  33.725 -49.383  1.00  0.00           N  
ATOM   4768  H   LYS A 293     -21.736  31.675 -43.067  1.00  0.00           H  
ATOM   4769  HA  LYS A 293     -21.321  34.507 -42.994  1.00  0.00           H  
ATOM   4770 1HB  LYS A 293     -23.394  32.905 -44.523  1.00  0.00           H  
ATOM   4771 2HB  LYS A 293     -23.247  34.640 -44.685  1.00  0.00           H  
ATOM   4772 1HG  LYS A 293     -20.945  34.319 -45.575  1.00  0.00           H  
ATOM   4773 2HG  LYS A 293     -21.228  32.565 -45.492  1.00  0.00           H  
ATOM   4774 1HD  LYS A 293     -23.155  32.727 -46.960  1.00  0.00           H  
ATOM   4775 2HD  LYS A 293     -23.136  34.492 -46.905  1.00  0.00           H  
ATOM   4776 1HE  LYS A 293     -20.981  34.485 -48.114  1.00  0.00           H  
ATOM   4777 2HE  LYS A 293     -21.044  32.718 -48.210  1.00  0.00           H  
ATOM   4778 1HZ  LYS A 293     -21.878  33.750 -50.211  1.00  0.00           H  
ATOM   4779 2HZ  LYS A 293     -23.088  32.934 -49.451  1.00  0.00           H  
ATOM   4780 3HZ  LYS A 293     -23.021  34.565 -49.353  1.00  0.00           H  
ATOM   4781  N   ASN A 294     -24.118  33.656 -41.590  1.00  0.00           N  
ATOM   4782  CA  ASN A 294     -25.319  34.176 -40.967  1.00  0.00           C  
ATOM   4783  C   ASN A 294     -25.038  34.757 -39.599  1.00  0.00           C  
ATOM   4784  O   ASN A 294     -25.937  35.236 -38.914  1.00  0.00           O  
ATOM   4785  CB  ASN A 294     -26.383  33.095 -40.939  1.00  0.00           C  
ATOM   4786  CG  ASN A 294     -26.928  32.836 -42.342  1.00  0.00           C  
ATOM   4787  OD1 ASN A 294     -27.026  33.777 -43.142  1.00  0.00           O  
ATOM   4788  ND2 ASN A 294     -27.270  31.609 -42.660  1.00  0.00           N  
ATOM   4789  H   ASN A 294     -23.904  32.664 -41.503  1.00  0.00           H  
ATOM   4790  HA  ASN A 294     -25.697  34.990 -41.585  1.00  0.00           H  
ATOM   4791 1HB  ASN A 294     -25.965  32.166 -40.540  1.00  0.00           H  
ATOM   4792 2HB  ASN A 294     -27.199  33.398 -40.286  1.00  0.00           H  
ATOM   4793 1HD2 ASN A 294     -27.627  31.413 -43.571  1.00  0.00           H  
ATOM   4794 2HD2 ASN A 294     -27.170  30.842 -41.996  1.00  0.00           H  
ATOM   4795  N   LEU A 295     -23.761  34.761 -39.223  1.00  0.00           N  
ATOM   4796  CA  LEU A 295     -23.367  35.340 -37.968  1.00  0.00           C  
ATOM   4797  C   LEU A 295     -22.762  36.717 -38.189  1.00  0.00           C  
ATOM   4798  O   LEU A 295     -22.209  37.317 -37.265  1.00  0.00           O  
ATOM   4799  CB  LEU A 295     -22.376  34.446 -37.297  1.00  0.00           C  
ATOM   4800  CG  LEU A 295     -22.885  33.083 -37.057  1.00  0.00           C  
ATOM   4801  CD1 LEU A 295     -21.861  32.377 -36.382  1.00  0.00           C  
ATOM   4802  CD2 LEU A 295     -24.186  33.078 -36.286  1.00  0.00           C  
ATOM   4803  H   LEU A 295     -23.041  34.339 -39.808  1.00  0.00           H  
ATOM   4804  HA  LEU A 295     -24.237  35.441 -37.331  1.00  0.00           H  
ATOM   4805 1HB  LEU A 295     -21.495  34.360 -37.936  1.00  0.00           H  
ATOM   4806 2HB  LEU A 295     -22.080  34.878 -36.361  1.00  0.00           H  
ATOM   4807  HG  LEU A 295     -23.055  32.607 -38.006  1.00  0.00           H  
ATOM   4808 1HD1 LEU A 295     -22.192  31.368 -36.221  1.00  0.00           H  
ATOM   4809 2HD1 LEU A 295     -20.947  32.387 -36.956  1.00  0.00           H  
ATOM   4810 3HD1 LEU A 295     -21.681  32.869 -35.434  1.00  0.00           H  
ATOM   4811 1HD2 LEU A 295     -24.509  32.045 -36.147  1.00  0.00           H  
ATOM   4812 2HD2 LEU A 295     -24.057  33.536 -35.330  1.00  0.00           H  
ATOM   4813 3HD2 LEU A 295     -24.948  33.624 -36.844  1.00  0.00           H  
ATOM   4814  N   SER A 296     -22.916  37.253 -39.411  1.00  0.00           N  
ATOM   4815  CA  SER A 296     -22.374  38.567 -39.758  1.00  0.00           C  
ATOM   4816  C   SER A 296     -22.845  39.684 -38.828  1.00  0.00           C  
ATOM   4817  O   SER A 296     -22.167  40.702 -38.693  1.00  0.00           O  
ATOM   4818  CB  SER A 296     -22.764  38.935 -41.175  1.00  0.00           C  
ATOM   4819  OG  SER A 296     -22.159  38.091 -42.122  1.00  0.00           O  
ATOM   4820  H   SER A 296     -23.369  36.717 -40.152  1.00  0.00           H  
ATOM   4821  HA  SER A 296     -21.290  38.506 -39.704  1.00  0.00           H  
ATOM   4822 1HB  SER A 296     -23.849  38.881 -41.279  1.00  0.00           H  
ATOM   4823 2HB  SER A 296     -22.470  39.968 -41.368  1.00  0.00           H  
ATOM   4824  HG  SER A 296     -22.666  37.248 -42.100  1.00  0.00           H  
ATOM   4825  N   ASN A 297     -23.996  39.483 -38.186  1.00  0.00           N  
ATOM   4826  CA  ASN A 297     -24.579  40.468 -37.296  1.00  0.00           C  
ATOM   4827  C   ASN A 297     -24.253  40.256 -35.805  1.00  0.00           C  
ATOM   4828  O   ASN A 297     -24.816  40.949 -34.953  1.00  0.00           O  
ATOM   4829  CB  ASN A 297     -26.084  40.480 -37.486  1.00  0.00           C  
ATOM   4830  CG  ASN A 297     -26.488  40.996 -38.842  1.00  0.00           C  
ATOM   4831  OD1 ASN A 297     -25.896  41.944 -39.368  1.00  0.00           O  
ATOM   4832  ND2 ASN A 297     -27.493  40.382 -39.420  1.00  0.00           N  
ATOM   4833  H   ASN A 297     -24.484  38.614 -38.341  1.00  0.00           H  
ATOM   4834  HA  ASN A 297     -24.186  41.448 -37.569  1.00  0.00           H  
ATOM   4835 1HB  ASN A 297     -26.468  39.467 -37.364  1.00  0.00           H  
ATOM   4836 2HB  ASN A 297     -26.541  41.102 -36.718  1.00  0.00           H  
ATOM   4837 1HD2 ASN A 297     -27.810  40.677 -40.323  1.00  0.00           H  
ATOM   4838 2HD2 ASN A 297     -27.943  39.614 -38.960  1.00  0.00           H  
ATOM   4839  N   LEU A 298     -23.358  39.324 -35.460  1.00  0.00           N  
ATOM   4840  CA  LEU A 298     -23.042  39.167 -34.040  1.00  0.00           C  
ATOM   4841  C   LEU A 298     -22.076  40.244 -33.569  1.00  0.00           C  
ATOM   4842  O   LEU A 298     -21.145  40.622 -34.278  1.00  0.00           O  
ATOM   4843  CB  LEU A 298     -22.424  37.805 -33.710  1.00  0.00           C  
ATOM   4844  CG  LEU A 298     -23.279  36.560 -33.932  1.00  0.00           C  
ATOM   4845  CD1 LEU A 298     -22.442  35.383 -33.571  1.00  0.00           C  
ATOM   4846  CD2 LEU A 298     -24.518  36.617 -33.080  1.00  0.00           C  
ATOM   4847  H   LEU A 298     -22.905  38.737 -36.162  1.00  0.00           H  
ATOM   4848  HA  LEU A 298     -23.965  39.265 -33.471  1.00  0.00           H  
ATOM   4849 1HB  LEU A 298     -21.525  37.686 -34.320  1.00  0.00           H  
ATOM   4850 2HB  LEU A 298     -22.120  37.807 -32.665  1.00  0.00           H  
ATOM   4851  HG  LEU A 298     -23.565  36.480 -34.981  1.00  0.00           H  
ATOM   4852 1HD1 LEU A 298     -22.983  34.458 -33.691  1.00  0.00           H  
ATOM   4853 2HD1 LEU A 298     -21.566  35.373 -34.196  1.00  0.00           H  
ATOM   4854 3HD1 LEU A 298     -22.152  35.488 -32.536  1.00  0.00           H  
ATOM   4855 1HD2 LEU A 298     -25.106  35.709 -33.240  1.00  0.00           H  
ATOM   4856 2HD2 LEU A 298     -24.236  36.685 -32.028  1.00  0.00           H  
ATOM   4857 3HD2 LEU A 298     -25.108  37.489 -33.359  1.00  0.00           H  
ATOM   4858  N   GLU A 299     -22.281  40.713 -32.340  1.00  0.00           N  
ATOM   4859  CA  GLU A 299     -21.414  41.718 -31.722  1.00  0.00           C  
ATOM   4860  C   GLU A 299     -19.987  41.226 -31.397  1.00  0.00           C  
ATOM   4861  O   GLU A 299     -19.083  42.041 -31.207  1.00  0.00           O  
ATOM   4862  CB  GLU A 299     -22.058  42.234 -30.429  1.00  0.00           C  
ATOM   4863  CG  GLU A 299     -22.017  41.241 -29.295  1.00  0.00           C  
ATOM   4864  CD  GLU A 299     -22.754  41.636 -28.053  1.00  0.00           C  
ATOM   4865  OE1 GLU A 299     -23.334  42.694 -28.026  1.00  0.00           O  
ATOM   4866  OE2 GLU A 299     -22.701  40.873 -27.092  1.00  0.00           O  
ATOM   4867  H   GLU A 299     -23.076  40.372 -31.820  1.00  0.00           H  
ATOM   4868  HA  GLU A 299     -21.325  42.551 -32.419  1.00  0.00           H  
ATOM   4869 1HB  GLU A 299     -21.545  43.137 -30.102  1.00  0.00           H  
ATOM   4870 2HB  GLU A 299     -23.099  42.493 -30.615  1.00  0.00           H  
ATOM   4871 1HG  GLU A 299     -22.362  40.269 -29.638  1.00  0.00           H  
ATOM   4872 2HG  GLU A 299     -20.981  41.165 -29.032  1.00  0.00           H  
ATOM   4873  N   LYS A 300     -19.789  39.903 -31.287  1.00  0.00           N  
ATOM   4874  CA  LYS A 300     -18.477  39.377 -30.903  1.00  0.00           C  
ATOM   4875  C   LYS A 300     -17.774  38.700 -32.082  1.00  0.00           C  
ATOM   4876  O   LYS A 300     -18.394  37.906 -32.799  1.00  0.00           O  
ATOM   4877  CB  LYS A 300     -18.619  38.378 -29.736  1.00  0.00           C  
ATOM   4878  CG  LYS A 300     -19.209  38.964 -28.432  1.00  0.00           C  
ATOM   4879  CD  LYS A 300     -19.184  37.975 -27.266  1.00  0.00           C  
ATOM   4880  CE  LYS A 300     -19.635  38.637 -25.930  1.00  0.00           C  
ATOM   4881  NZ  LYS A 300     -21.141  38.798 -25.785  1.00  0.00           N  
ATOM   4882  H   LYS A 300     -20.557  39.276 -31.467  1.00  0.00           H  
ATOM   4883  HA  LYS A 300     -17.850  40.205 -30.572  1.00  0.00           H  
ATOM   4884 1HB  LYS A 300     -19.226  37.525 -30.045  1.00  0.00           H  
ATOM   4885 2HB  LYS A 300     -17.642  38.014 -29.477  1.00  0.00           H  
ATOM   4886 1HG  LYS A 300     -18.703  39.889 -28.157  1.00  0.00           H  
ATOM   4887 2HG  LYS A 300     -20.247  39.168 -28.603  1.00  0.00           H  
ATOM   4888 1HD  LYS A 300     -19.863  37.148 -27.485  1.00  0.00           H  
ATOM   4889 2HD  LYS A 300     -18.186  37.570 -27.139  1.00  0.00           H  
ATOM   4890 1HE  LYS A 300     -19.272  38.034 -25.103  1.00  0.00           H  
ATOM   4891 2HE  LYS A 300     -19.179  39.623 -25.871  1.00  0.00           H  
ATOM   4892 1HZ  LYS A 300     -21.333  39.224 -24.897  1.00  0.00           H  
ATOM   4893 2HZ  LYS A 300     -21.575  39.395 -26.516  1.00  0.00           H  
ATOM   4894 3HZ  LYS A 300     -21.581  37.865 -25.786  1.00  0.00           H  
ATOM   4895  N   GLU A 301     -16.470  38.973 -32.234  1.00  0.00           N  
ATOM   4896  CA  GLU A 301     -15.666  38.414 -33.324  1.00  0.00           C  
ATOM   4897  C   GLU A 301     -14.264  38.001 -32.882  1.00  0.00           C  
ATOM   4898  O   GLU A 301     -13.583  38.720 -32.145  1.00  0.00           O  
ATOM   4899  CB  GLU A 301     -15.564  39.416 -34.482  1.00  0.00           C  
ATOM   4900  CG  GLU A 301     -14.754  38.920 -35.692  1.00  0.00           C  
ATOM   4901  CD  GLU A 301     -14.778  39.870 -36.872  1.00  0.00           C  
ATOM   4902  OE1 GLU A 301     -15.487  40.852 -36.821  1.00  0.00           O  
ATOM   4903  OE2 GLU A 301     -14.092  39.606 -37.830  1.00  0.00           O  
ATOM   4904  H   GLU A 301     -16.030  39.614 -31.588  1.00  0.00           H  
ATOM   4905  HA  GLU A 301     -16.172  37.527 -33.691  1.00  0.00           H  
ATOM   4906 1HB  GLU A 301     -16.568  39.666 -34.826  1.00  0.00           H  
ATOM   4907 2HB  GLU A 301     -15.102  40.334 -34.124  1.00  0.00           H  
ATOM   4908 1HG  GLU A 301     -13.718  38.771 -35.388  1.00  0.00           H  
ATOM   4909 2HG  GLU A 301     -15.151  37.950 -36.003  1.00  0.00           H  
ATOM   4910  N   TYR A 302     -13.867  36.810 -33.333  1.00  0.00           N  
ATOM   4911  CA  TYR A 302     -12.586  36.180 -33.010  1.00  0.00           C  
ATOM   4912  C   TYR A 302     -11.857  35.778 -34.293  1.00  0.00           C  
ATOM   4913  O   TYR A 302     -12.509  35.500 -35.312  1.00  0.00           O  
ATOM   4914  CB  TYR A 302     -12.885  34.967 -32.135  1.00  0.00           C  
ATOM   4915  CG  TYR A 302     -13.656  35.385 -30.916  1.00  0.00           C  
ATOM   4916  CD1 TYR A 302     -14.996  35.529 -31.044  1.00  0.00           C  
ATOM   4917  CD2 TYR A 302     -13.063  35.660 -29.716  1.00  0.00           C  
ATOM   4918  CE1 TYR A 302     -15.731  35.971 -30.001  1.00  0.00           C  
ATOM   4919  CE2 TYR A 302     -13.805  36.104 -28.658  1.00  0.00           C  
ATOM   4920  CZ  TYR A 302     -15.138  36.263 -28.796  1.00  0.00           C  
ATOM   4921  OH  TYR A 302     -15.887  36.720 -27.745  1.00  0.00           O  
ATOM   4922  H   TYR A 302     -14.525  36.307 -33.933  1.00  0.00           H  
ATOM   4923  HA  TYR A 302     -11.958  36.890 -32.468  1.00  0.00           H  
ATOM   4924 1HB  TYR A 302     -13.484  34.291 -32.693  1.00  0.00           H  
ATOM   4925 2HB  TYR A 302     -11.970  34.464 -31.833  1.00  0.00           H  
ATOM   4926  HD1 TYR A 302     -15.475  35.313 -32.009  1.00  0.00           H  
ATOM   4927  HD2 TYR A 302     -12.036  35.534 -29.603  1.00  0.00           H  
ATOM   4928  HE1 TYR A 302     -16.778  36.102 -30.141  1.00  0.00           H  
ATOM   4929  HE2 TYR A 302     -13.324  36.332 -27.712  1.00  0.00           H
[truncated: 57,182 more chars]
