# Supplementary material for: The transformative power of transformers in protein structure prediction
Source: Proc Natl Acad Sci U S A. 2023 Jul 31;120(32):e2303499120. doi: 10.1073/pnas.2303499120 (PMC10410766; doi:10.1073/pnas.2303499120)
Supplement: Supplementary file 2 — Dataset S01 (GZ) [file pnas.2303499120.sd01.gz › SI_Data/predicted_structures/RoseTTAFold/T1161.pdb]

HEADER                                            27-DEC-22   XXXX              
EXPDTA    THEORETICAL MODEL                                                     
REMARK 220                                                                      
REMARK 220 EXPERIMENTAL DETAILS                                                 
REMARK 220  EXPERIMENT TYPE                : THEORETICAL MODELLING              
REMARK 220  DATE OF DATA COLLECTION        : 27-DEC-22                          
REMARK 220                                                                      
REMARK 220 REMARK: MODEL GENERATED BY ROSETTA                                   
REMARK 220  VERSION 2022.39+release.d8d9982                                     
ATOM      1  N   GLY A   1       0.171   0.021   0.363  1.00  0.00           N  
ATOM      2  CA  GLY A   1       1.172   0.710  -0.446  1.00  0.00           C  
ATOM      3  C   GLY A   1       1.700   1.970   0.248  1.00  0.00           C  
ATOM      4  O   GLY A   1       1.166   3.058   0.032  1.00  0.00           O  
ATOM      5  H   GLY A   1      -0.795   0.040   0.069  1.00  0.00           H  
ATOM      6 1HA  GLY A   1       1.987   0.031  -0.691  1.00  0.00           H  
ATOM      7 2HA  GLY A   1       0.720   0.994  -1.396  1.00  0.00           H  
ATOM      8  N   PRO A   2       2.718   1.848   1.117  1.00  0.00           N  
ATOM      9  CA  PRO A   2       3.366   2.937   1.831  1.00  0.00           C  
ATOM     10  C   PRO A   2       3.936   3.957   0.859  1.00  0.00           C  
ATOM     11  O   PRO A   2       4.409   3.597  -0.217  1.00  0.00           O  
ATOM     12  CB  PRO A   2       4.486   2.220   2.595  1.00  0.00           C  
ATOM     13  CG  PRO A   2       3.998   0.793   2.742  1.00  0.00           C  
ATOM     14  CD  PRO A   2       3.246   0.511   1.456  1.00  0.00           C  
ATOM     15  HA  PRO A   2       2.647   3.406   2.518  1.00  0.00           H  
ATOM     16 1HB  PRO A   2       5.427   2.301   2.033  1.00  0.00           H  
ATOM     17 2HB  PRO A   2       4.652   2.716   3.564  1.00  0.00           H  
ATOM     18 1HG  PRO A   2       4.852   0.115   2.896  1.00  0.00           H  
ATOM     19 2HG  PRO A   2       3.357   0.701   3.632  1.00  0.00           H  
ATOM     20 1HD  PRO A   2       3.934   0.155   0.675  1.00  0.00           H  
ATOM     21 2HD  PRO A   2       2.444  -0.204   1.668  1.00  0.00           H  
ATOM     22  N   MET A   3       3.913   5.226   1.253  1.00  0.00           N  
ATOM     23  CA  MET A   3       4.456   6.292   0.420  1.00  0.00           C  
ATOM     24  C   MET A   3       5.988   6.161   0.324  1.00  0.00           C  
ATOM     25  O   MET A   3       6.651   6.142   1.361  1.00  0.00           O  
ATOM     26  CB  MET A   3       4.074   7.643   1.024  1.00  0.00           C  
ATOM     27  CG  MET A   3       4.488   8.856   0.221  1.00  0.00           C  
ATOM     28  SD  MET A   3       4.012  10.396   1.022  1.00  0.00           S  
ATOM     29  CE  MET A   3       5.161  10.451   2.395  1.00  0.00           C  
ATOM     30  H   MET A   3       3.500   5.457   2.145  1.00  0.00           H  
ATOM     31  HA  MET A   3       3.985   6.225  -0.550  1.00  0.00           H  
ATOM     32 1HB  MET A   3       2.992   7.686   1.148  1.00  0.00           H  
ATOM     33 2HB  MET A   3       4.519   7.738   2.016  1.00  0.00           H  
ATOM     34 1HG  MET A   3       5.551   8.860   0.101  1.00  0.00           H  
ATOM     35 2HG  MET A   3       4.029   8.820  -0.767  1.00  0.00           H  
ATOM     36 1HE  MET A   3       4.978  11.348   2.987  1.00  0.00           H  
ATOM     37 2HE  MET A   3       5.027   9.567   3.020  1.00  0.00           H  
ATOM     38 3HE  MET A   3       6.168  10.479   2.014  1.00  0.00           H  
ATOM     39  N   PRO A   4       6.593   6.096  -0.884  1.00  0.00           N  
ATOM     40  CA  PRO A   4       8.035   5.993  -1.118  1.00  0.00           C  
ATOM     41  C   PRO A   4       8.849   7.123  -0.487  1.00  0.00           C  
ATOM     42  O   PRO A   4      10.039   6.967  -0.219  1.00  0.00           O  
ATOM     43  CB  PRO A   4       8.129   6.081  -2.648  1.00  0.00           C  
ATOM     44  CG  PRO A   4       6.803   5.570  -3.148  1.00  0.00           C  
ATOM     45  CD  PRO A   4       5.787   6.033  -2.128  1.00  0.00           C  
ATOM     46  HA  PRO A   4       8.388   5.015  -0.760  1.00  0.00           H  
ATOM     47 1HB  PRO A   4       8.332   7.118  -2.954  1.00  0.00           H  
ATOM     48 2HB  PRO A   4       8.975   5.475  -3.002  1.00  0.00           H  
ATOM     49 1HG  PRO A   4       6.603   5.964  -4.156  1.00  0.00           H  
ATOM     50 2HG  PRO A   4       6.832   4.474  -3.238  1.00  0.00           H  
ATOM     51 1HD  PRO A   4       5.369   7.015  -2.388  1.00  0.00           H  
ATOM     52 2HD  PRO A   4       5.027   5.237  -2.078  1.00  0.00           H  
ATOM     53  N   GLY A   5       8.204   8.263  -0.260  1.00  0.00           N  
ATOM     54  CA  GLY A   5       8.855   9.422   0.325  1.00  0.00           C  
ATOM     55  C   GLY A   5       8.769   9.474   1.851  1.00  0.00           C  
ATOM     56  O   GLY A   5       9.194  10.460   2.453  1.00  0.00           O  
ATOM     57  H   GLY A   5       7.234   8.334  -0.506  1.00  0.00           H  
ATOM     58 1HA  GLY A   5       9.902   9.433   0.023  1.00  0.00           H  
ATOM     59 2HA  GLY A   5       8.403  10.323  -0.088  1.00  0.00           H  
ATOM     60  N   LYS A   6       8.168   8.462   2.479  1.00  0.00           N  
ATOM     61  CA  LYS A   6       8.018   8.475   3.931  1.00  0.00           C  
ATOM     62  C   LYS A   6       9.352   8.537   4.660  1.00  0.00           C  
ATOM     63  O   LYS A   6      10.256   7.737   4.405  1.00  0.00           O  
ATOM     64  CB  LYS A   6       7.226   7.252   4.393  1.00  0.00           C  
ATOM     65  CG  LYS A   6       7.066   7.116   5.907  1.00  0.00           C  
ATOM     66  CD  LYS A   6       6.142   8.140   6.512  1.00  0.00           C  
ATOM     67  CE  LYS A   6       5.999   7.890   8.016  1.00  0.00           C  
ATOM     68  NZ  LYS A   6       5.166   8.931   8.676  1.00  0.00           N  
ATOM     69  H   LYS A   6       7.813   7.660   1.956  1.00  0.00           H  
ATOM     70  HA  LYS A   6       7.456   9.367   4.206  1.00  0.00           H  
ATOM     71 1HB  LYS A   6       6.231   7.278   3.948  1.00  0.00           H  
ATOM     72 2HB  LYS A   6       7.716   6.349   4.027  1.00  0.00           H  
ATOM     73 1HG  LYS A   6       6.671   6.130   6.130  1.00  0.00           H  
ATOM     74 2HG  LYS A   6       8.037   7.216   6.386  1.00  0.00           H  
ATOM     75 1HD  LYS A   6       6.556   9.137   6.361  1.00  0.00           H  
ATOM     76 2HD  LYS A   6       5.165   8.089   6.038  1.00  0.00           H  
ATOM     77 1HE  LYS A   6       5.542   6.916   8.175  1.00  0.00           H  
ATOM     78 2HE  LYS A   6       6.993   7.890   8.472  1.00  0.00           H  
ATOM     79 1HZ  LYS A   6       5.106   8.730   9.666  1.00  0.00           H  
ATOM     80 2HZ  LYS A   6       5.599   9.835   8.541  1.00  0.00           H  
ATOM     81 3HZ  LYS A   6       4.242   8.935   8.274  1.00  0.00           H  
ATOM     82  N   LYS A   7       9.464   9.478   5.593  1.00  0.00           N  
ATOM     83  CA  LYS A   7      10.669   9.618   6.392  1.00  0.00           C  
ATOM     84  C   LYS A   7      10.377   9.132   7.799  1.00  0.00           C  
ATOM     85  O   LYS A   7       9.236   9.228   8.256  1.00  0.00           O  
ATOM     86  CB  LYS A   7      11.152  11.066   6.397  1.00  0.00           C  
ATOM     87  CG  LYS A   7      11.395  11.643   4.998  1.00  0.00           C  
ATOM     88  CD  LYS A   7      12.492  10.884   4.250  1.00  0.00           C  
ATOM     89  CE  LYS A   7      12.781  11.519   2.894  1.00  0.00           C  
ATOM     90  NZ  LYS A   7      13.800  10.748   2.115  1.00  0.00           N  
ATOM     91  H   LYS A   7       8.696  10.116   5.740  1.00  0.00           H  
ATOM     92  HA  LYS A   7      11.453   8.986   5.973  1.00  0.00           H  
ATOM     93 1HB  LYS A   7      10.414  11.693   6.896  1.00  0.00           H  
ATOM     94 2HB  LYS A   7      12.081  11.139   6.962  1.00  0.00           H  
ATOM     95 1HG  LYS A   7      10.472  11.588   4.419  1.00  0.00           H  
ATOM     96 2HG  LYS A   7      11.683  12.689   5.082  1.00  0.00           H  
ATOM     97 1HD  LYS A   7      13.404  10.872   4.845  1.00  0.00           H  
ATOM     98 2HD  LYS A   7      12.169   9.854   4.088  1.00  0.00           H  
ATOM     99 1HE  LYS A   7      11.854  11.557   2.320  1.00  0.00           H  
ATOM    100 2HE  LYS A   7      13.145  12.534   3.045  1.00  0.00           H  
ATOM    101 1HZ  LYS A   7      13.954  11.201   1.227  1.00  0.00           H  
ATOM    102 2HZ  LYS A   7      14.668  10.713   2.632  1.00  0.00           H  
ATOM    103 3HZ  LYS A   7      13.460   9.807   1.960  1.00  0.00           H  
ATOM    104  N   PHE A   8      11.411   8.658   8.483  1.00  0.00           N  
ATOM    105  CA  PHE A   8      11.284   8.130   9.837  1.00  0.00           C  
ATOM    106  C   PHE A   8      12.288   8.765  10.792  1.00  0.00           C  
ATOM    107  O   PHE A   8      13.333   9.250  10.353  1.00  0.00           O  
ATOM    108  CB  PHE A   8      11.513   6.629   9.806  1.00  0.00           C  
ATOM    109  CG  PHE A   8      10.553   5.888   8.930  1.00  0.00           C  
ATOM    110  CD1 PHE A   8      10.847   5.693   7.586  1.00  0.00           C  
ATOM    111  CD2 PHE A   8       9.363   5.389   9.424  1.00  0.00           C  
ATOM    112  CE1 PHE A   8       9.980   5.013   6.762  1.00  0.00           C  
ATOM    113  CE2 PHE A   8       8.491   4.704   8.602  1.00  0.00           C  
ATOM    114  CZ  PHE A   8       8.803   4.512   7.270  1.00  0.00           C  
ATOM    115  H   PHE A   8      12.315   8.636   8.037  1.00  0.00           H  
ATOM    116  HA  PHE A   8      10.277   8.337  10.207  1.00  0.00           H  
ATOM    117 1HB  PHE A   8      12.508   6.433   9.457  1.00  0.00           H  
ATOM    118 2HB  PHE A   8      11.446   6.231  10.800  1.00  0.00           H  
ATOM    119  HD1 PHE A   8      11.778   6.088   7.183  1.00  0.00           H  
ATOM    120  HD2 PHE A   8       9.114   5.543  10.476  1.00  0.00           H  
ATOM    121  HE1 PHE A   8      10.227   4.873   5.710  1.00  0.00           H  
ATOM    122  HE2 PHE A   8       7.557   4.315   9.004  1.00  0.00           H  
ATOM    123  HZ  PHE A   8       8.117   3.974   6.620  1.00  0.00           H  
ATOM    124  N   VAL A   9      11.959   8.764  12.084  1.00  0.00           N  
ATOM    125  CA  VAL A   9      12.848   9.290  13.117  1.00  0.00           C  
ATOM    126  C   VAL A   9      13.536   8.206  13.953  1.00  0.00           C  
ATOM    127  O   VAL A   9      12.968   7.690  14.922  1.00  0.00           O  
ATOM    128  CB  VAL A   9      12.036  10.177  14.068  1.00  0.00           C  
ATOM    129  CG1 VAL A   9      12.935  10.736  15.145  1.00  0.00           C  
ATOM    130  CG2 VAL A   9      11.371  11.285  13.275  1.00  0.00           C  
ATOM    131  H   VAL A   9      11.048   8.380  12.352  1.00  0.00           H  
ATOM    132  HA  VAL A   9      13.616   9.894  12.633  1.00  0.00           H  
ATOM    133  HB  VAL A   9      11.269   9.569  14.556  1.00  0.00           H  
ATOM    134 1HG1 VAL A   9      12.349  11.354  15.826  1.00  0.00           H  
ATOM    135 2HG1 VAL A   9      13.394   9.915  15.701  1.00  0.00           H  
ATOM    136 3HG1 VAL A   9      13.707  11.340  14.680  1.00  0.00           H  
ATOM    137 1HG2 VAL A   9      10.783  11.910  13.945  1.00  0.00           H  
ATOM    138 2HG2 VAL A   9      12.135  11.891  12.787  1.00  0.00           H  
ATOM    139 3HG2 VAL A   9      10.715  10.846  12.518  1.00  0.00           H  
ATOM    140  N   ALA A  10      14.782   7.900  13.595  1.00  0.00           N  
ATOM    141  CA  ALA A  10      15.538   6.836  14.253  1.00  0.00           C  
ATOM    142  C   ALA A  10      16.616   7.414  15.160  1.00  0.00           C  
ATOM    143  O   ALA A  10      17.072   8.547  14.974  1.00  0.00           O  
ATOM    144  CB  ALA A  10      16.148   5.892  13.242  1.00  0.00           C  
ATOM    145  H   ALA A  10      15.193   8.387  12.810  1.00  0.00           H  
ATOM    146  HA  ALA A  10      14.847   6.268  14.868  1.00  0.00           H  
ATOM    147 1HB  ALA A  10      16.664   5.092  13.765  1.00  0.00           H  
ATOM    148 2HB  ALA A  10      15.353   5.475  12.639  1.00  0.00           H  
ATOM    149 3HB  ALA A  10      16.851   6.432  12.609  1.00  0.00           H  
ATOM    150  N   ARG A  11      17.003   6.628  16.150  1.00  0.00           N  
ATOM    151  CA  ARG A  11      18.015   6.966  17.142  1.00  0.00           C  
ATOM    152  C   ARG A  11      19.005   5.793  17.237  1.00  0.00           C  
ATOM    153  O   ARG A  11      18.823   4.908  18.057  1.00  0.00           O  
ATOM    154  CB  ARG A  11      17.277   7.246  18.456  1.00  0.00           C  
ATOM    155  CG  ARG A  11      16.334   8.484  18.406  1.00  0.00           C  
ATOM    156  CD  ARG A  11      17.132   9.743  18.344  1.00  0.00           C  
ATOM    157  NE  ARG A  11      16.339  10.959  18.311  1.00  0.00           N  
ATOM    158  CZ  ARG A  11      15.940  11.599  17.195  1.00  0.00           C  
ATOM    159  NH1 ARG A  11      16.251  11.142  15.995  1.00  0.00           N  
ATOM    160  NH2 ARG A  11      15.234  12.714  17.297  1.00  0.00           N  
ATOM    161  H   ARG A  11      16.563   5.722  16.222  1.00  0.00           H  
ATOM    162  HA  ARG A  11      18.550   7.864  16.824  1.00  0.00           H  
ATOM    163 1HB  ARG A  11      16.689   6.387  18.731  1.00  0.00           H  
ATOM    164 2HB  ARG A  11      17.935   7.405  19.245  1.00  0.00           H  
ATOM    165 1HG  ARG A  11      15.668   8.443  17.551  1.00  0.00           H  
ATOM    166 2HG  ARG A  11      15.740   8.499  19.315  1.00  0.00           H  
ATOM    167 1HD  ARG A  11      17.739   9.787  19.218  1.00  0.00           H  
ATOM    168 2HD  ARG A  11      17.772   9.730  17.462  1.00  0.00           H  
ATOM    169  HE  ARG A  11      16.074  11.364  19.197  1.00  0.00           H  
ATOM    170 1HH1 ARG A  11      16.782  10.267  15.870  1.00  0.00           H  
ATOM    171 2HH1 ARG A  11      15.970  11.653  15.174  1.00  0.00           H  
ATOM    172 1HH2 ARG A  11      14.995  13.083  18.208  1.00  0.00           H  
ATOM    173 2HH2 ARG A  11      14.936  13.198  16.463  1.00  0.00           H  
ATOM    174  N   VAL A  12      20.017   5.757  16.355  1.00  0.00           N  
ATOM    175  CA  VAL A  12      20.844   4.547  16.124  1.00  0.00           C  
ATOM    176  C   VAL A  12      22.263   4.398  16.748  1.00  0.00           C  
ATOM    177  O   VAL A  12      23.101   5.302  16.686  1.00  0.00           O  
ATOM    178  CB  VAL A  12      20.963   4.349  14.602  1.00  0.00           C  
ATOM    179  CG1 VAL A  12      21.859   3.154  14.269  1.00  0.00           C  
ATOM    180  CG2 VAL A  12      19.565   4.153  14.032  1.00  0.00           C  
ATOM    181  H   VAL A  12      20.162   6.562  15.761  1.00  0.00           H  
ATOM    182  HA  VAL A  12      20.255   3.709  16.496  1.00  0.00           H  
ATOM    183  HB  VAL A  12      21.419   5.234  14.157  1.00  0.00           H  
ATOM    184 1HG1 VAL A  12      21.923   3.041  13.188  1.00  0.00           H  
ATOM    185 2HG1 VAL A  12      22.857   3.314  14.668  1.00  0.00           H  
ATOM    186 3HG1 VAL A  12      21.436   2.246  14.704  1.00  0.00           H  
ATOM    187 1HG2 VAL A  12      19.624   4.029  12.950  1.00  0.00           H  
ATOM    188 2HG2 VAL A  12      19.114   3.266  14.477  1.00  0.00           H  
ATOM    189 3HG2 VAL A  12      18.965   5.025  14.265  1.00  0.00           H  
ATOM    190  N   ALA A  13      22.501   3.186  17.286  1.00  0.00           N  
ATOM    191  CA  ALA A  13      23.728   2.659  17.913  1.00  0.00           C  
ATOM    192  C   ALA A  13      23.944   1.199  17.571  1.00  0.00           C  
ATOM    193  O   ALA A  13      23.099   0.557  16.945  1.00  0.00           O  
ATOM    194  CB  ALA A  13      23.669   2.661  19.420  1.00  0.00           C  
ATOM    195  H   ALA A  13      21.690   2.575  17.318  1.00  0.00           H  
ATOM    196  HA  ALA A  13      24.569   3.255  17.558  1.00  0.00           H  
ATOM    197 1HB  ALA A  13      24.588   2.264  19.839  1.00  0.00           H  
ATOM    198 2HB  ALA A  13      23.517   3.578  19.785  1.00  0.00           H  
ATOM    199 3HB  ALA A  13      22.864   2.035  19.704  1.00  0.00           H  
ATOM    200  N   GLU A  14      25.077   0.672  18.021  1.00  0.00           N  
ATOM    201  CA  GLU A  14      25.340  -0.752  17.927  1.00  0.00           C  
ATOM    202  C   GLU A  14      24.171  -1.521  18.511  1.00  0.00           C  
ATOM    203  O   GLU A  14      23.679  -1.199  19.595  1.00  0.00           O  
ATOM    204  CB  GLU A  14      26.603  -1.126  18.705  1.00  0.00           C  
ATOM    205  CG  GLU A  14      26.915  -2.641  18.743  1.00  0.00           C  
ATOM    206  CD  GLU A  14      28.198  -2.975  19.484  1.00  0.00           C  
ATOM    207  OE1 GLU A  14      28.958  -2.073  19.749  1.00  0.00           O  
ATOM    208  OE2 GLU A  14      28.390  -4.131  19.837  1.00  0.00           O  
ATOM    209  H   GLU A  14      25.756   1.264  18.476  1.00  0.00           H  
ATOM    210  HA  GLU A  14      25.454  -1.029  16.877  1.00  0.00           H  
ATOM    211 1HB  GLU A  14      27.463  -0.618  18.269  1.00  0.00           H  
ATOM    212 2HB  GLU A  14      26.508  -0.782  19.735  1.00  0.00           H  
ATOM    213 1HG  GLU A  14      26.092  -3.161  19.236  1.00  0.00           H  
ATOM    214 2HG  GLU A  14      26.981  -3.015  17.723  1.00  0.00           H  
ATOM    215  N   ALA A  15      23.737  -2.540  17.795  1.00  0.00           N  
ATOM    216  CA  ALA A  15      22.619  -3.361  18.213  1.00  0.00           C  
ATOM    217  C   ALA A  15      22.973  -4.817  17.975  1.00  0.00           C  
ATOM    218  O   ALA A  15      23.822  -5.121  17.132  1.00  0.00           O  
ATOM    219  CB  ALA A  15      21.368  -2.953  17.455  1.00  0.00           C  
ATOM    220  H   ALA A  15      24.193  -2.741  16.917  1.00  0.00           H  
ATOM    221  HA  ALA A  15      22.452  -3.222  19.283  1.00  0.00           H  
ATOM    222 1HB  ALA A  15      20.543  -3.553  17.771  1.00  0.00           H  
ATOM    223 2HB  ALA A  15      21.152  -1.901  17.661  1.00  0.00           H  
ATOM    224 3HB  ALA A  15      21.528  -3.091  16.389  1.00  0.00           H  
ATOM    225  N   ARG A  16      22.349  -5.717  18.724  1.00  0.00           N  
ATOM    226  CA  ARG A  16      22.666  -7.140  18.599  1.00  0.00           C  
ATOM    227  C   ARG A  16      21.563  -7.910  17.901  1.00  0.00           C  
ATOM    228  O   ARG A  16      20.503  -7.357  17.632  1.00  0.00           O  
ATOM    229  CB  ARG A  16      22.970  -7.717  19.969  1.00  0.00           C  
ATOM    230  CG  ARG A  16      24.157  -7.020  20.666  1.00  0.00           C  
ATOM    231  CD  ARG A  16      25.452  -7.289  19.935  1.00  0.00           C  
ATOM    232  NE  ARG A  16      26.608  -6.596  20.525  1.00  0.00           N  
ATOM    233  CZ  ARG A  16      27.324  -7.039  21.572  1.00  0.00           C  
ATOM    234  NH1 ARG A  16      27.005  -8.158  22.193  1.00  0.00           N  
ATOM    235  NH2 ARG A  16      28.354  -6.323  21.963  1.00  0.00           N  
ATOM    236  H   ARG A  16      21.640  -5.415  19.412  1.00  0.00           H  
ATOM    237  HA  ARG A  16      23.571  -7.237  17.999  1.00  0.00           H  
ATOM    238 1HB  ARG A  16      22.093  -7.605  20.613  1.00  0.00           H  
ATOM    239 2HB  ARG A  16      23.195  -8.778  19.894  1.00  0.00           H  
ATOM    240 1HG  ARG A  16      23.990  -5.942  20.689  1.00  0.00           H  
ATOM    241 2HG  ARG A  16      24.250  -7.395  21.685  1.00  0.00           H  
ATOM    242 1HD  ARG A  16      25.656  -8.358  19.945  1.00  0.00           H  
ATOM    243 2HD  ARG A  16      25.352  -6.951  18.902  1.00  0.00           H  
ATOM    244  HE  ARG A  16      26.943  -5.716  20.091  1.00  0.00           H  
ATOM    245 1HH1 ARG A  16      26.211  -8.700  21.882  1.00  0.00           H  
ATOM    246 2HH1 ARG A  16      27.556  -8.475  22.978  1.00  0.00           H  
ATOM    247 1HH2 ARG A  16      28.576  -5.458  21.436  1.00  0.00           H  
ATOM    248 2HH2 ARG A  16      28.919  -6.616  22.742  1.00  0.00           H  
ATOM    249  N   ALA A  17      21.772  -9.198  17.633  1.00  0.00           N  
ATOM    250  CA  ALA A  17      20.765  -9.995  16.920  1.00  0.00           C  
ATOM    251  C   ALA A  17      19.403  -9.946  17.614  1.00  0.00           C  
ATOM    252  O   ALA A  17      18.353  -9.945  16.962  1.00  0.00           O  
ATOM    253  CB  ALA A  17      21.224 -11.433  16.815  1.00  0.00           C  
ATOM    254  H   ALA A  17      22.652  -9.629  17.884  1.00  0.00           H  
ATOM    255  HA  ALA A  17      20.658  -9.586  15.919  1.00  0.00           H  
ATOM    256 1HB  ALA A  17      20.487 -12.012  16.260  1.00  0.00           H  
ATOM    257 2HB  ALA A  17      22.182 -11.475  16.296  1.00  0.00           H  
ATOM    258 3HB  ALA A  17      21.333 -11.853  17.815  1.00  0.00           H  
ATOM    259  N   GLU A  18      19.432  -9.880  18.943  1.00  0.00           N  
ATOM    260  CA  GLU A  18      18.235  -9.833  19.768  1.00  0.00           C  
ATOM    261  C   GLU A  18      17.412  -8.559  19.536  1.00  0.00           C  
ATOM    262  O   GLU A  18      16.222  -8.535  19.840  1.00  0.00           O  
ATOM    263  CB  GLU A  18      18.618  -9.942  21.246  1.00  0.00           C  
ATOM    264  CG  GLU A  18      19.183 -11.305  21.648  1.00  0.00           C  
ATOM    265  CD  GLU A  18      19.577 -11.388  23.109  1.00  0.00           C  
ATOM    266  OE1 GLU A  18      19.512 -10.389  23.785  1.00  0.00           O  
ATOM    267  OE2 GLU A  18      19.942 -12.457  23.544  1.00  0.00           O  
ATOM    268  H   GLU A  18      20.331  -9.871  19.399  1.00  0.00           H  
ATOM    269  HA  GLU A  18      17.610 -10.688  19.507  1.00  0.00           H  
ATOM    270 1HB  GLU A  18      19.365  -9.181  21.482  1.00  0.00           H  
ATOM    271 2HB  GLU A  18      17.742  -9.741  21.864  1.00  0.00           H  
ATOM    272 1HG  GLU A  18      18.434 -12.069  21.442  1.00  0.00           H  
ATOM    273 2HG  GLU A  18      20.055 -11.516  21.029  1.00  0.00           H  
ATOM    274  N   ASP A  19      18.067  -7.493  19.057  1.00  0.00           N  
ATOM    275  CA  ASP A  19      17.428  -6.208  18.796  1.00  0.00           C  
ATOM    276  C   ASP A  19      17.103  -6.099  17.298  1.00  0.00           C  
ATOM    277  O   ASP A  19      16.038  -5.638  16.892  1.00  0.00           O  
ATOM    278  CB  ASP A  19      18.414  -5.079  19.110  1.00  0.00           C  
ATOM    279  CG  ASP A  19      18.933  -5.032  20.545  1.00  0.00           C  
ATOM    280  OD1 ASP A  19      18.150  -4.993  21.468  1.00  0.00           O  
ATOM    281  OD2 ASP A  19      20.163  -5.020  20.694  1.00  0.00           O  
ATOM    282  H   ASP A  19      19.042  -7.592  18.809  1.00  0.00           H  
ATOM    283  HA  ASP A  19      16.513  -6.123  19.382  1.00  0.00           H  
ATOM    284 1HB  ASP A  19      19.261  -5.205  18.457  1.00  0.00           H  
ATOM    285 2HB  ASP A  19      17.952  -4.115  18.869  1.00  0.00           H  
ATOM    286  N   VAL A  20      18.032  -6.596  16.476  1.00  0.00           N  
ATOM    287  CA  VAL A  20      17.980  -6.532  15.015  1.00  0.00           C  
ATOM    288  C   VAL A  20      16.811  -7.305  14.429  1.00  0.00           C  
ATOM    289  O   VAL A  20      16.189  -6.865  13.465  1.00  0.00           O  
ATOM    290  CB  VAL A  20      19.307  -7.004  14.408  1.00  0.00           C  
ATOM    291  CG1 VAL A  20      19.179  -7.143  12.906  1.00  0.00           C  
ATOM    292  CG2 VAL A  20      20.406  -5.971  14.741  1.00  0.00           C  
ATOM    293  H   VAL A  20      18.863  -7.001  16.893  1.00  0.00           H  
ATOM    294  HA  VAL A  20      17.856  -5.485  14.739  1.00  0.00           H  
ATOM    295  HB  VAL A  20      19.561  -7.966  14.819  1.00  0.00           H  
ATOM    296 1HG1 VAL A  20      20.127  -7.483  12.491  1.00  0.00           H  
ATOM    297 2HG1 VAL A  20      18.401  -7.871  12.677  1.00  0.00           H  
ATOM    298 3HG1 VAL A  20      18.915  -6.180  12.471  1.00  0.00           H  
ATOM    299 1HG2 VAL A  20      21.357  -6.301  14.323  1.00  0.00           H  
ATOM    300 2HG2 VAL A  20      20.135  -5.009  14.313  1.00  0.00           H  
ATOM    301 3HG2 VAL A  20      20.507  -5.858  15.806  1.00  0.00           H  
ATOM    302  N   GLY A  21      16.507  -8.467  15.008  1.00  0.00           N  
ATOM    303  CA  GLY A  21      15.384  -9.283  14.553  1.00  0.00           C  
ATOM    304  C   GLY A  21      14.027  -8.749  15.054  1.00  0.00           C  
ATOM    305  O   GLY A  21      12.984  -9.361  14.813  1.00  0.00           O  
ATOM    306  H   GLY A  21      17.081  -8.811  15.780  1.00  0.00           H  
ATOM    307 1HA  GLY A  21      15.384  -9.317  13.464  1.00  0.00           H  
ATOM    308 2HA  GLY A  21      15.524 -10.305  14.903  1.00  0.00           H  
ATOM    309  N   LYS A  22      14.057  -7.635  15.782  1.00  0.00           N  
ATOM    310  CA  LYS A  22      12.913  -6.955  16.357  1.00  0.00           C  
ATOM    311  C   LYS A  22      12.845  -5.562  15.740  1.00  0.00           C  
ATOM    312  O   LYS A  22      13.532  -5.270  14.766  1.00  0.00           O  
ATOM    313  CB  LYS A  22      13.035  -6.849  17.875  1.00  0.00           C  
ATOM    314  CG  LYS A  22      13.065  -8.150  18.618  1.00  0.00           C  
ATOM    315  CD  LYS A  22      13.168  -7.881  20.105  1.00  0.00           C  
ATOM    316  CE  LYS A  22      13.229  -9.162  20.907  1.00  0.00           C  
ATOM    317  NZ  LYS A  22      13.433  -8.885  22.347  1.00  0.00           N  
ATOM    318  H   LYS A  22      14.948  -7.174  15.949  1.00  0.00           H  
ATOM    319  HA  LYS A  22      12.001  -7.494  16.099  1.00  0.00           H  
ATOM    320 1HB  LYS A  22      13.943  -6.307  18.131  1.00  0.00           H  
ATOM    321 2HB  LYS A  22      12.196  -6.293  18.269  1.00  0.00           H  
ATOM    322 1HG  LYS A  22      12.168  -8.728  18.404  1.00  0.00           H  
ATOM    323 2HG  LYS A  22      13.940  -8.725  18.307  1.00  0.00           H  
ATOM    324 1HD  LYS A  22      14.067  -7.292  20.303  1.00  0.00           H  
ATOM    325 2HD  LYS A  22      12.304  -7.303  20.428  1.00  0.00           H  
ATOM    326 1HE  LYS A  22      12.296  -9.708  20.780  1.00  0.00           H  
ATOM    327 2HE  LYS A  22      14.052  -9.778  20.544  1.00  0.00           H  
ATOM    328 1HZ  LYS A  22      13.471  -9.755  22.855  1.00  0.00           H  
ATOM    329 2HZ  LYS A  22      14.311  -8.386  22.457  1.00  0.00           H  
ATOM    330 3HZ  LYS A  22      12.675  -8.322  22.694  1.00  0.00           H  
ATOM    331  N   ARG A  23      11.979  -4.709  16.266  1.00  0.00           N  
ATOM    332  CA  ARG A  23      11.853  -3.338  15.773  1.00  0.00           C  
ATOM    333  C   ARG A  23      12.481  -2.377  16.786  1.00  0.00           C  
ATOM    334  O   ARG A  23      12.099  -1.216  16.898  1.00  0.00           O  
ATOM    335  CB  ARG A  23      10.394  -2.992  15.531  1.00  0.00           C  
ATOM    336  CG  ARG A  23       9.701  -3.911  14.528  1.00  0.00           C  
ATOM    337  CD  ARG A  23      10.182  -3.676  13.132  1.00  0.00           C  
ATOM    338  NE  ARG A  23       9.741  -2.386  12.612  1.00  0.00           N  
ATOM    339  CZ  ARG A  23      10.223  -1.795  11.501  1.00  0.00           C  
ATOM    340  NH1 ARG A  23      11.180  -2.369  10.806  1.00  0.00           N  
ATOM    341  NH2 ARG A  23       9.729  -0.634  11.116  1.00  0.00           N  
ATOM    342  H   ARG A  23      11.405  -4.999  17.042  1.00  0.00           H  
ATOM    343  HA  ARG A  23      12.393  -3.246  14.830  1.00  0.00           H  
ATOM    344 1HB  ARG A  23       9.845  -3.044  16.470  1.00  0.00           H  
ATOM    345 2HB  ARG A  23      10.317  -1.970  15.160  1.00  0.00           H  
ATOM    346 1HG  ARG A  23       9.903  -4.951  14.787  1.00  0.00           H  
ATOM    347 2HG  ARG A  23       8.625  -3.734  14.554  1.00  0.00           H  
ATOM    348 1HD  ARG A  23      11.274  -3.695  13.117  1.00  0.00           H  
ATOM    349 2HD  ARG A  23       9.797  -4.457  12.477  1.00  0.00           H  
ATOM    350  HE  ARG A  23       9.005  -1.907  13.115  1.00  0.00           H  
ATOM    351 1HH1 ARG A  23      11.560  -3.259  11.105  1.00  0.00           H  
ATOM    352 2HH1 ARG A  23      11.539  -1.921   9.978  1.00  0.00           H  
ATOM    353 1HH2 ARG A  23       8.993  -0.196  11.653  1.00  0.00           H  
ATOM    354 2HH2 ARG A  23      10.083  -0.182  10.289  1.00  0.00           H  
ATOM    355  N   VAL A  24      13.426  -2.913  17.548  1.00  0.00           N  
ATOM    356  CA  VAL A  24      14.138  -2.193  18.592  1.00  0.00           C  
ATOM    357  C   VAL A  24      15.292  -1.358  18.062  1.00  0.00           C  
ATOM    358  O   VAL A  24      16.155  -1.850  17.340  1.00  0.00           O  
ATOM    359  CB  VAL A  24      14.683  -3.208  19.605  1.00  0.00           C  
ATOM    360  CG1 VAL A  24      15.530  -2.515  20.653  1.00  0.00           C  
ATOM    361  CG2 VAL A  24      13.520  -3.938  20.244  1.00  0.00           C  
ATOM    362  H   VAL A  24      13.684  -3.872  17.371  1.00  0.00           H  
ATOM    363  HA  VAL A  24      13.433  -1.533  19.095  1.00  0.00           H  
ATOM    364  HB  VAL A  24      15.318  -3.923  19.084  1.00  0.00           H  
ATOM    365 1HG1 VAL A  24      15.920  -3.260  21.354  1.00  0.00           H  
ATOM    366 2HG1 VAL A  24      16.365  -2.010  20.170  1.00  0.00           H  
ATOM    367 3HG1 VAL A  24      14.930  -1.786  21.192  1.00  0.00           H  
ATOM    368 1HG2 VAL A  24      13.903  -4.678  20.950  1.00  0.00           H  
ATOM    369 2HG2 VAL A  24      12.886  -3.225  20.770  1.00  0.00           H  
ATOM    370 3HG2 VAL A  24      12.943  -4.431  19.479  1.00  0.00           H  
ATOM    371  N   VAL A  25      15.303  -0.088  18.443  1.00  0.00           N  
ATOM    372  CA  VAL A  25      16.360   0.813  18.021  1.00  0.00           C  
ATOM    373  C   VAL A  25      17.137   1.282  19.257  1.00  0.00           C  
ATOM    374  O   VAL A  25      16.550   1.689  20.260  1.00  0.00           O  
ATOM    375  CB  VAL A  25      15.772   1.996  17.232  1.00  0.00           C  
ATOM    376  CG1 VAL A  25      16.856   2.915  16.836  1.00  0.00           C  
ATOM    377  CG2 VAL A  25      15.024   1.496  16.003  1.00  0.00           C  
ATOM    378  H   VAL A  25      14.558   0.256  19.027  1.00  0.00           H  
ATOM    379  HA  VAL A  25      17.043   0.276  17.366  1.00  0.00           H  
ATOM    380  HB  VAL A  25      15.086   2.543  17.870  1.00  0.00           H  
ATOM    381 1HG1 VAL A  25      16.455   3.759  16.297  1.00  0.00           H  
ATOM    382 2HG1 VAL A  25      17.324   3.235  17.736  1.00  0.00           H  
ATOM    383 3HG1 VAL A  25      17.572   2.394  16.208  1.00  0.00           H  
ATOM    384 1HG2 VAL A  25      14.609   2.345  15.461  1.00  0.00           H  
ATOM    385 2HG2 VAL A  25      15.710   0.951  15.356  1.00  0.00           H  
ATOM    386 3HG2 VAL A  25      14.209   0.834  16.306  1.00  0.00           H  
ATOM    387  N   ILE A  26      18.457   1.157  19.175  1.00  0.00           N  
ATOM    388  CA  ILE A  26      19.398   1.481  20.248  1.00  0.00           C  
ATOM    389  C   ILE A  26      20.167   2.772  19.927  1.00  0.00           C  
ATOM    390  O   ILE A  26      20.605   2.923  18.796  1.00  0.00           O  
ATOM    391  CB  ILE A  26      20.413   0.324  20.417  1.00  0.00           C  
ATOM    392  CG1 ILE A  26      19.680  -1.022  20.593  1.00  0.00           C  
ATOM    393  CG2 ILE A  26      21.286   0.565  21.644  1.00  0.00           C  
ATOM    394  CD1 ILE A  26      18.772  -1.080  21.788  1.00  0.00           C  
ATOM    395  H   ILE A  26      18.835   0.807  18.309  1.00  0.00           H  
ATOM    396  HA  ILE A  26      18.845   1.623  21.177  1.00  0.00           H  
ATOM    397  HB  ILE A  26      21.048   0.256  19.529  1.00  0.00           H  
ATOM    398 1HG1 ILE A  26      19.089  -1.224  19.699  1.00  0.00           H  
ATOM    399 2HG1 ILE A  26      20.429  -1.815  20.693  1.00  0.00           H  
ATOM    400 1HG2 ILE A  26      21.997  -0.260  21.736  1.00  0.00           H  
ATOM    401 2HG2 ILE A  26      21.830   1.491  21.559  1.00  0.00           H  
ATOM    402 3HG2 ILE A  26      20.660   0.611  22.531  1.00  0.00           H  
ATOM    403 1HD1 ILE A  26      18.308  -2.069  21.835  1.00  0.00           H  
ATOM    404 2HD1 ILE A  26      19.352  -0.910  22.694  1.00  0.00           H  
ATOM    405 3HD1 ILE A  26      17.998  -0.319  21.704  1.00  0.00           H  
ATOM    406  N   ILE A  27      20.322   3.678  20.910  1.00  0.00           N  
ATOM    407  CA  ILE A  27      21.088   4.946  20.786  1.00  0.00           C  
ATOM    408  C   ILE A  27      22.113   5.040  21.942  1.00  0.00           C  
ATOM    409  O   ILE A  27      21.777   4.600  23.042  1.00  0.00           O  
ATOM    410  CB  ILE A  27      20.156   6.174  20.854  1.00  0.00           C  
ATOM    411  CG1 ILE A  27      20.961   7.486  20.632  1.00  0.00           C  
ATOM    412  CG2 ILE A  27      19.467   6.221  22.176  1.00  0.00           C  
ATOM    413  CD1 ILE A  27      20.182   8.729  20.373  1.00  0.00           C  
ATOM    414  H   ILE A  27      19.895   3.466  21.798  1.00  0.00           H  
ATOM    415  HA  ILE A  27      21.577   4.945  19.824  1.00  0.00           H  
ATOM    416  HB  ILE A  27      19.435   6.094  20.093  1.00  0.00           H  
ATOM    417 1HG1 ILE A  27      21.545   7.655  21.531  1.00  0.00           H  
ATOM    418 2HG1 ILE A  27      21.616   7.359  19.786  1.00  0.00           H  
ATOM    419 1HG2 ILE A  27      18.799   7.083  22.217  1.00  0.00           H  
ATOM    420 2HG2 ILE A  27      18.896   5.309  22.304  1.00  0.00           H  
ATOM    421 3HG2 ILE A  27      20.218   6.300  22.957  1.00  0.00           H  
ATOM    422 1HD1 ILE A  27      20.859   9.570  20.265  1.00  0.00           H  
ATOM    423 2HD1 ILE A  27      19.646   8.617  19.473  1.00  0.00           H  
ATOM    424 3HD1 ILE A  27      19.508   8.911  21.198  1.00  0.00           H  
ATOM    425  N   PRO A  28      23.381   5.528  21.757  1.00  0.00           N  
ATOM    426  CA  PRO A  28      24.374   5.651  22.814  1.00  0.00           C  
ATOM    427  C   PRO A  28      23.861   6.601  23.880  1.00  0.00           C  
ATOM    428  O   PRO A  28      23.169   7.566  23.552  1.00  0.00           O  
ATOM    429  CB  PRO A  28      25.604   6.222  22.090  1.00  0.00           C  
ATOM    430  CG  PRO A  28      25.384   5.907  20.628  1.00  0.00           C  
ATOM    431  CD  PRO A  28      23.902   6.077  20.450  1.00  0.00           C  
ATOM    432  HA  PRO A  28      24.582   4.655  23.240  1.00  0.00           H  
ATOM    433 1HB  PRO A  28      25.679   7.301  22.282  1.00  0.00           H  
ATOM    434 2HB  PRO A  28      26.519   5.763  22.487  1.00  0.00           H  
ATOM    435 1HG  PRO A  28      25.963   6.597  19.994  1.00  0.00           H  
ATOM    436 2HG  PRO A  28      25.734   4.890  20.395  1.00  0.00           H  
ATOM    437 1HD  PRO A  28      23.742   7.128  20.413  1.00  0.00           H  
ATOM    438 2HD  PRO A  28      23.553   5.619  19.540  1.00  0.00           H  
ATOM    439  N   LYS A  29      24.255   6.404  25.133  1.00  0.00           N  
ATOM    440  CA  LYS A  29      23.791   7.295  26.199  1.00  0.00           C  
ATOM    441  C   LYS A  29      24.187   8.758  25.989  1.00  0.00           C  
ATOM    442  O   LYS A  29      23.409   9.671  26.277  1.00  0.00           O  
ATOM    443  CB  LYS A  29      24.328   6.828  27.550  1.00  0.00           C  
ATOM    444  CG  LYS A  29      23.711   5.534  28.068  1.00  0.00           C  
ATOM    445  CD  LYS A  29      24.316   5.132  29.412  1.00  0.00           C  
ATOM    446  CE  LYS A  29      23.710   3.838  29.938  1.00  0.00           C  
ATOM    447  NZ  LYS A  29      24.326   3.423  31.230  1.00  0.00           N  
ATOM    448  H   LYS A  29      24.843   5.612  25.362  1.00  0.00           H  
ATOM    449  HA  LYS A  29      22.703   7.243  26.226  1.00  0.00           H  
ATOM    450 1HB  LYS A  29      25.406   6.682  27.482  1.00  0.00           H  
ATOM    451 2HB  LYS A  29      24.153   7.604  28.296  1.00  0.00           H  
ATOM    452 1HG  LYS A  29      22.635   5.670  28.186  1.00  0.00           H  
ATOM    453 2HG  LYS A  29      23.882   4.739  27.344  1.00  0.00           H  
ATOM    454 1HD  LYS A  29      25.394   4.999  29.299  1.00  0.00           H  
ATOM    455 2HD  LYS A  29      24.142   5.926  30.139  1.00  0.00           H  
ATOM    456 1HE  LYS A  29      22.640   3.980  30.086  1.00  0.00           H  
ATOM    457 2HE  LYS A  29      23.863   3.047  29.204  1.00  0.00           H  
ATOM    458 1HZ  LYS A  29      23.900   2.563  31.547  1.00  0.00           H  
ATOM    459 2HZ  LYS A  29      25.318   3.278  31.100  1.00  0.00           H  
ATOM    460 3HZ  LYS A  29      24.180   4.145  31.921  1.00  0.00           H  
ATOM    461  N   ALA A  30      25.391   9.003  25.473  1.00  0.00           N  
ATOM    462  CA  ALA A  30      25.804  10.386  25.263  1.00  0.00           C  
ATOM    463  C   ALA A  30      24.884  11.084  24.272  1.00  0.00           C  
ATOM    464  O   ALA A  30      24.529  12.256  24.445  1.00  0.00           O  
ATOM    465  CB  ALA A  30      27.227  10.441  24.750  1.00  0.00           C  
ATOM    466  H   ALA A  30      26.007   8.239  25.237  1.00  0.00           H  
ATOM    467  HA  ALA A  30      25.739  10.909  26.219  1.00  0.00           H  
ATOM    468 1HB  ALA A  30      27.523  11.481  24.617  1.00  0.00           H  
ATOM    469 2HB  ALA A  30      27.894   9.962  25.465  1.00  0.00           H  
ATOM    470 3HB  ALA A  30      27.287   9.923  23.792  1.00  0.00           H  
ATOM    471  N   GLU A  31      24.506  10.358  23.225  1.00  0.00           N  
ATOM    472  CA  GLU A  31      23.683  10.940  22.190  1.00  0.00           C  
ATOM    473  C   GLU A  31      22.266  11.055  22.685  1.00  0.00           C  
ATOM    474  O   GLU A  31      21.602  12.045  22.402  1.00  0.00           O  
ATOM    475  CB  GLU A  31      23.742  10.111  20.921  1.00  0.00           C  
ATOM    476  CG  GLU A  31      25.123  10.066  20.245  1.00  0.00           C  
ATOM    477  CD  GLU A  31      25.613  11.428  19.759  1.00  0.00           C  
ATOM    478  OE1 GLU A  31      24.881  12.086  19.061  1.00  0.00           O  
ATOM    479  OE2 GLU A  31      26.725  11.804  20.092  1.00  0.00           O  
ATOM    480  H   GLU A  31      24.794   9.391  23.154  1.00  0.00           H  
ATOM    481  HA  GLU A  31      24.053  11.939  21.972  1.00  0.00           H  
ATOM    482 1HB  GLU A  31      23.448   9.114  21.167  1.00  0.00           H  
ATOM    483 2HB  GLU A  31      23.030  10.500  20.199  1.00  0.00           H  
ATOM    484 1HG  GLU A  31      25.843   9.668  20.961  1.00  0.00           H  
ATOM    485 2HG  GLU A  31      25.074   9.377  19.403  1.00  0.00           H  
ATOM    486  N   ARG A  32      21.834  10.069  23.478  1.00  0.00           N  
ATOM    487  CA  ARG A  32      20.497  10.047  24.040  1.00  0.00           C  
ATOM    488  C   ARG A  32      20.238  11.348  24.774  1.00  0.00           C  
ATOM    489  O   ARG A  32      19.185  11.984  24.613  1.00  0.00           O  
ATOM    490  CB  ARG A  32      20.358   8.894  25.010  1.00  0.00           C  
ATOM    491  CG  ARG A  32      19.029   8.752  25.562  1.00  0.00           C  
ATOM    492  CD  ARG A  32      18.901   7.665  26.581  1.00  0.00           C  
ATOM    493  NE  ARG A  32      19.057   6.341  26.031  1.00  0.00           N  
ATOM    494  CZ  ARG A  32      18.078   5.681  25.395  1.00  0.00           C  
ATOM    495  NH1 ARG A  32      16.925   6.272  25.200  1.00  0.00           N  
ATOM    496  NH2 ARG A  32      18.275   4.444  24.961  1.00  0.00           N  
ATOM    497  H   ARG A  32      22.446   9.277  23.663  1.00  0.00           H  
ATOM    498  HA  ARG A  32      19.772   9.929  23.243  1.00  0.00           H  
ATOM    499 1HB  ARG A  32      20.645   7.969  24.524  1.00  0.00           H  
ATOM    500 2HB  ARG A  32      21.029   9.043  25.845  1.00  0.00           H  
ATOM    501 1HG  ARG A  32      18.743   9.695  26.027  1.00  0.00           H  
ATOM    502 2HG  ARG A  32      18.347   8.528  24.741  1.00  0.00           H  
ATOM    503 1HD  ARG A  32      19.668   7.804  27.341  1.00  0.00           H  
ATOM    504 2HD  ARG A  32      17.919   7.719  27.049  1.00  0.00           H  
ATOM    505  HE  ARG A  32      19.938   5.868  26.168  1.00  0.00           H  
ATOM    506 1HH1 ARG A  32      16.781   7.250  25.525  1.00  0.00           H  
ATOM    507 2HH1 ARG A  32      16.190   5.779  24.709  1.00  0.00           H  
ATOM    508 1HH2 ARG A  32      19.170   3.992  25.112  1.00  0.00           H  
ATOM    509 2HH2 ARG A  32      17.532   3.955  24.481  1.00  0.00           H  
ATOM    510  N   ALA A  33      21.221  11.746  25.589  1.00  0.00           N  
ATOM    511  CA  ALA A  33      21.132  12.984  26.338  1.00  0.00           C  
ATOM    512  C   ALA A  33      21.038  14.196  25.410  1.00  0.00           C  
ATOM    513  O   ALA A  33      20.236  15.099  25.653  1.00  0.00           O  
ATOM    514  CB  ALA A  33      22.346  13.114  27.235  1.00  0.00           C  
ATOM    515  H   ALA A  33      22.049  11.155  25.695  1.00  0.00           H  
ATOM    516  HA  ALA A  33      20.234  12.951  26.948  1.00  0.00           H  
ATOM    517 1HB  ALA A  33      22.274  14.030  27.816  1.00  0.00           H  
ATOM    518 2HB  ALA A  33      22.393  12.256  27.905  1.00  0.00           H  
ATOM    519 3HB  ALA A  33      23.247  13.142  26.619  1.00  0.00           H  
ATOM    520  N   LYS A  34      21.801  14.191  24.308  1.00  0.00           N  
ATOM    521  CA  LYS A  34      21.783  15.304  23.354  1.00  0.00           C  
ATOM    522  C   LYS A  34      20.420  15.461  22.685  1.00  0.00           C  
ATOM    523  O   LYS A  34      19.978  16.579  22.411  1.00  0.00           O  
ATOM    524  CB  LYS A  34      22.829  15.107  22.255  1.00  0.00           C  
ATOM    525  CG  LYS A  34      24.278  15.229  22.682  1.00  0.00           C  
ATOM    526  CD  LYS A  34      25.189  14.938  21.492  1.00  0.00           C  
ATOM    527  CE  LYS A  34      26.657  14.926  21.864  1.00  0.00           C  
ATOM    528  NZ  LYS A  34      27.507  14.525  20.696  1.00  0.00           N  
ATOM    529  H   LYS A  34      22.453  13.417  24.154  1.00  0.00           H  
ATOM    530  HA  LYS A  34      22.001  16.224  23.895  1.00  0.00           H  
ATOM    531 1HB  LYS A  34      22.704  14.134  21.802  1.00  0.00           H  
ATOM    532 2HB  LYS A  34      22.656  15.840  21.471  1.00  0.00           H  
ATOM    533 1HG  LYS A  34      24.471  16.233  23.053  1.00  0.00           H  
ATOM    534 2HG  LYS A  34      24.484  14.518  23.474  1.00  0.00           H  
ATOM    535 1HD  LYS A  34      24.933  13.968  21.067  1.00  0.00           H  
ATOM    536 2HD  LYS A  34      25.032  15.693  20.725  1.00  0.00           H  
ATOM    537 1HE  LYS A  34      26.953  15.918  22.197  1.00  0.00           H  
ATOM    538 2HE  LYS A  34      26.814  14.214  22.676  1.00  0.00           H  
ATOM    539 1HZ  LYS A  34      28.476  14.513  20.961  1.00  0.00           H  
ATOM    540 2HZ  LYS A  34      27.220  13.569  20.395  1.00  0.00           H  
ATOM    541 3HZ  LYS A  34      27.374  15.168  19.935  1.00  0.00           H  
ATOM    542  N   VAL A  35      19.758  14.332  22.424  1.00  0.00           N  
ATOM    543  CA  VAL A  35      18.462  14.353  21.753  1.00  0.00           C  
ATOM    544  C   VAL A  35      17.265  14.375  22.714  1.00  0.00           C  
ATOM    545  O   VAL A  35      16.148  14.687  22.296  1.00  0.00           O  
ATOM    546  CB  VAL A  35      18.325  13.149  20.800  1.00  0.00           C  
ATOM    547  CG1 VAL A  35      19.409  13.174  19.741  1.00  0.00           C  
ATOM    548  CG2 VAL A  35      18.464  11.905  21.574  1.00  0.00           C  
ATOM    549  H   VAL A  35      20.204  13.443  22.659  1.00  0.00           H  
ATOM    550  HA  VAL A  35      18.420  15.258  21.148  1.00  0.00           H  
ATOM    551  HB  VAL A  35      17.354  13.190  20.315  1.00  0.00           H  
ATOM    552 1HG1 VAL A  35      19.296  12.312  19.083  1.00  0.00           H  
ATOM    553 2HG1 VAL A  35      19.330  14.090  19.159  1.00  0.00           H  
ATOM    554 3HG1 VAL A  35      20.390  13.132  20.228  1.00  0.00           H  
ATOM    555 1HG2 VAL A  35      18.367  11.055  20.935  1.00  0.00           H  
ATOM    556 2HG2 VAL A  35      19.397  11.904  22.008  1.00  0.00           H  
ATOM    557 3HG2 VAL A  35      17.752  11.860  22.340  1.00  0.00           H  
ATOM    558  N   GLY A  36      17.483  14.070  23.998  1.00  0.00           N  
ATOM    559  CA  GLY A  36      16.403  14.110  24.982  1.00  0.00           C  
ATOM    560  C   GLY A  36      15.464  12.905  24.913  1.00  0.00           C  
ATOM    561  O   GLY A  36      14.292  13.004  25.278  1.00  0.00           O  
ATOM    562  H   GLY A  36      18.410  13.775  24.296  1.00  0.00           H  
ATOM    563 1HA  GLY A  36      16.846  14.165  25.977  1.00  0.00           H  
ATOM    564 2HA  GLY A  36      15.831  15.024  24.843  1.00  0.00           H  
ATOM    565  N   ILE A  37      15.970  11.788  24.410  1.00  0.00           N  
ATOM    566  CA  ILE A  37      15.168  10.568  24.259  1.00  0.00           C  
ATOM    567  C   ILE A  37      15.205   9.635  25.457  1.00  0.00           C  
ATOM    568  O   ILE A  37      16.265   9.212  25.910  1.00  0.00           O  
ATOM    569  CB  ILE A  37      15.561   9.830  22.962  1.00  0.00           C  
ATOM    570  CG1 ILE A  37      15.246  10.725  21.760  1.00  0.00           C  
ATOM    571  CG2 ILE A  37      14.856   8.506  22.832  1.00  0.00           C  
ATOM    572  CD1 ILE A  37      13.793  11.048  21.645  1.00  0.00           C  
ATOM    573  H   ILE A  37      16.964  11.789  24.174  1.00  0.00           H  
ATOM    574  HA  ILE A  37      14.126  10.872  24.137  1.00  0.00           H  
ATOM    575  HB  ILE A  37      16.636   9.654  22.969  1.00  0.00           H  
ATOM    576 1HG1 ILE A  37      15.723  11.671  21.858  1.00  0.00           H  
ATOM    577 2HG1 ILE A  37      15.574  10.242  20.865  1.00  0.00           H  
ATOM    578 1HG2 ILE A  37      15.163   8.013  21.911  1.00  0.00           H  
ATOM    579 2HG2 ILE A  37      15.098   7.873  23.678  1.00  0.00           H  
ATOM    580 3HG2 ILE A  37      13.787   8.684  22.810  1.00  0.00           H  
ATOM    581 1HD1 ILE A  37      13.627  11.690  20.783  1.00  0.00           H  
ATOM    582 2HD1 ILE A  37      13.222  10.123  21.529  1.00  0.00           H  
ATOM    583 3HD1 ILE A  37      13.460  11.563  22.554  1.00  0.00           H  
ATOM    584  N   LYS A  38      14.035   9.303  25.975  1.00  0.00           N  
ATOM    585  CA  LYS A  38      13.939   8.420  27.127  1.00  0.00           C  
ATOM    586  C   LYS A  38      13.901   6.975  26.671  1.00  0.00           C  
ATOM    587  O   LYS A  38      13.552   6.678  25.531  1.00  0.00           O  
ATOM    588  CB  LYS A  38      12.733   8.759  27.999  1.00  0.00           C  
ATOM    589  CG  LYS A  38      12.813  10.128  28.656  1.00  0.00           C  
ATOM    590  CD  LYS A  38      11.603  10.388  29.544  1.00  0.00           C  
ATOM    591  CE  LYS A  38      11.683  11.754  30.212  1.00  0.00           C  
ATOM    592  NZ  LYS A  38      10.499  12.017  31.074  1.00  0.00           N  
ATOM    593  H   LYS A  38      13.178   9.666  25.542  1.00  0.00           H  
ATOM    594  HA  LYS A  38      14.834   8.550  27.737  1.00  0.00           H  
ATOM    595 1HB  LYS A  38      11.828   8.741  27.386  1.00  0.00           H  
ATOM    596 2HB  LYS A  38      12.616   8.009  28.776  1.00  0.00           H  
ATOM    597 1HG  LYS A  38      13.723  10.198  29.252  1.00  0.00           H  
ATOM    598 2HG  LYS A  38      12.851  10.892  27.874  1.00  0.00           H  
ATOM    599 1HD  LYS A  38      10.696  10.342  28.934  1.00  0.00           H  
ATOM    600 2HD  LYS A  38      11.541   9.620  30.314  1.00  0.00           H  
ATOM    601 1HE  LYS A  38      12.583  11.799  30.824  1.00  0.00           H  
ATOM    602 2HE  LYS A  38      11.740  12.525  29.442  1.00  0.00           H  
ATOM    603 1HZ  LYS A  38      10.587  12.929  31.500  1.00  0.00           H  
ATOM    604 2HZ  LYS A  38       9.660  11.988  30.512  1.00  0.00           H  
ATOM    605 3HZ  LYS A  38      10.446  11.313  31.796  1.00  0.00           H  
ATOM    606  N   VAL A  39      14.206   6.061  27.570  1.00  0.00           N  
ATOM    607  CA  VAL A  39      14.236   4.643  27.235  1.00  0.00           C  
ATOM    608  C   VAL A  39      12.904   4.116  26.701  1.00  0.00           C  
ATOM    609  O   VAL A  39      12.881   3.290  25.794  1.00  0.00           O  
ATOM    610  CB  VAL A  39      14.685   3.835  28.454  1.00  0.00           C  
ATOM    611  CG1 VAL A  39      14.528   2.352  28.184  1.00  0.00           C  
ATOM    612  CG2 VAL A  39      16.140   4.184  28.754  1.00  0.00           C  
ATOM    613  H   VAL A  39      14.462   6.352  28.503  1.00  0.00           H  
ATOM    614  HA  VAL A  39      14.984   4.504  26.455  1.00  0.00           H  
ATOM    615  HB  VAL A  39      14.060   4.085  29.309  1.00  0.00           H  
ATOM    616 1HG1 VAL A  39      14.847   1.787  29.058  1.00  0.00           H  
ATOM    617 2HG1 VAL A  39      13.482   2.130  27.971  1.00  0.00           H  
ATOM    618 3HG1 VAL A  39      15.139   2.073  27.327  1.00  0.00           H  
ATOM    619 1HG2 VAL A  39      16.479   3.625  29.626  1.00  0.00           H  
ATOM    620 2HG2 VAL A  39      16.760   3.928  27.895  1.00  0.00           H  
ATOM    621 3HG2 VAL A  39      16.223   5.253  28.954  1.00  0.00           H  
ATOM    622  N   GLY A  40      11.799   4.571  27.283  1.00  0.00           N  
ATOM    623  CA  GLY A  40      10.478   4.120  26.854  1.00  0.00           C  
ATOM    624  C   GLY A  40       9.904   4.874  25.636  1.00  0.00           C  
ATOM    625  O   GLY A  40       8.767   4.616  25.238  1.00  0.00           O  
ATOM    626  H   GLY A  40      11.876   5.250  28.022  1.00  0.00           H  
ATOM    627 1HA  GLY A  40      10.528   3.056  26.622  1.00  0.00           H  
ATOM    628 2HA  GLY A  40       9.787   4.220  27.689  1.00  0.00           H  
ATOM    629  N   ASP A  41      10.643   5.841  25.081  1.00  0.00           N  
ATOM    630  CA  ASP A  41      10.146   6.609  23.939  1.00  0.00           C  
ATOM    631  C   ASP A  41      10.002   5.768  22.685  1.00  0.00           C  
ATOM    632  O   ASP A  41      10.761   4.825  22.456  1.00  0.00           O  
ATOM    633  CB  ASP A  41      11.038   7.804  23.625  1.00  0.00           C  
ATOM    634  CG  ASP A  41      10.902   8.948  24.625  1.00  0.00           C  
ATOM    635  OD1 ASP A  41      10.021   8.911  25.443  1.00  0.00           O  
ATOM    636  OD2 ASP A  41      11.702   9.857  24.563  1.00  0.00           O  
ATOM    637  H   ASP A  41      11.589   6.025  25.410  1.00  0.00           H  
ATOM    638  HA  ASP A  41       9.157   6.990  24.195  1.00  0.00           H  
ATOM    639 1HB  ASP A  41      12.065   7.463  23.631  1.00  0.00           H  
ATOM    640 2HB  ASP A  41      10.820   8.173  22.620  1.00  0.00           H  
ATOM    641  N   VAL A  42       9.053   6.139  21.838  1.00  0.00           N  
ATOM    642  CA  VAL A  42       8.916   5.449  20.571  1.00  0.00           C  
ATOM    643  C   VAL A  42       9.925   5.985  19.570  1.00  0.00           C  
ATOM    644  O   VAL A  42      10.011   7.191  19.341  1.00  0.00           O  
ATOM    645  CB  VAL A  42       7.497   5.613  20.003  1.00  0.00           C  
ATOM    646  CG1 VAL A  42       7.407   4.952  18.628  1.00  0.00           C  
ATOM    647  CG2 VAL A  42       6.500   4.993  20.967  1.00  0.00           C  
ATOM    648  H   VAL A  42       8.439   6.904  22.074  1.00  0.00           H  
ATOM    649  HA  VAL A  42       9.106   4.388  20.728  1.00  0.00           H  
ATOM    650  HB  VAL A  42       7.277   6.673  19.877  1.00  0.00           H  
ATOM    651 1HG1 VAL A  42       6.402   5.079  18.229  1.00  0.00           H  
ATOM    652 2HG1 VAL A  42       8.125   5.416  17.949  1.00  0.00           H  
ATOM    653 3HG1 VAL A  42       7.631   3.890  18.719  1.00  0.00           H  
ATOM    654 1HG2 VAL A  42       5.490   5.111  20.573  1.00  0.00           H  
ATOM    655 2HG2 VAL A  42       6.722   3.932  21.086  1.00  0.00           H  
ATOM    656 3HG2 VAL A  42       6.573   5.488  21.936  1.00  0.00           H  
ATOM    657  N   VAL A  43      10.691   5.072  19.001  1.00  0.00           N  
ATOM    658  CA  VAL A  43      11.712   5.374  18.010  1.00  0.00           C  
ATOM    659  C   VAL A  43      11.401   4.574  16.752  1.00  0.00           C  
ATOM    660  O   VAL A  43      11.011   3.410  16.844  1.00  0.00           O  
ATOM    661  CB  VAL A  43      13.116   5.061  18.554  1.00  0.00           C  
ATOM    662  CG1 VAL A  43      14.142   5.318  17.483  1.00  0.00           C  
ATOM    663  CG2 VAL A  43      13.410   5.942  19.789  1.00  0.00           C  
ATOM    664  H   VAL A  43      10.555   4.110  19.271  1.00  0.00           H  
ATOM    665  HA  VAL A  43      11.668   6.436  17.763  1.00  0.00           H  
ATOM    666  HB  VAL A  43      13.172   4.008  18.827  1.00  0.00           H  
ATOM    667 1HG1 VAL A  43      15.115   5.083  17.872  1.00  0.00           H  
ATOM    668 2HG1 VAL A  43      13.940   4.689  16.621  1.00  0.00           H  
ATOM    669 3HG1 VAL A  43      14.101   6.368  17.189  1.00  0.00           H  
ATOM    670 1HG2 VAL A  43      14.408   5.714  20.164  1.00  0.00           H  
ATOM    671 2HG2 VAL A  43      13.360   6.995  19.505  1.00  0.00           H  
ATOM    672 3HG2 VAL A  43      12.676   5.744  20.574  1.00  0.00           H  
ATOM    673  N   GLU A  44      11.491   5.221  15.599  1.00  0.00           N  
ATOM    674  CA  GLU A  44      11.176   4.602  14.321  1.00  0.00           C  
ATOM    675  C   GLU A  44      12.415   4.025  13.648  1.00  0.00           C  
ATOM    676  O   GLU A  44      13.538   4.252  14.096  1.00  0.00           O  
ATOM    677  CB  GLU A  44      10.507   5.620  13.415  1.00  0.00           C  
ATOM    678  CG  GLU A  44       9.198   6.161  13.944  1.00  0.00           C  
ATOM    679  CD  GLU A  44       8.565   7.171  13.037  1.00  0.00           C  
ATOM    680  OE1 GLU A  44       9.276   7.997  12.506  1.00  0.00           O  
ATOM    681  OE2 GLU A  44       7.371   7.119  12.863  1.00  0.00           O  
ATOM    682  H   GLU A  44      11.838   6.180  15.581  1.00  0.00           H  
ATOM    683  HA  GLU A  44      10.479   3.783  14.499  1.00  0.00           H  
ATOM    684 1HB  GLU A  44      11.180   6.443  13.249  1.00  0.00           H  
ATOM    685 2HB  GLU A  44      10.302   5.155  12.460  1.00  0.00           H  
ATOM    686 1HG  GLU A  44       8.509   5.330  14.089  1.00  0.00           H  
ATOM    687 2HG  GLU A  44       9.382   6.618  14.918  1.00  0.00           H  
ATOM    688  N   VAL A  45      12.205   3.242  12.596  1.00  0.00           N  
ATOM    689  CA  VAL A  45      13.314   2.663  11.852  1.00  0.00           C  
ATOM    690  C   VAL A  45      13.522   3.360  10.510  1.00  0.00           C  
ATOM    691  O   VAL A  45      12.658   3.333   9.636  1.00  0.00           O  
ATOM    692  CB  VAL A  45      13.053   1.169  11.609  1.00  0.00           C  
ATOM    693  CG1 VAL A  45      14.191   0.568  10.804  1.00  0.00           C  
ATOM    694  CG2 VAL A  45      12.892   0.443  12.962  1.00  0.00           C  
ATOM    695  H   VAL A  45      11.259   3.068  12.289  1.00  0.00           H  
ATOM    696  HA  VAL A  45      14.224   2.770  12.446  1.00  0.00           H  
ATOM    697  HB  VAL A  45      12.145   1.057  11.024  1.00  0.00           H  
ATOM    698 1HG1 VAL A  45      13.992  -0.487  10.623  1.00  0.00           H  
ATOM    699 2HG1 VAL A  45      14.280   1.091   9.848  1.00  0.00           H  
ATOM    700 3HG1 VAL A  45      15.122   0.671  11.361  1.00  0.00           H  
ATOM    701 1HG2 VAL A  45      12.699  -0.614  12.795  1.00  0.00           H  
ATOM    702 2HG2 VAL A  45      13.806   0.552  13.540  1.00  0.00           H  
ATOM    703 3HG2 VAL A  45      12.060   0.877  13.518  1.00  0.00           H  
ATOM    704  N   LYS A  46      14.677   3.988  10.353  1.00  0.00           N  
ATOM    705  CA  LYS A  46      14.998   4.734   9.146  1.00  0.00           C  
ATOM    706  C   LYS A  46      15.812   3.865   8.197  1.00  0.00           C  
ATOM    707  O   LYS A  46      16.926   3.458   8.519  1.00  0.00           O  
ATOM    708  CB  LYS A  46      15.722   6.026   9.538  1.00  0.00           C  
ATOM    709  CG  LYS A  46      16.064   6.975   8.429  1.00  0.00           C  
ATOM    710  CD  LYS A  46      16.695   8.257   9.012  1.00  0.00           C  
ATOM    711  CE  LYS A  46      17.075   9.271   7.930  1.00  0.00           C  
ATOM    712  NZ  LYS A  46      17.627  10.534   8.517  1.00  0.00           N  
ATOM    713  H   LYS A  46      15.349   3.959  11.106  1.00  0.00           H  
ATOM    714  HA  LYS A  46      14.073   4.993   8.634  1.00  0.00           H  
ATOM    715 1HB  LYS A  46      15.100   6.579  10.249  1.00  0.00           H  
ATOM    716 2HB  LYS A  46      16.650   5.775  10.047  1.00  0.00           H  
ATOM    717 1HG  LYS A  46      16.765   6.495   7.772  1.00  0.00           H  
ATOM    718 2HG  LYS A  46      15.167   7.231   7.868  1.00  0.00           H  
ATOM    719 1HD  LYS A  46      15.975   8.727   9.692  1.00  0.00           H  
ATOM    720 2HD  LYS A  46      17.585   7.998   9.584  1.00  0.00           H  
ATOM    721 1HE  LYS A  46      17.828   8.835   7.284  1.00  0.00           H  
ATOM    722 2HE  LYS A  46      16.192   9.510   7.338  1.00  0.00           H  
ATOM    723 1HZ  LYS A  46      17.866  11.174   7.773  1.00  0.00           H  
ATOM    724 2HZ  LYS A  46      16.929  10.958   9.115  1.00  0.00           H  
ATOM    725 3HZ  LYS A  46      18.452  10.324   9.058  1.00  0.00           H  
ATOM    726  N   LYS A  47      15.240   3.575   7.029  1.00  0.00           N  
ATOM    727  CA  LYS A  47      15.862   2.679   6.050  1.00  0.00           C  
ATOM    728  C   LYS A  47      16.779   3.379   5.048  1.00  0.00           C  
ATOM    729  O   LYS A  47      17.467   2.710   4.282  1.00  0.00           O  
ATOM    730  CB  LYS A  47      14.771   1.929   5.292  1.00  0.00           C  
ATOM    731  CG  LYS A  47      13.937   0.994   6.160  1.00  0.00           C  
ATOM    732  CD  LYS A  47      12.867   0.293   5.334  1.00  0.00           C  
ATOM    733  CE  LYS A  47      12.029  -0.645   6.185  1.00  0.00           C  
ATOM    734  NZ  LYS A  47      10.964  -1.314   5.383  1.00  0.00           N  
ATOM    735  H   LYS A  47      14.321   3.950   6.835  1.00  0.00           H  
ATOM    736  HA  LYS A  47      16.466   1.954   6.596  1.00  0.00           H  
ATOM    737 1HB  LYS A  47      14.097   2.646   4.823  1.00  0.00           H  
ATOM    738 2HB  LYS A  47      15.225   1.338   4.496  1.00  0.00           H  
ATOM    739 1HG  LYS A  47      14.586   0.247   6.617  1.00  0.00           H  
ATOM    740 2HG  LYS A  47      13.457   1.569   6.958  1.00  0.00           H  
ATOM    741 1HD  LYS A  47      12.212   1.041   4.885  1.00  0.00           H  
ATOM    742 2HD  LYS A  47      13.339  -0.279   4.535  1.00  0.00           H  
ATOM    743 1HE  LYS A  47      12.675  -1.405   6.621  1.00  0.00           H  
ATOM    744 2HE  LYS A  47      11.562  -0.074   6.988  1.00  0.00           H  
ATOM    745 1HZ  LYS A  47      10.426  -1.927   5.979  1.00  0.00           H  
ATOM    746 2HZ  LYS A  47      10.353  -0.615   4.982  1.00  0.00           H  
ATOM    747 3HZ  LYS A  47      11.388  -1.853   4.642  1.00  0.00           H  
ATOM    748  N   VAL A  48      16.727   4.711   5.058  1.00  0.00           N  
ATOM    749  CA  VAL A  48      17.472   5.627   4.193  1.00  0.00           C  
ATOM    750  C   VAL A  48      18.558   4.985   3.334  1.00  0.00           C  
ATOM    751  O   VAL A  48      18.431   4.980   2.108  1.00  0.00           O  
ATOM    752  OXT VAL A  48      19.690   4.929   3.813  1.00  0.00           O  
ATOM    753  CB  VAL A  48      18.087   6.734   5.058  1.00  0.00           C  
ATOM    754  CG1 VAL A  48      19.093   6.133   6.044  1.00  0.00           C  
ATOM    755  CG2 VAL A  48      18.759   7.762   4.173  1.00  0.00           C  
ATOM    756  H   VAL A  48      16.117   5.120   5.749  1.00  0.00           H  
ATOM    757  HA  VAL A  48      16.753   6.095   3.520  1.00  0.00           H  
ATOM    758  HB  VAL A  48      17.300   7.209   5.624  1.00  0.00           H  
ATOM    759 1HG1 VAL A  48      19.512   6.923   6.666  1.00  0.00           H  
ATOM    760 2HG1 VAL A  48      18.595   5.399   6.681  1.00  0.00           H  
ATOM    761 3HG1 VAL A  48      19.896   5.644   5.500  1.00  0.00           H  
ATOM    762 1HG2 VAL A  48      19.181   8.554   4.790  1.00  0.00           H  
ATOM    763 2HG2 VAL A  48      19.555   7.286   3.600  1.00  0.00           H  
ATOM    764 3HG2 VAL A  48      18.026   8.189   3.487  1.00  0.00           H  
TER                                                                             
# All scores below are weighted scores, not raw scores.
#BEGIN_POSE_ENERGIES_TABLE /home/grads/bernardm/FoldingBenchMarks/RosettaFold/RoseTTAFold/results_pyrosetta_rerun/T1161.pdb/pdb-3track/model0_1_0.45.pdb
label fa_atr fa_rep fa_sol fa_intra_rep fa_intra_sol_xover4 lk_ball_wtd fa_elec hbond_sr_bb hbond_lr_bb hbond_bb_sc hbond_sc dslf_fa13 omega fa_dun p_aa_pp yhh_planarity ref rama_prepro cart_bonded total
weights 1 0.55 1 0.005 1 1 1 1 1 1 1 1.25 0.4 0.7 0.6 0.625 1 0.45 0.5 NA
pose -188.786 22.4691 114.853 0.65808 6.97292 -10.1443 -41.3127 -10.6529 -2.04115 -6.66248 -3.73567 0 -0.1487 38.5575 -9.89382 0 24.5805 4.64728 22.5244 -38.1154
GLY_1 -0.55096 0.24403 0.61446 0.00012 0 -0.03396 -0.04204 0 0 0 0 0 0.02241 0 0.26805 0 0.79816 5.14571 0.48077 6.94676
PRO_2 -1.16549 0.28901 0.89464 0.00307 0.07551 -0.05117 -0.19899 0 0 0 0 0 -0.06231 0.07879 -1.07115 0 -1.64321 4.79258 0.57012 2.51139
MET_3 -3.77403 0.65835 2.1406 0.00927 0.05896 -0.13709 -0.37401 0 0 0 0 0 -0.02035 1.33899 0.23554 0 1.65735 -0.57472 0.83463 2.0535
PRO_4 -1.73305 0.41013 0.99171 0.0024 0.03651 0.00042 0.4084 0 0 0 0 0 -0.16035 0.2953 -0.4953 0 -1.64321 -0.34805 0.90878 -1.32631
GLY_5 -2.38313 0.34488 1.8313 7e-05 0 -0.18625 -0.07312 0 0 0 0 0 -0.1072 0 0.32341 0 0.79816 -0.1517 0.26849 0.66491
LYS_6 -4.91515 0.34783 3.14198 0.01381 0.20763 -0.45906 -1.55158 0 0 0 0 0 -0.03407 2.24865 0.01878 0 -0.71458 -0.26605 0.1873 -1.77452
LYS_7 -3.10418 0.18046 2.58132 0.01276 0.29764 -0.34591 -0.46734 0 0 0 0 0 0.0978 1.24586 -0.02885 0 -0.71458 -0.30081 0.16601 -0.37982
PHE_8 -6.37591 0.45387 2.63764 0.02376 0.27722 -0.61354 -0.7882 0 0 0 0 0 -0.00314 1.37513 -0.31661 0 1.21829 -0.20833 0.16151 -2.1583
VAL_9 -3.77735 0.17931 2.97953 0.02735 0.05949 -0.37345 -1.96753 0 0 -0.99671 0 0 -0.0161 0.00138 -0.18767 0 2.64269 -0.00415 0.20841 -1.2248
ALA_10 -4.31948 0.35443 1.11698 0.00129 0 -0.05884 -0.9595 0 0 -0.31899 0 0 0.05124 0 0.1506 0 1.32468 0.29191 0.235 -2.13068
ARG_11 -7.7606 1.42726 2.98324 0.01882 0.64928 -0.60552 -0.17589 0 0 -0.31899 0 0 0.58609 1.74036 -0.17737 0 -0.09474 0.83079 0.70529 -0.19197
VAL_12 -3.22579 0.37217 0.79195 0.02602 0.04468 -0.05984 -0.73493 0 0 0 0 0 -0.03106 0.02989 -0.54651 0 2.64269 0.56958 1.68783 1.56669
ALA_13 -4.19112 1.33029 1.31677 0.00232 0 0.0034 -0.54189 0 0 0 0 0 0.32404 0 -0.04281 0 1.32468 0.21841 1.71311 1.45722
GLU_14 -2.15984 0.16278 2.0321 0.00807 0.31845 0.05872 -1.59857 0 0 0 -1.11386 0 -0.08185 2.64025 -0.0738 0 -2.72453 0.14133 0.71719 -1.67355
ALA_15 -3.04544 0.20575 0.9405 0.00134 0 -0.00208 -0.22749 0 0 0 0 0 0.1721 0 -0.16677 0 1.32468 -0.07243 0.16696 -0.70287
ARG_16 -4.36733 0.47152 4.86308 0.02247 0.41378 0.22994 -4.45215 0 0 -1.06929 -1.11386 0 0.04016 2.23949 0.08158 0 -0.09474 0.36855 0.35995 -2.00685
ALA_17 -2.43811 0.26245 2.06078 0.00145 0 -0.17074 -0.63217 0 0 0 0 0 -0.06015 0 -0.42146 0 1.32468 0.02958 0.34063 0.29695
GLU_18 -2.54813 0.32146 2.82188 0.00584 0.28353 -0.17182 -0.55739 0 0 0 0 0 -0.0569 2.6529 -0.29844 0 -2.72453 -0.5479 0.14193 -0.67756
ASP_19 -6.54883 0.39144 5.87456 0.00304 0.24845 -0.21332 -3.15877 0 0 -1.06929 0 0 -0.04272 1.63893 -0.08354 0 -2.14574 -0.25306 0.48014 -4.87872
VAL_20 -3.79918 0.44805 2.4665 0.02189 0.05632 -0.21883 -0.22325 0 0 0 0 0 -0.02557 0.09077 -0.12399 0 2.64269 -0.04662 0.51082 1.79961
GLY_21 -1.52796 0.06192 1.61181 4e-05 0 -0.09014 -0.8554 0 0 0 0 0 -0.05618 0 0.1625 0 0.79816 -0.03409 0.23766 0.30832
LYS_22 -4.5662 0.5921 3.89968 0.00826 0.11095 -0.23371 -0.22898 0 0 0 0 0 -0.01461 1.01766 0.31119 0 -0.71458 0.81055 0.35517 1.34748
ARG_23 -2.61388 0.11779 1.48039 0.02127 0.50753 -0.51863 0.43711 0 0 0 0 0 -0.02184 2.14612 -0.12238 0 -0.09474 0.78588 0.34244 2.46705
VAL_24 -4.18777 0.30115 1.34152 0.02184 0.04713 -0.16788 -0.16126 0 0 0 0 0 -0.05855 0.01632 -0.43749 0 2.64269 -0.19855 0.18129 -0.65955
VAL_25 -4.96658 0.65873 -0.27116 0.01815 0.03967 -0.52334 -0.17052 0 0 0 0 0 -0.00033 0.05373 -0.78362 0 2.64269 -0.45421 0.2802 -3.47659
ILE_26 -5.76034 0.92429 2.33067 0.03197 0.08277 -0.36961 -0.91231 0 0 0 0 0 -0.01943 0.99573 -0.64527 0 2.30374 -0.34102 0.45254 -0.92627
ILE_27 -8.03809 1.59396 1.67505 0.03004 0.08684 -0.52246 -0.28508 0 0 0 0 0 -0.05605 1.18629 -0.49576 0 2.30374 0.00101 1.80922 -0.71128
PRO_28 -5.12063 1.33107 2.84582 0.0038 0.08521 -0.1207 -1.68863 0 0 0 0 0 -0.02216 0.29146 -1.07917 0 -1.64321 -0.21514 1.99166 -3.34063
LYS_29 -2.74488 0.22067 2.45089 0.00714 0.11735 -0.04848 -0.5639 0 0 0 0 0 -0.03239 0.93074 -0.04527 0 -0.71458 -0.59911 0.52529 -0.49653
ALA_30 -2.97994 0.2325 2.5437 0.00147 0 -0.18626 -0.47632 0 0 0 0 0 -0.03648 0 -0.23368 0 1.32468 -0.42608 0.14865 -0.08775
GLU_31 -6.73336 0.92547 5.83099 0.00651 0.74098 -0.08214 -3.34483 0 0 0 -0.75398 0 0.03302 2.71651 -0.28144 0 -2.72453 -0.31785 0.18319 -3.80145
ARG_32 -9.77894 1.0318 7.40566 0.02348 0.5444 -0.40916 -3.66054 0 0 -0.43565 0 0 0.03456 2.00624 -0.12525 0 -0.09474 -0.14069 0.39496 -3.20387
ALA_33 -3.15112 0.23201 2.75224 0.00154 0 -0.26921 -0.76191 0 0 0 0 0 -0.01294 0 -0.24145 0 1.32468 -0.21261 0.36437 0.0256
LYS_34 -4.18112 0.3093 4.65049 0.00741 0.12151 0.09843 -2.85101 0 0 0 -0.75398 0 -0.04966 0.96062 -0.05003 0 -0.71458 -0.44209 0.24925 -2.64544
VAL_35 -5.75536 1.16758 1.69536 0.02176 0.04007 -0.21086 -0.61093 0 0 0 0 0 0.01167 0.06341 0.25005 0 2.64269 -0.17553 0.45935 -0.40075
GLY_36 -2.16618 0.09346 2.02128 0.0001 0 -0.10472 -0.53028 0 0 0 0 0 -0.14306 0 -1.27585 0 0.79816 -0.24679 0.39709 -1.1568
ILE_37 -6.59647 1.11359 3.07356 0.05571 0.08242 0.09881 -1.87603 0 0 -0.43565 0 0 -0.05343 1.21625 -0.57868 0 2.30374 -0.57573 0.34903 -1.82289
LYS_38 -3.96189 0.26778 4.27479 0.0072 0.10949 -0.4177 -1.89694 0 0 -0.5106 0 0 0.10893 0.86028 -0.05374 0 -0.71458 -0.32256 0.36234 -1.88719
VAL_39 -2.12836 0.11946 1.65264 0.02382 0.05639 -0.33713 0.67031 0 0 0 0 0 -0.05298 0.07728 -0.04837 0 2.64269 -0.16007 0.17278 2.68847
GLY_40 -1.27481 0.09349 1.33264 6e-05 0 -0.10013 0.10549 0 0 0 0 0 -0.08906 0 0.24221 0 0.79816 -0.12021 0.24287 1.23071
ASP_41 -4.27944 0.28269 4.79545 0.00426 0.25296 -0.4083 -2.34832 0 0 -0.5106 0 0 0.00513 1.54297 0.06601 0 -2.14574 -0.20976 0.26238 -2.69031
VAL_42 -1.56533 0.10815 0.75595 0.018 0.04476 -0.19827 -0.11733 0 0 0 0 0 -0.05855 0.00398 -0.42763 0 2.64269 -0.44416 0.16397 0.92622
VAL_43 -4.88448 0.47897 0.06675 0.01455 0.0373 -0.18129 -0.4309 0 0 0 0 0 0.0007 0.05927 -0.77367 0 2.64269 -0.42197 0.22969 -3.1624
GLU_44 -5.55244 0.50014 4.1487 0.00676 0.26359 -0.25133 -3.19885 0 0 -0.99671 0 0 -0.0232 2.87476 0.1086 0 -2.72453 -0.03597 0.22195 -4.65851
VAL_45 -4.05729 0.14204 1.23731 0.01884 0.04976 -0.56745 0.37701 0 0 0 0 0 -0.04751 0.00357 -0.54129 0 2.64269 -0.00726 0.09768 -0.65189
LYS_46 -4.41965 0.32052 1.81725 0.00732 0.16577 -0.32226 0.73243 0 0 0 0 0 -0.05427 1.00184 0.29548 0 -0.71458 -0.079 0.19055 -1.0586
LYS_47 -1.6174 0.11745 1.25303 0.00852 0.15351 -0.1034 0.85008 0 0 0 0 0 -0.03212 0.81175 -0.13351 0 -0.71458 -0.16267 0.39578 0.82643
VAL:CtermProteinFull_48 -1.99297 0.27551 1.09852 0.0831 0.20513 -0.18807 0.80148 0 0 0 0 0 0 0.10403 0 0 2.64269 -0.22165 0.61817 3.42594
#END_POSE_ENERGIES_TABLE /home/grads/bernardm/FoldingBenchMarks/RosettaFold/RoseTTAFold/results_pyrosetta_rerun/T1161.pdb/pdb-3track/model0_1_0.45.pdb
