# Supplementary material for: The transformative power of transformers in protein structure prediction
Source: Proc Natl Acad Sci U S A. 2023 Jul 31;120(32):e2303499120. doi: 10.1073/pnas.2303499120 (PMC10410766; doi:10.1073/pnas.2303499120)
Supplement: Supplementary file 2 — Dataset S01 (GZ) [file pnas.2303499120.sd01.gz › SI_Data/predicted_structures/RoseTTAFold/T1137s9.pdb]

HEADER                                            26-DEC-22   XXXX              
EXPDTA    THEORETICAL MODEL                                                     
REMARK 220                                                                      
REMARK 220 EXPERIMENTAL DETAILS                                                 
REMARK 220  EXPERIMENT TYPE                : THEORETICAL MODELLING              
REMARK 220  DATE OF DATA COLLECTION        : 26-DEC-22                          
REMARK 220                                                                      
REMARK 220 REMARK: MODEL GENERATED BY ROSETTA                                   
REMARK 220  VERSION 2022.39+release.d8d9982                                     
ATOM      1  N   MET A   1      -0.106   0.438  -2.157  1.00  0.00           N  
ATOM      2  CA  MET A   1       0.403   0.522  -0.792  1.00  0.00           C  
ATOM      3  C   MET A   1       1.679   1.348  -0.623  1.00  0.00           C  
ATOM      4  O   MET A   1       2.131   1.528   0.511  1.00  0.00           O  
ATOM      5  CB  MET A   1       0.633  -0.883  -0.241  1.00  0.00           C  
ATOM      6  CG  MET A   1      -0.634  -1.673   0.012  1.00  0.00           C  
ATOM      7  SD  MET A   1      -1.660  -0.904   1.289  1.00  0.00           S  
ATOM      8  CE  MET A   1      -0.653  -1.217   2.741  1.00  0.00           C  
ATOM      9 1H   MET A   1       0.617   0.089  -2.766  1.00  0.00           H  
ATOM     10 2H   MET A   1      -0.891  -0.200  -2.174  1.00  0.00           H  
ATOM     11 3H   MET A   1      -0.413   1.348  -2.469  1.00  0.00           H  
ATOM     12  HA  MET A   1      -0.366   0.999  -0.184  1.00  0.00           H  
ATOM     13 1HB  MET A   1       1.246  -1.451  -0.940  1.00  0.00           H  
ATOM     14 2HB  MET A   1       1.182  -0.818   0.699  1.00  0.00           H  
ATOM     15 1HG  MET A   1      -1.216  -1.738  -0.907  1.00  0.00           H  
ATOM     16 2HG  MET A   1      -0.384  -2.685   0.331  1.00  0.00           H  
ATOM     17 1HE  MET A   1      -1.144  -0.800   3.620  1.00  0.00           H  
ATOM     18 2HE  MET A   1      -0.529  -2.292   2.871  1.00  0.00           H  
ATOM     19 3HE  MET A   1       0.321  -0.756   2.614  1.00  0.00           H  
ATOM     20  N   SER A   2       2.227   1.922  -1.707  1.00  0.00           N  
ATOM     21  CA  SER A   2       3.469   2.715  -1.600  1.00  0.00           C  
ATOM     22  C   SER A   2       3.321   3.981  -0.740  1.00  0.00           C  
ATOM     23  O   SER A   2       4.310   4.567  -0.317  1.00  0.00           O  
ATOM     24  CB  SER A   2       3.979   3.070  -2.983  1.00  0.00           C  
ATOM     25  OG  SER A   2       3.108   3.949  -3.638  1.00  0.00           O  
ATOM     26  H   SER A   2       1.838   1.801  -2.627  1.00  0.00           H  
ATOM     27  HA  SER A   2       4.226   2.087  -1.125  1.00  0.00           H  
ATOM     28 1HB  SER A   2       4.965   3.526  -2.900  1.00  0.00           H  
ATOM     29 2HB  SER A   2       4.089   2.160  -3.570  1.00  0.00           H  
ATOM     30  HG  SER A   2       3.203   4.798  -3.194  1.00  0.00           H  
ATOM     31  N   THR A   3       2.075   4.394  -0.509  1.00  0.00           N  
ATOM     32  CA  THR A   3       1.715   5.512   0.359  1.00  0.00           C  
ATOM     33  C   THR A   3       1.988   5.189   1.833  1.00  0.00           C  
ATOM     34  O   THR A   3       2.317   6.069   2.630  1.00  0.00           O  
ATOM     35  CB  THR A   3       0.231   5.879   0.217  1.00  0.00           C  
ATOM     36  OG1 THR A   3      -0.049   6.272  -1.134  1.00  0.00           O  
ATOM     37  CG2 THR A   3      -0.113   7.010   1.165  1.00  0.00           C  
ATOM     38  H   THR A   3       1.333   3.875  -0.942  1.00  0.00           H  
ATOM     39  HA  THR A   3       2.322   6.375   0.083  1.00  0.00           H  
ATOM     40  HB  THR A   3      -0.380   5.012   0.465  1.00  0.00           H  
ATOM     41  HG1 THR A   3      -0.961   6.575  -1.197  1.00  0.00           H  
ATOM     42 1HG2 THR A   3      -1.168   7.260   1.066  1.00  0.00           H  
ATOM     43 2HG2 THR A   3       0.092   6.698   2.191  1.00  0.00           H  
ATOM     44 3HG2 THR A   3       0.492   7.883   0.924  1.00  0.00           H  
ATOM     45  N   VAL A   4       1.698   3.939   2.194  1.00  0.00           N  
ATOM     46  CA  VAL A   4       1.781   3.413   3.547  1.00  0.00           C  
ATOM     47  C   VAL A   4       3.201   2.976   3.845  1.00  0.00           C  
ATOM     48  O   VAL A   4       3.762   3.255   4.915  1.00  0.00           O  
ATOM     49  CB  VAL A   4       0.856   2.203   3.659  1.00  0.00           C  
ATOM     50  CG1 VAL A   4       0.996   1.574   4.998  1.00  0.00           C  
ATOM     51  CG2 VAL A   4      -0.567   2.634   3.373  1.00  0.00           C  
ATOM     52  H   VAL A   4       1.481   3.274   1.464  1.00  0.00           H  
ATOM     53  HA  VAL A   4       1.481   4.189   4.252  1.00  0.00           H  
ATOM     54  HB  VAL A   4       1.157   1.461   2.924  1.00  0.00           H  
ATOM     55 1HG1 VAL A   4       0.351   0.701   5.063  1.00  0.00           H  
ATOM     56 2HG1 VAL A   4       2.035   1.273   5.147  1.00  0.00           H  
ATOM     57 3HG1 VAL A   4       0.706   2.298   5.755  1.00  0.00           H  
ATOM     58 1HG2 VAL A   4      -1.230   1.772   3.429  1.00  0.00           H  
ATOM     59 2HG2 VAL A   4      -0.875   3.378   4.104  1.00  0.00           H  
ATOM     60 3HG2 VAL A   4      -0.618   3.063   2.372  1.00  0.00           H  
ATOM     61  N   GLN A   5       3.766   2.272   2.876  1.00  0.00           N  
ATOM     62  CA  GLN A   5       5.106   1.760   2.979  1.00  0.00           C  
ATOM     63  C   GLN A   5       5.965   2.966   2.747  1.00  0.00           C  
ATOM     64  O   GLN A   5       5.414   4.022   2.462  1.00  0.00           O  
ATOM     65  CB  GLN A   5       5.341   0.646   1.976  1.00  0.00           C  
ATOM     66  CG  GLN A   5       4.389  -0.531   2.180  1.00  0.00           C  
ATOM     67  CD  GLN A   5       4.519  -1.138   3.577  1.00  0.00           C  
ATOM     68  OE1 GLN A   5       5.640  -1.285   4.097  1.00  0.00           O  
ATOM     69  NE2 GLN A   5       3.383  -1.510   4.183  1.00  0.00           N  
ATOM     70  H   GLN A   5       3.235   2.083   2.028  1.00  0.00           H  
ATOM     71  HA  GLN A   5       5.286   1.387   3.985  1.00  0.00           H  
ATOM     72 1HB  GLN A   5       5.196   1.032   0.967  1.00  0.00           H  
ATOM     73 2HB  GLN A   5       6.364   0.286   2.051  1.00  0.00           H  
ATOM     74 1HG  GLN A   5       3.364  -0.175   2.058  1.00  0.00           H  
ATOM     75 2HG  GLN A   5       4.608  -1.301   1.440  1.00  0.00           H  
ATOM     76 1HE2 GLN A   5       3.397  -1.937   5.088  1.00  0.00           H  
ATOM     77 2HE2 GLN A   5       2.506  -1.378   3.721  1.00  0.00           H  
ATOM     78  N   VAL A   6       7.269   2.879   3.006  1.00  0.00           N  
ATOM     79  CA  VAL A   6       8.187   4.031   2.903  1.00  0.00           C  
ATOM     80  C   VAL A   6       7.921   4.985   4.082  1.00  0.00           C  
ATOM     81  O   VAL A   6       8.799   5.169   4.923  1.00  0.00           O  
ATOM     82  CB  VAL A   6       8.086   4.776   1.543  1.00  0.00           C  
ATOM     83  CG1 VAL A   6       8.956   6.011   1.582  1.00  0.00           C  
ATOM     84  CG2 VAL A   6       8.507   3.831   0.418  1.00  0.00           C  
ATOM     85  H   VAL A   6       7.652   1.976   3.256  1.00  0.00           H  
ATOM     86  HA  VAL A   6       9.210   3.665   2.989  1.00  0.00           H  
ATOM     87  HB  VAL A   6       7.083   5.124   1.364  1.00  0.00           H  
ATOM     88 1HG1 VAL A   6       8.882   6.535   0.632  1.00  0.00           H  
ATOM     89 2HG1 VAL A   6       8.621   6.664   2.383  1.00  0.00           H  
ATOM     90 3HG1 VAL A   6       9.987   5.715   1.755  1.00  0.00           H  
ATOM     91 1HG2 VAL A   6       8.441   4.355  -0.534  1.00  0.00           H  
ATOM     92 2HG2 VAL A   6       9.532   3.503   0.583  1.00  0.00           H  
ATOM     93 3HG2 VAL A   6       7.845   2.966   0.399  1.00  0.00           H  
ATOM     94  N   LEU A   7       6.702   5.534   4.169  1.00  0.00           N  
ATOM     95  CA  LEU A   7       6.239   6.374   5.269  1.00  0.00           C  
ATOM     96  C   LEU A   7       6.455   5.596   6.561  1.00  0.00           C  
ATOM     97  O   LEU A   7       7.042   6.081   7.521  1.00  0.00           O  
ATOM     98  CB  LEU A   7       4.734   6.653   5.139  1.00  0.00           C  
ATOM     99  CG  LEU A   7       4.121   7.572   6.193  1.00  0.00           C  
ATOM    100  CD1 LEU A   7       4.713   8.952   5.998  1.00  0.00           C  
ATOM    101  CD2 LEU A   7       2.597   7.558   6.077  1.00  0.00           C  
ATOM    102  H   LEU A   7       6.051   5.326   3.420  1.00  0.00           H  
ATOM    103  HA  LEU A   7       6.811   7.301   5.293  1.00  0.00           H  
ATOM    104 1HB  LEU A   7       4.543   7.086   4.156  1.00  0.00           H  
ATOM    105 2HB  LEU A   7       4.200   5.709   5.185  1.00  0.00           H  
ATOM    106  HG  LEU A   7       4.401   7.228   7.191  1.00  0.00           H  
ATOM    107 1HD1 LEU A   7       4.324   9.639   6.720  1.00  0.00           H  
ATOM    108 2HD1 LEU A   7       5.781   8.892   6.095  1.00  0.00           H  
ATOM    109 3HD1 LEU A   7       4.460   9.308   5.001  1.00  0.00           H  
ATOM    110 1HD2 LEU A   7       2.165   8.216   6.835  1.00  0.00           H  
ATOM    111 2HD2 LEU A   7       2.302   7.901   5.083  1.00  0.00           H  
ATOM    112 3HD2 LEU A   7       2.234   6.540   6.229  1.00  0.00           H  
ATOM    113  N   ARG A   8       6.052   4.322   6.546  1.00  0.00           N  
ATOM    114  CA  ARG A   8       6.224   3.430   7.686  1.00  0.00           C  
ATOM    115  C   ARG A   8       7.665   3.375   8.192  1.00  0.00           C  
ATOM    116  O   ARG A   8       7.899   3.281   9.398  1.00  0.00           O  
ATOM    117  CB  ARG A   8       5.773   2.022   7.311  1.00  0.00           C  
ATOM    118  CG  ARG A   8       5.877   1.000   8.425  1.00  0.00           C  
ATOM    119  CD  ARG A   8       5.313  -0.336   8.034  1.00  0.00           C  
ATOM    120  NE  ARG A   8       6.058  -0.992   6.960  1.00  0.00           N  
ATOM    121  CZ  ARG A   8       7.194  -1.686   7.103  1.00  0.00           C  
ATOM    122  NH1 ARG A   8       7.771  -1.834   8.279  1.00  0.00           N  
ATOM    123  NH2 ARG A   8       7.707  -2.218   6.022  1.00  0.00           N  
ATOM    124  H   ARG A   8       5.536   3.968   5.738  1.00  0.00           H  
ATOM    125  HA  ARG A   8       5.608   3.786   8.500  1.00  0.00           H  
ATOM    126 1HB  ARG A   8       4.742   2.046   6.977  1.00  0.00           H  
ATOM    127 2HB  ARG A   8       6.369   1.663   6.474  1.00  0.00           H  
ATOM    128 1HG  ARG A   8       6.928   0.862   8.677  1.00  0.00           H  
ATOM    129 2HG  ARG A   8       5.344   1.362   9.297  1.00  0.00           H  
ATOM    130 1HD  ARG A   8       5.311  -0.994   8.900  1.00  0.00           H  
ATOM    131 2HD  ARG A   8       4.292  -0.197   7.688  1.00  0.00           H  
ATOM    132  HE  ARG A   8       5.697  -0.948   6.003  1.00  0.00           H  
ATOM    133 1HH1 ARG A   8       7.360  -1.413   9.098  1.00  0.00           H  
ATOM    134 2HH1 ARG A   8       8.627  -2.363   8.357  1.00  0.00           H  
ATOM    135 1HH2 ARG A   8       7.201  -2.069   5.141  1.00  0.00           H  
ATOM    136 2HH2 ARG A   8       8.559  -2.752   6.062  1.00  0.00           H  
ATOM    137  N   SER A   9       8.626   3.368   7.267  1.00  0.00           N  
ATOM    138  CA  SER A   9      10.035   3.278   7.628  1.00  0.00           C  
ATOM    139  C   SER A   9      10.663   4.634   7.974  1.00  0.00           C  
ATOM    140  O   SER A   9      11.500   4.727   8.875  1.00  0.00           O  
ATOM    141  CB  SER A   9      10.811   2.662   6.479  1.00  0.00           C  
ATOM    142  OG  SER A   9      10.426   1.331   6.251  1.00  0.00           O  
ATOM    143  H   SER A   9       8.369   3.472   6.295  1.00  0.00           H  
ATOM    144  HA  SER A   9      10.121   2.631   8.500  1.00  0.00           H  
ATOM    145 1HB  SER A   9      10.643   3.253   5.576  1.00  0.00           H  
ATOM    146 2HB  SER A   9      11.875   2.702   6.702  1.00  0.00           H  
ATOM    147  HG  SER A   9      10.990   1.015   5.539  1.00  0.00           H  
ATOM    148  N   ARG A  10      10.279   5.678   7.239  1.00  0.00           N  
ATOM    149  CA  ARG A  10      10.867   7.004   7.407  1.00  0.00           C  
ATOM    150  C   ARG A  10      10.236   7.808   8.537  1.00  0.00           C  
ATOM    151  O   ARG A  10      10.933   8.495   9.289  1.00  0.00           O  
ATOM    152  CB  ARG A  10      10.715   7.800   6.124  1.00  0.00           C  
ATOM    153  CG  ARG A  10      11.517   7.316   4.944  1.00  0.00           C  
ATOM    154  CD  ARG A  10      11.248   8.154   3.745  1.00  0.00           C  
ATOM    155  NE  ARG A  10      11.988   7.698   2.577  1.00  0.00           N  
ATOM    156  CZ  ARG A  10      11.820   8.177   1.326  1.00  0.00           C  
ATOM    157  NH1 ARG A  10      10.937   9.124   1.093  1.00  0.00           N  
ATOM    158  NH2 ARG A  10      12.541   7.693   0.330  1.00  0.00           N  
ATOM    159  H   ARG A  10       9.582   5.537   6.515  1.00  0.00           H  
ATOM    160  HA  ARG A  10      11.928   6.881   7.621  1.00  0.00           H  
ATOM    161 1HB  ARG A  10       9.667   7.783   5.823  1.00  0.00           H  
ATOM    162 2HB  ARG A  10      10.991   8.833   6.310  1.00  0.00           H  
ATOM    163 1HG  ARG A  10      12.580   7.363   5.175  1.00  0.00           H  
ATOM    164 2HG  ARG A  10      11.235   6.285   4.716  1.00  0.00           H  
ATOM    165 1HD  ARG A  10      10.186   8.120   3.516  1.00  0.00           H  
ATOM    166 2HD  ARG A  10      11.537   9.182   3.953  1.00  0.00           H  
ATOM    167  HE  ARG A  10      12.675   6.970   2.713  1.00  0.00           H  
ATOM    168 1HH1 ARG A  10      10.383   9.494   1.851  1.00  0.00           H  
ATOM    169 2HH1 ARG A  10      10.812   9.479   0.156  1.00  0.00           H  
ATOM    170 1HH2 ARG A  10      13.220   6.966   0.504  1.00  0.00           H  
ATOM    171 2HH2 ARG A  10      12.414   8.051  -0.605  1.00  0.00           H  
ATOM    172  N   PHE A  11       8.913   7.733   8.648  1.00  0.00           N  
ATOM    173  CA  PHE A  11       8.159   8.486   9.630  1.00  0.00           C  
ATOM    174  C   PHE A  11       7.132   7.608  10.363  1.00  0.00           C  
ATOM    175  O   PHE A  11       5.927   7.821  10.188  1.00  0.00           O  
ATOM    176  CB  PHE A  11       7.408   9.607   8.926  1.00  0.00           C  
ATOM    177  CG  PHE A  11       8.271  10.527   8.127  1.00  0.00           C  
ATOM    178  CD1 PHE A  11       8.416  10.331   6.763  1.00  0.00           C  
ATOM    179  CD2 PHE A  11       8.945  11.575   8.717  1.00  0.00           C  
ATOM    180  CE1 PHE A  11       9.210  11.162   6.006  1.00  0.00           C  
ATOM    181  CE2 PHE A  11       9.746  12.410   7.964  1.00  0.00           C  
ATOM    182  CZ  PHE A  11       9.877  12.202   6.605  1.00  0.00           C  
ATOM    183  H   PHE A  11       8.392   7.128   8.024  1.00  0.00           H  
ATOM    184  HA  PHE A  11       8.851   8.913  10.355  1.00  0.00           H  
ATOM    185 1HB  PHE A  11       6.673   9.170   8.262  1.00  0.00           H  
ATOM    186 2HB  PHE A  11       6.873  10.202   9.661  1.00  0.00           H  
ATOM    187  HD1 PHE A  11       7.896   9.508   6.290  1.00  0.00           H  
ATOM    188  HD2 PHE A  11       8.845  11.739   9.790  1.00  0.00           H  
ATOM    189  HE1 PHE A  11       9.312  10.994   4.935  1.00  0.00           H  
ATOM    190  HE2 PHE A  11      10.276  13.233   8.442  1.00  0.00           H  
ATOM    191  HZ  PHE A  11      10.508  12.861   6.011  1.00  0.00           H  
ATOM    192  N   PRO A  12       7.549   6.670  11.240  1.00  0.00           N  
ATOM    193  CA  PRO A  12       6.696   5.739  11.972  1.00  0.00           C  
ATOM    194  C   PRO A  12       5.518   6.423  12.669  1.00  0.00           C  
ATOM    195  O   PRO A  12       4.455   5.824  12.848  1.00  0.00           O  
ATOM    196  CB  PRO A  12       7.665   5.153  13.002  1.00  0.00           C  
ATOM    197  CG  PRO A  12       9.004   5.216  12.326  1.00  0.00           C  
ATOM    198  CD  PRO A  12       8.992   6.511  11.555  1.00  0.00           C  
ATOM    199  HA  PRO A  12       6.347   4.956  11.277  1.00  0.00           H  
ATOM    200 1HB  PRO A  12       7.622   5.735  13.934  1.00  0.00           H  
ATOM    201 2HB  PRO A  12       7.366   4.125  13.251  1.00  0.00           H  
ATOM    202 1HG  PRO A  12       9.815   5.166  13.065  1.00  0.00           H  
ATOM    203 2HG  PRO A  12       9.130   4.345  11.654  1.00  0.00           H  
ATOM    204 1HD  PRO A  12       9.372   7.347  12.152  1.00  0.00           H  
ATOM    205 2HD  PRO A  12       9.587   6.324  10.674  1.00  0.00           H  
ATOM    206  N   ARG A  13       5.710   7.678  13.095  1.00  0.00           N  
ATOM    207  CA  ARG A  13       4.650   8.413  13.776  1.00  0.00           C  
ATOM    208  C   ARG A  13       3.562   8.866  12.801  1.00  0.00           C  
ATOM    209  O   ARG A  13       2.379   8.920  13.151  1.00  0.00           O  
ATOM    210  CB  ARG A  13       5.223   9.622  14.493  1.00  0.00           C  
ATOM    211  CG  ARG A  13       6.094   9.291  15.698  1.00  0.00           C  
ATOM    212  CD  ARG A  13       6.659  10.517  16.329  1.00  0.00           C  
ATOM    213  NE  ARG A  13       7.484  10.203  17.487  1.00  0.00           N  
ATOM    214  CZ  ARG A  13       8.194  11.107  18.191  1.00  0.00           C  
ATOM    215  NH1 ARG A  13       8.174  12.375  17.845  1.00  0.00           N  
ATOM    216  NH2 ARG A  13       8.912  10.718  19.231  1.00  0.00           N  
ATOM    217  H   ARG A  13       6.597   8.132  12.945  1.00  0.00           H  
ATOM    218  HA  ARG A  13       4.200   7.757  14.519  1.00  0.00           H  
ATOM    219 1HB  ARG A  13       5.822  10.207  13.797  1.00  0.00           H  
ATOM    220 2HB  ARG A  13       4.408  10.259  14.838  1.00  0.00           H  
ATOM    221 1HG  ARG A  13       5.497   8.765  16.443  1.00  0.00           H  
ATOM    222 2HG  ARG A  13       6.921   8.654  15.380  1.00  0.00           H  
ATOM    223 1HD  ARG A  13       7.277  11.046  15.604  1.00  0.00           H  
ATOM    224 2HD  ARG A  13       5.847  11.166  16.655  1.00  0.00           H  
ATOM    225  HE  ARG A  13       7.526   9.237  17.787  1.00  0.00           H  
ATOM    226 1HH1 ARG A  13       7.624  12.673  17.051  1.00  0.00           H  
ATOM    227 2HH1 ARG A  13       8.706  13.052  18.373  1.00  0.00           H  
ATOM    228 1HH2 ARG A  13       8.928   9.743  19.498  1.00  0.00           H  
ATOM    229 2HH2 ARG A  13       9.444  11.394  19.759  1.00  0.00           H  
ATOM    230  N   ALA A  14       3.955   9.234  11.575  1.00  0.00           N  
ATOM    231  CA  ALA A  14       2.972   9.667  10.589  1.00  0.00           C  
ATOM    232  C   ALA A  14       2.143   8.465  10.227  1.00  0.00           C  
ATOM    233  O   ALA A  14       0.923   8.538  10.069  1.00  0.00           O  
ATOM    234  CB  ALA A  14       3.643  10.244   9.370  1.00  0.00           C  
ATOM    235  H   ALA A  14       4.924   9.133  11.295  1.00  0.00           H  
ATOM    236  HA  ALA A  14       2.322  10.416  11.041  1.00  0.00           H  
ATOM    237 1HB  ALA A  14       2.890  10.544   8.644  1.00  0.00           H  
ATOM    238 2HB  ALA A  14       4.243  11.105   9.652  1.00  0.00           H  
ATOM    239 3HB  ALA A  14       4.281   9.480   8.947  1.00  0.00           H  
ATOM    240  N   PHE A  15       2.845   7.345  10.100  1.00  0.00           N  
ATOM    241  CA  PHE A  15       2.264   6.054   9.802  1.00  0.00           C  
ATOM    242  C   PHE A  15       1.276   5.614  10.869  1.00  0.00           C  
ATOM    243  O   PHE A  15       0.130   5.257  10.563  1.00  0.00           O  
ATOM    244  CB  PHE A  15       3.379   5.047   9.648  1.00  0.00           C  
ATOM    245  CG  PHE A  15       2.955   3.636   9.580  1.00  0.00           C  
ATOM    246  CD1 PHE A  15       2.444   3.062   8.431  1.00  0.00           C  
ATOM    247  CD2 PHE A  15       3.083   2.855  10.717  1.00  0.00           C  
ATOM    248  CE1 PHE A  15       2.068   1.725   8.444  1.00  0.00           C  
ATOM    249  CE2 PHE A  15       2.709   1.538  10.721  1.00  0.00           C  
ATOM    250  CZ  PHE A  15       2.200   0.973   9.584  1.00  0.00           C  
ATOM    251  H   PHE A  15       3.857   7.405  10.230  1.00  0.00           H  
ATOM    252  HA  PHE A  15       1.735   6.130   8.852  1.00  0.00           H  
ATOM    253 1HB  PHE A  15       3.922   5.284   8.739  1.00  0.00           H  
ATOM    254 2HB  PHE A  15       4.070   5.150  10.463  1.00  0.00           H  
ATOM    255  HD1 PHE A  15       2.342   3.659   7.520  1.00  0.00           H  
ATOM    256  HD2 PHE A  15       3.492   3.311  11.625  1.00  0.00           H  
ATOM    257  HE1 PHE A  15       1.670   1.260   7.563  1.00  0.00           H  
ATOM    258  HE2 PHE A  15       2.816   0.943  11.628  1.00  0.00           H  
ATOM    259  HZ  PHE A  15       1.900  -0.073   9.584  1.00  0.00           H  
ATOM    260  N   SER A  16       1.711   5.655  12.131  1.00  0.00           N  
ATOM    261  CA  SER A  16       0.867   5.224  13.226  1.00  0.00           C  
ATOM    262  C   SER A  16      -0.384   6.085  13.297  1.00  0.00           C  
ATOM    263  O   SER A  16      -1.494   5.562  13.430  1.00  0.00           O  
ATOM    264  CB  SER A  16       1.637   5.317  14.526  1.00  0.00           C  
ATOM    265  OG  SER A  16       2.724   4.424  14.532  1.00  0.00           O  
ATOM    266  H   SER A  16       2.665   5.947  12.338  1.00  0.00           H  
ATOM    267  HA  SER A  16       0.573   4.189  13.051  1.00  0.00           H  
ATOM    268 1HB  SER A  16       2.001   6.336  14.657  1.00  0.00           H  
ATOM    269 2HB  SER A  16       0.972   5.095  15.357  1.00  0.00           H  
ATOM    270  HG  SER A  16       3.358   4.777  13.864  1.00  0.00           H  
ATOM    271  N   ARG A  17      -0.223   7.400  13.115  1.00  0.00           N  
ATOM    272  CA  ARG A  17      -1.371   8.287  13.151  1.00  0.00           C  
ATOM    273  C   ARG A  17      -2.265   8.049  11.945  1.00  0.00           C  
ATOM    274  O   ARG A  17      -3.488   8.043  12.070  1.00  0.00           O  
ATOM    275  CB  ARG A  17      -0.943   9.739  13.206  1.00  0.00           C  
ATOM    276  CG  ARG A  17      -2.098  10.714  13.205  1.00  0.00           C  
ATOM    277  CD  ARG A  17      -3.006  10.523  14.385  1.00  0.00           C  
ATOM    278  NE  ARG A  17      -4.120  11.461  14.360  1.00  0.00           N  
ATOM    279  CZ  ARG A  17      -5.292  11.300  15.017  1.00  0.00           C  
ATOM    280  NH1 ARG A  17      -5.518  10.235  15.767  1.00  0.00           N  
ATOM    281  NH2 ARG A  17      -6.231  12.227  14.905  1.00  0.00           N  
ATOM    282  H   ARG A  17       0.708   7.801  12.997  1.00  0.00           H  
ATOM    283  HA  ARG A  17      -1.943   8.074  14.054  1.00  0.00           H  
ATOM    284 1HB  ARG A  17      -0.350   9.911  14.103  1.00  0.00           H  
ATOM    285 2HB  ARG A  17      -0.306   9.960  12.345  1.00  0.00           H  
ATOM    286 1HG  ARG A  17      -1.715  11.733  13.220  1.00  0.00           H  
ATOM    287 2HG  ARG A  17      -2.674  10.557  12.303  1.00  0.00           H  
ATOM    288 1HD  ARG A  17      -3.412   9.512  14.373  1.00  0.00           H  
ATOM    289 2HD  ARG A  17      -2.451  10.674  15.310  1.00  0.00           H  
ATOM    290  HE  ARG A  17      -4.010  12.297  13.805  1.00  0.00           H  
ATOM    291 1HH1 ARG A  17      -4.805   9.493  15.886  1.00  0.00           H  
ATOM    292 2HH1 ARG A  17      -6.398  10.138  16.247  1.00  0.00           H  
ATOM    293 1HH2 ARG A  17      -6.067  13.045  14.335  1.00  0.00           H  
ATOM    294 2HH2 ARG A  17      -7.109  12.118  15.391  1.00  0.00           H  
ATOM    295  N   SER A  18      -1.681   7.818  10.771  1.00  0.00           N  
ATOM    296  CA  SER A  18      -2.486   7.576   9.587  1.00  0.00           C  
ATOM    297  C   SER A  18      -3.361   6.348   9.811  1.00  0.00           C  
ATOM    298  O   SER A  18      -4.538   6.342   9.436  1.00  0.00           O  
ATOM    299  CB  SER A  18      -1.596   7.381   8.375  1.00  0.00           C  
ATOM    300  OG  SER A  18      -0.893   8.560   8.077  1.00  0.00           O  
ATOM    301  H   SER A  18      -0.668   7.843  10.676  1.00  0.00           H  
ATOM    302  HA  SER A  18      -3.130   8.437   9.417  1.00  0.00           H  
ATOM    303 1HB  SER A  18      -0.891   6.575   8.570  1.00  0.00           H  
ATOM    304 2HB  SER A  18      -2.202   7.086   7.522  1.00  0.00           H  
ATOM    305  HG  SER A  18      -0.306   8.715   8.851  1.00  0.00           H  
ATOM    306  N   SER A  19      -2.801   5.318  10.458  1.00  0.00           N  
ATOM    307  CA  SER A  19      -3.560   4.115  10.758  1.00  0.00           C  
ATOM    308  C   SER A  19      -4.717   4.423  11.716  1.00  0.00           C  
ATOM    309  O   SER A  19      -5.836   3.947  11.503  1.00  0.00           O  
ATOM    310  CB  SER A  19      -2.653   3.056  11.353  1.00  0.00           C  
ATOM    311  OG  SER A  19      -1.696   2.625  10.419  1.00  0.00           O  
ATOM    312  H   SER A  19      -1.815   5.369  10.722  1.00  0.00           H  
ATOM    313  HA  SER A  19      -3.977   3.730   9.828  1.00  0.00           H  
ATOM    314 1HB  SER A  19      -2.151   3.456  12.228  1.00  0.00           H  
ATOM    315 2HB  SER A  19      -3.253   2.212  11.679  1.00  0.00           H  
ATOM    316  HG  SER A  19      -1.090   3.379  10.299  1.00  0.00           H  
ATOM    317  N   GLU A  20      -4.472   5.257  12.742  1.00  0.00           N  
ATOM    318  CA  GLU A  20      -5.542   5.632  13.678  1.00  0.00           C  
ATOM    319  C   GLU A  20      -6.647   6.392  12.945  1.00  0.00           C  
ATOM    320  O   GLU A  20      -7.847   6.182  13.189  1.00  0.00           O  
ATOM    321  CB  GLU A  20      -5.004   6.525  14.806  1.00  0.00           C  
ATOM    322  CG  GLU A  20      -4.086   5.839  15.807  1.00  0.00           C  
ATOM    323  CD  GLU A  20      -3.499   6.795  16.847  1.00  0.00           C  
ATOM    324  OE1 GLU A  20      -3.717   7.994  16.756  1.00  0.00           O  
ATOM    325  OE2 GLU A  20      -2.831   6.317  17.735  1.00  0.00           O  
ATOM    326  H   GLU A  20      -3.520   5.601  12.887  1.00  0.00           H  
ATOM    327  HA  GLU A  20      -5.966   4.726  14.107  1.00  0.00           H  
ATOM    328 1HB  GLU A  20      -4.449   7.347  14.369  1.00  0.00           H  
ATOM    329 2HB  GLU A  20      -5.839   6.956  15.354  1.00  0.00           H  
ATOM    330 1HG  GLU A  20      -4.651   5.064  16.321  1.00  0.00           H  
ATOM    331 2HG  GLU A  20      -3.277   5.357  15.264  1.00  0.00           H  
ATOM    332  N   ILE A  21      -6.238   7.253  12.017  1.00  0.00           N  
ATOM    333  CA  ILE A  21      -7.179   8.020  11.234  1.00  0.00           C  
ATOM    334  C   ILE A  21      -8.015   7.101  10.379  1.00  0.00           C  
ATOM    335  O   ILE A  21      -9.216   7.283  10.298  1.00  0.00           O  
ATOM    336  CB  ILE A  21      -6.483   9.074  10.372  1.00  0.00           C  
ATOM    337  CG1 ILE A  21      -5.878  10.154  11.279  1.00  0.00           C  
ATOM    338  CG2 ILE A  21      -7.464   9.666   9.374  1.00  0.00           C  
ATOM    339  CD1 ILE A  21      -4.927  11.075  10.571  1.00  0.00           C  
ATOM    340  H   ILE A  21      -5.236   7.391  11.875  1.00  0.00           H  
ATOM    341  HA  ILE A  21      -7.847   8.543  11.919  1.00  0.00           H  
ATOM    342  HB  ILE A  21      -5.662   8.608   9.834  1.00  0.00           H  
ATOM    343 1HG1 ILE A  21      -6.686  10.749  11.697  1.00  0.00           H  
ATOM    344 2HG1 ILE A  21      -5.351   9.671  12.098  1.00  0.00           H  
ATOM    345 1HG2 ILE A  21      -6.952  10.404   8.759  1.00  0.00           H  
ATOM    346 2HG2 ILE A  21      -7.856   8.874   8.736  1.00  0.00           H  
ATOM    347 3HG2 ILE A  21      -8.284  10.142   9.908  1.00  0.00           H  
ATOM    348 1HD1 ILE A  21      -4.545  11.812  11.272  1.00  0.00           H  
ATOM    349 2HD1 ILE A  21      -4.099  10.497  10.165  1.00  0.00           H  
ATOM    350 3HD1 ILE A  21      -5.447  11.581   9.762  1.00  0.00           H  
ATOM    351  N   ALA A  22      -7.385   6.126   9.719  1.00  0.00           N  
ATOM    352  CA  ALA A  22      -8.108   5.153   8.904  1.00  0.00           C  
ATOM    353  C   ALA A  22      -9.080   4.317   9.746  1.00  0.00           C  
ATOM    354  O   ALA A  22     -10.211   4.026   9.324  1.00  0.00           O  
ATOM    355  CB  ALA A  22      -7.117   4.235   8.218  1.00  0.00           C  
ATOM    356  H   ALA A  22      -6.371   6.058   9.789  1.00  0.00           H  
ATOM    357  HA  ALA A  22      -8.683   5.698   8.159  1.00  0.00           H  
ATOM    358 1HB  ALA A  22      -7.652   3.525   7.592  1.00  0.00           H  
ATOM    359 2HB  ALA A  22      -6.439   4.830   7.606  1.00  0.00           H  
ATOM    360 3HB  ALA A  22      -6.545   3.696   8.971  1.00  0.00           H  
ATOM    361  N   ALA A  23      -8.644   3.944  10.952  1.00  0.00           N  
ATOM    362  CA  ALA A  23      -9.475   3.157  11.842  1.00  0.00           C  
ATOM    363  C   ALA A  23     -10.738   3.907  12.216  1.00  0.00           C  
ATOM    364  O   ALA A  23     -11.805   3.306  12.292  1.00  0.00           O  
ATOM    365  CB  ALA A  23      -8.710   2.788  13.094  1.00  0.00           C  
ATOM    366  H   ALA A  23      -7.698   4.185  11.246  1.00  0.00           H  
ATOM    367  HA  ALA A  23      -9.760   2.248  11.317  1.00  0.00           H  
ATOM    368 1HB  ALA A  23      -9.338   2.176  13.737  1.00  0.00           H  
ATOM    369 2HB  ALA A  23      -7.814   2.233  12.817  1.00  0.00           H  
ATOM    370 3HB  ALA A  23      -8.423   3.695  13.620  1.00  0.00           H  
ATOM    371  N   THR A  24     -10.628   5.218  12.426  1.00  0.00           N  
ATOM    372  CA  THR A  24     -11.783   6.022  12.791  1.00  0.00           C  
ATOM    373  C   THR A  24     -13.039   5.745  11.923  1.00  0.00           C  
ATOM    374  O   THR A  24     -14.027   5.256  12.480  1.00  0.00           O  
ATOM    375  CB  THR A  24     -11.419   7.520  12.902  1.00  0.00           C  
ATOM    376  OG1 THR A  24     -10.447   7.687  13.952  1.00  0.00           O  
ATOM    377  CG2 THR A  24     -12.663   8.347  13.202  1.00  0.00           C  
ATOM    378  H   THR A  24      -9.706   5.657  12.374  1.00  0.00           H  
ATOM    379  HA  THR A  24     -12.053   5.735  13.806  1.00  0.00           H  
ATOM    380  HB  THR A  24     -10.966   7.864  12.002  1.00  0.00           H  
ATOM    381  HG1 THR A  24      -9.679   7.106  13.778  1.00  0.00           H  
ATOM    382 1HG2 THR A  24     -12.387   9.396  13.288  1.00  0.00           H  
ATOM    383 2HG2 THR A  24     -13.385   8.229  12.397  1.00  0.00           H  
ATOM    384 3HG2 THR A  24     -13.106   8.010  14.137  1.00  0.00           H  
ATOM    385  N   PRO A  25     -13.100   6.060  10.597  1.00  0.00           N  
ATOM    386  CA  PRO A  25     -14.253   5.797   9.778  1.00  0.00           C  
ATOM    387  C   PRO A  25     -14.539   4.311   9.675  1.00  0.00           C  
ATOM    388  O   PRO A  25     -15.692   3.930   9.499  1.00  0.00           O  
ATOM    389  CB  PRO A  25     -13.857   6.377   8.414  1.00  0.00           C  
ATOM    390  CG  PRO A  25     -12.372   6.389   8.436  1.00  0.00           C  
ATOM    391  CD  PRO A  25     -12.011   6.646   9.872  1.00  0.00           C  
ATOM    392  HA  PRO A  25     -15.110   6.341  10.188  1.00  0.00           H  
ATOM    393 1HB  PRO A  25     -14.263   5.747   7.608  1.00  0.00           H  
ATOM    394 2HB  PRO A  25     -14.293   7.379   8.290  1.00  0.00           H  
ATOM    395 1HG  PRO A  25     -11.980   5.425   8.077  1.00  0.00           H  
ATOM    396 2HG  PRO A  25     -11.979   7.160   7.760  1.00  0.00           H  
ATOM    397 1HD  PRO A  25     -11.141   6.123  10.081  1.00  0.00           H  
ATOM    398 2HD  PRO A  25     -11.929   7.720  10.041  1.00  0.00           H  
ATOM    399  N   ALA A  26     -13.531   3.440   9.855  1.00  0.00           N  
ATOM    400  CA  ALA A  26     -13.856   2.024   9.802  1.00  0.00           C  
ATOM    401  C   ALA A  26     -14.777   1.669  10.961  1.00  0.00           C  
ATOM    402  O   ALA A  26     -15.793   0.992  10.784  1.00  0.00           O  
ATOM    403  CB  ALA A  26     -12.598   1.178   9.863  1.00  0.00           C  
ATOM    404  H   ALA A  26     -12.555   3.728   9.978  1.00  0.00           H  
ATOM    405  HA  ALA A  26     -14.381   1.828   8.869  1.00  0.00           H  
ATOM    406 1HB  ALA A  26     -12.870   0.126   9.808  1.00  0.00           H  
ATOM    407 2HB  ALA A  26     -11.945   1.435   9.028  1.00  0.00           H  
ATOM    408 3HB  ALA A  26     -12.079   1.363  10.792  1.00  0.00           H  
ATOM    409  N   ARG A  27     -14.447   2.200  12.141  1.00  0.00           N  
ATOM    410  CA  ARG A  27     -15.219   1.936  13.344  1.00  0.00           C  
ATOM    411  C   ARG A  27     -16.561   2.638  13.266  1.00  0.00           C  
ATOM    412  O   ARG A  27     -17.586   2.109  13.716  1.00  0.00           O  
ATOM    413  CB  ARG A  27     -14.448   2.349  14.579  1.00  0.00           C  
ATOM    414  CG  ARG A  27     -13.131   1.579  14.797  1.00  0.00           C  
ATOM    415  CD  ARG A  27     -13.349   0.134  15.157  1.00  0.00           C  
ATOM    416  NE  ARG A  27     -13.590  -0.727  13.980  1.00  0.00           N  
ATOM    417  CZ  ARG A  27     -12.641  -1.140  13.114  1.00  0.00           C  
ATOM    418  NH1 ARG A  27     -11.381  -0.776  13.260  1.00  0.00           N  
ATOM    419  NH2 ARG A  27     -13.003  -1.929  12.117  1.00  0.00           N  
ATOM    420  H   ARG A  27     -13.601   2.769  12.204  1.00  0.00           H  
ATOM    421  HA  ARG A  27     -15.393   0.861  13.406  1.00  0.00           H  
ATOM    422 1HB  ARG A  27     -14.194   3.409  14.502  1.00  0.00           H  
ATOM    423 2HB  ARG A  27     -15.068   2.219  15.462  1.00  0.00           H  
ATOM    424 1HG  ARG A  27     -12.558   1.594  13.878  1.00  0.00           H  
ATOM    425 2HG  ARG A  27     -12.555   2.057  15.589  1.00  0.00           H  
ATOM    426 1HD  ARG A  27     -12.468  -0.242  15.673  1.00  0.00           H  
ATOM    427 2HD  ARG A  27     -14.212   0.054  15.814  1.00  0.00           H  
ATOM    428  HE  ARG A  27     -14.550  -1.071  13.785  1.00  0.00           H  
ATOM    429 1HH1 ARG A  27     -11.117  -0.177  14.029  1.00  0.00           H  
ATOM    430 2HH1 ARG A  27     -10.684  -1.101  12.608  1.00  0.00           H  
ATOM    431 1HH2 ARG A  27     -14.006  -2.196  12.046  1.00  0.00           H  
ATOM    432 2HH2 ARG A  27     -12.332  -2.266  11.453  1.00  0.00           H  
ATOM    433  N   PHE A  28     -16.575   3.835  12.682  1.00  0.00           N  
ATOM    434  CA  PHE A  28     -17.830   4.542  12.497  1.00  0.00           C  
ATOM    435  C   PHE A  28     -18.765   3.673  11.680  1.00  0.00           C  
ATOM    436  O   PHE A  28     -19.909   3.453  12.066  1.00  0.00           O  
ATOM    437  CB  PHE A  28     -17.637   5.873  11.798  1.00  0.00           C  
ATOM    438  CG  PHE A  28     -18.918   6.590  11.491  1.00  0.00           C  
ATOM    439  CD1 PHE A  28     -19.612   7.276  12.478  1.00  0.00           C  
ATOM    440  CD2 PHE A  28     -19.424   6.590  10.199  1.00  0.00           C  
ATOM    441  CE1 PHE A  28     -20.786   7.943  12.180  1.00  0.00           C  
ATOM    442  CE2 PHE A  28     -20.590   7.255   9.899  1.00  0.00           C  
ATOM    443  CZ  PHE A  28     -21.274   7.934  10.891  1.00  0.00           C  
ATOM    444  H   PHE A  28     -15.698   4.256  12.367  1.00  0.00           H  
ATOM    445  HA  PHE A  28     -18.282   4.718  13.476  1.00  0.00           H  
ATOM    446 1HB  PHE A  28     -16.998   6.521  12.397  1.00  0.00           H  
ATOM    447 2HB  PHE A  28     -17.140   5.693  10.861  1.00  0.00           H  
ATOM    448  HD1 PHE A  28     -19.222   7.282  13.495  1.00  0.00           H  
ATOM    449  HD2 PHE A  28     -18.882   6.054   9.416  1.00  0.00           H  
ATOM    450  HE1 PHE A  28     -21.326   8.475  12.963  1.00  0.00           H  
ATOM    451  HE2 PHE A  28     -20.976   7.246   8.881  1.00  0.00           H  
ATOM    452  HZ  PHE A  28     -22.200   8.457  10.655  1.00  0.00           H  
ATOM    453  N   LEU A  29     -18.279   3.167  10.552  1.00  0.00           N  
ATOM    454  CA  LEU A  29     -19.110   2.348   9.694  1.00  0.00           C  
ATOM    455  C   LEU A  29     -19.562   1.071  10.398  1.00  0.00           C  
ATOM    456  O   LEU A  29     -20.718   0.668  10.240  1.00  0.00           O  
ATOM    457  CB  LEU A  29     -18.362   2.048   8.405  1.00  0.00           C  
ATOM    458  CG  LEU A  29     -18.164   3.277   7.511  1.00  0.00           C  
ATOM    459  CD1 LEU A  29     -17.267   2.914   6.346  1.00  0.00           C  
ATOM    460  CD2 LEU A  29     -19.524   3.785   7.056  1.00  0.00           C  
ATOM    461  H   LEU A  29     -17.319   3.367  10.269  1.00  0.00           H  
ATOM    462  HA  LEU A  29     -19.995   2.927   9.439  1.00  0.00           H  
ATOM    463 1HB  LEU A  29     -17.374   1.659   8.664  1.00  0.00           H  
ATOM    464 2HB  LEU A  29     -18.902   1.289   7.845  1.00  0.00           H  
ATOM    465  HG  LEU A  29     -17.673   4.063   8.076  1.00  0.00           H  
ATOM    466 1HD1 LEU A  29     -17.115   3.790   5.717  1.00  0.00           H  
ATOM    467 2HD1 LEU A  29     -16.306   2.570   6.731  1.00  0.00           H  
ATOM    468 3HD1 LEU A  29     -17.731   2.122   5.760  1.00  0.00           H  
ATOM    469 1HD2 LEU A  29     -19.390   4.667   6.430  1.00  0.00           H  
ATOM    470 2HD2 LEU A  29     -20.032   3.007   6.485  1.00  0.00           H  
ATOM    471 3HD2 LEU A  29     -20.124   4.047   7.930  1.00  0.00           H  
ATOM    472  N   ASP A  30     -18.689   0.454  11.210  1.00  0.00           N  
ATOM    473  CA  ASP A  30     -19.104  -0.733  11.959  1.00  0.00           C  
ATOM    474  C   ASP A  30     -20.269  -0.374  12.886  1.00  0.00           C  
ATOM    475  O   ASP A  30     -21.255  -1.121  12.990  1.00  0.00           O  
ATOM    476  CB  ASP A  30     -17.948  -1.279  12.813  1.00  0.00           C  
ATOM    477  CG  ASP A  30     -16.822  -1.991  12.034  1.00  0.00           C  
ATOM    478  OD1 ASP A  30     -17.016  -2.351  10.895  1.00  0.00           O  
ATOM    479  OD2 ASP A  30     -15.747  -2.146  12.603  1.00  0.00           O  
ATOM    480  H   ASP A  30     -17.730   0.796  11.282  1.00  0.00           H  
ATOM    481  HA  ASP A  30     -19.433  -1.498  11.257  1.00  0.00           H  
ATOM    482 1HB  ASP A  30     -17.507  -0.456  13.367  1.00  0.00           H  
ATOM    483 2HB  ASP A  30     -18.349  -1.974  13.548  1.00  0.00           H  
ATOM    484  N   SER A  31     -20.177   0.809  13.513  1.00  0.00           N  
ATOM    485  CA  SER A  31     -21.216   1.288  14.406  1.00  0.00           C  
ATOM    486  C   SER A  31     -22.490   1.542  13.625  1.00  0.00           C  
ATOM    487  O   SER A  31     -23.570   1.172  14.077  1.00  0.00           O  
ATOM    488  CB  SER A  31     -20.779   2.557  15.116  1.00  0.00           C  
ATOM    489  OG  SER A  31     -19.686   2.308  15.960  1.00  0.00           O  
ATOM    490  H   SER A  31     -19.337   1.376  13.388  1.00  0.00           H  
ATOM    491  HA  SER A  31     -21.415   0.519  15.153  1.00  0.00           H  
ATOM    492 1HB  SER A  31     -20.519   3.318  14.397  1.00  0.00           H  
ATOM    493 2HB  SER A  31     -21.612   2.940  15.702  1.00  0.00           H  
ATOM    494  HG  SER A  31     -18.942   2.094  15.362  1.00  0.00           H  
ATOM    495  N   MET A  32     -22.371   2.119  12.422  1.00  0.00           N  
ATOM    496  CA  MET A  32     -23.552   2.387  11.611  1.00  0.00           C  
ATOM    497  C   MET A  32     -24.205   1.082  11.182  1.00  0.00           C  
ATOM    498  O   MET A  32     -25.425   1.017  11.045  1.00  0.00           O  
ATOM    499  CB  MET A  32     -23.216   3.252  10.402  1.00  0.00           C  
ATOM    500  CG  MET A  32     -22.789   4.661  10.751  1.00  0.00           C  
ATOM    501  SD  MET A  32     -24.042   5.579  11.680  1.00  0.00           S  
ATOM    502  CE  MET A  32     -23.443   5.370  13.356  1.00  0.00           C  
ATOM    503  H   MET A  32     -21.449   2.412  12.101  1.00  0.00           H  
ATOM    504  HA  MET A  32     -24.266   2.931  12.222  1.00  0.00           H  
ATOM    505 1HB  MET A  32     -22.409   2.786   9.844  1.00  0.00           H  
ATOM    506 2HB  MET A  32     -24.080   3.310   9.743  1.00  0.00           H  
ATOM    507 1HG  MET A  32     -21.884   4.635  11.338  1.00  0.00           H  
ATOM    508 2HG  MET A  32     -22.581   5.196   9.832  1.00  0.00           H  
ATOM    509 1HE  MET A  32     -24.108   5.891  14.048  1.00  0.00           H  
ATOM    510 2HE  MET A  32     -23.422   4.312  13.604  1.00  0.00           H  
ATOM    511 3HE  MET A  32     -22.437   5.780  13.439  1.00  0.00           H  
ATOM    512  N   GLY A  33     -23.402   0.030  11.013  1.00  0.00           N  
ATOM    513  CA  GLY A  33     -23.907  -1.297  10.698  1.00  0.00           C  
ATOM    514  C   GLY A  33     -24.835  -1.741  11.826  1.00  0.00           C  
ATOM    515  O   GLY A  33     -25.973  -2.167  11.591  1.00  0.00           O  
ATOM    516  H   GLY A  33     -22.393   0.165  11.084  1.00  0.00           H  
ATOM    517 1HA  GLY A  33     -24.442  -1.278   9.749  1.00  0.00           H  
ATOM    518 2HA  GLY A  33     -23.070  -1.990  10.603  1.00  0.00           H  
ATOM    519  N   HIS A  34     -24.343  -1.613  13.063  1.00  0.00           N  
ATOM    520  CA  HIS A  34     -25.119  -1.970  14.248  1.00  0.00           C  
ATOM    521  C   HIS A  34     -26.398  -1.142  14.294  1.00  0.00           C  
ATOM    522  O   HIS A  34     -27.486  -1.676  14.544  1.00  0.00           O  
ATOM    523  CB  HIS A  34     -24.339  -1.728  15.539  1.00  0.00           C  
ATOM    524  CG  HIS A  34     -25.054  -2.242  16.755  1.00  0.00           C  
ATOM    525  ND1 HIS A  34     -24.697  -1.885  18.038  1.00  0.00           N  
ATOM    526  CD2 HIS A  34     -26.085  -3.114  16.879  1.00  0.00           C  
ATOM    527  CE1 HIS A  34     -25.471  -2.524  18.900  1.00  0.00           C  
ATOM    528  NE2 HIS A  34     -26.321  -3.277  18.221  1.00  0.00           N  
ATOM    529  H   HIS A  34     -23.384  -1.270  13.167  1.00  0.00           H  
ATOM    530  HA  HIS A  34     -25.398  -3.021  14.204  1.00  0.00           H  
ATOM    531 1HB  HIS A  34     -23.360  -2.204  15.472  1.00  0.00           H  
ATOM    532 2HB  HIS A  34     -24.174  -0.662  15.673  1.00  0.00           H  
ATOM    533  HD2 HIS A  34     -26.616  -3.609  16.063  1.00  0.00           H  
ATOM    534  HE1 HIS A  34     -25.410  -2.441  19.983  1.00  0.00           H  
ATOM    535  HE2 HIS A  34     -27.028  -3.885  18.614  1.00  0.00           H  
ATOM    536  N   VAL A  35     -26.268   0.165  14.045  1.00  0.00           N  
ATOM    537  CA  VAL A  35     -27.428   1.033  14.071  1.00  0.00           C  
ATOM    538  C   VAL A  35     -28.424   0.569  13.024  1.00  0.00           C  
ATOM    539  O   VAL A  35     -29.603   0.458  13.325  1.00  0.00           O  
ATOM    540  CB  VAL A  35     -27.060   2.505  13.775  1.00  0.00           C  
ATOM    541  CG1 VAL A  35     -28.321   3.323  13.613  1.00  0.00           C  
ATOM    542  CG2 VAL A  35     -26.221   3.073  14.876  1.00  0.00           C  
ATOM    543  H   VAL A  35     -25.343   0.551  13.860  1.00  0.00           H  
ATOM    544  HA  VAL A  35     -27.888   0.975  15.054  1.00  0.00           H  
ATOM    545  HB  VAL A  35     -26.513   2.547  12.842  1.00  0.00           H  
ATOM    546 1HG1 VAL A  35     -28.059   4.357  13.384  1.00  0.00           H  
ATOM    547 2HG1 VAL A  35     -28.910   2.911  12.798  1.00  0.00           H  
ATOM    548 3HG1 VAL A  35     -28.900   3.291  14.538  1.00  0.00           H  
ATOM    549 1HG2 VAL A  35     -25.966   4.102  14.643  1.00  0.00           H  
ATOM    550 2HG2 VAL A  35     -26.777   3.043  15.779  1.00  0.00           H  
ATOM    551 3HG2 VAL A  35     -25.319   2.499  14.992  1.00  0.00           H  
ATOM    552  N   ALA A  36     -27.974   0.255  11.809  1.00  0.00           N  
ATOM    553  CA  ALA A  36     -28.893  -0.185  10.770  1.00  0.00           C  
ATOM    554  C   ALA A  36     -29.653  -1.430  11.205  1.00  0.00           C  
ATOM    555  O   ALA A  36     -30.855  -1.539  10.971  1.00  0.00           O  
ATOM    556  CB  ALA A  36     -28.141  -0.462   9.487  1.00  0.00           C  
ATOM    557  H   ALA A  36     -26.987   0.351  11.594  1.00  0.00           H  
ATOM    558  HA  ALA A  36     -29.613   0.613  10.597  1.00  0.00           H  
ATOM    559 1HB  ALA A  36     -28.840  -0.766   8.713  1.00  0.00           H  
ATOM    560 2HB  ALA A  36     -27.614   0.440   9.177  1.00  0.00           H  
ATOM    561 3HB  ALA A  36     -27.420  -1.258   9.660  1.00  0.00           H  
ATOM    562  N   TRP A  37     -28.988  -2.361  11.887  1.00  0.00           N  
ATOM    563  CA  TRP A  37     -29.702  -3.539  12.371  1.00  0.00           C  
ATOM    564  C   TRP A  37     -30.813  -3.125  13.320  1.00  0.00           C  
ATOM    565  O   TRP A  37     -31.960  -3.575  13.207  1.00  0.00           O  
ATOM    566  CB  TRP A  37     -28.756  -4.504  13.084  1.00  0.00           C  
ATOM    567  CG  TRP A  37     -29.471  -5.634  13.772  1.00  0.00           C  
ATOM    568  CD1 TRP A  37     -29.881  -6.818  13.234  1.00  0.00           C  
ATOM    569  CD2 TRP A  37     -29.851  -5.675  15.174  1.00  0.00           C  
ATOM    570  NE1 TRP A  37     -30.498  -7.586  14.197  1.00  0.00           N  
ATOM    571  CE2 TRP A  37     -30.487  -6.896  15.390  1.00  0.00           C  
ATOM    572  CE3 TRP A  37     -29.701  -4.778  16.248  1.00  0.00           C  
ATOM    573  CZ2 TRP A  37     -30.980  -7.252  16.633  1.00  0.00           C  
ATOM    574  CZ3 TRP A  37     -30.194  -5.131  17.487  1.00  0.00           C  
ATOM    575  CH2 TRP A  37     -30.820  -6.337  17.676  1.00  0.00           C  
ATOM    576  H   TRP A  37     -27.982  -2.255  12.046  1.00  0.00           H  
ATOM    577  HA  TRP A  37     -30.146  -4.049  11.518  1.00  0.00           H  
ATOM    578 1HB  TRP A  37     -28.050  -4.920  12.367  1.00  0.00           H  
ATOM    579 2HB  TRP A  37     -28.179  -3.965  13.828  1.00  0.00           H  
ATOM    580  HD1 TRP A  37     -29.744  -7.111  12.195  1.00  0.00           H  
ATOM    581  HE1 TRP A  37     -30.893  -8.506  14.056  1.00  0.00           H  
ATOM    582  HE3 TRP A  37     -29.201  -3.820  16.103  1.00  0.00           H  
ATOM    583  HZ2 TRP A  37     -31.479  -8.205  16.806  1.00  0.00           H  
ATOM    584  HZ3 TRP A  37     -30.073  -4.427  18.309  1.00  0.00           H  
ATOM    585  HH2 TRP A  37     -31.198  -6.586  18.667  1.00  0.00           H  
ATOM    586  N   PHE A  38     -30.460  -2.247  14.250  1.00  0.00           N  
ATOM    587  CA  PHE A  38     -31.362  -1.745  15.269  1.00  0.00           C  
ATOM    588  C   PHE A  38     -32.569  -1.102  14.593  1.00  0.00           C  
ATOM    589  O   PHE A  38     -33.718  -1.361  14.967  1.00  0.00           O  
ATOM    590  CB  PHE A  38     -30.594  -0.757  16.139  1.00  0.00           C  
ATOM    591  CG  PHE A  38     -31.258  -0.222  17.306  1.00  0.00           C  
ATOM    592  CD1 PHE A  38     -31.314  -0.976  18.450  1.00  0.00           C  
ATOM    593  CD2 PHE A  38     -31.780   1.051  17.306  1.00  0.00           C  
ATOM    594  CE1 PHE A  38     -31.862  -0.478  19.577  1.00  0.00           C  
ATOM    595  CE2 PHE A  38     -32.336   1.552  18.437  1.00  0.00           C  
ATOM    596  CZ  PHE A  38     -32.367   0.782  19.586  1.00  0.00           C  
ATOM    597  H   PHE A  38     -29.491  -1.918  14.257  1.00  0.00           H  
ATOM    598  HA  PHE A  38     -31.707  -2.579  15.881  1.00  0.00           H  
ATOM    599 1HB  PHE A  38     -29.662  -1.225  16.463  1.00  0.00           H  
ATOM    600 2HB  PHE A  38     -30.314   0.086  15.540  1.00  0.00           H  
ATOM    601  HD1 PHE A  38     -30.893  -1.981  18.448  1.00  0.00           H  
ATOM    602  HD2 PHE A  38     -31.730   1.656  16.396  1.00  0.00           H  
ATOM    603  HE1 PHE A  38     -31.887  -1.085  20.471  1.00  0.00           H  
ATOM    604  HE2 PHE A  38     -32.746   2.564  18.444  1.00  0.00           H  
ATOM    605  HZ  PHE A  38     -32.803   1.184  20.493  1.00  0.00           H  
ATOM    606  N   VAL A  39     -32.298  -0.278  13.574  1.00  0.00           N  
ATOM    607  CA  VAL A  39     -33.339   0.401  12.823  1.00  0.00           C  
ATOM    608  C   VAL A  39     -34.254  -0.566  12.122  1.00  0.00           C  
ATOM    609  O   VAL A  39     -35.473  -0.422  12.197  1.00  0.00           O  
ATOM    610  CB  VAL A  39     -32.756   1.290  11.726  1.00  0.00           C  
ATOM    611  CG1 VAL A  39     -33.901   1.786  10.847  1.00  0.00           C  
ATOM    612  CG2 VAL A  39     -31.956   2.434  12.340  1.00  0.00           C  
ATOM    613  H   VAL A  39     -31.324  -0.116  13.327  1.00  0.00           H  
ATOM    614  HA  VAL A  39     -33.921   1.003  13.515  1.00  0.00           H  
ATOM    615  HB  VAL A  39     -32.096   0.700  11.098  1.00  0.00           H  
ATOM    616 1HG1 VAL A  39     -33.502   2.406  10.047  1.00  0.00           H  
ATOM    617 2HG1 VAL A  39     -34.427   0.936  10.416  1.00  0.00           H  
ATOM    618 3HG1 VAL A  39     -34.594   2.358  11.441  1.00  0.00           H  
ATOM    619 1HG2 VAL A  39     -31.538   3.051  11.548  1.00  0.00           H  
ATOM    620 2HG2 VAL A  39     -32.562   3.020  12.953  1.00  0.00           H  
ATOM    621 3HG2 VAL A  39     -31.177   2.052  12.933  1.00  0.00           H  
ATOM    622  N   VAL A  40     -33.692  -1.567  11.459  1.00  0.00           N  
ATOM    623  CA  VAL A  40     -34.542  -2.498  10.757  1.00  0.00           C  
ATOM    624  C   VAL A  40     -35.473  -3.177  11.725  1.00  0.00           C  
ATOM    625  O   VAL A  40     -36.675  -3.232  11.466  1.00  0.00           O  
ATOM    626  CB  VAL A  40     -33.725  -3.547   9.993  1.00  0.00           C  
ATOM    627  CG1 VAL A  40     -34.662  -4.645   9.476  1.00  0.00           C  
ATOM    628  CG2 VAL A  40     -33.013  -2.871   8.820  1.00  0.00           C  
ATOM    629  H   VAL A  40     -32.676  -1.658  11.420  1.00  0.00           H  
ATOM    630  HA  VAL A  40     -35.138  -1.942  10.035  1.00  0.00           H  
ATOM    631  HB  VAL A  40     -32.992  -4.000  10.668  1.00  0.00           H  
ATOM    632 1HG1 VAL A  40     -34.084  -5.393   8.935  1.00  0.00           H  
ATOM    633 2HG1 VAL A  40     -35.169  -5.118  10.319  1.00  0.00           H  
ATOM    634 3HG1 VAL A  40     -35.404  -4.207   8.807  1.00  0.00           H  
ATOM    635 1HG2 VAL A  40     -32.428  -3.608   8.275  1.00  0.00           H  
ATOM    636 2HG2 VAL A  40     -33.754  -2.428   8.156  1.00  0.00           H  
ATOM    637 3HG2 VAL A  40     -32.359  -2.094   9.189  1.00  0.00           H  
ATOM    638  N   GLN A  41     -34.951  -3.615  12.877  1.00  0.00           N  
ATOM    639  CA  GLN A  41     -35.807  -4.260  13.858  1.00  0.00           C  
ATOM    640  C   GLN A  41     -36.890  -3.285  14.345  1.00  0.00           C  
ATOM    641  O   GLN A  41     -38.073  -3.633  14.421  1.00  0.00           O  
ATOM    642  CB  GLN A  41     -34.950  -4.734  15.044  1.00  0.00           C  
ATOM    643  CG  GLN A  41     -34.005  -5.885  14.750  1.00  0.00           C  
ATOM    644  CD  GLN A  41     -34.713  -7.215  14.517  1.00  0.00           C  
ATOM    645  OE1 GLN A  41     -35.475  -7.703  15.379  1.00  0.00           O  
ATOM    646  NE2 GLN A  41     -34.472  -7.812  13.352  1.00  0.00           N  
ATOM    647  H   GLN A  41     -33.948  -3.520  13.050  1.00  0.00           H  
ATOM    648  HA  GLN A  41     -36.272  -5.125  13.405  1.00  0.00           H  
ATOM    649 1HB  GLN A  41     -34.331  -3.902  15.384  1.00  0.00           H  
ATOM    650 2HB  GLN A  41     -35.588  -5.019  15.874  1.00  0.00           H  
ATOM    651 1HG  GLN A  41     -33.417  -5.643  13.863  1.00  0.00           H  
ATOM    652 2HG  GLN A  41     -33.349  -5.993  15.604  1.00  0.00           H  
ATOM    653 1HE2 GLN A  41     -34.905  -8.689  13.135  1.00  0.00           H  
ATOM    654 2HE2 GLN A  41     -33.857  -7.383  12.690  1.00  0.00           H  
ATOM    655  N   ALA A  42     -36.517  -2.029  14.564  1.00  0.00           N  
ATOM    656  CA  ALA A  42     -37.465  -1.026  15.023  1.00  0.00           C  
ATOM    657  C   ALA A  42     -38.606  -0.806  14.051  1.00  0.00           C  
ATOM    658  O   ALA A  42     -39.732  -0.521  14.464  1.00  0.00           O  
ATOM    659  CB  ALA A  42     -36.773   0.272  15.240  1.00  0.00           C  
ATOM    660  H   ALA A  42     -35.534  -1.769  14.469  1.00  0.00           H  
ATOM    661  HA  ALA A  42     -37.885  -1.373  15.966  1.00  0.00           H  
ATOM    662 1HB  ALA A  42     -37.496   0.979  15.614  1.00  0.00           H  
ATOM    663 2HB  ALA A  42     -35.973   0.120  15.962  1.00  0.00           H  
ATOM    664 3HB  ALA A  42     -36.358   0.632  14.306  1.00  0.00           H  
ATOM    665  N   ILE A  43     -38.319  -0.920  12.753  1.00  0.00           N  
ATOM    666  CA  ILE A  43     -39.343  -0.721  11.745  1.00  0.00           C  
ATOM    667  C   ILE A  43     -40.218  -1.956  11.534  1.00  0.00           C  
ATOM    668  O   ILE A  43     -41.448  -1.854  11.535  1.00  0.00           O  
ATOM    669  CB  ILE A  43     -38.732  -0.289  10.404  1.00  0.00           C  
ATOM    670  CG1 ILE A  43     -37.974   1.047  10.584  1.00  0.00           C  
ATOM    671  CG2 ILE A  43     -39.825  -0.170   9.351  1.00  0.00           C  
ATOM    672  CD1 ILE A  43     -38.839   2.158  11.077  1.00  0.00           C  
ATOM    673  H   ILE A  43     -37.356  -1.124  12.471  1.00  0.00           H  
ATOM    674  HA  ILE A  43     -39.981   0.090  12.077  1.00  0.00           H  
ATOM    675  HB  ILE A  43     -37.997  -1.038  10.090  1.00  0.00           H  
ATOM    676 1HG1 ILE A  43     -37.191   0.910  11.303  1.00  0.00           H  
ATOM    677 2HG1 ILE A  43     -37.526   1.339   9.634  1.00  0.00           H  
ATOM    678 1HG2 ILE A  43     -39.384   0.125   8.401  1.00  0.00           H  
ATOM    679 2HG2 ILE A  43     -40.322  -1.133   9.237  1.00  0.00           H  
ATOM    680 3HG2 ILE A  43     -40.552   0.579   9.663  1.00  0.00           H  
ATOM    681 1HD1 ILE A  43     -38.240   3.063  11.198  1.00  0.00           H  
ATOM    682 2HD1 ILE A  43     -39.641   2.344  10.363  1.00  0.00           H  
ATOM    683 3HD1 ILE A  43     -39.265   1.864  12.030  1.00  0.00           H  
ATOM    684  N   VAL A  44     -39.615  -3.137  11.409  1.00  0.00           N  
ATOM    685  CA  VAL A  44     -40.423  -4.321  11.124  1.00  0.00           C  
ATOM    686  C   VAL A  44     -41.335  -4.696  12.288  1.00  0.00           C  
ATOM    687  O   VAL A  44     -42.398  -5.284  12.080  1.00  0.00           O  
ATOM    688  CB  VAL A  44     -39.539  -5.531  10.751  1.00  0.00           C  
ATOM    689  CG1 VAL A  44     -38.714  -5.186   9.522  1.00  0.00           C  
ATOM    690  CG2 VAL A  44     -38.656  -5.916  11.912  1.00  0.00           C  
ATOM    691  H   VAL A  44     -38.597  -3.202  11.467  1.00  0.00           H  
ATOM    692  HA  VAL A  44     -41.050  -4.096  10.262  1.00  0.00           H  
ATOM    693  HB  VAL A  44     -40.173  -6.375  10.489  1.00  0.00           H  
ATOM    694 1HG1 VAL A  44     -38.100  -6.041   9.241  1.00  0.00           H  
ATOM    695 2HG1 VAL A  44     -39.380  -4.929   8.700  1.00  0.00           H  
ATOM    696 3HG1 VAL A  44     -38.072  -4.338   9.744  1.00  0.00           H  
ATOM    697 1HG2 VAL A  44     -38.031  -6.762  11.640  1.00  0.00           H  
ATOM    698 2HG2 VAL A  44     -38.052  -5.082  12.150  1.00  0.00           H  
ATOM    699 3HG2 VAL A  44     -39.255  -6.186  12.773  1.00  0.00           H  
ATOM    700  N   HIS A  45     -40.969  -4.307  13.509  1.00  0.00           N  
ATOM    701  CA  HIS A  45     -41.798  -4.643  14.644  1.00  0.00           C  
ATOM    702  C   HIS A  45     -42.847  -3.579  14.987  1.00  0.00           C  
ATOM    703  O   HIS A  45     -43.635  -3.790  15.912  1.00  0.00           O  
ATOM    704  CB  HIS A  45     -40.938  -4.901  15.891  1.00  0.00           C  
ATOM    705  CG  HIS A  45     -40.002  -6.100  15.785  1.00  0.00           C  
ATOM    706  ND1 HIS A  45     -40.454  -7.396  15.615  1.00  0.00           N  
ATOM    707  CD2 HIS A  45     -38.654  -6.186  15.870  1.00  0.00           C  
ATOM    708  CE1 HIS A  45     -39.409  -8.215  15.561  1.00  0.00           C  
ATOM    709  NE2 HIS A  45     -38.311  -7.496  15.709  1.00  0.00           N  
ATOM    710  H   HIS A  45     -40.074  -3.836  13.661  1.00  0.00           H  
ATOM    711  HA  HIS A  45     -42.329  -5.562  14.427  1.00  0.00           H  
ATOM    712 1HB  HIS A  45     -40.333  -4.011  16.104  1.00  0.00           H  
ATOM    713 2HB  HIS A  45     -41.594  -5.064  16.735  1.00  0.00           H  
ATOM    714  HD2 HIS A  45     -37.962  -5.379  16.030  1.00  0.00           H  
ATOM    715  HE1 HIS A  45     -39.448  -9.294  15.419  1.00  0.00           H  
ATOM    716  HE2 HIS A  45     -37.335  -7.828  15.708  1.00  0.00           H  
ATOM    717  N   VAL A  46     -42.928  -2.475  14.233  1.00  0.00           N  
ATOM    718  CA  VAL A  46     -43.876  -1.419  14.599  1.00  0.00           C  
ATOM    719  C   VAL A  46     -45.339  -1.852  14.821  1.00  0.00           C  
ATOM    720  O   VAL A  46     -45.894  -1.523  15.871  1.00  0.00           O  
ATOM    721  CB  VAL A  46     -43.865  -0.253  13.588  1.00  0.00           C  
ATOM    722  CG1 VAL A  46     -44.998   0.663  13.891  1.00  0.00           C  
ATOM    723  CG2 VAL A  46     -42.580   0.506  13.689  1.00  0.00           C  
ATOM    724  H   VAL A  46     -42.315  -2.342  13.424  1.00  0.00           H  
ATOM    725  HA  VAL A  46     -43.525  -1.004  15.542  1.00  0.00           H  
ATOM    726  HB  VAL A  46     -43.967  -0.629  12.582  1.00  0.00           H  
ATOM    727 1HG1 VAL A  46     -44.994   1.498  13.193  1.00  0.00           H  
ATOM    728 2HG1 VAL A  46     -45.947   0.144  13.820  1.00  0.00           H  
ATOM    729 3HG1 VAL A  46     -44.853   1.022  14.889  1.00  0.00           H  
ATOM    730 1HG2 VAL A  46     -42.574   1.327  12.975  1.00  0.00           H  
ATOM    731 2HG2 VAL A  46     -42.453   0.901  14.688  1.00  0.00           H  
ATOM    732 3HG2 VAL A  46     -41.795  -0.169  13.462  1.00  0.00           H  
ATOM    733  N   PRO A  47     -46.032  -2.552  13.891  1.00  0.00           N  
ATOM    734  CA  PRO A  47     -47.416  -2.943  14.082  1.00  0.00           C  
ATOM    735  C   PRO A  47     -47.594  -3.932  15.218  1.00  0.00           C  
ATOM    736  O   PRO A  47     -48.676  -4.041  15.802  1.00  0.00           O  
ATOM    737  CB  PRO A  47     -47.774  -3.582  12.742  1.00  0.00           C  
ATOM    738  CG  PRO A  47     -46.456  -4.034  12.149  1.00  0.00           C  
ATOM    739  CD  PRO A  47     -45.452  -3.006  12.593  1.00  0.00           C  
ATOM    740  HA  PRO A  47     -48.020  -2.041  14.259  1.00  0.00           H  
ATOM    741 1HB  PRO A  47     -48.465  -4.423  12.906  1.00  0.00           H  
ATOM    742 2HB  PRO A  47     -48.302  -2.854  12.108  1.00  0.00           H  
ATOM    743 1HG  PRO A  47     -46.209  -5.047  12.509  1.00  0.00           H  
ATOM    744 2HG  PRO A  47     -46.534  -4.102  11.054  1.00  0.00           H  
ATOM    745 1HD  PRO A  47     -44.516  -3.533  12.682  1.00  0.00           H  
ATOM    746 2HD  PRO A  47     -45.410  -2.190  11.866  1.00  0.00           H  
ATOM    747  N   HIS A  48     -46.526  -4.641  15.573  1.00  0.00           N  
ATOM    748  CA  HIS A  48     -46.648  -5.609  16.630  1.00  0.00           C  
ATOM    749  C   HIS A  48     -46.591  -4.849  17.910  1.00  0.00           C  
ATOM    750  O   HIS A  48     -47.380  -5.084  18.818  1.00  0.00           O  
ATOM    751  CB  HIS A  48     -45.529  -6.633  16.551  1.00  0.00           C  
ATOM    752  CG  HIS A  48     -45.642  -7.506  15.339  1.00  0.00           C  
ATOM    753  ND1 HIS A  48     -46.628  -8.462  15.201  1.00  0.00           N  
ATOM    754  CD2 HIS A  48     -44.913  -7.554  14.199  1.00  0.00           C  
ATOM    755  CE1 HIS A  48     -46.491  -9.068  14.034  1.00  0.00           C  
ATOM    756  NE2 HIS A  48     -45.459  -8.535  13.408  1.00  0.00           N  
ATOM    757  H   HIS A  48     -45.615  -4.500  15.150  1.00  0.00           H  
ATOM    758  HA  HIS A  48     -47.605  -6.126  16.574  1.00  0.00           H  
ATOM    759 1HB  HIS A  48     -44.564  -6.126  16.526  1.00  0.00           H  
ATOM    760 2HB  HIS A  48     -45.547  -7.259  17.431  1.00  0.00           H  
ATOM    761  HD2 HIS A  48     -44.058  -6.936  13.947  1.00  0.00           H  
ATOM    762  HE1 HIS A  48     -47.124  -9.868  13.652  1.00  0.00           H  
ATOM    763  HE2 HIS A  48     -45.120  -8.797  12.492  1.00  0.00           H  
ATOM    764  N   ALA A  49     -45.697  -3.868  17.940  1.00  0.00           N  
ATOM    765  CA  ALA A  49     -45.506  -3.042  19.101  1.00  0.00           C  
ATOM    766  C   ALA A  49     -46.778  -2.327  19.464  1.00  0.00           C  
ATOM    767  O   ALA A  49     -47.216  -2.342  20.618  1.00  0.00           O  
ATOM    768  CB  ALA A  49     -44.452  -2.011  18.791  1.00  0.00           C  
ATOM    769  H   ALA A  49     -45.089  -3.723  17.137  1.00  0.00           H  
ATOM    770  HA  ALA A  49     -45.203  -3.675  19.932  1.00  0.00           H  
ATOM    771 1HB  ALA A  49     -44.300  -1.404  19.614  1.00  0.00           H  
ATOM    772 2HB  ALA A  49     -43.527  -2.507  18.525  1.00  0.00           H  
ATOM    773 3HB  ALA A  49     -44.765  -1.397  17.970  1.00  0.00           H  
ATOM    774  N   PHE A  50     -47.433  -1.787  18.448  1.00  0.00           N  
ATOM    775  CA  PHE A  50     -48.656  -1.066  18.680  1.00  0.00           C  
ATOM    776  C   PHE A  50     -49.683  -2.002  19.294  1.00  0.00           C  
ATOM    777  O   PHE A  50     -50.274  -1.696  20.327  1.00  0.00           O  
ATOM    778  CB  PHE A  50     -49.176  -0.472  17.382  1.00  0.00           C  
ATOM    779  CG  PHE A  50     -50.406   0.359  17.555  1.00  0.00           C  
ATOM    780  CD1 PHE A  50     -50.291   1.658  18.044  1.00  0.00           C  
ATOM    781  CD2 PHE A  50     -51.663  -0.122  17.232  1.00  0.00           C  
ATOM    782  CE1 PHE A  50     -51.403   2.456  18.201  1.00  0.00           C  
ATOM    783  CE2 PHE A  50     -52.780   0.679  17.387  1.00  0.00           C  
ATOM    784  CZ  PHE A  50     -52.645   1.970  17.869  1.00  0.00           C  
ATOM    785  H   PHE A  50     -47.031  -1.829  17.508  1.00  0.00           H  
ATOM    786  HA  PHE A  50     -48.457  -0.257  19.383  1.00  0.00           H  
ATOM    787 1HB  PHE A  50     -48.407   0.133  16.924  1.00  0.00           H  
ATOM    788 2HB  PHE A  50     -49.404  -1.279  16.685  1.00  0.00           H  
ATOM    789  HD1 PHE A  50     -49.303   2.044  18.302  1.00  0.00           H  
ATOM    790  HD2 PHE A  50     -51.763  -1.140  16.848  1.00  0.00           H  
ATOM    791  HE1 PHE A  50     -51.293   3.472  18.584  1.00  0.00           H  
ATOM    792  HE2 PHE A  50     -53.767   0.296  17.126  1.00  0.00           H  
ATOM    793  HZ  PHE A  50     -53.523   2.601  17.986  1.00  0.00           H  
ATOM    794  N   ARG A  51     -49.883  -3.163  18.673  1.00  0.00           N  
ATOM    795  CA  ARG A  51     -50.859  -4.124  19.162  1.00  0.00           C  
ATOM    796  C   ARG A  51     -50.527  -4.713  20.543  1.00  0.00           C  
ATOM    797  O   ARG A  51     -51.428  -4.976  21.342  1.00  0.00           O  
ATOM    798  CB  ARG A  51     -50.971  -5.254  18.161  1.00  0.00           C  
ATOM    799  CG  ARG A  51     -51.647  -4.872  16.849  1.00  0.00           C  
ATOM    800  CD  ARG A  51     -51.602  -5.985  15.861  1.00  0.00           C  
ATOM    801  NE  ARG A  51     -52.234  -5.625  14.601  1.00  0.00           N  
ATOM    802  CZ  ARG A  51     -52.215  -6.385  13.487  1.00  0.00           C  
ATOM    803  NH1 ARG A  51     -51.595  -7.545  13.490  1.00  0.00           N  
ATOM    804  NH2 ARG A  51     -52.823  -5.966  12.390  1.00  0.00           N  
ATOM    805  H   ARG A  51     -49.362  -3.392  17.823  1.00  0.00           H  
ATOM    806  HA  ARG A  51     -51.820  -3.616  19.228  1.00  0.00           H  
ATOM    807 1HB  ARG A  51     -49.968  -5.617  17.921  1.00  0.00           H  
ATOM    808 2HB  ARG A  51     -51.523  -6.081  18.602  1.00  0.00           H  
ATOM    809 1HG  ARG A  51     -52.690  -4.624  17.040  1.00  0.00           H  
ATOM    810 2HG  ARG A  51     -51.143  -4.005  16.422  1.00  0.00           H  
ATOM    811 1HD  ARG A  51     -50.557  -6.235  15.659  1.00  0.00           H  
ATOM    812 2HD  ARG A  51     -52.113  -6.857  16.265  1.00  0.00           H  
ATOM    813  HE  ARG A  51     -52.720  -4.740  14.558  1.00  0.00           H  
ATOM    814 1HH1 ARG A  51     -51.128  -7.866  14.329  1.00  0.00           H  
ATOM    815 2HH1 ARG A  51     -51.585  -8.114  12.656  1.00  0.00           H  
ATOM    816 1HH2 ARG A  51     -53.301  -5.075  12.386  1.00  0.00           H  
ATOM    817 2HH2 ARG A  51     -52.810  -6.536  11.558  1.00  0.00           H  
ATOM    818  N   HIS A  52     -49.241  -4.928  20.825  1.00  0.00           N  
ATOM    819  CA  HIS A  52     -48.808  -5.545  22.075  1.00  0.00           C  
ATOM    820  C   HIS A  52     -48.957  -4.664  23.302  1.00  0.00           C  
ATOM    821  O   HIS A  52     -49.287  -5.157  24.383  1.00  0.00           O  
ATOM    822  CB  HIS A  52     -47.337  -5.974  22.000  1.00  0.00           C  
ATOM    823  CG  HIS A  52     -47.081  -7.147  21.103  1.00  0.00           C  
ATOM    824  ND1 HIS A  52     -45.809  -7.514  20.697  1.00  0.00           N  
ATOM    825  CD2 HIS A  52     -47.929  -8.028  20.524  1.00  0.00           C  
ATOM    826  CE1 HIS A  52     -45.891  -8.576  19.916  1.00  0.00           C  
ATOM    827  NE2 HIS A  52     -47.163  -8.907  19.794  1.00  0.00           N  
ATOM    828  H   HIS A  52     -48.538  -4.691  20.133  1.00  0.00           H  
ATOM    829  HA  HIS A  52     -49.404  -6.438  22.246  1.00  0.00           H  
ATOM    830 1HB  HIS A  52     -46.746  -5.135  21.624  1.00  0.00           H  
ATOM    831 2HB  HIS A  52     -46.971  -6.209  22.998  1.00  0.00           H  
ATOM    832  HD2 HIS A  52     -49.015  -8.037  20.620  1.00  0.00           H  
ATOM    833  HE1 HIS A  52     -45.052  -9.090  19.449  1.00  0.00           H  
ATOM    834  HE2 HIS A  52     -47.523  -9.680  19.252  1.00  0.00           H  
ATOM    835  N   TYR A  53     -48.697  -3.371  23.162  1.00  0.00           N  
ATOM    836  CA  TYR A  53     -48.730  -2.509  24.331  1.00  0.00           C  
ATOM    837  C   TYR A  53     -49.284  -1.117  24.035  1.00  0.00           C  
ATOM    838  O   TYR A  53     -48.837  -0.133  24.636  1.00  0.00           O  
ATOM    839  CB  TYR A  53     -47.325  -2.386  24.912  1.00  0.00           C  
ATOM    840  CG  TYR A  53     -46.364  -1.811  23.963  1.00  0.00           C  
ATOM    841  CD1 TYR A  53     -46.322  -0.461  23.864  1.00  0.00           C  
ATOM    842  CD2 TYR A  53     -45.517  -2.595  23.211  1.00  0.00           C  
ATOM    843  CE1 TYR A  53     -45.482   0.146  23.021  1.00  0.00           C  
ATOM    844  CE2 TYR A  53     -44.647  -1.975  22.347  1.00  0.00           C  
ATOM    845  CZ  TYR A  53     -44.651  -0.578  22.248  1.00  0.00           C  
ATOM    846  OH  TYR A  53     -43.805   0.097  21.372  1.00  0.00           O  
ATOM    847  H   TYR A  53     -48.417  -2.996  22.251  1.00  0.00           H  
ATOM    848  HA  TYR A  53     -49.382  -2.965  25.075  1.00  0.00           H  
ATOM    849 1HB  TYR A  53     -47.345  -1.761  25.807  1.00  0.00           H  
ATOM    850 2HB  TYR A  53     -46.969  -3.370  25.203  1.00  0.00           H  
ATOM    851  HD1 TYR A  53     -46.982   0.134  24.463  1.00  0.00           H  
ATOM    852  HD2 TYR A  53     -45.538  -3.678  23.295  1.00  0.00           H  
ATOM    853  HE1 TYR A  53     -45.482   1.216  22.964  1.00  0.00           H  
ATOM    854  HE2 TYR A  53     -43.965  -2.570  21.736  1.00  0.00           H  
ATOM    855  HH  TYR A  53     -43.168  -0.530  20.968  1.00  0.00           H  
ATOM    856  N   ARG A  54     -50.300  -1.032  23.173  1.00  0.00           N  
ATOM    857  CA  ARG A  54     -50.887   0.244  22.737  1.00  0.00           C  
ATOM    858  C   ARG A  54     -51.071   1.279  23.846  1.00  0.00           C  
ATOM    859  O   ARG A  54     -50.790   2.459  23.647  1.00  0.00           O  
ATOM    860  CB  ARG A  54     -52.256   0.015  22.109  1.00  0.00           C  
ATOM    861  CG  ARG A  54     -52.925   1.268  21.597  1.00  0.00           C  
ATOM    862  CD  ARG A  54     -54.215   0.964  20.936  1.00  0.00           C  
ATOM    863  NE  ARG A  54     -54.879   2.169  20.463  1.00  0.00           N  
ATOM    864  CZ  ARG A  54     -56.028   2.189  19.765  1.00  0.00           C  
ATOM    865  NH1 ARG A  54     -56.633   1.062  19.464  1.00  0.00           N  
ATOM    866  NH2 ARG A  54     -56.550   3.340  19.377  1.00  0.00           N  
ATOM    867  H   ARG A  54     -50.635  -1.886  22.735  1.00  0.00           H  
ATOM    868  HA  ARG A  54     -50.231   0.658  21.970  1.00  0.00           H  
ATOM    869 1HB  ARG A  54     -52.187  -0.670  21.279  1.00  0.00           H  
ATOM    870 2HB  ARG A  54     -52.920  -0.436  22.843  1.00  0.00           H  
ATOM    871 1HG  ARG A  54     -53.116   1.936  22.434  1.00  0.00           H  
ATOM    872 2HG  ARG A  54     -52.270   1.761  20.888  1.00  0.00           H  
ATOM    873 1HD  ARG A  54     -54.041   0.309  20.086  1.00  0.00           H  
ATOM    874 2HD  ARG A  54     -54.875   0.468  21.645  1.00  0.00           H  
ATOM    875  HE  ARG A  54     -54.443   3.054  20.672  1.00  0.00           H  
ATOM    876 1HH1 ARG A  54     -56.235   0.181  19.759  1.00  0.00           H  
ATOM    877 2HH1 ARG A  54     -57.495   1.076  18.939  1.00  0.00           H  
ATOM    878 1HH2 ARG A  54     -56.089   4.211  19.602  1.00  0.00           H  
ATOM    879 2HH2 ARG A  54     -57.413   3.351  18.853  1.00  0.00           H  
ATOM    880  N   ARG A  55     -51.544   0.863  25.014  1.00  0.00           N  
ATOM    881  CA  ARG A  55     -51.757   1.813  26.104  1.00  0.00           C  
ATOM    882  C   ARG A  55     -50.471   2.557  26.487  1.00  0.00           C  
ATOM    883  O   ARG A  55     -50.490   3.768  26.750  1.00  0.00           O  
ATOM    884  CB  ARG A  55     -52.309   1.093  27.321  1.00  0.00           C  
ATOM    885  CG  ARG A  55     -52.614   1.979  28.517  1.00  0.00           C  
ATOM    886  CD  ARG A  55     -53.192   1.195  29.648  1.00  0.00           C  
ATOM    887  NE  ARG A  55     -53.461   2.030  30.809  1.00  0.00           N  
ATOM    888  CZ  ARG A  55     -52.544   2.319  31.750  1.00  0.00           C  
ATOM    889  NH1 ARG A  55     -51.333   1.828  31.634  1.00  0.00           N  
ATOM    890  NH2 ARG A  55     -52.858   3.089  32.779  1.00  0.00           N  
ATOM    891  H   ARG A  55     -51.752  -0.117  25.145  1.00  0.00           H  
ATOM    892  HA  ARG A  55     -52.492   2.548  25.774  1.00  0.00           H  
ATOM    893 1HB  ARG A  55     -53.225   0.572  27.050  1.00  0.00           H  
ATOM    894 2HB  ARG A  55     -51.589   0.342  27.649  1.00  0.00           H  
ATOM    895 1HG  ARG A  55     -51.687   2.445  28.862  1.00  0.00           H  
ATOM    896 2HG  ARG A  55     -53.326   2.752  28.230  1.00  0.00           H  
ATOM    897 1HD  ARG A  55     -54.128   0.736  29.332  1.00  0.00           H  
ATOM    898 2HD  ARG A  55     -52.487   0.418  29.944  1.00  0.00           H  
ATOM    899  HE  ARG A  55     -54.390   2.417  30.914  1.00  0.00           H  
ATOM    900 1HH1 ARG A  55     -51.103   1.239  30.839  1.00  0.00           H  
ATOM    901 2HH1 ARG A  55     -50.623   2.032  32.323  1.00  0.00           H  
ATOM    902 1HH2 ARG A  55     -53.793   3.465  32.864  1.00  0.00           H  
ATOM    903 2HH2 ARG A  55     -52.163   3.300  33.479  1.00  0.00           H  
ATOM    904  N   GLU A  56     -49.354   1.828  26.543  1.00  0.00           N  
ATOM    905  CA  GLU A  56     -48.091   2.423  26.944  1.00  0.00           C  
ATOM    906  C   GLU A  56     -47.541   3.226  25.787  1.00  0.00           C  
ATOM    907  O   GLU A  56     -46.889   4.255  25.980  1.00  0.00           O  
ATOM    908  CB  GLU A  56     -47.081   1.368  27.374  1.00  0.00           C  
ATOM    909  CG  GLU A  56     -47.443   0.575  28.627  1.00  0.00           C  
ATOM    910  CD  GLU A  56     -47.550   1.409  29.884  1.00  0.00           C  
ATOM    911  OE1 GLU A  56     -46.662   2.186  30.153  1.00  0.00           O  
ATOM    912  OE2 GLU A  56     -48.512   1.251  30.595  1.00  0.00           O  
ATOM    913  H   GLU A  56     -49.371   0.857  26.245  1.00  0.00           H  
ATOM    914  HA  GLU A  56     -48.269   3.098  27.779  1.00  0.00           H  
ATOM    915 1HB  GLU A  56     -46.939   0.660  26.578  1.00  0.00           H  
ATOM    916 2HB  GLU A  56     -46.142   1.858  27.545  1.00  0.00           H  
ATOM    917 1HG  GLU A  56     -48.401   0.083  28.452  1.00  0.00           H  
ATOM    918 2HG  GLU A  56     -46.691  -0.200  28.773  1.00  0.00           H  
ATOM    919  N   SER A  57     -47.837   2.767  24.569  1.00  0.00           N  
ATOM    920  CA  SER A  57     -47.358   3.464  23.392  1.00  0.00           C  
ATOM    921  C   SER A  57     -47.930   4.864  23.441  1.00  0.00           C  
ATOM    922  O   SER A  57     -47.201   5.846  23.345  1.00  0.00           O  
ATOM    923  CB  SER A  57     -47.827   2.782  22.107  1.00  0.00           C  
ATOM    924  OG  SER A  57     -47.333   3.436  20.973  1.00  0.00           O  
ATOM    925  H   SER A  57     -48.377   1.905  24.482  1.00  0.00           H  
ATOM    926  HA  SER A  57     -46.270   3.514  23.416  1.00  0.00           H  
ATOM    927 1HB  SER A  57     -47.540   1.746  22.093  1.00  0.00           H  
ATOM    928 2HB  SER A  57     -48.905   2.806  22.073  1.00  0.00           H  
ATOM    929  HG  SER A  57     -46.374   3.351  21.023  1.00  0.00           H  
ATOM    930  N   LEU A  58     -49.243   4.952  23.666  1.00  0.00           N  
ATOM    931  CA  LEU A  58     -49.937   6.228  23.707  1.00  0.00           C  
ATOM    932  C   LEU A  58     -49.450   7.103  24.861  1.00  0.00           C  
ATOM    933  O   LEU A  58     -49.336   8.324  24.710  1.00  0.00           O  
ATOM    934  CB  LEU A  58     -51.436   5.976  23.771  1.00  0.00           C  
ATOM    935  CG  LEU A  58     -52.007   5.356  22.476  1.00  0.00           C  
ATOM    936  CD1 LEU A  58     -53.466   5.002  22.683  1.00  0.00           C  
ATOM    937  CD2 LEU A  58     -51.809   6.335  21.314  1.00  0.00           C  
ATOM    938  H   LEU A  58     -49.782   4.090  23.763  1.00  0.00           H  
ATOM    939  HA  LEU A  58     -49.730   6.751  22.777  1.00  0.00           H  
ATOM    940 1HB  LEU A  58     -51.636   5.283  24.593  1.00  0.00           H  
ATOM    941 2HB  LEU A  58     -51.951   6.914  23.966  1.00  0.00           H  
ATOM    942  HG  LEU A  58     -51.472   4.434  22.250  1.00  0.00           H  
ATOM    943 1HD1 LEU A  58     -53.859   4.556  21.781  1.00  0.00           H  
ATOM    944 2HD1 LEU A  58     -53.549   4.293  23.510  1.00  0.00           H  
ATOM    945 3HD1 LEU A  58     -54.030   5.902  22.918  1.00  0.00           H  
ATOM    946 1HD2 LEU A  58     -52.198   5.891  20.397  1.00  0.00           H  
ATOM    947 2HD2 LEU A  58     -52.340   7.264  21.522  1.00  0.00           H  
ATOM    948 3HD2 LEU A  58     -50.745   6.542  21.194  1.00  0.00           H  
ATOM    949  N   ARG A  59     -49.127   6.498  26.012  1.00  0.00           N  
ATOM    950  CA  ARG A  59     -48.565   7.287  27.102  1.00  0.00           C  
ATOM    951  C   ARG A  59     -47.291   7.974  26.642  1.00  0.00           C  
ATOM    952  O   ARG A  59     -47.132   9.184  26.797  1.00  0.00           O  
ATOM    953  CB  ARG A  59     -48.241   6.415  28.312  1.00  0.00           C  
ATOM    954  CG  ARG A  59     -47.550   7.153  29.470  1.00  0.00           C  
ATOM    955  CD  ARG A  59     -47.257   6.259  30.654  1.00  0.00           C  
ATOM    956  NE  ARG A  59     -46.354   5.123  30.352  1.00  0.00           N  
ATOM    957  CZ  ARG A  59     -45.001   5.155  30.246  1.00  0.00           C  
ATOM    958  NH1 ARG A  59     -44.297   6.259  30.404  1.00  0.00           N  
ATOM    959  NH2 ARG A  59     -44.390   4.016  29.991  1.00  0.00           N  
ATOM    960  H   ARG A  59     -49.288   5.496  26.137  1.00  0.00           H  
ATOM    961  HA  ARG A  59     -49.289   8.047  27.394  1.00  0.00           H  
ATOM    962 1HB  ARG A  59     -49.153   5.953  28.688  1.00  0.00           H  
ATOM    963 2HB  ARG A  59     -47.575   5.612  28.010  1.00  0.00           H  
ATOM    964 1HG  ARG A  59     -46.597   7.555  29.113  1.00  0.00           H  
ATOM    965 2HG  ARG A  59     -48.178   7.976  29.808  1.00  0.00           H  
ATOM    966 1HD  ARG A  59     -46.786   6.861  31.431  1.00  0.00           H  
ATOM    967 2HD  ARG A  59     -48.193   5.851  31.032  1.00  0.00           H  
ATOM    968  HE  ARG A  59     -46.777   4.190  30.236  1.00  0.00           H  
ATOM    969 1HH1 ARG A  59     -44.744   7.163  30.603  1.00  0.00           H  
ATOM    970 2HH1 ARG A  59     -43.292   6.232  30.333  1.00  0.00           H  
ATOM    971 1HH2 ARG A  59     -44.974   3.173  29.894  1.00  0.00           H  
ATOM    972 2HH2 ARG A  59     -43.387   3.973  29.905  1.00  0.00           H  
ATOM    973  N   LEU A  60     -46.411   7.209  26.012  1.00  0.00           N  
ATOM    974  CA  LEU A  60     -45.149   7.743  25.527  1.00  0.00           C  
ATOM    975  C   LEU A  60     -45.342   8.770  24.409  1.00  0.00           C  
ATOM    976  O   LEU A  60     -44.596   9.753  24.312  1.00  0.00           O  
ATOM    977  CB  LEU A  60     -44.286   6.588  25.087  1.00  0.00           C  
ATOM    978  CG  LEU A  60     -43.775   5.697  26.216  1.00  0.00           C  
ATOM    979  CD1 LEU A  60     -43.076   4.482  25.641  1.00  0.00           C  
ATOM    980  CD2 LEU A  60     -42.840   6.502  27.075  1.00  0.00           C  
ATOM    981  H   LEU A  60     -46.612   6.213  25.887  1.00  0.00           H  
ATOM    982  HA  LEU A  60     -44.653   8.232  26.362  1.00  0.00           H  
ATOM    983 1HB  LEU A  60     -44.926   5.974  24.501  1.00  0.00           H  
ATOM    984 2HB  LEU A  60     -43.453   6.942  24.482  1.00  0.00           H  
ATOM    985  HG  LEU A  60     -44.617   5.348  26.821  1.00  0.00           H  
ATOM    986 1HD1 LEU A  60     -42.724   3.870  26.456  1.00  0.00           H  
ATOM    987 2HD1 LEU A  60     -43.779   3.908  25.031  1.00  0.00           H  
ATOM    988 3HD1 LEU A  60     -42.234   4.794  25.028  1.00  0.00           H  
ATOM    989 1HD2 LEU A  60     -42.471   5.884  27.891  1.00  0.00           H  
ATOM    990 2HD2 LEU A  60     -42.006   6.846  26.476  1.00  0.00           H  
ATOM    991 3HD2 LEU A  60     -43.374   7.362  27.484  1.00  0.00           H  
ATOM    992  N   VAL A  61     -46.368   8.580  23.576  1.00  0.00           N  
ATOM    993  CA  VAL A  61     -46.618   9.554  22.528  1.00  0.00           C  
ATOM    994  C   VAL A  61     -46.931  10.890  23.187  1.00  0.00           C  
ATOM    995  O   VAL A  61     -46.353  11.929  22.836  1.00  0.00           O  
ATOM    996  CB  VAL A  61     -47.835   9.165  21.656  1.00  0.00           C  
ATOM    997  CG1 VAL A  61     -48.158  10.292  20.730  1.00  0.00           C  
ATOM    998  CG2 VAL A  61     -47.579   7.897  20.849  1.00  0.00           C  
ATOM    999  H   VAL A  61     -46.941   7.741  23.656  1.00  0.00           H  
ATOM   1000  HA  VAL A  61     -45.734   9.655  21.920  1.00  0.00           H  
ATOM   1001  HB  VAL A  61     -48.692   9.013  22.306  1.00  0.00           H  
ATOM   1002 1HG1 VAL A  61     -49.026  10.022  20.154  1.00  0.00           H  
ATOM   1003 2HG1 VAL A  61     -48.366  11.192  21.304  1.00  0.00           H  
ATOM   1004 3HG1 VAL A  61     -47.317  10.470  20.067  1.00  0.00           H  
ATOM   1005 1HG2 VAL A  61     -48.463   7.661  20.265  1.00  0.00           H  
ATOM   1006 2HG2 VAL A  61     -46.763   8.026  20.205  1.00  0.00           H  
ATOM   1007 3HG2 VAL A  61     -47.370   7.096  21.483  1.00  0.00           H  
ATOM   1008  N   ALA A  62     -47.816  10.847  24.187  1.00  0.00           N  
ATOM   1009  CA  ALA A  62     -48.179  12.037  24.928  1.00  0.00           C  
ATOM   1010  C   ALA A  62     -46.966  12.637  25.623  1.00  0.00           C  
ATOM   1011  O   ALA A  62     -46.758  13.846  25.555  1.00  0.00           O  
ATOM   1012  CB  ALA A  62     -49.252  11.706  25.950  1.00  0.00           C  
ATOM   1013  H   ALA A  62     -48.252   9.956  24.433  1.00  0.00           H  
ATOM   1014  HA  ALA A  62     -48.568  12.770  24.224  1.00  0.00           H  
ATOM   1015 1HB  ALA A  62     -49.536  12.606  26.489  1.00  0.00           H  
ATOM   1016 2HB  ALA A  62     -50.122  11.294  25.439  1.00  0.00           H  
ATOM   1017 3HB  ALA A  62     -48.869  10.974  26.652  1.00  0.00           H  
ATOM   1018  N   GLU A  63     -46.090  11.800  26.186  1.00  0.00           N  
ATOM   1019  CA  GLU A  63     -44.918  12.323  26.881  1.00  0.00           C  
ATOM   1020  C   GLU A  63     -44.013  13.109  25.947  1.00  0.00           C  
ATOM   1021  O   GLU A  63     -43.314  14.004  26.403  1.00  0.00           O  
ATOM   1022  CB  GLU A  63     -44.164  11.228  27.631  1.00  0.00           C  
ATOM   1023  CG  GLU A  63     -44.937  10.723  28.858  1.00  0.00           C  
ATOM   1024  CD  GLU A  63     -44.297   9.579  29.584  1.00  0.00           C  
ATOM   1025  OE1 GLU A  63     -43.219   9.176  29.220  1.00  0.00           O  
ATOM   1026  OE2 GLU A  63     -44.905   9.084  30.515  1.00  0.00           O  
ATOM   1027  H   GLU A  63     -46.288  10.799  26.201  1.00  0.00           H  
ATOM   1028  HA  GLU A  63     -45.272  13.024  27.637  1.00  0.00           H  
ATOM   1029 1HB  GLU A  63     -43.983  10.390  26.964  1.00  0.00           H  
ATOM   1030 2HB  GLU A  63     -43.198  11.605  27.960  1.00  0.00           H  
ATOM   1031 1HG  GLU A  63     -45.043  11.554  29.553  1.00  0.00           H  
ATOM   1032 2HG  GLU A  63     -45.932  10.432  28.548  1.00  0.00           H  
ATOM   1033  N   ILE A  64     -43.978  12.786  24.649  1.00  0.00           N  
ATOM   1034  CA  ILE A  64     -43.234  13.669  23.743  1.00  0.00           C  
ATOM   1035  C   ILE A  64     -44.007  14.986  23.488  1.00  0.00           C  
ATOM   1036  O   ILE A  64     -43.412  16.065  23.465  1.00  0.00           O  
ATOM   1037  CB  ILE A  64     -42.810  13.017  22.407  1.00  0.00           C  
ATOM   1038  CG1 ILE A  64     -41.739  11.933  22.648  1.00  0.00           C  
ATOM   1039  CG2 ILE A  64     -42.297  14.080  21.448  1.00  0.00           C  
ATOM   1040  CD1 ILE A  64     -41.393  11.113  21.407  1.00  0.00           C  
ATOM   1041  H   ILE A  64     -44.491  11.967  24.312  1.00  0.00           H  
ATOM   1042  HA  ILE A  64     -42.304  13.941  24.236  1.00  0.00           H  
ATOM   1043  HB  ILE A  64     -43.681  12.521  21.964  1.00  0.00           H  
ATOM   1044 1HG1 ILE A  64     -40.829  12.416  23.010  1.00  0.00           H  
ATOM   1045 2HG1 ILE A  64     -42.106  11.256  23.421  1.00  0.00           H  
ATOM   1046 1HG2 ILE A  64     -42.015  13.619  20.501  1.00  0.00           H  
ATOM   1047 2HG2 ILE A  64     -43.057  14.809  21.276  1.00  0.00           H  
ATOM   1048 3HG2 ILE A  64     -41.446  14.565  21.891  1.00  0.00           H  
ATOM   1049 1HD1 ILE A  64     -40.639  10.379  21.649  1.00  0.00           H  
ATOM   1050 2HD1 ILE A  64     -42.271  10.623  21.061  1.00  0.00           H  
ATOM   1051 3HD1 ILE A  64     -41.010  11.773  20.624  1.00  0.00           H  
ATOM   1052  N   GLY A  65     -45.325  14.889  23.257  1.00  0.00           N  
ATOM   1053  CA  GLY A  65     -46.186  16.060  22.989  1.00  0.00           C  
ATOM   1054  C   GLY A  65     -46.301  17.103  24.122  1.00  0.00           C  
ATOM   1055  O   GLY A  65     -46.441  18.300  23.862  1.00  0.00           O  
ATOM   1056  H   GLY A  65     -45.749  13.958  23.277  1.00  0.00           H  
ATOM   1057 1HA  GLY A  65     -45.821  16.570  22.105  1.00  0.00           H  
ATOM   1058 2HA  GLY A  65     -47.184  15.699  22.744  1.00  0.00           H  
ATOM   1059  N   MET A  66     -46.250  16.636  25.359  1.00  0.00           N  
ATOM   1060  CA  MET A  66     -46.396  17.419  26.593  1.00  0.00           C  
ATOM   1061  C   MET A  66     -45.396  16.812  27.547  1.00  0.00           C  
ATOM   1062  O   MET A  66     -44.523  16.100  27.086  1.00  0.00           O  
ATOM   1063  CB  MET A  66     -47.832  17.336  27.117  1.00  0.00           C  
ATOM   1064  CG  MET A  66     -48.260  15.961  27.589  1.00  0.00           C  
ATOM   1065  SD  MET A  66     -50.015  15.792  27.765  1.00  0.00           S  
ATOM   1066  CE  MET A  66     -50.423  15.700  26.019  1.00  0.00           C  
ATOM   1067  H   MET A  66     -46.159  15.626  25.455  1.00  0.00           H  
ATOM   1068  HA  MET A  66     -46.120  18.455  26.408  1.00  0.00           H  
ATOM   1069 1HB  MET A  66     -47.957  18.029  27.943  1.00  0.00           H  
ATOM   1070 2HB  MET A  66     -48.517  17.645  26.328  1.00  0.00           H  
ATOM   1071 1HG  MET A  66     -47.944  15.251  26.889  1.00  0.00           H  
ATOM   1072 2HG  MET A  66     -47.793  15.725  28.542  1.00  0.00           H  
ATOM   1073 1HE  MET A  66     -51.499  15.583  25.900  1.00  0.00           H  
ATOM   1074 2HE  MET A  66     -50.100  16.616  25.522  1.00  0.00           H  
ATOM   1075 3HE  MET A  66     -49.911  14.849  25.569  1.00  0.00           H  
ATOM   1076  N   GLY A  67     -45.338  17.185  28.815  1.00  0.00           N  
ATOM   1077  CA  GLY A  67     -44.350  16.460  29.611  1.00  0.00           C  
ATOM   1078  C   GLY A  67     -42.921  16.774  29.194  1.00  0.00           C  
ATOM   1079  O   GLY A  67     -42.381  17.828  29.533  1.00  0.00           O  
ATOM   1080  H   GLY A  67     -45.997  17.831  29.223  1.00  0.00           H  
ATOM   1081 1HA  GLY A  67     -44.486  16.705  30.665  1.00  0.00           H  
ATOM   1082 2HA  GLY A  67     -44.528  15.389  29.509  1.00  0.00           H  
ATOM   1083  N   THR A  68     -42.288  15.869  28.443  1.00  0.00           N  
ATOM   1084  CA  THR A  68     -40.886  16.076  28.069  1.00  0.00           C  
ATOM   1085  C   THR A  68     -40.794  17.208  27.054  1.00  0.00           C  
ATOM   1086  O   THR A  68     -39.714  17.732  26.789  1.00  0.00           O  
ATOM   1087  CB  THR A  68     -40.229  14.806  27.480  1.00  0.00           C  
ATOM   1088  OG1 THR A  68     -40.881  14.441  26.285  1.00  0.00           O  
ATOM   1089  CG2 THR A  68     -40.329  13.665  28.463  1.00  0.00           C  
ATOM   1090  H   THR A  68     -42.820  15.079  28.064  1.00  0.00           H  
ATOM   1091  HA  THR A  68     -40.330  16.364  28.953  1.00  0.00           H  
ATOM   1092  HB  THR A  68     -39.191  14.998  27.263  1.00  0.00           H  
ATOM   1093  HG1 THR A  68     -41.842  14.526  26.425  1.00  0.00           H  
ATOM   1094 1HG2 THR A  68     -39.870  12.780  28.034  1.00  0.00           H  
ATOM   1095 2HG2 THR A  68     -39.816  13.929  29.388  1.00  0.00           H  
ATOM   1096 3HG2 THR A  68     -41.381  13.463  28.670  1.00  0.00           H  
ATOM   1097  N   GLY A  69     -41.937  17.562  26.461  1.00  0.00           N  
ATOM   1098  CA  GLY A  69     -42.011  18.680  25.540  1.00  0.00           C  
ATOM   1099  C   GLY A  69     -42.587  19.957  26.190  1.00  0.00           C  
ATOM   1100  O   GLY A  69     -42.676  21.006  25.529  1.00  0.00           O  
ATOM   1101  H   GLY A  69     -42.788  17.039  26.676  1.00  0.00           H  
ATOM   1102 1HA  GLY A  69     -41.015  18.889  25.155  1.00  0.00           H  
ATOM   1103 2HA  GLY A  69     -42.629  18.391  24.689  1.00  0.00           H  
ATOM   1104  N   ALA A  70     -42.944  19.914  27.495  1.00  0.00           N  
ATOM   1105  CA  ALA A  70     -43.570  21.090  28.125  1.00  0.00           C  
ATOM   1106  C   ALA A  70     -43.143  21.398  29.570  1.00  0.00           C  
ATOM   1107  O   ALA A  70     -43.101  22.570  29.955  1.00  0.00           O  
ATOM   1108  CB  ALA A  70     -45.074  20.902  28.129  1.00  0.00           C  
ATOM   1109  H   ALA A  70     -42.780  19.079  28.045  1.00  0.00           H  
ATOM   1110  HA  ALA A  70     -43.326  21.959  27.524  1.00  0.00           H  
ATOM   1111 1HB  ALA A  70     -45.545  21.791  28.548  1.00  0.00           H  
ATOM   1112 2HB  ALA A  70     -45.425  20.750  27.109  1.00  0.00           H  
ATOM   1113 3HB  ALA A  70     -45.325  20.040  28.735  1.00  0.00           H  
ATOM   1114  N   MET A  71     -42.924  20.370  30.388  1.00  0.00           N  
ATOM   1115  CA  MET A  71     -42.644  20.558  31.811  1.00  0.00           C  
ATOM   1116  C   MET A  71     -41.163  20.410  32.140  1.00  0.00           C  
ATOM   1117  O   MET A  71     -40.638  21.032  33.066  1.00  0.00           O  
ATOM   1118  CB  MET A  71     -43.448  19.545  32.612  1.00  0.00           C  
ATOM   1119  CG  MET A  71     -44.953  19.701  32.460  1.00  0.00           C  
ATOM   1120  SD  MET A  71     -45.538  21.331  32.938  1.00  0.00           S  
ATOM   1121  CE  MET A  71     -45.282  21.270  34.706  1.00  0.00           C  
ATOM   1122  H   MET A  71     -42.940  19.432  30.027  1.00  0.00           H  
ATOM   1123  HA  MET A  71     -42.948  21.563  32.095  1.00  0.00           H  
ATOM   1124 1HB  MET A  71     -43.179  18.540  32.288  1.00  0.00           H  
ATOM   1125 2HB  MET A  71     -43.194  19.631  33.669  1.00  0.00           H  
ATOM   1126 1HG  MET A  71     -45.224  19.531  31.422  1.00  0.00           H  
ATOM   1127 2HG  MET A  71     -45.463  18.957  33.072  1.00  0.00           H  
ATOM   1128 1HE  MET A  71     -45.599  22.213  35.153  1.00  0.00           H  
ATOM   1129 2HE  MET A  71     -45.866  20.452  35.130  1.00  0.00           H  
ATOM   1130 3HE  MET A  71     -44.224  21.107  34.915  1.00  0.00           H  
ATOM   1131  N   ALA A  72     -40.506  19.545  31.386  1.00  0.00           N  
ATOM   1132  CA  ALA A  72     -39.107  19.188  31.588  1.00  0.00           C  
ATOM   1133  C   ALA A  72     -38.149  20.313  31.238  1.00  0.00           C  
ATOM   1134  O   ALA A  72     -38.444  21.190  30.429  1.00  0.00           O  
ATOM   1135  CB  ALA A  72     -38.757  17.976  30.759  1.00  0.00           C  
ATOM   1136  H   ALA A  72     -41.026  19.076  30.645  1.00  0.00           H  
ATOM   1137  HA  ALA A  72     -38.974  18.951  32.644  1.00  0.00           H  
ATOM   1138 1HB  ALA A  72     -37.722  17.692  30.936  1.00  0.00           H  
ATOM   1139 2HB  ALA A  72     -39.412  17.152  31.031  1.00  0.00           H  
ATOM   1140 3HB  ALA A  72     -38.897  18.219  29.708  1.00  0.00           H  
ATOM   1141  N   VAL A  73     -36.931  20.207  31.768  1.00  0.00           N  
ATOM   1142  CA  VAL A  73     -35.825  21.130  31.475  1.00  0.00           C  
ATOM   1143  C   VAL A  73     -35.450  21.148  29.981  1.00  0.00           C  
ATOM   1144  O   VAL A  73     -34.759  22.045  29.503  1.00  0.00           O  
ATOM   1145  CB  VAL A  73     -34.606  20.710  32.300  1.00  0.00           C  
ATOM   1146  CG1 VAL A  73     -34.936  20.815  33.777  1.00  0.00           C  
ATOM   1147  CG2 VAL A  73     -34.223  19.267  31.940  1.00  0.00           C  
ATOM   1148  H   VAL A  73     -36.762  19.466  32.432  1.00  0.00           H  
ATOM   1149  HA  VAL A  73     -36.129  22.134  31.772  1.00  0.00           H  
ATOM   1150  HB  VAL A  73     -33.773  21.382  32.091  1.00  0.00           H  
ATOM   1151 1HG1 VAL A  73     -34.066  20.522  34.367  1.00  0.00           H  
ATOM   1152 2HG1 VAL A  73     -35.206  21.844  34.016  1.00  0.00           H  
ATOM   1153 3HG1 VAL A  73     -35.772  20.156  34.011  1.00  0.00           H  
ATOM   1154 1HG2 VAL A  73     -33.358  18.966  32.530  1.00  0.00           H  
ATOM   1155 2HG2 VAL A  73     -35.059  18.603  32.156  1.00  0.00           H  
ATOM   1156 3HG2 VAL A  73     -33.972  19.201  30.884  1.00  0.00           H  
ATOM   1157  N   ILE A  74     -35.934  20.142  29.270  1.00  0.00           N  
ATOM   1158  CA  ILE A  74     -35.801  19.919  27.846  1.00  0.00           C  
ATOM   1159  C   ILE A  74     -36.433  21.063  27.062  1.00  0.00           C  
ATOM   1160  O   ILE A  74     -35.943  21.460  26.000  1.00  0.00           O  
ATOM   1161  CB  ILE A  74     -36.546  18.635  27.468  1.00  0.00           C  
ATOM   1162  CG1 ILE A  74     -35.853  17.427  28.070  1.00  0.00           C  
ATOM   1163  CG2 ILE A  74     -36.638  18.511  25.961  1.00  0.00           C  
ATOM   1164  CD1 ILE A  74     -36.693  16.186  28.001  1.00  0.00           C  
ATOM   1165  H   ILE A  74     -36.475  19.462  29.780  1.00  0.00           H  
ATOM   1166  HA  ILE A  74     -34.743  19.843  27.591  1.00  0.00           H  
ATOM   1167  HB  ILE A  74     -37.552  18.675  27.872  1.00  0.00           H  
ATOM   1168 1HG1 ILE A  74     -34.925  17.248  27.529  1.00  0.00           H  
ATOM   1169 2HG1 ILE A  74     -35.616  17.631  29.112  1.00  0.00           H  
ATOM   1170 1HG2 ILE A  74     -37.185  17.602  25.700  1.00  0.00           H  
ATOM   1171 2HG2 ILE A  74     -37.165  19.375  25.555  1.00  0.00           H  
ATOM   1172 3HG2 ILE A  74     -35.638  18.466  25.552  1.00  0.00           H  
ATOM   1173 1HD1 ILE A  74     -36.152  15.346  28.438  1.00  0.00           H  
ATOM   1174 2HD1 ILE A  74     -37.617  16.347  28.549  1.00  0.00           H  
ATOM   1175 3HD1 ILE A  74     -36.928  15.971  26.965  1.00  0.00           H  
ATOM   1176  N   GLY A  75     -37.585  21.513  27.556  1.00  0.00           N  
ATOM   1177  CA  GLY A  75     -38.403  22.525  26.924  1.00  0.00           C  
ATOM   1178  C   GLY A  75     -39.852  22.048  26.989  1.00  0.00           C  
ATOM   1179  O   GLY A  75     -40.107  20.972  27.521  1.00  0.00           O  
ATOM   1180  H   GLY A  75     -37.891  21.172  28.465  1.00  0.00           H  
ATOM   1181 1HA  GLY A  75     -38.284  23.469  27.453  1.00  0.00           H  
ATOM   1182 2HA  GLY A  75     -38.079  22.663  25.896  1.00  0.00           H  
ATOM   1183  N   GLY A  76     -40.800  22.802  26.410  1.00  0.00           N  
ATOM   1184  CA  GLY A  76     -40.553  24.057  25.722  1.00  0.00           C  
ATOM   1185  C   GLY A  76     -40.073  23.804  24.307  1.00  0.00           C  
ATOM   1186  O   GLY A  76     -39.411  24.657  23.717  1.00  0.00           O  
ATOM   1187  H   GLY A  76     -41.745  22.433  26.404  1.00  0.00           H  
ATOM   1188 1HA  GLY A  76     -41.478  24.633  25.693  1.00  0.00           H  
ATOM   1189 2HA  GLY A  76     -39.828  24.656  26.264  1.00  0.00           H  
ATOM   1190  N   THR A  77     -40.402  22.631  23.762  1.00  0.00           N  
ATOM   1191  CA  THR A  77     -39.924  22.300  22.423  1.00  0.00           C  
ATOM   1192  C   THR A  77     -40.337  23.356  21.416  1.00  0.00           C  
ATOM   1193  O   THR A  77     -39.521  23.798  20.613  1.00  0.00           O  
ATOM   1194  CB  THR A  77     -40.402  20.923  21.965  1.00  0.00           C  
ATOM   1195  OG1 THR A  77     -39.885  19.926  22.845  1.00  0.00           O  
ATOM   1196  CG2 THR A  77     -39.895  20.665  20.582  1.00  0.00           C  
ATOM   1197  H   THR A  77     -40.987  21.976  24.293  1.00  0.00           H  
ATOM   1198  HA  THR A  77     -38.833  22.276  22.447  1.00  0.00           H  
ATOM   1199  HB  THR A  77     -41.490  20.881  21.975  1.00  0.00           H  
ATOM   1200  HG1 THR A  77     -40.154  20.119  23.744  1.00  0.00           H  
ATOM   1201 1HG2 THR A  77     -40.214  19.695  20.271  1.00  0.00           H  
ATOM   1202 2HG2 THR A  77     -40.287  21.416  19.915  1.00  0.00           H  
ATOM   1203 3HG2 THR A  77     -38.806  20.704  20.575  1.00  0.00           H  
ATOM   1204  N   VAL A  78     -41.585  23.798  21.473  1.00  0.00           N  
ATOM   1205  CA  VAL A  78     -42.035  24.824  20.551  1.00  0.00           C  
ATOM   1206  C   VAL A  78     -41.248  26.116  20.724  1.00  0.00           C  
ATOM   1207  O   VAL A  78     -40.924  26.780  19.741  1.00  0.00           O  
ATOM   1208  CB  VAL A  78     -43.524  25.102  20.720  1.00  0.00           C  
ATOM   1209  CG1 VAL A  78     -43.894  26.324  19.906  1.00  0.00           C  
ATOM   1210  CG2 VAL A  78     -44.302  23.879  20.251  1.00  0.00           C  
ATOM   1211  H   VAL A  78     -42.220  23.409  22.155  1.00  0.00           H  
ATOM   1212  HA  VAL A  78     -41.881  24.460  19.537  1.00  0.00           H  
ATOM   1213  HB  VAL A  78     -43.744  25.312  21.765  1.00  0.00           H  
ATOM   1214 1HG1 VAL A  78     -44.953  26.531  20.029  1.00  0.00           H  
ATOM   1215 2HG1 VAL A  78     -43.318  27.183  20.253  1.00  0.00           H  
ATOM   1216 3HG1 VAL A  78     -43.671  26.141  18.856  1.00  0.00           H  
ATOM   1217 1HG2 VAL A  78     -45.371  24.061  20.361  1.00  0.00           H  
ATOM   1218 2HG2 VAL A  78     -44.073  23.684  19.201  1.00  0.00           H  
ATOM   1219 3HG2 VAL A  78     -44.017  23.015  20.850  1.00  0.00           H  
ATOM   1220  N   ALA A  79     -40.968  26.505  21.973  1.00  0.00           N  
ATOM   1221  CA  ALA A  79     -40.210  27.727  22.230  1.00  0.00           C  
ATOM   1222  C   ALA A  79     -38.825  27.652  21.591  1.00  0.00           C  
ATOM   1223  O   ALA A  79     -38.340  28.643  21.032  1.00  0.00           O  
ATOM   1224  CB  ALA A  79     -40.074  27.966  23.723  1.00  0.00           C  
ATOM   1225  H   ALA A  79     -41.247  25.923  22.748  1.00  0.00           H  
ATOM   1226  HA  ALA A  79     -40.748  28.560  21.780  1.00  0.00           H  
ATOM   1227 1HB  ALA A  79     -39.526  28.892  23.892  1.00  0.00           H  
ATOM   1228 2HB  ALA A  79     -41.062  28.041  24.171  1.00  0.00           H  
ATOM   1229 3HB  ALA A  79     -39.532  27.139  24.175  1.00  0.00           H  
ATOM   1230  N   ILE A  80     -38.217  26.460  21.628  1.00  0.00           N  
ATOM   1231  CA  ILE A  80     -36.905  26.248  21.029  1.00  0.00           C  
ATOM   1232  C   ILE A  80     -37.003  26.238  19.524  1.00  0.00           C  
ATOM   1233  O   ILE A  80     -36.172  26.833  18.840  1.00  0.00           O  
ATOM   1234  CB  ILE A  80     -36.250  24.952  21.493  1.00  0.00           C  
ATOM   1235  CG1 ILE A  80     -36.004  25.019  23.004  1.00  0.00           C  
ATOM   1236  CG2 ILE A  80     -34.952  24.717  20.696  1.00  0.00           C  
ATOM   1237  CD1 ILE A  80     -35.141  26.180  23.414  1.00  0.00           C  
ATOM   1238  H   ILE A  80     -38.675  25.692  22.122  1.00  0.00           H  
ATOM   1239  HA  ILE A  80     -36.259  27.072  21.322  1.00  0.00           H  
ATOM   1240  HB  ILE A  80     -36.940  24.128  21.315  1.00  0.00           H  
ATOM   1241 1HG1 ILE A  80     -36.960  25.101  23.513  1.00  0.00           H  
ATOM   1242 2HG1 ILE A  80     -35.521  24.101  23.328  1.00  0.00           H  
ATOM   1243 1HG2 ILE A  80     -34.488  23.791  21.009  1.00  0.00           H  
ATOM   1244 2HG2 ILE A  80     -35.188  24.660  19.633  1.00  0.00           H  
ATOM   1245 3HG2 ILE A  80     -34.265  25.542  20.871  1.00  0.00           H  
ATOM   1246 1HD1 ILE A  80     -35.009  26.166  24.496  1.00  0.00           H  
ATOM   1247 2HD1 ILE A  80     -34.168  26.102  22.927  1.00  0.00           H  
ATOM   1248 3HD1 ILE A  80     -35.623  27.112  23.118  1.00  0.00           H  
ATOM   1249  N   ILE A  81     -38.036  25.595  18.993  1.00  0.00           N  
ATOM   1250  CA  ILE A  81     -38.214  25.594  17.558  1.00  0.00           C  
ATOM   1251  C   ILE A  81     -38.372  27.017  17.091  1.00  0.00           C  
ATOM   1252  O   ILE A  81     -37.745  27.406  16.110  1.00  0.00           O  
ATOM   1253  CB  ILE A  81     -39.437  24.774  17.131  1.00  0.00           C  
ATOM   1254  CG1 ILE A  81     -39.172  23.288  17.368  1.00  0.00           C  
ATOM   1255  CG2 ILE A  81     -39.761  25.053  15.685  1.00  0.00           C  
ATOM   1256  CD1 ILE A  81     -40.395  22.447  17.255  1.00  0.00           C  
ATOM   1257  H   ILE A  81     -38.690  25.095  19.591  1.00  0.00           H  
ATOM   1258  HA  ILE A  81     -37.334  25.178  17.090  1.00  0.00           H  
ATOM   1259  HB  ILE A  81     -40.287  25.053  17.746  1.00  0.00           H  
ATOM   1260 1HG1 ILE A  81     -38.451  22.938  16.635  1.00  0.00           H  
ATOM   1261 2HG1 ILE A  81     -38.744  23.157  18.361  1.00  0.00           H  
ATOM   1262 1HG2 ILE A  81     -40.643  24.478  15.399  1.00  0.00           H  
ATOM   1263 2HG2 ILE A  81     -39.962  26.114  15.550  1.00  0.00           H  
ATOM   1264 3HG2 ILE A  81     -38.911  24.765  15.068  1.00  0.00           H  
ATOM   1265 1HD1 ILE A  81     -40.124  21.408  17.431  1.00  0.00           H  
ATOM   1266 2HD1 ILE A  81     -41.125  22.766  17.993  1.00  0.00           H  
ATOM   1267 3HD1 ILE A  81     -40.821  22.550  16.255  1.00  0.00           H  
ATOM   1268  N   GLY A  82     -39.173  27.804  17.803  1.00  0.00           N  
ATOM   1269  CA  GLY A  82     -39.358  29.205  17.494  1.00  0.00           C  
ATOM   1270  C   GLY A  82     -38.039  29.950  17.524  1.00  0.00           C  
ATOM   1271  O   GLY A  82     -37.623  30.512  16.521  1.00  0.00           O  
ATOM   1272  H   GLY A  82     -39.679  27.413  18.594  1.00  0.00           H  
ATOM   1273 1HA  GLY A  82     -39.792  29.314  16.513  1.00  0.00           H  
ATOM   1274 2HA  GLY A  82     -40.049  29.643  18.214  1.00  0.00           H  
ATOM   1275  N   PHE A  83     -37.324  29.899  18.632  1.00  0.00           N  
ATOM   1276  CA  PHE A  83     -36.059  30.612  18.725  1.00  0.00           C  
ATOM   1277  C   PHE A  83     -35.072  30.249  17.617  1.00  0.00           C  
ATOM   1278  O   PHE A  83     -34.547  31.131  16.917  1.00  0.00           O  
ATOM   1279  CB  PHE A  83     -35.423  30.311  20.077  1.00  0.00           C  
ATOM   1280  CG  PHE A  83     -34.054  30.878  20.271  1.00  0.00           C  
ATOM   1281  CD1 PHE A  83     -33.872  32.221  20.558  1.00  0.00           C  
ATOM   1282  CD2 PHE A  83     -32.938  30.060  20.182  1.00  0.00           C  
ATOM   1283  CE1 PHE A  83     -32.602  32.735  20.743  1.00  0.00           C  
ATOM   1284  CE2 PHE A  83     -31.672  30.566  20.364  1.00  0.00           C  
ATOM   1285  CZ  PHE A  83     -31.501  31.908  20.645  1.00  0.00           C  
ATOM   1286  H   PHE A  83     -37.677  29.391  19.444  1.00  0.00           H  
ATOM   1287  HA  PHE A  83     -36.269  31.679  18.659  1.00  0.00           H  
ATOM   1288 1HB  PHE A  83     -36.068  30.689  20.870  1.00  0.00           H  
ATOM   1289 2HB  PHE A  83     -35.364  29.228  20.207  1.00  0.00           H  
ATOM   1290  HD1 PHE A  83     -34.742  32.871  20.635  1.00  0.00           H  
ATOM   1291  HD2 PHE A  83     -33.073  29.005  19.965  1.00  0.00           H  
ATOM   1292  HE1 PHE A  83     -32.471  33.794  20.965  1.00  0.00           H  
ATOM   1293  HE2 PHE A  83     -30.806  29.909  20.289  1.00  0.00           H  
ATOM   1294  HZ  PHE A  83     -30.501  32.312  20.789  1.00  0.00           H  
ATOM   1295  N   VAL A  84     -34.834  28.953  17.438  1.00  0.00           N  
ATOM   1296  CA  VAL A  84     -33.870  28.481  16.463  1.00  0.00           C  
ATOM   1297  C   VAL A  84     -34.309  28.760  15.026  1.00  0.00           C  
ATOM   1298  O   VAL A  84     -33.517  29.247  14.207  1.00  0.00           O  
ATOM   1299  CB  VAL A  84     -33.669  26.970  16.659  1.00  0.00           C  
ATOM   1300  CG1 VAL A  84     -32.819  26.412  15.577  1.00  0.00           C  
ATOM   1301  CG2 VAL A  84     -33.046  26.707  18.020  1.00  0.00           C  
ATOM   1302  H   VAL A  84     -35.326  28.266  18.010  1.00  0.00           H  
ATOM   1303  HA  VAL A  84     -32.925  28.992  16.647  1.00  0.00           H  
ATOM   1304  HB  VAL A  84     -34.643  26.476  16.605  1.00  0.00           H  
ATOM   1305 1HG1 VAL A  84     -32.702  25.334  15.708  1.00  0.00           H  
ATOM   1306 2HG1 VAL A  84     -33.312  26.612  14.660  1.00  0.00           H  
ATOM   1307 3HG1 VAL A  84     -31.841  26.888  15.589  1.00  0.00           H  
ATOM   1308 1HG2 VAL A  84     -32.926  25.634  18.162  1.00  0.00           H  
ATOM   1309 2HG2 VAL A  84     -32.074  27.195  18.078  1.00  0.00           H  
ATOM   1310 3HG2 VAL A  84     -33.696  27.102  18.794  1.00  0.00           H  
ATOM   1311  N   THR A  85     -35.569  28.448  14.723  1.00  0.00           N  
ATOM   1312  CA  THR A  85     -36.117  28.613  13.394  1.00  0.00           C  
ATOM   1313  C   THR A  85     -36.243  30.048  12.998  1.00  0.00           C  
ATOM   1314  O   THR A  85     -35.867  30.424  11.887  1.00  0.00           O  
ATOM   1315  CB  THR A  85     -37.512  28.015  13.295  1.00  0.00           C  
ATOM   1316  OG1 THR A  85     -37.454  26.624  13.599  1.00  0.00           O  
ATOM   1317  CG2 THR A  85     -38.040  28.197  11.970  1.00  0.00           C  
ATOM   1318  H   THR A  85     -36.189  28.070  15.435  1.00  0.00           H  
ATOM   1319  HA  THR A  85     -35.469  28.124  12.685  1.00  0.00           H  
ATOM   1320  HB  THR A  85     -38.179  28.516  13.997  1.00  0.00           H  
ATOM   1321  HG1 THR A  85     -37.329  26.547  14.567  1.00  0.00           H  
ATOM   1322 1HG2 THR A  85     -39.017  27.773  11.938  1.00  0.00           H  
ATOM   1323 2HG2 THR A  85     -38.094  29.260  11.736  1.00  0.00           H  
ATOM   1324 3HG2 THR A  85     -37.388  27.695  11.262  1.00  0.00           H  
ATOM   1325  N   LEU A  86     -36.782  30.866  13.897  1.00  0.00           N  
ATOM   1326  CA  LEU A  86     -37.006  32.249  13.566  1.00  0.00           C  
ATOM   1327  C   LEU A  86     -35.677  32.940  13.355  1.00  0.00           C  
ATOM   1328  O   LEU A  86     -35.534  33.733  12.418  1.00  0.00           O  
ATOM   1329  CB  LEU A  86     -37.824  32.942  14.665  1.00  0.00           C  
ATOM   1330  CG  LEU A  86     -39.287  32.417  14.792  1.00  0.00           C  
ATOM   1331  CD1 LEU A  86     -39.972  33.057  15.988  1.00  0.00           C  
ATOM   1332  CD2 LEU A  86     -40.009  32.681  13.542  1.00  0.00           C  
ATOM   1333  H   LEU A  86     -37.061  30.528  14.813  1.00  0.00           H  
ATOM   1334  HA  LEU A  86     -37.569  32.284  12.639  1.00  0.00           H  
ATOM   1335 1HB  LEU A  86     -37.319  32.803  15.621  1.00  0.00           H  
ATOM   1336 2HB  LEU A  86     -37.865  34.007  14.449  1.00  0.00           H  
ATOM   1337  HG  LEU A  86     -39.270  31.345  14.950  1.00  0.00           H  
ATOM   1338 1HD1 LEU A  86     -40.985  32.669  16.077  1.00  0.00           H  
ATOM   1339 2HD1 LEU A  86     -39.410  32.817  16.892  1.00  0.00           H  
ATOM   1340 3HD1 LEU A  86     -40.006  34.137  15.855  1.00  0.00           H  
ATOM   1341 1HD2 LEU A  86     -40.998  32.294  13.623  1.00  0.00           H  
ATOM   1342 2HD2 LEU A  86     -40.049  33.751  13.354  1.00  0.00           H  
ATOM   1343 3HD2 LEU A  86     -39.493  32.178  12.734  1.00  0.00           H  
ATOM   1344  N   SER A  87     -34.666  32.596  14.165  1.00  0.00           N  
ATOM   1345  CA  SER A  87     -33.376  33.221  13.974  1.00  0.00           C  
ATOM   1346  C   SER A  87     -32.812  32.838  12.611  1.00  0.00           C  
ATOM   1347  O   SER A  87     -32.348  33.700  11.861  1.00  0.00           O  
ATOM   1348  CB  SER A  87     -32.416  32.772  15.056  1.00  0.00           C  
ATOM   1349  OG  SER A  87     -32.832  33.207  16.319  1.00  0.00           O  
ATOM   1350  H   SER A  87     -34.786  31.939  14.942  1.00  0.00           H  
ATOM   1351  HA  SER A  87     -33.498  34.304  14.014  1.00  0.00           H  
ATOM   1352 1HB  SER A  87     -32.345  31.682  15.052  1.00  0.00           H  
ATOM   1353 2HB  SER A  87     -31.426  33.166  14.840  1.00  0.00           H  
ATOM   1354  HG  SER A  87     -33.540  32.574  16.594  1.00  0.00           H  
ATOM   1355  N   ALA A  88     -32.896  31.550  12.256  1.00  0.00           N  
ATOM   1356  CA  ALA A  88     -32.383  31.113  10.968  1.00  0.00           C  
ATOM   1357  C   ALA A  88     -33.130  31.749   9.807  1.00  0.00           C  
ATOM   1358  O   ALA A  88     -32.518  32.175   8.826  1.00  0.00           O  
ATOM   1359  CB  ALA A  88     -32.485  29.624  10.860  1.00  0.00           C  
ATOM   1360  H   ALA A  88     -33.287  30.856  12.898  1.00  0.00           H  
ATOM   1361  HA  ALA A  88     -31.339  31.410  10.905  1.00  0.00           H  
ATOM   1362 1HB  ALA A  88     -32.074  29.307   9.906  1.00  0.00           H  
ATOM   1363 2HB  ALA A  88     -31.932  29.155  11.675  1.00  0.00           H  
ATOM   1364 3HB  ALA A  88     -33.534  29.342  10.922  1.00  0.00           H  
ATOM   1365  N   GLY A  89     -34.459  31.841   9.919  1.00  0.00           N  
ATOM   1366  CA  GLY A  89     -35.269  32.419   8.855  1.00  0.00           C  
ATOM   1367  C   GLY A  89     -34.861  33.861   8.626  1.00  0.00           C  
ATOM   1368  O   GLY A  89     -34.745  34.311   7.476  1.00  0.00           O  
ATOM   1369  H   GLY A  89     -34.922  31.473  10.746  1.00  0.00           H  
ATOM   1370 1HA  GLY A  89     -35.137  31.843   7.939  1.00  0.00           H  
ATOM   1371 2HA  GLY A  89     -36.322  32.360   9.128  1.00  0.00           H  
ATOM   1372  N   SER A  90     -34.586  34.575   9.728  1.00  0.00           N  
ATOM   1373  CA  SER A  90     -34.159  35.951   9.629  1.00  0.00           C  
ATOM   1374  C   SER A  90     -32.811  36.051   8.952  1.00  0.00           C  
ATOM   1375  O   SER A  90     -32.626  36.886   8.069  1.00  0.00           O  
ATOM   1376  CB  SER A  90     -34.073  36.618  10.999  1.00  0.00           C  
ATOM   1377  OG  SER A  90     -35.334  36.803  11.587  1.00  0.00           O  
ATOM   1378  H   SER A  90     -34.708  34.158  10.651  1.00  0.00           H  
ATOM   1379  HA  SER A  90     -34.897  36.467   9.027  1.00  0.00           H  
ATOM   1380 1HB  SER A  90     -33.468  35.992  11.648  1.00  0.00           H  
ATOM   1381 2HB  SER A  90     -33.566  37.575  10.909  1.00  0.00           H  
ATOM   1382  HG  SER A  90     -35.874  36.043  11.340  1.00  0.00           H  
ATOM   1383  N   LEU A  91     -31.886  35.160   9.307  1.00  0.00           N  
ATOM   1384  CA  LEU A  91     -30.561  35.194   8.709  1.00  0.00           C  
ATOM   1385  C   LEU A  91     -30.613  34.934   7.216  1.00  0.00           C  
ATOM   1386  O   LEU A  91     -29.914  35.594   6.447  1.00  0.00           O  
ATOM   1387  CB  LEU A  91     -29.656  34.173   9.391  1.00  0.00           C  
ATOM   1388  CG  LEU A  91     -29.280  34.518  10.823  1.00  0.00           C  
ATOM   1389  CD1 LEU A  91     -28.559  33.343  11.454  1.00  0.00           C  
ATOM   1390  CD2 LEU A  91     -28.411  35.766  10.810  1.00  0.00           C  
ATOM   1391  H   LEU A  91     -32.095  34.480  10.042  1.00  0.00           H  
ATOM   1392  HA  LEU A  91     -30.143  36.185   8.868  1.00  0.00           H  
ATOM   1393 1HB  LEU A  91     -30.166  33.212   9.399  1.00  0.00           H  
ATOM   1394 2HB  LEU A  91     -28.740  34.073   8.809  1.00  0.00           H  
ATOM   1395  HG  LEU A  91     -30.176  34.716  11.400  1.00  0.00           H  
ATOM   1396 1HD1 LEU A  91     -28.294  33.589  12.482  1.00  0.00           H  
ATOM   1397 2HD1 LEU A  91     -29.212  32.474  11.447  1.00  0.00           H  
ATOM   1398 3HD1 LEU A  91     -27.656  33.125  10.887  1.00  0.00           H  
ATOM   1399 1HD2 LEU A  91     -28.140  36.029  11.832  1.00  0.00           H  
ATOM   1400 2HD2 LEU A  91     -27.507  35.573  10.230  1.00  0.00           H  
ATOM   1401 3HD2 LEU A  91     -28.965  36.589  10.357  1.00  0.00           H  
ATOM   1402  N   ILE A  92     -31.481  34.025   6.776  1.00  0.00           N  
ATOM   1403  CA  ILE A  92     -31.562  33.773   5.346  1.00  0.00           C  
ATOM   1404  C   ILE A  92     -32.131  34.985   4.641  1.00  0.00           C  
ATOM   1405  O   ILE A  92     -31.617  35.405   3.604  1.00  0.00           O  
ATOM   1406  CB  ILE A  92     -32.426  32.539   5.027  1.00  0.00           C  
ATOM   1407  CG1 ILE A  92     -31.776  31.305   5.599  1.00  0.00           C  
ATOM   1408  CG2 ILE A  92     -32.645  32.397   3.507  1.00  0.00           C  
ATOM   1409  CD1 ILE A  92     -30.398  31.042   5.057  1.00  0.00           C  
ATOM   1410  H   ILE A  92     -32.043  33.487   7.439  1.00  0.00           H  
ATOM   1411  HA  ILE A  92     -30.557  33.596   4.968  1.00  0.00           H  
ATOM   1412  HB  ILE A  92     -33.395  32.649   5.523  1.00  0.00           H  
ATOM   1413 1HG1 ILE A  92     -31.705  31.409   6.672  1.00  0.00           H  
ATOM   1414 2HG1 ILE A  92     -32.414  30.458   5.379  1.00  0.00           H  
ATOM   1415 1HG2 ILE A  92     -33.266  31.527   3.305  1.00  0.00           H  
ATOM   1416 2HG2 ILE A  92     -33.143  33.288   3.130  1.00  0.00           H  
ATOM   1417 3HG2 ILE A  92     -31.683  32.275   3.011  1.00  0.00           H  
ATOM   1418 1HD1 ILE A  92     -29.996  30.138   5.514  1.00  0.00           H  
ATOM   1419 2HD1 ILE A  92     -30.450  30.913   3.976  1.00  0.00           H  
ATOM   1420 3HD1 ILE A  92     -29.748  31.886   5.293  1.00  0.00           H  
ATOM   1421  N   ALA A  93     -33.176  35.574   5.210  1.00  0.00           N  
ATOM   1422  CA  ALA A  93     -33.774  36.761   4.630  1.00  0.00           C  
ATOM   1423  C   ALA A  93     -32.804  37.947   4.580  1.00  0.00           C  
ATOM   1424  O   ALA A  93     -32.764  38.672   3.586  1.00  0.00           O  
ATOM   1425  CB  ALA A  93     -34.992  37.123   5.426  1.00  0.00           C  
ATOM   1426  H   ALA A  93     -33.576  35.183   6.066  1.00  0.00           H  
ATOM   1427  HA  ALA A  93     -34.068  36.527   3.608  1.00  0.00           H  
ATOM   1428 1HB  ALA A  93     -35.470  37.978   4.993  1.00  0.00           H  
ATOM   1429 2HB  ALA A  93     -35.655  36.277   5.408  1.00  0.00           H  
ATOM   1430 3HB  ALA A  93     -34.701  37.341   6.449  1.00  0.00           H  
ATOM   1431  N   ILE A  94     -31.985  38.127   5.623  1.00  0.00           N  
ATOM   1432  CA  ILE A  94     -31.041  39.245   5.660  1.00  0.00           C  
ATOM   1433  C   ILE A  94     -29.854  39.029   4.732  1.00  0.00           C  
ATOM   1434  O   ILE A  94     -29.505  39.903   3.929  1.00  0.00           O  
ATOM   1435  CB  ILE A  94     -30.534  39.515   7.094  1.00  0.00           C  
ATOM   1436  CG1 ILE A  94     -31.691  39.986   7.968  1.00  0.00           C  
ATOM   1437  CG2 ILE A  94     -29.426  40.548   7.082  1.00  0.00           C  
ATOM   1438  CD1 ILE A  94     -31.401  40.039   9.428  1.00  0.00           C  
ATOM   1439  H   ILE A  94     -32.054  37.505   6.427  1.00  0.00           H  
ATOM   1440  HA  ILE A  94     -31.556  40.132   5.325  1.00  0.00           H  
ATOM   1441  HB  ILE A  94     -30.161  38.581   7.520  1.00  0.00           H  
ATOM   1442 1HG1 ILE A  94     -32.003  40.974   7.634  1.00  0.00           H  
ATOM   1443 2HG1 ILE A  94     -32.496  39.302   7.841  1.00  0.00           H  
ATOM   1444 1HG2 ILE A  94     -29.077  40.717   8.099  1.00  0.00           H  
ATOM   1445 2HG2 ILE A  94     -28.600  40.189   6.470  1.00  0.00           H  
ATOM   1446 3HG2 ILE A  94     -29.801  41.475   6.675  1.00  0.00           H  
ATOM   1447 1HD1 ILE A  94     -32.295  40.370   9.959  1.00  0.00           H  
ATOM   1448 2HD1 ILE A  94     -31.117  39.043   9.774  1.00  0.00           H  
ATOM   1449 3HD1 ILE A  94     -30.588  40.739   9.613  1.00  0.00           H  
ATOM   1450  N   GLN A  95     -29.231  37.853   4.810  1.00  0.00           N  
ATOM   1451  CA  GLN A  95     -28.100  37.575   3.946  1.00  0.00           C  
ATOM   1452  C   GLN A  95     -28.573  37.526   2.503  1.00  0.00           C  
ATOM   1453  O   GLN A  95     -27.875  37.988   1.595  1.00  0.00           O  
ATOM   1454  CB  GLN A  95     -27.423  36.264   4.349  1.00  0.00           C  
ATOM   1455  CG  GLN A  95     -26.702  36.334   5.704  1.00  0.00           C  
ATOM   1456  CD  GLN A  95     -26.060  35.009   6.121  1.00  0.00           C  
ATOM   1457  OE1 GLN A  95     -26.505  33.923   5.736  1.00  0.00           O  
ATOM   1458  NE2 GLN A  95     -24.991  35.100   6.914  1.00  0.00           N  
ATOM   1459  H   GLN A  95     -29.542  37.139   5.468  1.00  0.00           H  
ATOM   1460  HA  GLN A  95     -27.379  38.386   4.041  1.00  0.00           H  
ATOM   1461 1HB  GLN A  95     -28.179  35.476   4.413  1.00  0.00           H  
ATOM   1462 2HB  GLN A  95     -26.705  35.970   3.587  1.00  0.00           H  
ATOM   1463 1HG  GLN A  95     -25.925  37.094   5.653  1.00  0.00           H  
ATOM   1464 2HG  GLN A  95     -27.440  36.605   6.465  1.00  0.00           H  
ATOM   1465 1HE2 GLN A  95     -24.521  34.270   7.219  1.00  0.00           H  
ATOM   1466 2HE2 GLN A  95     -24.659  35.998   7.204  1.00  0.00           H  
ATOM   1467  N   GLY A  96     -29.771  36.966   2.299  1.00  0.00           N  
ATOM   1468  CA  GLY A  96     -30.394  36.845   0.998  1.00  0.00           C  
ATOM   1469  C   GLY A  96     -30.637  38.199   0.378  1.00  0.00           C  
ATOM   1470  O   GLY A  96     -30.139  38.477  -0.713  1.00  0.00           O  
ATOM   1471  H   GLY A  96     -30.294  36.583   3.081  1.00  0.00           H  
ATOM   1472 1HA  GLY A  96     -29.778  36.233   0.341  1.00  0.00           H  
ATOM   1473 2HA  GLY A  96     -31.349  36.340   1.120  1.00  0.00           H  
ATOM   1474  N   PHE A  97     -31.366  39.062   1.091  1.00  0.00           N  
ATOM   1475  CA  PHE A  97     -31.698  40.382   0.589  1.00  0.00           C  
ATOM   1476  C   PHE A  97     -30.424  41.114   0.210  1.00  0.00           C  
ATOM   1477  O   PHE A  97     -30.326  41.660  -0.888  1.00  0.00           O  
ATOM   1478  CB  PHE A  97     -32.412  41.202   1.667  1.00  0.00           C  
ATOM   1479  CG  PHE A  97     -32.928  42.550   1.231  1.00  0.00           C  
ATOM   1480  CD1 PHE A  97     -34.238  42.674   0.777  1.00  0.00           C  
ATOM   1481  CD2 PHE A  97     -32.130  43.676   1.244  1.00  0.00           C  
ATOM   1482  CE1 PHE A  97     -34.739  43.890   0.372  1.00  0.00           C  
ATOM   1483  CE2 PHE A  97     -32.632  44.897   0.833  1.00  0.00           C  
ATOM   1484  CZ  PHE A  97     -33.938  45.001   0.401  1.00  0.00           C  
ATOM   1485  H   PHE A  97     -31.738  38.794   2.002  1.00  0.00           H  
ATOM   1486  HA  PHE A  97     -32.328  40.282  -0.292  1.00  0.00           H  
ATOM   1487 1HB  PHE A  97     -33.253  40.634   2.049  1.00  0.00           H  
ATOM   1488 2HB  PHE A  97     -31.729  41.350   2.501  1.00  0.00           H  
ATOM   1489  HD1 PHE A  97     -34.872  41.791   0.756  1.00  0.00           H  
ATOM   1490  HD2 PHE A  97     -31.099  43.591   1.587  1.00  0.00           H  
ATOM   1491  HE1 PHE A  97     -35.767  43.971   0.025  1.00  0.00           H  
ATOM   1492  HE2 PHE A  97     -31.997  45.781   0.845  1.00  0.00           H  
ATOM   1493  HZ  PHE A  97     -34.328  45.965   0.074  1.00  0.00           H  
ATOM   1494  N   ALA A  98     -29.433  41.128   1.113  1.00  0.00           N  
ATOM   1495  CA  ALA A  98     -28.186  41.826   0.836  1.00  0.00           C  
ATOM   1496  C   ALA A  98     -27.441  41.242  -0.366  1.00  0.00           C  
ATOM   1497  O   ALA A  98     -26.957  41.984  -1.225  1.00  0.00           O  
ATOM   1498  CB  ALA A  98     -27.297  41.768   2.062  1.00  0.00           C  
ATOM   1499  H   ALA A  98     -29.543  40.652   2.013  1.00  0.00           H  
ATOM   1500  HA  ALA A  98     -28.426  42.864   0.614  1.00  0.00           H  
ATOM   1501 1HB  ALA A  98     -26.377  42.317   1.872  1.00  0.00           H  
ATOM   1502 2HB  ALA A  98     -27.822  42.208   2.911  1.00  0.00           H  
ATOM   1503 3HB  ALA A  98     -27.064  40.724   2.284  1.00  0.00           H  
ATOM   1504  N   SER A  99     -27.396  39.911  -0.474  1.00  0.00           N  
ATOM   1505  CA  SER A  99     -26.683  39.272  -1.570  1.00  0.00           C  
ATOM   1506  C   SER A  99     -27.314  39.639  -2.896  1.00  0.00           C  
ATOM   1507  O   SER A  99     -26.627  39.870  -3.890  1.00  0.00           O  
ATOM   1508  CB  SER A  99     -26.708  37.768  -1.402  1.00  0.00           C  
ATOM   1509  OG  SER A  99     -26.003  37.381  -0.254  1.00  0.00           O  
ATOM   1510  H   SER A  99     -27.818  39.315   0.238  1.00  0.00           H  
ATOM   1511  HA  SER A  99     -25.651  39.621  -1.565  1.00  0.00           H  
ATOM   1512 1HB  SER A  99     -27.743  37.429  -1.326  1.00  0.00           H  
ATOM   1513 2HB  SER A  99     -26.272  37.298  -2.279  1.00  0.00           H  
ATOM   1514  HG  SER A  99     -26.546  37.700   0.503  1.00  0.00           H  
ATOM   1515  N   LEU A 100     -28.638  39.683  -2.905  1.00  0.00           N  
ATOM   1516  CA  LEU A 100     -29.390  40.022  -4.090  1.00  0.00           C  
ATOM   1517  C   LEU A 100     -29.255  41.516  -4.407  1.00  0.00           C  
ATOM   1518  O   LEU A 100     -29.047  41.912  -5.558  1.00  0.00           O  
ATOM   1519  CB  LEU A 100     -30.838  39.626  -3.829  1.00  0.00           C  
ATOM   1520  CG  LEU A 100     -31.095  38.128  -3.717  1.00  0.00           C  
ATOM   1521  CD1 LEU A 100     -32.485  37.934  -3.247  1.00  0.00           C  
ATOM   1522  CD2 LEU A 100     -30.884  37.451  -5.046  1.00  0.00           C  
ATOM   1523  H   LEU A 100     -29.145  39.454  -2.049  1.00  0.00           H  
ATOM   1524  HA  LEU A 100     -29.002  39.446  -4.926  1.00  0.00           H  
ATOM   1525 1HB  LEU A 100     -31.138  40.067  -2.879  1.00  0.00           H  
ATOM   1526 2HB  LEU A 100     -31.470  40.022  -4.585  1.00  0.00           H  
ATOM   1527  HG  LEU A 100     -30.416  37.697  -2.991  1.00  0.00           H  
ATOM   1528 1HD1 LEU A 100     -32.682  36.882  -3.144  1.00  0.00           H  
ATOM   1529 2HD1 LEU A 100     -32.603  38.427  -2.279  1.00  0.00           H  
ATOM   1530 3HD1 LEU A 100     -33.178  38.373  -3.971  1.00  0.00           H  
ATOM   1531 1HD2 LEU A 100     -31.074  36.384  -4.937  1.00  0.00           H  
ATOM   1532 2HD2 LEU A 100     -31.574  37.863  -5.774  1.00  0.00           H  
ATOM   1533 3HD2 LEU A 100     -29.858  37.609  -5.376  1.00  0.00           H  
ATOM   1534  N   GLY A 101     -29.296  42.363  -3.378  1.00  0.00           N  
ATOM   1535  CA  GLY A 101     -29.181  43.806  -3.572  1.00  0.00           C  
ATOM   1536  C   GLY A 101     -27.854  44.194  -4.187  1.00  0.00           C  
ATOM   1537  O   GLY A 101     -27.795  45.035  -5.088  1.00  0.00           O  
ATOM   1538  H   GLY A 101     -29.456  42.014  -2.435  1.00  0.00           H  
ATOM   1539 1HA  GLY A 101     -29.977  44.151  -4.225  1.00  0.00           H  
ATOM   1540 2HA  GLY A 101     -29.308  44.308  -2.612  1.00  0.00           H  
ATOM   1541  N   ASN A 102     -26.803  43.484  -3.797  1.00  0.00           N  
ATOM   1542  CA  ASN A 102     -25.451  43.719  -4.283  1.00  0.00           C  
ATOM   1543  C   ASN A 102     -25.321  43.503  -5.792  1.00  0.00           C  
ATOM   1544  O   ASN A 102     -24.367  43.984  -6.408  1.00  0.00           O  
ATOM   1545  CB  ASN A 102     -24.474  42.835  -3.534  1.00  0.00           C  
ATOM   1546  CG  ASN A 102     -24.240  43.296  -2.103  1.00  0.00           C  
ATOM   1547  OD1 ASN A 102     -24.495  44.455  -1.751  1.00  0.00           O  
ATOM   1548  ND2 ASN A 102     -23.761  42.400  -1.275  1.00  0.00           N  
ATOM   1549  H   ASN A 102     -26.934  42.793  -3.056  1.00  0.00           H  
ATOM   1550  HA  ASN A 102     -25.195  44.759  -4.084  1.00  0.00           H  
ATOM   1551 1HB  ASN A 102     -24.861  41.815  -3.512  1.00  0.00           H  
ATOM   1552 2HB  ASN A 102     -23.522  42.812  -4.062  1.00  0.00           H  
ATOM   1553 1HD2 ASN A 102     -23.591  42.643  -0.321  1.00  0.00           H  
ATOM   1554 2HD2 ASN A 102     -23.572  41.475  -1.597  1.00  0.00           H  
ATOM   1555  N   ILE A 103     -26.251  42.750  -6.381  1.00  0.00           N  
ATOM   1556  CA  ILE A 103     -26.235  42.466  -7.801  1.00  0.00           C  
ATOM   1557  C   ILE A 103     -27.498  43.010  -8.507  1.00  0.00           C  
ATOM   1558  O   ILE A 103     -27.794  42.626  -9.640  1.00  0.00           O  
ATOM   1559  CB  ILE A 103     -26.050  40.956  -8.033  1.00  0.00           C  
ATOM   1560  CG1 ILE A 103     -27.158  40.251  -7.382  1.00  0.00           C  
ATOM   1561  CG2 ILE A 103     -24.710  40.489  -7.466  1.00  0.00           C  
ATOM   1562  CD1 ILE A 103     -27.298  38.792  -7.714  1.00  0.00           C  
ATOM   1563  H   ILE A 103     -27.033  42.385  -5.840  1.00  0.00           H  
ATOM   1564  HA  ILE A 103     -25.374  42.968  -8.239  1.00  0.00           H  
ATOM   1565  HB  ILE A 103     -26.094  40.745  -9.098  1.00  0.00           H  
ATOM   1566 1HG1 ILE A 103     -27.031  40.347  -6.310  1.00  0.00           H  
ATOM   1567 2HG1 ILE A 103     -28.023  40.770  -7.647  1.00  0.00           H  
ATOM   1568 1HG2 ILE A 103     -24.597  39.420  -7.634  1.00  0.00           H  
ATOM   1569 2HG2 ILE A 103     -23.900  41.024  -7.959  1.00  0.00           H  
ATOM   1570 3HG2 ILE A 103     -24.677  40.688  -6.394  1.00  0.00           H  
ATOM   1571 1HD1 ILE A 103     -28.154  38.382  -7.178  1.00  0.00           H  
ATOM   1572 2HD1 ILE A 103     -27.451  38.675  -8.785  1.00  0.00           H  
ATOM   1573 3HD1 ILE A 103     -26.396  38.265  -7.412  1.00  0.00           H  
ATOM   1574  N   GLY A 104     -28.227  43.923  -7.836  1.00  0.00           N  
ATOM   1575  CA  GLY A 104     -29.402  44.590  -8.415  1.00  0.00           C  
ATOM   1576  C   GLY A 104     -30.765  43.868  -8.383  1.00  0.00           C  
ATOM   1577  O   GLY A 104     -31.706  44.331  -9.031  1.00  0.00           O  
ATOM   1578  H   GLY A 104     -27.945  44.200  -6.896  1.00  0.00           H  
ATOM   1579 1HA  GLY A 104     -29.515  45.550  -7.910  1.00  0.00           H  
ATOM   1580 2HA  GLY A 104     -29.170  44.834  -9.450  1.00  0.00           H  
ATOM   1581  N   VAL A 105     -30.893  42.754  -7.663  1.00  0.00           N  
ATOM   1582  CA  VAL A 105     -32.158  42.003  -7.653  1.00  0.00           C  
ATOM   1583  C   VAL A 105     -32.804  41.813  -6.275  1.00  0.00           C  
ATOM   1584  O   VAL A 105     -33.496  40.819  -6.045  1.00  0.00           O  
ATOM   1585  CB  VAL A 105     -31.978  40.642  -8.347  1.00  0.00           C  
ATOM   1586  CG1 VAL A 105     -31.702  40.832  -9.824  1.00  0.00           C  
ATOM   1587  CG2 VAL A 105     -30.867  39.966  -7.751  1.00  0.00           C  
ATOM   1588  H   VAL A 105     -30.108  42.418  -7.105  1.00  0.00           H  
ATOM   1589  HA  VAL A 105     -32.870  42.560  -8.261  1.00  0.00           H  
ATOM   1590  HB  VAL A 105     -32.873  40.052  -8.231  1.00  0.00           H  
ATOM   1591 1HG1 VAL A 105     -31.573  39.860 -10.298  1.00  0.00           H  
ATOM   1592 2HG1 VAL A 105     -32.541  41.353 -10.285  1.00  0.00           H  
ATOM   1593 3HG1 VAL A 105     -30.791  41.419  -9.954  1.00  0.00           H  
ATOM   1594 1HG2 VAL A 105     -30.708  38.998  -8.222  1.00  0.00           H  
ATOM   1595 2HG2 VAL A 105     -30.035  40.584  -7.895  1.00  0.00           H  
ATOM   1596 3HG2 VAL A 105     -31.042  39.840  -6.722  1.00  0.00           H  
ATOM   1597  N   GLU A 106     -32.636  42.784  -5.364  1.00  0.00           N  
ATOM   1598  CA  GLU A 106     -33.237  42.717  -4.007  1.00  0.00           C  
ATOM   1599  C   GLU A 106     -34.760  42.607  -4.072  1.00  0.00           C  
ATOM   1600  O   GLU A 106     -35.407  42.042  -3.179  1.00  0.00           O  
ATOM   1601  CB  GLU A 106     -32.882  43.961  -3.183  1.00  0.00           C  
ATOM   1602  CG  GLU A 106     -33.505  45.276  -3.675  1.00  0.00           C  
ATOM   1603  CD  GLU A 106     -32.979  46.502  -2.948  1.00  0.00           C  
ATOM   1604  OE1 GLU A 106     -32.040  46.373  -2.201  1.00  0.00           O  
ATOM   1605  OE2 GLU A 106     -33.524  47.564  -3.146  1.00  0.00           O  
ATOM   1606  H   GLU A 106     -32.065  43.579  -5.618  1.00  0.00           H  
ATOM   1607  HA  GLU A 106     -32.847  41.836  -3.495  1.00  0.00           H  
ATOM   1608 1HB  GLU A 106     -33.231  43.805  -2.173  1.00  0.00           H  
ATOM   1609 2HB  GLU A 106     -31.842  44.081  -3.118  1.00  0.00           H  
ATOM   1610 1HG  GLU A 106     -33.310  45.383  -4.742  1.00  0.00           H  
ATOM   1611 2HG  GLU A 106     -34.584  45.226  -3.531  1.00  0.00           H  
ATOM   1612  N   ALA A 107     -35.303  43.076  -5.195  1.00  0.00           N  
ATOM   1613  CA  ALA A 107     -36.712  43.098  -5.525  1.00  0.00           C  
ATOM   1614  C   ALA A 107     -37.319  41.713  -5.509  1.00  0.00           C  
ATOM   1615  O   ALA A 107     -38.537  41.592  -5.426  1.00  0.00           O  
ATOM   1616  CB  ALA A 107     -36.909  43.699  -6.904  1.00  0.00           C  
ATOM   1617  H   ALA A 107     -34.669  43.492  -5.858  1.00  0.00           H  
ATOM   1618  HA  ALA A 107     -37.225  43.706  -4.780  1.00  0.00           H  
ATOM   1619 1HB  ALA A 107     -37.972  43.730  -7.137  1.00  0.00           H  
ATOM   1620 2HB  ALA A 107     -36.498  44.708  -6.923  1.00  0.00           H  
ATOM   1621 3HB  ALA A 107     -36.396  43.084  -7.638  1.00  0.00           H  
ATOM   1622  N   PHE A 108     -36.488  40.677  -5.655  1.00  0.00           N  
ATOM   1623  CA  PHE A 108     -36.945  39.301  -5.696  1.00  0.00           C  
ATOM   1624  C   PHE A 108     -36.562  38.475  -4.462  1.00  0.00           C  
ATOM   1625  O   PHE A 108     -36.621  37.238  -4.498  1.00  0.00           O  
ATOM   1626  CB  PHE A 108     -36.402  38.676  -6.953  1.00  0.00           C  
ATOM   1627  CG  PHE A 108     -36.889  39.433  -8.130  1.00  0.00           C  
ATOM   1628  CD1 PHE A 108     -36.041  40.282  -8.820  1.00  0.00           C  
ATOM   1629  CD2 PHE A 108     -38.209  39.351  -8.517  1.00  0.00           C  
ATOM   1630  CE1 PHE A 108     -36.497  41.016  -9.890  1.00  0.00           C  
ATOM   1631  CE2 PHE A 108     -38.676  40.080  -9.580  1.00  0.00           C  
ATOM   1632  CZ  PHE A 108     -37.819  40.916 -10.273  1.00  0.00           C  
ATOM   1633  H   PHE A 108     -35.482  40.843  -5.726  1.00  0.00           H  
ATOM   1634  HA  PHE A 108     -38.028  39.309  -5.772  1.00  0.00           H  
ATOM   1635 1HB  PHE A 108     -35.308  38.712  -6.941  1.00  0.00           H  
ATOM   1636 2HB  PHE A 108     -36.708  37.648  -7.031  1.00  0.00           H  
ATOM   1637  HD1 PHE A 108     -35.011  40.366  -8.507  1.00  0.00           H  
ATOM   1638  HD2 PHE A 108     -38.886  38.706  -7.963  1.00  0.00           H  
ATOM   1639  HE1 PHE A 108     -35.818  41.679 -10.429  1.00  0.00           H  
ATOM   1640  HE2 PHE A 108     -39.723  40.005  -9.872  1.00  0.00           H  
ATOM   1641  HZ  PHE A 108     -38.188  41.498 -11.116  1.00  0.00           H  
ATOM   1642  N   THR A 109     -36.252  39.141  -3.345  1.00  0.00           N  
ATOM   1643  CA  THR A 109     -35.880  38.422  -2.126  1.00  0.00           C  
ATOM   1644  C   THR A 109     -36.914  37.393  -1.706  1.00  0.00           C  
ATOM   1645  O   THR A 109     -36.546  36.313  -1.255  1.00  0.00           O  
ATOM   1646  CB  THR A 109     -35.629  39.354  -0.943  1.00  0.00           C  
ATOM   1647  OG1 THR A 109     -34.609  40.278  -1.276  1.00  0.00           O  
ATOM   1648  CG2 THR A 109     -35.156  38.516   0.269  1.00  0.00           C  
ATOM   1649  H   THR A 109     -36.206  40.164  -3.354  1.00  0.00           H  
ATOM   1650  HA  THR A 109     -34.966  37.879  -2.317  1.00  0.00           H  
ATOM   1651  HB  THR A 109     -36.540  39.894  -0.689  1.00  0.00           H  
ATOM   1652  HG1 THR A 109     -34.955  40.921  -1.935  1.00  0.00           H  
ATOM   1653 1HG2 THR A 109     -34.963  39.171   1.114  1.00  0.00           H  
ATOM   1654 2HG2 THR A 109     -35.928  37.795   0.538  1.00  0.00           H  
ATOM   1655 3HG2 THR A 109     -34.239  37.984   0.009  1.00  0.00           H  
ATOM   1656  N   GLY A 110     -38.200  37.721  -1.800  1.00  0.00           N  
ATOM   1657  CA  GLY A 110     -39.233  36.765  -1.413  1.00  0.00           C  
ATOM   1658  C   GLY A 110     -39.166  35.457  -2.220  1.00  0.00           C  
ATOM   1659  O   GLY A 110     -39.505  34.392  -1.706  1.00  0.00           O  
ATOM   1660  H   GLY A 110     -38.451  38.629  -2.164  1.00  0.00           H  
ATOM   1661 1HA  GLY A 110     -39.100  36.527  -0.364  1.00  0.00           H  
ATOM   1662 2HA  GLY A 110     -40.220  37.213  -1.501  1.00  0.00           H  
ATOM   1663  N   PHE A 111     -38.730  35.513  -3.489  1.00  0.00           N  
ATOM   1664  CA  PHE A 111     -38.644  34.280  -4.269  1.00  0.00           C  
ATOM   1665  C   PHE A 111     -37.522  33.426  -3.718  1.00  0.00           C  
ATOM   1666  O   PHE A 111     -37.668  32.217  -3.487  1.00  0.00           O  
ATOM   1667  CB  PHE A 111     -38.316  34.568  -5.729  1.00  0.00           C  
ATOM   1668  CG  PHE A 111     -39.446  34.976  -6.644  1.00  0.00           C  
ATOM   1669  CD1 PHE A 111     -39.207  35.846  -7.683  1.00  0.00           C  
ATOM   1670  CD2 PHE A 111     -40.711  34.458  -6.513  1.00  0.00           C  
ATOM   1671  CE1 PHE A 111     -40.201  36.189  -8.566  1.00  0.00           C  
ATOM   1672  CE2 PHE A 111     -41.700  34.796  -7.399  1.00  0.00           C  
ATOM   1673  CZ  PHE A 111     -41.448  35.659  -8.425  1.00  0.00           C  
ATOM   1674  H   PHE A 111     -38.395  36.382  -3.892  1.00  0.00           H  
ATOM   1675  HA  PHE A 111     -39.586  33.735  -4.192  1.00  0.00           H  
ATOM   1676 1HB  PHE A 111     -37.595  35.371  -5.756  1.00  0.00           H  
ATOM   1677 2HB  PHE A 111     -37.815  33.721  -6.149  1.00  0.00           H  
ATOM   1678  HD1 PHE A 111     -38.214  36.250  -7.810  1.00  0.00           H  
ATOM   1679  HD2 PHE A 111     -40.923  33.758  -5.704  1.00  0.00           H  
ATOM   1680  HE1 PHE A 111     -39.990  36.876  -9.384  1.00  0.00           H  
ATOM   1681  HE2 PHE A 111     -42.676  34.378  -7.291  1.00  0.00           H  
ATOM   1682  HZ  PHE A 111     -42.241  35.920  -9.125  1.00  0.00           H  
ATOM   1683  N   PHE A 112     -36.404  34.096  -3.454  1.00  0.00           N  
ATOM   1684  CA  PHE A 112     -35.232  33.447  -2.899  1.00  0.00           C  
ATOM   1685  C   PHE A 112     -35.533  32.808  -1.572  1.00  0.00           C  
ATOM   1686  O   PHE A 112     -35.230  31.633  -1.355  1.00  0.00           O  
ATOM   1687  CB  PHE A 112     -34.106  34.451  -2.705  1.00  0.00           C  
ATOM   1688  CG  PHE A 112     -32.964  33.910  -1.904  1.00  0.00           C  
ATOM   1689  CD1 PHE A 112     -32.013  33.079  -2.457  1.00  0.00           C  
ATOM   1690  CD2 PHE A 112     -32.862  34.233  -0.555  1.00  0.00           C  
ATOM   1691  CE1 PHE A 112     -30.981  32.578  -1.677  1.00  0.00           C  
ATOM   1692  CE2 PHE A 112     -31.845  33.736   0.215  1.00  0.00           C  
ATOM   1693  CZ  PHE A 112     -30.902  32.909  -0.339  1.00  0.00           C  
ATOM   1694  H   PHE A 112     -36.379  35.099  -3.656  1.00  0.00           H  
ATOM   1695  HA  PHE A 112     -34.907  32.670  -3.592  1.00  0.00           H  
ATOM   1696 1HB  PHE A 112     -33.730  34.759  -3.678  1.00  0.00           H  
ATOM   1697 2HB  PHE A 112     -34.481  35.335  -2.207  1.00  0.00           H  
ATOM   1698  HD1 PHE A 112     -32.082  32.816  -3.513  1.00  0.00           H  
ATOM   1699  HD2 PHE A 112     -33.611  34.890  -0.108  1.00  0.00           H  
ATOM   1700  HE1 PHE A 112     -30.234  31.921  -2.121  1.00  0.00           H  
ATOM   1701  HE2 PHE A 112     -31.783  33.999   1.268  1.00  0.00           H  
ATOM   1702  HZ  PHE A 112     -30.095  32.517   0.278  1.00  0.00           H  
ATOM   1703  N   ALA A 113     -36.108  33.598  -0.673  1.00  0.00           N  
ATOM   1704  CA  ALA A 113     -36.417  33.143   0.658  1.00  0.00           C  
ATOM   1705  C   ALA A 113     -37.398  31.994   0.628  1.00  0.00           C  
ATOM   1706  O   ALA A 113     -37.243  31.033   1.368  1.00  0.00           O  
ATOM   1707  CB  ALA A 113     -36.989  34.287   1.468  1.00  0.00           C  
ATOM   1708  H   ALA A 113     -36.336  34.553  -0.931  1.00  0.00           H  
ATOM   1709  HA  ALA A 113     -35.494  32.794   1.122  1.00  0.00           H  
ATOM   1710 1HB  ALA A 113     -37.203  33.950   2.475  1.00  0.00           H  
ATOM   1711 2HB  ALA A 113     -36.269  35.105   1.499  1.00  0.00           H  
ATOM   1712 3HB  ALA A 113     -37.909  34.631   0.995  1.00  0.00           H  
ATOM   1713  N   ALA A 114     -38.394  32.046  -0.256  1.00  0.00           N  
ATOM   1714  CA  ALA A 114     -39.368  30.972  -0.302  1.00  0.00           C  
ATOM   1715  C   ALA A 114     -38.733  29.652  -0.616  1.00  0.00           C  
ATOM   1716  O   ALA A 114     -39.028  28.631   0.009  1.00  0.00           O  
ATOM   1717  CB  ALA A 114     -40.386  31.261  -1.366  1.00  0.00           C  
ATOM   1718  H   ALA A 114     -38.519  32.851  -0.870  1.00  0.00           H  
ATOM   1719  HA  ALA A 114     -39.844  30.909   0.674  1.00  0.00           H  
ATOM   1720 1HB  ALA A 114     -41.154  30.482  -1.397  1.00  0.00           H  
ATOM   1721 2HB  ALA A 114     -40.808  32.197  -1.126  1.00  0.00           H  
ATOM   1722 3HB  ALA A 114     -39.895  31.325  -2.337  1.00  0.00           H  
ATOM   1723  N   LEU A 115     -37.797  29.666  -1.545  1.00  0.00           N  
ATOM   1724  CA  LEU A 115     -37.194  28.416  -1.908  1.00  0.00           C  
ATOM   1725  C   LEU A 115     -36.131  28.010  -0.910  1.00  0.00           C  
ATOM   1726  O   LEU A 115     -36.150  26.891  -0.390  1.00  0.00           O  
ATOM   1727  CB  LEU A 115     -36.613  28.535  -3.315  1.00  0.00           C  
ATOM   1728  CG  LEU A 115     -37.651  28.733  -4.412  1.00  0.00           C  
ATOM   1729  CD1 LEU A 115     -36.958  28.924  -5.750  1.00  0.00           C  
ATOM   1730  CD2 LEU A 115     -38.549  27.538  -4.417  1.00  0.00           C  
ATOM   1731  H   LEU A 115     -37.558  30.533  -2.036  1.00  0.00           H  
ATOM   1732  HA  LEU A 115     -37.968  27.651  -1.917  1.00  0.00           H  
ATOM   1733 1HB  LEU A 115     -35.943  29.399  -3.335  1.00  0.00           H  
ATOM   1734 2HB  LEU A 115     -36.039  27.642  -3.540  1.00  0.00           H  
ATOM   1735  HG  LEU A 115     -38.238  29.631  -4.214  1.00  0.00           H  
ATOM   1736 1HD1 LEU A 115     -37.708  29.054  -6.530  1.00  0.00           H  
ATOM   1737 2HD1 LEU A 115     -36.320  29.808  -5.705  1.00  0.00           H  
ATOM   1738 3HD1 LEU A 115     -36.353  28.052  -5.978  1.00  0.00           H  
ATOM   1739 1HD2 LEU A 115     -39.305  27.626  -5.201  1.00  0.00           H  
ATOM   1740 2HD2 LEU A 115     -37.945  26.685  -4.596  1.00  0.00           H  
ATOM   1741 3HD2 LEU A 115     -39.041  27.441  -3.451  1.00  0.00           H  
ATOM   1742  N   ALA A 116     -35.245  28.932  -0.557  1.00  0.00           N  
ATOM   1743  CA  ALA A 116     -34.177  28.588   0.356  1.00  0.00           C  
ATOM   1744  C   ALA A 116     -34.732  28.130   1.689  1.00  0.00           C  
ATOM   1745  O   ALA A 116     -34.274  27.123   2.235  1.00  0.00           O  
ATOM   1746  CB  ALA A 116     -33.270  29.787   0.565  1.00  0.00           C  
ATOM   1747  H   ALA A 116     -35.288  29.873  -0.941  1.00  0.00           H  
ATOM   1748  HA  ALA A 116     -33.607  27.768  -0.078  1.00  0.00           H  
ATOM   1749 1HB  ALA A 116     -32.459  29.521   1.241  1.00  0.00           H  
ATOM   1750 2HB  ALA A 116     -32.860  30.107  -0.394  1.00  0.00           H  
ATOM   1751 3HB  ALA A 116     -33.850  30.604   0.997  1.00  0.00           H  
ATOM   1752  N   ASN A 117     -35.765  28.805   2.185  1.00  0.00           N  
ATOM   1753  CA  ASN A 117     -36.293  28.448   3.475  1.00  0.00           C  
ATOM   1754  C   ASN A 117     -37.135  27.199   3.449  1.00  0.00           C  
ATOM   1755  O   ASN A 117     -36.942  26.315   4.272  1.00  0.00           O  
ATOM   1756  CB  ASN A 117     -37.087  29.597   4.063  1.00  0.00           C  
ATOM   1757  CG  ASN A 117     -36.203  30.702   4.495  1.00  0.00           C  
ATOM   1758  OD1 ASN A 117     -35.042  30.469   4.829  1.00  0.00           O  
ATOM   1759  ND2 ASN A 117     -36.707  31.888   4.487  1.00  0.00           N  
ATOM   1760  H   ASN A 117     -36.164  29.604   1.699  1.00  0.00           H  
ATOM   1761  HA  ASN A 117     -35.461  28.260   4.137  1.00  0.00           H  
ATOM   1762 1HB  ASN A 117     -37.834  29.947   3.367  1.00  0.00           H  
ATOM   1763 2HB  ASN A 117     -37.626  29.232   4.935  1.00  0.00           H  
ATOM   1764 1HD2 ASN A 117     -36.143  32.667   4.760  1.00  0.00           H  
ATOM   1765 2HD2 ASN A 117     -37.655  32.010   4.192  1.00  0.00           H  
ATOM   1766  N   ILE A 118     -38.011  27.035   2.477  1.00  0.00           N  
ATOM   1767  CA  ILE A 118     -38.893  25.892   2.583  1.00  0.00           C  
ATOM   1768  C   ILE A 118     -38.240  24.568   2.206  1.00  0.00           C  
ATOM   1769  O   ILE A 118     -38.501  23.553   2.861  1.00  0.00           O  
ATOM   1770  CB  ILE A 118     -40.154  26.128   1.759  1.00  0.00           C  
ATOM   1771  CG1 ILE A 118     -40.852  27.406   2.299  1.00  0.00           C  
ATOM   1772  CG2 ILE A 118     -41.094  24.887   1.821  1.00  0.00           C  
ATOM   1773  CD1 ILE A 118     -41.259  27.343   3.734  1.00  0.00           C  
ATOM   1774  H   ILE A 118     -38.145  27.710   1.719  1.00  0.00           H  
ATOM   1775  HA  ILE A 118     -39.204  25.813   3.623  1.00  0.00           H  
ATOM   1776  HB  ILE A 118     -39.876  26.319   0.721  1.00  0.00           H  
ATOM   1777 1HG1 ILE A 118     -40.161  28.240   2.189  1.00  0.00           H  
ATOM   1778 2HG1 ILE A 118     -41.709  27.608   1.712  1.00  0.00           H  
ATOM   1779 1HG2 ILE A 118     -41.983  25.070   1.227  1.00  0.00           H  
ATOM   1780 2HG2 ILE A 118     -40.570  24.018   1.423  1.00  0.00           H  
ATOM   1781 3HG2 ILE A 118     -41.382  24.694   2.855  1.00  0.00           H  
ATOM   1782 1HD1 ILE A 118     -41.723  28.282   4.029  1.00  0.00           H  
ATOM   1783 2HD1 ILE A 118     -41.969  26.538   3.849  1.00  0.00           H  
ATOM   1784 3HD1 ILE A 118     -40.385  27.163   4.360  1.00  0.00           H  
ATOM   1785  N   ARG A 119     -37.436  24.526   1.132  1.00  0.00           N  
ATOM   1786  CA  ARG A 119     -36.898  23.223   0.753  1.00  0.00           C  
ATOM   1787  C   ARG A 119     -35.463  22.960   1.245  1.00  0.00           C  
ATOM   1788  O   ARG A 119     -35.042  21.810   1.229  1.00  0.00           O  
ATOM   1789  CB  ARG A 119     -36.924  23.021  -0.760  1.00  0.00           C  
ATOM   1790  CG  ARG A 119     -35.899  23.778  -1.490  1.00  0.00           C  
ATOM   1791  CD  ARG A 119     -36.014  23.723  -2.922  1.00  0.00           C  
ATOM   1792  NE  ARG A 119     -35.016  24.572  -3.527  1.00  0.00           N  
ATOM   1793  CZ  ARG A 119     -33.760  24.196  -3.822  1.00  0.00           C  
ATOM   1794  NH1 ARG A 119     -33.360  22.977  -3.564  1.00  0.00           N  
ATOM   1795  NH2 ARG A 119     -32.926  25.058  -4.373  1.00  0.00           N  
ATOM   1796  H   ARG A 119     -37.192  25.366   0.599  1.00  0.00           H  
ATOM   1797  HA  ARG A 119     -37.538  22.454   1.185  1.00  0.00           H  
ATOM   1798 1HB  ARG A 119     -36.783  21.966  -0.989  1.00  0.00           H  
ATOM   1799 2HB  ARG A 119     -37.897  23.318  -1.152  1.00  0.00           H  
ATOM   1800 1HG  ARG A 119     -35.883  24.778  -1.182  1.00  0.00           H  
ATOM   1801 2HG  ARG A 119     -34.952  23.310  -1.256  1.00  0.00           H  
ATOM   1802 1HD  ARG A 119     -35.862  22.714  -3.272  1.00  0.00           H  
ATOM   1803 2HD  ARG A 119     -36.996  24.076  -3.224  1.00  0.00           H  
ATOM   1804  HE  ARG A 119     -35.282  25.522  -3.739  1.00  0.00           H  
ATOM   1805 1HH1 ARG A 119     -33.997  22.317  -3.139  1.00  0.00           H  
ATOM   1806 2HH1 ARG A 119     -32.416  22.699  -3.783  1.00  0.00           H  
ATOM   1807 1HH2 ARG A 119     -33.231  26.000  -4.572  1.00  0.00           H  
ATOM   1808 2HH2 ARG A 119     -31.982  24.776  -4.594  1.00  0.00           H  
ATOM   1809  N   VAL A 120     -34.693  23.983   1.666  1.00  0.00           N  
ATOM   1810  CA  VAL A 120     -33.309  23.697   2.059  1.00  0.00           C  
ATOM   1811  C   VAL A 120     -33.042  23.938   3.541  1.00  0.00           C  
ATOM   1812  O   VAL A 120     -32.600  23.047   4.264  1.00  0.00           O  
ATOM   1813  CB  VAL A 120     -32.298  24.582   1.287  1.00  0.00           C  
ATOM   1814  CG1 VAL A 120     -30.893  24.257   1.770  1.00  0.00           C  
ATOM   1815  CG2 VAL A 120     -32.438  24.401  -0.193  1.00  0.00           C  
ATOM   1816  H   VAL A 120     -35.015  24.949   1.702  1.00  0.00           H  
ATOM   1817  HA  VAL A 120     -33.091  22.652   1.838  1.00  0.00           H  
ATOM   1818  HB  VAL A 120     -32.476  25.620   1.524  1.00  0.00           H  
ATOM   1819 1HG1 VAL A 120     -30.177  24.896   1.258  1.00  0.00           H  
ATOM   1820 2HG1 VAL A 120     -30.824  24.427   2.844  1.00  0.00           H  
ATOM   1821 3HG1 VAL A 120     -30.672  23.212   1.554  1.00  0.00           H  
ATOM   1822 1HG2 VAL A 120     -31.720  25.038  -0.706  1.00  0.00           H  
ATOM   1823 2HG2 VAL A 120     -32.259  23.358  -0.457  1.00  0.00           H  
ATOM   1824 3HG2 VAL A 120     -33.429  24.693  -0.478  1.00  0.00           H  
ATOM   1825  N   VAL A 121     -33.283  25.161   3.983  1.00  0.00           N  
ATOM   1826  CA  VAL A 121     -32.911  25.561   5.321  1.00  0.00           C  
ATOM   1827  C   VAL A 121     -33.882  25.127   6.397  1.00  0.00           C  
ATOM   1828  O   VAL A 121     -33.460  24.527   7.389  1.00  0.00           O  
ATOM   1829  CB  VAL A 121     -32.756  27.080   5.360  1.00  0.00           C  
ATOM   1830  CG1 VAL A 121     -32.472  27.549   6.789  1.00  0.00           C  
ATOM   1831  CG2 VAL A 121     -31.664  27.476   4.376  1.00  0.00           C  
ATOM   1832  H   VAL A 121     -33.688  25.850   3.359  1.00  0.00           H  
ATOM   1833  HA  VAL A 121     -31.941  25.115   5.542  1.00  0.00           H  
ATOM   1834  HB  VAL A 121     -33.672  27.533   5.062  1.00  0.00           H  
ATOM   1835 1HG1 VAL A 121     -32.382  28.627   6.815  1.00  0.00           H  
ATOM   1836 2HG1 VAL A 121     -33.295  27.243   7.435  1.00  0.00           H  
ATOM   1837 3HG1 VAL A 121     -31.544  27.101   7.141  1.00  0.00           H  
ATOM   1838 1HG2 VAL A 121     -31.557  28.543   4.361  1.00  0.00           H  
ATOM   1839 2HG2 VAL A 121     -30.721  27.018   4.671  1.00  0.00           H  
ATOM   1840 3HG2 VAL A 121     -31.937  27.134   3.382  1.00  0.00           H  
ATOM   1841  N   ALA A 122     -35.189  25.377   6.217  1.00  0.00           N  
ATOM   1842  CA  ALA A 122     -36.132  25.011   7.257  1.00  0.00           C  
ATOM   1843  C   ALA A 122     -35.942  23.583   7.729  1.00  0.00           C  
ATOM   1844  O   ALA A 122     -35.754  23.422   8.926  1.00  0.00           O  
ATOM   1845  CB  ALA A 122     -37.595  25.200   6.823  1.00  0.00           C  
ATOM   1846  H   ALA A 122     -35.548  25.840   5.387  1.00  0.00           H  
ATOM   1847  HA  ALA A 122     -35.951  25.668   8.109  1.00  0.00           H  
ATOM   1848 1HB  ALA A 122     -38.246  24.947   7.660  1.00  0.00           H  
ATOM   1849 2HB  ALA A 122     -37.757  26.242   6.555  1.00  0.00           H  
ATOM   1850 3HB  ALA A 122     -37.853  24.583   5.981  1.00  0.00           H  
ATOM   1851  N   PRO A 123     -35.900  22.515   6.888  1.00  0.00           N  
ATOM   1852  CA  PRO A 123     -35.764  21.160   7.378  1.00  0.00           C  
ATOM   1853  C   PRO A 123     -34.454  20.885   8.131  1.00  0.00           C  
ATOM   1854  O   PRO A 123     -34.422  20.032   9.021  1.00  0.00           O  
ATOM   1855  CB  PRO A 123     -35.868  20.335   6.080  1.00  0.00           C  
ATOM   1856  CG  PRO A 123     -35.518  21.270   4.965  1.00  0.00           C  
ATOM   1857  CD  PRO A 123     -36.056  22.594   5.396  1.00  0.00           C  
ATOM   1858  HA  PRO A 123     -36.624  20.936   8.020  1.00  0.00           H  
ATOM   1859 1HB  PRO A 123     -35.185  19.494   6.115  1.00  0.00           H  
ATOM   1860 2HB  PRO A 123     -36.872  19.924   5.971  1.00  0.00           H  
ATOM   1861 1HG  PRO A 123     -34.428  21.283   4.812  1.00  0.00           H  
ATOM   1862 2HG  PRO A 123     -35.961  20.913   4.013  1.00  0.00           H  
ATOM   1863 1HD  PRO A 123     -35.467  23.332   4.911  1.00  0.00           H  
ATOM   1864 2HD  PRO A 123     -37.113  22.658   5.107  1.00  0.00           H  
ATOM   1865  N   VAL A 124     -33.396  21.649   7.887  1.00  0.00           N  
ATOM   1866  CA  VAL A 124     -32.166  21.353   8.601  1.00  0.00           C  
ATOM   1867  C   VAL A 124     -32.238  21.944   9.982  1.00  0.00           C  
ATOM   1868  O   VAL A 124     -31.924  21.292  10.984  1.00  0.00           O  
ATOM   1869  CB  VAL A 124     -30.941  21.921   7.883  1.00  0.00           C  
ATOM   1870  CG1 VAL A 124     -29.711  21.698   8.748  1.00  0.00           C  
ATOM   1871  CG2 VAL A 124     -30.778  21.240   6.568  1.00  0.00           C  
ATOM   1872  H   VAL A 124     -33.420  22.423   7.228  1.00  0.00           H  
ATOM   1873  HA  VAL A 124     -32.056  20.273   8.675  1.00  0.00           H  
ATOM   1874  HB  VAL A 124     -31.072  22.998   7.732  1.00  0.00           H  
ATOM   1875 1HG1 VAL A 124     -28.833  22.101   8.245  1.00  0.00           H  
ATOM   1876 2HG1 VAL A 124     -29.843  22.200   9.708  1.00  0.00           H  
ATOM   1877 3HG1 VAL A 124     -29.579  20.631   8.912  1.00  0.00           H  
ATOM   1878 1HG2 VAL A 124     -29.909  21.637   6.047  1.00  0.00           H  
ATOM   1879 2HG2 VAL A 124     -30.647  20.170   6.730  1.00  0.00           H  
ATOM   1880 3HG2 VAL A 124     -31.669  21.418   5.976  1.00  0.00           H  
ATOM   1881  N   VAL A 125     -32.681  23.191  10.014  1.00  0.00           N  
ATOM   1882  CA  VAL A 125     -32.807  23.967  11.228  1.00  0.00           C  
ATOM   1883  C   VAL A 125     -33.855  23.349  12.138  1.00  0.00           C  
ATOM   1884  O   VAL A 125     -33.636  23.168  13.339  1.00  0.00           O  
ATOM   1885  CB  VAL A 125     -33.206  25.385  10.829  1.00  0.00           C  
ATOM   1886  CG1 VAL A 125     -33.516  26.190  11.998  1.00  0.00           C  
ATOM   1887  CG2 VAL A 125     -32.076  25.993  10.054  1.00  0.00           C  
ATOM   1888  H   VAL A 125     -32.943  23.629   9.129  1.00  0.00           H  
ATOM   1889  HA  VAL A 125     -31.844  23.983  11.741  1.00  0.00           H  
ATOM   1890  HB  VAL A 125     -34.103  25.341  10.203  1.00  0.00           H  
ATOM   1891 1HG1 VAL A 125     -33.787  27.171  11.672  1.00  0.00           H  
ATOM   1892 2HG1 VAL A 125     -34.340  25.744  12.557  1.00  0.00           H  
ATOM   1893 3HG1 VAL A 125     -32.626  26.243  12.613  1.00  0.00           H  
ATOM   1894 1HG2 VAL A 125     -32.353  26.984   9.746  1.00  0.00           H  
ATOM   1895 2HG2 VAL A 125     -31.187  26.037  10.682  1.00  0.00           H  
ATOM   1896 3HG2 VAL A 125     -31.867  25.385   9.174  1.00  0.00           H  
ATOM   1897  N   THR A 126     -34.966  22.973  11.519  1.00  0.00           N  
ATOM   1898  CA  THR A 126     -36.090  22.328  12.152  1.00  0.00           C  
ATOM   1899  C   THR A 126     -35.671  21.011  12.776  1.00  0.00           C  
ATOM   1900  O   THR A 126     -35.955  20.755  13.956  1.00  0.00           O  
ATOM   1901  CB  THR A 126     -37.156  22.079  11.082  1.00  0.00           C  
ATOM   1902  OG1 THR A 126     -37.618  23.318  10.572  1.00  0.00           O  
ATOM   1903  CG2 THR A 126     -38.193  21.338  11.561  1.00  0.00           C  
ATOM   1904  H   THR A 126     -35.051  23.162  10.530  1.00  0.00           H  
ATOM   1905  HA  THR A 126     -36.487  22.981  12.928  1.00  0.00           H  
ATOM   1906  HB  THR A 126     -36.708  21.526  10.271  1.00  0.00           H  
ATOM   1907  HG1 THR A 126     -36.871  23.761  10.136  1.00  0.00           H  
ATOM   1908 1HG2 THR A 126     -38.926  21.151  10.774  1.00  0.00           H  
ATOM   1909 2HG2 THR A 126     -37.741  20.438  11.872  1.00  0.00           H  
ATOM   1910 3HG2 THR A 126     -38.659  21.835  12.395  1.00  0.00           H  
ATOM   1911  N   GLY A 127     -34.940  20.203  12.007  1.00  0.00           N  
ATOM   1912  CA  GLY A 127     -34.434  18.939  12.489  1.00  0.00           C  
ATOM   1913  C   GLY A 127     -33.565  19.171  13.717  1.00  0.00           C  
ATOM   1914  O   GLY A 127     -33.754  18.520  14.748  1.00  0.00           O  
ATOM   1915  H   GLY A 127     -34.740  20.442  11.035  1.00  0.00           H  
ATOM   1916 1HA  GLY A 127     -35.260  18.278  12.734  1.00  0.00           H  
ATOM   1917 2HA  GLY A 127     -33.855  18.462  11.700  1.00  0.00           H  
ATOM   1918  N   GLN A 128     -32.606  20.097  13.611  1.00  0.00           N  
ATOM   1919  CA  GLN A 128     -31.707  20.379  14.721  1.00  0.00           C  
ATOM   1920  C   GLN A 128     -32.458  20.807  15.981  1.00  0.00           C  
ATOM   1921  O   GLN A 128     -32.140  20.346  17.083  1.00  0.00           O  
ATOM   1922  CB  GLN A 128     -30.706  21.469  14.331  1.00  0.00           C  
ATOM   1923  CG  GLN A 128     -29.667  21.776  15.416  1.00  0.00           C  
ATOM   1924  CD  GLN A 128     -28.611  22.787  14.973  1.00  0.00           C  
ATOM   1925  OE1 GLN A 128     -28.460  23.099  13.789  1.00  0.00           O  
ATOM   1926  NE2 GLN A 128     -27.869  23.309  15.942  1.00  0.00           N  
ATOM   1927  H   GLN A 128     -32.486  20.606  12.733  1.00  0.00           H  
ATOM   1928  HA  GLN A 128     -31.153  19.470  14.946  1.00  0.00           H  
ATOM   1929 1HB  GLN A 128     -30.210  21.201  13.404  1.00  0.00           H  
ATOM   1930 2HB  GLN A 128     -31.254  22.392  14.135  1.00  0.00           H  
ATOM   1931 1HG  GLN A 128     -30.191  22.191  16.277  1.00  0.00           H  
ATOM   1932 2HG  GLN A 128     -29.162  20.854  15.700  1.00  0.00           H  
ATOM   1933 1HE2 GLN A 128     -27.159  23.981  15.724  1.00  0.00           H  
ATOM   1934 2HE2 GLN A 128     -28.020  23.035  16.892  1.00  0.00           H  
ATOM   1935  N   ALA A 129     -33.461  21.680  15.841  1.00  0.00           N  
ATOM   1936  CA  ALA A 129     -34.224  22.123  17.005  1.00  0.00           C  
ATOM   1937  C   ALA A 129     -34.897  20.944  17.699  1.00  0.00           C  
ATOM   1938  O   ALA A 129     -34.938  20.864  18.931  1.00  0.00           O  
ATOM   1939  CB  ALA A 129     -35.279  23.126  16.596  1.00  0.00           C  
ATOM   1940  H   ALA A 129     -33.685  22.053  14.916  1.00  0.00           H  
ATOM   1941  HA  ALA A 129     -33.531  22.587  17.708  1.00  0.00           H  
ATOM   1942 1HB  ALA A 129     -35.818  23.449  17.482  1.00  0.00           H  
ATOM   1943 2HB  ALA A 129     -34.808  23.980  16.118  1.00  0.00           H  
ATOM   1944 3HB  ALA A 129     -35.969  22.657  15.895  1.00  0.00           H  
ATOM   1945  N   LEU A 130     -35.404  20.004  16.903  1.00  0.00           N  
ATOM   1946  CA  LEU A 130     -36.044  18.829  17.460  1.00  0.00           C  
ATOM   1947  C   LEU A 130     -35.023  17.969  18.193  1.00  0.00           C  
ATOM   1948  O   LEU A 130     -35.221  17.568  19.346  1.00  0.00           O  
ATOM   1949  CB  LEU A 130     -36.623  17.940  16.374  1.00  0.00           C  
ATOM   1950  CG  LEU A 130     -37.286  16.735  16.909  1.00  0.00           C  
ATOM   1951  CD1 LEU A 130     -38.546  17.182  17.636  1.00  0.00           C  
ATOM   1952  CD2 LEU A 130     -37.536  15.795  15.858  1.00  0.00           C  
ATOM   1953  H   LEU A 130     -35.364  20.121  15.887  1.00  0.00           H  
ATOM   1954  HA  LEU A 130     -36.823  19.141  18.153  1.00  0.00           H  
ATOM   1955 1HB  LEU A 130     -37.366  18.517  15.861  1.00  0.00           H  
ATOM   1956 2HB  LEU A 130     -35.852  17.639  15.671  1.00  0.00           H  
ATOM   1957  HG  LEU A 130     -36.626  16.263  17.636  1.00  0.00           H  
ATOM   1958 1HD1 LEU A 130     -39.042  16.323  18.057  1.00  0.00           H  
ATOM   1959 2HD1 LEU A 130     -38.288  17.886  18.428  1.00  0.00           H  
ATOM   1960 3HD1 LEU A 130     -39.216  17.670  16.928  1.00  0.00           H  
ATOM   1961 1HD2 LEU A 130     -37.974  14.934  16.260  1.00  0.00           H  
ATOM   1962 2HD2 LEU A 130     -38.184  16.239  15.167  1.00  0.00           H  
ATOM   1963 3HD2 LEU A 130     -36.611  15.529  15.375  1.00  0.00           H  
ATOM   1964  N   ALA A 131     -33.907  17.695  17.508  1.00  0.00           N  
ATOM   1965  CA  ALA A 131     -32.849  16.828  18.012  1.00  0.00           C  
ATOM   1966  C   ALA A 131     -32.261  17.334  19.324  1.00  0.00           C  
ATOM   1967  O   ALA A 131     -31.999  16.555  20.244  1.00  0.00           O  
ATOM   1968  CB  ALA A 131     -31.744  16.730  16.973  1.00  0.00           C  
ATOM   1969  H   ALA A 131     -33.805  18.089  16.573  1.00  0.00           H  
ATOM   1970  HA  ALA A 131     -33.268  15.845  18.176  1.00  0.00           H  
ATOM   1971 1HB  ALA A 131     -30.964  16.057  17.330  1.00  0.00           H  
ATOM   1972 2HB  ALA A 131     -32.160  16.346  16.045  1.00  0.00           H  
ATOM   1973 3HB  ALA A 131     -31.322  17.716  16.799  1.00  0.00           H  
ATOM   1974  N   ALA A 132     -32.137  18.651  19.452  1.00  0.00           N  
ATOM   1975  CA  ALA A 132     -31.565  19.275  20.636  1.00  0.00           C  
ATOM   1976  C   ALA A 132     -32.528  19.309  21.822  1.00  0.00           C  
ATOM   1977  O   ALA A 132     -32.141  19.688  22.930  1.00  0.00           O  
ATOM   1978  CB  ALA A 132     -31.158  20.690  20.295  1.00  0.00           C  
ATOM   1979  H   ALA A 132     -32.377  19.252  18.658  1.00  0.00           H  
ATOM   1980  HA  ALA A 132     -30.687  18.700  20.929  1.00  0.00           H  
ATOM   1981 1HB  ALA A 132     -30.699  21.158  21.162  1.00  0.00           H  
ATOM   1982 2HB  ALA A 132     -30.449  20.674  19.467  1.00  0.00           H  
ATOM   1983 3HB  ALA A 132     -32.050  21.250  19.999  1.00  0.00           H  
ATOM   1984  N   THR A 133     -33.781  18.943  21.578  1.00  0.00           N  
ATOM   1985  CA  THR A 133     -34.845  18.951  22.560  1.00  0.00           C  
ATOM   1986  C   THR A 133     -35.434  17.569  22.727  1.00  0.00           C  
ATOM   1987  O   THR A 133     -35.077  16.836  23.649  1.00  0.00           O  
ATOM   1988  CB  THR A 133     -35.962  19.928  22.156  1.00  0.00           C  
ATOM   1989  OG1 THR A 133     -36.435  19.604  20.834  1.00  0.00           O  
ATOM   1990  CG2 THR A 133     -35.483  21.327  22.187  1.00  0.00           C  
ATOM   1991  H   THR A 133     -34.030  18.617  20.649  1.00  0.00           H  
ATOM   1992  HA  THR A 133     -34.436  19.266  23.519  1.00  0.00           H  
ATOM   1993  HB  THR A 133     -36.792  19.825  22.859  1.00  0.00           H  
ATOM   1994  HG1 THR A 133     -35.791  19.948  20.157  1.00  0.00           H  
ATOM   1995 1HG2 THR A 133     -36.299  21.976  21.906  1.00  0.00           H  
ATOM   1996 2HG2 THR A 133     -35.144  21.574  23.194  1.00  0.00           H  
ATOM   1997 3HG2 THR A 133     -34.662  21.445  21.486  1.00  0.00           H  
ATOM   1998  N   VAL A 134     -36.367  17.233  21.849  1.00  0.00           N  
ATOM   1999  CA  VAL A 134     -37.089  15.975  21.907  1.00  0.00           C  
ATOM   2000  C   VAL A 134     -36.190  14.796  21.647  1.00  0.00           C  
ATOM   2001  O   VAL A 134     -36.316  13.764  22.299  1.00  0.00           O  
ATOM   2002  CB  VAL A 134     -38.205  15.935  20.884  1.00  0.00           C  
ATOM   2003  CG1 VAL A 134     -38.808  14.567  20.856  1.00  0.00           C  
ATOM   2004  CG2 VAL A 134     -39.238  16.983  21.217  1.00  0.00           C  
ATOM   2005  H   VAL A 134     -36.543  17.881  21.078  1.00  0.00           H  
ATOM   2006  HA  VAL A 134     -37.523  15.875  22.904  1.00  0.00           H  
ATOM   2007  HB  VAL A 134     -37.785  16.118  19.930  1.00  0.00           H  
ATOM   2008 1HG1 VAL A 134     -39.589  14.545  20.115  1.00  0.00           H  
ATOM   2009 2HG1 VAL A 134     -38.050  13.848  20.608  1.00  0.00           H  
ATOM   2010 3HG1 VAL A 134     -39.216  14.331  21.832  1.00  0.00           H  
ATOM   2011 1HG2 VAL A 134     -40.033  16.967  20.474  1.00  0.00           H  
ATOM   2012 2HG2 VAL A 134     -39.659  16.787  22.205  1.00  0.00           H  
ATOM   2013 3HG2 VAL A 134     -38.756  17.961  21.217  1.00  0.00           H  
ATOM   2014  N   GLY A 135     -35.310  14.921  20.660  1.00  0.00           N  
ATOM   2015  CA  GLY A 135     -34.399  13.830  20.353  1.00  0.00           C  
ATOM   2016  C   GLY A 135     -33.571  13.509  21.582  1.00  0.00           C  
ATOM   2017  O   GLY A 135     -33.658  12.409  22.139  1.00  0.00           O  
ATOM   2018  H   GLY A 135     -35.252  15.803  20.152  1.00  0.00           H  
ATOM   2019 1HA  GLY A 135     -34.947  12.950  20.039  1.00  0.00           H  
ATOM   2020 2HA  GLY A 135     -33.742  14.119  19.537  1.00  0.00           H  
ATOM   2021  N   ALA A 136     -32.829  14.512  22.055  1.00  0.00           N  
ATOM   2022  CA  ALA A 136     -31.978  14.385  23.231  1.00  0.00           C  
ATOM   2023  C   ALA A 136     -32.790  13.941  24.443  1.00  0.00           C  
ATOM   2024  O   ALA A 136     -32.328  13.119  25.244  1.00  0.00           O  
ATOM   2025  CB  ALA A 136     -31.312  15.722  23.494  1.00  0.00           C  
ATOM   2026  H   ALA A 136     -32.791  15.377  21.520  1.00  0.00           H  
ATOM   2027  HA  ALA A 136     -31.220  13.628  23.031  1.00  0.00           H  
ATOM   2028 1HB  ALA A 136     -30.663  15.661  24.353  1.00  0.00           H  
ATOM   2029 2HB  ALA A 136     -30.735  16.008  22.621  1.00  0.00           H  
ATOM   2030 3HB  ALA A 136     -32.080  16.478  23.679  1.00  0.00           H  
ATOM   2031  N   GLY A 137     -34.020  14.447  24.544  1.00  0.00           N  
ATOM   2032  CA  GLY A 137     -34.944  14.094  25.599  1.00  0.00           C  
ATOM   2033  C   GLY A 137     -35.210  12.601  25.582  1.00  0.00           C  
ATOM   2034  O   GLY A 137     -35.026  11.925  26.592  1.00  0.00           O  
ATOM   2035  H   GLY A 137     -34.338  15.139  23.874  1.00  0.00           H  
ATOM   2036 1HA  GLY A 137     -34.542  14.398  26.564  1.00  0.00           H  
ATOM   2037 2HA  GLY A 137     -35.876  14.633  25.436  1.00  0.00           H  
ATOM   2038  N   ALA A 138     -35.640  12.078  24.431  1.00  0.00           N  
ATOM   2039  CA  ALA A 138     -35.936  10.660  24.293  1.00  0.00           C  
ATOM   2040  C   ALA A 138     -34.699   9.828  24.606  1.00  0.00           C  
ATOM   2041  O   ALA A 138     -34.805   8.802  25.274  1.00  0.00           O  
ATOM   2042  CB  ALA A 138     -36.446  10.357  22.888  1.00  0.00           C  
ATOM   2043  H   ALA A 138     -35.767  12.686  23.625  1.00  0.00           H  
ATOM   2044  HA  ALA A 138     -36.709  10.402  25.015  1.00  0.00           H  
ATOM   2045 1HB  ALA A 138     -36.677   9.297  22.803  1.00  0.00           H  
ATOM   2046 2HB  ALA A 138     -37.340  10.948  22.689  1.00  0.00           H  
ATOM   2047 3HB  ALA A 138     -35.671  10.621  22.164  1.00  0.00           H  
ATOM   2048  N   THR A 139     -33.509  10.290  24.202  1.00  0.00           N  
ATOM   2049  CA  THR A 139     -32.307   9.530  24.527  1.00  0.00           C  
ATOM   2050  C   THR A 139     -32.159   9.413  26.031  1.00  0.00           C  
ATOM   2051  O   THR A 139     -31.929   8.321  26.566  1.00  0.00           O  
ATOM   2052  CB  THR A 139     -31.027  10.186  23.963  1.00  0.00           C  
ATOM   2053  OG1 THR A 139     -31.071  10.191  22.558  1.00  0.00           O  
ATOM   2054  CG2 THR A 139     -29.799   9.434  24.398  1.00  0.00           C  
ATOM   2055  H   THR A 139     -33.459  11.148  23.650  1.00  0.00           H  
ATOM   2056  HA  THR A 139     -32.403   8.529  24.106  1.00  0.00           H  
ATOM   2057  HB  THR A 139     -30.970  11.205  24.309  1.00  0.00           H  
ATOM   2058  HG1 THR A 139     -31.125   9.262  22.260  1.00  0.00           H  
ATOM   2059 1HG2 THR A 139     -28.925   9.898  23.983  1.00  0.00           H  
ATOM   2060 2HG2 THR A 139     -29.728   9.423  25.484  1.00  0.00           H  
ATOM   2061 3HG2 THR A 139     -29.863   8.447  24.033  1.00  0.00           H  
ATOM   2062  N   ALA A 140     -32.297  10.546  26.717  1.00  0.00           N  
ATOM   2063  CA  ALA A 140     -32.155  10.580  28.157  1.00  0.00           C  
ATOM   2064  C   ALA A 140     -33.205   9.726  28.865  1.00  0.00           C  
ATOM   2065  O   ALA A 140     -32.879   9.012  29.820  1.00  0.00           O  
ATOM   2066  CB  ALA A 140     -32.250  12.013  28.639  1.00  0.00           C  
ATOM   2067  H   ALA A 140     -32.488  11.416  26.216  1.00  0.00           H  
ATOM   2068  HA  ALA A 140     -31.178  10.188  28.401  1.00  0.00           H  
ATOM   2069 1HB  ALA A 140     -32.108  12.045  29.715  1.00  0.00           H  
ATOM   2070 2HB  ALA A 140     -31.489  12.612  28.150  1.00  0.00           H  
ATOM   2071 3HB  ALA A 140     -33.234  12.410  28.389  1.00  0.00           H  
ATOM   2072  N   GLU A 141     -34.451   9.760  28.376  1.00  0.00           N  
ATOM   2073  CA  GLU A 141     -35.530   8.996  28.998  1.00  0.00           C  
ATOM   2074  C   GLU A 141     -35.364   7.497  28.798  1.00  0.00           C  
ATOM   2075  O   GLU A 141     -35.592   6.715  29.723  1.00  0.00           O  
ATOM   2076  CB  GLU A 141     -36.886   9.442  28.439  1.00  0.00           C  
ATOM   2077  CG  GLU A 141     -37.335  10.856  28.867  1.00  0.00           C  
ATOM   2078  CD  GLU A 141     -37.580  10.992  30.357  1.00  0.00           C  
ATOM   2079  OE1 GLU A 141     -38.318  10.199  30.889  1.00  0.00           O  
ATOM   2080  OE2 GLU A 141     -37.032  11.889  30.959  1.00  0.00           O  
ATOM   2081  H   GLU A 141     -34.655  10.367  27.583  1.00  0.00           H  
ATOM   2082  HA  GLU A 141     -35.517   9.201  30.067  1.00  0.00           H  
ATOM   2083 1HB  GLU A 141     -36.840   9.428  27.348  1.00  0.00           H  
ATOM   2084 2HB  GLU A 141     -37.655   8.734  28.742  1.00  0.00           H  
ATOM   2085 1HG  GLU A 141     -36.568  11.570  28.578  1.00  0.00           H  
ATOM   2086 2HG  GLU A 141     -38.241  11.105  28.327  1.00  0.00           H  
ATOM   2087  N   LEU A 142     -34.918   7.092  27.615  1.00  0.00           N  
ATOM   2088  CA  LEU A 142     -34.712   5.680  27.335  1.00  0.00           C  
ATOM   2089  C   LEU A 142     -33.534   5.207  28.178  1.00  0.00           C  
ATOM   2090  O   LEU A 142     -33.534   4.094  28.716  1.00  0.00           O  
ATOM   2091  CB  LEU A 142     -34.494   5.514  25.844  1.00  0.00           C  
ATOM   2092  CG  LEU A 142     -35.750   5.846  24.996  1.00  0.00           C  
ATOM   2093  CD1 LEU A 142     -35.376   5.888  23.581  1.00  0.00           C  
ATOM   2094  CD2 LEU A 142     -36.796   4.829  25.209  1.00  0.00           C  
ATOM   2095  H   LEU A 142     -34.749   7.776  26.875  1.00  0.00           H  
ATOM   2096  HA  LEU A 142     -35.602   5.125  27.628  1.00  0.00           H  
ATOM   2097 1HB  LEU A 142     -33.702   6.195  25.536  1.00  0.00           H  
ATOM   2098 2HB  LEU A 142     -34.184   4.490  25.632  1.00  0.00           H  
ATOM   2099  HG  LEU A 142     -36.141   6.814  25.284  1.00  0.00           H  
ATOM   2100 1HD1 LEU A 142     -36.244   6.128  22.999  1.00  0.00           H  
ATOM   2101 2HD1 LEU A 142     -34.621   6.659  23.450  1.00  0.00           H  
ATOM   2102 3HD1 LEU A 142     -34.985   4.919  23.271  1.00  0.00           H  
ATOM   2103 1HD2 LEU A 142     -37.670   5.055  24.608  1.00  0.00           H  
ATOM   2104 2HD2 LEU A 142     -36.394   3.898  24.902  1.00  0.00           H  
ATOM   2105 3HD2 LEU A 142     -37.071   4.797  26.261  1.00  0.00           H  
ATOM   2106  N   GLY A 143     -32.554   6.098  28.338  1.00  0.00           N  
ATOM   2107  CA  GLY A 143     -31.396   5.861  29.168  1.00  0.00           C  
ATOM   2108  C   GLY A 143     -31.872   5.578  30.588  1.00  0.00           C  
ATOM   2109  O   GLY A 143     -31.505   4.567  31.195  1.00  0.00           O  
ATOM   2110  H   GLY A 143     -32.593   6.986  27.839  1.00  0.00           H  
ATOM   2111 1HA  GLY A 143     -30.807   5.030  28.776  1.00  0.00           H  
ATOM   2112 2HA  GLY A 143     -30.783   6.756  29.149  1.00  0.00           H  
ATOM   2113  N   ALA A 144     -32.720   6.471  31.111  1.00  0.00           N  
ATOM   2114  CA  ALA A 144     -33.283   6.341  32.448  1.00  0.00           C  
ATOM   2115  C   ALA A 144     -34.070   5.037  32.612  1.00  0.00           C  
ATOM   2116  O   ALA A 144     -34.005   4.407  33.674  1.00  0.00           O  
ATOM   2117  CB  ALA A 144     -34.179   7.528  32.744  1.00  0.00           C  
ATOM   2118  H   ALA A 144     -32.961   7.295  30.559  1.00  0.00           H  
ATOM   2119  HA  ALA A 144     -32.465   6.334  33.159  1.00  0.00           H  
ATOM   2120 1HB  ALA A 144     -34.571   7.447  33.754  1.00  0.00           H  
ATOM   2121 2HB  ALA A 144     -33.602   8.448  32.646  1.00  0.00           H  
ATOM   2122 3HB  ALA A 144     -35.003   7.546  32.037  1.00  0.00           H  
ATOM   2123  N   MET A 145     -34.795   4.604  31.566  1.00  0.00           N  
ATOM   2124  CA  MET A 145     -35.521   3.334  31.640  1.00  0.00           C  
ATOM   2125  C   MET A 145     -34.564   2.161  31.797  1.00  0.00           C  
ATOM   2126  O   MET A 145     -34.864   1.160  32.470  1.00  0.00           O  
ATOM   2127  CB  MET A 145     -36.383   3.083  30.405  1.00  0.00           C  
ATOM   2128  CG  MET A 145     -37.596   3.941  30.246  1.00  0.00           C  
ATOM   2129  SD  MET A 145     -38.486   3.485  28.765  1.00  0.00           S  
ATOM   2130  CE  MET A 145     -38.992   1.826  29.306  1.00  0.00           C  
ATOM   2131  H   MET A 145     -34.859   5.179  30.725  1.00  0.00           H  
ATOM   2132  HA  MET A 145     -36.171   3.357  32.514  1.00  0.00           H  
ATOM   2133 1HB  MET A 145     -35.777   3.209  29.513  1.00  0.00           H  
ATOM   2134 2HB  MET A 145     -36.725   2.055  30.413  1.00  0.00           H  
ATOM   2135 1HG  MET A 145     -38.253   3.820  31.106  1.00  0.00           H  
ATOM   2136 2HG  MET A 145     -37.308   4.985  30.175  1.00  0.00           H  
ATOM   2137 1HE  MET A 145     -39.556   1.339  28.533  1.00  0.00           H  
ATOM   2138 2HE  MET A 145     -38.107   1.227  29.533  1.00  0.00           H  
ATOM   2139 3HE  MET A 145     -39.607   1.910  30.206  1.00  0.00           H  
ATOM   2140  N   ARG A 146     -33.387   2.267  31.179  1.00  0.00           N  
ATOM   2141  CA  ARG A 146     -32.424   1.186  31.314  1.00  0.00           C  
ATOM   2142  C   ARG A 146     -31.874   1.197  32.745  1.00  0.00           C  
ATOM   2143  O   ARG A 146     -31.829   0.158  33.411  1.00  0.00           O  
ATOM   2144  CB  ARG A 146     -31.304   1.342  30.289  1.00  0.00           C  
ATOM   2145  CG  ARG A 146     -30.293   0.214  30.254  1.00  0.00           C  
ATOM   2146  CD  ARG A 146     -30.970  -1.070  29.932  1.00  0.00           C  
ATOM   2147  NE  ARG A 146     -30.046  -2.173  29.712  1.00  0.00           N  
ATOM   2148  CZ  ARG A 146     -30.357  -3.460  29.955  1.00  0.00           C  
ATOM   2149  NH1 ARG A 146     -31.521  -3.745  30.473  1.00  0.00           N  
ATOM   2150  NH2 ARG A 146     -29.499  -4.425  29.684  1.00  0.00           N  
ATOM   2151  H   ARG A 146     -33.182   3.082  30.593  1.00  0.00           H  
ATOM   2152  HA  ARG A 146     -32.921   0.241  31.137  1.00  0.00           H  
ATOM   2153 1HB  ARG A 146     -31.740   1.439  29.293  1.00  0.00           H  
ATOM   2154 2HB  ARG A 146     -30.757   2.260  30.487  1.00  0.00           H  
ATOM   2155 1HG  ARG A 146     -29.545   0.418  29.485  1.00  0.00           H  
ATOM   2156 2HG  ARG A 146     -29.807   0.125  31.227  1.00  0.00           H  
ATOM   2157 1HD  ARG A 146     -31.636  -1.344  30.750  1.00  0.00           H  
ATOM   2158 2HD  ARG A 146     -31.557  -0.940  29.022  1.00  0.00           H  
ATOM   2159  HE  ARG A 146     -29.142  -1.967  29.309  1.00  0.00           H  
ATOM   2160 1HH1 ARG A 146     -32.154  -3.010  30.718  1.00  0.00           H  
ATOM   2161 2HH1 ARG A 146     -31.793  -4.715  30.680  1.00  0.00           H  
ATOM   2162 1HH2 ARG A 146     -28.598  -4.205  29.286  1.00  0.00           H  
ATOM   2163 2HH2 ARG A 146     -29.752  -5.385  29.880  1.00  0.00           H  
ATOM   2164  N   ILE A 147     -31.581   2.390  33.263  1.00  0.00           N  
ATOM   2165  CA  ILE A 147     -31.035   2.570  34.613  1.00  0.00           C  
ATOM   2166  C   ILE A 147     -31.992   2.060  35.688  1.00  0.00           C  
ATOM   2167  O   ILE A 147     -31.581   1.423  36.659  1.00  0.00           O  
ATOM   2168  CB  ILE A 147     -30.724   4.051  34.907  1.00  0.00           C  
ATOM   2169  CG1 ILE A 147     -29.561   4.527  34.051  1.00  0.00           C  
ATOM   2170  CG2 ILE A 147     -30.412   4.240  36.378  1.00  0.00           C  
ATOM   2171  CD1 ILE A 147     -29.363   6.025  34.080  1.00  0.00           C  
ATOM   2172  H   ILE A 147     -31.686   3.208  32.659  1.00  0.00           H  
ATOM   2173  HA  ILE A 147     -30.109   2.003  34.685  1.00  0.00           H  
ATOM   2174  HB  ILE A 147     -31.587   4.652  34.650  1.00  0.00           H  
ATOM   2175 1HG1 ILE A 147     -28.661   4.050  34.399  1.00  0.00           H  
ATOM   2176 2HG1 ILE A 147     -29.734   4.225  33.018  1.00  0.00           H  
ATOM   2177 1HG2 ILE A 147     -30.212   5.291  36.572  1.00  0.00           H  
ATOM   2178 2HG2 ILE A 147     -31.265   3.918  36.975  1.00  0.00           H  
ATOM   2179 3HG2 ILE A 147     -29.538   3.646  36.646  1.00  0.00           H  
ATOM   2180 1HD1 ILE A 147     -28.527   6.277  33.457  1.00  0.00           H  
ATOM   2181 2HD1 ILE A 147     -30.250   6.522  33.707  1.00  0.00           H  
ATOM   2182 3HD1 ILE A 147     -29.167   6.348  35.098  1.00  0.00           H  
ATOM   2183  N   SER A 148     -33.274   2.341  35.490  1.00  0.00           N  
ATOM   2184  CA  SER A 148     -34.349   1.987  36.405  1.00  0.00           C  
ATOM   2185  C   SER A 148     -34.860   0.556  36.219  1.00  0.00           C  
ATOM   2186  O   SER A 148     -35.820   0.154  36.876  1.00  0.00           O  
ATOM   2187  CB  SER A 148     -35.505   2.941  36.199  1.00  0.00           C  
ATOM   2188  OG  SER A 148     -35.121   4.256  36.484  1.00  0.00           O  
ATOM   2189  H   SER A 148     -33.521   2.888  34.667  1.00  0.00           H  
ATOM   2190  HA  SER A 148     -33.975   2.088  37.423  1.00  0.00           H  
ATOM   2191 1HB  SER A 148     -35.845   2.876  35.162  1.00  0.00           H  
ATOM   2192 2HB  SER A 148     -36.337   2.650  36.835  1.00  0.00           H  
ATOM   2193  HG  SER A 148     -34.562   4.526  35.731  1.00  0.00           H  
ATOM   2194  N   GLU A 149     -34.250  -0.185  35.289  1.00  0.00           N  
ATOM   2195  CA  GLU A 149     -34.598  -1.559  34.934  1.00  0.00           C  
ATOM   2196  C   GLU A 149     -36.019  -1.733  34.376  1.00  0.00           C  
ATOM   2197  O   GLU A 149     -36.580  -2.839  34.415  1.00  0.00           O  
ATOM   2198  CB  GLU A 149     -34.409  -2.473  36.161  1.00  0.00           C  
ATOM   2199  CG  GLU A 149     -32.979  -2.481  36.728  1.00  0.00           C  
ATOM   2200  CD  GLU A 149     -32.793  -3.432  37.898  1.00  0.00           C  
ATOM   2201  OE1 GLU A 149     -33.773  -3.844  38.471  1.00  0.00           O  
ATOM   2202  OE2 GLU A 149     -31.665  -3.735  38.221  1.00  0.00           O  
ATOM   2203  H   GLU A 149     -33.454   0.206  34.788  1.00  0.00           H  
ATOM   2204  HA  GLU A 149     -33.895  -1.881  34.163  1.00  0.00           H  
ATOM   2205 1HB  GLU A 149     -35.092  -2.195  36.957  1.00  0.00           H  
ATOM   2206 2HB  GLU A 149     -34.649  -3.498  35.876  1.00  0.00           H  
ATOM   2207 1HG  GLU A 149     -32.293  -2.766  35.931  1.00  0.00           H  
ATOM   2208 2HG  GLU A 149     -32.719  -1.469  37.044  1.00  0.00           H  
ATOM   2209  N   GLU A 150     -36.575  -0.679  33.766  1.00  0.00           N  
ATOM   2210  CA  GLU A 150     -37.898  -0.803  33.172  1.00  0.00           C  
ATOM   2211  C   GLU A 150     -37.752  -1.606  31.901  1.00  0.00           C  
ATOM   2212  O   GLU A 150     -38.645  -2.356  31.511  1.00  0.00           O  
ATOM   2213  CB  GLU A 150     -38.540   0.554  32.882  1.00  0.00           C  
ATOM   2214  CG  GLU A 150     -38.880   1.372  34.118  1.00  0.00           C  
ATOM   2215  CD  GLU A 150     -39.621   2.651  33.798  1.00  0.00           C  
ATOM   2216  OE1 GLU A 150     -39.943   2.857  32.655  1.00  0.00           O  
ATOM   2217  OE2 GLU A 150     -39.865   3.416  34.699  1.00  0.00           O  
ATOM   2218  H   GLU A 150     -36.062   0.199  33.695  1.00  0.00           H  
ATOM   2219  HA  GLU A 150     -38.545  -1.351  33.857  1.00  0.00           H  
ATOM   2220 1HB  GLU A 150     -37.859   1.145  32.281  1.00  0.00           H  
ATOM   2221 2HB  GLU A 150     -39.451   0.412  32.304  1.00  0.00           H  
ATOM   2222 1HG  GLU A 150     -39.490   0.765  34.785  1.00  0.00           H  
ATOM   2223 2HG  GLU A 150     -37.953   1.611  34.637  1.00  0.00           H  
ATOM   2224  N   VAL A 151     -36.586  -1.481  31.287  1.00  0.00           N  
ATOM   2225  CA  VAL A 151     -36.324  -2.197  30.057  1.00  0.00           C  
ATOM   2226  C   VAL A 151     -36.345  -3.704  30.303  1.00  0.00           C  
ATOM   2227  O   VAL A 151     -36.901  -4.463  29.507  1.00  0.00           O  
ATOM   2228  CB  VAL A 151     -34.987  -1.784  29.466  1.00  0.00           C  
ATOM   2229  CG1 VAL A 151     -34.659  -2.654  28.270  1.00  0.00           C  
ATOM   2230  CG2 VAL A 151     -35.062  -0.325  29.121  1.00  0.00           C  
ATOM   2231  H   VAL A 151     -35.908  -0.824  31.673  1.00  0.00           H  
ATOM   2232  HA  VAL A 151     -37.101  -1.941  29.351  1.00  0.00           H  
ATOM   2233  HB  VAL A 151     -34.200  -1.941  30.201  1.00  0.00           H  
ATOM   2234 1HG1 VAL A 151     -33.695  -2.360  27.852  1.00  0.00           H  
ATOM   2235 2HG1 VAL A 151     -34.615  -3.700  28.582  1.00  0.00           H  
ATOM   2236 3HG1 VAL A 151     -35.429  -2.533  27.528  1.00  0.00           H  
ATOM   2237 1HG2 VAL A 151     -34.114   0.015  28.704  1.00  0.00           H  
ATOM   2238 2HG2 VAL A 151     -35.845  -0.163  28.417  1.00  0.00           H  
ATOM   2239 3HG2 VAL A 151     -35.281   0.224  30.010  1.00  0.00           H  
ATOM   2240  N   ASP A 152     -35.738  -4.145  31.405  1.00  0.00           N  
ATOM   2241  CA  ASP A 152     -35.763  -5.568  31.704  1.00  0.00           C  
ATOM   2242  C   ASP A 152     -37.197  -6.014  31.936  1.00  0.00           C  
ATOM   2243  O   ASP A 152     -37.585  -7.095  31.498  1.00  0.00           O  
ATOM   2244  CB  ASP A 152     -34.895  -5.901  32.909  1.00  0.00           C  
ATOM   2245  CG  ASP A 152     -33.415  -5.777  32.587  1.00  0.00           C  
ATOM   2246  OD1 ASP A 152     -33.092  -5.698  31.417  1.00  0.00           O  
ATOM   2247  OD2 ASP A 152     -32.620  -5.751  33.486  1.00  0.00           O  
ATOM   2248  H   ASP A 152     -35.301  -3.493  32.039  1.00  0.00           H  
ATOM   2249  HA  ASP A 152     -35.374  -6.112  30.843  1.00  0.00           H  
ATOM   2250 1HB  ASP A 152     -35.140  -5.220  33.733  1.00  0.00           H  
ATOM   2251 2HB  ASP A 152     -35.105  -6.915  33.246  1.00  0.00           H  
ATOM   2252  N   ALA A 153     -38.006  -5.165  32.586  1.00  0.00           N  
ATOM   2253  CA  ALA A 153     -39.405  -5.514  32.804  1.00  0.00           C  
ATOM   2254  C   ALA A 153     -40.109  -5.732  31.462  1.00  0.00           C  
ATOM   2255  O   ALA A 153     -40.955  -6.620  31.334  1.00  0.00           O  
ATOM   2256  CB  ALA A 153     -40.117  -4.436  33.602  1.00  0.00           C  
ATOM   2257  H   ALA A 153     -37.637  -4.286  32.959  1.00  0.00           H  
ATOM   2258  HA  ALA A 153     -39.436  -6.446  33.366  1.00  0.00           H  
ATOM   2259 1HB  ALA A 153     -41.150  -4.736  33.771  1.00  0.00           H  
ATOM   2260 2HB  ALA A 153     -39.612  -4.303  34.558  1.00  0.00           H  
ATOM   2261 3HB  ALA A 153     -40.103  -3.505  33.057  1.00  0.00           H  
ATOM   2262  N   LEU A 154     -39.742  -4.949  30.444  1.00  0.00           N  
ATOM   2263  CA  LEU A 154     -40.386  -5.112  29.146  1.00  0.00           C  
ATOM   2264  C   LEU A 154     -40.108  -6.503  28.613  1.00  0.00           C  
ATOM   2265  O   LEU A 154     -41.018  -7.210  28.159  1.00  0.00           O  
ATOM   2266  CB  LEU A 154     -39.801  -4.136  28.133  1.00  0.00           C  
ATOM   2267  CG  LEU A 154     -40.044  -2.703  28.361  1.00  0.00           C  
ATOM   2268  CD1 LEU A 154     -39.208  -1.936  27.357  1.00  0.00           C  
ATOM   2269  CD2 LEU A 154     -41.513  -2.434  28.234  1.00  0.00           C  
ATOM   2270  H   LEU A 154     -39.054  -4.209  30.599  1.00  0.00           H  
ATOM   2271  HA  LEU A 154     -41.452  -4.969  29.246  1.00  0.00           H  
ATOM   2272 1HB  LEU A 154     -38.742  -4.288  28.061  1.00  0.00           H  
ATOM   2273 2HB  LEU A 154     -40.224  -4.379  27.156  1.00  0.00           H  
ATOM   2274  HG  LEU A 154     -39.716  -2.423  29.348  1.00  0.00           H  
ATOM   2275 1HD1 LEU A 154     -39.344  -0.874  27.496  1.00  0.00           H  
ATOM   2276 2HD1 LEU A 154     -38.164  -2.180  27.473  1.00  0.00           H  
ATOM   2277 3HD1 LEU A 154     -39.516  -2.226  26.388  1.00  0.00           H  
ATOM   2278 1HD2 LEU A 154     -41.702  -1.377  28.396  1.00  0.00           H  
ATOM   2279 2HD2 LEU A 154     -41.844  -2.724  27.242  1.00  0.00           H  
ATOM   2280 3HD2 LEU A 154     -42.049  -3.014  28.976  1.00  0.00           H  
ATOM   2281  N   GLU A 155     -38.851  -6.938  28.757  1.00  0.00           N  
ATOM   2282  CA  GLU A 155     -38.461  -8.259  28.276  1.00  0.00           C  
ATOM   2283  C   GLU A 155     -39.217  -9.350  29.057  1.00  0.00           C  
ATOM   2284  O   GLU A 155     -39.723 -10.313  28.474  1.00  0.00           O  
ATOM   2285  CB  GLU A 155     -36.932  -8.427  28.410  1.00  0.00           C  
ATOM   2286  CG  GLU A 155     -36.014  -7.598  27.417  1.00  0.00           C  
ATOM   2287  CD  GLU A 155     -35.949  -8.139  25.958  1.00  0.00           C  
ATOM   2288  OE1 GLU A 155     -35.720  -9.320  25.821  1.00  0.00           O  
ATOM   2289  OE2 GLU A 155     -36.058  -7.375  24.996  1.00  0.00           O  
ATOM   2290  H   GLU A 155     -38.158  -6.305  29.167  1.00  0.00           H  
ATOM   2291  HA  GLU A 155     -38.733  -8.337  27.223  1.00  0.00           H  
ATOM   2292 1HB  GLU A 155     -36.632  -8.155  29.417  1.00  0.00           H  
ATOM   2293 2HB  GLU A 155     -36.681  -9.478  28.279  1.00  0.00           H  
ATOM   2294 1HG  GLU A 155     -36.396  -6.574  27.393  1.00  0.00           H  
ATOM   2295 2HG  GLU A 155     -35.007  -7.561  27.830  1.00  0.00           H  
ATOM   2296  N   VAL A 156     -39.395  -9.137  30.366  1.00  0.00           N  
ATOM   2297  CA  VAL A 156     -40.117 -10.077  31.232  1.00  0.00           C  
ATOM   2298  C   VAL A 156     -41.565 -10.239  30.795  1.00  0.00           C  
ATOM   2299  O   VAL A 156     -42.111 -11.344  30.800  1.00  0.00           O  
ATOM   2300  CB  VAL A 156     -40.081  -9.635  32.705  1.00  0.00           C  
ATOM   2301  CG1 VAL A 156     -41.014 -10.498  33.528  1.00  0.00           C  
ATOM   2302  CG2 VAL A 156     -38.664  -9.755  33.234  1.00  0.00           C  
ATOM   2303  H   VAL A 156     -38.960  -8.312  30.782  1.00  0.00           H  
ATOM   2304  HA  VAL A 156     -39.626 -11.047  31.160  1.00  0.00           H  
ATOM   2305  HB  VAL A 156     -40.422  -8.611  32.779  1.00  0.00           H  
ATOM   2306 1HG1 VAL A 156     -40.989 -10.171  34.566  1.00  0.00           H  
ATOM   2307 2HG1 VAL A 156     -42.030 -10.402  33.142  1.00  0.00           H  
ATOM   2308 3HG1 VAL A 156     -40.698 -11.538  33.466  1.00  0.00           H  
ATOM   2309 1HG2 VAL A 156     -38.636  -9.434  34.274  1.00  0.00           H  
ATOM   2310 2HG2 VAL A 156     -38.340 -10.791  33.162  1.00  0.00           H  
ATOM   2311 3HG2 VAL A 156     -38.006  -9.136  32.650  1.00  0.00           H  
ATOM   2312  N   MET A 157     -42.183  -9.130  30.400  1.00  0.00           N  
ATOM   2313  CA  MET A 157     -43.571  -9.107  29.959  1.00  0.00           C  
ATOM   2314  C   MET A 157     -43.760  -9.610  28.524  1.00  0.00           C  
ATOM   2315  O   MET A 157     -44.881  -9.598  28.011  1.00  0.00           O  
ATOM   2316  CB  MET A 157     -44.122  -7.689  30.069  1.00  0.00           C  
ATOM   2317  CG  MET A 157     -44.262  -7.178  31.499  1.00  0.00           C  
ATOM   2318  SD  MET A 157     -45.071  -5.573  31.590  1.00  0.00           S  
ATOM   2319  CE  MET A 157     -43.782  -4.536  30.925  1.00  0.00           C  
ATOM   2320  H   MET A 157     -41.668  -8.249  30.444  1.00  0.00           H  
ATOM   2321  HA  MET A 157     -44.144  -9.760  30.615  1.00  0.00           H  
ATOM   2322 1HB  MET A 157     -43.451  -7.006  29.539  1.00  0.00           H  
ATOM   2323 2HB  MET A 157     -45.096  -7.634  29.586  1.00  0.00           H  
ATOM   2324 1HG  MET A 157     -44.845  -7.890  32.080  1.00  0.00           H  
ATOM   2325 2HG  MET A 157     -43.282  -7.097  31.956  1.00  0.00           H  
ATOM   2326 1HE  MET A 157     -44.114  -3.500  30.910  1.00  0.00           H  
ATOM   2327 2HE  MET A 157     -42.885  -4.625  31.538  1.00  0.00           H  
ATOM   2328 3HE  MET A 157     -43.567  -4.860  29.917  1.00  0.00           H  
ATOM   2329  N   GLY A 158     -42.681 -10.045  27.866  1.00  0.00           N  
ATOM   2330  CA  GLY A 158     -42.776 -10.557  26.511  1.00  0.00           C  
ATOM   2331  C   GLY A 158     -42.729  -9.479  25.433  1.00  0.00           C  
ATOM   2332  O   GLY A 158     -43.055  -9.750  24.275  1.00  0.00           O  
ATOM   2333  H   GLY A 158     -41.761 -10.048  28.308  1.00  0.00           H  
ATOM   2334 1HA  GLY A 158     -41.955 -11.257  26.350  1.00  0.00           H  
ATOM   2335 2HA  GLY A 158     -43.697 -11.128  26.411  1.00  0.00           H  
ATOM   2336  N   ILE A 159     -42.338  -8.260  25.797  1.00  0.00           N  
ATOM   2337  CA  ILE A 159     -42.277  -7.187  24.823  1.00  0.00           C  
ATOM   2338  C   ILE A 159     -40.825  -6.952  24.450  1.00  0.00           C  
ATOM   2339  O   ILE A 159     -40.034  -6.508  25.279  1.00  0.00           O  
ATOM   2340  CB  ILE A 159     -42.825  -5.877  25.408  1.00  0.00           C  
ATOM   2341  CG1 ILE A 159     -44.255  -6.016  25.873  1.00  0.00           C  
ATOM   2342  CG2 ILE A 159     -42.717  -4.791  24.383  1.00  0.00           C  
ATOM   2343  CD1 ILE A 159     -44.715  -4.804  26.665  1.00  0.00           C  
ATOM   2344  H   ILE A 159     -42.048  -8.070  26.756  1.00  0.00           H  
ATOM   2345  HA  ILE A 159     -42.838  -7.463  23.932  1.00  0.00           H  
ATOM   2346  HB  ILE A 159     -42.230  -5.603  26.279  1.00  0.00           H  
ATOM   2347 1HG1 ILE A 159     -44.907  -6.142  25.007  1.00  0.00           H  
ATOM   2348 2HG1 ILE A 159     -44.345  -6.903  26.511  1.00  0.00           H  
ATOM   2349 1HG2 ILE A 159     -43.077  -3.870  24.811  1.00  0.00           H  
ATOM   2350 2HG2 ILE A 159     -41.676  -4.681  24.087  1.00  0.00           H  
ATOM   2351 3HG2 ILE A 159     -43.314  -5.047  23.508  1.00  0.00           H  
ATOM   2352 1HD1 ILE A 159     -45.749  -4.948  26.983  1.00  0.00           H  
ATOM   2353 2HD1 ILE A 159     -44.079  -4.684  27.541  1.00  0.00           H  
ATOM   2354 3HD1 ILE A 159     -44.646  -3.913  26.043  1.00  0.00           H  
ATOM   2355  N   LYS A 160     -40.458  -7.226  23.206  1.00  0.00           N  
ATOM   2356  CA  LYS A 160     -39.059  -7.046  22.851  1.00  0.00           C  
ATOM   2357  C   LYS A 160     -38.725  -5.587  23.117  1.00  0.00           C  
ATOM   2358  O   LYS A 160     -39.438  -4.691  22.638  1.00  0.00           O  
ATOM   2359  CB  LYS A 160     -38.807  -7.441  21.389  1.00  0.00           C  
ATOM   2360  CG  LYS A 160     -37.343  -7.423  20.955  1.00  0.00           C  
ATOM   2361  CD  LYS A 160     -37.185  -7.912  19.508  1.00  0.00           C  
ATOM   2362  CE  LYS A 160     -35.727  -7.915  19.079  1.00  0.00           C  
ATOM   2363  NZ  LYS A 160     -34.948  -8.970  19.809  1.00  0.00           N  
ATOM   2364  H   LYS A 160     -41.133  -7.578  22.538  1.00  0.00           H  
ATOM   2365  HA  LYS A 160     -38.434  -7.663  23.503  1.00  0.00           H  
ATOM   2366 1HB  LYS A 160     -39.186  -8.450  21.222  1.00  0.00           H  
ATOM   2367 2HB  LYS A 160     -39.360  -6.776  20.729  1.00  0.00           H  
ATOM   2368 1HG  LYS A 160     -36.957  -6.409  21.027  1.00  0.00           H  
ATOM   2369 2HG  LYS A 160     -36.760  -8.061  21.622  1.00  0.00           H  
ATOM   2370 1HD  LYS A 160     -37.585  -8.923  19.413  1.00  0.00           H  
ATOM   2371 2HD  LYS A 160     -37.746  -7.256  18.838  1.00  0.00           H  
ATOM   2372 1HE  LYS A 160     -35.665  -8.102  18.008  1.00  0.00           H  
ATOM   2373 2HE  LYS A 160     -35.293  -6.942  19.292  1.00  0.00           H  
ATOM   2374 1HZ  LYS A 160     -33.985  -8.954  19.510  1.00  0.00           H  
ATOM   2375 2HZ  LYS A 160     -34.992  -8.803  20.807  1.00  0.00           H  
ATOM   2376 3HZ  LYS A 160     -35.345  -9.876  19.603  1.00  0.00           H  
ATOM   2377  N   SER A 161     -37.639  -5.334  23.834  1.00  0.00           N  
ATOM   2378  CA  SER A 161     -37.294  -3.971  24.172  1.00  0.00           C  
ATOM   2379  C   SER A 161     -37.110  -3.029  22.985  1.00  0.00           C  
ATOM   2380  O   SER A 161     -37.553  -1.889  23.046  1.00  0.00           O  
ATOM   2381  CB  SER A 161     -36.069  -4.033  25.046  1.00  0.00           C  
ATOM   2382  OG  SER A 161     -35.054  -4.760  24.408  1.00  0.00           O  
ATOM   2383  H   SER A 161     -37.076  -6.103  24.212  1.00  0.00           H  
ATOM   2384  HA  SER A 161     -38.109  -3.578  24.782  1.00  0.00           H  
ATOM   2385 1HB  SER A 161     -35.725  -3.034  25.247  1.00  0.00           H  
ATOM   2386 2HB  SER A 161     -36.316  -4.500  26.001  1.00  0.00           H  
ATOM   2387  HG  SER A 161     -35.304  -5.712  24.567  1.00  0.00           H  
ATOM   2388  N   ILE A 162     -36.610  -3.498  21.846  1.00  0.00           N  
ATOM   2389  CA  ILE A 162     -36.480  -2.588  20.702  1.00  0.00           C  
ATOM   2390  C   ILE A 162     -37.862  -2.158  20.197  1.00  0.00           C  
ATOM   2391  O   ILE A 162     -38.116  -0.972  19.928  1.00  0.00           O  
ATOM   2392  CB  ILE A 162     -35.660  -3.193  19.545  1.00  0.00           C  
ATOM   2393  CG1 ILE A 162     -34.220  -3.362  19.984  1.00  0.00           C  
ATOM   2394  CG2 ILE A 162     -35.732  -2.299  18.291  1.00  0.00           C  
ATOM   2395  CD1 ILE A 162     -33.361  -4.145  19.025  1.00  0.00           C  
ATOM   2396  H   ILE A 162     -36.280  -4.451  21.800  1.00  0.00           H  
ATOM   2397  HA  ILE A 162     -35.951  -1.694  21.040  1.00  0.00           H  
ATOM   2398  HB  ILE A 162     -36.055  -4.181  19.304  1.00  0.00           H  
ATOM   2399 1HG1 ILE A 162     -33.794  -2.386  20.121  1.00  0.00           H  
ATOM   2400 2HG1 ILE A 162     -34.209  -3.877  20.945  1.00  0.00           H  
ATOM   2401 1HG2 ILE A 162     -35.151  -2.743  17.485  1.00  0.00           H  
ATOM   2402 2HG2 ILE A 162     -36.767  -2.195  17.975  1.00  0.00           H  
ATOM   2403 3HG2 ILE A 162     -35.327  -1.328  18.520  1.00  0.00           H  
ATOM   2404 1HD1 ILE A 162     -32.354  -4.210  19.432  1.00  0.00           H  
ATOM   2405 2HD1 ILE A 162     -33.764  -5.142  18.894  1.00  0.00           H  
ATOM   2406 3HD1 ILE A 162     -33.332  -3.636  18.059  1.00  0.00           H  
ATOM   2407  N   SER A 163     -38.773  -3.140  20.111  1.00  0.00           N  
ATOM   2408  CA  SER A 163     -40.128  -2.904  19.630  1.00  0.00           C  
ATOM   2409  C   SER A 163     -40.887  -1.998  20.592  1.00  0.00           C  
ATOM   2410  O   SER A 163     -41.906  -1.420  20.230  1.00  0.00           O  
ATOM   2411  CB  SER A 163     -40.893  -4.200  19.465  1.00  0.00           C  
ATOM   2412  OG  SER A 163     -41.259  -4.757  20.694  1.00  0.00           O  
ATOM   2413  H   SER A 163     -38.513  -4.073  20.393  1.00  0.00           H  
ATOM   2414  HA  SER A 163     -40.069  -2.410  18.661  1.00  0.00           H  
ATOM   2415 1HB  SER A 163     -41.779  -4.031  18.863  1.00  0.00           H  
ATOM   2416 2HB  SER A 163     -40.264  -4.908  18.928  1.00  0.00           H  
ATOM   2417  HG  SER A 163     -40.493  -4.646  21.291  1.00  0.00           H  
ATOM   2418  N   TYR A 164     -40.412  -1.876  21.821  1.00  0.00           N  
ATOM   2419  CA  TYR A 164     -41.054  -0.961  22.729  1.00  0.00           C  
ATOM   2420  C   TYR A 164     -40.421   0.422  22.663  1.00  0.00           C  
ATOM   2421  O   TYR A 164     -41.069   1.415  22.309  1.00  0.00           O  
ATOM   2422  CB  TYR A 164     -40.956  -1.441  24.139  1.00  0.00           C  
ATOM   2423  CG  TYR A 164     -41.705  -0.590  25.152  1.00  0.00           C  
ATOM   2424  CD1 TYR A 164     -43.021  -0.861  25.456  1.00  0.00           C  
ATOM   2425  CD2 TYR A 164     -41.076   0.461  25.765  1.00  0.00           C  
ATOM   2426  CE1 TYR A 164     -43.686  -0.102  26.384  1.00  0.00           C  
ATOM   2427  CE2 TYR A 164     -41.728   1.222  26.681  1.00  0.00           C  
ATOM   2428  CZ  TYR A 164     -43.022   0.944  27.002  1.00  0.00           C  
ATOM   2429  OH  TYR A 164     -43.656   1.703  27.939  1.00  0.00           O  
ATOM   2430  H   TYR A 164     -39.618  -2.442  22.118  1.00  0.00           H  
ATOM   2431  HA  TYR A 164     -42.071  -0.890  22.478  1.00  0.00           H  
ATOM   2432 1HB  TYR A 164     -41.311  -2.438  24.204  1.00  0.00           H  
ATOM   2433 2HB  TYR A 164     -39.916  -1.459  24.408  1.00  0.00           H  
ATOM   2434  HD1 TYR A 164     -43.525  -1.678  24.979  1.00  0.00           H  
ATOM   2435  HD2 TYR A 164     -40.056   0.676  25.523  1.00  0.00           H  
ATOM   2436  HE1 TYR A 164     -44.720  -0.327  26.633  1.00  0.00           H  
ATOM   2437  HE2 TYR A 164     -41.215   2.049  27.164  1.00  0.00           H  
ATOM   2438  HH  TYR A 164     -44.515   1.309  28.138  1.00  0.00           H  
ATOM   2439  N   LEU A 165     -39.138   0.451  23.002  1.00  0.00           N  
ATOM   2440  CA  LEU A 165     -38.336   1.637  23.219  1.00  0.00           C  
ATOM   2441  C   LEU A 165     -38.124   2.477  21.983  1.00  0.00           C  
ATOM   2442  O   LEU A 165     -38.062   3.702  22.082  1.00  0.00           O  
ATOM   2443  CB  LEU A 165     -36.980   1.172  23.727  1.00  0.00           C  
ATOM   2444  CG  LEU A 165     -37.003   0.491  25.113  1.00  0.00           C  
ATOM   2445  CD1 LEU A 165     -35.688  -0.086  25.370  1.00  0.00           C  
ATOM   2446  CD2 LEU A 165     -37.343   1.447  26.192  1.00  0.00           C  
ATOM   2447  H   LEU A 165     -38.675  -0.438  23.169  1.00  0.00           H  
ATOM   2448  HA  LEU A 165     -38.824   2.247  23.978  1.00  0.00           H  
ATOM   2449 1HB  LEU A 165     -36.590   0.443  23.019  1.00  0.00           H  
ATOM   2450 2HB  LEU A 165     -36.292   2.002  23.749  1.00  0.00           H  
ATOM   2451  HG  LEU A 165     -37.740  -0.311  25.092  1.00  0.00           H  
ATOM   2452 1HD1 LEU A 165     -35.693  -0.596  26.298  1.00  0.00           H  
ATOM   2453 2HD1 LEU A 165     -35.488  -0.779  24.590  1.00  0.00           H  
ATOM   2454 3HD1 LEU A 165     -34.931   0.699  25.385  1.00  0.00           H  
ATOM   2455 1HD2 LEU A 165     -37.360   0.918  27.128  1.00  0.00           H  
ATOM   2456 2HD2 LEU A 165     -36.599   2.215  26.245  1.00  0.00           H  
ATOM   2457 3HD2 LEU A 165     -38.312   1.892  26.010  1.00  0.00           H  
ATOM   2458  N   VAL A 166     -38.015   1.827  20.822  1.00  0.00           N  
ATOM   2459  CA  VAL A 166     -37.712   2.568  19.623  1.00  0.00           C  
ATOM   2460  C   VAL A 166     -38.959   2.726  18.779  1.00  0.00           C  
ATOM   2461  O   VAL A 166     -39.266   3.827  18.314  1.00  0.00           O  
ATOM   2462  CB  VAL A 166     -36.714   1.823  18.769  1.00  0.00           C  
ATOM   2463  CG1 VAL A 166     -36.396   2.682  17.552  1.00  0.00           C  
ATOM   2464  CG2 VAL A 166     -35.570   1.416  19.557  1.00  0.00           C  
ATOM   2465  H   VAL A 166     -38.095   0.813  20.767  1.00  0.00           H  
ATOM   2466  HA  VAL A 166     -37.328   3.545  19.891  1.00  0.00           H  
ATOM   2467  HB  VAL A 166     -37.184   0.915  18.388  1.00  0.00           H  
ATOM   2468 1HG1 VAL A 166     -35.702   2.170  16.905  1.00  0.00           H  
ATOM   2469 2HG1 VAL A 166     -37.313   2.899  17.021  1.00  0.00           H  
ATOM   2470 3HG1 VAL A 166     -35.943   3.613  17.876  1.00  0.00           H  
ATOM   2471 1HG2 VAL A 166     -34.935   0.866  18.903  1.00  0.00           H  
ATOM   2472 2HG2 VAL A 166     -35.064   2.249  19.947  1.00  0.00           H  
ATOM   2473 3HG2 VAL A 166     -35.899   0.777  20.374  1.00  0.00           H  
ATOM   2474  N   SER A 167     -39.680   1.618  18.564  1.00  0.00           N  
ATOM   2475  CA  SER A 167     -40.845   1.673  17.682  1.00  0.00           C  
ATOM   2476  C   SER A 167     -41.863   2.684  18.196  1.00  0.00           C  
ATOM   2477  O   SER A 167     -42.452   3.426  17.408  1.00  0.00           O  
ATOM   2478  CB  SER A 167     -41.496   0.337  17.545  1.00  0.00           C  
ATOM   2479  OG  SER A 167     -40.640  -0.597  16.935  1.00  0.00           O  
ATOM   2480  H   SER A 167     -39.380   0.738  18.990  1.00  0.00           H  
ATOM   2481  HA  SER A 167     -40.523   1.985  16.699  1.00  0.00           H  
ATOM   2482 1HB  SER A 167     -41.779   0.010  18.490  1.00  0.00           H  
ATOM   2483 2HB  SER A 167     -42.400   0.437  16.969  1.00  0.00           H  
ATOM   2484  HG  SER A 167     -40.499  -0.322  16.005  1.00  0.00           H  
ATOM   2485  N   THR A 168     -42.075   2.763  19.520  1.00  0.00           N  
ATOM   2486  CA  THR A 168     -43.002   3.776  19.988  1.00  0.00           C  
ATOM   2487  C   THR A 168     -42.558   5.168  19.655  1.00  0.00           C  
ATOM   2488  O   THR A 168     -43.378   6.001  19.294  1.00  0.00           O  
ATOM   2489  CB  THR A 168     -43.262   3.758  21.480  1.00  0.00           C  
ATOM   2490  OG1 THR A 168     -43.923   2.583  21.868  1.00  0.00           O  
ATOM   2491  CG2 THR A 168     -44.121   4.934  21.810  1.00  0.00           C  
ATOM   2492  H   THR A 168     -41.612   2.157  20.203  1.00  0.00           H  
ATOM   2493  HA  THR A 168     -43.951   3.618  19.495  1.00  0.00           H  
ATOM   2494  HB  THR A 168     -42.319   3.826  22.026  1.00  0.00           H  
ATOM   2495  HG1 THR A 168     -43.404   1.793  21.666  1.00  0.00           H  
ATOM   2496 1HG2 THR A 168     -44.298   4.904  22.837  1.00  0.00           H  
ATOM   2497 2HG2 THR A 168     -43.615   5.860  21.542  1.00  0.00           H  
ATOM   2498 3HG2 THR A 168     -45.064   4.873  21.277  1.00  0.00           H  
ATOM   2499  N   ARG A 169     -41.278   5.448  19.825  1.00  0.00           N  
ATOM   2500  CA  ARG A 169     -40.759   6.776  19.587  1.00  0.00           C  
ATOM   2501  C   ARG A 169     -40.921   7.145  18.107  1.00  0.00           C  
ATOM   2502  O   ARG A 169     -41.243   8.287  17.768  1.00  0.00           O  
ATOM   2503  CB  ARG A 169     -39.317   6.807  20.027  1.00  0.00           C  
ATOM   2504  CG  ARG A 169     -39.116   6.576  21.530  1.00  0.00           C  
ATOM   2505  CD  ARG A 169     -39.558   7.690  22.381  1.00  0.00           C  
ATOM   2506  NE  ARG A 169     -39.233   7.423  23.778  1.00  0.00           N  
ATOM   2507  CZ  ARG A 169     -39.667   8.133  24.837  1.00  0.00           C  
ATOM   2508  NH1 ARG A 169     -40.445   9.165  24.671  1.00  0.00           N  
ATOM   2509  NH2 ARG A 169     -39.307   7.782  26.057  1.00  0.00           N  
ATOM   2510  H   ARG A 169     -40.642   4.715  20.110  1.00  0.00           H  
ATOM   2511  HA  ARG A 169     -41.322   7.485  20.192  1.00  0.00           H  
ATOM   2512 1HB  ARG A 169     -38.771   6.034  19.498  1.00  0.00           H  
ATOM   2513 2HB  ARG A 169     -38.871   7.752  19.773  1.00  0.00           H  
ATOM   2514 1HG  ARG A 169     -39.686   5.690  21.820  1.00  0.00           H  
ATOM   2515 2HG  ARG A 169     -38.088   6.401  21.741  1.00  0.00           H  
ATOM   2516 1HD  ARG A 169     -39.044   8.598  22.077  1.00  0.00           H  
ATOM   2517 2HD  ARG A 169     -40.637   7.824  22.295  1.00  0.00           H  
ATOM   2518  HE  ARG A 169     -38.631   6.631  23.964  1.00  0.00           H  
ATOM   2519 1HH1 ARG A 169     -40.729   9.441  23.742  1.00  0.00           H  
ATOM   2520 2HH1 ARG A 169     -40.762   9.691  25.475  1.00  0.00           H  
ATOM   2521 1HH2 ARG A 169     -38.706   6.980  26.197  1.00  0.00           H  
ATOM   2522 2HH2 ARG A 169     -39.649   8.307  26.853  1.00  0.00           H  
ATOM   2523  N   ILE A 170     -40.783   6.152  17.222  1.00  0.00           N  
ATOM   2524  CA  ILE A 170     -40.958   6.395  15.791  1.00  0.00           C  
ATOM   2525  C   ILE A 170     -42.424   6.765  15.516  1.00  0.00           C  
ATOM   2526  O   ILE A 170     -42.704   7.760  14.825  1.00  0.00           O  
ATOM   2527  CB  ILE A 170     -40.594   5.139  14.971  1.00  0.00           C  
ATOM   2528  CG1 ILE A 170     -39.116   4.850  15.092  1.00  0.00           C  
ATOM   2529  CG2 ILE A 170     -40.959   5.336  13.504  1.00  0.00           C  
ATOM   2530  CD1 ILE A 170     -38.788   3.513  14.560  1.00  0.00           C  
ATOM   2531  H   ILE A 170     -40.500   5.229  17.553  1.00  0.00           H  
ATOM   2532  HA  ILE A 170     -40.320   7.219  15.489  1.00  0.00           H  
ATOM   2533  HB  ILE A 170     -41.132   4.281  15.364  1.00  0.00           H  
ATOM   2534 1HG1 ILE A 170     -38.540   5.601  14.552  1.00  0.00           H  
ATOM   2535 2HG1 ILE A 170     -38.835   4.889  16.139  1.00  0.00           H  
ATOM   2536 1HG2 ILE A 170     -40.701   4.439  12.942  1.00  0.00           H  
ATOM   2537 2HG2 ILE A 170     -42.029   5.522  13.418  1.00  0.00           H  
ATOM   2538 3HG2 ILE A 170     -40.408   6.184  13.107  1.00  0.00           H  
ATOM   2539 1HD1 ILE A 170     -37.758   3.319  14.678  1.00  0.00           H  
ATOM   2540 2HD1 ILE A 170     -39.339   2.759  15.081  1.00  0.00           H  
ATOM   2541 3HD1 ILE A 170     -39.050   3.496  13.528  1.00  0.00           H  
ATOM   2542  N   MET A 171     -43.354   5.982  16.089  1.00  0.00           N  
ATOM   2543  CA  MET A 171     -44.785   6.228  15.924  1.00  0.00           C  
ATOM   2544  C   MET A 171     -45.183   7.558  16.546  1.00  0.00           C  
ATOM   2545  O   MET A 171     -45.948   8.328  15.959  1.00  0.00           O  
ATOM   2546  CB  MET A 171     -45.591   5.092  16.572  1.00  0.00           C  
ATOM   2547  CG  MET A 171     -45.527   3.756  15.821  1.00  0.00           C  
ATOM   2548  SD  MET A 171     -46.671   2.474  16.474  1.00  0.00           S  
ATOM   2549  CE  MET A 171     -45.812   1.825  17.914  1.00  0.00           C  
ATOM   2550  H   MET A 171     -43.048   5.180  16.646  1.00  0.00           H  
ATOM   2551  HA  MET A 171     -45.010   6.271  14.859  1.00  0.00           H  
ATOM   2552 1HB  MET A 171     -45.215   4.921  17.582  1.00  0.00           H  
ATOM   2553 2HB  MET A 171     -46.635   5.388  16.658  1.00  0.00           H  
ATOM   2554 1HG  MET A 171     -45.761   3.921  14.772  1.00  0.00           H  
ATOM   2555 2HG  MET A 171     -44.511   3.367  15.880  1.00  0.00           H  
ATOM   2556 1HE  MET A 171     -46.404   1.036  18.371  1.00  0.00           H  
ATOM   2557 2HE  MET A 171     -44.842   1.423  17.615  1.00  0.00           H  
ATOM   2558 3HE  MET A 171     -45.678   2.618  18.626  1.00  0.00           H  
ATOM   2559  N   ALA A 172     -44.617   7.850  17.714  1.00  0.00           N  
ATOM   2560  CA  ALA A 172     -44.876   9.085  18.417  1.00  0.00           C  
ATOM   2561  C   ALA A 172     -44.447  10.239  17.581  1.00  0.00           C  
ATOM   2562  O   ALA A 172     -45.118  11.263  17.533  1.00  0.00           O  
ATOM   2563  CB  ALA A 172     -44.134   9.110  19.725  1.00  0.00           C  
ATOM   2564  H   ALA A 172     -43.997   7.177  18.143  1.00  0.00           H  
ATOM   2565  HA  ALA A 172     -45.943   9.174  18.575  1.00  0.00           H  
ATOM   2566 1HB  ALA A 172     -44.345  10.049  20.225  1.00  0.00           H  
ATOM   2567 2HB  ALA A 172     -44.443   8.274  20.350  1.00  0.00           H  
ATOM   2568 3HB  ALA A 172     -43.076   9.031  19.525  1.00  0.00           H  
ATOM   2569  N   GLY A 173     -43.341  10.059  16.883  1.00  0.00           N  
ATOM   2570  CA  GLY A 173     -42.836  11.077  16.010  1.00  0.00           C  
ATOM   2571  C   GLY A 173     -43.846  11.406  14.940  1.00  0.00           C  
ATOM   2572  O   GLY A 173     -44.256  12.563  14.789  1.00  0.00           O  
ATOM   2573  H   GLY A 173     -42.803   9.199  16.989  1.00  0.00           H  
ATOM   2574 1HA  GLY A 173     -42.663  11.955  16.605  1.00  0.00           H  
ATOM   2575 2HA  GLY A 173     -41.893  10.756  15.568  1.00  0.00           H  
ATOM   2576  N   ALA A 174     -44.334  10.379  14.260  1.00  0.00           N  
ATOM   2577  CA  ALA A 174     -45.311  10.602  13.209  1.00  0.00           C  
ATOM   2578  C   ALA A 174     -46.556  11.344  13.739  1.00  0.00           C  
ATOM   2579  O   ALA A 174     -47.150  12.162  13.034  1.00  0.00           O  
ATOM   2580  CB  ALA A 174     -45.706   9.275  12.598  1.00  0.00           C  
ATOM   2581  H   ALA A 174     -43.976   9.438  14.454  1.00  0.00           H  
ATOM   2582  HA  ALA A 174     -44.843  11.217  12.452  1.00  0.00           H  
ATOM   2583 1HB  ALA A 174     -46.413   9.443  11.789  1.00  0.00           H  
ATOM   2584 2HB  ALA A 174     -44.818   8.776  12.213  1.00  0.00           H  
ATOM   2585 3HB  ALA A 174     -46.168   8.653  13.365  1.00  0.00           H  
ATOM   2586  N   ILE A 175     -46.942  11.062  14.981  1.00  0.00           N  
ATOM   2587  CA  ILE A 175     -48.102  11.692  15.607  1.00  0.00           C  
ATOM   2588  C   ILE A 175     -47.863  13.132  16.111  1.00  0.00           C  
ATOM   2589  O   ILE A 175     -48.715  14.007  15.933  1.00  0.00           O  
ATOM   2590  CB  ILE A 175     -48.570  10.846  16.789  1.00  0.00           C  
ATOM   2591  CG1 ILE A 175     -49.059   9.491  16.293  1.00  0.00           C  
ATOM   2592  CG2 ILE A 175     -49.681  11.576  17.530  1.00  0.00           C  
ATOM   2593  CD1 ILE A 175     -49.248   8.486  17.398  1.00  0.00           C  
ATOM   2594  H   ILE A 175     -46.426  10.347  15.499  1.00  0.00           H  
ATOM   2595  HA  ILE A 175     -48.900  11.723  14.869  1.00  0.00           H  
ATOM   2596  HB  ILE A 175     -47.735  10.667  17.463  1.00  0.00           H  
ATOM   2597 1HG1 ILE A 175     -50.008   9.626  15.779  1.00  0.00           H  
ATOM   2598 2HG1 ILE A 175     -48.335   9.092  15.584  1.00  0.00           H  
ATOM   2599 1HG2 ILE A 175     -50.018  10.981  18.364  1.00  0.00           H  
ATOM   2600 2HG2 ILE A 175     -49.310  12.532  17.893  1.00  0.00           H  
ATOM   2601 3HG2 ILE A 175     -50.516  11.745  16.851  1.00  0.00           H  
ATOM   2602 1HD1 ILE A 175     -49.593   7.544  16.978  1.00  0.00           H  
ATOM   2603 2HD1 ILE A 175     -48.293   8.333  17.897  1.00  0.00           H  
ATOM   2604 3HD1 ILE A 175     -49.981   8.856  18.111  1.00  0.00           H  
ATOM   2605  N   VAL A 176     -46.733  13.347  16.784  1.00  0.00           N  
ATOM   2606  CA  VAL A 176     -46.376  14.610  17.431  1.00  0.00           C  
ATOM   2607  C   VAL A 176     -45.327  15.449  16.712  1.00  0.00           C  
ATOM   2608  O   VAL A 176     -45.447  16.676  16.626  1.00  0.00           O  
ATOM   2609  CB  VAL A 176     -45.803  14.339  18.829  1.00  0.00           C  
ATOM   2610  CG1 VAL A 176     -45.347  15.652  19.431  1.00  0.00           C  
ATOM   2611  CG2 VAL A 176     -46.837  13.652  19.695  1.00  0.00           C  
ATOM   2612  H   VAL A 176     -46.090  12.573  16.876  1.00  0.00           H  
ATOM   2613  HA  VAL A 176     -47.285  15.202  17.524  1.00  0.00           H  
ATOM   2614  HB  VAL A 176     -44.927  13.692  18.741  1.00  0.00           H  
ATOM   2615 1HG1 VAL A 176     -44.931  15.459  20.390  1.00  0.00           H  
ATOM   2616 2HG1 VAL A 176     -44.591  16.109  18.794  1.00  0.00           H  
ATOM   2617 3HG1 VAL A 176     -46.196  16.326  19.528  1.00  0.00           H  
ATOM   2618 1HG2 VAL A 176     -46.414  13.455  20.682  1.00  0.00           H  
ATOM   2619 2HG2 VAL A 176     -47.714  14.287  19.794  1.00  0.00           H  
ATOM   2620 3HG2 VAL A 176     -47.116  12.713  19.228  1.00  0.00           H  
ATOM   2621  N   ILE A 177     -44.249  14.809  16.291  1.00  0.00           N  
ATOM   2622  CA  ILE A 177     -43.127  15.518  15.727  1.00  0.00           C  
ATOM   2623  C   ILE A 177     -43.456  16.123  14.390  1.00  0.00           C  
ATOM   2624  O   ILE A 177     -43.069  17.257  14.126  1.00  0.00           O  
ATOM   2625  CB  ILE A 177     -41.870  14.656  15.680  1.00  0.00           C  
ATOM   2626  CG1 ILE A 177     -41.401  14.381  17.173  1.00  0.00           C  
ATOM   2627  CG2 ILE A 177     -40.839  15.349  14.864  1.00  0.00           C  
ATOM   2628  CD1 ILE A 177     -40.309  13.315  17.357  1.00  0.00           C  
ATOM   2629  H   ILE A 177     -44.222  13.798  16.307  1.00  0.00           H  
ATOM   2630  HA  ILE A 177     -42.898  16.338  16.385  1.00  0.00           H  
ATOM   2631  HB  ILE A 177     -42.080  13.720  15.210  1.00  0.00           H  
ATOM   2632 1HG1 ILE A 177     -41.042  15.310  17.585  1.00  0.00           H  
ATOM   2633 2HG1 ILE A 177     -42.276  14.071  17.749  1.00  0.00           H  
ATOM   2634 1HG2 ILE A 177     -39.954  14.728  14.816  1.00  0.00           H  
ATOM   2635 2HG2 ILE A 177     -41.224  15.501  13.861  1.00  0.00           H  
ATOM   2636 3HG2 ILE A 177     -40.601  16.311  15.310  1.00  0.00           H  
ATOM   2637 1HD1 ILE A 177     -40.075  13.210  18.402  1.00  0.00           H  
ATOM   2638 2HD1 ILE A 177     -40.609  12.363  16.991  1.00  0.00           H  
ATOM   2639 3HD1 ILE A 177     -39.443  13.592  16.837  1.00  0.00           H  
ATOM   2640  N   ILE A 178     -44.170  15.400  13.540  1.00  0.00           N  
ATOM   2641  CA  ILE A 178     -44.474  16.006  12.252  1.00  0.00           C  
ATOM   2642  C   ILE A 178     -45.163  17.390  12.437  1.00  0.00           C  
ATOM   2643  O   ILE A 178     -44.758  18.333  11.759  1.00  0.00           O  
ATOM   2644  CB  ILE A 178     -45.269  15.071  11.315  1.00  0.00           C  
ATOM   2645  CG1 ILE A 178     -44.411  13.908  10.879  1.00  0.00           C  
ATOM   2646  CG2 ILE A 178     -45.756  15.856  10.113  1.00  0.00           C  
ATOM   2647  CD1 ILE A 178     -45.226  12.825  10.186  1.00  0.00           C  
ATOM   2648  H   ILE A 178     -44.450  14.451  13.799  1.00  0.00           H  
ATOM   2649  HA  ILE A 178     -43.529  16.185  11.745  1.00  0.00           H  
ATOM   2650  HB  ILE A 178     -46.091  14.623  11.836  1.00  0.00           H  
ATOM   2651 1HG1 ILE A 178     -43.627  14.257  10.209  1.00  0.00           H  
ATOM   2652 2HG1 ILE A 178     -43.941  13.474  11.767  1.00  0.00           H  
ATOM   2653 1HG2 ILE A 178     -46.312  15.188   9.459  1.00  0.00           H  
ATOM   2654 2HG2 ILE A 178     -46.403  16.668  10.440  1.00  0.00           H  
ATOM   2655 3HG2 ILE A 178     -44.900  16.269   9.574  1.00  0.00           H  
ATOM   2656 1HD1 ILE A 178     -44.578  11.993   9.915  1.00  0.00           H  
ATOM   2657 2HD1 ILE A 178     -46.000  12.469  10.850  1.00  0.00           H  
ATOM   2658 3HD1 ILE A 178     -45.691  13.236   9.290  1.00  0.00           H  
ATOM   2659  N   PRO A 179     -46.255  17.560  13.225  1.00  0.00           N  
ATOM   2660  CA  PRO A 179     -46.789  18.869  13.597  1.00  0.00           C  
ATOM   2661  C   PRO A 179     -45.755  19.853  14.167  1.00  0.00           C  
ATOM   2662  O   PRO A 179     -45.787  21.035  13.823  1.00  0.00           O  
ATOM   2663  CB  PRO A 179     -47.824  18.498  14.649  1.00  0.00           C  
ATOM   2664  CG  PRO A 179     -48.318  17.140  14.210  1.00  0.00           C  
ATOM   2665  CD  PRO A 179     -47.104  16.427  13.669  1.00  0.00           C  
ATOM   2666  HA  PRO A 179     -47.283  19.307  12.720  1.00  0.00           H  
ATOM   2667 1HB  PRO A 179     -47.349  18.467  15.646  1.00  0.00           H  
ATOM   2668 2HB  PRO A 179     -48.615  19.259  14.689  1.00  0.00           H  
ATOM   2669 1HG  PRO A 179     -48.756  16.602  15.070  1.00  0.00           H  
ATOM   2670 2HG  PRO A 179     -49.115  17.248  13.464  1.00  0.00           H  
ATOM   2671 1HD  PRO A 179     -46.644  15.815  14.419  1.00  0.00           H  
ATOM   2672 2HD  PRO A 179     -47.465  15.852  12.836  1.00  0.00           H  
ATOM   2673  N   LEU A 180     -44.785  19.385  14.972  1.00  0.00           N  
ATOM   2674  CA  LEU A 180     -43.780  20.332  15.477  1.00  0.00           C  
ATOM   2675  C   LEU A 180     -42.977  20.869  14.308  1.00  0.00           C  
ATOM   2676  O   LEU A 180     -42.641  22.060  14.225  1.00  0.00           O  
ATOM   2677  CB  LEU A 180     -42.817  19.652  16.454  1.00  0.00           C  
ATOM   2678  CG  LEU A 180     -43.369  19.234  17.818  1.00  0.00           C  
ATOM   2679  CD1 LEU A 180     -42.316  18.384  18.539  1.00  0.00           C  
ATOM   2680  CD2 LEU A 180     -43.692  20.490  18.634  1.00  0.00           C  
ATOM   2681  H   LEU A 180     -44.768  18.409  15.279  1.00  0.00           H  
ATOM   2682  HA  LEU A 180     -44.286  21.161  15.972  1.00  0.00           H  
ATOM   2683 1HB  LEU A 180     -42.421  18.763  15.982  1.00  0.00           H  
ATOM   2684 2HB  LEU A 180     -42.002  20.310  16.629  1.00  0.00           H  
ATOM   2685  HG  LEU A 180     -44.272  18.639  17.689  1.00  0.00           H  
ATOM   2686 1HD1 LEU A 180     -42.688  18.085  19.520  1.00  0.00           H  
ATOM   2687 2HD1 LEU A 180     -42.081  17.512  17.973  1.00  0.00           H  
ATOM   2688 3HD1 LEU A 180     -41.429  18.970  18.645  1.00  0.00           H  
ATOM   2689 1HD2 LEU A 180     -44.081  20.199  19.610  1.00  0.00           H  
ATOM   2690 2HD2 LEU A 180     -42.787  21.082  18.770  1.00  0.00           H  
ATOM   2691 3HD2 LEU A 180     -44.439  21.086  18.107  1.00  0.00           H  
ATOM   2692  N   TYR A 181     -42.675  19.962  13.397  1.00  0.00           N  
ATOM   2693  CA  TYR A 181     -41.944  20.303  12.213  1.00  0.00           C  
ATOM   2694  C   TYR A 181     -42.745  21.254  11.324  1.00  0.00           C  
ATOM   2695  O   TYR A 181     -42.197  22.211  10.774  1.00  0.00           O  
ATOM   2696  CB  TYR A 181     -41.569  19.050  11.455  1.00  0.00           C  
ATOM   2697  CG  TYR A 181     -40.360  18.235  11.986  1.00  0.00           C  
ATOM   2698  CD1 TYR A 181     -40.133  16.956  11.539  1.00  0.00           C  
ATOM   2699  CD2 TYR A 181     -39.467  18.794  12.819  1.00  0.00           C  
ATOM   2700  CE1 TYR A 181     -38.985  16.310  11.856  1.00  0.00           C  
ATOM   2701  CE2 TYR A 181     -38.306  18.128  13.136  1.00  0.00           C  
ATOM   2702  CZ  TYR A 181     -38.062  16.894  12.628  1.00  0.00           C  
ATOM   2703  OH  TYR A 181     -36.875  16.231  12.898  1.00  0.00           O  
ATOM   2704  H   TYR A 181     -42.968  18.998  13.542  1.00  0.00           H  
ATOM   2705  HA  TYR A 181     -41.033  20.817  12.509  1.00  0.00           H  
ATOM   2706 1HB  TYR A 181     -42.406  18.388  11.390  1.00  0.00           H  
ATOM   2707 2HB  TYR A 181     -41.337  19.370  10.468  1.00  0.00           H  
ATOM   2708  HD1 TYR A 181     -40.841  16.470  10.888  1.00  0.00           H  
ATOM   2709  HD2 TYR A 181     -39.638  19.796  13.200  1.00  0.00           H  
ATOM   2710  HE1 TYR A 181     -38.800  15.347  11.459  1.00  0.00           H  
ATOM   2711  HE2 TYR A 181     -37.574  18.607  13.759  1.00  0.00           H  
ATOM   2712  HH  TYR A 181     -36.943  15.313  12.618  1.00  0.00           H  
ATOM   2713  N   ALA A 182     -44.055  21.015  11.201  1.00  0.00           N  
ATOM   2714  CA  ALA A 182     -44.893  21.889  10.389  1.00  0.00           C  
ATOM   2715  C   ALA A 182     -44.854  23.308  10.935  1.00  0.00           C  
ATOM   2716  O   ALA A 182     -44.801  24.280  10.169  1.00  0.00           O  
ATOM   2717  CB  ALA A 182     -46.322  21.383  10.368  1.00  0.00           C  
ATOM   2718  H   ALA A 182     -44.457  20.193  11.650  1.00  0.00           H  
ATOM   2719  HA  ALA A 182     -44.498  21.898   9.377  1.00  0.00           H  
ATOM   2720 1HB  ALA A 182     -46.931  22.036   9.746  1.00  0.00           H  
ATOM   2721 2HB  ALA A 182     -46.340  20.368   9.965  1.00  0.00           H  
ATOM   2722 3HB  ALA A 182     -46.714  21.377  11.380  1.00  0.00           H  
ATOM   2723  N   MET A 183     -44.840  23.435  12.267  1.00  0.00           N  
ATOM   2724  CA  MET A 183     -44.781  24.749  12.881  1.00  0.00           C  
ATOM   2725  C   MET A 183     -43.489  25.425  12.482  1.00  0.00           C  
ATOM   2726  O   MET A 183     -43.489  26.597  12.118  1.00  0.00           O  
ATOM   2727  CB  MET A 183     -44.878  24.649  14.400  1.00  0.00           C  
ATOM   2728  CG  MET A 183     -46.238  24.200  14.901  1.00  0.00           C  
ATOM   2729  SD  MET A 183     -46.275  23.916  16.675  1.00  0.00           S  
ATOM   2730  CE  MET A 183     -46.178  25.601  17.228  1.00  0.00           C  
ATOM   2731  H   MET A 183     -44.909  22.600  12.853  1.00  0.00           H  
ATOM   2732  HA  MET A 183     -45.608  25.350  12.507  1.00  0.00           H  
ATOM   2733 1HB  MET A 183     -44.140  23.946  14.767  1.00  0.00           H  
ATOM   2734 2HB  MET A 183     -44.652  25.619  14.844  1.00  0.00           H  
ATOM   2735 1HG  MET A 183     -46.978  24.958  14.659  1.00  0.00           H  
ATOM   2736 2HG  MET A 183     -46.523  23.283  14.400  1.00  0.00           H  
ATOM   2737 1HE  MET A 183     -46.211  25.621  18.307  1.00  0.00           H  
ATOM   2738 2HE  MET A 183     -45.249  26.051  16.874  1.00  0.00           H  
ATOM   2739 3HE  MET A 183     -47.027  26.161  16.835  1.00  0.00           H  
ATOM   2740  N   ALA A 184     -42.384  24.682  12.504  1.00  0.00           N  
ATOM   2741  CA  ALA A 184     -41.096  25.255  12.134  1.00  0.00           C  
ATOM   2742  C   ALA A 184     -41.102  25.785  10.703  1.00  0.00           C  
ATOM   2743  O   ALA A 184     -40.555  26.853  10.402  1.00  0.00           O  
ATOM   2744  CB  ALA A 184     -40.027  24.219  12.256  1.00  0.00           C  
ATOM   2745  H   ALA A 184     -42.438  23.711  12.824  1.00  0.00           H  
ATOM   2746  HA  ALA A 184     -40.882  26.071  12.815  1.00  0.00           H  
ATOM   2747 1HB  ALA A 184     -39.072  24.677  12.015  1.00  0.00           H  
ATOM   2748 2HB  ALA A 184     -39.996  23.820  13.247  1.00  0.00           H  
ATOM   2749 3HB  ALA A 184     -40.235  23.420  11.563  1.00  0.00           H  
ATOM   2750  N   ILE A 185     -41.769  25.072   9.809  1.00  0.00           N  
ATOM   2751  CA  ILE A 185     -41.808  25.524   8.428  1.00  0.00           C  
ATOM   2752  C   ILE A 185     -42.558  26.862   8.347  1.00  0.00           C  
ATOM   2753  O   ILE A 185     -42.086  27.822   7.720  1.00  0.00           O  
ATOM   2754  CB  ILE A 185     -42.456  24.461   7.525  1.00  0.00           C  
ATOM   2755  CG1 ILE A 185     -41.541  23.213   7.460  1.00  0.00           C  
ATOM   2756  CG2 ILE A 185     -42.650  25.015   6.147  1.00  0.00           C  
ATOM   2757  CD1 ILE A 185     -42.201  21.998   6.834  1.00  0.00           C  
ATOM   2758  H   ILE A 185     -42.201  24.187  10.091  1.00  0.00           H  
ATOM   2759  HA  ILE A 185     -40.788  25.682   8.086  1.00  0.00           H  
ATOM   2760  HB  ILE A 185     -43.415  24.159   7.945  1.00  0.00           H  
ATOM   2761 1HG1 ILE A 185     -40.650  23.459   6.881  1.00  0.00           H  
ATOM   2762 2HG1 ILE A 185     -41.233  22.952   8.475  1.00  0.00           H  
ATOM   2763 1HG2 ILE A 185     -43.104  24.261   5.508  1.00  0.00           H  
ATOM   2764 2HG2 ILE A 185     -43.297  25.891   6.192  1.00  0.00           H  
ATOM   2765 3HG2 ILE A 185     -41.677  25.291   5.753  1.00  0.00           H  
ATOM   2766 1HD1 ILE A 185     -41.509  21.176   6.826  1.00  0.00           H  
ATOM   2767 2HD1 ILE A 185     -43.077  21.724   7.414  1.00  0.00           H  
ATOM   2768 3HD1 ILE A 185     -42.496  22.228   5.812  1.00  0.00           H  
ATOM   2769  N   LEU A 186     -43.698  26.938   9.030  1.00  0.00           N  
ATOM   2770  CA  LEU A 186     -44.502  28.155   9.052  1.00  0.00           C  
ATOM   2771  C   LEU A 186     -43.761  29.323   9.719  1.00  0.00           C  
ATOM   2772  O   LEU A 186     -43.845  30.468   9.261  1.00  0.00           O  
ATOM   2773  CB  LEU A 186     -45.800  27.858   9.790  1.00  0.00           C  
ATOM   2774  CG  LEU A 186     -46.724  26.888   9.053  1.00  0.00           C  
ATOM   2775  CD1 LEU A 186     -47.885  26.510   9.954  1.00  0.00           C  
ATOM   2776  CD2 LEU A 186     -47.196  27.537   7.764  1.00  0.00           C  
ATOM   2777  H   LEU A 186     -44.027  26.110   9.536  1.00  0.00           H  
ATOM   2778  HA  LEU A 186     -44.729  28.433   8.025  1.00  0.00           H  
ATOM   2779 1HB  LEU A 186     -45.557  27.421  10.757  1.00  0.00           H  
ATOM   2780 2HB  LEU A 186     -46.337  28.789   9.952  1.00  0.00           H  
ATOM   2781  HG  LEU A 186     -46.176  25.974   8.814  1.00  0.00           H  
ATOM   2782 1HD1 LEU A 186     -48.536  25.809   9.434  1.00  0.00           H  
ATOM   2783 2HD1 LEU A 186     -47.498  26.042  10.860  1.00  0.00           H  
ATOM   2784 3HD1 LEU A 186     -48.448  27.403  10.217  1.00  0.00           H  
ATOM   2785 1HD2 LEU A 186     -47.847  26.847   7.227  1.00  0.00           H  
ATOM   2786 2HD2 LEU A 186     -47.746  28.451   7.994  1.00  0.00           H  
ATOM   2787 3HD2 LEU A 186     -46.332  27.779   7.144  1.00  0.00           H  
ATOM   2788  N   LEU A 187     -43.016  29.024  10.780  1.00  0.00           N  
ATOM   2789  CA  LEU A 187     -42.220  30.011  11.496  1.00  0.00           C  
ATOM   2790  C   LEU A 187     -41.089  30.535  10.613  1.00  0.00           C  
ATOM   2791  O   LEU A 187     -40.787  31.730  10.632  1.00  0.00           O  
ATOM   2792  CB  LEU A 187     -41.703  29.372  12.786  1.00  0.00           C  
ATOM   2793  CG  LEU A 187     -42.803  29.103  13.849  1.00  0.00           C  
ATOM   2794  CD1 LEU A 187     -42.261  28.203  14.936  1.00  0.00           C  
ATOM   2795  CD2 LEU A 187     -43.250  30.427  14.436  1.00  0.00           C  
ATOM   2796  H   LEU A 187     -43.015  28.064  11.121  1.00  0.00           H  
ATOM   2797  HA  LEU A 187     -42.866  30.845  11.761  1.00  0.00           H  
ATOM   2798 1HB  LEU A 187     -41.266  28.417  12.531  1.00  0.00           H  
ATOM   2799 2HB  LEU A 187     -40.932  29.986  13.224  1.00  0.00           H  
ATOM   2800  HG  LEU A 187     -43.654  28.620  13.385  1.00  0.00           H  
ATOM   2801 1HD1 LEU A 187     -43.034  28.019  15.683  1.00  0.00           H  
ATOM   2802 2HD1 LEU A 187     -41.952  27.259  14.504  1.00  0.00           H  
ATOM   2803 3HD1 LEU A 187     -41.437  28.671  15.386  1.00  0.00           H  
ATOM   2804 1HD2 LEU A 187     -44.027  30.251  15.177  1.00  0.00           H  
ATOM   2805 2HD2 LEU A 187     -42.404  30.916  14.909  1.00  0.00           H  
ATOM   2806 3HD2 LEU A 187     -43.643  31.059  13.641  1.00  0.00           H  
ATOM   2807  N   SER A 188     -40.494  29.658   9.792  1.00  0.00           N  
ATOM   2808  CA  SER A 188     -39.416  30.072   8.898  1.00  0.00           C  
ATOM   2809  C   SER A 188     -39.957  31.117   7.923  1.00  0.00           C  
ATOM   2810  O   SER A 188     -39.329  32.165   7.703  1.00  0.00           O  
ATOM   2811  CB  SER A 188     -38.894  28.879   8.124  1.00  0.00           C  
ATOM   2812  OG  SER A 188     -38.303  27.942   8.968  1.00  0.00           O  
ATOM   2813  H   SER A 188     -40.760  28.673   9.822  1.00  0.00           H  
ATOM   2814  HA  SER A 188     -38.612  30.513   9.487  1.00  0.00           H  
ATOM   2815 1HB  SER A 188     -39.701  28.412   7.575  1.00  0.00           H  
ATOM   2816 2HB  SER A 188     -38.162  29.219   7.396  1.00  0.00           H  
ATOM   2817  HG  SER A 188     -39.018  27.655   9.588  1.00  0.00           H  
ATOM   2818  N   PHE A 189     -41.163  30.857   7.393  1.00  0.00           N  
ATOM   2819  CA  PHE A 189     -41.856  31.815   6.537  1.00  0.00           C  
ATOM   2820  C   PHE A 189     -42.096  33.133   7.224  1.00  0.00           C  
ATOM   2821  O   PHE A 189     -41.723  34.186   6.698  1.00  0.00           O  
ATOM   2822  CB  PHE A 189     -43.196  31.248   6.060  1.00  0.00           C  
ATOM   2823  CG  PHE A 189     -44.192  32.312   5.569  1.00  0.00           C  
ATOM   2824  CD1 PHE A 189     -44.093  32.970   4.375  1.00  0.00           C  
ATOM   2825  CD2 PHE A 189     -45.279  32.616   6.379  1.00  0.00           C  
ATOM   2826  CE1 PHE A 189     -45.057  33.906   3.985  1.00  0.00           C  
ATOM   2827  CE2 PHE A 189     -46.224  33.550   5.999  1.00  0.00           C  
ATOM   2828  CZ  PHE A 189     -46.108  34.192   4.797  1.00  0.00           C  
ATOM   2829  H   PHE A 189     -41.603  29.958   7.604  1.00  0.00           H  
ATOM   2830  HA  PHE A 189     -41.233  31.998   5.662  1.00  0.00           H  
ATOM   2831 1HB  PHE A 189     -43.015  30.554   5.250  1.00  0.00           H  
ATOM   2832 2HB  PHE A 189     -43.662  30.689   6.853  1.00  0.00           H  
ATOM   2833  HD1 PHE A 189     -43.259  32.759   3.731  1.00  0.00           H  
ATOM   2834  HD2 PHE A 189     -45.379  32.101   7.340  1.00  0.00           H  
ATOM   2835  HE1 PHE A 189     -44.963  34.416   3.027  1.00  0.00           H  
ATOM   2836  HE2 PHE A 189     -47.065  33.774   6.656  1.00  0.00           H  
ATOM   2837  HZ  PHE A 189     -46.855  34.927   4.498  1.00  0.00           H  
ATOM   2838  N   MET A 190     -42.682  33.073   8.418  1.00  0.00           N  
ATOM   2839  CA  MET A 190     -42.982  34.284   9.149  1.00  0.00           C  
ATOM   2840  C   MET A 190     -41.736  35.107   9.392  1.00  0.00           C  
ATOM   2841  O   MET A 190     -41.750  36.313   9.184  1.00  0.00           O  
ATOM   2842  CB  MET A 190     -43.641  33.971  10.474  1.00  0.00           C  
ATOM   2843  CG  MET A 190     -43.963  35.216  11.284  1.00  0.00           C  
ATOM   2844  SD  MET A 190     -44.633  34.850  12.897  1.00  0.00           S  
ATOM   2845  CE  MET A 190     -43.169  34.182  13.619  1.00  0.00           C  
ATOM   2846  H   MET A 190     -42.955  32.168   8.802  1.00  0.00           H  
ATOM   2847  HA  MET A 190     -43.667  34.883   8.550  1.00  0.00           H  
ATOM   2848 1HB  MET A 190     -44.560  33.412  10.302  1.00  0.00           H  
ATOM   2849 2HB  MET A 190     -42.978  33.338  11.066  1.00  0.00           H  
ATOM   2850 1HG  MET A 190     -43.048  35.778  11.413  1.00  0.00           H  
ATOM   2851 2HG  MET A 190     -44.674  35.841  10.743  1.00  0.00           H  
ATOM   2852 1HE  MET A 190     -43.367  33.874  14.645  1.00  0.00           H  
ATOM   2853 2HE  MET A 190     -42.865  33.326  13.030  1.00  0.00           H  
ATOM   2854 3HE  MET A 190     -42.378  34.932  13.607  1.00  0.00           H  
ATOM   2855  N   SER A 191     -40.652  34.474   9.822  1.00  0.00           N  
ATOM   2856  CA  SER A 191     -39.441  35.222  10.101  1.00  0.00           C  
ATOM   2857  C   SER A 191     -38.940  35.951   8.877  1.00  0.00           C  
ATOM   2858  O   SER A 191     -38.584  37.131   8.944  1.00  0.00           O  
ATOM   2859  CB  SER A 191     -38.365  34.314  10.573  1.00  0.00           C  
ATOM   2860  OG  SER A 191     -37.208  35.042  10.833  1.00  0.00           O  
ATOM   2861  H   SER A 191     -40.678  33.466   9.977  1.00  0.00           H  
ATOM   2862  HA  SER A 191     -39.659  35.951  10.879  1.00  0.00           H  
ATOM   2863 1HB  SER A 191     -38.685  33.842  11.449  1.00  0.00           H  
ATOM   2864 2HB  SER A 191     -38.176  33.544   9.835  1.00  0.00           H  
ATOM   2865  HG  SER A 191     -36.645  34.455  11.361  1.00  0.00           H  
ATOM   2866  N   ALA A 192     -38.880  35.251   7.752  1.00  0.00           N  
ATOM   2867  CA  ALA A 192     -38.407  35.877   6.535  1.00  0.00           C  
ATOM   2868  C   ALA A 192     -39.308  37.045   6.150  1.00  0.00           C  
ATOM   2869  O   ALA A 192     -38.833  38.090   5.679  1.00  0.00           O  
ATOM   2870  CB  ALA A 192     -38.343  34.847   5.449  1.00  0.00           C  
ATOM   2871  H   ALA A 192     -39.168  34.268   7.736  1.00  0.00           H  
ATOM   2872  HA  ALA A 192     -37.419  36.276   6.727  1.00  0.00           H  
ATOM   2873 1HB  ALA A 192     -37.975  35.292   4.528  1.00  0.00           H  
ATOM   2874 2HB  ALA A 192     -37.675  34.058   5.775  1.00  0.00           H  
ATOM   2875 3HB  ALA A 192     -39.328  34.442   5.306  1.00  0.00           H  
ATOM   2876  N   GLN A 193     -40.612  36.884   6.376  1.00  0.00           N  
ATOM   2877  CA  GLN A 193     -41.554  37.949   6.112  1.00  0.00           C  
ATOM   2878  C   GLN A 193     -41.252  39.126   7.025  1.00  0.00           C  
ATOM   2879  O   GLN A 193     -41.183  40.264   6.580  1.00  0.00           O  
ATOM   2880  CB  GLN A 193     -42.989  37.479   6.339  1.00  0.00           C  
ATOM   2881  CG  GLN A 193     -44.029  38.499   6.032  1.00  0.00           C  
ATOM   2882  CD  GLN A 193     -45.419  37.963   6.237  1.00  0.00           C  
ATOM   2883  OE1 GLN A 193     -45.815  37.494   7.311  1.00  0.00           O  
ATOM   2884  NE2 GLN A 193     -46.172  38.035   5.173  1.00  0.00           N  
ATOM   2885  H   GLN A 193     -40.961  35.993   6.732  1.00  0.00           H  
ATOM   2886  HA  GLN A 193     -41.441  38.275   5.079  1.00  0.00           H  
ATOM   2887 1HB  GLN A 193     -43.185  36.579   5.763  1.00  0.00           H  
ATOM   2888 2HB  GLN A 193     -43.117  37.216   7.379  1.00  0.00           H  
ATOM   2889 1HG  GLN A 193     -43.887  39.356   6.693  1.00  0.00           H  
ATOM   2890 2HG  GLN A 193     -43.930  38.811   4.993  1.00  0.00           H  
ATOM   2891 1HE2 GLN A 193     -47.148  37.716   5.159  1.00  0.00           H  
ATOM   2892 2HE2 GLN A 193     -45.789  38.418   4.339  1.00  0.00           H  
ATOM   2893  N   LEU A 194     -41.027  38.866   8.309  1.00  0.00           N  
ATOM   2894  CA  LEU A 194     -40.784  39.952   9.243  1.00  0.00           C  
ATOM   2895  C   LEU A 194     -39.513  40.708   8.850  1.00  0.00           C  
ATOM   2896  O   LEU A 194     -39.492  41.942   8.820  1.00  0.00           O  
ATOM   2897  CB  LEU A 194     -40.674  39.378  10.663  1.00  0.00           C  
ATOM   2898  CG  LEU A 194     -42.000  38.791  11.250  1.00  0.00           C  
ATOM   2899  CD1 LEU A 194     -41.704  38.073  12.562  1.00  0.00           C  
ATOM   2900  CD2 LEU A 194     -42.999  39.882  11.449  1.00  0.00           C  
ATOM   2901  H   LEU A 194     -41.073  37.907   8.647  1.00  0.00           H  
ATOM   2902  HA  LEU A 194     -41.627  40.640   9.204  1.00  0.00           H  
ATOM   2903 1HB  LEU A 194     -39.935  38.579  10.652  1.00  0.00           H  
ATOM   2904 2HB  LEU A 194     -40.324  40.160  11.332  1.00  0.00           H  
ATOM   2905  HG  LEU A 194     -42.413  38.083  10.560  1.00  0.00           H  
ATOM   2906 1HD1 LEU A 194     -42.626  37.654  12.964  1.00  0.00           H  
ATOM   2907 2HD1 LEU A 194     -40.992  37.271  12.383  1.00  0.00           H  
ATOM   2908 3HD1 LEU A 194     -41.286  38.778  13.276  1.00  0.00           H  
ATOM   2909 1HD2 LEU A 194     -43.922  39.456  11.843  1.00  0.00           H  
ATOM   2910 2HD2 LEU A 194     -42.606  40.602  12.156  1.00  0.00           H  
ATOM   2911 3HD2 LEU A 194     -43.200  40.368  10.493  1.00  0.00           H  
ATOM   2912  N   VAL A 195     -38.481  39.994   8.433  1.00  0.00           N  
ATOM   2913  CA  VAL A 195     -37.309  40.718   7.996  1.00  0.00           C  
ATOM   2914  C   VAL A 195     -37.547  41.538   6.751  1.00  0.00           C  
ATOM   2915  O   VAL A 195     -37.356  42.758   6.753  1.00  0.00           O  
ATOM   2916  CB  VAL A 195     -36.154  39.776   7.686  1.00  0.00           C  
ATOM   2917  CG1 VAL A 195     -35.042  40.545   7.000  1.00  0.00           C  
ATOM   2918  CG2 VAL A 195     -35.615  39.220   8.941  1.00  0.00           C  
ATOM   2919  H   VAL A 195     -38.507  38.971   8.453  1.00  0.00           H  
ATOM   2920  HA  VAL A 195     -37.007  41.382   8.804  1.00  0.00           H  
ATOM   2921  HB  VAL A 195     -36.502  38.987   7.024  1.00  0.00           H  
ATOM   2922 1HG1 VAL A 195     -34.251  39.874   6.763  1.00  0.00           H  
ATOM   2923 2HG1 VAL A 195     -35.407  40.976   6.084  1.00  0.00           H  
ATOM   2924 3HG1 VAL A 195     -34.682  41.325   7.651  1.00  0.00           H  
ATOM   2925 1HG2 VAL A 195     -34.785  38.591   8.696  1.00  0.00           H  
ATOM   2926 2HG2 VAL A 195     -35.271  40.032   9.581  1.00  0.00           H  
ATOM   2927 3HG2 VAL A 195     -36.390  38.647   9.458  1.00  0.00           H  
ATOM   2928  N   THR A 196     -38.055  40.914   5.709  1.00  0.00           N  
ATOM   2929  CA  THR A 196     -38.202  41.656   4.488  1.00  0.00           C  
ATOM   2930  C   THR A 196     -39.270  42.747   4.542  1.00  0.00           C  
ATOM   2931  O   THR A 196     -39.101  43.788   3.905  1.00  0.00           O  
ATOM   2932  CB  THR A 196     -38.408  40.671   3.331  1.00  0.00           C  
ATOM   2933  OG1 THR A 196     -39.530  39.842   3.598  1.00  0.00           O  
ATOM   2934  CG2 THR A 196     -37.181  39.803   3.172  1.00  0.00           C  
ATOM   2935  H   THR A 196     -38.289  39.920   5.744  1.00  0.00           H  
ATOM   2936  HA  THR A 196     -37.262  42.153   4.294  1.00  0.00           H  
ATOM   2937  HB  THR A 196     -38.588  41.225   2.411  1.00  0.00           H  
ATOM   2938  HG1 THR A 196     -39.344  39.295   4.404  1.00  0.00           H  
ATOM   2939 1HG2 THR A 196     -37.334  39.100   2.353  1.00  0.00           H  
ATOM   2940 2HG2 THR A 196     -36.311  40.428   2.965  1.00  0.00           H  
ATOM   2941 3HG2 THR A 196     -37.031  39.261   4.092  1.00  0.00           H  
ATOM   2942  N   THR A 197     -40.312  42.579   5.357  1.00  0.00           N  
ATOM   2943  CA  THR A 197     -41.369  43.572   5.383  1.00  0.00           C  
ATOM   2944  C   THR A 197     -41.218  44.605   6.516  1.00  0.00           C  
ATOM   2945  O   THR A 197     -41.792  45.691   6.432  1.00  0.00           O  
ATOM   2946  CB  THR A 197     -42.741  42.873   5.437  1.00  0.00           C  
ATOM   2947  OG1 THR A 197     -42.891  42.141   6.655  1.00  0.00           O  
ATOM   2948  CG2 THR A 197     -42.826  41.873   4.260  1.00  0.00           C  
ATOM   2949  H   THR A 197     -40.418  41.722   5.888  1.00  0.00           H  
ATOM   2950  HA  THR A 197     -41.338  44.111   4.445  1.00  0.00           H  
ATOM   2951  HB  THR A 197     -43.537  43.608   5.354  1.00  0.00           H  
ATOM   2952  HG1 THR A 197     -42.084  41.617   6.804  1.00  0.00           H  
ATOM   2953 1HG2 THR A 197     -43.770  41.359   4.292  1.00  0.00           H  
ATOM   2954 2HG2 THR A 197     -42.726  42.413   3.313  1.00  0.00           H  
ATOM   2955 3HG2 THR A 197     -42.027  41.138   4.342  1.00  0.00           H  
ATOM   2956  N   ILE A 198     -40.418  44.313   7.550  1.00  0.00           N  
ATOM   2957  CA  ILE A 198     -40.219  45.276   8.632  1.00  0.00           C  
ATOM   2958  C   ILE A 198     -38.800  45.836   8.602  1.00  0.00           C  
ATOM   2959  O   ILE A 198     -38.605  47.050   8.564  1.00  0.00           O  
ATOM   2960  CB  ILE A 198     -40.464  44.653  10.020  1.00  0.00           C  
ATOM   2961  CG1 ILE A 198     -41.891  44.154  10.123  1.00  0.00           C  
ATOM   2962  CG2 ILE A 198     -40.187  45.686  11.101  1.00  0.00           C  
ATOM   2963  CD1 ILE A 198     -42.128  43.354  11.355  1.00  0.00           C  
ATOM   2964  H   ILE A 198     -39.975  43.401   7.626  1.00  0.00           H  
ATOM   2965  HA  ILE A 198     -40.914  46.102   8.502  1.00  0.00           H  
ATOM   2966  HB  ILE A 198     -39.804  43.822  10.179  1.00  0.00           H  
ATOM   2967 1HG1 ILE A 198     -42.572  45.002  10.111  1.00  0.00           H  
ATOM   2968 2HG1 ILE A 198     -42.107  43.519   9.259  1.00  0.00           H  
ATOM   2969 1HG2 ILE A 198     -40.355  45.238  12.079  1.00  0.00           H  
ATOM   2970 2HG2 ILE A 198     -39.154  46.019  11.028  1.00  0.00           H  
ATOM   2971 3HG2 ILE A 198     -40.855  46.536  10.970  1.00  0.00           H  
ATOM   2972 1HD1 ILE A 198     -43.162  43.011  11.374  1.00  0.00           H  
ATOM   2973 2HD1 ILE A 198     -41.454  42.499  11.349  1.00  0.00           H  
ATOM   2974 3HD1 ILE A 198     -41.932  43.966  12.233  1.00  0.00           H  
ATOM   2975  N   PHE A 199     -37.803  44.941   8.630  1.00  0.00           N  
ATOM   2976  CA  PHE A 199     -36.388  45.333   8.679  1.00  0.00           C  
ATOM   2977  C   PHE A 199     -36.016  46.084   7.398  1.00  0.00           C  
ATOM   2978  O   PHE A 199     -35.391  47.144   7.446  1.00  0.00           O  
ATOM   2979  CB  PHE A 199     -35.514  44.099   8.943  1.00  0.00           C  
ATOM   2980  CG  PHE A 199     -34.043  44.278   9.112  1.00  0.00           C  
ATOM   2981  CD1 PHE A 199     -33.502  44.787  10.279  1.00  0.00           C  
ATOM   2982  CD2 PHE A 199     -33.195  43.871   8.122  1.00  0.00           C  
ATOM   2983  CE1 PHE A 199     -32.130  44.893  10.427  1.00  0.00           C  
ATOM   2984  CE2 PHE A 199     -31.829  43.967   8.259  1.00  0.00           C  
ATOM   2985  CZ  PHE A 199     -31.294  44.480   9.410  1.00  0.00           C  
ATOM   2986  H   PHE A 199     -38.036  43.945   8.585  1.00  0.00           H  
ATOM   2987  HA  PHE A 199     -36.251  46.016   9.518  1.00  0.00           H  
ATOM   2988 1HB  PHE A 199     -35.893  43.577   9.817  1.00  0.00           H  
ATOM   2989 2HB  PHE A 199     -35.622  43.440   8.124  1.00  0.00           H  
ATOM   2990  HD1 PHE A 199     -34.165  45.102  11.084  1.00  0.00           H  
ATOM   2991  HD2 PHE A 199     -33.624  43.462   7.229  1.00  0.00           H  
ATOM   2992  HE1 PHE A 199     -31.710  45.296  11.348  1.00  0.00           H  
ATOM   2993  HE2 PHE A 199     -31.172  43.634   7.461  1.00  0.00           H  
ATOM   2994  HZ  PHE A 199     -30.214  44.555   9.522  1.00  0.00           H  
ATOM   2995  N   TYR A 200     -36.431  45.539   6.249  1.00  0.00           N  
ATOM   2996  CA  TYR A 200     -36.155  46.184   4.964  1.00  0.00           C  
ATOM   2997  C   TYR A 200     -37.331  46.984   4.399  1.00  0.00           C  
ATOM   2998  O   TYR A 200     -37.256  47.472   3.267  1.00  0.00           O  
ATOM   2999  CB  TYR A 200     -35.713  45.175   3.917  1.00  0.00           C  
ATOM   3000  CG  TYR A 200     -34.404  44.570   4.205  1.00  0.00           C  
ATOM   3001  CD1 TYR A 200     -34.293  43.235   4.477  1.00  0.00           C  
ATOM   3002  CD2 TYR A 200     -33.292  45.377   4.206  1.00  0.00           C  
ATOM   3003  CE1 TYR A 200     -33.067  42.696   4.727  1.00  0.00           C  
ATOM   3004  CE2 TYR A 200     -32.063  44.849   4.459  1.00  0.00           C  
ATOM   3005  CZ  TYR A 200     -31.939  43.517   4.711  1.00  0.00           C  
ATOM   3006  OH  TYR A 200     -30.700  43.003   4.938  1.00  0.00           O  
ATOM   3007  H   TYR A 200     -36.919  44.643   6.285  1.00  0.00           H  
ATOM   3008  HA  TYR A 200     -35.336  46.887   5.114  1.00  0.00           H  
ATOM   3009 1HB  TYR A 200     -36.451  44.379   3.846  1.00  0.00           H  
ATOM   3010 2HB  TYR A 200     -35.660  45.657   2.944  1.00  0.00           H  
ATOM   3011  HD1 TYR A 200     -35.165  42.609   4.478  1.00  0.00           H  
ATOM   3012  HD2 TYR A 200     -33.395  46.440   3.996  1.00  0.00           H  
ATOM   3013  HE1 TYR A 200     -32.990  41.642   4.925  1.00  0.00           H  
ATOM   3014  HE2 TYR A 200     -31.181  45.489   4.449  1.00  0.00           H  
ATOM   3015  HH  TYR A 200     -30.044  43.700   4.843  1.00  0.00           H  
ATOM   3016  N   SER A 201     -38.408  47.096   5.170  1.00  0.00           N  
ATOM   3017  CA  SER A 201     -39.619  47.835   4.794  1.00  0.00           C  
ATOM   3018  C   SER A 201     -40.204  47.527   3.401  1.00  0.00           C  
ATOM   3019  O   SER A 201     -40.611  48.455   2.695  1.00  0.00           O  
ATOM   3020  CB  SER A 201     -39.355  49.331   4.876  1.00  0.00           C  
ATOM   3021  OG  SER A 201     -39.001  49.718   6.178  1.00  0.00           O  
ATOM   3022  H   SER A 201     -38.376  46.670   6.087  1.00  0.00           H  
ATOM   3023  HA  SER A 201     -40.385  47.589   5.531  1.00  0.00           H  
ATOM   3024 1HB  SER A 201     -38.563  49.607   4.181  1.00  0.00           H  
ATOM   3025 2HB  SER A 201     -40.254  49.863   4.572  1.00  0.00           H  
ATOM   3026  HG  SER A 201     -39.603  49.249   6.768  1.00  0.00           H  
ATOM   3027  N   GLN A 202     -40.292  46.254   3.005  1.00  0.00           N  
ATOM   3028  CA  GLN A 202     -40.860  45.923   1.701  1.00  0.00           C  
ATOM   3029  C   GLN A 202     -42.354  45.652   1.848  1.00  0.00           C  
ATOM   3030  O   GLN A 202     -42.828  45.298   2.925  1.00  0.00           O  
ATOM   3031  CB  GLN A 202     -40.155  44.700   1.106  1.00  0.00           C  
ATOM   3032  CG  GLN A 202     -38.634  44.874   0.939  1.00  0.00           C  
ATOM   3033  CD  GLN A 202     -38.247  45.934  -0.077  1.00  0.00           C  
ATOM   3034  OE1 GLN A 202     -38.571  45.810  -1.266  1.00  0.00           O  
ATOM   3035  NE2 GLN A 202     -37.561  46.982   0.370  1.00  0.00           N  
ATOM   3036  H   GLN A 202     -39.930  45.499   3.583  1.00  0.00           H  
ATOM   3037  HA  GLN A 202     -40.726  46.769   1.029  1.00  0.00           H  
ATOM   3038 1HB  GLN A 202     -40.339  43.831   1.734  1.00  0.00           H  
ATOM   3039 2HB  GLN A 202     -40.577  44.483   0.127  1.00  0.00           H  
ATOM   3040 1HG  GLN A 202     -38.216  45.171   1.901  1.00  0.00           H  
ATOM   3041 2HG  GLN A 202     -38.204  43.922   0.629  1.00  0.00           H  
ATOM   3042 1HE2 GLN A 202     -37.286  47.709  -0.260  1.00  0.00           H  
ATOM   3043 2HE2 GLN A 202     -37.329  47.064   1.368  1.00  0.00           H  
ATOM   3044  N   SER A 203     -43.117  45.831   0.783  1.00  0.00           N  
ATOM   3045  CA  SER A 203     -44.543  45.547   0.883  1.00  0.00           C  
ATOM   3046  C   SER A 203     -44.806  44.077   1.201  1.00  0.00           C  
ATOM   3047  O   SER A 203     -44.193  43.179   0.606  1.00  0.00           O  
ATOM   3048  CB  SER A 203     -45.253  45.956  -0.392  1.00  0.00           C  
ATOM   3049  OG  SER A 203     -46.618  45.620  -0.350  1.00  0.00           O  
ATOM   3050  H   SER A 203     -42.714  46.148  -0.089  1.00  0.00           H  
ATOM   3051  HA  SER A 203     -44.949  46.144   1.702  1.00  0.00           H  
ATOM   3052 1HB  SER A 203     -45.148  47.031  -0.530  1.00  0.00           H  
ATOM   3053 2HB  SER A 203     -44.782  45.469  -1.247  1.00  0.00           H  
ATOM   3054  HG  SER A 203     -47.028  46.107  -1.074  1.00  0.00           H  
ATOM   3055  N   VAL A 204     -45.766  43.843   2.094  1.00  0.00           N  
ATOM   3056  CA  VAL A 204     -46.142  42.494   2.488  1.00  0.00           C  
ATOM   3057  C   VAL A 204     -46.722  41.721   1.335  1.00  0.00           C  
ATOM   3058  O   VAL A 204     -46.387  40.553   1.141  1.00  0.00           O  
ATOM   3059  CB  VAL A 204     -47.167  42.510   3.631  1.00  0.00           C  
ATOM   3060  CG1 VAL A 204     -47.668  41.100   3.878  1.00  0.00           C  
ATOM   3061  CG2 VAL A 204     -46.525  43.073   4.883  1.00  0.00           C  
ATOM   3062  H   VAL A 204     -46.224  44.633   2.525  1.00  0.00           H  
ATOM   3063  HA  VAL A 204     -45.255  41.976   2.821  1.00  0.00           H  
ATOM   3064  HB  VAL A 204     -48.019  43.126   3.345  1.00  0.00           H  
ATOM   3065 1HG1 VAL A 204     -48.402  41.101   4.683  1.00  0.00           H  
ATOM   3066 2HG1 VAL A 204     -48.132  40.704   2.971  1.00  0.00           H  
ATOM   3067 3HG1 VAL A 204     -46.832  40.473   4.155  1.00  0.00           H  
ATOM   3068 1HG2 VAL A 204     -47.254  43.088   5.692  1.00  0.00           H  
ATOM   3069 2HG2 VAL A 204     -45.688  42.449   5.170  1.00  0.00           H  
ATOM   3070 3HG2 VAL A 204     -46.173  44.088   4.690  1.00  0.00           H  
ATOM   3071  N   GLY A 205     -47.589  42.372   0.562  1.00  0.00           N  
ATOM   3072  CA  GLY A 205     -48.217  41.709  -0.566  1.00  0.00           C  
ATOM   3073  C   GLY A 205     -47.178  41.191  -1.552  1.00  0.00           C  
ATOM   3074  O   GLY A 205     -47.350  40.120  -2.130  1.00  0.00           O  
ATOM   3075  H   GLY A 205     -47.807  43.337   0.765  1.00  0.00           H  
ATOM   3076 1HA  GLY A 205     -48.826  40.880  -0.205  1.00  0.00           H  
ATOM   3077 2HA  GLY A 205     -48.886  42.407  -1.068  1.00  0.00           H  
ATOM   3078  N   THR A 206     -46.080  41.927  -1.737  1.00  0.00           N  
ATOM   3079  CA  THR A 206     -45.047  41.460  -2.649  1.00  0.00           C  
ATOM   3080  C   THR A 206     -44.363  40.232  -2.081  1.00  0.00           C  
ATOM   3081  O   THR A 206     -44.195  39.224  -2.774  1.00  0.00           O  
ATOM   3082  CB  THR A 206     -43.994  42.535  -2.936  1.00  0.00           C  
ATOM   3083  OG1 THR A 206     -44.612  43.667  -3.571  1.00  0.00           O  
ATOM   3084  CG2 THR A 206     -42.925  41.962  -3.828  1.00  0.00           C  
ATOM   3085  H   THR A 206     -45.962  42.796  -1.234  1.00  0.00           H  
ATOM   3086  HA  THR A 206     -45.514  41.180  -3.593  1.00  0.00           H  
ATOM   3087  HB  THR A 206     -43.545  42.861  -1.997  1.00  0.00           H  
ATOM   3088  HG1 THR A 206     -44.986  43.392  -4.410  1.00  0.00           H  
ATOM   3089 1HG2 THR A 206     -42.168  42.716  -4.031  1.00  0.00           H  
ATOM   3090 2HG2 THR A 206     -42.470  41.115  -3.323  1.00  0.00           H  
ATOM   3091 3HG2 THR A 206     -43.367  41.631  -4.768  1.00  0.00           H  
ATOM   3092  N   TYR A 207     -44.001  40.291  -0.795  1.00  0.00           N  
ATOM   3093  CA  TYR A 207     -43.338  39.144  -0.194  1.00  0.00           C  
ATOM   3094  C   TYR A 207     -44.220  37.900  -0.314  1.00  0.00           C  
ATOM   3095  O   TYR A 207     -43.756  36.846  -0.762  1.00  0.00           O  
ATOM   3096  CB  TYR A 207     -42.983  39.372   1.283  1.00  0.00           C  
ATOM   3097  CG  TYR A 207     -42.308  38.144   1.869  1.00  0.00           C  
ATOM   3098  CD1 TYR A 207     -40.950  37.925   1.643  1.00  0.00           C  
ATOM   3099  CD2 TYR A 207     -43.035  37.219   2.583  1.00  0.00           C  
ATOM   3100  CE1 TYR A 207     -40.344  36.785   2.129  1.00  0.00           C  
ATOM   3101  CE2 TYR A 207     -42.413  36.094   3.053  1.00  0.00           C  
ATOM   3102  CZ  TYR A 207     -41.097  35.873   2.824  1.00  0.00           C  
ATOM   3103  OH  TYR A 207     -40.528  34.731   3.286  1.00  0.00           O  
ATOM   3104  H   TYR A 207     -44.170  41.143  -0.253  1.00  0.00           H  
ATOM   3105  HA  TYR A 207     -42.418  38.951  -0.744  1.00  0.00           H  
ATOM   3106 1HB  TYR A 207     -42.309  40.227   1.382  1.00  0.00           H  
ATOM   3107 2HB  TYR A 207     -43.886  39.587   1.858  1.00  0.00           H  
ATOM   3108  HD1 TYR A 207     -40.367  38.653   1.078  1.00  0.00           H  
ATOM   3109  HD2 TYR A 207     -44.099  37.374   2.766  1.00  0.00           H  
ATOM   3110  HE1 TYR A 207     -39.285  36.606   1.954  1.00  0.00           H  
ATOM   3111  HE2 TYR A 207     -42.960  35.374   3.604  1.00  0.00           H  
ATOM   3112  HH  TYR A 207     -41.122  34.310   3.924  1.00  0.00           H  
ATOM   3113  N   GLU A 208     -45.490  38.016   0.106  1.00  0.00           N  
ATOM   3114  CA  GLU A 208     -46.396  36.872   0.075  1.00  0.00           C  
ATOM   3115  C   GLU A 208     -46.678  36.395  -1.346  1.00  0.00           C  
ATOM   3116  O   GLU A 208     -46.764  35.191  -1.593  1.00  0.00           O  
ATOM   3117  CB  GLU A 208     -47.714  37.166   0.798  1.00  0.00           C  
ATOM   3118  CG  GLU A 208     -47.568  37.300   2.300  1.00  0.00           C  
ATOM   3119  CD  GLU A 208     -48.893  37.439   3.057  1.00  0.00           C  
ATOM   3120  OE1 GLU A 208     -49.925  37.494   2.431  1.00  0.00           O  
ATOM   3121  OE2 GLU A 208     -48.849  37.498   4.275  1.00  0.00           O  
ATOM   3122  H   GLU A 208     -45.823  38.918   0.451  1.00  0.00           H  
ATOM   3123  HA  GLU A 208     -45.914  36.057   0.610  1.00  0.00           H  
ATOM   3124 1HB  GLU A 208     -48.129  38.103   0.418  1.00  0.00           H  
ATOM   3125 2HB  GLU A 208     -48.433  36.376   0.591  1.00  0.00           H  
ATOM   3126 1HG  GLU A 208     -47.027  36.436   2.675  1.00  0.00           H  
ATOM   3127 2HG  GLU A 208     -46.958  38.183   2.485  1.00  0.00           H  
ATOM   3128  N   HIS A 209     -46.780  37.320  -2.303  1.00  0.00           N  
ATOM   3129  CA  HIS A 209     -47.023  36.938  -3.683  1.00  0.00           C  
ATOM   3130  C   HIS A 209     -45.902  36.031  -4.134  1.00  0.00           C  
ATOM   3131  O   HIS A 209     -46.140  34.928  -4.651  1.00  0.00           O  
ATOM   3132  CB  HIS A 209     -47.073  38.173  -4.593  1.00  0.00           C  
ATOM   3133  CG  HIS A 209     -47.311  37.869  -6.045  1.00  0.00           C  
ATOM   3134  ND1 HIS A 209     -48.558  37.531  -6.544  1.00  0.00           N  
ATOM   3135  CD2 HIS A 209     -46.465  37.853  -7.105  1.00  0.00           C  
ATOM   3136  CE1 HIS A 209     -48.466  37.321  -7.846  1.00  0.00           C  
ATOM   3137  NE2 HIS A 209     -47.210  37.511  -8.212  1.00  0.00           N  
ATOM   3138  H   HIS A 209     -46.725  38.312  -2.080  1.00  0.00           H  
ATOM   3139  HA  HIS A 209     -47.964  36.398  -3.766  1.00  0.00           H  
ATOM   3140 1HB  HIS A 209     -47.869  38.833  -4.256  1.00  0.00           H  
ATOM   3141 2HB  HIS A 209     -46.138  38.725  -4.507  1.00  0.00           H  
ATOM   3142  HD2 HIS A 209     -45.398  38.070  -7.081  1.00  0.00           H  
ATOM   3143  HE1 HIS A 209     -49.286  37.040  -8.505  1.00  0.00           H  
ATOM   3144  HE2 HIS A 209     -46.850  37.418  -9.151  1.00  0.00           H  
ATOM   3145  N   TYR A 210     -44.667  36.486  -3.933  1.00  0.00           N  
ATOM   3146  CA  TYR A 210     -43.519  35.712  -4.345  1.00  0.00           C  
ATOM   3147  C   TYR A 210     -43.461  34.387  -3.623  1.00  0.00           C  
ATOM   3148  O   TYR A 210     -43.167  33.344  -4.221  1.00  0.00           O  
ATOM   3149  CB  TYR A 210     -42.242  36.435  -4.014  1.00  0.00           C  
ATOM   3150  CG  TYR A 210     -41.926  37.617  -4.815  1.00  0.00           C  
ATOM   3151  CD1 TYR A 210     -42.459  37.835  -6.068  1.00  0.00           C  
ATOM   3152  CD2 TYR A 210     -41.062  38.487  -4.286  1.00  0.00           C  
ATOM   3153  CE1 TYR A 210     -42.082  38.963  -6.777  1.00  0.00           C  
ATOM   3154  CE2 TYR A 210     -40.696  39.568  -4.943  1.00  0.00           C  
ATOM   3155  CZ  TYR A 210     -41.180  39.838  -6.193  1.00  0.00           C  
ATOM   3156  OH  TYR A 210     -40.756  40.972  -6.850  1.00  0.00           O  
ATOM   3157  H   TYR A 210     -44.528  37.398  -3.487  1.00  0.00           H  
ATOM   3158  HA  TYR A 210     -43.594  35.527  -5.412  1.00  0.00           H  
ATOM   3159 1HB  TYR A 210     -42.285  36.751  -2.971  1.00  0.00           H  
ATOM   3160 2HB  TYR A 210     -41.424  35.747  -4.095  1.00  0.00           H  
ATOM   3161  HD1 TYR A 210     -43.163  37.124  -6.494  1.00  0.00           H  
ATOM   3162  HD2 TYR A 210     -40.662  38.310  -3.312  1.00  0.00           H  
ATOM   3163  HE1 TYR A 210     -42.482  39.152  -7.771  1.00  0.00           H  
ATOM   3164  HE2 TYR A 210     -40.010  40.230  -4.463  1.00  0.00           H  
ATOM   3165  HH  TYR A 210     -40.020  41.374  -6.333  1.00  0.00           H  
ATOM   3166  N   PHE A 211     -43.769  34.422  -2.323  1.00  0.00           N  
ATOM   3167  CA  PHE A 211     -43.699  33.227  -1.525  1.00  0.00           C  
ATOM   3168  C   PHE A 211     -44.592  32.162  -2.075  1.00  0.00           C  
ATOM   3169  O   PHE A 211     -44.119  31.082  -2.408  1.00  0.00           O  
ATOM   3170  CB  PHE A 211     -44.043  33.505  -0.061  1.00  0.00           C  
ATOM   3171  CG  PHE A 211     -44.037  32.296   0.821  1.00  0.00           C  
ATOM   3172  CD1 PHE A 211     -42.840  31.736   1.220  1.00  0.00           C  
ATOM   3173  CD2 PHE A 211     -45.211  31.746   1.291  1.00  0.00           C  
ATOM   3174  CE1 PHE A 211     -42.806  30.641   2.049  1.00  0.00           C  
ATOM   3175  CE2 PHE A 211     -45.185  30.661   2.138  1.00  0.00           C  
ATOM   3176  CZ  PHE A 211     -43.981  30.100   2.511  1.00  0.00           C  
ATOM   3177  H   PHE A 211     -44.006  35.304  -1.870  1.00  0.00           H  
ATOM   3178  HA  PHE A 211     -42.695  32.866  -1.573  1.00  0.00           H  
ATOM   3179 1HB  PHE A 211     -43.344  34.239   0.345  1.00  0.00           H  
ATOM   3180 2HB  PHE A 211     -45.032  33.943  -0.011  1.00  0.00           H  
ATOM   3181  HD1 PHE A 211     -41.916  32.179   0.870  1.00  0.00           H  
ATOM   3182  HD2 PHE A 211     -46.161  32.186   0.995  1.00  0.00           H  
ATOM   3183  HE1 PHE A 211     -41.849  30.214   2.347  1.00  0.00           H  
ATOM   3184  HE2 PHE A 211     -46.118  30.241   2.508  1.00  0.00           H  
ATOM   3185  HZ  PHE A 211     -43.964  29.237   3.175  1.00  0.00           H  
ATOM   3186  N   HIS A 212     -45.859  32.480  -2.277  1.00  0.00           N  
ATOM   3187  CA  HIS A 212     -46.790  31.472  -2.738  1.00  0.00           C  
ATOM   3188  C   HIS A 212     -46.499  31.045  -4.176  1.00  0.00           C  
ATOM   3189  O   HIS A 212     -46.687  29.872  -4.528  1.00  0.00           O  
ATOM   3190  CB  HIS A 212     -48.220  31.980  -2.563  1.00  0.00           C  
ATOM   3191  CG  HIS A 212     -48.647  31.965  -1.116  1.00  0.00           C  
ATOM   3192  ND1 HIS A 212     -48.985  30.797  -0.457  1.00  0.00           N  
ATOM   3193  CD2 HIS A 212     -48.770  32.958  -0.201  1.00  0.00           C  
ATOM   3194  CE1 HIS A 212     -49.287  31.074   0.799  1.00  0.00           C  
ATOM   3195  NE2 HIS A 212     -49.171  32.377   0.978  1.00  0.00           N  
ATOM   3196  H   HIS A 212     -46.190  33.420  -2.050  1.00  0.00           H  
ATOM   3197  HA  HIS A 212     -46.693  30.594  -2.108  1.00  0.00           H  
ATOM   3198 1HB  HIS A 212     -48.286  33.008  -2.933  1.00  0.00           H  
ATOM   3199 2HB  HIS A 212     -48.908  31.369  -3.144  1.00  0.00           H  
ATOM   3200  HD2 HIS A 212     -48.586  34.015  -0.362  1.00  0.00           H  
ATOM   3201  HE1 HIS A 212     -49.588  30.351   1.557  1.00  0.00           H  
ATOM   3202  HE2 HIS A 212     -49.341  32.879   1.840  1.00  0.00           H  
ATOM   3203  N   THR A 213     -46.011  31.976  -5.000  1.00  0.00           N  
ATOM   3204  CA  THR A 213     -45.706  31.667  -6.385  1.00  0.00           C  
ATOM   3205  C   THR A 213     -44.614  30.596  -6.490  1.00  0.00           C  
ATOM   3206  O   THR A 213     -44.777  29.609  -7.211  1.00  0.00           O  
ATOM   3207  CB  THR A 213     -45.257  32.945  -7.117  1.00  0.00           C  
ATOM   3208  OG1 THR A 213     -46.318  33.907  -7.107  1.00  0.00           O  
ATOM   3209  CG2 THR A 213     -44.872  32.657  -8.554  1.00  0.00           C  
ATOM   3210  H   THR A 213     -45.879  32.936  -4.677  1.00  0.00           H  
ATOM   3211  HA  THR A 213     -46.608  31.285  -6.861  1.00  0.00           H  
ATOM   3212  HB  THR A 213     -44.418  33.355  -6.586  1.00  0.00           H  
ATOM   3213  HG1 THR A 213     -46.465  34.210  -6.182  1.00  0.00           H  
ATOM   3214 1HG2 THR A 213     -44.552  33.582  -9.033  1.00  0.00           H  
ATOM   3215 2HG2 THR A 213     -44.069  31.946  -8.581  1.00  0.00           H  
ATOM   3216 3HG2 THR A 213     -45.729  32.250  -9.085  1.00  0.00           H  
ATOM   3217  N   PHE A 214     -43.496  30.772  -5.767  1.00  0.00           N  
ATOM   3218  CA  PHE A 214     -42.426  29.763  -5.792  1.00  0.00           C  
ATOM   3219  C   PHE A 214     -42.625  28.601  -4.813  1.00  0.00           C  
ATOM   3220  O   PHE A 214     -42.069  27.522  -5.011  1.00  0.00           O  
ATOM   3221  CB  PHE A 214     -41.036  30.383  -5.638  1.00  0.00           C  
ATOM   3222  CG  PHE A 214     -40.521  31.028  -6.906  1.00  0.00           C  
ATOM   3223  CD1 PHE A 214     -41.321  31.141  -8.022  1.00  0.00           C  
ATOM   3224  CD2 PHE A 214     -39.224  31.471  -6.996  1.00  0.00           C  
ATOM   3225  CE1 PHE A 214     -40.858  31.708  -9.186  1.00  0.00           C  
ATOM   3226  CE2 PHE A 214     -38.744  32.037  -8.165  1.00  0.00           C  
ATOM   3227  CZ  PHE A 214     -39.567  32.163  -9.256  1.00  0.00           C  
ATOM   3228  H   PHE A 214     -43.399  31.610  -5.189  1.00  0.00           H  
ATOM   3229  HA  PHE A 214     -42.427  29.321  -6.789  1.00  0.00           H  
ATOM   3230 1HB  PHE A 214     -41.058  31.141  -4.851  1.00  0.00           H  
ATOM   3231 2HB  PHE A 214     -40.346  29.630  -5.342  1.00  0.00           H  
ATOM   3232  HD1 PHE A 214     -42.328  30.769  -7.977  1.00  0.00           H  
ATOM   3233  HD2 PHE A 214     -38.574  31.375  -6.124  1.00  0.00           H  
ATOM   3234  HE1 PHE A 214     -41.513  31.786 -10.056  1.00  0.00           H  
ATOM   3235  HE2 PHE A 214     -37.716  32.385  -8.218  1.00  0.00           H  
ATOM   3236  HZ  PHE A 214     -39.194  32.605 -10.177  1.00  0.00           H  
ATOM   3237  N   LEU A 215     -43.433  28.801  -3.773  1.00  0.00           N  
ATOM   3238  CA  LEU A 215     -43.730  27.762  -2.790  1.00  0.00           C  
ATOM   3239  C   LEU A 215     -44.425  26.582  -3.464  1.00  0.00           C  
ATOM   3240  O   LEU A 215     -44.087  25.419  -3.232  1.00  0.00           O  
ATOM   3241  CB  LEU A 215     -44.705  28.285  -1.746  1.00  0.00           C  
ATOM   3242  CG  LEU A 215     -45.090  27.368  -0.688  1.00  0.00           C  
ATOM   3243  CD1 LEU A 215     -43.880  27.120   0.142  1.00  0.00           C  
ATOM   3244  CD2 LEU A 215     -46.241  27.942   0.063  1.00  0.00           C  
ATOM   3245  H   LEU A 215     -43.848  29.715  -3.620  1.00  0.00           H  
ATOM   3246  HA  LEU A 215     -42.804  27.426  -2.329  1.00  0.00           H  
ATOM   3247 1HB  LEU A 215     -44.254  29.115  -1.236  1.00  0.00           H  
ATOM   3248 2HB  LEU A 215     -45.604  28.613  -2.244  1.00  0.00           H  
ATOM   3249  HG  LEU A 215     -45.398  26.428  -1.113  1.00  0.00           H  
ATOM   3250 1HD1 LEU A 215     -44.106  26.449   0.953  1.00  0.00           H  
ATOM   3251 2HD1 LEU A 215     -43.091  26.697  -0.479  1.00  0.00           H  
ATOM   3252 3HD1 LEU A 215     -43.558  28.067   0.543  1.00  0.00           H  
ATOM   3253 1HD2 LEU A 215     -46.537  27.263   0.861  1.00  0.00           H  
ATOM   3254 2HD2 LEU A 215     -45.965  28.869   0.463  1.00  0.00           H  
ATOM   3255 3HD2 LEU A 215     -47.079  28.087  -0.623  1.00  0.00           H  
ATOM   3256  N   ARG A 216     -45.434  26.905  -4.286  1.00  0.00           N  
ATOM   3257  CA  ARG A 216     -46.262  25.924  -4.976  1.00  0.00           C  
ATOM   3258  C   ARG A 216     -46.806  24.943  -3.938  1.00  0.00           C  
ATOM   3259  O   ARG A 216     -46.937  25.295  -2.766  1.00  0.00           O  
ATOM   3260  CB  ARG A 216     -45.461  25.158  -6.044  1.00  0.00           C  
ATOM   3261  CG  ARG A 216     -44.862  26.007  -7.176  1.00  0.00           C  
ATOM   3262  CD  ARG A 216     -44.407  25.153  -8.352  1.00  0.00           C  
ATOM   3263  NE  ARG A 216     -43.347  24.176  -8.019  1.00  0.00           N  
ATOM   3264  CZ  ARG A 216     -42.985  23.145  -8.811  1.00  0.00           C  
ATOM   3265  NH1 ARG A 216     -43.581  22.957  -9.975  1.00  0.00           N  
ATOM   3266  NH2 ARG A 216     -42.041  22.318  -8.394  1.00  0.00           N  
ATOM   3267  H   ARG A 216     -45.661  27.893  -4.422  1.00  0.00           H  
ATOM   3268  HA  ARG A 216     -47.097  26.438  -5.454  1.00  0.00           H  
ATOM   3269 1HB  ARG A 216     -44.636  24.608  -5.579  1.00  0.00           H  
ATOM   3270 2HB  ARG A 216     -46.096  24.434  -6.537  1.00  0.00           H  
ATOM   3271 1HG  ARG A 216     -45.601  26.728  -7.527  1.00  0.00           H  
ATOM   3272 2HG  ARG A 216     -43.990  26.548  -6.795  1.00  0.00           H  
ATOM   3273 1HD  ARG A 216     -45.258  24.603  -8.745  1.00  0.00           H  
ATOM   3274 2HD  ARG A 216     -44.016  25.815  -9.131  1.00  0.00           H  
ATOM   3275  HE  ARG A 216     -42.847  24.246  -7.114  1.00  0.00           H  
ATOM   3276 1HH1 ARG A 216     -44.305  23.594 -10.276  1.00  0.00           H  
ATOM   3277 2HH1 ARG A 216     -43.332  22.168 -10.550  1.00  0.00           H  
ATOM   3278 1HH2 ARG A 216     -41.618  22.476  -7.453  1.00  0.00           H  
ATOM   3279 2HH2 ARG A 216     -41.763  21.535  -8.955  1.00  0.00           H  
ATOM   3280  N   VAL A 217     -47.157  23.728  -4.362  1.00  0.00           N  
ATOM   3281  CA  VAL A 217     -47.622  22.725  -3.411  1.00  0.00           C  
ATOM   3282  C   VAL A 217     -46.732  21.480  -3.419  1.00  0.00           C  
ATOM   3283  O   VAL A 217     -46.608  20.788  -2.407  1.00  0.00           O  
ATOM   3284  CB  VAL A 217     -49.086  22.349  -3.714  1.00  0.00           C  
ATOM   3285  CG1 VAL A 217     -49.978  23.573  -3.534  1.00  0.00           C  
ATOM   3286  CG2 VAL A 217     -49.212  21.821  -5.143  1.00  0.00           C  
ATOM   3287  H   VAL A 217     -47.091  23.494  -5.338  1.00  0.00           H  
ATOM   3288  HA  VAL A 217     -47.589  23.157  -2.409  1.00  0.00           H  
ATOM   3289  HB  VAL A 217     -49.415  21.587  -3.009  1.00  0.00           H  
ATOM   3290 1HG1 VAL A 217     -51.015  23.300  -3.731  1.00  0.00           H  
ATOM   3291 2HG1 VAL A 217     -49.887  23.938  -2.509  1.00  0.00           H  
ATOM   3292 3HG1 VAL A 217     -49.676  24.356  -4.224  1.00  0.00           H  
ATOM   3293 1HG2 VAL A 217     -50.252  21.562  -5.339  1.00  0.00           H  
ATOM   3294 2HG2 VAL A 217     -48.891  22.585  -5.847  1.00  0.00           H  
ATOM   3295 3HG2 VAL A 217     -48.599  20.930  -5.273  1.00  0.00           H  
ATOM   3296  N   ASP A 218     -46.055  21.230  -4.541  1.00  0.00           N  
ATOM   3297  CA  ASP A 218     -45.228  20.037  -4.686  1.00  0.00           C  
ATOM   3298  C   ASP A 218     -43.936  20.158  -3.899  1.00  0.00           C  
ATOM   3299  O   ASP A 218     -43.359  19.164  -3.476  1.00  0.00           O  
ATOM   3300  CB  ASP A 218     -44.909  19.780  -6.153  1.00  0.00           C  
ATOM   3301  CG  ASP A 218     -46.141  19.395  -6.958  1.00  0.00           C  
ATOM   3302  OD1 ASP A 218     -47.151  19.098  -6.363  1.00  0.00           O  
ATOM   3303  OD2 ASP A 218     -46.062  19.394  -8.159  1.00  0.00           O  
ATOM   3304  H   ASP A 218     -46.158  21.849  -5.326  1.00  0.00           H  
ATOM   3305  HA  ASP A 218     -45.787  19.183  -4.302  1.00  0.00           H  
ATOM   3306 1HB  ASP A 218     -44.461  20.677  -6.590  1.00  0.00           H  
ATOM   3307 2HB  ASP A 218     -44.173  18.978  -6.228  1.00  0.00           H  
ATOM   3308  N   ASP A 219     -43.490  21.385  -3.677  1.00  0.00           N  
ATOM   3309  CA  ASP A 219     -42.224  21.606  -2.997  1.00  0.00           C  
ATOM   3310  C   ASP A 219     -42.500  21.577  -1.511  1.00  0.00           C  
ATOM   3311  O   ASP A 219     -41.643  21.213  -0.705  1.00  0.00           O  
ATOM   3312  CB  ASP A 219     -41.608  22.915  -3.454  1.00  0.00           C  
ATOM   3313  CG  ASP A 219     -41.346  22.848  -4.957  1.00  0.00           C  
ATOM   3314  OD1 ASP A 219     -40.680  21.961  -5.433  1.00  0.00           O  
ATOM   3315  OD2 ASP A 219     -41.876  23.645  -5.661  1.00  0.00           O  
ATOM   3316  H   ASP A 219     -44.020  22.177  -4.014  1.00  0.00           H  
ATOM   3317  HA  ASP A 219     -41.538  20.796  -3.241  1.00  0.00           H  
ATOM   3318 1HB  ASP A 219     -42.282  23.743  -3.238  1.00  0.00           H  
ATOM   3319 2HB  ASP A 219     -40.670  23.095  -2.927  1.00  0.00           H  
ATOM   3320  N   VAL A 220     -43.730  21.929  -1.150  1.00  0.00           N  
ATOM   3321  CA  VAL A 220     -44.146  21.868   0.233  1.00  0.00           C  
ATOM   3322  C   VAL A 220     -44.202  20.392   0.575  1.00  0.00           C  
ATOM   3323  O   VAL A 220     -43.673  19.964   1.599  1.00  0.00           O  
ATOM   3324  CB  VAL A 220     -45.527  22.491   0.427  1.00  0.00           C  
ATOM   3325  CG1 VAL A 220     -45.989  22.290   1.849  1.00  0.00           C  
ATOM   3326  CG2 VAL A 220     -45.455  23.911   0.068  1.00  0.00           C  
ATOM   3327  H   VAL A 220     -44.385  22.229  -1.857  1.00  0.00           H  
ATOM   3328  HA  VAL A 220     -43.414  22.371   0.864  1.00  0.00           H  
ATOM   3329  HB  VAL A 220     -46.243  21.992  -0.218  1.00  0.00           H  
ATOM   3330 1HG1 VAL A 220     -46.979  22.726   1.973  1.00  0.00           H  
ATOM   3331 2HG1 VAL A 220     -46.032  21.222   2.067  1.00  0.00           H  
ATOM   3332 3HG1 VAL A 220     -45.289  22.774   2.531  1.00  0.00           H  
ATOM   3333 1HG2 VAL A 220     -46.433  24.378   0.185  1.00  0.00           H  
ATOM   3334 2HG2 VAL A 220     -44.744  24.377   0.720  1.00  0.00           H  
ATOM   3335 3HG2 VAL A 220     -45.130  24.010  -0.974  1.00  0.00           H  
ATOM   3336  N   MET A 221     -44.811  19.612  -0.332  1.00  0.00           N  
ATOM   3337  CA  MET A 221     -44.890  18.166  -0.207  1.00  0.00           C  
ATOM   3338  C   MET A 221     -43.503  17.538  -0.130  1.00  0.00           C  
ATOM   3339  O   MET A 221     -43.256  16.695   0.734  1.00  0.00           O  
ATOM   3340  CB  MET A 221     -45.682  17.591  -1.374  1.00  0.00           C  
ATOM   3341  CG  MET A 221     -45.827  16.085  -1.396  1.00  0.00           C  
ATOM   3342  SD  MET A 221     -44.396  15.276  -2.150  1.00  0.00           S  
ATOM   3343  CE  MET A 221     -44.567  15.772  -3.849  1.00  0.00           C  
ATOM   3344  H   MET A 221     -45.256  20.045  -1.141  1.00  0.00           H  
ATOM   3345  HA  MET A 221     -45.416  17.931   0.715  1.00  0.00           H  
ATOM   3346 1HB  MET A 221     -46.675  18.038  -1.396  1.00  0.00           H  
ATOM   3347 2HB  MET A 221     -45.193  17.866  -2.299  1.00  0.00           H  
ATOM   3348 1HG  MET A 221     -45.937  15.712  -0.377  1.00  0.00           H  
ATOM   3349 2HG  MET A 221     -46.716  15.813  -1.962  1.00  0.00           H  
ATOM   3350 1HE  MET A 221     -43.770  15.339  -4.433  1.00  0.00           H  
ATOM   3351 2HE  MET A 221     -45.524  15.428  -4.236  1.00  0.00           H  
ATOM   3352 3HE  MET A 221     -44.515  16.861  -3.918  1.00  0.00           H  
ATOM   3353  N   TRP A 222     -42.574  17.950  -0.997  1.00  0.00           N  
ATOM   3354  CA  TRP A 222     -41.257  17.353  -0.901  1.00  0.00           C  
ATOM   3355  C   TRP A 222     -40.577  17.706   0.414  1.00  0.00           C  
ATOM   3356  O   TRP A 222     -39.971  16.831   1.038  1.00  0.00           O  
ATOM   3357  CB  TRP A 222     -40.360  17.752  -2.065  1.00  0.00           C  
ATOM   3358  CG  TRP A 222     -40.670  17.012  -3.329  1.00  0.00           C  
ATOM   3359  CD1 TRP A 222     -41.082  17.516  -4.526  1.00  0.00           C  
ATOM   3360  CD2 TRP A 222     -40.618  15.587  -3.493  1.00  0.00           C  
ATOM   3361  NE1 TRP A 222     -41.274  16.498  -5.424  1.00  0.00           N  
ATOM   3362  CE2 TRP A 222     -41.000  15.310  -4.803  1.00  0.00           C  
ATOM   3363  CE3 TRP A 222     -40.288  14.537  -2.643  1.00  0.00           C  
ATOM   3364  CZ2 TRP A 222     -41.059  14.020  -5.287  1.00  0.00           C  
ATOM   3365  CZ3 TRP A 222     -40.348  13.243  -3.124  1.00  0.00           C  
ATOM   3366  CH2 TRP A 222     -40.726  12.991  -4.412  1.00  0.00           C  
ATOM   3367  H   TRP A 222     -42.791  18.620  -1.733  1.00  0.00           H  
ATOM   3368  HA  TRP A 222     -41.377  16.271  -0.937  1.00  0.00           H  
ATOM   3369 1HB  TRP A 222     -40.479  18.818  -2.259  1.00  0.00           H  
ATOM   3370 2HB  TRP A 222     -39.325  17.586  -1.795  1.00  0.00           H  
ATOM   3371  HD1 TRP A 222     -41.233  18.575  -4.739  1.00  0.00           H  
ATOM   3372  HE1 TRP A 222     -41.576  16.604  -6.380  1.00  0.00           H  
ATOM   3373  HE3 TRP A 222     -39.988  14.734  -1.613  1.00  0.00           H  
ATOM   3374  HZ2 TRP A 222     -41.359  13.799  -6.311  1.00  0.00           H  
ATOM   3375  HZ3 TRP A 222     -40.089  12.428  -2.449  1.00  0.00           H  
ATOM   3376  HH2 TRP A 222     -40.764  11.958  -4.760  1.00  0.00           H  
ATOM   3377  N   SER A 223     -40.715  18.960   0.872  1.00  0.00           N  
ATOM   3378  CA  SER A 223     -40.116  19.360   2.139  1.00  0.00           C  
ATOM   3379  C   SER A 223     -40.730  18.500   3.241  1.00  0.00           C  
ATOM   3380  O   SER A 223     -40.020  17.948   4.073  1.00  0.00           O  
ATOM   3381  CB  SER A 223     -40.323  20.847   2.399  1.00  0.00           C  
ATOM   3382  OG  SER A 223     -39.713  21.247   3.608  1.00  0.00           O  
ATOM   3383  H   SER A 223     -41.218  19.659   0.323  1.00  0.00           H  
ATOM   3384  HA  SER A 223     -39.043  19.162   2.101  1.00  0.00           H  
ATOM   3385 1HB  SER A 223     -39.890  21.409   1.571  1.00  0.00           H  
ATOM   3386 2HB  SER A 223     -41.387  21.080   2.422  1.00  0.00           H  
ATOM   3387  HG  SER A 223     -39.381  22.165   3.450  1.00  0.00           H  
ATOM   3388  N   PHE A 224     -42.051  18.340   3.211  1.00  0.00           N  
ATOM   3389  CA  PHE A 224     -42.778  17.532   4.179  1.00  0.00           C  
ATOM   3390  C   PHE A 224     -42.199  16.123   4.227  1.00  0.00           C  
ATOM   3391  O   PHE A 224     -41.949  15.591   5.310  1.00  0.00           O  
ATOM   3392  CB  PHE A 224     -44.262  17.532   3.825  1.00  0.00           C  
ATOM   3393  CG  PHE A 224     -45.177  16.708   4.647  1.00  0.00           C  
ATOM   3394  CD1 PHE A 224     -45.580  17.122   5.904  1.00  0.00           C  
ATOM   3395  CD2 PHE A 224     -45.696  15.535   4.127  1.00  0.00           C  
ATOM   3396  CE1 PHE A 224     -46.477  16.373   6.633  1.00  0.00           C  
ATOM   3397  CE2 PHE A 224     -46.598  14.787   4.850  1.00  0.00           C  
ATOM   3398  CZ  PHE A 224     -46.989  15.208   6.112  1.00  0.00           C  
ATOM   3399  H   PHE A 224     -42.587  18.822   2.494  1.00  0.00           H  
ATOM   3400  HA  PHE A 224     -42.665  17.989   5.160  1.00  0.00           H  
ATOM   3401 1HB  PHE A 224     -44.624  18.559   3.847  1.00  0.00           H  
ATOM   3402 2HB  PHE A 224     -44.368  17.198   2.812  1.00  0.00           H  
ATOM   3403  HD1 PHE A 224     -45.184  18.053   6.311  1.00  0.00           H  
ATOM   3404  HD2 PHE A 224     -45.387  15.214   3.128  1.00  0.00           H  
ATOM   3405  HE1 PHE A 224     -46.787  16.712   7.616  1.00  0.00           H  
ATOM   3406  HE2 PHE A 224     -47.004  13.866   4.432  1.00  0.00           H  
ATOM   3407  HZ  PHE A 224     -47.702  14.620   6.688  1.00  0.00           H  
ATOM   3408  N   LEU A 225     -41.983  15.505   3.070  1.00  0.00           N  
ATOM   3409  CA  LEU A 225     -41.417  14.168   3.079  1.00  0.00           C  
ATOM   3410  C   LEU A 225     -39.997  14.146   3.667  1.00  0.00           C  
ATOM   3411  O   LEU A 225     -39.659  13.224   4.415  1.00  0.00           O  
ATOM   3412  CB  LEU A 225     -41.421  13.588   1.671  1.00  0.00           C  
ATOM   3413  CG  LEU A 225     -42.827  13.288   1.112  1.00  0.00           C  
ATOM   3414  CD1 LEU A 225     -42.707  12.844  -0.321  1.00  0.00           C  
ATOM   3415  CD2 LEU A 225     -43.503  12.244   1.971  1.00  0.00           C  
ATOM   3416  H   LEU A 225     -42.222  15.965   2.189  1.00  0.00           H  
ATOM   3417  HA  LEU A 225     -42.049  13.541   3.702  1.00  0.00           H  
ATOM   3418 1HB  LEU A 225     -40.948  14.311   1.002  1.00  0.00           H  
ATOM   3419 2HB  LEU A 225     -40.839  12.669   1.659  1.00  0.00           H  
ATOM   3420  HG  LEU A 225     -43.425  14.200   1.128  1.00  0.00           H  
ATOM   3421 1HD1 LEU A 225     -43.698  12.646  -0.727  1.00  0.00           H  
ATOM   3422 2HD1 LEU A 225     -42.237  13.629  -0.885  1.00  0.00           H  
ATOM   3423 3HD1 LEU A 225     -42.107  11.941  -0.378  1.00  0.00           H  
ATOM   3424 1HD2 LEU A 225     -44.501  12.044   1.581  1.00  0.00           H  
ATOM   3425 2HD2 LEU A 225     -42.916  11.325   1.963  1.00  0.00           H  
ATOM   3426 3HD2 LEU A 225     -43.578  12.616   2.980  1.00  0.00           H  
ATOM   3427  N   GLU A 226     -39.165  15.169   3.383  1.00  0.00           N  
ATOM   3428  CA  GLU A 226     -37.804  15.174   3.947  1.00  0.00           C  
ATOM   3429  C   GLU A 226     -37.907  15.251   5.452  1.00  0.00           C  
ATOM   3430  O   GLU A 226     -37.171  14.592   6.189  1.00  0.00           O  
ATOM   3431  CB  GLU A 226     -36.985  16.376   3.471  1.00  0.00           C  
ATOM   3432  CG  GLU A 226     -36.625  16.356   2.017  1.00  0.00           C  
ATOM   3433  CD  GLU A 226     -35.786  17.533   1.609  1.00  0.00           C  
ATOM   3434  OE1 GLU A 226     -35.409  18.300   2.465  1.00  0.00           O  
ATOM   3435  OE2 GLU A 226     -35.558  17.688   0.432  1.00  0.00           O  
ATOM   3436  H   GLU A 226     -39.470  15.917   2.755  1.00  0.00           H  
ATOM   3437  HA  GLU A 226     -37.298  14.251   3.675  1.00  0.00           H  
ATOM   3438 1HB  GLU A 226     -37.543  17.293   3.659  1.00  0.00           H  
ATOM   3439 2HB  GLU A 226     -36.059  16.437   4.047  1.00  0.00           H  
ATOM   3440 1HG  GLU A 226     -36.085  15.439   1.817  1.00  0.00           H  
ATOM   3441 2HG  GLU A 226     -37.534  16.344   1.429  1.00  0.00           H  
ATOM   3442  N   VAL A 227     -38.858  16.054   5.889  1.00  0.00           N  
ATOM   3443  CA  VAL A 227     -39.170  16.301   7.270  1.00  0.00           C  
ATOM   3444  C   VAL A 227     -39.614  15.029   7.977  1.00  0.00           C  
ATOM   3445  O   VAL A 227     -39.107  14.716   9.056  1.00  0.00           O  
ATOM   3446  CB  VAL A 227     -40.140  17.475   7.287  1.00  0.00           C  
ATOM   3447  CG1 VAL A 227     -40.704  17.683   8.476  1.00  0.00           C  
ATOM   3448  CG2 VAL A 227     -39.330  18.737   6.966  1.00  0.00           C  
ATOM   3449  H   VAL A 227     -39.402  16.565   5.190  1.00  0.00           H  
ATOM   3450  HA  VAL A 227     -38.286  16.645   7.763  1.00  0.00           H  
ATOM   3451  HB  VAL A 227     -40.900  17.315   6.567  1.00  0.00           H  
ATOM   3452 1HG1 VAL A 227     -41.358  18.546   8.403  1.00  0.00           H  
ATOM   3453 2HG1 VAL A 227     -41.280  16.805   8.763  1.00  0.00           H  
ATOM   3454 3HG1 VAL A 227     -39.900  17.874   9.148  1.00  0.00           H  
ATOM   3455 1HG2 VAL A 227     -39.977  19.591   6.950  1.00  0.00           H  
ATOM   3456 2HG2 VAL A 227     -38.568  18.876   7.729  1.00  0.00           H  
ATOM   3457 3HG2 VAL A 227     -38.850  18.633   6.003  1.00  0.00           H  
ATOM   3458  N   ILE A 228     -40.464  14.238   7.335  1.00  0.00           N  
ATOM   3459  CA  ILE A 228     -40.854  12.960   7.909  1.00  0.00           C  
ATOM   3460  C   ILE A 228     -39.647  12.042   8.041  1.00  0.00           C  
ATOM   3461  O   ILE A 228     -39.465  11.396   9.080  1.00  0.00           O  
ATOM   3462  CB  ILE A 228     -41.911  12.257   7.071  1.00  0.00           C  
ATOM   3463  CG1 ILE A 228     -43.180  13.025   7.153  1.00  0.00           C  
ATOM   3464  CG2 ILE A 228     -42.103  10.833   7.581  1.00  0.00           C  
ATOM   3465  CD1 ILE A 228     -44.193  12.592   6.198  1.00  0.00           C  
ATOM   3466  H   ILE A 228     -40.869  14.555   6.454  1.00  0.00           H  
ATOM   3467  HA  ILE A 228     -41.264  13.136   8.899  1.00  0.00           H  
ATOM   3468  HB  ILE A 228     -41.598  12.239   6.027  1.00  0.00           H  
ATOM   3469 1HG1 ILE A 228     -43.556  12.912   8.119  1.00  0.00           H  
ATOM   3470 2HG1 ILE A 228     -42.976  14.080   6.990  1.00  0.00           H  
ATOM   3471 1HG2 ILE A 228     -42.860  10.333   6.981  1.00  0.00           H  
ATOM   3472 2HG2 ILE A 228     -41.161  10.289   7.504  1.00  0.00           H  
ATOM   3473 3HG2 ILE A 228     -42.422  10.859   8.623  1.00  0.00           H  
ATOM   3474 1HD1 ILE A 228     -45.067  13.178   6.349  1.00  0.00           H  
ATOM   3475 2HD1 ILE A 228     -43.822  12.733   5.199  1.00  0.00           H  
ATOM   3476 3HD1 ILE A 228     -44.427  11.545   6.361  1.00  0.00           H  
ATOM   3477  N   ILE A 229     -38.805  11.995   7.009  1.00  0.00           N  
ATOM   3478  CA  ILE A 229     -37.627  11.145   7.071  1.00  0.00           C  
ATOM   3479  C   ILE A 229     -36.757  11.573   8.234  1.00  0.00           C  
ATOM   3480  O   ILE A 229     -36.306  10.733   9.014  1.00  0.00           O  
ATOM   3481  CB  ILE A 229     -36.799  11.217   5.778  1.00  0.00           C  
ATOM   3482  CG1 ILE A 229     -37.564  10.574   4.627  1.00  0.00           C  
ATOM   3483  CG2 ILE A 229     -35.452  10.521   6.006  1.00  0.00           C  
ATOM   3484  CD1 ILE A 229     -36.963  10.868   3.270  1.00  0.00           C  
ATOM   3485  H   ILE A 229     -39.000  12.541   6.166  1.00  0.00           H  
ATOM   3486  HA  ILE A 229     -37.943  10.118   7.232  1.00  0.00           H  
ATOM   3487  HB  ILE A 229     -36.626  12.253   5.512  1.00  0.00           H  
ATOM   3488 1HG1 ILE A 229     -37.581   9.497   4.774  1.00  0.00           H  
ATOM   3489 2HG1 ILE A 229     -38.590  10.942   4.639  1.00  0.00           H  
ATOM   3490 1HG2 ILE A 229     -34.855  10.577   5.100  1.00  0.00           H  
ATOM   3491 2HG2 ILE A 229     -34.922  11.016   6.818  1.00  0.00           H  
ATOM   3492 3HG2 ILE A 229     -35.618   9.479   6.267  1.00  0.00           H  
ATOM   3493 1HD1 ILE A 229     -37.559  10.382   2.498  1.00  0.00           H  
ATOM   3494 2HD1 ILE A 229     -36.961  11.943   3.103  1.00  0.00           H  
ATOM   3495 3HD1 ILE A 229     -35.944  10.492   3.235  1.00  0.00           H  
ATOM   3496  N   MET A 230     -36.544  12.876   8.391  1.00  0.00           N  
ATOM   3497  CA  MET A 230     -35.728  13.354   9.489  1.00  0.00           C  
ATOM   3498  C   MET A 230     -36.354  13.041  10.838  1.00  0.00           C  
ATOM   3499  O   MET A 230     -35.631  12.739  11.778  1.00  0.00           O  
ATOM   3500  CB  MET A 230     -35.471  14.835   9.355  1.00  0.00           C  
ATOM   3501  CG  MET A 230     -34.551  15.175   8.230  1.00  0.00           C  
ATOM   3502  SD  MET A 230     -34.150  16.830   8.273  1.00  0.00           S  
ATOM   3503  CE  MET A 230     -35.773  17.356   8.000  1.00  0.00           C  
ATOM   3504  H   MET A 230     -36.932  13.538   7.718  1.00  0.00           H  
ATOM   3505  HA  MET A 230     -34.770  12.845   9.439  1.00  0.00           H  
ATOM   3506 1HB  MET A 230     -36.421  15.340   9.181  1.00  0.00           H  
ATOM   3507 2HB  MET A 230     -35.050  15.228  10.282  1.00  0.00           H  
ATOM   3508 1HG  MET A 230     -33.637  14.588   8.306  1.00  0.00           H  
ATOM   3509 2HG  MET A 230     -35.023  14.966   7.287  1.00  0.00           H  
ATOM   3510 1HE  MET A 230     -35.834  18.394   8.016  1.00  0.00           H  
ATOM   3511 2HE  MET A 230     -36.113  16.979   7.036  1.00  0.00           H  
ATOM   3512 3HE  MET A 230     -36.394  16.970   8.802  1.00  0.00           H  
ATOM   3513  N   SER A 231     -37.687  13.062  10.949  1.00  0.00           N  
ATOM   3514  CA  SER A 231     -38.320  12.727  12.226  1.00  0.00           C  
ATOM   3515  C   SER A 231     -37.920  11.332  12.617  1.00  0.00           C  
ATOM   3516  O   SER A 231     -37.540  11.073  13.765  1.00  0.00           O  
ATOM   3517  CB  SER A 231     -39.830  12.756  12.134  1.00  0.00           C  
ATOM   3518  OG  SER A 231     -40.410  12.408  13.362  1.00  0.00           O  
ATOM   3519  H   SER A 231     -38.261  13.344  10.152  1.00  0.00           H  
ATOM   3520  HA  SER A 231     -37.980  13.424  12.992  1.00  0.00           H  
ATOM   3521 1HB  SER A 231     -40.181  13.726  11.833  1.00  0.00           H  
ATOM   3522 2HB  SER A 231     -40.159  12.056  11.375  1.00  0.00           H  
ATOM   3523  HG  SER A 231     -40.302  11.455  13.442  1.00  0.00           H  
ATOM   3524  N   VAL A 232     -37.998  10.427  11.648  1.00  0.00           N  
ATOM   3525  CA  VAL A 232     -37.659   9.047  11.891  1.00  0.00           C  
ATOM   3526  C   VAL A 232     -36.180   8.924  12.237  1.00  0.00           C  
ATOM   3527  O   VAL A 232     -35.842   8.277  13.221  1.00  0.00           O  
ATOM   3528  CB  VAL A 232     -38.025   8.192  10.674  1.00  0.00           C  
ATOM   3529  CG1 VAL A 232     -37.512   6.794  10.864  1.00  0.00           C  
ATOM   3530  CG2 VAL A 232     -39.548   8.206  10.495  1.00  0.00           C  
ATOM   3531  H   VAL A 232     -38.322  10.718  10.720  1.00  0.00           H  
ATOM   3532  HA  VAL A 232     -38.244   8.693  12.740  1.00  0.00           H  
ATOM   3533  HB  VAL A 232     -37.549   8.605   9.783  1.00  0.00           H  
ATOM   3534 1HG1 VAL A 232     -37.759   6.188   9.995  1.00  0.00           H  
ATOM   3535 2HG1 VAL A 232     -36.448   6.857  10.972  1.00  0.00           H  
ATOM   3536 3HG1 VAL A 232     -37.954   6.350  11.757  1.00  0.00           H  
ATOM   3537 1HG2 VAL A 232     -39.818   7.610   9.625  1.00  0.00           H  
ATOM   3538 2HG2 VAL A 232     -40.023   7.796  11.379  1.00  0.00           H  
ATOM   3539 3HG2 VAL A 232     -39.882   9.233  10.348  1.00  0.00           H  
ATOM   3540  N   ILE A 233     -35.305   9.598  11.491  1.00  0.00           N  
ATOM   3541  CA  ILE A 233     -33.873   9.539  11.775  1.00  0.00           C  
ATOM   3542  C   ILE A 233     -33.514  10.072  13.154  1.00  0.00           C  
ATOM   3543  O   ILE A 233     -32.702   9.466  13.863  1.00  0.00           O  
ATOM   3544  CB  ILE A 233     -33.072  10.323  10.734  1.00  0.00           C  
ATOM   3545  CG1 ILE A 233     -33.183   9.648   9.362  1.00  0.00           C  
ATOM   3546  CG2 ILE A 233     -31.661  10.482  11.161  1.00  0.00           C  
ATOM   3547  CD1 ILE A 233     -32.643   8.256   9.327  1.00  0.00           C  
ATOM   3548  H   ILE A 233     -35.641  10.133  10.689  1.00  0.00           H  
ATOM   3549  HA  ILE A 233     -33.564   8.498  11.727  1.00  0.00           H  
ATOM   3550  HB  ILE A 233     -33.512  11.308  10.639  1.00  0.00           H  
ATOM   3551 1HG1 ILE A 233     -34.219   9.602   9.075  1.00  0.00           H  
ATOM   3552 2HG1 ILE A 233     -32.647  10.239   8.634  1.00  0.00           H  
ATOM   3553 1HG2 ILE A 233     -31.165  11.070  10.410  1.00  0.00           H  
ATOM   3554 2HG2 ILE A 233     -31.617  10.999  12.120  1.00  0.00           H  
ATOM   3555 3HG2 ILE A 233     -31.190   9.503  11.251  1.00  0.00           H  
ATOM   3556 1HD1 ILE A 233     -32.763   7.848   8.324  1.00  0.00           H  
ATOM   3557 2HD1 ILE A 233     -31.586   8.266   9.593  1.00  0.00           H  
ATOM   3558 3HD1 ILE A 233     -33.187   7.643  10.032  1.00  0.00           H  
ATOM   3559  N   VAL A 234     -34.132  11.178  13.567  1.00  0.00           N  
ATOM   3560  CA  VAL A 234     -33.849  11.717  14.884  1.00  0.00           C  
ATOM   3561  C   VAL A 234     -34.279  10.681  15.913  1.00  0.00           C  
ATOM   3562  O   VAL A 234     -33.511  10.301  16.793  1.00  0.00           O  
ATOM   3563  CB  VAL A 234     -34.592  13.070  15.099  1.00  0.00           C  
ATOM   3564  CG1 VAL A 234     -34.485  13.567  16.540  1.00  0.00           C  
ATOM   3565  CG2 VAL A 234     -33.977  14.122  14.209  1.00  0.00           C  
ATOM   3566  H   VAL A 234     -34.788  11.652  12.953  1.00  0.00           H  
ATOM   3567  HA  VAL A 234     -32.776  11.890  14.972  1.00  0.00           H  
ATOM   3568  HB  VAL A 234     -35.651  12.926  14.856  1.00  0.00           H  
ATOM   3569 1HG1 VAL A 234     -35.016  14.499  16.650  1.00  0.00           H  
ATOM   3570 2HG1 VAL A 234     -34.904  12.838  17.206  1.00  0.00           H  
ATOM   3571 3HG1 VAL A 234     -33.457  13.736  16.776  1.00  0.00           H  
ATOM   3572 1HG2 VAL A 234     -34.491  15.073  14.336  1.00  0.00           H  
ATOM   3573 2HG2 VAL A 234     -32.938  14.225  14.494  1.00  0.00           H  
ATOM   3574 3HG2 VAL A 234     -34.032  13.824  13.175  1.00  0.00           H  
ATOM   3575  N   MET A 235     -35.475  10.129  15.780  1.00  0.00           N  
ATOM   3576  CA  MET A 235     -35.866   9.127  16.752  1.00  0.00           C  
ATOM   3577  C   MET A 235     -34.991   7.871  16.708  1.00  0.00           C  
ATOM   3578  O   MET A 235     -34.630   7.339  17.752  1.00  0.00           O  
ATOM   3579  CB  MET A 235     -37.335   8.790  16.544  1.00  0.00           C  
ATOM   3580  CG  MET A 235     -38.302   9.934  16.898  1.00  0.00           C  
ATOM   3581  SD  MET A 235     -38.259  10.367  18.674  1.00  0.00           S  
ATOM   3582  CE  MET A 235     -37.107  11.704  18.758  1.00  0.00           C  
ATOM   3583  H   MET A 235     -36.116  10.413  15.034  1.00  0.00           H  
ATOM   3584  HA  MET A 235     -35.757   9.562  17.743  1.00  0.00           H  
ATOM   3585 1HB  MET A 235     -37.496   8.533  15.493  1.00  0.00           H  
ATOM   3586 2HB  MET A 235     -37.605   7.915  17.141  1.00  0.00           H  
ATOM   3587 1HG  MET A 235     -38.033  10.820  16.319  1.00  0.00           H  
ATOM   3588 2HG  MET A 235     -39.320   9.652  16.631  1.00  0.00           H  
ATOM   3589 1HE  MET A 235     -37.016  12.018  19.793  1.00  0.00           H  
ATOM   3590 2HE  MET A 235     -36.142  11.357  18.404  1.00  0.00           H  
ATOM   3591 3HE  MET A 235     -37.450  12.536  18.143  1.00  0.00           H  
ATOM   3592  N   LEU A 236     -34.568   7.422  15.535  1.00  0.00           N  
ATOM   3593  CA  LEU A 236     -33.757   6.211  15.474  1.00  0.00           C  
ATOM   3594  C   LEU A 236     -32.375   6.362  16.103  1.00  0.00           C  
ATOM   3595  O   LEU A 236     -31.931   5.487  16.856  1.00  0.00           O  
ATOM   3596  CB  LEU A 236     -33.571   5.807  14.021  1.00  0.00           C  
ATOM   3597  CG  LEU A 236     -34.816   5.279  13.284  1.00  0.00           C  
ATOM   3598  CD1 LEU A 236     -34.481   5.175  11.820  1.00  0.00           C  
ATOM   3599  CD2 LEU A 236     -35.244   3.964  13.864  1.00  0.00           C  
ATOM   3600  H   LEU A 236     -34.854   7.885  14.678  1.00  0.00           H  
ATOM   3601  HA  LEU A 236     -34.291   5.421  16.000  1.00  0.00           H  
ATOM   3602 1HB  LEU A 236     -33.224   6.683  13.474  1.00  0.00           H  
ATOM   3603 2HB  LEU A 236     -32.797   5.055  13.974  1.00  0.00           H  
ATOM   3604  HG  LEU A 236     -35.636   5.960  13.392  1.00  0.00           H  
ATOM   3605 1HD1 LEU A 236     -35.345   4.806  11.273  1.00  0.00           H  
ATOM   3606 2HD1 LEU A 236     -34.211   6.155  11.460  1.00  0.00           H  
ATOM   3607 3HD1 LEU A 236     -33.662   4.519  11.668  1.00  0.00           H  
ATOM   3608 1HD2 LEU A 236     -36.107   3.619  13.308  1.00  0.00           H  
ATOM   3609 2HD2 LEU A 236     -34.483   3.241  13.793  1.00  0.00           H  
ATOM   3610 3HD2 LEU A 236     -35.498   4.103  14.913  1.00  0.00           H  
ATOM   3611  N   ASN A 237     -31.696   7.478  15.826  1.00  0.00           N  
ATOM   3612  CA  ASN A 237     -30.356   7.678  16.369  1.00  0.00           C  
ATOM   3613  C   ASN A 237     -30.403   7.980  17.849  1.00  0.00           C  
ATOM   3614  O   ASN A 237     -29.568   7.508  18.628  1.00  0.00           O  
ATOM   3615  CB  ASN A 237     -29.641   8.772  15.605  1.00  0.00           C  
ATOM   3616  CG  ASN A 237     -29.192   8.288  14.249  1.00  0.00           C  
ATOM   3617  OD1 ASN A 237     -28.925   7.092  14.084  1.00  0.00           O  
ATOM   3618  ND2 ASN A 237     -29.118   9.158  13.287  1.00  0.00           N  
ATOM   3619  H   ASN A 237     -32.105   8.182  15.207  1.00  0.00           H  
ATOM   3620  HA  ASN A 237     -29.795   6.751  16.246  1.00  0.00           H  
ATOM   3621 1HB  ASN A 237     -30.319   9.624  15.473  1.00  0.00           H  
ATOM   3622 2HB  ASN A 237     -28.776   9.122  16.171  1.00  0.00           H  
ATOM   3623 1HD2 ASN A 237     -28.834   8.847  12.379  1.00  0.00           H  
ATOM   3624 2HD2 ASN A 237     -29.364  10.111  13.456  1.00  0.00           H  
ATOM   3625  N   HIS A 238     -31.424   8.708  18.265  1.00  0.00           N  
ATOM   3626  CA  HIS A 238     -31.547   9.036  19.662  1.00  0.00           C  
ATOM   3627  C   HIS A 238     -31.924   7.822  20.478  1.00  0.00           C  
ATOM   3628  O   HIS A 238     -31.396   7.627  21.583  1.00  0.00           O  
ATOM   3629  CB  HIS A 238     -32.511  10.194  19.815  1.00  0.00           C  
ATOM   3630  CG  HIS A 238     -31.832  11.487  19.460  1.00  0.00           C  
ATOM   3631  ND1 HIS A 238     -31.053  12.140  20.356  1.00  0.00           N  
ATOM   3632  CD2 HIS A 238     -31.759  12.196  18.316  1.00  0.00           C  
ATOM   3633  CE1 HIS A 238     -30.560  13.235  19.796  1.00  0.00           C  
ATOM   3634  NE2 HIS A 238     -30.981  13.286  18.541  1.00  0.00           N  
ATOM   3635  H   HIS A 238     -32.115   9.081  17.611  1.00  0.00           H  
ATOM   3636  HA  HIS A 238     -30.588   9.374  20.034  1.00  0.00           H  
ATOM   3637 1HB  HIS A 238     -33.378  10.047  19.184  1.00  0.00           H  
ATOM   3638 2HB  HIS A 238     -32.872  10.253  20.838  1.00  0.00           H  
ATOM   3639  HD1 HIS A 238     -30.901  11.770  21.300  1.00  0.00           H  
ATOM   3640  HD2 HIS A 238     -32.153  12.070  17.348  1.00  0.00           H  
ATOM   3641  HE1 HIS A 238     -29.922  13.897  20.367  1.00  0.00           H  
ATOM   3642  N   CYS A 239     -32.790   6.977  19.931  1.00  0.00           N  
ATOM   3643  CA  CYS A 239     -33.166   5.784  20.638  1.00  0.00           C  
ATOM   3644  C   CYS A 239     -32.006   4.817  20.715  1.00  0.00           C  
ATOM   3645  O   CYS A 239     -31.810   4.183  21.747  1.00  0.00           O  
ATOM   3646  CB  CYS A 239     -34.328   5.107  19.975  1.00  0.00           C  
ATOM   3647  SG  CYS A 239     -35.846   6.007  20.067  1.00  0.00           S  
ATOM   3648  H   CYS A 239     -33.224   7.171  19.030  1.00  0.00           H  
ATOM   3649  HA  CYS A 239     -33.446   6.062  21.641  1.00  0.00           H  
ATOM   3650 1HB  CYS A 239     -34.101   4.904  18.927  1.00  0.00           H  
ATOM   3651 2HB  CYS A 239     -34.479   4.185  20.476  1.00  0.00           H  
ATOM   3652  HG  CYS A 239     -35.488   6.923  19.154  1.00  0.00           H  
ATOM   3653  N   TYR A 240     -31.201   4.724  19.648  1.00  0.00           N  
ATOM   3654  CA  TYR A 240     -30.042   3.839  19.656  1.00  0.00           C  
ATOM   3655  C   TYR A 240     -29.133   4.180  20.818  1.00  0.00           C  
ATOM   3656  O   TYR A 240     -28.785   3.330  21.638  1.00  0.00           O  
ATOM   3657  CB  TYR A 240     -29.257   3.961  18.341  1.00  0.00           C  
ATOM   3658  CG  TYR A 240     -27.989   3.133  18.314  1.00  0.00           C  
ATOM   3659  CD1 TYR A 240     -28.019   1.781  17.987  1.00  0.00           C  
ATOM   3660  CD2 TYR A 240     -26.787   3.735  18.646  1.00  0.00           C  
ATOM   3661  CE1 TYR A 240     -26.844   1.039  17.984  1.00  0.00           C  
ATOM   3662  CE2 TYR A 240     -25.624   3.008  18.653  1.00  0.00           C  
ATOM   3663  CZ  TYR A 240     -25.637   1.663  18.326  1.00  0.00           C  
ATOM   3664  OH  TYR A 240     -24.446   0.955  18.349  1.00  0.00           O  
ATOM   3665  H   TYR A 240     -31.408   5.246  18.797  1.00  0.00           H  
ATOM   3666  HA  TYR A 240     -30.365   2.815  19.797  1.00  0.00           H  
ATOM   3667 1HB  TYR A 240     -29.890   3.654  17.507  1.00  0.00           H  
ATOM   3668 2HB  TYR A 240     -28.986   5.001  18.175  1.00  0.00           H  
ATOM   3669  HD1 TYR A 240     -28.954   1.308  17.732  1.00  0.00           H  
ATOM   3670  HD2 TYR A 240     -26.767   4.789  18.906  1.00  0.00           H  
ATOM   3671  HE1 TYR A 240     -26.868  -0.018  17.725  1.00  0.00           H  
ATOM   3672  HE2 TYR A 240     -24.686   3.496  18.920  1.00  0.00           H  
ATOM   3673  HH  TYR A 240     -24.608   0.004  18.201  1.00  0.00           H  
ATOM   3674  N   PHE A 241     -28.763   5.442  20.935  1.00  0.00           N  
ATOM   3675  CA  PHE A 241     -27.851   5.785  22.006  1.00  0.00           C  
ATOM   3676  C   PHE A 241     -28.485   5.680  23.396  1.00  0.00           C  
ATOM   3677  O   PHE A 241     -27.802   5.363  24.368  1.00  0.00           O  
ATOM   3678  CB  PHE A 241     -27.269   7.154  21.741  1.00  0.00           C  
ATOM   3679  CG  PHE A 241     -26.191   7.165  20.702  1.00  0.00           C  
ATOM   3680  CD1 PHE A 241     -26.410   7.678  19.440  1.00  0.00           C  
ATOM   3681  CD2 PHE A 241     -24.942   6.648  20.995  1.00  0.00           C  
ATOM   3682  CE1 PHE A 241     -25.413   7.681  18.492  1.00  0.00           C  
ATOM   3683  CE2 PHE A 241     -23.939   6.643  20.048  1.00  0.00           C  
ATOM   3684  CZ  PHE A 241     -24.178   7.164  18.791  1.00  0.00           C  
ATOM   3685  H   PHE A 241     -29.087   6.147  20.266  1.00  0.00           H  
ATOM   3686  HA  PHE A 241     -27.024   5.070  21.971  1.00  0.00           H  
ATOM   3687 1HB  PHE A 241     -28.079   7.791  21.399  1.00  0.00           H  
ATOM   3688 2HB  PHE A 241     -26.879   7.581  22.638  1.00  0.00           H  
ATOM   3689  HD1 PHE A 241     -27.378   8.088  19.199  1.00  0.00           H  
ATOM   3690  HD2 PHE A 241     -24.759   6.237  21.989  1.00  0.00           H  
ATOM   3691  HE1 PHE A 241     -25.603   8.091  17.506  1.00  0.00           H  
ATOM   3692  HE2 PHE A 241     -22.962   6.230  20.289  1.00  0.00           H  
ATOM   3693  HZ  PHE A 241     -23.392   7.166  18.037  1.00  0.00           H  
ATOM   3694  N   GLY A 242     -29.791   5.930  23.505  1.00  0.00           N  
ATOM   3695  CA  GLY A 242     -30.485   5.792  24.785  1.00  0.00           C  
ATOM   3696  C   GLY A 242     -30.465   4.328  25.224  1.00  0.00           C  
ATOM   3697  O   GLY A 242     -30.031   3.980  26.329  1.00  0.00           O  
ATOM   3698  H   GLY A 242     -30.325   6.234  22.691  1.00  0.00           H  
ATOM   3699 1HA  GLY A 242     -30.008   6.419  25.538  1.00  0.00           H  
ATOM   3700 2HA  GLY A 242     -31.511   6.138  24.677  1.00  0.00           H  
ATOM   3701  N   TYR A 243     -30.908   3.468  24.304  1.00  0.00           N  
ATOM   3702  CA  TYR A 243     -31.032   2.025  24.461  1.00  0.00           C  
ATOM   3703  C   TYR A 243     -29.700   1.427  24.915  1.00  0.00           C  
ATOM   3704  O   TYR A 243     -29.661   0.603  25.832  1.00  0.00           O  
ATOM   3705  CB  TYR A 243     -31.433   1.403  23.115  1.00  0.00           C  
ATOM   3706  CG  TYR A 243     -31.744  -0.062  23.133  1.00  0.00           C  
ATOM   3707  CD1 TYR A 243     -33.053  -0.482  23.163  1.00  0.00           C  
ATOM   3708  CD2 TYR A 243     -30.744  -0.978  23.165  1.00  0.00           C  
ATOM   3709  CE1 TYR A 243     -33.341  -1.826  23.203  1.00  0.00           C  
ATOM   3710  CE2 TYR A 243     -31.026  -2.320  23.209  1.00  0.00           C  
ATOM   3711  CZ  TYR A 243     -32.322  -2.741  23.231  1.00  0.00           C  
ATOM   3712  OH  TYR A 243     -32.606  -4.079  23.289  1.00  0.00           O  
ATOM   3713  H   TYR A 243     -31.208   3.850  23.413  1.00  0.00           H  
ATOM   3714  HA  TYR A 243     -31.786   1.812  25.216  1.00  0.00           H  
ATOM   3715 1HB  TYR A 243     -32.313   1.920  22.742  1.00  0.00           H  
ATOM   3716 2HB  TYR A 243     -30.635   1.569  22.390  1.00  0.00           H  
ATOM   3717  HD1 TYR A 243     -33.856   0.252  23.142  1.00  0.00           H  
ATOM   3718  HD2 TYR A 243     -29.728  -0.640  23.163  1.00  0.00           H  
ATOM   3719  HE1 TYR A 243     -34.368  -2.166  23.217  1.00  0.00           H  
ATOM   3720  HE2 TYR A 243     -30.217  -3.046  23.237  1.00  0.00           H  
ATOM   3721  HH  TYR A 243     -33.499  -4.210  23.663  1.00  0.00           H  
ATOM   3722  N   PHE A 244     -28.609   1.857  24.270  1.00  0.00           N  
ATOM   3723  CA  PHE A 244     -27.271   1.353  24.552  1.00  0.00           C  
ATOM   3724  C   PHE A 244     -26.428   2.307  25.413  1.00  0.00           C  
ATOM   3725  O   PHE A 244     -25.198   2.238  25.382  1.00  0.00           O  
ATOM   3726  CB  PHE A 244     -26.516   1.067  23.244  1.00  0.00           C  
ATOM   3727  CG  PHE A 244     -27.131  -0.028  22.398  1.00  0.00           C  
ATOM   3728  CD1 PHE A 244     -27.836   0.281  21.254  1.00  0.00           C  
ATOM   3729  CD2 PHE A 244     -27.021  -1.363  22.757  1.00  0.00           C  
ATOM   3730  CE1 PHE A 244     -28.413  -0.694  20.490  1.00  0.00           C  
ATOM   3731  CE2 PHE A 244     -27.608  -2.350  21.984  1.00  0.00           C  
ATOM   3732  CZ  PHE A 244     -28.309  -2.005  20.846  1.00  0.00           C  
ATOM   3733  H   PHE A 244     -28.715   2.539  23.516  1.00  0.00           H  
ATOM   3734  HA  PHE A 244     -27.374   0.415  25.096  1.00  0.00           H  
ATOM   3735 1HB  PHE A 244     -26.490   1.982  22.644  1.00  0.00           H  
ATOM   3736 2HB  PHE A 244     -25.489   0.793  23.468  1.00  0.00           H  
ATOM   3737  HD1 PHE A 244     -27.929   1.311  20.954  1.00  0.00           H  
ATOM   3738  HD2 PHE A 244     -26.472  -1.629  23.661  1.00  0.00           H  
ATOM   3739  HE1 PHE A 244     -28.950  -0.417  19.602  1.00  0.00           H  
ATOM   3740  HE2 PHE A 244     -27.521  -3.396  22.276  1.00  0.00           H  
ATOM   3741  HZ  PHE A 244     -28.775  -2.774  20.233  1.00  0.00           H  
ATOM   3742  N   ALA A 245     -27.071   3.166  26.218  1.00  0.00           N  
ATOM   3743  CA  ALA A 245     -26.356   4.105  27.098  1.00  0.00           C  
ATOM   3744  C   ALA A 245     -25.424   3.378  28.069  1.00  0.00           C  
ATOM   3745  O   ALA A 245     -24.366   3.889  28.455  1.00  0.00           O  
ATOM   3746  CB  ALA A 245     -27.340   4.941  27.881  1.00  0.00           C  
ATOM   3747  H   ALA A 245     -28.091   3.213  26.204  1.00  0.00           H  
ATOM   3748  HA  ALA A 245     -25.750   4.759  26.470  1.00  0.00           H  
ATOM   3749 1HB  ALA A 245     -26.791   5.632  28.499  1.00  0.00           H  
ATOM   3750 2HB  ALA A 245     -27.982   5.489  27.191  1.00  0.00           H  
ATOM   3751 3HB  ALA A 245     -27.951   4.291  28.507  1.00  0.00           H  
ATOM   3752  N   SER A 246     -25.820   2.176  28.473  1.00  0.00           N  
ATOM   3753  CA  SER A 246     -25.018   1.358  29.367  1.00  0.00           C  
ATOM   3754  C   SER A 246     -24.665   1.940  30.745  1.00  0.00           C  
ATOM   3755  O   SER A 246     -25.332   1.654  31.743  1.00  0.00           O  
ATOM   3756  CB  SER A 246     -23.744   0.921  28.662  1.00  0.00           C  
ATOM   3757  OG  SER A 246     -23.066  -0.043  29.423  1.00  0.00           O  
ATOM   3758  H   SER A 246     -26.693   1.817  28.118  1.00  0.00           H  
ATOM   3759  HA  SER A 246     -25.595   0.451  29.552  1.00  0.00           H  
ATOM   3760 1HB  SER A 246     -24.001   0.503  27.687  1.00  0.00           H  
ATOM   3761 2HB  SER A 246     -23.089   1.761  28.477  1.00  0.00           H  
ATOM   3762  HG  SER A 246     -22.937   0.356  30.289  1.00  0.00           H  
ATOM   3763  N   GLY A 247     -23.533   2.635  30.818  1.00  0.00           N  
ATOM   3764  CA  GLY A 247     -22.860   3.025  32.076  1.00  0.00           C  
ATOM   3765  C   GLY A 247     -23.538   4.034  33.015  1.00  0.00           C  
ATOM   3766  O   GLY A 247     -22.965   5.074  33.354  1.00  0.00           O  
ATOM   3767  H   GLY A 247     -23.148   2.925  29.925  1.00  0.00           H  
ATOM   3768 1HA  GLY A 247     -22.660   2.116  32.644  1.00  0.00           H  
ATOM   3769 2HA  GLY A 247     -21.879   3.421  31.813  1.00  0.00           H  
ATOM   3770  N   GLY A 248     -24.742   3.709  33.454  1.00  0.00           N  
ATOM   3771  CA  GLY A 248     -25.461   4.510  34.436  1.00  0.00           C  
ATOM   3772  C   GLY A 248     -25.751   5.904  33.923  1.00  0.00           C  
ATOM   3773  O   GLY A 248     -25.813   6.135  32.716  1.00  0.00           O  
ATOM   3774  H   GLY A 248     -25.150   2.852  33.088  1.00  0.00           H  
ATOM   3775 1HA  GLY A 248     -26.390   4.009  34.699  1.00  0.00           H  
ATOM   3776 2HA  GLY A 248     -24.871   4.573  35.349  1.00  0.00           H  
ATOM   3777  N   ALA A 249     -25.909   6.849  34.853  1.00  0.00           N  
ATOM   3778  CA  ALA A 249     -26.220   8.233  34.502  1.00  0.00           C  
ATOM   3779  C   ALA A 249     -25.134   8.846  33.630  1.00  0.00           C  
ATOM   3780  O   ALA A 249     -25.421   9.664  32.755  1.00  0.00           O  
ATOM   3781  CB  ALA A 249     -26.397   9.062  35.755  1.00  0.00           C  
ATOM   3782  H   ALA A 249     -25.830   6.594  35.828  1.00  0.00           H  
ATOM   3783  HA  ALA A 249     -27.151   8.240  33.937  1.00  0.00           H  
ATOM   3784 1HB  ALA A 249     -26.654  10.085  35.480  1.00  0.00           H  
ATOM   3785 2HB  ALA A 249     -27.196   8.637  36.363  1.00  0.00           H  
ATOM   3786 3HB  ALA A 249     -25.469   9.064  36.323  1.00  0.00           H  
ATOM   3787  N   VAL A 250     -23.884   8.452  33.872  1.00  0.00           N  
ATOM   3788  CA  VAL A 250     -22.765   8.983  33.114  1.00  0.00           C  
ATOM   3789  C   VAL A 250     -22.888   8.537  31.673  1.00  0.00           C  
ATOM   3790  O   VAL A 250     -22.744   9.353  30.754  1.00  0.00           O  
ATOM   3791  CB  VAL A 250     -21.433   8.496  33.698  1.00  0.00           C  
ATOM   3792  CG1 VAL A 250     -20.283   8.913  32.789  1.00  0.00           C  
ATOM   3793  CG2 VAL A 250     -21.266   9.072  35.095  1.00  0.00           C  
ATOM   3794  H   VAL A 250     -23.712   7.763  34.590  1.00  0.00           H  
ATOM   3795  HA  VAL A 250     -22.794  10.071  33.155  1.00  0.00           H  
ATOM   3796  HB  VAL A 250     -21.439   7.403  33.748  1.00  0.00           H  
ATOM   3797 1HG1 VAL A 250     -19.343   8.554  33.206  1.00  0.00           H  
ATOM   3798 2HG1 VAL A 250     -20.427   8.482  31.796  1.00  0.00           H  
ATOM   3799 3HG1 VAL A 250     -20.254   9.999  32.713  1.00  0.00           H  
ATOM   3800 1HG2 VAL A 250     -20.326   8.722  35.522  1.00  0.00           H  
ATOM   3801 2HG2 VAL A 250     -21.258  10.161  35.040  1.00  0.00           H  
ATOM   3802 3HG2 VAL A 250     -22.094   8.746  35.724  1.00  0.00           H  
ATOM   3803  N   GLY A 251     -23.186   7.244  31.487  1.00  0.00           N  
ATOM   3804  CA  GLY A 251     -23.391   6.656  30.171  1.00  0.00           C  
ATOM   3805  C   GLY A 251     -24.533   7.350  29.450  1.00  0.00           C  
ATOM   3806  O   GLY A 251     -24.460   7.575  28.242  1.00  0.00           O  
ATOM   3807  H   GLY A 251     -23.265   6.628  32.293  1.00  0.00           H  
ATOM   3808 1HA  GLY A 251     -22.475   6.729  29.585  1.00  0.00           H  
ATOM   3809 2HA  GLY A 251     -23.625   5.598  30.286  1.00  0.00           H  
ATOM   3810  N   VAL A 252     -25.570   7.745  30.194  1.00  0.00           N  
ATOM   3811  CA  VAL A 252     -26.677   8.463  29.586  1.00  0.00           C  
ATOM   3812  C   VAL A 252     -26.202   9.831  29.135  1.00  0.00           C  
ATOM   3813  O   VAL A 252     -26.507  10.263  28.028  1.00  0.00           O  
ATOM   3814  CB  VAL A 252     -27.872   8.596  30.531  1.00  0.00           C  
ATOM   3815  CG1 VAL A 252     -28.918   9.481  29.888  1.00  0.00           C  
ATOM   3816  CG2 VAL A 252     -28.420   7.236  30.787  1.00  0.00           C  
ATOM   3817  H   VAL A 252     -25.593   7.495  31.185  1.00  0.00           H  
ATOM   3818  HA  VAL A 252     -27.012   7.913  28.712  1.00  0.00           H  
ATOM   3819  HB  VAL A 252     -27.563   9.060  31.464  1.00  0.00           H  
ATOM   3820 1HG1 VAL A 252     -29.781   9.575  30.551  1.00  0.00           H  
ATOM   3821 2HG1 VAL A 252     -28.498  10.469  29.697  1.00  0.00           H  
ATOM   3822 3HG1 VAL A 252     -29.230   9.030  28.945  1.00  0.00           H  
ATOM   3823 1HG2 VAL A 252     -29.283   7.309  31.443  1.00  0.00           H  
ATOM   3824 2HG2 VAL A 252     -28.707   6.797  29.851  1.00  0.00           H  
ATOM   3825 3HG2 VAL A 252     -27.662   6.619  31.244  1.00  0.00           H  
ATOM   3826  N   GLY A 253     -25.436  10.519  29.973  1.00  0.00           N  
ATOM   3827  CA  GLY A 253     -24.910  11.821  29.594  1.00  0.00           C  
ATOM   3828  C   GLY A 253     -24.171  11.712  28.260  1.00  0.00           C  
ATOM   3829  O   GLY A 253     -24.446  12.473  27.318  1.00  0.00           O  
ATOM   3830  H   GLY A 253     -25.224  10.136  30.895  1.00  0.00           H  
ATOM   3831 1HA  GLY A 253     -25.725  12.540  29.516  1.00  0.00           H  
ATOM   3832 2HA  GLY A 253     -24.228  12.172  30.369  1.00  0.00           H  
ATOM   3833  N   GLU A 254     -23.223  10.770  28.192  1.00  0.00           N  
ATOM   3834  CA  GLU A 254     -22.444  10.539  26.979  1.00  0.00           C  
ATOM   3835  C   GLU A 254     -23.341  10.179  25.796  1.00  0.00           C  
ATOM   3836  O   GLU A 254     -23.140  10.683  24.685  1.00  0.00           O  
ATOM   3837  CB  GLU A 254     -21.403   9.436  27.208  1.00  0.00           C  
ATOM   3838  CG  GLU A 254     -20.519   9.134  25.988  1.00  0.00           C  
ATOM   3839  CD  GLU A 254     -19.409   8.116  26.262  1.00  0.00           C  
ATOM   3840  OE1 GLU A 254     -19.237   7.721  27.390  1.00  0.00           O  
ATOM   3841  OE2 GLU A 254     -18.753   7.723  25.316  1.00  0.00           O  
ATOM   3842  H   GLU A 254     -23.055  10.191  29.018  1.00  0.00           H  
ATOM   3843  HA  GLU A 254     -21.917  11.460  26.733  1.00  0.00           H  
ATOM   3844 1HB  GLU A 254     -20.757   9.713  28.041  1.00  0.00           H  
ATOM   3845 2HB  GLU A 254     -21.916   8.514  27.490  1.00  0.00           H  
ATOM   3846 1HG  GLU A 254     -21.160   8.749  25.195  1.00  0.00           H  
ATOM   3847 2HG  GLU A 254     -20.076  10.064  25.634  1.00  0.00           H  
ATOM   3848  N   ALA A 255     -24.345   9.326  26.038  1.00  0.00           N  
ATOM   3849  CA  ALA A 255     -25.281   8.903  25.008  1.00  0.00           C  
ATOM   3850  C   ALA A 255     -26.025  10.079  24.412  1.00  0.00           C  
ATOM   3851  O   ALA A 255     -26.223  10.142  23.197  1.00  0.00           O  
ATOM   3852  CB  ALA A 255     -26.291   7.945  25.603  1.00  0.00           C  
ATOM   3853  H   ALA A 255     -24.450   8.925  26.968  1.00  0.00           H  
ATOM   3854  HA  ALA A 255     -24.719   8.411  24.216  1.00  0.00           H  
ATOM   3855 1HB  ALA A 255     -26.974   7.625  24.856  1.00  0.00           H  
ATOM   3856 2HB  ALA A 255     -25.776   7.087  26.017  1.00  0.00           H  
ATOM   3857 3HB  ALA A 255     -26.845   8.440  26.382  1.00  0.00           H  
ATOM   3858  N   VAL A 256     -26.408  11.038  25.253  1.00  0.00           N  
ATOM   3859  CA  VAL A 256     -27.126  12.202  24.766  1.00  0.00           C  
ATOM   3860  C   VAL A 256     -26.193  13.037  23.897  1.00  0.00           C  
ATOM   3861  O   VAL A 256     -26.548  13.409  22.773  1.00  0.00           O  
ATOM   3862  CB  VAL A 256     -27.704  13.019  25.936  1.00  0.00           C  
ATOM   3863  CG1 VAL A 256     -28.288  14.286  25.416  1.00  0.00           C  
ATOM   3864  CG2 VAL A 256     -28.806  12.223  26.641  1.00  0.00           C  
ATOM   3865  H   VAL A 256     -26.228  10.931  26.253  1.00  0.00           H  
ATOM   3866  HA  VAL A 256     -27.957  11.876  24.151  1.00  0.00           H  
ATOM   3867  HB  VAL A 256     -26.903  13.254  26.641  1.00  0.00           H  
ATOM   3868 1HG1 VAL A 256     -28.697  14.871  26.238  1.00  0.00           H  
ATOM   3869 2HG1 VAL A 256     -27.523  14.843  24.926  1.00  0.00           H  
ATOM   3870 3HG1 VAL A 256     -29.075  14.038  24.710  1.00  0.00           H  
ATOM   3871 1HG2 VAL A 256     -29.197  12.812  27.464  1.00  0.00           H  
ATOM   3872 2HG2 VAL A 256     -29.599  12.014  25.942  1.00  0.00           H  
ATOM   3873 3HG2 VAL A 256     -28.412  11.296  27.020  1.00  0.00           H  
ATOM   3874  N   GLY A 257     -24.970  13.269  24.374  1.00  0.00           N  
ATOM   3875  CA  GLY A 257     -23.992  14.035  23.606  1.00  0.00           C  
ATOM   3876  C   GLY A 257     -23.769  13.419  22.222  1.00  0.00           C  
ATOM   3877  O   GLY A 257     -23.896  14.093  21.187  1.00  0.00           O  
ATOM   3878  H   GLY A 257     -24.723  12.919  25.304  1.00  0.00           H  
ATOM   3879 1HA  GLY A 257     -24.331  15.064  23.505  1.00  0.00           H  
ATOM   3880 2HA  GLY A 257     -23.050  14.057  24.153  1.00  0.00           H  
ATOM   3881  N   ARG A 258     -23.431  12.126  22.202  1.00  0.00           N  
ATOM   3882  CA  ARG A 258     -23.167  11.434  20.950  1.00  0.00           C  
ATOM   3883  C   ARG A 258     -24.368  11.425  20.026  1.00  0.00           C  
ATOM   3884  O   ARG A 258     -24.212  11.573  18.801  1.00  0.00           O  
ATOM   3885  CB  ARG A 258     -22.756   9.996  21.202  1.00  0.00           C  
ATOM   3886  CG  ARG A 258     -21.371   9.812  21.790  1.00  0.00           C  
ATOM   3887  CD  ARG A 258     -21.035   8.374  21.958  1.00  0.00           C  
ATOM   3888  NE  ARG A 258     -19.714   8.183  22.545  1.00  0.00           N  
ATOM   3889  CZ  ARG A 258     -18.557   8.176  21.875  1.00  0.00           C  
ATOM   3890  NH1 ARG A 258     -18.518   8.348  20.568  1.00  0.00           N  
ATOM   3891  NH2 ARG A 258     -17.461   7.990  22.569  1.00  0.00           N  
ATOM   3892  H   ARG A 258     -23.354  11.616  23.084  1.00  0.00           H  
ATOM   3893  HA  ARG A 258     -22.348  11.946  20.447  1.00  0.00           H  
ATOM   3894 1HB  ARG A 258     -23.470   9.538  21.893  1.00  0.00           H  
ATOM   3895 2HB  ARG A 258     -22.800   9.440  20.271  1.00  0.00           H  
ATOM   3896 1HG  ARG A 258     -20.629  10.270  21.140  1.00  0.00           H  
ATOM   3897 2HG  ARG A 258     -21.335  10.285  22.775  1.00  0.00           H  
ATOM   3898 1HD  ARG A 258     -21.770   7.913  22.620  1.00  0.00           H  
ATOM   3899 2HD  ARG A 258     -21.054   7.879  20.991  1.00  0.00           H  
ATOM   3900  HE  ARG A 258     -19.636   8.042  23.561  1.00  0.00           H  
ATOM   3901 1HH1 ARG A 258     -19.374   8.490  20.053  1.00  0.00           H  
ATOM   3902 2HH1 ARG A 258     -17.632   8.338  20.084  1.00  0.00           H  
ATOM   3903 1HH2 ARG A 258     -17.561   7.859  23.587  1.00  0.00           H  
ATOM   3904 2HH2 ARG A 258     -16.560   7.973  22.120  1.00  0.00           H  
ATOM   3905  N   SER A 259     -25.568  11.267  20.590  1.00  0.00           N  
ATOM   3906  CA  SER A 259     -26.739  11.225  19.752  1.00  0.00           C  
ATOM   3907  C   SER A 259     -27.031  12.550  19.102  1.00  0.00           C  
ATOM   3908  O   SER A 259     -27.417  12.583  17.941  1.00  0.00           O  
ATOM   3909  CB  SER A 259     -27.938  10.854  20.564  1.00  0.00           C  
ATOM   3910  OG  SER A 259     -28.292  11.880  21.454  1.00  0.00           O  
ATOM   3911  H   SER A 259     -25.674  11.132  21.596  1.00  0.00           H  
ATOM   3912  HA  SER A 259     -26.580  10.487  18.971  1.00  0.00           H  
ATOM   3913 1HB  SER A 259     -28.754  10.630  19.903  1.00  0.00           H  
ATOM   3914 2HB  SER A 259     -27.719   9.973  21.124  1.00  0.00           H  
ATOM   3915  HG  SER A 259     -27.462  12.211  21.844  1.00  0.00           H  
ATOM   3916  N   MET A 260     -26.777  13.662  19.794  1.00  0.00           N  
ATOM   3917  CA  MET A 260     -27.064  14.958  19.195  1.00  0.00           C  
ATOM   3918  C   MET A 260     -26.125  15.220  18.036  1.00  0.00           C  
ATOM   3919  O   MET A 260     -26.513  15.785  17.008  1.00  0.00           O  
ATOM   3920  CB  MET A 260     -26.962  16.067  20.233  1.00  0.00           C  
ATOM   3921  CG  MET A 260     -28.065  16.084  21.273  1.00  0.00           C  
ATOM   3922  SD  MET A 260     -27.997  17.540  22.303  1.00  0.00           S  
ATOM   3923  CE  MET A 260     -26.458  17.213  23.152  1.00  0.00           C  
ATOM   3924  H   MET A 260     -26.449  13.604  20.760  1.00  0.00           H  
ATOM   3925  HA  MET A 260     -28.080  14.941  18.805  1.00  0.00           H  
ATOM   3926 1HB  MET A 260     -26.015  15.957  20.768  1.00  0.00           H  
ATOM   3927 2HB  MET A 260     -26.946  17.034  19.735  1.00  0.00           H  
ATOM   3928 1HG  MET A 260     -29.030  16.075  20.766  1.00  0.00           H  
ATOM   3929 2HG  MET A 260     -28.005  15.203  21.904  1.00  0.00           H  
ATOM   3930 1HE  MET A 260     -26.247  18.018  23.854  1.00  0.00           H  
ATOM   3931 2HE  MET A 260     -26.525  16.286  23.678  1.00  0.00           H  
ATOM   3932 3HE  MET A 260     -25.651  17.145  22.421  1.00  0.00           H  
ATOM   3933  N   ARG A 261     -24.877  14.786  18.180  1.00  0.00           N  
ATOM   3934  CA  ARG A 261     -23.908  14.989  17.117  1.00  0.00           C  
ATOM   3935  C   ARG A 261     -24.227  14.098  15.916  1.00  0.00           C  
ATOM   3936  O   ARG A 261     -24.201  14.544  14.764  1.00  0.00           O  
ATOM   3937  CB  ARG A 261     -22.526  14.676  17.648  1.00  0.00           C  
ATOM   3938  CG  ARG A 261     -22.017  15.680  18.677  1.00  0.00           C  
ATOM   3939  CD  ARG A 261     -20.729  15.260  19.279  1.00  0.00           C  
ATOM   3940  NE  ARG A 261     -20.258  16.218  20.270  1.00  0.00           N  
ATOM   3941  CZ  ARG A 261     -19.210  16.019  21.093  1.00  0.00           C  
ATOM   3942  NH1 ARG A 261     -18.532  14.894  21.037  1.00  0.00           N  
ATOM   3943  NH2 ARG A 261     -18.863  16.957  21.958  1.00  0.00           N  
ATOM   3944  H   ARG A 261     -24.592  14.342  19.058  1.00  0.00           H  
ATOM   3945  HA  ARG A 261     -23.944  16.032  16.804  1.00  0.00           H  
ATOM   3946 1HB  ARG A 261     -22.538  13.695  18.126  1.00  0.00           H  
ATOM   3947 2HB  ARG A 261     -21.814  14.636  16.826  1.00  0.00           H  
ATOM   3948 1HG  ARG A 261     -21.876  16.650  18.203  1.00  0.00           H  
ATOM   3949 2HG  ARG A 261     -22.752  15.771  19.479  1.00  0.00           H  
ATOM   3950 1HD  ARG A 261     -20.866  14.297  19.775  1.00  0.00           H  
ATOM   3951 2HD  ARG A 261     -19.972  15.167  18.503  1.00  0.00           H  
ATOM   3952  HE  ARG A 261     -20.754  17.096  20.344  1.00  0.00           H  
ATOM   3953 1HH1 ARG A 261     -18.799  14.178  20.376  1.00  0.00           H  
ATOM   3954 2HH1 ARG A 261     -17.747  14.746  21.653  1.00  0.00           H  
ATOM   3955 1HH2 ARG A 261     -19.384  17.822  22.001  1.00  0.00           H  
ATOM   3956 2HH2 ARG A 261     -18.078  16.809  22.575  1.00  0.00           H  
ATOM   3957  N   THR A 262     -24.593  12.843  16.192  1.00  0.00           N  
ATOM   3958  CA  THR A 262     -24.902  11.882  15.143  1.00  0.00           C  
ATOM   3959  C   THR A 262     -26.145  12.314  14.386  1.00  0.00           C  
ATOM   3960  O   THR A 262     -26.192  12.259  13.153  1.00  0.00           O  
ATOM   3961  CB  THR A 262     -25.124  10.487  15.750  1.00  0.00           C  
ATOM   3962  OG1 THR A 262     -23.932  10.076  16.435  1.00  0.00           O  
ATOM   3963  CG2 THR A 262     -25.470   9.469  14.657  1.00  0.00           C  
ATOM   3964  H   THR A 262     -24.610  12.523  17.161  1.00  0.00           H  
ATOM   3965  HA  THR A 262     -24.068  11.843  14.444  1.00  0.00           H  
ATOM   3966  HB  THR A 262     -25.945  10.534  16.468  1.00  0.00           H  
ATOM   3967  HG1 THR A 262     -23.845  10.614  17.262  1.00  0.00           H  
ATOM   3968 1HG2 THR A 262     -25.629   8.489  15.104  1.00  0.00           H  
ATOM   3969 2HG2 THR A 262     -26.378   9.785  14.148  1.00  0.00           H  
ATOM   3970 3HG2 THR A 262     -24.653   9.410  13.939  1.00  0.00           H  
ATOM   3971  N   SER A 263     -27.149  12.732  15.150  1.00  0.00           N  
ATOM   3972  CA  SER A 263     -28.437  13.177  14.671  1.00  0.00           C  
ATOM   3973  C   SER A 263     -28.286  14.395  13.790  1.00  0.00           C  
ATOM   3974  O   SER A 263     -28.810  14.406  12.684  1.00  0.00           O  
ATOM   3975  CB  SER A 263     -29.287  13.458  15.879  1.00  0.00           C  
ATOM   3976  OG  SER A 263     -30.563  13.888  15.612  1.00  0.00           O  
ATOM   3977  H   SER A 263     -27.023  12.733  16.159  1.00  0.00           H  
ATOM   3978  HA  SER A 263     -28.891  12.375  14.088  1.00  0.00           H  
ATOM   3979 1HB  SER A 263     -29.349  12.540  16.454  1.00  0.00           H  
ATOM   3980 2HB  SER A 263     -28.788  14.195  16.502  1.00  0.00           H  
ATOM   3981  HG  SER A 263     -30.970  13.846  16.509  1.00  0.00           H  
ATOM   3982  N   LEU A 264     -27.533  15.409  14.230  1.00  0.00           N  
ATOM   3983  CA  LEU A 264     -27.386  16.587  13.391  1.00  0.00           C  
ATOM   3984  C   LEU A 264     -26.694  16.247  12.089  1.00  0.00           C  
ATOM   3985  O   LEU A 264     -27.100  16.708  11.023  1.00  0.00           O  
ATOM   3986  CB  LEU A 264     -26.678  17.723  14.102  1.00  0.00           C  
ATOM   3987  CG  LEU A 264     -26.569  18.989  13.237  1.00  0.00           C  
ATOM   3988  CD1 LEU A 264     -27.978  19.401  12.811  1.00  0.00           C  
ATOM   3989  CD2 LEU A 264     -25.924  20.106  14.044  1.00  0.00           C  
ATOM   3990  H   LEU A 264     -27.099  15.387  15.155  1.00  0.00           H  
ATOM   3991  HA  LEU A 264     -28.368  16.954  13.144  1.00  0.00           H  
ATOM   3992 1HB  LEU A 264     -27.222  17.966  15.014  1.00  0.00           H  
ATOM   3993 2HB  LEU A 264     -25.670  17.393  14.375  1.00  0.00           H  
ATOM   3994  HG  LEU A 264     -25.976  18.786  12.343  1.00  0.00           H  
ATOM   3995 1HD1 LEU A 264     -27.935  20.306  12.201  1.00  0.00           H  
ATOM   3996 2HD1 LEU A 264     -28.440  18.602  12.236  1.00  0.00           H  
ATOM   3997 3HD1 LEU A 264     -28.563  19.587  13.694  1.00  0.00           H  
ATOM   3998 1HD2 LEU A 264     -25.864  21.010  13.435  1.00  0.00           H  
ATOM   3999 2HD2 LEU A 264     -26.528  20.308  14.929  1.00  0.00           H  
ATOM   4000 3HD2 LEU A 264     -24.923  19.803  14.349  1.00  0.00           H  
ATOM   4001  N   ILE A 265     -25.658  15.416  12.138  1.00  0.00           N  
ATOM   4002  CA  ILE A 265     -25.011  15.079  10.885  1.00  0.00           C  
ATOM   4003  C   ILE A 265     -26.009  14.373   9.974  1.00  0.00           C  
ATOM   4004  O   ILE A 265     -26.123  14.718   8.793  1.00  0.00           O  
ATOM   4005  CB  ILE A 265     -23.801  14.165  11.120  1.00  0.00           C  
ATOM   4006  CG1 ILE A 265     -22.696  14.950  11.840  1.00  0.00           C  
ATOM   4007  CG2 ILE A 265     -23.311  13.615   9.779  1.00  0.00           C  
ATOM   4008  CD1 ILE A 265     -21.595  14.076  12.388  1.00  0.00           C  
ATOM   4009  H   ILE A 265     -25.310  15.043  13.022  1.00  0.00           H  
ATOM   4010  HA  ILE A 265     -24.679  15.990  10.401  1.00  0.00           H  
ATOM   4011  HB  ILE A 265     -24.091  13.339  11.772  1.00  0.00           H  
ATOM   4012 1HG1 ILE A 265     -22.259  15.662  11.144  1.00  0.00           H  
ATOM   4013 2HG1 ILE A 265     -23.141  15.503  12.667  1.00  0.00           H  
ATOM   4014 1HG2 ILE A 265     -22.459  12.960   9.945  1.00  0.00           H  
ATOM   4015 2HG2 ILE A 265     -24.114  13.054   9.310  1.00  0.00           H  
ATOM   4016 3HG2 ILE A 265     -23.018  14.439   9.129  1.00  0.00           H  
ATOM   4017 1HD1 ILE A 265     -20.852  14.698  12.887  1.00  0.00           H  
ATOM   4018 2HD1 ILE A 265     -22.022  13.372  13.107  1.00  0.00           H  
ATOM   4019 3HD1 ILE A 265     -21.125  13.528  11.575  1.00  0.00           H  
ATOM   4020  N   ALA A 266     -26.755  13.410  10.519  1.00  0.00           N  
ATOM   4021  CA  ALA A 266     -27.733  12.682   9.729  1.00  0.00           C  
ATOM   4022  C   ALA A 266     -28.811  13.610   9.150  1.00  0.00           C  
ATOM   4023  O   ALA A 266     -29.183  13.460   7.992  1.00  0.00           O  
ATOM   4024  CB  ALA A 266     -28.350  11.603  10.576  1.00  0.00           C  
ATOM   4025  H   ALA A 266     -26.628  13.159  11.501  1.00  0.00           H  
ATOM   4026  HA  ALA A 266     -27.207  12.216   8.899  1.00  0.00           H  
ATOM   4027 1HB  ALA A 266     -29.029  11.031   9.968  1.00  0.00           H  
ATOM   4028 2HB  ALA A 266     -27.564  10.949  10.956  1.00  0.00           H  
ATOM   4029 3HB  ALA A 266     -28.879  12.057  11.414  1.00  0.00           H  
ATOM   4030  N   ILE A 267     -29.263  14.604   9.918  1.00  0.00           N  
ATOM   4031  CA  ILE A 267     -30.246  15.596   9.462  1.00  0.00           C  
ATOM   4032  C   ILE A 267     -29.748  16.375   8.275  1.00  0.00           C  
ATOM   4033  O   ILE A 267     -30.444  16.533   7.265  1.00  0.00           O  
ATOM   4034  CB  ILE A 267     -30.563  16.549  10.623  1.00  0.00           C  
ATOM   4035  CG1 ILE A 267     -31.386  15.825  11.679  1.00  0.00           C  
ATOM   4036  CG2 ILE A 267     -31.154  17.906  10.192  1.00  0.00           C  
ATOM   4037  CD1 ILE A 267     -31.427  16.571  12.955  1.00  0.00           C  
ATOM   4038  H   ILE A 267     -28.926  14.669  10.878  1.00  0.00           H  
ATOM   4039  HA  ILE A 267     -31.157  15.070   9.173  1.00  0.00           H  
ATOM   4040  HB  ILE A 267     -29.624  16.765  11.104  1.00  0.00           H  
ATOM   4041 1HG1 ILE A 267     -32.409  15.745  11.310  1.00  0.00           H  
ATOM   4042 2HG1 ILE A 267     -31.009  14.825  11.843  1.00  0.00           H  
ATOM   4043 1HG2 ILE A 267     -31.282  18.542  11.069  1.00  0.00           H  
ATOM   4044 2HG2 ILE A 267     -30.480  18.395   9.497  1.00  0.00           H  
ATOM   4045 3HG2 ILE A 267     -32.084  17.779   9.732  1.00  0.00           H  
ATOM   4046 1HD1 ILE A 267     -32.049  16.075  13.660  1.00  0.00           H  
ATOM   4047 2HD1 ILE A 267     -30.453  16.658  13.363  1.00  0.00           H  
ATOM   4048 3HD1 ILE A 267     -31.803  17.527  12.754  1.00  0.00           H  
ATOM   4049  N   VAL A 268     -28.510  16.823   8.365  1.00  0.00           N  
ATOM   4050  CA  VAL A 268     -27.932  17.548   7.266  1.00  0.00           C  
ATOM   4051  C   VAL A 268     -27.835  16.639   6.047  1.00  0.00           C  
ATOM   4052  O   VAL A 268     -28.198  17.048   4.942  1.00  0.00           O  
ATOM   4053  CB  VAL A 268     -26.558  18.093   7.661  1.00  0.00           C  
ATOM   4054  CG1 VAL A 268     -25.879  18.670   6.447  1.00  0.00           C  
ATOM   4055  CG2 VAL A 268     -26.739  19.163   8.749  1.00  0.00           C  
ATOM   4056  H   VAL A 268     -27.973  16.668   9.221  1.00  0.00           H  
ATOM   4057  HA  VAL A 268     -28.581  18.389   7.025  1.00  0.00           H  
ATOM   4058  HB  VAL A 268     -25.941  17.276   8.045  1.00  0.00           H  
ATOM   4059 1HG1 VAL A 268     -24.898  19.051   6.722  1.00  0.00           H  
ATOM   4060 2HG1 VAL A 268     -25.771  17.885   5.709  1.00  0.00           H  
ATOM   4061 3HG1 VAL A 268     -26.484  19.480   6.038  1.00  0.00           H  
ATOM   4062 1HG2 VAL A 268     -25.766  19.551   9.046  1.00  0.00           H  
ATOM   4063 2HG2 VAL A 268     -27.345  19.967   8.358  1.00  0.00           H  
ATOM   4064 3HG2 VAL A 268     -27.232  18.726   9.614  1.00  0.00           H  
ATOM   4065  N   LEU A 269     -27.384  15.395   6.243  1.00  0.00           N  
ATOM   4066  CA  LEU A 269     -27.271  14.467   5.129  1.00  0.00           C  
ATOM   4067  C   LEU A 269     -28.619  14.130   4.502  1.00  0.00           C  
ATOM   4068  O   LEU A 269     -28.723  14.086   3.279  1.00  0.00           O  
ATOM   4069  CB  LEU A 269     -26.579  13.182   5.578  1.00  0.00           C  
ATOM   4070  CG  LEU A 269     -25.111  13.337   5.914  1.00  0.00           C  
ATOM   4071  CD1 LEU A 269     -24.599  12.038   6.500  1.00  0.00           C  
ATOM   4072  CD2 LEU A 269     -24.358  13.729   4.654  1.00  0.00           C  
ATOM   4073  H   LEU A 269     -27.093  15.101   7.177  1.00  0.00           H  
ATOM   4074  HA  LEU A 269     -26.653  14.934   4.365  1.00  0.00           H  
ATOM   4075 1HB  LEU A 269     -27.088  12.810   6.463  1.00  0.00           H  
ATOM   4076 2HB  LEU A 269     -26.671  12.439   4.788  1.00  0.00           H  
ATOM   4077  HG  LEU A 269     -24.985  14.117   6.662  1.00  0.00           H  
ATOM   4078 1HD1 LEU A 269     -23.544  12.145   6.753  1.00  0.00           H  
ATOM   4079 2HD1 LEU A 269     -25.166  11.802   7.399  1.00  0.00           H  
ATOM   4080 3HD1 LEU A 269     -24.719  11.239   5.772  1.00  0.00           H  
ATOM   4081 1HD2 LEU A 269     -23.300  13.849   4.887  1.00  0.00           H  
ATOM   4082 2HD2 LEU A 269     -24.479  12.951   3.899  1.00  0.00           H  
ATOM   4083 3HD2 LEU A 269     -24.754  14.671   4.273  1.00  0.00           H  
ATOM   4084  N   VAL A 270     -29.680  13.971   5.299  1.00  0.00           N  
ATOM   4085  CA  VAL A 270     -30.979  13.670   4.705  1.00  0.00           C  
ATOM   4086  C   VAL A 270     -31.397  14.782   3.777  1.00  0.00           C  
ATOM   4087  O   VAL A 270     -31.813  14.537   2.642  1.00  0.00           O  
ATOM   4088  CB  VAL A 270     -32.092  13.505   5.768  1.00  0.00           C  
ATOM   4089  CG1 VAL A 270     -33.483  13.450   5.071  1.00  0.00           C  
ATOM   4090  CG2 VAL A 270     -31.904  12.218   6.562  1.00  0.00           C  
ATOM   4091  H   VAL A 270     -29.571  14.014   6.309  1.00  0.00           H  
ATOM   4092  HA  VAL A 270     -30.893  12.745   4.134  1.00  0.00           H  
ATOM   4093  HB  VAL A 270     -32.068  14.366   6.441  1.00  0.00           H  
ATOM   4094 1HG1 VAL A 270     -34.264  13.343   5.817  1.00  0.00           H  
ATOM   4095 2HG1 VAL A 270     -33.648  14.370   4.509  1.00  0.00           H  
ATOM   4096 3HG1 VAL A 270     -33.516  12.600   4.393  1.00  0.00           H  
ATOM   4097 1HG2 VAL A 270     -32.701  12.146   7.296  1.00  0.00           H  
ATOM   4098 2HG2 VAL A 270     -31.947  11.364   5.888  1.00  0.00           H  
ATOM   4099 3HG2 VAL A 270     -30.957  12.223   7.064  1.00  0.00           H  
ATOM   4100  N   VAL A 271     -31.249  16.018   4.237  1.00  0.00           N  
ATOM   4101  CA  VAL A 271     -31.644  17.137   3.412  1.00  0.00           C  
ATOM   4102  C   VAL A 271     -30.759  17.283   2.184  1.00  0.00           C  
ATOM   4103  O   VAL A 271     -31.265  17.504   1.082  1.00  0.00           O  
ATOM   4104  CB  VAL A 271     -31.630  18.425   4.229  1.00  0.00           C  
ATOM   4105  CG1 VAL A 271     -31.891  19.638   3.294  1.00  0.00           C  
ATOM   4106  CG2 VAL A 271     -32.702  18.305   5.306  1.00  0.00           C  
ATOM   4107  H   VAL A 271     -30.883  16.176   5.180  1.00  0.00           H  
ATOM   4108  HA  VAL A 271     -32.669  16.967   3.080  1.00  0.00           H  
ATOM   4109  HB  VAL A 271     -30.648  18.558   4.693  1.00  0.00           H  
ATOM   4110 1HG1 VAL A 271     -31.888  20.559   3.860  1.00  0.00           H  
ATOM   4111 2HG1 VAL A 271     -31.114  19.684   2.532  1.00  0.00           H  
ATOM   4112 3HG1 VAL A 271     -32.870  19.521   2.810  1.00  0.00           H  
ATOM   4113 1HG2 VAL A 271     -32.727  19.197   5.916  1.00  0.00           H  
ATOM   4114 2HG2 VAL A 271     -33.674  18.162   4.828  1.00  0.00           H  
ATOM   4115 3HG2 VAL A 271     -32.472  17.447   5.930  1.00  0.00           H  
ATOM   4116  N   LEU A 272     -29.440  17.171   2.339  1.00  0.00           N  
ATOM   4117  CA  LEU A 272     -28.582  17.336   1.174  1.00  0.00           C  
ATOM   4118  C   LEU A 272     -28.798  16.245   0.140  1.00  0.00           C  
ATOM   4119  O   LEU A 272     -28.879  16.518  -1.060  1.00  0.00           O  
ATOM   4120  CB  LEU A 272     -27.115  17.292   1.588  1.00  0.00           C  
ATOM   4121  CG  LEU A 272     -26.617  18.464   2.418  1.00  0.00           C  
ATOM   4122  CD1 LEU A 272     -25.200  18.160   2.875  1.00  0.00           C  
ATOM   4123  CD2 LEU A 272     -26.688  19.735   1.601  1.00  0.00           C  
ATOM   4124  H   LEU A 272     -29.034  16.990   3.258  1.00  0.00           H  
ATOM   4125  HA  LEU A 272     -28.802  18.299   0.720  1.00  0.00           H  
ATOM   4126 1HB  LEU A 272     -26.958  16.387   2.179  1.00  0.00           H  
ATOM   4127 2HB  LEU A 272     -26.502  17.226   0.691  1.00  0.00           H  
ATOM   4128  HG  LEU A 272     -27.239  18.579   3.298  1.00  0.00           H  
ATOM   4129 1HD1 LEU A 272     -24.829  18.982   3.486  1.00  0.00           H  
ATOM   4130 2HD1 LEU A 272     -25.203  17.241   3.461  1.00  0.00           H  
ATOM   4131 3HD1 LEU A 272     -24.557  18.034   2.007  1.00  0.00           H  
ATOM   4132 1HD2 LEU A 272     -26.332  20.571   2.204  1.00  0.00           H  
ATOM   4133 2HD2 LEU A 272     -26.064  19.634   0.713  1.00  0.00           H  
ATOM   4134 3HD2 LEU A 272     -27.721  19.915   1.302  1.00  0.00           H  
ATOM   4135  N   LEU A 273     -28.936  15.005   0.589  1.00  0.00           N  
ATOM   4136  CA  LEU A 273     -29.097  13.914  -0.347  1.00  0.00           C  
ATOM   4137  C   LEU A 273     -30.433  14.022  -1.053  1.00  0.00           C  
ATOM   4138  O   LEU A 273     -30.522  13.827  -2.270  1.00  0.00           O  
ATOM   4139  CB  LEU A 273     -28.956  12.601   0.412  1.00  0.00           C  
ATOM   4140  CG  LEU A 273     -27.524  12.350   0.954  1.00  0.00           C  
ATOM   4141  CD1 LEU A 273     -27.526  11.144   1.876  1.00  0.00           C  
ATOM   4142  CD2 LEU A 273     -26.575  12.156  -0.218  1.00  0.00           C  
ATOM   4143  H   LEU A 273     -28.894  14.802   1.588  1.00  0.00           H  
ATOM   4144  HA  LEU A 273     -28.306  13.977  -1.092  1.00  0.00           H  
ATOM   4145 1HB  LEU A 273     -29.641  12.618   1.263  1.00  0.00           H  
ATOM   4146 2HB  LEU A 273     -29.229  11.778  -0.242  1.00  0.00           H  
ATOM   4147  HG  LEU A 273     -27.199  13.214   1.534  1.00  0.00           H  
ATOM   4148 1HD1 LEU A 273     -26.521  10.982   2.265  1.00  0.00           H  
ATOM   4149 2HD1 LEU A 273     -28.211  11.330   2.705  1.00  0.00           H  
ATOM   4150 3HD1 LEU A 273     -27.850  10.263   1.324  1.00  0.00           H  
ATOM   4151 1HD2 LEU A 273     -25.564  11.992   0.158  1.00  0.00           H  
ATOM   4152 2HD2 LEU A 273     -26.890  11.292  -0.802  1.00  0.00           H  
ATOM   4153 3HD2 LEU A 273     -26.589  13.045  -0.846  1.00  0.00           H  
ATOM   4154  N   ALA A 274     -31.478  14.374  -0.299  1.00  0.00           N  
ATOM   4155  CA  ALA A 274     -32.790  14.560  -0.883  1.00  0.00           C  
ATOM   4156  C   ALA A 274     -32.779  15.730  -1.860  1.00  0.00           C  
ATOM   4157  O   ALA A 274     -33.352  15.641  -2.948  1.00  0.00           O  
ATOM   4158  CB  ALA A 274     -33.808  14.794   0.206  1.00  0.00           C  
ATOM   4159  H   ALA A 274     -31.379  14.512   0.708  1.00  0.00           H  
ATOM   4160  HA  ALA A 274     -33.053  13.659  -1.432  1.00  0.00           H  
ATOM   4161 1HB  ALA A 274     -34.794  14.920  -0.240  1.00  0.00           H  
ATOM   4162 2HB  ALA A 274     -33.820  13.948   0.891  1.00  0.00           H  
ATOM   4163 3HB  ALA A 274     -33.541  15.700   0.757  1.00  0.00           H  
ATOM   4164  N   SER A 275     -32.071  16.809  -1.501  1.00  0.00           N  
ATOM   4165  CA  SER A 275     -32.010  17.986  -2.343  1.00  0.00           C  
ATOM   4166  C   SER A 275     -31.369  17.651  -3.670  1.00  0.00           C  
ATOM   4167  O   SER A 275     -31.856  18.096  -4.711  1.00  0.00           O  
ATOM   4168  CB  SER A 275     -31.213  19.089  -1.666  1.00  0.00           C  
ATOM   4169  OG  SER A 275     -31.856  19.542  -0.510  1.00  0.00           O  
ATOM   4170  H   SER A 275     -31.611  16.843  -0.595  1.00  0.00           H  
ATOM   4171  HA  SER A 275     -33.026  18.337  -2.522  1.00  0.00           H  
ATOM   4172 1HB  SER A 275     -30.226  18.714  -1.409  1.00  0.00           H  
ATOM   4173 2HB  SER A 275     -31.078  19.915  -2.359  1.00  0.00           H  
ATOM   4174  HG  SER A 275     -31.948  18.745   0.062  1.00  0.00           H  
ATOM   4175  N   LEU A 276     -30.305  16.845  -3.646  1.00  0.00           N  
ATOM   4176  CA  LEU A 276     -29.644  16.430  -4.872  1.00  0.00           C  
ATOM   4177  C   LEU A 276     -30.552  15.543  -5.718  1.00  0.00           C  
ATOM   4178  O   LEU A 276     -30.699  15.758  -6.932  1.00  0.00           O  
ATOM   4179  CB  LEU A 276     -28.363  15.666  -4.518  1.00  0.00           C  
ATOM   4180  CG  LEU A 276     -27.225  16.501  -3.926  1.00  0.00           C  
ATOM   4181  CD1 LEU A 276     -26.136  15.569  -3.418  1.00  0.00           C  
ATOM   4182  CD2 LEU A 276     -26.684  17.435  -4.993  1.00  0.00           C  
ATOM   4183  H   LEU A 276     -29.936  16.533  -2.745  1.00  0.00           H  
ATOM   4184  HA  LEU A 276     -29.384  17.312  -5.441  1.00  0.00           H  
ATOM   4185 1HB  LEU A 276     -28.618  14.905  -3.778  1.00  0.00           H  
ATOM   4186 2HB  LEU A 276     -27.994  15.165  -5.406  1.00  0.00           H  
ATOM   4187  HG  LEU A 276     -27.593  17.086  -3.089  1.00  0.00           H  
ATOM   4188 1HD1 LEU A 276     -25.325  16.155  -2.989  1.00  0.00           H  
ATOM   4189 2HD1 LEU A 276     -26.555  14.916  -2.654  1.00  0.00           H  
ATOM   4190 3HD1 LEU A 276     -25.756  14.969  -4.242  1.00  0.00           H  
ATOM   4191 1HD2 LEU A 276     -25.874  18.031  -4.573  1.00  0.00           H  
ATOM   4192 2HD2 LEU A 276     -26.308  16.854  -5.835  1.00  0.00           H  
ATOM   4193 3HD2 LEU A 276     -27.473  18.087  -5.329  1.00  0.00           H  
ATOM   4194  N   ALA A 277     -31.236  14.597  -5.057  1.00  0.00           N  
ATOM   4195  CA  ALA A 277     -32.142  13.666  -5.723  1.00  0.00           C  
ATOM   4196  C   ALA A 277     -33.306  14.363  -6.418  1.00  0.00           C  
ATOM   4197  O   ALA A 277     -33.735  13.949  -7.497  1.00  0.00           O  
ATOM   4198  CB  ALA A 277     -32.697  12.683  -4.706  1.00  0.00           C  
ATOM   4199  H   ALA A 277     -31.088  14.480  -4.052  1.00  0.00           H  
ATOM   4200  HA  ALA A 277     -31.570  13.125  -6.476  1.00  0.00           H  
ATOM   4201 1HB  ALA A 277     -33.346  11.969  -5.207  1.00  0.00           H  
ATOM   4202 2HB  ALA A 277     -31.874  12.158  -4.222  1.00  0.00           H  
ATOM   4203 3HB  ALA A 277     -33.268  13.228  -3.958  1.00  0.00           H  
ATOM   4204  N   LEU A 278     -33.814  15.422  -5.797  1.00  0.00           N  
ATOM   4205  CA  LEU A 278     -34.963  16.141  -6.316  1.00  0.00           C  
ATOM   4206  C   LEU A 278     -34.648  17.331  -7.211  1.00  0.00           C  
ATOM   4207  O   LEU A 278     -35.349  17.561  -8.199  1.00  0.00           O  
ATOM   4208  CB  LEU A 278     -35.781  16.642  -5.135  1.00  0.00           C  
ATOM   4209  CG  LEU A 278     -36.355  15.577  -4.249  1.00  0.00           C  
ATOM   4210  CD1 LEU A 278     -37.004  16.236  -3.065  1.00  0.00           C  
ATOM   4211  CD2 LEU A 278     -37.337  14.769  -5.044  1.00  0.00           C  
ATOM   4212  H   LEU A 278     -33.426  15.696  -4.894  1.00  0.00           H  
ATOM   4213  HA  LEU A 278     -35.562  15.438  -6.889  1.00  0.00           H  
ATOM   4214 1HB  LEU A 278     -35.130  17.256  -4.514  1.00  0.00           H  
ATOM   4215 2HB  LEU A 278     -36.596  17.258  -5.506  1.00  0.00           H  
ATOM   4216  HG  LEU A 278     -35.564  14.925  -3.885  1.00  0.00           H  
ATOM   4217 1HD1 LEU A 278     -37.431  15.481  -2.409  1.00  0.00           H  
ATOM   4218 2HD1 LEU A 278     -36.258  16.816  -2.513  1.00  0.00           H  
ATOM   4219 3HD1 LEU A 278     -37.782  16.895  -3.424  1.00  0.00           H  
ATOM   4220 1HD2 LEU A 278     -37.761  13.995  -4.413  1.00  0.00           H  
ATOM   4221 2HD2 LEU A 278     -38.129  15.422  -5.406  1.00  0.00           H  
ATOM   4222 3HD2 LEU A 278     -36.829  14.309  -5.890  1.00  0.00           H  
ATOM   4223  N   TYR A 279     -33.634  18.119  -6.857  1.00  0.00           N  
ATOM   4224  CA  TYR A 279     -33.369  19.339  -7.600  1.00  0.00           C  
ATOM   4225  C   TYR A 279     -31.912  19.480  -8.051  1.00  0.00           C  
ATOM   4226  O   TYR A 279     -31.627  19.827  -9.192  1.00  0.00           O  
ATOM   4227  CB  TYR A 279     -33.717  20.520  -6.691  1.00  0.00           C  
ATOM   4228  CG  TYR A 279     -35.122  20.438  -6.120  1.00  0.00           C  
ATOM   4229  CD1 TYR A 279     -35.273  20.149  -4.769  1.00  0.00           C  
ATOM   4230  CD2 TYR A 279     -36.239  20.612  -6.916  1.00  0.00           C  
ATOM   4231  CE1 TYR A 279     -36.529  20.052  -4.209  1.00  0.00           C  
ATOM   4232  CE2 TYR A 279     -37.504  20.509  -6.353  1.00  0.00           C  
ATOM   4233  CZ  TYR A 279     -37.648  20.236  -5.000  1.00  0.00           C  
ATOM   4234  OH  TYR A 279     -38.902  20.160  -4.427  1.00  0.00           O  
ATOM   4235  H   TYR A 279     -33.063  17.895  -6.052  1.00  0.00           H  
ATOM   4236  HA  TYR A 279     -33.995  19.355  -8.492  1.00  0.00           H  
ATOM   4237 1HB  TYR A 279     -33.011  20.564  -5.860  1.00  0.00           H  
ATOM   4238 2HB  TYR A 279     -33.633  21.448  -7.246  1.00  0.00           H  
ATOM   4239  HD1 TYR A 279     -34.388  20.001  -4.148  1.00  0.00           H  
ATOM   4240  HD2 TYR A 279     -36.126  20.831  -7.979  1.00  0.00           H  
ATOM   4241  HE1 TYR A 279     -36.636  19.832  -3.146  1.00  0.00           H  
ATOM   4242  HE2 TYR A 279     -38.392  20.654  -6.972  1.00  0.00           H  
ATOM   4243  HH  TYR A 279     -39.541  20.729  -4.925  1.00  0.00           H  
ATOM   4244  N   GLY A 280     -30.974  19.228  -7.146  1.00  0.00           N  
ATOM   4245  CA  GLY A 280     -29.567  19.552  -7.391  1.00  0.00           C  
ATOM   4246  C   GLY A 280     -28.948  18.886  -8.615  1.00  0.00           C  
ATOM   4247  O   GLY A 280     -28.127  19.496  -9.303  1.00  0.00           O  
ATOM   4248  H   GLY A 280     -31.249  18.854  -6.245  1.00  0.00           H  
ATOM   4249 1HA  GLY A 280     -29.482  20.633  -7.503  1.00  0.00           H  
ATOM   4250 2HA  GLY A 280     -28.989  19.301  -6.510  1.00  0.00           H  
ATOM   4251  N   THR A 281     -29.366  17.661  -8.918  1.00  0.00           N  
ATOM   4252  CA  THR A 281     -28.835  16.930 -10.060  1.00  0.00           C  
ATOM   4253  C   THR A 281     -29.795  16.940 -11.257  1.00  0.00           C  
ATOM   4254  O   THR A 281     -29.607  16.181 -12.211  1.00  0.00           O  
ATOM   4255  CB  THR A 281     -28.496  15.479  -9.665  1.00  0.00           C  
ATOM   4256  OG1 THR A 281     -29.677  14.807  -9.210  1.00  0.00           O  
ATOM   4257  CG2 THR A 281     -27.468  15.481  -8.532  1.00  0.00           C  
ATOM   4258  H   THR A 281     -30.026  17.188  -8.298  1.00  0.00           H  
ATOM   4259  HA  THR A 281     -27.911  17.413 -10.374  1.00  0.00           H  
ATOM   4260  HB  THR A 281     -28.092  14.949 -10.525  1.00  0.00           H  
ATOM   4261  HG1 THR A 281     -30.100  15.330  -8.493  1.00  0.00           H  
ATOM   4262 1HG2 THR A 281     -27.231  14.457  -8.248  1.00  0.00           H  
ATOM   4263 2HG2 THR A 281     -26.561  15.987  -8.862  1.00  0.00           H  
ATOM   4264 3HG2 THR A 281     -27.885  16.007  -7.678  1.00  0.00           H  
ATOM   4265  N   ASP A 282     -30.844  17.769 -11.199  1.00  0.00           N  
ATOM   4266  CA  ASP A 282     -31.843  17.833 -12.262  1.00  0.00           C  
ATOM   4267  C   ASP A 282     -32.041  19.282 -12.755  1.00  0.00           C  
ATOM   4268  O   ASP A 282     -32.699  20.069 -12.087  1.00  0.00           O  
ATOM   4269  CB  ASP A 282     -33.178  17.232 -11.797  1.00  0.00           C  
ATOM   4270  CG  ASP A 282     -34.256  17.165 -12.925  1.00  0.00           C  
ATOM   4271  OD1 ASP A 282     -34.133  17.879 -13.913  1.00  0.00           O  
ATOM   4272  OD2 ASP A 282     -35.165  16.374 -12.806  1.00  0.00           O  
ATOM   4273  H   ASP A 282     -30.950  18.396 -10.400  1.00  0.00           H  
ATOM   4274  HA  ASP A 282     -31.515  17.189 -13.065  1.00  0.00           H  
ATOM   4275 1HB  ASP A 282     -33.007  16.222 -11.414  1.00  0.00           H  
ATOM   4276 2HB  ASP A 282     -33.573  17.828 -10.966  1.00  0.00           H  
ATOM   4277  N   PRO A 283     -31.560  19.649 -13.964  1.00  0.00           N  
ATOM   4278  CA  PRO A 283     -31.625  20.980 -14.564  1.00  0.00           C  
ATOM   4279  C   PRO A 283     -33.042  21.568 -14.643  1.00  0.00           C  
ATOM   4280  O   PRO A 283     -33.208  22.783 -14.820  1.00  0.00           O  
ATOM   4281  CB  PRO A 283     -31.071  20.739 -15.974  1.00  0.00           C  
ATOM   4282  CG  PRO A 283     -30.164  19.546 -15.833  1.00  0.00           C  
ATOM   4283  CD  PRO A 283     -30.832  18.666 -14.800  1.00  0.00           C  
ATOM   4284  HA  PRO A 283     -30.964  21.650 -14.005  1.00  0.00           H  
ATOM   4285 1HB  PRO A 283     -31.905  20.557 -16.671  1.00  0.00           H  
ATOM   4286 2HB  PRO A 283     -30.545  21.637 -16.329  1.00  0.00           H  
ATOM   4287 1HG  PRO A 283     -30.048  19.043 -16.804  1.00  0.00           H  
ATOM   4288 2HG  PRO A 283     -29.160  19.869 -15.521  1.00  0.00           H  
ATOM   4289 1HD  PRO A 283     -31.538  17.957 -15.269  1.00  0.00           H  
ATOM   4290 2HD  PRO A 283     -30.030  18.166 -14.232  1.00  0.00           H  
ATOM   4291  N   ASN A 284     -34.077  20.733 -14.536  1.00  0.00           N  
ATOM   4292  CA  ASN A 284     -35.446  21.225 -14.626  1.00  0.00           C  
ATOM   4293  C   ASN A 284     -35.879  21.884 -13.319  1.00  0.00           C  
ATOM   4294  O   ASN A 284     -36.714  21.367 -12.568  1.00  0.00           O  
ATOM   4295  CB  ASN A 284     -36.385  20.092 -14.969  1.00  0.00           C  
ATOM   4296  CG  ASN A 284     -36.153  19.540 -16.340  1.00  0.00           C  
ATOM   4297  OD1 ASN A 284     -36.545  20.126 -17.361  1.00  0.00           O  
ATOM   4298  ND2 ASN A 284     -35.493  18.417 -16.382  1.00  0.00           N  
ATOM   4299  H   ASN A 284     -33.941  19.728 -14.361  1.00  0.00           H  
ATOM   4300  HA  ASN A 284     -35.496  21.981 -15.409  1.00  0.00           H  
ATOM   4301 1HB  ASN A 284     -36.258  19.288 -14.241  1.00  0.00           H  
ATOM   4302 2HB  ASN A 284     -37.416  20.441 -14.896  1.00  0.00           H  
ATOM   4303 1HD2 ASN A 284     -35.286  17.980 -17.253  1.00  0.00           H  
ATOM   4304 2HD2 ASN A 284     -35.162  18.006 -15.504  1.00  0.00           H  
ATOM   4305  N   PHE A 285     -35.326  23.061 -13.050  1.00  0.00           N  
ATOM   4306  CA  PHE A 285     -35.601  23.748 -11.793  1.00  0.00           C  
ATOM   4307  C   PHE A 285     -36.941  24.459 -11.829  1.00  0.00           C  
ATOM   4308  O   PHE A 285     -37.036  25.694 -11.850  1.00  0.00           O  
ATOM   4309  CB  PHE A 285     -34.490  24.728 -11.421  1.00  0.00           C  
ATOM   4310  CG  PHE A 285     -33.215  24.033 -11.027  1.00  0.00           C  
ATOM   4311  CD1 PHE A 285     -32.187  23.848 -11.932  1.00  0.00           C  
ATOM   4312  CD2 PHE A 285     -33.057  23.540  -9.741  1.00  0.00           C  
ATOM   4313  CE1 PHE A 285     -31.028  23.195 -11.556  1.00  0.00           C  
ATOM   4314  CE2 PHE A 285     -31.905  22.892  -9.370  1.00  0.00           C  
ATOM   4315  CZ  PHE A 285     -30.890  22.719 -10.279  1.00  0.00           C  
ATOM   4316  H   PHE A 285     -34.650  23.422 -13.722  1.00  0.00           H  
ATOM   4317  HA  PHE A 285     -35.641  22.997 -11.002  1.00  0.00           H  
ATOM   4318 1HB  PHE A 285     -34.276  25.379 -12.268  1.00  0.00           H  
ATOM   4319 2HB  PHE A 285     -34.812  25.355 -10.590  1.00  0.00           H  
ATOM   4320  HD1 PHE A 285     -32.298  24.223 -12.950  1.00  0.00           H  
ATOM   4321  HD2 PHE A 285     -33.858  23.666  -9.026  1.00  0.00           H  
ATOM   4322  HE1 PHE A 285     -30.225  23.054 -12.273  1.00  0.00           H  
ATOM   4323  HE2 PHE A 285     -31.792  22.508  -8.361  1.00  0.00           H  
ATOM   4324  HZ  PHE A 285     -29.980  22.195  -9.983  1.00  0.00           H  
ATOM   4325  N   ASN A 286     -37.980  23.629 -11.708  1.00  0.00           N  
ATOM   4326  CA  ASN A 286     -39.391  23.999 -11.787  1.00  0.00           C  
ATOM   4327  C   ASN A 286     -39.810  24.808 -10.567  1.00  0.00           C  
ATOM   4328  O   ASN A 286     -40.885  25.392 -10.510  1.00  0.00           O  
ATOM   4329  CB  ASN A 286     -40.229  22.760 -11.967  1.00  0.00           C  
ATOM   4330  CG  ASN A 286     -40.041  22.167 -13.345  1.00  0.00           C  
ATOM   4331  OD1 ASN A 286     -39.623  22.850 -14.291  1.00  0.00           O  
ATOM   4332  ND2 ASN A 286     -40.338  20.900 -13.475  1.00  0.00           N  
ATOM   4333  H   ASN A 286     -37.741  22.637 -11.674  1.00  0.00           H  
ATOM   4334  HA  ASN A 286     -39.533  24.624 -12.662  1.00  0.00           H  
ATOM   4335 1HB  ASN A 286     -39.955  22.018 -11.217  1.00  0.00           H  
ATOM   4336 2HB  ASN A 286     -41.278  23.007 -11.827  1.00  0.00           H  
ATOM   4337 1HD2 ASN A 286     -40.232  20.449 -14.362  1.00  0.00           H  
ATOM   4338 2HD2 ASN A 286     -40.667  20.381 -12.688  1.00  0.00           H  
ATOM   4339  N   LEU A 287     -38.885  24.909  -9.627  1.00  0.00           N  
ATOM   4340  CA  LEU A 287     -38.982  25.681  -8.409  1.00  0.00           C  
ATOM   4341  C   LEU A 287     -39.181  27.145  -8.744  1.00  0.00           C  
ATOM   4342  O   LEU A 287     -39.731  27.913  -7.960  1.00  0.00           O  
ATOM   4343  CB  LEU A 287     -37.642  25.593  -7.699  1.00  0.00           C  
ATOM   4344  CG  LEU A 287     -37.250  24.284  -7.158  1.00  0.00           C  
ATOM   4345  CD1 LEU A 287     -35.841  24.391  -6.707  1.00  0.00           C  
ATOM   4346  CD2 LEU A 287     -38.165  23.945  -6.030  1.00  0.00           C  
ATOM   4347  H   LEU A 287     -38.036  24.391  -9.774  1.00  0.00           H  
ATOM   4348  HA  LEU A 287     -39.807  25.314  -7.797  1.00  0.00           H  
ATOM   4349 1HB  LEU A 287     -36.865  25.904  -8.394  1.00  0.00           H  
ATOM   4350 2HB  LEU A 287     -37.658  26.287  -6.885  1.00  0.00           H  
ATOM   4351  HG  LEU A 287     -37.312  23.512  -7.926  1.00  0.00           H  
ATOM   4352 1HD1 LEU A 287     -35.510  23.446  -6.287  1.00  0.00           H  
ATOM   4353 2HD1 LEU A 287     -35.216  24.654  -7.551  1.00  0.00           H  
ATOM   4354 3HD1 LEU A 287     -35.781  25.171  -5.967  1.00  0.00           H  
ATOM   4355 1HD2 LEU A 287     -37.899  23.013  -5.595  1.00  0.00           H  
ATOM   4356 2HD2 LEU A 287     -38.115  24.686  -5.279  1.00  0.00           H  
ATOM   4357 3HD2 LEU A 287     -39.183  23.890  -6.410  1.00  0.00           H  
ATOM   4358  N   THR A 288     -38.685  27.529  -9.918  1.00  0.00           N  
ATOM   4359  CA  THR A 288     -38.723  28.896 -10.365  1.00  0.00           C  
ATOM   4360  C   THR A 288     -39.703  29.133 -11.516  1.00  0.00           C  
ATOM   4361  O   THR A 288     -39.606  30.151 -12.210  1.00  0.00           O  
ATOM   4362  CB  THR A 288     -37.312  29.336 -10.769  1.00  0.00           C  
ATOM   4363  OG1 THR A 288     -36.816  28.496 -11.837  1.00  0.00           O  
ATOM   4364  CG2 THR A 288     -36.394  29.208  -9.565  1.00  0.00           C  
ATOM   4365  H   THR A 288     -38.242  26.840 -10.529  1.00  0.00           H  
ATOM   4366  HA  THR A 288     -39.039  29.498  -9.525  1.00  0.00           H  
ATOM   4367  HB  THR A 288     -37.331  30.371 -11.103  1.00  0.00           H  
ATOM   4368  HG1 THR A 288     -37.061  27.552 -11.683  1.00  0.00           H  
ATOM   4369 1HG2 THR A 288     -35.390  29.520  -9.840  1.00  0.00           H  
ATOM   4370 2HG2 THR A 288     -36.764  29.838  -8.761  1.00  0.00           H  
ATOM   4371 3HG2 THR A 288     -36.371  28.176  -9.232  1.00  0.00           H  
ATOM   4372  N   VAL A 289     -40.597  28.169 -11.757  1.00  0.00           N  
ATOM   4373  CA  VAL A 289     -41.564  28.265 -12.840  1.00  0.00           C  
ATOM   4374  C   VAL A 289     -42.980  28.492 -12.314  1.00  0.00           C  
ATOM   4375  O   VAL A 289     -43.766  27.550 -12.211  1.00  0.00           O  
ATOM   4376  OXT VAL A 289     -43.399  29.643 -12.203  1.00  0.00           O  
ATOM   4377  CB  VAL A 289     -41.512  26.983 -13.690  1.00  0.00           C  
ATOM   4378  CG1 VAL A 289     -42.551  27.032 -14.793  1.00  0.00           C  
ATOM   4379  CG2 VAL A 289     -40.112  26.838 -14.280  1.00  0.00           C  
ATOM   4380  H   VAL A 289     -40.627  27.339 -11.162  1.00  0.00           H  
ATOM   4381  HA  VAL A 289     -41.291  29.109 -13.473  1.00  0.00           H  
ATOM   4382  HB  VAL A 289     -41.735  26.122 -13.054  1.00  0.00           H  
ATOM   4383 1HG1 VAL A 289     -42.503  26.113 -15.377  1.00  0.00           H  
ATOM   4384 2HG1 VAL A 289     -43.543  27.130 -14.353  1.00  0.00           H  
ATOM   4385 3HG1 VAL A 289     -42.354  27.887 -15.440  1.00  0.00           H  
ATOM   4386 1HG2 VAL A 289     -40.059  25.923 -14.872  1.00  0.00           H  
ATOM   4387 2HG2 VAL A 289     -39.896  27.696 -14.914  1.00  0.00           H  
ATOM   4388 3HG2 VAL A 289     -39.374  26.793 -13.478  1.00  0.00           H  
TER                                                                             
# All scores below are weighted scores, not raw scores.
#BEGIN_POSE_ENERGIES_TABLE /home/grads/bernardm/FoldingBenchMarks/RosettaFold/RoseTTAFold/results_pyrosetta_rerun/T1137s9.pdb/pdb-3track/model0_2_0.45.pdb
label fa_atr fa_rep fa_sol fa_intra_rep fa_intra_sol_xover4 lk_ball_wtd fa_elec hbond_sr_bb hbond_lr_bb hbond_bb_sc hbond_sc dslf_fa13 omega fa_dun p_aa_pp yhh_planarity ref rama_prepro cart_bonded total
weights 1 0.55 1 0.005 1 1 1 1 1 1 1 1.25 0.4 0.7 0.6 0.625 1 0.45 0.5 NA
pose -1734.42 180.445 1062.52 4.22843 38.3422 -51.6853 -552.512 -238.432 -21.4459 -9.19467 -27.7075 0 4.23194 217.532 -44.4332 0.34365 260.986 47.8297 136.704 -726.666
MET:NtermProteinFull_1 -3.30198 0.29994 1.99378 0.0153 0.24359 -0.10927 -0.94548 0 0 0 0 0 0.00362 0.94094 0 0 1.65735 0 0.2436 1.04139
SER_2 -1.92069 0.06239 2.0823 0.00158 0.05252 -0.37537 0.61981 0 0 0 0 0 0.1598 0.09238 -0.30125 0 -0.28969 -0.27462 0.42253 0.33169
THR_3 -2.38015 0.21514 2.06962 0.01729 0.06864 -0.1711 0.59384 0 0 0 0 0 -0.01196 0.17876 0.04771 0 1.15175 -0.26909 0.42996 1.94041
VAL_4 -5.77413 0.40462 2.50273 0.02361 0.05145 -0.25747 -1.40726 0 0 0 0 0 -0.01434 -0.00388 -0.38121 0 2.64269 0.01942 0.43425 -1.75953
GLN_5 -6.07277 0.71809 5.17277 0.01172 0.60882 -0.12649 -1.73682 0 0 0 -1.14504 0 0.23798 2.36343 0.20361 0 -1.45095 0.09339 0.76351 -0.35875
VAL_6 -4.44541 0.54068 3.43024 0.01583 0.04344 -0.28274 -1.4777 0 0 0 0 0 0.16952 0.03353 0.06254 0 2.64269 5.06437 0.86475 6.66172
LEU_7 -7.36912 0.86021 3.93826 0.01796 0.1303 -0.11358 -2.32536 0 0 0 0 0 0.05901 0.59719 -0.17727 0 1.66147 5.01368 0.58777 2.88053
ARG_8 -6.5353 0.49753 4.69638 0.01542 0.64353 -0.17035 -1.83245 0 0 0 -1.14504 0 -0.05047 1.97374 -0.18829 0 -0.09474 -0.07849 0.54508 -1.72347
SER_9 -2.79422 0.12724 3.008 0.0015 0.02461 -0.41659 -0.1277 0 0 0 0 0 -0.03723 0.48044 0.30964 0 -0.28969 0.08065 0.29909 0.66573
ARG_10 -4.8689 0.39589 2.50385 0.01127 0.20343 -0.30518 -0.78212 0 0 0 0 0 -0.04003 1.49775 -0.10503 0 -0.09474 0.2355 0.13177 -1.21653
PHE_11 -5.79278 0.78233 3.454 0.02677 0.33131 0.09281 -2.17449 0 0 0 0 0 0.0471 1.34981 -0.35331 0 1.21829 -0.30075 0.77647 -0.54244
PRO_12 -4.50726 0.53592 3.12684 0.00238 0.0355 -0.0471 -1.95206 0 0 0 0 0 -0.16421 0.07694 -0.61796 0 -1.64321 -0.24154 0.87746 -4.51829
ARG_13 -3.07192 0.32656 2.95642 0.01045 0.19866 -0.13015 -0.56375 0 0 0 0 0 0.02978 1.31562 -0.14084 0 -0.09474 0.00794 0.28875 1.13277
ALA_14 -4.32063 0.29621 2.87057 0.00148 0 -0.00607 -2.28075 0 0 0 0 0 0.0975 0 -0.05891 0 1.32468 -0.17555 0.30546 -1.946
PHE_15 -8.57941 0.8027 4.94083 0.02534 0.23389 -0.28791 -1.97689 0 0 0 0 0 -0.00348 1.54504 -0.40717 0 1.21829 -0.04366 0.37087 -2.16155
SER_16 -4.64398 0.22436 5.13799 0.00143 0.02284 -0.19982 -2.35827 0 0 0 0 0 0.01285 0.43279 0.30078 0 -0.28969 0.02526 0.30457 -1.02888
ARG_17 -6.73756 0.42453 6.36119 0.02382 0.79934 -0.11052 -3.0474 0 0 0 -0.64844 0 0.01207 2.23931 -0.09011 0 -0.09474 -0.14641 0.27092 -0.74401
SER_18 -4.87918 0.25039 5.04616 0.00135 0.02342 -0.10054 -3.04493 0 0 0 0 0 0.04906 0.47417 0.27634 0 -0.28969 -0.19676 0.21414 -2.17606
SER_19 -4.29684 0.30141 4.53337 0.00135 0.0234 -0.20824 -2.53371 0 0 0 0 0 0.0692 0.40639 0.30157 0 -0.28969 -0.05713 0.16293 -1.58598
GLU_20 -5.43846 0.22427 5.70527 0.00494 0.23701 0.20653 -2.89397 0 0 0 -0.64844 0 0.02161 2.50547 -0.25923 0 -2.72453 -0.26097 0.18966 -3.13083
ILE_21 -6.00822 0.81246 4.47291 0.02859 0.07616 -0.33154 -1.32652 0 0 0 0 0 0.01809 0.08127 -0.4274 0 2.30374 -0.26844 0.23522 -0.33367
ALA_22 -3.88839 0.39415 3.0629 0.00148 0 -0.02837 -1.46004 0 0 0 0 0 -0.00655 0 -0.24908 0 1.32468 -0.21633 0.20674 -0.85879
ALA_23 -4.70469 0.34232 3.67446 0.00156 0 -0.12239 -2.45852 0 0 0 0 0 -0.02272 0 -0.27551 0 1.32468 -0.44787 0.134 -2.55469
THR_24 -4.43475 0.82607 4.6112 0.00872 0.05517 -0.14224 -2.63634 0 0 0 0 0 0.01805 0.02849 -0.00424 0 1.15175 4.86981 1.54527 5.89698
PRO_25 -5.37216 1.42825 3.2759 0.00296 0.04665 -0.19311 -1.37241 0 0 0 0 0 0.04438 0.33602 -0.01001 0 -1.64321 4.90493 1.89929 3.34749
ALA_26 -5.15035 0.32835 4.20289 0.00139 0 -0.40912 -1.06118 0 0 0 0 0 -0.02228 0 -0.07775 0 1.32468 -0.26521 0.50595 -0.62261
ARG_27 -6.21911 0.32619 6.60208 0.02205 1.41188 -0.1956 -5.17564 0 0 0 -1.08113 0 0.21047 3.2148 -0.13131 0 -0.09474 -0.19235 0.30267 -0.99975
PHE_28 -6.64055 0.61861 4.14341 0.02338 0.26727 -0.06076 -2.093 0 0 0 0 0 -0.00639 1.33063 -0.45163 0 1.21829 -0.10683 0.31557 -1.442
LEU_29 -5.49064 0.35037 4.41068 0.02919 0.08476 -0.27611 -2.00178 0 0 0 0 0 0.14678 0.18598 -0.28259 0 1.66147 -0.13913 0.27679 -1.04424
ASP_30 -4.69924 0.21096 6.18334 0.00287 0.26069 -0.0826 -3.65886 0 0 0 -1.08113 0 0.01277 1.32921 0.21901 0 -2.14574 -0.26366 0.32274 -3.38964
SER_31 -4.9954 0.55593 4.92489 0.00136 0.02374 -0.12196 -2.92763 0 0 0 0 0 0.00552 0.41561 0.29952 0 -0.28969 -0.10708 0.24495 -1.97025
MET_32 -7.24357 0.49622 3.43475 0.01597 0.22849 -0.07413 -2.09024 0 0 0 0 0 0.25384 1.89661 -0.16649 0 1.65735 -0.13437 0.1892 -1.53639
GLY_33 -3.39726 0.26306 3.60393 0.00011 0 -0.15766 -1.81028 0 0 0 0 0 -0.00932 0 0.38841 0 0.79816 0.2847 0.1566 0.12045
HIS_34 -6.59191 0.40161 5.12049 0.01116 0.63696 -0.18239 -2.46369 0 0 0 -0.69247 0 -0.00829 2.98205 -0.06464 0 -0.30065 0.39731 0.16166 -0.59279
VAL_35 -7.64435 1.07335 3.40587 0.02273 0.05442 -0.08875 -2.23504 0 0 0 0 0 -0.039 -0.02206 -0.25156 0 2.64269 -0.05983 0.28476 -2.85677
ALA_36 -4.55852 0.40956 3.65845 0.0015 0 -0.0778 -2.24309 0 0 0 0 0 0.09886 0 -0.32522 0 1.32468 -0.26891 0.28463 -1.69587
TRP_37 -7.14098 0.56427 4.39205 0.02211 0.40347 -0.28203 -1.94737 0 0 0 0 0 -0.01673 1.40387 -0.27833 0 2.26099 -0.23026 0.18146 -0.66749
PHE_38 -11.1583 1.55613 2.33986 0.0248 0.18655 -0.01246 -2.14961 0 0 0 0 0 0.00843 1.62459 -0.32711 0 1.21829 -0.04121 0.4525 -6.27755
VAL_39 -7.25602 1.35088 2.82144 0.03794 0.05607 -0.12437 -1.89052 0 0 0 0 0 -0.0468 -0.01478 -0.28988 0 2.64269 -0.06721 0.65919 -2.12138
VAL_40 -5.40359 0.50359 3.6435 0.02173 0.0544 -0.18501 -2.25646 0 0 0 0 0 -0.02048 0.00577 -0.23779 0 2.64269 -0.08331 0.46079 -0.85415
GLN_41 -7.80307 0.80297 5.16903 0.00668 0.52961 -0.38408 -2.75491 0 0 0 -0.52712 0 -0.0095 2.86489 -0.08633 0 -1.45095 -0.1618 0.35233 -3.45227
ALA_42 -6.19645 0.70919 2.31148 0.00202 0 0.01483 -2.03227 0 0 -0.59464 0 0 -0.04466 0 -0.32858 0 1.32468 -0.4294 0.3251 -4.93873
ILE_43 -5.63969 0.64261 2.48362 0.04703 0.11598 -0.26317 -1.61748 0 0 0 0 0 0.00268 0.84266 -0.46412 0 2.30374 -0.31506 0.34461 -1.51658
VAL_44 -4.70343 0.52199 1.91601 0.0168 0.03641 -0.19098 -1.11528 0 0 0 0 0 -0.04138 0.4321 0.31125 0 2.64269 -0.11006 0.40055 0.11668
HIS_45 -7.45208 0.78642 4.76545 0.00449 0.42243 -0.27443 -3.21165 0 0 0 -0.52712 0 -0.02016 1.46505 -0.16275 0 -0.30065 -0.36816 0.5294 -4.34376
VAL_46 -6.62662 1.465 2.94087 0.03477 0.05654 -0.05109 -1.67342 0 0 0 0 0 0.02225 0.01465 -0.0239 0 2.64269 4.90928 1.71732 5.42835
PRO_47 -4.62448 0.7236 2.64852 0.00276 0.0449 -0.30614 -1.42965 0 0 0 0 0 -0.08719 0.28413 -0.13243 0 -1.64321 4.97602 1.69961 2.15644
HIS_48 -6.01308 0.49517 4.81841 0.00408 0.40966 -0.40427 -1.78809 0 0 0 0 0 0.00759 1.7696 -0.08357 0 -0.30065 -0.13011 0.58359 -0.63169
ALA_49 -6.65836 0.95696 3.49996 0.00191 0 -0.12677 -1.60369 0 0 0 0 0 -0.01957 0 -0.13792 0 1.32468 -0.02367 0.55958 -2.2269
PHE_50 -6.81545 0.56747 3.98941 0.0219 0.23147 -0.23211 -1.43218 0 0 0 0 0 -0.00243 1.47981 -0.38077 0 1.21829 -0.05881 0.38564 -1.02776
ARG_51 -3.83437 0.13028 3.41495 0.01126 0.20667 -0.24975 -0.84078 0 0 0 0 0 -0.04298 1.40471 -0.14937 0 -0.09474 -0.19697 0.21137 -0.02971
HIS_52 -4.38619 0.21943 3.30377 0.00762 0.34061 -0.31457 -1.16371 0 0 0 0 0 -0.01355 2.16009 -0.01015 0 -0.30065 -0.27975 0.27995 -0.15711
TYR_53 -10.6698 1.86634 5.27592 0.08896 0.60635 0.19241 -3.37528 0 0 -0.73656 -0.39602 0 0.0415 2.04115 0.02208 0.01106 0.58223 0.70872 0.5485 -3.19241
ARG_54 -6.15224 0.63259 4.22057 0.0161 0.32836 -0.17513 -1.56379 0 0 0 0 0 -0.04205 1.50954 -0.24446 0 -0.09474 1.02569 0.542 0.00244
ARG_55 -3.38823 0.22986 3.63243 0.0187 0.50134 -0.18138 -1.51281 0 0 0 0 0 -0.0366 2.1174 -0.119 0 -0.09474 0.08954 0.26998 1.5265
GLU_56 -6.59493 0.47193 6.70329 0.00581 0.71666 0.0494 -4.04199 0 0 0 -0.9027 0 0.01187 2.66133 -0.27811 0 -2.72453 -0.31087 0.22587 -4.00699
SER_57 -6.77242 0.8233 5.36689 0.00167 0.06282 -0.06143 -1.87663 0 0 0 0 0 -0.0097 0.5143 0.3579 0 -0.28969 0.04805 0.31255 -1.52239
LEU_58 -5.84301 0.33617 3.76272 0.02791 0.0836 -0.30035 -1.7389 0 0 0 0 0 0.26228 0.15742 -0.29808 0 1.66147 0.02281 0.40939 -1.45657
ARG_59 -7.20789 0.37916 8.26669 0.0133 0.56555 -0.09187 -4.7113 0 0 0 -1.50849 0 -0.0027 1.76159 -0.04455 0 -0.09474 -0.19196 0.53073 -2.33648
LEU_60 -8.41683 0.71354 5.14716 0.02707 0.08427 -0.88704 -1.6619 0 0 0 0 0 0.08102 0.14249 -0.31266 0 1.66147 -0.19311 0.58851 -3.02601
VAL_61 -7.50725 1.13893 2.16078 0.0226 0.05164 -0.12165 -1.82407 0 0 0 0 0 -0.0007 -0.01662 -0.30069 0 2.64269 -0.17797 0.54662 -3.38568
ALA_62 -4.95513 0.59798 3.64559 0.00149 0 -0.14166 -1.98996 0 0 0 0 0 -0.0352 0 -0.26314 0 1.32468 -0.21433 0.46495 -1.56473
GLU_63 -6.64387 0.55732 7.34848 0.00565 0.26539 -0.08785 -3.50247 0 0 0 -0.60579 0 0.65637 2.75865 -0.34428 0 -2.72453 -0.53493 0.58897 -2.26287
ILE_64 -6.88512 0.68743 2.27053 0.02888 0.0748 -0.27258 -0.73638 0 0 0 0 0 -0.03529 0.37159 -0.43444 0 2.30374 -0.33435 0.74706 -2.21412
GLY_65 -2.67122 0.17718 1.89108 0.00013 0 -0.05069 -0.7583 0 0 0 0 0 -0.05019 0 0.49828 0 0.79816 0.10171 0.66846 0.60459
MET_66 -5.1103 0.75291 3.8707 0.01479 0.12763 -0.17782 -1.10805 0 0 0 0 0 0.04021 1.3011 0.37892 0 1.65735 0.95923 1.45115 4.15782
GLY_67 -3.75737 0.45398 3.34156 5e-05 0 -0.09473 -2.59726 0 0 0 0 0 -0.01663 0 -1.23531 0 0.79816 1.62066 1.40303 -0.08387
THR_68 -4.97908 0.40617 3.835 0.00639 0.06809 -0.0989 -2.46455 0 0 0 0 0 0.16258 0.06992 0.03358 0 1.15175 0.62825 0.45418 -0.72663
GLY_69 -3.83035 0.50748 3.70805 4e-05 0 -0.25233 -2.52395 0 0 0 0 0 -0.09337 0 0.54213 0 0.79816 -0.01359 0.39671 -0.76101
ALA_70 -3.80878 0.13853 2.76388 0.00177 0 -0.19804 0.07305 0 0 0 0 0 0.03243 0 0.27364 0 1.32468 1.40472 0.55161 2.5575
MET_71 -2.49927 0.06068 2.13138 0.01325 0.0992 0.0355 -0.38124 0 0 0 0 0 -0.04406 0.89514 0.25186 0 1.65735 1.61355 0.42149 4.25481
ALA_72 -3.9106 0.52296 2.12542 0.00155 0 -0.16527 -0.24129 0 0 0 0 0 0.0146 0 -0.07912 0 1.32468 0.20982 0.26202 0.06477
VAL_73 -1.62557 0.16728 0.73704 0.0208 0.03842 -0.06715 0.37594 0 0 0 0 0 -0.10273 0.29433 0.53941 0 2.64269 -0.08832 0.42685 3.35899
ILE_74 -5.5798 0.81697 1.084 0.03688 0.07717 -0.2457 -0.35771 0 0 0 0 0 0.05261 0.21357 -0.24243 0 2.30374 -0.02078 0.5446 -1.31688
GLY_75 -3.53537 0.38129 3.43395 0.00034 0 -0.09215 0.28648 0 0 0 0 0 0.00037 0 -1.51773 0 0.79816 0.30725 0.53734 0.59994
GLY_76 -3.14704 0.46138 3.22342 9e-05 0 -0.2038 -1.09934 0 0 0 0 0 -0.09225 0 -1.36359 0 0.79816 0.09516 0.30063 -1.02717
THR_77 -6.2227 0.55255 3.36743 0.01464 0.06618 -0.06496 -1.71672 0 0 0 0 0 0.01969 0.02475 0.06298 0 1.15175 -0.22585 0.17302 -2.79724
VAL_78 -4.6366 0.40504 1.97491 0.0279 0.05682 -0.20682 -0.80971 0 0 0 0 0 -0.04518 0.02257 -0.16594 0 2.64269 -0.05918 0.21166 -0.58186
ALA_79 -3.47663 0.16885 2.71223 0.0014 0 -0.17334 -1.19689 0 0 0 0 0 0.01971 0 -0.33189 0 1.32468 -0.36998 0.13669 -1.18518
ILE_80 -6.567 0.552 3.54256 0.05022 0.12182 -0.17294 -1.93149 0 0 0 0 0 0.04134 1.01199 -0.37012 0 2.30374 -0.28319 0.17741 -1.52363
ILE_81 -8.60921 0.95947 3.30444 0.03164 0.07413 -0.13548 -2.83961 0 0 0 0 0 0.05501 0.1392 -0.35957 0 2.30374 -0.02295 0.26247 -4.83672
GLY_82 -4.5529 0.6825 3.99438 0.0002 0 -0.10653 -2.37662 0 0 0 0 0 -0.07885 0 0.03264 0 0.79816 0.59589 0.25889 -0.75223
PHE_83 -4.55113 0.16546 4.10977 0.02335 0.23809 -0.10635 -2.5903 0 0 0 0 0 0.00434 1.35708 -0.52532 0 1.21829 0.6784 0.22173 0.24341
VAL_84 -6.15774 0.46457 2.78723 0.02434 0.05216 -0.22985 -1.92962 0 0 0 0 0 -0.04917 -0.01964 -0.364 0 2.64269 0.07097 0.20792 -2.50014
THR_85 -7.67586 0.89965 4.93978 0.02185 0.06738 -0.063 -3.34225 0 0 0 0 0 -0.01482 0.01231 -0.01881 0 1.15175 0.08539 0.43285 -3.50378
LEU_86 -7.64065 1.0289 3.98828 0.02455 0.07676 0.00861 -2.99714 0 0 0 0 0 0.03189 0.23245 -0.28831 0 1.66147 -0.05399 0.58477 -3.34241
SER_87 -4.38344 0.30927 4.94987 0.00141 0.02272 -0.31073 -2.72451 0 0 0 0 0 0.00506 0.4488 0.32029 0 -0.28969 -0.06432 0.42721 -1.28807
ALA_88 -4.96535 0.47714 3.17372 0.00179 0 -0.1492 -1.59562 0 0 0 0 0 -0.02614 0 -0.16492 0 1.32468 -0.0557 0.24714 -1.73246
GLY_89 -4.74085 0.18801 4.24037 0.00013 0 -0.24312 -2.24482 0 0 0 0 0 0.01658 0 0.52477 0 0.79816 0.07887 0.14198 -1.23992
SER_90 -6.23836 0.58244 5.86924 0.00168 0.02426 -0.2181 -2.35473 0 0 0 -0.27875 0 -0.0134 0.46486 0.3079 0 -0.28969 0.24727 0.2658 -1.62959
LEU_91 -5.58442 0.2833 4.47102 0.02358 0.08112 -0.27391 -2.08536 0 0 0 0 0 0.0152 0.20477 -0.28448 0 1.66147 -0.12814 0.33586 -1.27997
ILE_92 -6.74536 0.57697 3.37056 0.04462 0.11735 -0.24007 -2.26763 0 0 0 0 0 -0.01344 1.19031 -0.41559 0 2.30374 -0.17873 0.22352 -2.03375
ALA_93 -5.87801 0.46533 2.18409 0.0018 0 -0.08504 -1.87379 0 0 0 0 0 -0.03477 0 -0.2554 0 1.32468 -0.23909 0.25479 -4.13541
ILE_94 -7.28916 0.71405 3.42214 0.02759 0.07097 -0.11007 -1.8084 0 0 0 0 0 -0.00282 0.17392 -0.49717 0 2.30374 -0.18226 0.29163 -2.88585
GLN_95 -4.35368 0.1217 4.16178 0.0059 0.17318 -0.14659 -2.79685 0 0 0 0 0 0.02102 2.1933 -0.18092 0 -1.45095 -0.10504 0.21399 -2.14318
GLY_96 -4.72527 0.50982 4.06039 0.00017 0 -0.25777 -2.13425 0 0 0 0 0 -0.06224 0 0.0807 0 0.79816 0.45654 0.16854 -1.10522
PHE_97 -9.7633 0.72947 4.37662 0.0233 0.25189 -0.333 -2.46905 0 0 0 0 0 -0.00999 2.04141 -0.4775 0 1.21829 0.6324 0.2215 -3.55794
ALA_98 -4.34976 0.24385 4.06216 0.00154 0 -0.43886 -1.6059 0 0 0 0 0 -0.03436 0 -0.18044 0 1.32468 -0.10793 0.25152 -0.83351
SER_99 -4.27206 0.19293 4.4986 0.00148 0.02404 -0.22586 -2.23915 0 0 0 0 0 -0.00537 0.44468 0.28395 0 -0.28969 -0.19395 0.18404 -1.59637
LEU_100 -9.33387 1.0176 4.39505 0.0182 0.06896 -0.449 -2.76547 0 0 0 0 0 0.00169 0.34418 -0.23477 0 1.66147 -0.10616 0.32214 -5.05998
GLY_101 -3.88512 0.48222 3.88142 0.00016 0 -0.21098 -2.02991 0 0 0 0 0 -0.04117 0 0.49257 0 0.79816 0.10223 0.41358 0.00316
ASN_102 -3.33685 0.20863 3.12039 0.0061 0.27634 -0.47895 -1.09758 0 0 0 0 0 -0.07897 1.19831 0.07835 0 -1.34026 0.12507 0.2266 -1.09282
ILE_103 -4.23558 0.70978 2.16654 0.03188 0.13777 -0.20234 -0.52181 0 0 0 0 0 0.0539 0.06794 0.09892 0 2.30374 -0.02115 0.36976 0.95935
GLY_104 -1.9693 0.09586 1.69879 8e-05 0 -0.14277 -0.6118 0 0 0 0 0 -0.12437 0 -1.4103 0 0.79816 -0.45245 0.73582 -1.38225
VAL_105 -5.81148 1.08829 2.26415 0.02946 0.05735 -0.38851 -1.31263 0 0 0 0 0 -0.05832 0.05316 0.18238 0 2.64269 -0.19659 0.84847 -0.60159
GLU_106 -5.39662 0.63 3.90339 0.0086 0.35019 -0.24829 -1.79823 0 0 0 0 0 -0.08738 3.66299 -0.28217 0 -2.72453 -0.0141 0.7079 -1.28824
ALA_107 -3.0997 0.73376 1.50967 0.00182 0 -0.08965 -0.66952 0 0 -0.37535 0 0 -0.10449 0 -0.17959 0 1.32468 -0.51678 0.40572 -1.05942
PHE_108 -6.58856 0.77526 2.64578 0.02865 0.36621 -0.17619 -2.3652 0 0 0 0 0 -0.05305 1.49015 -0.22131 0 1.21829 -0.39419 0.47381 -2.80035
THR_109 -6.53714 0.61219 3.98791 0.01491 0.06935 0.04725 -2.72334 0 0 0 0 0 -0.0159 0.10284 0.16595 0 1.15175 -0.11365 0.56303 -2.67485
GLY_110 -4.47112 0.45285 2.59981 0.00011 0 -0.31442 -0.67503 0 0 0 0 0 -0.07943 0 0.42992 0 0.79816 0.12659 0.39477 -0.73779
PHE_111 -9.98628 1.40438 2.01685 0.03012 0.14357 -0.17388 -1.16823 0 0 0 0 0 0.04745 3.33175 -0.10137 0 1.21829 0.07659 0.54021 -2.62056
PHE_112 -6.54672 0.55802 2.8379 0.02716 0.30075 -0.09911 -1.82684 0 0 0 0 0 -0.00042 1.55826 -0.4474 0 1.21829 0.04367 0.42382 -1.95262
ALA_113 -5.76097 0.49438 3.30682 0.00163 0 -0.21201 -2.15694 0 0 0 0 0 -0.03749 0 -0.2612 0 1.32468 -0.16345 0.21548 -3.24908
ALA_114 -5.63954 0.6937 2.88773 0.00197 0 -0.13752 -1.70052 0 0 0 0 0 -0.03993 0 -0.23986 0 1.32468 -0.39167 0.43126 -2.8097
LEU_115 -7.86636 0.98021 3.28071 0.03133 0.07574 -0.3258 -1.90987 0 0 0 0 0 -0.03007 0.40234 -0.18409 0 1.66147 -0.07611 0.55508 -3.40542
ALA_116 -5.13413 0.21135 2.81025 0.00154 0 -0.01399 -3.16967 0 0 0 0 0 -0.035 0 -0.23397 0 1.32468 -0.07222 0.40164 -3.90951
ASN_117 -7.30087 0.92968 5.50942 0.00879 0.27856 -0.22631 -2.76985 0 0 0 0 0 0.06572 1.41467 0.35373 0 -1.34026 0.02159 0.64064 -2.41449
ILE_118 -6.39149 0.57836 2.13972 0.04197 0.12363 -0.23405 -1.54692 0 0 -0.35698 0 0 -0.0005 0.91341 -0.39136 0 2.30374 0.18889 0.89047 -1.74111
ARG_119 -6.95488 0.84416 3.81414 0.02211 0.54958 -0.49824 -0.17598 0 0 0 0 0 -0.0371 3.10569 -0.03878 0 -0.09474 -0.0692 0.94645 1.41321
VAL_120 -5.35951 0.51792 2.51369 0.02513 0.05068 -0.2001 -0.66171 0 0 0 0 0 0.14507 0.01966 -0.50115 0 2.64269 0.0356 0.76906 -0.00296
VAL_121 -6.57623 0.71373 2.14968 0.02488 0.05219 -0.03762 -2.31642 0 0 0 0 0 -0.00672 0.0016 -0.42251 0 2.64269 0.13255 0.48246 -3.15971
ALA_122 -5.32052 1.28223 3.88374 0.00143 0 0.07983 -3.12188 0 0 0 0 0 -0.01732 0 0.13551 0 1.32468 0.73234 1.77109 0.75112
PRO_123 -7.87108 1.35215 3.1624 0.00252 0.04115 -0.58192 -1.25722 0 0 0 0 0 -0.10115 0.38344 -0.13903 0 -1.64321 0.47637 2.10027 -4.07532
VAL_124 -6.6155 0.4541 2.43936 0.02311 0.05388 -0.06107 -1.59379 0 0 0 0 0 -0.02175 -0.01966 -0.3911 0 2.64269 -0.21671 0.75989 -2.54657
VAL_125 -6.65153 0.71759 2.61801 0.02315 0.04959 -0.26857 -1.7937 0 0 0 0 0 -0.00317 -0.02317 -0.30344 0 2.64269 -0.05214 0.45867 -2.58602
THR_126 -7.0962 1.52183 4.24807 0.02403 0.05978 -0.32322 -2.77689 0 0 0 0 0 0.07811 0.02928 -0.00619 0 1.15175 0.01987 0.90406 -2.16571
GLY_127 -5.26011 0.55203 3.64476 0.00014 0 -0.28331 -2.01541 0 0 0 0 0 -0.0631 0 0.34181 0 0.79816 0.51188 0.66358 -1.10958
GLN_128 -5.88838 0.37801 3.81806 0.00824 0.22982 -0.22042 -1.86393 0 0 0 0 0 -0.00129 2.91759 0.00978 0 -1.45095 0.40163 0.1375 -1.52434
ALA_129 -5.48244 0.24009 2.61899 0.00152 0 0.00123 -1.97366 0 0 -0.64466 0 0 0.01514 0 -0.30955 0 1.32468 -0.26932 0.13579 -4.34219
LEU_130 -9.57179 1.75819 3.18374 0.03988 0.17464 0.09736 -2.66323 0 0 0 0 0 -0.00184 0.84682 -0.18332 0 1.66147 -0.17151 0.56865 -4.26096
ALA_131 -6.29141 0.32033 3.36982 0.00153 0 0.08639 -1.99134 0 0 0 0 0 -0.05568 0 -0.3605 0 1.32468 -0.2065 0.65271 -3.14998
ALA_132 -3.27962 0.13217 1.91712 0.00199 0 -0.26506 -1.27371 0 0 0 0 0 -0.04312 0 -0.06011 0 1.32468 -0.5139 0.2676 -1.79195
THR_133 -7.10036 0.4999 4.94444 0.00537 0.04008 -0.21864 -3.16803 0 0 -0.64466 0 0 0.00196 0.13815 -0.60594 0 1.15175 0.42364 0.34383 -4.18851
VAL_134 -6.83696 0.79158 1.61143 0.03419 0.05693 -0.00516 -1.90376 0 0 0 0 0 -0.04654 -0.01481 -0.28001 0 2.64269 0.59638 0.38037 -2.97366
GLY_135 -5.79803 0.71822 4.29837 0.00015 0 -0.25254 -1.52405 0 0 0 0 0 -0.05367 0 -0.09415 0 0.79816 0.63366 0.30703 -0.96685
ALA_136 -5.90003 0.28519 3.78819 0.00147 0 -0.22246 -1.93903 0 0 0 0 0 0.07739 0 -0.38845 0 1.32468 0.46247 0.22892 -2.28166
GLY_137 -4.42791 0.44707 3.89387 0.00015 0 -0.1902 -1.96294 0 0 0 0 0 -0.07496 0 0.1254 0 0.79816 0.30476 0.13863 -0.94796
ALA_138 -5.66317 0.33231 3.64498 0.00136 0 -0.25228 -2.47138 0 0 0 0 0 0.04732 0 -0.34972 0 1.32468 0.28745 0.16675 -2.9317
THR_139 -8.79694 0.84859 6.09553 0.01176 0.06392 -0.01523 -2.99524 0 0 0 -0.61431 0 -0.01139 0.05432 -0.00849 0 1.15175 -0.17009 0.25102 -4.13478
ALA_140 -4.78554 0.26949 2.93323 0.00157 0 -0.02601 -2.18169 0 0 0 0 0 -0.03644 0 -0.22394 0 1.32468 -0.09834 0.23109 -2.5919
GLU_141 -5.46115 0.36284 4.66918 0.00595 0.72734 -0.32726 -1.90921 0 0 0 0 0 0.02951 2.82664 -0.27087 0 -2.72453 -0.35788 0.15045 -2.27898
LEU_142 -9.20897 0.96615 3.68283 0.02057 0.07122 -0.09782 -1.76445 0 0 0 0 0 0.22706 0.24534 -0.29999 0 1.66147 -0.3062 0.41184 -4.39095
GLY_143 -4.97924 0.45615 3.90446 0.00011 0 -0.18128 -2.20249 0 0 0 0 0 -0.03726 0 0.30138 0 0.79816 0.31852 0.46898 -1.1525
ALA_144 -4.77349 0.32633 4.11259 0.00146 0 -0.03545 -2.71301 0 0 0 0 0 0.09575 0 -0.3641 0 1.32468 0.18879 0.21921 -1.61724
MET_145 -9.14941 0.74144 4.63684 0.03039 -0.00597 -0.30099 -3.04003 0 0 0 0 0 0.01607 1.38467 -0.11436 0 1.65735 -0.37263 0.3659 -4.15074
ARG_146 -5.64975 0.307 5.39751 0.02697 0.63634 -0.16216 -3.156 0 0 0 -0.43795 0 -0.01046 2.3304 -0.04968 0 -0.09474 -0.17396 0.57932 -0.45715
ILE_147 -5.2208 0.5305 2.59483 0.03414 0.07516 -0.30033 -0.4764 0 0 0 0 0 -0.04402 0.15217 -0.2757 0 2.30374 -0.12228 0.4471 -0.30188
SER_148 -3.46238 0.26541 3.51914 0.00253 0.03081 -0.30816 -1.28075 0 0 0 0 0 -0.06675 0.977 -0.18665 0 -0.28969 -0.22917 0.30292 -0.72574
GLU_149 -3.81636 0.33382 3.90898 0.00745 0.34717 -0.34336 -1.26972 0 0 0 0 0 -0.03899 2.36436 0.19404 0 -2.72453 -0.08266 0.42437 -0.69544
GLU_150 -5.57381 0.46972 4.27254 0.00546 0.24923 -0.11856 -1.62468 0 0 0 0 0 0.00054 2.6951 -0.29597 0 -2.72453 -0.07999 0.40958 -2.31538
VAL_151 -7.71996 1.06395 2.58482 0.02424 0.05475 -0.29111 -0.49189 0 0 0 0 0 -0.01044 0.00857 -0.24866 0 2.64269 -0.25428 0.33497 -2.30234
ASP_152 -4.66906 0.45984 5.19642 0.00499 0.3139 -0.03868 -3.01102 0 0 0 -0.43795 0 0.06513 1.30251 0.15373 0 -2.14574 -0.2386 0.27393 -2.7706
ALA_153 -4.93667 0.50417 3.50758 0.00132 0 -0.19695 -1.54791 0 0 0 0 0 -0.04172 0 -0.36022 0 1.32468 -0.44986 0.19649 -1.99909
LEU_154 -10.2809 1.3184 3.05336 0.02055 0.06824 -0.0612 -2.14696 0 0 0 0 0 -0.01405 0.46237 -0.24136 0 1.66147 -0.39539 0.45991 -6.09555
GLU_155 -5.29316 0.25065 6.07347 0.00334 0.48571 -0.11467 -4.04428 0 0 -0.69701 -0.56053 0 0.02576 3.2962 -0.27907 0 -2.72453 -0.35799 0.72971 -3.20641
VAL_156 -3.45378 0.41338 2.63114 0.02423 0.05611 -0.101 -0.69866 0 0 0 0 0 -0.05794 0.05605 -0.12343 0 2.64269 -0.37586 0.4344 1.44733
MET_157 -4.56642 0.33654 2.1011 0.00921 0.09517 -0.27409 -0.91059 0 0 0 0 0 -0.04888 1.39535 0.08631 0 1.65735 -0.23999 0.16369 -0.19525
GLY_158 -1.78862 0.18669 1.99433 8e-05 0 -0.16226 -1.0076 0 0 0 0 0 -0.14669 0 -1.42888 0 0.79816 -0.51609 0.19757 -1.87332
ILE_159 -6.79242 0.46466 2.26196 0.03471 0.09409 -0.2484 -1.00382 0 0 0 0 0 -0.03869 0.24212 -0.60115 0 2.30374 -0.5631 0.35723 -3.48905
LYS_160 -5.20037 0.27576 4.80233 0.00807 0.19046 -0.26925 -2.02812 0 0 0 0 0 -0.02762 1.76312 0.011 0 -0.71458 -0.42314 0.4724 -1.13994
SER_161 -6.21556 0.38538 5.30608 0.00145 0.03487 0.24247 -3.73528 0 0 -0.69701 -1.34754 0 0.03505 0.95827 0.15674 0 -0.28969 -0.39207 0.80684 -4.75
ILE_162 -8.35877 0.70099 2.58462 0.02567 0.07196 -0.03646 -1.11592 0 0 0 0 0 -0.05919 0.13903 -0.40806 0 2.30374 -0.16099 0.75321 -3.56017
SER_163 -5.72192 0.68995 5.07834 0.00218 0.06029 -0.17328 -2.20312 0 0 -0.73656 0 0 0.13275 0.25688 -0.25656 0 -0.28969 -0.33382 0.36639 -3.12817
TYR_164 -10.8748 2.2321 3.66203 0.02689 0.2234 -0.35386 -1.40702 0 0 0 0 0 0.25037 2.16657 -0.08544 0.0109 0.58223 0.29611 0.70608 -2.56443
LEU_165 -8.62643 1.48035 1.03423 0.01816 0.08151 -0.03603 -0.96433 0 0 0 0 0 -0.00746 0.22917 -0.31002 0 1.66147 0.43608 0.94762 -4.05568
VAL_166 -8.34365 1.52219 1.81937 0.03015 0.0534 -0.10383 -2.07597 0 0 0 0 0 -0.00618 0.51788 -0.49173 0 2.64269 -0.11588 0.92319 -3.62836
SER_167 -7.00123 0.74683 5.80477 0.00168 0.02432 -0.22832 -2.30447 0 0 -0.59464 0 0 0.10356 0.52815 0.27275 0 -0.28969 -0.00288 0.81967 -2.11949
THR_168 -7.32948 0.93818 5.20893 0.04233 0.07204 -0.11787 -2.63643 0 0 0 -0.39602 0 -0.03196 0.2046 0.04212 0 1.15175 -0.07038 0.74455 -2.17764
ARG_169 -9.86321 0.74069 5.47646 0.01498 0.31154 -0.52582 -1.57784 0 0 0 0 0 0.0546 2.61818 -0.16239 0 -0.09474 -0.24579 0.65163 -2.60172
ILE_170 -7.52989 0.89977 2.46985 0.03292 0.06881 -0.25702 -1.43521 0 0 0 0 0 -0.03943 0.07734 -0.46938 0 2.30374 -0.21122 0.45136 -3.63835
MET_171 -8.20052 0.68745 3.34042 0.00406 0.05998 -0.14324 -1.52758 0 0 0 0 0 0.03035 1.52264 0.02475 0 1.65735 -0.00243 0.29698 -2.24978
ALA_172 -6.62278 0.84587 2.84607 0.00185 0 0.0155 -2.5243 0 0 0 0 0 0.04048 0 -0.30681 0 1.32468 -0.28212 0.24397 -4.41758
GLY_173 -5.2423 0.95588 4.71616 0.00019 0 -0.11189 -2.27596 0 0 0 0 0 -0.05597 0 0.30665 0 0.79816 0.19652 0.31852 -0.39403
ALA_174 -3.56522 0.28197 2.5487 0.00142 0 -0.07166 -0.79745 0 0 0 0 0 -0.04413 0 -0.4087 0 1.32468 0.18239 0.26703 -0.28095
ILE_175 -5.08994 0.37204 1.91883 0.03597 0.07684 -0.19081 -0.64332 0 0 0 0 0 0.05379 0.25109 -0.45462 0 2.30374 -0.27391 0.29463 -1.34566
VAL_176 -6.99311 0.64387 2.31811 0.03722 0.05636 -0.19158 -1.59262 0 0 0 0 0 0.08273 -0.00481 -0.47512 0 2.64269 0.05442 0.5248 -2.89702
ILE_177 -9.99502 1.631 1.94561 0.02984 0.07741 0.08332 -1.67119 0 0 0 0 0 -0.05121 0.17353 -0.35904 0 2.30374 0.0231 0.87298 -4.93592
ILE_178 -6.75216 1.26785 2.87636 0.02914 0.075 0.00562 -1.76335 0 0 0 0 0 0.68362 0.11744 -0.19712 0 2.30374 5.1751 1.99524 5.81647
PRO_179 -5.55487 0.90548 3.24383 0.00234 0.03408 -0.2427 -1.46855 0 0 0 0 0 -0.03078 0.10363 0.03814 0 -1.64321 5.29972 1.90821 2.59531
LEU_180 -7.915 0.80159 2.27833 0.01295 0.06512 -0.15752 -1.54263 0 0 0 0 0 0.04267 0.28477 -0.26933 0 1.66147 -0.03877 0.64609 -4.13026
TYR_181 -11.8519 3.14289 3.94781 0.04291 0.18677 -0.34582 -2.11295 0 0 0 0 0 0.02736 3.06284 0.09295 0.02556 0.58223 -0.22327 1.06062 -2.36193
ALA_182 -4.66639 0.28214 3.56204 0.00143 0 -0.08331 -1.82275 0 0 0 0 0 0.01029 0 -0.31173 0 1.32468 -0.33927 0.92808 -1.1148
MET_183 -6.52091 0.69462 3.99948 0.00893 0.00839 -0.15772 -2.12259 0 0 0 0 0 -0.00671 1.13157 0.04893 0 1.65735 -0.23071 0.15138 -1.33797
ALA_184 -6.5562 0.97432 3.63801 0.0018 0 0.02242 -2.68689 0 0 0 0 0 -0.02966 0 -0.33007 0 1.32468 -0.23774 0.28139 -3.59795
ILE_185 -6.45702 0.53059 3.48669 0.02493 0.06909 -0.22741 -1.79124 0 0 0 0 0 -0.0386 0.07095 -0.43757 0 2.30374 -0.25626 0.32193 -2.40019
LEU_186 -4.96347 0.27015 3.98138 0.02396 0.07906 -0.10489 -2.04234 0 0 0 0 0 0.07352 0.20183 -0.28703 0 1.66147 -0.15904 0.23235 -1.03304
LEU_187 -8.36295 0.83161 3.34721 0.01677 0.0749 -0.2205 -2.31433 0 0 0 0 0 0.02451 0.38587 -0.29711 0 1.66147 -0.30739 0.27714 -4.88279
SER_188 -5.76868 0.35569 5.41254 0.00137 0.02239 -0.1931 -2.89354 0 0 0 0 0 0.31177 0.43562 0.31208 0 -0.28969 -0.12147 0.29374 -2.12129
PHE_189 -8.09591 1.05752 3.78917 0.0263 0.26431 -0.17365 -1.8986 0 0 0 0 0 -0.00222 2.6166 -0.46168 0 1.21829 0.07277 0.30162 -1.28548
MET_190 -7.05415 0.71675 3.73291 0.02339 0.03305 -0.08036 -2.05137 0 0 0 0 0 -0.02321 1.4293 0.0487 0 1.65735 0.14135 0.33237 -1.09393
SER_191 -7.2311 0.61863 6.86633 0.00261 0.07858 -0.19598 -2.81866 0 0 0 -0.27875 0 -0.00089 0.53315 0.34682 0 -0.28969 0.23213 0.31305 -1.82376
ALA_192 -6.28044 0.57603 3.71544 0.00167 0 -0.02929 -2.57505 0 0 0 0 0 0.13155 0 -0.31801 0 1.32468 -0.13796 0.28913 -3.30226
GLN_193 -8.76421 0.70024 7.01759 0.00913 0.19475 -0.07304 -3.7807 0 0 0 -0.90475 0 -0.02285 2.93473 0.09103 0 -1.45095 -0.27087 0.33689 -3.983
LEU_194 -6.78307 0.69955 4.45241 0.01565 0.0666 -0.05634 -2.79926 0 0 0 0 0 0.14359 0.27277 -0.26556 0 1.66147 -0.1397 0.46763 -2.26426
VAL_195 -8.77605 1.21039 3.23086 0.03468 0.05365 -0.07054 -2.57633 0 0 0 0 0 0.03044 0.12785 -0.35091 0 2.64269 -0.01305 0.69076 -3.76555
THR_196 -7.33332 0.57984 4.80908 0.00796 0.04912 -0.01131 -2.81964 0 0 0 0 0 -0.0439 0.21845 0.12701 0 1.15175 0.0809 0.86648 -2.31759
THR_197 -7.14016 0.61003 4.61417 0.00974 0.05833 -0.24706 -2.12057 0 0 0 0 0 0.10817 0.06828 -0.41763 0 1.15175 -0.17314 0.71709 -2.76098
ILE_198 -4.33792 0.40695 3.30216 0.0313 0.06674 -0.15431 -0.60416 0 0 0 0 0 -0.00056 0.41624 -0.50334 0 2.30374 -0.02079 0.4241 1.33013
PHE_199 -5.1262 0.61276 1.46374 0.02225 0.18931 0.05165 -0.12187 0 0 0 0 0 0.04236 1.55669 -0.19448 0 1.21829 0.06469 0.49702 0.2762
TYR_200 -9.16533 1.01911 2.72118 0.02862 0.29602 -0.06037 -1.43163 0 0 -0.49671 0 0 -0.03202 1.84864 -0.21837 0.00127 0.58223 -0.2994 0.59559 -4.61117
SER_201 -2.79533 0.12794 3.08818 0.00548 0.03495 -0.45608 -0.69984 0 0 0 0 0 -0.05877 0.09971 0.09937 0 -0.28969 -0.16249 0.53894 -0.46762
GLN_202 -5.09648 0.35119 4.38844 0.0081 0.56462 -0.0251 -1.7142 0 0 -0.49671 0 0 0.00578 1.68653 -0.0956 0 -1.45095 -0.00856 0.43751 -1.44543
SER_203 -2.81833 0.09627 3.02279 0.00172 0.05318 -0.23559 -1.41024 0 0 0 0 0 -0.05118 0.35968 0.07918 0 -0.28969 -0.34238 0.21276 -1.32182
VAL_204 -4.64316 0.46997 2.864 0.02553 0.05595 -0.30477 -0.66344 0 0 0 0 0 -0.0575 -0.0226 -0.27427 0 2.64269 -0.30979 0.14148 -0.0759
GLY_205 -2.67984 0.19319 2.80361 0.00013 0 -0.1396 -1.18165 0 0 0 0 0 -0.04463 0 0.42849 0 0.79816 0.07939 0.1106 0.36785
THR_206 -4.84284 0.38038 3.92474 0.01529 0.06433 -0.43791 -1.25858 0 0 0 0 0 0.00478 0.00451 -0.01423 0 1.15175 0.24876 0.13643 -0.62259
TYR_207 -10.1111 0.90184 4.84367 0.02588 0.35183 -0.15269 -1.93105 0 0 0 0 0 -0.0043 1.29232 -0.41705 0.03628 0.58223 0.15511 0.34264 -4.08445
GLU_208 -6.45904 0.40298 5.69319 0.00545 0.22998 -0.08486 -3.13711 0 0 0 -0.90475 0 0.02962 2.70113 -0.32193 0 -2.72453 -0.21164 0.39681 -4.38472
HIS_209 -4.94267 0.31012 4.97122 0.00407 0.5651 -0.17622 -2.97077 0 0 0 0 0 0.00017 1.1672 -0.28101 0 -0.30065 -0.13695 0.21884 -1.57156
TYR_210 -11.317 1.2439 4.78483 0.03734 0.23492 -0.31516 -2.56764 0 0 -0.37535 0 0 -0.03916 2.7828 0.05785 0.01401 0.58223 0.02388 0.60907 -4.24353
PHE_211 -10.1234 1.81017 2.98982 0.02327 0.2102 -0.19618 -2.16762 0 0 0 0 0 0.01972 1.35648 -0.48794 0 1.21829 -0.02411 0.80913 -4.56218
HIS_212 -5.43701 0.25239 4.14372 0.00423 0.41335 -0.45844 -1.95214 0 0 0 0 0 -0.01088 1.94355 0.03749 0 -0.30065 -0.02856 0.42281 -0.97014
THR_213 -4.64515 0.40364 3.91156 0.00881 0.05949 -0.33594 -1.76719 0 0 0 0 0 0.06809 0.01005 -0.0149 0 1.15175 0.00551 0.26197 -0.88229
PHE_214 -9.47115 1.18306 1.88064 0.05316 0.2166 -0.30453 -0.61797 0 0 0 0 0 0.10102 3.68516 0.05738 0 1.21829 0.06511 0.44305 -1.49018
LEU_215 -7.12829 1.45523 2.70744 0.03086 0.16684 -0.03487 -1.53187 0 0 0 0 0 -0.01215 0.78174 -0.20951 0 1.66147 -0.07662 0.76018 -1.42955
ARG_216 -6.35997 0.39319 6.70912 0.0104 0.3203 -0.32508 -3.21439 0 0 0 -0.94235 0 0.167 2.77906 0.95643 0 -0.09474 4.92296 0.75689 6.07885
VAL_217 -3.44717 0.36864 2.5115 0.01535 0.03345 -0.12861 -0.54013 0 0 0 0 0 -0.06003 0.11041 -0.10705 0 2.64269 5.22695 0.41945 7.04544
ASP_218 -4.60108 0.37756 4.01164 0.00434 0.32162 -0.28195 -0.78308 0 0 0 0 0 -0.03546 1.6606 -0.22592 0 -2.14574 0.13974 0.13597 -1.42176
ASP_219 -6.28351 0.36212 7.47058 0.00386 0.30268 -0.01896 -5.50079 0 0 0 -1.64911 0 0.27718 1.89338 -0.35659 0 -2.14574 -0.28429 0.35562 -5.57356
VAL_220 -5.59507 0.46847 3.24337 0.01988 0.05037 -0.2232 -1.17296 0 0 0 0 0 0.09978 -0.0063 -0.36484 0 2.64269 -0.15833 0.62255 -0.37361
MET_221 -7.67207 0.66748 3.93105 0.02092 0.22429 -0.07616 -1.52417 0 0 0 0 0 0.01219 2.18455 0.05239 0 1.65735 0.0731 0.50155 0.05248
TRP_222 -9.57115 0.82395 3.61114 0.02578 0.26868 -0.22191 -1.59091 0 0 0 0 0 0.04399 1.8498 0.0153 0 2.26099 -0.01751 0.3509 -2.15095
SER_223 -5.93223 0.44631 5.7387 0.00134 0.06505 -0.09791 -3.11897 0 0 -0.35698 0 0 0.02822 0.65719 0.32643 0 -0.28969 -0.03281 0.45601 -2.10932
PHE_224 -6.69165 0.86084 3.6817 0.02174 0.21213 -0.07938 -2.17154 0 0 0 0 0 0.01772 1.40697 -0.42645 0 1.21829 0.08881 0.5612 -1.2996
LEU_225 -6.90396 0.66716 3.86076 0.02463 0.08193 -0.18702 -1.9548 0 0 0 0 0 0.00383 0.20819 -0.28532 0 1.66147 -0.14181 0.44776 -2.51719
GLU_226 -7.7689 0.45491 6.63557 0.00607 0.25841 -0.2995 -2.07118 0 0 0 0 0 -0.00435 2.75249 -0.25932 0 -2.72453 -0.4138 0.43178 -3.00235
VAL_227 -8.28627 1.98223 3.15814 0.02508 0.04651 -0.11299 -2.3461 0 0 0 0 0 0.14824 0.0824 -0.24942 0 2.64269 -0.32669 1.42357 -1.81262
ILE_228 -7.02165 0.87942 3.16944 0.038 0.07704 -0.14195 -1.90985 0 0 0 0 0 -0.04418 0.09404 -0.37743 0 2.30374 -0.09736 1.39304 -1.6377
ILE_229 -6.39266 0.51938 3.65216 0.03044 0.07276 -0.12164 -2.00899 0 0 0 0 0 -0.02819 0.08335 -0.37395 0 2.30374 -0.01621 0.32226 -1.95756
MET_230 -10.8804 1.67993 4.32465 0.08754 0.06431 -0.13907 -2.12829 0 0 0 0 0 0.05106 1.62566 -0.11075 0 1.65735 -0.09434 0.60864 -3.25368
SER_231 -6.34582 0.58269 5.46044 0.00219 0.07471 -0.19104 -2.3434 0 0 0 0 0 -0.01539 0.58859 0.33895 0 -0.28969 -0.00543 0.67246 -1.47074
VAL_232 -6.26978 0.65373 3.21818 0.02084 0.05162 -0.22777 -2.03399 0 0 0 0 0 -0.03729 -0.02342 -0.31558 0 2.64269 0.05595 0.33727 -1.92756
ILE_233 -7.14217 0.64437 3.71511 0.05239 0.12074 -0.38007 -2.01837 0 0 0 0 0 -0.02465 1.2624 -0.2921 0 2.30374 -0.09158 0.33218 -1.51803
VAL_234 -8.61747 1.36498 3.05713 0.01322 0.04539 -0.40094 -2.23931 0 0 0 0 0 -0.0251 -0.01356 -0.31442 0 2.64269 -0.04712 0.55314 -3.98136
MET_235 -9.37227 0.83471 3.52896 0.01935 0.19392 -0.31737 -2.51965 0 0 0 0 0 -0.04221 2.2849 -0.03966 0 1.65735 -0.06873 0.65056 -3.19013
LEU_236 -8.12043 1.38233 2.14602 0.01564 0.07317 -0.20625 -2.10086 0 0 0 0 0 -0.02545 0.46717 -0.23096 0 1.66147 -0.1298 0.49949 -4.56847
ASN_237 -6.28931 0.25399 4.81618 0.00792 0.26738 -0.67738 -2.03817 0 0 0 0 0 0.0208 1.3179 0.23743 0 -1.34026 0.00181 0.36033 -3.06138
HIS_D_238 -11.9121 1.7459 9.2742 0.00514 0.42673 -0.36492 -4.14669 0 0 0 -1.16005 0 0.0764 2.37791 -0.00602 0 -0.30065 -0.00054 0.63159 -3.35306
CYS_239 -7.93306 1.31598 3.63635 0.00277 0.01315 -0.06271 -2.68941 0 0 0 0 0 0.0639 0.13694 0.33122 0 3.25479 0.00928 0.70848 -1.2123
TYR_240 -10.6207 1.11798 3.77495 0.02278 0.25934 -0.04041 -2.60787 0 0 0 -0.69247 0 0.00087 1.30712 -0.46147 0.00809 0.58223 0.1667 0.39618 -6.78665
PHE_241 -9.17248 0.75546 3.46461 0.02332 0.22679 -0.30665 -0.87333 0 0 0 0 0 0.14153 1.90727 0.08082 0 1.21829 0.01433 0.40297 -2.11709
GLY_242 -4.92708 0.42794 3.60099 0.00011 0 -0.25897 -1.32122 0 0 0 0 0 -0.04704 0 0.32171 0 0.79816 0.42806 0.37118 -0.60616
TYR_243 -8.11704 0.92325 2.67191 0.02783 0.30268 -0.13728 -1.91897 0 0 0 -0.78701 0 -0.02426 2.46213 -0.301 0.09882 0.58223 0.49728 0.40461 -3.3148
PHE_244 -7.0499 1.12313 1.81821 0.02431 0.27908 -0.3241 -0.90177 0 0 0 0 0 -0.04421 1.49788 -0.25687 0 1.21829 -0.06826 0.39463 -2.28957
ALA_245 -4.3206 0.33773 2.02723 0.00152 0 5e-05 -1.56456 0 0 0 0 0 0.01438 0 -0.37149 0 1.32468 -0.36557 0.22986 -2.68678
SER_246 -1.65618 0.39865 1.72849 0.00219 0.04914 -0.08997 -0.96621 0 0 0 0 0 1.19345 0.27633 -0.20027 0 -0.28969 1.41236 0.64443 2.50273
GLY_247 -2.0683 0.14116 2.31189 0.00016 0 -0.0764 -1.72984 0 0 0 0 0 0.2291 0 0.11674 0 0.79816 2.72804 0.97038 3.42109
GLY_248 -2.95747 0.44858 2.74926 7e-05 0 -0.08915 -1.74021 0 0 0 0 0 -0.00988 0 -1.43365 0 0.79816 1.10246 0.4282 -0.70361
ALA_249 -2.94428 0.14769 1.99437 0.00149 0 -0.06716 -0.78271 0 0 0 0 0 -0.05558 0 -0.34839 0 1.32468 -0.22105 0.05129 -0.89965
VAL_250 -3.19455 0.2754 2.99796 0.01922 0.05232 -0.23773 -0.90159 0 0 0 0 0 0.0196 -0.02406 -0.33722 0 2.64269 -0.3456 0.10571 1.07215
GLY_251 -4.75948 0.21604 3.79352 0.00013 0 -0.27721 -2.07373 0 0 0 0 0 0.03295 0 0.44948 0 0.79816 0.12297 0.14938 -1.54779
VAL_252 -7.43667 1.04167 2.85209 0.02218 0.0549 -0.10433 -1.75793 0 0 0 0 0 -0.00224 -0.01731 -0.32961 0 2.64269 0.10903 0.2258 -2.69972
GLY_253 -3.30383 0.19579 3.41734 0.00012 0 -0.1836 -1.93121 0 0 0 0 0 -0.06038 0 0.18683 0 0.79816 0.49082 0.19549 -0.19447
GLU_254 -4.82889 0.19647 5.38383 0.00698 0.32874 0.08618 -3.65356 0 0 0 -1.15572 0 -0.00236 2.84577 -0.17004 0 -2.72453 0.32189 0.10749 -3.25776
ALA_255 -6.48546 0.57487 3.26226 0.00169 0 -0.08807 -2.26988 0 0 0 0 0 -0.02165 0 -0.30263 0 1.32468 -0.4331 0.17187 -4.26541
VAL_256 -7.5205 0.7795 3.40267 0.01842 0.05016 -0.20054 -2.7816 0 0 0 0 0 -0.02044 -0.02196 -0.36241 0 2.64269 -0.23503 0.27933 -3.9697
GLY_257 -3.80196 0.1974 3.76499 0.00012 0 -0.19672 -1.90092 0 0 0 0 0 -0.08133 0 0.13248 0 0.79816 0.5289 0.20742 -0.35147
ARG_258 -6.41625 0.18145 5.76195 0.01234 0.32399 0.04059 -4.85497 0 0 0 -1.15572 0 -0.04675 1.96958 -0.14215 0 -0.09474 0.31336 0.26043 -3.8469
SER_259 -7.84908 0.90198 7.74467 0.00279 0.04793 -0.34511 -2.77128 0 0 0 0 0 -0.02423 0.68698 0.264 0 -0.28969 -0.30343 0.51463 -1.41984
MET_260 -6.90592 0.40698 4.46743 0.01148 0.05813 -0.40741 -1.74098 0 0 0 0 0 0.00424 1.45571 -0.02563 0 1.65735 -0.12674 0.37524 -0.7701
ARG_261 -4.43114 0.20631 4.30308 0.01142 0.2016 -0.2986 -1.69181 0 0 0 0 0 -0.02183 1.52869 -0.04952 0 -0.09474 -0.1277 0.18705 -0.27721
THR_262 -5.62134 0.13367 4.41669 0.00888 0.06268 -0.27923 -2.74835 0 0 0 0 0 -0.01632 0.01045 -0.0158 0 1.15175 -0.03709 0.25355 -2.68047
SER_263 -6.78668 0.79707 5.75298 0.00201 0.05919 -0.00635 -2.68804 0 0 0 -0.54574 0 0.00238 0.50883 0.34803 0 -0.28969 0.20804 0.68772 -1.95026
LEU_264 -6.62413 0.6142 3.36845 0.03771 0.23112 -0.42409 -1.63695 0 0 0 0 0 0.01972 0.87637 -0.25731 0 1.66147 0.04778 0.84765 -1.23801
ILE_265 -5.43442 0.35501 3.97784 0.02844 0.0721 -0.25184 -1.71062 0 0 0 0 0 -0.04132 0.08371 -0.41113 0 2.30374 -0.11235 0.40872 -0.7321
ALA_266 -5.3503 0.53625 3.37438 0.00156 0 -0.09916 -2.04784 0 0 0 0 0 0.11465 0 -0.29627 0 1.32468 -0.22192 0.23862 -2.42537
ILE_267 -10.1089 1.36742 2.95943 0.02931 0.06944 -0.17602 -1.95778 0 0 0 0 0 0.00461 0.36114 -0.38876 0 2.30374 -0.20632 0.69138 -5.0513
VAL_268 -6.24775 0.45283 2.96048 0.02092 0.05278 -0.25722 -2.14135 0 0 0 0 0 -0.04406 -0.02305 -0.28582 0 2.64269 -0.03446 0.66435 -2.23968
LEU_269 -6.32596 0.42557 3.88895 0.02582 0.08381 -0.20986 -2.06736 0 0 0 0 0 0.02191 0.2002 -0.28248 0 1.66147 -0.21325 0.30172 -2.48945
VAL_270 -6.84283 0.5167 2.61153 0.02151 0.05451 -0.08655 -2.23412 0 0 0 0 0 -0.03776 0.03099 -0.2626 0 2.64269 -0.1791 0.35762 -3.40741
VAL_271 -7.9788 0.54234 3.54788 0.0221 0.05486 -0.17478 -2.72391 0 0 0 0 0 -0.05797 -0.02376 -0.33597 0 2.64269 -0.06472 0.35381 -4.19624
LEU_272 -5.7479 0.36978 3.93448 0.0182 0.07424 -0.27001 -1.90863 0 0 0 0 0 -0.03506 0.33119 -0.25415 0 1.66147 -0.14417 0.30554 -1.66502
LEU_273 -5.10898 0.29186 3.66915 0.02116 0.0746 -0.12899 -2.17015 0 0 0 0 0 0.12563 0.3406 -0.25236 0 1.66147 -0.19501 0.25154 -1.41949
ALA_274 -5.14316 0.3575 3.73274 0.00151 0 -0.1984 -2.04474 0 0 0 0 0 -0.03336 0 -0.17686 0 1.32468 -0.25426 0.21755 -2.21681
SER_275 -5.45673 0.21631 5.97047 0.00156 0.02421 -0.21124 -4.4638 0 0 0 0 0 0.06723 0.4192 0.29582 0 -0.28969 -0.18522 0.16699 -3.44488
LEU_276 -6.12467 0.38795 4.22603 0.01596 0.06819 -0.09215 -2.3242 0 0 0 0 0 -0.00575 0.45156 -0.23604 0 1.66147 -0.09145 0.18364 -1.87946
ALA_277 -2.89596 0.08916 2.18534 0.00159 0 -0.07343 -0.77299 0 0 0 0 0 -0.04632 0 -0.3057 0 1.32468 -0.33956 0.21587 -0.61732
LEU_278 -6.38124 0.52094 1.28913 0.02529 0.0868 -0.37509 -0.80637 0 0 0 0 0 -0.00063 0.17059 -0.26626 0 1.66147 -0.18797 0.34542 -3.91792
TYR_279 -8.91841 0.71566 4.27809 0.02241 0.30699 -0.15287 -1.95872 0 0 0 -0.70677 0 0.23829 2.05679 -0.30852 0.13765 0.58223 0.59308 0.59666 -2.51746
GLY_280 -2.71581 0.20971 1.9779 0.00015 0 -0.01829 -0.31144 0 0 0 0 0 -0.09868 0 0.41708 0 0.79816 0.63663 0.50738 1.40279
THR_281 -2.90634 0.16392 2.19881 0.0079 0.08227 -0.06255 -1.70676 0 0 0 0 0 -0.03946 0.00952 -0.26689 0 1.15175 -0.02034 0.23401 -1.15414
ASP_282 -4.28651 0.63004 5.35178 0.00714 0.6728 0.23966 -2.03347 0 0 -0.69543 -0.92116 0 -0.02564 1.74028 -0.46754 0 -2.14574 -0.09372 0.81591 -1.21161
PRO_283 -2.78421 0.59403 1.70908 0.00234 0.03704 -0.04115 -0.91406 0 0 0 0 0 -0.19912 0.22583 -0.77593 0 -1.64321 0.19615 0.93726 -2.65596
ASN_284 -3.41401 0.38974 4.01587 0.00659 0.32687 -0.08939 -3.1589 0 0 -0.69543 -0.92116 0 -0.01452 3.08546 -0.51424 0 -1.34026 0.18844 0.36209 -1.77284
PHE_285 -5.76724 0.77916 3.19019 0.02347 0.24947 -0.22337 -1.52394 0 0 0 0 0 -0.01602 1.72144 0.04746 0 1.21829 0.24278 0.60797 0.54966
ASN_286 -4.6552 0.55382 4.04867 0.00717 0.2815 -0.77559 -1.06097 0 0 0 0 0 0.07447 1.51948 -0.06109 0 -1.34026 0.164 0.66568 -0.57833
LEU_287 -7.89135 1.39059 1.81585 0.0219 0.0861 -0.44448 -0.04047 0 0 0 0 0 -0.05855 0.19398 -0.21422 0 1.66147 -0.18261 0.70613 -2.95565
THR_288 -4.26905 0.61896 1.84716 0.01005 0.08512 -0.28593 -1.53355 0 0 0 0 0 -0.04468 0.01496 -0.34137 0 1.15175 -0.24564 0.70928 -2.28294
VAL:CtermProteinFull_289 -2.74003 0.15273 2.03286 0.02521 0.13782 -0.27666 -0.49913 0 0 0 0 0 0 0.03567 0 0 2.64269 -0.09878 0.29764 1.71002
#END_POSE_ENERGIES_TABLE /home/grads/bernardm/FoldingBenchMarks/RosettaFold/RoseTTAFold/results_pyrosetta_rerun/T1137s9.pdb/pdb-3track/model0_2_0.45.pdb
