# Supplementary material for: The transformative power of transformers in protein structure prediction
Source: Proc Natl Acad Sci U S A. 2023 Jul 31;120(32):e2303499120. doi: 10.1073/pnas.2303499120 (PMC10410766; doi:10.1073/pnas.2303499120)
Supplement: Supplementary file 2 — Dataset S01 (GZ) [file pnas.2303499120.sd01.gz › SI_Data/predicted_structures/RoseTTAFold/T1137s8.pdb]

HEADER                                            26-DEC-22   XXXX              
EXPDTA    THEORETICAL MODEL                                                     
REMARK 220                                                                      
REMARK 220 EXPERIMENTAL DETAILS                                                 
REMARK 220  EXPERIMENT TYPE                : THEORETICAL MODELLING              
REMARK 220  DATE OF DATA COLLECTION        : 26-DEC-22                          
REMARK 220                                                                      
REMARK 220 REMARK: MODEL GENERATED BY ROSETTA                                   
REMARK 220  VERSION 2022.39+release.d8d9982                                     
ATOM      1  N   MET A   1       0.331  -0.995  -4.067  1.00  0.00           N  
ATOM      2  CA  MET A   1       0.744  -0.906  -2.672  1.00  0.00           C  
ATOM      3  C   MET A   1       1.043   0.540  -2.282  1.00  0.00           C  
ATOM      4  O   MET A   1       2.068   0.831  -1.647  1.00  0.00           O  
ATOM      5  CB  MET A   1       1.961  -1.796  -2.439  1.00  0.00           C  
ATOM      6  CG  MET A   1       1.688  -3.288  -2.601  1.00  0.00           C  
ATOM      7  SD  MET A   1       3.174  -4.298  -2.401  1.00  0.00           S  
ATOM      8  CE  MET A   1       3.483  -4.112  -0.648  1.00  0.00           C  
ATOM      9 1H   MET A   1       0.829  -1.752  -4.512  1.00  0.00           H  
ATOM     10 2H   MET A   1      -0.662  -1.169  -4.122  1.00  0.00           H  
ATOM     11 3H   MET A   1       0.551  -0.128  -4.537  1.00  0.00           H  
ATOM     12  HA  MET A   1      -0.075  -1.257  -2.043  1.00  0.00           H  
ATOM     13 1HB  MET A   1       2.756  -1.519  -3.127  1.00  0.00           H  
ATOM     14 2HB  MET A   1       2.333  -1.643  -1.426  1.00  0.00           H  
ATOM     15 1HG  MET A   1       0.956  -3.603  -1.858  1.00  0.00           H  
ATOM     16 2HG  MET A   1       1.273  -3.476  -3.590  1.00  0.00           H  
ATOM     17 1HE  MET A   1       4.370  -4.682  -0.371  1.00  0.00           H  
ATOM     18 2HE  MET A   1       3.642  -3.060  -0.418  1.00  0.00           H  
ATOM     19 3HE  MET A   1       2.625  -4.479  -0.084  1.00  0.00           H  
ATOM     20  N   THR A   2       0.119   1.447  -2.611  1.00  0.00           N  
ATOM     21  CA  THR A   2       0.316   2.869  -2.329  1.00  0.00           C  
ATOM     22  C   THR A   2       0.567   3.125  -0.856  1.00  0.00           C  
ATOM     23  O   THR A   2       1.444   3.906  -0.506  1.00  0.00           O  
ATOM     24  CB  THR A   2      -0.892   3.707  -2.770  1.00  0.00           C  
ATOM     25  OG1 THR A   2      -1.081   3.575  -4.187  1.00  0.00           O  
ATOM     26  CG2 THR A   2      -0.657   5.164  -2.415  1.00  0.00           C  
ATOM     27  H   THR A   2      -0.732   1.175  -3.083  1.00  0.00           H  
ATOM     28  HA  THR A   2       1.191   3.214  -2.882  1.00  0.00           H  
ATOM     29  HB  THR A   2      -1.788   3.358  -2.258  1.00  0.00           H  
ATOM     30  HG1 THR A   2      -1.762   4.192  -4.477  1.00  0.00           H  
ATOM     31 1HG2 THR A   2      -1.514   5.759  -2.723  1.00  0.00           H  
ATOM     32 2HG2 THR A   2      -0.520   5.262  -1.333  1.00  0.00           H  
ATOM     33 3HG2 THR A   2       0.236   5.527  -2.921  1.00  0.00           H  
ATOM     34  N   ALA A   3      -0.190   2.454   0.007  1.00  0.00           N  
ATOM     35  CA  ALA A   3      -0.049   2.633   1.443  1.00  0.00           C  
ATOM     36  C   ALA A   3       1.364   2.307   1.929  1.00  0.00           C  
ATOM     37  O   ALA A   3       1.830   2.890   2.912  1.00  0.00           O  
ATOM     38  CB  ALA A   3      -1.046   1.763   2.175  1.00  0.00           C  
ATOM     39  H   ALA A   3      -0.887   1.819  -0.346  1.00  0.00           H  
ATOM     40  HA  ALA A   3      -0.253   3.680   1.671  1.00  0.00           H  
ATOM     41 1HB  ALA A   3      -0.953   1.929   3.248  1.00  0.00           H  
ATOM     42 2HB  ALA A   3      -2.055   2.017   1.855  1.00  0.00           H  
ATOM     43 3HB  ALA A   3      -0.844   0.717   1.952  1.00  0.00           H  
ATOM     44  N   SER A   4       2.043   1.343   1.290  1.00  0.00           N  
ATOM     45  CA  SER A   4       3.381   0.992   1.735  1.00  0.00           C  
ATOM     46  C   SER A   4       4.316   2.132   1.381  1.00  0.00           C  
ATOM     47  O   SER A   4       5.181   2.515   2.179  1.00  0.00           O  
ATOM     48  CB  SER A   4       3.841  -0.305   1.109  1.00  0.00           C  
ATOM     49  OG  SER A   4       3.060  -1.380   1.561  1.00  0.00           O  
ATOM     50  H   SER A   4       1.674   0.909   0.452  1.00  0.00           H  
ATOM     51  HA  SER A   4       3.373   0.873   2.819  1.00  0.00           H  
ATOM     52 1HB  SER A   4       3.776  -0.231   0.026  1.00  0.00           H  
ATOM     53 2HB  SER A   4       4.884  -0.478   1.362  1.00  0.00           H  
ATOM     54  HG  SER A   4       3.102  -1.348   2.519  1.00  0.00           H  
ATOM     55  N   THR A   5       4.106   2.699   0.187  1.00  0.00           N  
ATOM     56  CA  THR A   5       4.916   3.822  -0.261  1.00  0.00           C  
ATOM     57  C   THR A   5       4.681   5.016   0.649  1.00  0.00           C  
ATOM     58  O   THR A   5       5.632   5.661   1.088  1.00  0.00           O  
ATOM     59  CB  THR A   5       4.607   4.222  -1.711  1.00  0.00           C  
ATOM     60  OG1 THR A   5       4.901   3.124  -2.590  1.00  0.00           O  
ATOM     61  CG2 THR A   5       5.453   5.429  -2.094  1.00  0.00           C  
ATOM     62  H   THR A   5       3.371   2.320  -0.416  1.00  0.00           H  
ATOM     63  HA  THR A   5       5.967   3.544  -0.197  1.00  0.00           H  
ATOM     64  HB  THR A   5       3.554   4.480  -1.806  1.00  0.00           H  
ATOM     65  HG1 THR A   5       4.310   2.389  -2.382  1.00  0.00           H  
ATOM     66 1HG2 THR A   5       5.233   5.716  -3.121  1.00  0.00           H  
ATOM     67 2HG2 THR A   5       5.218   6.260  -1.425  1.00  0.00           H  
ATOM     68 3HG2 THR A   5       6.509   5.178  -2.004  1.00  0.00           H  
ATOM     69  N   ASP A   6       3.412   5.305   0.960  1.00  0.00           N  
ATOM     70  CA  ASP A   6       3.106   6.427   1.836  1.00  0.00           C  
ATOM     71  C   ASP A   6       3.742   6.213   3.201  1.00  0.00           C  
ATOM     72  O   ASP A   6       4.297   7.142   3.780  1.00  0.00           O  
ATOM     73  CB  ASP A   6       1.599   6.619   2.002  1.00  0.00           C  
ATOM     74  CG  ASP A   6       0.886   7.199   0.765  1.00  0.00           C  
ATOM     75  OD1 ASP A   6       1.549   7.677  -0.129  1.00  0.00           O  
ATOM     76  OD2 ASP A   6      -0.327   7.182   0.751  1.00  0.00           O  
ATOM     77  H   ASP A   6       2.661   4.742   0.565  1.00  0.00           H  
ATOM     78  HA  ASP A   6       3.523   7.333   1.400  1.00  0.00           H  
ATOM     79 1HB  ASP A   6       1.148   5.655   2.237  1.00  0.00           H  
ATOM     80 2HB  ASP A   6       1.414   7.278   2.852  1.00  0.00           H  
ATOM     81  N   GLY A   7       3.733   4.967   3.684  1.00  0.00           N  
ATOM     82  CA  GLY A   7       4.360   4.627   4.951  1.00  0.00           C  
ATOM     83  C   GLY A   7       5.826   5.036   4.912  1.00  0.00           C  
ATOM     84  O   GLY A   7       6.292   5.782   5.776  1.00  0.00           O  
ATOM     85  H   GLY A   7       3.241   4.229   3.182  1.00  0.00           H  
ATOM     86 1HA  GLY A   7       3.846   5.136   5.766  1.00  0.00           H  
ATOM     87 2HA  GLY A   7       4.274   3.553   5.118  1.00  0.00           H  
ATOM     88  N   PHE A   8       6.540   4.562   3.888  1.00  0.00           N  
ATOM     89  CA  PHE A   8       7.955   4.861   3.668  1.00  0.00           C  
ATOM     90  C   PHE A   8       8.208   6.360   3.601  1.00  0.00           C  
ATOM     91  O   PHE A   8       9.112   6.877   4.261  1.00  0.00           O  
ATOM     92  CB  PHE A   8       8.424   4.178   2.384  1.00  0.00           C  
ATOM     93  CG  PHE A   8       9.835   4.471   1.921  1.00  0.00           C  
ATOM     94  CD1 PHE A   8      10.944   3.887   2.530  1.00  0.00           C  
ATOM     95  CD2 PHE A   8      10.042   5.295   0.825  1.00  0.00           C  
ATOM     96  CE1 PHE A   8      12.226   4.130   2.049  1.00  0.00           C  
ATOM     97  CE2 PHE A   8      11.310   5.530   0.346  1.00  0.00           C  
ATOM     98  CZ  PHE A   8      12.405   4.945   0.953  1.00  0.00           C  
ATOM     99  H   PHE A   8       6.066   3.948   3.222  1.00  0.00           H  
ATOM    100  HA  PHE A   8       8.523   4.454   4.503  1.00  0.00           H  
ATOM    101 1HB  PHE A   8       8.327   3.100   2.506  1.00  0.00           H  
ATOM    102 2HB  PHE A   8       7.754   4.455   1.579  1.00  0.00           H  
ATOM    103  HD1 PHE A   8      10.796   3.231   3.388  1.00  0.00           H  
ATOM    104  HD2 PHE A   8       9.179   5.750   0.335  1.00  0.00           H  
ATOM    105  HE1 PHE A   8      13.086   3.669   2.533  1.00  0.00           H  
ATOM    106  HE2 PHE A   8      11.444   6.171  -0.513  1.00  0.00           H  
ATOM    107  HZ  PHE A   8      13.407   5.134   0.569  1.00  0.00           H  
ATOM    108  N   VAL A   9       7.419   7.070   2.808  1.00  0.00           N  
ATOM    109  CA  VAL A   9       7.616   8.500   2.684  1.00  0.00           C  
ATOM    110  C   VAL A   9       7.384   9.228   4.010  1.00  0.00           C  
ATOM    111  O   VAL A   9       8.205  10.062   4.400  1.00  0.00           O  
ATOM    112  CB  VAL A   9       6.696   9.059   1.595  1.00  0.00           C  
ATOM    113  CG1 VAL A   9       6.745  10.575   1.608  1.00  0.00           C  
ATOM    114  CG2 VAL A   9       7.152   8.512   0.231  1.00  0.00           C  
ATOM    115  H   VAL A   9       6.679   6.606   2.281  1.00  0.00           H  
ATOM    116  HA  VAL A   9       8.646   8.669   2.374  1.00  0.00           H  
ATOM    117  HB  VAL A   9       5.667   8.749   1.796  1.00  0.00           H  
ATOM    118 1HG1 VAL A   9       6.084  10.965   0.839  1.00  0.00           H  
ATOM    119 2HG1 VAL A   9       6.416  10.929   2.585  1.00  0.00           H  
ATOM    120 3HG1 VAL A   9       7.763  10.911   1.420  1.00  0.00           H  
ATOM    121 1HG2 VAL A   9       6.498   8.894  -0.551  1.00  0.00           H  
ATOM    122 2HG2 VAL A   9       8.177   8.827   0.038  1.00  0.00           H  
ATOM    123 3HG2 VAL A   9       7.107   7.429   0.241  1.00  0.00           H  
ATOM    124  N   ASP A  10       6.296   8.915   4.724  1.00  0.00           N  
ATOM    125  CA  ASP A  10       6.051   9.559   6.012  1.00  0.00           C  
ATOM    126  C   ASP A  10       7.146   9.205   7.012  1.00  0.00           C  
ATOM    127  O   ASP A  10       7.594  10.062   7.784  1.00  0.00           O  
ATOM    128  CB  ASP A  10       4.684   9.176   6.576  1.00  0.00           C  
ATOM    129  CG  ASP A  10       3.509   9.840   5.840  1.00  0.00           C  
ATOM    130  OD1 ASP A  10       3.739  10.759   5.080  1.00  0.00           O  
ATOM    131  OD2 ASP A  10       2.388   9.450   6.076  1.00  0.00           O  
ATOM    132  H   ASP A  10       5.637   8.222   4.374  1.00  0.00           H  
ATOM    133  HA  ASP A  10       6.062  10.635   5.864  1.00  0.00           H  
ATOM    134 1HB  ASP A  10       4.567   8.089   6.499  1.00  0.00           H  
ATOM    135 2HB  ASP A  10       4.636   9.436   7.631  1.00  0.00           H  
ATOM    136  N   TYR A  11       7.612   7.953   6.968  1.00  0.00           N  
ATOM    137  CA  TYR A  11       8.694   7.494   7.822  1.00  0.00           C  
ATOM    138  C   TYR A  11       9.905   8.366   7.608  1.00  0.00           C  
ATOM    139  O   TYR A  11      10.466   8.909   8.567  1.00  0.00           O  
ATOM    140  CB  TYR A  11       9.026   6.026   7.528  1.00  0.00           C  
ATOM    141  CG  TYR A  11      10.263   5.497   8.216  1.00  0.00           C  
ATOM    142  CD1 TYR A  11      10.236   5.115   9.548  1.00  0.00           C  
ATOM    143  CD2 TYR A  11      11.438   5.381   7.480  1.00  0.00           C  
ATOM    144  CE1 TYR A  11      11.384   4.619  10.145  1.00  0.00           C  
ATOM    145  CE2 TYR A  11      12.579   4.887   8.071  1.00  0.00           C  
ATOM    146  CZ  TYR A  11      12.557   4.504   9.399  1.00  0.00           C  
ATOM    147  OH  TYR A  11      13.699   4.010   9.990  1.00  0.00           O  
ATOM    148  H   TYR A  11       7.192   7.282   6.329  1.00  0.00           H  
ATOM    149  HA  TYR A  11       8.385   7.590   8.862  1.00  0.00           H  
ATOM    150 1HB  TYR A  11       8.181   5.404   7.820  1.00  0.00           H  
ATOM    151 2HB  TYR A  11       9.160   5.893   6.473  1.00  0.00           H  
ATOM    152  HD1 TYR A  11       9.315   5.204  10.122  1.00  0.00           H  
ATOM    153  HD2 TYR A  11      11.451   5.682   6.429  1.00  0.00           H  
ATOM    154  HE1 TYR A  11      11.369   4.318  11.192  1.00  0.00           H  
ATOM    155  HE2 TYR A  11      13.498   4.798   7.491  1.00  0.00           H  
ATOM    156  HH  TYR A  11      13.525   3.822  10.916  1.00  0.00           H  
ATOM    157  N   LEU A  12      10.294   8.538   6.346  1.00  0.00           N  
ATOM    158  CA  LEU A  12      11.442   9.361   6.055  1.00  0.00           C  
ATOM    159  C   LEU A  12      11.217  10.808   6.435  1.00  0.00           C  
ATOM    160  O   LEU A  12      12.098  11.428   7.013  1.00  0.00           O  
ATOM    161  CB  LEU A  12      11.797   9.289   4.580  1.00  0.00           C  
ATOM    162  CG  LEU A  12      12.340   7.992   4.116  1.00  0.00           C  
ATOM    163  CD1 LEU A  12      12.545   8.083   2.624  1.00  0.00           C  
ATOM    164  CD2 LEU A  12      13.617   7.687   4.882  1.00  0.00           C  
ATOM    165  H   LEU A  12       9.795   8.069   5.589  1.00  0.00           H  
ATOM    166  HA  LEU A  12      12.283   8.984   6.630  1.00  0.00           H  
ATOM    167 1HB  LEU A  12      10.888   9.486   4.005  1.00  0.00           H  
ATOM    168 2HB  LEU A  12      12.511  10.048   4.352  1.00  0.00           H  
ATOM    169  HG  LEU A  12      11.617   7.197   4.307  1.00  0.00           H  
ATOM    170 1HD1 LEU A  12      12.926   7.166   2.271  1.00  0.00           H  
ATOM    171 2HD1 LEU A  12      11.589   8.294   2.139  1.00  0.00           H  
ATOM    172 3HD1 LEU A  12      13.254   8.878   2.398  1.00  0.00           H  
ATOM    173 1HD2 LEU A  12      14.011   6.731   4.564  1.00  0.00           H  
ATOM    174 2HD2 LEU A  12      14.353   8.469   4.700  1.00  0.00           H  
ATOM    175 3HD2 LEU A  12      13.392   7.642   5.948  1.00  0.00           H  
ATOM    176  N   ARG A  13      10.024  11.349   6.209  1.00  0.00           N  
ATOM    177  CA  ARG A  13       9.818  12.742   6.579  1.00  0.00           C  
ATOM    178  C   ARG A  13      10.038  12.931   8.075  1.00  0.00           C  
ATOM    179  O   ARG A  13      10.640  13.915   8.504  1.00  0.00           O  
ATOM    180  CB  ARG A  13       8.423  13.194   6.189  1.00  0.00           C  
ATOM    181  CG  ARG A  13       8.207  13.384   4.689  1.00  0.00           C  
ATOM    182  CD  ARG A  13       6.786  13.661   4.370  1.00  0.00           C  
ATOM    183  NE  ARG A  13       6.580  13.905   2.951  1.00  0.00           N  
ATOM    184  CZ  ARG A  13       5.384  13.834   2.335  1.00  0.00           C  
ATOM    185  NH1 ARG A  13       4.311  13.511   3.021  1.00  0.00           N  
ATOM    186  NH2 ARG A  13       5.292  14.085   1.040  1.00  0.00           N  
ATOM    187  H   ARG A  13       9.288  10.821   5.740  1.00  0.00           H  
ATOM    188  HA  ARG A  13      10.542  13.353   6.040  1.00  0.00           H  
ATOM    189 1HB  ARG A  13       7.700  12.457   6.533  1.00  0.00           H  
ATOM    190 2HB  ARG A  13       8.193  14.135   6.685  1.00  0.00           H  
ATOM    191 1HG  ARG A  13       8.805  14.226   4.343  1.00  0.00           H  
ATOM    192 2HG  ARG A  13       8.511  12.488   4.158  1.00  0.00           H  
ATOM    193 1HD  ARG A  13       6.180  12.797   4.655  1.00  0.00           H  
ATOM    194 2HD  ARG A  13       6.450  14.536   4.921  1.00  0.00           H  
ATOM    195  HE  ARG A  13       7.387  14.153   2.393  1.00  0.00           H  
ATOM    196 1HH1 ARG A  13       4.383  13.307   4.017  1.00  0.00           H  
ATOM    197 2HH1 ARG A  13       3.415  13.450   2.564  1.00  0.00           H  
ATOM    198 1HH2 ARG A  13       6.119  14.333   0.513  1.00  0.00           H  
ATOM    199 2HH2 ARG A  13       4.397  14.031   0.578  1.00  0.00           H  
ATOM    200  N   GLY A  14       9.583  11.966   8.872  1.00  0.00           N  
ATOM    201  CA  GLY A  14       9.798  12.004  10.307  1.00  0.00           C  
ATOM    202  C   GLY A  14      11.285  11.888  10.667  1.00  0.00           C  
ATOM    203  O   GLY A  14      11.857  12.761  11.324  1.00  0.00           O  
ATOM    204  H   GLY A  14       9.067  11.184   8.466  1.00  0.00           H  
ATOM    205 1HA  GLY A  14       9.392  12.931  10.711  1.00  0.00           H  
ATOM    206 2HA  GLY A  14       9.249  11.182  10.766  1.00  0.00           H  
ATOM    207  N   GLN A  15      11.929  10.823  10.187  1.00  0.00           N  
ATOM    208  CA  GLN A  15      13.325  10.527  10.515  1.00  0.00           C  
ATOM    209  C   GLN A  15      14.300  11.592  10.038  1.00  0.00           C  
ATOM    210  O   GLN A  15      15.317  11.859  10.681  1.00  0.00           O  
ATOM    211  CB  GLN A  15      13.740   9.200   9.870  1.00  0.00           C  
ATOM    212  CG  GLN A  15      13.056   7.960  10.422  1.00  0.00           C  
ATOM    213  CD  GLN A  15      13.402   7.651  11.857  1.00  0.00           C  
ATOM    214  OE1 GLN A  15      14.579   7.587  12.225  1.00  0.00           O  
ATOM    215  NE2 GLN A  15      12.383   7.452  12.690  1.00  0.00           N  
ATOM    216  H   GLN A  15      11.414  10.168   9.597  1.00  0.00           H  
ATOM    217  HA  GLN A  15      13.411  10.448  11.597  1.00  0.00           H  
ATOM    218 1HB  GLN A  15      13.519   9.245   8.801  1.00  0.00           H  
ATOM    219 2HB  GLN A  15      14.815   9.070   9.972  1.00  0.00           H  
ATOM    220 1HG  GLN A  15      11.980   8.084  10.354  1.00  0.00           H  
ATOM    221 2HG  GLN A  15      13.370   7.129   9.814  1.00  0.00           H  
ATOM    222 1HE2 GLN A  15      12.557   7.244  13.653  1.00  0.00           H  
ATOM    223 2HE2 GLN A  15      11.443   7.512  12.355  1.00  0.00           H  
ATOM    224  N   LEU A  16      13.988  12.202   8.913  1.00  0.00           N  
ATOM    225  CA  LEU A  16      14.849  13.179   8.302  1.00  0.00           C  
ATOM    226  C   LEU A  16      14.633  14.615   8.780  1.00  0.00           C  
ATOM    227  O   LEU A  16      15.360  15.506   8.341  1.00  0.00           O  
ATOM    228  CB  LEU A  16      14.635  13.137   6.792  1.00  0.00           C  
ATOM    229  CG  LEU A  16      14.986  11.839   6.071  1.00  0.00           C  
ATOM    230  CD1 LEU A  16      14.539  11.955   4.653  1.00  0.00           C  
ATOM    231  CD2 LEU A  16      16.458  11.621   6.135  1.00  0.00           C  
ATOM    232  H   LEU A  16      13.135  11.946   8.423  1.00  0.00           H  
ATOM    233  HA  LEU A  16      15.870  12.888   8.518  1.00  0.00           H  
ATOM    234 1HB  LEU A  16      13.593  13.381   6.580  1.00  0.00           H  
ATOM    235 2HB  LEU A  16      15.246  13.885   6.363  1.00  0.00           H  
ATOM    236  HG  LEU A  16      14.472  10.997   6.536  1.00  0.00           H  
ATOM    237 1HD1 LEU A  16      14.780  11.040   4.115  1.00  0.00           H  
ATOM    238 2HD1 LEU A  16      13.464  12.124   4.632  1.00  0.00           H  
ATOM    239 3HD1 LEU A  16      15.038  12.790   4.199  1.00  0.00           H  
ATOM    240 1HD2 LEU A  16      16.718  10.698   5.610  1.00  0.00           H  
ATOM    241 2HD2 LEU A  16      16.974  12.462   5.665  1.00  0.00           H  
ATOM    242 3HD2 LEU A  16      16.754  11.546   7.181  1.00  0.00           H  
ATOM    243  N   GLU A  17      13.667  14.877   9.671  1.00  0.00           N  
ATOM    244  CA  GLU A  17      13.429  16.277  10.030  1.00  0.00           C  
ATOM    245  C   GLU A  17      14.665  16.969  10.598  1.00  0.00           C  
ATOM    246  O   GLU A  17      15.049  18.042  10.135  1.00  0.00           O  
ATOM    247  CB  GLU A  17      12.281  16.409  11.040  1.00  0.00           C  
ATOM    248  CG  GLU A  17      11.980  17.883  11.428  1.00  0.00           C  
ATOM    249  CD  GLU A  17      10.834  18.074  12.423  1.00  0.00           C  
ATOM    250  OE1 GLU A  17      10.254  17.107  12.852  1.00  0.00           O  
ATOM    251  OE2 GLU A  17      10.551  19.206  12.743  1.00  0.00           O  
ATOM    252  H   GLU A  17      13.088  14.133  10.075  1.00  0.00           H  
ATOM    253  HA  GLU A  17      13.135  16.807   9.124  1.00  0.00           H  
ATOM    254 1HB  GLU A  17      11.375  15.967  10.620  1.00  0.00           H  
ATOM    255 2HB  GLU A  17      12.525  15.855  11.947  1.00  0.00           H  
ATOM    256 1HG  GLU A  17      12.886  18.318  11.855  1.00  0.00           H  
ATOM    257 2HG  GLU A  17      11.750  18.433  10.518  1.00  0.00           H  
ATOM    258  N   LYS A  18      15.328  16.350  11.567  1.00  0.00           N  
ATOM    259  CA  LYS A  18      16.510  16.973  12.144  1.00  0.00           C  
ATOM    260  C   LYS A  18      17.632  17.241  11.115  1.00  0.00           C  
ATOM    261  O   LYS A  18      18.036  18.403  10.964  1.00  0.00           O  
ATOM    262  CB  LYS A  18      17.012  16.182  13.362  1.00  0.00           C  
ATOM    263  CG  LYS A  18      18.282  16.745  13.988  1.00  0.00           C  
ATOM    264  CD  LYS A  18      18.719  15.932  15.198  1.00  0.00           C  
ATOM    265  CE  LYS A  18      20.019  16.468  15.786  1.00  0.00           C  
ATOM    266  NZ  LYS A  18      20.466  15.675  16.963  1.00  0.00           N  
ATOM    267  H   LYS A  18      14.990  15.462  11.912  1.00  0.00           H  
ATOM    268  HA  LYS A  18      16.206  17.950  12.524  1.00  0.00           H  
ATOM    269 1HB  LYS A  18      16.248  16.245  14.139  1.00  0.00           H  
ATOM    270 2HB  LYS A  18      17.133  15.134  13.157  1.00  0.00           H  
ATOM    271 1HG  LYS A  18      19.085  16.736  13.248  1.00  0.00           H  
ATOM    272 2HG  LYS A  18      18.109  17.775  14.295  1.00  0.00           H  
ATOM    273 1HD  LYS A  18      17.942  15.966  15.961  1.00  0.00           H  
ATOM    274 2HD  LYS A  18      18.868  14.893  14.899  1.00  0.00           H  
ATOM    275 1HE  LYS A  18      20.796  16.434  15.022  1.00  0.00           H  
ATOM    276 2HE  LYS A  18      19.873  17.503  16.094  1.00  0.00           H  
ATOM    277 1HZ  LYS A  18      21.328  16.061  17.321  1.00  0.00           H  
ATOM    278 2HZ  LYS A  18      19.757  15.709  17.683  1.00  0.00           H  
ATOM    279 3HZ  LYS A  18      20.617  14.716  16.685  1.00  0.00           H  
ATOM    280  N   PRO A  19      18.192  16.228  10.407  1.00  0.00           N  
ATOM    281  CA  PRO A  19      19.238  16.435   9.436  1.00  0.00           C  
ATOM    282  C   PRO A  19      18.817  17.305   8.256  1.00  0.00           C  
ATOM    283  O   PRO A  19      19.661  18.007   7.707  1.00  0.00           O  
ATOM    284  CB  PRO A  19      19.567  14.998   8.999  1.00  0.00           C  
ATOM    285  CG  PRO A  19      18.372  14.202   9.363  1.00  0.00           C  
ATOM    286  CD  PRO A  19      17.843  14.816  10.597  1.00  0.00           C  
ATOM    287  HA  PRO A  19      20.102  16.875   9.945  1.00  0.00           H  
ATOM    288 1HB  PRO A  19      19.766  14.974   7.916  1.00  0.00           H  
ATOM    289 2HB  PRO A  19      20.479  14.650   9.504  1.00  0.00           H  
ATOM    290 1HG  PRO A  19      17.675  14.238   8.524  1.00  0.00           H  
ATOM    291 2HG  PRO A  19      18.610  13.166   9.546  1.00  0.00           H  
ATOM    292 1HD  PRO A  19      16.795  14.608  10.630  1.00  0.00           H  
ATOM    293 2HD  PRO A  19      18.382  14.394  11.449  1.00  0.00           H  
ATOM    294  N   LEU A  20      17.532  17.389   7.910  1.00  0.00           N  
ATOM    295  CA  LEU A  20      17.218  18.274   6.798  1.00  0.00           C  
ATOM    296  C   LEU A  20      17.082  19.699   7.294  1.00  0.00           C  
ATOM    297  O   LEU A  20      17.435  20.644   6.582  1.00  0.00           O  
ATOM    298  CB  LEU A  20      16.002  17.804   6.025  1.00  0.00           C  
ATOM    299  CG  LEU A  20      16.227  16.457   5.319  1.00  0.00           C  
ATOM    300  CD1 LEU A  20      14.948  16.049   4.602  1.00  0.00           C  
ATOM    301  CD2 LEU A  20      17.425  16.561   4.360  1.00  0.00           C  
ATOM    302  H   LEU A  20      16.793  16.821   8.328  1.00  0.00           H  
ATOM    303  HA  LEU A  20      18.048  18.242   6.100  1.00  0.00           H  
ATOM    304 1HB  LEU A  20      15.170  17.685   6.726  1.00  0.00           H  
ATOM    305 2HB  LEU A  20      15.735  18.551   5.281  1.00  0.00           H  
ATOM    306  HG  LEU A  20      16.459  15.707   6.062  1.00  0.00           H  
ATOM    307 1HD1 LEU A  20      15.095  15.093   4.116  1.00  0.00           H  
ATOM    308 2HD1 LEU A  20      14.137  15.971   5.329  1.00  0.00           H  
ATOM    309 3HD1 LEU A  20      14.697  16.799   3.855  1.00  0.00           H  
ATOM    310 1HD2 LEU A  20      17.589  15.593   3.879  1.00  0.00           H  
ATOM    311 2HD2 LEU A  20      17.223  17.316   3.600  1.00  0.00           H  
ATOM    312 3HD2 LEU A  20      18.321  16.842   4.922  1.00  0.00           H  
ATOM    313  N   ALA A  21      16.595  19.873   8.528  1.00  0.00           N  
ATOM    314  CA  ALA A  21      16.529  21.206   9.101  1.00  0.00           C  
ATOM    315  C   ALA A  21      17.952  21.743   9.177  1.00  0.00           C  
ATOM    316  O   ALA A  21      18.214  22.912   8.882  1.00  0.00           O  
ATOM    317  CB  ALA A  21      15.884  21.172  10.475  1.00  0.00           C  
ATOM    318  H   ALA A  21      16.264  19.084   9.084  1.00  0.00           H  
ATOM    319  HA  ALA A  21      15.948  21.846   8.438  1.00  0.00           H  
ATOM    320 1HB  ALA A  21      15.851  22.178  10.887  1.00  0.00           H  
ATOM    321 2HB  ALA A  21      14.871  20.776  10.391  1.00  0.00           H  
ATOM    322 3HB  ALA A  21      16.467  20.528  11.132  1.00  0.00           H  
ATOM    323  N   THR A  22      18.884  20.839   9.508  1.00  0.00           N  
ATOM    324  CA  THR A  22      20.300  21.140   9.581  1.00  0.00           C  
ATOM    325  C   THR A  22      20.817  21.531   8.190  1.00  0.00           C  
ATOM    326  O   THR A  22      21.394  22.612   8.012  1.00  0.00           O  
ATOM    327  CB  THR A  22      21.056  19.913  10.136  1.00  0.00           C  
ATOM    328  OG1 THR A  22      20.575  19.616  11.463  1.00  0.00           O  
ATOM    329  CG2 THR A  22      22.517  20.142  10.167  1.00  0.00           C  
ATOM    330  H   THR A  22      18.579  19.899   9.764  1.00  0.00           H  
ATOM    331  HA  THR A  22      20.446  21.981  10.257  1.00  0.00           H  
ATOM    332  HB  THR A  22      20.871  19.068   9.510  1.00  0.00           H  
ATOM    333  HG1 THR A  22      19.632  19.320  11.405  1.00  0.00           H  
ATOM    334 1HG2 THR A  22      23.012  19.258  10.558  1.00  0.00           H  
ATOM    335 2HG2 THR A  22      22.844  20.325   9.160  1.00  0.00           H  
ATOM    336 3HG2 THR A  22      22.747  20.996  10.797  1.00  0.00           H  
ATOM    337  N   VAL A  23      20.467  20.735   7.173  1.00  0.00           N  
ATOM    338  CA  VAL A  23      20.861  21.027   5.801  1.00  0.00           C  
ATOM    339  C   VAL A  23      20.350  22.389   5.355  1.00  0.00           C  
ATOM    340  O   VAL A  23      21.012  23.048   4.565  1.00  0.00           O  
ATOM    341  CB  VAL A  23      20.450  19.941   4.794  1.00  0.00           C  
ATOM    342  CG1 VAL A  23      20.671  20.448   3.375  1.00  0.00           C  
ATOM    343  CG2 VAL A  23      21.322  18.714   5.000  1.00  0.00           C  
ATOM    344  H   VAL A  23      19.976  19.863   7.367  1.00  0.00           H  
ATOM    345  HA  VAL A  23      21.946  21.045   5.776  1.00  0.00           H  
ATOM    346  HB  VAL A  23      19.400  19.702   4.925  1.00  0.00           H  
ATOM    347 1HG1 VAL A  23      20.381  19.673   2.666  1.00  0.00           H  
ATOM    348 2HG1 VAL A  23      20.062  21.338   3.212  1.00  0.00           H  
ATOM    349 3HG1 VAL A  23      21.720  20.694   3.233  1.00  0.00           H  
ATOM    350 1HG2 VAL A  23      21.041  17.940   4.290  1.00  0.00           H  
ATOM    351 2HG2 VAL A  23      22.370  18.982   4.854  1.00  0.00           H  
ATOM    352 3HG2 VAL A  23      21.191  18.357   5.983  1.00  0.00           H  
ATOM    353  N   GLY A  24      19.183  22.826   5.813  1.00  0.00           N  
ATOM    354  CA  GLY A  24      18.712  24.154   5.428  1.00  0.00           C  
ATOM    355  C   GLY A  24      19.790  25.241   5.690  1.00  0.00           C  
ATOM    356  O   GLY A  24      19.903  26.211   4.929  1.00  0.00           O  
ATOM    357  H   GLY A  24      18.619  22.228   6.420  1.00  0.00           H  
ATOM    358 1HA  GLY A  24      18.430  24.150   4.377  1.00  0.00           H  
ATOM    359 2HA  GLY A  24      17.816  24.387   6.002  1.00  0.00           H  
ATOM    360  N   GLY A  25      20.596  25.102   6.752  1.00  0.00           N  
ATOM    361  CA  GLY A  25      21.658  26.084   6.992  1.00  0.00           C  
ATOM    362  C   GLY A  25      22.687  25.962   5.862  1.00  0.00           C  
ATOM    363  O   GLY A  25      23.221  26.949   5.336  1.00  0.00           O  
ATOM    364  H   GLY A  25      20.514  24.286   7.359  1.00  0.00           H  
ATOM    365 1HA  GLY A  25      21.241  27.090   7.020  1.00  0.00           H  
ATOM    366 2HA  GLY A  25      22.132  25.886   7.953  1.00  0.00           H  
ATOM    367  N   PHE A  26      22.929  24.712   5.483  1.00  0.00           N  
ATOM    368  CA  PHE A  26      23.888  24.367   4.440  1.00  0.00           C  
ATOM    369  C   PHE A  26      23.366  24.876   3.098  1.00  0.00           C  
ATOM    370  O   PHE A  26      24.148  25.236   2.223  1.00  0.00           O  
ATOM    371  CB  PHE A  26      24.095  22.866   4.384  1.00  0.00           C  
ATOM    372  CG  PHE A  26      24.647  22.319   5.652  1.00  0.00           C  
ATOM    373  CD1 PHE A  26      24.064  22.631   6.833  1.00  0.00           C  
ATOM    374  CD2 PHE A  26      25.672  21.488   5.665  1.00  0.00           C  
ATOM    375  CE1 PHE A  26      24.506  22.122   8.019  1.00  0.00           C  
ATOM    376  CE2 PHE A  26      26.152  20.946   6.873  1.00  0.00           C  
ATOM    377  CZ  PHE A  26      25.558  21.268   8.040  1.00  0.00           C  
ATOM    378  H   PHE A  26      22.424  23.969   5.977  1.00  0.00           H  
ATOM    379  HA  PHE A  26      24.838  24.851   4.655  1.00  0.00           H  
ATOM    380 1HB  PHE A  26      23.195  22.356   4.146  1.00  0.00           H  
ATOM    381 2HB  PHE A  26      24.804  22.641   3.587  1.00  0.00           H  
ATOM    382  HD1 PHE A  26      23.231  23.304   6.824  1.00  0.00           H  
ATOM    383  HD2 PHE A  26      26.117  21.256   4.710  1.00  0.00           H  
ATOM    384  HE1 PHE A  26      24.009  22.408   8.944  1.00  0.00           H  
ATOM    385  HE2 PHE A  26      26.998  20.273   6.891  1.00  0.00           H  
ATOM    386  HZ  PHE A  26      25.921  20.855   8.978  1.00  0.00           H  
ATOM    387  N   PHE A  27      22.040  24.889   2.928  1.00  0.00           N  
ATOM    388  CA  PHE A  27      21.412  25.382   1.710  1.00  0.00           C  
ATOM    389  C   PHE A  27      21.861  26.809   1.478  1.00  0.00           C  
ATOM    390  O   PHE A  27      22.283  27.157   0.377  1.00  0.00           O  
ATOM    391  CB  PHE A  27      19.888  25.310   1.753  1.00  0.00           C  
ATOM    392  CG  PHE A  27      19.247  25.871   0.521  1.00  0.00           C  
ATOM    393  CD1 PHE A  27      19.198  25.136  -0.654  1.00  0.00           C  
ATOM    394  CD2 PHE A  27      18.687  27.140   0.533  1.00  0.00           C  
ATOM    395  CE1 PHE A  27      18.607  25.658  -1.789  1.00  0.00           C  
ATOM    396  CE2 PHE A  27      18.094  27.663  -0.596  1.00  0.00           C  
ATOM    397  CZ  PHE A  27      18.054  26.920  -1.760  1.00  0.00           C  
ATOM    398  H   PHE A  27      21.458  24.537   3.680  1.00  0.00           H  
ATOM    399  HA  PHE A  27      21.751  24.770   0.875  1.00  0.00           H  
ATOM    400 1HB  PHE A  27      19.571  24.277   1.881  1.00  0.00           H  
ATOM    401 2HB  PHE A  27      19.522  25.872   2.592  1.00  0.00           H  
ATOM    402  HD1 PHE A  27      19.635  24.138  -0.675  1.00  0.00           H  
ATOM    403  HD2 PHE A  27      18.723  27.726   1.454  1.00  0.00           H  
ATOM    404  HE1 PHE A  27      18.577  25.070  -2.705  1.00  0.00           H  
ATOM    405  HE2 PHE A  27      17.658  28.661  -0.572  1.00  0.00           H  
ATOM    406  HZ  PHE A  27      17.587  27.332  -2.654  1.00  0.00           H  
ATOM    407  N   LYS A  28      21.796  27.654   2.511  1.00  0.00           N  
ATOM    408  CA  LYS A  28      22.274  29.022   2.310  1.00  0.00           C  
ATOM    409  C   LYS A  28      23.704  28.980   1.751  1.00  0.00           C  
ATOM    410  O   LYS A  28      24.030  29.703   0.806  1.00  0.00           O  
ATOM    411  CB  LYS A  28      22.246  29.839   3.599  1.00  0.00           C  
ATOM    412  CG  LYS A  28      22.684  31.294   3.401  1.00  0.00           C  
ATOM    413  CD  LYS A  28      22.635  32.090   4.695  1.00  0.00           C  
ATOM    414  CE  LYS A  28      23.148  33.508   4.483  1.00  0.00           C  
ATOM    415  NZ  LYS A  28      23.093  34.312   5.736  1.00  0.00           N  
ATOM    416  H   LYS A  28      21.418  27.331   3.408  1.00  0.00           H  
ATOM    417  HA  LYS A  28      21.637  29.510   1.571  1.00  0.00           H  
ATOM    418 1HB  LYS A  28      21.241  29.831   4.016  1.00  0.00           H  
ATOM    419 2HB  LYS A  28      22.911  29.381   4.333  1.00  0.00           H  
ATOM    420 1HG  LYS A  28      23.685  31.321   3.001  1.00  0.00           H  
ATOM    421 2HG  LYS A  28      22.021  31.768   2.680  1.00  0.00           H  
ATOM    422 1HD  LYS A  28      21.609  32.130   5.063  1.00  0.00           H  
ATOM    423 2HD  LYS A  28      23.255  31.597   5.443  1.00  0.00           H  
ATOM    424 1HE  LYS A  28      24.180  33.463   4.137  1.00  0.00           H  
ATOM    425 2HE  LYS A  28      22.542  33.998   3.722  1.00  0.00           H  
ATOM    426 1HZ  LYS A  28      23.443  35.242   5.553  1.00  0.00           H  
ATOM    427 2HZ  LYS A  28      22.138  34.369   6.059  1.00  0.00           H  
ATOM    428 3HZ  LYS A  28      23.662  33.873   6.445  1.00  0.00           H  
ATOM    429  N   MET A  29      24.555  28.111   2.314  1.00  0.00           N  
ATOM    430  CA  MET A  29      25.915  27.977   1.785  1.00  0.00           C  
ATOM    431  C   MET A  29      25.921  27.481   0.345  1.00  0.00           C  
ATOM    432  O   MET A  29      26.736  27.940  -0.454  1.00  0.00           O  
ATOM    433  CB  MET A  29      26.778  27.077   2.655  1.00  0.00           C  
ATOM    434  CG  MET A  29      28.243  26.917   2.182  1.00  0.00           C  
ATOM    435  SD  MET A  29      29.210  28.438   2.194  1.00  0.00           S  
ATOM    436  CE  MET A  29      29.665  28.544   3.916  1.00  0.00           C  
ATOM    437  H   MET A  29      24.238  27.548   3.110  1.00  0.00           H  
ATOM    438  HA  MET A  29      26.368  28.958   1.776  1.00  0.00           H  
ATOM    439 1HB  MET A  29      26.790  27.498   3.649  1.00  0.00           H  
ATOM    440 2HB  MET A  29      26.349  26.086   2.719  1.00  0.00           H  
ATOM    441 1HG  MET A  29      28.743  26.186   2.816  1.00  0.00           H  
ATOM    442 2HG  MET A  29      28.241  26.524   1.166  1.00  0.00           H  
ATOM    443 1HE  MET A  29      30.267  29.438   4.078  1.00  0.00           H  
ATOM    444 2HE  MET A  29      28.762  28.597   4.528  1.00  0.00           H  
ATOM    445 3HE  MET A  29      30.242  27.660   4.197  1.00  0.00           H  
ATOM    446  N   SER A  30      24.999  26.584  -0.013  1.00  0.00           N  
ATOM    447  CA  SER A  30      24.928  26.071  -1.381  1.00  0.00           C  
ATOM    448  C   SER A  30      24.708  27.226  -2.331  1.00  0.00           C  
ATOM    449  O   SER A  30      25.349  27.313  -3.381  1.00  0.00           O  
ATOM    450  CB  SER A  30      23.783  25.088  -1.553  1.00  0.00           C  
ATOM    451  OG  SER A  30      23.733  24.583  -2.865  1.00  0.00           O  
ATOM    452  H   SER A  30      24.356  26.234   0.695  1.00  0.00           H  
ATOM    453  HA  SER A  30      25.869  25.586  -1.629  1.00  0.00           H  
ATOM    454 1HB  SER A  30      23.862  24.293  -0.841  1.00  0.00           H  
ATOM    455 2HB  SER A  30      22.848  25.589  -1.350  1.00  0.00           H  
ATOM    456  HG  SER A  30      23.289  25.255  -3.389  1.00  0.00           H  
ATOM    457  N   VAL A  31      23.788  28.110  -1.955  1.00  0.00           N  
ATOM    458  CA  VAL A  31      23.444  29.271  -2.754  1.00  0.00           C  
ATOM    459  C   VAL A  31      24.608  30.255  -2.850  1.00  0.00           C  
ATOM    460  O   VAL A  31      24.941  30.728  -3.941  1.00  0.00           O  
ATOM    461  CB  VAL A  31      22.207  29.966  -2.161  1.00  0.00           C  
ATOM    462  CG1 VAL A  31      21.958  31.275  -2.888  1.00  0.00           C  
ATOM    463  CG2 VAL A  31      21.002  29.028  -2.273  1.00  0.00           C  
ATOM    464  H   VAL A  31      23.303  27.946  -1.070  1.00  0.00           H  
ATOM    465  HA  VAL A  31      23.195  28.931  -3.759  1.00  0.00           H  
ATOM    466  HB  VAL A  31      22.391  30.197  -1.112  1.00  0.00           H  
ATOM    467 1HG1 VAL A  31      21.089  31.768  -2.457  1.00  0.00           H  
ATOM    468 2HG1 VAL A  31      22.832  31.918  -2.783  1.00  0.00           H  
ATOM    469 3HG1 VAL A  31      21.777  31.072  -3.943  1.00  0.00           H  
ATOM    470 1HG2 VAL A  31      20.129  29.512  -1.844  1.00  0.00           H  
ATOM    471 2HG2 VAL A  31      20.813  28.796  -3.318  1.00  0.00           H  
ATOM    472 3HG2 VAL A  31      21.207  28.104  -1.728  1.00  0.00           H  
ATOM    473  N   MET A  32      25.272  30.535  -1.723  1.00  0.00           N  
ATOM    474  CA  MET A  32      26.403  31.460  -1.749  1.00  0.00           C  
ATOM    475  C   MET A  32      27.555  30.890  -2.578  1.00  0.00           C  
ATOM    476  O   MET A  32      28.210  31.622  -3.324  1.00  0.00           O  
ATOM    477  CB  MET A  32      26.899  31.736  -0.329  1.00  0.00           C  
ATOM    478  CG  MET A  32      25.956  32.554   0.543  1.00  0.00           C  
ATOM    479  SD  MET A  32      26.709  33.046   2.114  1.00  0.00           S  
ATOM    480  CE  MET A  32      26.869  31.476   2.954  1.00  0.00           C  
ATOM    481  H   MET A  32      24.965  30.125  -0.839  1.00  0.00           H  
ATOM    482  HA  MET A  32      26.081  32.391  -2.212  1.00  0.00           H  
ATOM    483 1HB  MET A  32      27.083  30.786   0.176  1.00  0.00           H  
ATOM    484 2HB  MET A  32      27.845  32.265  -0.382  1.00  0.00           H  
ATOM    485 1HG  MET A  32      25.657  33.453   0.006  1.00  0.00           H  
ATOM    486 2HG  MET A  32      25.062  31.974   0.753  1.00  0.00           H  
ATOM    487 1HE  MET A  32      27.318  31.628   3.933  1.00  0.00           H  
ATOM    488 2HE  MET A  32      25.901  31.013   3.067  1.00  0.00           H  
ATOM    489 3HE  MET A  32      27.508  30.837   2.366  1.00  0.00           H  
ATOM    490  N   THR A  33      27.774  29.577  -2.461  1.00  0.00           N  
ATOM    491  CA  THR A  33      28.832  28.862  -3.160  1.00  0.00           C  
ATOM    492  C   THR A  33      28.531  28.854  -4.653  1.00  0.00           C  
ATOM    493  O   THR A  33      29.402  29.137  -5.480  1.00  0.00           O  
ATOM    494  CB  THR A  33      28.920  27.414  -2.640  1.00  0.00           C  
ATOM    495  OG1 THR A  33      29.169  27.442  -1.245  1.00  0.00           O  
ATOM    496  CG2 THR A  33      30.030  26.677  -3.286  1.00  0.00           C  
ATOM    497  H   THR A  33      27.197  29.039  -1.821  1.00  0.00           H  
ATOM    498  HA  THR A  33      29.780  29.369  -2.990  1.00  0.00           H  
ATOM    499  HB  THR A  33      27.978  26.902  -2.831  1.00  0.00           H  
ATOM    500  HG1 THR A  33      28.363  27.799  -0.817  1.00  0.00           H  
ATOM    501 1HG2 THR A  33      30.072  25.668  -2.890  1.00  0.00           H  
ATOM    502 2HG2 THR A  33      29.879  26.640  -4.364  1.00  0.00           H  
ATOM    503 3HG2 THR A  33      30.935  27.198  -3.052  1.00  0.00           H  
ATOM    504  N   GLY A  34      27.272  28.559  -4.986  1.00  0.00           N  
ATOM    505  CA  GLY A  34      26.793  28.516  -6.352  1.00  0.00           C  
ATOM    506  C   GLY A  34      27.017  29.849  -7.032  1.00  0.00           C  
ATOM    507  O   GLY A  34      27.616  29.913  -8.099  1.00  0.00           O  
ATOM    508  H   GLY A  34      26.606  28.323  -4.255  1.00  0.00           H  
ATOM    509 1HA  GLY A  34      27.310  27.727  -6.898  1.00  0.00           H  
ATOM    510 2HA  GLY A  34      25.730  28.274  -6.350  1.00  0.00           H  
ATOM    511  N   LYS A  35      26.553  30.932  -6.415  1.00  0.00           N  
ATOM    512  CA  LYS A  35      26.749  32.244  -7.010  1.00  0.00           C  
ATOM    513  C   LYS A  35      28.236  32.583  -7.116  1.00  0.00           C  
ATOM    514  O   LYS A  35      28.691  33.109  -8.138  1.00  0.00           O  
ATOM    515  CB  LYS A  35      26.041  33.303  -6.169  1.00  0.00           C  
ATOM    516  CG  LYS A  35      24.515  33.259  -6.239  1.00  0.00           C  
ATOM    517  CD  LYS A  35      23.891  34.309  -5.331  1.00  0.00           C  
ATOM    518  CE  LYS A  35      22.373  34.282  -5.409  1.00  0.00           C  
ATOM    519  NZ  LYS A  35      21.754  35.273  -4.484  1.00  0.00           N  
ATOM    520  H   LYS A  35      26.054  30.843  -5.528  1.00  0.00           H  
ATOM    521  HA  LYS A  35      26.328  32.238  -8.015  1.00  0.00           H  
ATOM    522 1HB  LYS A  35      26.323  33.166  -5.120  1.00  0.00           H  
ATOM    523 2HB  LYS A  35      26.373  34.294  -6.472  1.00  0.00           H  
ATOM    524 1HG  LYS A  35      24.189  33.428  -7.264  1.00  0.00           H  
ATOM    525 2HG  LYS A  35      24.173  32.271  -5.924  1.00  0.00           H  
ATOM    526 1HD  LYS A  35      24.194  34.111  -4.300  1.00  0.00           H  
ATOM    527 2HD  LYS A  35      24.246  35.298  -5.615  1.00  0.00           H  
ATOM    528 1HE  LYS A  35      22.065  34.508  -6.428  1.00  0.00           H  
ATOM    529 2HE  LYS A  35      22.021  33.287  -5.148  1.00  0.00           H  
ATOM    530 1HZ  LYS A  35      20.748  35.227  -4.562  1.00  0.00           H  
ATOM    531 2HZ  LYS A  35      22.028  35.061  -3.535  1.00  0.00           H  
ATOM    532 3HZ  LYS A  35      22.067  36.203  -4.725  1.00  0.00           H  
ATOM    533  N   ALA A  36      29.012  32.238  -6.078  1.00  0.00           N  
ATOM    534  CA  ALA A  36      30.442  32.503  -6.061  1.00  0.00           C  
ATOM    535  C   ALA A  36      31.134  31.811  -7.214  1.00  0.00           C  
ATOM    536  O   ALA A  36      32.007  32.392  -7.842  1.00  0.00           O  
ATOM    537  CB  ALA A  36      31.050  32.046  -4.751  1.00  0.00           C  
ATOM    538  H   ALA A  36      28.602  31.812  -5.248  1.00  0.00           H  
ATOM    539  HA  ALA A  36      30.595  33.577  -6.172  1.00  0.00           H  
ATOM    540 1HB  ALA A  36      32.103  32.254  -4.743  1.00  0.00           H  
ATOM    541 2HB  ALA A  36      30.568  32.567  -3.925  1.00  0.00           H  
ATOM    542 3HB  ALA A  36      30.891  30.991  -4.640  1.00  0.00           H  
ATOM    543  N   LEU A  37      30.677  30.625  -7.581  1.00  0.00           N  
ATOM    544  CA  LEU A  37      31.275  29.843  -8.656  1.00  0.00           C  
ATOM    545  C   LEU A  37      31.432  30.596  -9.971  1.00  0.00           C  
ATOM    546  O   LEU A  37      32.259  30.214 -10.800  1.00  0.00           O  
ATOM    547  CB  LEU A  37      30.499  28.564  -8.921  1.00  0.00           C  
ATOM    548  CG  LEU A  37      31.144  27.650  -9.967  1.00  0.00           C  
ATOM    549  CD1 LEU A  37      32.550  27.266  -9.501  1.00  0.00           C  
ATOM    550  CD2 LEU A  37      30.281  26.419 -10.143  1.00  0.00           C  
ATOM    551  H   LEU A  37      29.931  30.197  -7.031  1.00  0.00           H  
ATOM    552  HA  LEU A  37      32.260  29.539  -8.327  1.00  0.00           H  
ATOM    553 1HB  LEU A  37      30.388  28.017  -7.985  1.00  0.00           H  
ATOM    554 2HB  LEU A  37      29.511  28.830  -9.285  1.00  0.00           H  
ATOM    555  HG  LEU A  37      31.224  28.180 -10.919  1.00  0.00           H  
ATOM    556 1HD1 LEU A  37      33.018  26.613 -10.238  1.00  0.00           H  
ATOM    557 2HD1 LEU A  37      33.156  28.160  -9.375  1.00  0.00           H  
ATOM    558 3HD1 LEU A  37      32.468  26.752  -8.562  1.00  0.00           H  
ATOM    559 1HD2 LEU A  37      30.730  25.761 -10.886  1.00  0.00           H  
ATOM    560 2HD2 LEU A  37      30.202  25.894  -9.190  1.00  0.00           H  
ATOM    561 3HD2 LEU A  37      29.287  26.722 -10.475  1.00  0.00           H  
ATOM    562  N   PHE A  38      30.589  31.595 -10.223  1.00  0.00           N  
ATOM    563  CA  PHE A  38      30.627  32.284 -11.502  1.00  0.00           C  
ATOM    564  C   PHE A  38      31.359  33.638 -11.466  1.00  0.00           C  
ATOM    565  O   PHE A  38      31.158  34.485 -12.343  1.00  0.00           O  
ATOM    566  CB  PHE A  38      29.202  32.418 -11.993  1.00  0.00           C  
ATOM    567  CG  PHE A  38      28.617  31.052 -12.154  1.00  0.00           C  
ATOM    568  CD1 PHE A  38      27.725  30.567 -11.218  1.00  0.00           C  
ATOM    569  CD2 PHE A  38      28.989  30.233 -13.204  1.00  0.00           C  
ATOM    570  CE1 PHE A  38      27.205  29.296 -11.329  1.00  0.00           C  
ATOM    571  CE2 PHE A  38      28.473  28.958 -13.320  1.00  0.00           C  
ATOM    572  CZ  PHE A  38      27.577  28.491 -12.379  1.00  0.00           C  
ATOM    573  H   PHE A  38      29.931  31.909  -9.503  1.00  0.00           H  
ATOM    574  HA  PHE A  38      31.158  31.648 -12.209  1.00  0.00           H  
ATOM    575 1HB  PHE A  38      28.607  32.973 -11.264  1.00  0.00           H  
ATOM    576 2HB  PHE A  38      29.169  32.938 -12.947  1.00  0.00           H  
ATOM    577  HD1 PHE A  38      27.439  31.202 -10.374  1.00  0.00           H  
ATOM    578  HD2 PHE A  38      29.704  30.602 -13.941  1.00  0.00           H  
ATOM    579  HE1 PHE A  38      26.505  28.932 -10.577  1.00  0.00           H  
ATOM    580  HE2 PHE A  38      28.774  28.321 -14.150  1.00  0.00           H  
ATOM    581  HZ  PHE A  38      27.170  27.485 -12.465  1.00  0.00           H  
ATOM    582  N   THR A  39      32.239  33.807 -10.474  1.00  0.00           N  
ATOM    583  CA  THR A  39      33.083  34.994 -10.330  1.00  0.00           C  
ATOM    584  C   THR A  39      34.421  34.784 -11.056  1.00  0.00           C  
ATOM    585  O   THR A  39      34.577  33.872 -11.872  1.00  0.00           O  
ATOM    586  CB  THR A  39      33.345  35.357  -8.835  1.00  0.00           C  
ATOM    587  OG1 THR A  39      33.917  36.671  -8.762  1.00  0.00           O  
ATOM    588  CG2 THR A  39      34.341  34.391  -8.167  1.00  0.00           C  
ATOM    589  H   THR A  39      32.310  33.084  -9.757  1.00  0.00           H  
ATOM    590  HA  THR A  39      32.576  35.838 -10.796  1.00  0.00           H  
ATOM    591  HB  THR A  39      32.399  35.325  -8.290  1.00  0.00           H  
ATOM    592  HG1 THR A  39      34.065  36.885  -7.825  1.00  0.00           H  
ATOM    593 1HG2 THR A  39      34.475  34.681  -7.133  1.00  0.00           H  
ATOM    594 2HG2 THR A  39      33.970  33.429  -8.211  1.00  0.00           H  
ATOM    595 3HG2 THR A  39      35.301  34.392  -8.641  1.00  0.00           H  
ATOM    596  N   ARG A  40      35.363  35.684 -10.799  1.00  0.00           N  
ATOM    597  CA  ARG A  40      36.672  35.658 -11.433  1.00  0.00           C  
ATOM    598  C   ARG A  40      37.275  34.240 -11.300  1.00  0.00           C  
ATOM    599  O   ARG A  40      37.118  33.611 -10.258  1.00  0.00           O  
ATOM    600  CB  ARG A  40      37.568  36.694 -10.762  1.00  0.00           C  
ATOM    601  CG  ARG A  40      37.174  38.137 -11.030  1.00  0.00           C  
ATOM    602  CD  ARG A  40      38.102  39.098 -10.368  1.00  0.00           C  
ATOM    603  NE  ARG A  40      37.724  40.483 -10.620  1.00  0.00           N  
ATOM    604  CZ  ARG A  40      38.392  41.559 -10.155  1.00  0.00           C  
ATOM    605  NH1 ARG A  40      39.467  41.401  -9.415  1.00  0.00           N  
ATOM    606  NH2 ARG A  40      37.964  42.776 -10.444  1.00  0.00           N  
ATOM    607  H   ARG A  40      35.130  36.394 -10.115  1.00  0.00           H  
ATOM    608  HA  ARG A  40      36.528  35.924 -12.474  1.00  0.00           H  
ATOM    609 1HB  ARG A  40      37.510  36.553  -9.684  1.00  0.00           H  
ATOM    610 2HB  ARG A  40      38.601  36.575 -11.039  1.00  0.00           H  
ATOM    611 1HG  ARG A  40      37.193  38.325 -12.104  1.00  0.00           H  
ATOM    612 2HG  ARG A  40      36.167  38.312 -10.647  1.00  0.00           H  
ATOM    613 1HD  ARG A  40      38.086  38.931  -9.291  1.00  0.00           H  
ATOM    614 2HD  ARG A  40      39.113  38.945 -10.743  1.00  0.00           H  
ATOM    615  HE  ARG A  40      36.903  40.650 -11.186  1.00  0.00           H  
ATOM    616 1HH1 ARG A  40      39.796  40.471  -9.193  1.00  0.00           H  
ATOM    617 2HH1 ARG A  40      39.965  42.208  -9.068  1.00  0.00           H  
ATOM    618 1HH2 ARG A  40      37.138  42.900 -11.013  1.00  0.00           H  
ATOM    619 2HH2 ARG A  40      38.463  43.582 -10.096  1.00  0.00           H  
ATOM    620  N   PRO A  41      38.124  33.779 -12.248  1.00  0.00           N  
ATOM    621  CA  PRO A  41      38.643  32.409 -12.397  1.00  0.00           C  
ATOM    622  C   PRO A  41      39.070  31.608 -11.160  1.00  0.00           C  
ATOM    623  O   PRO A  41      39.337  30.418 -11.285  1.00  0.00           O  
ATOM    624  CB  PRO A  41      39.854  32.629 -13.309  1.00  0.00           C  
ATOM    625  CG  PRO A  41      39.500  33.829 -14.141  1.00  0.00           C  
ATOM    626  CD  PRO A  41      38.712  34.730 -13.239  1.00  0.00           C  
ATOM    627  HA  PRO A  41      37.877  31.838 -12.937  1.00  0.00           H  
ATOM    628 1HB  PRO A  41      40.755  32.786 -12.700  1.00  0.00           H  
ATOM    629 2HB  PRO A  41      40.036  31.735 -13.914  1.00  0.00           H  
ATOM    630 1HG  PRO A  41      40.419  34.308 -14.517  1.00  0.00           H  
ATOM    631 2HG  PRO A  41      38.928  33.513 -15.026  1.00  0.00           H  
ATOM    632 1HD  PRO A  41      39.390  35.442 -12.768  1.00  0.00           H  
ATOM    633 2HD  PRO A  41      37.953  35.211 -13.857  1.00  0.00           H  
ATOM    634  N   PHE A  42      39.296  32.240 -10.016  1.00  0.00           N  
ATOM    635  CA  PHE A  42      39.722  31.521  -8.809  1.00  0.00           C  
ATOM    636  C   PHE A  42      41.008  30.730  -8.934  1.00  0.00           C  
ATOM    637  O   PHE A  42      41.191  29.787  -8.168  1.00  0.00           O  
ATOM    638  CB  PHE A  42      38.757  30.405  -8.423  1.00  0.00           C  
ATOM    639  CG  PHE A  42      37.374  30.660  -8.181  1.00  0.00           C  
ATOM    640  CD1 PHE A  42      36.464  30.373  -9.160  1.00  0.00           C  
ATOM    641  CD2 PHE A  42      36.937  31.074  -6.954  1.00  0.00           C  
ATOM    642  CE1 PHE A  42      35.156  30.508  -8.923  1.00  0.00           C  
ATOM    643  CE2 PHE A  42      35.618  31.200  -6.727  1.00  0.00           C  
ATOM    644  CZ  PHE A  42      34.747  30.914  -7.697  1.00  0.00           C  
ATOM    645  H   PHE A  42      39.068  33.222  -9.944  1.00  0.00           H  
ATOM    646  HA  PHE A  42      39.827  32.243  -7.999  1.00  0.00           H  
ATOM    647 1HB  PHE A  42      38.813  29.611  -9.154  1.00  0.00           H  
ATOM    648 2HB  PHE A  42      39.145  29.986  -7.503  1.00  0.00           H  
ATOM    649  HD1 PHE A  42      36.816  30.026 -10.128  1.00  0.00           H  
ATOM    650  HD2 PHE A  42      37.654  31.282  -6.157  1.00  0.00           H  
ATOM    651  HE1 PHE A  42      34.438  30.277  -9.702  1.00  0.00           H  
ATOM    652  HE2 PHE A  42      35.257  31.515  -5.769  1.00  0.00           H  
ATOM    653  HZ  PHE A  42      33.728  31.006  -7.486  1.00  0.00           H  
ATOM    654  N   GLN A  43      41.898  31.057  -9.865  1.00  0.00           N  
ATOM    655  CA  GLN A  43      43.092  30.226 -10.016  1.00  0.00           C  
ATOM    656  C   GLN A  43      42.669  28.755 -10.173  1.00  0.00           C  
ATOM    657  O   GLN A  43      43.147  27.896  -9.428  1.00  0.00           O  
ATOM    658  CB  GLN A  43      44.031  30.357  -8.799  1.00  0.00           C  
ATOM    659  CG  GLN A  43      44.546  31.770  -8.536  1.00  0.00           C  
ATOM    660  CD  GLN A  43      45.464  31.855  -7.297  1.00  0.00           C  
ATOM    661  OE1 GLN A  43      45.312  31.106  -6.313  1.00  0.00           O  
ATOM    662  NE2 GLN A  43      46.425  32.777  -7.348  1.00  0.00           N  
ATOM    663  H   GLN A  43      41.727  31.845 -10.468  1.00  0.00           H  
ATOM    664  HA  GLN A  43      43.623  30.531 -10.917  1.00  0.00           H  
ATOM    665 1HB  GLN A  43      43.555  29.992  -7.895  1.00  0.00           H  
ATOM    666 2HB  GLN A  43      44.901  29.724  -8.965  1.00  0.00           H  
ATOM    667 1HG  GLN A  43      45.113  32.102  -9.404  1.00  0.00           H  
ATOM    668 2HG  GLN A  43      43.695  32.431  -8.371  1.00  0.00           H  
ATOM    669 1HE2 GLN A  43      47.058  32.890  -6.580  1.00  0.00           H  
ATOM    670 2HE2 GLN A  43      46.517  33.360  -8.157  1.00  0.00           H  
ATOM    671  N   TRP A  44      41.830  28.457 -11.190  1.00  0.00           N  
ATOM    672  CA  TRP A  44      41.187  27.137 -11.406  1.00  0.00           C  
ATOM    673  C   TRP A  44      42.066  25.907 -11.137  1.00  0.00           C  
ATOM    674  O   TRP A  44      41.547  24.841 -10.796  1.00  0.00           O  
ATOM    675  CB  TRP A  44      40.653  26.981 -12.839  1.00  0.00           C  
ATOM    676  CG  TRP A  44      39.470  27.874 -13.234  1.00  0.00           C  
ATOM    677  CD1 TRP A  44      39.497  28.836 -14.203  1.00  0.00           C  
ATOM    678  CD2 TRP A  44      38.109  27.905 -12.687  1.00  0.00           C  
ATOM    679  NE1 TRP A  44      38.266  29.446 -14.310  1.00  0.00           N  
ATOM    680  CE2 TRP A  44      37.411  28.899 -13.386  1.00  0.00           C  
ATOM    681  CE3 TRP A  44      37.446  27.190 -11.688  1.00  0.00           C  
ATOM    682  CZ2 TRP A  44      36.080  29.199 -13.111  1.00  0.00           C  
ATOM    683  CZ3 TRP A  44      36.107  27.496 -11.424  1.00  0.00           C  
ATOM    684  CH2 TRP A  44      35.450  28.472 -12.113  1.00  0.00           C  
ATOM    685  H   TRP A  44      41.533  29.221 -11.783  1.00  0.00           H  
ATOM    686  HA  TRP A  44      40.330  27.092 -10.735  1.00  0.00           H  
ATOM    687 1HB  TRP A  44      41.464  27.176 -13.539  1.00  0.00           H  
ATOM    688 2HB  TRP A  44      40.349  25.946 -12.987  1.00  0.00           H  
ATOM    689  HD1 TRP A  44      40.364  29.081 -14.813  1.00  0.00           H  
ATOM    690  HE1 TRP A  44      38.031  30.182 -14.957  1.00  0.00           H  
ATOM    691  HE3 TRP A  44      37.960  26.412 -11.132  1.00  0.00           H  
ATOM    692  HZ2 TRP A  44      35.537  29.975 -13.652  1.00  0.00           H  
ATOM    693  HZ3 TRP A  44      35.590  26.943 -10.655  1.00  0.00           H  
ATOM    694  HH2 TRP A  44      34.402  28.686 -11.872  1.00  0.00           H  
ATOM    695  N   LYS A  45      43.382  26.029 -11.284  1.00  0.00           N  
ATOM    696  CA  LYS A  45      44.287  24.908 -11.046  1.00  0.00           C  
ATOM    697  C   LYS A  45      44.016  24.322  -9.656  1.00  0.00           C  
ATOM    698  O   LYS A  45      44.173  23.124  -9.440  1.00  0.00           O  
ATOM    699  CB  LYS A  45      45.747  25.338 -11.157  1.00  0.00           C  
ATOM    700  CG  LYS A  45      46.746  24.195 -10.972  1.00  0.00           C  
ATOM    701  CD  LYS A  45      48.183  24.666 -11.177  1.00  0.00           C  
ATOM    702  CE  LYS A  45      49.180  23.532 -10.967  1.00  0.00           C  
ATOM    703  NZ  LYS A  45      50.585  23.983 -11.189  1.00  0.00           N  
ATOM    704  H   LYS A  45      43.759  26.928 -11.543  1.00  0.00           H  
ATOM    705  HA  LYS A  45      44.089  24.132 -11.786  1.00  0.00           H  
ATOM    706 1HB  LYS A  45      45.921  25.788 -12.132  1.00  0.00           H  
ATOM    707 2HB  LYS A  45      45.957  26.096 -10.400  1.00  0.00           H  
ATOM    708 1HG  LYS A  45      46.646  23.803  -9.966  1.00  0.00           H  
ATOM    709 2HG  LYS A  45      46.523  23.395 -11.678  1.00  0.00           H  
ATOM    710 1HD  LYS A  45      48.299  25.058 -12.189  1.00  0.00           H  
ATOM    711 2HD  LYS A  45      48.406  25.465 -10.469  1.00  0.00           H  
ATOM    712 1HE  LYS A  45      49.086  23.156  -9.952  1.00  0.00           H  
ATOM    713 2HE  LYS A  45      48.953  22.724 -11.664  1.00  0.00           H  
ATOM    714 1HZ  LYS A  45      51.217  23.208 -11.043  1.00  0.00           H  
ATOM    715 2HZ  LYS A  45      50.684  24.324 -12.135  1.00  0.00           H  
ATOM    716 3HZ  LYS A  45      50.808  24.724 -10.540  1.00  0.00           H  
ATOM    717  N   GLU A  46      43.641  25.176  -8.704  1.00  0.00           N  
ATOM    718  CA  GLU A  46      43.364  24.747  -7.343  1.00  0.00           C  
ATOM    719  C   GLU A  46      42.227  23.726  -7.306  1.00  0.00           C  
ATOM    720  O   GLU A  46      42.250  22.798  -6.502  1.00  0.00           O  
ATOM    721  CB  GLU A  46      42.992  25.941  -6.469  1.00  0.00           C  
ATOM    722  CG  GLU A  46      42.794  25.613  -5.001  1.00  0.00           C  
ATOM    723  CD  GLU A  46      44.076  25.198  -4.291  1.00  0.00           C  
ATOM    724  OE1 GLU A  46      45.141  25.516  -4.772  1.00  0.00           O  
ATOM    725  OE2 GLU A  46      43.974  24.556  -3.260  1.00  0.00           O  
ATOM    726  H   GLU A  46      43.513  26.156  -8.953  1.00  0.00           H  
ATOM    727  HA  GLU A  46      44.259  24.282  -6.939  1.00  0.00           H  
ATOM    728 1HB  GLU A  46      43.768  26.705  -6.548  1.00  0.00           H  
ATOM    729 2HB  GLU A  46      42.066  26.386  -6.843  1.00  0.00           H  
ATOM    730 1HG  GLU A  46      42.375  26.485  -4.497  1.00  0.00           H  
ATOM    731 2HG  GLU A  46      42.065  24.806  -4.933  1.00  0.00           H  
ATOM    732  N   PHE A  47      41.224  23.887  -8.176  1.00  0.00           N  
ATOM    733  CA  PHE A  47      40.087  22.976  -8.208  1.00  0.00           C  
ATOM    734  C   PHE A  47      40.598  21.617  -8.635  1.00  0.00           C  
ATOM    735  O   PHE A  47      40.186  20.573  -8.117  1.00  0.00           O  
ATOM    736  CB  PHE A  47      39.040  23.469  -9.210  1.00  0.00           C  
ATOM    737  CG  PHE A  47      38.370  24.706  -8.769  1.00  0.00           C  
ATOM    738  CD1 PHE A  47      39.118  25.808  -8.436  1.00  0.00           C  
ATOM    739  CD2 PHE A  47      37.008  24.786  -8.694  1.00  0.00           C  
ATOM    740  CE1 PHE A  47      38.518  26.951  -8.021  1.00  0.00           C  
ATOM    741  CE2 PHE A  47      36.394  25.934  -8.284  1.00  0.00           C  
ATOM    742  CZ  PHE A  47      37.148  27.023  -7.939  1.00  0.00           C  
ATOM    743  H   PHE A  47      41.274  24.627  -8.869  1.00  0.00           H  
ATOM    744  HA  PHE A  47      39.650  22.903  -7.210  1.00  0.00           H  
ATOM    745 1HB  PHE A  47      39.499  23.647 -10.177  1.00  0.00           H  
ATOM    746 2HB  PHE A  47      38.281  22.699  -9.344  1.00  0.00           H  
ATOM    747  HD1 PHE A  47      40.206  25.756  -8.499  1.00  0.00           H  
ATOM    748  HD2 PHE A  47      36.427  23.924  -8.963  1.00  0.00           H  
ATOM    749  HE1 PHE A  47      39.137  27.791  -7.752  1.00  0.00           H  
ATOM    750  HE2 PHE A  47      35.315  25.977  -8.232  1.00  0.00           H  
ATOM    751  HZ  PHE A  47      36.665  27.936  -7.603  1.00  0.00           H  
ATOM    752  N   VAL A  48      41.525  21.643  -9.588  1.00  0.00           N  
ATOM    753  CA  VAL A  48      42.108  20.423 -10.114  1.00  0.00           C  
ATOM    754  C   VAL A  48      42.939  19.725  -9.049  1.00  0.00           C  
ATOM    755  O   VAL A  48      42.798  18.520  -8.833  1.00  0.00           O  
ATOM    756  CB  VAL A  48      42.994  20.732 -11.323  1.00  0.00           C  
ATOM    757  CG1 VAL A  48      43.708  19.490 -11.745  1.00  0.00           C  
ATOM    758  CG2 VAL A  48      42.142  21.323 -12.429  1.00  0.00           C  
ATOM    759  H   VAL A  48      41.808  22.554  -9.959  1.00  0.00           H  
ATOM    760  HA  VAL A  48      41.303  19.758 -10.427  1.00  0.00           H  
ATOM    761  HB  VAL A  48      43.754  21.439 -11.045  1.00  0.00           H  
ATOM    762 1HG1 VAL A  48      44.356  19.709 -12.590  1.00  0.00           H  
ATOM    763 2HG1 VAL A  48      44.307  19.130 -10.911  1.00  0.00           H  
ATOM    764 3HG1 VAL A  48      42.985  18.727 -12.030  1.00  0.00           H  
ATOM    765 1HG2 VAL A  48      42.770  21.556 -13.288  1.00  0.00           H  
ATOM    766 2HG2 VAL A  48      41.376  20.608 -12.720  1.00  0.00           H  
ATOM    767 3HG2 VAL A  48      41.669  22.240 -12.063  1.00  0.00           H  
ATOM    768  N   LEU A  49      43.762  20.499  -8.346  1.00  0.00           N  
ATOM    769  CA  LEU A  49      44.607  19.942  -7.306  1.00  0.00           C  
ATOM    770  C   LEU A  49      43.773  19.352  -6.175  1.00  0.00           C  
ATOM    771  O   LEU A  49      44.073  18.259  -5.679  1.00  0.00           O  
ATOM    772  CB  LEU A  49      45.502  21.045  -6.746  1.00  0.00           C  
ATOM    773  CG  LEU A  49      46.556  21.582  -7.712  1.00  0.00           C  
ATOM    774  CD1 LEU A  49      47.228  22.798  -7.090  1.00  0.00           C  
ATOM    775  CD2 LEU A  49      47.541  20.499  -8.031  1.00  0.00           C  
ATOM    776  H   LEU A  49      43.823  21.491  -8.576  1.00  0.00           H  
ATOM    777  HA  LEU A  49      45.219  19.154  -7.741  1.00  0.00           H  
ATOM    778 1HB  LEU A  49      44.870  21.881  -6.443  1.00  0.00           H  
ATOM    779 2HB  LEU A  49      46.012  20.666  -5.863  1.00  0.00           H  
ATOM    780  HG  LEU A  49      46.078  21.890  -8.627  1.00  0.00           H  
ATOM    781 1HD1 LEU A  49      47.967  23.198  -7.774  1.00  0.00           H  
ATOM    782 2HD1 LEU A  49      46.480  23.562  -6.884  1.00  0.00           H  
ATOM    783 3HD1 LEU A  49      47.713  22.510  -6.160  1.00  0.00           H  
ATOM    784 1HD2 LEU A  49      48.284  20.875  -8.731  1.00  0.00           H  
ATOM    785 2HD2 LEU A  49      48.035  20.170  -7.117  1.00  0.00           H  
ATOM    786 3HD2 LEU A  49      47.010  19.672  -8.475  1.00  0.00           H  
ATOM    787  N   GLN A  50      42.694  20.044  -5.791  1.00  0.00           N  
ATOM    788  CA  GLN A  50      41.835  19.525  -4.741  1.00  0.00           C  
ATOM    789  C   GLN A  50      41.075  18.302  -5.214  1.00  0.00           C  
ATOM    790  O   GLN A  50      40.891  17.363  -4.438  1.00  0.00           O  
ATOM    791  CB  GLN A  50      40.897  20.595  -4.185  1.00  0.00           C  
ATOM    792  CG  GLN A  50      41.631  21.642  -3.388  1.00  0.00           C  
ATOM    793  CD  GLN A  50      40.728  22.609  -2.736  1.00  0.00           C  
ATOM    794  OE1 GLN A  50      39.549  22.319  -2.545  1.00  0.00           O  
ATOM    795  NE2 GLN A  50      41.261  23.764  -2.368  1.00  0.00           N  
ATOM    796  H   GLN A  50      42.486  20.953  -6.206  1.00  0.00           H  
ATOM    797  HA  GLN A  50      42.471  19.212  -3.917  1.00  0.00           H  
ATOM    798 1HB  GLN A  50      40.390  21.098  -5.016  1.00  0.00           H  
ATOM    799 2HB  GLN A  50      40.132  20.135  -3.558  1.00  0.00           H  
ATOM    800 1HG  GLN A  50      42.217  21.149  -2.615  1.00  0.00           H  
ATOM    801 2HG  GLN A  50      42.295  22.199  -4.054  1.00  0.00           H  
ATOM    802 1HE2 GLN A  50      40.715  24.454  -1.909  1.00  0.00           H  
ATOM    803 2HE2 GLN A  50      42.251  23.963  -2.572  1.00  0.00           H  
ATOM    804  N   SER A  51      40.688  18.271  -6.497  1.00  0.00           N  
ATOM    805  CA  SER A  51      39.998  17.112  -7.034  1.00  0.00           C  
ATOM    806  C   SER A  51      40.932  15.925  -6.957  1.00  0.00           C  
ATOM    807  O   SER A  51      40.536  14.843  -6.536  1.00  0.00           O  
ATOM    808  CB  SER A  51      39.599  17.349  -8.480  1.00  0.00           C  
ATOM    809  OG  SER A  51      38.662  18.392  -8.587  1.00  0.00           O  
ATOM    810  H   SER A  51      40.835  19.076  -7.105  1.00  0.00           H  
ATOM    811  HA  SER A  51      39.117  16.895  -6.434  1.00  0.00           H  
ATOM    812 1HB  SER A  51      40.479  17.590  -9.065  1.00  0.00           H  
ATOM    813 2HB  SER A  51      39.188  16.438  -8.883  1.00  0.00           H  
ATOM    814  HG  SER A  51      39.108  19.186  -8.209  1.00  0.00           H  
ATOM    815  N   TRP A  52      42.204  16.128  -7.301  1.00  0.00           N  
ATOM    816  CA  TRP A  52      43.151  15.027  -7.243  1.00  0.00           C  
ATOM    817  C   TRP A  52      43.325  14.540  -5.814  1.00  0.00           C  
ATOM    818  O   TRP A  52      43.313  13.334  -5.562  1.00  0.00           O  
ATOM    819  CB  TRP A  52      44.504  15.453  -7.799  1.00  0.00           C  
ATOM    820  CG  TRP A  52      44.511  15.640  -9.273  1.00  0.00           C  
ATOM    821  CD1 TRP A  52      43.618  15.135 -10.168  1.00  0.00           C  
ATOM    822  CD2 TRP A  52      45.473  16.388 -10.044  1.00  0.00           C  
ATOM    823  NE1 TRP A  52      43.960  15.517 -11.441  1.00  0.00           N  
ATOM    824  CE2 TRP A  52      45.095  16.283 -11.383  1.00  0.00           C  
ATOM    825  CE3 TRP A  52      46.607  17.125  -9.711  1.00  0.00           C  
ATOM    826  CZ2 TRP A  52      45.818  16.888 -12.398  1.00  0.00           C  
ATOM    827  CZ3 TRP A  52      47.330  17.737 -10.726  1.00  0.00           C  
ATOM    828  CH2 TRP A  52      46.947  17.622 -12.034  1.00  0.00           C  
ATOM    829  H   TRP A  52      42.500  17.042  -7.649  1.00  0.00           H  
ATOM    830  HA  TRP A  52      42.764  14.207  -7.844  1.00  0.00           H  
ATOM    831 1HB  TRP A  52      44.801  16.394  -7.339  1.00  0.00           H  
ATOM    832 2HB  TRP A  52      45.254  14.710  -7.538  1.00  0.00           H  
ATOM    833  HD1 TRP A  52      42.759  14.518  -9.910  1.00  0.00           H  
ATOM    834  HE1 TRP A  52      43.461  15.276 -12.283  1.00  0.00           H  
ATOM    835  HE3 TRP A  52      46.917  17.218  -8.671  1.00  0.00           H  
ATOM    836  HZ2 TRP A  52      45.525  16.808 -13.445  1.00  0.00           H  
ATOM    837  HZ3 TRP A  52      48.216  18.313 -10.454  1.00  0.00           H  
ATOM    838  HH2 TRP A  52      47.537  18.115 -12.806  1.00  0.00           H  
ATOM    839  N   PHE A  53      43.427  15.468  -4.860  1.00  0.00           N  
ATOM    840  CA  PHE A  53      43.559  15.074  -3.465  1.00  0.00           C  
ATOM    841  C   PHE A  53      42.371  14.239  -3.028  1.00  0.00           C  
ATOM    842  O   PHE A  53      42.533  13.117  -2.545  1.00  0.00           O  
ATOM    843  CB  PHE A  53      43.682  16.311  -2.561  1.00  0.00           C  
ATOM    844  CG  PHE A  53      43.663  16.014  -1.062  1.00  0.00           C  
ATOM    845  CD1 PHE A  53      44.770  15.505  -0.401  1.00  0.00           C  
ATOM    846  CD2 PHE A  53      42.520  16.275  -0.317  1.00  0.00           C  
ATOM    847  CE1 PHE A  53      44.722  15.260   0.967  1.00  0.00           C  
ATOM    848  CE2 PHE A  53      42.465  16.036   1.035  1.00  0.00           C  
ATOM    849  CZ  PHE A  53      43.567  15.527   1.684  1.00  0.00           C  
ATOM    850  H   PHE A  53      43.442  16.458  -5.112  1.00  0.00           H  
ATOM    851  HA  PHE A  53      44.461  14.472  -3.360  1.00  0.00           H  
ATOM    852 1HB  PHE A  53      44.604  16.840  -2.796  1.00  0.00           H  
ATOM    853 2HB  PHE A  53      42.861  16.989  -2.777  1.00  0.00           H  
ATOM    854  HD1 PHE A  53      45.678  15.298  -0.964  1.00  0.00           H  
ATOM    855  HD2 PHE A  53      41.661  16.680  -0.818  1.00  0.00           H  
ATOM    856  HE1 PHE A  53      45.596  14.858   1.478  1.00  0.00           H  
ATOM    857  HE2 PHE A  53      41.552  16.251   1.590  1.00  0.00           H  
ATOM    858  HZ  PHE A  53      43.529  15.337   2.756  1.00  0.00           H  
ATOM    859  N   LEU A  54      41.170  14.762  -3.231  1.00  0.00           N  
ATOM    860  CA  LEU A  54      39.977  14.083  -2.773  1.00  0.00           C  
ATOM    861  C   LEU A  54      39.772  12.745  -3.488  1.00  0.00           C  
ATOM    862  O   LEU A  54      39.346  11.771  -2.860  1.00  0.00           O  
ATOM    863  CB  LEU A  54      38.807  15.050  -2.890  1.00  0.00           C  
ATOM    864  CG  LEU A  54      38.916  16.235  -1.881  1.00  0.00           C  
ATOM    865  CD1 LEU A  54      37.864  17.279  -2.160  1.00  0.00           C  
ATOM    866  CD2 LEU A  54      38.794  15.686  -0.444  1.00  0.00           C  
ATOM    867  H   LEU A  54      41.084  15.672  -3.686  1.00  0.00           H  
ATOM    868  HA  LEU A  54      40.107  13.875  -1.714  1.00  0.00           H  
ATOM    869 1HB  LEU A  54      38.816  15.478  -3.893  1.00  0.00           H  
ATOM    870 2HB  LEU A  54      37.868  14.524  -2.734  1.00  0.00           H  
ATOM    871  HG  LEU A  54      39.874  16.713  -2.011  1.00  0.00           H  
ATOM    872 1HD1 LEU A  54      37.970  18.103  -1.457  1.00  0.00           H  
ATOM    873 2HD1 LEU A  54      38.008  17.651  -3.167  1.00  0.00           H  
ATOM    874 3HD1 LEU A  54      36.870  16.844  -2.067  1.00  0.00           H  
ATOM    875 1HD2 LEU A  54      38.894  16.504   0.269  1.00  0.00           H  
ATOM    876 2HD2 LEU A  54      37.822  15.218  -0.318  1.00  0.00           H  
ATOM    877 3HD2 LEU A  54      39.578  14.950  -0.259  1.00  0.00           H  
ATOM    878  N   ILE A  55      40.130  12.650  -4.774  1.00  0.00           N  
ATOM    879  CA  ILE A  55      40.037  11.360  -5.446  1.00  0.00           C  
ATOM    880  C   ILE A  55      40.983  10.374  -4.814  1.00  0.00           C  
ATOM    881  O   ILE A  55      40.585   9.253  -4.560  1.00  0.00           O  
ATOM    882  CB  ILE A  55      40.357  11.423  -6.949  1.00  0.00           C  
ATOM    883  CG1 ILE A  55      39.290  12.171  -7.639  1.00  0.00           C  
ATOM    884  CG2 ILE A  55      40.483  10.005  -7.506  1.00  0.00           C  
ATOM    885  CD1 ILE A  55      39.590  12.599  -9.033  1.00  0.00           C  
ATOM    886  H   ILE A  55      40.457  13.465  -5.290  1.00  0.00           H  
ATOM    887  HA  ILE A  55      39.023  10.981  -5.329  1.00  0.00           H  
ATOM    888  HB  ILE A  55      41.290  11.969  -7.097  1.00  0.00           H  
ATOM    889 1HG1 ILE A  55      38.406  11.544  -7.675  1.00  0.00           H  
ATOM    890 2HG1 ILE A  55      39.090  13.010  -7.046  1.00  0.00           H  
ATOM    891 1HG2 ILE A  55      40.712  10.053  -8.568  1.00  0.00           H  
ATOM    892 2HG2 ILE A  55      41.284   9.479  -6.987  1.00  0.00           H  
ATOM    893 3HG2 ILE A  55      39.549   9.475  -7.361  1.00  0.00           H  
ATOM    894 1HD1 ILE A  55      38.732  13.137  -9.418  1.00  0.00           H  
ATOM    895 2HD1 ILE A  55      40.465  13.252  -9.028  1.00  0.00           H  
ATOM    896 3HD1 ILE A  55      39.786  11.727  -9.653  1.00  0.00           H  
ATOM    897  N   ARG A  56      42.233  10.771  -4.568  1.00  0.00           N  
ATOM    898  CA  ARG A  56      43.224   9.862  -3.996  1.00  0.00           C  
ATOM    899  C   ARG A  56      42.822   9.394  -2.597  1.00  0.00           C  
ATOM    900  O   ARG A  56      42.990   8.219  -2.253  1.00  0.00           O  
ATOM    901  CB  ARG A  56      44.571  10.564  -3.969  1.00  0.00           C  
ATOM    902  CG  ARG A  56      45.177  10.758  -5.358  1.00  0.00           C  
ATOM    903  CD  ARG A  56      46.371  11.640  -5.344  1.00  0.00           C  
ATOM    904  NE  ARG A  56      46.885  11.865  -6.696  1.00  0.00           N  
ATOM    905  CZ  ARG A  56      47.761  12.832  -7.043  1.00  0.00           C  
ATOM    906  NH1 ARG A  56      48.223  13.664  -6.135  1.00  0.00           N  
ATOM    907  NH2 ARG A  56      48.152  12.946  -8.300  1.00  0.00           N  
ATOM    908  H   ARG A  56      42.517  11.725  -4.798  1.00  0.00           H  
ATOM    909  HA  ARG A  56      43.302   8.992  -4.646  1.00  0.00           H  
ATOM    910 1HB  ARG A  56      44.458  11.550  -3.517  1.00  0.00           H  
ATOM    911 2HB  ARG A  56      45.274   9.997  -3.362  1.00  0.00           H  
ATOM    912 1HG  ARG A  56      45.483   9.788  -5.747  1.00  0.00           H  
ATOM    913 2HG  ARG A  56      44.432  11.187  -6.025  1.00  0.00           H  
ATOM    914 1HD  ARG A  56      46.094  12.607  -4.919  1.00  0.00           H  
ATOM    915 2HD  ARG A  56      47.159  11.188  -4.745  1.00  0.00           H  
ATOM    916  HE  ARG A  56      46.555  11.249  -7.427  1.00  0.00           H  
ATOM    917 1HH1 ARG A  56      47.924  13.578  -5.174  1.00  0.00           H  
ATOM    918 2HH1 ARG A  56      48.878  14.386  -6.399  1.00  0.00           H  
ATOM    919 1HH2 ARG A  56      47.797  12.309  -8.999  1.00  0.00           H  
ATOM    920 2HH2 ARG A  56      48.806  13.669  -8.561  1.00  0.00           H  
ATOM    921  N   VAL A  57      42.246  10.304  -1.811  1.00  0.00           N  
ATOM    922  CA  VAL A  57      41.769  10.012  -0.464  1.00  0.00           C  
ATOM    923  C   VAL A  57      40.611   9.015  -0.478  1.00  0.00           C  
ATOM    924  O   VAL A  57      40.593   8.053   0.294  1.00  0.00           O  
ATOM    925  CB  VAL A  57      41.357  11.341   0.216  1.00  0.00           C  
ATOM    926  CG1 VAL A  57      40.643  11.118   1.488  1.00  0.00           C  
ATOM    927  CG2 VAL A  57      42.600  12.157   0.519  1.00  0.00           C  
ATOM    928  H   VAL A  57      42.157  11.260  -2.159  1.00  0.00           H  
ATOM    929  HA  VAL A  57      42.593   9.580   0.102  1.00  0.00           H  
ATOM    930  HB  VAL A  57      40.702  11.891  -0.453  1.00  0.00           H  
ATOM    931 1HG1 VAL A  57      40.372  12.077   1.921  1.00  0.00           H  
ATOM    932 2HG1 VAL A  57      39.760  10.567   1.268  1.00  0.00           H  
ATOM    933 3HG1 VAL A  57      41.270  10.566   2.184  1.00  0.00           H  
ATOM    934 1HG2 VAL A  57      42.294  13.087   0.977  1.00  0.00           H  
ATOM    935 2HG2 VAL A  57      43.242  11.605   1.203  1.00  0.00           H  
ATOM    936 3HG2 VAL A  57      43.147  12.364  -0.387  1.00  0.00           H  
ATOM    937  N   ALA A  58      39.644   9.251  -1.357  1.00  0.00           N  
ATOM    938  CA  ALA A  58      38.477   8.399  -1.503  1.00  0.00           C  
ATOM    939  C   ALA A  58      38.705   7.185  -2.419  1.00  0.00           C  
ATOM    940  O   ALA A  58      37.946   6.209  -2.357  1.00  0.00           O  
ATOM    941  CB  ALA A  58      37.350   9.256  -2.026  1.00  0.00           C  
ATOM    942  H   ALA A  58      39.706  10.077  -1.954  1.00  0.00           H  
ATOM    943  HA  ALA A  58      38.219   8.008  -0.526  1.00  0.00           H  
ATOM    944 1HB  ALA A  58      36.463   8.687  -2.126  1.00  0.00           H  
ATOM    945 2HB  ALA A  58      37.177  10.087  -1.342  1.00  0.00           H  
ATOM    946 3HB  ALA A  58      37.649   9.642  -2.993  1.00  0.00           H  
ATOM    947  N   PHE A  59      39.734   7.218  -3.261  1.00  0.00           N  
ATOM    948  CA  PHE A  59      39.934   6.136  -4.209  1.00  0.00           C  
ATOM    949  C   PHE A  59      40.147   4.791  -3.562  1.00  0.00           C  
ATOM    950  O   PHE A  59      39.399   3.880  -3.846  1.00  0.00           O  
ATOM    951  CB  PHE A  59      41.094   6.388  -5.168  1.00  0.00           C  
ATOM    952  CG  PHE A  59      41.321   5.230  -6.078  1.00  0.00           C  
ATOM    953  CD1 PHE A  59      40.491   5.036  -7.178  1.00  0.00           C  
ATOM    954  CD2 PHE A  59      42.345   4.324  -5.845  1.00  0.00           C  
ATOM    955  CE1 PHE A  59      40.683   3.960  -8.024  1.00  0.00           C  
ATOM    956  CE2 PHE A  59      42.539   3.248  -6.686  1.00  0.00           C  
ATOM    957  CZ  PHE A  59      41.709   3.066  -7.777  1.00  0.00           C  
ATOM    958  H   PHE A  59      40.347   8.020  -3.295  1.00  0.00           H  
ATOM    959  HA  PHE A  59      39.034   6.070  -4.820  1.00  0.00           H  
ATOM    960 1HB  PHE A  59      40.879   7.246  -5.785  1.00  0.00           H  
ATOM    961 2HB  PHE A  59      42.010   6.592  -4.611  1.00  0.00           H  
ATOM    962  HD1 PHE A  59      39.683   5.745  -7.363  1.00  0.00           H  
ATOM    963  HD2 PHE A  59      42.994   4.469  -4.984  1.00  0.00           H  
ATOM    964  HE1 PHE A  59      40.027   3.817  -8.883  1.00  0.00           H  
ATOM    965  HE2 PHE A  59      43.344   2.542  -6.491  1.00  0.00           H  
ATOM    966  HZ  PHE A  59      41.864   2.218  -8.440  1.00  0.00           H  
ATOM    967  N   LEU A  60      41.109   4.642  -2.655  1.00  0.00           N  
ATOM    968  CA  LEU A  60      41.342   3.299  -2.118  1.00  0.00           C  
ATOM    969  C   LEU A  60      40.109   2.685  -1.411  1.00  0.00           C  
ATOM    970  O   LEU A  60      40.013   1.458  -1.307  1.00  0.00           O  
ATOM    971  CB  LEU A  60      42.612   3.264  -1.263  1.00  0.00           C  
ATOM    972  CG  LEU A  60      43.899   3.426  -2.070  1.00  0.00           C  
ATOM    973  CD1 LEU A  60      45.080   3.533  -1.125  1.00  0.00           C  
ATOM    974  CD2 LEU A  60      44.044   2.244  -3.016  1.00  0.00           C  
ATOM    975  H   LEU A  60      41.691   5.426  -2.389  1.00  0.00           H  
ATOM    976  HA  LEU A  60      41.550   2.653  -2.972  1.00  0.00           H  
ATOM    977 1HB  LEU A  60      42.612   4.074  -0.559  1.00  0.00           H  
ATOM    978 2HB  LEU A  60      42.654   2.319  -0.724  1.00  0.00           H  
ATOM    979  HG  LEU A  60      43.849   4.347  -2.650  1.00  0.00           H  
ATOM    980 1HD1 LEU A  60      45.996   3.659  -1.703  1.00  0.00           H  
ATOM    981 2HD1 LEU A  60      44.943   4.393  -0.469  1.00  0.00           H  
ATOM    982 3HD1 LEU A  60      45.151   2.625  -0.527  1.00  0.00           H  
ATOM    983 1HD2 LEU A  60      44.955   2.356  -3.605  1.00  0.00           H  
ATOM    984 2HD2 LEU A  60      44.097   1.320  -2.441  1.00  0.00           H  
ATOM    985 3HD2 LEU A  60      43.182   2.203  -3.685  1.00  0.00           H  
ATOM    986  N   PRO A  61      39.308   3.443  -0.648  1.00  0.00           N  
ATOM    987  CA  PRO A  61      37.996   3.012  -0.207  1.00  0.00           C  
ATOM    988  C   PRO A  61      36.943   2.754  -1.331  1.00  0.00           C  
ATOM    989  O   PRO A  61      36.033   1.967  -1.114  1.00  0.00           O  
ATOM    990  CB  PRO A  61      37.566   4.168   0.694  1.00  0.00           C  
ATOM    991  CG  PRO A  61      38.846   4.812   1.158  1.00  0.00           C  
ATOM    992  CD  PRO A  61      39.797   4.668   0.014  1.00  0.00           C  
ATOM    993  HA  PRO A  61      38.121   2.100   0.391  1.00  0.00           H  
ATOM    994 1HB  PRO A  61      36.974   4.850   0.121  1.00  0.00           H  
ATOM    995 2HB  PRO A  61      36.937   3.799   1.517  1.00  0.00           H  
ATOM    996 1HG  PRO A  61      38.668   5.872   1.402  1.00  0.00           H  
ATOM    997 2HG  PRO A  61      39.209   4.331   2.074  1.00  0.00           H  
ATOM    998 1HD  PRO A  61      39.738   5.532  -0.612  1.00  0.00           H  
ATOM    999 2HD  PRO A  61      40.776   4.536   0.434  1.00  0.00           H  
ATOM   1000  N   THR A  62      37.075   3.346  -2.540  1.00  0.00           N  
ATOM   1001  CA  THR A  62      36.062   3.198  -3.619  1.00  0.00           C  
ATOM   1002  C   THR A  62      35.864   1.765  -4.077  1.00  0.00           C  
ATOM   1003  O   THR A  62      34.741   1.273  -4.141  1.00  0.00           O  
ATOM   1004  CB  THR A  62      36.434   4.060  -4.839  1.00  0.00           C  
ATOM   1005  OG1 THR A  62      36.465   5.430  -4.457  1.00  0.00           O  
ATOM   1006  CG2 THR A  62      35.428   3.912  -5.941  1.00  0.00           C  
ATOM   1007  H   THR A  62      37.862   3.960  -2.740  1.00  0.00           H  
ATOM   1008  HA  THR A  62      35.113   3.550  -3.247  1.00  0.00           H  
ATOM   1009  HB  THR A  62      37.410   3.760  -5.210  1.00  0.00           H  
ATOM   1010  HG1 THR A  62      36.985   5.529  -3.628  1.00  0.00           H  
ATOM   1011 1HG2 THR A  62      35.710   4.539  -6.787  1.00  0.00           H  
ATOM   1012 2HG2 THR A  62      35.375   2.871  -6.262  1.00  0.00           H  
ATOM   1013 3HG2 THR A  62      34.472   4.232  -5.556  1.00  0.00           H  
ATOM   1014  N   LEU A  63      36.971   1.099  -4.336  1.00  0.00           N  
ATOM   1015  CA  LEU A  63      37.845   0.005  -4.703  1.00  0.00           C  
ATOM   1016  C   LEU A  63      38.934   0.180  -3.717  1.00  0.00           C  
ATOM   1017  O   LEU A  63      39.714   1.101  -3.910  1.00  0.00           O  
ATOM   1018  CB  LEU A  63      38.410   0.144  -6.118  1.00  0.00           C  
ATOM   1019  CG  LEU A  63      39.478  -0.911  -6.489  1.00  0.00           C  
ATOM   1020  CD1 LEU A  63      38.911  -2.295  -6.399  1.00  0.00           C  
ATOM   1021  CD2 LEU A  63      39.978  -0.640  -7.893  1.00  0.00           C  
ATOM   1022  H   LEU A  63      36.291   0.379  -4.502  1.00  0.00           H  
ATOM   1023  HA  LEU A  63      37.344  -0.949  -4.597  1.00  0.00           H  
ATOM   1024 1HB  LEU A  63      37.589   0.061  -6.833  1.00  0.00           H  
ATOM   1025 2HB  LEU A  63      38.862   1.134  -6.220  1.00  0.00           H  
ATOM   1026  HG  LEU A  63      40.307  -0.838  -5.781  1.00  0.00           H  
ATOM   1027 1HD1 LEU A  63      39.686  -3.018  -6.649  1.00  0.00           H  
ATOM   1028 2HD1 LEU A  63      38.554  -2.484  -5.401  1.00  0.00           H  
ATOM   1029 3HD1 LEU A  63      38.112  -2.398  -7.077  1.00  0.00           H  
ATOM   1030 1HD2 LEU A  63      40.743  -1.369  -8.156  1.00  0.00           H  
ATOM   1031 2HD2 LEU A  63      39.154  -0.717  -8.589  1.00  0.00           H  
ATOM   1032 3HD2 LEU A  63      40.398   0.359  -7.937  1.00  0.00           H  
ATOM   1033  N   ALA A  64      39.055  -0.653  -2.684  1.00  0.00           N  
ATOM   1034  CA  ALA A  64      38.383  -1.933  -2.391  1.00  0.00           C  
ATOM   1035  C   ALA A  64      36.833  -2.078  -2.256  1.00  0.00           C  
ATOM   1036  O   ALA A  64      36.329  -3.115  -2.686  1.00  0.00           O  
ATOM   1037  CB  ALA A  64      38.951  -2.420  -1.073  1.00  0.00           C  
ATOM   1038  H   ALA A  64      39.759  -0.341  -2.022  1.00  0.00           H  
ATOM   1039  HA  ALA A  64      38.695  -2.622  -3.170  1.00  0.00           H  
ATOM   1040 1HB  ALA A  64      38.570  -3.419  -0.858  1.00  0.00           H  
ATOM   1041 2HB  ALA A  64      40.039  -2.450  -1.134  1.00  0.00           H  
ATOM   1042 3HB  ALA A  64      38.651  -1.738  -0.279  1.00  0.00           H  
ATOM   1043  N   VAL A  65      36.062  -1.118  -1.716  1.00  0.00           N  
ATOM   1044  CA  VAL A  65      34.639  -1.412  -1.393  1.00  0.00           C  
ATOM   1045  C   VAL A  65      33.689  -1.876  -2.505  1.00  0.00           C  
ATOM   1046  O   VAL A  65      32.904  -2.814  -2.296  1.00  0.00           O  
ATOM   1047  CB  VAL A  65      33.986  -0.193  -0.736  1.00  0.00           C  
ATOM   1048  CG1 VAL A  65      32.543  -0.401  -0.609  1.00  0.00           C  
ATOM   1049  CG2 VAL A  65      34.606   0.030   0.633  1.00  0.00           C  
ATOM   1050  H   VAL A  65      36.425  -0.200  -1.450  1.00  0.00           H  
ATOM   1051  HA  VAL A  65      34.655  -2.202  -0.642  1.00  0.00           H  
ATOM   1052  HB  VAL A  65      34.120   0.669  -1.374  1.00  0.00           H  
ATOM   1053 1HG1 VAL A  65      32.088   0.477  -0.154  1.00  0.00           H  
ATOM   1054 2HG1 VAL A  65      32.124  -0.558  -1.594  1.00  0.00           H  
ATOM   1055 3HG1 VAL A  65      32.364  -1.272   0.014  1.00  0.00           H  
ATOM   1056 1HG2 VAL A  65      34.149   0.903   1.096  1.00  0.00           H  
ATOM   1057 2HG2 VAL A  65      34.437  -0.847   1.255  1.00  0.00           H  
ATOM   1058 3HG2 VAL A  65      35.677   0.195   0.528  1.00  0.00           H  
ATOM   1059  N   SER A  66      33.760  -1.276  -3.680  1.00  0.00           N  
ATOM   1060  CA  SER A  66      32.862  -1.627  -4.760  1.00  0.00           C  
ATOM   1061  C   SER A  66      32.908  -3.084  -5.209  1.00  0.00           C  
ATOM   1062  O   SER A  66      31.916  -3.576  -5.756  1.00  0.00           O  
ATOM   1063  CB  SER A  66      33.194  -0.767  -5.950  1.00  0.00           C  
ATOM   1064  OG  SER A  66      34.479  -1.056  -6.419  1.00  0.00           O  
ATOM   1065  H   SER A  66      34.392  -0.498  -3.811  1.00  0.00           H  
ATOM   1066  HA  SER A  66      31.846  -1.404  -4.430  1.00  0.00           H  
ATOM   1067 1HB  SER A  66      32.471  -0.946  -6.748  1.00  0.00           H  
ATOM   1068 2HB  SER A  66      33.128   0.277  -5.676  1.00  0.00           H  
ATOM   1069  HG  SER A  66      34.391  -1.850  -6.952  1.00  0.00           H  
ATOM   1070  N   ILE A  67      34.009  -3.806  -4.974  1.00  0.00           N  
ATOM   1071  CA  ILE A  67      33.997  -5.180  -5.454  1.00  0.00           C  
ATOM   1072  C   ILE A  67      33.122  -6.085  -4.587  1.00  0.00           C  
ATOM   1073  O   ILE A  67      32.128  -6.589  -5.112  1.00  0.00           O  
ATOM   1074  CB  ILE A  67      35.395  -5.786  -5.682  1.00  0.00           C  
ATOM   1075  CG1 ILE A  67      36.070  -5.068  -6.819  1.00  0.00           C  
ATOM   1076  CG2 ILE A  67      35.251  -7.282  -5.994  1.00  0.00           C  
ATOM   1077  CD1 ILE A  67      37.522  -5.411  -6.972  1.00  0.00           C  
ATOM   1078  H   ILE A  67      34.803  -3.418  -4.459  1.00  0.00           H  
ATOM   1079  HA  ILE A  67      33.544  -5.171  -6.443  1.00  0.00           H  
ATOM   1080  HB  ILE A  67      36.020  -5.638  -4.821  1.00  0.00           H  
ATOM   1081 1HG1 ILE A  67      35.550  -5.305  -7.752  1.00  0.00           H  
ATOM   1082 2HG1 ILE A  67      35.994  -4.002  -6.637  1.00  0.00           H  
ATOM   1083 1HG2 ILE A  67      36.235  -7.712  -6.168  1.00  0.00           H  
ATOM   1084 2HG2 ILE A  67      34.781  -7.794  -5.158  1.00  0.00           H  
ATOM   1085 3HG2 ILE A  67      34.636  -7.411  -6.884  1.00  0.00           H  
ATOM   1086 1HD1 ILE A  67      37.941  -4.848  -7.806  1.00  0.00           H  
ATOM   1087 2HD1 ILE A  67      38.053  -5.159  -6.055  1.00  0.00           H  
ATOM   1088 3HD1 ILE A  67      37.624  -6.476  -7.168  1.00  0.00           H  
ATOM   1089  N   PRO A  68      33.393  -6.322  -3.283  1.00  0.00           N  
ATOM   1090  CA  PRO A  68      32.563  -7.165  -2.465  1.00  0.00           C  
ATOM   1091  C   PRO A  68      31.153  -6.633  -2.324  1.00  0.00           C  
ATOM   1092  O   PRO A  68      30.228  -7.422  -2.161  1.00  0.00           O  
ATOM   1093  CB  PRO A  68      33.288  -7.168  -1.118  1.00  0.00           C  
ATOM   1094  CG  PRO A  68      34.127  -5.918  -1.129  1.00  0.00           C  
ATOM   1095  CD  PRO A  68      34.532  -5.742  -2.566  1.00  0.00           C  
ATOM   1096  HA  PRO A  68      32.552  -8.177  -2.897  1.00  0.00           H  
ATOM   1097 1HB  PRO A  68      32.551  -7.171  -0.301  1.00  0.00           H  
ATOM   1098 2HB  PRO A  68      33.887  -8.084  -1.014  1.00  0.00           H  
ATOM   1099 1HG  PRO A  68      33.540  -5.057  -0.760  1.00  0.00           H  
ATOM   1100 2HG  PRO A  68      34.989  -6.025  -0.457  1.00  0.00           H  
ATOM   1101 1HD  PRO A  68      34.624  -4.708  -2.736  1.00  0.00           H  
ATOM   1102 2HD  PRO A  68      35.457  -6.295  -2.760  1.00  0.00           H  
ATOM   1103  N   LEU A  69      30.920  -5.321  -2.473  1.00  0.00           N  
ATOM   1104  CA  LEU A  69      29.521  -4.956  -2.349  1.00  0.00           C  
ATOM   1105  C   LEU A  69      28.780  -5.292  -3.616  1.00  0.00           C  
ATOM   1106  O   LEU A  69      27.611  -5.684  -3.562  1.00  0.00           O  
ATOM   1107  CB  LEU A  69      29.303  -3.494  -2.018  1.00  0.00           C  
ATOM   1108  CG  LEU A  69      29.772  -3.065  -0.671  1.00  0.00           C  
ATOM   1109  CD1 LEU A  69      29.456  -1.605  -0.514  1.00  0.00           C  
ATOM   1110  CD2 LEU A  69      29.113  -3.917   0.395  1.00  0.00           C  
ATOM   1111  H   LEU A  69      31.647  -4.610  -2.597  1.00  0.00           H  
ATOM   1112  HA  LEU A  69      29.085  -5.537  -1.539  1.00  0.00           H  
ATOM   1113 1HB  LEU A  69      29.824  -2.888  -2.764  1.00  0.00           H  
ATOM   1114 2HB  LEU A  69      28.244  -3.289  -2.082  1.00  0.00           H  
ATOM   1115  HG  LEU A  69      30.856  -3.185  -0.608  1.00  0.00           H  
ATOM   1116 1HD1 LEU A  69      29.806  -1.250   0.454  1.00  0.00           H  
ATOM   1117 2HD1 LEU A  69      29.945  -1.072  -1.300  1.00  0.00           H  
ATOM   1118 3HD1 LEU A  69      28.381  -1.454  -0.586  1.00  0.00           H  
ATOM   1119 1HD2 LEU A  69      29.460  -3.601   1.378  1.00  0.00           H  
ATOM   1120 2HD2 LEU A  69      28.030  -3.803   0.336  1.00  0.00           H  
ATOM   1121 3HD2 LEU A  69      29.377  -4.964   0.235  1.00  0.00           H  
ATOM   1122  N   THR A  70      29.441  -5.162  -4.766  1.00  0.00           N  
ATOM   1123  CA  THR A  70      28.751  -5.481  -5.984  1.00  0.00           C  
ATOM   1124  C   THR A  70      28.550  -6.976  -6.055  1.00  0.00           C  
ATOM   1125  O   THR A  70      27.480  -7.451  -6.418  1.00  0.00           O  
ATOM   1126  CB  THR A  70      29.446  -4.961  -7.218  1.00  0.00           C  
ATOM   1127  OG1 THR A  70      29.588  -3.539  -7.116  1.00  0.00           O  
ATOM   1128  CG2 THR A  70      28.532  -5.276  -8.344  1.00  0.00           C  
ATOM   1129  H   THR A  70      30.404  -4.826  -4.818  1.00  0.00           H  
ATOM   1130  HA  THR A  70      27.774  -5.024  -5.959  1.00  0.00           H  
ATOM   1131  HB  THR A  70      30.426  -5.426  -7.358  1.00  0.00           H  
ATOM   1132  HG1 THR A  70      30.356  -3.351  -6.529  1.00  0.00           H  
ATOM   1133 1HG2 THR A  70      28.907  -4.921  -9.273  1.00  0.00           H  
ATOM   1134 2HG2 THR A  70      28.422  -6.332  -8.381  1.00  0.00           H  
ATOM   1135 3HG2 THR A  70      27.581  -4.817  -8.145  1.00  0.00           H  
ATOM   1136  N   VAL A  71      29.555  -7.744  -5.669  1.00  0.00           N  
ATOM   1137  CA  VAL A  71      29.388  -9.181  -5.706  1.00  0.00           C  
ATOM   1138  C   VAL A  71      28.229  -9.614  -4.812  1.00  0.00           C  
ATOM   1139  O   VAL A  71      27.398 -10.425  -5.228  1.00  0.00           O  
ATOM   1140  CB  VAL A  71      30.683  -9.875  -5.288  1.00  0.00           C  
ATOM   1141  CG1 VAL A  71      30.425 -11.330  -5.090  1.00  0.00           C  
ATOM   1142  CG2 VAL A  71      31.734  -9.668  -6.405  1.00  0.00           C  
ATOM   1143  H   VAL A  71      30.438  -7.329  -5.368  1.00  0.00           H  
ATOM   1144  HA  VAL A  71      29.163  -9.474  -6.732  1.00  0.00           H  
ATOM   1145  HB  VAL A  71      31.042  -9.453  -4.348  1.00  0.00           H  
ATOM   1146 1HG1 VAL A  71      31.345 -11.837  -4.806  1.00  0.00           H  
ATOM   1147 2HG1 VAL A  71      29.677 -11.471  -4.309  1.00  0.00           H  
ATOM   1148 3HG1 VAL A  71      30.059 -11.726  -6.007  1.00  0.00           H  
ATOM   1149 1HG2 VAL A  71      32.665 -10.158  -6.126  1.00  0.00           H  
ATOM   1150 2HG2 VAL A  71      31.363 -10.096  -7.339  1.00  0.00           H  
ATOM   1151 3HG2 VAL A  71      31.914  -8.604  -6.546  1.00  0.00           H  
ATOM   1152  N   LEU A  72      28.141  -9.058  -3.602  1.00  0.00           N  
ATOM   1153  CA  LEU A  72      27.035  -9.380  -2.715  1.00  0.00           C  
ATOM   1154  C   LEU A  72      25.671  -8.908  -3.233  1.00  0.00           C  
ATOM   1155  O   LEU A  72      24.674  -9.635  -3.089  1.00  0.00           O  
ATOM   1156  CB  LEU A  72      27.298  -8.782  -1.340  1.00  0.00           C  
ATOM   1157  CG  LEU A  72      28.438  -9.436  -0.563  1.00  0.00           C  
ATOM   1158  CD1 LEU A  72      28.727  -8.614   0.686  1.00  0.00           C  
ATOM   1159  CD2 LEU A  72      28.044 -10.866  -0.217  1.00  0.00           C  
ATOM   1160  H   LEU A  72      28.855  -8.405  -3.275  1.00  0.00           H  
ATOM   1161  HA  LEU A  72      27.001 -10.462  -2.610  1.00  0.00           H  
ATOM   1162 1HB  LEU A  72      27.549  -7.726  -1.469  1.00  0.00           H  
ATOM   1163 2HB  LEU A  72      26.390  -8.852  -0.744  1.00  0.00           H  
ATOM   1164  HG  LEU A  72      29.336  -9.458  -1.174  1.00  0.00           H  
ATOM   1165 1HD1 LEU A  72      29.545  -9.071   1.241  1.00  0.00           H  
ATOM   1166 2HD1 LEU A  72      29.010  -7.603   0.388  1.00  0.00           H  
ATOM   1167 3HD1 LEU A  72      27.838  -8.575   1.313  1.00  0.00           H  
ATOM   1168 1HD2 LEU A  72      28.856 -11.342   0.334  1.00  0.00           H  
ATOM   1169 2HD2 LEU A  72      27.144 -10.858   0.398  1.00  0.00           H  
ATOM   1170 3HD2 LEU A  72      27.853 -11.421  -1.135  1.00  0.00           H  
ATOM   1171  N   ILE A  73      25.590  -7.715  -3.866  1.00  0.00           N  
ATOM   1172  CA  ILE A  73      24.273  -7.301  -4.353  1.00  0.00           C  
ATOM   1173  C   ILE A  73      23.877  -8.225  -5.491  1.00  0.00           C  
ATOM   1174  O   ILE A  73      22.704  -8.579  -5.617  1.00  0.00           O  
ATOM   1175  CB  ILE A  73      24.205  -5.818  -4.842  1.00  0.00           C  
ATOM   1176  CG1 ILE A  73      22.756  -5.368  -4.873  1.00  0.00           C  
ATOM   1177  CG2 ILE A  73      24.740  -5.613  -6.270  1.00  0.00           C  
ATOM   1178  CD1 ILE A  73      22.584  -3.880  -5.110  1.00  0.00           C  
ATOM   1179  H   ILE A  73      26.401  -7.104  -3.967  1.00  0.00           H  
ATOM   1180  HA  ILE A  73      23.550  -7.419  -3.549  1.00  0.00           H  
ATOM   1181  HB  ILE A  73      24.765  -5.192  -4.146  1.00  0.00           H  
ATOM   1182 1HG1 ILE A  73      22.258  -5.905  -5.653  1.00  0.00           H  
ATOM   1183 2HG1 ILE A  73      22.285  -5.623  -3.924  1.00  0.00           H  
ATOM   1184 1HG2 ILE A  73      24.651  -4.564  -6.540  1.00  0.00           H  
ATOM   1185 2HG2 ILE A  73      25.748  -5.895  -6.316  1.00  0.00           H  
ATOM   1186 3HG2 ILE A  73      24.163  -6.206  -6.977  1.00  0.00           H  
ATOM   1187 1HD1 ILE A  73      21.521  -3.628  -5.127  1.00  0.00           H  
ATOM   1188 2HD1 ILE A  73      23.073  -3.332  -4.307  1.00  0.00           H  
ATOM   1189 3HD1 ILE A  73      23.032  -3.609  -6.067  1.00  0.00           H  
ATOM   1190  N   ILE A  74      24.867  -8.680  -6.270  1.00  0.00           N  
ATOM   1191  CA  ILE A  74      24.608  -9.591  -7.358  1.00  0.00           C  
ATOM   1192  C   ILE A  74      24.186 -10.949  -6.874  1.00  0.00           C  
ATOM   1193  O   ILE A  74      23.210 -11.493  -7.368  1.00  0.00           O  
ATOM   1194  CB  ILE A  74      25.790  -9.684  -8.338  1.00  0.00           C  
ATOM   1195  CG1 ILE A  74      25.928  -8.353  -9.086  1.00  0.00           C  
ATOM   1196  CG2 ILE A  74      25.627 -10.836  -9.284  1.00  0.00           C  
ATOM   1197  CD1 ILE A  74      27.142  -8.263  -9.860  1.00  0.00           C  
ATOM   1198  H   ILE A  74      25.820  -8.348  -6.124  1.00  0.00           H  
ATOM   1199  HA  ILE A  74      23.776  -9.185  -7.894  1.00  0.00           H  
ATOM   1200  HB  ILE A  74      26.707  -9.826  -7.766  1.00  0.00           H  
ATOM   1201 1HG1 ILE A  74      25.106  -8.218  -9.761  1.00  0.00           H  
ATOM   1202 2HG1 ILE A  74      25.918  -7.543  -8.364  1.00  0.00           H  
ATOM   1203 1HG2 ILE A  74      26.487 -10.886  -9.951  1.00  0.00           H  
ATOM   1204 2HG2 ILE A  74      25.565 -11.747  -8.705  1.00  0.00           H  
ATOM   1205 3HG2 ILE A  74      24.722 -10.714  -9.871  1.00  0.00           H  
ATOM   1206 1HD1 ILE A  74      27.189  -7.294 -10.361  1.00  0.00           H  
ATOM   1207 2HD1 ILE A  74      27.984  -8.378  -9.187  1.00  0.00           H  
ATOM   1208 3HD1 ILE A  74      27.153  -9.059 -10.607  1.00  0.00           H  
ATOM   1209  N   PHE A  75      24.867 -11.487  -5.878  1.00  0.00           N  
ATOM   1210  CA  PHE A  75      24.474 -12.768  -5.323  1.00  0.00           C  
ATOM   1211  C   PHE A  75      23.016 -12.702  -4.878  1.00  0.00           C  
ATOM   1212  O   PHE A  75      22.191 -13.534  -5.273  1.00  0.00           O  
ATOM   1213  CB  PHE A  75      25.388 -13.105  -4.146  1.00  0.00           C  
ATOM   1214  CG  PHE A  75      25.056 -14.349  -3.370  1.00  0.00           C  
ATOM   1215  CD1 PHE A  75      25.361 -15.614  -3.855  1.00  0.00           C  
ATOM   1216  CD2 PHE A  75      24.469 -14.246  -2.117  1.00  0.00           C  
ATOM   1217  CE1 PHE A  75      25.085 -16.742  -3.108  1.00  0.00           C  
ATOM   1218  CE2 PHE A  75      24.190 -15.370  -1.369  1.00  0.00           C  
ATOM   1219  CZ  PHE A  75      24.501 -16.621  -1.863  1.00  0.00           C  
ATOM   1220  H   PHE A  75      25.686 -11.007  -5.511  1.00  0.00           H  
ATOM   1221  HA  PHE A  75      24.575 -13.531  -6.094  1.00  0.00           H  
ATOM   1222 1HB  PHE A  75      26.411 -13.186  -4.501  1.00  0.00           H  
ATOM   1223 2HB  PHE A  75      25.372 -12.269  -3.448  1.00  0.00           H  
ATOM   1224  HD1 PHE A  75      25.821 -15.714  -4.828  1.00  0.00           H  
ATOM   1225  HD2 PHE A  75      24.230 -13.256  -1.723  1.00  0.00           H  
ATOM   1226  HE1 PHE A  75      25.329 -17.729  -3.501  1.00  0.00           H  
ATOM   1227  HE2 PHE A  75      23.729 -15.272  -0.388  1.00  0.00           H  
ATOM   1228  HZ  PHE A  75      24.284 -17.510  -1.274  1.00  0.00           H  
ATOM   1229  N   THR A  76      22.679 -11.677  -4.093  1.00  0.00           N  
ATOM   1230  CA  THR A  76      21.322 -11.549  -3.593  1.00  0.00           C  
ATOM   1231  C   THR A  76      20.299 -11.407  -4.715  1.00  0.00           C  
ATOM   1232  O   THR A  76      19.271 -12.095  -4.719  1.00  0.00           O  
ATOM   1233  CB  THR A  76      21.197 -10.319  -2.681  1.00  0.00           C  
ATOM   1234  OG1 THR A  76      22.066 -10.469  -1.549  1.00  0.00           O  
ATOM   1235  CG2 THR A  76      19.748 -10.161  -2.219  1.00  0.00           C  
ATOM   1236  H   THR A  76      23.382 -10.989  -3.816  1.00  0.00           H  
ATOM   1237  HA  THR A  76      21.081 -12.446  -3.023  1.00  0.00           H  
ATOM   1238  HB  THR A  76      21.498  -9.427  -3.236  1.00  0.00           H  
ATOM   1239  HG1 THR A  76      22.988 -10.359  -1.851  1.00  0.00           H  
ATOM   1240 1HG2 THR A  76      19.667  -9.285  -1.579  1.00  0.00           H  
ATOM   1241 2HG2 THR A  76      19.105 -10.037  -3.089  1.00  0.00           H  
ATOM   1242 3HG2 THR A  76      19.442 -11.046  -1.664  1.00  0.00           H  
ATOM   1243  N   LEU A  77      20.569 -10.517  -5.670  1.00  0.00           N  
ATOM   1244  CA  LEU A  77      19.620 -10.298  -6.741  1.00  0.00           C  
ATOM   1245  C   LEU A  77      19.515 -11.494  -7.672  1.00  0.00           C  
ATOM   1246  O   LEU A  77      18.419 -11.810  -8.123  1.00  0.00           O  
ATOM   1247  CB  LEU A  77      19.969  -9.024  -7.503  1.00  0.00           C  
ATOM   1248  CG  LEU A  77      19.766  -7.716  -6.691  1.00  0.00           C  
ATOM   1249  CD1 LEU A  77      20.268  -6.508  -7.481  1.00  0.00           C  
ATOM   1250  CD2 LEU A  77      18.304  -7.573  -6.354  1.00  0.00           C  
ATOM   1251  H   LEU A  77      21.428  -9.968  -5.643  1.00  0.00           H  
ATOM   1252  HA  LEU A  77      18.643 -10.143  -6.290  1.00  0.00           H  
ATOM   1253 1HB  LEU A  77      21.023  -9.078  -7.780  1.00  0.00           H  
ATOM   1254 2HB  LEU A  77      19.370  -8.974  -8.413  1.00  0.00           H  
ATOM   1255  HG  LEU A  77      20.342  -7.776  -5.768  1.00  0.00           H  
ATOM   1256 1HD1 LEU A  77      20.127  -5.605  -6.888  1.00  0.00           H  
ATOM   1257 2HD1 LEU A  77      21.331  -6.632  -7.706  1.00  0.00           H  
ATOM   1258 3HD1 LEU A  77      19.706  -6.417  -8.409  1.00  0.00           H  
ATOM   1259 1HD2 LEU A  77      18.153  -6.666  -5.767  1.00  0.00           H  
ATOM   1260 2HD2 LEU A  77      17.722  -7.512  -7.275  1.00  0.00           H  
ATOM   1261 3HD2 LEU A  77      17.986  -8.432  -5.782  1.00  0.00           H  
ATOM   1262  N   ASN A  78      20.618 -12.209  -7.925  1.00  0.00           N  
ATOM   1263  CA  ASN A  78      20.550 -13.369  -8.803  1.00  0.00           C  
ATOM   1264  C   ASN A  78      19.591 -14.391  -8.226  1.00  0.00           C  
ATOM   1265  O   ASN A  78      18.798 -14.997  -8.957  1.00  0.00           O  
ATOM   1266  CB  ASN A  78      21.897 -14.057  -8.956  1.00  0.00           C  
ATOM   1267  CG  ASN A  78      22.910 -13.364  -9.810  1.00  0.00           C  
ATOM   1268  OD1 ASN A  78      22.623 -12.464 -10.594  1.00  0.00           O  
ATOM   1269  ND2 ASN A  78      24.125 -13.817  -9.678  1.00  0.00           N  
ATOM   1270  H   ASN A  78      21.513 -11.937  -7.536  1.00  0.00           H  
ATOM   1271  HA  ASN A  78      20.172 -13.054  -9.776  1.00  0.00           H  
ATOM   1272 1HB  ASN A  78      22.333 -14.179  -7.960  1.00  0.00           H  
ATOM   1273 2HB  ASN A  78      21.740 -15.057  -9.355  1.00  0.00           H  
ATOM   1274 1HD2 ASN A  78      24.873 -13.430 -10.215  1.00  0.00           H  
ATOM   1275 2HD2 ASN A  78      24.303 -14.557  -9.032  1.00  0.00           H  
ATOM   1276  N   ILE A  79      19.648 -14.560  -6.901  1.00  0.00           N  
ATOM   1277  CA  ILE A  79      18.780 -15.501  -6.225  1.00  0.00           C  
ATOM   1278  C   ILE A  79      17.341 -15.060  -6.311  1.00  0.00           C  
ATOM   1279  O   ILE A  79      16.478 -15.850  -6.684  1.00  0.00           O  
ATOM   1280  CB  ILE A  79      19.168 -15.647  -4.754  1.00  0.00           C  
ATOM   1281  CG1 ILE A  79      20.531 -16.320  -4.654  1.00  0.00           C  
ATOM   1282  CG2 ILE A  79      18.085 -16.441  -4.016  1.00  0.00           C  
ATOM   1283  CD1 ILE A  79      21.136 -16.234  -3.294  1.00  0.00           C  
ATOM   1284  H   ILE A  79      20.342 -14.040  -6.356  1.00  0.00           H  
ATOM   1285  HA  ILE A  79      18.873 -16.469  -6.708  1.00  0.00           H  
ATOM   1286  HB  ILE A  79      19.264 -14.659  -4.304  1.00  0.00           H  
ATOM   1287 1HG1 ILE A  79      20.425 -17.368  -4.919  1.00  0.00           H  
ATOM   1288 2HG1 ILE A  79      21.212 -15.850  -5.362  1.00  0.00           H  
ATOM   1289 1HG2 ILE A  79      18.354 -16.539  -2.967  1.00  0.00           H  
ATOM   1290 2HG2 ILE A  79      17.127 -15.921  -4.092  1.00  0.00           H  
ATOM   1291 3HG2 ILE A  79      17.988 -17.432  -4.458  1.00  0.00           H  
ATOM   1292 1HD1 ILE A  79      22.092 -16.733  -3.309  1.00  0.00           H  
ATOM   1293 2HD1 ILE A  79      21.274 -15.184  -3.026  1.00  0.00           H  
ATOM   1294 3HD1 ILE A  79      20.485 -16.714  -2.570  1.00  0.00           H  
ATOM   1295  N   LEU A  80      17.078 -13.791  -6.017  1.00  0.00           N  
ATOM   1296  CA  LEU A  80      15.704 -13.329  -6.062  1.00  0.00           C  
ATOM   1297  C   LEU A  80      15.131 -13.442  -7.465  1.00  0.00           C  
ATOM   1298  O   LEU A  80      13.999 -13.890  -7.649  1.00  0.00           O  
ATOM   1299  CB  LEU A  80      15.652 -11.883  -5.585  1.00  0.00           C  
ATOM   1300  CG  LEU A  80      15.931 -11.705  -4.104  1.00  0.00           C  
ATOM   1301  CD1 LEU A  80      16.046 -10.232  -3.788  1.00  0.00           C  
ATOM   1302  CD2 LEU A  80      14.811 -12.363  -3.319  1.00  0.00           C  
ATOM   1303  H   LEU A  80      17.830 -13.164  -5.724  1.00  0.00           H  
ATOM   1304  HA  LEU A  80      15.110 -13.946  -5.390  1.00  0.00           H  
ATOM   1305 1HB  LEU A  80      16.398 -11.312  -6.138  1.00  0.00           H  
ATOM   1306 2HB  LEU A  80      14.676 -11.476  -5.801  1.00  0.00           H  
ATOM   1307  HG  LEU A  80      16.878 -12.181  -3.848  1.00  0.00           H  
ATOM   1308 1HD1 LEU A  80      16.253 -10.103  -2.726  1.00  0.00           H  
ATOM   1309 2HD1 LEU A  80      16.856  -9.812  -4.365  1.00  0.00           H  
ATOM   1310 3HD1 LEU A  80      15.115  -9.729  -4.041  1.00  0.00           H  
ATOM   1311 1HD2 LEU A  80      15.000 -12.251  -2.252  1.00  0.00           H  
ATOM   1312 2HD2 LEU A  80      13.860 -11.892  -3.571  1.00  0.00           H  
ATOM   1313 3HD2 LEU A  80      14.765 -13.429  -3.569  1.00  0.00           H  
ATOM   1314  N   LEU A  81      15.927 -13.113  -8.467  1.00  0.00           N  
ATOM   1315  CA  LEU A  81      15.447 -13.207  -9.824  1.00  0.00           C  
ATOM   1316  C   LEU A  81      15.135 -14.657 -10.147  1.00  0.00           C  
ATOM   1317  O   LEU A  81      14.091 -14.945 -10.735  1.00  0.00           O  
ATOM   1318  CB  LEU A  81      16.493 -12.593 -10.748  1.00  0.00           C  
ATOM   1319  CG  LEU A  81      16.600 -11.063 -10.591  1.00  0.00           C  
ATOM   1320  CD1 LEU A  81      17.810 -10.534 -11.308  1.00  0.00           C  
ATOM   1321  CD2 LEU A  81      15.340 -10.434 -11.147  1.00  0.00           C  
ATOM   1322  H   LEU A  81      16.864 -12.760  -8.286  1.00  0.00           H  
ATOM   1323  HA  LEU A  81      14.529 -12.631  -9.910  1.00  0.00           H  
ATOM   1324 1HB  LEU A  81      17.466 -13.029 -10.513  1.00  0.00           H  
ATOM   1325 2HB  LEU A  81      16.248 -12.821 -11.785  1.00  0.00           H  
ATOM   1326  HG  LEU A  81      16.694 -10.815  -9.537  1.00  0.00           H  
ATOM   1327 1HD1 LEU A  81      17.857  -9.465 -11.159  1.00  0.00           H  
ATOM   1328 2HD1 LEU A  81      18.709 -10.992 -10.891  1.00  0.00           H  
ATOM   1329 3HD1 LEU A  81      17.742 -10.756 -12.373  1.00  0.00           H  
ATOM   1330 1HD2 LEU A  81      15.391  -9.353 -11.029  1.00  0.00           H  
ATOM   1331 2HD2 LEU A  81      15.250 -10.681 -12.206  1.00  0.00           H  
ATOM   1332 3HD2 LEU A  81      14.475 -10.818 -10.608  1.00  0.00           H  
ATOM   1333  N   ALA A  82      15.977 -15.591  -9.693  1.00  0.00           N  
ATOM   1334  CA  ALA A  82      15.688 -16.996  -9.930  1.00  0.00           C  
ATOM   1335  C   ALA A  82      14.367 -17.398  -9.261  1.00  0.00           C  
ATOM   1336  O   ALA A  82      13.530 -18.072  -9.872  1.00  0.00           O  
ATOM   1337  CB  ALA A  82      16.827 -17.850  -9.398  1.00  0.00           C  
ATOM   1338  H   ALA A  82      16.841 -15.332  -9.213  1.00  0.00           H  
ATOM   1339  HA  ALA A  82      15.588 -17.146 -10.999  1.00  0.00           H  
ATOM   1340 1HB  ALA A  82      16.620 -18.899  -9.596  1.00  0.00           H  
ATOM   1341 2HB  ALA A  82      17.755 -17.558  -9.892  1.00  0.00           H  
ATOM   1342 3HB  ALA A  82      16.927 -17.698  -8.327  1.00  0.00           H  
ATOM   1343  N   GLU A  83      14.136 -16.905  -8.037  1.00  0.00           N  
ATOM   1344  CA  GLU A  83      12.919 -17.205  -7.276  1.00  0.00           C  
ATOM   1345  C   GLU A  83      11.671 -16.687  -7.981  1.00  0.00           C  
ATOM   1346  O   GLU A  83      10.596 -17.284  -7.877  1.00  0.00           O  
ATOM   1347  CB  GLU A  83      12.993 -16.649  -5.841  1.00  0.00           C  
ATOM   1348  CG  GLU A  83      14.000 -17.376  -4.918  1.00  0.00           C  
ATOM   1349  CD  GLU A  83      14.080 -16.792  -3.517  1.00  0.00           C  
ATOM   1350  OE1 GLU A  83      13.453 -15.789  -3.264  1.00  0.00           O  
ATOM   1351  OE2 GLU A  83      14.770 -17.360  -2.701  1.00  0.00           O  
ATOM   1352  H   GLU A  83      14.861 -16.337  -7.596  1.00  0.00           H  
ATOM   1353  HA  GLU A  83      12.827 -18.288  -7.204  1.00  0.00           H  
ATOM   1354 1HB  GLU A  83      13.273 -15.599  -5.874  1.00  0.00           H  
ATOM   1355 2HB  GLU A  83      12.010 -16.706  -5.380  1.00  0.00           H  
ATOM   1356 1HG  GLU A  83      13.701 -18.419  -4.840  1.00  0.00           H  
ATOM   1357 2HG  GLU A  83      14.983 -17.350  -5.373  1.00  0.00           H  
ATOM   1358  N   PHE A  84      11.820 -15.597  -8.730  1.00  0.00           N  
ATOM   1359  CA  PHE A  84      10.697 -15.005  -9.436  1.00  0.00           C  
ATOM   1360  C   PHE A  84      10.586 -15.476 -10.894  1.00  0.00           C  
ATOM   1361  O   PHE A  84       9.780 -14.937 -11.655  1.00  0.00           O  
ATOM   1362  CB  PHE A  84      10.803 -13.476  -9.422  1.00  0.00           C  
ATOM   1363  CG  PHE A  84      10.700 -12.862  -8.040  1.00  0.00           C  
ATOM   1364  CD1 PHE A  84      11.717 -12.053  -7.538  1.00  0.00           C  
ATOM   1365  CD2 PHE A  84       9.608 -13.120  -7.231  1.00  0.00           C  
ATOM   1366  CE1 PHE A  84      11.636 -11.511  -6.268  1.00  0.00           C  
ATOM   1367  CE2 PHE A  84       9.525 -12.580  -5.960  1.00  0.00           C  
ATOM   1368  CZ  PHE A  84      10.543 -11.775  -5.480  1.00  0.00           C  
ATOM   1369  H   PHE A  84      12.731 -15.136  -8.748  1.00  0.00           H  
ATOM   1370  HA  PHE A  84       9.784 -15.292  -8.919  1.00  0.00           H  
ATOM   1371 1HB  PHE A  84      11.768 -13.186  -9.849  1.00  0.00           H  
ATOM   1372 2HB  PHE A  84      10.024 -13.050 -10.047  1.00  0.00           H  
ATOM   1373  HD1 PHE A  84      12.589 -11.850  -8.161  1.00  0.00           H  
ATOM   1374  HD2 PHE A  84       8.810 -13.759  -7.608  1.00  0.00           H  
ATOM   1375  HE1 PHE A  84      12.437 -10.881  -5.893  1.00  0.00           H  
ATOM   1376  HE2 PHE A  84       8.659 -12.792  -5.334  1.00  0.00           H  
ATOM   1377  HZ  PHE A  84      10.476 -11.351  -4.479  1.00  0.00           H  
ATOM   1378  N   GLY A  85      11.376 -16.486 -11.291  1.00  0.00           N  
ATOM   1379  CA  GLY A  85      11.312 -17.016 -12.654  1.00  0.00           C  
ATOM   1380  C   GLY A  85      12.068 -16.188 -13.701  1.00  0.00           C  
ATOM   1381  O   GLY A  85      11.830 -16.328 -14.901  1.00  0.00           O  
ATOM   1382  H   GLY A  85      12.035 -16.913 -10.639  1.00  0.00           H  
ATOM   1383 1HA  GLY A  85      11.712 -18.030 -12.646  1.00  0.00           H  
ATOM   1384 2HA  GLY A  85      10.268 -17.101 -12.950  1.00  0.00           H  
ATOM   1385  N   ALA A  86      12.988 -15.338 -13.253  1.00  0.00           N  
ATOM   1386  CA  ALA A  86      13.763 -14.461 -14.124  1.00  0.00           C  
ATOM   1387  C   ALA A  86      15.240 -14.840 -14.101  1.00  0.00           C  
ATOM   1388  O   ALA A  86      16.122 -13.998 -14.265  1.00  0.00           O  
ATOM   1389  CB  ALA A  86      13.578 -13.018 -13.692  1.00  0.00           C  
ATOM   1390  H   ALA A  86      13.168 -15.279 -12.255  1.00  0.00           H  
ATOM   1391  HA  ALA A  86      13.401 -14.577 -15.144  1.00  0.00           H  
ATOM   1392 1HB  ALA A  86      14.136 -12.362 -14.347  1.00  0.00           H  
ATOM   1393 2HB  ALA A  86      12.520 -12.761 -13.736  1.00  0.00           H  
ATOM   1394 3HB  ALA A  86      13.934 -12.904 -12.672  1.00  0.00           H  
ATOM   1395  N   ALA A  87      15.517 -16.130 -13.947  1.00  0.00           N  
ATOM   1396  CA  ALA A  87      16.891 -16.636 -13.909  1.00  0.00           C  
ATOM   1397  C   ALA A  87      17.669 -16.284 -15.182  1.00  0.00           C  
ATOM   1398  O   ALA A  87      18.873 -16.032 -15.137  1.00  0.00           O  
ATOM   1399  CB  ALA A  87      16.890 -18.142 -13.731  1.00  0.00           C  
ATOM   1400  H   ALA A  87      14.747 -16.774 -13.834  1.00  0.00           H  
ATOM   1401  HA  ALA A  87      17.395 -16.175 -13.058  1.00  0.00           H  
ATOM   1402 1HB  ALA A  87      17.917 -18.501 -13.677  1.00  0.00           H  
ATOM   1403 2HB  ALA A  87      16.367 -18.410 -12.818  1.00  0.00           H  
ATOM   1404 3HB  ALA A  87      16.390 -18.604 -14.583  1.00  0.00           H  
ATOM   1405  N   ASP A  88      16.970 -16.226 -16.313  1.00  0.00           N  
ATOM   1406  CA  ASP A  88      17.567 -15.936 -17.616  1.00  0.00           C  
ATOM   1407  C   ASP A  88      18.256 -14.569 -17.678  1.00  0.00           C  
ATOM   1408  O   ASP A  88      19.111 -14.339 -18.535  1.00  0.00           O  
ATOM   1409  CB  ASP A  88      16.495 -15.995 -18.702  1.00  0.00           C  
ATOM   1410  CG  ASP A  88      16.003 -17.419 -19.001  1.00  0.00           C  
ATOM   1411  OD1 ASP A  88      16.625 -18.361 -18.562  1.00  0.00           O  
ATOM   1412  OD2 ASP A  88      15.003 -17.543 -19.665  1.00  0.00           O  
ATOM   1413  H   ASP A  88      15.980 -16.415 -16.269  1.00  0.00           H  
ATOM   1414  HA  ASP A  88      18.316 -16.701 -17.822  1.00  0.00           H  
ATOM   1415 1HB  ASP A  88      15.642 -15.386 -18.399  1.00  0.00           H  
ATOM   1416 2HB  ASP A  88      16.891 -15.562 -19.621  1.00  0.00           H  
ATOM   1417  N   VAL A  89      17.841 -13.649 -16.809  1.00  0.00           N  
ATOM   1418  CA  VAL A  89      18.394 -12.309 -16.761  1.00  0.00           C  
ATOM   1419  C   VAL A  89      18.951 -12.035 -15.379  1.00  0.00           C  
ATOM   1420  O   VAL A  89      19.026 -10.878 -14.965  1.00  0.00           O  
ATOM   1421  CB  VAL A  89      17.333 -11.254 -17.100  1.00  0.00           C  
ATOM   1422  CG1 VAL A  89      16.886 -11.404 -18.542  1.00  0.00           C  
ATOM   1423  CG2 VAL A  89      16.177 -11.391 -16.148  1.00  0.00           C  
ATOM   1424  H   VAL A  89      17.148 -13.893 -16.102  1.00  0.00           H  
ATOM   1425  HA  VAL A  89      19.207 -12.234 -17.484  1.00  0.00           H  
ATOM   1426  HB  VAL A  89      17.770 -10.270 -16.997  1.00  0.00           H  
ATOM   1427 1HG1 VAL A  89      16.147 -10.638 -18.775  1.00  0.00           H  
ATOM   1428 2HG1 VAL A  89      17.749 -11.290 -19.201  1.00  0.00           H  
ATOM   1429 3HG1 VAL A  89      16.444 -12.388 -18.690  1.00  0.00           H  
ATOM   1430 1HG2 VAL A  89      15.427 -10.632 -16.369  1.00  0.00           H  
ATOM   1431 2HG2 VAL A  89      15.739 -12.382 -16.260  1.00  0.00           H  
ATOM   1432 3HG2 VAL A  89      16.530 -11.266 -15.120  1.00  0.00           H  
ATOM   1433  N   SER A  90      19.349 -13.094 -14.666  1.00  0.00           N  
ATOM   1434  CA  SER A  90      19.849 -12.962 -13.303  1.00  0.00           C  
ATOM   1435  C   SER A  90      20.958 -11.925 -13.164  1.00  0.00           C  
ATOM   1436  O   SER A  90      20.769 -10.877 -12.542  1.00  0.00           O  
ATOM   1437  CB  SER A  90      20.392 -14.313 -12.870  1.00  0.00           C  
ATOM   1438  OG  SER A  90      21.487 -14.702 -13.684  1.00  0.00           O  
ATOM   1439  H   SER A  90      19.265 -14.034 -15.058  1.00  0.00           H  
ATOM   1440  HA  SER A  90      19.018 -12.691 -12.660  1.00  0.00           H  
ATOM   1441 1HB  SER A  90      20.707 -14.262 -11.835  1.00  0.00           H  
ATOM   1442 2HB  SER A  90      19.606 -15.053 -12.929  1.00  0.00           H  
ATOM   1443  HG  SER A  90      21.633 -15.636 -13.492  1.00  0.00           H  
ATOM   1444  N   GLY A  91      22.071 -12.169 -13.853  1.00  0.00           N  
ATOM   1445  CA  GLY A  91      23.225 -11.274 -13.830  1.00  0.00           C  
ATOM   1446  C   GLY A  91      22.886  -9.864 -14.298  1.00  0.00           C  
ATOM   1447  O   GLY A  91      23.481  -8.887 -13.847  1.00  0.00           O  
ATOM   1448  H   GLY A  91      22.113 -13.064 -14.321  1.00  0.00           H  
ATOM   1449 1HA  GLY A  91      23.631 -11.238 -12.819  1.00  0.00           H  
ATOM   1450 2HA  GLY A  91      24.005 -11.687 -14.468  1.00  0.00           H  
ATOM   1451  N   ALA A  92      21.943  -9.754 -15.220  1.00  0.00           N  
ATOM   1452  CA  ALA A  92      21.561  -8.468 -15.775  1.00  0.00           C  
ATOM   1453  C   ALA A  92      20.705  -7.634 -14.846  1.00  0.00           C  
ATOM   1454  O   ALA A  92      20.948  -6.436 -14.674  1.00  0.00           O  
ATOM   1455  CB  ALA A  92      20.829  -8.710 -17.032  1.00  0.00           C  
ATOM   1456  H   ALA A  92      21.474 -10.593 -15.534  1.00  0.00           H  
ATOM   1457  HA  ALA A  92      22.472  -7.911 -15.987  1.00  0.00           H  
ATOM   1458 1HB  ALA A  92      20.583  -7.779 -17.481  1.00  0.00           H  
ATOM   1459 2HB  ALA A  92      21.468  -9.265 -17.661  1.00  0.00           H  
ATOM   1460 3HB  ALA A  92      19.933  -9.276 -16.837  1.00  0.00           H  
ATOM   1461  N   GLY A  93      19.694  -8.250 -14.243  1.00  0.00           N  
ATOM   1462  CA  GLY A  93      18.851  -7.520 -13.319  1.00  0.00           C  
ATOM   1463  C   GLY A  93      19.732  -7.119 -12.157  1.00  0.00           C  
ATOM   1464  O   GLY A  93      19.636  -6.009 -11.621  1.00  0.00           O  
ATOM   1465  H   GLY A  93      19.515  -9.235 -14.418  1.00  0.00           H  
ATOM   1466 1HA  GLY A  93      18.441  -6.637 -13.807  1.00  0.00           H  
ATOM   1467 2HA  GLY A  93      18.021  -8.140 -12.994  1.00  0.00           H  
ATOM   1468  N   ALA A  94      20.633  -8.032 -11.798  1.00  0.00           N  
ATOM   1469  CA  ALA A  94      21.579  -7.800 -10.745  1.00  0.00           C  
ATOM   1470  C   ALA A  94      22.490  -6.622 -11.075  1.00  0.00           C  
ATOM   1471  O   ALA A  94      22.724  -5.752 -10.226  1.00  0.00           O  
ATOM   1472  CB  ALA A  94      22.374  -9.048 -10.537  1.00  0.00           C  
ATOM   1473  H   ALA A  94      20.652  -8.941 -12.262  1.00  0.00           H  
ATOM   1474  HA  ALA A  94      21.035  -7.570  -9.849  1.00  0.00           H  
ATOM   1475 1HB  ALA A  94      23.028  -8.884  -9.773  1.00  0.00           H  
ATOM   1476 2HB  ALA A  94      21.709  -9.874 -10.281  1.00  0.00           H  
ATOM   1477 3HB  ALA A  94      22.918  -9.292 -11.430  1.00  0.00           H  
ATOM   1478  N   ALA A  95      22.947  -6.554 -12.333  1.00  0.00           N  
ATOM   1479  CA  ALA A  95      23.772  -5.454 -12.795  1.00  0.00           C  
ATOM   1480  C   ALA A  95      23.019  -4.154 -12.687  1.00  0.00           C  
ATOM   1481  O   ALA A  95      23.591  -3.141 -12.313  1.00  0.00           O  
ATOM   1482  CB  ALA A  95      24.196  -5.654 -14.228  1.00  0.00           C  
ATOM   1483  H   ALA A  95      22.758  -7.313 -12.983  1.00  0.00           H  
ATOM   1484  HA  ALA A  95      24.654  -5.401 -12.161  1.00  0.00           H  
ATOM   1485 1HB  ALA A  95      24.815  -4.820 -14.537  1.00  0.00           H  
ATOM   1486 2HB  ALA A  95      24.757  -6.584 -14.311  1.00  0.00           H  
ATOM   1487 3HB  ALA A  95      23.323  -5.702 -14.866  1.00  0.00           H  
ATOM   1488  N   LEU A  96      21.727  -4.169 -12.982  1.00  0.00           N  
ATOM   1489  CA  LEU A  96      20.966  -2.938 -12.918  1.00  0.00           C  
ATOM   1490  C   LEU A  96      20.960  -2.424 -11.490  1.00  0.00           C  
ATOM   1491  O   LEU A  96      21.137  -1.223 -11.251  1.00  0.00           O  
ATOM   1492  CB  LEU A  96      19.556  -3.145 -13.460  1.00  0.00           C  
ATOM   1493  CG  LEU A  96      18.706  -1.908 -13.497  1.00  0.00           C  
ATOM   1494  CD1 LEU A  96      19.392  -0.875 -14.342  1.00  0.00           C  
ATOM   1495  CD2 LEU A  96      17.364  -2.243 -14.108  1.00  0.00           C  
ATOM   1496  H   LEU A  96      21.289  -5.034 -13.301  1.00  0.00           H  
ATOM   1497  HA  LEU A  96      21.461  -2.193 -13.533  1.00  0.00           H  
ATOM   1498 1HB  LEU A  96      19.620  -3.557 -14.468  1.00  0.00           H  
ATOM   1499 2HB  LEU A  96      19.049  -3.871 -12.831  1.00  0.00           H  
ATOM   1500  HG  LEU A  96      18.581  -1.512 -12.488  1.00  0.00           H  
ATOM   1501 1HD1 LEU A  96      18.778   0.022 -14.368  1.00  0.00           H  
ATOM   1502 2HD1 LEU A  96      20.365  -0.639 -13.923  1.00  0.00           H  
ATOM   1503 3HD1 LEU A  96      19.510  -1.259 -15.343  1.00  0.00           H  
ATOM   1504 1HD2 LEU A  96      16.750  -1.340 -14.150  1.00  0.00           H  
ATOM   1505 2HD2 LEU A  96      17.516  -2.629 -15.122  1.00  0.00           H  
ATOM   1506 3HD2 LEU A  96      16.865  -2.998 -13.502  1.00  0.00           H  
ATOM   1507  N   GLY A  97      20.770  -3.324 -10.524  1.00  0.00           N  
ATOM   1508  CA  GLY A  97      20.816  -2.914  -9.125  1.00  0.00           C  
ATOM   1509  C   GLY A  97      22.193  -2.320  -8.806  1.00  0.00           C  
ATOM   1510  O   GLY A  97      22.305  -1.260  -8.173  1.00  0.00           O  
ATOM   1511  H   GLY A  97      20.595  -4.301 -10.779  1.00  0.00           H  
ATOM   1512 1HA  GLY A  97      20.033  -2.182  -8.926  1.00  0.00           H  
ATOM   1513 2HA  GLY A  97      20.630  -3.776  -8.489  1.00  0.00           H  
ATOM   1514  N   ALA A  98      23.252  -2.974  -9.297  1.00  0.00           N  
ATOM   1515  CA  ALA A  98      24.607  -2.479  -9.089  1.00  0.00           C  
ATOM   1516  C   ALA A  98      24.830  -1.085  -9.721  1.00  0.00           C  
ATOM   1517  O   ALA A  98      25.435  -0.197  -9.111  1.00  0.00           O  
ATOM   1518  CB  ALA A  98      25.610  -3.460  -9.664  1.00  0.00           C  
ATOM   1519  H   ALA A  98      23.105  -3.851  -9.803  1.00  0.00           H  
ATOM   1520  HA  ALA A  98      24.768  -2.414  -8.024  1.00  0.00           H  
ATOM   1521 1HB  ALA A  98      26.616  -3.100  -9.467  1.00  0.00           H  
ATOM   1522 2HB  ALA A  98      25.465  -4.437  -9.200  1.00  0.00           H  
ATOM   1523 3HB  ALA A  98      25.464  -3.545 -10.729  1.00  0.00           H  
ATOM   1524  N   VAL A  99      24.279  -0.862 -10.918  1.00  0.00           N  
ATOM   1525  CA  VAL A  99      24.441   0.404 -11.632  1.00  0.00           C  
ATOM   1526  C   VAL A  99      23.650   1.553 -11.048  1.00  0.00           C  
ATOM   1527  O   VAL A  99      24.180   2.652 -10.872  1.00  0.00           O  
ATOM   1528  CB  VAL A  99      23.980   0.277 -13.109  1.00  0.00           C  
ATOM   1529  CG1 VAL A  99      23.974   1.657 -13.795  1.00  0.00           C  
ATOM   1530  CG2 VAL A  99      24.908  -0.621 -13.873  1.00  0.00           C  
ATOM   1531  H   VAL A  99      23.776  -1.620 -11.369  1.00  0.00           H  
ATOM   1532  HA  VAL A  99      25.497   0.660 -11.615  1.00  0.00           H  
ATOM   1533  HB  VAL A  99      22.968  -0.130 -13.126  1.00  0.00           H  
ATOM   1534 1HG1 VAL A  99      23.633   1.544 -14.825  1.00  0.00           H  
ATOM   1535 2HG1 VAL A  99      23.301   2.334 -13.271  1.00  0.00           H  
ATOM   1536 3HG1 VAL A  99      24.979   2.070 -13.786  1.00  0.00           H  
ATOM   1537 1HG2 VAL A  99      24.566  -0.708 -14.904  1.00  0.00           H  
ATOM   1538 2HG2 VAL A  99      25.887  -0.190 -13.854  1.00  0.00           H  
ATOM   1539 3HG2 VAL A  99      24.939  -1.591 -13.429  1.00  0.00           H  
ATOM   1540  N   THR A 100      22.375   1.308 -10.760  1.00  0.00           N  
ATOM   1541  CA  THR A 100      21.487   2.375 -10.344  1.00  0.00           C  
ATOM   1542  C   THR A 100      21.290   2.567  -8.851  1.00  0.00           C  
ATOM   1543  O   THR A 100      20.898   3.661  -8.430  1.00  0.00           O  
ATOM   1544  CB  THR A 100      20.117   2.158 -10.996  1.00  0.00           C  
ATOM   1545  OG1 THR A 100      19.570   0.901 -10.570  1.00  0.00           O  
ATOM   1546  CG2 THR A 100      20.272   2.147 -12.469  1.00  0.00           C  
ATOM   1547  H   THR A 100      22.000   0.368 -10.890  1.00  0.00           H  
ATOM   1548  HA  THR A 100      21.892   3.304 -10.735  1.00  0.00           H  
ATOM   1549  HB  THR A 100      19.441   2.960 -10.707  1.00  0.00           H  
ATOM   1550  HG1 THR A 100      20.156   0.174 -10.883  1.00  0.00           H  
ATOM   1551 1HG2 THR A 100      19.301   1.992 -12.928  1.00  0.00           H  
ATOM   1552 2HG2 THR A 100      20.682   3.098 -12.799  1.00  0.00           H  
ATOM   1553 3HG2 THR A 100      20.941   1.345 -12.755  1.00  0.00           H  
ATOM   1554  N   GLN A 101      21.548   1.552  -8.032  1.00  0.00           N  
ATOM   1555  CA  GLN A 101      21.326   1.722  -6.607  1.00  0.00           C  
ATOM   1556  C   GLN A 101      22.641   1.675  -5.853  1.00  0.00           C  
ATOM   1557  O   GLN A 101      23.008   2.631  -5.162  1.00  0.00           O  
ATOM   1558  CB  GLN A 101      20.394   0.623  -6.084  1.00  0.00           C  
ATOM   1559  CG  GLN A 101      18.983   0.669  -6.649  1.00  0.00           C  
ATOM   1560  CD  GLN A 101      18.113  -0.491  -6.159  1.00  0.00           C  
ATOM   1561  OE1 GLN A 101      18.607  -1.574  -5.818  1.00  0.00           O  
ATOM   1562  NE2 GLN A 101      16.805  -0.264  -6.126  1.00  0.00           N  
ATOM   1563  H   GLN A 101      21.861   0.648  -8.377  1.00  0.00           H  
ATOM   1564  HA  GLN A 101      20.865   2.691  -6.426  1.00  0.00           H  
ATOM   1565 1HB  GLN A 101      20.812  -0.353  -6.322  1.00  0.00           H  
ATOM   1566 2HB  GLN A 101      20.329   0.692  -4.999  1.00  0.00           H  
ATOM   1567 1HG  GLN A 101      18.512   1.605  -6.351  1.00  0.00           H  
ATOM   1568 2HG  GLN A 101      19.043   0.610  -7.739  1.00  0.00           H  
ATOM   1569 1HE2 GLN A 101      16.179  -0.980  -5.815  1.00  0.00           H  
ATOM   1570 2HE2 GLN A 101      16.444   0.624  -6.413  1.00  0.00           H  
ATOM   1571  N   LEU A 102      23.370   0.583  -6.020  1.00  0.00           N  
ATOM   1572  CA  LEU A 102      24.586   0.414  -5.255  1.00  0.00           C  
ATOM   1573  C   LEU A 102      25.626   1.427  -5.662  1.00  0.00           C  
ATOM   1574  O   LEU A 102      26.136   2.159  -4.825  1.00  0.00           O  
ATOM   1575  CB  LEU A 102      25.153  -0.963  -5.473  1.00  0.00           C  
ATOM   1576  CG  LEU A 102      26.407  -1.270  -4.753  1.00  0.00           C  
ATOM   1577  CD1 LEU A 102      26.154  -1.203  -3.259  1.00  0.00           C  
ATOM   1578  CD2 LEU A 102      26.877  -2.604  -5.155  1.00  0.00           C  
ATOM   1579  H   LEU A 102      23.054  -0.144  -6.664  1.00  0.00           H  
ATOM   1580  HA  LEU A 102      24.357   0.550  -4.200  1.00  0.00           H  
ATOM   1581 1HB  LEU A 102      24.417  -1.696  -5.223  1.00  0.00           H  
ATOM   1582 2HB  LEU A 102      25.386  -1.041  -6.511  1.00  0.00           H  
ATOM   1583  HG  LEU A 102      27.161  -0.535  -5.018  1.00  0.00           H  
ATOM   1584 1HD1 LEU A 102      27.071  -1.415  -2.729  1.00  0.00           H  
ATOM   1585 2HD1 LEU A 102      25.806  -0.205  -2.992  1.00  0.00           H  
ATOM   1586 3HD1 LEU A 102      25.397  -1.937  -2.986  1.00  0.00           H  
ATOM   1587 1HD2 LEU A 102      27.800  -2.815  -4.638  1.00  0.00           H  
ATOM   1588 2HD2 LEU A 102      26.133  -3.347  -4.894  1.00  0.00           H  
ATOM   1589 3HD2 LEU A 102      27.050  -2.623  -6.233  1.00  0.00           H  
ATOM   1590  N   GLY A 103      25.906   1.510  -6.958  1.00  0.00           N  
ATOM   1591  CA  GLY A 103      26.881   2.442  -7.491  1.00  0.00           C  
ATOM   1592  C   GLY A 103      26.905   3.761  -6.709  1.00  0.00           C  
ATOM   1593  O   GLY A 103      27.887   4.055  -6.008  1.00  0.00           O  
ATOM   1594  H   GLY A 103      25.469   0.869  -7.615  1.00  0.00           H  
ATOM   1595 1HA  GLY A 103      27.841   1.970  -7.428  1.00  0.00           H  
ATOM   1596 2HA  GLY A 103      26.716   2.597  -8.554  1.00  0.00           H  
ATOM   1597  N   PRO A 104      25.894   4.626  -6.907  1.00  0.00           N  
ATOM   1598  CA  PRO A 104      25.701   5.903  -6.257  1.00  0.00           C  
ATOM   1599  C   PRO A 104      25.761   5.847  -4.736  1.00  0.00           C  
ATOM   1600  O   PRO A 104      26.304   6.760  -4.123  1.00  0.00           O  
ATOM   1601  CB  PRO A 104      24.304   6.285  -6.732  1.00  0.00           C  
ATOM   1602  CG  PRO A 104      24.164   5.620  -8.034  1.00  0.00           C  
ATOM   1603  CD  PRO A 104      24.833   4.303  -7.866  1.00  0.00           C  
ATOM   1604  HA  PRO A 104      26.446   6.615  -6.648  1.00  0.00           H  
ATOM   1605 1HB  PRO A 104      23.546   5.963  -5.999  1.00  0.00           H  
ATOM   1606 2HB  PRO A 104      24.229   7.372  -6.850  1.00  0.00           H  
ATOM   1607 1HG  PRO A 104      23.119   5.503  -8.324  1.00  0.00           H  
ATOM   1608 2HG  PRO A 104      24.643   6.249  -8.794  1.00  0.00           H  
ATOM   1609 1HD  PRO A 104      24.132   3.572  -7.456  1.00  0.00           H  
ATOM   1610 2HD  PRO A 104      25.217   4.014  -8.831  1.00  0.00           H  
ATOM   1611  N   LEU A 105      25.286   4.763  -4.109  1.00  0.00           N  
ATOM   1612  CA  LEU A 105      25.341   4.741  -2.653  1.00  0.00           C  
ATOM   1613  C   LEU A 105      26.732   4.388  -2.139  1.00  0.00           C  
ATOM   1614  O   LEU A 105      27.141   4.867  -1.081  1.00  0.00           O  
ATOM   1615  CB  LEU A 105      24.243   3.843  -2.108  1.00  0.00           C  
ATOM   1616  CG  LEU A 105      22.823   4.409  -2.379  1.00  0.00           C  
ATOM   1617  CD1 LEU A 105      21.780   3.425  -1.881  1.00  0.00           C  
ATOM   1618  CD2 LEU A 105      22.689   5.800  -1.700  1.00  0.00           C  
ATOM   1619  H   LEU A 105      24.834   3.982  -4.597  1.00  0.00           H  
ATOM   1620  HA  LEU A 105      25.112   5.742  -2.300  1.00  0.00           H  
ATOM   1621 1HB  LEU A 105      24.319   2.867  -2.595  1.00  0.00           H  
ATOM   1622 2HB  LEU A 105      24.375   3.721  -1.035  1.00  0.00           H  
ATOM   1623  HG  LEU A 105      22.678   4.527  -3.456  1.00  0.00           H  
ATOM   1624 1HD1 LEU A 105      20.786   3.814  -2.086  1.00  0.00           H  
ATOM   1625 2HD1 LEU A 105      21.914   2.473  -2.400  1.00  0.00           H  
ATOM   1626 3HD1 LEU A 105      21.899   3.278  -0.810  1.00  0.00           H  
ATOM   1627 1HD2 LEU A 105      21.704   6.209  -1.892  1.00  0.00           H  
ATOM   1628 2HD2 LEU A 105      22.831   5.700  -0.624  1.00  0.00           H  
ATOM   1629 3HD2 LEU A 105      23.445   6.476  -2.104  1.00  0.00           H  
ATOM   1630  N   VAL A 106      27.494   3.598  -2.895  1.00  0.00           N  
ATOM   1631  CA  VAL A 106      28.864   3.314  -2.490  1.00  0.00           C  
ATOM   1632  C   VAL A 106      29.589   4.627  -2.567  1.00  0.00           C  
ATOM   1633  O   VAL A 106      30.325   4.982  -1.651  1.00  0.00           O  
ATOM   1634  CB  VAL A 106      29.569   2.294  -3.392  1.00  0.00           C  
ATOM   1635  CG1 VAL A 106      31.073   2.188  -3.026  1.00  0.00           C  
ATOM   1636  CG2 VAL A 106      28.912   0.993  -3.244  1.00  0.00           C  
ATOM   1637  H   VAL A 106      27.114   3.199  -3.749  1.00  0.00           H  
ATOM   1638  HA  VAL A 106      28.874   2.951  -1.463  1.00  0.00           H  
ATOM   1639  HB  VAL A 106      29.498   2.626  -4.412  1.00  0.00           H  
ATOM   1640 1HG1 VAL A 106      31.565   1.465  -3.681  1.00  0.00           H  
ATOM   1641 2HG1 VAL A 106      31.546   3.162  -3.148  1.00  0.00           H  
ATOM   1642 3HG1 VAL A 106      31.175   1.866  -1.995  1.00  0.00           H  
ATOM   1643 1HG2 VAL A 106      29.388   0.255  -3.889  1.00  0.00           H  
ATOM   1644 2HG2 VAL A 106      28.981   0.688  -2.218  1.00  0.00           H  
ATOM   1645 3HG2 VAL A 106      27.881   1.105  -3.513  1.00  0.00           H  
ATOM   1646  N   THR A 107      29.325   5.370  -3.646  1.00  0.00           N  
ATOM   1647  CA  THR A 107      29.914   6.674  -3.846  1.00  0.00           C  
ATOM   1648  C   THR A 107      29.543   7.584  -2.672  1.00  0.00           C  
ATOM   1649  O   THR A 107      30.407   8.272  -2.147  1.00  0.00           O  
ATOM   1650  CB  THR A 107      29.470   7.268  -5.185  1.00  0.00           C  
ATOM   1651  OG1 THR A 107      29.870   6.375  -6.228  1.00  0.00           O  
ATOM   1652  CG2 THR A 107      30.114   8.628  -5.424  1.00  0.00           C  
ATOM   1653  H   THR A 107      28.703   4.994  -4.368  1.00  0.00           H  
ATOM   1654  HA  THR A 107      30.998   6.567  -3.867  1.00  0.00           H  
ATOM   1655  HB  THR A 107      28.402   7.381  -5.202  1.00  0.00           H  
ATOM   1656  HG1 THR A 107      29.272   5.589  -6.226  1.00  0.00           H  
ATOM   1657 1HG2 THR A 107      29.790   9.019  -6.386  1.00  0.00           H  
ATOM   1658 2HG2 THR A 107      29.814   9.316  -4.633  1.00  0.00           H  
ATOM   1659 3HG2 THR A 107      31.198   8.525  -5.426  1.00  0.00           H  
ATOM   1660  N   VAL A 108      28.286   7.575  -2.207  1.00  0.00           N  
ATOM   1661  CA  VAL A 108      27.965   8.396  -1.037  1.00  0.00           C  
ATOM   1662  C   VAL A 108      28.786   7.997   0.161  1.00  0.00           C  
ATOM   1663  O   VAL A 108      29.367   8.846   0.823  1.00  0.00           O  
ATOM   1664  CB  VAL A 108      26.512   8.231  -0.548  1.00  0.00           C  
ATOM   1665  CG1 VAL A 108      26.335   8.926   0.796  1.00  0.00           C  
ATOM   1666  CG2 VAL A 108      25.570   8.794  -1.510  1.00  0.00           C  
ATOM   1667  H   VAL A 108      27.566   7.032  -2.680  1.00  0.00           H  
ATOM   1668  HA  VAL A 108      28.163   9.442  -1.279  1.00  0.00           H  
ATOM   1669  HB  VAL A 108      26.302   7.174  -0.408  1.00  0.00           H  
ATOM   1670 1HG1 VAL A 108      25.311   8.782   1.135  1.00  0.00           H  
ATOM   1671 2HG1 VAL A 108      27.019   8.496   1.519  1.00  0.00           H  
ATOM   1672 3HG1 VAL A 108      26.541   9.980   0.692  1.00  0.00           H  
ATOM   1673 1HG2 VAL A 108      24.550   8.659  -1.154  1.00  0.00           H  
ATOM   1674 2HG2 VAL A 108      25.774   9.844  -1.642  1.00  0.00           H  
ATOM   1675 3HG2 VAL A 108      25.694   8.281  -2.426  1.00  0.00           H  
ATOM   1676  N   LEU A 109      28.854   6.701   0.440  1.00  0.00           N  
ATOM   1677  CA  LEU A 109      29.568   6.238   1.616  1.00  0.00           C  
ATOM   1678  C   LEU A 109      31.058   6.552   1.551  1.00  0.00           C  
ATOM   1679  O   LEU A 109      31.653   6.953   2.548  1.00  0.00           O  
ATOM   1680  CB  LEU A 109      29.349   4.732   1.758  1.00  0.00           C  
ATOM   1681  CG  LEU A 109      27.907   4.328   2.111  1.00  0.00           C  
ATOM   1682  CD1 LEU A 109      27.773   2.809   2.031  1.00  0.00           C  
ATOM   1683  CD2 LEU A 109      27.565   4.855   3.492  1.00  0.00           C  
ATOM   1684  H   LEU A 109      28.370   6.029  -0.157  1.00  0.00           H  
ATOM   1685  HA  LEU A 109      29.148   6.740   2.485  1.00  0.00           H  
ATOM   1686 1HB  LEU A 109      29.605   4.257   0.810  1.00  0.00           H  
ATOM   1687 2HB  LEU A 109      30.014   4.349   2.529  1.00  0.00           H  
ATOM   1688  HG  LEU A 109      27.222   4.766   1.389  1.00  0.00           H  
ATOM   1689 1HD1 LEU A 109      26.749   2.521   2.267  1.00  0.00           H  
ATOM   1690 2HD1 LEU A 109      28.018   2.481   1.018  1.00  0.00           H  
ATOM   1691 3HD1 LEU A 109      28.453   2.343   2.740  1.00  0.00           H  
ATOM   1692 1HD2 LEU A 109      26.539   4.585   3.742  1.00  0.00           H  
ATOM   1693 2HD2 LEU A 109      28.244   4.426   4.228  1.00  0.00           H  
ATOM   1694 3HD2 LEU A 109      27.666   5.933   3.492  1.00  0.00           H  
ATOM   1695  N   VAL A 110      31.648   6.416   0.372  1.00  0.00           N  
ATOM   1696  CA  VAL A 110      33.063   6.675   0.133  1.00  0.00           C  
ATOM   1697  C   VAL A 110      33.428   8.155   0.046  1.00  0.00           C  
ATOM   1698  O   VAL A 110      34.389   8.618   0.687  1.00  0.00           O  
ATOM   1699  CB  VAL A 110      33.470   5.931  -1.138  1.00  0.00           C  
ATOM   1700  CG1 VAL A 110      34.830   6.317  -1.545  1.00  0.00           C  
ATOM   1701  CG2 VAL A 110      33.414   4.412  -0.839  1.00  0.00           C  
ATOM   1702  H   VAL A 110      31.088   6.077  -0.407  1.00  0.00           H  
ATOM   1703  HA  VAL A 110      33.619   6.238   0.961  1.00  0.00           H  
ATOM   1704  HB  VAL A 110      32.780   6.177  -1.947  1.00  0.00           H  
ATOM   1705 1HG1 VAL A 110      35.107   5.784  -2.431  1.00  0.00           H  
ATOM   1706 2HG1 VAL A 110      34.822   7.368  -1.745  1.00  0.00           H  
ATOM   1707 3HG1 VAL A 110      35.523   6.106  -0.767  1.00  0.00           H  
ATOM   1708 1HG2 VAL A 110      33.673   3.848  -1.706  1.00  0.00           H  
ATOM   1709 2HG2 VAL A 110      34.109   4.172  -0.034  1.00  0.00           H  
ATOM   1710 3HG2 VAL A 110      32.406   4.138  -0.535  1.00  0.00           H  
ATOM   1711  N   VAL A 111      32.657   8.908  -0.722  1.00  0.00           N  
ATOM   1712  CA  VAL A 111      32.901  10.320  -0.824  1.00  0.00           C  
ATOM   1713  C   VAL A 111      32.629  10.948   0.515  1.00  0.00           C  
ATOM   1714  O   VAL A 111      33.433  11.748   0.969  1.00  0.00           O  
ATOM   1715  CB  VAL A 111      32.045  10.973  -1.913  1.00  0.00           C  
ATOM   1716  CG1 VAL A 111      32.181  12.489  -1.863  1.00  0.00           C  
ATOM   1717  CG2 VAL A 111      32.503  10.476  -3.248  1.00  0.00           C  
ATOM   1718  H   VAL A 111      31.882   8.504  -1.231  1.00  0.00           H  
ATOM   1719  HA  VAL A 111      33.948  10.475  -1.082  1.00  0.00           H  
ATOM   1720  HB  VAL A 111      30.995  10.716  -1.750  1.00  0.00           H  
ATOM   1721 1HG1 VAL A 111      31.564  12.935  -2.643  1.00  0.00           H  
ATOM   1722 2HG1 VAL A 111      31.850  12.847  -0.892  1.00  0.00           H  
ATOM   1723 3HG1 VAL A 111      33.222  12.769  -2.021  1.00  0.00           H  
ATOM   1724 1HG2 VAL A 111      31.898  10.926  -4.012  1.00  0.00           H  
ATOM   1725 2HG2 VAL A 111      33.538  10.760  -3.380  1.00  0.00           H  
ATOM   1726 3HG2 VAL A 111      32.406   9.390  -3.296  1.00  0.00           H  
ATOM   1727  N   ALA A 112      31.520  10.592   1.174  1.00  0.00           N  
ATOM   1728  CA  ALA A 112      31.266  11.138   2.492  1.00  0.00           C  
ATOM   1729  C   ALA A 112      32.310  10.655   3.500  1.00  0.00           C  
ATOM   1730  O   ALA A 112      32.875  11.450   4.251  1.00  0.00           O  
ATOM   1731  CB  ALA A 112      29.892  10.726   2.983  1.00  0.00           C  
ATOM   1732  H   ALA A 112      30.850   9.932   0.784  1.00  0.00           H  
ATOM   1733  HA  ALA A 112      31.308  12.217   2.420  1.00  0.00           H  
ATOM   1734 1HB  ALA A 112      29.734  11.165   3.947  1.00  0.00           H  
ATOM   1735 2HB  ALA A 112      29.136  11.067   2.284  1.00  0.00           H  
ATOM   1736 3HB  ALA A 112      29.845   9.642   3.070  1.00  0.00           H  
ATOM   1737  N   GLY A 113      32.600   9.345   3.459  1.00  0.00           N  
ATOM   1738  CA  GLY A 113      33.502   8.647   4.373  1.00  0.00           C  
ATOM   1739  C   GLY A 113      34.901   9.191   4.419  1.00  0.00           C  
ATOM   1740  O   GLY A 113      35.432   9.448   5.503  1.00  0.00           O  
ATOM   1741  H   GLY A 113      32.128   8.747   2.789  1.00  0.00           H  
ATOM   1742 1HA  GLY A 113      33.096   8.639   5.375  1.00  0.00           H  
ATOM   1743 2HA  GLY A 113      33.549   7.604   4.067  1.00  0.00           H  
ATOM   1744  N   ALA A 114      35.536   9.262   3.257  1.00  0.00           N  
ATOM   1745  CA  ALA A 114      36.900   9.731   3.162  1.00  0.00           C  
ATOM   1746  C   ALA A 114      36.999  11.160   2.607  1.00  0.00           C  
ATOM   1747  O   ALA A 114      37.761  11.988   3.112  1.00  0.00           O  
ATOM   1748  CB  ALA A 114      37.654   8.749   2.295  1.00  0.00           C  
ATOM   1749  H   ALA A 114      35.044   9.000   2.405  1.00  0.00           H  
ATOM   1750  HA  ALA A 114      37.329   9.734   4.163  1.00  0.00           H  
ATOM   1751 1HB  ALA A 114      38.685   9.013   2.231  1.00  0.00           H  
ATOM   1752 2HB  ALA A 114      37.576   7.754   2.725  1.00  0.00           H  
ATOM   1753 3HB  ALA A 114      37.205   8.753   1.311  1.00  0.00           H  
ATOM   1754  N   GLY A 115      36.237  11.455   1.554  1.00  0.00           N  
ATOM   1755  CA  GLY A 115      36.328  12.772   0.910  1.00  0.00           C  
ATOM   1756  C   GLY A 115      35.835  13.953   1.772  1.00  0.00           C  
ATOM   1757  O   GLY A 115      36.600  14.863   2.108  1.00  0.00           O  
ATOM   1758  H   GLY A 115      35.590  10.751   1.193  1.00  0.00           H  
ATOM   1759 1HA  GLY A 115      37.364  12.947   0.619  1.00  0.00           H  
ATOM   1760 2HA  GLY A 115      35.749  12.743  -0.015  1.00  0.00           H  
ATOM   1761  N   SER A 116      34.549  13.937   2.118  1.00  0.00           N  
ATOM   1762  CA  SER A 116      33.929  15.023   2.866  1.00  0.00           C  
ATOM   1763  C   SER A 116      34.544  15.176   4.233  1.00  0.00           C  
ATOM   1764  O   SER A 116      34.805  16.296   4.673  1.00  0.00           O  
ATOM   1765  CB  SER A 116      32.454  14.847   2.987  1.00  0.00           C  
ATOM   1766  OG  SER A 116      31.902  15.936   3.643  1.00  0.00           O  
ATOM   1767  H   SER A 116      33.992  13.145   1.830  1.00  0.00           H  
ATOM   1768  HA  SER A 116      34.096  15.946   2.320  1.00  0.00           H  
ATOM   1769 1HB  SER A 116      32.024  14.755   1.997  1.00  0.00           H  
ATOM   1770 2HB  SER A 116      32.233  13.943   3.539  1.00  0.00           H  
ATOM   1771  HG  SER A 116      31.013  16.065   3.248  1.00  0.00           H  
ATOM   1772  N   THR A 117      34.790  14.064   4.916  1.00  0.00           N  
ATOM   1773  CA  THR A 117      35.425  14.160   6.217  1.00  0.00           C  
ATOM   1774  C   THR A 117      36.840  14.746   6.116  1.00  0.00           C  
ATOM   1775  O   THR A 117      37.236  15.522   6.987  1.00  0.00           O  
ATOM   1776  CB  THR A 117      35.471  12.775   6.854  1.00  0.00           C  
ATOM   1777  OG1 THR A 117      36.106  11.896   5.937  1.00  0.00           O  
ATOM   1778  CG2 THR A 117      34.056  12.307   7.222  1.00  0.00           C  
ATOM   1779  H   THR A 117      34.490  13.161   4.543  1.00  0.00           H  
ATOM   1780  HA  THR A 117      34.821  14.814   6.848  1.00  0.00           H  
ATOM   1781  HB  THR A 117      36.085  12.802   7.725  1.00  0.00           H  
ATOM   1782  HG1 THR A 117      35.837  10.975   6.091  1.00  0.00           H  
ATOM   1783 1HG2 THR A 117      34.107  11.312   7.664  1.00  0.00           H  
ATOM   1784 2HG2 THR A 117      33.613  13.001   7.937  1.00  0.00           H  
ATOM   1785 3HG2 THR A 117      33.446  12.275   6.350  1.00  0.00           H  
ATOM   1786  N   ALA A 118      37.582  14.463   5.023  1.00  0.00           N  
ATOM   1787  CA  ALA A 118      38.894  15.094   4.838  1.00  0.00           C  
ATOM   1788  C   ALA A 118      38.728  16.605   4.714  1.00  0.00           C  
ATOM   1789  O   ALA A 118      39.562  17.379   5.191  1.00  0.00           O  
ATOM   1790  CB  ALA A 118      39.609  14.556   3.619  1.00  0.00           C  
ATOM   1791  H   ALA A 118      37.266  13.779   4.330  1.00  0.00           H  
ATOM   1792  HA  ALA A 118      39.496  14.886   5.721  1.00  0.00           H  
ATOM   1793 1HB  ALA A 118      40.581  15.031   3.525  1.00  0.00           H  
ATOM   1794 2HB  ALA A 118      39.736  13.484   3.731  1.00  0.00           H  
ATOM   1795 3HB  ALA A 118      39.020  14.758   2.729  1.00  0.00           H  
ATOM   1796  N   ILE A 119      37.645  17.033   4.057  1.00  0.00           N  
ATOM   1797  CA  ILE A 119      37.365  18.458   3.938  1.00  0.00           C  
ATOM   1798  C   ILE A 119      37.030  19.075   5.284  1.00  0.00           C  
ATOM   1799  O   ILE A 119      37.636  20.068   5.690  1.00  0.00           O  
ATOM   1800  CB  ILE A 119      36.189  18.736   2.980  1.00  0.00           C  
ATOM   1801  CG1 ILE A 119      36.558  18.406   1.553  1.00  0.00           C  
ATOM   1802  CG2 ILE A 119      35.701  20.131   3.136  1.00  0.00           C  
ATOM   1803  CD1 ILE A 119      35.367  18.416   0.630  1.00  0.00           C  
ATOM   1804  H   ILE A 119      37.018  16.346   3.631  1.00  0.00           H  
ATOM   1805  HA  ILE A 119      38.255  18.949   3.551  1.00  0.00           H  
ATOM   1806  HB  ILE A 119      35.373  18.086   3.228  1.00  0.00           H  
ATOM   1807 1HG1 ILE A 119      37.285  19.130   1.194  1.00  0.00           H  
ATOM   1808 2HG1 ILE A 119      37.007  17.414   1.523  1.00  0.00           H  
ATOM   1809 1HG2 ILE A 119      34.862  20.271   2.478  1.00  0.00           H  
ATOM   1810 2HG2 ILE A 119      35.387  20.304   4.159  1.00  0.00           H  
ATOM   1811 3HG2 ILE A 119      36.474  20.802   2.893  1.00  0.00           H  
ATOM   1812 1HD1 ILE A 119      35.684  18.173  -0.375  1.00  0.00           H  
ATOM   1813 2HD1 ILE A 119      34.642  17.685   0.962  1.00  0.00           H  
ATOM   1814 3HD1 ILE A 119      34.904  19.398   0.632  1.00  0.00           H  
ATOM   1815  N   CYS A 120      36.117  18.444   6.010  1.00  0.00           N  
ATOM   1816  CA  CYS A 120      35.693  18.941   7.307  1.00  0.00           C  
ATOM   1817  C   CYS A 120      36.868  19.078   8.248  1.00  0.00           C  
ATOM   1818  O   CYS A 120      37.012  20.099   8.913  1.00  0.00           O  
ATOM   1819  CB  CYS A 120      34.656  18.031   7.930  1.00  0.00           C  
ATOM   1820  SG  CYS A 120      34.022  18.614   9.509  1.00  0.00           S  
ATOM   1821  H   CYS A 120      35.678  17.611   5.622  1.00  0.00           H  
ATOM   1822  HA  CYS A 120      35.243  19.923   7.164  1.00  0.00           H  
ATOM   1823 1HB  CYS A 120      33.820  17.936   7.255  1.00  0.00           H  
ATOM   1824 2HB  CYS A 120      35.068  17.038   8.066  1.00  0.00           H  
ATOM   1825  HG  CYS A 120      33.005  17.738   9.560  1.00  0.00           H  
ATOM   1826  N   ALA A 121      37.720  18.052   8.271  1.00  0.00           N  
ATOM   1827  CA  ALA A 121      38.905  17.932   9.116  1.00  0.00           C  
ATOM   1828  C   ALA A 121      39.953  19.015   8.870  1.00  0.00           C  
ATOM   1829  O   ALA A 121      40.901  19.154   9.658  1.00  0.00           O  
ATOM   1830  CB  ALA A 121      39.554  16.585   8.900  1.00  0.00           C  
ATOM   1831  H   ALA A 121      37.519  17.255   7.672  1.00  0.00           H  
ATOM   1832  HA  ALA A 121      38.577  18.012  10.147  1.00  0.00           H  
ATOM   1833 1HB  ALA A 121      40.411  16.485   9.562  1.00  0.00           H  
ATOM   1834 2HB  ALA A 121      38.839  15.794   9.106  1.00  0.00           H  
ATOM   1835 3HB  ALA A 121      39.882  16.513   7.862  1.00  0.00           H  
ATOM   1836  N   ASP A 122      39.854  19.706   7.730  1.00  0.00           N  
ATOM   1837  CA  ASP A 122      40.803  20.727   7.350  1.00  0.00           C  
ATOM   1838  C   ASP A 122      40.209  22.134   7.502  1.00  0.00           C  
ATOM   1839  O   ASP A 122      40.913  23.121   7.284  1.00  0.00           O  
ATOM   1840  CB  ASP A 122      41.183  20.493   5.863  1.00  0.00           C  
ATOM   1841  CG  ASP A 122      42.464  21.219   5.383  1.00  0.00           C  
ATOM   1842  OD1 ASP A 122      43.466  21.155   6.053  1.00  0.00           O  
ATOM   1843  OD2 ASP A 122      42.405  21.852   4.321  1.00  0.00           O  
ATOM   1844  H   ASP A 122      39.061  19.561   7.107  1.00  0.00           H  
ATOM   1845  HA  ASP A 122      41.686  20.642   7.981  1.00  0.00           H  
ATOM   1846 1HB  ASP A 122      41.304  19.420   5.692  1.00  0.00           H  
ATOM   1847 2HB  ASP A 122      40.341  20.813   5.248  1.00  0.00           H  
ATOM   1848  N   LEU A 123      38.959  22.244   7.974  1.00  0.00           N  
ATOM   1849  CA  LEU A 123      38.283  23.539   8.073  1.00  0.00           C  
ATOM   1850  C   LEU A 123      37.570  23.948   9.380  1.00  0.00           C  
ATOM   1851  O   LEU A 123      36.517  24.530   9.230  1.00  0.00           O  
ATOM   1852  CB  LEU A 123      37.199  23.619   6.988  1.00  0.00           C  
ATOM   1853  CG  LEU A 123      37.631  23.596   5.563  1.00  0.00           C  
ATOM   1854  CD1 LEU A 123      36.406  23.447   4.721  1.00  0.00           C  
ATOM   1855  CD2 LEU A 123      38.365  24.861   5.249  1.00  0.00           C  
ATOM   1856  H   LEU A 123      38.429  21.408   8.242  1.00  0.00           H  
ATOM   1857  HA  LEU A 123      39.025  24.303   7.864  1.00  0.00           H  
ATOM   1858 1HB  LEU A 123      36.538  22.760   7.126  1.00  0.00           H  
ATOM   1859 2HB  LEU A 123      36.615  24.520   7.145  1.00  0.00           H  
ATOM   1860  HG  LEU A 123      38.279  22.737   5.379  1.00  0.00           H  
ATOM   1861 1HD1 LEU A 123      36.669  23.421   3.693  1.00  0.00           H  
ATOM   1862 2HD1 LEU A 123      35.922  22.520   5.002  1.00  0.00           H  
ATOM   1863 3HD1 LEU A 123      35.730  24.283   4.895  1.00  0.00           H  
ATOM   1864 1HD2 LEU A 123      38.676  24.850   4.215  1.00  0.00           H  
ATOM   1865 2HD2 LEU A 123      37.718  25.708   5.423  1.00  0.00           H  
ATOM   1866 3HD2 LEU A 123      39.231  24.930   5.893  1.00  0.00           H  
ATOM   1867  N   GLY A 124      38.123  23.831  10.610  1.00  0.00           N  
ATOM   1868  CA  GLY A 124      39.481  23.449  10.883  1.00  0.00           C  
ATOM   1869  C   GLY A 124      39.825  22.009  10.813  1.00  0.00           C  
ATOM   1870  O   GLY A 124      38.926  21.189  10.698  1.00  0.00           O  
ATOM   1871  H   GLY A 124      37.604  24.200  11.394  1.00  0.00           H  
ATOM   1872 1HA  GLY A 124      39.983  23.925  10.092  1.00  0.00           H  
ATOM   1873 2HA  GLY A 124      39.806  23.872  11.831  1.00  0.00           H  
ATOM   1874  N   ALA A 125      41.134  21.680  10.823  1.00  0.00           N  
ATOM   1875  CA  ALA A 125      42.339  22.467  11.231  1.00  0.00           C  
ATOM   1876  C   ALA A 125      42.544  23.975  10.848  1.00  0.00           C  
ATOM   1877  O   ALA A 125      42.993  24.737  11.705  1.00  0.00           O  
ATOM   1878  CB  ALA A 125      43.531  21.728  10.673  1.00  0.00           C  
ATOM   1879  H   ALA A 125      41.303  20.708  10.570  1.00  0.00           H  
ATOM   1880  HA  ALA A 125      42.370  22.415  12.319  1.00  0.00           H  
ATOM   1881 1HB  ALA A 125      44.448  22.190  11.029  1.00  0.00           H  
ATOM   1882 2HB  ALA A 125      43.497  20.687  10.995  1.00  0.00           H  
ATOM   1883 3HB  ALA A 125      43.501  21.769   9.580  1.00  0.00           H  
ATOM   1884  N   ARG A 126      42.195  24.457   9.656  1.00  0.00           N  
ATOM   1885  CA  ARG A 126      42.398  25.883   9.336  1.00  0.00           C  
ATOM   1886  C   ARG A 126      41.682  26.885  10.321  1.00  0.00           C  
ATOM   1887  O   ARG A 126      42.138  28.024  10.496  1.00  0.00           O  
ATOM   1888  CB  ARG A 126      41.949  26.110   7.900  1.00  0.00           C  
ATOM   1889  CG  ARG A 126      42.889  25.452   6.858  1.00  0.00           C  
ATOM   1890  CD  ARG A 126      42.391  25.558   5.455  1.00  0.00           C  
ATOM   1891  NE  ARG A 126      43.252  24.823   4.518  1.00  0.00           N  
ATOM   1892  CZ  ARG A 126      44.320  25.334   3.875  1.00  0.00           C  
ATOM   1893  NH1 ARG A 126      44.649  26.595   4.037  1.00  0.00           N  
ATOM   1894  NH2 ARG A 126      45.044  24.567   3.075  1.00  0.00           N  
ATOM   1895  H   ARG A 126      41.815  23.852   8.922  1.00  0.00           H  
ATOM   1896  HA  ARG A 126      43.471  26.079   9.375  1.00  0.00           H  
ATOM   1897 1HB  ARG A 126      40.945  25.728   7.754  1.00  0.00           H  
ATOM   1898 2HB  ARG A 126      41.935  27.176   7.691  1.00  0.00           H  
ATOM   1899 1HG  ARG A 126      43.858  25.946   6.900  1.00  0.00           H  
ATOM   1900 2HG  ARG A 126      43.022  24.395   7.094  1.00  0.00           H  
ATOM   1901 1HD  ARG A 126      41.406  25.121   5.401  1.00  0.00           H  
ATOM   1902 2HD  ARG A 126      42.348  26.601   5.148  1.00  0.00           H  
ATOM   1903  HE  ARG A 126      43.046  23.812   4.382  1.00  0.00           H  
ATOM   1904 1HH1 ARG A 126      44.105  27.183   4.652  1.00  0.00           H  
ATOM   1905 2HH1 ARG A 126      45.454  26.973   3.561  1.00  0.00           H  
ATOM   1906 1HH2 ARG A 126      44.802  23.588   2.949  1.00  0.00           H  
ATOM   1907 2HH2 ARG A 126      45.843  24.952   2.599  1.00  0.00           H  
ATOM   1908  N   THR A 127      40.586  26.468  11.003  1.00  0.00           N  
ATOM   1909  CA  THR A 127      39.875  27.331  11.977  1.00  0.00           C  
ATOM   1910  C   THR A 127      40.462  27.181  13.393  1.00  0.00           C  
ATOM   1911  O   THR A 127      40.041  27.869  14.323  1.00  0.00           O  
ATOM   1912  CB  THR A 127      38.342  27.053  12.090  1.00  0.00           C  
ATOM   1913  OG1 THR A 127      38.096  25.710  12.558  1.00  0.00           O  
ATOM   1914  CG2 THR A 127      37.641  27.290  10.773  1.00  0.00           C  
ATOM   1915  H   THR A 127      40.236  25.548  10.831  1.00  0.00           H  
ATOM   1916  HA  THR A 127      40.001  28.370  11.670  1.00  0.00           H  
ATOM   1917  HB  THR A 127      37.921  27.735  12.828  1.00  0.00           H  
ATOM   1918  HG1 THR A 127      37.209  25.688  12.991  1.00  0.00           H  
ATOM   1919 1HG2 THR A 127      36.567  27.105  10.890  1.00  0.00           H  
ATOM   1920 2HG2 THR A 127      37.800  28.318  10.488  1.00  0.00           H  
ATOM   1921 3HG2 THR A 127      38.038  26.635  10.011  1.00  0.00           H  
ATOM   1922  N   VAL A 128      41.428  26.273  13.546  1.00  0.00           N  
ATOM   1923  CA  VAL A 128      42.112  26.000  14.807  1.00  0.00           C  
ATOM   1924  C   VAL A 128      43.430  26.768  14.777  1.00  0.00           C  
ATOM   1925  O   VAL A 128      43.846  27.388  15.753  1.00  0.00           O  
ATOM   1926  CB  VAL A 128      42.378  24.489  14.984  1.00  0.00           C  
ATOM   1927  CG1 VAL A 128      43.165  24.241  16.247  1.00  0.00           C  
ATOM   1928  CG2 VAL A 128      41.064  23.739  15.011  1.00  0.00           C  
ATOM   1929  H   VAL A 128      41.733  25.743  12.740  1.00  0.00           H  
ATOM   1930  HA  VAL A 128      41.502  26.359  15.637  1.00  0.00           H  
ATOM   1931  HB  VAL A 128      42.982  24.137  14.155  1.00  0.00           H  
ATOM   1932 1HG1 VAL A 128      43.363  23.174  16.348  1.00  0.00           H  
ATOM   1933 2HG1 VAL A 128      44.111  24.782  16.194  1.00  0.00           H  
ATOM   1934 3HG1 VAL A 128      42.594  24.588  17.107  1.00  0.00           H  
ATOM   1935 1HG2 VAL A 128      41.249  22.670  15.126  1.00  0.00           H  
ATOM   1936 2HG2 VAL A 128      40.496  24.098  15.840  1.00  0.00           H  
ATOM   1937 3HG2 VAL A 128      40.517  23.915  14.088  1.00  0.00           H  
ATOM   1938  N   ARG A 129      44.061  26.727  13.601  1.00  0.00           N  
ATOM   1939  CA  ARG A 129      45.351  27.348  13.296  1.00  0.00           C  
ATOM   1940  C   ARG A 129      45.218  28.837  12.934  1.00  0.00           C  
ATOM   1941  O   ARG A 129      46.209  29.508  12.649  1.00  0.00           O  
ATOM   1942  CB  ARG A 129      45.964  26.623  12.109  1.00  0.00           C  
ATOM   1943  CG  ARG A 129      46.326  25.163  12.355  1.00  0.00           C  
ATOM   1944  CD  ARG A 129      46.731  24.475  11.088  1.00  0.00           C  
ATOM   1945  NE  ARG A 129      47.945  25.029  10.505  1.00  0.00           N  
ATOM   1946  CZ  ARG A 129      49.201  24.650  10.815  1.00  0.00           C  
ATOM   1947  NH1 ARG A 129      49.413  23.709  11.714  1.00  0.00           N  
ATOM   1948  NH2 ARG A 129      50.221  25.229  10.207  1.00  0.00           N  
ATOM   1949  H   ARG A 129      43.633  26.173  12.865  1.00  0.00           H  
ATOM   1950  HA  ARG A 129      45.999  27.249  14.167  1.00  0.00           H  
ATOM   1951 1HB  ARG A 129      45.253  26.638  11.281  1.00  0.00           H  
ATOM   1952 2HB  ARG A 129      46.861  27.144  11.777  1.00  0.00           H  
ATOM   1953 1HG  ARG A 129      47.152  25.105  13.061  1.00  0.00           H  
ATOM   1954 2HG  ARG A 129      45.457  24.642  12.764  1.00  0.00           H  
ATOM   1955 1HD  ARG A 129      46.899  23.418  11.286  1.00  0.00           H  
ATOM   1956 2HD  ARG A 129      45.927  24.583  10.356  1.00  0.00           H  
ATOM   1957  HE  ARG A 129      47.835  25.768   9.793  1.00  0.00           H  
ATOM   1958 1HH1 ARG A 129      48.631  23.267  12.176  1.00  0.00           H  
ATOM   1959 2HH1 ARG A 129      50.357  23.429  11.940  1.00  0.00           H  
ATOM   1960 1HH2 ARG A 129      50.047  25.953   9.513  1.00  0.00           H  
ATOM   1961 2HH2 ARG A 129      51.164  24.954  10.428  1.00  0.00           H  
ATOM   1962  N   GLU A 130      43.974  29.324  12.934  1.00  0.00           N  
ATOM   1963  CA  GLU A 130      43.568  30.692  12.592  1.00  0.00           C  
ATOM   1964  C   GLU A 130      43.939  31.116  11.164  1.00  0.00           C  
ATOM   1965  O   GLU A 130      44.193  32.297  10.896  1.00  0.00           O  
ATOM   1966  CB  GLU A 130      44.181  31.687  13.597  1.00  0.00           C  
ATOM   1967  CG  GLU A 130      43.754  31.461  15.057  1.00  0.00           C  
ATOM   1968  CD  GLU A 130      44.316  32.496  16.027  1.00  0.00           C  
ATOM   1969  OE1 GLU A 130      45.062  33.348  15.602  1.00  0.00           O  
ATOM   1970  OE2 GLU A 130      43.991  32.429  17.192  1.00  0.00           O  
ATOM   1971  H   GLU A 130      43.244  28.679  13.196  1.00  0.00           H  
ATOM   1972  HA  GLU A 130      42.481  30.747  12.682  1.00  0.00           H  
ATOM   1973 1HB  GLU A 130      45.266  31.651  13.550  1.00  0.00           H  
ATOM   1974 2HB  GLU A 130      43.879  32.699  13.321  1.00  0.00           H  
ATOM   1975 1HG  GLU A 130      42.665  31.488  15.107  1.00  0.00           H  
ATOM   1976 2HG  GLU A 130      44.076  30.464  15.368  1.00  0.00           H  
ATOM   1977  N   GLU A 131      43.892  30.169  10.227  1.00  0.00           N  
ATOM   1978  CA  GLU A 131      44.223  30.479   8.849  1.00  0.00           C  
ATOM   1979  C   GLU A 131      43.006  31.045   8.152  1.00  0.00           C  
ATOM   1980  O   GLU A 131      43.128  31.889   7.266  1.00  0.00           O  
ATOM   1981  CB  GLU A 131      44.764  29.248   8.138  1.00  0.00           C  
ATOM   1982  CG  GLU A 131      46.087  28.751   8.730  1.00  0.00           C  
ATOM   1983  CD  GLU A 131      46.648  27.560   8.028  1.00  0.00           C  
ATOM   1984  OE1 GLU A 131      46.074  27.164   7.052  1.00  0.00           O  
ATOM   1985  OE2 GLU A 131      47.658  27.046   8.467  1.00  0.00           O  
ATOM   1986  H   GLU A 131      43.616  29.223  10.472  1.00  0.00           H  
ATOM   1987  HA  GLU A 131      45.005  31.237   8.844  1.00  0.00           H  
ATOM   1988 1HB  GLU A 131      44.039  28.441   8.214  1.00  0.00           H  
ATOM   1989 2HB  GLU A 131      44.912  29.465   7.081  1.00  0.00           H  
ATOM   1990 1HG  GLU A 131      46.814  29.561   8.686  1.00  0.00           H  
ATOM   1991 2HG  GLU A 131      45.925  28.511   9.777  1.00  0.00           H  
ATOM   1992  N   ILE A 132      41.820  30.637   8.597  1.00  0.00           N  
ATOM   1993  CA  ILE A 132      40.624  31.170   7.963  1.00  0.00           C  
ATOM   1994  C   ILE A 132      40.539  32.648   8.311  1.00  0.00           C  
ATOM   1995  O   ILE A 132      40.226  33.479   7.456  1.00  0.00           O  
ATOM   1996  CB  ILE A 132      39.329  30.492   8.428  1.00  0.00           C  
ATOM   1997  CG1 ILE A 132      39.358  29.013   8.104  1.00  0.00           C  
ATOM   1998  CG2 ILE A 132      38.147  31.139   7.729  1.00  0.00           C  
ATOM   1999  CD1 ILE A 132      39.542  28.719   6.705  1.00  0.00           C  
ATOM   2000  H   ILE A 132      41.781  29.923   9.323  1.00  0.00           H  
ATOM   2001  HA  ILE A 132      40.712  31.066   6.883  1.00  0.00           H  
ATOM   2002  HB  ILE A 132      39.223  30.602   9.509  1.00  0.00           H  
ATOM   2003 1HG1 ILE A 132      40.143  28.551   8.670  1.00  0.00           H  
ATOM   2004 2HG1 ILE A 132      38.416  28.577   8.381  1.00  0.00           H  
ATOM   2005 1HG2 ILE A 132      37.224  30.666   8.059  1.00  0.00           H  
ATOM   2006 2HG2 ILE A 132      38.117  32.205   7.972  1.00  0.00           H  
ATOM   2007 3HG2 ILE A 132      38.254  31.017   6.653  1.00  0.00           H  
ATOM   2008 1HD1 ILE A 132      39.533  27.638   6.556  1.00  0.00           H  
ATOM   2009 2HD1 ILE A 132      38.726  29.175   6.152  1.00  0.00           H  
ATOM   2010 3HD1 ILE A 132      40.493  29.129   6.367  1.00  0.00           H  
ATOM   2011  N   ASP A 133      40.840  32.980   9.572  1.00  0.00           N  
ATOM   2012  CA  ASP A 133      40.804  34.373   9.982  1.00  0.00           C  
ATOM   2013  C   ASP A 133      41.842  35.149   9.186  1.00  0.00           C  
ATOM   2014  O   ASP A 133      41.574  36.264   8.743  1.00  0.00           O  
ATOM   2015  CB  ASP A 133      41.095  34.528  11.473  1.00  0.00           C  
ATOM   2016  CG  ASP A 133      39.981  33.994  12.380  1.00  0.00           C  
ATOM   2017  OD1 ASP A 133      38.914  33.719  11.892  1.00  0.00           O  
ATOM   2018  OD2 ASP A 133      40.212  33.883  13.556  1.00  0.00           O  
ATOM   2019  H   ASP A 133      41.100  32.261  10.228  1.00  0.00           H  
ATOM   2020  HA  ASP A 133      39.816  34.784   9.763  1.00  0.00           H  
ATOM   2021 1HB  ASP A 133      42.025  34.001  11.714  1.00  0.00           H  
ATOM   2022 2HB  ASP A 133      41.254  35.582  11.701  1.00  0.00           H  
ATOM   2023  N   ALA A 134      43.021  34.545   8.957  1.00  0.00           N  
ATOM   2024  CA  ALA A 134      44.040  35.214   8.162  1.00  0.00           C  
ATOM   2025  C   ALA A 134      43.508  35.506   6.760  1.00  0.00           C  
ATOM   2026  O   ALA A 134      43.785  36.564   6.194  1.00  0.00           O  
ATOM   2027  CB  ALA A 134      45.300  34.374   8.082  1.00  0.00           C  
ATOM   2028  H   ALA A 134      43.231  33.636   9.371  1.00  0.00           H  
ATOM   2029  HA  ALA A 134      44.278  36.160   8.645  1.00  0.00           H  
ATOM   2030 1HB  ALA A 134      46.053  34.906   7.504  1.00  0.00           H  
ATOM   2031 2HB  ALA A 134      45.673  34.186   9.089  1.00  0.00           H  
ATOM   2032 3HB  ALA A 134      45.076  33.432   7.598  1.00  0.00           H  
ATOM   2033  N   LEU A 135      42.709  34.594   6.196  1.00  0.00           N  
ATOM   2034  CA  LEU A 135      42.183  34.877   4.868  1.00  0.00           C  
ATOM   2035  C   LEU A 135      41.311  36.120   4.927  1.00  0.00           C  
ATOM   2036  O   LEU A 135      41.423  37.012   4.078  1.00  0.00           O  
ATOM   2037  CB  LEU A 135      41.329  33.713   4.335  1.00  0.00           C  
ATOM   2038  CG  LEU A 135      42.045  32.436   3.985  1.00  0.00           C  
ATOM   2039  CD1 LEU A 135      41.002  31.387   3.607  1.00  0.00           C  
ATOM   2040  CD2 LEU A 135      43.022  32.701   2.858  1.00  0.00           C  
ATOM   2041  H   LEU A 135      42.512  33.710   6.669  1.00  0.00           H  
ATOM   2042  HA  LEU A 135      43.013  35.058   4.189  1.00  0.00           H  
ATOM   2043 1HB  LEU A 135      40.580  33.470   5.072  1.00  0.00           H  
ATOM   2044 2HB  LEU A 135      40.803  34.053   3.445  1.00  0.00           H  
ATOM   2045  HG  LEU A 135      42.590  32.071   4.851  1.00  0.00           H  
ATOM   2046 1HD1 LEU A 135      41.512  30.462   3.359  1.00  0.00           H  
ATOM   2047 2HD1 LEU A 135      40.325  31.224   4.446  1.00  0.00           H  
ATOM   2048 3HD1 LEU A 135      40.433  31.733   2.748  1.00  0.00           H  
ATOM   2049 1HD2 LEU A 135      43.542  31.779   2.603  1.00  0.00           H  
ATOM   2050 2HD2 LEU A 135      42.486  33.061   1.999  1.00  0.00           H  
ATOM   2051 3HD2 LEU A 135      43.746  33.452   3.175  1.00  0.00           H  
ATOM   2052  N   GLU A 136      40.496  36.239   5.979  1.00  0.00           N  
ATOM   2053  CA  GLU A 136      39.634  37.412   6.078  1.00  0.00           C  
ATOM   2054  C   GLU A 136      40.469  38.694   6.229  1.00  0.00           C  
ATOM   2055  O   GLU A 136      40.175  39.716   5.602  1.00  0.00           O  
ATOM   2056  CB  GLU A 136      38.617  37.262   7.221  1.00  0.00           C  
ATOM   2057  CG  GLU A 136      37.536  36.186   6.961  1.00  0.00           C  
ATOM   2058  CD  GLU A 136      36.455  36.120   8.034  1.00  0.00           C  
ATOM   2059  OE1 GLU A 136      36.539  36.847   8.997  1.00  0.00           O  
ATOM   2060  OE2 GLU A 136      35.537  35.347   7.873  1.00  0.00           O  
ATOM   2061  H   GLU A 136      40.452  35.483   6.668  1.00  0.00           H  
ATOM   2062  HA  GLU A 136      39.070  37.489   5.147  1.00  0.00           H  
ATOM   2063 1HB  GLU A 136      39.140  36.994   8.139  1.00  0.00           H  
ATOM   2064 2HB  GLU A 136      38.118  38.214   7.393  1.00  0.00           H  
ATOM   2065 1HG  GLU A 136      37.067  36.387   5.999  1.00  0.00           H  
ATOM   2066 2HG  GLU A 136      38.032  35.213   6.892  1.00  0.00           H  
ATOM   2067  N   VAL A 137      41.571  38.613   6.982  1.00  0.00           N  
ATOM   2068  CA  VAL A 137      42.478  39.749   7.194  1.00  0.00           C  
ATOM   2069  C   VAL A 137      43.065  40.235   5.879  1.00  0.00           C  
ATOM   2070  O   VAL A 137      43.209  41.437   5.647  1.00  0.00           O  
ATOM   2071  CB  VAL A 137      43.631  39.387   8.148  1.00  0.00           C  
ATOM   2072  CG1 VAL A 137      44.661  40.498   8.158  1.00  0.00           C  
ATOM   2073  CG2 VAL A 137      43.083  39.171   9.546  1.00  0.00           C  
ATOM   2074  H   VAL A 137      41.754  37.732   7.466  1.00  0.00           H  
ATOM   2075  HA  VAL A 137      41.907  40.562   7.642  1.00  0.00           H  
ATOM   2076  HB  VAL A 137      44.117  38.485   7.794  1.00  0.00           H  
ATOM   2077 1HG1 VAL A 137      45.477  40.229   8.825  1.00  0.00           H  
ATOM   2078 2HG1 VAL A 137      45.049  40.639   7.148  1.00  0.00           H  
ATOM   2079 3HG1 VAL A 137      44.197  41.421   8.502  1.00  0.00           H  
ATOM   2080 1HG2 VAL A 137      43.897  38.906  10.219  1.00  0.00           H  
ATOM   2081 2HG2 VAL A 137      42.606  40.086   9.892  1.00  0.00           H  
ATOM   2082 3HG2 VAL A 137      42.357  38.375   9.532  1.00  0.00           H  
ATOM   2083  N   LEU A 138      43.384  39.286   5.011  1.00  0.00           N  
ATOM   2084  CA  LEU A 138      43.970  39.542   3.707  1.00  0.00           C  
ATOM   2085  C   LEU A 138      42.950  40.001   2.660  1.00  0.00           C  
ATOM   2086  O   LEU A 138      43.319  40.254   1.512  1.00  0.00           O  
ATOM   2087  CB  LEU A 138      44.634  38.258   3.211  1.00  0.00           C  
ATOM   2088  CG  LEU A 138      45.836  37.782   4.021  1.00  0.00           C  
ATOM   2089  CD1 LEU A 138      46.254  36.405   3.525  1.00  0.00           C  
ATOM   2090  CD2 LEU A 138      46.954  38.786   3.880  1.00  0.00           C  
ATOM   2091  H   LEU A 138      43.248  38.313   5.296  1.00  0.00           H  
ATOM   2092  HA  LEU A 138      44.723  40.319   3.821  1.00  0.00           H  
ATOM   2093 1HB  LEU A 138      43.889  37.463   3.241  1.00  0.00           H  
ATOM   2094 2HB  LEU A 138      44.948  38.398   2.179  1.00  0.00           H  
ATOM   2095  HG  LEU A 138      45.569  37.704   5.067  1.00  0.00           H  
ATOM   2096 1HD1 LEU A 138      47.107  36.054   4.103  1.00  0.00           H  
ATOM   2097 2HD1 LEU A 138      45.421  35.712   3.652  1.00  0.00           H  
ATOM   2098 3HD1 LEU A 138      46.524  36.461   2.472  1.00  0.00           H  
ATOM   2099 1HD2 LEU A 138      47.814  38.454   4.460  1.00  0.00           H  
ATOM   2100 2HD2 LEU A 138      47.234  38.875   2.830  1.00  0.00           H  
ATOM   2101 3HD2 LEU A 138      46.616  39.755   4.250  1.00  0.00           H  
ATOM   2102  N   GLY A 139      41.666  40.093   3.033  1.00  0.00           N  
ATOM   2103  CA  GLY A 139      40.630  40.505   2.096  1.00  0.00           C  
ATOM   2104  C   GLY A 139      40.141  39.359   1.217  1.00  0.00           C  
ATOM   2105  O   GLY A 139      39.540  39.587   0.164  1.00  0.00           O  
ATOM   2106  H   GLY A 139      41.384  39.892   3.991  1.00  0.00           H  
ATOM   2107 1HA  GLY A 139      39.792  40.913   2.662  1.00  0.00           H  
ATOM   2108 2HA  GLY A 139      41.012  41.310   1.470  1.00  0.00           H  
ATOM   2109  N   ILE A 140      40.406  38.130   1.641  1.00  0.00           N  
ATOM   2110  CA  ILE A 140      40.022  36.958   0.884  1.00  0.00           C  
ATOM   2111  C   ILE A 140      38.806  36.287   1.504  1.00  0.00           C  
ATOM   2112  O   ILE A 140      38.836  35.874   2.657  1.00  0.00           O  
ATOM   2113  CB  ILE A 140      41.180  35.959   0.866  1.00  0.00           C  
ATOM   2114  CG1 ILE A 140      42.407  36.582   0.233  1.00  0.00           C  
ATOM   2115  CG2 ILE A 140      40.759  34.717   0.151  1.00  0.00           C  
ATOM   2116  CD1 ILE A 140      43.647  35.754   0.441  1.00  0.00           C  
ATOM   2117  H   ILE A 140      40.885  37.986   2.529  1.00  0.00           H  
ATOM   2118  HA  ILE A 140      39.780  37.254  -0.135  1.00  0.00           H  
ATOM   2119  HB  ILE A 140      41.452  35.709   1.880  1.00  0.00           H  
ATOM   2120 1HG1 ILE A 140      42.237  36.703  -0.834  1.00  0.00           H  
ATOM   2121 2HG1 ILE A 140      42.578  37.567   0.672  1.00  0.00           H  
ATOM   2122 1HG2 ILE A 140      41.574  34.009   0.147  1.00  0.00           H  
ATOM   2123 2HG2 ILE A 140      39.898  34.284   0.660  1.00  0.00           H  
ATOM   2124 3HG2 ILE A 140      40.490  34.962  -0.876  1.00  0.00           H  
ATOM   2125 1HD1 ILE A 140      44.497  36.249  -0.027  1.00  0.00           H  
ATOM   2126 2HD1 ILE A 140      43.832  35.647   1.510  1.00  0.00           H  
ATOM   2127 3HD1 ILE A 140      43.508  34.770  -0.003  1.00  0.00           H  
ATOM   2128  N   ASP A 141      37.729  36.181   0.734  1.00  0.00           N  
ATOM   2129  CA  ASP A 141      36.496  35.566   1.217  1.00  0.00           C  
ATOM   2130  C   ASP A 141      36.671  34.034   1.221  1.00  0.00           C  
ATOM   2131  O   ASP A 141      36.912  33.465   0.152  1.00  0.00           O  
ATOM   2132  CB  ASP A 141      35.305  35.988   0.335  1.00  0.00           C  
ATOM   2133  CG  ASP A 141      33.908  35.514   0.840  1.00  0.00           C  
ATOM   2134  OD1 ASP A 141      33.778  34.400   1.321  1.00  0.00           O  
ATOM   2135  OD2 ASP A 141      32.988  36.294   0.734  1.00  0.00           O  
ATOM   2136  H   ASP A 141      37.768  36.551  -0.207  1.00  0.00           H  
ATOM   2137  HA  ASP A 141      36.295  35.947   2.211  1.00  0.00           H  
ATOM   2138 1HB  ASP A 141      35.287  37.077   0.263  1.00  0.00           H  
ATOM   2139 2HB  ASP A 141      35.452  35.608  -0.684  1.00  0.00           H  
ATOM   2140  N   PRO A 142      36.593  33.334   2.379  1.00  0.00           N  
ATOM   2141  CA  PRO A 142      36.741  31.892   2.499  1.00  0.00           C  
ATOM   2142  C   PRO A 142      35.742  31.117   1.624  1.00  0.00           C  
ATOM   2143  O   PRO A 142      36.004  29.960   1.278  1.00  0.00           O  
ATOM   2144  CB  PRO A 142      36.467  31.642   3.993  1.00  0.00           C  
ATOM   2145  CG  PRO A 142      36.811  32.943   4.672  1.00  0.00           C  
ATOM   2146  CD  PRO A 142      36.387  34.014   3.687  1.00  0.00           C  
ATOM   2147  HA  PRO A 142      37.773  31.616   2.251  1.00  0.00           H  
ATOM   2148 1HB  PRO A 142      35.414  31.349   4.138  1.00  0.00           H  
ATOM   2149 2HB  PRO A 142      37.086  30.804   4.351  1.00  0.00           H  
ATOM   2150 1HG  PRO A 142      36.285  33.035   5.639  1.00  0.00           H  
ATOM   2151 2HG  PRO A 142      37.890  32.990   4.898  1.00  0.00           H  
ATOM   2152 1HD  PRO A 142      35.326  34.293   3.818  1.00  0.00           H  
ATOM   2153 2HD  PRO A 142      37.064  34.848   3.846  1.00  0.00           H  
ATOM   2154  N   ILE A 143      34.609  31.719   1.229  1.00  0.00           N  
ATOM   2155  CA  ILE A 143      33.707  30.939   0.392  1.00  0.00           C  
ATOM   2156  C   ILE A 143      34.299  30.798  -1.001  1.00  0.00           C  
ATOM   2157  O   ILE A 143      34.384  29.701  -1.547  1.00  0.00           O  
ATOM   2158  CB  ILE A 143      32.282  31.518   0.318  1.00  0.00           C  
ATOM   2159  CG1 ILE A 143      31.647  31.423   1.696  1.00  0.00           C  
ATOM   2160  CG2 ILE A 143      31.423  30.741  -0.736  1.00  0.00           C  
ATOM   2161  CD1 ILE A 143      30.348  32.152   1.810  1.00  0.00           C  
ATOM   2162  H   ILE A 143      34.374  32.691   1.465  1.00  0.00           H  
ATOM   2163  HA  ILE A 143      33.618  29.959   0.832  1.00  0.00           H  
ATOM   2164  HB  ILE A 143      32.335  32.577   0.046  1.00  0.00           H  
ATOM   2165 1HG1 ILE A 143      31.493  30.380   1.939  1.00  0.00           H  
ATOM   2166 2HG1 ILE A 143      32.340  31.851   2.424  1.00  0.00           H  
ATOM   2167 1HG2 ILE A 143      30.417  31.165  -0.772  1.00  0.00           H  
ATOM   2168 2HG2 ILE A 143      31.885  30.831  -1.716  1.00  0.00           H  
ATOM   2169 3HG2 ILE A 143      31.354  29.688  -0.460  1.00  0.00           H  
ATOM   2170 1HD1 ILE A 143      29.960  32.048   2.821  1.00  0.00           H  
ATOM   2171 2HD1 ILE A 143      30.504  33.210   1.586  1.00  0.00           H  
ATOM   2172 3HD1 ILE A 143      29.642  31.729   1.106  1.00  0.00           H  
ATOM   2173  N   GLU A 144      34.749  31.901  -1.588  1.00  0.00           N  
ATOM   2174  CA  GLU A 144      35.370  31.800  -2.906  1.00  0.00           C  
ATOM   2175  C   GLU A 144      36.694  31.034  -2.852  1.00  0.00           C  
ATOM   2176  O   GLU A 144      37.040  30.281  -3.762  1.00  0.00           O  
ATOM   2177  CB  GLU A 144      35.648  33.189  -3.499  1.00  0.00           C  
ATOM   2178  CG  GLU A 144      34.422  34.003  -3.928  1.00  0.00           C  
ATOM   2179  CD  GLU A 144      34.786  35.403  -4.416  1.00  0.00           C  
ATOM   2180  OE1 GLU A 144      35.938  35.756  -4.336  1.00  0.00           O  
ATOM   2181  OE2 GLU A 144      33.913  36.112  -4.865  1.00  0.00           O  
ATOM   2182  H   GLU A 144      34.680  32.794  -1.110  1.00  0.00           H  
ATOM   2183  HA  GLU A 144      34.690  31.261  -3.562  1.00  0.00           H  
ATOM   2184 1HB  GLU A 144      36.182  33.785  -2.754  1.00  0.00           H  
ATOM   2185 2HB  GLU A 144      36.307  33.092  -4.359  1.00  0.00           H  
ATOM   2186 1HG  GLU A 144      33.949  33.484  -4.751  1.00  0.00           H  
ATOM   2187 2HG  GLU A 144      33.712  34.064  -3.101  1.00  0.00           H  
ATOM   2188  N   ARG A 145      37.459  31.260  -1.782  1.00  0.00           N  
ATOM   2189  CA  ARG A 145      38.781  30.659  -1.657  1.00  0.00           C  
ATOM   2190  C   ARG A 145      38.801  29.185  -1.289  1.00  0.00           C  
ATOM   2191  O   ARG A 145      39.609  28.423  -1.824  1.00  0.00           O  
ATOM   2192  CB  ARG A 145      39.578  31.392  -0.606  1.00  0.00           C  
ATOM   2193  CG  ARG A 145      41.021  30.933  -0.437  1.00  0.00           C  
ATOM   2194  CD  ARG A 145      41.819  31.205  -1.673  1.00  0.00           C  
ATOM   2195  NE  ARG A 145      43.222  30.825  -1.536  1.00  0.00           N  
ATOM   2196  CZ  ARG A 145      44.105  30.764  -2.566  1.00  0.00           C  
ATOM   2197  NH1 ARG A 145      43.717  31.060  -3.789  1.00  0.00           N  
ATOM   2198  NH2 ARG A 145      45.358  30.407  -2.343  1.00  0.00           N  
ATOM   2199  H   ARG A 145      37.133  31.901  -1.055  1.00  0.00           H  
ATOM   2200  HA  ARG A 145      39.285  30.776  -2.615  1.00  0.00           H  
ATOM   2201 1HB  ARG A 145      39.582  32.436  -0.861  1.00  0.00           H  
ATOM   2202 2HB  ARG A 145      39.085  31.296   0.354  1.00  0.00           H  
ATOM   2203 1HG  ARG A 145      41.474  31.456   0.398  1.00  0.00           H  
ATOM   2204 2HG  ARG A 145      41.034  29.862  -0.246  1.00  0.00           H  
ATOM   2205 1HD  ARG A 145      41.397  30.643  -2.502  1.00  0.00           H  
ATOM   2206 2HD  ARG A 145      41.777  32.269  -1.900  1.00  0.00           H  
ATOM   2207  HE  ARG A 145      43.559  30.590  -0.614  1.00  0.00           H  
ATOM   2208 1HH1 ARG A 145      42.762  31.329  -3.966  1.00  0.00           H  
ATOM   2209 2HH1 ARG A 145      44.382  31.017  -4.577  1.00  0.00           H  
ATOM   2210 1HH2 ARG A 145      45.661  30.180  -1.408  1.00  0.00           H  
ATOM   2211 2HH2 ARG A 145      46.015  30.359  -3.111  1.00  0.00           H  
ATOM   2212  N   LEU A 146      37.966  28.782  -0.337  1.00  0.00           N  
ATOM   2213  CA  LEU A 146      38.003  27.419   0.134  1.00  0.00           C  
ATOM   2214  C   LEU A 146      36.755  26.624  -0.204  1.00  0.00           C  
ATOM   2215  O   LEU A 146      36.860  25.519  -0.734  1.00  0.00           O  
ATOM   2216  CB  LEU A 146      38.187  27.441   1.649  1.00  0.00           C  
ATOM   2217  CG  LEU A 146      39.465  28.099   2.132  1.00  0.00           C  
ATOM   2218  CD1 LEU A 146      39.443  28.111   3.579  1.00  0.00           C  
ATOM   2219  CD2 LEU A 146      40.673  27.354   1.623  1.00  0.00           C  
ATOM   2220  H   LEU A 146      37.300  29.417   0.087  1.00  0.00           H  
ATOM   2221  HA  LEU A 146      38.856  26.920  -0.321  1.00  0.00           H  
ATOM   2222 1HB  LEU A 146      37.350  27.979   2.094  1.00  0.00           H  
ATOM   2223 2HB  LEU A 146      38.165  26.424   2.022  1.00  0.00           H  
ATOM   2224  HG  LEU A 146      39.499  29.130   1.786  1.00  0.00           H  
ATOM   2225 1HD1 LEU A 146      40.338  28.584   3.950  1.00  0.00           H  
ATOM   2226 2HD1 LEU A 146      38.563  28.662   3.907  1.00  0.00           H  
ATOM   2227 3HD1 LEU A 146      39.400  27.102   3.944  1.00  0.00           H  
ATOM   2228 1HD2 LEU A 146      41.581  27.841   1.987  1.00  0.00           H  
ATOM   2229 2HD2 LEU A 146      40.641  26.338   1.980  1.00  0.00           H  
ATOM   2230 3HD2 LEU A 146      40.672  27.360   0.532  1.00  0.00           H  
ATOM   2231  N   VAL A 147      35.577  27.178   0.061  1.00  0.00           N  
ATOM   2232  CA  VAL A 147      34.378  26.369  -0.109  1.00  0.00           C  
ATOM   2233  C   VAL A 147      34.114  26.028  -1.559  1.00  0.00           C  
ATOM   2234  O   VAL A 147      34.003  24.853  -1.897  1.00  0.00           O  
ATOM   2235  CB  VAL A 147      33.148  27.084   0.445  1.00  0.00           C  
ATOM   2236  CG1 VAL A 147      31.904  26.289   0.130  1.00  0.00           C  
ATOM   2237  CG2 VAL A 147      33.304  27.298   1.924  1.00  0.00           C  
ATOM   2238  H   VAL A 147      35.531  28.128   0.433  1.00  0.00           H  
ATOM   2239  HA  VAL A 147      34.515  25.441   0.447  1.00  0.00           H  
ATOM   2240  HB  VAL A 147      33.041  28.023  -0.057  1.00  0.00           H  
ATOM   2241 1HG1 VAL A 147      31.036  26.817   0.497  1.00  0.00           H  
ATOM   2242 2HG1 VAL A 147      31.817  26.164  -0.944  1.00  0.00           H  
ATOM   2243 3HG1 VAL A 147      31.960  25.316   0.602  1.00  0.00           H  
ATOM   2244 1HG2 VAL A 147      32.431  27.822   2.311  1.00  0.00           H  
ATOM   2245 2HG2 VAL A 147      33.402  26.341   2.420  1.00  0.00           H  
ATOM   2246 3HG2 VAL A 147      34.199  27.897   2.105  1.00  0.00           H  
ATOM   2247  N   VAL A 148      34.113  27.029  -2.432  1.00  0.00           N  
ATOM   2248  CA  VAL A 148      33.846  26.769  -3.834  1.00  0.00           C  
ATOM   2249  C   VAL A 148      34.692  25.616  -4.394  1.00  0.00           C  
ATOM   2250  O   VAL A 148      34.098  24.618  -4.805  1.00  0.00           O  
ATOM   2251  CB  VAL A 148      33.963  28.046  -4.707  1.00  0.00           C  
ATOM   2252  CG1 VAL A 148      33.891  27.641  -6.143  1.00  0.00           C  
ATOM   2253  CG2 VAL A 148      32.839  28.989  -4.433  1.00  0.00           C  
ATOM   2254  H   VAL A 148      34.244  27.982  -2.101  1.00  0.00           H  
ATOM   2255  HA  VAL A 148      32.814  26.448  -3.918  1.00  0.00           H  
ATOM   2256  HB  VAL A 148      34.890  28.557  -4.508  1.00  0.00           H  
ATOM   2257 1HG1 VAL A 148      33.963  28.498  -6.774  1.00  0.00           H  
ATOM   2258 2HG1 VAL A 148      34.690  26.976  -6.352  1.00  0.00           H  
ATOM   2259 3HG1 VAL A 148      32.944  27.139  -6.318  1.00  0.00           H  
ATOM   2260 1HG2 VAL A 148      32.959  29.857  -5.074  1.00  0.00           H  
ATOM   2261 2HG2 VAL A 148      31.893  28.511  -4.658  1.00  0.00           H  
ATOM   2262 3HG2 VAL A 148      32.852  29.294  -3.399  1.00  0.00           H  
ATOM   2263  N   PRO A 149      36.047  25.660  -4.433  1.00  0.00           N  
ATOM   2264  CA  PRO A 149      36.839  24.559  -4.937  1.00  0.00           C  
ATOM   2265  C   PRO A 149      36.684  23.254  -4.178  1.00  0.00           C  
ATOM   2266  O   PRO A 149      36.782  22.199  -4.790  1.00  0.00           O  
ATOM   2267  CB  PRO A 149      38.276  25.095  -4.802  1.00  0.00           C  
ATOM   2268  CG  PRO A 149      38.199  26.222  -3.821  1.00  0.00           C  
ATOM   2269  CD  PRO A 149      36.847  26.835  -4.021  1.00  0.00           C  
ATOM   2270  HA  PRO A 149      36.588  24.396  -5.983  1.00  0.00           H  
ATOM   2271 1HB  PRO A 149      38.930  24.288  -4.450  1.00  0.00           H  
ATOM   2272 2HB  PRO A 149      38.660  25.394  -5.753  1.00  0.00           H  
ATOM   2273 1HG  PRO A 149      38.349  25.841  -2.803  1.00  0.00           H  
ATOM   2274 2HG  PRO A 149      39.012  26.943  -4.003  1.00  0.00           H  
ATOM   2275 1HD  PRO A 149      36.534  27.279  -3.084  1.00  0.00           H  
ATOM   2276 2HD  PRO A 149      36.908  27.577  -4.828  1.00  0.00           H  
ATOM   2277  N   ARG A 150      36.315  23.276  -2.900  1.00  0.00           N  
ATOM   2278  CA  ARG A 150      36.159  22.015  -2.178  1.00  0.00           C  
ATOM   2279  C   ARG A 150      34.844  21.322  -2.529  1.00  0.00           C  
ATOM   2280  O   ARG A 150      34.778  20.086  -2.609  1.00  0.00           O  
ATOM   2281  CB  ARG A 150      36.253  22.295  -0.706  1.00  0.00           C  
ATOM   2282  CG  ARG A 150      37.629  22.670  -0.230  1.00  0.00           C  
ATOM   2283  CD  ARG A 150      37.601  23.150   1.136  1.00  0.00           C  
ATOM   2284  NE  ARG A 150      38.878  23.668   1.567  1.00  0.00           N  
ATOM   2285  CZ  ARG A 150      39.826  22.977   2.216  1.00  0.00           C  
ATOM   2286  NH1 ARG A 150      39.674  21.749   2.571  1.00  0.00           N  
ATOM   2287  NH2 ARG A 150      40.953  23.528   2.536  1.00  0.00           N  
ATOM   2288  H   ARG A 150      36.218  24.146  -2.369  1.00  0.00           H  
ATOM   2289  HA  ARG A 150      36.985  21.360  -2.455  1.00  0.00           H  
ATOM   2290 1HB  ARG A 150      35.605  23.133  -0.474  1.00  0.00           H  
ATOM   2291 2HB  ARG A 150      35.915  21.437  -0.140  1.00  0.00           H  
ATOM   2292 1HG  ARG A 150      38.266  21.787  -0.265  1.00  0.00           H  
ATOM   2293 2HG  ARG A 150      38.047  23.440  -0.867  1.00  0.00           H  
ATOM   2294 1HD  ARG A 150      36.849  23.928   1.252  1.00  0.00           H  
ATOM   2295 2HD  ARG A 150      37.365  22.335   1.757  1.00  0.00           H  
ATOM   2296  HE  ARG A 150      39.085  24.627   1.329  1.00  0.00           H  
ATOM   2297 1HH1 ARG A 150      38.825  21.245   2.368  1.00  0.00           H  
ATOM   2298 2HH1 ARG A 150      40.460  21.329   3.094  1.00  0.00           H  
ATOM   2299 1HH2 ARG A 150      41.153  24.481   2.295  1.00  0.00           H  
ATOM   2300 2HH2 ARG A 150      41.633  22.947   3.052  1.00  0.00           H  
ATOM   2301  N   VAL A 151      33.809  22.135  -2.788  1.00  0.00           N  
ATOM   2302  CA  VAL A 151      32.481  21.664  -3.166  1.00  0.00           C  
ATOM   2303  C   VAL A 151      32.497  21.207  -4.622  1.00  0.00           C  
ATOM   2304  O   VAL A 151      31.941  20.156  -4.962  1.00  0.00           O  
ATOM   2305  CB  VAL A 151      31.422  22.764  -2.958  1.00  0.00           C  
ATOM   2306  CG1 VAL A 151      30.058  22.302  -3.494  1.00  0.00           C  
ATOM   2307  CG2 VAL A 151      31.311  23.075  -1.498  1.00  0.00           C  
ATOM   2308  H   VAL A 151      33.951  23.142  -2.684  1.00  0.00           H  
ATOM   2309  HA  VAL A 151      32.221  20.818  -2.533  1.00  0.00           H  
ATOM   2310  HB  VAL A 151      31.728  23.662  -3.505  1.00  0.00           H  
ATOM   2311 1HG1 VAL A 151      29.322  23.092  -3.344  1.00  0.00           H  
ATOM   2312 2HG1 VAL A 151      30.142  22.081  -4.559  1.00  0.00           H  
ATOM   2313 3HG1 VAL A 151      29.738  21.401  -2.959  1.00  0.00           H  
ATOM   2314 1HG2 VAL A 151      30.589  23.859  -1.362  1.00  0.00           H  
ATOM   2315 2HG2 VAL A 151      31.001  22.191  -0.957  1.00  0.00           H  
ATOM   2316 3HG2 VAL A 151      32.264  23.403  -1.129  1.00  0.00           H  
ATOM   2317  N   VAL A 152      33.138  21.990  -5.492  1.00  0.00           N  
ATOM   2318  CA  VAL A 152      33.238  21.609  -6.894  1.00  0.00           C  
ATOM   2319  C   VAL A 152      34.054  20.327  -7.025  1.00  0.00           C  
ATOM   2320  O   VAL A 152      33.689  19.421  -7.778  1.00  0.00           O  
ATOM   2321  CB  VAL A 152      33.870  22.727  -7.733  1.00  0.00           C  
ATOM   2322  CG1 VAL A 152      34.139  22.216  -9.140  1.00  0.00           C  
ATOM   2323  CG2 VAL A 152      32.932  23.910  -7.783  1.00  0.00           C  
ATOM   2324  H   VAL A 152      33.565  22.862  -5.177  1.00  0.00           H  
ATOM   2325  HA  VAL A 152      32.233  21.426  -7.275  1.00  0.00           H  
ATOM   2326  HB  VAL A 152      34.818  23.026  -7.283  1.00  0.00           H  
ATOM   2327 1HG1 VAL A 152      34.581  23.002  -9.743  1.00  0.00           H  
ATOM   2328 2HG1 VAL A 152      34.821  21.365  -9.091  1.00  0.00           H  
ATOM   2329 3HG1 VAL A 152      33.200  21.904  -9.595  1.00  0.00           H  
ATOM   2330 1HG2 VAL A 152      33.392  24.682  -8.373  1.00  0.00           H  
ATOM   2331 2HG2 VAL A 152      31.989  23.611  -8.241  1.00  0.00           H  
ATOM   2332 3HG2 VAL A 152      32.741  24.280  -6.781  1.00  0.00           H  
ATOM   2333  N   ALA A 153      35.161  20.253  -6.287  1.00  0.00           N  
ATOM   2334  CA  ALA A 153      36.040  19.094  -6.258  1.00  0.00           C  
ATOM   2335  C   ALA A 153      35.504  17.925  -5.427  1.00  0.00           C  
ATOM   2336  O   ALA A 153      36.390  17.285  -4.878  1.00  0.00           O  
ATOM   2337  CB  ALA A 153      37.374  19.493  -5.675  1.00  0.00           C  
ATOM   2338  H   ALA A 153      35.442  21.041  -5.707  1.00  0.00           H  
ATOM   2339  HA  ALA A 153      36.177  18.752  -7.282  1.00  0.00           H  
ATOM   2340 1HB  ALA A 153      38.024  18.656  -5.675  1.00  0.00           H  
ATOM   2341 2HB  ALA A 153      37.816  20.300  -6.264  1.00  0.00           H  
ATOM   2342 3HB  ALA A 153      37.233  19.822  -4.650  1.00  0.00           H  
ATOM   2343  N   SER A 154      34.437  18.219  -4.694  1.00  0.00           N  
ATOM   2344  CA  SER A 154      33.628  17.066  -4.321  1.00  0.00           C  
ATOM   2345  C   SER A 154      32.672  16.596  -5.414  1.00  0.00           C  
ATOM   2346  O   SER A 154      32.552  15.394  -5.666  1.00  0.00           O  
ATOM   2347  CB  SER A 154      32.841  17.393  -3.081  1.00  0.00           C  
ATOM   2348  OG  SER A 154      33.677  17.627  -1.994  1.00  0.00           O  
ATOM   2349  H   SER A 154      34.624  18.801  -3.882  1.00  0.00           H  
ATOM   2350  HA  SER A 154      34.306  16.245  -4.087  1.00  0.00           H  
ATOM   2351 1HB  SER A 154      32.229  18.266  -3.268  1.00  0.00           H  
ATOM   2352 2HB  SER A 154      32.167  16.569  -2.852  1.00  0.00           H  
ATOM   2353  HG  SER A 154      34.237  18.398  -2.254  1.00  0.00           H  
ATOM   2354  N   THR A 155      32.033  17.538  -6.101  1.00  0.00           N  
ATOM   2355  CA  THR A 155      31.044  17.220  -7.130  1.00  0.00           C  
ATOM   2356  C   THR A 155      31.679  16.378  -8.239  1.00  0.00           C  
ATOM   2357  O   THR A 155      31.200  15.292  -8.587  1.00  0.00           O  
ATOM   2358  CB  THR A 155      30.489  18.519  -7.723  1.00  0.00           C  
ATOM   2359  OG1 THR A 155      29.877  19.294  -6.684  1.00  0.00           O  
ATOM   2360  CG2 THR A 155      29.471  18.210  -8.762  1.00  0.00           C  
ATOM   2361  H   THR A 155      32.189  18.516  -5.853  1.00  0.00           H  
ATOM   2362  HA  THR A 155      30.230  16.661  -6.689  1.00  0.00           H  
ATOM   2363  HB  THR A 155      31.286  19.092  -8.170  1.00  0.00           H  
ATOM   2364  HG1 THR A 155      30.575  19.549  -6.028  1.00  0.00           H  
ATOM   2365 1HG2 THR A 155      29.078  19.136  -9.173  1.00  0.00           H  
ATOM   2366 2HG2 THR A 155      29.934  17.625  -9.555  1.00  0.00           H  
ATOM   2367 3HG2 THR A 155      28.667  17.642  -8.312  1.00  0.00           H  
ATOM   2368  N   PHE A 156      32.811  16.869  -8.734  1.00  0.00           N  
ATOM   2369  CA  PHE A 156      33.616  16.225  -9.762  1.00  0.00           C  
ATOM   2370  C   PHE A 156      34.044  14.842  -9.335  1.00  0.00           C  
ATOM   2371  O   PHE A 156      33.984  13.879 -10.100  1.00  0.00           O  
ATOM   2372  CB  PHE A 156      34.858  17.050 -10.038  1.00  0.00           C  
ATOM   2373  CG  PHE A 156      35.804  16.433 -11.017  1.00  0.00           C  
ATOM   2374  CD1 PHE A 156      35.589  16.535 -12.379  1.00  0.00           C  
ATOM   2375  CD2 PHE A 156      36.922  15.750 -10.569  1.00  0.00           C  
ATOM   2376  CE1 PHE A 156      36.479  15.981 -13.267  1.00  0.00           C  
ATOM   2377  CE2 PHE A 156      37.811  15.195 -11.456  1.00  0.00           C  
ATOM   2378  CZ  PHE A 156      37.593  15.312 -12.804  1.00  0.00           C  
ATOM   2379  H   PHE A 156      33.129  17.769  -8.373  1.00  0.00           H  
ATOM   2380  HA  PHE A 156      33.020  16.143 -10.671  1.00  0.00           H  
ATOM   2381 1HB  PHE A 156      34.566  18.029 -10.415  1.00  0.00           H  
ATOM   2382 2HB  PHE A 156      35.396  17.216  -9.106  1.00  0.00           H  
ATOM   2383  HD1 PHE A 156      34.711  17.068 -12.743  1.00  0.00           H  
ATOM   2384  HD2 PHE A 156      37.092  15.664  -9.498  1.00  0.00           H  
ATOM   2385  HE1 PHE A 156      36.306  16.072 -14.339  1.00  0.00           H  
ATOM   2386  HE2 PHE A 156      38.688  14.669 -11.097  1.00  0.00           H  
ATOM   2387  HZ  PHE A 156      38.298  14.873 -13.508  1.00  0.00           H  
ATOM   2388  N   VAL A 157      34.543  14.764  -8.119  1.00  0.00           N  
ATOM   2389  CA  VAL A 157      35.074  13.536  -7.595  1.00  0.00           C  
ATOM   2390  C   VAL A 157      34.000  12.479  -7.488  1.00  0.00           C  
ATOM   2391  O   VAL A 157      34.214  11.357  -7.926  1.00  0.00           O  
ATOM   2392  CB  VAL A 157      35.704  13.825  -6.243  1.00  0.00           C  
ATOM   2393  CG1 VAL A 157      36.130  12.548  -5.548  1.00  0.00           C  
ATOM   2394  CG2 VAL A 157      36.844  14.796  -6.494  1.00  0.00           C  
ATOM   2395  H   VAL A 157      34.540  15.588  -7.539  1.00  0.00           H  
ATOM   2396  HA  VAL A 157      35.851  13.182  -8.273  1.00  0.00           H  
ATOM   2397  HB  VAL A 157      34.974  14.297  -5.588  1.00  0.00           H  
ATOM   2398 1HG1 VAL A 157      36.572  12.790  -4.582  1.00  0.00           H  
ATOM   2399 2HG1 VAL A 157      35.253  11.934  -5.403  1.00  0.00           H  
ATOM   2400 3HG1 VAL A 157      36.844  12.018  -6.142  1.00  0.00           H  
ATOM   2401 1HG2 VAL A 157      37.318  15.049  -5.560  1.00  0.00           H  
ATOM   2402 2HG2 VAL A 157      37.553  14.377  -7.148  1.00  0.00           H  
ATOM   2403 3HG2 VAL A 157      36.452  15.695  -6.956  1.00  0.00           H  
ATOM   2404  N   ALA A 158      32.832  12.828  -6.954  1.00  0.00           N  
ATOM   2405  CA  ALA A 158      31.746  11.860  -6.858  1.00  0.00           C  
ATOM   2406  C   ALA A 158      31.332  11.358  -8.233  1.00  0.00           C  
ATOM   2407  O   ALA A 158      31.063  10.170  -8.417  1.00  0.00           O  
ATOM   2408  CB  ALA A 158      30.570  12.488  -6.176  1.00  0.00           C  
ATOM   2409  H   ALA A 158      32.697  13.774  -6.601  1.00  0.00           H  
ATOM   2410  HA  ALA A 158      32.101  11.010  -6.282  1.00  0.00           H  
ATOM   2411 1HB  ALA A 158      29.762  11.766  -6.081  1.00  0.00           H  
ATOM   2412 2HB  ALA A 158      30.877  12.826  -5.194  1.00  0.00           H  
ATOM   2413 3HB  ALA A 158      30.234  13.332  -6.776  1.00  0.00           H  
ATOM   2414  N   PHE A 159      31.309  12.258  -9.213  1.00  0.00           N  
ATOM   2415  CA  PHE A 159      30.982  11.897 -10.583  1.00  0.00           C  
ATOM   2416  C   PHE A 159      31.968  10.833 -11.083  1.00  0.00           C  
ATOM   2417  O   PHE A 159      31.566   9.751 -11.541  1.00  0.00           O  
ATOM   2418  CB  PHE A 159      31.057  13.172 -11.435  1.00  0.00           C  
ATOM   2419  CG  PHE A 159      30.904  13.070 -12.914  1.00  0.00           C  
ATOM   2420  CD1 PHE A 159      29.678  13.081 -13.523  1.00  0.00           C  
ATOM   2421  CD2 PHE A 159      32.032  12.985 -13.706  1.00  0.00           C  
ATOM   2422  CE1 PHE A 159      29.581  13.018 -14.905  1.00  0.00           C  
ATOM   2423  CE2 PHE A 159      31.940  12.908 -15.077  1.00  0.00           C  
ATOM   2424  CZ  PHE A 159      30.710  12.928 -15.676  1.00  0.00           C  
ATOM   2425  H   PHE A 159      31.510  13.239  -9.004  1.00  0.00           H  
ATOM   2426  HA  PHE A 159      29.970  11.494 -10.611  1.00  0.00           H  
ATOM   2427 1HB  PHE A 159      30.291  13.862 -11.074  1.00  0.00           H  
ATOM   2428 2HB  PHE A 159      31.986  13.652 -11.259  1.00  0.00           H  
ATOM   2429  HD1 PHE A 159      28.783  13.151 -12.916  1.00  0.00           H  
ATOM   2430  HD2 PHE A 159      33.006  12.979 -13.225  1.00  0.00           H  
ATOM   2431  HE1 PHE A 159      28.604  13.039 -15.380  1.00  0.00           H  
ATOM   2432  HE2 PHE A 159      32.840  12.839 -15.684  1.00  0.00           H  
ATOM   2433  HZ  PHE A 159      30.630  12.874 -16.760  1.00  0.00           H  
ATOM   2434  N   MET A 160      33.269  11.124 -10.947  1.00  0.00           N  
ATOM   2435  CA  MET A 160      34.289  10.206 -11.428  1.00  0.00           C  
ATOM   2436  C   MET A 160      34.357   8.913 -10.628  1.00  0.00           C  
ATOM   2437  O   MET A 160      34.573   7.836 -11.202  1.00  0.00           O  
ATOM   2438  CB  MET A 160      35.656  10.883 -11.401  1.00  0.00           C  
ATOM   2439  CG  MET A 160      35.817  12.033 -12.386  1.00  0.00           C  
ATOM   2440  SD  MET A 160      35.570  11.506 -14.093  1.00  0.00           S  
ATOM   2441  CE  MET A 160      35.720  13.041 -14.986  1.00  0.00           C  
ATOM   2442  H   MET A 160      33.544  12.018 -10.534  1.00  0.00           H  
ATOM   2443  HA  MET A 160      34.047   9.945 -12.457  1.00  0.00           H  
ATOM   2444 1HB  MET A 160      35.827  11.288 -10.399  1.00  0.00           H  
ATOM   2445 2HB  MET A 160      36.436  10.150 -11.596  1.00  0.00           H  
ATOM   2446 1HG  MET A 160      35.107  12.825 -12.152  1.00  0.00           H  
ATOM   2447 2HG  MET A 160      36.819  12.441 -12.292  1.00  0.00           H  
ATOM   2448 1HE  MET A 160      35.574  12.859 -16.050  1.00  0.00           H  
ATOM   2449 2HE  MET A 160      34.971  13.747 -14.629  1.00  0.00           H  
ATOM   2450 3HE  MET A 160      36.711  13.450 -14.829  1.00  0.00           H  
ATOM   2451  N   LEU A 161      34.129   8.996  -9.318  1.00  0.00           N  
ATOM   2452  CA  LEU A 161      34.190   7.802  -8.512  1.00  0.00           C  
ATOM   2453  C   LEU A 161      33.016   6.916  -8.827  1.00  0.00           C  
ATOM   2454  O   LEU A 161      33.188   5.710  -8.882  1.00  0.00           O  
ATOM   2455  CB  LEU A 161      34.269   8.113  -7.021  1.00  0.00           C  
ATOM   2456  CG  LEU A 161      35.589   8.767  -6.563  1.00  0.00           C  
ATOM   2457  CD1 LEU A 161      35.468   9.078  -5.130  1.00  0.00           C  
ATOM   2458  CD2 LEU A 161      36.781   7.858  -6.846  1.00  0.00           C  
ATOM   2459  H   LEU A 161      33.950   9.892  -8.881  1.00  0.00           H  
ATOM   2460  HA  LEU A 161      35.098   7.263  -8.772  1.00  0.00           H  
ATOM   2461 1HB  LEU A 161      33.455   8.794  -6.770  1.00  0.00           H  
ATOM   2462 2HB  LEU A 161      34.134   7.187  -6.461  1.00  0.00           H  
ATOM   2463  HG  LEU A 161      35.736   9.696  -7.094  1.00  0.00           H  
ATOM   2464 1HD1 LEU A 161      36.372   9.568  -4.808  1.00  0.00           H  
ATOM   2465 2HD1 LEU A 161      34.628   9.727  -5.004  1.00  0.00           H  
ATOM   2466 3HD1 LEU A 161      35.317   8.160  -4.558  1.00  0.00           H  
ATOM   2467 1HD2 LEU A 161      37.694   8.344  -6.506  1.00  0.00           H  
ATOM   2468 2HD2 LEU A 161      36.661   6.928  -6.325  1.00  0.00           H  
ATOM   2469 3HD2 LEU A 161      36.845   7.666  -7.917  1.00  0.00           H  
ATOM   2470  N   ASN A 162      31.831   7.480  -9.086  1.00  0.00           N  
ATOM   2471  CA  ASN A 162      30.701   6.629  -9.438  1.00  0.00           C  
ATOM   2472  C   ASN A 162      31.007   5.880 -10.716  1.00  0.00           C  
ATOM   2473  O   ASN A 162      30.655   4.708 -10.859  1.00  0.00           O  
ATOM   2474  CB  ASN A 162      29.437   7.423  -9.570  1.00  0.00           C  
ATOM   2475  CG  ASN A 162      28.216   6.559  -9.726  1.00  0.00           C  
ATOM   2476  OD1 ASN A 162      27.913   5.762  -8.847  1.00  0.00           O  
ATOM   2477  ND2 ASN A 162      27.505   6.712 -10.795  1.00  0.00           N  
ATOM   2478  H   ASN A 162      31.697   8.489  -9.013  1.00  0.00           H  
ATOM   2479  HA  ASN A 162      30.562   5.892  -8.649  1.00  0.00           H  
ATOM   2480 1HB  ASN A 162      29.336   7.996  -8.664  1.00  0.00           H  
ATOM   2481 2HB  ASN A 162      29.512   8.124 -10.406  1.00  0.00           H  
ATOM   2482 1HD2 ASN A 162      26.645   6.183 -10.911  1.00  0.00           H  
ATOM   2483 2HD2 ASN A 162      27.781   7.378 -11.486  1.00  0.00           H  
ATOM   2484  N   GLY A 163      31.722   6.537 -11.633  1.00  0.00           N  
ATOM   2485  CA  GLY A 163      32.143   5.891 -12.860  1.00  0.00           C  
ATOM   2486  C   GLY A 163      32.959   4.661 -12.479  1.00  0.00           C  
ATOM   2487  O   GLY A 163      32.702   3.549 -12.964  1.00  0.00           O  
ATOM   2488  H   GLY A 163      31.951   7.522 -11.479  1.00  0.00           H  
ATOM   2489 1HA  GLY A 163      31.274   5.606 -13.451  1.00  0.00           H  
ATOM   2490 2HA  GLY A 163      32.750   6.581 -13.447  1.00  0.00           H  
ATOM   2491  N   ALA A 164      33.965   4.875 -11.618  1.00  0.00           N  
ATOM   2492  CA  ALA A 164      34.824   3.797 -11.138  1.00  0.00           C  
ATOM   2493  C   ALA A 164      34.043   2.723 -10.376  1.00  0.00           C  
ATOM   2494  O   ALA A 164      34.322   1.539 -10.529  1.00  0.00           O  
ATOM   2495  CB  ALA A 164      35.915   4.351 -10.234  1.00  0.00           C  
ATOM   2496  H   ALA A 164      34.125   5.830 -11.288  1.00  0.00           H  
ATOM   2497  HA  ALA A 164      35.286   3.330 -12.006  1.00  0.00           H  
ATOM   2498 1HB  ALA A 164      36.567   3.540  -9.914  1.00  0.00           H  
ATOM   2499 2HB  ALA A 164      36.493   5.095 -10.779  1.00  0.00           H  
ATOM   2500 3HB  ALA A 164      35.466   4.813  -9.362  1.00  0.00           H  
ATOM   2501  N   VAL A 165      33.046   3.109  -9.576  1.00  0.00           N  
ATOM   2502  CA  VAL A 165      32.295   2.121  -8.811  1.00  0.00           C  
ATOM   2503  C   VAL A 165      31.495   1.238  -9.743  1.00  0.00           C  
ATOM   2504  O   VAL A 165      31.487   0.018  -9.594  1.00  0.00           O  
ATOM   2505  CB  VAL A 165      31.308   2.748  -7.802  1.00  0.00           C  
ATOM   2506  CG1 VAL A 165      30.470   1.654  -7.203  1.00  0.00           C  
ATOM   2507  CG2 VAL A 165      32.026   3.461  -6.682  1.00  0.00           C  
ATOM   2508  H   VAL A 165      32.839   4.094  -9.473  1.00  0.00           H  
ATOM   2509  HA  VAL A 165      33.003   1.501  -8.262  1.00  0.00           H  
ATOM   2510  HB  VAL A 165      30.650   3.444  -8.330  1.00  0.00           H  
ATOM   2511 1HG1 VAL A 165      29.782   2.096  -6.515  1.00  0.00           H  
ATOM   2512 2HG1 VAL A 165      29.931   1.132  -7.993  1.00  0.00           H  
ATOM   2513 3HG1 VAL A 165      31.092   0.959  -6.678  1.00  0.00           H  
ATOM   2514 1HG2 VAL A 165      31.294   3.883  -5.990  1.00  0.00           H  
ATOM   2515 2HG2 VAL A 165      32.659   2.751  -6.153  1.00  0.00           H  
ATOM   2516 3HG2 VAL A 165      32.628   4.254  -7.085  1.00  0.00           H  
ATOM   2517  N   ILE A 166      30.825   1.842 -10.724  1.00  0.00           N  
ATOM   2518  CA  ILE A 166      30.042   1.060 -11.664  1.00  0.00           C  
ATOM   2519  C   ILE A 166      30.956   0.170 -12.489  1.00  0.00           C  
ATOM   2520  O   ILE A 166      30.685  -1.019 -12.653  1.00  0.00           O  
ATOM   2521  CB  ILE A 166      29.235   1.943 -12.639  1.00  0.00           C  
ATOM   2522  CG1 ILE A 166      28.143   2.713 -11.926  1.00  0.00           C  
ATOM   2523  CG2 ILE A 166      28.617   1.055 -13.707  1.00  0.00           C  
ATOM   2524  CD1 ILE A 166      27.531   3.769 -12.813  1.00  0.00           C  
ATOM   2525  H   ILE A 166      30.853   2.858 -10.809  1.00  0.00           H  
ATOM   2526  HA  ILE A 166      29.352   0.431 -11.108  1.00  0.00           H  
ATOM   2527  HB  ILE A 166      29.901   2.675 -13.103  1.00  0.00           H  
ATOM   2528 1HG1 ILE A 166      27.366   2.030 -11.607  1.00  0.00           H  
ATOM   2529 2HG1 ILE A 166      28.561   3.201 -11.041  1.00  0.00           H  
ATOM   2530 1HG2 ILE A 166      28.049   1.660 -14.412  1.00  0.00           H  
ATOM   2531 2HG2 ILE A 166      29.407   0.524 -14.237  1.00  0.00           H  
ATOM   2532 3HG2 ILE A 166      27.964   0.340 -13.224  1.00  0.00           H  
ATOM   2533 1HD1 ILE A 166      26.766   4.291 -12.269  1.00  0.00           H  
ATOM   2534 2HD1 ILE A 166      28.303   4.476 -13.120  1.00  0.00           H  
ATOM   2535 3HD1 ILE A 166      27.097   3.301 -13.688  1.00  0.00           H  
ATOM   2536  N   THR A 167      32.059   0.727 -12.991  1.00  0.00           N  
ATOM   2537  CA  THR A 167      32.972  -0.040 -13.820  1.00  0.00           C  
ATOM   2538  C   THR A 167      33.559  -1.219 -13.060  1.00  0.00           C  
ATOM   2539  O   THR A 167      33.475  -2.365 -13.505  1.00  0.00           O  
ATOM   2540  CB  THR A 167      34.131   0.854 -14.283  1.00  0.00           C  
ATOM   2541  OG1 THR A 167      33.611   1.947 -15.057  1.00  0.00           O  
ATOM   2542  CG2 THR A 167      35.125   0.046 -15.111  1.00  0.00           C  
ATOM   2543  H   THR A 167      32.258   1.713 -12.823  1.00  0.00           H  
ATOM   2544  HA  THR A 167      32.429  -0.418 -14.684  1.00  0.00           H  
ATOM   2545  HB  THR A 167      34.642   1.259 -13.409  1.00  0.00           H  
ATOM   2546  HG1 THR A 167      33.122   2.555 -14.447  1.00  0.00           H  
ATOM   2547 1HG2 THR A 167      35.942   0.693 -15.424  1.00  0.00           H  
ATOM   2548 2HG2 THR A 167      35.521  -0.772 -14.507  1.00  0.00           H  
ATOM   2549 3HG2 THR A 167      34.625  -0.360 -15.989  1.00  0.00           H  
ATOM   2550  N   ILE A 168      34.117  -0.950 -11.889  1.00  0.00           N  
ATOM   2551  CA  ILE A 168      34.740  -1.978 -11.084  1.00  0.00           C  
ATOM   2552  C   ILE A 168      33.736  -2.965 -10.558  1.00  0.00           C  
ATOM   2553  O   ILE A 168      33.987  -4.172 -10.553  1.00  0.00           O  
ATOM   2554  CB  ILE A 168      35.483  -1.347  -9.921  1.00  0.00           C  
ATOM   2555  CG1 ILE A 168      36.661  -0.503 -10.436  1.00  0.00           C  
ATOM   2556  CG2 ILE A 168      35.901  -2.371  -8.965  1.00  0.00           C  
ATOM   2557  CD1 ILE A 168      37.684  -1.303 -11.196  1.00  0.00           C  
ATOM   2558  H   ILE A 168      34.135   0.007 -11.541  1.00  0.00           H  
ATOM   2559  HA  ILE A 168      35.452  -2.515 -11.707  1.00  0.00           H  
ATOM   2560  HB  ILE A 168      34.802  -0.665  -9.408  1.00  0.00           H  
ATOM   2561 1HG1 ILE A 168      36.284   0.262 -11.104  1.00  0.00           H  
ATOM   2562 2HG1 ILE A 168      37.138  -0.016  -9.590  1.00  0.00           H  
ATOM   2563 1HG2 ILE A 168      36.370  -1.870  -8.148  1.00  0.00           H  
ATOM   2564 2HG2 ILE A 168      35.022  -2.908  -8.614  1.00  0.00           H  
ATOM   2565 3HG2 ILE A 168      36.592  -3.067  -9.433  1.00  0.00           H  
ATOM   2566 1HD1 ILE A 168      38.482  -0.641 -11.532  1.00  0.00           H  
ATOM   2567 2HD1 ILE A 168      38.100  -2.073 -10.545  1.00  0.00           H  
ATOM   2568 3HD1 ILE A 168      37.211  -1.770 -12.059  1.00  0.00           H  
ATOM   2569  N   GLY A 169      32.597  -2.455 -10.112  1.00  0.00           N  
ATOM   2570  CA  GLY A 169      31.539  -3.279  -9.597  1.00  0.00           C  
ATOM   2571  C   GLY A 169      31.101  -4.278 -10.646  1.00  0.00           C  
ATOM   2572  O   GLY A 169      31.097  -5.487 -10.391  1.00  0.00           O  
ATOM   2573  H   GLY A 169      32.435  -1.454 -10.123  1.00  0.00           H  
ATOM   2574 1HA  GLY A 169      31.876  -3.794  -8.698  1.00  0.00           H  
ATOM   2575 2HA  GLY A 169      30.697  -2.642  -9.319  1.00  0.00           H  
ATOM   2576  N   LEU A 170      30.743  -3.789 -11.837  1.00  0.00           N  
ATOM   2577  CA  LEU A 170      30.266  -4.676 -12.878  1.00  0.00           C  
ATOM   2578  C   LEU A 170      31.330  -5.665 -13.320  1.00  0.00           C  
ATOM   2579  O   LEU A 170      30.983  -6.802 -13.629  1.00  0.00           O  
ATOM   2580  CB  LEU A 170      29.739  -3.892 -14.072  1.00  0.00           C  
ATOM   2581  CG  LEU A 170      28.462  -3.092 -13.802  1.00  0.00           C  
ATOM   2582  CD1 LEU A 170      28.105  -2.342 -15.072  1.00  0.00           C  
ATOM   2583  CD2 LEU A 170      27.360  -4.023 -13.296  1.00  0.00           C  
ATOM   2584  H   LEU A 170      30.779  -2.785 -12.017  1.00  0.00           H  
ATOM   2585  HA  LEU A 170      29.433  -5.245 -12.471  1.00  0.00           H  
ATOM   2586 1HB  LEU A 170      30.514  -3.183 -14.381  1.00  0.00           H  
ATOM   2587 2HB  LEU A 170      29.549  -4.579 -14.894  1.00  0.00           H  
ATOM   2588  HG  LEU A 170      28.651  -2.346 -13.031  1.00  0.00           H  
ATOM   2589 1HD1 LEU A 170      27.227  -1.752 -14.911  1.00  0.00           H  
ATOM   2590 2HD1 LEU A 170      28.935  -1.692 -15.345  1.00  0.00           H  
ATOM   2591 3HD1 LEU A 170      27.921  -3.041 -15.874  1.00  0.00           H  
ATOM   2592 1HD2 LEU A 170      26.458  -3.444 -13.097  1.00  0.00           H  
ATOM   2593 2HD2 LEU A 170      27.150  -4.779 -14.029  1.00  0.00           H  
ATOM   2594 3HD2 LEU A 170      27.690  -4.504 -12.375  1.00  0.00           H  
ATOM   2595  N   VAL A 171      32.611  -5.272 -13.340  1.00  0.00           N  
ATOM   2596  CA  VAL A 171      33.669  -6.224 -13.677  1.00  0.00           C  
ATOM   2597  C   VAL A 171      33.791  -7.294 -12.594  1.00  0.00           C  
ATOM   2598  O   VAL A 171      33.916  -8.483 -12.898  1.00  0.00           O  
ATOM   2599  CB  VAL A 171      35.020  -5.537 -13.894  1.00  0.00           C  
ATOM   2600  CG1 VAL A 171      36.105  -6.594 -14.026  1.00  0.00           C  
ATOM   2601  CG2 VAL A 171      34.968  -4.707 -15.180  1.00  0.00           C  
ATOM   2602  H   VAL A 171      32.861  -4.303 -13.128  1.00  0.00           H  
ATOM   2603  HA  VAL A 171      33.401  -6.709 -14.614  1.00  0.00           H  
ATOM   2604  HB  VAL A 171      35.245  -4.895 -13.037  1.00  0.00           H  
ATOM   2605 1HG1 VAL A 171      37.067  -6.112 -14.179  1.00  0.00           H  
ATOM   2606 2HG1 VAL A 171      36.135  -7.184 -13.112  1.00  0.00           H  
ATOM   2607 3HG1 VAL A 171      35.884  -7.246 -14.872  1.00  0.00           H  
ATOM   2608 1HG2 VAL A 171      35.928  -4.219 -15.336  1.00  0.00           H  
ATOM   2609 2HG2 VAL A 171      34.751  -5.365 -16.021  1.00  0.00           H  
ATOM   2610 3HG2 VAL A 171      34.194  -3.960 -15.107  1.00  0.00           H  
ATOM   2611  N   GLY A 172      33.752  -6.889 -11.317  1.00  0.00           N  
ATOM   2612  CA  GLY A 172      33.799  -7.861 -10.229  1.00  0.00           C  
ATOM   2613  C   GLY A 172      32.605  -8.807 -10.366  1.00  0.00           C  
ATOM   2614  O   GLY A 172      32.724 -10.016 -10.140  1.00  0.00           O  
ATOM   2615  H   GLY A 172      33.680  -5.897 -11.096  1.00  0.00           H  
ATOM   2616 1HA  GLY A 172      34.734  -8.419 -10.268  1.00  0.00           H  
ATOM   2617 2HA  GLY A 172      33.757  -7.337  -9.275  1.00  0.00           H  
ATOM   2618  N   GLY A 173      31.469  -8.233 -10.782  1.00  0.00           N  
ATOM   2619  CA  GLY A 173      30.211  -8.913 -11.044  1.00  0.00           C  
ATOM   2620  C   GLY A 173      30.360  -9.941 -12.149  1.00  0.00           C  
ATOM   2621  O   GLY A 173      29.979 -11.098 -11.981  1.00  0.00           O  
ATOM   2622  H   GLY A 173      31.471  -7.222 -10.899  1.00  0.00           H  
ATOM   2623 1HA  GLY A 173      29.860  -9.394 -10.133  1.00  0.00           H  
ATOM   2624 2HA  GLY A 173      29.477  -8.168 -11.344  1.00  0.00           H  
ATOM   2625  N   PHE A 174      30.916  -9.508 -13.278  1.00  0.00           N  
ATOM   2626  CA  PHE A 174      31.180 -10.351 -14.428  1.00  0.00           C  
ATOM   2627  C   PHE A 174      32.029 -11.512 -14.011  1.00  0.00           C  
ATOM   2628  O   PHE A 174      31.692 -12.664 -14.272  1.00  0.00           O  
ATOM   2629  CB  PHE A 174      31.928  -9.552 -15.499  1.00  0.00           C  
ATOM   2630  CG  PHE A 174      32.431 -10.332 -16.675  1.00  0.00           C  
ATOM   2631  CD1 PHE A 174      31.648 -10.618 -17.758  1.00  0.00           C  
ATOM   2632  CD2 PHE A 174      33.729 -10.775 -16.676  1.00  0.00           C  
ATOM   2633  CE1 PHE A 174      32.138 -11.318 -18.816  1.00  0.00           C  
ATOM   2634  CE2 PHE A 174      34.237 -11.490 -17.729  1.00  0.00           C  
ATOM   2635  CZ  PHE A 174      33.441 -11.761 -18.805  1.00  0.00           C  
ATOM   2636  H   PHE A 174      31.172  -8.532 -13.338  1.00  0.00           H  
ATOM   2637  HA  PHE A 174      30.241 -10.729 -14.824  1.00  0.00           H  
ATOM   2638 1HB  PHE A 174      31.281  -8.760 -15.866  1.00  0.00           H  
ATOM   2639 2HB  PHE A 174      32.781  -9.069 -15.043  1.00  0.00           H  
ATOM   2640  HD1 PHE A 174      30.653 -10.282 -17.777  1.00  0.00           H  
ATOM   2641  HD2 PHE A 174      34.349 -10.541 -15.821  1.00  0.00           H  
ATOM   2642  HE1 PHE A 174      31.493 -11.521 -19.664  1.00  0.00           H  
ATOM   2643  HE2 PHE A 174      35.268 -11.834 -17.712  1.00  0.00           H  
ATOM   2644  HZ  PHE A 174      33.840 -12.322 -19.646  1.00  0.00           H  
ATOM   2645  N   PHE A 175      33.132 -11.241 -13.326  1.00  0.00           N  
ATOM   2646  CA  PHE A 175      33.976 -12.347 -12.953  1.00  0.00           C  
ATOM   2647  C   PHE A 175      33.226 -13.296 -12.033  1.00  0.00           C  
ATOM   2648  O   PHE A 175      33.204 -14.489 -12.279  1.00  0.00           O  
ATOM   2649  CB  PHE A 175      35.231 -11.823 -12.262  1.00  0.00           C  
ATOM   2650  CG  PHE A 175      36.225 -11.209 -13.202  1.00  0.00           C  
ATOM   2651  CD1 PHE A 175      36.398 -11.713 -14.478  1.00  0.00           C  
ATOM   2652  CD2 PHE A 175      36.980 -10.121 -12.814  1.00  0.00           C  
ATOM   2653  CE1 PHE A 175      37.307 -11.142 -15.347  1.00  0.00           C  
ATOM   2654  CE2 PHE A 175      37.892  -9.548 -13.678  1.00  0.00           C  
ATOM   2655  CZ  PHE A 175      38.055 -10.060 -14.947  1.00  0.00           C  
ATOM   2656  H   PHE A 175      33.386 -10.279 -13.096  1.00  0.00           H  
ATOM   2657  HA  PHE A 175      34.260 -12.889 -13.855  1.00  0.00           H  
ATOM   2658 1HB  PHE A 175      34.944 -11.065 -11.529  1.00  0.00           H  
ATOM   2659 2HB  PHE A 175      35.718 -12.634 -11.725  1.00  0.00           H  
ATOM   2660  HD1 PHE A 175      35.805 -12.570 -14.795  1.00  0.00           H  
ATOM   2661  HD2 PHE A 175      36.846  -9.712 -11.812  1.00  0.00           H  
ATOM   2662  HE1 PHE A 175      37.432 -11.550 -16.349  1.00  0.00           H  
ATOM   2663  HE2 PHE A 175      38.481  -8.689 -13.358  1.00  0.00           H  
ATOM   2664  HZ  PHE A 175      38.773  -9.608 -15.630  1.00  0.00           H  
ATOM   2665  N   PHE A 176      32.489 -12.774 -11.058  1.00  0.00           N  
ATOM   2666  CA  PHE A 176      31.735 -13.622 -10.145  1.00  0.00           C  
ATOM   2667  C   PHE A 176      30.714 -14.496 -10.861  1.00  0.00           C  
ATOM   2668  O   PHE A 176      30.636 -15.707 -10.613  1.00  0.00           O  
ATOM   2669  CB  PHE A 176      31.070 -12.737  -9.097  1.00  0.00           C  
ATOM   2670  CG  PHE A 176      30.120 -13.393  -8.177  1.00  0.00           C  
ATOM   2671  CD1 PHE A 176      30.562 -14.218  -7.159  1.00  0.00           C  
ATOM   2672  CD2 PHE A 176      28.760 -13.126  -8.283  1.00  0.00           C  
ATOM   2673  CE1 PHE A 176      29.665 -14.778  -6.278  1.00  0.00           C  
ATOM   2674  CE2 PHE A 176      27.867 -13.679  -7.401  1.00  0.00           C  
ATOM   2675  CZ  PHE A 176      28.325 -14.506  -6.398  1.00  0.00           C  
ATOM   2676  H   PHE A 176      32.495 -11.769 -10.895  1.00  0.00           H  
ATOM   2677  HA  PHE A 176      32.441 -14.275  -9.638  1.00  0.00           H  
ATOM   2678 1HB  PHE A 176      31.847 -12.267  -8.498  1.00  0.00           H  
ATOM   2679 2HB  PHE A 176      30.542 -11.933  -9.600  1.00  0.00           H  
ATOM   2680  HD1 PHE A 176      31.629 -14.417  -7.059  1.00  0.00           H  
ATOM   2681  HD2 PHE A 176      28.411 -12.465  -9.077  1.00  0.00           H  
ATOM   2682  HE1 PHE A 176      30.019 -15.427  -5.478  1.00  0.00           H  
ATOM   2683  HE2 PHE A 176      26.803 -13.465  -7.492  1.00  0.00           H  
ATOM   2684  HZ  PHE A 176      27.634 -14.943  -5.704  1.00  0.00           H  
ATOM   2685  N   GLY A 177      29.913 -13.867 -11.723  1.00  0.00           N  
ATOM   2686  CA  GLY A 177      28.870 -14.528 -12.487  1.00  0.00           C  
ATOM   2687  C   GLY A 177      29.418 -15.572 -13.458  1.00  0.00           C  
ATOM   2688  O   GLY A 177      28.822 -16.633 -13.628  1.00  0.00           O  
ATOM   2689  H   GLY A 177      30.043 -12.872 -11.860  1.00  0.00           H  
ATOM   2690 1HA  GLY A 177      28.150 -14.979 -11.808  1.00  0.00           H  
ATOM   2691 2HA  GLY A 177      28.327 -13.771 -13.053  1.00  0.00           H  
ATOM   2692  N   VAL A 178      30.554 -15.265 -14.091  1.00  0.00           N  
ATOM   2693  CA  VAL A 178      31.167 -16.134 -15.088  1.00  0.00           C  
ATOM   2694  C   VAL A 178      31.992 -17.291 -14.485  1.00  0.00           C  
ATOM   2695  O   VAL A 178      31.978 -18.407 -15.013  1.00  0.00           O  
ATOM   2696  CB  VAL A 178      31.979 -15.272 -16.069  1.00  0.00           C  
ATOM   2697  CG1 VAL A 178      32.725 -16.136 -17.046  1.00  0.00           C  
ATOM   2698  CG2 VAL A 178      31.012 -14.332 -16.820  1.00  0.00           C  
ATOM   2699  H   VAL A 178      30.996 -14.365 -13.912  1.00  0.00           H  
ATOM   2700  HA  VAL A 178      30.368 -16.583 -15.642  1.00  0.00           H  
ATOM   2701  HB  VAL A 178      32.712 -14.686 -15.511  1.00  0.00           H  
ATOM   2702 1HG1 VAL A 178      33.293 -15.503 -17.726  1.00  0.00           H  
ATOM   2703 2HG1 VAL A 178      33.401 -16.793 -16.501  1.00  0.00           H  
ATOM   2704 3HG1 VAL A 178      32.004 -16.733 -17.613  1.00  0.00           H  
ATOM   2705 1HG2 VAL A 178      31.579 -13.721 -17.496  1.00  0.00           H  
ATOM   2706 2HG2 VAL A 178      30.291 -14.921 -17.373  1.00  0.00           H  
ATOM   2707 3HG2 VAL A 178      30.483 -13.695 -16.116  1.00  0.00           H  
ATOM   2708  N   TYR A 179      32.773 -17.001 -13.443  1.00  0.00           N  
ATOM   2709  CA  TYR A 179      33.522 -18.012 -12.690  1.00  0.00           C  
ATOM   2710  C   TYR A 179      33.892 -17.397 -11.334  1.00  0.00           C  
ATOM   2711  O   TYR A 179      34.637 -16.419 -11.305  1.00  0.00           O  
ATOM   2712  CB  TYR A 179      34.777 -18.449 -13.436  1.00  0.00           C  
ATOM   2713  CG  TYR A 179      35.530 -19.552 -12.732  1.00  0.00           C  
ATOM   2714  CD1 TYR A 179      35.087 -20.862 -12.839  1.00  0.00           C  
ATOM   2715  CD2 TYR A 179      36.662 -19.260 -11.991  1.00  0.00           C  
ATOM   2716  CE1 TYR A 179      35.775 -21.877 -12.205  1.00  0.00           C  
ATOM   2717  CE2 TYR A 179      37.352 -20.274 -11.357  1.00  0.00           C  
ATOM   2718  CZ  TYR A 179      36.913 -21.579 -11.463  1.00  0.00           C  
ATOM   2719  OH  TYR A 179      37.600 -22.590 -10.829  1.00  0.00           O  
ATOM   2720  H   TYR A 179      32.800 -16.049 -13.097  1.00  0.00           H  
ATOM   2721  HA  TYR A 179      32.886 -18.877 -12.548  1.00  0.00           H  
ATOM   2722 1HB  TYR A 179      34.509 -18.800 -14.433  1.00  0.00           H  
ATOM   2723 2HB  TYR A 179      35.445 -17.598 -13.554  1.00  0.00           H  
ATOM   2724  HD1 TYR A 179      34.192 -21.087 -13.423  1.00  0.00           H  
ATOM   2725  HD2 TYR A 179      37.007 -18.229 -11.909  1.00  0.00           H  
ATOM   2726  HE1 TYR A 179      35.427 -22.905 -12.287  1.00  0.00           H  
ATOM   2727  HE2 TYR A 179      38.244 -20.043 -10.773  1.00  0.00           H  
ATOM   2728  HH  TYR A 179      38.326 -22.215 -10.324  1.00  0.00           H  
ATOM   2729  N   ILE A 180      33.509 -17.978 -10.188  1.00  0.00           N  
ATOM   2730  CA  ILE A 180      32.852 -19.263  -9.924  1.00  0.00           C  
ATOM   2731  C   ILE A 180      31.446 -19.597 -10.451  1.00  0.00           C  
ATOM   2732  O   ILE A 180      31.188 -20.765 -10.738  1.00  0.00           O  
ATOM   2733  CB  ILE A 180      32.803 -19.464  -8.410  1.00  0.00           C  
ATOM   2734  CG1 ILE A 180      34.227 -19.568  -7.878  1.00  0.00           C  
ATOM   2735  CG2 ILE A 180      32.002 -20.709  -8.075  1.00  0.00           C  
ATOM   2736  CD1 ILE A 180      34.991 -20.709  -8.478  1.00  0.00           C  
ATOM   2737  H   ILE A 180      33.795 -17.481  -9.360  1.00  0.00           H  
ATOM   2738  HA  ILE A 180      33.514 -20.025 -10.329  1.00  0.00           H  
ATOM   2739  HB  ILE A 180      32.335 -18.597  -7.943  1.00  0.00           H  
ATOM   2740 1HG1 ILE A 180      34.758 -18.643  -8.104  1.00  0.00           H  
ATOM   2741 2HG1 ILE A 180      34.199 -19.699  -6.796  1.00  0.00           H  
ATOM   2742 1HG2 ILE A 180      31.974 -20.841  -6.994  1.00  0.00           H  
ATOM   2743 2HG2 ILE A 180      30.987 -20.606  -8.452  1.00  0.00           H  
ATOM   2744 3HG2 ILE A 180      32.472 -21.578  -8.535  1.00  0.00           H  
ATOM   2745 1HD1 ILE A 180      36.002 -20.733  -8.071  1.00  0.00           H  
ATOM   2746 2HD1 ILE A 180      34.487 -21.649  -8.251  1.00  0.00           H  
ATOM   2747 3HD1 ILE A 180      35.034 -20.574  -9.546  1.00  0.00           H  
ATOM   2748  N   GLN A 181      30.505 -18.660 -10.485  1.00  0.00           N  
ATOM   2749  CA  GLN A 181      29.158 -19.062 -10.896  1.00  0.00           C  
ATOM   2750  C   GLN A 181      29.152 -19.451 -12.369  1.00  0.00           C  
ATOM   2751  O   GLN A 181      29.967 -18.987 -13.149  1.00  0.00           O  
ATOM   2752  CB  GLN A 181      28.135 -17.961 -10.623  1.00  0.00           C  
ATOM   2753  CG  GLN A 181      27.927 -17.661  -9.149  1.00  0.00           C  
ATOM   2754  CD  GLN A 181      26.820 -16.650  -8.883  1.00  0.00           C  
ATOM   2755  OE1 GLN A 181      26.575 -15.701  -9.642  1.00  0.00           O  
ATOM   2756  NE2 GLN A 181      26.126 -16.867  -7.763  1.00  0.00           N  
ATOM   2757  H   GLN A 181      30.702 -17.676 -10.288  1.00  0.00           H  
ATOM   2758  HA  GLN A 181      28.869 -19.940 -10.320  1.00  0.00           H  
ATOM   2759 1HB  GLN A 181      28.480 -17.062 -11.080  1.00  0.00           H  
ATOM   2760 2HB  GLN A 181      27.181 -18.216 -11.081  1.00  0.00           H  
ATOM   2761 1HG  GLN A 181      27.685 -18.586  -8.630  1.00  0.00           H  
ATOM   2762 2HG  GLN A 181      28.859 -17.243  -8.757  1.00  0.00           H  
ATOM   2763 1HE2 GLN A 181      25.378 -16.264  -7.492  1.00  0.00           H  
ATOM   2764 2HE2 GLN A 181      26.359 -17.648  -7.183  1.00  0.00           H  
ATOM   2765  N   ASN A 182      28.265 -20.353 -12.765  1.00  0.00           N  
ATOM   2766  CA  ASN A 182      28.277 -20.825 -14.152  1.00  0.00           C  
ATOM   2767  C   ASN A 182      27.465 -20.016 -15.167  1.00  0.00           C  
ATOM   2768  O   ASN A 182      26.505 -20.538 -15.741  1.00  0.00           O  
ATOM   2769  CB  ASN A 182      27.827 -22.271 -14.201  1.00  0.00           C  
ATOM   2770  CG  ASN A 182      28.789 -23.208 -13.512  1.00  0.00           C  
ATOM   2771  OD1 ASN A 182      30.011 -23.083 -13.643  1.00  0.00           O  
ATOM   2772  ND2 ASN A 182      28.254 -24.154 -12.779  1.00  0.00           N  
ATOM   2773  H   ASN A 182      27.594 -20.723 -12.111  1.00  0.00           H  
ATOM   2774  HA  ASN A 182      29.313 -20.788 -14.496  1.00  0.00           H  
ATOM   2775 1HB  ASN A 182      26.848 -22.363 -13.730  1.00  0.00           H  
ATOM   2776 2HB  ASN A 182      27.720 -22.579 -15.240  1.00  0.00           H  
ATOM   2777 1HD2 ASN A 182      28.843 -24.805 -12.298  1.00  0.00           H  
ATOM   2778 2HD2 ASN A 182      27.260 -24.226 -12.700  1.00  0.00           H  
ATOM   2779  N   VAL A 183      27.860 -18.772 -15.424  1.00  0.00           N  
ATOM   2780  CA  VAL A 183      27.144 -17.965 -16.422  1.00  0.00           C  
ATOM   2781  C   VAL A 183      28.047 -17.650 -17.609  1.00  0.00           C  
ATOM   2782  O   VAL A 183      29.127 -17.113 -17.449  1.00  0.00           O  
ATOM   2783  CB  VAL A 183      26.647 -16.635 -15.809  1.00  0.00           C  
ATOM   2784  CG1 VAL A 183      25.912 -15.789 -16.859  1.00  0.00           C  
ATOM   2785  CG2 VAL A 183      25.761 -16.939 -14.605  1.00  0.00           C  
ATOM   2786  H   VAL A 183      28.647 -18.382 -14.881  1.00  0.00           H  
ATOM   2787  HA  VAL A 183      26.282 -18.527 -16.779  1.00  0.00           H  
ATOM   2788  HB  VAL A 183      27.495 -16.050 -15.506  1.00  0.00           H  
ATOM   2789 1HG1 VAL A 183      25.590 -14.849 -16.411  1.00  0.00           H  
ATOM   2790 2HG1 VAL A 183      26.576 -15.579 -17.685  1.00  0.00           H  
ATOM   2791 3HG1 VAL A 183      25.043 -16.334 -17.221  1.00  0.00           H  
ATOM   2792 1HG2 VAL A 183      25.426 -16.007 -14.154  1.00  0.00           H  
ATOM   2793 2HG2 VAL A 183      24.899 -17.524 -14.925  1.00  0.00           H  
ATOM   2794 3HG2 VAL A 183      26.336 -17.508 -13.869  1.00  0.00           H  
ATOM   2795  N   SER A 184      27.634 -17.975 -18.818  1.00  0.00           N  
ATOM   2796  CA  SER A 184      28.524 -17.635 -19.920  1.00  0.00           C  
ATOM   2797  C   SER A 184      28.762 -16.147 -19.970  1.00  0.00           C  
ATOM   2798  O   SER A 184      27.836 -15.356 -19.790  1.00  0.00           O  
ATOM   2799  CB  SER A 184      27.989 -18.073 -21.266  1.00  0.00           C  
ATOM   2800  OG  SER A 184      28.823 -17.582 -22.321  1.00  0.00           O  
ATOM   2801  H   SER A 184      26.747 -18.435 -18.966  1.00  0.00           H  
ATOM   2802  HA  SER A 184      29.484 -18.128 -19.752  1.00  0.00           H  
ATOM   2803 1HB  SER A 184      27.961 -19.160 -21.302  1.00  0.00           H  
ATOM   2804 2HB  SER A 184      26.970 -17.711 -21.399  1.00  0.00           H  
ATOM   2805  HG  SER A 184      28.642 -18.149 -23.083  1.00  0.00           H  
ATOM   2806  N   ALA A 185      29.990 -15.770 -20.296  1.00  0.00           N  
ATOM   2807  CA  ALA A 185      30.359 -14.373 -20.450  1.00  0.00           C  
ATOM   2808  C   ALA A 185      29.495 -13.713 -21.502  1.00  0.00           C  
ATOM   2809  O   ALA A 185      29.229 -12.508 -21.442  1.00  0.00           O  
ATOM   2810  CB  ALA A 185      31.816 -14.269 -20.842  1.00  0.00           C  
ATOM   2811  H   ALA A 185      30.691 -16.484 -20.430  1.00  0.00           H  
ATOM   2812  HA  ALA A 185      30.186 -13.859 -19.509  1.00  0.00           H  
ATOM   2813 1HB  ALA A 185      32.091 -13.238 -20.966  1.00  0.00           H  
ATOM   2814 2HB  ALA A 185      32.433 -14.726 -20.069  1.00  0.00           H  
ATOM   2815 3HB  ALA A 185      31.970 -14.788 -21.785  1.00  0.00           H  
ATOM   2816  N   GLY A 186      29.087 -14.494 -22.507  1.00  0.00           N  
ATOM   2817  CA  GLY A 186      28.279 -13.957 -23.581  1.00  0.00           C  
ATOM   2818  C   GLY A 186      26.978 -13.434 -23.006  1.00  0.00           C  
ATOM   2819  O   GLY A 186      26.620 -12.271 -23.211  1.00  0.00           O  
ATOM   2820  H   GLY A 186      29.279 -15.497 -22.484  1.00  0.00           H  
ATOM   2821 1HA  GLY A 186      28.818 -13.152 -24.081  1.00  0.00           H  
ATOM   2822 2HA  GLY A 186      28.080 -14.734 -24.318  1.00  0.00           H  
ATOM   2823  N   ALA A 187      26.263 -14.315 -22.300  1.00  0.00           N  
ATOM   2824  CA  ALA A 187      24.990 -13.983 -21.678  1.00  0.00           C  
ATOM   2825  C   ALA A 187      25.126 -12.910 -20.617  1.00  0.00           C  
ATOM   2826  O   ALA A 187      24.274 -12.026 -20.516  1.00  0.00           O  
ATOM   2827  CB  ALA A 187      24.381 -15.216 -21.043  1.00  0.00           C  
ATOM   2828  H   ALA A 187      26.637 -15.245 -22.174  1.00  0.00           H  
ATOM   2829  HA  ALA A 187      24.324 -13.613 -22.454  1.00  0.00           H  
ATOM   2830 1HB  ALA A 187      23.415 -14.960 -20.604  1.00  0.00           H  
ATOM   2831 2HB  ALA A 187      24.246 -15.985 -21.800  1.00  0.00           H  
ATOM   2832 3HB  ALA A 187      25.052 -15.584 -20.262  1.00  0.00           H  
ATOM   2833  N   TYR A 188      26.199 -12.953 -19.819  1.00  0.00           N  
ATOM   2834  CA  TYR A 188      26.314 -11.954 -18.764  1.00  0.00           C  
ATOM   2835  C   TYR A 188      26.307 -10.569 -19.387  1.00  0.00           C  
ATOM   2836  O   TYR A 188      25.510  -9.706 -19.011  1.00  0.00           O  
ATOM   2837  CB  TYR A 188      27.594 -12.105 -17.934  1.00  0.00           C  
ATOM   2838  CG  TYR A 188      27.666 -11.048 -16.798  1.00  0.00           C  
ATOM   2839  CD1 TYR A 188      27.111 -11.318 -15.543  1.00  0.00           C  
ATOM   2840  CD2 TYR A 188      28.230  -9.802 -17.030  1.00  0.00           C  
ATOM   2841  CE1 TYR A 188      27.150 -10.347 -14.537  1.00  0.00           C  
ATOM   2842  CE2 TYR A 188      28.274  -8.847 -16.035  1.00  0.00           C  
ATOM   2843  CZ  TYR A 188      27.738  -9.106 -14.794  1.00  0.00           C  
ATOM   2844  OH  TYR A 188      27.786  -8.136 -13.810  1.00  0.00           O  
ATOM   2845  H   TYR A 188      26.898 -13.691 -19.918  1.00  0.00           H  
ATOM   2846  HA  TYR A 188      25.451 -12.036 -18.106  1.00  0.00           H  
ATOM   2847 1HB  TYR A 188      27.640 -13.104 -17.492  1.00  0.00           H  
ATOM   2848 2HB  TYR A 188      28.470 -11.988 -18.576  1.00  0.00           H  
ATOM   2849  HD1 TYR A 188      26.651 -12.288 -15.349  1.00  0.00           H  
ATOM   2850  HD2 TYR A 188      28.642  -9.573 -18.007  1.00  0.00           H  
ATOM   2851  HE1 TYR A 188      26.720 -10.558 -13.557  1.00  0.00           H  
ATOM   2852  HE2 TYR A 188      28.729  -7.878 -16.235  1.00  0.00           H  
ATOM   2853  HH  TYR A 188      28.482  -7.498 -14.022  1.00  0.00           H  
ATOM   2854  N   VAL A 189      27.189 -10.362 -20.360  1.00  0.00           N  
ATOM   2855  CA  VAL A 189      27.324  -9.066 -20.991  1.00  0.00           C  
ATOM   2856  C   VAL A 189      26.131  -8.717 -21.871  1.00  0.00           C  
ATOM   2857  O   VAL A 189      25.657  -7.571 -21.872  1.00  0.00           O  
ATOM   2858  CB  VAL A 189      28.614  -9.023 -21.806  1.00  0.00           C  
ATOM   2859  CG1 VAL A 189      28.693  -7.720 -22.587  1.00  0.00           C  
ATOM   2860  CG2 VAL A 189      29.795  -9.190 -20.854  1.00  0.00           C  
ATOM   2861  H   VAL A 189      27.807 -11.122 -20.662  1.00  0.00           H  
ATOM   2862  HA  VAL A 189      27.399  -8.317 -20.203  1.00  0.00           H  
ATOM   2863  HB  VAL A 189      28.612  -9.848 -22.528  1.00  0.00           H  
ATOM   2864 1HG1 VAL A 189      29.611  -7.703 -23.173  1.00  0.00           H  
ATOM   2865 2HG1 VAL A 189      27.834  -7.648 -23.256  1.00  0.00           H  
ATOM   2866 3HG1 VAL A 189      28.688  -6.878 -21.895  1.00  0.00           H  
ATOM   2867 1HG2 VAL A 189      30.727  -9.183 -21.418  1.00  0.00           H  
ATOM   2868 2HG2 VAL A 189      29.802  -8.378 -20.129  1.00  0.00           H  
ATOM   2869 3HG2 VAL A 189      29.691 -10.141 -20.336  1.00  0.00           H  
ATOM   2870  N   SER A 190      25.641  -9.690 -22.645  1.00  0.00           N  
ATOM   2871  CA  SER A 190      24.529  -9.427 -23.537  1.00  0.00           C  
ATOM   2872  C   SER A 190      23.283  -9.017 -22.769  1.00  0.00           C  
ATOM   2873  O   SER A 190      22.627  -8.038 -23.135  1.00  0.00           O  
ATOM   2874  CB  SER A 190      24.214 -10.670 -24.342  1.00  0.00           C  
ATOM   2875  OG  SER A 190      25.283 -11.012 -25.178  1.00  0.00           O  
ATOM   2876  H   SER A 190      26.044 -10.625 -22.632  1.00  0.00           H  
ATOM   2877  HA  SER A 190      24.808  -8.615 -24.210  1.00  0.00           H  
ATOM   2878 1HB  SER A 190      23.999 -11.494 -23.665  1.00  0.00           H  
ATOM   2879 2HB  SER A 190      23.321 -10.496 -24.939  1.00  0.00           H  
ATOM   2880  HG  SER A 190      25.989 -11.333 -24.573  1.00  0.00           H  
ATOM   2881  N   THR A 191      22.974  -9.716 -21.670  1.00  0.00           N  
ATOM   2882  CA  THR A 191      21.766  -9.367 -20.953  1.00  0.00           C  
ATOM   2883  C   THR A 191      21.991  -8.116 -20.111  1.00  0.00           C  
ATOM   2884  O   THR A 191      21.069  -7.322 -19.921  1.00  0.00           O  
ATOM   2885  CB  THR A 191      21.252 -10.565 -20.118  1.00  0.00           C  
ATOM   2886  OG1 THR A 191      22.249 -10.981 -19.186  1.00  0.00           O  
ATOM   2887  CG2 THR A 191      20.900 -11.722 -21.020  1.00  0.00           C  
ATOM   2888  H   THR A 191      23.539 -10.506 -21.357  1.00  0.00           H  
ATOM   2889  HA  THR A 191      20.994  -9.139 -21.681  1.00  0.00           H  
ATOM   2890  HB  THR A 191      20.358 -10.267 -19.574  1.00  0.00           H  
ATOM   2891  HG1 THR A 191      23.031 -11.308 -19.674  1.00  0.00           H  
ATOM   2892 1HG2 THR A 191      20.530 -12.555 -20.414  1.00  0.00           H  
ATOM   2893 2HG2 THR A 191      20.130 -11.413 -21.724  1.00  0.00           H  
ATOM   2894 3HG2 THR A 191      21.792 -12.037 -21.567  1.00  0.00           H  
ATOM   2895  N   LEU A 192      23.228  -7.872 -19.664  1.00  0.00           N  
ATOM   2896  CA  LEU A 192      23.521  -6.650 -18.930  1.00  0.00           C  
ATOM   2897  C   LEU A 192      23.173  -5.483 -19.826  1.00  0.00           C  
ATOM   2898  O   LEU A 192      22.445  -4.569 -19.430  1.00  0.00           O  
ATOM   2899  CB  LEU A 192      24.995  -6.600 -18.517  1.00  0.00           C  
ATOM   2900  CG  LEU A 192      25.428  -5.439 -17.642  1.00  0.00           C  
ATOM   2901  CD1 LEU A 192      26.620  -5.873 -16.843  1.00  0.00           C  
ATOM   2902  CD2 LEU A 192      25.788  -4.251 -18.494  1.00  0.00           C  
ATOM   2903  H   LEU A 192      23.977  -8.553 -19.789  1.00  0.00           H  
ATOM   2904  HA  LEU A 192      22.897  -6.607 -18.040  1.00  0.00           H  
ATOM   2905 1HB  LEU A 192      25.218  -7.508 -17.961  1.00  0.00           H  
ATOM   2906 2HB  LEU A 192      25.610  -6.592 -19.414  1.00  0.00           H  
ATOM   2907  HG  LEU A 192      24.624  -5.165 -16.973  1.00  0.00           H  
ATOM   2908 1HD1 LEU A 192      26.940  -5.067 -16.223  1.00  0.00           H  
ATOM   2909 2HD1 LEU A 192      26.345  -6.725 -16.227  1.00  0.00           H  
ATOM   2910 3HD1 LEU A 192      27.427  -6.154 -17.518  1.00  0.00           H  
ATOM   2911 1HD2 LEU A 192      26.103  -3.426 -17.854  1.00  0.00           H  
ATOM   2912 2HD2 LEU A 192      26.600  -4.521 -19.169  1.00  0.00           H  
ATOM   2913 3HD2 LEU A 192      24.929  -3.947 -19.076  1.00  0.00           H  
ATOM   2914  N   THR A 193      23.683  -5.521 -21.054  1.00  0.00           N  
ATOM   2915  CA  THR A 193      23.443  -4.453 -21.998  1.00  0.00           C  
ATOM   2916  C   THR A 193      21.948  -4.266 -22.242  1.00  0.00           C  
ATOM   2917  O   THR A 193      21.435  -3.148 -22.159  1.00  0.00           O  
ATOM   2918  CB  THR A 193      24.135  -4.758 -23.335  1.00  0.00           C  
ATOM   2919  OG1 THR A 193      25.551  -4.875 -23.125  1.00  0.00           O  
ATOM   2920  CG2 THR A 193      23.848  -3.648 -24.331  1.00  0.00           C  
ATOM   2921  H   THR A 193      24.276  -6.304 -21.333  1.00  0.00           H  
ATOM   2922  HA  THR A 193      23.847  -3.528 -21.588  1.00  0.00           H  
ATOM   2923  HB  THR A 193      23.760  -5.704 -23.730  1.00  0.00           H  
ATOM   2924  HG1 THR A 193      25.719  -5.689 -22.598  1.00  0.00           H  
ATOM   2925 1HG2 THR A 193      24.339  -3.873 -25.276  1.00  0.00           H  
ATOM   2926 2HG2 THR A 193      22.771  -3.575 -24.488  1.00  0.00           H  
ATOM   2927 3HG2 THR A 193      24.223  -2.702 -23.941  1.00  0.00           H  
ATOM   2928  N   LEU A 194      21.223  -5.361 -22.463  1.00  0.00           N  
ATOM   2929  CA  LEU A 194      19.791  -5.266 -22.725  1.00  0.00           C  
ATOM   2930  C   LEU A 194      18.979  -4.676 -21.564  1.00  0.00           C  
ATOM   2931  O   LEU A 194      18.004  -3.959 -21.801  1.00  0.00           O  
ATOM   2932  CB  LEU A 194      19.237  -6.651 -23.060  1.00  0.00           C  
ATOM   2933  CG  LEU A 194      19.699  -7.238 -24.393  1.00  0.00           C  
ATOM   2934  CD1 LEU A 194      19.225  -8.685 -24.498  1.00  0.00           C  
ATOM   2935  CD2 LEU A 194      19.153  -6.391 -25.523  1.00  0.00           C  
ATOM   2936  H   LEU A 194      21.682  -6.274 -22.510  1.00  0.00           H  
ATOM   2937  HA  LEU A 194      19.655  -4.621 -23.590  1.00  0.00           H  
ATOM   2938 1HB  LEU A 194      19.538  -7.335 -22.273  1.00  0.00           H  
ATOM   2939 2HB  LEU A 194      18.151  -6.598 -23.070  1.00  0.00           H  
ATOM   2940  HG  LEU A 194      20.778  -7.229 -24.441  1.00  0.00           H  
ATOM   2941 1HD1 LEU A 194      19.560  -9.109 -25.444  1.00  0.00           H  
ATOM   2942 2HD1 LEU A 194      19.642  -9.263 -23.677  1.00  0.00           H  
ATOM   2943 3HD1 LEU A 194      18.138  -8.718 -24.450  1.00  0.00           H  
ATOM   2944 1HD2 LEU A 194      19.487  -6.802 -26.476  1.00  0.00           H  
ATOM   2945 2HD2 LEU A 194      18.064  -6.392 -25.488  1.00  0.00           H  
ATOM   2946 3HD2 LEU A 194      19.520  -5.369 -25.419  1.00  0.00           H  
ATOM   2947  N   LEU A 195      19.361  -4.970 -20.315  1.00  0.00           N  
ATOM   2948  CA  LEU A 195      18.598  -4.455 -19.179  1.00  0.00           C  
ATOM   2949  C   LEU A 195      19.101  -3.120 -18.615  1.00  0.00           C  
ATOM   2950  O   LEU A 195      18.326  -2.407 -17.974  1.00  0.00           O  
ATOM   2951  CB  LEU A 195      18.557  -5.469 -18.035  1.00  0.00           C  
ATOM   2952  CG  LEU A 195      17.453  -6.572 -18.142  1.00  0.00           C  
ATOM   2953  CD1 LEU A 195      17.805  -7.552 -19.277  1.00  0.00           C  
ATOM   2954  CD2 LEU A 195      17.299  -7.290 -16.803  1.00  0.00           C  
ATOM   2955  H   LEU A 195      20.159  -5.587 -20.158  1.00  0.00           H  
ATOM   2956  HA  LEU A 195      17.575  -4.303 -19.515  1.00  0.00           H  
ATOM   2957 1HB  LEU A 195      19.518  -5.951 -18.003  1.00  0.00           H  
ATOM   2958 2HB  LEU A 195      18.417  -4.933 -17.096  1.00  0.00           H  
ATOM   2959  HG  LEU A 195      16.506  -6.100 -18.399  1.00  0.00           H  
ATOM   2960 1HD1 LEU A 195      17.021  -8.301 -19.362  1.00  0.00           H  
ATOM   2961 2HD1 LEU A 195      17.888  -7.012 -20.211  1.00  0.00           H  
ATOM   2962 3HD1 LEU A 195      18.748  -8.043 -19.061  1.00  0.00           H  
ATOM   2963 1HD2 LEU A 195      16.516  -8.043 -16.882  1.00  0.00           H  
ATOM   2964 2HD2 LEU A 195      18.218  -7.761 -16.543  1.00  0.00           H  
ATOM   2965 3HD2 LEU A 195      17.033  -6.570 -16.032  1.00  0.00           H  
ATOM   2966  N   THR A 196      20.375  -2.767 -18.840  1.00  0.00           N  
ATOM   2967  CA  THR A 196      20.876  -1.516 -18.275  1.00  0.00           C  
ATOM   2968  C   THR A 196      21.027  -0.411 -19.338  1.00  0.00           C  
ATOM   2969  O   THR A 196      20.888   0.774 -19.025  1.00  0.00           O  
ATOM   2970  CB  THR A 196      22.251  -1.742 -17.581  1.00  0.00           C  
ATOM   2971  OG1 THR A 196      23.203  -2.174 -18.537  1.00  0.00           O  
ATOM   2972  CG2 THR A 196      22.150  -2.819 -16.499  1.00  0.00           C  
ATOM   2973  H   THR A 196      21.005  -3.382 -19.350  1.00  0.00           H  
ATOM   2974  HA  THR A 196      20.169  -1.161 -17.532  1.00  0.00           H  
ATOM   2975  HB  THR A 196      22.584  -0.805 -17.135  1.00  0.00           H  
ATOM   2976  HG1 THR A 196      22.929  -3.046 -18.882  1.00  0.00           H  
ATOM   2977 1HG2 THR A 196      23.122  -2.960 -16.025  1.00  0.00           H  
ATOM   2978 2HG2 THR A 196      21.437  -2.512 -15.772  1.00  0.00           H  
ATOM   2979 3HG2 THR A 196      21.827  -3.762 -16.948  1.00  0.00           H  
ATOM   2980  N   GLY A 197      21.284  -0.781 -20.597  1.00  0.00           N  
ATOM   2981  CA  GLY A 197      21.462   0.193 -21.668  1.00  0.00           C  
ATOM   2982  C   GLY A 197      22.432   1.296 -21.265  1.00  0.00           C  
ATOM   2983  O   GLY A 197      23.513   1.044 -20.733  1.00  0.00           O  
ATOM   2984  H   GLY A 197      21.374  -1.759 -20.849  1.00  0.00           H  
ATOM   2985 1HA  GLY A 197      21.835  -0.320 -22.555  1.00  0.00           H  
ATOM   2986 2HA  GLY A 197      20.497   0.623 -21.929  1.00  0.00           H  
ATOM   2987  N   PHE A 198      22.011   2.529 -21.524  1.00  0.00           N  
ATOM   2988  CA  PHE A 198      22.757   3.719 -21.134  1.00  0.00           C  
ATOM   2989  C   PHE A 198      22.033   4.655 -20.163  1.00  0.00           C  
ATOM   2990  O   PHE A 198      22.651   5.074 -19.188  1.00  0.00           O  
ATOM   2991  CB  PHE A 198      23.301   4.534 -22.299  1.00  0.00           C  
ATOM   2992  CG  PHE A 198      23.975   5.768 -21.756  1.00  0.00           C  
ATOM   2993  CD1 PHE A 198      25.136   5.668 -20.997  1.00  0.00           C  
ATOM   2994  CD2 PHE A 198      23.439   7.029 -21.988  1.00  0.00           C  
ATOM   2995  CE1 PHE A 198      25.743   6.798 -20.479  1.00  0.00           C  
ATOM   2996  CE2 PHE A 198      24.048   8.158 -21.480  1.00  0.00           C  
ATOM   2997  CZ  PHE A 198      25.201   8.042 -20.722  1.00  0.00           C  
ATOM   2998  H   PHE A 198      21.131   2.626 -21.997  1.00  0.00           H  
ATOM   2999  HA  PHE A 198      23.645   3.370 -20.605  1.00  0.00           H  
ATOM   3000 1HB  PHE A 198      24.041   3.950 -22.845  1.00  0.00           H  
ATOM   3001 2HB  PHE A 198      22.534   4.831 -22.994  1.00  0.00           H  
ATOM   3002  HD1 PHE A 198      25.562   4.682 -20.805  1.00  0.00           H  
ATOM   3003  HD2 PHE A 198      22.526   7.119 -22.579  1.00  0.00           H  
ATOM   3004  HE1 PHE A 198      26.650   6.705 -19.882  1.00  0.00           H  
ATOM   3005  HE2 PHE A 198      23.619   9.141 -21.670  1.00  0.00           H  
ATOM   3006  HZ  PHE A 198      25.678   8.933 -20.317  1.00  0.00           H  
ATOM   3007  N   PRO A 199      20.757   5.051 -20.371  1.00  0.00           N  
ATOM   3008  CA  PRO A 199      20.053   5.983 -19.505  1.00  0.00           C  
ATOM   3009  C   PRO A 199      20.152   5.578 -18.031  1.00  0.00           C  
ATOM   3010  O   PRO A 199      20.211   6.440 -17.160  1.00  0.00           O  
ATOM   3011  CB  PRO A 199      18.607   5.863 -20.005  1.00  0.00           C  
ATOM   3012  CG  PRO A 199      18.753   5.517 -21.463  1.00  0.00           C  
ATOM   3013  CD  PRO A 199      19.927   4.554 -21.494  1.00  0.00           C  
ATOM   3014  HA  PRO A 199      20.441   6.992 -19.666  1.00  0.00           H  
ATOM   3015 1HB  PRO A 199      18.070   5.091 -19.429  1.00  0.00           H  
ATOM   3016 2HB  PRO A 199      18.076   6.814 -19.840  1.00  0.00           H  
ATOM   3017 1HG  PRO A 199      17.818   5.067 -21.836  1.00  0.00           H  
ATOM   3018 2HG  PRO A 199      18.931   6.425 -22.057  1.00  0.00           H  
ATOM   3019 1HD  PRO A 199      19.553   3.542 -21.277  1.00  0.00           H  
ATOM   3020 2HD  PRO A 199      20.420   4.632 -22.456  1.00  0.00           H  
ATOM   3021  N   GLU A 200      20.231   4.285 -17.726  1.00  0.00           N  
ATOM   3022  CA  GLU A 200      20.314   3.884 -16.324  1.00  0.00           C  
ATOM   3023  C   GLU A 200      21.654   4.317 -15.723  1.00  0.00           C  
ATOM   3024  O   GLU A 200      21.748   4.637 -14.533  1.00  0.00           O  
ATOM   3025  CB  GLU A 200      20.108   2.389 -16.207  1.00  0.00           C  
ATOM   3026  CG  GLU A 200      18.693   1.937 -16.640  1.00  0.00           C  
ATOM   3027  CD  GLU A 200      17.553   2.538 -15.830  1.00  0.00           C  
ATOM   3028  OE1 GLU A 200      17.588   2.474 -14.632  1.00  0.00           O  
ATOM   3029  OE2 GLU A 200      16.642   3.061 -16.429  1.00  0.00           O  
ATOM   3030  H   GLU A 200      20.207   3.568 -18.442  1.00  0.00           H  
ATOM   3031  HA  GLU A 200      19.519   4.384 -15.773  1.00  0.00           H  
ATOM   3032 1HB  GLU A 200      20.841   1.875 -16.818  1.00  0.00           H  
ATOM   3033 2HB  GLU A 200      20.270   2.075 -15.198  1.00  0.00           H  
ATOM   3034 1HG  GLU A 200      18.562   2.230 -17.683  1.00  0.00           H  
ATOM   3035 2HG  GLU A 200      18.637   0.852 -16.605  1.00  0.00           H  
ATOM   3036  N   VAL A 201      22.695   4.321 -16.558  1.00  0.00           N  
ATOM   3037  CA  VAL A 201      24.028   4.710 -16.151  1.00  0.00           C  
ATOM   3038  C   VAL A 201      24.004   6.211 -15.998  1.00  0.00           C  
ATOM   3039  O   VAL A 201      24.523   6.760 -15.032  1.00  0.00           O  
ATOM   3040  CB  VAL A 201      25.079   4.301 -17.194  1.00  0.00           C  
ATOM   3041  CG1 VAL A 201      26.433   4.847 -16.784  1.00  0.00           C  
ATOM   3042  CG2 VAL A 201      25.101   2.789 -17.339  1.00  0.00           C  
ATOM   3043  H   VAL A 201      22.544   4.100 -17.534  1.00  0.00           H  
ATOM   3044  HA  VAL A 201      24.268   4.251 -15.193  1.00  0.00           H  
ATOM   3045  HB  VAL A 201      24.830   4.749 -18.147  1.00  0.00           H  
ATOM   3046 1HG1 VAL A 201      27.175   4.578 -17.534  1.00  0.00           H  
ATOM   3047 2HG1 VAL A 201      26.372   5.934 -16.707  1.00  0.00           H  
ATOM   3048 3HG1 VAL A 201      26.720   4.430 -15.824  1.00  0.00           H  
ATOM   3049 1HG2 VAL A 201      25.837   2.506 -18.089  1.00  0.00           H  
ATOM   3050 2HG2 VAL A 201      25.361   2.335 -16.388  1.00  0.00           H  
ATOM   3051 3HG2 VAL A 201      24.110   2.440 -17.655  1.00  0.00           H  
ATOM   3052  N   LEU A 202      23.374   6.885 -16.957  1.00  0.00           N  
ATOM   3053  CA  LEU A 202      23.281   8.335 -16.907  1.00  0.00           C  
ATOM   3054  C   LEU A 202      22.616   8.775 -15.610  1.00  0.00           C  
ATOM   3055  O   LEU A 202      23.130   9.646 -14.912  1.00  0.00           O  
ATOM   3056  CB  LEU A 202      22.485   8.867 -18.088  1.00  0.00           C  
ATOM   3057  CG  LEU A 202      22.314  10.363 -18.134  1.00  0.00           C  
ATOM   3058  CD1 LEU A 202      23.685  11.017 -18.230  1.00  0.00           C  
ATOM   3059  CD2 LEU A 202      21.453  10.715 -19.330  1.00  0.00           C  
ATOM   3060  H   LEU A 202      22.966   6.364 -17.733  1.00  0.00           H  
ATOM   3061  HA  LEU A 202      24.287   8.748 -16.945  1.00  0.00           H  
ATOM   3062 1HB  LEU A 202      22.946   8.539 -18.993  1.00  0.00           H  
ATOM   3063 2HB  LEU A 202      21.493   8.441 -18.044  1.00  0.00           H  
ATOM   3064  HG  LEU A 202      21.830  10.709 -17.218  1.00  0.00           H  
ATOM   3065 1HD1 LEU A 202      23.568  12.101 -18.261  1.00  0.00           H  
ATOM   3066 2HD1 LEU A 202      24.281  10.742 -17.358  1.00  0.00           H  
ATOM   3067 3HD1 LEU A 202      24.185  10.680 -19.134  1.00  0.00           H  
ATOM   3068 1HD2 LEU A 202      21.319  11.796 -19.378  1.00  0.00           H  
ATOM   3069 2HD2 LEU A 202      21.938  10.368 -20.241  1.00  0.00           H  
ATOM   3070 3HD2 LEU A 202      20.481  10.231 -19.229  1.00  0.00           H  
ATOM   3071  N   ILE A 203      21.498   8.141 -15.255  1.00  0.00           N  
ATOM   3072  CA  ILE A 203      20.782   8.477 -14.030  1.00  0.00           C  
ATOM   3073  C   ILE A 203      21.692   8.270 -12.831  1.00  0.00           C  
ATOM   3074  O   ILE A 203      21.789   9.138 -11.961  1.00  0.00           O  
ATOM   3075  CB  ILE A 203      19.518   7.604 -13.884  1.00  0.00           C  
ATOM   3076  CG1 ILE A 203      18.476   7.982 -14.956  1.00  0.00           C  
ATOM   3077  CG2 ILE A 203      18.928   7.761 -12.482  1.00  0.00           C  
ATOM   3078  CD1 ILE A 203      17.362   6.956 -15.102  1.00  0.00           C  
ATOM   3079  H   ILE A 203      21.115   7.426 -15.873  1.00  0.00           H  
ATOM   3080  HA  ILE A 203      20.489   9.525 -14.072  1.00  0.00           H  
ATOM   3081  HB  ILE A 203      19.789   6.556 -14.049  1.00  0.00           H  
ATOM   3082 1HG1 ILE A 203      18.024   8.933 -14.676  1.00  0.00           H  
ATOM   3083 2HG1 ILE A 203      18.970   8.108 -15.913  1.00  0.00           H  
ATOM   3084 1HG2 ILE A 203      18.050   7.125 -12.387  1.00  0.00           H  
ATOM   3085 2HG2 ILE A 203      19.669   7.465 -11.755  1.00  0.00           H  
ATOM   3086 3HG2 ILE A 203      18.647   8.801 -12.315  1.00  0.00           H  
ATOM   3087 1HD1 ILE A 203      16.656   7.291 -15.859  1.00  0.00           H  
ATOM   3088 2HD1 ILE A 203      17.786   5.997 -15.405  1.00  0.00           H  
ATOM   3089 3HD1 ILE A 203      16.851   6.833 -14.162  1.00  0.00           H  
ATOM   3090  N   SER A 204      22.405   7.146 -12.803  1.00  0.00           N  
ATOM   3091  CA  SER A 204      23.330   6.863 -11.719  1.00  0.00           C  
ATOM   3092  C   SER A 204      24.394   7.958 -11.584  1.00  0.00           C  
ATOM   3093  O   SER A 204      24.670   8.434 -10.476  1.00  0.00           O  
ATOM   3094  CB  SER A 204      23.976   5.527 -11.982  1.00  0.00           C  
ATOM   3095  OG  SER A 204      24.879   5.198 -10.995  1.00  0.00           O  
ATOM   3096  H   SER A 204      22.286   6.444 -13.538  1.00  0.00           H  
ATOM   3097  HA  SER A 204      22.766   6.812 -10.790  1.00  0.00           H  
ATOM   3098 1HB  SER A 204      23.201   4.772 -12.035  1.00  0.00           H  
ATOM   3099 2HB  SER A 204      24.475   5.529 -12.935  1.00  0.00           H  
ATOM   3100  HG  SER A 204      24.829   4.223 -10.927  1.00  0.00           H  
ATOM   3101  N   VAL A 205      24.973   8.362 -12.712  1.00  0.00           N  
ATOM   3102  CA  VAL A 205      25.991   9.402 -12.761  1.00  0.00           C  
ATOM   3103  C   VAL A 205      25.454  10.765 -12.322  1.00  0.00           C  
ATOM   3104  O   VAL A 205      26.124  11.497 -11.577  1.00  0.00           O  
ATOM   3105  CB  VAL A 205      26.589   9.456 -14.166  1.00  0.00           C  
ATOM   3106  CG1 VAL A 205      27.458  10.624 -14.304  1.00  0.00           C  
ATOM   3107  CG2 VAL A 205      27.412   8.171 -14.402  1.00  0.00           C  
ATOM   3108  H   VAL A 205      24.695   7.911 -13.584  1.00  0.00           H  
ATOM   3109  HA  VAL A 205      26.790   9.123 -12.078  1.00  0.00           H  
ATOM   3110  HB  VAL A 205      25.784   9.530 -14.898  1.00  0.00           H  
ATOM   3111 1HG1 VAL A 205      27.873  10.638 -15.310  1.00  0.00           H  
ATOM   3112 2HG1 VAL A 205      26.878  11.532 -14.133  1.00  0.00           H  
ATOM   3113 3HG1 VAL A 205      28.262  10.554 -13.573  1.00  0.00           H  
ATOM   3114 1HG2 VAL A 205      27.838   8.191 -15.404  1.00  0.00           H  
ATOM   3115 2HG2 VAL A 205      28.215   8.115 -13.666  1.00  0.00           H  
ATOM   3116 3HG2 VAL A 205      26.774   7.300 -14.300  1.00  0.00           H  
ATOM   3117  N   VAL A 206      24.251  11.116 -12.770  1.00  0.00           N  
ATOM   3118  CA  VAL A 206      23.653  12.368 -12.345  1.00  0.00           C  
ATOM   3119  C   VAL A 206      23.440  12.350 -10.842  1.00  0.00           C  
ATOM   3120  O   VAL A 206      23.779  13.318 -10.157  1.00  0.00           O  
ATOM   3121  CB  VAL A 206      22.320  12.624 -13.059  1.00  0.00           C  
ATOM   3122  CG1 VAL A 206      21.615  13.820 -12.423  1.00  0.00           C  
ATOM   3123  CG2 VAL A 206      22.592  12.899 -14.556  1.00  0.00           C  
ATOM   3124  H   VAL A 206      23.748  10.500 -13.409  1.00  0.00           H  
ATOM   3125  HA  VAL A 206      24.336  13.180 -12.594  1.00  0.00           H  
ATOM   3126  HB  VAL A 206      21.678  11.745 -12.953  1.00  0.00           H  
ATOM   3127 1HG1 VAL A 206      20.668  13.994 -12.931  1.00  0.00           H  
ATOM   3128 2HG1 VAL A 206      21.429  13.610 -11.369  1.00  0.00           H  
ATOM   3129 3HG1 VAL A 206      22.245  14.705 -12.513  1.00  0.00           H  
ATOM   3130 1HG2 VAL A 206      21.649  13.073 -15.073  1.00  0.00           H  
ATOM   3131 2HG2 VAL A 206      23.228  13.778 -14.652  1.00  0.00           H  
ATOM   3132 3HG2 VAL A 206      23.091  12.050 -15.002  1.00  0.00           H  
ATOM   3133  N   LYS A 207      22.924  11.245 -10.306  1.00  0.00           N  
ATOM   3134  CA  LYS A 207      22.731  11.197  -8.873  1.00  0.00           C  
ATOM   3135  C   LYS A 207      24.053  11.372  -8.151  1.00  0.00           C  
ATOM   3136  O   LYS A 207      24.137  12.162  -7.213  1.00  0.00           O  
ATOM   3137  CB  LYS A 207      22.096   9.883  -8.443  1.00  0.00           C  
ATOM   3138  CG  LYS A 207      20.641   9.723  -8.810  1.00  0.00           C  
ATOM   3139  CD  LYS A 207      20.025   8.580  -8.039  1.00  0.00           C  
ATOM   3140  CE  LYS A 207      20.522   7.245  -8.524  1.00  0.00           C  
ATOM   3141  NZ  LYS A 207      19.959   6.128  -7.723  1.00  0.00           N  
ATOM   3142  H   LYS A 207      22.649  10.454 -10.893  1.00  0.00           H  
ATOM   3143  HA  LYS A 207      22.082  12.019  -8.582  1.00  0.00           H  
ATOM   3144 1HB  LYS A 207      22.643   9.056  -8.902  1.00  0.00           H  
ATOM   3145 2HB  LYS A 207      22.185   9.773  -7.376  1.00  0.00           H  
ATOM   3146 1HG  LYS A 207      20.138  10.623  -8.583  1.00  0.00           H  
ATOM   3147 2HG  LYS A 207      20.541   9.532  -9.871  1.00  0.00           H  
ATOM   3148 1HD  LYS A 207      20.269   8.685  -6.983  1.00  0.00           H  
ATOM   3149 2HD  LYS A 207      18.942   8.607  -8.144  1.00  0.00           H  
ATOM   3150 1HE  LYS A 207      20.237   7.111  -9.557  1.00  0.00           H  
ATOM   3151 2HE  LYS A 207      21.602   7.229  -8.453  1.00  0.00           H  
ATOM   3152 1HZ  LYS A 207      20.311   5.229  -8.053  1.00  0.00           H  
ATOM   3153 2HZ  LYS A 207      20.233   6.258  -6.749  1.00  0.00           H  
ATOM   3154 3HZ  LYS A 207      18.946   6.117  -7.751  1.00  0.00           H  
ATOM   3155  N   ALA A 208      25.111  10.729  -8.657  1.00  0.00           N  
ATOM   3156  CA  ALA A 208      26.430  10.841  -8.053  1.00  0.00           C  
ATOM   3157  C   ALA A 208      26.919  12.279  -8.030  1.00  0.00           C  
ATOM   3158  O   ALA A 208      27.499  12.721  -7.034  1.00  0.00           O  
ATOM   3159  CB  ALA A 208      27.411   9.996  -8.812  1.00  0.00           C  
ATOM   3160  H   ALA A 208      24.982  10.093  -9.446  1.00  0.00           H  
ATOM   3161  HA  ALA A 208      26.366  10.478  -7.031  1.00  0.00           H  
ATOM   3162 1HB  ALA A 208      28.383  10.065  -8.332  1.00  0.00           H  
ATOM   3163 2HB  ALA A 208      27.051   8.971  -8.796  1.00  0.00           H  
ATOM   3164 3HB  ALA A 208      27.490  10.338  -9.835  1.00  0.00           H  
ATOM   3165  N   THR A 209      26.614  13.030  -9.089  1.00  0.00           N  
ATOM   3166  CA  THR A 209      27.011  14.425  -9.189  1.00  0.00           C  
ATOM   3167  C   THR A 209      26.390  15.206  -8.036  1.00  0.00           C  
ATOM   3168  O   THR A 209      27.066  15.993  -7.355  1.00  0.00           O  
ATOM   3169  CB  THR A 209      26.527  15.035 -10.518  1.00  0.00           C  
ATOM   3170  OG1 THR A 209      27.103  14.318 -11.615  1.00  0.00           O  
ATOM   3171  CG2 THR A 209      26.917  16.479 -10.607  1.00  0.00           C  
ATOM   3172  H   THR A 209      26.136  12.594  -9.881  1.00  0.00           H  
ATOM   3173  HA  THR A 209      28.098  14.494  -9.123  1.00  0.00           H  
ATOM   3174  HB  THR A 209      25.454  14.970 -10.577  1.00  0.00           H  
ATOM   3175  HG1 THR A 209      26.906  13.361 -11.506  1.00  0.00           H  
ATOM   3176 1HG2 THR A 209      26.563  16.895 -11.549  1.00  0.00           H  
ATOM   3177 2HG2 THR A 209      26.473  17.029  -9.776  1.00  0.00           H  
ATOM   3178 3HG2 THR A 209      27.996  16.552 -10.562  1.00  0.00           H  
ATOM   3179  N   LEU A 210      25.109  14.939  -7.774  1.00  0.00           N  
ATOM   3180  CA  LEU A 210      24.406  15.650  -6.718  1.00  0.00           C  
ATOM   3181  C   LEU A 210      24.907  15.186  -5.361  1.00  0.00           C  
ATOM   3182  O   LEU A 210      25.020  15.979  -4.421  1.00  0.00           O  
ATOM   3183  CB  LEU A 210      22.897  15.384  -6.798  1.00  0.00           C  
ATOM   3184  CG  LEU A 210      22.087  16.323  -7.710  1.00  0.00           C  
ATOM   3185  CD1 LEU A 210      22.351  17.751  -7.313  1.00  0.00           C  
ATOM   3186  CD2 LEU A 210      22.450  16.057  -9.149  1.00  0.00           C  
ATOM   3187  H   LEU A 210      24.616  14.261  -8.364  1.00  0.00           H  
ATOM   3188  HA  LEU A 210      24.598  16.716  -6.822  1.00  0.00           H  
ATOM   3189 1HB  LEU A 210      22.750  14.366  -7.164  1.00  0.00           H  
ATOM   3190 2HB  LEU A 210      22.480  15.446  -5.795  1.00  0.00           H  
ATOM   3191  HG  LEU A 210      21.028  16.139  -7.574  1.00  0.00           H  
ATOM   3192 1HD1 LEU A 210      21.767  18.420  -7.945  1.00  0.00           H  
ATOM   3193 2HD1 LEU A 210      22.059  17.888  -6.275  1.00  0.00           H  
ATOM   3194 3HD1 LEU A 210      23.411  17.975  -7.431  1.00  0.00           H  
ATOM   3195 1HD2 LEU A 210      21.872  16.711  -9.801  1.00  0.00           H  
ATOM   3196 2HD2 LEU A 210      23.512  16.235  -9.303  1.00  0.00           H  
ATOM   3197 3HD2 LEU A 210      22.218  15.022  -9.378  1.00  0.00           H  
ATOM   3198  N   PHE A 211      25.258  13.906  -5.260  1.00  0.00           N  
ATOM   3199  CA  PHE A 211      25.743  13.373  -4.003  1.00  0.00           C  
ATOM   3200  C   PHE A 211      27.033  14.060  -3.614  1.00  0.00           C  
ATOM   3201  O   PHE A 211      27.242  14.400  -2.450  1.00  0.00           O  
ATOM   3202  CB  PHE A 211      25.993  11.878  -4.112  1.00  0.00           C  
ATOM   3203  CG  PHE A 211      24.745  11.091  -4.302  1.00  0.00           C  
ATOM   3204  CD1 PHE A 211      23.508  11.692  -4.232  1.00  0.00           C  
ATOM   3205  CD2 PHE A 211      24.792   9.750  -4.515  1.00  0.00           C  
ATOM   3206  CE1 PHE A 211      22.371  10.965  -4.372  1.00  0.00           C  
ATOM   3207  CE2 PHE A 211      23.641   9.032  -4.640  1.00  0.00           C  
ATOM   3208  CZ  PHE A 211      22.446   9.645  -4.572  1.00  0.00           C  
ATOM   3209  H   PHE A 211      25.135  13.287  -6.061  1.00  0.00           H  
ATOM   3210  HA  PHE A 211      25.008  13.572  -3.238  1.00  0.00           H  
ATOM   3211 1HB  PHE A 211      26.647  11.681  -4.945  1.00  0.00           H  
ATOM   3212 2HB  PHE A 211      26.498  11.520  -3.228  1.00  0.00           H  
ATOM   3213  HD1 PHE A 211      23.445  12.764  -4.074  1.00  0.00           H  
ATOM   3214  HD2 PHE A 211      25.759   9.246  -4.568  1.00  0.00           H  
ATOM   3215  HE1 PHE A 211      21.414  11.433  -4.321  1.00  0.00           H  
ATOM   3216  HE2 PHE A 211      23.676   7.974  -4.781  1.00  0.00           H  
ATOM   3217  HZ  PHE A 211      21.557   9.077  -4.682  1.00  0.00           H  
ATOM   3218  N   GLY A 212      27.886  14.286  -4.604  1.00  0.00           N  
ATOM   3219  CA  GLY A 212      29.152  14.963  -4.410  1.00  0.00           C  
ATOM   3220  C   GLY A 212      28.932  16.366  -3.907  1.00  0.00           C  
ATOM   3221  O   GLY A 212      29.515  16.767  -2.899  1.00  0.00           O  
ATOM   3222  H   GLY A 212      27.649  13.950  -5.538  1.00  0.00           H  
ATOM   3223 1HA  GLY A 212      29.767  14.407  -3.706  1.00  0.00           H  
ATOM   3224 2HA  GLY A 212      29.686  15.000  -5.349  1.00  0.00           H  
ATOM   3225  N   MET A 213      28.057  17.101  -4.594  1.00  0.00           N  
ATOM   3226  CA  MET A 213      27.755  18.480  -4.238  1.00  0.00           C  
ATOM   3227  C   MET A 213      27.295  18.574  -2.782  1.00  0.00           C  
ATOM   3228  O   MET A 213      27.809  19.395  -2.013  1.00  0.00           O  
ATOM   3229  CB  MET A 213      26.709  19.008  -5.222  1.00  0.00           C  
ATOM   3230  CG  MET A 213      26.250  20.435  -5.041  1.00  0.00           C  
ATOM   3231  SD  MET A 213      24.968  20.576  -3.837  1.00  0.00           S  
ATOM   3232  CE  MET A 213      23.667  19.729  -4.687  1.00  0.00           C  
ATOM   3233  H   MET A 213      27.608  16.693  -5.418  1.00  0.00           H  
ATOM   3234  HA  MET A 213      28.663  19.072  -4.341  1.00  0.00           H  
ATOM   3235 1HB  MET A 213      27.104  18.911  -6.235  1.00  0.00           H  
ATOM   3236 2HB  MET A 213      25.825  18.375  -5.166  1.00  0.00           H  
ATOM   3237 1HG  MET A 213      27.093  21.052  -4.726  1.00  0.00           H  
ATOM   3238 2HG  MET A 213      25.879  20.817  -5.989  1.00  0.00           H  
ATOM   3239 1HE  MET A 213      22.771  19.727  -4.073  1.00  0.00           H  
ATOM   3240 2HE  MET A 213      23.460  20.233  -5.629  1.00  0.00           H  
ATOM   3241 3HE  MET A 213      23.979  18.697  -4.880  1.00  0.00           H  
ATOM   3242  N   ILE A 214      26.384  17.688  -2.372  1.00  0.00           N  
ATOM   3243  CA  ILE A 214      25.923  17.713  -0.992  1.00  0.00           C  
ATOM   3244  C   ILE A 214      27.004  17.295  -0.024  1.00  0.00           C  
ATOM   3245  O   ILE A 214      27.193  17.947   1.002  1.00  0.00           O  
ATOM   3246  CB  ILE A 214      24.727  16.788  -0.790  1.00  0.00           C  
ATOM   3247  CG1 ILE A 214      23.528  17.298  -1.591  1.00  0.00           C  
ATOM   3248  CG2 ILE A 214      24.384  16.624   0.710  1.00  0.00           C  
ATOM   3249  CD1 ILE A 214      23.079  18.675  -1.162  1.00  0.00           C  
ATOM   3250  H   ILE A 214      25.994  17.014  -3.034  1.00  0.00           H  
ATOM   3251  HA  ILE A 214      25.622  18.730  -0.753  1.00  0.00           H  
ATOM   3252  HB  ILE A 214      25.011  15.845  -1.211  1.00  0.00           H  
ATOM   3253 1HG1 ILE A 214      23.799  17.335  -2.644  1.00  0.00           H  
ATOM   3254 2HG1 ILE A 214      22.695  16.609  -1.471  1.00  0.00           H  
ATOM   3255 1HG2 ILE A 214      23.551  15.930   0.817  1.00  0.00           H  
ATOM   3256 2HG2 ILE A 214      25.251  16.230   1.243  1.00  0.00           H  
ATOM   3257 3HG2 ILE A 214      24.109  17.590   1.130  1.00  0.00           H  
ATOM   3258 1HD1 ILE A 214      22.231  18.987  -1.767  1.00  0.00           H  
ATOM   3259 2HD1 ILE A 214      22.787  18.652  -0.112  1.00  0.00           H  
ATOM   3260 3HD1 ILE A 214      23.896  19.380  -1.293  1.00  0.00           H  
ATOM   3261  N   ALA A 215      27.739  16.231  -0.337  1.00  0.00           N  
ATOM   3262  CA  ALA A 215      28.770  15.768   0.570  1.00  0.00           C  
ATOM   3263  C   ALA A 215      29.811  16.858   0.805  1.00  0.00           C  
ATOM   3264  O   ALA A 215      30.246  17.069   1.947  1.00  0.00           O  
ATOM   3265  CB  ALA A 215      29.423  14.521   0.003  1.00  0.00           C  
ATOM   3266  H   ALA A 215      27.571  15.717  -1.200  1.00  0.00           H  
ATOM   3267  HA  ALA A 215      28.298  15.536   1.517  1.00  0.00           H  
ATOM   3268 1HB  ALA A 215      30.176  14.153   0.689  1.00  0.00           H  
ATOM   3269 2HB  ALA A 215      28.665  13.752  -0.147  1.00  0.00           H  
ATOM   3270 3HB  ALA A 215      29.887  14.763  -0.954  1.00  0.00           H  
ATOM   3271  N   GLY A 216      30.140  17.584  -0.273  1.00  0.00           N  
ATOM   3272  CA  GLY A 216      31.081  18.692  -0.286  1.00  0.00           C  
ATOM   3273  C   GLY A 216      30.613  19.785   0.638  1.00  0.00           C  
ATOM   3274  O   GLY A 216      31.350  20.207   1.533  1.00  0.00           O  
ATOM   3275  H   GLY A 216      29.722  17.330  -1.166  1.00  0.00           H  
ATOM   3276 1HA  GLY A 216      32.071  18.346   0.008  1.00  0.00           H  
ATOM   3277 2HA  GLY A 216      31.152  19.080  -1.298  1.00  0.00           H  
ATOM   3278  N   LEU A 217      29.368  20.226   0.440  1.00  0.00           N  
ATOM   3279  CA  LEU A 217      28.781  21.265   1.266  1.00  0.00           C  
ATOM   3280  C   LEU A 217      28.674  20.859   2.718  1.00  0.00           C  
ATOM   3281  O   LEU A 217      28.917  21.679   3.601  1.00  0.00           O  
ATOM   3282  CB  LEU A 217      27.394  21.609   0.746  1.00  0.00           C  
ATOM   3283  CG  LEU A 217      27.365  22.353  -0.537  1.00  0.00           C  
ATOM   3284  CD1 LEU A 217      25.984  22.370  -1.009  1.00  0.00           C  
ATOM   3285  CD2 LEU A 217      27.867  23.789  -0.296  1.00  0.00           C  
ATOM   3286  H   LEU A 217      28.812  19.831  -0.323  1.00  0.00           H  
ATOM   3287  HA  LEU A 217      29.410  22.150   1.198  1.00  0.00           H  
ATOM   3288 1HB  LEU A 217      26.845  20.676   0.598  1.00  0.00           H  
ATOM   3289 2HB  LEU A 217      26.873  22.202   1.497  1.00  0.00           H  
ATOM   3290  HG  LEU A 217      27.989  21.854  -1.274  1.00  0.00           H  
ATOM   3291 1HD1 LEU A 217      25.915  22.913  -1.951  1.00  0.00           H  
ATOM   3292 2HD1 LEU A 217      25.652  21.347  -1.146  1.00  0.00           H  
ATOM   3293 3HD1 LEU A 217      25.377  22.846  -0.255  1.00  0.00           H  
ATOM   3294 1HD2 LEU A 217      27.847  24.350  -1.228  1.00  0.00           H  
ATOM   3295 2HD2 LEU A 217      27.224  24.278   0.437  1.00  0.00           H  
ATOM   3296 3HD2 LEU A 217      28.878  23.760   0.086  1.00  0.00           H  
ATOM   3297  N   VAL A 218      28.338  19.601   2.989  1.00  0.00           N  
ATOM   3298  CA  VAL A 218      28.234  19.183   4.373  1.00  0.00           C  
ATOM   3299  C   VAL A 218      29.580  19.253   5.065  1.00  0.00           C  
ATOM   3300  O   VAL A 218      29.680  19.782   6.177  1.00  0.00           O  
ATOM   3301  CB  VAL A 218      27.581  17.803   4.502  1.00  0.00           C  
ATOM   3302  CG1 VAL A 218      27.686  17.313   5.920  1.00  0.00           C  
ATOM   3303  CG2 VAL A 218      26.086  17.873   4.129  1.00  0.00           C  
ATOM   3304  H   VAL A 218      28.131  18.943   2.239  1.00  0.00           H  
ATOM   3305  HA  VAL A 218      27.600  19.864   4.866  1.00  0.00           H  
ATOM   3306  HB  VAL A 218      28.094  17.120   3.842  1.00  0.00           H  
ATOM   3307 1HG1 VAL A 218      27.234  16.330   6.002  1.00  0.00           H  
ATOM   3308 2HG1 VAL A 218      28.713  17.257   6.194  1.00  0.00           H  
ATOM   3309 3HG1 VAL A 218      27.189  17.993   6.577  1.00  0.00           H  
ATOM   3310 1HG2 VAL A 218      25.646  16.878   4.220  1.00  0.00           H  
ATOM   3311 2HG2 VAL A 218      25.573  18.558   4.800  1.00  0.00           H  
ATOM   3312 3HG2 VAL A 218      25.978  18.223   3.110  1.00  0.00           H  
ATOM   3313  N   GLY A 219      30.624  18.767   4.401  1.00  0.00           N  
ATOM   3314  CA  GLY A 219      31.971  18.834   4.950  1.00  0.00           C  
ATOM   3315  C   GLY A 219      32.419  20.275   5.134  1.00  0.00           C  
ATOM   3316  O   GLY A 219      32.876  20.677   6.210  1.00  0.00           O  
ATOM   3317  H   GLY A 219      30.484  18.327   3.489  1.00  0.00           H  
ATOM   3318 1HA  GLY A 219      31.993  18.332   5.909  1.00  0.00           H  
ATOM   3319 2HA  GLY A 219      32.664  18.310   4.291  1.00  0.00           H  
ATOM   3320  N   CYS A 220      32.275  21.077   4.077  1.00  0.00           N  
ATOM   3321  CA  CYS A 220      32.735  22.452   4.111  1.00  0.00           C  
ATOM   3322  C   CYS A 220      32.017  23.292   5.147  1.00  0.00           C  
ATOM   3323  O   CYS A 220      32.652  24.018   5.915  1.00  0.00           O  
ATOM   3324  CB  CYS A 220      32.476  23.117   2.763  1.00  0.00           C  
ATOM   3325  SG  CYS A 220      33.460  22.514   1.421  1.00  0.00           S  
ATOM   3326  H   CYS A 220      31.866  20.715   3.218  1.00  0.00           H  
ATOM   3327  HA  CYS A 220      33.793  22.452   4.324  1.00  0.00           H  
ATOM   3328 1HB  CYS A 220      31.428  22.982   2.491  1.00  0.00           H  
ATOM   3329 2HB  CYS A 220      32.650  24.180   2.857  1.00  0.00           H  
ATOM   3330  HG  CYS A 220      32.786  21.335   1.327  1.00  0.00           H  
ATOM   3331  N   TYR A 221      30.696  23.172   5.188  1.00  0.00           N  
ATOM   3332  CA  TYR A 221      29.896  23.958   6.098  1.00  0.00           C  
ATOM   3333  C   TYR A 221      30.142  23.541   7.523  1.00  0.00           C  
ATOM   3334  O   TYR A 221      30.448  24.378   8.378  1.00  0.00           O  
ATOM   3335  CB  TYR A 221      28.426  23.759   5.818  1.00  0.00           C  
ATOM   3336  CG  TYR A 221      27.511  24.640   6.626  1.00  0.00           C  
ATOM   3337  CD1 TYR A 221      27.159  25.848   6.111  1.00  0.00           C  
ATOM   3338  CD2 TYR A 221      27.050  24.264   7.857  1.00  0.00           C  
ATOM   3339  CE1 TYR A 221      26.311  26.683   6.792  1.00  0.00           C  
ATOM   3340  CE2 TYR A 221      26.197  25.089   8.559  1.00  0.00           C  
ATOM   3341  CZ  TYR A 221      25.820  26.294   8.026  1.00  0.00           C  
ATOM   3342  OH  TYR A 221      24.959  27.122   8.714  1.00  0.00           O  
ATOM   3343  H   TYR A 221      30.215  22.538   4.556  1.00  0.00           H  
ATOM   3344  HA  TYR A 221      30.164  25.008   5.991  1.00  0.00           H  
ATOM   3345 1HB  TYR A 221      28.226  23.944   4.760  1.00  0.00           H  
ATOM   3346 2HB  TYR A 221      28.177  22.730   6.015  1.00  0.00           H  
ATOM   3347  HD1 TYR A 221      27.550  26.129   5.151  1.00  0.00           H  
ATOM   3348  HD2 TYR A 221      27.352  23.312   8.274  1.00  0.00           H  
ATOM   3349  HE1 TYR A 221      26.023  27.643   6.360  1.00  0.00           H  
ATOM   3350  HE2 TYR A 221      25.822  24.781   9.533  1.00  0.00           H  
ATOM   3351  HH  TYR A 221      24.784  27.908   8.187  1.00  0.00           H  
ATOM   3352  N   ARG A 222      30.002  22.235   7.800  1.00  0.00           N  
ATOM   3353  CA  ARG A 222      30.113  21.817   9.174  1.00  0.00           C  
ATOM   3354  C   ARG A 222      31.462  22.230   9.691  1.00  0.00           C  
ATOM   3355  O   ARG A 222      31.553  22.840  10.753  1.00  0.00           O  
ATOM   3356  CB  ARG A 222      29.963  20.318   9.328  1.00  0.00           C  
ATOM   3357  CG  ARG A 222      30.026  19.852  10.766  1.00  0.00           C  
ATOM   3358  CD  ARG A 222      28.822  20.284  11.542  1.00  0.00           C  
ATOM   3359  NE  ARG A 222      28.880  19.900  12.965  1.00  0.00           N  
ATOM   3360  CZ  ARG A 222      29.458  20.619  13.952  1.00  0.00           C  
ATOM   3361  NH1 ARG A 222      30.056  21.759  13.706  1.00  0.00           N  
ATOM   3362  NH2 ARG A 222      29.398  20.155  15.182  1.00  0.00           N  
ATOM   3363  H   ARG A 222      29.804  21.537   7.080  1.00  0.00           H  
ATOM   3364  HA  ARG A 222      29.339  22.315   9.758  1.00  0.00           H  
ATOM   3365 1HB  ARG A 222      29.012  19.997   8.903  1.00  0.00           H  
ATOM   3366 2HB  ARG A 222      30.756  19.808   8.769  1.00  0.00           H  
ATOM   3367 1HG  ARG A 222      30.136  18.764  10.821  1.00  0.00           H  
ATOM   3368 2HG  ARG A 222      30.867  20.338  11.216  1.00  0.00           H  
ATOM   3369 1HD  ARG A 222      28.730  21.370  11.489  1.00  0.00           H  
ATOM   3370 2HD  ARG A 222      27.936  19.825  11.106  1.00  0.00           H  
ATOM   3371  HE  ARG A 222      28.425  19.023  13.264  1.00  0.00           H  
ATOM   3372 1HH1 ARG A 222      30.089  22.119  12.760  1.00  0.00           H  
ATOM   3373 2HH1 ARG A 222      30.466  22.284  14.465  1.00  0.00           H  
ATOM   3374 1HH2 ARG A 222      28.893  19.272  15.341  1.00  0.00           H  
ATOM   3375 2HH2 ARG A 222      29.812  20.661  15.945  1.00  0.00           H  
ATOM   3376  N   GLY A 223      32.505  22.009   8.889  1.00  0.00           N  
ATOM   3377  CA  GLY A 223      33.848  22.369   9.284  1.00  0.00           C  
ATOM   3378  C   GLY A 223      33.926  23.835   9.672  1.00  0.00           C  
ATOM   3379  O   GLY A 223      34.338  24.164  10.786  1.00  0.00           O  
ATOM   3380  H   GLY A 223      32.392  21.541   7.988  1.00  0.00           H  
ATOM   3381 1HA  GLY A 223      34.170  21.747  10.118  1.00  0.00           H  
ATOM   3382 2HA  GLY A 223      34.532  22.172   8.457  1.00  0.00           H  
ATOM   3383  N   LEU A 224      33.482  24.727   8.786  1.00  0.00           N  
ATOM   3384  CA  LEU A 224      33.589  26.162   9.028  1.00  0.00           C  
ATOM   3385  C   LEU A 224      32.824  26.667  10.253  1.00  0.00           C  
ATOM   3386  O   LEU A 224      33.099  27.770  10.736  1.00  0.00           O  
ATOM   3387  CB  LEU A 224      33.205  26.928   7.757  1.00  0.00           C  
ATOM   3388  CG  LEU A 224      34.243  26.770   6.607  1.00  0.00           C  
ATOM   3389  CD1 LEU A 224      33.711  27.391   5.342  1.00  0.00           C  
ATOM   3390  CD2 LEU A 224      35.577  27.431   7.030  1.00  0.00           C  
ATOM   3391  H   LEU A 224      33.105  24.411   7.890  1.00  0.00           H  
ATOM   3392  HA  LEU A 224      34.642  26.372   9.205  1.00  0.00           H  
ATOM   3393 1HB  LEU A 224      32.245  26.543   7.403  1.00  0.00           H  
ATOM   3394 2HB  LEU A 224      33.100  27.983   7.993  1.00  0.00           H  
ATOM   3395  HG  LEU A 224      34.416  25.713   6.418  1.00  0.00           H  
ATOM   3396 1HD1 LEU A 224      34.452  27.261   4.557  1.00  0.00           H  
ATOM   3397 2HD1 LEU A 224      32.781  26.893   5.060  1.00  0.00           H  
ATOM   3398 3HD1 LEU A 224      33.525  28.452   5.497  1.00  0.00           H  
ATOM   3399 1HD2 LEU A 224      36.307  27.321   6.237  1.00  0.00           H  
ATOM   3400 2HD2 LEU A 224      35.416  28.490   7.223  1.00  0.00           H  
ATOM   3401 3HD2 LEU A 224      35.950  26.949   7.938  1.00  0.00           H  
ATOM   3402  N   THR A 225      31.876  25.885  10.776  1.00  0.00           N  
ATOM   3403  CA  THR A 225      31.152  26.312  11.966  1.00  0.00           C  
ATOM   3404  C   THR A 225      31.878  25.868  13.254  1.00  0.00           C  
ATOM   3405  O   THR A 225      31.422  26.166  14.363  1.00  0.00           O  
ATOM   3406  CB  THR A 225      29.707  25.778  11.975  1.00  0.00           C  
ATOM   3407  OG1 THR A 225      29.725  24.345  11.998  1.00  0.00           O  
ATOM   3408  CG2 THR A 225      28.950  26.273  10.742  1.00  0.00           C  
ATOM   3409  H   THR A 225      31.657  24.975  10.352  1.00  0.00           H  
ATOM   3410  HA  THR A 225      31.104  27.400  11.966  1.00  0.00           H  
ATOM   3411  HB  THR A 225      29.196  26.134  12.866  1.00  0.00           H  
ATOM   3412  HG1 THR A 225      30.445  24.021  11.411  1.00  0.00           H  
ATOM   3413 1HG2 THR A 225      27.934  25.892  10.767  1.00  0.00           H  
ATOM   3414 2HG2 THR A 225      28.929  27.361  10.740  1.00  0.00           H  
ATOM   3415 3HG2 THR A 225      29.438  25.929   9.851  1.00  0.00           H  
ATOM   3416  N   VAL A 226      33.008  25.161  13.114  1.00  0.00           N  
ATOM   3417  CA  VAL A 226      33.761  24.674  14.266  1.00  0.00           C  
ATOM   3418  C   VAL A 226      34.848  25.626  14.727  1.00  0.00           C  
ATOM   3419  O   VAL A 226      35.972  25.592  14.217  1.00  0.00           O  
ATOM   3420  CB  VAL A 226      34.512  23.373  13.915  1.00  0.00           C  
ATOM   3421  CG1 VAL A 226      35.278  22.886  15.105  1.00  0.00           C  
ATOM   3422  CG2 VAL A 226      33.583  22.341  13.475  1.00  0.00           C  
ATOM   3423  H   VAL A 226      33.355  24.939  12.181  1.00  0.00           H  
ATOM   3424  HA  VAL A 226      33.067  24.497  15.087  1.00  0.00           H  
ATOM   3425  HB  VAL A 226      35.225  23.582  13.115  1.00  0.00           H  
ATOM   3426 1HG1 VAL A 226      35.805  21.998  14.832  1.00  0.00           H  
ATOM   3427 2HG1 VAL A 226      35.977  23.630  15.417  1.00  0.00           H  
ATOM   3428 3HG1 VAL A 226      34.592  22.670  15.922  1.00  0.00           H  
ATOM   3429 1HG2 VAL A 226      34.162  21.464  13.223  1.00  0.00           H  
ATOM   3430 2HG2 VAL A 226      32.884  22.114  14.273  1.00  0.00           H  
ATOM   3431 3HG2 VAL A 226      33.049  22.687  12.609  1.00  0.00           H  
ATOM   3432  N   ALA A 227      34.591  26.401  15.778  1.00  0.00           N  
ATOM   3433  CA  ALA A 227      35.606  27.344  16.267  1.00  0.00           C  
ATOM   3434  C   ALA A 227      36.574  26.649  17.227  1.00  0.00           C  
ATOM   3435  O   ALA A 227      36.742  27.066  18.376  1.00  0.00           O  
ATOM   3436  CB  ALA A 227      34.937  28.504  16.968  1.00  0.00           C  
ATOM   3437  H   ALA A 227      33.672  26.374  16.202  1.00  0.00           H  
ATOM   3438  HA  ALA A 227      36.176  27.713  15.413  1.00  0.00           H  
ATOM   3439 1HB  ALA A 227      35.696  29.205  17.313  1.00  0.00           H  
ATOM   3440 2HB  ALA A 227      34.261  29.008  16.276  1.00  0.00           H  
ATOM   3441 3HB  ALA A 227      34.372  28.130  17.821  1.00  0.00           H  
ATOM   3442  N   GLY A 228      37.188  25.588  16.734  1.00  0.00           N  
ATOM   3443  CA  GLY A 228      38.086  24.734  17.488  1.00  0.00           C  
ATOM   3444  C   GLY A 228      37.286  23.957  18.536  1.00  0.00           C  
ATOM   3445  O   GLY A 228      36.060  24.077  18.590  1.00  0.00           O  
ATOM   3446  H   GLY A 228      36.998  25.379  15.760  1.00  0.00           H  
ATOM   3447 1HA  GLY A 228      38.556  24.032  16.807  1.00  0.00           H  
ATOM   3448 2HA  GLY A 228      38.856  25.345  17.953  1.00  0.00           H  
ATOM   3449  N   GLY A 229      37.955  23.171  19.391  1.00  0.00           N  
ATOM   3450  CA  GLY A 229      39.383  22.854  19.318  1.00  0.00           C  
ATOM   3451  C   GLY A 229      39.469  21.549  18.557  1.00  0.00           C  
ATOM   3452  O   GLY A 229      38.533  21.220  17.824  1.00  0.00           O  
ATOM   3453  H   GLY A 229      37.421  22.742  20.132  1.00  0.00           H  
ATOM   3454 1HA  GLY A 229      39.958  23.631  18.820  1.00  0.00           H  
ATOM   3455 2HA  GLY A 229      39.790  22.731  20.322  1.00  0.00           H  
ATOM   3456  N   SER A 230      40.506  20.755  18.785  1.00  0.00           N  
ATOM   3457  CA  SER A 230      40.642  19.504  18.038  1.00  0.00           C  
ATOM   3458  C   SER A 230      39.415  18.605  18.228  1.00  0.00           C  
ATOM   3459  O   SER A 230      38.963  17.958  17.283  1.00  0.00           O  
ATOM   3460  CB  SER A 230      41.887  18.768  18.481  1.00  0.00           C  
ATOM   3461  OG  SER A 230      43.043  19.490  18.147  1.00  0.00           O  
ATOM   3462  H   SER A 230      41.235  21.039  19.427  1.00  0.00           H  
ATOM   3463  HA  SER A 230      40.731  19.743  16.977  1.00  0.00           H  
ATOM   3464 1HB  SER A 230      41.852  18.606  19.558  1.00  0.00           H  
ATOM   3465 2HB  SER A 230      41.916  17.790  18.004  1.00  0.00           H  
ATOM   3466  HG  SER A 230      43.785  18.942  18.420  1.00  0.00           H  
ATOM   3467  N   LYS A 231      38.869  18.573  19.449  1.00  0.00           N  
ATOM   3468  CA  LYS A 231      37.673  17.783  19.745  1.00  0.00           C  
ATOM   3469  C   LYS A 231      36.449  18.313  18.987  1.00  0.00           C  
ATOM   3470  O   LYS A 231      35.514  17.562  18.674  1.00  0.00           O  
ATOM   3471  CB  LYS A 231      37.387  17.774  21.246  1.00  0.00           C  
ATOM   3472  CG  LYS A 231      38.388  16.967  22.076  1.00  0.00           C  
ATOM   3473  CD  LYS A 231      38.035  16.997  23.563  1.00  0.00           C  
ATOM   3474  CE  LYS A 231      39.029  16.184  24.389  1.00  0.00           C  
ATOM   3475  NZ  LYS A 231      38.714  16.231  25.845  1.00  0.00           N  
ATOM   3476  H   LYS A 231      39.293  19.120  20.183  1.00  0.00           H  
ATOM   3477  HA  LYS A 231      37.849  16.757  19.420  1.00  0.00           H  
ATOM   3478 1HB  LYS A 231      37.390  18.798  21.620  1.00  0.00           H  
ATOM   3479 2HB  LYS A 231      36.393  17.364  21.425  1.00  0.00           H  
ATOM   3480 1HG  LYS A 231      38.390  15.932  21.733  1.00  0.00           H  
ATOM   3481 2HG  LYS A 231      39.386  17.379  21.939  1.00  0.00           H  
ATOM   3482 1HD  LYS A 231      38.037  18.028  23.918  1.00  0.00           H  
ATOM   3483 2HD  LYS A 231      37.036  16.584  23.708  1.00  0.00           H  
ATOM   3484 1HE  LYS A 231      39.004  15.147  24.055  1.00  0.00           H  
ATOM   3485 2HE  LYS A 231      40.031  16.582  24.232  1.00  0.00           H  
ATOM   3486 1HZ  LYS A 231      39.392  15.683  26.355  1.00  0.00           H  
ATOM   3487 2HZ  LYS A 231      38.745  17.188  26.167  1.00  0.00           H  
ATOM   3488 3HZ  LYS A 231      37.790  15.854  26.002  1.00  0.00           H  
ATOM   3489  N   GLY A 232      36.431  19.627  18.727  1.00  0.00           N  
ATOM   3490  CA  GLY A 232      35.334  20.264  18.016  1.00  0.00           C  
ATOM   3491  C   GLY A 232      35.336  19.725  16.606  1.00  0.00           C  
ATOM   3492  O   GLY A 232      34.290  19.373  16.049  1.00  0.00           O  
ATOM   3493  H   GLY A 232      37.234  20.198  18.949  1.00  0.00           H  
ATOM   3494 1HA  GLY A 232      34.386  20.048  18.508  1.00  0.00           H  
ATOM   3495 2HA  GLY A 232      35.479  21.346  18.008  1.00  0.00           H  
ATOM   3496  N   VAL A 233      36.546  19.651  16.048  1.00  0.00           N  
ATOM   3497  CA  VAL A 233      36.751  19.166  14.699  1.00  0.00           C  
ATOM   3498  C   VAL A 233      36.427  17.682  14.641  1.00  0.00           C  
ATOM   3499  O   VAL A 233      35.716  17.240  13.745  1.00  0.00           O  
ATOM   3500  CB  VAL A 233      38.192  19.422  14.237  1.00  0.00           C  
ATOM   3501  CG1 VAL A 233      38.401  18.760  12.885  1.00  0.00           C  
ATOM   3502  CG2 VAL A 233      38.452  20.937  14.147  1.00  0.00           C  
ATOM   3503  H   VAL A 233      37.343  19.978  16.599  1.00  0.00           H  
ATOM   3504  HA  VAL A 233      36.080  19.700  14.027  1.00  0.00           H  
ATOM   3505  HB  VAL A 233      38.885  18.973  14.943  1.00  0.00           H  
ATOM   3506 1HG1 VAL A 233      39.425  18.928  12.546  1.00  0.00           H  
ATOM   3507 2HG1 VAL A 233      38.216  17.689  12.969  1.00  0.00           H  
ATOM   3508 3HG1 VAL A 233      37.707  19.196  12.158  1.00  0.00           H  
ATOM   3509 1HG2 VAL A 233      39.476  21.107  13.818  1.00  0.00           H  
ATOM   3510 2HG2 VAL A 233      37.762  21.383  13.428  1.00  0.00           H  
ATOM   3511 3HG2 VAL A 233      38.305  21.393  15.130  1.00  0.00           H  
ATOM   3512  N   GLY A 234      36.912  16.914  15.615  1.00  0.00           N  
ATOM   3513  CA  GLY A 234      36.645  15.482  15.670  1.00  0.00           C  
ATOM   3514  C   GLY A 234      35.144  15.218  15.591  1.00  0.00           C  
ATOM   3515  O   GLY A 234      34.679  14.430  14.756  1.00  0.00           O  
ATOM   3516  H   GLY A 234      37.509  17.333  16.326  1.00  0.00           H  
ATOM   3517 1HA  GLY A 234      37.155  14.982  14.847  1.00  0.00           H  
ATOM   3518 2HA  GLY A 234      37.044  15.079  16.600  1.00  0.00           H  
ATOM   3519  N   THR A 235      34.385  15.888  16.459  1.00  0.00           N  
ATOM   3520  CA  THR A 235      32.944  15.728  16.478  1.00  0.00           C  
ATOM   3521  C   THR A 235      32.347  16.106  15.133  1.00  0.00           C  
ATOM   3522  O   THR A 235      31.538  15.359  14.577  1.00  0.00           O  
ATOM   3523  CB  THR A 235      32.309  16.615  17.557  1.00  0.00           C  
ATOM   3524  OG1 THR A 235      32.801  16.230  18.849  1.00  0.00           O  
ATOM   3525  CG2 THR A 235      30.793  16.487  17.507  1.00  0.00           C  
ATOM   3526  H   THR A 235      34.821  16.521  17.133  1.00  0.00           H  
ATOM   3527  HA  THR A 235      32.707  14.684  16.681  1.00  0.00           H  
ATOM   3528  HB  THR A 235      32.588  17.656  17.375  1.00  0.00           H  
ATOM   3529  HG1 THR A 235      33.739  16.510  18.920  1.00  0.00           H  
ATOM   3530 1HG2 THR A 235      30.346  17.125  18.266  1.00  0.00           H  
ATOM   3531 2HG2 THR A 235      30.439  16.795  16.523  1.00  0.00           H  
ATOM   3532 3HG2 THR A 235      30.501  15.454  17.687  1.00  0.00           H  
ATOM   3533  N   ALA A 236      32.777  17.246  14.589  1.00  0.00           N  
ATOM   3534  CA  ALA A 236      32.272  17.729  13.319  1.00  0.00           C  
ATOM   3535  C   ALA A 236      32.506  16.739  12.200  1.00  0.00           C  
ATOM   3536  O   ALA A 236      31.648  16.559  11.334  1.00  0.00           O  
ATOM   3537  CB  ALA A 236      32.950  19.022  12.989  1.00  0.00           C  
ATOM   3538  H   ALA A 236      33.456  17.823  15.088  1.00  0.00           H  
ATOM   3539  HA  ALA A 236      31.200  17.889  13.417  1.00  0.00           H  
ATOM   3540 1HB  ALA A 236      32.589  19.413  12.072  1.00  0.00           H  
ATOM   3541 2HB  ALA A 236      32.746  19.709  13.796  1.00  0.00           H  
ATOM   3542 3HB  ALA A 236      34.016  18.864  12.902  1.00  0.00           H  
ATOM   3543  N   VAL A 237      33.646  16.069  12.219  1.00  0.00           N  
ATOM   3544  CA  VAL A 237      33.945  15.082  11.206  1.00  0.00           C  
ATOM   3545  C   VAL A 237      32.972  13.910  11.282  1.00  0.00           C  
ATOM   3546  O   VAL A 237      32.434  13.468  10.260  1.00  0.00           O  
ATOM   3547  CB  VAL A 237      35.399  14.626  11.343  1.00  0.00           C  
ATOM   3548  CG1 VAL A 237      35.646  13.483  10.479  1.00  0.00           C  
ATOM   3549  CG2 VAL A 237      36.324  15.772  10.889  1.00  0.00           C  
ATOM   3550  H   VAL A 237      34.336  16.273  12.943  1.00  0.00           H  
ATOM   3551  HA  VAL A 237      33.839  15.553  10.231  1.00  0.00           H  
ATOM   3552  HB  VAL A 237      35.601  14.353  12.379  1.00  0.00           H  
ATOM   3553 1HG1 VAL A 237      36.686  13.173  10.561  1.00  0.00           H  
ATOM   3554 2HG1 VAL A 237      34.994  12.653  10.757  1.00  0.00           H  
ATOM   3555 3HG1 VAL A 237      35.431  13.809   9.489  1.00  0.00           H  
ATOM   3556 1HG2 VAL A 237      37.356  15.456  10.985  1.00  0.00           H  
ATOM   3557 2HG2 VAL A 237      36.114  16.012   9.854  1.00  0.00           H  
ATOM   3558 3HG2 VAL A 237      36.162  16.648  11.491  1.00  0.00           H  
ATOM   3559  N   ASN A 238      32.698  13.420  12.487  1.00  0.00           N  
ATOM   3560  CA  ASN A 238      31.737  12.329  12.598  1.00  0.00           C  
ATOM   3561  C   ASN A 238      30.336  12.785  12.167  1.00  0.00           C  
ATOM   3562  O   ASN A 238      29.629  12.065  11.449  1.00  0.00           O  
ATOM   3563  CB  ASN A 238      31.726  11.790  14.008  1.00  0.00           C  
ATOM   3564  CG  ASN A 238      32.959  10.972  14.312  1.00  0.00           C  
ATOM   3565  OD1 ASN A 238      33.642  10.475  13.406  1.00  0.00           O  
ATOM   3566  ND2 ASN A 238      33.257  10.824  15.577  1.00  0.00           N  
ATOM   3567  H   ASN A 238      33.168  13.802  13.314  1.00  0.00           H  
ATOM   3568  HA  ASN A 238      32.041  11.531  11.921  1.00  0.00           H  
ATOM   3569 1HB  ASN A 238      31.676  12.627  14.710  1.00  0.00           H  
ATOM   3570 2HB  ASN A 238      30.839  11.177  14.161  1.00  0.00           H  
ATOM   3571 1HD2 ASN A 238      34.064  10.294  15.841  1.00  0.00           H  
ATOM   3572 2HD2 ASN A 238      32.683  11.243  16.278  1.00  0.00           H  
ATOM   3573  N   GLU A 239      29.953  14.006  12.558  1.00  0.00           N  
ATOM   3574  CA  GLU A 239      28.652  14.556  12.182  1.00  0.00           C  
ATOM   3575  C   GLU A 239      28.561  14.766  10.676  1.00  0.00           C  
ATOM   3576  O   GLU A 239      27.501  14.560  10.081  1.00  0.00           O  
ATOM   3577  CB  GLU A 239      28.347  15.841  12.955  1.00  0.00           C  
ATOM   3578  CG  GLU A 239      28.080  15.580  14.453  1.00  0.00           C  
ATOM   3579  CD  GLU A 239      27.775  16.806  15.266  1.00  0.00           C  
ATOM   3580  OE1 GLU A 239      27.819  17.894  14.741  1.00  0.00           O  
ATOM   3581  OE2 GLU A 239      27.506  16.659  16.433  1.00  0.00           O  
ATOM   3582  H   GLU A 239      30.576  14.556  13.152  1.00  0.00           H  
ATOM   3583  HA  GLU A 239      27.890  13.828  12.458  1.00  0.00           H  
ATOM   3584 1HB  GLU A 239      29.197  16.521  12.875  1.00  0.00           H  
ATOM   3585 2HB  GLU A 239      27.481  16.339  12.523  1.00  0.00           H  
ATOM   3586 1HG  GLU A 239      27.240  14.891  14.537  1.00  0.00           H  
ATOM   3587 2HG  GLU A 239      28.953  15.086  14.874  1.00  0.00           H  
ATOM   3588  N   THR A 240      29.679  15.148  10.050  1.00  0.00           N  
ATOM   3589  CA  THR A 240      29.735  15.339   8.613  1.00  0.00           C  
ATOM   3590  C   THR A 240      29.382  14.058   7.931  1.00  0.00           C  
ATOM   3591  O   THR A 240      28.507  14.026   7.069  1.00  0.00           O  
ATOM   3592  CB  THR A 240      31.152  15.738   8.173  1.00  0.00           C  
ATOM   3593  OG1 THR A 240      31.470  17.006   8.739  1.00  0.00           O  
ATOM   3594  CG2 THR A 240      31.348  15.720   6.676  1.00  0.00           C  
ATOM   3595  H   THR A 240      30.513  15.337  10.596  1.00  0.00           H  
ATOM   3596  HA  THR A 240      29.021  16.108   8.327  1.00  0.00           H  
ATOM   3597  HB  THR A 240      31.840  15.026   8.573  1.00  0.00           H  
ATOM   3598  HG1 THR A 240      31.313  16.948   9.706  1.00  0.00           H  
ATOM   3599 1HG2 THR A 240      32.379  15.978   6.444  1.00  0.00           H  
ATOM   3600 2HG2 THR A 240      31.140  14.723   6.292  1.00  0.00           H  
ATOM   3601 3HG2 THR A 240      30.698  16.417   6.204  1.00  0.00           H  
ATOM   3602  N   LEU A 241      30.009  12.974   8.355  1.00  0.00           N  
ATOM   3603  CA  LEU A 241      29.714  11.710   7.728  1.00  0.00           C  
ATOM   3604  C   LEU A 241      28.265  11.318   7.879  1.00  0.00           C  
ATOM   3605  O   LEU A 241      27.604  11.007   6.884  1.00  0.00           O  
ATOM   3606  CB  LEU A 241      30.594  10.606   8.286  1.00  0.00           C  
ATOM   3607  CG  LEU A 241      30.245   9.241   7.762  1.00  0.00           C  
ATOM   3608  CD1 LEU A 241      30.339   9.291   6.285  1.00  0.00           C  
ATOM   3609  CD2 LEU A 241      31.215   8.233   8.328  1.00  0.00           C  
ATOM   3610  H   LEU A 241      30.719  13.047   9.089  1.00  0.00           H  
ATOM   3611  HA  LEU A 241      29.931  11.804   6.666  1.00  0.00           H  
ATOM   3612 1HB  LEU A 241      31.625  10.816   8.028  1.00  0.00           H  
ATOM   3613 2HB  LEU A 241      30.502  10.594   9.376  1.00  0.00           H  
ATOM   3614  HG  LEU A 241      29.226   8.968   8.044  1.00  0.00           H  
ATOM   3615 1HD1 LEU A 241      30.108   8.316   5.853  1.00  0.00           H  
ATOM   3616 2HD1 LEU A 241      29.634  10.024   5.921  1.00  0.00           H  
ATOM   3617 3HD1 LEU A 241      31.318   9.588   6.022  1.00  0.00           H  
ATOM   3618 1HD2 LEU A 241      30.978   7.244   7.937  1.00  0.00           H  
ATOM   3619 2HD2 LEU A 241      32.231   8.506   8.039  1.00  0.00           H  
ATOM   3620 3HD2 LEU A 241      31.133   8.227   9.416  1.00  0.00           H  
ATOM   3621  N   VAL A 242      27.742  11.383   9.096  1.00  0.00           N  
ATOM   3622  CA  VAL A 242      26.372  10.961   9.296  1.00  0.00           C  
ATOM   3623  C   VAL A 242      25.395  11.818   8.503  1.00  0.00           C  
ATOM   3624  O   VAL A 242      24.528  11.277   7.814  1.00  0.00           O  
ATOM   3625  CB  VAL A 242      26.006  11.002  10.784  1.00  0.00           C  
ATOM   3626  CG1 VAL A 242      24.506  10.746  10.954  1.00  0.00           C  
ATOM   3627  CG2 VAL A 242      26.833   9.960  11.530  1.00  0.00           C  
ATOM   3628  H   VAL A 242      28.317  11.685   9.888  1.00  0.00           H  
ATOM   3629  HA  VAL A 242      26.283   9.930   8.950  1.00  0.00           H  
ATOM   3630  HB  VAL A 242      26.226  11.998  11.181  1.00  0.00           H  
ATOM   3631 1HG1 VAL A 242      24.246  10.787  12.010  1.00  0.00           H  
ATOM   3632 2HG1 VAL A 242      23.944  11.508  10.412  1.00  0.00           H  
ATOM   3633 3HG1 VAL A 242      24.257   9.762  10.556  1.00  0.00           H  
ATOM   3634 1HG2 VAL A 242      26.591   9.992  12.590  1.00  0.00           H  
ATOM   3635 2HG2 VAL A 242      26.614   8.970  11.134  1.00  0.00           H  
ATOM   3636 3HG2 VAL A 242      27.893  10.180  11.393  1.00  0.00           H  
ATOM   3637  N   LEU A 243      25.558  13.144   8.548  1.00  0.00           N  
ATOM   3638  CA  LEU A 243      24.667  14.023   7.809  1.00  0.00           C  
ATOM   3639  C   LEU A 243      24.782  13.797   6.313  1.00  0.00           C  
ATOM   3640  O   LEU A 243      23.770  13.804   5.609  1.00  0.00           O  
ATOM   3641  CB  LEU A 243      24.906  15.500   8.136  1.00  0.00           C  
ATOM   3642  CG  LEU A 243      23.943  16.455   7.393  1.00  0.00           C  
ATOM   3643  CD1 LEU A 243      22.548  16.072   7.766  1.00  0.00           C  
ATOM   3644  CD2 LEU A 243      24.205  17.904   7.781  1.00  0.00           C  
ATOM   3645  H   LEU A 243      26.302  13.553   9.110  1.00  0.00           H  
ATOM   3646  HA  LEU A 243      23.647  13.785   8.105  1.00  0.00           H  
ATOM   3647 1HB  LEU A 243      24.781  15.646   9.207  1.00  0.00           H  
ATOM   3648 2HB  LEU A 243      25.930  15.752   7.875  1.00  0.00           H  
ATOM   3649  HG  LEU A 243      24.063  16.335   6.315  1.00  0.00           H  
ATOM   3650 1HD1 LEU A 243      21.846  16.700   7.260  1.00  0.00           H  
ATOM   3651 2HD1 LEU A 243      22.369  15.035   7.482  1.00  0.00           H  
ATOM   3652 3HD1 LEU A 243      22.421  16.186   8.841  1.00  0.00           H  
ATOM   3653 1HD2 LEU A 243      23.506  18.563   7.262  1.00  0.00           H  
ATOM   3654 2HD2 LEU A 243      24.076  18.010   8.849  1.00  0.00           H  
ATOM   3655 3HD2 LEU A 243      25.206  18.175   7.519  1.00  0.00           H  
ATOM   3656  N   CYS A 244      25.999  13.600   5.797  1.00  0.00           N  
ATOM   3657  CA  CYS A 244      26.142  13.377   4.369  1.00  0.00           C  
ATOM   3658  C   CYS A 244      25.392  12.131   3.954  1.00  0.00           C  
ATOM   3659  O   CYS A 244      24.685  12.136   2.955  1.00  0.00           O  
ATOM   3660  CB  CYS A 244      27.579  13.073   3.987  1.00  0.00           C  
ATOM   3661  SG  CYS A 244      28.777  14.387   4.096  1.00  0.00           S  
ATOM   3662  H   CYS A 244      26.830  13.612   6.388  1.00  0.00           H  
ATOM   3663  HA  CYS A 244      25.763  14.242   3.826  1.00  0.00           H  
ATOM   3664 1HB  CYS A 244      27.923  12.275   4.635  1.00  0.00           H  
ATOM   3665 2HB  CYS A 244      27.590  12.698   2.968  1.00  0.00           H  
ATOM   3666  HG  CYS A 244      28.721  14.474   5.442  1.00  0.00           H  
ATOM   3667  N   VAL A 245      25.510  11.063   4.733  1.00  0.00           N  
ATOM   3668  CA  VAL A 245      24.861   9.823   4.352  1.00  0.00           C  
ATOM   3669  C   VAL A 245      23.346   9.936   4.435  1.00  0.00           C  
ATOM   3670  O   VAL A 245      22.635   9.511   3.517  1.00  0.00           O  
ATOM   3671  CB  VAL A 245      25.374   8.664   5.216  1.00  0.00           C  
ATOM   3672  CG1 VAL A 245      24.572   7.404   4.928  1.00  0.00           C  
ATOM   3673  CG2 VAL A 245      26.859   8.438   4.907  1.00  0.00           C  
ATOM   3674  H   VAL A 245      26.094  11.098   5.574  1.00  0.00           H  
ATOM   3675  HA  VAL A 245      25.128   9.612   3.323  1.00  0.00           H  
ATOM   3676  HB  VAL A 245      25.250   8.921   6.273  1.00  0.00           H  
ATOM   3677 1HG1 VAL A 245      24.943   6.589   5.549  1.00  0.00           H  
ATOM   3678 2HG1 VAL A 245      23.520   7.584   5.153  1.00  0.00           H  
ATOM   3679 3HG1 VAL A 245      24.681   7.137   3.876  1.00  0.00           H  
ATOM   3680 1HG2 VAL A 245      27.246   7.627   5.521  1.00  0.00           H  
ATOM   3681 2HG2 VAL A 245      26.977   8.187   3.860  1.00  0.00           H  
ATOM   3682 3HG2 VAL A 245      27.413   9.343   5.117  1.00  0.00           H  
ATOM   3683  N   VAL A 246      22.848  10.514   5.522  1.00  0.00           N  
ATOM   3684  CA  VAL A 246      21.415  10.649   5.691  1.00  0.00           C  
ATOM   3685  C   VAL A 246      20.801  11.578   4.657  1.00  0.00           C  
ATOM   3686  O   VAL A 246      19.763  11.263   4.078  1.00  0.00           O  
ATOM   3687  CB  VAL A 246      21.091  11.151   7.090  1.00  0.00           C  
ATOM   3688  CG1 VAL A 246      19.657  11.454   7.179  1.00  0.00           C  
ATOM   3689  CG2 VAL A 246      21.465  10.089   8.106  1.00  0.00           C  
ATOM   3690  H   VAL A 246      23.476  10.854   6.253  1.00  0.00           H  
ATOM   3691  HA  VAL A 246      20.967   9.662   5.573  1.00  0.00           H  
ATOM   3692  HB  VAL A 246      21.654  12.067   7.291  1.00  0.00           H  
ATOM   3693 1HG1 VAL A 246      19.446  11.789   8.159  1.00  0.00           H  
ATOM   3694 2HG1 VAL A 246      19.400  12.226   6.455  1.00  0.00           H  
ATOM   3695 3HG1 VAL A 246      19.089  10.549   6.975  1.00  0.00           H  
ATOM   3696 1HG2 VAL A 246      21.238  10.447   9.109  1.00  0.00           H  
ATOM   3697 2HG2 VAL A 246      20.899   9.182   7.905  1.00  0.00           H  
ATOM   3698 3HG2 VAL A 246      22.528   9.873   8.033  1.00  0.00           H  
ATOM   3699  N   ALA A 247      21.427  12.731   4.415  1.00  0.00           N  
ATOM   3700  CA  ALA A 247      20.918  13.640   3.405  1.00  0.00           C  
ATOM   3701  C   ALA A 247      20.936  12.961   2.046  1.00  0.00           C  
ATOM   3702  O   ALA A 247      19.985  13.057   1.263  1.00  0.00           O  
ATOM   3703  CB  ALA A 247      21.763  14.906   3.358  1.00  0.00           C  
ATOM   3704  H   ALA A 247      22.278  12.978   4.916  1.00  0.00           H  
ATOM   3705  HA  ALA A 247      19.887  13.890   3.654  1.00  0.00           H  
ATOM   3706 1HB  ALA A 247      21.372  15.583   2.603  1.00  0.00           H  
ATOM   3707 2HB  ALA A 247      21.743  15.392   4.336  1.00  0.00           H  
ATOM   3708 3HB  ALA A 247      22.795  14.637   3.110  1.00  0.00           H  
ATOM   3709  N   LEU A 248      21.987  12.199   1.776  1.00  0.00           N  
ATOM   3710  CA  LEU A 248      22.093  11.585   0.479  1.00  0.00           C  
ATOM   3711  C   LEU A 248      21.224  10.380   0.276  1.00  0.00           C  
ATOM   3712  O   LEU A 248      20.957  10.016  -0.866  1.00  0.00           O  
ATOM   3713  CB  LEU A 248      23.537  11.386   0.172  1.00  0.00           C  
ATOM   3714  CG  LEU A 248      24.129  12.745   0.026  1.00  0.00           C  
ATOM   3715  CD1 LEU A 248      25.609  12.703  -0.237  1.00  0.00           C  
ATOM   3716  CD2 LEU A 248      23.309  13.363  -1.041  1.00  0.00           C  
ATOM   3717  H   LEU A 248      22.764  12.098   2.430  1.00  0.00           H  
ATOM   3718  HA  LEU A 248      21.751  12.320  -0.240  1.00  0.00           H  
ATOM   3719 1HB  LEU A 248      24.018  10.843   0.975  1.00  0.00           H  
ATOM   3720 2HB  LEU A 248      23.639  10.852  -0.766  1.00  0.00           H  
ATOM   3721  HG  LEU A 248      23.997  13.322   0.940  1.00  0.00           H  
ATOM   3722 1HD1 LEU A 248      25.979  13.717  -0.352  1.00  0.00           H  
ATOM   3723 2HD1 LEU A 248      26.110  12.234   0.603  1.00  0.00           H  
ATOM   3724 3HD1 LEU A 248      25.803  12.148  -1.132  1.00  0.00           H  
ATOM   3725 1HD2 LEU A 248      23.594  14.334  -1.240  1.00  0.00           H  
ATOM   3726 2HD2 LEU A 248      23.412  12.787  -1.889  1.00  0.00           H  
ATOM   3727 3HD2 LEU A 248      22.271  13.366  -0.739  1.00  0.00           H  
ATOM   3728  N   PHE A 249      20.703   9.809   1.364  1.00  0.00           N  
ATOM   3729  CA  PHE A 249      19.673   8.788   1.246  1.00  0.00           C  
ATOM   3730  C   PHE A 249      18.490   9.503   0.590  1.00  0.00           C  
ATOM   3731  O   PHE A 249      18.471   9.459  -0.633  1.00  0.00           O  
ATOM   3732  CB  PHE A 249      19.269   8.190   2.580  1.00  0.00           C  
ATOM   3733  CG  PHE A 249      18.255   7.098   2.394  1.00  0.00           C  
ATOM   3734  CD1 PHE A 249      18.671   5.845   1.950  1.00  0.00           C  
ATOM   3735  CD2 PHE A 249      16.906   7.298   2.636  1.00  0.00           C  
ATOM   3736  CE1 PHE A 249      17.762   4.824   1.752  1.00  0.00           C  
ATOM   3737  CE2 PHE A 249      16.006   6.264   2.435  1.00  0.00           C  
ATOM   3738  CZ  PHE A 249      16.430   5.038   1.997  1.00  0.00           C  
ATOM   3739  H   PHE A 249      21.030  10.086   2.290  1.00  0.00           H  
ATOM   3740  HA  PHE A 249      20.019   7.992   0.588  1.00  0.00           H  
ATOM   3741 1HB  PHE A 249      20.145   7.786   3.088  1.00  0.00           H  
ATOM   3742 2HB  PHE A 249      18.840   8.966   3.217  1.00  0.00           H  
ATOM   3743  HD1 PHE A 249      19.731   5.679   1.754  1.00  0.00           H  
ATOM   3744  HD2 PHE A 249      16.559   8.277   2.980  1.00  0.00           H  
ATOM   3745  HE1 PHE A 249      18.103   3.851   1.402  1.00  0.00           H  
ATOM   3746  HE2 PHE A 249      14.964   6.416   2.614  1.00  0.00           H  
ATOM   3747  HZ  PHE A 249      15.709   4.236   1.841  1.00  0.00           H  
ATOM   3748  N   ALA A 250      18.256  10.677   1.200  1.00  0.00           N  
ATOM   3749  CA  ALA A 250      16.960  11.279   1.010  1.00  0.00           C  
ATOM   3750  C   ALA A 250      16.910  11.720  -0.459  1.00  0.00           C  
ATOM   3751  O   ALA A 250      15.894  11.576  -1.148  1.00  0.00           O  
ATOM   3752  CB  ALA A 250      16.782  12.454   1.948  1.00  0.00           C  
ATOM   3753  H   ALA A 250      18.956  11.392   1.024  1.00  0.00           H  
ATOM   3754  HA  ALA A 250      16.187  10.531   1.189  1.00  0.00           H  
ATOM   3755 1HB  ALA A 250      15.807  12.909   1.789  1.00  0.00           H  
ATOM   3756 2HB  ALA A 250      16.869  12.098   2.967  1.00  0.00           H  
ATOM   3757 3HB  ALA A 250      17.556  13.192   1.764  1.00  0.00           H  
ATOM   3758  N   VAL A 251      18.065  12.235  -0.926  1.00  0.00           N  
ATOM   3759  CA  VAL A 251      18.240  12.697  -2.302  1.00  0.00           C  
ATOM   3760  C   VAL A 251      18.157  11.521  -3.270  1.00  0.00           C  
ATOM   3761  O   VAL A 251      17.505  11.624  -4.309  1.00  0.00           O  
ATOM   3762  CB  VAL A 251      19.601  13.398  -2.504  1.00  0.00           C  
ATOM   3763  CG1 VAL A 251      19.801  13.709  -3.967  1.00  0.00           C  
ATOM   3764  CG2 VAL A 251      19.673  14.682  -1.684  1.00  0.00           C  
ATOM   3765  H   VAL A 251      18.843  12.330  -0.273  1.00  0.00           H  
ATOM   3766  HA  VAL A 251      17.443  13.403  -2.535  1.00  0.00           H  
ATOM   3767  HB  VAL A 251      20.390  12.715  -2.200  1.00  0.00           H  
ATOM   3768 1HG1 VAL A 251      20.777  14.177  -4.118  1.00  0.00           H  
ATOM   3769 2HG1 VAL A 251      19.745  12.792  -4.525  1.00  0.00           H  
ATOM   3770 3HG1 VAL A 251      19.018  14.385  -4.308  1.00  0.00           H  
ATOM   3771 1HG2 VAL A 251      20.644  15.153  -1.834  1.00  0.00           H  
ATOM   3772 2HG2 VAL A 251      18.884  15.360  -2.007  1.00  0.00           H  
ATOM   3773 3HG2 VAL A 251      19.542  14.455  -0.638  1.00  0.00           H  
ATOM   3774  N   ASN A 252      18.811  10.394  -2.933  1.00  0.00           N  
ATOM   3775  CA  ASN A 252      18.783   9.197  -3.768  1.00  0.00           C  
ATOM   3776  C   ASN A 252      17.358   8.732  -3.970  1.00  0.00           C  
ATOM   3777  O   ASN A 252      16.992   8.292  -5.059  1.00  0.00           O  
ATOM   3778  CB  ASN A 252      19.562   8.051  -3.111  1.00  0.00           C  
ATOM   3779  CG  ASN A 252      19.737   6.842  -3.987  1.00  0.00           C  
ATOM   3780  OD1 ASN A 252      20.405   6.895  -5.032  1.00  0.00           O  
ATOM   3781  ND2 ASN A 252      19.150   5.743  -3.580  1.00  0.00           N  
ATOM   3782  H   ASN A 252      19.338  10.336  -2.053  1.00  0.00           H  
ATOM   3783  HA  ASN A 252      19.203   9.437  -4.743  1.00  0.00           H  
ATOM   3784 1HB  ASN A 252      20.529   8.398  -2.768  1.00  0.00           H  
ATOM   3785 2HB  ASN A 252      19.022   7.720  -2.230  1.00  0.00           H  
ATOM   3786 1HD2 ASN A 252      19.227   4.901  -4.114  1.00  0.00           H  
ATOM   3787 2HD2 ASN A 252      18.624   5.746  -2.729  1.00  0.00           H  
ATOM   3788  N   VAL A 253      16.539   8.874  -2.934  1.00  0.00           N  
ATOM   3789  CA  VAL A 253      15.154   8.432  -3.002  1.00  0.00           C  
ATOM   3790  C   VAL A 253      14.382   9.279  -4.008  1.00  0.00           C  
ATOM   3791  O   VAL A 253      13.687   8.763  -4.901  1.00  0.00           O  
ATOM   3792  CB  VAL A 253      14.498   8.539  -1.610  1.00  0.00           C  
ATOM   3793  CG1 VAL A 253      13.029   8.242  -1.693  1.00  0.00           C  
ATOM   3794  CG2 VAL A 253      15.196   7.601  -0.649  1.00  0.00           C  
ATOM   3795  H   VAL A 253      16.932   9.263  -2.073  1.00  0.00           H  
ATOM   3796  HA  VAL A 253      15.135   7.391  -3.326  1.00  0.00           H  
ATOM   3797  HB  VAL A 253      14.594   9.551  -1.252  1.00  0.00           H  
ATOM   3798 1HG1 VAL A 253      12.585   8.343  -0.702  1.00  0.00           H  
ATOM   3799 2HG1 VAL A 253      12.556   8.945  -2.377  1.00  0.00           H  
ATOM   3800 3HG1 VAL A 253      12.887   7.227  -2.058  1.00  0.00           H  
ATOM   3801 1HG2 VAL A 253      14.738   7.703   0.327  1.00  0.00           H  
ATOM   3802 2HG2 VAL A 253      15.096   6.575  -0.997  1.00  0.00           H  
ATOM   3803 3HG2 VAL A 253      16.253   7.863  -0.589  1.00  0.00           H  
ATOM   3804  N   VAL A 254      14.549  10.593  -3.902  1.00  0.00           N  
ATOM   3805  CA  VAL A 254      13.864  11.500  -4.805  1.00  0.00           C  
ATOM   3806  C   VAL A 254      14.337  11.362  -6.244  1.00  0.00           C  
ATOM   3807  O   VAL A 254      13.523  11.246  -7.167  1.00  0.00           O  
ATOM   3808  CB  VAL A 254      14.088  12.947  -4.353  1.00  0.00           C  
ATOM   3809  CG1 VAL A 254      13.536  13.912  -5.396  1.00  0.00           C  
ATOM   3810  CG2 VAL A 254      13.418  13.151  -3.010  1.00  0.00           C  
ATOM   3811  H   VAL A 254      15.136  10.965  -3.149  1.00  0.00           H  
ATOM   3812  HA  VAL A 254      12.798  11.278  -4.766  1.00  0.00           H  
ATOM   3813  HB  VAL A 254      15.162  13.132  -4.259  1.00  0.00           H  
ATOM   3814 1HG1 VAL A 254      13.709  14.936  -5.072  1.00  0.00           H  
ATOM   3815 2HG1 VAL A 254      14.041  13.744  -6.346  1.00  0.00           H  
ATOM   3816 3HG1 VAL A 254      12.466  13.745  -5.518  1.00  0.00           H  
ATOM   3817 1HG2 VAL A 254      13.584  14.173  -2.672  1.00  0.00           H  
ATOM   3818 2HG2 VAL A 254      12.350  12.967  -3.105  1.00  0.00           H  
ATOM   3819 3HG2 VAL A 254      13.842  12.457  -2.287  1.00  0.00           H  
ATOM   3820  N   LEU A 255      15.651  11.351  -6.441  1.00  0.00           N  
ATOM   3821  CA  LEU A 255      16.168  11.295  -7.790  1.00  0.00           C  
ATOM   3822  C   LEU A 255      15.943   9.946  -8.439  1.00  0.00           C  
ATOM   3823  O   LEU A 255      15.699   9.888  -9.643  1.00  0.00           O  
ATOM   3824  CB  LEU A 255      17.650  11.617  -7.820  1.00  0.00           C  
ATOM   3825  CG  LEU A 255      18.039  13.049  -7.433  1.00  0.00           C  
ATOM   3826  CD1 LEU A 255      19.569  13.185  -7.460  1.00  0.00           C  
ATOM   3827  CD2 LEU A 255      17.373  14.035  -8.369  1.00  0.00           C  
ATOM   3828  H   LEU A 255      16.289  11.416  -5.650  1.00  0.00           H  
ATOM   3829  HA  LEU A 255      15.648  12.045  -8.381  1.00  0.00           H  
ATOM   3830 1HB  LEU A 255      18.155  10.943  -7.125  1.00  0.00           H  
ATOM   3831 2HB  LEU A 255      18.013  11.430  -8.824  1.00  0.00           H  
ATOM   3832  HG  LEU A 255      17.706  13.239  -6.410  1.00  0.00           H  
ATOM   3833 1HD1 LEU A 255      19.846  14.185  -7.158  1.00  0.00           H  
ATOM   3834 2HD1 LEU A 255      20.018  12.464  -6.781  1.00  0.00           H  
ATOM   3835 3HD1 LEU A 255      19.924  13.002  -8.469  1.00  0.00           H  
ATOM   3836 1HD2 LEU A 255      17.644  15.051  -8.077  1.00  0.00           H  
ATOM   3837 2HD2 LEU A 255      17.703  13.850  -9.391  1.00  0.00           H  
ATOM   3838 3HD2 LEU A 255      16.292  13.916  -8.307  1.00  0.00           H  
ATOM   3839  N   THR A 256      15.999   8.854  -7.665  1.00  0.00           N  
ATOM   3840  CA  THR A 256      15.774   7.538  -8.242  1.00  0.00           C  
ATOM   3841  C   THR A 256      14.354   7.455  -8.735  1.00  0.00           C  
ATOM   3842  O   THR A 256      14.116   6.966  -9.836  1.00  0.00           O  
ATOM   3843  CB  THR A 256      16.012   6.389  -7.249  1.00  0.00           C  
ATOM   3844  OG1 THR A 256      17.365   6.410  -6.800  1.00  0.00           O  
ATOM   3845  CG2 THR A 256      15.720   5.059  -7.920  1.00  0.00           C  
ATOM   3846  H   THR A 256      16.219   8.914  -6.672  1.00  0.00           H  
ATOM   3847  HA  THR A 256      16.440   7.406  -9.092  1.00  0.00           H  
ATOM   3848  HB  THR A 256      15.352   6.513  -6.386  1.00  0.00           H  
ATOM   3849  HG1 THR A 256      17.438   7.131  -6.138  1.00  0.00           H  
ATOM   3850 1HG2 THR A 256      15.887   4.250  -7.210  1.00  0.00           H  
ATOM   3851 2HG2 THR A 256      14.681   5.044  -8.253  1.00  0.00           H  
ATOM   3852 3HG2 THR A 256      16.378   4.931  -8.779  1.00  0.00           H  
ATOM   3853  N   THR A 257      13.408   7.957  -7.936  1.00  0.00           N  
ATOM   3854  CA  THR A 257      12.011   7.924  -8.319  1.00  0.00           C  
ATOM   3855  C   THR A 257      11.813   8.658  -9.645  1.00  0.00           C  
ATOM   3856  O   THR A 257      11.160   8.144 -10.559  1.00  0.00           O  
ATOM   3857  CB  THR A 257      11.147   8.576  -7.230  1.00  0.00           C  
ATOM   3858  OG1 THR A 257      11.299   7.851  -5.994  1.00  0.00           O  
ATOM   3859  CG2 THR A 257       9.698   8.571  -7.657  1.00  0.00           C  
ATOM   3860  H   THR A 257      13.654   8.348  -7.023  1.00  0.00           H  
ATOM   3861  HA  THR A 257      11.706   6.886  -8.448  1.00  0.00           H  
ATOM   3862  HB  THR A 257      11.473   9.605  -7.074  1.00  0.00           H  
ATOM   3863  HG1 THR A 257      12.198   8.038  -5.622  1.00  0.00           H  
ATOM   3864 1HG2 THR A 257       9.091   9.040  -6.884  1.00  0.00           H  
ATOM   3865 2HG2 THR A 257       9.606   9.130  -8.584  1.00  0.00           H  
ATOM   3866 3HG2 THR A 257       9.364   7.547  -7.811  1.00  0.00           H  
ATOM   3867  N   ILE A 258      12.410   9.846  -9.767  1.00  0.00           N  
ATOM   3868  CA  ILE A 258      12.296  10.622 -10.997  1.00  0.00           C  
ATOM   3869  C   ILE A 258      12.954   9.870 -12.154  1.00  0.00           C  
ATOM   3870  O   ILE A 258      12.375   9.718 -13.237  1.00  0.00           O  
ATOM   3871  CB  ILE A 258      12.987  11.984 -10.821  1.00  0.00           C  
ATOM   3872  CG1 ILE A 258      12.211  12.830  -9.811  1.00  0.00           C  
ATOM   3873  CG2 ILE A 258      13.094  12.697 -12.160  1.00  0.00           C  
ATOM   3874  CD1 ILE A 258      12.969  14.052  -9.346  1.00  0.00           C  
ATOM   3875  H   ILE A 258      12.928  10.231  -8.974  1.00  0.00           H  
ATOM   3876  HA  ILE A 258      11.247  10.773 -11.226  1.00  0.00           H  
ATOM   3877  HB  ILE A 258      13.986  11.829 -10.415  1.00  0.00           H  
ATOM   3878 1HG1 ILE A 258      11.275  13.152 -10.261  1.00  0.00           H  
ATOM   3879 2HG1 ILE A 258      11.983  12.215  -8.939  1.00  0.00           H  
ATOM   3880 1HG2 ILE A 258      13.596  13.653 -12.022  1.00  0.00           H  
ATOM   3881 2HG2 ILE A 258      13.669  12.085 -12.854  1.00  0.00           H  
ATOM   3882 3HG2 ILE A 258      12.103  12.864 -12.559  1.00  0.00           H  
ATOM   3883 1HD1 ILE A 258      12.364  14.603  -8.626  1.00  0.00           H  
ATOM   3884 2HD1 ILE A 258      13.895  13.737  -8.874  1.00  0.00           H  
ATOM   3885 3HD1 ILE A 258      13.192  14.691 -10.197  1.00  0.00           H  
ATOM   3886  N   GLY A 259      14.151   9.358 -11.898  1.00  0.00           N  
ATOM   3887  CA  GLY A 259      14.926   8.612 -12.862  1.00  0.00           C  
ATOM   3888  C   GLY A 259      14.110   7.480 -13.450  1.00  0.00           C  
ATOM   3889  O   GLY A 259      13.973   7.388 -14.664  1.00  0.00           O  
ATOM   3890  H   GLY A 259      14.564   9.509 -10.985  1.00  0.00           H  
ATOM   3891 1HA  GLY A 259      15.271   9.277 -13.653  1.00  0.00           H  
ATOM   3892 2HA  GLY A 259      15.807   8.211 -12.364  1.00  0.00           H  
ATOM   3893  N   VAL A 260      13.542   6.634 -12.598  1.00  0.00           N  
ATOM   3894  CA  VAL A 260      12.735   5.501 -13.031  1.00  0.00           C  
ATOM   3895  C   VAL A 260      11.483   5.917 -13.799  1.00  0.00           C  
ATOM   3896  O   VAL A 260      11.182   5.348 -14.859  1.00  0.00           O  
ATOM   3897  CB  VAL A 260      12.311   4.658 -11.819  1.00  0.00           C  
ATOM   3898  CG1 VAL A 260      11.298   3.610 -12.241  1.00  0.00           C  
ATOM   3899  CG2 VAL A 260      13.533   3.984 -11.219  1.00  0.00           C  
ATOM   3900  H   VAL A 260      13.690   6.781 -11.602  1.00  0.00           H  
ATOM   3901  HA  VAL A 260      13.353   4.881 -13.681  1.00  0.00           H  
ATOM   3902  HB  VAL A 260      11.843   5.313 -11.075  1.00  0.00           H  
ATOM   3903 1HG1 VAL A 260      10.998   3.026 -11.373  1.00  0.00           H  
ATOM   3904 2HG1 VAL A 260      10.422   4.098 -12.670  1.00  0.00           H  
ATOM   3905 3HG1 VAL A 260      11.746   2.958 -12.975  1.00  0.00           H  
ATOM   3906 1HG2 VAL A 260      13.237   3.397 -10.353  1.00  0.00           H  
ATOM   3907 2HG2 VAL A 260      13.992   3.333 -11.964  1.00  0.00           H  
ATOM   3908 3HG2 VAL A 260      14.250   4.740 -10.913  1.00  0.00           H  
ATOM   3909  N   ARG A 261      10.780   6.951 -13.323  1.00  0.00           N  
ATOM   3910  CA  ARG A 261       9.556   7.385 -13.992  1.00  0.00           C  
ATOM   3911  C   ARG A 261       9.777   7.783 -15.442  1.00  0.00           C  
ATOM   3912  O   ARG A 261       8.904   7.550 -16.281  1.00  0.00           O  
ATOM   3913  CB  ARG A 261       8.918   8.549 -13.252  1.00  0.00           C  
ATOM   3914  CG  ARG A 261       8.231   8.179 -11.944  1.00  0.00           C  
ATOM   3915  CD  ARG A 261       7.752   9.381 -11.224  1.00  0.00           C  
ATOM   3916  NE  ARG A 261       7.047   9.032  -9.999  1.00  0.00           N  
ATOM   3917  CZ  ARG A 261       6.673   9.911  -9.050  1.00  0.00           C  
ATOM   3918  NH1 ARG A 261       6.947  11.189  -9.189  1.00  0.00           N  
ATOM   3919  NH2 ARG A 261       6.032   9.487  -7.975  1.00  0.00           N  
ATOM   3920  H   ARG A 261      11.065   7.419 -12.459  1.00  0.00           H  
ATOM   3921  HA  ARG A 261       8.853   6.553 -13.972  1.00  0.00           H  
ATOM   3922 1HB  ARG A 261       9.691   9.286 -13.020  1.00  0.00           H  
ATOM   3923 2HB  ARG A 261       8.189   9.036 -13.898  1.00  0.00           H  
ATOM   3924 1HG  ARG A 261       7.366   7.555 -12.163  1.00  0.00           H  
ATOM   3925 2HG  ARG A 261       8.911   7.629 -11.305  1.00  0.00           H  
ATOM   3926 1HD  ARG A 261       8.610  10.001 -10.959  1.00  0.00           H  
ATOM   3927 2HD  ARG A 261       7.076   9.946 -11.861  1.00  0.00           H  
ATOM   3928  HE  ARG A 261       6.818   8.058  -9.853  1.00  0.00           H  
ATOM   3929 1HH1 ARG A 261       7.438  11.513 -10.010  1.00  0.00           H  
ATOM   3930 2HH1 ARG A 261       6.666  11.846  -8.475  1.00  0.00           H  
ATOM   3931 1HH2 ARG A 261       5.822   8.504  -7.868  1.00  0.00           H  
ATOM   3932 2HH2 ARG A 261       5.751  10.144  -7.262  1.00  0.00           H  
ATOM   3933  N   PHE A 262      10.938   8.348 -15.759  1.00  0.00           N  
ATOM   3934  CA  PHE A 262      11.178   8.713 -17.146  1.00  0.00           C  
ATOM   3935  C   PHE A 262      12.098   7.706 -17.859  1.00  0.00           C  
ATOM   3936  O   PHE A 262      11.931   7.419 -19.047  1.00  0.00           O  
ATOM   3937  CB  PHE A 262      11.736  10.124 -17.176  1.00  0.00           C  
ATOM   3938  CG  PHE A 262      10.734  11.083 -16.611  1.00  0.00           C  
ATOM   3939  CD1 PHE A 262      10.932  11.670 -15.374  1.00  0.00           C  
ATOM   3940  CD2 PHE A 262       9.568  11.365 -17.299  1.00  0.00           C  
ATOM   3941  CE1 PHE A 262       9.990  12.525 -14.838  1.00  0.00           C  
ATOM   3942  CE2 PHE A 262       8.625  12.220 -16.769  1.00  0.00           C  
ATOM   3943  CZ  PHE A 262       8.836  12.801 -15.536  1.00  0.00           C  
ATOM   3944  H   PHE A 262      11.617   8.562 -15.022  1.00  0.00           H  
ATOM   3945  HA  PHE A 262      10.224   8.722 -17.671  1.00  0.00           H  
ATOM   3946 1HB  PHE A 262      12.647  10.174 -16.575  1.00  0.00           H  
ATOM   3947 2HB  PHE A 262      11.976  10.417 -18.194  1.00  0.00           H  
ATOM   3948  HD1 PHE A 262      11.842  11.446 -14.824  1.00  0.00           H  
ATOM   3949  HD2 PHE A 262       9.397  10.897 -18.270  1.00  0.00           H  
ATOM   3950  HE1 PHE A 262      10.156  12.980 -13.866  1.00  0.00           H  
ATOM   3951  HE2 PHE A 262       7.711  12.433 -17.322  1.00  0.00           H  
ATOM   3952  HZ  PHE A 262       8.091  13.474 -15.116  1.00  0.00           H  
ATOM   3953  N   GLY A 263      13.036   7.116 -17.130  1.00  0.00           N  
ATOM   3954  CA  GLY A 263      14.004   6.166 -17.672  1.00  0.00           C  
ATOM   3955  C   GLY A 263      13.333   4.919 -18.227  1.00  0.00           C  
ATOM   3956  O   GLY A 263      13.709   4.413 -19.287  1.00  0.00           O  
ATOM   3957  H   GLY A 263      13.117   7.343 -16.154  1.00  0.00           H  
ATOM   3958 1HA  GLY A 263      14.591   6.648 -18.451  1.00  0.00           H  
ATOM   3959 2HA  GLY A 263      14.697   5.879 -16.880  1.00  0.00           H  
ATOM   3960  N   THR A 264      12.257   4.480 -17.573  1.00  0.00           N  
ATOM   3961  CA  THR A 264      11.577   3.270 -17.995  1.00  0.00           C  
ATOM   3962  C   THR A 264      10.576   3.544 -19.111  1.00  0.00           C  
ATOM   3963  O   THR A 264       9.830   2.651 -19.512  1.00  0.00           O  
ATOM   3964  CB  THR A 264      10.897   2.556 -16.809  1.00  0.00           C  
ATOM   3965  OG1 THR A 264       9.932   3.415 -16.195  1.00  0.00           O  
ATOM   3966  CG2 THR A 264      11.946   2.167 -15.779  1.00  0.00           C  
ATOM   3967  H   THR A 264      11.950   4.939 -16.713  1.00  0.00           H  
ATOM   3968  HA  THR A 264      12.326   2.584 -18.391  1.00  0.00           H  
ATOM   3969  HB  THR A 264      10.394   1.660 -17.167  1.00  0.00           H  
ATOM   3970  HG1 THR A 264      10.382   4.212 -15.839  1.00  0.00           H  
ATOM   3971 1HG2 THR A 264      11.465   1.656 -14.949  1.00  0.00           H  
ATOM   3972 2HG2 THR A 264      12.680   1.506 -16.238  1.00  0.00           H  
ATOM   3973 3HG2 THR A 264      12.447   3.066 -15.416  1.00  0.00           H  
ATOM   3974  N   GLY A 265      10.549   4.785 -19.614  1.00  0.00           N  
ATOM   3975  CA  GLY A 265       9.697   5.132 -20.731  1.00  0.00           C  
ATOM   3976  C   GLY A 265      10.414   4.850 -22.059  1.00  0.00           C  
ATOM   3977  O   GLY A 265       9.833   5.042 -23.130  1.00  0.00           O  
ATOM   3978  H   GLY A 265      11.159   5.513 -19.248  1.00  0.00           H  
ATOM   3979 1HA  GLY A 265       8.770   4.562 -20.679  1.00  0.00           H  
ATOM   3980 2HA  GLY A 265       9.438   6.188 -20.668  1.00  0.00           H  
ATOM   3981  N   ARG A 266      11.676   4.399 -21.984  1.00  0.00           N  
ATOM   3982  CA  ARG A 266      12.474   4.115 -23.171  1.00  0.00           C  
ATOM   3983  C   ARG A 266      12.792   2.628 -23.302  1.00  0.00           C  
ATOM   3984  O   ARG A 266      13.383   2.202 -24.295  1.00  0.00           O  
ATOM   3985  OXT ARG A 266      12.540   1.862 -22.373  1.00  0.00           O  
ATOM   3986  CB  ARG A 266      13.772   4.908 -23.144  1.00  0.00           C  
ATOM   3987  CG  ARG A 266      13.606   6.420 -23.266  1.00  0.00           C  
ATOM   3988  CD  ARG A 266      14.924   7.124 -23.263  1.00  0.00           C  
ATOM   3989  NE  ARG A 266      14.783   8.554 -23.522  1.00  0.00           N  
ATOM   3990  CZ  ARG A 266      14.560   9.493 -22.580  1.00  0.00           C  
ATOM   3991  NH1 ARG A 266      14.459   9.146 -21.321  1.00  0.00           N  
ATOM   3992  NH2 ARG A 266      14.446  10.763 -22.929  1.00  0.00           N  
ATOM   3993  H   ARG A 266      12.118   4.278 -21.070  1.00  0.00           H  
ATOM   3994  HA  ARG A 266      11.906   4.420 -24.050  1.00  0.00           H  
ATOM   3995 1HB  ARG A 266      14.290   4.714 -22.201  1.00  0.00           H  
ATOM   3996 2HB  ARG A 266      14.422   4.575 -23.951  1.00  0.00           H  
ATOM   3997 1HG  ARG A 266      13.085   6.657 -24.194  1.00  0.00           H  
ATOM   3998 2HG  ARG A 266      13.023   6.787 -22.417  1.00  0.00           H  
ATOM   3999 1HD  ARG A 266      15.398   6.998 -22.288  1.00  0.00           H  
ATOM   4000 2HD  ARG A 266      15.566   6.699 -24.034  1.00  0.00           H  
ATOM   4001  HE  ARG A 266      14.855   8.864 -24.482  1.00  0.00           H  
ATOM   4002 1HH1 ARG A 266      14.546   8.174 -21.064  1.00  0.00           H  
ATOM   4003 2HH1 ARG A 266      14.293   9.846 -20.615  1.00  0.00           H  
ATOM   4004 1HH2 ARG A 266      14.524  11.029 -23.901  1.00  0.00           H  
ATOM   4005 2HH2 ARG A 266      14.281  11.467 -22.225  1.00  0.00           H  
TER                                                                             
# All scores below are weighted scores, not raw scores.
#BEGIN_POSE_ENERGIES_TABLE /home/grads/bernardm/FoldingBenchMarks/RosettaFold/RoseTTAFold/results_pyrosetta_rerun/T1137s8.pdb/pdb-3track/model0_2_0.45.pdb
label fa_atr fa_rep fa_sol fa_intra_rep fa_intra_sol_xover4 lk_ball_wtd fa_elec hbond_sr_bb hbond_lr_bb hbond_bb_sc hbond_sc dslf_fa13 omega fa_dun p_aa_pp yhh_planarity ref rama_prepro cart_bonded total
weights 1 0.55 1 0.005 1 1 1 1 1 1 1 1.25 0.4 0.7 0.6 0.625 1 0.45 0.5 NA
pose -1571.63 163.045 936.519 4.34569 31.7903 -46.1022 -497.376 -212.866 -12.3345 -7.81692 -13.6358 0 14.2044 180.135 -37.2914 0.08068 260.841 57.1374 231.865 -519.089
MET:NtermProteinFull_1 -2.113 0.16023 2.33631 0.01051 0.11103 -0.21693 -1.47007 0 0 0 0 0 0.02475 1.2057 0 0 1.65735 0 0.06303 1.76891
THR_2 -2.92342 0.23136 3.22442 0.01526 0.06712 -0.36496 -1.09539 0 0 0 0 0 -0.03084 0.03849 0.10285 0 1.15175 0.01305 0.11078 0.54046
ALA_3 -2.75802 0.19165 2.61099 0.00153 0 -0.27732 -0.65233 0 0 0 0 0 -0.06954 0 -0.36747 0 1.32468 -0.30425 0.22658 -0.0735
SER_4 -3.64445 0.24689 3.81581 0.0013 0.02342 -0.34867 -1.41401 0 0 0 0 0 0.06017 0.39627 0.31708 0 -0.28969 -0.27149 0.25965 -0.84771
THR_5 -4.5973 0.38414 4.32904 0.01248 0.06446 -0.22568 -1.89982 0 0 0 0 0 0.01791 -0.00743 -0.02282 0 1.15175 0.09535 0.15053 -0.54738
ASP_6 -5.00766 0.18455 5.36117 0.00338 0.28196 -0.48656 -1.63381 0 0 0 0 0 0.09985 1.27806 0.16497 0 -2.14574 -0.09518 0.16894 -1.82607
GLY_7 -3.44796 0.22459 3.96273 0.00014 0 -0.14684 -2.19541 0 0 0 0 0 -0.043 0 0.15511 0 0.79816 0.38438 0.16085 -0.14726
PHE_8 -6.53785 0.59467 3.13008 0.02089 0.22468 -0.08597 -2.02255 0 0 0 0 0 -0.00928 1.40901 -0.45695 0 1.21829 0.54899 0.22152 -1.74445
VAL_9 -6.36483 0.36977 4.37308 0.02191 0.05335 -0.31713 -2.32673 0 0 0 0 0 -0.00914 -0.01669 -0.31273 0 2.64269 -0.0064 0.26678 -1.62607
ASP_10 -4.67972 0.17503 5.31131 0.00391 0.29295 -0.31671 -2.56485 0 0 0 0 0 0.1125 1.31853 0.16237 0 -2.14574 -0.17671 0.16339 -2.34375
TYR_11 -6.081 0.49418 4.67294 0.02171 0.2403 -0.31017 -2.54263 0 0 0 0 0 0.01496 1.38962 -0.44183 0.00078 0.58223 -0.0814 0.14958 -1.89074
LEU_12 -8.31944 1.07952 2.97618 0.03355 0.08703 -0.15684 -1.97939 0 0 0 0 0 -0.0111 0.28551 -0.27899 0 1.66147 -0.07487 0.41225 -4.28511
ARG_13 -5.13384 0.2675 4.71697 0.01216 0.19931 -0.36284 -1.90758 0 0 0 0 0 0.14008 1.71531 -0.1343 0 -0.09474 -0.36253 0.3643 -0.5802
GLY_14 -2.72424 0.21835 3.11977 0.00012 0 -0.23999 -1.14628 0 0 0 0 0 0.02621 0 0.19406 0 0.79816 0.38583 0.1229 0.7549
GLN_15 -4.29993 0.24446 3.23724 0.00732 0.5984 -0.30101 -1.23573 0 0 0 0 0 -0.04284 2.49502 -0.25875 0 -1.45095 0.41723 0.2086 -0.38092
LEU_16 -7.87994 1.24654 2.6262 0.01898 0.1073 -0.2134 -2.30747 0 0 0 0 0 0.00067 0.07566 -0.15327 0 1.66147 -0.46977 0.5351 -4.75192
GLU_17 -3.60186 0.15084 3.51149 0.00909 0.32117 -0.16204 -1.43245 0 0 0 0 0 0.00126 2.48772 -2e-05 0 -2.72453 -0.27663 0.56785 -1.14813
LYS_18 -3.48515 0.73516 3.40614 0.00973 0.16545 -0.07464 -1.56754 0 0 0 0 0 0.02839 0.92889 0.2007 0 -0.71458 5.12302 1.33131 6.08689
PRO_19 -6.88741 1.42554 2.88007 0.00294 0.04309 -0.0492 -1.45742 0 0 0 0 0 0.00057 0.37841 -0.04448 0 -1.64321 4.90655 1.84934 1.4048
LEU_20 -6.26363 0.69298 3.18644 0.03489 0.08761 -0.24973 -1.68117 0 0 0 0 0 0.35469 0.15628 -0.27274 0 1.66147 -0.25826 0.95719 -1.59398
ALA_21 -3.25057 0.13596 3.03537 0.00127 0 -0.14947 -1.30626 0 0 0 0 0 0.0917 0 -0.3061 0 1.32468 -0.305 0.42525 -0.30318
THR_22 -5.62511 1.0594 3.78531 0.00852 0.05327 -0.15134 -2.84618 0 0 0 0 0 0.0791 0.00057 -0.02662 0 1.15175 -0.17603 0.45851 -2.22885
VAL_23 -7.07572 1.10973 3.23599 0.0277 0.05857 0.07705 -2.18041 0 0 0 0 0 -0.00815 0.45007 0.16996 0 2.64269 -0.03704 0.67432 -0.85525
GLY_24 -3.3545 0.42422 3.42981 8e-05 0 -0.17884 -1.60952 0 0 0 0 0 -0.02732 0 0.34033 0 0.79816 0.14689 0.53973 0.50905
GLY_25 -3.67811 0.38442 3.3873 8e-05 0 -0.25618 -1.63075 0 0 0 0 0 0.00062 0 0.61163 0 0.79816 0.52393 0.31479 0.4559
PHE_26 -11.3971 2.42694 3.05309 0.14519 0.28911 -0.07005 -1.59203 0 0 0 0 0 0.05442 4.39662 0.13511 0 1.21829 0.16265 0.47191 -0.70588
PHE_27 -5.66971 0.78015 4.45673 0.02331 0.29579 -0.05624 -2.24534 0 0 0 0 0 0.07553 1.36035 -0.4179 0 1.21829 -0.09909 0.50036 0.22222
LYS_28 -5.18449 0.4236 4.17089 0.00932 0.20142 -0.25102 -1.8247 0 0 0 0 0 0.10723 0.94246 -0.0168 0 -0.71458 -0.08328 0.31584 -1.90411
MET_29 -9.12679 0.8895 3.82829 0.00931 0.27317 -0.18659 -2.54825 0 0 0 0 0 0.00231 1.87579 -0.07019 0 1.65735 -0.16745 0.31077 -3.25279
SER_30 -5.46089 0.55357 4.61093 0.00186 0.0732 -0.241 -2.46306 0 0 0 0 0 -0.01665 0.65433 0.32899 0 -0.28969 -0.02035 0.33826 -1.93049
VAL_31 -5.55196 0.3382 3.74011 0.02097 0.05255 -0.36821 -2.01718 0 0 0 0 0 -0.04342 -0.02585 -0.3303 0 2.64269 0.02692 0.25519 -1.26029
MET_32 -7.20632 0.46797 3.23527 0.00671 0.05524 -0.20101 -1.85747 0 0 0 0 0 -0.02726 1.46772 -0.01172 0 1.65735 -0.09139 0.1626 -2.34234
THR_33 -7.67551 0.5554 4.25979 0.00752 0.05862 -0.12689 -2.9856 0 0 0 0 0 0.02474 0.06038 -0.01575 0 1.15175 0.01591 0.27564 -4.39399
GLY_34 -3.53304 0.26284 3.53533 0.00016 0 -0.09014 -1.187 0 0 0 0 0 -0.04917 0 0.23445 0 0.79816 0.5542 0.25266 0.77844
LYS_35 -4.04196 0.23177 3.7045 0.00722 0.11452 -0.36861 -1.5574 0 0 0 0 0 -0.00834 0.95974 -0.00649 0 -0.71458 0.28626 0.12919 -1.26418
ALA_36 -5.30656 1.25358 2.60089 0.00159 0 0.0753 -1.7579 0 0 0 0 0 -0.05976 0 -0.35956 0 1.32468 -0.49857 0.26685 -2.45946
LEU_37 -6.78869 0.65377 1.49389 0.03567 0.27695 -0.16315 -1.28542 0 0 0 0 0 -0.04221 1.02809 -0.02359 0 1.66147 -0.20439 0.44287 -2.91474
PHE_38 -3.71675 0.32515 2.02897 0.02767 0.3584 -0.13256 -1.1783 0 0 0 0 0 0.02471 1.59268 -0.24239 0 1.21829 -0.00581 0.60178 0.90186
THR_39 -4.0615 0.90687 2.44346 0.00777 0.05465 -0.11957 -1.87236 0 0 -0.38761 0 0 -0.06311 0.99102 -0.23182 0 1.15175 0.35051 0.62336 -0.20658
ARG_40 -2.3566 0.93238 2.00529 0.01038 0.1976 0.08531 -0.50433 0 0 -0.38761 0 0 0.72557 1.70156 0.16115 0 -0.09474 0.54308 1.14795 4.16702
PRO_41 -4.0024 0.90333 2.18003 0.00248 0.03872 0.03512 -0.02941 0 0 0 0 0 -0.21454 0.24196 -1.18657 0 -1.64321 0.99714 1.71403 -0.96333
PHE_42 -8.75948 2.02289 1.15113 0.04309 0.28604 -0.02048 -0.82619 0 0 0 0 0 0.10314 1.41429 -0.02367 0 1.21829 0.93219 2.28209 -0.17667
GLN_43 -2.98235 0.69786 3.33115 0.00813 0.24929 0.16382 -1.59791 0 0 0 -0.48324 0 0.30173 2.44427 -0.29167 0 -1.45095 0.0738 1.76972 2.23366
TRP_44 -7.41786 1.0066 2.94582 0.01852 0.25611 0.02081 -1.43047 0 0 0 0 0 -0.01842 2.06989 -0.25782 0 2.26099 0.35106 0.71356 0.51879
LYS_45 -4.30338 0.77253 3.21487 0.00911 0.23308 -0.0155 -1.31559 0 0 0 0 0 -0.07182 1.13792 -0.08352 0 -0.71458 0.19026 0.44891 -0.49771
GLU_46 -5.95045 0.58828 5.42187 0.01049 1.00359 0.00321 -3.14377 0 0 0 -1.04126 0 -0.05055 3.18891 -0.31064 0 -2.72453 -0.42135 0.15725 -3.26894
PHE_47 -10.6216 1.43064 2.56505 0.06121 0.2486 -0.06252 -2.76472 0 0 0 0 0 -0.02198 3.84823 0.0807 0 1.21829 -0.39817 0.27908 -4.13717
VAL_48 -6.14645 0.53243 3.75685 0.0256 0.0527 -0.27378 -1.45986 0 0 0 0 0 -0.05514 -0.02096 -0.34768 0 2.64269 -0.11792 0.2843 -1.12721
LEU_49 -6.52209 0.41759 3.99424 0.01972 0.07359 -0.22025 -1.95416 0 0 0 0 0 0.04876 0.29904 -0.26282 0 1.66147 -0.1554 0.21104 -2.38927
GLN_50 -8.05558 0.46718 7.22634 0.00863 0.20999 -0.19892 -3.4297 0 0 0 -1.04126 0 0.10728 2.8464 -0.20318 0 -1.45095 -0.26324 0.34056 -3.43646
SER_51 -6.87458 0.59899 5.58884 0.00148 0.0228 -0.18068 -2.91707 0 0 0 0 0 -0.00029 0.4236 0.30478 0 -0.28969 -0.12337 0.38409 -3.06111
TRP_52 -7.44048 0.50191 4.3592 0.02677 0.30652 -0.45843 -1.94955 0 0 0 0 0 0.05769 2.39086 -0.09295 0 2.26099 -0.06735 0.2154 0.11058
PHE_53 -6.3693 0.57025 3.61075 0.02173 0.217 -0.15654 -1.95253 0 0 0 0 0 0.0344 1.36778 -0.47863 0 1.21829 0.01188 0.1622 -1.74271
LEU_54 -8.6615 0.58362 2.85007 0.02843 0.08469 -0.13452 -2.28439 0 0 0 0 0 0.26534 0.15883 -0.3058 0 1.66147 -0.0838 0.51563 -5.32193
ILE_55 -7.54656 1.15575 3.40523 0.03548 0.07785 -0.19886 -2.07336 0 0 0 0 0 -0.04881 0.12786 -0.4455 0 2.30374 -0.16126 0.71428 -2.65416
ARG_56 -5.02307 0.20191 4.32412 0.01146 0.20642 -0.47124 -1.6024 0 0 0 0 0 0.05598 1.70161 -0.12427 0 -0.09474 -0.20896 0.39669 -0.62649
VAL_57 -5.54745 0.57615 1.618 0.0183 0.05065 -0.2049 -0.89428 0 0 0 0 0 -0.04838 0.0736 -0.34124 0 2.64269 -0.23679 0.27902 -2.01463
ALA_58 -6.22157 0.63374 2.50457 0.00176 0 -0.08062 -2.0962 0 0 0 0 0 -0.02166 0 0.06913 0 1.32468 -0.10849 0.4401 -3.55455
PHE_59 -6.74853 0.78449 4.28783 0.02679 0.30438 -0.05405 -1.00788 0 0 0 0 0 0.03797 1.30118 -0.44653 0 1.21829 0.0133 0.66602 0.38326
LEU_60 -3.75227 0.90466 3.15604 0.03499 0.10002 -0.19616 -0.77575 0 0 0 0 0 1.75485 0.26599 -0.25734 0 1.66147 1.02085 2.11807 6.03542
PRO_61 -5.81334 1.23558 2.63469 0.00243 0.03583 -0.40271 -1.1457 0 0 0 0 0 -0.05354 0.67203 -0.17536 0 -1.64321 0.69321 2.32565 -1.63444
THR_62 -7.48953 0.88307 4.68242 0.0116 0.06291 -0.03205 -2.8855 0 0 0 0 0 0.09861 0.00766 -0.01324 0 1.15175 -0.13321 10.6526 6.99713
LEU_63 -6.03594 0.96447 2.53945 0.02047 0.14088 -0.25138 2.0185 0 0 0 0 0 0.43806 0.50382 0.07876 0 1.66147 0.55985 16.2188 18.8572
ALA_64 -3.14603 0.50363 2.47217 0.00227 0 -0.06356 -0.99556 0 0 0 0 0 0.57312 0 -0.37709 0 1.32468 0.17478 7.87997 8.34838
VAL_65 -5.83468 0.97821 2.6995 0.04834 0.05775 -0.19055 -1.69557 0 0 0 0 0 -0.02112 0.01024 -0.13875 0 2.64269 -0.36767 2.31528 0.50367
SER_66 -6.23755 0.41629 5.07845 0.00213 0.04934 -0.12661 -2.20596 0 0 0 0 0 -0.10254 0.13387 -0.13255 0 -0.28969 -0.33002 1.06352 -2.68131
ILE_67 -5.79582 1.08978 3.27577 0.02815 0.06765 -0.2723 -1.6947 0 0 0 0 0 0.03735 0.20927 -0.40955 0 2.30374 4.94873 1.85775 5.64582
PRO_68 -5.15145 1.00031 2.76279 0.00287 0.04474 -0.24649 -1.31132 0 0 0 0 0 -0.01439 0.36971 -0.05404 0 -1.64321 4.99472 2.06626 2.8205
LEU_69 -6.59836 0.78051 2.70197 0.03267 0.09164 -0.33351 -1.66647 0 0 0 0 0 0.02166 0.32656 -0.27401 0 1.66147 -0.28499 0.97797 -2.56289
THR_70 -7.87431 1.26163 4.54059 0.02034 0.06685 -0.37099 -2.94606 0 0 0 0 0 0.03976 0.13739 0.02899 0 1.15175 -0.03046 0.83876 -3.13576
VAL_71 -6.93584 0.47409 2.85153 0.02342 0.05415 -0.23691 -2.08308 0 0 0 0 0 0.02904 0.02236 -0.2247 0 2.64269 -0.01106 0.65776 -2.73657
LEU_72 -5.19161 0.38358 4.13587 0.02221 0.08357 -0.29072 -2.24999 0 0 0 0 0 0.00202 0.21529 -0.28805 0 1.66147 -0.19865 0.41583 -1.29919
ILE_73 -7.91668 0.81826 2.77182 0.03392 0.12139 -0.16367 -2.14414 0 0 0 0 0 -0.01337 1.40552 -0.02012 0 2.30374 -0.21948 0.69024 -2.33258
ILE_74 -9.4478 1.50068 3.83369 0.0323 0.07635 -0.30826 -1.97446 0 0 0 0 0 0.05199 0.17151 -0.45238 0 2.30374 -0.07644 0.74442 -3.54465
PHE_75 -6.43027 0.40422 3.98209 0.02114 0.18594 -0.29797 -1.72251 0 0 0 0 0 -0.00829 1.36078 -0.50577 0 1.21829 0.05265 0.48847 -1.25124
THR_76 -5.26443 0.23469 4.22481 0.01464 0.06443 -0.34885 -2.25577 0 0 0 0 0 -0.01463 0.00535 -0.01327 0 1.15175 0.13876 0.26469 -1.79783
LEU_77 -7.96642 0.82041 3.67239 0.02612 0.08562 -0.20551 -2.07335 0 0 0 0 0 0.01627 0.16164 -0.30392 0 1.66147 -0.05608 0.31223 -3.84913
ASN_78 -7.64959 0.38005 6.43701 0.0046 0.23456 -0.38399 -2.53957 0 0 0 0 0 -0.00868 1.02606 0.46818 0 -1.34026 -0.07328 0.44445 -3.00046
ILE_79 -6.24086 0.53309 4.01554 0.03116 0.07313 -0.3248 -1.515 0 0 0 0 0 -0.05929 0.10191 -0.4762 0 2.30374 0.09806 0.38299 -1.07653
LEU_80 -6.84329 0.54052 4.11189 0.02562 0.07811 -0.37967 -1.44566 0 0 0 0 0 -0.00069 0.26081 -0.26653 0 1.66147 -0.10864 0.26882 -2.09725
LEU_81 -8.72968 0.60781 4.48824 0.02382 0.0769 -0.30848 -2.53337 0 0 0 0 0 0.10765 0.34305 -0.26998 0 1.66147 -0.27937 0.41459 -4.39736
ALA_82 -4.29673 0.33115 3.29896 0.00139 0 -0.21602 -1.54254 0 0 0 0 0 -0.01738 0 -0.22071 0 1.32468 -0.3118 0.38904 -1.25996
GLU_83 -4.08756 0.2463 3.55424 0.00455 0.23784 -0.33638 -0.86473 0 0 0 0 0 -0.05507 2.60467 -0.35378 0 -2.72453 -0.49402 0.20586 -2.06261
PHE_84 -3.94762 0.36779 2.39927 0.02454 0.27196 -0.27665 -0.62778 0 0 0 0 0 -0.03771 2.07335 -0.13465 0 1.21829 -0.56 0.20173 0.97251
GLY_85 -1.63195 0.08771 1.81874 7e-05 0 -0.13333 -0.68489 0 0 0 0 0 -0.13357 0 -1.35518 0 0.79816 -0.63497 0.20373 -1.66547
ALA_86 -4.2627 0.34646 2.47304 0.00273 0 -0.19485 -1.45993 0 0 0 0 0 -0.03006 0 0.36546 0 1.32468 -0.06843 0.16413 -1.33946
ALA_87 -3.15063 0.32643 2.48622 0.00146 0 -0.22708 -0.43 0 0 0 0 0 -0.07943 0 -0.37744 0 1.32468 0.02099 0.13108 0.02627
ASP_88 -1.94587 0.20384 1.56788 0.00412 0.32033 -0.18536 -0.0354 0 0 0 0 0 -0.08964 1.4103 -0.01951 0 -2.14574 -0.47415 0.16446 -1.22474
VAL_89 -5.65139 0.4263 1.96848 0.02235 0.05964 -0.17434 -2.12167 0 0 0 0 0 0.03892 0.0197 0.14765 0 2.64269 -0.01362 0.18099 -2.4543
SER_90 -5.5093 0.5133 4.72531 0.00163 0.03446 -0.10689 -2.09789 0 0 -0.28688 0 0 0.01789 1.27315 0.37679 0 -0.28969 0.85817 0.36346 -0.12649
GLY_91 -3.47256 0.15951 2.56913 0.0001 0 -0.21728 -1.34986 0 0 -0.28688 0 0 -0.10136 0 0.41556 0 0.79816 0.80056 0.30959 -0.37533
ALA_92 -6.50542 1.13881 2.65888 0.00228 0 -0.28929 -1.067 0 0 0 0 0 0.06862 0 0.23476 0 1.32468 0.29154 0.28467 -1.85747
GLY_93 -4.12489 0.30767 3.26093 0.0001 0 -0.15122 -1.9484 0 0 0 0 0 0.08884 0 0.55612 0 0.79816 0.40008 0.4063 -0.4063
ALA_94 -6.7553 1.10764 2.74449 0.00183 0 -0.21124 -1.85834 0 0 0 0 0 0.11744 0 -0.1825 0 1.32468 0.06874 0.41601 -3.22655
ALA_95 -6.32632 0.73344 2.5839 0.00166 0 0.03219 -2.02224 0 0 0 0 0 -0.04486 0 -0.2891 0 1.32468 -0.38219 0.3816 -4.00724
LEU_96 -7.38357 0.64591 4.3097 0.02887 0.18764 -0.13095 -3.13436 0 0 0 0 0 0.12719 0.7746 -0.24669 0 1.66147 -0.35053 0.27924 -3.23148
GLY_97 -4.57369 0.24715 4.0719 0.0001 0 -0.11584 -2.83077 0 0 0 0 0 0.0384 0 0.55021 0 0.79816 0.17399 0.22715 -1.41324
ALA_98 -5.6311 0.47834 2.55222 0.00143 0 0.00921 -2.3172 0 0 0 0 0 -0.03997 0 -0.24541 0 1.32468 0.07811 0.22219 -3.5675
VAL_99 -7.70368 0.69107 1.69881 0.02552 0.05586 -0.08297 -2.17645 0 0 -0.3409 0 0 0.21235 0.01925 -0.39903 0 2.64269 -0.18859 0.37635 -5.16971
THR_100 -5.83095 0.42732 4.37832 0.01082 0.05982 0.0582 -3.56975 0 0 -0.42445 0 0 -0.02397 0.01784 -0.35565 0 1.15175 -0.07108 0.60312 -3.56867
GLN_101 -4.44828 0.22163 4.03565 0.00676 0.18242 -0.07582 -1.29595 0 0 0 0 0 0.0207 2.39868 0.16194 0 -1.45095 0.5885 0.47765 0.82292
LEU_102 -8.04348 1.10821 2.36103 0.02641 0.16148 0.00328 -1.96795 0 0 0 0 0 0.02335 0.36619 -0.16344 0 1.66147 0.80733 0.33027 -3.32585
GLY_103 -4.80984 0.98495 4.1775 0.00015 0 0.06435 -2.53062 0 0 0 0 0 0.01696 0 -0.52979 0 0.79816 5.28127 0.83276 4.28584
PRO_104 -8.78411 1.23902 5.18619 0.00281 0.03696 -0.33499 -1.42538 0 0 0 0 0 -0.12919 0.07349 -0.06825 0 -1.64321 5.16042 1.02495 0.33869
LEU_105 -6.98446 0.46534 4.00834 0.03641 0.09059 -0.30172 -1.79732 0 0 0 0 0 0.32713 0.1122 -0.27116 0 1.66147 -0.08727 0.72892 -2.01154
VAL_106 -8.04251 0.78594 2.3223 0.01749 0.05372 -0.26981 -2.54791 0 0 0 0 0 -0.00791 -0.01816 -0.28277 0 2.64269 -0.17214 0.64705 -4.87202
THR_107 -7.85589 0.54182 5.01899 0.00652 0.06106 -0.10799 -2.83389 0 0 0 0 0 0.13742 0.08193 0.06217 0 1.15175 -0.0625 0.64809 -3.15052
VAL_108 -8.17762 1.25574 2.07846 0.03847 0.05697 -0.06458 -1.96534 0 0 0 0 0 0.00147 0.00226 -0.26158 0 2.64269 0.02126 0.70448 -3.66732
LEU_109 -5.36248 0.34887 3.07286 0.02131 0.07836 -0.11261 -2.08839 0 0 0 0 0 -0.01303 0.21516 -0.28061 0 1.66147 -0.13759 0.50058 -2.0961
VAL_110 -7.85459 0.82528 2.9012 0.02513 0.05218 -0.17063 -2.59255 0 0 0 0 0 0.05551 0.10564 -0.4038 0 2.64269 -0.14071 0.36922 -4.18543
VAL_111 -6.8337 0.58544 2.57352 0.01889 0.05436 0.03741 -2.65891 0 0 0 0 0 0.03981 -0.01881 -0.33246 0 2.64269 -0.02753 0.50885 -3.41044
ALA_112 -6.25802 0.92391 2.52998 0.00158 0 -0.0698 -1.47224 0 0 0 0 0 -0.00757 0 -0.00405 0 1.32468 -0.0278 0.42236 -2.63695
GLY_113 -3.22879 0.40832 2.84485 0.00021 0 -0.06476 -1.7984 0 0 -0.32545 0 0 -0.07583 0 0.08084 0 0.79816 0.57875 0.40792 -0.37418
ALA_114 -4.33892 0.39133 2.4236 0.00161 0 -0.23789 -1.38881 0 0 0 0 0 -0.03892 0 0.56335 0 1.32468 1.08375 0.39887 0.18265
GLY_115 -4.34417 0.22572 3.48637 0.00012 0 0.09023 -1.24414 0 0 0 0 0 0.06895 0 -0.05502 0 0.79816 1.41724 0.28868 0.73214
SER_116 -6.84435 0.59059 5.87993 0.0022 0.08099 -0.09313 -3.89003 0 0 0 0 0 0.07912 0.86509 0.30707 0 -0.28969 0.91977 0.46033 -1.93211
THR_117 -6.90944 0.69507 4.54228 0.00523 0.04993 -0.10206 -2.22851 0 0 -0.32545 0 0 0.31559 0.76856 0.18206 0 1.15175 -0.04217 0.78008 -1.11707
ALA_118 -4.42772 0.28148 2.56005 0.00135 0 -0.23643 -1.14056 0 0 0 0 0 0.11813 0 -0.27459 0 1.32468 -0.32367 0.52668 -1.59059
ILE_119 -9.38584 0.93364 3.63105 0.03923 0.06967 -0.19639 -1.25188 0 0 0 0 0 -0.05729 0.16665 -0.48359 0 2.30374 -0.19808 0.30826 -4.12083
CYS_120 -8.72407 0.61215 4.24185 0.00303 0.04759 -0.03235 -1.51421 0 0 0 0 0 -0.02565 0.93225 0.25153 0 3.25479 0.32602 0.37079 -0.25627
ALA_121 -4.36311 0.34398 2.52359 0.00198 0 0.01077 -1.9413 0 0 0 0 0 -0.07019 0 -0.13147 0 1.32468 0.08928 0.36609 -1.8457
ASP_122 -6.27501 0.52948 6.6932 0.0035 0.75775 0.02163 -5.97382 0 0 0 -1.60478 0 -0.00991 3.80631 -0.10568 0 -2.14574 -0.31401 0.58037 -4.03672
LEU_123 -9.86217 1.63548 3.26817 0.03835 0.15185 -0.45597 -0.87225 0 0 0 0 0 0.18646 0.12569 0.31001 0 1.66147 0.4979 2.06032 -1.2547
GLY_124 -5.35342 1.95772 3.8502 6e-05 0 -0.22528 1.02804 0 0 -0.40218 0 0 1.21633 0 0.01995 0 0.79816 0.62861 3.06656 6.58475
ALA_125 -4.84032 0.44836 3.68293 0.0021 0 0.01248 -2.78696 0 0 0 0 0 -0.01661 0 -0.1195 0 1.32468 0.21992 2.92643 0.85351
ARG_126 -8.8366 1.29078 6.99824 0.01275 0.30804 -0.60737 -4.70446 0 0 0 -0.62029 0 -0.01751 2.08838 -0.12211 0 -0.09474 0.04627 2.04632 -2.2123
THR_127 -5.75435 0.7463 3.99615 0.00465 0.07635 -0.32375 -0.80167 0 0 -0.40218 0 0 -0.01486 0.00758 -0.21553 0 1.15175 -0.43327 0.85946 -1.10336
VAL_128 -4.47497 0.38514 1.92845 0.01595 0.05076 -0.2194 0.24974 0 0 0 0 0 -0.02913 0.02375 -0.35282 0 2.64269 -0.16331 0.65141 0.70827
ARG_129 -4.62083 0.18335 4.00797 0.01616 0.48189 -0.40933 -1.6219 0 0 0 -0.41547 0 -0.06361 2.10493 -0.02461 0 -0.09474 -0.13281 0.53118 -0.05781
GLU_130 -3.58041 0.22498 3.45015 0.00754 0.35609 -0.30574 -0.6507 0 0 0 0 0 -0.07097 2.39716 0.11099 0 -2.72453 -0.21228 0.40373 -0.59399
GLU_131 -6.10233 0.37024 5.89435 0.0068 0.27817 -0.34106 -3.01504 0 0 0 -0.41547 0 0.05617 2.52751 -0.21202 0 -2.72453 -0.09098 0.31532 -3.45285
ILE_132 -7.54131 0.922 2.42502 0.04729 0.11478 -0.26954 -0.69229 0 0 0 0 0 -0.03194 1.17032 -0.35304 0 2.30374 -0.13283 0.44931 -1.58848
ASP_133 -4.2685 0.39061 4.12902 0.00341 0.28849 -0.30041 -1.08681 0 0 0 0 0 0.07542 1.32705 0.20063 0 -2.14574 -0.16831 0.41581 -1.13933
ALA_134 -4.87086 0.50319 3.64322 0.00137 0 -0.14682 -1.42187 0 0 0 0 0 0.00116 0 -0.34562 0 1.32468 -0.4055 0.25994 -1.45712
LEU_135 -9.12036 0.71349 3.93714 0.01757 0.06936 -0.0641 -2.20883 0 0 0 0 0 -0.01861 0.32862 -0.25663 0 1.66147 -0.40096 0.33665 -5.00519
GLU_136 -4.7497 0.25422 4.64569 0.00463 0.21594 -0.2552 -1.44145 0 0 0 0 0 0.03198 2.66552 -0.29925 0 -2.72453 -0.39061 0.37369 -1.66906
VAL_137 -3.54456 0.37772 2.52199 0.02494 0.05619 -0.08826 -0.77641 0 0 0 0 0 -0.05969 0.09548 -0.06719 0 2.64269 -0.38653 0.26073 1.05712
LEU_138 -4.48189 0.29778 2.31662 0.01985 0.10519 -0.25531 -0.79167 0 0 0 0 0 -0.05844 0.0735 -0.07513 0 1.66147 -0.28197 0.21485 -1.25514
GLY_139 -1.81994 0.15792 1.97859 7e-05 0 -0.14798 -1.07296 0 0 0 0 0 -0.13504 0 -1.38909 0 0.79816 -0.52543 0.16159 -1.99411
ILE_140 -6.20921 0.52586 2.09532 0.0335 0.08677 -0.0931 -0.6785 0 0 0 0 0 -0.02746 0.26078 -0.69867 0 2.30374 -0.59712 0.15033 -2.84776
ASP_141 -4.08089 0.48647 4.54023 0.00391 0.53007 0.08167 -3.4943 0 0 -0.7767 0 0 -0.0195 2.26936 -0.56974 0 -2.14574 -0.49792 0.97239 -2.70071
PRO_142 -6.15532 0.57088 3.29745 0.00225 0.03683 0.32186 -2.01789 0 0 0 0 0 -0.14626 0.26909 -0.58662 0 -1.64321 -0.36705 1.2573 -5.16067
ILE_143 -7.91917 0.68634 2.93003 0.0239 0.07027 0.16796 -2.90794 0 0 -0.7767 0 0 0.03607 0.17893 -0.49811 0 2.30374 -0.06131 0.63057 -5.1354
GLU_144 -5.38657 0.33009 3.3847 0.00515 0.25099 -0.32526 -0.97185 0 0 0 0 0 -0.01976 2.54935 -0.28877 0 -2.72453 -0.18182 0.33631 -3.04196
ARG_145 -5.53925 0.33169 3.06095 0.02226 0.65362 -0.12991 -1.55424 0 0 0 -0.48324 0 -0.0061 2.11984 -0.05539 0 -0.09474 -0.21089 0.32121 -1.5642
LEU_146 -8.37691 1.05802 3.24564 0.02146 0.07458 -0.09448 -1.53497 0 0 0 0 0 0.09393 0.33109 -0.15046 0 1.66147 0.35304 0.52691 -2.7907
VAL_147 -8.90474 0.77656 2.21638 0.02585 0.05164 0.13072 -1.82296 0 0 0 0 0 -0.05145 0.01918 -0.38195 0 2.64269 0.41839 0.49925 -4.38045
VAL_148 -9.12143 1.72644 1.55134 0.02469 0.04999 -0.09212 -2.47726 0 0 0 0 0 0.03865 0.01629 0.05149 0 2.64269 5.23792 1.6108 1.25949
PRO_149 -8.66711 1.31264 3.68557 0.00295 0.04189 -0.53185 -1.63916 0 0 0 0 0 -0.07296 0.47399 -0.0519 0 -1.64321 4.95088 1.97131 -0.16695
ARG_150 -11.6481 1.13378 8.32445 0.0161 0.31544 0.16052 -4.78889 0 0 0 -0.98449 0 0.07476 2.58984 -0.14948 0 -0.09474 -0.29702 1.02837 -4.31949
VAL_151 -8.43554 0.58623 3.1176 0.01703 0.05292 -0.17378 -3.01209 0 0 0 0 0 0.03533 -0.02305 -0.35238 0 2.64269 -0.10372 0.57117 -5.07759
VAL_152 -6.08909 0.55462 2.94113 0.02095 0.05454 -0.21397 -2.28751 0 0 0 0 0 -0.00755 -0.02086 -0.27603 0 2.64269 -0.08955 0.17545 -2.59519
ALA_153 -6.11024 0.84388 2.58519 0.00978 0 -0.29694 -0.12235 0 0 0 0 0 3.91762 0 -0.06741 0 1.32468 -0.31327 14.6746 16.4455
SER_154 -6.64711 0.39957 5.85985 0.00176 0.02421 -0.43562 -2.89778 0 0 0 0 0 -0.03907 0.43979 0.34086 0 -0.28969 -0.02868 14.9483 11.6764
THR_155 -6.67188 0.45545 5.62794 0.0104 0.05598 0.03271 -2.84179 0 0 0 0 0 0.07708 0.08181 0.0094 0 1.15175 0.35432 0.54055 -1.11628
PHE_156 -6.67801 0.63655 3.2576 0.02501 0.30921 -0.11205 -1.89498 0 0 0 0 0 0.01404 1.39843 -0.3784 0 1.21829 0.12028 0.28111 -1.80291
VAL_157 -8.92044 1.12348 2.61844 0.02351 0.05122 -0.37207 -1.12914 0 0 0 0 0 -0.0075 -0.01846 -0.31451 0 2.64269 -0.04983 0.39697 -3.95564
ALA_158 -6.53887 0.58077 2.73477 0.00172 0 -0.236 -1.95782 0 0 0 0 0 0.08894 0 -0.29395 0 1.32468 -0.26253 0.36743 -4.19085
PHE_159 -6.77291 0.77219 3.91366 0.02273 0.15311 -0.18304 -1.68871 0 0 0 0 0 0.0009 1.48981 -0.4762 0 1.21829 -0.17005 0.41194 -1.30827
MET_160 -6.21004 0.3869 3.32708 0.00881 0.16328 -0.1923 -1.89048 0 0 0 0 0 -0.01617 2.13717 -0.04368 0 1.65735 0.00102 0.45386 -0.21719
LEU_161 -8.60255 1.09235 2.91059 0.02064 0.08357 -0.13533 -2.2893 0 0 0 0 0 0.10675 0.24778 -0.28548 0 1.66147 -0.17366 0.45745 -4.90572
ASN_162 -9.04223 0.71303 7.39778 0.00491 0.64626 -0.36546 -2.94191 0 0 0 -1.08882 0 0.18334 2.45518 0.27226 0 -1.34026 -0.11673 0.49609 -2.72655
GLY_163 -3.64998 0.27059 4.14229 0.00012 0 -0.24097 -2.5377 0 0 0 0 0 -0.03575 0 0.262 0 0.79816 0.46934 0.25153 -0.27038
ALA_164 -4.71859 0.40855 3.59593 0.00147 0 -0.08025 -1.92568 0 0 0 0 0 -0.04625 0 -0.30346 0 1.32468 0.22504 0.22936 -1.28921
VAL_165 -7.99087 1.00179 3.43581 0.02814 0.05563 -0.19276 -2.38611 0 0 0 0 0 -0.04548 -0.02517 -0.33902 0 2.64269 -0.28497 0.32565 -3.77467
ILE_166 -7.74119 0.51364 3.20391 0.03717 0.07216 -0.34326 -2.1372 0 0 0 0 0 -0.05512 0.07146 -0.44582 0 2.30374 -0.03367 0.35125 -4.20294
THR_167 -4.78137 0.28855 4.14058 0.01191 0.05905 -0.21887 -2.62698 0 0 0 0 0 -0.00075 0.04259 0.0101 0 1.15175 0.18644 0.27553 -1.46147
ILE_168 -6.86078 0.73396 3.26834 0.05411 0.12003 -0.16743 -2.12089 0 0 0 0 0 -0.03686 1.20546 -0.36137 0 2.30374 0.14735 0.31914 -1.3952
GLY_169 -4.78598 0.4891 4.19823 0.00015 0 -0.29309 -2.65067 0 0 0 0 0 -0.06601 0 0.13834 0 0.79816 0.49883 0.27821 -1.39474
LEU_170 -7.11019 0.56128 2.62911 0.02838 0.09169 -0.10189 -2.54442 0 0 0 0 0 0.21057 0.26816 -0.30228 0 1.66147 0.35881 0.34082 -3.90849
VAL_171 -5.51935 0.56451 3.68755 0.023 0.05531 -0.179 -1.75811 0 0 0 0 0 0.05045 0.00848 -0.31684 0 2.64269 -0.22864 0.38607 -0.58388
GLY_172 -4.02909 0.11201 3.32731 0.0001 0 -0.1286 -2.21721 0 0 0 0 0 0.05757 0 0.47282 0 0.79816 0.122 0.29064 -1.1943
GLY_173 -5.04531 0.54264 3.99674 0.00015 0 -0.21415 -2.15124 0 0 0 0 0 0.01687 0 0.30958 0 0.79816 0.63421 0.23423 -0.87811
PHE_174 -8.77604 1.19658 3.20231 0.02629 0.23047 -0.04837 -2.08509 0 0 0 0 0 -0.00784 1.47585 -0.50104 0 1.21829 0.51276 0.35364 -3.20217
PHE_175 -6.03576 0.55783 4.14283 0.04294 0.21942 -0.34398 -1.51033 0 0 0 0 0 0.00688 3.08966 -0.11544 0 1.21829 -0.02764 0.50783 1.75253
PHE_176 -8.41552 0.61744 4.18976 0.023 0.23567 -0.3243 -1.77181 0 0 0 0 0 -0.00202 1.52149 -0.39799 0 1.21829 -0.07698 0.42339 -2.75958
GLY_177 -4.74999 0.54578 4.10822 0.00012 0 -0.03631 -1.40699 0 0 0 0 0 -0.03098 0 0.54796 0 0.79816 0.21985 0.25609 0.2519
VAL_178 -6.8451 0.87504 2.59292 0.01834 0.0545 -0.03836 -1.29316 0 0 0 0 0 0.31707 0.00158 -0.32956 0 2.64269 0.20994 0.40916 -1.38494
TYR_179 -4.49061 0.48492 2.62046 0.02181 0.15543 -0.25104 -0.38356 0 0 0 0 0 0.1962 1.33044 -0.3007 0.00159 0.58223 0.55425 1.28774 1.80918
ILE_180 -3.23987 0.35079 1.21134 0.09558 0.14364 -0.19232 0.42898 0 0 0 0 0 0.06087 1.21952 -0.13695 0 2.30374 0.47114 2.05026 4.76674
GLN_181 -6.40419 0.58671 5.21625 0.00581 0.15685 -0.26254 -1.00481 0 0 0 0 0 0.25422 2.66377 0.13936 0 -1.45095 -0.25018 1.27702 0.92733
ASN_182 -1.54971 0.08947 1.35553 0.00882 0.32259 -0.23591 -0.05968 0 0 0 0 0 0.10936 1.77555 -0.55447 0 -1.34026 -0.13977 0.39991 0.18143
VAL_183 -4.83094 0.82871 2.44456 0.01628 0.04468 0.09805 -1.23905 0 0 0 0 0 -0.02921 0.04818 -0.74376 0 2.64269 -0.17066 0.55431 -0.33614
SER_184 -3.35511 0.4345 2.84062 0.00221 0.05607 -0.11818 -1.80894 0 0 -0.9643 0 0 -0.03498 0.49444 -0.00288 0 -0.28969 -0.45479 0.52737 -2.67366
ALA_185 -3.98929 0.36859 1.70219 0.00157 0 -0.08847 -0.47097 0 0 0 0 0 -0.08127 0 -0.36931 0 1.32468 -0.5706 0.3355 -1.83737
GLY_186 -2.8183 0.36215 3.3746 0.00015 0 -0.0721 -2.15044 0 0 -0.9643 0 0 -0.06589 0 0.1053 0 0.79816 0.27421 0.18669 -0.96977
ALA_187 -4.05597 0.18963 3.45386 0.00165 0 -0.11533 -1.82292 0 0 0 0 0 -0.04444 0 -0.235 0 1.32468 0.37286 0.20692 -0.72405
TYR_188 -9.3194 0.70541 4.42503 0.02364 0.30656 -0.31325 -1.85039 0 0 0 0 0 0.00896 1.63264 -0.42158 0.07784 0.58223 -0.1124 0.38072 -3.87399
VAL_189 -5.29228 0.23235 3.88425 0.02311 0.05476 -0.29705 -2.3434 0 0 0 0 0 -0.04913 -0.00289 -0.30511 0 2.64269 0.04946 0.33865 -1.06461
SER_190 -4.54669 0.29383 4.65037 0.00157 0.02337 -0.21636 -2.82953 0 0 0 0 0 -0.02936 0.45202 0.31611 0 -0.28969 0.00047 0.28205 -1.89185
THR_191 -6.51895 0.68319 4.79397 0.00563 0.05073 -0.08877 -2.90738 0 0 0 0 0 0.27332 0.16673 0.05442 0 1.15175 0.02909 0.39057 -1.9157
LEU_192 -8.04964 0.79366 3.99378 0.0237 0.17199 -0.1546 -2.76998 0 0 0 0 0 -0.0038 1.9395 -0.17993 0 1.66147 0.05299 0.36039 -2.16047
THR_193 -4.50729 0.2402 4.57741 0.01144 0.06115 -0.2494 -2.66437 0 0 0 0 0 -0.01669 0.01915 0.01387 0 1.15175 0.12433 0.28198 -0.95649
LEU_194 -3.93002 0.2828 2.51855 0.02027 0.08548 -0.17442 -0.4276 0 0 0 0 0 -0.05256 0.15698 -0.29384 0 1.66147 -0.12063 0.2691 -0.00441
LEU_195 -5.795 0.50208 1.36933 0.015 0.08502 -0.25731 -0.73115 0 0 0 0 0 -0.02766 2.62241 -0.2435 0 1.66147 -0.24507 0.4178 -0.62657
THR_196 -5.9654 0.46457 3.23375 0.00588 0.05537 0.03129 -2.16351 0 0 0 0 0 0.01921 0.11232 -0.32081 0 1.15175 -0.01192 0.4231 -2.96439
GLY_197 -1.88278 0.10569 1.86883 2e-05 0 0.03452 -0.27397 0 0 0 0 0 0.06606 0 -1.27919 0 0.79816 0.24378 0.20701 -0.11187
PHE_198 -5.01769 0.96566 2.28402 0.03185 0.47457 0.26454 -1.06377 0 0 0 0 0 0.00575 2.03251 -0.10167 0 1.21829 5.34655 1.47698 7.91759
PRO_199 -4.59998 0.73875 2.64913 0.00239 0.03581 -0.11846 -0.83877 0 0 0 0 0 -0.16333 0.07962 -0.51858 0 -1.64321 5.22359 1.65272 2.49966
GLU_200 -6.44551 0.65006 4.15814 0.00768 0.77028 -0.15574 -1.56079 0 0 0 0 0 0.0005 2.78615 -0.35304 0 -2.72453 -0.16947 0.38433 -2.65192
VAL_201 -6.43157 0.60939 2.67577 0.01758 0.05197 -0.06243 -1.85043 0 0 0 0 0 -0.02268 -0.01555 -0.34486 0 2.64269 -0.25656 0.3219 -2.6648
LEU_202 -6.3906 0.50917 3.63899 0.02253 0.17354 -0.10493 -1.72068 0 0 0 0 0 0.00478 0.44256 -0.19342 0 1.66147 -0.02318 0.26501 -1.71475
ILE_203 -7.17516 0.52556 4.39363 0.02576 0.07046 -0.41121 -2.1709 0 0 0 0 0 -0.00177 0.14508 -0.36753 0 2.30374 0.01661 0.17455 -2.47117
SER_204 -7.51714 0.65047 6.72976 0.00193 0.06874 0.09852 -3.01469 0 0 -0.3409 -1.08882 0 0.01461 0.59783 0.3425 0 -0.28969 0.11952 0.33106 -3.2963
VAL_205 -6.72166 0.62501 3.82133 0.02287 0.05426 -0.11533 -2.61368 0 0 0 0 0 0.03871 0.00428 -0.25463 0 2.64269 0.02223 0.40697 -2.06696
VAL_206 -5.57664 0.53985 3.75622 0.02015 0.0537 -0.24389 -1.94481 0 0 0 0 0 -0.0279 -0.00546 -0.27309 0 2.64269 -0.13771 0.29514 -0.90176
LYS_207 -10.8187 0.89133 9.53133 0.01451 0.20338 0.32312 -5.44428 0 0 -0.42445 -1.25885 0 0.00919 2.44087 0.00018 0 -0.71458 -0.24391 0.35382 -5.13702
ALA_208 -6.80768 0.69521 3.63268 0.00173 0 -0.43705 -1.95442 0 0 0 0 0 -0.01346 0 -0.3473 0 1.32468 -0.4565 0.33831 -4.02381
THR_209 -6.14507 0.51377 4.83731 0.01021 0.06073 -0.13922 -2.75067 0 0 0 0 0 -0.02906 0.0334 0.02291 0 1.15175 -0.25842 0.24842 -2.44395
LEU_210 -6.88978 0.50272 3.16284 0.04149 0.12158 -0.21425 -1.72573 0 0 0 0 0 -0.00279 3.07092 -0.29784 0 1.66147 -0.10927 0.24227 -0.43636
PHE_211 -12.0854 1.87626 3.06043 0.05441 0.24818 0.00191 -1.99323 0 0 0 0 0 0.04732 3.2998 0.03452 0 1.21829 -0.21844 0.32324 -4.13273
GLY_212 -5.37471 0.60153 4.10396 0.00016 0 -0.32406 -2.10852 0 0 0 0 0 -0.05311 0 0.37556 0 0.79816 0.32885 0.26209 -1.39009
MET_213 -7.83265 0.48825 4.32482 0.02677 0.18057 -0.07968 -1.97811 0 0 0 0 0 0.02196 2.10988 0.05412 0 1.65735 0.57517 0.23735 -0.21422
ILE_214 -7.92923 0.82506 2.90888 0.0476 0.12006 -0.29909 -1.89983 0 0 0 0 0 -0.05531 1.25886 -0.43694 0 2.30374 0.13618 0.37606 -2.64395
ALA_215 -6.23432 0.27602 3.18786 0.00144 0 -0.01773 -2.64873 0 0 0 0 0 0.03052 0 -0.31127 0 1.32468 -0.24293 0.32271 -4.31175
GLY_216 -5.16224 0.42268 3.99308 0.00016 0 -0.19907 -2.86933 0 0 0 0 0 -0.04816 0 0.21159 0 0.79816 0.27524 0.1914 -2.38648
LEU_217 -8.86836 0.75885 3.30337 0.0221 0.08584 -0.29364 -2.04718 0 0 0 0 0 -0.01293 0.3517 -0.27652 0 1.66147 0.34925 0.28773 -4.6783
VAL_218 -8.82292 1.29113 2.38101 0.01912 0.05373 -0.24298 -2.33552 0 0 0 0 0 0.03174 -0.00392 -0.31112 0 2.64269 -0.20703 0.50366 -5.00041
GLY_219 -5.53948 0.36917 4.17037 0.00015 0 -0.36641 -1.99992 0 0 0 0 0 -0.02452 0 0.36886 0 0.79816 0.39577 0.31185 -1.516
CYS_220 -8.06062 0.69662 2.97434 0.00271 0.01201 -0.12234 -2.33897 0 0 0 0 0 -0.02202 0.22746 0.26449 0 3.25479 0.70362 0.21697 -2.19093
TYR_221 -9.06911 1.22468 3.6213 0.02681 0.27597 -0.44533 -1.64187 0 0 0 0 0 0.05253 1.91557 -0.19301 0.00047 0.58223 0.42739 0.4942 -2.72816
ARG_222 -8.77971 0.57593 7.551 0.02496 1.12569 -0.19625 -4.2932 0 0 0 -0.92549 0 -0.00595 2.89873 -0.08838 0 -0.09474 0.04293 0.67156 -1.49292
GLY_223 -5.31191 0.93769 4.40341 0.00016 0 -0.15801 -1.91523 0 0 0 0 0 -0.0201 0 0.14474 0 0.79816 0.41893 0.44295 -0.25923
LEU_224 -6.12644 0.40466 2.02029 0.02491 0.10048 -0.1821 -0.94541 0 0 0 0 0 -0.04514 0.13438 0.0048 0 1.66147 0.4996 0.38521 -2.06329
THR_225 -3.86974 0.37524 3.60491 0.00612 0.07367 -0.20711 -2.39253 0 0 0 0 0 -0.06057 0.00948 -0.1813 0 1.15175 -0.27386 0.44821 -1.31574
VAL_226 -6.41364 1.02463 2.86348 0.03605 0.06273 -0.15358 -2.50707 0 0 0 0 0 0.12883 0.00843 -0.05828 0 2.64269 -0.15115 0.58136 -1.93552
ALA_227 -1.19765 0.04151 1.03236 0.0035 0 -0.02439 -0.1394 0 0 0 0 0 0.06756 0 -0.07191 0 1.32468 0.35378 0.55086 1.94089
GLY_228 -2.5013 0.60821 1.69709 0.00019 0 -0.0676 -0.49194 0 0 0 0 0 0.24874 0 -1.45216 0 0.79816 0.44629 0.3305 -0.3838
GLY_229 -2.611 0.35126 2.41842 0.00036 0 -0.0457 -1.07208 0 0 0 0 0 -0.09223 0 -1.20166 0 0.79816 0.28275 0.54393 -0.6278
SER_230 -2.41992 0.19913 2.2405 0.00137 0.0242 -0.11715 -1.24934 0 0 0 0 0 0.03952 0.53485 0.25894 0 -0.28969 0.05504 0.35735 -0.36518
LYS_231 -2.63749 0.21608 2.84252 0.00672 0.11875 -0.22147 -0.9541 0 0 0 0 0 -0.02394 0.84253 -0.05064 0 -0.71458 -0.31858 0.13231 -0.7619
GLY_232 -4.06515 0.24505 3.34045 0.00012 0 -0.34359 -1.70261 0 0 0 0 0 0.01147 0 0.59196 0 0.79816 0.07356 0.25305 -0.79753
VAL_233 -7.43793 0.63184 3.06484 0.01928 0.05256 -0.13122 -1.70689 0 0 0 0 0 -0.02868 -0.01991 -0.35211 0 2.64269 0.3093 0.2287 -2.72752
GLY_234 -3.57242 0.20673 3.68536 0.00013 0 -0.2531 -1.71939 0 0 0 0 0 -0.07017 0 0.24471 0 0.79816 0.48878 0.10548 -0.08574
THR_235 -4.87773 0.26603 5.05593 0.01326 0.06343 -0.54891 -2.61499 0 0 0 0 0 -0.01657 0.00565 0.00628 0 1.15175 0.56635 0.11758 -0.81194
ALA_236 -7.24716 0.75297 4.01688 0.0019 0 -0.15868 -2.97543 0 0 0 0 0 0.0151 0 -0.35667 0 1.32468 -0.20697 0.24023 -4.59316
VAL_237 -7.71635 0.85245 3.4238 0.0227 0.0528 -0.23734 -2.1853 0 0 0 0 0 0.00497 0.01278 -0.30578 0 2.64269 -0.31082 0.42176 -3.32164
ASN_238 -4.2912 0.20326 4.21656 0.00654 0.2525 -0.29745 -1.93773 0 0 0 0 0 0.04219 1.03782 0.47716 0 -1.34026 0.02482 0.35154 -1.25425
GLU_239 -5.90414 0.23527 6.29975 0.00527 0.24115 -0.04622 -3.90289 0 0 0 -0.92549 0 0.07698 2.54214 -0.34202 0 -2.72453 -0.19537 0.20223 -4.43786
THR_240 -8.91193 0.97956 5.58327 0.01134 0.06045 -0.15496 -3.66904 0 0 0 0 0 0.00086 0.07256 0.00074 0 1.15175 -0.16681 0.4793 -4.5629
LEU_241 -6.96012 0.68828 3.25638 0.04225 0.23296 -0.22806 -1.75667 0 0 0 0 0 -0.00626 0.56575 -0.19167 0 1.66147 0.13766 0.62075 -1.93729
VAL_242 -4.82862 0.26496 3.56527 0.02226 0.05357 -0.20628 -1.84346 0 0 0 0 0 -0.03841 -0.0229 -0.29351 0 2.64269 0.00101 0.36655 -0.31687
LEU_243 -7.88602 0.68512 2.04598 0.03561 0.23194 -0.0754 -2.27501 0 0 0 0 0 -0.00577 0.85984 -0.26675 0 1.66147 -0.16523 0.31331 -4.8409
CYS_244 -8.83542 1.08139 3.26485 0.00303 0.01199 -0.00805 -2.68159 0 0 0 0 0 -0.02745 0.17119 0.25391 0 3.25479 0.05747 0.64262 -2.81126
VAL_245 -6.172 0.38312 2.57722 0.01946 0.05332 -0.2463 -1.55311 0 0 0 0 0 -0.0558 -0.02419 -0.35391 0 2.64269 0.16606 0.49655 -2.0669
VAL_246 -5.60548 0.60414 2.87695 0.02856 0.05534 -0.19869 -1.05801 0 0 0 0 0 0.01305 -0.02499 -0.32691 0 2.64269 -0.06528 0.21365 -0.84498
ALA_247 -5.34394 0.36447 2.37208 0.0014 0 -0.10196 -2.73977 0 0 0 0 0 -0.0352 0 -0.26486 0 1.32468 -0.25551 0.30678 -4.37182
LEU_248 -10.3361 1.92184 2.1471 0.34961 0.1363 0.04498 -1.38497 0 0 0 0 0 1.06488 0.11181 -0.16134 0 1.66147 -0.4066 1.70214 -3.14888
PHE_249 -6.42097 1.12402 3.72807 0.02269 0.05424 0.27878 -2.06586 0 0 0 0 0 1.76172 1.48911 -0.25547 0 1.21829 -0.22162 16.7364 17.4495
ALA_250 -5.10976 0.61806 2.59839 0.00128 0 -0.03987 -1.34102 0 0 0 0 0 0.03851 0 -0.04968 0 1.32468 -0.11531 15.8635 13.7888
VAL_251 -6.85237 0.71301 3.13107 0.02329 0.05457 -0.02218 -1.58901 0 0 0 0 0 -0.02682 -0.01925 -0.30939 0 2.64269 -0.14055 0.76824 -1.6267
ASN_252 -7.63361 0.84115 7.13877 0.00504 0.63991 -0.02146 -4.80867 0 0 0 -0.66505 0 -0.06168 2.32152 0.28647 0 -1.34026 -0.03147 0.27853 -3.05081
VAL_253 -6.1712 0.48491 2.97249 0.01892 0.0487 -0.35996 -2.31638 0 0 0 0 0 -0.05295 -0.01193 -0.3625 0 2.64269 0.02682 0.28682 -2.79356
VAL_254 -5.02458 0.24449 3.33084 0.02423 0.05312 -0.15538 -1.54995 0 0 0 0 0 -0.01889 -0.0108 -0.36145 0 2.64269 0.01376 0.20632 -0.60559
LEU_255 -7.1861 0.5877 3.02568 0.02058 0.08542 -0.2377 -2.17224 0 0 0 0 0 0.03013 0.25531 -0.30123 0 1.66147 -0.11462 0.24179 -4.10381
THR_256 -5.60675 0.30998 6.52671 0.01292 0.06643 -0.09335 -3.7886 0 0 0 -0.5938 0 -0.00526 0.00887 -0.00049 0 1.15175 -0.11323 0.33489 -1.78991
THR_257 -5.33037 0.32596 4.79348 0.01113 0.06118 -0.41851 -2.69931 0 0 0 0 0 0.01375 0.01471 0.01763 0 1.15175 0.06577 0.29678 -1.69605
ILE_258 -5.91641 0.37579 3.62948 0.02794 0.06944 -0.18867 -1.19151 0 0 0 0 0 -0.04812 0.07295 -0.44248 0 2.30374 0.06271 0.21261 -1.03254
GLY_259 -4.13887 0.3026 3.34655 0.00017 0 -0.20167 -2.83631 0 0 0 0 0 -0.08416 0 0.14693 0 0.79816 0.57108 0.15167 -1.94387
VAL_260 -5.06356 0.34825 3.69538 0.02479 0.05462 -0.13202 -2.89045 0 0 0 0 0 -0.05067 -0.01089 -0.23772 0 2.64269 0.4799 0.16543 -0.97425
ARG_261 -4.76472 0.27938 3.36874 0.01086 0.20256 -0.36467 -1.08833 0 0 0 0 0 -0.00559 1.64755 -0.1893 0 -0.09474 -0.31386 0.25143 -1.06068
PHE_262 -4.19088 0.35583 3.26055 0.02506 0.31405 -0.46702 -1.6287 0 0 0 0 0 -0.01091 1.65198 0.01141 0 1.21829 -0.05094 0.40538 0.89412
GLY_263 -2.99254 0.26411 3.12138 0.00012 0 -0.2086 -1.55206 0 0 0 0 0 -0.05224 0 0.50346 0 0.79816 0.3331 0.41731 0.63221
THR_264 -2.90191 0.26962 2.77818 0.00684 0.07613 -0.10399 -1.37398 0 0 0 0 0 0.06336 0.00667 -0.07253 0 1.15175 0.12109 0.25673 0.27796
GLY_265 -1.46957 0.21709 1.79212 5e-05 0 -0.26796 -0.73964 0 0 0 0 0 -0.10516 0 0.35585 0 0.79816 -0.06004 0.16638 0.68726
ARG:CtermProteinFull_266 -1.89044 0.13386 2.37209 0.0139 0.39644 -0.24637 -0.21657 0 0 0 0 0 0 1.97398 0 0 -0.09474 -0.02936 0.11119 2.52397
#END_POSE_ENERGIES_TABLE /home/grads/bernardm/FoldingBenchMarks/RosettaFold/RoseTTAFold/results_pyrosetta_rerun/T1137s8.pdb/pdb-3track/model0_2_0.45.pdb
