# Supplementary material for: The transformative power of transformers in protein structure prediction
Source: Proc Natl Acad Sci U S A. 2023 Jul 31;120(32):e2303499120. doi: 10.1073/pnas.2303499120 (PMC10410766; doi:10.1073/pnas.2303499120)
Supplement: Supplementary file 2 — Dataset S01 (GZ) [file pnas.2303499120.sd01.gz › SI_Data/predicted_structures/RoseTTAFold/T1160.pdb]

HEADER                                            27-DEC-22   XXXX              
EXPDTA    THEORETICAL MODEL                                                     
REMARK 220                                                                      
REMARK 220 EXPERIMENTAL DETAILS                                                 
REMARK 220  EXPERIMENT TYPE                : THEORETICAL MODELLING              
REMARK 220  DATE OF DATA COLLECTION        : 27-DEC-22                          
REMARK 220                                                                      
REMARK 220 REMARK: MODEL GENERATED BY ROSETTA                                   
REMARK 220  VERSION 2022.39+release.d8d9982                                     
ATOM      1  N   GLY A   1       0.201  -0.090   2.746  1.00  0.00           N  
ATOM      2  CA  GLY A   1       0.427  -0.104   1.308  1.00  0.00           C  
ATOM      3  C   GLY A   1       1.321   1.069   0.886  1.00  0.00           C  
ATOM      4  O   GLY A   1       2.183   1.488   1.653  1.00  0.00           O  
ATOM      5  H   GLY A   1      -0.097   0.766   3.190  1.00  0.00           H  
ATOM      6 1HA  GLY A   1       0.892  -1.047   1.025  1.00  0.00           H  
ATOM      7 2HA  GLY A   1      -0.544  -0.055   0.822  1.00  0.00           H  
ATOM      8  N   PRO A   2       1.163   1.587  -0.343  1.00  0.00           N  
ATOM      9  CA  PRO A   2       1.866   2.731  -0.896  1.00  0.00           C  
ATOM     10  C   PRO A   2       1.648   3.984  -0.061  1.00  0.00           C  
ATOM     11  O   PRO A   2       0.562   4.195   0.478  1.00  0.00           O  
ATOM     12  CB  PRO A   2       1.229   2.881  -2.283  1.00  0.00           C  
ATOM     13  CG  PRO A   2       0.707   1.498  -2.615  1.00  0.00           C  
ATOM     14  CD  PRO A   2       0.238   0.938  -1.295  1.00  0.00           C  
ATOM     15  HA  PRO A   2       2.941   2.495  -0.973  1.00  0.00           H  
ATOM     16 1HB  PRO A   2       0.431   3.644  -2.246  1.00  0.00           H  
ATOM     17 2HB  PRO A   2       1.970   3.242  -3.002  1.00  0.00           H  
ATOM     18 1HG  PRO A   2      -0.097   1.571  -3.362  1.00  0.00           H  
ATOM     19 2HG  PRO A   2       1.510   0.898  -3.074  1.00  0.00           H  
ATOM     20 1HD  PRO A   2      -0.801   1.249  -1.102  1.00  0.00           H  
ATOM     21 2HD  PRO A   2       0.364  -0.155  -1.303  1.00  0.00           H  
ATOM     22  N   MET A   3       2.659   4.836   0.008  1.00  0.00           N  
ATOM     23  CA  MET A   3       2.528   6.078   0.743  1.00  0.00           C  
ATOM     24  C   MET A   3       1.737   7.099  -0.071  1.00  0.00           C  
ATOM     25  O   MET A   3       1.893   7.151  -1.298  1.00  0.00           O  
ATOM     26  CB  MET A   3       3.903   6.637   1.085  1.00  0.00           C  
ATOM     27  CG  MET A   3       4.707   5.751   2.004  1.00  0.00           C  
ATOM     28  SD  MET A   3       3.880   5.518   3.586  1.00  0.00           S  
ATOM     29  CE  MET A   3       4.003   7.170   4.259  1.00  0.00           C  
ATOM     30  H   MET A   3       3.531   4.614  -0.447  1.00  0.00           H  
ATOM     31  HA  MET A   3       2.027   5.842   1.670  1.00  0.00           H  
ATOM     32 1HB  MET A   3       4.472   6.777   0.169  1.00  0.00           H  
ATOM     33 2HB  MET A   3       3.791   7.616   1.554  1.00  0.00           H  
ATOM     34 1HG  MET A   3       4.857   4.773   1.547  1.00  0.00           H  
ATOM     35 2HG  MET A   3       5.685   6.201   2.187  1.00  0.00           H  
ATOM     36 1HE  MET A   3       3.529   7.200   5.242  1.00  0.00           H  
ATOM     37 2HE  MET A   3       5.055   7.440   4.356  1.00  0.00           H  
ATOM     38 3HE  MET A   3       3.511   7.877   3.596  1.00  0.00           H  
ATOM     39  N   PRO A   4       0.869   7.915   0.556  1.00  0.00           N  
ATOM     40  CA  PRO A   4       0.153   8.987  -0.094  1.00  0.00           C  
ATOM     41  C   PRO A   4       1.144   9.887  -0.794  1.00  0.00           C  
ATOM     42  O   PRO A   4       2.189  10.219  -0.239  1.00  0.00           O  
ATOM     43  CB  PRO A   4      -0.530   9.693   1.084  1.00  0.00           C  
ATOM     44  CG  PRO A   4      -0.718   8.598   2.112  1.00  0.00           C  
ATOM     45  CD  PRO A   4       0.517   7.725   1.986  1.00  0.00           C  
ATOM     46  HA  PRO A   4      -0.579   8.572  -0.798  1.00  0.00           H  
ATOM     47 1HB  PRO A   4       0.104  10.515   1.441  1.00  0.00           H  
ATOM     48 2HB  PRO A   4      -1.481  10.138   0.756  1.00  0.00           H  
ATOM     49 1HG  PRO A   4      -0.833   9.039   3.113  1.00  0.00           H  
ATOM     50 2HG  PRO A   4      -1.650   8.042   1.904  1.00  0.00           H  
ATOM     51 1HD  PRO A   4       1.323   8.067   2.645  1.00  0.00           H  
ATOM     52 2HD  PRO A   4       0.194   6.693   2.191  1.00  0.00           H  
ATOM     53  N   GLY A   5       0.805  10.291  -2.007  1.00  0.00           N  
ATOM     54  CA  GLY A   5       1.665  11.154  -2.807  1.00  0.00           C  
ATOM     55  C   GLY A   5       2.602  10.376  -3.733  1.00  0.00           C  
ATOM     56  O   GLY A   5       3.219  10.966  -4.623  1.00  0.00           O  
ATOM     57  H   GLY A   5      -0.070   9.979  -2.404  1.00  0.00           H  
ATOM     58 1HA  GLY A   5       1.042  11.820  -3.399  1.00  0.00           H  
ATOM     59 2HA  GLY A   5       2.257  11.787  -2.145  1.00  0.00           H  
ATOM     60  N   LYS A   6       2.707   9.053  -3.550  1.00  0.00           N  
ATOM     61  CA  LYS A   6       3.584   8.270  -4.416  1.00  0.00           C  
ATOM     62  C   LYS A   6       3.205   8.382  -5.880  1.00  0.00           C  
ATOM     63  O   LYS A   6       2.038   8.242  -6.250  1.00  0.00           O  
ATOM     64  CB  LYS A   6       3.598   6.785  -4.040  1.00  0.00           C  
ATOM     65  CG  LYS A   6       4.562   5.958  -4.928  1.00  0.00           C  
ATOM     66  CD  LYS A   6       4.649   4.501  -4.530  1.00  0.00           C  
ATOM     67  CE  LYS A   6       5.580   3.752  -5.485  1.00  0.00           C  
ATOM     68  NZ  LYS A   6       5.700   2.308  -5.143  1.00  0.00           N  
ATOM     69  H   LYS A   6       2.212   8.581  -2.792  1.00  0.00           H  
ATOM     70  HA  LYS A   6       4.596   8.656  -4.307  1.00  0.00           H  
ATOM     71 1HB  LYS A   6       3.896   6.670  -2.996  1.00  0.00           H  
ATOM     72 2HB  LYS A   6       2.594   6.373  -4.141  1.00  0.00           H  
ATOM     73 1HG  LYS A   6       4.218   5.992  -5.964  1.00  0.00           H  
ATOM     74 2HG  LYS A   6       5.557   6.395  -4.887  1.00  0.00           H  
ATOM     75 1HD  LYS A   6       5.026   4.415  -3.510  1.00  0.00           H  
ATOM     76 2HD  LYS A   6       3.659   4.054  -4.577  1.00  0.00           H  
ATOM     77 1HE  LYS A   6       5.190   3.847  -6.501  1.00  0.00           H  
ATOM     78 2HE  LYS A   6       6.569   4.208  -5.446  1.00  0.00           H  
ATOM     79 1HZ  LYS A   6       6.321   1.858  -5.801  1.00  0.00           H  
ATOM     80 2HZ  LYS A   6       6.073   2.212  -4.211  1.00  0.00           H  
ATOM     81 3HZ  LYS A   6       4.789   1.874  -5.190  1.00  0.00           H  
ATOM     82  N   LYS A   7       4.211   8.622  -6.710  1.00  0.00           N  
ATOM     83  CA  LYS A   7       4.010   8.705  -8.143  1.00  0.00           C  
ATOM     84  C   LYS A   7       4.538   7.501  -8.882  1.00  0.00           C  
ATOM     85  O   LYS A   7       5.579   6.945  -8.535  1.00  0.00           O  
ATOM     86  CB  LYS A   7       4.682   9.948  -8.709  1.00  0.00           C  
ATOM     87  CG  LYS A   7       4.113  11.234  -8.228  1.00  0.00           C  
ATOM     88  CD  LYS A   7       2.726  11.346  -8.784  1.00  0.00           C  
ATOM     89  CE  LYS A   7       2.095  12.672  -8.532  1.00  0.00           C  
ATOM     90  NZ  LYS A   7       0.795  12.755  -9.234  1.00  0.00           N  
ATOM     91  H   LYS A   7       5.137   8.752  -6.335  1.00  0.00           H  
ATOM     92  HA  LYS A   7       2.941   8.769  -8.339  1.00  0.00           H  
ATOM     93 1HB  LYS A   7       5.744   9.932  -8.470  1.00  0.00           H  
ATOM     94 2HB  LYS A   7       4.591   9.937  -9.799  1.00  0.00           H  
ATOM     95 1HG  LYS A   7       4.075  11.249  -7.136  1.00  0.00           H  
ATOM     96 2HG  LYS A   7       4.722  12.068  -8.575  1.00  0.00           H  
ATOM     97 1HD  LYS A   7       2.751  11.168  -9.866  1.00  0.00           H  
ATOM     98 2HD  LYS A   7       2.099  10.578  -8.326  1.00  0.00           H  
ATOM     99 1HE  LYS A   7       1.938  12.810  -7.462  1.00  0.00           H  
ATOM    100 2HE  LYS A   7       2.749  13.460  -8.903  1.00  0.00           H  
ATOM    101 1HZ  LYS A   7       0.371  13.653  -9.082  1.00  0.00           H  
ATOM    102 2HZ  LYS A   7       0.984  12.618 -10.253  1.00  0.00           H  
ATOM    103 3HZ  LYS A   7       0.184  12.030  -8.906  1.00  0.00           H  
ATOM    104  N   VAL A   8       3.810   7.143  -9.923  1.00  0.00           N  
ATOM    105  CA  VAL A   8       4.204   6.105 -10.848  1.00  0.00           C  
ATOM    106  C   VAL A   8       4.204   6.744 -12.217  1.00  0.00           C  
ATOM    107  O   VAL A   8       3.178   7.257 -12.659  1.00  0.00           O  
ATOM    108  CB  VAL A   8       3.230   4.921 -10.789  1.00  0.00           C  
ATOM    109  CG1 VAL A   8       3.657   3.862 -11.787  1.00  0.00           C  
ATOM    110  CG2 VAL A   8       3.201   4.358  -9.357  1.00  0.00           C  
ATOM    111  H   VAL A   8       2.949   7.640 -10.098  1.00  0.00           H  
ATOM    112  HA  VAL A   8       5.212   5.762 -10.610  1.00  0.00           H  
ATOM    113  HB  VAL A   8       2.232   5.259 -11.070  1.00  0.00           H  
ATOM    114 1HG1 VAL A   8       2.952   3.033 -11.750  1.00  0.00           H  
ATOM    115 2HG1 VAL A   8       3.662   4.290 -12.789  1.00  0.00           H  
ATOM    116 3HG1 VAL A   8       4.655   3.502 -11.541  1.00  0.00           H  
ATOM    117 1HG2 VAL A   8       2.505   3.521  -9.315  1.00  0.00           H  
ATOM    118 2HG2 VAL A   8       4.200   4.018  -9.081  1.00  0.00           H  
ATOM    119 3HG2 VAL A   8       2.876   5.131  -8.659  1.00  0.00           H  
ATOM    120  N   VAL A   9       5.356   6.752 -12.857  1.00  0.00           N  
ATOM    121  CA  VAL A   9       5.495   7.441 -14.133  1.00  0.00           C  
ATOM    122  C   VAL A   9       5.964   6.510 -15.240  1.00  0.00           C  
ATOM    123  O   VAL A   9       6.961   5.812 -15.087  1.00  0.00           O  
ATOM    124  CB  VAL A   9       6.515   8.589 -13.961  1.00  0.00           C  
ATOM    125  CG1 VAL A   9       6.736   9.300 -15.251  1.00  0.00           C  
ATOM    126  CG2 VAL A   9       5.993   9.589 -12.903  1.00  0.00           C  
ATOM    127  H   VAL A   9       6.153   6.293 -12.441  1.00  0.00           H  
ATOM    128  HA  VAL A   9       4.533   7.863 -14.423  1.00  0.00           H  
ATOM    129  HB  VAL A   9       7.468   8.168 -13.646  1.00  0.00           H  
ATOM    130 1HG1 VAL A   9       7.466  10.071 -15.109  1.00  0.00           H  
ATOM    131 2HG1 VAL A   9       7.097   8.609 -15.999  1.00  0.00           H  
ATOM    132 3HG1 VAL A   9       5.795   9.723 -15.550  1.00  0.00           H  
ATOM    133 1HG2 VAL A   9       6.720  10.391 -12.776  1.00  0.00           H  
ATOM    134 2HG2 VAL A   9       5.040  10.012 -13.238  1.00  0.00           H  
ATOM    135 3HG2 VAL A   9       5.847   9.086 -11.949  1.00  0.00           H  
ATOM    136  N   ALA A  10       5.218   6.493 -16.342  1.00  0.00           N  
ATOM    137  CA  ALA A  10       5.609   5.687 -17.490  1.00  0.00           C  
ATOM    138  C   ALA A  10       6.813   6.333 -18.155  1.00  0.00           C  
ATOM    139  O   ALA A  10       6.898   7.562 -18.246  1.00  0.00           O  
ATOM    140  CB  ALA A  10       4.453   5.567 -18.480  1.00  0.00           C  
ATOM    141  H   ALA A  10       4.402   7.093 -16.387  1.00  0.00           H  
ATOM    142  HA  ALA A  10       5.900   4.701 -17.149  1.00  0.00           H  
ATOM    143 1HB  ALA A  10       4.772   4.957 -19.324  1.00  0.00           H  
ATOM    144 2HB  ALA A  10       3.596   5.092 -18.000  1.00  0.00           H  
ATOM    145 3HB  ALA A  10       4.164   6.556 -18.837  1.00  0.00           H  
ATOM    146  N   ARG A  11       7.721   5.509 -18.652  1.00  0.00           N  
ATOM    147  CA  ARG A  11       8.869   5.972 -19.409  1.00  0.00           C  
ATOM    148  C   ARG A  11       8.402   6.403 -20.789  1.00  0.00           C  
ATOM    149  O   ARG A  11       8.904   7.376 -21.343  1.00  0.00           O  
ATOM    150  CB  ARG A  11       9.896   4.860 -19.537  1.00  0.00           C  
ATOM    151  CG  ARG A  11      10.589   4.466 -18.233  1.00  0.00           C  
ATOM    152  CD  ARG A  11      11.508   3.296 -18.422  1.00  0.00           C  
ATOM    153  NE  ARG A  11      12.164   2.896 -17.174  1.00  0.00           N  
ATOM    154  CZ  ARG A  11      12.991   1.831 -17.037  1.00  0.00           C  
ATOM    155  NH1 ARG A  11      13.276   1.067 -18.073  1.00  0.00           N  
ATOM    156  NH2 ARG A  11      13.521   1.555 -15.858  1.00  0.00           N  
ATOM    157  H   ARG A  11       7.611   4.508 -18.513  1.00  0.00           H  
ATOM    158  HA  ARG A  11       9.314   6.825 -18.896  1.00  0.00           H  
ATOM    159 1HB  ARG A  11       9.400   3.964 -19.925  1.00  0.00           H  
ATOM    160 2HB  ARG A  11      10.659   5.147 -20.258  1.00  0.00           H  
ATOM    161 1HG  ARG A  11      11.167   5.310 -17.855  1.00  0.00           H  
ATOM    162 2HG  ARG A  11       9.825   4.190 -17.500  1.00  0.00           H  
ATOM    163 1HD  ARG A  11      10.930   2.449 -18.788  1.00  0.00           H  
ATOM    164 2HD  ARG A  11      12.281   3.551 -19.148  1.00  0.00           H  
ATOM    165  HE  ARG A  11      11.976   3.449 -16.349  1.00  0.00           H  
ATOM    166 1HH1 ARG A  11      12.878   1.271 -18.980  1.00  0.00           H  
ATOM    167 2HH1 ARG A  11      13.897   0.277 -17.963  1.00  0.00           H  
ATOM    168 1HH2 ARG A  11      13.309   2.137 -15.061  1.00  0.00           H  
ATOM    169 2HH2 ARG A  11      14.139   0.763 -15.757  1.00  0.00           H  
ATOM    170  N   VAL A  12       7.432   5.638 -21.330  1.00  0.00           N  
ATOM    171  CA  VAL A  12       6.824   5.870 -22.643  1.00  0.00           C  
ATOM    172  C   VAL A  12       7.717   5.493 -23.821  1.00  0.00           C  
ATOM    173  O   VAL A  12       8.249   6.343 -24.531  1.00  0.00           O  
ATOM    174  CB  VAL A  12       6.305   7.315 -22.769  1.00  0.00           C  
ATOM    175  CG1 VAL A  12       5.684   7.542 -24.137  1.00  0.00           C  
ATOM    176  CG2 VAL A  12       5.254   7.525 -21.656  1.00  0.00           C  
ATOM    177  H   VAL A  12       7.089   4.825 -20.802  1.00  0.00           H  
ATOM    178  HA  VAL A  12       5.949   5.234 -22.691  1.00  0.00           H  
ATOM    179  HB  VAL A  12       7.113   8.025 -22.679  1.00  0.00           H  
ATOM    180 1HG1 VAL A  12       5.321   8.567 -24.206  1.00  0.00           H  
ATOM    181 2HG1 VAL A  12       6.441   7.374 -24.901  1.00  0.00           H  
ATOM    182 3HG1 VAL A  12       4.879   6.865 -24.292  1.00  0.00           H  
ATOM    183 1HG2 VAL A  12       4.852   8.519 -21.721  1.00  0.00           H  
ATOM    184 2HG2 VAL A  12       4.447   6.795 -21.785  1.00  0.00           H  
ATOM    185 3HG2 VAL A  12       5.704   7.386 -20.690  1.00  0.00           H  
ATOM    186  N   ALA A  13       7.869   4.191 -24.024  1.00  0.00           N  
ATOM    187  CA  ALA A  13       8.687   3.696 -25.121  1.00  0.00           C  
ATOM    188  C   ALA A  13       8.078   4.033 -26.471  1.00  0.00           C  
ATOM    189  O   ALA A  13       6.867   3.971 -26.649  1.00  0.00           O  
ATOM    190  CB  ALA A  13       8.857   2.187 -25.013  1.00  0.00           C  
ATOM    191  H   ALA A  13       7.406   3.544 -23.405  1.00  0.00           H  
ATOM    192  HA  ALA A  13       9.664   4.173 -25.055  1.00  0.00           H  
ATOM    193 1HB  ALA A  13       9.489   1.835 -25.826  1.00  0.00           H  
ATOM    194 2HB  ALA A  13       9.315   1.938 -24.056  1.00  0.00           H  
ATOM    195 3HB  ALA A  13       7.877   1.713 -25.080  1.00  0.00           H  
ATOM    196  N   GLU A  14       8.958   4.326 -27.429  1.00  0.00           N  
ATOM    197  CA  GLU A  14       8.611   4.521 -28.833  1.00  0.00           C  
ATOM    198  C   GLU A  14       7.468   5.496 -29.159  1.00  0.00           C  
ATOM    199  O   GLU A  14       6.621   5.185 -30.011  1.00  0.00           O  
ATOM    200  CB  GLU A  14       8.262   3.169 -29.460  1.00  0.00           C  
ATOM    201  CG  GLU A  14       9.349   2.110 -29.469  1.00  0.00           C  
ATOM    202  CD  GLU A  14       8.926   0.854 -30.256  1.00  0.00           C  
ATOM    203  OE1 GLU A  14       7.794   0.796 -30.732  1.00  0.00           O  
ATOM    204  OE2 GLU A  14       9.733  -0.035 -30.372  1.00  0.00           O  
ATOM    205  H   GLU A  14       9.926   4.391 -27.164  1.00  0.00           H  
ATOM    206  HA  GLU A  14       9.504   4.900 -29.330  1.00  0.00           H  
ATOM    207 1HB  GLU A  14       7.429   2.735 -28.911  1.00  0.00           H  
ATOM    208 2HB  GLU A  14       7.937   3.319 -30.489  1.00  0.00           H  
ATOM    209 1HG  GLU A  14      10.246   2.529 -29.914  1.00  0.00           H  
ATOM    210 2HG  GLU A  14       9.572   1.833 -28.442  1.00  0.00           H  
ATOM    211  N   ALA A  15       7.404   6.662 -28.525  1.00  0.00           N  
ATOM    212  CA  ALA A  15       6.347   7.607 -28.880  1.00  0.00           C  
ATOM    213  C   ALA A  15       6.489   8.013 -30.347  1.00  0.00           C  
ATOM    214  O   ALA A  15       7.613   8.229 -30.813  1.00  0.00           O  
ATOM    215  CB  ALA A  15       6.393   8.835 -27.988  1.00  0.00           C  
ATOM    216  H   ALA A  15       8.092   6.891 -27.813  1.00  0.00           H  
ATOM    217  HA  ALA A  15       5.382   7.107 -28.755  1.00  0.00           H  
ATOM    218 1HB  ALA A  15       5.590   9.524 -28.262  1.00  0.00           H  
ATOM    219 2HB  ALA A  15       6.272   8.540 -26.954  1.00  0.00           H  
ATOM    220 3HB  ALA A  15       7.350   9.336 -28.111  1.00  0.00           H  
ATOM    221  N   ARG A  16       5.373   8.156 -31.068  1.00  0.00           N  
ATOM    222  CA  ARG A  16       5.417   8.605 -32.457  1.00  0.00           C  
ATOM    223  C   ARG A  16       5.439  10.120 -32.440  1.00  0.00           C  
ATOM    224  O   ARG A  16       4.965  10.711 -31.478  1.00  0.00           O  
ATOM    225  CB  ARG A  16       4.185   8.113 -33.215  1.00  0.00           C  
ATOM    226  CG  ARG A  16       4.063   6.601 -33.301  1.00  0.00           C  
ATOM    227  CD  ARG A  16       2.736   6.185 -33.843  1.00  0.00           C  
ATOM    228  NE  ARG A  16       1.658   6.559 -32.921  1.00  0.00           N  
ATOM    229  CZ  ARG A  16       0.340   6.363 -33.128  1.00  0.00           C  
ATOM    230  NH1 ARG A  16      -0.091   5.768 -34.230  1.00  0.00           N  
ATOM    231  NH2 ARG A  16      -0.525   6.786 -32.211  1.00  0.00           N  
ATOM    232  H   ARG A  16       4.445   7.960 -30.659  1.00  0.00           H  
ATOM    233  HA  ARG A  16       6.322   8.228 -32.935  1.00  0.00           H  
ATOM    234 1HB  ARG A  16       3.283   8.500 -32.737  1.00  0.00           H  
ATOM    235 2HB  ARG A  16       4.203   8.503 -34.232  1.00  0.00           H  
ATOM    236 1HG  ARG A  16       4.847   6.201 -33.938  1.00  0.00           H  
ATOM    237 2HG  ARG A  16       4.161   6.187 -32.294  1.00  0.00           H  
ATOM    238 1HD  ARG A  16       2.555   6.678 -34.798  1.00  0.00           H  
ATOM    239 2HD  ARG A  16       2.715   5.104 -33.974  1.00  0.00           H  
ATOM    240  HE  ARG A  16       1.924   7.026 -32.032  1.00  0.00           H  
ATOM    241 1HH1 ARG A  16       0.570   5.456 -34.924  1.00  0.00           H  
ATOM    242 2HH1 ARG A  16      -1.081   5.632 -34.377  1.00  0.00           H  
ATOM    243 1HH2 ARG A  16      -0.175   7.284 -31.363  1.00  0.00           H  
ATOM    244 2HH2 ARG A  16      -1.511   6.654 -32.344  1.00  0.00           H  
ATOM    245  N   ALA A  17       5.861  10.779 -33.520  1.00  0.00           N  
ATOM    246  CA  ALA A  17       5.819  12.248 -33.512  1.00  0.00           C  
ATOM    247  C   ALA A  17       4.388  12.743 -33.236  1.00  0.00           C  
ATOM    248  O   ALA A  17       4.176  13.765 -32.569  1.00  0.00           O  
ATOM    249  CB  ALA A  17       6.299  12.790 -34.842  1.00  0.00           C  
ATOM    250  H   ALA A  17       6.246  10.277 -34.310  1.00  0.00           H  
ATOM    251  HA  ALA A  17       6.471  12.604 -32.721  1.00  0.00           H  
ATOM    252 1HB  ALA A  17       6.277  13.876 -34.818  1.00  0.00           H  
ATOM    253 2HB  ALA A  17       7.318  12.448 -35.026  1.00  0.00           H  
ATOM    254 3HB  ALA A  17       5.648  12.430 -35.639  1.00  0.00           H  
ATOM    255  N   GLU A  18       3.413  11.973 -33.712  1.00  0.00           N  
ATOM    256  CA  GLU A  18       1.999  12.256 -33.546  1.00  0.00           C  
ATOM    257  C   GLU A  18       1.588  12.220 -32.074  1.00  0.00           C  
ATOM    258  O   GLU A  18       0.578  12.817 -31.706  1.00  0.00           O  
ATOM    259  CB  GLU A  18       1.161  11.227 -34.312  1.00  0.00           C  
ATOM    260  CG  GLU A  18       1.283  11.300 -35.834  1.00  0.00           C  
ATOM    261  CD  GLU A  18       0.443  10.255 -36.536  1.00  0.00           C  
ATOM    262  OE1 GLU A  18      -0.194   9.486 -35.855  1.00  0.00           O  
ATOM    263  OE2 GLU A  18       0.443  10.229 -37.746  1.00  0.00           O  
ATOM    264  H   GLU A  18       3.678  11.150 -34.231  1.00  0.00           H  
ATOM    265  HA  GLU A  18       1.796  13.251 -33.938  1.00  0.00           H  
ATOM    266 1HB  GLU A  18       1.453  10.222 -34.002  1.00  0.00           H  
ATOM    267 2HB  GLU A  18       0.112  11.356 -34.054  1.00  0.00           H  
ATOM    268 1HG  GLU A  18       0.966  12.292 -36.167  1.00  0.00           H  
ATOM    269 2HG  GLU A  18       2.327  11.171 -36.112  1.00  0.00           H  
ATOM    270  N   ASP A  19       2.333  11.483 -31.244  1.00  0.00           N  
ATOM    271  CA  ASP A  19       2.039  11.352 -29.825  1.00  0.00           C  
ATOM    272  C   ASP A  19       2.843  12.398 -29.063  1.00  0.00           C  
ATOM    273  O   ASP A  19       2.375  12.974 -28.084  1.00  0.00           O  
ATOM    274  CB  ASP A  19       2.451   9.971 -29.300  1.00  0.00           C  
ATOM    275  CG  ASP A  19       1.758   8.783 -29.997  1.00  0.00           C  
ATOM    276  OD1 ASP A  19       0.546   8.715 -30.072  1.00  0.00           O  
ATOM    277  OD2 ASP A  19       2.490   7.896 -30.429  1.00  0.00           O  
ATOM    278  H   ASP A  19       3.172  11.039 -31.594  1.00  0.00           H  
ATOM    279  HA  ASP A  19       0.973  11.517 -29.651  1.00  0.00           H  
ATOM    280 1HB  ASP A  19       3.522   9.862 -29.430  1.00  0.00           H  
ATOM    281 2HB  ASP A  19       2.250   9.916 -28.231  1.00  0.00           H  
ATOM    282  N   VAL A  20       4.037  12.716 -29.567  1.00  0.00           N  
ATOM    283  CA  VAL A  20       4.931  13.664 -28.916  1.00  0.00           C  
ATOM    284  C   VAL A  20       4.283  15.035 -28.779  1.00  0.00           C  
ATOM    285  O   VAL A  20       4.403  15.692 -27.744  1.00  0.00           O  
ATOM    286  CB  VAL A  20       6.256  13.786 -29.681  1.00  0.00           C  
ATOM    287  CG1 VAL A  20       7.075  14.932 -29.136  1.00  0.00           C  
ATOM    288  CG2 VAL A  20       7.047  12.480 -29.543  1.00  0.00           C  
ATOM    289  H   VAL A  20       4.359  12.224 -30.402  1.00  0.00           H  
ATOM    290  HA  VAL A  20       5.149  13.288 -27.914  1.00  0.00           H  
ATOM    291  HB  VAL A  20       6.049  13.985 -30.728  1.00  0.00           H  
ATOM    292 1HG1 VAL A  20       8.009  15.010 -29.697  1.00  0.00           H  
ATOM    293 2HG1 VAL A  20       6.513  15.856 -29.238  1.00  0.00           H  
ATOM    294 3HG1 VAL A  20       7.306  14.756 -28.085  1.00  0.00           H  
ATOM    295 1HG2 VAL A  20       7.981  12.559 -30.095  1.00  0.00           H  
ATOM    296 2HG2 VAL A  20       7.258  12.293 -28.495  1.00  0.00           H  
ATOM    297 3HG2 VAL A  20       6.476  11.663 -29.934  1.00  0.00           H  
ATOM    298  N   GLY A  21       3.576  15.453 -29.831  1.00  0.00           N  
ATOM    299  CA  GLY A  21       2.891  16.744 -29.840  1.00  0.00           C  
ATOM    300  C   GLY A  21       1.515  16.733 -29.131  1.00  0.00           C  
ATOM    301  O   GLY A  21       0.783  17.723 -29.195  1.00  0.00           O  
ATOM    302  H   GLY A  21       3.552  14.858 -30.662  1.00  0.00           H  
ATOM    303 1HA  GLY A  21       3.529  17.486 -29.366  1.00  0.00           H  
ATOM    304 2HA  GLY A  21       2.757  17.057 -30.872  1.00  0.00           H  
ATOM    305  N   LYS A  22       1.142  15.612 -28.507  1.00  0.00           N  
ATOM    306  CA  LYS A  22      -0.139  15.431 -27.829  1.00  0.00           C  
ATOM    307  C   LYS A  22       0.040  15.098 -26.344  1.00  0.00           C  
ATOM    308  O   LYS A  22       1.155  14.996 -25.838  1.00  0.00           O  
ATOM    309  CB  LYS A  22      -0.959  14.315 -28.485  1.00  0.00           C  
ATOM    310  CG  LYS A  22      -1.397  14.561 -29.908  1.00  0.00           C  
ATOM    311  CD  LYS A  22      -2.174  13.349 -30.431  1.00  0.00           C  
ATOM    312  CE  LYS A  22      -2.594  13.532 -31.881  1.00  0.00           C  
ATOM    313  NZ  LYS A  22      -3.239  12.303 -32.420  1.00  0.00           N  
ATOM    314  H   LYS A  22       1.784  14.818 -28.472  1.00  0.00           H  
ATOM    315  HA  LYS A  22      -0.700  16.364 -27.898  1.00  0.00           H  
ATOM    316 1HB  LYS A  22      -0.367  13.397 -28.490  1.00  0.00           H  
ATOM    317 2HB  LYS A  22      -1.855  14.122 -27.913  1.00  0.00           H  
ATOM    318 1HG  LYS A  22      -2.036  15.441 -29.952  1.00  0.00           H  
ATOM    319 2HG  LYS A  22      -0.525  14.737 -30.537  1.00  0.00           H  
ATOM    320 1HD  LYS A  22      -1.548  12.456 -30.348  1.00  0.00           H  
ATOM    321 2HD  LYS A  22      -3.061  13.202 -29.821  1.00  0.00           H  
ATOM    322 1HE  LYS A  22      -3.298  14.359 -31.950  1.00  0.00           H  
ATOM    323 2HE  LYS A  22      -1.715  13.763 -32.486  1.00  0.00           H  
ATOM    324 1HZ  LYS A  22      -3.503  12.452 -33.383  1.00  0.00           H  
ATOM    325 2HZ  LYS A  22      -2.573  11.537 -32.366  1.00  0.00           H  
ATOM    326 3HZ  LYS A  22      -4.058  12.082 -31.876  1.00  0.00           H  
ATOM    327  N   ARG A  23      -1.079  14.950 -25.641  1.00  0.00           N  
ATOM    328  CA  ARG A  23      -1.069  14.522 -24.235  1.00  0.00           C  
ATOM    329  C   ARG A  23      -1.089  12.983 -24.150  1.00  0.00           C  
ATOM    330  O   ARG A  23      -1.116  12.394 -23.065  1.00  0.00           O  
ATOM    331  CB  ARG A  23      -2.284  15.069 -23.509  1.00  0.00           C  
ATOM    332  CG  ARG A  23      -2.341  16.590 -23.377  1.00  0.00           C  
ATOM    333  CD  ARG A  23      -3.578  17.029 -22.664  1.00  0.00           C  
ATOM    334  NE  ARG A  23      -3.670  18.483 -22.560  1.00  0.00           N  
ATOM    335  CZ  ARG A  23      -4.704  19.148 -22.004  1.00  0.00           C  
ATOM    336  NH1 ARG A  23      -5.724  18.482 -21.502  1.00  0.00           N  
ATOM    337  NH2 ARG A  23      -4.696  20.469 -21.964  1.00  0.00           N  
ATOM    338  H   ARG A  23      -1.967  15.106 -26.092  1.00  0.00           H  
ATOM    339  HA  ARG A  23      -0.166  14.893 -23.757  1.00  0.00           H  
ATOM    340 1HB  ARG A  23      -3.187  14.753 -24.029  1.00  0.00           H  
ATOM    341 2HB  ARG A  23      -2.321  14.655 -22.505  1.00  0.00           H  
ATOM    342 1HG  ARG A  23      -1.474  16.937 -22.817  1.00  0.00           H  
ATOM    343 2HG  ARG A  23      -2.337  17.042 -24.371  1.00  0.00           H  
ATOM    344 1HD  ARG A  23      -4.459  16.670 -23.200  1.00  0.00           H  
ATOM    345 2HD  ARG A  23      -3.577  16.617 -21.657  1.00  0.00           H  
ATOM    346  HE  ARG A  23      -2.909  19.029 -22.937  1.00  0.00           H  
ATOM    347 1HH1 ARG A  23      -5.734  17.473 -21.534  1.00  0.00           H  
ATOM    348 2HH1 ARG A  23      -6.498  18.982 -21.087  1.00  0.00           H  
ATOM    349 1HH2 ARG A  23      -3.915  20.982 -22.351  1.00  0.00           H  
ATOM    350 2HH2 ARG A  23      -5.471  20.967 -21.550  1.00  0.00           H  
ATOM    351  N   VAL A  24      -1.122  12.359 -25.315  1.00  0.00           N  
ATOM    352  CA  VAL A  24      -1.188  10.924 -25.536  1.00  0.00           C  
ATOM    353  C   VAL A  24       0.170  10.246 -25.488  1.00  0.00           C  
ATOM    354  O   VAL A  24       1.100  10.690 -26.164  1.00  0.00           O  
ATOM    355  CB  VAL A  24      -1.810  10.673 -26.919  1.00  0.00           C  
ATOM    356  CG1 VAL A  24      -1.820   9.191 -27.246  1.00  0.00           C  
ATOM    357  CG2 VAL A  24      -3.210  11.256 -26.943  1.00  0.00           C  
ATOM    358  H   VAL A  24      -1.087  12.946 -26.136  1.00  0.00           H  
ATOM    359  HA  VAL A  24      -1.823  10.479 -24.758  1.00  0.00           H  
ATOM    360  HB  VAL A  24      -1.197  11.168 -27.678  1.00  0.00           H  
ATOM    361 1HG1 VAL A  24      -2.252   9.040 -28.236  1.00  0.00           H  
ATOM    362 2HG1 VAL A  24      -0.799   8.800 -27.243  1.00  0.00           H  
ATOM    363 3HG1 VAL A  24      -2.415   8.655 -26.508  1.00  0.00           H  
ATOM    364 1HG2 VAL A  24      -3.651  11.106 -27.931  1.00  0.00           H  
ATOM    365 2HG2 VAL A  24      -3.824  10.760 -26.192  1.00  0.00           H  
ATOM    366 3HG2 VAL A  24      -3.167  12.322 -26.726  1.00  0.00           H  
ATOM    367  N   VAL A  25       0.290   9.179 -24.715  1.00  0.00           N  
ATOM    368  CA  VAL A  25       1.548   8.460 -24.648  1.00  0.00           C  
ATOM    369  C   VAL A  25       1.347   6.969 -24.889  1.00  0.00           C  
ATOM    370  O   VAL A  25       0.287   6.428 -24.581  1.00  0.00           O  
ATOM    371  CB  VAL A  25       2.201   8.647 -23.272  1.00  0.00           C  
ATOM    372  CG1 VAL A  25       2.514  10.111 -23.017  1.00  0.00           C  
ATOM    373  CG2 VAL A  25       1.307   8.122 -22.185  1.00  0.00           C  
ATOM    374  H   VAL A  25      -0.502   8.863 -24.173  1.00  0.00           H  
ATOM    375  HA  VAL A  25       2.216   8.850 -25.414  1.00  0.00           H  
ATOM    376  HB  VAL A  25       3.102   8.116 -23.268  1.00  0.00           H  
ATOM    377 1HG1 VAL A  25       2.995  10.195 -22.050  1.00  0.00           H  
ATOM    378 2HG1 VAL A  25       3.182  10.487 -23.796  1.00  0.00           H  
ATOM    379 3HG1 VAL A  25       1.599  10.697 -23.014  1.00  0.00           H  
ATOM    380 1HG2 VAL A  25       1.813   8.256 -21.230  1.00  0.00           H  
ATOM    381 2HG2 VAL A  25       0.372   8.678 -22.185  1.00  0.00           H  
ATOM    382 3HG2 VAL A  25       1.106   7.069 -22.355  1.00  0.00           H  
ATOM    383  N   ARG A  26       2.382   6.311 -25.411  1.00  0.00           N  
ATOM    384  CA  ARG A  26       2.334   4.864 -25.585  1.00  0.00           C  
ATOM    385  C   ARG A  26       2.950   4.237 -24.347  1.00  0.00           C  
ATOM    386  O   ARG A  26       3.940   4.737 -23.849  1.00  0.00           O  
ATOM    387  CB  ARG A  26       3.114   4.433 -26.828  1.00  0.00           C  
ATOM    388  CG  ARG A  26       2.586   4.948 -28.158  1.00  0.00           C  
ATOM    389  CD  ARG A  26       3.395   4.398 -29.281  1.00  0.00           C  
ATOM    390  NE  ARG A  26       3.191   2.960 -29.446  1.00  0.00           N  
ATOM    391  CZ  ARG A  26       4.091   2.108 -29.995  1.00  0.00           C  
ATOM    392  NH1 ARG A  26       5.246   2.542 -30.431  1.00  0.00           N  
ATOM    393  NH2 ARG A  26       3.804   0.813 -30.091  1.00  0.00           N  
ATOM    394  H   ARG A  26       3.218   6.813 -25.673  1.00  0.00           H  
ATOM    395  HA  ARG A  26       1.300   4.549 -25.684  1.00  0.00           H  
ATOM    396 1HB  ARG A  26       4.160   4.763 -26.735  1.00  0.00           H  
ATOM    397 2HB  ARG A  26       3.129   3.349 -26.889  1.00  0.00           H  
ATOM    398 1HG  ARG A  26       1.549   4.644 -28.292  1.00  0.00           H  
ATOM    399 2HG  ARG A  26       2.653   6.042 -28.191  1.00  0.00           H  
ATOM    400 1HD  ARG A  26       3.127   4.907 -30.211  1.00  0.00           H  
ATOM    401 2HD  ARG A  26       4.448   4.571 -29.071  1.00  0.00           H  
ATOM    402  HE  ARG A  26       2.319   2.572 -29.129  1.00  0.00           H  
ATOM    403 1HH1 ARG A  26       5.500   3.543 -30.358  1.00  0.00           H  
ATOM    404 2HH1 ARG A  26       5.943   1.877 -30.804  1.00  0.00           H  
ATOM    405 1HH2 ARG A  26       2.913   0.465 -29.758  1.00  0.00           H  
ATOM    406 2HH2 ARG A  26       4.476   0.176 -30.493  1.00  0.00           H  
ATOM    407  N   VAL A  27       2.378   3.141 -23.855  1.00  0.00           N  
ATOM    408  CA  VAL A  27       2.943   2.494 -22.674  1.00  0.00           C  
ATOM    409  C   VAL A  27       3.161   0.992 -22.958  1.00  0.00           C  
ATOM    410  O   VAL A  27       3.103   0.144 -22.062  1.00  0.00           O  
ATOM    411  CB  VAL A  27       1.959   2.720 -21.491  1.00  0.00           C  
ATOM    412  CG1 VAL A  27       2.468   2.074 -20.251  1.00  0.00           C  
ATOM    413  CG2 VAL A  27       1.744   4.187 -21.237  1.00  0.00           C  
ATOM    414  H   VAL A  27       1.553   2.762 -24.293  1.00  0.00           H  
ATOM    415  HA  VAL A  27       3.900   2.955 -22.430  1.00  0.00           H  
ATOM    416  HB  VAL A  27       1.018   2.256 -21.732  1.00  0.00           H  
ATOM    417 1HG1 VAL A  27       1.753   2.216 -19.444  1.00  0.00           H  
ATOM    418 2HG1 VAL A  27       2.604   1.049 -20.446  1.00  0.00           H  
ATOM    419 3HG1 VAL A  27       3.424   2.518 -19.968  1.00  0.00           H  
ATOM    420 1HG2 VAL A  27       1.053   4.296 -20.406  1.00  0.00           H  
ATOM    421 2HG2 VAL A  27       2.695   4.658 -20.986  1.00  0.00           H  
ATOM    422 3HG2 VAL A  27       1.325   4.674 -22.116  1.00  0.00           H  
ATOM    423  N   ASP A  28       3.486   0.691 -24.218  1.00  0.00           N  
ATOM    424  CA  ASP A  28       3.693  -0.679 -24.691  1.00  0.00           C  
ATOM    425  C   ASP A  28       2.551  -1.571 -24.180  1.00  0.00           C  
ATOM    426  O   ASP A  28       1.384  -1.166 -24.245  1.00  0.00           O  
ATOM    427  CB  ASP A  28       5.054  -1.189 -24.176  1.00  0.00           C  
ATOM    428  CG  ASP A  28       5.588  -2.422 -24.892  1.00  0.00           C  
ATOM    429  OD1 ASP A  28       5.987  -2.334 -26.017  1.00  0.00           O  
ATOM    430  OD2 ASP A  28       5.448  -3.488 -24.303  1.00  0.00           O  
ATOM    431  H   ASP A  28       3.560   1.456 -24.877  1.00  0.00           H  
ATOM    432  HA  ASP A  28       3.688  -0.686 -25.778  1.00  0.00           H  
ATOM    433 1HB  ASP A  28       5.789  -0.400 -24.285  1.00  0.00           H  
ATOM    434 2HB  ASP A  28       4.978  -1.405 -23.111  1.00  0.00           H  
ATOM    435  N   LYS A  29       2.892  -2.767 -23.671  1.00  0.00           N  
ATOM    436  CA  LYS A  29       1.999  -3.659 -22.989  1.00  0.00           C  
ATOM    437  C   LYS A  29       2.743  -4.020 -21.726  1.00  0.00           C  
ATOM    438  O   LYS A  29       2.168  -4.179 -20.643  1.00  0.00           O  
ATOM    439  CB  LYS A  29       1.687  -4.904 -23.814  1.00  0.00           C  
ATOM    440  CG  LYS A  29       0.935  -4.637 -25.118  1.00  0.00           C  
ATOM    441  CD  LYS A  29       0.630  -5.931 -25.866  1.00  0.00           C  
ATOM    442  CE  LYS A  29      -0.126  -5.661 -27.158  1.00  0.00           C  
ATOM    443  NZ  LYS A  29      -0.405  -6.915 -27.913  1.00  0.00           N  
ATOM    444  H   LYS A  29       3.859  -3.084 -23.712  1.00  0.00           H  
ATOM    445  HA  LYS A  29       1.081  -3.140 -22.727  1.00  0.00           H  
ATOM    446 1HB  LYS A  29       2.624  -5.411 -24.070  1.00  0.00           H  
ATOM    447 2HB  LYS A  29       1.097  -5.595 -23.217  1.00  0.00           H  
ATOM    448 1HG  LYS A  29      -0.005  -4.123 -24.897  1.00  0.00           H  
ATOM    449 2HG  LYS A  29       1.536  -3.994 -25.757  1.00  0.00           H  
ATOM    450 1HD  LYS A  29       1.561  -6.443 -26.097  1.00  0.00           H  
ATOM    451 2HD  LYS A  29       0.022  -6.585 -25.233  1.00  0.00           H  
ATOM    452 1HE  LYS A  29      -1.075  -5.176 -26.922  1.00  0.00           H  
ATOM    453 2HE  LYS A  29       0.466  -4.996 -27.780  1.00  0.00           H  
ATOM    454 1HZ  LYS A  29      -0.905  -6.689 -28.761  1.00  0.00           H  
ATOM    455 2HZ  LYS A  29       0.466  -7.371 -28.146  1.00  0.00           H  
ATOM    456 3HZ  LYS A  29      -0.967  -7.535 -27.347  1.00  0.00           H  
ATOM    457  N   ALA A  30       4.058  -4.195 -21.903  1.00  0.00           N  
ATOM    458  CA  ALA A  30       4.902  -4.624 -20.801  1.00  0.00           C  
ATOM    459  C   ALA A  30       4.975  -3.537 -19.751  1.00  0.00           C  
ATOM    460  O   ALA A  30       4.884  -3.813 -18.553  1.00  0.00           O  
ATOM    461  CB  ALA A  30       6.299  -4.965 -21.285  1.00  0.00           C  
ATOM    462  H   ALA A  30       4.475  -4.009 -22.826  1.00  0.00           H  
ATOM    463  HA  ALA A  30       4.452  -5.511 -20.348  1.00  0.00           H  
ATOM    464 1HB  ALA A  30       6.898  -5.295 -20.440  1.00  0.00           H  
ATOM    465 2HB  ALA A  30       6.238  -5.760 -22.027  1.00  0.00           H  
ATOM    466 3HB  ALA A  30       6.747  -4.082 -21.736  1.00  0.00           H  
ATOM    467  N   GLU A  31       5.116  -2.290 -20.186  1.00  0.00           N  
ATOM    468  CA  GLU A  31       5.196  -1.232 -19.207  1.00  0.00           C  
ATOM    469  C   GLU A  31       3.852  -1.118 -18.511  1.00  0.00           C  
ATOM    470  O   GLU A  31       3.813  -1.064 -17.289  1.00  0.00           O  
ATOM    471  CB  GLU A  31       5.701   0.087 -19.789  1.00  0.00           C  
ATOM    472  CG  GLU A  31       5.887   1.144 -18.731  1.00  0.00           C  
ATOM    473  CD  GLU A  31       6.566   2.428 -19.155  1.00  0.00           C  
ATOM    474  OE1 GLU A  31       6.332   2.978 -20.221  1.00  0.00           O  
ATOM    475  OE2 GLU A  31       7.377   2.859 -18.389  1.00  0.00           O  
ATOM    476  H   GLU A  31       5.166  -2.092 -21.173  1.00  0.00           H  
ATOM    477  HA  GLU A  31       5.923  -1.530 -18.457  1.00  0.00           H  
ATOM    478 1HB  GLU A  31       6.647  -0.076 -20.292  1.00  0.00           H  
ATOM    479 2HB  GLU A  31       5.011   0.453 -20.530  1.00  0.00           H  
ATOM    480 1HG  GLU A  31       4.903   1.401 -18.347  1.00  0.00           H  
ATOM    481 2HG  GLU A  31       6.449   0.709 -17.916  1.00  0.00           H  
ATOM    482  N   ARG A  32       2.743  -1.223 -19.264  1.00  0.00           N  
ATOM    483  CA  ARG A  32       1.407  -1.096 -18.668  1.00  0.00           C  
ATOM    484  C   ARG A  32       1.262  -2.060 -17.510  1.00  0.00           C  
ATOM    485  O   ARG A  32       0.699  -1.705 -16.461  1.00  0.00           O  
ATOM    486  CB  ARG A  32       0.314  -1.487 -19.659  1.00  0.00           C  
ATOM    487  CG  ARG A  32       0.146  -0.583 -20.824  1.00  0.00           C  
ATOM    488  CD  ARG A  32      -0.929  -0.974 -21.690  1.00  0.00           C  
ATOM    489  NE  ARG A  32      -0.847  -0.275 -22.946  1.00  0.00           N  
ATOM    490  CZ  ARG A  32      -1.301   0.966 -23.178  1.00  0.00           C  
ATOM    491  NH1 ARG A  32      -1.838   1.653 -22.218  1.00  0.00           N  
ATOM    492  NH2 ARG A  32      -1.196   1.494 -24.384  1.00  0.00           N  
ATOM    493  H   ARG A  32       2.843  -1.252 -20.276  1.00  0.00           H  
ATOM    494  HA  ARG A  32       1.254  -0.074 -18.330  1.00  0.00           H  
ATOM    495 1HB  ARG A  32       0.512  -2.475 -20.045  1.00  0.00           H  
ATOM    496 2HB  ARG A  32      -0.632  -1.543 -19.141  1.00  0.00           H  
ATOM    497 1HG  ARG A  32      -0.026   0.434 -20.476  1.00  0.00           H  
ATOM    498 2HG  ARG A  32       1.030  -0.631 -21.406  1.00  0.00           H  
ATOM    499 1HD  ARG A  32      -0.873  -2.037 -21.889  1.00  0.00           H  
ATOM    500 2HD  ARG A  32      -1.881  -0.734 -21.228  1.00  0.00           H  
ATOM    501  HE  ARG A  32      -0.363  -0.757 -23.716  1.00  0.00           H  
ATOM    502 1HH1 ARG A  32      -1.899   1.246 -21.296  1.00  0.00           H  
ATOM    503 2HH1 ARG A  32      -2.179   2.591 -22.393  1.00  0.00           H  
ATOM    504 1HH2 ARG A  32      -0.781   0.957 -25.137  1.00  0.00           H  
ATOM    505 2HH2 ARG A  32      -1.544   2.427 -24.555  1.00  0.00           H  
ATOM    506  N   ALA A  33       1.773  -3.281 -17.694  1.00  0.00           N  
ATOM    507  CA  ALA A  33       1.762  -4.306 -16.662  1.00  0.00           C  
ATOM    508  C   ALA A  33       2.540  -3.853 -15.423  1.00  0.00           C  
ATOM    509  O   ALA A  33       2.160  -4.146 -14.292  1.00  0.00           O  
ATOM    510  CB  ALA A  33       2.327  -5.606 -17.196  1.00  0.00           C  
ATOM    511  H   ALA A  33       2.187  -3.515 -18.606  1.00  0.00           H  
ATOM    512  HA  ALA A  33       0.718  -4.460 -16.363  1.00  0.00           H  
ATOM    513 1HB  ALA A  33       2.285  -6.370 -16.422  1.00  0.00           H  
ATOM    514 2HB  ALA A  33       1.748  -5.926 -18.061  1.00  0.00           H  
ATOM    515 3HB  ALA A  33       3.358  -5.450 -17.490  1.00  0.00           H  
ATOM    516  N   LYS A  34       3.643  -3.129 -15.657  1.00  0.00           N  
ATOM    517  CA  LYS A  34       4.513  -2.651 -14.588  1.00  0.00           C  
ATOM    518  C   LYS A  34       4.077  -1.322 -13.946  1.00  0.00           C  
ATOM    519  O   LYS A  34       4.422  -1.057 -12.790  1.00  0.00           O  
ATOM    520  CB  LYS A  34       5.933  -2.513 -15.135  1.00  0.00           C  
ATOM    521  CG  LYS A  34       6.573  -3.846 -15.517  1.00  0.00           C  
ATOM    522  CD  LYS A  34       7.973  -3.664 -16.079  1.00  0.00           C  
ATOM    523  CE  LYS A  34       8.579  -5.008 -16.454  1.00  0.00           C  
ATOM    524  NZ  LYS A  34       9.946  -4.869 -17.030  1.00  0.00           N  
ATOM    525  H   LYS A  34       3.906  -2.927 -16.622  1.00  0.00           H  
ATOM    526  HA  LYS A  34       4.520  -3.406 -13.805  1.00  0.00           H  
ATOM    527 1HB  LYS A  34       5.917  -1.874 -16.017  1.00  0.00           H  
ATOM    528 2HB  LYS A  34       6.566  -2.027 -14.395  1.00  0.00           H  
ATOM    529 1HG  LYS A  34       6.621  -4.491 -14.643  1.00  0.00           H  
ATOM    530 2HG  LYS A  34       5.951  -4.334 -16.270  1.00  0.00           H  
ATOM    531 1HD  LYS A  34       7.925  -3.037 -16.973  1.00  0.00           H  
ATOM    532 2HD  LYS A  34       8.611  -3.176 -15.343  1.00  0.00           H  
ATOM    533 1HE  LYS A  34       8.631  -5.632 -15.564  1.00  0.00           H  
ATOM    534 2HE  LYS A  34       7.931  -5.491 -17.187  1.00  0.00           H  
ATOM    535 1HZ  LYS A  34      10.306  -5.784 -17.265  1.00  0.00           H  
ATOM    536 2HZ  LYS A  34       9.900  -4.300 -17.863  1.00  0.00           H  
ATOM    537 3HZ  LYS A  34      10.553  -4.432 -16.354  1.00  0.00           H  
ATOM    538  N   VAL A  35       3.317  -0.492 -14.671  1.00  0.00           N  
ATOM    539  CA  VAL A  35       2.915   0.815 -14.138  1.00  0.00           C  
ATOM    540  C   VAL A  35       1.427   0.932 -13.779  1.00  0.00           C  
ATOM    541  O   VAL A  35       1.021   1.920 -13.171  1.00  0.00           O  
ATOM    542  CB  VAL A  35       3.296   1.973 -15.089  1.00  0.00           C  
ATOM    543  CG1 VAL A  35       4.791   2.015 -15.288  1.00  0.00           C  
ATOM    544  CG2 VAL A  35       2.614   1.824 -16.405  1.00  0.00           C  
ATOM    545  H   VAL A  35       3.086  -0.761 -15.626  1.00  0.00           H  
ATOM    546  HA  VAL A  35       3.480   0.974 -13.224  1.00  0.00           H  
ATOM    547  HB  VAL A  35       2.987   2.908 -14.632  1.00  0.00           H  
ATOM    548 1HG1 VAL A  35       5.054   2.850 -15.937  1.00  0.00           H  
ATOM    549 2HG1 VAL A  35       5.283   2.147 -14.323  1.00  0.00           H  
ATOM    550 3HG1 VAL A  35       5.124   1.085 -15.742  1.00  0.00           H  
ATOM    551 1HG2 VAL A  35       2.866   2.660 -17.059  1.00  0.00           H  
ATOM    552 2HG2 VAL A  35       2.909   0.951 -16.854  1.00  0.00           H  
ATOM    553 3HG2 VAL A  35       1.584   1.778 -16.247  1.00  0.00           H  
ATOM    554  N   GLY A  36       0.609  -0.072 -14.109  1.00  0.00           N  
ATOM    555  CA  GLY A  36      -0.801  -0.031 -13.712  1.00  0.00           C  
ATOM    556  C   GLY A  36      -1.724   0.740 -14.654  1.00  0.00           C  
ATOM    557  O   GLY A  36      -2.639   1.427 -14.199  1.00  0.00           O  
ATOM    558  H   GLY A  36       0.948  -0.857 -14.653  1.00  0.00           H  
ATOM    559 1HA  GLY A  36      -1.164  -1.058 -13.631  1.00  0.00           H  
ATOM    560 2HA  GLY A  36      -0.874   0.395 -12.714  1.00  0.00           H  
ATOM    561  N   VAL A  37      -1.465   0.647 -15.952  1.00  0.00           N  
ATOM    562  CA  VAL A  37      -2.297   1.340 -16.947  1.00  0.00           C  
ATOM    563  C   VAL A  37      -3.154   0.399 -17.789  1.00  0.00           C  
ATOM    564  O   VAL A  37      -2.673  -0.225 -18.736  1.00  0.00           O  
ATOM    565  CB  VAL A  37      -1.386   2.163 -17.864  1.00  0.00           C  
ATOM    566  CG1 VAL A  37      -2.171   2.831 -18.964  1.00  0.00           C  
ATOM    567  CG2 VAL A  37      -0.724   3.255 -17.035  1.00  0.00           C  
ATOM    568  H   VAL A  37      -0.686   0.052 -16.238  1.00  0.00           H  
ATOM    569  HA  VAL A  37      -2.962   2.024 -16.423  1.00  0.00           H  
ATOM    570  HB  VAL A  37      -0.644   1.505 -18.300  1.00  0.00           H  
ATOM    571 1HG1 VAL A  37      -1.498   3.396 -19.598  1.00  0.00           H  
ATOM    572 2HG1 VAL A  37      -2.677   2.079 -19.555  1.00  0.00           H  
ATOM    573 3HG1 VAL A  37      -2.901   3.497 -18.540  1.00  0.00           H  
ATOM    574 1HG2 VAL A  37      -0.048   3.839 -17.658  1.00  0.00           H  
ATOM    575 2HG2 VAL A  37      -1.500   3.906 -16.621  1.00  0.00           H  
ATOM    576 3HG2 VAL A  37      -0.187   2.842 -16.222  1.00  0.00           H  
ATOM    577  N   LYS A  38      -4.459   0.340 -17.517  1.00  0.00           N  
ATOM    578  CA  LYS A  38      -5.324  -0.623 -18.203  1.00  0.00           C  
ATOM    579  C   LYS A  38      -5.926  -0.011 -19.454  1.00  0.00           C  
ATOM    580  O   LYS A  38      -7.140   0.135 -19.592  1.00  0.00           O  
ATOM    581  CB  LYS A  38      -6.425  -1.111 -17.269  1.00  0.00           C  
ATOM    582  CG  LYS A  38      -5.909  -1.900 -16.068  1.00  0.00           C  
ATOM    583  CD  LYS A  38      -7.042  -2.375 -15.159  1.00  0.00           C  
ATOM    584  CE  LYS A  38      -6.506  -3.157 -13.962  1.00  0.00           C  
ATOM    585  NZ  LYS A  38      -7.596  -3.591 -13.041  1.00  0.00           N  
ATOM    586  H   LYS A  38      -4.886   0.960 -16.810  1.00  0.00           H  
ATOM    587  HA  LYS A  38      -4.724  -1.481 -18.505  1.00  0.00           H  
ATOM    588 1HB  LYS A  38      -6.979  -0.242 -16.887  1.00  0.00           H  
ATOM    589 2HB  LYS A  38      -7.127  -1.735 -17.816  1.00  0.00           H  
ATOM    590 1HG  LYS A  38      -5.337  -2.761 -16.415  1.00  0.00           H  
ATOM    591 2HG  LYS A  38      -5.244  -1.257 -15.486  1.00  0.00           H  
ATOM    592 1HD  LYS A  38      -7.603  -1.509 -14.801  1.00  0.00           H  
ATOM    593 2HD  LYS A  38      -7.718  -3.015 -15.727  1.00  0.00           H  
ATOM    594 1HE  LYS A  38      -5.975  -4.036 -14.323  1.00  0.00           H  
ATOM    595 2HE  LYS A  38      -5.806  -2.526 -13.410  1.00  0.00           H  
ATOM    596 1HZ  LYS A  38      -7.197  -4.103 -12.266  1.00  0.00           H  
ATOM    597 2HZ  LYS A  38      -8.086  -2.780 -12.690  1.00  0.00           H  
ATOM    598 3HZ  LYS A  38      -8.243  -4.185 -13.539  1.00  0.00           H  
ATOM    599  N   VAL A  39      -5.039   0.330 -20.372  1.00  0.00           N  
ATOM    600  CA  VAL A  39      -5.339   1.004 -21.633  1.00  0.00           C  
ATOM    601  C   VAL A  39      -6.078   2.342 -21.436  1.00  0.00           C  
ATOM    602  O   VAL A  39      -5.504   3.410 -21.617  1.00  0.00           O  
ATOM    603  CB  VAL A  39      -6.121   0.071 -22.579  1.00  0.00           C  
ATOM    604  CG1 VAL A  39      -6.532   0.810 -23.853  1.00  0.00           C  
ATOM    605  CG2 VAL A  39      -5.235  -1.120 -22.913  1.00  0.00           C  
ATOM    606  H   VAL A  39      -4.077   0.113 -20.123  1.00  0.00           H  
ATOM    607  HA  VAL A  39      -4.401   1.224 -22.124  1.00  0.00           H  
ATOM    608  HB  VAL A  39      -7.029  -0.272 -22.092  1.00  0.00           H  
ATOM    609 1HG1 VAL A  39      -7.078   0.129 -24.506  1.00  0.00           H  
ATOM    610 2HG1 VAL A  39      -7.164   1.658 -23.617  1.00  0.00           H  
ATOM    611 3HG1 VAL A  39      -5.639   1.163 -24.366  1.00  0.00           H  
ATOM    612 1HG2 VAL A  39      -5.777  -1.794 -23.577  1.00  0.00           H  
ATOM    613 2HG2 VAL A  39      -4.332  -0.767 -23.412  1.00  0.00           H  
ATOM    614 3HG2 VAL A  39      -4.964  -1.648 -22.002  1.00  0.00           H  
ATOM    615  N   GLY A  40      -7.350   2.288 -21.023  1.00  0.00           N  
ATOM    616  CA  GLY A  40      -8.200   3.471 -20.845  1.00  0.00           C  
ATOM    617  C   GLY A  40      -7.983   4.228 -19.527  1.00  0.00           C  
ATOM    618  O   GLY A  40      -8.935   4.501 -18.801  1.00  0.00           O  
ATOM    619  H   GLY A  40      -7.718   1.369 -20.808  1.00  0.00           H  
ATOM    620 1HA  GLY A  40      -8.030   4.147 -21.682  1.00  0.00           H  
ATOM    621 2HA  GLY A  40      -9.245   3.161 -20.909  1.00  0.00           H  
ATOM    622  N   ASP A  41      -6.724   4.574 -19.258  1.00  0.00           N  
ATOM    623  CA  ASP A  41      -6.310   5.281 -18.042  1.00  0.00           C  
ATOM    624  C   ASP A  41      -5.451   6.495 -18.349  1.00  0.00           C  
ATOM    625  O   ASP A  41      -4.768   6.562 -19.368  1.00  0.00           O  
ATOM    626  CB  ASP A  41      -5.549   4.382 -17.038  1.00  0.00           C  
ATOM    627  CG  ASP A  41      -6.403   3.397 -16.228  1.00  0.00           C  
ATOM    628  OD1 ASP A  41      -7.269   3.863 -15.526  1.00  0.00           O  
ATOM    629  OD2 ASP A  41      -6.125   2.205 -16.217  1.00  0.00           O  
ATOM    630  H   ASP A  41      -6.038   4.324 -19.964  1.00  0.00           H  
ATOM    631  HA  ASP A  41      -7.206   5.638 -17.539  1.00  0.00           H  
ATOM    632 1HB  ASP A  41      -4.842   3.792 -17.586  1.00  0.00           H  
ATOM    633 2HB  ASP A  41      -4.974   5.009 -16.348  1.00  0.00           H  
ATOM    634  N   VAL A  42      -5.477   7.456 -17.438  1.00  0.00           N  
ATOM    635  CA  VAL A  42      -4.606   8.612 -17.534  1.00  0.00           C  
ATOM    636  C   VAL A  42      -3.203   8.182 -17.147  1.00  0.00           C  
ATOM    637  O   VAL A  42      -3.027   7.499 -16.134  1.00  0.00           O  
ATOM    638  CB  VAL A  42      -5.092   9.744 -16.612  1.00  0.00           C  
ATOM    639  CG1 VAL A  42      -4.106  10.908 -16.641  1.00  0.00           C  
ATOM    640  CG2 VAL A  42      -6.467  10.199 -17.064  1.00  0.00           C  
ATOM    641  H   VAL A  42      -6.090   7.361 -16.639  1.00  0.00           H  
ATOM    642  HA  VAL A  42      -4.594   8.971 -18.567  1.00  0.00           H  
ATOM    643  HB  VAL A  42      -5.143   9.379 -15.588  1.00  0.00           H  
ATOM    644 1HG1 VAL A  42      -4.461  11.699 -15.980  1.00  0.00           H  
ATOM    645 2HG1 VAL A  42      -3.124  10.573 -16.306  1.00  0.00           H  
ATOM    646 3HG1 VAL A  42      -4.029  11.295 -17.656  1.00  0.00           H  
ATOM    647 1HG2 VAL A  42      -6.819  10.998 -16.409  1.00  0.00           H  
ATOM    648 2HG2 VAL A  42      -6.407  10.574 -18.088  1.00  0.00           H  
ATOM    649 3HG2 VAL A  42      -7.157   9.361 -17.023  1.00  0.00           H  
ATOM    650  N   VAL A  43      -2.223   8.537 -17.960  1.00  0.00           N  
ATOM    651  CA  VAL A  43      -0.853   8.142 -17.699  1.00  0.00           C  
ATOM    652  C   VAL A  43       0.004   9.368 -17.443  1.00  0.00           C  
ATOM    653  O   VAL A  43       0.058  10.268 -18.280  1.00  0.00           O  
ATOM    654  CB  VAL A  43      -0.289   7.408 -18.915  1.00  0.00           C  
ATOM    655  CG1 VAL A  43       1.141   6.966 -18.638  1.00  0.00           C  
ATOM    656  CG2 VAL A  43      -1.187   6.258 -19.280  1.00  0.00           C  
ATOM    657  H   VAL A  43      -2.437   9.089 -18.780  1.00  0.00           H  
ATOM    658  HA  VAL A  43      -0.829   7.491 -16.823  1.00  0.00           H  
ATOM    659  HB  VAL A  43      -0.246   8.095 -19.750  1.00  0.00           H  
ATOM    660 1HG1 VAL A  43       1.546   6.476 -19.511  1.00  0.00           H  
ATOM    661 2HG1 VAL A  43       1.759   7.836 -18.398  1.00  0.00           H  
ATOM    662 3HG1 VAL A  43       1.146   6.276 -17.798  1.00  0.00           H  
ATOM    663 1HG2 VAL A  43      -0.798   5.750 -20.157  1.00  0.00           H  
ATOM    664 2HG2 VAL A  43      -1.241   5.585 -18.461  1.00  0.00           H  
ATOM    665 3HG2 VAL A  43      -2.185   6.631 -19.498  1.00  0.00           H  
ATOM    666  N   GLU A  44       0.678   9.415 -16.299  1.00  0.00           N  
ATOM    667  CA  GLU A  44       1.552  10.542 -16.027  1.00  0.00           C  
ATOM    668  C   GLU A  44       2.924  10.239 -16.606  1.00  0.00           C  
ATOM    669  O   GLU A  44       3.445   9.128 -16.459  1.00  0.00           O  
ATOM    670  CB  GLU A  44       1.613  10.881 -14.526  1.00  0.00           C  
ATOM    671  CG  GLU A  44       2.435  12.140 -14.212  1.00  0.00           C  
ATOM    672  CD  GLU A  44       2.331  12.636 -12.765  1.00  0.00           C  
ATOM    673  OE1 GLU A  44       1.490  12.150 -12.013  1.00  0.00           O  
ATOM    674  OE2 GLU A  44       3.098  13.527 -12.424  1.00  0.00           O  
ATOM    675  H   GLU A  44       0.585   8.662 -15.630  1.00  0.00           H  
ATOM    676  HA  GLU A  44       1.159  11.416 -16.543  1.00  0.00           H  
ATOM    677 1HB  GLU A  44       0.600  11.021 -14.138  1.00  0.00           H  
ATOM    678 2HB  GLU A  44       2.066  10.049 -13.979  1.00  0.00           H  
ATOM    679 1HG  GLU A  44       3.485  11.931 -14.432  1.00  0.00           H  
ATOM    680 2HG  GLU A  44       2.112  12.940 -14.885  1.00  0.00           H  
ATOM    681  N   VAL A  45       3.468  11.222 -17.316  1.00  0.00           N  
ATOM    682  CA  VAL A  45       4.777  11.086 -17.929  1.00  0.00           C  
ATOM    683  C   VAL A  45       5.575  12.350 -17.620  1.00  0.00           C  
ATOM    684  O   VAL A  45       5.023  13.445 -17.636  1.00  0.00           O  
ATOM    685  CB  VAL A  45       4.615  10.926 -19.450  1.00  0.00           C  
ATOM    686  CG1 VAL A  45       3.991  12.177 -20.007  1.00  0.00           C  
ATOM    687  CG2 VAL A  45       5.945  10.637 -20.102  1.00  0.00           C  
ATOM    688  H   VAL A  45       2.961  12.089 -17.414  1.00  0.00           H  
ATOM    689  HA  VAL A  45       5.280  10.210 -17.545  1.00  0.00           H  
ATOM    690  HB  VAL A  45       3.936  10.091 -19.646  1.00  0.00           H  
ATOM    691 1HG1 VAL A  45       3.843  12.083 -21.074  1.00  0.00           H  
ATOM    692 2HG1 VAL A  45       3.027  12.343 -19.519  1.00  0.00           H  
ATOM    693 3HG1 VAL A  45       4.652  13.020 -19.808  1.00  0.00           H  
ATOM    694 1HG2 VAL A  45       5.809  10.523 -21.170  1.00  0.00           H  
ATOM    695 2HG2 VAL A  45       6.596  11.444 -19.930  1.00  0.00           H  
ATOM    696 3HG2 VAL A  45       6.370   9.720 -19.684  1.00  0.00           H  
ATOM    697  N   LYS A  46       6.873  12.199 -17.355  1.00  0.00           N  
ATOM    698  CA  LYS A  46       7.719  13.364 -17.098  1.00  0.00           C  
ATOM    699  C   LYS A  46       8.624  13.653 -18.288  1.00  0.00           C  
ATOM    700  O   LYS A  46       9.164  14.750 -18.425  1.00  0.00           O  
ATOM    701  CB  LYS A  46       8.536  13.164 -15.823  1.00  0.00           C  
ATOM    702  CG  LYS A  46       7.687  12.963 -14.551  1.00  0.00           C  
ATOM    703  CD  LYS A  46       6.858  14.187 -14.195  1.00  0.00           C  
ATOM    704  CE  LYS A  46       6.103  13.943 -12.884  1.00  0.00           C  
ATOM    705  NZ  LYS A  46       5.193  15.080 -12.527  1.00  0.00           N  
ATOM    706  H   LYS A  46       7.265  11.268 -17.329  1.00  0.00           H  
ATOM    707  HA  LYS A  46       7.083  14.228 -16.954  1.00  0.00           H  
ATOM    708 1HB  LYS A  46       9.197  12.304 -15.934  1.00  0.00           H  
ATOM    709 2HB  LYS A  46       9.165  14.044 -15.667  1.00  0.00           H  
ATOM    710 1HG  LYS A  46       6.981  12.168 -14.714  1.00  0.00           H  
ATOM    711 2HG  LYS A  46       8.324  12.704 -13.710  1.00  0.00           H  
ATOM    712 1HD  LYS A  46       7.504  15.054 -14.067  1.00  0.00           H  
ATOM    713 2HD  LYS A  46       6.139  14.396 -14.996  1.00  0.00           H  
ATOM    714 1HE  LYS A  46       5.506  13.030 -12.980  1.00  0.00           H  
ATOM    715 2HE  LYS A  46       6.824  13.805 -12.083  1.00  0.00           H  
ATOM    716 1HZ  LYS A  46       4.715  14.868 -11.655  1.00  0.00           H  
ATOM    717 2HZ  LYS A  46       5.724  15.927 -12.427  1.00  0.00           H  
ATOM    718 3HZ  LYS A  46       4.504  15.202 -13.266  1.00  0.00           H  
ATOM    719  N   LYS A  47       8.773  12.663 -19.165  1.00  0.00           N  
ATOM    720  CA  LYS A  47       9.659  12.743 -20.322  1.00  0.00           C  
ATOM    721  C   LYS A  47      11.107  13.035 -19.886  1.00  0.00           C  
ATOM    722  O   LYS A  47      11.669  12.238 -19.134  1.00  0.00           O  
ATOM    723  CB  LYS A  47       9.122  13.788 -21.318  1.00  0.00           C  
ATOM    724  CG  LYS A  47       7.687  13.478 -21.836  1.00  0.00           C  
ATOM    725  CD  LYS A  47       7.209  14.479 -22.905  1.00  0.00           C  
ATOM    726  CE  LYS A  47       5.736  14.189 -23.346  1.00  0.00           C  
ATOM    727  NZ  LYS A  47       5.237  15.182 -24.388  1.00  0.00           N  
ATOM    728  H   LYS A  47       8.260  11.804 -19.010  1.00  0.00           H  
ATOM    729  HA  LYS A  47       9.660  11.769 -20.819  1.00  0.00           H  
ATOM    730 1HB  LYS A  47       9.112  14.778 -20.874  1.00  0.00           H  
ATOM    731 2HB  LYS A  47       9.779  13.825 -22.189  1.00  0.00           H  
ATOM    732 1HG  LYS A  47       7.661  12.468 -22.253  1.00  0.00           H  
ATOM    733 2HG  LYS A  47       6.995  13.523 -21.000  1.00  0.00           H  
ATOM    734 1HD  LYS A  47       7.274  15.496 -22.514  1.00  0.00           H  
ATOM    735 2HD  LYS A  47       7.853  14.407 -23.785  1.00  0.00           H  
ATOM    736 1HE  LYS A  47       5.686  13.186 -23.767  1.00  0.00           H  
ATOM    737 2HE  LYS A  47       5.086  14.236 -22.468  1.00  0.00           H  
ATOM    738 1HZ  LYS A  47       4.280  14.963 -24.667  1.00  0.00           H  
ATOM    739 2HZ  LYS A  47       5.263  16.120 -24.016  1.00  0.00           H  
ATOM    740 3HZ  LYS A  47       5.836  15.130 -25.196  1.00  0.00           H  
ATOM    741  N   VAL A  48      11.684  14.145 -20.364  1.00  0.00           N  
ATOM    742  CA  VAL A  48      13.069  14.558 -20.103  1.00  0.00           C  
ATOM    743  C   VAL A  48      14.019  13.619 -20.836  1.00  0.00           C  
ATOM    744  O   VAL A  48      13.586  12.913 -21.751  1.00  0.00           O  
ATOM    745  OXT VAL A  48      15.227  13.829 -20.761  1.00  0.00           O  
ATOM    746  CB  VAL A  48      13.421  14.606 -18.586  1.00  0.00           C  
ATOM    747  CG1 VAL A  48      14.902  14.953 -18.402  1.00  0.00           C  
ATOM    748  CG2 VAL A  48      12.552  15.648 -17.887  1.00  0.00           C  
ATOM    749  H   VAL A  48      11.124  14.746 -20.945  1.00  0.00           H  
ATOM    750  HA  VAL A  48      13.204  15.569 -20.498  1.00  0.00           H  
ATOM    751  HB  VAL A  48      13.269  13.636 -18.132  1.00  0.00           H  
ATOM    752 1HG1 VAL A  48      15.147  14.979 -17.336  1.00  0.00           H  
ATOM    753 2HG1 VAL A  48      15.516  14.199 -18.889  1.00  0.00           H  
ATOM    754 3HG1 VAL A  48      15.109  15.930 -18.840  1.00  0.00           H  
ATOM    755 1HG2 VAL A  48      12.806  15.682 -16.828  1.00  0.00           H  
ATOM    756 2HG2 VAL A  48      12.732  16.624 -18.334  1.00  0.00           H  
ATOM    757 3HG2 VAL A  48      11.511  15.383 -17.999  1.00  0.00           H  
TER                                                                             
# All scores below are weighted scores, not raw scores.
#BEGIN_POSE_ENERGIES_TABLE /home/grads/bernardm/FoldingBenchMarks/RosettaFold/RoseTTAFold/results_pyrosetta_rerun/T1160.pdb/pdb-3track/model0_2_0.35.pdb
label fa_atr fa_rep fa_sol fa_intra_rep fa_intra_sol_xover4 lk_ball_wtd fa_elec hbond_sr_bb hbond_lr_bb hbond_bb_sc hbond_sc dslf_fa13 omega fa_dun p_aa_pp yhh_planarity ref rama_prepro cart_bonded total
weights 1 0.55 1 0.005 1 1 1 1 1 1 1 1.25 0.4 0.7 0.6 0.625 1 0.45 0.5 NA
pose -175.077 20.1885 116.847 0.5861 5.77867 -4.09817 -61.3874 -10.7472 -2.72523 -12.3239 -6.25508 0 -0.20481 40.5798 -8.94508 0 23.7818 26.9451 21.7978 -25.2597
GLY_1 -0.54922 0.19982 0.6105 7e-05 0 -0.04317 0.189 0 0 0 0 0 0.05313 0 -0.84241 0 0.79816 5.04777 0.47577 5.93941
PRO_2 -1.52301 0.2254 0.9025 0.00297 0.07435 -0.15099 0.14305 0 0 0 0 0 -0.05238 0.08968 -1.06693 0 -1.64321 4.68738 0.56946 2.25829
MET_3 -2.6203 0.3857 2.12568 0.01713 0.0051 -0.0038 -1.17128 0 0 0 0 0 0.03186 1.15381 0.0004 0 1.65735 -0.58984 0.77054 1.76237
PRO_4 -1.74935 0.41757 0.97486 0.00315 0.07467 -0.10981 0.13757 0 0 0 0 0 -0.09459 0.07169 -0.91232 0 -1.64321 -0.5354 0.86106 -2.50412
GLY_5 -1.15918 0.06066 1.36255 7e-05 0 0.01601 -0.33017 0 0 0 0 0 -0.12594 0 -1.48262 0 0.79816 -0.70159 0.28123 -1.28082
LYS_6 -2.98445 0.22648 2.35165 0.01088 0.14852 -0.23349 -0.85306 0 0 0 0 0 -0.03975 1.01089 0.002 0 -0.71458 -0.67402 0.23608 -1.51284
LYS_7 -3.1017 0.16945 3.14032 0.02274 0.28323 0.10306 -2.22228 0 0 0 -0.86042 0 0.08558 1.80059 0.09363 0 -0.71458 -0.33169 0.44441 -1.08765
VAL_8 -2.67312 0.19267 0.64061 0.0148 0.04455 -0.1627 0.07748 0 0 0 0 0 0.0374 0.01308 -0.66474 0 2.64269 -0.17892 0.50735 0.49114
VAL_9 -4.49665 0.58557 0.58875 0.01818 0.04478 -0.22001 -0.36468 0 0 0 0 0 0.0138 0.04797 -0.77009 0 2.64269 -0.32215 0.3425 -1.88935
ALA_10 -4.57171 0.28795 0.94431 0.00125 0 -0.22208 -1.28709 0 0 0 0 0 0.021 0 -0.00314 0 1.32468 -0.4502 0.20928 -3.74575
ARG_11 -2.38908 0.33413 2.65423 0.00952 0.18763 0.26729 -1.16559 0 0 -0.94935 0 0 0.02871 1.38847 -0.12088 0 -0.09474 -0.33991 0.21256 0.023
VAL_12 -5.69437 1.03289 0.63718 0.03398 0.05928 -0.08754 -1.06619 0 0 -1.03181 0 0 -0.01381 0.0434 1.02381 0 2.64269 4.89863 0.43948 2.91761
ALA_13 -2.04379 0.08236 1.91653 0.00146 0 -0.20447 0.03728 0 0 0 0 0 0.16394 0 -0.0733 0 1.32468 4.61467 0.40983 6.22919
GLU_14 -2.5932 0.34662 2.85697 0.01072 0.40851 0.31058 -1.8077 0 0 -0.52771 -0.66584 0 -0.03905 2.33862 -0.00382 0 -2.72453 -0.40952 0.5556 -1.94374
ALA_15 -2.84701 0.13195 0.9781 0.00129 0 -0.06313 -0.22735 0 0 0 0 0 -0.03448 0 -0.0536 0 1.32468 -0.46438 0.52767 -0.72626
ARG_16 -5.52461 0.55923 6.57676 0.01416 0.43214 0.35577 -5.2417 0 0 -1.04557 -1.60128 0 -0.00948 1.53922 -0.06847 0 -0.09474 -0.48036 0.5237 -4.06523
ALA_17 -2.50598 0.25898 2.03174 0.00136 0 -0.19972 -0.51163 0 0 0 0 0 -0.03307 0 -0.40141 0 1.32468 -0.3308 0.53155 0.16571
GLU_18 -3.27576 0.46813 3.635 0.00598 0.29234 -0.40447 -0.62574 0 0 0 0 0 -0.06161 2.68193 -0.30896 0 -2.72453 -0.6057 0.18505 -0.73835
ASP_19 -7.23407 0.42459 8.25175 0.00265 0.25088 0.10066 -5.8399 0 0 -1.04557 -1.60128 0 -0.0295 1.65148 -0.25363 0 -2.14574 -0.38945 0.34867 -7.50844
VAL_20 -3.85667 0.31577 2.91082 0.0218 0.05529 -0.12669 -0.84933 0 0 0 0 0 -0.04033 0.03458 -0.12764 0 2.64269 -0.15795 0.32269 1.14502
GLY_21 -1.51597 0.1097 1.56815 6e-05 0 -0.21098 -0.69067 0 0 0 0 0 -0.0777 0 0.15893 0 0.79816 -0.0216 0.21073 0.32881
LYS_22 -4.58142 0.51094 4.16221 0.00737 0.1051 -0.22697 -0.52344 0 0 0 0 0 0.07883 1.06604 0.18358 0 -0.71458 0.40831 0.29097 0.76694
ARG_23 -1.21843 0.07685 0.83449 0.01072 0.22314 -0.15007 0.32361 0 0 0 0 0 -0.05973 1.37191 -0.03822 0 -0.09474 0.06797 0.34566 1.69316
VAL_24 -3.71475 0.36226 1.92873 0.02121 0.04682 -0.14921 0.24614 0 0 0 0 0 -0.04302 0.01 -0.44447 0 2.64269 -0.51787 0.32341 0.71194
VAL_25 -4.53117 0.5913 -0.97287 0.02022 0.05473 -0.27961 -0.03329 0 0 0 0 0 0.01599 0.06097 -0.38356 0 2.64269 -0.40408 0.23407 -2.98459
ARG_26 -5.46772 0.68946 4.5743 0.01459 0.37756 -0.07808 -2.02729 0 0 -0.52771 -0.66584 0 -0.02194 2.09162 -0.0378 0 -0.09474 -0.23014 0.34499 -1.05875
VAL_27 -7.48481 0.95025 1.69713 0.06707 0.05888 -0.41052 -0.88986 0 0 0 0 0 -0.02099 1.86701 0.23657 0 2.64269 0.27142 0.51817 -0.49699
ASP_28 -3.89128 0.36187 4.51661 0.00228 0.28475 0.08232 -4.13073 0 0 -1.758 0 0 0.30663 2.71384 0.19549 0 -2.14574 1.11499 0.63257 -1.7144
LYS_29 -3.69261 0.43161 3.62778 0.00665 0.1108 0.05135 -1.38307 0 0 -0.47028 0 0 0.01748 0.96501 -0.17533 0 -0.71458 1.23248 0.80716 0.81443
ALA_30 -3.37881 0.25579 3.30628 0.00146 0 0.1129 -1.76266 0 0 -1.06433 0 0 -0.0095 0 -0.0415 0 1.32468 0.42376 0.57015 -0.26178
GLU_31 -8.20209 1.0775 7.50142 0.00619 0.27326 0.21163 -5.57621 0 0 -1.98116 0 0 -0.02922 3.7138 -0.22346 0 -2.72453 -0.22168 0.81021 -5.36433
ARG_32 -10.7785 1.16033 8.05833 0.01622 0.34736 -0.35856 -3.33909 0 0 -0.22338 0 0 0.07852 2.54502 -0.17281 0 -0.09474 -0.28174 1.07548 -1.9676
ALA_33 -2.81849 0.25155 2.40457 0.00138 0 -0.08592 -0.60296 0 0 0 0 0 -0.05423 0 -0.33038 0 1.32468 -0.3813 0.45 0.15889
LYS_34 -3.45756 0.30255 2.83016 0.00828 0.13921 -0.04596 -0.96485 0 0 0 0 0 -0.03981 0.91143 -0.1772 0 -0.71458 -0.41052 0.26298 -1.35589
VAL_35 -5.92472 0.86639 0.85596 0.01582 0.04353 -0.12731 -0.76298 0 0 0 0 0 0.10186 0.0147 -0.06999 0 2.64269 -0.09352 0.59658 -1.841
GLY_36 -1.77518 0.0688 1.6867 0.00014 0 -0.02007 -0.41472 0 0 0 0 0 -0.1298 0 -1.38001 0 0.79816 0.2178 0.51847 -0.42969
VAL_37 -6.36916 0.89701 1.36024 0.0224 0.05788 0.20521 -1.75875 0 0 0 0 0 -0.03745 0.16051 -0.349 0 2.64269 0.222 0.51699 -2.42944
LYS_38 -2.43313 0.31532 2.62625 0.00914 0.1687 0.02039 -2.3633 0 0 -0.84951 0 0 0.03669 0.83855 0.23416 0 -0.71458 0.40474 0.64292 -1.06367
VAL_39 -3.04677 0.48085 2.23829 0.01657 0.03927 -0.23252 -0.79672 0 0 0 0 0 0.02982 0.07573 0.13651 0 2.64269 5.3438 0.47064 7.39816
GLY_40 -1.23685 0.33135 1.45125 0.00015 0 -0.10912 -0.57982 0 0 0 0 0 0.01247 0 0.10231 0 0.79816 5.71069 0.38349 6.86409
ASP_41 -3.51817 0.28388 3.84937 0.00244 0.19489 -0.15836 -2.21846 0 0 -0.84951 0 0 0.04889 2.5577 1.00072 0 -2.14574 1.07295 0.43751 0.55812
VAL_42 -1.47841 0.12172 0.69112 0.01572 0.0414 -0.26485 -0.28235 0 0 0 0 0 -0.05269 0.002 -0.3754 0 2.64269 0.10607 0.37259 1.53962
VAL_43 -4.26042 0.62167 -0.82459 0.02071 0.04702 -0.25477 0.04542 0 0 0 0 0 0.02344 0.11791 -0.73944 0 2.64269 -0.42783 0.23706 -2.75112
GLU_44 -4.10392 0.2587 4.70477 0.00505 0.20905 0.15656 -5.04558 0 0 0 -0.86042 0 -0.03581 2.77498 0.06795 0 -2.72453 -0.23579 0.34955 -4.47944
VAL_45 -5.07373 0.73533 0.21852 0.03162 0.06778 -0.26852 0.2449 0 0 0 0 0 -0.02979 1.06026 -0.56683 0 2.64269 -0.14353 0.39335 -0.68795
LYS_46 -3.656 0.55175 2.76383 0.0121 0.30128 -0.1732 -1.83411 0 0 0 0 0 -0.04706 1.13383 -0.13513 0 -0.71458 -0.14834 0.30861 -1.63703
LYS_47 -2.87571 0.52573 2.13662 0.0061 0.09995 -0.23672 -1.16032 0 0 0 0 0 -0.12814 0.65987 0.41335 0 -0.71458 0.76285 0.36516 -0.14583
VAL:CtermProteinFull_48 -1.19822 0.29209 0.9602 0.05031 0.12499 -0.0185 -0.1269 0 0 0 0 0 0 0.00173 0 0 2.64269 0.81663 0.57382 4.11884
#END_POSE_ENERGIES_TABLE /home/grads/bernardm/FoldingBenchMarks/RosettaFold/RoseTTAFold/results_pyrosetta_rerun/T1160.pdb/pdb-3track/model0_2_0.35.pdb
