# Supplementary material for: The transformative power of transformers in protein structure prediction
Source: Proc Natl Acad Sci U S A. 2023 Jul 31;120(32):e2303499120. doi: 10.1073/pnas.2303499120 (PMC10410766; doi:10.1073/pnas.2303499120)
Supplement: Supplementary file 2 — Dataset S01 (GZ) [file pnas.2303499120.sd01.gz › SI_Data/predicted_structures/RoseTTAFold/T1174.pdb]

HEADER                                            27-DEC-22   XXXX              
EXPDTA    THEORETICAL MODEL                                                     
REMARK 220                                                                      
REMARK 220 EXPERIMENTAL DETAILS                                                 
REMARK 220  EXPERIMENT TYPE                : THEORETICAL MODELLING              
REMARK 220  DATE OF DATA COLLECTION        : 27-DEC-22                          
REMARK 220                                                                      
REMARK 220 REMARK: MODEL GENERATED BY ROSETTA                                   
REMARK 220  VERSION 2022.39+release.d8d9982                                     
SSBOND     CYS A  259    CYS A  330                                       2.10  
ATOM      1  N   SER A   1       0.765   1.009  -0.841  1.00  0.00           N  
ATOM      2  CA  SER A   1       1.161   2.134  -1.688  1.00  0.00           C  
ATOM      3  C   SER A   1       2.266   2.951  -1.034  1.00  0.00           C  
ATOM      4  O   SER A   1       2.274   4.177  -1.130  1.00  0.00           O  
ATOM      5  CB  SER A   1      -0.030   3.037  -1.965  1.00  0.00           C  
ATOM      6  OG  SER A   1      -0.527   3.604  -0.772  1.00  0.00           O  
ATOM      7 1H   SER A   1       0.573   0.217  -1.447  1.00  0.00           H  
ATOM      8 2H   SER A   1       1.557   0.710  -0.283  1.00  0.00           H  
ATOM      9 3H   SER A   1      -0.026   1.219  -0.259  1.00  0.00           H  
ATOM     10  HA  SER A   1       1.537   1.736  -2.631  1.00  0.00           H  
ATOM     11 1HB  SER A   1       0.258   3.828  -2.659  1.00  0.00           H  
ATOM     12 2HB  SER A   1      -0.816   2.456  -2.448  1.00  0.00           H  
ATOM     13  HG  SER A   1       0.015   4.396  -0.598  1.00  0.00           H  
ATOM     14  N   ALA A   2       3.224   2.296  -0.374  1.00  0.00           N  
ATOM     15  CA  ALA A   2       4.262   3.012   0.385  1.00  0.00           C  
ATOM     16  C   ALA A   2       5.344   3.635  -0.499  1.00  0.00           C  
ATOM     17  O   ALA A   2       6.513   3.232  -0.472  1.00  0.00           O  
ATOM     18  CB  ALA A   2       4.921   2.062   1.371  1.00  0.00           C  
ATOM     19  H   ALA A   2       3.231   1.276  -0.367  1.00  0.00           H  
ATOM     20  HA  ALA A   2       3.777   3.820   0.935  1.00  0.00           H  
ATOM     21 1HB  ALA A   2       5.663   2.605   1.956  1.00  0.00           H  
ATOM     22 2HB  ALA A   2       4.168   1.643   2.037  1.00  0.00           H  
ATOM     23 3HB  ALA A   2       5.407   1.255   0.826  1.00  0.00           H  
ATOM     24  N   LEU A   3       4.950   4.651  -1.246  1.00  0.00           N  
ATOM     25  CA  LEU A   3       5.841   5.350  -2.156  1.00  0.00           C  
ATOM     26  C   LEU A   3       6.916   6.100  -1.384  1.00  0.00           C  
ATOM     27  O   LEU A   3       6.663   6.641  -0.308  1.00  0.00           O  
ATOM     28  CB  LEU A   3       5.050   6.320  -3.039  1.00  0.00           C  
ATOM     29  CG  LEU A   3       4.060   5.666  -4.013  1.00  0.00           C  
ATOM     30  CD1 LEU A   3       3.276   6.734  -4.720  1.00  0.00           C  
ATOM     31  CD2 LEU A   3       4.820   4.826  -5.014  1.00  0.00           C  
ATOM     32  H   LEU A   3       3.965   4.908  -1.192  1.00  0.00           H  
ATOM     33  HA  LEU A   3       6.323   4.619  -2.795  1.00  0.00           H  
ATOM     34 1HB  LEU A   3       4.479   6.987  -2.390  1.00  0.00           H  
ATOM     35 2HB  LEU A   3       5.748   6.922  -3.622  1.00  0.00           H  
ATOM     36  HG  LEU A   3       3.357   5.038  -3.458  1.00  0.00           H  
ATOM     37 1HD1 LEU A   3       2.574   6.271  -5.404  1.00  0.00           H  
ATOM     38 2HD1 LEU A   3       2.740   7.327  -4.005  1.00  0.00           H  
ATOM     39 3HD1 LEU A   3       3.950   7.370  -5.275  1.00  0.00           H  
ATOM     40 1HD2 LEU A   3       4.124   4.375  -5.711  1.00  0.00           H  
ATOM     41 2HD2 LEU A   3       5.501   5.452  -5.561  1.00  0.00           H  
ATOM     42 3HD2 LEU A   3       5.380   4.046  -4.499  1.00  0.00           H  
ATOM     43  N   HIS A   4       8.109   6.146  -1.954  1.00  0.00           N  
ATOM     44  CA  HIS A   4       9.249   6.850  -1.377  1.00  0.00           C  
ATOM     45  C   HIS A   4       9.905   7.712  -2.432  1.00  0.00           C  
ATOM     46  O   HIS A   4      10.351   7.205  -3.462  1.00  0.00           O  
ATOM     47  CB  HIS A   4      10.282   5.861  -0.829  1.00  0.00           C  
ATOM     48  CG  HIS A   4      11.499   6.517  -0.234  1.00  0.00           C  
ATOM     49  ND1 HIS A   4      11.527   7.059   1.038  1.00  0.00           N  
ATOM     50  CD2 HIS A   4      12.722   6.731  -0.763  1.00  0.00           C  
ATOM     51  CE1 HIS A   4      12.734   7.573   1.260  1.00  0.00           C  
ATOM     52  NE2 HIS A   4      13.470   7.381   0.178  1.00  0.00           N  
ATOM     53  H   HIS A   4       8.231   5.664  -2.829  1.00  0.00           H  
ATOM     54  HA  HIS A   4       8.919   7.500  -0.565  1.00  0.00           H  
ATOM     55 1HB  HIS A   4       9.815   5.246  -0.058  1.00  0.00           H  
ATOM     56 2HB  HIS A   4      10.607   5.193  -1.628  1.00  0.00           H  
ATOM     57  HD2 HIS A   4      13.056   6.450  -1.754  1.00  0.00           H  
ATOM     58  HE1 HIS A   4      13.062   8.072   2.170  1.00  0.00           H  
ATOM     59  HE2 HIS A   4      14.453   7.666   0.013  1.00  0.00           H  
ATOM     60  N   VAL A   5       9.933   9.018  -2.184  1.00  0.00           N  
ATOM     61  CA  VAL A   5      10.454   9.975  -3.154  1.00  0.00           C  
ATOM     62  C   VAL A   5      11.662  10.765  -2.667  1.00  0.00           C  
ATOM     63  O   VAL A   5      11.685  11.266  -1.538  1.00  0.00           O  
ATOM     64  CB  VAL A   5       9.342  10.954  -3.578  1.00  0.00           C  
ATOM     65  CG1 VAL A   5       9.896  12.009  -4.527  1.00  0.00           C  
ATOM     66  CG2 VAL A   5       8.227  10.171  -4.269  1.00  0.00           C  
ATOM     67  H   VAL A   5       9.568   9.356  -1.305  1.00  0.00           H  
ATOM     68  HA  VAL A   5      10.759   9.420  -4.035  1.00  0.00           H  
ATOM     69  HB  VAL A   5       8.952  11.465  -2.699  1.00  0.00           H  
ATOM     70 1HG1 VAL A   5       9.096  12.682  -4.799  1.00  0.00           H  
ATOM     71 2HG1 VAL A   5      10.686  12.576  -4.036  1.00  0.00           H  
ATOM     72 3HG1 VAL A   5      10.298  11.519  -5.416  1.00  0.00           H  
ATOM     73 1HG2 VAL A   5       7.446  10.857  -4.564  1.00  0.00           H  
ATOM     74 2HG2 VAL A   5       8.632   9.677  -5.147  1.00  0.00           H  
ATOM     75 3HG2 VAL A   5       7.812   9.425  -3.591  1.00  0.00           H  
ATOM     76  N   GLU A   6      12.667  10.858  -3.536  1.00  0.00           N  
ATOM     77  CA  GLU A   6      13.888  11.597  -3.250  1.00  0.00           C  
ATOM     78  C   GLU A   6      14.082  12.726  -4.263  1.00  0.00           C  
ATOM     79  O   GLU A   6      13.701  12.608  -5.431  1.00  0.00           O  
ATOM     80  CB  GLU A   6      15.081  10.641  -3.203  1.00  0.00           C  
ATOM     81  CG  GLU A   6      14.960   9.638  -2.049  1.00  0.00           C  
ATOM     82  CD  GLU A   6      16.090   8.674  -1.899  1.00  0.00           C  
ATOM     83  OE1 GLU A   6      16.947   8.632  -2.744  1.00  0.00           O  
ATOM     84  OE2 GLU A   6      16.073   7.933  -0.937  1.00  0.00           O  
ATOM     85  H   GLU A   6      12.550  10.406  -4.443  1.00  0.00           H  
ATOM     86  HA  GLU A   6      13.789  12.052  -2.265  1.00  0.00           H  
ATOM     87 1HB  GLU A   6      15.151  10.087  -4.143  1.00  0.00           H  
ATOM     88 2HB  GLU A   6      16.005  11.206  -3.078  1.00  0.00           H  
ATOM     89 1HG  GLU A   6      14.843  10.190  -1.117  1.00  0.00           H  
ATOM     90 2HG  GLU A   6      14.046   9.068  -2.206  1.00  0.00           H  
ATOM     91  N   ARG A   7      14.663  13.838  -3.795  1.00  0.00           N  
ATOM     92  CA  ARG A   7      14.873  15.031  -4.626  1.00  0.00           C  
ATOM     93  C   ARG A   7      16.341  15.401  -4.844  1.00  0.00           C  
ATOM     94  O   ARG A   7      16.663  16.560  -5.088  1.00  0.00           O  
ATOM     95  CB  ARG A   7      14.162  16.216  -4.006  1.00  0.00           C  
ATOM     96  CG  ARG A   7      12.657  16.058  -3.871  1.00  0.00           C  
ATOM     97  CD  ARG A   7      12.032  17.262  -3.278  1.00  0.00           C  
ATOM     98  NE  ARG A   7      12.155  18.396  -4.166  1.00  0.00           N  
ATOM     99  CZ  ARG A   7      11.336  18.623  -5.204  1.00  0.00           C  
ATOM    100  NH1 ARG A   7      10.352  17.766  -5.423  1.00  0.00           N  
ATOM    101  NH2 ARG A   7      11.551  19.689  -5.969  1.00  0.00           N  
ATOM    102  H   ARG A   7      14.952  13.866  -2.826  1.00  0.00           H  
ATOM    103  HA  ARG A   7      14.434  14.842  -5.605  1.00  0.00           H  
ATOM    104 1HB  ARG A   7      14.570  16.408  -3.015  1.00  0.00           H  
ATOM    105 2HB  ARG A   7      14.344  17.101  -4.611  1.00  0.00           H  
ATOM    106 1HG  ARG A   7      12.217  15.891  -4.850  1.00  0.00           H  
ATOM    107 2HG  ARG A   7      12.436  15.205  -3.226  1.00  0.00           H  
ATOM    108 1HD  ARG A   7      10.972  17.076  -3.102  1.00  0.00           H  
ATOM    109 2HD  ARG A   7      12.523  17.508  -2.337  1.00  0.00           H  
ATOM    110  HE  ARG A   7      12.910  19.053  -4.003  1.00  0.00           H  
ATOM    111 1HH1 ARG A   7      10.239  16.977  -4.807  1.00  0.00           H  
ATOM    112 2HH1 ARG A   7       9.683  17.873  -6.188  1.00  0.00           H  
ATOM    113 1HH2 ARG A   7      12.322  20.306  -5.756  1.00  0.00           H  
ATOM    114 2HH2 ARG A   7      10.978  19.900  -6.790  1.00  0.00           H  
ATOM    115  N   THR A   8      17.216  14.416  -4.747  1.00  0.00           N  
ATOM    116  CA  THR A   8      18.666  14.556  -4.931  1.00  0.00           C  
ATOM    117  C   THR A   8      19.293  15.902  -4.511  1.00  0.00           C  
ATOM    118  O   THR A   8      19.421  16.179  -3.316  1.00  0.00           O  
ATOM    119  CB  THR A   8      19.021  14.266  -6.410  1.00  0.00           C  
ATOM    120  OG1 THR A   8      18.375  15.234  -7.316  1.00  0.00           O  
ATOM    121  CG2 THR A   8      18.533  12.873  -6.756  1.00  0.00           C  
ATOM    122  H   THR A   8      16.852  13.495  -4.542  1.00  0.00           H  
ATOM    123  HA  THR A   8      19.142  13.784  -4.327  1.00  0.00           H  
ATOM    124  HB  THR A   8      20.102  14.314  -6.540  1.00  0.00           H  
ATOM    125  HG1 THR A   8      17.385  15.059  -7.331  1.00  0.00           H  
ATOM    126 1HG2 THR A   8      18.783  12.635  -7.783  1.00  0.00           H  
ATOM    127 2HG2 THR A   8      19.002  12.146  -6.098  1.00  0.00           H  
ATOM    128 3HG2 THR A   8      17.447  12.830  -6.630  1.00  0.00           H  
ATOM    129  N   GLN A   9      19.736  16.700  -5.493  1.00  0.00           N  
ATOM    130  CA  GLN A   9      20.402  17.988  -5.223  1.00  0.00           C  
ATOM    131  C   GLN A   9      19.656  19.204  -5.749  1.00  0.00           C  
ATOM    132  O   GLN A   9      19.518  19.378  -6.958  1.00  0.00           O  
ATOM    133  CB  GLN A   9      21.804  18.035  -5.838  1.00  0.00           C  
ATOM    134  CG  GLN A   9      22.514  19.365  -5.576  1.00  0.00           C  
ATOM    135  CD  GLN A   9      23.894  19.450  -6.168  1.00  0.00           C  
ATOM    136  OE1 GLN A   9      24.238  18.709  -7.092  1.00  0.00           O  
ATOM    137  NE2 GLN A   9      24.704  20.365  -5.644  1.00  0.00           N  
ATOM    138  H   GLN A   9      19.571  16.399  -6.448  1.00  0.00           H  
ATOM    139  HA  GLN A   9      20.492  18.102  -4.144  1.00  0.00           H  
ATOM    140 1HB  GLN A   9      22.413  17.230  -5.429  1.00  0.00           H  
ATOM    141 2HB  GLN A   9      21.738  17.891  -6.917  1.00  0.00           H  
ATOM    142 1HG  GLN A   9      21.921  20.158  -6.013  1.00  0.00           H  
ATOM    143 2HG  GLN A   9      22.588  19.524  -4.498  1.00  0.00           H  
ATOM    144 1HE2 GLN A   9      25.635  20.472  -5.995  1.00  0.00           H  
ATOM    145 2HE2 GLN A   9      24.377  20.949  -4.895  1.00  0.00           H  
ATOM    146  N   ASP A  10      19.301  20.110  -4.845  1.00  0.00           N  
ATOM    147  CA  ASP A  10      18.511  21.304  -5.151  1.00  0.00           C  
ATOM    148  C   ASP A  10      18.887  22.059  -6.438  1.00  0.00           C  
ATOM    149  O   ASP A  10      18.030  22.328  -7.294  1.00  0.00           O  
ATOM    150  CB  ASP A  10      18.620  22.249  -3.952  1.00  0.00           C  
ATOM    151  CG  ASP A  10      20.102  22.562  -3.548  1.00  0.00           C  
ATOM    152  OD1 ASP A  10      21.009  21.985  -4.141  1.00  0.00           O  
ATOM    153  OD2 ASP A  10      20.300  23.353  -2.665  1.00  0.00           O  
ATOM    154  H   ASP A  10      19.502  19.909  -3.875  1.00  0.00           H  
ATOM    155  HA  ASP A  10      17.475  20.989  -5.224  1.00  0.00           H  
ATOM    156 1HB  ASP A  10      18.122  23.191  -4.189  1.00  0.00           H  
ATOM    157 2HB  ASP A  10      18.105  21.814  -3.096  1.00  0.00           H  
ATOM    158  N   ALA A  11      20.179  22.298  -6.608  1.00  0.00           N  
ATOM    159  CA  ALA A  11      20.770  23.075  -7.695  1.00  0.00           C  
ATOM    160  C   ALA A  11      20.392  22.566  -9.083  1.00  0.00           C  
ATOM    161  O   ALA A  11      20.385  23.335 -10.045  1.00  0.00           O  
ATOM    162  CB  ALA A  11      22.281  23.052  -7.555  1.00  0.00           C  
ATOM    163  H   ALA A  11      20.777  21.983  -5.848  1.00  0.00           H  
ATOM    164  HA  ALA A  11      20.413  24.100  -7.601  1.00  0.00           H  
ATOM    165 1HB  ALA A  11      22.727  23.662  -8.336  1.00  0.00           H  
ATOM    166 2HB  ALA A  11      22.556  23.445  -6.575  1.00  0.00           H  
ATOM    167 3HB  ALA A  11      22.634  22.026  -7.647  1.00  0.00           H  
ATOM    168  N   ASP A  12      20.143  21.271  -9.197  1.00  0.00           N  
ATOM    169  CA  ASP A  12      19.784  20.624 -10.445  1.00  0.00           C  
ATOM    170  C   ASP A  12      18.827  19.517 -10.076  1.00  0.00           C  
ATOM    171  O   ASP A  12      18.956  18.392 -10.548  1.00  0.00           O  
ATOM    172  CB  ASP A  12      21.017  20.049 -11.156  1.00  0.00           C  
ATOM    173  CG  ASP A  12      20.765  19.657 -12.633  1.00  0.00           C  
ATOM    174  OD1 ASP A  12      19.897  20.233 -13.249  1.00  0.00           O  
ATOM    175  OD2 ASP A  12      21.453  18.788 -13.121  1.00  0.00           O  
ATOM    176  H   ASP A  12      20.136  20.696  -8.353  1.00  0.00           H  
ATOM    177  HA  ASP A  12      19.273  21.335 -11.094  1.00  0.00           H  
ATOM    178 1HB  ASP A  12      21.823  20.780 -11.120  1.00  0.00           H  
ATOM    179 2HB  ASP A  12      21.358  19.163 -10.617  1.00  0.00           H  
ATOM    180  N   THR A  13      17.865  19.844  -9.218  1.00  0.00           N  
ATOM    181  CA  THR A  13      16.962  18.843  -8.673  1.00  0.00           C  
ATOM    182  C   THR A  13      16.430  17.838  -9.674  1.00  0.00           C  
ATOM    183  O   THR A  13      15.658  18.192 -10.570  1.00  0.00           O  
ATOM    184  CB  THR A  13      15.712  19.516  -8.072  1.00  0.00           C  
ATOM    185  OG1 THR A  13      16.074  20.468  -7.078  1.00  0.00           O  
ATOM    186  CG2 THR A  13      14.811  18.464  -7.459  1.00  0.00           C  
ATOM    187  H   THR A  13      17.814  20.800  -8.858  1.00  0.00           H  
ATOM    188  HA  THR A  13      17.490  18.291  -7.892  1.00  0.00           H  
ATOM    189  HB  THR A  13      15.179  20.029  -8.856  1.00  0.00           H  
ATOM    190  HG1 THR A  13      16.660  21.157  -7.473  1.00  0.00           H  
ATOM    191 1HG2 THR A  13      13.936  18.937  -7.051  1.00  0.00           H  
ATOM    192 2HG2 THR A  13      14.515  17.749  -8.219  1.00  0.00           H  
ATOM    193 3HG2 THR A  13      15.347  17.950  -6.672  1.00  0.00           H  
ATOM    194  N   THR A  14      16.750  16.567  -9.444  1.00  0.00           N  
ATOM    195  CA  THR A  14      16.198  15.494 -10.229  1.00  0.00           C  
ATOM    196  C   THR A  14      15.399  14.753  -9.208  1.00  0.00           C  
ATOM    197  O   THR A  14      15.770  14.766  -8.027  1.00  0.00           O  
ATOM    198  CB  THR A  14      17.256  14.555 -10.852  1.00  0.00           C  
ATOM    199  OG1 THR A  14      17.981  13.873  -9.812  1.00  0.00           O  
ATOM    200  CG2 THR A  14      18.237  15.329 -11.705  1.00  0.00           C  
ATOM    201  H   THR A  14      17.402  16.333  -8.705  1.00  0.00           H  
ATOM    202  HA  THR A  14      15.533  15.866 -10.993  1.00  0.00           H  
ATOM    203  HB  THR A  14      16.751  13.819 -11.477  1.00  0.00           H  
ATOM    204  HG1 THR A  14      18.213  14.501  -9.098  1.00  0.00           H  
ATOM    205 1HG2 THR A  14      18.964  14.644 -12.136  1.00  0.00           H  
ATOM    206 2HG2 THR A  14      17.710  15.838 -12.501  1.00  0.00           H  
ATOM    207 3HG2 THR A  14      18.753  16.055 -11.093  1.00  0.00           H  
ATOM    208  N   VAL A  15      14.344  14.101  -9.641  1.00  0.00           N  
ATOM    209  CA  VAL A  15      13.524  13.379  -8.705  1.00  0.00           C  
ATOM    210  C   VAL A  15      13.359  11.924  -9.070  1.00  0.00           C  
ATOM    211  O   VAL A  15      13.274  11.571 -10.245  1.00  0.00           O  
ATOM    212  CB  VAL A  15      12.149  14.048  -8.662  1.00  0.00           C  
ATOM    213  CG1 VAL A  15      12.251  15.484  -8.114  1.00  0.00           C  
ATOM    214  CG2 VAL A  15      11.593  14.085 -10.099  1.00  0.00           C  
ATOM    215  H   VAL A  15      14.097  14.131 -10.621  1.00  0.00           H  
ATOM    216  HA  VAL A  15      13.985  13.436  -7.721  1.00  0.00           H  
ATOM    217  HB  VAL A  15      11.506  13.483  -8.009  1.00  0.00           H  
ATOM    218 1HG1 VAL A  15      11.259  15.940  -8.088  1.00  0.00           H  
ATOM    219 2HG1 VAL A  15      12.661  15.454  -7.112  1.00  0.00           H  
ATOM    220 3HG1 VAL A  15      12.897  16.076  -8.752  1.00  0.00           H  
ATOM    221 1HG2 VAL A  15      10.612  14.550 -10.095  1.00  0.00           H  
ATOM    222 2HG2 VAL A  15      12.265  14.668 -10.736  1.00  0.00           H  
ATOM    223 3HG2 VAL A  15      11.519  13.074 -10.497  1.00  0.00           H  
ATOM    224  N   GLN A  16      13.269  11.091  -8.049  1.00  0.00           N  
ATOM    225  CA  GLN A  16      13.056   9.665  -8.236  1.00  0.00           C  
ATOM    226  C   GLN A  16      12.044   9.113  -7.257  1.00  0.00           C  
ATOM    227  O   GLN A  16      11.925   9.600  -6.132  1.00  0.00           O  
ATOM    228  CB  GLN A  16      14.361   8.864  -8.076  1.00  0.00           C  
ATOM    229  CG  GLN A  16      15.459   9.144  -9.107  1.00  0.00           C  
ATOM    230  CD  GLN A  16      16.350  10.313  -8.747  1.00  0.00           C  
ATOM    231  OE1 GLN A  16      16.742  10.450  -7.587  1.00  0.00           O  
ATOM    232  NE2 GLN A  16      16.676  11.143  -9.738  1.00  0.00           N  
ATOM    233  H   GLN A  16      13.367  11.476  -7.108  1.00  0.00           H  
ATOM    234  HA  GLN A  16      12.671   9.501  -9.242  1.00  0.00           H  
ATOM    235 1HB  GLN A  16      14.778   9.061  -7.085  1.00  0.00           H  
ATOM    236 2HB  GLN A  16      14.130   7.797  -8.118  1.00  0.00           H  
ATOM    237 1HG  GLN A  16      16.083   8.257  -9.196  1.00  0.00           H  
ATOM    238 2HG  GLN A  16      14.986   9.364 -10.068  1.00  0.00           H  
ATOM    239 1HE2 GLN A  16      17.276  11.952  -9.578  1.00  0.00           H  
ATOM    240 2HE2 GLN A  16      16.325  10.974 -10.655  1.00  0.00           H  
ATOM    241  N   VAL A  17      11.363   8.051  -7.657  1.00  0.00           N  
ATOM    242  CA  VAL A  17      10.522   7.333  -6.716  1.00  0.00           C  
ATOM    243  C   VAL A  17      11.118   5.939  -6.673  1.00  0.00           C  
ATOM    244  O   VAL A  17      11.475   5.382  -7.713  1.00  0.00           O  
ATOM    245  CB  VAL A  17       9.037   7.332  -7.127  1.00  0.00           C  
ATOM    246  CG1 VAL A  17       8.852   6.669  -8.453  1.00  0.00           C  
ATOM    247  CG2 VAL A  17       8.204   6.640  -6.057  1.00  0.00           C  
ATOM    248  H   VAL A  17      11.467   7.709  -8.601  1.00  0.00           H  
ATOM    249  HA  VAL A  17      10.605   7.785  -5.735  1.00  0.00           H  
ATOM    250  HB  VAL A  17       8.702   8.361  -7.227  1.00  0.00           H  
ATOM    251 1HG1 VAL A  17       7.791   6.712  -8.722  1.00  0.00           H  
ATOM    252 2HG1 VAL A  17       9.442   7.178  -9.185  1.00  0.00           H  
ATOM    253 3HG1 VAL A  17       9.174   5.628  -8.385  1.00  0.00           H  
ATOM    254 1HG2 VAL A  17       7.171   6.679  -6.360  1.00  0.00           H  
ATOM    255 2HG2 VAL A  17       8.512   5.609  -5.952  1.00  0.00           H  
ATOM    256 3HG2 VAL A  17       8.325   7.155  -5.107  1.00  0.00           H  
ATOM    257  N   ARG A  18      11.255   5.396  -5.474  1.00  0.00           N  
ATOM    258  CA  ARG A  18      11.931   4.122  -5.285  1.00  0.00           C  
ATOM    259  C   ARG A  18      11.046   2.949  -4.881  1.00  0.00           C  
ATOM    260  O   ARG A  18      11.530   1.992  -4.276  1.00  0.00           O  
ATOM    261  CB  ARG A  18      13.057   4.289  -4.272  1.00  0.00           C  
ATOM    262  CG  ARG A  18      14.194   5.227  -4.756  1.00  0.00           C  
ATOM    263  CD  ARG A  18      15.385   5.252  -3.834  1.00  0.00           C  
ATOM    264  NE  ARG A  18      16.412   6.204  -4.286  1.00  0.00           N  
ATOM    265  CZ  ARG A  18      17.321   5.964  -5.249  1.00  0.00           C  
ATOM    266  NH1 ARG A  18      17.326   4.812  -5.889  1.00  0.00           N  
ATOM    267  NH2 ARG A  18      18.211   6.893  -5.549  1.00  0.00           N  
ATOM    268  H   ARG A  18      10.915   5.917  -4.668  1.00  0.00           H  
ATOM    269  HA  ARG A  18      12.398   3.860  -6.235  1.00  0.00           H  
ATOM    270 1HB  ARG A  18      12.651   4.697  -3.349  1.00  0.00           H  
ATOM    271 2HB  ARG A  18      13.493   3.319  -4.043  1.00  0.00           H  
ATOM    272 1HG  ARG A  18      14.528   4.907  -5.742  1.00  0.00           H  
ATOM    273 2HG  ARG A  18      13.807   6.249  -4.820  1.00  0.00           H  
ATOM    274 1HD  ARG A  18      15.070   5.553  -2.835  1.00  0.00           H  
ATOM    275 2HD  ARG A  18      15.836   4.262  -3.788  1.00  0.00           H  
ATOM    276  HE  ARG A  18      16.479   7.111  -3.803  1.00  0.00           H  
ATOM    277 1HH1 ARG A  18      16.646   4.103  -5.656  1.00  0.00           H  
ATOM    278 2HH1 ARG A  18      18.012   4.637  -6.609  1.00  0.00           H  
ATOM    279 1HH2 ARG A  18      18.199   7.782  -5.049  1.00  0.00           H  
ATOM    280 2HH2 ARG A  18      18.896   6.725  -6.267  1.00  0.00           H  
ATOM    281  N   ASN A  19       9.759   3.005  -5.197  1.00  0.00           N  
ATOM    282  CA  ASN A  19       8.893   1.882  -4.861  1.00  0.00           C  
ATOM    283  C   ASN A  19       7.943   1.527  -5.986  1.00  0.00           C  
ATOM    284  O   ASN A  19       6.945   2.205  -6.232  1.00  0.00           O  
ATOM    285  CB  ASN A  19       8.104   2.133  -3.603  1.00  0.00           C  
ATOM    286  CG  ASN A  19       7.325   0.901  -3.150  1.00  0.00           C  
ATOM    287  OD1 ASN A  19       7.101  -0.088  -3.897  1.00  0.00           O  
ATOM    288  ND2 ASN A  19       6.932   0.940  -1.910  1.00  0.00           N  
ATOM    289  H   ASN A  19       9.400   3.808  -5.691  1.00  0.00           H  
ATOM    290  HA  ASN A  19       9.519   1.004  -4.695  1.00  0.00           H  
ATOM    291 1HB  ASN A  19       8.772   2.452  -2.797  1.00  0.00           H  
ATOM    292 2HB  ASN A  19       7.409   2.931  -3.786  1.00  0.00           H  
ATOM    293 1HD2 ASN A  19       6.443   0.176  -1.501  1.00  0.00           H  
ATOM    294 2HD2 ASN A  19       7.140   1.755  -1.346  1.00  0.00           H  
ATOM    295  N   THR A  20       8.282   0.440  -6.659  1.00  0.00           N  
ATOM    296  CA  THR A  20       7.528  -0.117  -7.767  1.00  0.00           C  
ATOM    297  C   THR A  20       7.237  -1.577  -7.445  1.00  0.00           C  
ATOM    298  O   THR A  20       7.017  -2.396  -8.338  1.00  0.00           O  
ATOM    299  CB  THR A  20       8.311  -0.000  -9.077  1.00  0.00           C  
ATOM    300  OG1 THR A  20       9.563  -0.682  -8.954  1.00  0.00           O  
ATOM    301  CG2 THR A  20       8.562   1.449  -9.392  1.00  0.00           C  
ATOM    302  H   THR A  20       9.130  -0.037  -6.385  1.00  0.00           H  
ATOM    303  HA  THR A  20       6.577   0.410  -7.864  1.00  0.00           H  
ATOM    304  HB  THR A  20       7.745  -0.450  -9.876  1.00  0.00           H  
ATOM    305  HG1 THR A  20       9.394  -1.617  -8.792  1.00  0.00           H  
ATOM    306 1HG2 THR A  20       9.117   1.513 -10.324  1.00  0.00           H  
ATOM    307 2HG2 THR A  20       7.607   1.964  -9.489  1.00  0.00           H  
ATOM    308 3HG2 THR A  20       9.143   1.909  -8.595  1.00  0.00           H  
ATOM    309  N   HIS A  21       7.331  -1.898  -6.152  1.00  0.00           N  
ATOM    310  CA  HIS A  21       7.166  -3.261  -5.651  1.00  0.00           C  
ATOM    311  C   HIS A  21       5.815  -3.434  -4.966  1.00  0.00           C  
ATOM    312  O   HIS A  21       5.144  -4.457  -5.122  1.00  0.00           O  
ATOM    313  CB  HIS A  21       8.279  -3.560  -4.649  1.00  0.00           C  
ATOM    314  CG  HIS A  21       9.643  -3.477  -5.250  1.00  0.00           C  
ATOM    315  ND1 HIS A  21      10.153  -4.443  -6.090  1.00  0.00           N  
ATOM    316  CD2 HIS A  21      10.596  -2.520  -5.150  1.00  0.00           C  
ATOM    317  CE1 HIS A  21      11.369  -4.090  -6.474  1.00  0.00           C  
ATOM    318  NE2 HIS A  21      11.661  -2.927  -5.917  1.00  0.00           N  
ATOM    319  H   HIS A  21       7.479  -1.146  -5.483  1.00  0.00           H  
ATOM    320  HA  HIS A  21       7.228  -3.970  -6.474  1.00  0.00           H  
ATOM    321 1HB  HIS A  21       8.222  -2.853  -3.820  1.00  0.00           H  
ATOM    322 2HB  HIS A  21       8.141  -4.559  -4.239  1.00  0.00           H  
ATOM    323  HD2 HIS A  21      10.531  -1.596  -4.569  1.00  0.00           H  
ATOM    324  HE1 HIS A  21      12.018  -4.659  -7.140  1.00  0.00           H  
ATOM    325  HE2 HIS A  21      12.522  -2.410  -6.034  1.00  0.00           H  
ATOM    326  N   ASP A  22       5.420  -2.425  -4.198  1.00  0.00           N  
ATOM    327  CA  ASP A  22       4.154  -2.396  -3.484  1.00  0.00           C  
ATOM    328  C   ASP A  22       2.989  -2.524  -4.454  1.00  0.00           C  
ATOM    329  O   ASP A  22       2.893  -1.779  -5.440  1.00  0.00           O  
ATOM    330  CB  ASP A  22       4.082  -1.133  -2.615  1.00  0.00           C  
ATOM    331  CG  ASP A  22       2.819  -0.891  -1.757  1.00  0.00           C  
ATOM    332  OD1 ASP A  22       1.684  -1.020  -2.226  1.00  0.00           O  
ATOM    333  OD2 ASP A  22       2.961  -0.433  -0.626  1.00  0.00           O  
ATOM    334  H   ASP A  22       6.029  -1.618  -4.099  1.00  0.00           H  
ATOM    335  HA  ASP A  22       4.124  -3.263  -2.816  1.00  0.00           H  
ATOM    336 1HB  ASP A  22       4.912  -1.189  -1.912  1.00  0.00           H  
ATOM    337 2HB  ASP A  22       4.277  -0.267  -3.218  1.00  0.00           H  
ATOM    338  N   THR A  23       2.102  -3.463  -4.159  1.00  0.00           N  
ATOM    339  CA  THR A  23       0.914  -3.772  -4.944  1.00  0.00           C  
ATOM    340  C   THR A  23       0.106  -2.540  -5.361  1.00  0.00           C  
ATOM    341  O   THR A  23      -0.532  -2.544  -6.414  1.00  0.00           O  
ATOM    342  CB  THR A  23      -0.011  -4.731  -4.174  1.00  0.00           C  
ATOM    343  OG1 THR A  23       0.684  -5.959  -3.898  1.00  0.00           O  
ATOM    344  CG2 THR A  23      -1.253  -5.026  -4.988  1.00  0.00           C  
ATOM    345  H   THR A  23       2.269  -4.010  -3.325  1.00  0.00           H  
ATOM    346  HA  THR A  23       1.242  -4.275  -5.855  1.00  0.00           H  
ATOM    347  HB  THR A  23      -0.304  -4.269  -3.231  1.00  0.00           H  
ATOM    348  HG1 THR A  23       0.989  -6.347  -4.723  1.00  0.00           H  
ATOM    349 1HG2 THR A  23      -1.901  -5.700  -4.430  1.00  0.00           H  
ATOM    350 2HG2 THR A  23      -1.782  -4.094  -5.189  1.00  0.00           H  
ATOM    351 3HG2 THR A  23      -0.968  -5.492  -5.930  1.00  0.00           H  
ATOM    352  N   GLY A  24       0.044  -1.530  -4.488  1.00  0.00           N  
ATOM    353  CA  GLY A  24      -0.771  -0.345  -4.730  1.00  0.00           C  
ATOM    354  C   GLY A  24      -0.118   0.717  -5.631  1.00  0.00           C  
ATOM    355  O   GLY A  24      -0.709   1.769  -5.870  1.00  0.00           O  
ATOM    356  H   GLY A  24       0.628  -1.559  -3.647  1.00  0.00           H  
ATOM    357 1HA  GLY A  24      -1.718  -0.654  -5.171  1.00  0.00           H  
ATOM    358 2HA  GLY A  24      -1.013   0.108  -3.770  1.00  0.00           H  
ATOM    359  N   THR A  25       1.105   0.488  -6.096  1.00  0.00           N  
ATOM    360  CA  THR A  25       1.759   1.481  -6.939  1.00  0.00           C  
ATOM    361  C   THR A  25       1.345   1.296  -8.398  1.00  0.00           C  
ATOM    362  O   THR A  25       0.812   0.255  -8.772  1.00  0.00           O  
ATOM    363  CB  THR A  25       3.280   1.381  -6.785  1.00  0.00           C  
ATOM    364  OG1 THR A  25       3.733   0.105  -7.264  1.00  0.00           O  
ATOM    365  CG2 THR A  25       3.605   1.493  -5.309  1.00  0.00           C  
ATOM    366  H   THR A  25       1.589  -0.384  -5.880  1.00  0.00           H  
ATOM    367  HA  THR A  25       1.446   2.475  -6.619  1.00  0.00           H  
ATOM    368  HB  THR A  25       3.773   2.176  -7.342  1.00  0.00           H  
ATOM    369  HG1 THR A  25       3.386  -0.611  -6.676  1.00  0.00           H  
ATOM    370 1HG2 THR A  25       4.682   1.412  -5.153  1.00  0.00           H  
ATOM    371 2HG2 THR A  25       3.248   2.437  -4.924  1.00  0.00           H  
ATOM    372 3HG2 THR A  25       3.095   0.693  -4.796  1.00  0.00           H  
ATOM    373  N   ALA A  26       1.612   2.296  -9.241  1.00  0.00           N  
ATOM    374  CA  ALA A  26       1.294   2.159 -10.665  1.00  0.00           C  
ATOM    375  C   ALA A  26       2.427   1.454 -11.431  1.00  0.00           C  
ATOM    376  O   ALA A  26       2.188   0.711 -12.377  1.00  0.00           O  
ATOM    377  CB  ALA A  26       1.003   3.524 -11.250  1.00  0.00           C  
ATOM    378  H   ALA A  26       2.030   3.143  -8.890  1.00  0.00           H  
ATOM    379  HA  ALA A  26       0.399   1.543 -10.753  1.00  0.00           H  
ATOM    380 1HB  ALA A  26       0.729   3.418 -12.299  1.00  0.00           H  
ATOM    381 2HB  ALA A  26       0.173   3.980 -10.702  1.00  0.00           H  
ATOM    382 3HB  ALA A  26       1.882   4.154 -11.160  1.00  0.00           H  
ATOM    383  N   ALA A  27       3.673   1.779 -11.077  1.00  0.00           N  
ATOM    384  CA  ALA A  27       4.953   1.208 -11.573  1.00  0.00           C  
ATOM    385  C   ALA A  27       5.256   1.206 -13.100  1.00  0.00           C  
ATOM    386  O   ALA A  27       6.417   1.060 -13.479  1.00  0.00           O  
ATOM    387  CB  ALA A  27       5.028  -0.230 -11.098  1.00  0.00           C  
ATOM    388  H   ALA A  27       3.751   2.445 -10.326  1.00  0.00           H  
ATOM    389  HA  ALA A  27       5.752   1.778 -11.096  1.00  0.00           H  
ATOM    390 1HB  ALA A  27       5.988  -0.654 -11.372  1.00  0.00           H  
ATOM    391 2HB  ALA A  27       4.907  -0.266 -10.009  1.00  0.00           H  
ATOM    392 3HB  ALA A  27       4.235  -0.811 -11.569  1.00  0.00           H  
ATOM    393  N   GLY A  28       4.262   1.428 -13.960  1.00  0.00           N  
ATOM    394  CA  GLY A  28       4.446   1.534 -15.419  1.00  0.00           C  
ATOM    395  C   GLY A  28       4.091   2.939 -15.884  1.00  0.00           C  
ATOM    396  O   GLY A  28       3.847   3.199 -17.061  1.00  0.00           O  
ATOM    397  H   GLY A  28       3.325   1.455 -13.583  1.00  0.00           H  
ATOM    398 1HA  GLY A  28       5.476   1.303 -15.681  1.00  0.00           H  
ATOM    399 2HA  GLY A  28       3.808   0.806 -15.919  1.00  0.00           H  
ATOM    400  N   ALA A  29       4.013   3.803 -14.902  1.00  0.00           N  
ATOM    401  CA  ALA A  29       3.614   5.198 -14.954  1.00  0.00           C  
ATOM    402  C   ALA A  29       4.718   6.173 -15.381  1.00  0.00           C  
ATOM    403  O   ALA A  29       5.864   5.763 -15.542  1.00  0.00           O  
ATOM    404  CB  ALA A  29       3.114   5.519 -13.603  1.00  0.00           C  
ATOM    405  H   ALA A  29       4.266   3.436 -13.998  1.00  0.00           H  
ATOM    406  HA  ALA A  29       2.803   5.293 -15.676  1.00  0.00           H  
ATOM    407 1HB  ALA A  29       2.772   6.454 -13.632  1.00  0.00           H  
ATOM    408 2HB  ALA A  29       2.323   4.842 -13.368  1.00  0.00           H  
ATOM    409 3HB  ALA A  29       3.887   5.423 -12.885  1.00  0.00           H  
ATOM    410  N   ARG A  30       4.364   7.453 -15.655  1.00  0.00           N  
ATOM    411  CA  ARG A  30       5.387   8.449 -16.040  1.00  0.00           C  
ATOM    412  C   ARG A  30       5.124   9.873 -15.512  1.00  0.00           C  
ATOM    413  O   ARG A  30       4.101  10.490 -15.805  1.00  0.00           O  
ATOM    414  CB  ARG A  30       5.529   8.553 -17.560  1.00  0.00           C  
ATOM    415  CG  ARG A  30       6.088   7.323 -18.309  1.00  0.00           C  
ATOM    416  CD  ARG A  30       7.539   7.104 -18.017  1.00  0.00           C  
ATOM    417  NE  ARG A  30       8.098   5.999 -18.797  1.00  0.00           N  
ATOM    418  CZ  ARG A  30       8.046   4.686 -18.466  1.00  0.00           C  
ATOM    419  NH1 ARG A  30       7.455   4.275 -17.363  1.00  0.00           N  
ATOM    420  NH2 ARG A  30       8.604   3.792 -19.270  1.00  0.00           N  
ATOM    421  H   ARG A  30       3.407   7.768 -15.495  1.00  0.00           H  
ATOM    422  HA  ARG A  30       6.346   8.121 -15.632  1.00  0.00           H  
ATOM    423 1HB  ARG A  30       4.558   8.786 -17.996  1.00  0.00           H  
ATOM    424 2HB  ARG A  30       6.191   9.388 -17.788  1.00  0.00           H  
ATOM    425 1HG  ARG A  30       5.539   6.421 -18.049  1.00  0.00           H  
ATOM    426 2HG  ARG A  30       5.993   7.494 -19.381  1.00  0.00           H  
ATOM    427 1HD  ARG A  30       8.097   8.010 -18.256  1.00  0.00           H  
ATOM    428 2HD  ARG A  30       7.671   6.873 -16.958  1.00  0.00           H  
ATOM    429  HE  ARG A  30       8.567   6.238 -19.659  1.00  0.00           H  
ATOM    430 1HH1 ARG A  30       6.997   4.939 -16.716  1.00  0.00           H  
ATOM    431 2HH1 ARG A  30       7.439   3.294 -17.145  1.00  0.00           H  
ATOM    432 1HH2 ARG A  30       9.061   4.090 -20.121  1.00  0.00           H  
ATOM    433 2HH2 ARG A  30       8.567   2.812 -19.032  1.00  0.00           H  
ATOM    434  N   PHE A  31       6.104  10.404 -14.791  1.00  0.00           N  
ATOM    435  CA  PHE A  31       6.100  11.753 -14.208  1.00  0.00           C  
ATOM    436  C   PHE A  31       6.343  12.898 -15.197  1.00  0.00           C  
ATOM    437  O   PHE A  31       7.134  12.794 -16.135  1.00  0.00           O  
ATOM    438  CB  PHE A  31       7.092  11.801 -13.064  1.00  0.00           C  
ATOM    439  CG  PHE A  31       7.072  13.038 -12.253  1.00  0.00           C  
ATOM    440  CD1 PHE A  31       6.013  13.282 -11.410  1.00  0.00           C  
ATOM    441  CD2 PHE A  31       8.111  13.934 -12.290  1.00  0.00           C  
ATOM    442  CE1 PHE A  31       5.974  14.376 -10.619  1.00  0.00           C  
ATOM    443  CE2 PHE A  31       8.080  15.043 -11.491  1.00  0.00           C  
ATOM    444  CZ  PHE A  31       7.000  15.254 -10.645  1.00  0.00           C  
ATOM    445  H   PHE A  31       6.904   9.811 -14.570  1.00  0.00           H  
ATOM    446  HA  PHE A  31       5.117  11.940 -13.790  1.00  0.00           H  
ATOM    447 1HB  PHE A  31       6.898  10.963 -12.402  1.00  0.00           H  
ATOM    448 2HB  PHE A  31       8.093  11.669 -13.465  1.00  0.00           H  
ATOM    449  HD1 PHE A  31       5.212  12.591 -11.385  1.00  0.00           H  
ATOM    450  HD2 PHE A  31       8.957  13.751 -12.953  1.00  0.00           H  
ATOM    451  HE1 PHE A  31       5.128  14.546  -9.964  1.00  0.00           H  
ATOM    452  HE2 PHE A  31       8.906  15.744 -11.523  1.00  0.00           H  
ATOM    453  HZ  PHE A  31       6.958  16.118 -10.002  1.00  0.00           H  
ATOM    454  N   ILE A  32       5.618  13.983 -14.968  1.00  0.00           N  
ATOM    455  CA  ILE A  32       5.679  15.223 -15.731  1.00  0.00           C  
ATOM    456  C   ILE A  32       6.477  16.289 -14.993  1.00  0.00           C  
ATOM    457  O   ILE A  32       6.256  16.493 -13.806  1.00  0.00           O  
ATOM    458  CB  ILE A  32       4.256  15.751 -15.955  1.00  0.00           C  
ATOM    459  CG1 ILE A  32       3.459  14.737 -16.773  1.00  0.00           C  
ATOM    460  CG2 ILE A  32       4.263  17.126 -16.608  1.00  0.00           C  
ATOM    461  CD1 ILE A  32       1.980  15.025 -16.811  1.00  0.00           C  
ATOM    462  H   ILE A  32       4.985  13.955 -14.183  1.00  0.00           H  
ATOM    463  HA  ILE A  32       6.159  15.025 -16.687  1.00  0.00           H  
ATOM    464  HB  ILE A  32       3.775  15.833 -15.012  1.00  0.00           H  
ATOM    465 1HG1 ILE A  32       3.841  14.729 -17.793  1.00  0.00           H  
ATOM    466 2HG1 ILE A  32       3.602  13.742 -16.343  1.00  0.00           H  
ATOM    467 1HG2 ILE A  32       3.239  17.473 -16.729  1.00  0.00           H  
ATOM    468 2HG2 ILE A  32       4.806  17.832 -15.980  1.00  0.00           H  
ATOM    469 3HG2 ILE A  32       4.745  17.064 -17.586  1.00  0.00           H  
ATOM    470 1HD1 ILE A  32       1.481  14.262 -17.408  1.00  0.00           H  
ATOM    471 2HD1 ILE A  32       1.578  15.012 -15.801  1.00  0.00           H  
ATOM    472 3HD1 ILE A  32       1.810  16.005 -17.260  1.00  0.00           H  
ATOM    473  N   ALA A  33       7.385  16.979 -15.687  1.00  0.00           N  
ATOM    474  CA  ALA A  33       8.156  18.036 -15.031  1.00  0.00           C  
ATOM    475  C   ALA A  33       8.453  19.189 -15.990  1.00  0.00           C  
ATOM    476  O   ALA A  33       8.353  19.049 -17.211  1.00  0.00           O  
ATOM    477  CB  ALA A  33       9.443  17.502 -14.440  1.00  0.00           C  
ATOM    478  H   ALA A  33       7.537  16.774 -16.663  1.00  0.00           H  
ATOM    479  HA  ALA A  33       7.557  18.423 -14.226  1.00  0.00           H  
ATOM    480 1HB  ALA A  33       9.956  18.304 -13.925  1.00  0.00           H  
ATOM    481 2HB  ALA A  33       9.220  16.708 -13.733  1.00  0.00           H  
ATOM    482 3HB  ALA A  33      10.064  17.132 -15.210  1.00  0.00           H  
ATOM    483  N   SER A  34       8.779  20.335 -15.398  1.00  0.00           N  
ATOM    484  CA  SER A  34       9.070  21.608 -16.059  1.00  0.00           C  
ATOM    485  C   SER A  34      10.042  22.439 -15.251  1.00  0.00           C  
ATOM    486  O   SER A  34      10.150  22.282 -14.038  1.00  0.00           O  
ATOM    487  CB  SER A  34       7.829  22.437 -16.263  1.00  0.00           C  
ATOM    488  OG  SER A  34       8.167  23.689 -16.803  1.00  0.00           O  
ATOM    489  H   SER A  34       8.834  20.322 -14.389  1.00  0.00           H  
ATOM    490  HA  SER A  34       9.519  21.399 -17.031  1.00  0.00           H  
ATOM    491 1HB  SER A  34       7.143  21.915 -16.931  1.00  0.00           H  
ATOM    492 2HB  SER A  34       7.329  22.582 -15.323  1.00  0.00           H  
ATOM    493  HG  SER A  34       7.323  24.102 -17.049  1.00  0.00           H  
ATOM    494  N   ASN A  35      10.754  23.332 -15.930  1.00  0.00           N  
ATOM    495  CA  ASN A  35      11.727  24.148 -15.224  1.00  0.00           C  
ATOM    496  C   ASN A  35      11.127  25.511 -14.848  1.00  0.00           C  
ATOM    497  O   ASN A  35      11.836  26.397 -14.368  1.00  0.00           O  
ATOM    498  CB  ASN A  35      12.959  24.338 -16.097  1.00  0.00           C  
ATOM    499  CG  ASN A  35      14.257  24.503 -15.314  1.00  0.00           C  
ATOM    500  OD1 ASN A  35      14.559  23.700 -14.406  1.00  0.00           O  
ATOM    501  ND2 ASN A  35      15.024  25.515 -15.651  1.00  0.00           N  
ATOM    502  H   ASN A  35      10.607  23.445 -16.924  1.00  0.00           H  
ATOM    503  HA  ASN A  35      12.007  23.653 -14.297  1.00  0.00           H  
ATOM    504 1HB  ASN A  35      13.058  23.496 -16.774  1.00  0.00           H  
ATOM    505 2HB  ASN A  35      12.815  25.225 -16.711  1.00  0.00           H  
ATOM    506 1HD2 ASN A  35      15.889  25.670 -15.172  1.00  0.00           H  
ATOM    507 2HD2 ASN A  35      14.741  26.133 -16.386  1.00  0.00           H  
ATOM    508  N   GLU A  36       9.807  25.660 -15.012  1.00  0.00           N  
ATOM    509  CA  GLU A  36       9.148  26.894 -14.592  1.00  0.00           C  
ATOM    510  C   GLU A  36       9.037  26.888 -13.073  1.00  0.00           C  
ATOM    511  O   GLU A  36       8.966  25.834 -12.457  1.00  0.00           O  
ATOM    512  CB  GLU A  36       7.760  27.062 -15.224  1.00  0.00           C  
ATOM    513  CG  GLU A  36       7.764  27.281 -16.744  1.00  0.00           C  
ATOM    514  CD  GLU A  36       6.375  27.539 -17.329  1.00  0.00           C  
ATOM    515  OE1 GLU A  36       5.416  26.959 -16.864  1.00  0.00           O  
ATOM    516  OE2 GLU A  36       6.279  28.319 -18.249  1.00  0.00           O  
ATOM    517  H   GLU A  36       9.263  24.915 -15.451  1.00  0.00           H  
ATOM    518  HA  GLU A  36       9.767  27.743 -14.884  1.00  0.00           H  
ATOM    519 1HB  GLU A  36       7.160  26.173 -15.015  1.00  0.00           H  
ATOM    520 2HB  GLU A  36       7.253  27.909 -14.763  1.00  0.00           H  
ATOM    521 1HG  GLU A  36       8.403  28.134 -16.974  1.00  0.00           H  
ATOM    522 2HG  GLU A  36       8.196  26.404 -17.224  1.00  0.00           H  
ATOM    523  N   LYS A  37       9.010  28.063 -12.461  1.00  0.00           N  
ATOM    524  CA  LYS A  37       8.925  28.142 -11.003  1.00  0.00           C  
ATOM    525  C   LYS A  37       7.665  27.541 -10.359  1.00  0.00           C  
ATOM    526  O   LYS A  37       7.710  27.113  -9.203  1.00  0.00           O  
ATOM    527  CB  LYS A  37       9.068  29.598 -10.570  1.00  0.00           C  
ATOM    528  CG  LYS A  37      10.474  30.157 -10.772  1.00  0.00           C  
ATOM    529  CD  LYS A  37      10.566  31.622 -10.352  1.00  0.00           C  
ATOM    530  CE  LYS A  37      11.971  32.177 -10.583  1.00  0.00           C  
ATOM    531  NZ  LYS A  37      12.067  33.625 -10.231  1.00  0.00           N  
ATOM    532  H   LYS A  37       9.069  28.909 -13.007  1.00  0.00           H  
ATOM    533  HA  LYS A  37       9.770  27.595 -10.602  1.00  0.00           H  
ATOM    534 1HB  LYS A  37       8.371  30.218 -11.132  1.00  0.00           H  
ATOM    535 2HB  LYS A  37       8.814  29.689  -9.515  1.00  0.00           H  
ATOM    536 1HG  LYS A  37      11.178  29.572 -10.179  1.00  0.00           H  
ATOM    537 2HG  LYS A  37      10.750  30.066 -11.821  1.00  0.00           H  
ATOM    538 1HD  LYS A  37       9.848  32.212 -10.922  1.00  0.00           H  
ATOM    539 2HD  LYS A  37      10.324  31.711  -9.293  1.00  0.00           H  
ATOM    540 1HE  LYS A  37      12.678  31.617  -9.972  1.00  0.00           H  
ATOM    541 2HE  LYS A  37      12.235  32.050 -11.634  1.00  0.00           H  
ATOM    542 1HZ  LYS A  37      13.009  33.951 -10.398  1.00  0.00           H  
ATOM    543 2HZ  LYS A  37      11.422  34.155 -10.802  1.00  0.00           H  
ATOM    544 3HZ  LYS A  37      11.836  33.753  -9.257  1.00  0.00           H  
ATOM    545  N   SER A  38       6.531  27.570 -11.058  1.00  0.00           N  
ATOM    546  CA  SER A  38       5.288  27.069 -10.469  1.00  0.00           C  
ATOM    547  C   SER A  38       5.264  25.549 -10.287  1.00  0.00           C  
ATOM    548  O   SER A  38       5.861  24.810 -11.066  1.00  0.00           O  
ATOM    549  CB  SER A  38       4.128  27.508 -11.334  1.00  0.00           C  
ATOM    550  OG  SER A  38       4.195  26.941 -12.615  1.00  0.00           O  
ATOM    551  H   SER A  38       6.535  27.920 -12.005  1.00  0.00           H  
ATOM    552  HA  SER A  38       5.175  27.526  -9.487  1.00  0.00           H  
ATOM    553 1HB  SER A  38       3.201  27.212 -10.860  1.00  0.00           H  
ATOM    554 2HB  SER A  38       4.129  28.591 -11.416  1.00  0.00           H  
ATOM    555  HG  SER A  38       3.650  27.529 -13.191  1.00  0.00           H  
ATOM    556  N   GLY A  39       4.498  25.082  -9.295  1.00  0.00           N  
ATOM    557  CA  GLY A  39       4.332  23.649  -9.054  1.00  0.00           C  
ATOM    558  C   GLY A  39       3.021  23.090  -9.604  1.00  0.00           C  
ATOM    559  O   GLY A  39       2.013  23.791  -9.678  1.00  0.00           O  
ATOM    560  H   GLY A  39       4.032  25.740  -8.690  1.00  0.00           H  
ATOM    561 1HA  GLY A  39       5.166  23.113  -9.505  1.00  0.00           H  
ATOM    562 2HA  GLY A  39       4.387  23.464  -7.984  1.00  0.00           H  
ATOM    563  N   ILE A  40       3.050  21.804  -9.936  1.00  0.00           N  
ATOM    564  CA  ILE A  40       1.920  21.041 -10.462  1.00  0.00           C  
ATOM    565  C   ILE A  40       1.427  20.002  -9.468  1.00  0.00           C  
ATOM    566  O   ILE A  40       2.232  19.341  -8.817  1.00  0.00           O  
ATOM    567  CB  ILE A  40       2.319  20.338 -11.758  1.00  0.00           C  
ATOM    568  CG1 ILE A  40       2.774  21.356 -12.783  1.00  0.00           C  
ATOM    569  CG2 ILE A  40       1.198  19.464 -12.276  1.00  0.00           C  
ATOM    570  CD1 ILE A  40       1.737  22.334 -13.191  1.00  0.00           C  
ATOM    571  H   ILE A  40       3.927  21.325  -9.834  1.00  0.00           H  
ATOM    572  HA  ILE A  40       1.102  21.728 -10.674  1.00  0.00           H  
ATOM    573  HB  ILE A  40       3.159  19.732 -11.556  1.00  0.00           H  
ATOM    574 1HG1 ILE A  40       3.604  21.922 -12.359  1.00  0.00           H  
ATOM    575 2HG1 ILE A  40       3.120  20.831 -13.671  1.00  0.00           H  
ATOM    576 1HG2 ILE A  40       1.537  18.967 -13.171  1.00  0.00           H  
ATOM    577 2HG2 ILE A  40       0.932  18.710 -11.538  1.00  0.00           H  
ATOM    578 3HG2 ILE A  40       0.325  20.068 -12.495  1.00  0.00           H  
ATOM    579 1HD1 ILE A  40       2.159  23.033 -13.917  1.00  0.00           H  
ATOM    580 2HD1 ILE A  40       0.919  21.805 -13.639  1.00  0.00           H  
ATOM    581 3HD1 ILE A  40       1.392  22.889 -12.319  1.00  0.00           H  
ATOM    582  N   TRP A  41       0.112  19.930  -9.296  1.00  0.00           N  
ATOM    583  CA  TRP A  41      -0.504  18.950  -8.409  1.00  0.00           C  
ATOM    584  C   TRP A  41      -0.501  17.545  -9.024  1.00  0.00           C  
ATOM    585  O   TRP A  41      -0.989  17.349 -10.138  1.00  0.00           O  
ATOM    586  CB  TRP A  41      -1.928  19.382  -8.091  1.00  0.00           C  
ATOM    587  CG  TRP A  41      -2.674  18.517  -7.093  1.00  0.00           C  
ATOM    588  CD1 TRP A  41      -3.084  17.242  -7.277  1.00  0.00           C  
ATOM    589  CD2 TRP A  41      -3.143  18.894  -5.765  1.00  0.00           C  
ATOM    590  NE1 TRP A  41      -3.754  16.798  -6.168  1.00  0.00           N  
ATOM    591  CE2 TRP A  41      -3.800  17.791  -5.239  1.00  0.00           C  
ATOM    592  CE3 TRP A  41      -3.062  20.061  -5.002  1.00  0.00           C  
ATOM    593  CZ2 TRP A  41      -4.381  17.812  -3.974  1.00  0.00           C  
ATOM    594  CZ3 TRP A  41      -3.655  20.072  -3.735  1.00  0.00           C  
ATOM    595  CH2 TRP A  41      -4.287  18.981  -3.243  1.00  0.00           C  
ATOM    596  H   TRP A  41      -0.484  20.535  -9.847  1.00  0.00           H  
ATOM    597  HA  TRP A  41       0.064  18.917  -7.492  1.00  0.00           H  
ATOM    598 1HB  TRP A  41      -1.897  20.391  -7.693  1.00  0.00           H  
ATOM    599 2HB  TRP A  41      -2.506  19.412  -9.018  1.00  0.00           H  
ATOM    600  HD1 TRP A  41      -2.909  16.657  -8.177  1.00  0.00           H  
ATOM    601  HE1 TRP A  41      -4.160  15.885  -6.063  1.00  0.00           H  
ATOM    602  HE3 TRP A  41      -2.552  20.943  -5.395  1.00  0.00           H  
ATOM    603  HZ2 TRP A  41      -4.905  16.954  -3.551  1.00  0.00           H  
ATOM    604  HZ3 TRP A  41      -3.597  20.984  -3.137  1.00  0.00           H  
ATOM    605  HH2 TRP A  41      -4.732  19.029  -2.251  1.00  0.00           H  
ATOM    606  N   PHE A  42       0.048  16.578  -8.300  1.00  0.00           N  
ATOM    607  CA  PHE A  42       0.111  15.194  -8.770  1.00  0.00           C  
ATOM    608  C   PHE A  42      -0.417  14.170  -7.786  1.00  0.00           C  
ATOM    609  O   PHE A  42       0.269  13.791  -6.831  1.00  0.00           O  
ATOM    610  CB  PHE A  42       1.523  14.791  -9.080  1.00  0.00           C  
ATOM    611  CG  PHE A  42       2.158  15.490 -10.146  1.00  0.00           C  
ATOM    612  CD1 PHE A  42       3.012  16.496  -9.895  1.00  0.00           C  
ATOM    613  CD2 PHE A  42       1.888  15.133 -11.435  1.00  0.00           C  
ATOM    614  CE1 PHE A  42       3.617  17.130 -10.913  1.00  0.00           C  
ATOM    615  CE2 PHE A  42       2.477  15.757 -12.473  1.00  0.00           C  
ATOM    616  CZ  PHE A  42       3.362  16.766 -12.222  1.00  0.00           C  
ATOM    617  H   PHE A  42       0.407  16.803  -7.380  1.00  0.00           H  
ATOM    618  HA  PHE A  42      -0.482  15.118  -9.681  1.00  0.00           H  
ATOM    619 1HB  PHE A  42       2.086  14.997  -8.196  1.00  0.00           H  
ATOM    620 2HB  PHE A  42       1.584  13.748  -9.265  1.00  0.00           H  
ATOM    621  HD1 PHE A  42       3.209  16.789  -8.865  1.00  0.00           H  
ATOM    622  HD2 PHE A  42       1.184  14.337 -11.609  1.00  0.00           H  
ATOM    623  HE1 PHE A  42       4.288  17.927 -10.684  1.00  0.00           H  
ATOM    624  HE2 PHE A  42       2.242  15.454 -13.482  1.00  0.00           H  
ATOM    625  HZ  PHE A  42       3.852  17.284 -13.046  1.00  0.00           H  
ATOM    626  N   GLY A  43      -1.614  13.675  -8.027  1.00  0.00           N  
ATOM    627  CA  GLY A  43      -2.157  12.700  -7.101  1.00  0.00           C  
ATOM    628  C   GLY A  43      -1.662  11.327  -7.442  1.00  0.00           C  
ATOM    629  O   GLY A  43      -0.830  11.182  -8.331  1.00  0.00           O  
ATOM    630  H   GLY A  43      -2.150  13.988  -8.823  1.00  0.00           H  
ATOM    631 1HA  GLY A  43      -1.840  12.942  -6.089  1.00  0.00           H  
ATOM    632 2HA  GLY A  43      -3.244  12.716  -7.142  1.00  0.00           H  
ATOM    633  N   ILE A  44      -2.124  10.334  -6.693  1.00  0.00           N  
ATOM    634  CA  ILE A  44      -1.706   8.945  -6.948  1.00  0.00           C  
ATOM    635  C   ILE A  44      -2.902   8.020  -7.245  1.00  0.00           C  
ATOM    636  O   ILE A  44      -3.746   7.799  -6.375  1.00  0.00           O  
ATOM    637  CB  ILE A  44      -0.879   8.423  -5.753  1.00  0.00           C  
ATOM    638  CG1 ILE A  44       0.348   9.322  -5.486  1.00  0.00           C  
ATOM    639  CG2 ILE A  44      -0.462   6.974  -5.960  1.00  0.00           C  
ATOM    640  CD1 ILE A  44       1.382   9.368  -6.587  1.00  0.00           C  
ATOM    641  H   ILE A  44      -2.804  10.570  -5.958  1.00  0.00           H  
ATOM    642  HA  ILE A  44      -1.063   8.937  -7.829  1.00  0.00           H  
ATOM    643  HB  ILE A  44      -1.484   8.511  -4.876  1.00  0.00           H  
ATOM    644 1HG1 ILE A  44      -0.003  10.330  -5.307  1.00  0.00           H  
ATOM    645 2HG1 ILE A  44       0.837   8.968  -4.587  1.00  0.00           H  
ATOM    646 1HG2 ILE A  44       0.092   6.630  -5.085  1.00  0.00           H  
ATOM    647 2HG2 ILE A  44      -1.337   6.369  -6.086  1.00  0.00           H  
ATOM    648 3HG2 ILE A  44       0.168   6.896  -6.848  1.00  0.00           H  
ATOM    649 1HD1 ILE A  44       2.188  10.031  -6.277  1.00  0.00           H  
ATOM    650 2HD1 ILE A  44       1.782   8.371  -6.764  1.00  0.00           H  
ATOM    651 3HD1 ILE A  44       0.946   9.741  -7.498  1.00  0.00           H  
ATOM    652  N   SER A  45      -2.922   7.385  -8.427  1.00  0.00           N  
ATOM    653  CA  SER A  45      -4.040   6.515  -8.839  1.00  0.00           C  
ATOM    654  C   SER A  45      -4.323   5.301  -7.965  1.00  0.00           C  
ATOM    655  O   SER A  45      -5.422   4.752  -8.008  1.00  0.00           O  
ATOM    656  CB  SER A  45      -3.793   5.962 -10.232  1.00  0.00           C  
ATOM    657  OG  SER A  45      -2.692   5.080 -10.265  1.00  0.00           O  
ATOM    658  H   SER A  45      -2.202   7.597  -9.118  1.00  0.00           H  
ATOM    659  HA  SER A  45      -4.940   7.129  -8.853  1.00  0.00           H  
ATOM    660 1HB  SER A  45      -4.669   5.420 -10.551  1.00  0.00           H  
ATOM    661 2HB  SER A  45      -3.647   6.769 -10.930  1.00  0.00           H  
ATOM    662  HG  SER A  45      -2.875   4.410  -9.592  1.00  0.00           H  
ATOM    663  N   GLY A  46      -3.340   4.857  -7.204  1.00  0.00           N  
ATOM    664  CA  GLY A  46      -3.506   3.681  -6.359  1.00  0.00           C  
ATOM    665  C   GLY A  46      -3.998   3.965  -4.937  1.00  0.00           C  
ATOM    666  O   GLY A  46      -4.135   3.034  -4.140  1.00  0.00           O  
ATOM    667  H   GLY A  46      -2.463   5.354  -7.212  1.00  0.00           H  
ATOM    668 1HA  GLY A  46      -4.196   2.991  -6.844  1.00  0.00           H  
ATOM    669 2HA  GLY A  46      -2.555   3.168  -6.304  1.00  0.00           H  
ATOM    670  N   THR A  47      -4.246   5.232  -4.602  1.00  0.00           N  
ATOM    671  CA  THR A  47      -4.659   5.573  -3.243  1.00  0.00           C  
ATOM    672  C   THR A  47      -5.623   6.748  -3.103  1.00  0.00           C  
ATOM    673  O   THR A  47      -6.109   7.326  -4.073  1.00  0.00           O  
ATOM    674  CB  THR A  47      -3.399   5.814  -2.367  1.00  0.00           C  
ATOM    675  OG1 THR A  47      -3.768   5.957  -0.988  1.00  0.00           O  
ATOM    676  CG2 THR A  47      -2.646   7.005  -2.830  1.00  0.00           C  
ATOM    677  H   THR A  47      -4.134   5.979  -5.292  1.00  0.00           H  
ATOM    678  HA  THR A  47      -5.170   4.703  -2.833  1.00  0.00           H  
ATOM    679  HB  THR A  47      -2.747   4.941  -2.453  1.00  0.00           H  
ATOM    680  HG1 THR A  47      -3.011   5.707  -0.432  1.00  0.00           H  
ATOM    681 1HG2 THR A  47      -1.747   7.133  -2.219  1.00  0.00           H  
ATOM    682 2HG2 THR A  47      -2.376   6.817  -3.847  1.00  0.00           H  
ATOM    683 3HG2 THR A  47      -3.253   7.900  -2.778  1.00  0.00           H  
ATOM    684  N   SER A  48      -5.900   7.074  -1.843  1.00  0.00           N  
ATOM    685  CA  SER A  48      -6.742   8.188  -1.451  1.00  0.00           C  
ATOM    686  C   SER A  48      -5.856   9.322  -0.939  1.00  0.00           C  
ATOM    687  O   SER A  48      -6.293  10.468  -0.811  1.00  0.00           O  
ATOM    688  CB  SER A  48      -7.744   7.757  -0.396  1.00  0.00           C  
ATOM    689  OG  SER A  48      -7.106   7.337   0.779  1.00  0.00           O  
ATOM    690  H   SER A  48      -5.455   6.521  -1.132  1.00  0.00           H  
ATOM    691  HA  SER A  48      -7.286   8.543  -2.326  1.00  0.00           H  
ATOM    692 1HB  SER A  48      -8.414   8.586  -0.173  1.00  0.00           H  
ATOM    693 2HB  SER A  48      -8.353   6.944  -0.791  1.00  0.00           H  
ATOM    694  HG  SER A  48      -6.702   8.124   1.161  1.00  0.00           H  
ATOM    695  N   ASN A  49      -4.571   9.022  -0.718  1.00  0.00           N  
ATOM    696  CA  ASN A  49      -3.633  10.006  -0.158  1.00  0.00           C  
ATOM    697  C   ASN A  49      -3.118  11.023  -1.192  1.00  0.00           C  
ATOM    698  O   ASN A  49      -1.915  11.117  -1.457  1.00  0.00           O  
ATOM    699  CB  ASN A  49      -2.436   9.305   0.459  1.00  0.00           C  
ATOM    700  CG  ASN A  49      -2.784   8.400   1.589  1.00  0.00           C  
ATOM    701  OD1 ASN A  49      -3.661   8.707   2.410  1.00  0.00           O  
ATOM    702  ND2 ASN A  49      -2.098   7.281   1.669  1.00  0.00           N  
ATOM    703  H   ASN A  49      -4.264   8.059  -0.871  1.00  0.00           H  
ATOM    704  HA  ASN A  49      -4.151  10.573   0.617  1.00  0.00           H  
ATOM    705 1HB  ASN A  49      -1.920   8.728  -0.305  1.00  0.00           H  
ATOM    706 2HB  ASN A  49      -1.740  10.053   0.828  1.00  0.00           H  
ATOM    707 1HD2 ASN A  49      -2.273   6.634   2.410  1.00  0.00           H  
ATOM    708 2HD2 ASN A  49      -1.357   7.079   0.979  1.00  0.00           H  
ATOM    709  N   THR A  50      -4.047  11.806  -1.741  1.00  0.00           N  
ATOM    710  CA  THR A  50      -3.741  12.858  -2.706  1.00  0.00           C  
ATOM    711  C   THR A  50      -3.823  14.245  -2.058  1.00  0.00           C  
ATOM    712  O   THR A  50      -4.895  14.726  -1.688  1.00  0.00           O  
ATOM    713  CB  THR A  50      -4.652  12.752  -3.935  1.00  0.00           C  
ATOM    714  OG1 THR A  50      -4.403  11.474  -4.634  1.00  0.00           O  
ATOM    715  CG2 THR A  50      -4.463  13.939  -4.811  1.00  0.00           C  
ATOM    716  H   THR A  50      -5.009  11.640  -1.451  1.00  0.00           H  
ATOM    717  HA  THR A  50      -2.720  12.715  -3.052  1.00  0.00           H  
ATOM    718  HB  THR A  50      -5.693  12.746  -3.606  1.00  0.00           H  
ATOM    719  HG1 THR A  50      -4.940  10.781  -4.224  1.00  0.00           H  
ATOM    720 1HG2 THR A  50      -5.130  13.874  -5.672  1.00  0.00           H  
ATOM    721 2HG2 THR A  50      -4.704  14.821  -4.235  1.00  0.00           H  
ATOM    722 3HG2 THR A  50      -3.455  14.008  -5.132  1.00  0.00           H  
ATOM    723  N   ASN A  51      -2.653  14.852  -1.910  1.00  0.00           N  
ATOM    724  CA  ASN A  51      -2.450  16.100  -1.194  1.00  0.00           C  
ATOM    725  C   ASN A  51      -1.221  16.899  -1.626  1.00  0.00           C  
ATOM    726  O   ASN A  51      -0.417  17.246  -0.772  1.00  0.00           O  
ATOM    727  CB  ASN A  51      -2.348  15.808   0.275  1.00  0.00           C  
ATOM    728  CG  ASN A  51      -1.186  14.946   0.539  1.00  0.00           C  
ATOM    729  OD1 ASN A  51      -0.369  14.688  -0.378  1.00  0.00           O  
ATOM    730  ND2 ASN A  51      -1.105  14.451   1.740  1.00  0.00           N  
ATOM    731  H   ASN A  51      -1.843  14.386  -2.279  1.00  0.00           H  
ATOM    732  HA  ASN A  51      -3.323  16.731  -1.364  1.00  0.00           H  
ATOM    733 1HB  ASN A  51      -2.232  16.742   0.831  1.00  0.00           H  
ATOM    734 2HB  ASN A  51      -3.254  15.314   0.626  1.00  0.00           H  
ATOM    735 1HD2 ASN A  51      -0.367  13.797   1.967  1.00  0.00           H  
ATOM    736 2HD2 ASN A  51      -1.792  14.681   2.425  1.00  0.00           H  
ATOM    737  N   THR A  52      -0.987  17.133  -2.913  1.00  0.00           N  
ATOM    738  CA  THR A  52       0.237  17.874  -3.249  1.00  0.00           C  
ATOM    739  C   THR A  52       0.311  19.226  -2.528  1.00  0.00           C  
ATOM    740  O   THR A  52       1.381  19.653  -2.099  1.00  0.00           O  
ATOM    741  CB  THR A  52       0.399  18.137  -4.755  1.00  0.00           C  
ATOM    742  OG1 THR A  52       0.525  16.910  -5.482  1.00  0.00           O  
ATOM    743  CG2 THR A  52       1.598  18.938  -4.959  1.00  0.00           C  
ATOM    744  H   THR A  52      -1.640  16.843  -3.627  1.00  0.00           H  
ATOM    745  HA  THR A  52       1.092  17.279  -2.923  1.00  0.00           H  
ATOM    746  HB  THR A  52      -0.451  18.672  -5.120  1.00  0.00           H  
ATOM    747  HG1 THR A  52       1.490  16.680  -5.594  1.00  0.00           H  
ATOM    748 1HG2 THR A  52       1.759  19.139  -6.018  1.00  0.00           H  
ATOM    749 2HG2 THR A  52       1.510  19.879  -4.420  1.00  0.00           H  
ATOM    750 3HG2 THR A  52       2.420  18.367  -4.564  1.00  0.00           H  
ATOM    751  N   GLY A  53      -0.809  19.933  -2.483  1.00  0.00           N  
ATOM    752  CA  GLY A  53      -0.908  21.228  -1.814  1.00  0.00           C  
ATOM    753  C   GLY A  53      -1.703  21.098  -0.512  1.00  0.00           C  
ATOM    754  O   GLY A  53      -1.844  19.999   0.032  1.00  0.00           O  
ATOM    755  H   GLY A  53      -1.634  19.523  -2.890  1.00  0.00           H  
ATOM    756 1HA  GLY A  53       0.091  21.605  -1.596  1.00  0.00           H  
ATOM    757 2HA  GLY A  53      -1.390  21.950  -2.472  1.00  0.00           H  
ATOM    758  N   LEU A  54      -2.238  22.223  -0.023  1.00  0.00           N  
ATOM    759  CA  LEU A  54      -3.043  22.318   1.208  1.00  0.00           C  
ATOM    760  C   LEU A  54      -2.294  21.972   2.511  1.00  0.00           C  
ATOM    761  O   LEU A  54      -2.136  22.823   3.387  1.00  0.00           O  
ATOM    762  CB  LEU A  54      -4.290  21.423   1.083  1.00  0.00           C  
ATOM    763  CG  LEU A  54      -5.288  21.850   0.002  1.00  0.00           C  
ATOM    764  CD1 LEU A  54      -6.352  20.786  -0.138  1.00  0.00           C  
ATOM    765  CD2 LEU A  54      -5.909  23.191   0.388  1.00  0.00           C  
ATOM    766  H   LEU A  54      -2.084  23.091  -0.533  1.00  0.00           H  
ATOM    767  HA  LEU A  54      -3.383  23.350   1.290  1.00  0.00           H  
ATOM    768 1HB  LEU A  54      -4.014  20.396   0.900  1.00  0.00           H  
ATOM    769 2HB  LEU A  54      -4.818  21.458   2.035  1.00  0.00           H  
ATOM    770  HG  LEU A  54      -4.773  21.950  -0.954  1.00  0.00           H  
ATOM    771 1HD1 LEU A  54      -7.064  21.082  -0.913  1.00  0.00           H  
ATOM    772 2HD1 LEU A  54      -5.888  19.842  -0.411  1.00  0.00           H  
ATOM    773 3HD1 LEU A  54      -6.874  20.671   0.811  1.00  0.00           H  
ATOM    774 1HD2 LEU A  54      -6.624  23.505  -0.384  1.00  0.00           H  
ATOM    775 2HD2 LEU A  54      -6.430  23.092   1.339  1.00  0.00           H  
ATOM    776 3HD2 LEU A  54      -5.124  23.941   0.487  1.00  0.00           H  
ATOM    777  N   GLY A  55      -1.885  20.715   2.651  1.00  0.00           N  
ATOM    778  CA  GLY A  55      -1.157  20.226   3.824  1.00  0.00           C  
ATOM    779  C   GLY A  55       0.224  19.725   3.420  1.00  0.00           C  
ATOM    780  O   GLY A  55       0.818  20.225   2.467  1.00  0.00           O  
ATOM    781  H   GLY A  55      -2.043  20.090   1.865  1.00  0.00           H  
ATOM    782 1HA  GLY A  55      -1.059  21.025   4.558  1.00  0.00           H  
ATOM    783 2HA  GLY A  55      -1.720  19.422   4.294  1.00  0.00           H  
ATOM    784  N   SER A  56       0.769  18.779   4.186  1.00  0.00           N  
ATOM    785  CA  SER A  56       2.079  18.228   3.850  1.00  0.00           C  
ATOM    786  C   SER A  56       1.879  17.182   2.740  1.00  0.00           C  
ATOM    787  O   SER A  56       0.990  16.346   2.886  1.00  0.00           O  
ATOM    788  CB  SER A  56       2.705  17.574   5.066  1.00  0.00           C  
ATOM    789  OG  SER A  56       3.919  16.951   4.738  1.00  0.00           O  
ATOM    790  H   SER A  56       0.259  18.420   4.980  1.00  0.00           H  
ATOM    791  HA  SER A  56       2.724  19.038   3.538  1.00  0.00           H  
ATOM    792 1HB  SER A  56       2.875  18.327   5.838  1.00  0.00           H  
ATOM    793 2HB  SER A  56       2.017  16.838   5.472  1.00  0.00           H  
ATOM    794  HG  SER A  56       3.722  16.341   4.004  1.00  0.00           H  
ATOM    795  N   PRO A  57       2.652  17.190   1.640  1.00  0.00           N  
ATOM    796  CA  PRO A  57       2.588  16.206   0.571  1.00  0.00           C  
ATOM    797  C   PRO A  57       2.878  14.787   1.048  1.00  0.00           C  
ATOM    798  O   PRO A  57       3.737  14.568   1.906  1.00  0.00           O  
ATOM    799  CB  PRO A  57       3.702  16.664  -0.382  1.00  0.00           C  
ATOM    800  CG  PRO A  57       3.853  18.141  -0.118  1.00  0.00           C  
ATOM    801  CD  PRO A  57       3.572  18.315   1.365  1.00  0.00           C  
ATOM    802  HA  PRO A  57       1.611  16.261   0.086  1.00  0.00           H  
ATOM    803 1HB  PRO A  57       4.615  16.092  -0.181  1.00  0.00           H  
ATOM    804 2HB  PRO A  57       3.406  16.437  -1.424  1.00  0.00           H  
ATOM    805 1HG  PRO A  57       4.860  18.483  -0.409  1.00  0.00           H  
ATOM    806 2HG  PRO A  57       3.141  18.698  -0.733  1.00  0.00           H  
ATOM    807 1HD  PRO A  57       4.485  18.244   1.975  1.00  0.00           H  
ATOM    808 2HD  PRO A  57       3.058  19.285   1.463  1.00  0.00           H  
ATOM    809  N   GLY A  58       2.217  13.837   0.405  1.00  0.00           N  
ATOM    810  CA  GLY A  58       2.388  12.401   0.607  1.00  0.00           C  
ATOM    811  C   GLY A  58       0.999  11.765   0.572  1.00  0.00           C  
ATOM    812  O   GLY A  58       0.137  12.156   1.355  1.00  0.00           O  
ATOM    813  H   GLY A  58       1.482  14.134  -0.230  1.00  0.00           H  
ATOM    814 1HA  GLY A  58       3.040  12.013  -0.167  1.00  0.00           H  
ATOM    815 2HA  GLY A  58       2.863  12.216   1.569  1.00  0.00           H  
ATOM    816  N   ASP A  59       0.733  10.828  -0.357  1.00  0.00           N  
ATOM    817  CA  ASP A  59       1.669  10.152  -1.268  1.00  0.00           C  
ATOM    818  C   ASP A  59       1.919  10.948  -2.557  1.00  0.00           C  
ATOM    819  O   ASP A  59       2.724  10.560  -3.402  1.00  0.00           O  
ATOM    820  CB  ASP A  59       1.089   8.786  -1.601  1.00  0.00           C  
ATOM    821  CG  ASP A  59       1.015   7.884  -0.364  1.00  0.00           C  
ATOM    822  OD1 ASP A  59       1.765   8.118   0.559  1.00  0.00           O  
ATOM    823  OD2 ASP A  59       0.193   6.983  -0.342  1.00  0.00           O  
ATOM    824  H   ASP A  59      -0.243  10.556  -0.453  1.00  0.00           H  
ATOM    825  HA  ASP A  59       2.617   9.993  -0.757  1.00  0.00           H  
ATOM    826 1HB  ASP A  59       0.085   8.911  -2.008  1.00  0.00           H  
ATOM    827 2HB  ASP A  59       1.690   8.301  -2.344  1.00  0.00           H  
ATOM    828  N   ALA A  60       1.222  12.068  -2.676  1.00  0.00           N  
ATOM    829  CA  ALA A  60       1.258  12.969  -3.828  1.00  0.00           C  
ATOM    830  C   ALA A  60       2.642  13.536  -4.113  1.00  0.00           C  
ATOM    831  O   ALA A  60       3.478  13.681  -3.213  1.00  0.00           O  
ATOM    832  CB  ALA A  60       0.295  14.099  -3.613  1.00  0.00           C  
ATOM    833  H   ALA A  60       0.590  12.294  -1.917  1.00  0.00           H  
ATOM    834  HA  ALA A  60       0.946  12.405  -4.708  1.00  0.00           H  
ATOM    835 1HB  ALA A  60       0.305  14.726  -4.483  1.00  0.00           H  
ATOM    836 2HB  ALA A  60      -0.677  13.686  -3.474  1.00  0.00           H  
ATOM    837 3HB  ALA A  60       0.600  14.669  -2.741  1.00  0.00           H  
ATOM    838  N   TYR A  61       2.877  13.844  -5.387  1.00  0.00           N  
ATOM    839  CA  TYR A  61       4.159  14.350  -5.875  1.00  0.00           C  
ATOM    840  C   TYR A  61       4.142  15.848  -6.230  1.00  0.00           C  
ATOM    841  O   TYR A  61       3.072  16.463  -6.319  1.00  0.00           O  
ATOM    842  CB  TYR A  61       4.563  13.609  -7.152  1.00  0.00           C  
ATOM    843  CG  TYR A  61       4.753  12.116  -7.098  1.00  0.00           C  
ATOM    844  CD1 TYR A  61       4.904  11.376  -5.930  1.00  0.00           C  
ATOM    845  CD2 TYR A  61       4.769  11.479  -8.295  1.00  0.00           C  
ATOM    846  CE1 TYR A  61       5.083  10.000  -6.028  1.00  0.00           C  
ATOM    847  CE2 TYR A  61       4.948  10.138  -8.379  1.00  0.00           C  
ATOM    848  CZ  TYR A  61       5.106   9.396  -7.277  1.00  0.00           C  
ATOM    849  OH  TYR A  61       5.291   8.046  -7.417  1.00  0.00           O  
ATOM    850  H   TYR A  61       2.103  13.727  -6.048  1.00  0.00           H  
ATOM    851  HA  TYR A  61       4.908  14.190  -5.103  1.00  0.00           H  
ATOM    852 1HB  TYR A  61       3.856  13.805  -7.923  1.00  0.00           H  
ATOM    853 2HB  TYR A  61       5.499  14.035  -7.499  1.00  0.00           H  
ATOM    854  HD1 TYR A  61       4.890  11.838  -4.936  1.00  0.00           H  
ATOM    855  HD2 TYR A  61       4.642  12.068  -9.187  1.00  0.00           H  
ATOM    856  HE1 TYR A  61       5.205   9.415  -5.131  1.00  0.00           H  
ATOM    857  HE2 TYR A  61       4.965   9.661  -9.344  1.00  0.00           H  
ATOM    858  HH  TYR A  61       5.189   7.798  -8.371  1.00  0.00           H  
ATOM    859  N   ILE A  62       5.348  16.427  -6.383  1.00  0.00           N  
ATOM    860  CA  ILE A  62       5.565  17.799  -6.872  1.00  0.00           C  
ATOM    861  C   ILE A  62       7.016  17.945  -7.362  1.00  0.00           C  
ATOM    862  O   ILE A  62       7.902  17.257  -6.842  1.00  0.00           O  
ATOM    863  CB  ILE A  62       5.296  18.854  -5.799  1.00  0.00           C  
ATOM    864  CG1 ILE A  62       5.201  20.252  -6.441  1.00  0.00           C  
ATOM    865  CG2 ILE A  62       6.417  18.828  -4.789  1.00  0.00           C  
ATOM    866  CD1 ILE A  62       4.587  21.279  -5.541  1.00  0.00           C  
ATOM    867  H   ILE A  62       6.165  15.867  -6.196  1.00  0.00           H  
ATOM    868  HA  ILE A  62       4.895  17.984  -7.714  1.00  0.00           H  
ATOM    869  HB  ILE A  62       4.383  18.650  -5.315  1.00  0.00           H  
ATOM    870 1HG1 ILE A  62       6.197  20.599  -6.685  1.00  0.00           H  
ATOM    871 2HG1 ILE A  62       4.607  20.186  -7.359  1.00  0.00           H  
ATOM    872 1HG2 ILE A  62       6.232  19.573  -4.017  1.00  0.00           H  
ATOM    873 2HG2 ILE A  62       6.466  17.841  -4.334  1.00  0.00           H  
ATOM    874 3HG2 ILE A  62       7.363  19.049  -5.291  1.00  0.00           H  
ATOM    875 1HD1 ILE A  62       4.555  22.234  -6.042  1.00  0.00           H  
ATOM    876 2HD1 ILE A  62       3.580  20.982  -5.280  1.00  0.00           H  
ATOM    877 3HD1 ILE A  62       5.186  21.365  -4.638  1.00  0.00           H  
ATOM    878  N   TYR A  63       7.280  18.825  -8.330  1.00  0.00           N  
ATOM    879  CA  TYR A  63       8.669  19.066  -8.750  1.00  0.00           C  
ATOM    880  C   TYR A  63       9.135  20.540  -8.633  1.00  0.00           C  
ATOM    881  O   TYR A  63      10.317  20.790  -8.404  1.00  0.00           O  
ATOM    882  CB  TYR A  63       8.856  18.570 -10.187  1.00  0.00           C  
ATOM    883  CG  TYR A  63       7.993  19.294 -11.163  1.00  0.00           C  
ATOM    884  CD1 TYR A  63       8.442  20.437 -11.684  1.00  0.00           C  
ATOM    885  CD2 TYR A  63       6.750  18.834 -11.509  1.00  0.00           C  
ATOM    886  CE1 TYR A  63       7.663  21.172 -12.531  1.00  0.00           C  
ATOM    887  CE2 TYR A  63       5.963  19.560 -12.383  1.00  0.00           C  
ATOM    888  CZ  TYR A  63       6.428  20.738 -12.882  1.00  0.00           C  
ATOM    889  OH  TYR A  63       5.674  21.491 -13.740  1.00  0.00           O  
ATOM    890  H   TYR A  63       6.523  19.332  -8.753  1.00  0.00           H  
ATOM    891  HA  TYR A  63       9.323  18.478  -8.112  1.00  0.00           H  
ATOM    892 1HB  TYR A  63       9.900  18.703 -10.491  1.00  0.00           H  
ATOM    893 2HB  TYR A  63       8.640  17.536 -10.235  1.00  0.00           H  
ATOM    894  HD1 TYR A  63       9.432  20.785 -11.406  1.00  0.00           H  
ATOM    895  HD2 TYR A  63       6.390  17.910 -11.103  1.00  0.00           H  
ATOM    896  HE1 TYR A  63       8.037  22.110 -12.926  1.00  0.00           H  
ATOM    897  HE2 TYR A  63       4.990  19.201 -12.668  1.00  0.00           H  
ATOM    898  HH  TYR A  63       6.060  22.374 -13.810  1.00  0.00           H  
ATOM    899  N   ASN A  64       8.201  21.497  -8.681  1.00  0.00           N  
ATOM    900  CA  ASN A  64       8.486  22.949  -8.676  1.00  0.00           C  
ATOM    901  C   ASN A  64       9.495  23.386  -9.765  1.00  0.00           C  
ATOM    902  O   ASN A  64       9.324  23.078 -10.934  1.00  0.00           O  
ATOM    903  CB  ASN A  64       8.950  23.392  -7.301  1.00  0.00           C  
ATOM    904  CG  ASN A  64       7.907  23.174  -6.234  1.00  0.00           C  
ATOM    905  OD1 ASN A  64       6.732  23.508  -6.411  1.00  0.00           O  
ATOM    906  ND2 ASN A  64       8.328  22.617  -5.125  1.00  0.00           N  
ATOM    907  H   ASN A  64       7.245  21.215  -8.798  1.00  0.00           H  
ATOM    908  HA  ASN A  64       7.557  23.477  -8.898  1.00  0.00           H  
ATOM    909 1HB  ASN A  64       9.866  22.869  -7.019  1.00  0.00           H  
ATOM    910 2HB  ASN A  64       9.176  24.461  -7.326  1.00  0.00           H  
ATOM    911 1HD2 ASN A  64       7.703  22.450  -4.361  1.00  0.00           H  
ATOM    912 2HD2 ASN A  64       9.289  22.373  -5.029  1.00  0.00           H  
ATOM    913  N   ALA A  65      10.566  24.087  -9.404  1.00  0.00           N  
ATOM    914  CA  ALA A  65      11.485  24.560 -10.445  1.00  0.00           C  
ATOM    915  C   ALA A  65      12.490  23.502 -10.871  1.00  0.00           C  
ATOM    916  O   ALA A  65      13.651  23.547 -10.450  1.00  0.00           O  
ATOM    917  CB  ALA A  65      12.227  25.789  -9.967  1.00  0.00           C  
ATOM    918  H   ALA A  65      10.738  24.317  -8.442  1.00  0.00           H  
ATOM    919  HA  ALA A  65      10.889  24.820 -11.317  1.00  0.00           H  
ATOM    920 1HB  ALA A  65      12.871  26.148 -10.772  1.00  0.00           H  
ATOM    921 2HB  ALA A  65      11.523  26.560  -9.695  1.00  0.00           H  
ATOM    922 3HB  ALA A  65      12.832  25.532  -9.101  1.00  0.00           H  
ATOM    923  N   ALA A  66      12.058  22.519 -11.653  1.00  0.00           N  
ATOM    924  CA  ALA A  66      12.985  21.459 -12.020  1.00  0.00           C  
ATOM    925  C   ALA A  66      12.604  20.731 -13.300  1.00  0.00           C  
ATOM    926  O   ALA A  66      11.811  19.787 -13.300  1.00  0.00           O  
ATOM    927  CB  ALA A  66      13.062  20.454 -10.885  1.00  0.00           C  
ATOM    928  H   ALA A  66      11.094  22.535 -12.003  1.00  0.00           H  
ATOM    929  HA  ALA A  66      13.964  21.910 -12.176  1.00  0.00           H  
ATOM    930 1HB  ALA A  66      13.781  19.683 -11.139  1.00  0.00           H  
ATOM    931 2HB  ALA A  66      13.372  20.959  -9.974  1.00  0.00           H  
ATOM    932 3HB  ALA A  66      12.084  20.001 -10.732  1.00  0.00           H  
ATOM    933  N   GLY A  67      13.271  21.086 -14.395  1.00  0.00           N  
ATOM    934  CA  GLY A  67      12.990  20.496 -15.710  1.00  0.00           C  
ATOM    935  C   GLY A  67      13.665  19.143 -15.878  1.00  0.00           C  
ATOM    936  O   GLY A  67      14.494  18.952 -16.768  1.00  0.00           O  
ATOM    937  H   GLY A  67      13.921  21.869 -14.330  1.00  0.00           H  
ATOM    938 1HA  GLY A  67      11.914  20.376 -15.830  1.00  0.00           H  
ATOM    939 2HA  GLY A  67      13.329  21.172 -16.491  1.00  0.00           H  
ATOM    940  N   THR A  68      13.316  18.218 -14.999  1.00  0.00           N  
ATOM    941  CA  THR A  68      13.955  16.918 -14.917  1.00  0.00           C  
ATOM    942  C   THR A  68      12.943  15.778 -14.990  1.00  0.00           C  
ATOM    943  O   THR A  68      12.810  14.968 -14.070  1.00  0.00           O  
ATOM    944  CB  THR A  68      14.823  16.827 -13.645  1.00  0.00           C  
ATOM    945  OG1 THR A  68      14.029  17.077 -12.480  1.00  0.00           O  
ATOM    946  CG2 THR A  68      15.941  17.887 -13.708  1.00  0.00           C  
ATOM    947  H   THR A  68      12.599  18.474 -14.324  1.00  0.00           H  
ATOM    948  HA  THR A  68      14.622  16.810 -15.771  1.00  0.00           H  
ATOM    949  HB  THR A  68      15.271  15.838 -13.576  1.00  0.00           H  
ATOM    950  HG1 THR A  68      14.602  17.503 -11.788  1.00  0.00           H  
ATOM    951 1HG2 THR A  68      16.567  17.830 -12.826  1.00  0.00           H  
ATOM    952 2HG2 THR A  68      16.557  17.713 -14.591  1.00  0.00           H  
ATOM    953 3HG2 THR A  68      15.508  18.880 -13.760  1.00  0.00           H  
ATOM    954  N   ALA A  69      12.207  15.713 -16.099  1.00  0.00           N  
ATOM    955  CA  ALA A  69      11.161  14.700 -16.272  1.00  0.00           C  
ATOM    956  C   ALA A  69      11.793  13.345 -16.579  1.00  0.00           C  
ATOM    957  O   ALA A  69      11.818  12.891 -17.725  1.00  0.00           O  
ATOM    958  CB  ALA A  69      10.195  15.089 -17.383  1.00  0.00           C  
ATOM    959  H   ALA A  69      12.374  16.397 -16.823  1.00  0.00           H  
ATOM    960  HA  ALA A  69      10.607  14.611 -15.335  1.00  0.00           H  
ATOM    961 1HB  ALA A  69       9.423  14.318 -17.467  1.00  0.00           H  
ATOM    962 2HB  ALA A  69       9.726  16.039 -17.167  1.00  0.00           H  
ATOM    963 3HB  ALA A  69      10.735  15.166 -18.323  1.00  0.00           H  
ATOM    964  N   THR A  70      12.337  12.746 -15.531  1.00  0.00           N  
ATOM    965  CA  THR A  70      13.065  11.488 -15.561  1.00  0.00           C  
ATOM    966  C   THR A  70      12.154  10.294 -15.259  1.00  0.00           C  
ATOM    967  O   THR A  70      10.935  10.426 -15.214  1.00  0.00           O  
ATOM    968  CB  THR A  70      14.278  11.545 -14.595  1.00  0.00           C  
ATOM    969  OG1 THR A  70      15.115  10.390 -14.810  1.00  0.00           O  
ATOM    970  CG2 THR A  70      13.823  11.607 -13.132  1.00  0.00           C  
ATOM    971  H   THR A  70      12.274  13.252 -14.649  1.00  0.00           H  
ATOM    972  HA  THR A  70      13.458  11.352 -16.569  1.00  0.00           H  
ATOM    973  HB  THR A  70      14.857  12.442 -14.815  1.00  0.00           H  
ATOM    974  HG1 THR A  70      15.898  10.461 -14.255  1.00  0.00           H  
ATOM    975 1HG2 THR A  70      14.696  11.664 -12.482  1.00  0.00           H  
ATOM    976 2HG2 THR A  70      13.205  12.495 -12.982  1.00  0.00           H  
ATOM    977 3HG2 THR A  70      13.247  10.727 -12.870  1.00  0.00           H  
ATOM    978  N   GLY A  71      12.767   9.130 -15.040  1.00  0.00           N  
ATOM    979  CA  GLY A  71      12.127   7.812 -14.846  1.00  0.00           C  
ATOM    980  C   GLY A  71      11.073   7.676 -13.724  1.00  0.00           C  
ATOM    981  O   GLY A  71      10.519   6.599 -13.528  1.00  0.00           O  
ATOM    982  H   GLY A  71      13.775   9.183 -15.046  1.00  0.00           H  
ATOM    983 1HA  GLY A  71      11.659   7.522 -15.786  1.00  0.00           H  
ATOM    984 2HA  GLY A  71      12.913   7.076 -14.674  1.00  0.00           H  
ATOM    985  N   LYS A  72      10.844   8.723 -12.948  1.00  0.00           N  
ATOM    986  CA  LYS A  72       9.849   8.724 -11.871  1.00  0.00           C  
ATOM    987  C   LYS A  72       8.442   8.324 -12.370  1.00  0.00           C  
ATOM    988  O   LYS A  72       7.988   8.782 -13.425  1.00  0.00           O  
ATOM    989  CB  LYS A  72       9.870  10.096 -11.180  1.00  0.00           C  
ATOM    990  CG  LYS A  72       8.922  10.296  -9.992  1.00  0.00           C  
ATOM    991  CD  LYS A  72       9.224  11.628  -9.330  1.00  0.00           C  
ATOM    992  CE  LYS A  72       8.332  11.945  -8.171  1.00  0.00           C  
ATOM    993  NZ  LYS A  72       8.767  13.198  -7.482  1.00  0.00           N  
ATOM    994  H   LYS A  72      11.342   9.575 -13.158  1.00  0.00           H  
ATOM    995  HA  LYS A  72      10.153   7.978 -11.143  1.00  0.00           H  
ATOM    996 1HB  LYS A  72      10.876  10.286 -10.807  1.00  0.00           H  
ATOM    997 2HB  LYS A  72       9.663  10.867 -11.913  1.00  0.00           H  
ATOM    998 1HG  LYS A  72       7.884  10.279 -10.327  1.00  0.00           H  
ATOM    999 2HG  LYS A  72       9.067   9.517  -9.272  1.00  0.00           H  
ATOM   1000 1HD  LYS A  72      10.246  11.596  -8.961  1.00  0.00           H  
ATOM   1001 2HD  LYS A  72       9.145  12.416 -10.062  1.00  0.00           H  
ATOM   1002 1HE  LYS A  72       7.339  12.081  -8.528  1.00  0.00           H  
ATOM   1003 2HE  LYS A  72       8.351  11.117  -7.461  1.00  0.00           H  
ATOM   1004 1HZ  LYS A  72       8.191  13.404  -6.691  1.00  0.00           H  
ATOM   1005 2HZ  LYS A  72       9.703  13.037  -7.149  1.00  0.00           H  
ATOM   1006 3HZ  LYS A  72       8.744  13.997  -8.112  1.00  0.00           H  
ATOM   1007  N   ASN A  73       7.805   7.408 -11.628  1.00  0.00           N  
ATOM   1008  CA  ASN A  73       6.494   6.827 -11.942  1.00  0.00           C  
ATOM   1009  C   ASN A  73       5.272   7.522 -11.296  1.00  0.00           C  
ATOM   1010  O   ASN A  73       5.079   7.440 -10.079  1.00  0.00           O  
ATOM   1011  CB  ASN A  73       6.534   5.359 -11.525  1.00  0.00           C  
ATOM   1012  CG  ASN A  73       7.563   4.576 -12.304  1.00  0.00           C  
ATOM   1013  OD1 ASN A  73       7.654   4.656 -13.524  1.00  0.00           O  
ATOM   1014  ND2 ASN A  73       8.355   3.809 -11.613  1.00  0.00           N  
ATOM   1015  H   ASN A  73       8.268   7.080 -10.793  1.00  0.00           H  
ATOM   1016  HA  ASN A  73       6.357   6.887 -13.027  1.00  0.00           H  
ATOM   1017 1HB  ASN A  73       6.785   5.295 -10.467  1.00  0.00           H  
ATOM   1018 2HB  ASN A  73       5.577   4.882 -11.649  1.00  0.00           H  
ATOM   1019 1HD2 ASN A  73       9.058   3.269 -12.084  1.00  0.00           H  
ATOM   1020 2HD2 ASN A  73       8.260   3.727 -10.619  1.00  0.00           H  
ATOM   1021  N   LEU A  74       4.437   8.160 -12.150  1.00  0.00           N  
ATOM   1022  CA  LEU A  74       3.226   8.928 -11.770  1.00  0.00           C  
ATOM   1023  C   LEU A  74       2.023   8.635 -12.682  1.00  0.00           C  
ATOM   1024  O   LEU A  74       2.125   8.675 -13.916  1.00  0.00           O  
ATOM   1025  CB  LEU A  74       3.536  10.420 -11.831  1.00  0.00           C  
ATOM   1026  CG  LEU A  74       2.431  11.481 -11.459  1.00  0.00           C  
ATOM   1027  CD1 LEU A  74       1.496  11.651 -12.664  1.00  0.00           C  
ATOM   1028  CD2 LEU A  74       1.646  11.077 -10.203  1.00  0.00           C  
ATOM   1029  H   LEU A  74       4.684   8.142 -13.132  1.00  0.00           H  
ATOM   1030  HA  LEU A  74       2.954   8.663 -10.744  1.00  0.00           H  
ATOM   1031 1HB  LEU A  74       4.417  10.600 -11.254  1.00  0.00           H  
ATOM   1032 2HB  LEU A  74       3.762  10.611 -12.855  1.00  0.00           H  
ATOM   1033  HG  LEU A  74       2.905  12.433 -11.272  1.00  0.00           H  
ATOM   1034 1HD1 LEU A  74       0.740  12.392 -12.451  1.00  0.00           H  
ATOM   1035 2HD1 LEU A  74       2.084  11.967 -13.529  1.00  0.00           H  
ATOM   1036 3HD1 LEU A  74       1.004  10.730 -12.896  1.00  0.00           H  
ATOM   1037 1HD2 LEU A  74       0.898  11.833  -9.996  1.00  0.00           H  
ATOM   1038 2HD2 LEU A  74       1.144  10.150 -10.337  1.00  0.00           H  
ATOM   1039 3HD2 LEU A  74       2.301  10.990  -9.357  1.00  0.00           H  
ATOM   1040  N   ASN A  75       0.894   8.297 -12.073  1.00  0.00           N  
ATOM   1041  CA  ASN A  75      -0.321   7.978 -12.806  1.00  0.00           C  
ATOM   1042  C   ASN A  75      -1.520   8.460 -12.028  1.00  0.00           C  
ATOM   1043  O   ASN A  75      -1.621   8.208 -10.822  1.00  0.00           O  
ATOM   1044  CB  ASN A  75      -0.429   6.483 -13.036  1.00  0.00           C  
ATOM   1045  CG  ASN A  75      -1.587   6.062 -13.881  1.00  0.00           C  
ATOM   1046  OD1 ASN A  75      -1.701   6.451 -15.053  1.00  0.00           O  
ATOM   1047  ND2 ASN A  75      -2.456   5.266 -13.311  1.00  0.00           N  
ATOM   1048  H   ASN A  75       0.873   8.269 -11.065  1.00  0.00           H  
ATOM   1049  HA  ASN A  75      -0.311   8.502 -13.763  1.00  0.00           H  
ATOM   1050 1HB  ASN A  75       0.452   6.145 -13.531  1.00  0.00           H  
ATOM   1051 2HB  ASN A  75      -0.494   5.972 -12.081  1.00  0.00           H  
ATOM   1052 1HD2 ASN A  75      -3.252   4.947 -13.825  1.00  0.00           H  
ATOM   1053 2HD2 ASN A  75      -2.347   5.001 -12.338  1.00  0.00           H  
ATOM   1054  N   VAL A  76      -2.397   9.198 -12.714  1.00  0.00           N  
ATOM   1055  CA  VAL A  76      -3.614   9.713 -12.105  1.00  0.00           C  
ATOM   1056  C   VAL A  76      -4.841   9.362 -12.931  1.00  0.00           C  
ATOM   1057  O   VAL A  76      -4.891   9.632 -14.129  1.00  0.00           O  
ATOM   1058  CB  VAL A  76      -3.528  11.234 -11.904  1.00  0.00           C  
ATOM   1059  CG1 VAL A  76      -4.839  11.745 -11.299  1.00  0.00           C  
ATOM   1060  CG2 VAL A  76      -2.361  11.538 -10.996  1.00  0.00           C  
ATOM   1061  H   VAL A  76      -2.227   9.378 -13.697  1.00  0.00           H  
ATOM   1062  HA  VAL A  76      -3.723   9.258 -11.121  1.00  0.00           H  
ATOM   1063  HB  VAL A  76      -3.394  11.733 -12.861  1.00  0.00           H  
ATOM   1064 1HG1 VAL A  76      -4.798  12.812 -11.149  1.00  0.00           H  
ATOM   1065 2HG1 VAL A  76      -5.643  11.521 -11.986  1.00  0.00           H  
ATOM   1066 3HG1 VAL A  76      -5.018  11.260 -10.339  1.00  0.00           H  
ATOM   1067 1HG2 VAL A  76      -2.271  12.600 -10.815  1.00  0.00           H  
ATOM   1068 2HG2 VAL A  76      -2.533  11.024 -10.064  1.00  0.00           H  
ATOM   1069 3HG2 VAL A  76      -1.437  11.181 -11.441  1.00  0.00           H  
ATOM   1070  N   ILE A  77      -5.833   8.767 -12.274  1.00  0.00           N  
ATOM   1071  CA  ILE A  77      -7.085   8.365 -12.909  1.00  0.00           C  
ATOM   1072  C   ILE A  77      -8.253   9.110 -12.271  1.00  0.00           C  
ATOM   1073  O   ILE A  77      -9.419   8.826 -12.542  1.00  0.00           O  
ATOM   1074  CB  ILE A  77      -7.275   6.856 -12.732  1.00  0.00           C  
ATOM   1075  CG1 ILE A  77      -7.386   6.550 -11.242  1.00  0.00           C  
ATOM   1076  CG2 ILE A  77      -6.097   6.105 -13.351  1.00  0.00           C  
ATOM   1077  CD1 ILE A  77      -7.755   5.126 -10.923  1.00  0.00           C  
ATOM   1078  H   ILE A  77      -5.713   8.567 -11.291  1.00  0.00           H  
ATOM   1079  HA  ILE A  77      -7.048   8.612 -13.969  1.00  0.00           H  
ATOM   1080  HB  ILE A  77      -8.203   6.545 -13.210  1.00  0.00           H  
ATOM   1081 1HG1 ILE A  77      -6.460   6.795 -10.771  1.00  0.00           H  
ATOM   1082 2HG1 ILE A  77      -8.160   7.194 -10.814  1.00  0.00           H  
ATOM   1083 1HG2 ILE A  77      -6.238   5.033 -13.216  1.00  0.00           H  
ATOM   1084 2HG2 ILE A  77      -6.038   6.335 -14.415  1.00  0.00           H  
ATOM   1085 3HG2 ILE A  77      -5.175   6.409 -12.871  1.00  0.00           H  
ATOM   1086 1HD1 ILE A  77      -7.819   5.009  -9.838  1.00  0.00           H  
ATOM   1087 2HD1 ILE A  77      -8.716   4.887 -11.374  1.00  0.00           H  
ATOM   1088 3HD1 ILE A  77      -6.993   4.454 -11.315  1.00  0.00           H  
ATOM   1089  N   ASN A  78      -7.903  10.056 -11.414  1.00  0.00           N  
ATOM   1090  CA  ASN A  78      -8.822  10.873 -10.631  1.00  0.00           C  
ATOM   1091  C   ASN A  78      -9.836   9.980  -9.916  1.00  0.00           C  
ATOM   1092  O   ASN A  78      -9.434   8.973  -9.329  1.00  0.00           O  
ATOM   1093  CB  ASN A  78      -9.484  11.879 -11.538  1.00  0.00           C  
ATOM   1094  CG  ASN A  78      -8.496  12.768 -12.168  1.00  0.00           C  
ATOM   1095  OD1 ASN A  78      -7.609  13.296 -11.505  1.00  0.00           O  
ATOM   1096  ND2 ASN A  78      -8.611  12.932 -13.454  1.00  0.00           N  
ATOM   1097  H   ASN A  78      -6.917  10.221 -11.298  1.00  0.00           H  
ATOM   1098  HA  ASN A  78      -8.259  11.408  -9.865  1.00  0.00           H  
ATOM   1099 1HB  ASN A  78     -10.036  11.362 -12.319  1.00  0.00           H  
ATOM   1100 2HB  ASN A  78     -10.186  12.495 -10.976  1.00  0.00           H  
ATOM   1101 1HD2 ASN A  78      -7.954  13.499 -13.943  1.00  0.00           H  
ATOM   1102 2HD2 ASN A  78      -9.353  12.472 -13.941  1.00  0.00           H  
ATOM   1103  N   ASN A  79     -11.122  10.349  -9.923  1.00  0.00           N  
ATOM   1104  CA  ASN A  79     -12.166   9.523  -9.298  1.00  0.00           C  
ATOM   1105  C   ASN A  79     -13.532  10.115  -9.613  1.00  0.00           C  
ATOM   1106  O   ASN A  79     -13.647  11.058 -10.376  1.00  0.00           O  
ATOM   1107  CB  ASN A  79     -11.953   9.252  -7.796  1.00  0.00           C  
ATOM   1108  CG  ASN A  79     -11.958  10.411  -6.898  1.00  0.00           C  
ATOM   1109  OD1 ASN A  79     -12.947  11.144  -6.795  1.00  0.00           O  
ATOM   1110  ND2 ASN A  79     -10.856  10.611  -6.211  1.00  0.00           N  
ATOM   1111  H   ASN A  79     -11.403  11.181 -10.451  1.00  0.00           H  
ATOM   1112  HA  ASN A  79     -12.144   8.543  -9.783  1.00  0.00           H  
ATOM   1113 1HB  ASN A  79     -12.735   8.579  -7.457  1.00  0.00           H  
ATOM   1114 2HB  ASN A  79     -11.026   8.717  -7.634  1.00  0.00           H  
ATOM   1115 1HD2 ASN A  79     -10.791  11.373  -5.568  1.00  0.00           H  
ATOM   1116 2HD2 ASN A  79     -10.078   9.988  -6.321  1.00  0.00           H  
ATOM   1117  N   GLN A  80     -14.582   9.613  -8.989  1.00  0.00           N  
ATOM   1118  CA  GLN A  80     -15.910  10.169  -9.237  1.00  0.00           C  
ATOM   1119  C   GLN A  80     -16.030  11.685  -8.974  1.00  0.00           C  
ATOM   1120  O   GLN A  80     -16.817  12.357  -9.645  1.00  0.00           O  
ATOM   1121  CB  GLN A  80     -16.947   9.436  -8.396  1.00  0.00           C  
ATOM   1122  CG  GLN A  80     -18.382   9.852  -8.676  1.00  0.00           C  
ATOM   1123  CD  GLN A  80     -18.834   9.504 -10.090  1.00  0.00           C  
ATOM   1124  OE1 GLN A  80     -18.706   8.362 -10.543  1.00  0.00           O  
ATOM   1125  NE2 GLN A  80     -19.380  10.494 -10.794  1.00  0.00           N  
ATOM   1126  H   GLN A  80     -14.476   8.836  -8.353  1.00  0.00           H  
ATOM   1127  HA  GLN A  80     -16.153   9.998 -10.282  1.00  0.00           H  
ATOM   1128 1HB  GLN A  80     -16.864   8.363  -8.561  1.00  0.00           H  
ATOM   1129 2HB  GLN A  80     -16.748   9.621  -7.339  1.00  0.00           H  
ATOM   1130 1HG  GLN A  80     -19.040   9.350  -7.970  1.00  0.00           H  
ATOM   1131 2HG  GLN A  80     -18.456  10.933  -8.551  1.00  0.00           H  
ATOM   1132 1HE2 GLN A  80     -19.701  10.327 -11.728  1.00  0.00           H  
ATOM   1133 2HE2 GLN A  80     -19.469  11.403 -10.387  1.00  0.00           H  
ATOM   1134  N   THR A  81     -15.319  12.214  -7.969  1.00  0.00           N  
ATOM   1135  CA  THR A  81     -15.442  13.646  -7.653  1.00  0.00           C  
ATOM   1136  C   THR A  81     -14.112  14.430  -7.596  1.00  0.00           C  
ATOM   1137  O   THR A  81     -14.109  15.655  -7.737  1.00  0.00           O  
ATOM   1138  CB  THR A  81     -16.176  13.837  -6.310  1.00  0.00           C  
ATOM   1139  OG1 THR A  81     -15.408  13.248  -5.255  1.00  0.00           O  
ATOM   1140  CG2 THR A  81     -17.558  13.178  -6.353  1.00  0.00           C  
ATOM   1141  H   THR A  81     -14.656  11.637  -7.463  1.00  0.00           H  
ATOM   1142  HA  THR A  81     -16.050  14.107  -8.432  1.00  0.00           H  
ATOM   1143  HB  THR A  81     -16.290  14.903  -6.117  1.00  0.00           H  
ATOM   1144  HG1 THR A  81     -14.499  13.563  -5.315  1.00  0.00           H  
ATOM   1145 1HG2 THR A  81     -18.062  13.327  -5.400  1.00  0.00           H  
ATOM   1146 2HG2 THR A  81     -18.151  13.624  -7.154  1.00  0.00           H  
ATOM   1147 3HG2 THR A  81     -17.450  12.115  -6.533  1.00  0.00           H  
ATOM   1148  N   GLY A  82     -13.001  13.742  -7.360  1.00  0.00           N  
ATOM   1149  CA  GLY A  82     -11.692  14.377  -7.216  1.00  0.00           C  
ATOM   1150  C   GLY A  82     -11.167  14.883  -8.548  1.00  0.00           C  
ATOM   1151  O   GLY A  82     -11.450  14.304  -9.595  1.00  0.00           O  
ATOM   1152  H   GLY A  82     -13.057  12.749  -7.250  1.00  0.00           H  
ATOM   1153 1HA  GLY A  82     -11.765  15.208  -6.509  1.00  0.00           H  
ATOM   1154 2HA  GLY A  82     -10.991  13.659  -6.795  1.00  0.00           H  
ATOM   1155  N   ASN A  83     -10.401  15.968  -8.507  1.00  0.00           N  
ATOM   1156  CA  ASN A  83      -9.819  16.553  -9.707  1.00  0.00           C  
ATOM   1157  C   ASN A  83      -8.279  16.392  -9.789  1.00  0.00           C  
ATOM   1158  O   ASN A  83      -7.638  15.913  -8.854  1.00  0.00           O  
ATOM   1159  CB  ASN A  83     -10.192  18.036  -9.753  1.00  0.00           C  
ATOM   1160  CG  ASN A  83     -10.405  18.584 -11.128  1.00  0.00           C  
ATOM   1161  OD1 ASN A  83      -9.794  18.133 -12.104  1.00  0.00           O  
ATOM   1162  ND2 ASN A  83     -11.265  19.545 -11.220  1.00  0.00           N  
ATOM   1163  H   ASN A  83     -10.220  16.403  -7.614  1.00  0.00           H  
ATOM   1164  HA  ASN A  83     -10.237  16.048 -10.576  1.00  0.00           H  
ATOM   1165 1HB  ASN A  83     -11.106  18.192  -9.177  1.00  0.00           H  
ATOM   1166 2HB  ASN A  83      -9.403  18.608  -9.273  1.00  0.00           H  
ATOM   1167 1HD2 ASN A  83     -11.461  19.963 -12.101  1.00  0.00           H  
ATOM   1168 2HD2 ASN A  83     -11.746  19.866 -10.397  1.00  0.00           H  
ATOM   1169  N   ILE A  84      -7.746  16.873 -10.907  1.00  0.00           N  
ATOM   1170  CA  ILE A  84      -6.330  17.059 -11.227  1.00  0.00           C  
ATOM   1171  C   ILE A  84      -6.228  18.316 -12.057  1.00  0.00           C  
ATOM   1172  O   ILE A  84      -7.049  18.552 -12.961  1.00  0.00           O  
ATOM   1173  CB  ILE A  84      -5.658  15.920 -12.008  1.00  0.00           C  
ATOM   1174  CG1 ILE A  84      -4.101  16.240 -12.160  1.00  0.00           C  
ATOM   1175  CG2 ILE A  84      -6.310  15.778 -13.360  1.00  0.00           C  
ATOM   1176  CD1 ILE A  84      -3.229  15.102 -12.619  1.00  0.00           C  
ATOM   1177  H   ILE A  84      -8.401  17.193 -11.603  1.00  0.00           H  
ATOM   1178  HA  ILE A  84      -5.774  17.220 -10.301  1.00  0.00           H  
ATOM   1179  HB  ILE A  84      -5.756  15.004 -11.450  1.00  0.00           H  
ATOM   1180 1HG1 ILE A  84      -3.977  17.031 -12.893  1.00  0.00           H  
ATOM   1181 2HG1 ILE A  84      -3.718  16.592 -11.197  1.00  0.00           H  
ATOM   1182 1HG2 ILE A  84      -5.840  14.964 -13.909  1.00  0.00           H  
ATOM   1183 2HG2 ILE A  84      -7.362  15.562 -13.211  1.00  0.00           H  
ATOM   1184 3HG2 ILE A  84      -6.200  16.705 -13.914  1.00  0.00           H  
ATOM   1185 1HD1 ILE A  84      -2.190  15.449 -12.688  1.00  0.00           H  
ATOM   1186 2HD1 ILE A  84      -3.287  14.309 -11.908  1.00  0.00           H  
ATOM   1187 3HD1 ILE A  84      -3.563  14.748 -13.593  1.00  0.00           H  
ATOM   1188  N   HIS A  85      -5.200  19.086 -11.787  1.00  0.00           N  
ATOM   1189  CA  HIS A  85      -4.979  20.304 -12.519  1.00  0.00           C  
ATOM   1190  C   HIS A  85      -3.514  20.623 -12.728  1.00  0.00           C  
ATOM   1191  O   HIS A  85      -2.645  20.266 -11.926  1.00  0.00           O  
ATOM   1192  CB  HIS A  85      -5.640  21.433 -11.746  1.00  0.00           C  
ATOM   1193  CG  HIS A  85      -5.123  21.508 -10.332  1.00  0.00           C  
ATOM   1194  ND1 HIS A  85      -5.637  20.724  -9.323  1.00  0.00           N  
ATOM   1195  CD2 HIS A  85      -4.125  22.222  -9.770  1.00  0.00           C  
ATOM   1196  CE1 HIS A  85      -5.009  20.993  -8.199  1.00  0.00           C  
ATOM   1197  NE2 HIS A  85      -4.084  21.893  -8.448  1.00  0.00           N  
ATOM   1198  H   HIS A  85      -4.565  18.825 -11.049  1.00  0.00           H  
ATOM   1199  HA  HIS A  85      -5.444  20.230 -13.500  1.00  0.00           H  
ATOM   1200 1HB  HIS A  85      -5.452  22.376 -12.253  1.00  0.00           H  
ATOM   1201 2HB  HIS A  85      -6.722  21.276 -11.725  1.00  0.00           H  
ATOM   1202  HD2 HIS A  85      -3.470  22.923 -10.264  1.00  0.00           H  
ATOM   1203  HE1 HIS A  85      -5.209  20.534  -7.236  1.00  0.00           H  
ATOM   1204  HE2 HIS A  85      -3.430  22.288  -7.780  1.00  0.00           H  
ATOM   1205  N   PHE A  86      -3.286  21.373 -13.789  1.00  0.00           N  
ATOM   1206  CA  PHE A  86      -1.988  21.866 -14.171  1.00  0.00           C  
ATOM   1207  C   PHE A  86      -2.036  23.377 -14.245  1.00  0.00           C  
ATOM   1208  O   PHE A  86      -2.824  23.937 -15.017  1.00  0.00           O  
ATOM   1209  CB  PHE A  86      -1.614  21.263 -15.520  1.00  0.00           C  
ATOM   1210  CG  PHE A  86      -1.487  19.759 -15.476  1.00  0.00           C  
ATOM   1211  CD1 PHE A  86      -2.610  18.934 -15.596  1.00  0.00           C  
ATOM   1212  CD2 PHE A  86      -0.250  19.171 -15.333  1.00  0.00           C  
ATOM   1213  CE1 PHE A  86      -2.473  17.556 -15.557  1.00  0.00           C  
ATOM   1214  CE2 PHE A  86      -0.109  17.799 -15.293  1.00  0.00           C  
ATOM   1215  CZ  PHE A  86      -1.220  16.990 -15.402  1.00  0.00           C  
ATOM   1216  H   PHE A  86      -4.084  21.595 -14.389  1.00  0.00           H  
ATOM   1217  HA  PHE A  86      -1.270  21.569 -13.414  1.00  0.00           H  
ATOM   1218 1HB  PHE A  86      -2.371  21.522 -16.259  1.00  0.00           H  
ATOM   1219 2HB  PHE A  86      -0.666  21.680 -15.854  1.00  0.00           H  
ATOM   1220  HD1 PHE A  86      -3.600  19.386 -15.720  1.00  0.00           H  
ATOM   1221  HD2 PHE A  86       0.632  19.807 -15.249  1.00  0.00           H  
ATOM   1222  HE1 PHE A  86      -3.354  16.918 -15.646  1.00  0.00           H  
ATOM   1223  HE2 PHE A  86       0.880  17.359 -15.173  1.00  0.00           H  
ATOM   1224  HZ  PHE A  86      -1.109  15.907 -15.368  1.00  0.00           H  
ATOM   1225  N   PHE A  87      -1.238  24.036 -13.413  1.00  0.00           N  
ATOM   1226  CA  PHE A  87      -1.213  25.496 -13.333  1.00  0.00           C  
ATOM   1227  C   PHE A  87      -0.020  26.115 -14.030  1.00  0.00           C  
ATOM   1228  O   PHE A  87       1.022  25.479 -14.187  1.00  0.00           O  
ATOM   1229  CB  PHE A  87      -1.288  25.986 -11.877  1.00  0.00           C  
ATOM   1230  CG  PHE A  87      -2.672  25.836 -11.190  1.00  0.00           C  
ATOM   1231  CD1 PHE A  87      -3.762  25.245 -11.824  1.00  0.00           C  
ATOM   1232  CD2 PHE A  87      -2.864  26.294  -9.893  1.00  0.00           C  
ATOM   1233  CE1 PHE A  87      -4.978  25.124 -11.194  1.00  0.00           C  
ATOM   1234  CE2 PHE A  87      -4.093  26.159  -9.258  1.00  0.00           C  
ATOM   1235  CZ  PHE A  87      -5.147  25.572  -9.914  1.00  0.00           C  
ATOM   1236  H   PHE A  87      -0.621  23.508 -12.809  1.00  0.00           H  
ATOM   1237  HA  PHE A  87      -2.080  25.863 -13.841  1.00  0.00           H  
ATOM   1238 1HB  PHE A  87      -0.550  25.447 -11.279  1.00  0.00           H  
ATOM   1239 2HB  PHE A  87      -1.006  27.045 -11.846  1.00  0.00           H  
ATOM   1240  HD1 PHE A  87      -3.663  24.879 -12.828  1.00  0.00           H  
ATOM   1241  HD2 PHE A  87      -2.030  26.760  -9.365  1.00  0.00           H  
ATOM   1242  HE1 PHE A  87      -5.804  24.658 -11.717  1.00  0.00           H  
ATOM   1243  HE2 PHE A  87      -4.218  26.515  -8.235  1.00  0.00           H  
ATOM   1244  HZ  PHE A  87      -6.110  25.458  -9.423  1.00  0.00           H  
ATOM   1245  N   ALA A  88      -0.214  27.339 -14.518  1.00  0.00           N  
ATOM   1246  CA  ALA A  88       0.865  28.092 -15.134  1.00  0.00           C  
ATOM   1247  C   ALA A  88       1.637  28.884 -14.089  1.00  0.00           C  
ATOM   1248  O   ALA A  88       2.866  28.837 -14.037  1.00  0.00           O  
ATOM   1249  CB  ALA A  88       0.312  29.059 -16.173  1.00  0.00           C  
ATOM   1250  H   ALA A  88      -1.114  27.794 -14.397  1.00  0.00           H  
ATOM   1251  HA  ALA A  88       1.550  27.393 -15.602  1.00  0.00           H  
ATOM   1252 1HB  ALA A  88       1.138  29.605 -16.629  1.00  0.00           H  
ATOM   1253 2HB  ALA A  88      -0.225  28.529 -16.936  1.00  0.00           H  
ATOM   1254 3HB  ALA A  88      -0.365  29.764 -15.686  1.00  0.00           H  
ATOM   1255  N   GLY A  89       0.903  29.599 -13.235  1.00  0.00           N  
ATOM   1256  CA  GLY A  89       1.561  30.435 -12.229  1.00  0.00           C  
ATOM   1257  C   GLY A  89       1.455  29.879 -10.817  1.00  0.00           C  
ATOM   1258  O   GLY A  89       1.248  28.680 -10.630  1.00  0.00           O  
ATOM   1259  H   GLY A  89      -0.115  29.580 -13.317  1.00  0.00           H  
ATOM   1260 1HA  GLY A  89       2.615  30.534 -12.484  1.00  0.00           H  
ATOM   1261 2HA  GLY A  89       1.172  31.434 -12.266  1.00  0.00           H  
ATOM   1262  N   SER A  90       1.615  30.756  -9.818  1.00  0.00           N  
ATOM   1263  CA  SER A  90       1.627  30.320  -8.414  1.00  0.00           C  
ATOM   1264  C   SER A  90       0.436  30.819  -7.569  1.00  0.00           C  
ATOM   1265  O   SER A  90      -0.586  30.140  -7.458  1.00  0.00           O  
ATOM   1266  CB  SER A  90       2.951  30.713  -7.765  1.00  0.00           C  
ATOM   1267  OG  SER A  90       3.121  32.099  -7.744  1.00  0.00           O  
ATOM   1268  H   SER A  90       1.747  31.743 -10.048  1.00  0.00           H  
ATOM   1269  HA  SER A  90       1.582  29.231  -8.407  1.00  0.00           H  
ATOM   1270 1HB  SER A  90       2.973  30.330  -6.746  1.00  0.00           H  
ATOM   1271 2HB  SER A  90       3.775  30.250  -8.307  1.00  0.00           H  
ATOM   1272  HG  SER A  90       3.879  32.264  -7.168  1.00  0.00           H  
ATOM   1273  N   THR A  91       0.582  32.001  -6.969  1.00  0.00           N  
ATOM   1274  CA  THR A  91      -0.431  32.584  -6.085  1.00  0.00           C  
ATOM   1275  C   THR A  91      -1.023  33.837  -6.726  1.00  0.00           C  
ATOM   1276  O   THR A  91      -2.065  33.783  -7.375  1.00  0.00           O  
ATOM   1277  CB  THR A  91       0.174  32.917  -4.700  1.00  0.00           C  
ATOM   1278  OG1 THR A  91       1.295  33.804  -4.858  1.00  0.00           O  
ATOM   1279  CG2 THR A  91       0.639  31.641  -4.027  1.00  0.00           C  
ATOM   1280  H   THR A  91       1.455  32.477  -7.134  1.00  0.00           H  
ATOM   1281  HA  THR A  91      -1.236  31.863  -5.945  1.00  0.00           H  
ATOM   1282  HB  THR A  91      -0.580  33.402  -4.079  1.00  0.00           H  
ATOM   1283  HG1 THR A  91       1.702  33.958  -3.993  1.00  0.00           H  
ATOM   1284 1HG2 THR A  91       1.063  31.879  -3.054  1.00  0.00           H  
ATOM   1285 2HG2 THR A  91      -0.210  30.969  -3.901  1.00  0.00           H  
ATOM   1286 3HG2 THR A  91       1.394  31.158  -4.644  1.00  0.00           H  
ATOM   1287  N   ALA A  92      -0.295  34.947  -6.653  1.00  0.00           N  
ATOM   1288  CA  ALA A  92      -0.702  36.213  -7.277  1.00  0.00           C  
ATOM   1289  C   ALA A  92      -0.906  36.037  -8.785  1.00  0.00           C  
ATOM   1290  O   ALA A  92      -1.665  36.769  -9.421  1.00  0.00           O  
ATOM   1291  CB  ALA A  92       0.348  37.281  -7.029  1.00  0.00           C  
ATOM   1292  H   ALA A  92       0.550  34.891  -6.103  1.00  0.00           H  
ATOM   1293  HA  ALA A  92      -1.649  36.523  -6.836  1.00  0.00           H  
ATOM   1294 1HB  ALA A  92       0.025  38.218  -7.481  1.00  0.00           H  
ATOM   1295 2HB  ALA A  92       0.481  37.422  -5.957  1.00  0.00           H  
ATOM   1296 3HB  ALA A  92       1.292  36.970  -7.474  1.00  0.00           H  
ATOM   1297  N   THR A  93      -0.188  35.066  -9.334  1.00  0.00           N  
ATOM   1298  CA  THR A  93      -0.177  34.701 -10.735  1.00  0.00           C  
ATOM   1299  C   THR A  93      -0.808  33.333 -10.971  1.00  0.00           C  
ATOM   1300  O   THR A  93      -0.636  32.751 -12.037  1.00  0.00           O  
ATOM   1301  CB  THR A  93       1.272  34.677 -11.266  1.00  0.00           C  
ATOM   1302  OG1 THR A  93       2.080  33.737 -10.498  1.00  0.00           O  
ATOM   1303  CG2 THR A  93       1.883  36.064 -11.142  1.00  0.00           C  
ATOM   1304  H   THR A  93       0.396  34.533  -8.710  1.00  0.00           H  
ATOM   1305  HA  THR A  93      -0.751  35.440 -11.293  1.00  0.00           H  
ATOM   1306  HB  THR A  93       1.270  34.376 -12.313  1.00  0.00           H  
ATOM   1307  HG1 THR A  93       2.985  33.754 -10.836  1.00  0.00           H  
ATOM   1308 1HG2 THR A  93       2.904  36.046 -11.521  1.00  0.00           H  
ATOM   1309 2HG2 THR A  93       1.291  36.774 -11.720  1.00  0.00           H  
ATOM   1310 3HG2 THR A  93       1.893  36.369 -10.097  1.00  0.00           H  
ATOM   1311  N   GLY A  94      -1.533  32.801  -9.984  1.00  0.00           N  
ATOM   1312  CA  GLY A  94      -2.060  31.426 -10.015  1.00  0.00           C  
ATOM   1313  C   GLY A  94      -3.180  31.117 -11.010  1.00  0.00           C  
ATOM   1314  O   GLY A  94      -4.277  30.706 -10.618  1.00  0.00           O  
ATOM   1315  H   GLY A  94      -1.704  33.342  -9.139  1.00  0.00           H  
ATOM   1316 1HA  GLY A  94      -1.235  30.741 -10.201  1.00  0.00           H  
ATOM   1317 2HA  GLY A  94      -2.410  31.190  -9.013  1.00  0.00           H  
ATOM   1318  N   THR A  95      -2.851  31.278 -12.289  1.00  0.00           N  
ATOM   1319  CA  THR A  95      -3.687  30.998 -13.445  1.00  0.00           C  
ATOM   1320  C   THR A  95      -3.484  29.543 -13.908  1.00  0.00           C  
ATOM   1321  O   THR A  95      -2.331  29.094 -13.962  1.00  0.00           O  
ATOM   1322  CB  THR A  95      -3.326  31.949 -14.609  1.00  0.00           C  
ATOM   1323  OG1 THR A  95      -3.601  33.301 -14.223  1.00  0.00           O  
ATOM   1324  CG2 THR A  95      -4.091  31.611 -15.875  1.00  0.00           C  
ATOM   1325  H   THR A  95      -1.924  31.644 -12.453  1.00  0.00           H  
ATOM   1326  HA  THR A  95      -4.710  31.187 -13.151  1.00  0.00           H  
ATOM   1327  HB  THR A  95      -2.260  31.860 -14.811  1.00  0.00           H  
ATOM   1328  HG1 THR A  95      -4.524  33.379 -13.970  1.00  0.00           H  
ATOM   1329 1HG2 THR A  95      -3.795  32.295 -16.668  1.00  0.00           H  
ATOM   1330 2HG2 THR A  95      -3.863  30.590 -16.180  1.00  0.00           H  
ATOM   1331 3HG2 THR A  95      -5.155  31.708 -15.700  1.00  0.00           H  
ATOM   1332  N   PRO A  96      -4.570  28.761 -14.137  1.00  0.00           N  
ATOM   1333  CA  PRO A  96      -4.561  27.392 -14.631  1.00  0.00           C  
ATOM   1334  C   PRO A  96      -4.217  27.262 -16.113  1.00  0.00           C  
ATOM   1335  O   PRO A  96      -4.484  28.169 -16.899  1.00  0.00           O  
ATOM   1336  CB  PRO A  96      -6.001  26.931 -14.368  1.00  0.00           C  
ATOM   1337  CG  PRO A  96      -6.822  28.175 -14.413  1.00  0.00           C  
ATOM   1338  CD  PRO A  96      -5.936  29.252 -13.825  1.00  0.00           C  
ATOM   1339  HA  PRO A  96      -3.880  26.823 -14.030  1.00  0.00           H  
ATOM   1340 1HB  PRO A  96      -6.305  26.189 -15.125  1.00  0.00           H  
ATOM   1341 2HB  PRO A  96      -6.079  26.436 -13.398  1.00  0.00           H  
ATOM   1342 1HG  PRO A  96      -7.129  28.394 -15.448  1.00  0.00           H  
ATOM   1343 2HG  PRO A  96      -7.749  28.024 -13.831  1.00  0.00           H  
ATOM   1344 1HD  PRO A  96      -6.178  30.175 -14.343  1.00  0.00           H  
ATOM   1345 2HD  PRO A  96      -6.087  29.317 -12.728  1.00  0.00           H  
ATOM   1346  N   ARG A  97      -3.706  26.087 -16.497  1.00  0.00           N  
ATOM   1347  CA  ARG A  97      -3.503  25.735 -17.905  1.00  0.00           C  
ATOM   1348  C   ARG A  97      -4.520  24.671 -18.313  1.00  0.00           C  
ATOM   1349  O   ARG A  97      -5.129  24.740 -19.383  1.00  0.00           O  
ATOM   1350  CB  ARG A  97      -2.137  25.113 -18.142  1.00  0.00           C  
ATOM   1351  CG  ARG A  97      -0.957  25.987 -17.955  1.00  0.00           C  
ATOM   1352  CD  ARG A  97       0.287  25.261 -18.308  1.00  0.00           C  
ATOM   1353  NE  ARG A  97       1.490  26.032 -18.059  1.00  0.00           N  
ATOM   1354  CZ  ARG A  97       1.964  26.994 -18.869  1.00  0.00           C  
ATOM   1355  NH1 ARG A  97       1.302  27.324 -19.957  1.00  0.00           N  
ATOM   1356  NH2 ARG A  97       3.095  27.611 -18.578  1.00  0.00           N  
ATOM   1357  H   ARG A  97      -3.455  25.400 -15.800  1.00  0.00           H  
ATOM   1358  HA  ARG A  97      -3.632  26.621 -18.527  1.00  0.00           H  
ATOM   1359 1HB  ARG A  97      -2.008  24.261 -17.474  1.00  0.00           H  
ATOM   1360 2HB  ARG A  97      -2.097  24.725 -19.159  1.00  0.00           H  
ATOM   1361 1HG  ARG A  97      -1.045  26.877 -18.577  1.00  0.00           H  
ATOM   1362 2HG  ARG A  97      -0.908  26.263 -16.917  1.00  0.00           H  
ATOM   1363 1HD  ARG A  97       0.341  24.352 -17.707  1.00  0.00           H  
ATOM   1364 2HD  ARG A  97       0.263  24.996 -19.362  1.00  0.00           H  
ATOM   1365  HE  ARG A  97       2.035  25.805 -17.230  1.00  0.00           H  
ATOM   1366 1HH1 ARG A  97       0.437  26.854 -20.186  1.00  0.00           H  
ATOM   1367 2HH1 ARG A  97       1.662  28.046 -20.564  1.00  0.00           H  
ATOM   1368 1HH2 ARG A  97       3.648  27.348 -17.747  1.00  0.00           H  
ATOM   1369 2HH2 ARG A  97       3.458  28.328 -19.185  1.00  0.00           H  
ATOM   1370  N   MET A  98      -4.706  23.676 -17.441  1.00  0.00           N  
ATOM   1371  CA  MET A  98      -5.642  22.586 -17.717  1.00  0.00           C  
ATOM   1372  C   MET A  98      -6.280  22.013 -16.456  1.00  0.00           C  
ATOM   1373  O   MET A  98      -5.612  21.760 -15.447  1.00  0.00           O  
ATOM   1374  CB  MET A  98      -4.961  21.467 -18.510  1.00  0.00           C  
ATOM   1375  CG  MET A  98      -5.888  20.283 -18.848  1.00  0.00           C  
ATOM   1376  SD  MET A  98      -5.126  19.064 -19.928  1.00  0.00           S  
ATOM   1377  CE  MET A  98      -3.929  18.331 -18.835  1.00  0.00           C  
ATOM   1378  H   MET A  98      -4.170  23.675 -16.577  1.00  0.00           H  
ATOM   1379  HA  MET A  98      -6.452  22.986 -18.329  1.00  0.00           H  
ATOM   1380 1HB  MET A  98      -4.577  21.869 -19.447  1.00  0.00           H  
ATOM   1381 2HB  MET A  98      -4.115  21.079 -17.947  1.00  0.00           H  
ATOM   1382 1HG  MET A  98      -6.180  19.780 -17.926  1.00  0.00           H  
ATOM   1383 2HG  MET A  98      -6.795  20.650 -19.328  1.00  0.00           H  
ATOM   1384 1HE  MET A  98      -3.380  17.553 -19.364  1.00  0.00           H  
ATOM   1385 2HE  MET A  98      -3.233  19.098 -18.493  1.00  0.00           H  
ATOM   1386 3HE  MET A  98      -4.441  17.894 -17.978  1.00  0.00           H  
ATOM   1387  N   THR A  99      -7.583  21.780 -16.546  1.00  0.00           N  
ATOM   1388  CA  THR A  99      -8.378  21.170 -15.488  1.00  0.00           C  
ATOM   1389  C   THR A  99      -9.177  20.018 -16.105  1.00  0.00           C  
ATOM   1390  O   THR A  99      -9.799  20.198 -17.151  1.00  0.00           O  
ATOM   1391  CB  THR A  99      -9.285  22.243 -14.847  1.00  0.00           C  
ATOM   1392  OG1 THR A  99      -8.436  23.298 -14.311  1.00  0.00           O  
ATOM   1393  CG2 THR A  99     -10.154  21.641 -13.745  1.00  0.00           C  
ATOM   1394  H   THR A  99      -8.054  22.033 -17.405  1.00  0.00           H  
ATOM   1395  HA  THR A  99      -7.715  20.757 -14.724  1.00  0.00           H  
ATOM   1396  HB  THR A  99      -9.932  22.670 -15.615  1.00  0.00           H  
ATOM   1397  HG1 THR A  99      -8.955  24.103 -14.049  1.00  0.00           H  
ATOM   1398 1HG2 THR A  99     -10.790  22.420 -13.323  1.00  0.00           H  
ATOM   1399 2HG2 THR A  99     -10.774  20.862 -14.165  1.00  0.00           H  
ATOM   1400 3HG2 THR A  99      -9.515  21.216 -12.965  1.00  0.00           H  
ATOM   1401  N   ILE A 100      -9.153  18.841 -15.479  1.00  0.00           N  
ATOM   1402  CA  ILE A 100      -9.840  17.672 -16.055  1.00  0.00           C  
ATOM   1403  C   ILE A 100     -11.253  17.358 -15.540  1.00  0.00           C  
ATOM   1404  O   ILE A 100     -12.123  17.019 -16.338  1.00  0.00           O  
ATOM   1405  CB  ILE A 100      -8.962  16.432 -15.924  1.00  0.00           C  
ATOM   1406  CG1 ILE A 100      -7.629  16.675 -16.649  1.00  0.00           C  
ATOM   1407  CG2 ILE A 100      -9.662  15.248 -16.497  1.00  0.00           C  
ATOM   1408  CD1 ILE A 100      -7.818  17.000 -18.121  1.00  0.00           C  
ATOM   1409  H   ILE A 100      -8.610  18.747 -14.612  1.00  0.00           H  
ATOM   1410  HA  ILE A 100      -9.939  17.859 -17.122  1.00  0.00           H  
ATOM   1411  HB  ILE A 100      -8.753  16.253 -14.882  1.00  0.00           H  
ATOM   1412 1HG1 ILE A 100      -7.100  17.505 -16.173  1.00  0.00           H  
ATOM   1413 2HG1 ILE A 100      -7.014  15.779 -16.571  1.00  0.00           H  
ATOM   1414 1HG2 ILE A 100      -9.041  14.365 -16.404  1.00  0.00           H  
ATOM   1415 2HG2 ILE A 100     -10.609  15.080 -15.972  1.00  0.00           H  
ATOM   1416 3HG2 ILE A 100      -9.857  15.448 -17.547  1.00  0.00           H  
ATOM   1417 1HD1 ILE A 100      -6.855  17.145 -18.582  1.00  0.00           H  
ATOM   1418 2HD1 ILE A 100      -8.330  16.171 -18.609  1.00  0.00           H  
ATOM   1419 3HD1 ILE A 100      -8.417  17.906 -18.233  1.00  0.00           H  
ATOM   1420  N   THR A 101     -11.455  17.433 -14.220  1.00  0.00           N  
ATOM   1421  CA  THR A 101     -12.702  17.111 -13.496  1.00  0.00           C  
ATOM   1422  C   THR A 101     -13.119  15.636 -13.477  1.00  0.00           C  
ATOM   1423  O   THR A 101     -12.977  14.923 -14.472  1.00  0.00           O  
ATOM   1424  CB  THR A 101     -13.894  17.955 -14.002  1.00  0.00           C  
ATOM   1425  OG1 THR A 101     -14.186  17.701 -15.384  1.00  0.00           O  
ATOM   1426  CG2 THR A 101     -13.584  19.396 -13.870  1.00  0.00           C  
ATOM   1427  H   THR A 101     -10.681  17.742 -13.648  1.00  0.00           H  
ATOM   1428  HA  THR A 101     -12.553  17.389 -12.456  1.00  0.00           H  
ATOM   1429  HB  THR A 101     -14.764  17.699 -13.406  1.00  0.00           H  
ATOM   1430  HG1 THR A 101     -13.672  16.956 -15.707  1.00  0.00           H  
ATOM   1431 1HG2 THR A 101     -14.419  19.974 -14.211  1.00  0.00           H  
ATOM   1432 2HG2 THR A 101     -13.386  19.618 -12.849  1.00  0.00           H  
ATOM   1433 3HG2 THR A 101     -12.718  19.637 -14.472  1.00  0.00           H  
ATOM   1434  N   ASN A 102     -13.647  15.206 -12.315  1.00  0.00           N  
ATOM   1435  CA  ASN A 102     -14.160  13.854 -12.069  1.00  0.00           C  
ATOM   1436  C   ASN A 102     -13.407  12.721 -12.774  1.00  0.00           C  
ATOM   1437  O   ASN A 102     -12.260  12.405 -12.447  1.00  0.00           O  
ATOM   1438  CB  ASN A 102     -15.703  13.803 -12.292  1.00  0.00           C  
ATOM   1439  CG  ASN A 102     -16.261  14.318 -13.700  1.00  0.00           C  
ATOM   1440  OD1 ASN A 102     -16.289  15.537 -13.907  1.00  0.00           O  
ATOM   1441  ND2 ASN A 102     -16.662  13.428 -14.613  1.00  0.00           N  
ATOM   1442  H   ASN A 102     -13.701  15.858 -11.544  1.00  0.00           H  
ATOM   1443  HA  ASN A 102     -14.021  13.653 -11.003  1.00  0.00           H  
ATOM   1444 1HB  ASN A 102     -16.044  12.772 -12.146  1.00  0.00           H  
ATOM   1445 2HB  ASN A 102     -16.178  14.392 -11.506  1.00  0.00           H  
ATOM   1446 1HD2 ASN A 102     -16.966  13.719 -15.539  1.00  0.00           H  
ATOM   1447 2HD2 ASN A 102     -16.614  12.426 -14.447  1.00  0.00           H  
ATOM   1448  N   THR A 103     -14.096  12.112 -13.720  1.00  0.00           N  
ATOM   1449  CA  THR A 103     -13.707  10.978 -14.521  1.00  0.00           C  
ATOM   1450  C   THR A 103     -13.611  11.425 -15.966  1.00  0.00           C  
ATOM   1451  O   THR A 103     -13.734  10.623 -16.897  1.00  0.00           O  
ATOM   1452  CB  THR A 103     -14.779   9.877 -14.405  1.00  0.00           C  
ATOM   1453  OG1 THR A 103     -16.077  10.395 -14.851  1.00  0.00           O  
ATOM   1454  CG2 THR A 103     -14.909   9.454 -12.944  1.00  0.00           C  
ATOM   1455  H   THR A 103     -15.006  12.471 -13.903  1.00  0.00           H  
ATOM   1456  HA  THR A 103     -12.736  10.610 -14.187  1.00  0.00           H  
ATOM   1457  HB  THR A 103     -14.497   9.023 -15.017  1.00  0.00           H  
ATOM   1458  HG1 THR A 103     -16.753   9.718 -14.703  1.00  0.00           H  
ATOM   1459 1HG2 THR A 103     -15.671   8.680 -12.844  1.00  0.00           H  
ATOM   1460 2HG2 THR A 103     -13.953   9.072 -12.584  1.00  0.00           H  
ATOM   1461 3HG2 THR A 103     -15.197  10.317 -12.351  1.00  0.00           H  
ATOM   1462  N   GLY A 104     -13.424  12.730 -16.153  1.00  0.00           N  
ATOM   1463  CA  GLY A 104     -13.399  13.387 -17.455  1.00  0.00           C  
ATOM   1464  C   GLY A 104     -12.178  13.053 -18.287  1.00  0.00           C  
ATOM   1465  O   GLY A 104     -11.361  13.914 -18.597  1.00  0.00           O  
ATOM   1466  H   GLY A 104     -13.301  13.331 -15.339  1.00  0.00           H  
ATOM   1467 1HA  GLY A 104     -14.293  13.126 -18.009  1.00  0.00           H  
ATOM   1468 2HA  GLY A 104     -13.435  14.467 -17.294  1.00  0.00           H  
ATOM   1469  N   LEU A 105     -12.058  11.791 -18.654  1.00  0.00           N  
ATOM   1470  CA  LEU A 105     -10.946  11.335 -19.455  1.00  0.00           C  
ATOM   1471  C   LEU A 105     -10.885  12.120 -20.723  1.00  0.00           C  
ATOM   1472  O   LEU A 105     -11.898  12.316 -21.387  1.00  0.00           O  
ATOM   1473  CB  LEU A 105     -11.068   9.852 -19.810  1.00  0.00           C  
ATOM   1474  CG  LEU A 105      -9.897   9.288 -20.654  1.00  0.00           C  
ATOM   1475  CD1 LEU A 105      -8.624   9.302 -19.824  1.00  0.00           C  
ATOM   1476  CD2 LEU A 105     -10.245   7.885 -21.121  1.00  0.00           C  
ATOM   1477  H   LEU A 105     -12.771  11.139 -18.339  1.00  0.00           H  
ATOM   1478  HA  LEU A 105     -10.022  11.496 -18.900  1.00  0.00           H  
ATOM   1479 1HB  LEU A 105     -11.138   9.272 -18.890  1.00  0.00           H  
ATOM   1480 2HB  LEU A 105     -11.985   9.708 -20.380  1.00  0.00           H  
ATOM   1481  HG  LEU A 105      -9.737   9.916 -21.530  1.00  0.00           H  
ATOM   1482 1HD1 LEU A 105      -7.797   8.916 -20.421  1.00  0.00           H  
ATOM   1483 2HD1 LEU A 105      -8.401  10.322 -19.517  1.00  0.00           H  
ATOM   1484 3HD1 LEU A 105      -8.757   8.678 -18.942  1.00  0.00           H  
ATOM   1485 1HD2 LEU A 105      -9.426   7.489 -21.723  1.00  0.00           H  
ATOM   1486 2HD2 LEU A 105     -10.405   7.240 -20.256  1.00  0.00           H  
ATOM   1487 3HD2 LEU A 105     -11.153   7.919 -21.725  1.00  0.00           H  
ATOM   1488  N   VAL A 106      -9.714  12.591 -21.066  1.00  0.00           N  
ATOM   1489  CA  VAL A 106      -9.562  13.338 -22.284  1.00  0.00           C  
ATOM   1490  C   VAL A 106      -9.935  12.505 -23.495  1.00  0.00           C  
ATOM   1491  O   VAL A 106      -9.059  11.882 -24.097  1.00  0.00           O  
ATOM   1492  CB  VAL A 106      -8.103  13.770 -22.430  1.00  0.00           C  
ATOM   1493  CG1 VAL A 106      -7.699  14.697 -21.299  1.00  0.00           C  
ATOM   1494  CG2 VAL A 106      -7.230  12.528 -22.409  1.00  0.00           C  
ATOM   1495  H   VAL A 106      -8.912  12.418 -20.477  1.00  0.00           H  
ATOM   1496  HA  VAL A 106     -10.216  14.211 -22.239  1.00  0.00           H  
ATOM   1497  HB  VAL A 106      -7.975  14.278 -23.369  1.00  0.00           H  
ATOM   1498 1HG1 VAL A 106      -6.655  14.988 -21.421  1.00  0.00           H  
ATOM   1499 2HG1 VAL A 106      -8.315  15.579 -21.322  1.00  0.00           H  
ATOM   1500 3HG1 VAL A 106      -7.827  14.187 -20.344  1.00  0.00           H  
ATOM   1501 1HG2 VAL A 106      -6.188  12.820 -22.525  1.00  0.00           H  
ATOM   1502 2HG2 VAL A 106      -7.361  12.009 -21.460  1.00  0.00           H  
ATOM   1503 3HG2 VAL A 106      -7.505  11.863 -23.222  1.00  0.00           H  
ATOM   1504  N   GLY A 107     -11.214  12.442 -23.850  1.00  0.00           N  
ATOM   1505  CA  GLY A 107     -11.589  11.675 -25.017  1.00  0.00           C  
ATOM   1506  C   GLY A 107     -10.912  12.245 -26.256  1.00  0.00           C  
ATOM   1507  O   GLY A 107     -11.111  13.422 -26.588  1.00  0.00           O  
ATOM   1508  H   GLY A 107     -11.939  12.886 -23.276  1.00  0.00           H  
ATOM   1509 1HA  GLY A 107     -11.291  10.647 -24.864  1.00  0.00           H  
ATOM   1510 2HA  GLY A 107     -12.672  11.688 -25.134  1.00  0.00           H  
ATOM   1511  N   ILE A 108     -10.103  11.418 -26.924  1.00  0.00           N  
ATOM   1512  CA  ILE A 108      -9.377  11.857 -28.133  1.00  0.00           C  
ATOM   1513  C   ILE A 108      -9.532  10.839 -29.265  1.00  0.00           C  
ATOM   1514  O   ILE A 108     -10.127  11.118 -30.302  1.00  0.00           O  
ATOM   1515  CB  ILE A 108      -7.876  12.106 -27.847  1.00  0.00           C  
ATOM   1516  CG1 ILE A 108      -7.683  13.240 -26.800  1.00  0.00           C  
ATOM   1517  CG2 ILE A 108      -7.194  12.502 -29.141  1.00  0.00           C  
ATOM   1518  CD1 ILE A 108      -6.274  13.379 -26.299  1.00  0.00           C  
ATOM   1519  H   ILE A 108     -10.018  10.464 -26.560  1.00  0.00           H  
ATOM   1520  HA  ILE A 108      -9.810  12.798 -28.470  1.00  0.00           H  
ATOM   1521  HB  ILE A 108      -7.424  11.202 -27.449  1.00  0.00           H  
ATOM   1522 1HG1 ILE A 108      -7.989  14.183 -27.250  1.00  0.00           H  
ATOM   1523 2HG1 ILE A 108      -8.299  13.062 -25.966  1.00  0.00           H  
ATOM   1524 1HG2 ILE A 108      -6.133  12.668 -28.963  1.00  0.00           H  
ATOM   1525 2HG2 ILE A 108      -7.320  11.724 -29.871  1.00  0.00           H  
ATOM   1526 3HG2 ILE A 108      -7.648  13.418 -29.520  1.00  0.00           H  
ATOM   1527 1HD1 ILE A 108      -6.224  14.185 -25.574  1.00  0.00           H  
ATOM   1528 2HD1 ILE A 108      -5.968  12.447 -25.817  1.00  0.00           H  
ATOM   1529 3HD1 ILE A 108      -5.608  13.597 -27.129  1.00  0.00           H  
ATOM   1530  N   ASN A 109      -9.017   9.634 -29.018  1.00  0.00           N  
ATOM   1531  CA  ASN A 109      -9.072   8.487 -29.931  1.00  0.00           C  
ATOM   1532  C   ASN A 109      -9.719   7.380 -29.123  1.00  0.00           C  
ATOM   1533  O   ASN A 109      -9.366   6.205 -29.206  1.00  0.00           O  
ATOM   1534  CB  ASN A 109      -7.697   8.044 -30.417  1.00  0.00           C  
ATOM   1535  CG  ASN A 109      -6.990   9.040 -31.303  1.00  0.00           C  
ATOM   1536  OD1 ASN A 109      -7.362   9.228 -32.465  1.00  0.00           O  
ATOM   1537  ND2 ASN A 109      -5.955   9.655 -30.785  1.00  0.00           N  
ATOM   1538  H   ASN A 109      -8.546   9.502 -28.135  1.00  0.00           H  
ATOM   1539  HA  ASN A 109      -9.716   8.713 -30.782  1.00  0.00           H  
ATOM   1540 1HB  ASN A 109      -7.064   7.842 -29.553  1.00  0.00           H  
ATOM   1541 2HB  ASN A 109      -7.798   7.108 -30.966  1.00  0.00           H  
ATOM   1542 1HD2 ASN A 109      -5.440  10.314 -31.334  1.00  0.00           H  
ATOM   1543 2HD2 ASN A 109      -5.676   9.463 -29.844  1.00  0.00           H  
ATOM   1544  N   THR A 110     -10.627   7.823 -28.281  1.00  0.00           N  
ATOM   1545  CA  THR A 110     -11.334   7.024 -27.306  1.00  0.00           C  
ATOM   1546  C   THR A 110     -12.515   6.267 -27.916  1.00  0.00           C  
ATOM   1547  O   THR A 110     -13.291   6.814 -28.688  1.00  0.00           O  
ATOM   1548  CB  THR A 110     -11.741   7.976 -26.176  1.00  0.00           C  
ATOM   1549  OG1 THR A 110     -10.532   8.559 -25.640  1.00  0.00           O  
ATOM   1550  CG2 THR A 110     -12.508   7.284 -25.073  1.00  0.00           C  
ATOM   1551  H   THR A 110     -10.846   8.805 -28.340  1.00  0.00           H  
ATOM   1552  HA  THR A 110     -10.641   6.290 -26.899  1.00  0.00           H  
ATOM   1553  HB  THR A 110     -12.360   8.772 -26.589  1.00  0.00           H  
ATOM   1554  HG1 THR A 110      -9.979   7.858 -25.259  1.00  0.00           H  
ATOM   1555 1HG2 THR A 110     -12.762   8.011 -24.297  1.00  0.00           H  
ATOM   1556 2HG2 THR A 110     -13.404   6.872 -25.471  1.00  0.00           H  
ATOM   1557 3HG2 THR A 110     -11.898   6.491 -24.644  1.00  0.00           H  
ATOM   1558  N   ALA A 111     -12.622   4.978 -27.564  1.00  0.00           N  
ATOM   1559  CA  ALA A 111     -13.686   4.087 -28.057  1.00  0.00           C  
ATOM   1560  C   ALA A 111     -15.089   4.570 -27.685  1.00  0.00           C  
ATOM   1561  O   ALA A 111     -16.051   4.337 -28.424  1.00  0.00           O  
ATOM   1562  CB  ALA A 111     -13.488   2.697 -27.477  1.00  0.00           C  
ATOM   1563  H   ALA A 111     -11.926   4.599 -26.942  1.00  0.00           H  
ATOM   1564  HA  ALA A 111     -13.616   4.044 -29.137  1.00  0.00           H  
ATOM   1565 1HB  ALA A 111     -14.258   2.032 -27.868  1.00  0.00           H  
ATOM   1566 2HB  ALA A 111     -12.506   2.322 -27.763  1.00  0.00           H  
ATOM   1567 3HB  ALA A 111     -13.562   2.739 -26.392  1.00  0.00           H  
ATOM   1568  N   ALA A 112     -15.202   5.218 -26.543  1.00  0.00           N  
ATOM   1569  CA  ALA A 112     -16.463   5.723 -26.026  1.00  0.00           C  
ATOM   1570  C   ALA A 112     -16.298   7.165 -25.538  1.00  0.00           C  
ATOM   1571  O   ALA A 112     -16.311   7.417 -24.329  1.00  0.00           O  
ATOM   1572  CB  ALA A 112     -16.953   4.844 -24.894  1.00  0.00           C  
ATOM   1573  H   ALA A 112     -14.361   5.365 -26.004  1.00  0.00           H  
ATOM   1574  HA  ALA A 112     -17.202   5.692 -26.823  1.00  0.00           H  
ATOM   1575 1HB  ALA A 112     -17.909   5.219 -24.525  1.00  0.00           H  
ATOM   1576 2HB  ALA A 112     -17.079   3.821 -25.254  1.00  0.00           H  
ATOM   1577 3HB  ALA A 112     -16.223   4.857 -24.087  1.00  0.00           H  
ATOM   1578  N   PRO A 113     -16.182   8.152 -26.440  1.00  0.00           N  
ATOM   1579  CA  PRO A 113     -15.826   9.533 -26.161  1.00  0.00           C  
ATOM   1580  C   PRO A 113     -16.982  10.350 -25.589  1.00  0.00           C  
ATOM   1581  O   PRO A 113     -17.426  11.343 -26.182  1.00  0.00           O  
ATOM   1582  CB  PRO A 113     -15.422  10.026 -27.550  1.00  0.00           C  
ATOM   1583  CG  PRO A 113     -16.320   9.254 -28.491  1.00  0.00           C  
ATOM   1584  CD  PRO A 113     -16.459   7.885 -27.866  1.00  0.00           C  
ATOM   1585  HA  PRO A 113     -14.966   9.550 -25.473  1.00  0.00           H  
ATOM   1586 1HB  PRO A 113     -15.558  11.094 -27.617  1.00  0.00           H  
ATOM   1587 2HB  PRO A 113     -14.353   9.822 -27.724  1.00  0.00           H  
ATOM   1588 1HG  PRO A 113     -17.282   9.762 -28.606  1.00  0.00           H  
ATOM   1589 2HG  PRO A 113     -15.863   9.205 -29.493  1.00  0.00           H  
ATOM   1590 1HD  PRO A 113     -17.487   7.529 -28.012  1.00  0.00           H  
ATOM   1591 2HD  PRO A 113     -15.722   7.217 -28.307  1.00  0.00           H  
ATOM   1592  N   LEU A 114     -17.482   9.926 -24.430  1.00  0.00           N  
ATOM   1593  CA  LEU A 114     -18.561  10.641 -23.755  1.00  0.00           C  
ATOM   1594  C   LEU A 114     -18.126  12.035 -23.340  1.00  0.00           C  
ATOM   1595  O   LEU A 114     -18.841  13.012 -23.548  1.00  0.00           O  
ATOM   1596  CB  LEU A 114     -19.020   9.903 -22.496  1.00  0.00           C  
ATOM   1597  CG  LEU A 114     -20.097  10.638 -21.682  1.00  0.00           C  
ATOM   1598  CD1 LEU A 114     -21.344  10.808 -22.526  1.00  0.00           C  
ATOM   1599  CD2 LEU A 114     -20.378   9.859 -20.414  1.00  0.00           C  
ATOM   1600  H   LEU A 114     -17.083   9.081 -24.023  1.00  0.00           H  
ATOM   1601  HA  LEU A 114     -19.403  10.729 -24.440  1.00  0.00           H  
ATOM   1602 1HB  LEU A 114     -19.417   8.933 -22.786  1.00  0.00           H  
ATOM   1603 2HB  LEU A 114     -18.159   9.744 -21.849  1.00  0.00           H  
ATOM   1604  HG  LEU A 114     -19.743  11.635 -21.421  1.00  0.00           H  
ATOM   1605 1HD1 LEU A 114     -22.102  11.342 -21.949  1.00  0.00           H  
ATOM   1606 2HD1 LEU A 114     -21.101  11.380 -23.421  1.00  0.00           H  
ATOM   1607 3HD1 LEU A 114     -21.729   9.830 -22.813  1.00  0.00           H  
ATOM   1608 1HD2 LEU A 114     -21.134  10.383 -19.828  1.00  0.00           H  
ATOM   1609 2HD2 LEU A 114     -20.738   8.864 -20.670  1.00  0.00           H  
ATOM   1610 3HD2 LEU A 114     -19.461   9.778 -19.831  1.00  0.00           H  
ATOM   1611  N   GLN A 115     -16.958  12.091 -22.708  1.00  0.00           N  
ATOM   1612  CA  GLN A 115     -16.369  13.312 -22.187  1.00  0.00           C  
ATOM   1613  C   GLN A 115     -15.147  13.653 -23.046  1.00  0.00           C  
ATOM   1614  O   GLN A 115     -14.086  13.048 -22.883  1.00  0.00           O  
ATOM   1615  CB  GLN A 115     -16.025  13.104 -20.691  1.00  0.00           C  
ATOM   1616  CG  GLN A 115     -17.269  12.793 -19.791  1.00  0.00           C  
ATOM   1617  CD  GLN A 115     -16.975  12.570 -18.288  1.00  0.00           C  
ATOM   1618  OE1 GLN A 115     -16.985  13.537 -17.504  1.00  0.00           O  
ATOM   1619  NE2 GLN A 115     -16.713  11.308 -17.905  1.00  0.00           N  
ATOM   1620  H   GLN A 115     -16.445  11.232 -22.594  1.00  0.00           H  
ATOM   1621  HA  GLN A 115     -17.072  14.126 -22.290  1.00  0.00           H  
ATOM   1622 1HB  GLN A 115     -15.303  12.290 -20.586  1.00  0.00           H  
ATOM   1623 2HB  GLN A 115     -15.575  13.982 -20.299  1.00  0.00           H  
ATOM   1624 1HG  GLN A 115     -17.963  13.619 -19.855  1.00  0.00           H  
ATOM   1625 2HG  GLN A 115     -17.737  11.891 -20.163  1.00  0.00           H  
ATOM   1626 1HE2 GLN A 115     -16.508  11.062 -16.930  1.00  0.00           H  
ATOM   1627 2HE2 GLN A 115     -16.712  10.575 -18.583  1.00  0.00           H  
ATOM   1628  N   LYS A 116     -15.340  14.524 -24.032  1.00  0.00           N  
ATOM   1629  CA  LYS A 116     -14.314  14.806 -25.047  1.00  0.00           C  
ATOM   1630  C   LYS A 116     -13.362  15.921 -24.681  1.00  0.00           C  
ATOM   1631  O   LYS A 116     -13.754  16.885 -24.028  1.00  0.00           O  
ATOM   1632  CB  LYS A 116     -14.967  15.176 -26.371  1.00  0.00           C  
ATOM   1633  CG  LYS A 116     -15.737  14.078 -27.038  1.00  0.00           C  
ATOM   1634  CD  LYS A 116     -16.364  14.576 -28.335  1.00  0.00           C  
ATOM   1635  CE  LYS A 116     -17.100  13.470 -29.092  1.00  0.00           C  
ATOM   1636  NZ  LYS A 116     -18.267  12.938 -28.328  1.00  0.00           N  
ATOM   1637  H   LYS A 116     -16.244  15.005 -24.088  1.00  0.00           H  
ATOM   1638  HA  LYS A 116     -13.721  13.903 -25.189  1.00  0.00           H  
ATOM   1639 1HB  LYS A 116     -15.666  16.001 -26.201  1.00  0.00           H  
ATOM   1640 2HB  LYS A 116     -14.205  15.539 -27.066  1.00  0.00           H  
ATOM   1641 1HG  LYS A 116     -15.056  13.266 -27.252  1.00  0.00           H  
ATOM   1642 2HG  LYS A 116     -16.518  13.719 -26.368  1.00  0.00           H  
ATOM   1643 1HD  LYS A 116     -17.068  15.379 -28.103  1.00  0.00           H  
ATOM   1644 2HD  LYS A 116     -15.583  14.986 -28.976  1.00  0.00           H  
ATOM   1645 1HE  LYS A 116     -17.458  13.877 -30.035  1.00  0.00           H  
ATOM   1646 2HE  LYS A 116     -16.412  12.652 -29.299  1.00  0.00           H  
ATOM   1647 1HZ  LYS A 116     -18.724  12.224 -28.866  1.00  0.00           H  
ATOM   1648 2HZ  LYS A 116     -17.953  12.520 -27.429  1.00  0.00           H  
ATOM   1649 3HZ  LYS A 116     -18.918  13.682 -28.136  1.00  0.00           H  
ATOM   1650  N   LEU A 117     -12.121  15.829 -25.163  1.00  0.00           N  
ATOM   1651  CA  LEU A 117     -11.174  16.924 -24.976  1.00  0.00           C  
ATOM   1652  C   LEU A 117     -11.180  17.881 -26.157  1.00  0.00           C  
ATOM   1653  O   LEU A 117     -10.977  17.482 -27.307  1.00  0.00           O  
ATOM   1654  CB  LEU A 117      -9.738  16.422 -24.776  1.00  0.00           C  
ATOM   1655  CG  LEU A 117      -8.648  17.551 -24.655  1.00  0.00           C  
ATOM   1656  CD1 LEU A 117      -8.870  18.368 -23.387  1.00  0.00           C  
ATOM   1657  CD2 LEU A 117      -7.272  16.939 -24.655  1.00  0.00           C  
ATOM   1658  H   LEU A 117     -11.832  14.990 -25.675  1.00  0.00           H  
ATOM   1659  HA  LEU A 117     -11.465  17.487 -24.092  1.00  0.00           H  
ATOM   1660 1HB  LEU A 117      -9.715  15.856 -23.864  1.00  0.00           H  
ATOM   1661 2HB  LEU A 117      -9.471  15.758 -25.603  1.00  0.00           H  
ATOM   1662  HG  LEU A 117      -8.741  18.224 -25.509  1.00  0.00           H  
ATOM   1663 1HD1 LEU A 117      -8.134  19.150 -23.332  1.00  0.00           H  
ATOM   1664 2HD1 LEU A 117      -9.847  18.809 -23.413  1.00  0.00           H  
ATOM   1665 3HD1 LEU A 117      -8.784  17.727 -22.518  1.00  0.00           H  
ATOM   1666 1HD2 LEU A 117      -6.528  17.727 -24.594  1.00  0.00           H  
ATOM   1667 2HD2 LEU A 117      -7.160  16.285 -23.809  1.00  0.00           H  
ATOM   1668 3HD2 LEU A 117      -7.134  16.379 -25.578  1.00  0.00           H  
ATOM   1669  N   HIS A 118     -11.399  19.152 -25.853  1.00  0.00           N  
ATOM   1670  CA  HIS A 118     -11.429  20.210 -26.848  1.00  0.00           C  
ATOM   1671  C   HIS A 118     -10.564  21.370 -26.402  1.00  0.00           C  
ATOM   1672  O   HIS A 118     -10.254  21.516 -25.216  1.00  0.00           O  
ATOM   1673  CB  HIS A 118     -12.849  20.755 -27.067  1.00  0.00           C  
ATOM   1674  CG  HIS A 118     -13.850  19.792 -27.606  1.00  0.00           C  
ATOM   1675  ND1 HIS A 118     -13.922  19.454 -28.940  1.00  0.00           N  
ATOM   1676  CD2 HIS A 118     -14.834  19.112 -26.989  1.00  0.00           C  
ATOM   1677  CE1 HIS A 118     -14.918  18.606 -29.121  1.00  0.00           C  
ATOM   1678  NE2 HIS A 118     -15.499  18.391 -27.957  1.00  0.00           N  
ATOM   1679  H   HIS A 118     -11.570  19.387 -24.875  1.00  0.00           H  
ATOM   1680  HA  HIS A 118     -11.042  19.842 -27.797  1.00  0.00           H  
ATOM   1681 1HB  HIS A 118     -13.234  21.122 -26.127  1.00  0.00           H  
ATOM   1682 2HB  HIS A 118     -12.805  21.610 -27.745  1.00  0.00           H  
ATOM   1683  HD1 HIS A 118     -13.332  19.796 -29.672  1.00  0.00           H  
ATOM   1684  HD2 HIS A 118     -15.148  19.073 -25.953  1.00  0.00           H  
ATOM   1685  HE1 HIS A 118     -15.143  18.218 -30.113  1.00  0.00           H  
ATOM   1686  N   VAL A 119     -10.156  22.192 -27.353  1.00  0.00           N  
ATOM   1687  CA  VAL A 119      -9.435  23.403 -27.012  1.00  0.00           C  
ATOM   1688  C   VAL A 119     -10.257  24.590 -27.467  1.00  0.00           C  
ATOM   1689  O   VAL A 119     -10.757  24.620 -28.596  1.00  0.00           O  
ATOM   1690  CB  VAL A 119      -8.026  23.422 -27.627  1.00  0.00           C  
ATOM   1691  CG1 VAL A 119      -7.316  24.747 -27.269  1.00  0.00           C  
ATOM   1692  CG2 VAL A 119      -7.237  22.214 -27.094  1.00  0.00           C  
ATOM   1693  H   VAL A 119     -10.391  22.005 -28.319  1.00  0.00           H  
ATOM   1694  HA  VAL A 119      -9.328  23.461 -25.930  1.00  0.00           H  
ATOM   1695  HB  VAL A 119      -8.099  23.372 -28.710  1.00  0.00           H  
ATOM   1696 1HG1 VAL A 119      -6.323  24.761 -27.711  1.00  0.00           H  
ATOM   1697 2HG1 VAL A 119      -7.890  25.594 -27.655  1.00  0.00           H  
ATOM   1698 3HG1 VAL A 119      -7.229  24.841 -26.187  1.00  0.00           H  
ATOM   1699 1HG2 VAL A 119      -6.235  22.215 -27.519  1.00  0.00           H  
ATOM   1700 2HG2 VAL A 119      -7.176  22.283 -26.015  1.00  0.00           H  
ATOM   1701 3HG2 VAL A 119      -7.743  21.290 -27.367  1.00  0.00           H  
ATOM   1702  N   GLU A 120     -10.456  25.525 -26.553  1.00  0.00           N  
ATOM   1703  CA  GLU A 120     -11.254  26.715 -26.794  1.00  0.00           C  
ATOM   1704  C   GLU A 120     -10.392  27.938 -26.520  1.00  0.00           C  
ATOM   1705  O   GLU A 120     -10.074  28.252 -25.370  1.00  0.00           O  
ATOM   1706  CB  GLU A 120     -12.516  26.660 -25.927  1.00  0.00           C  
ATOM   1707  CG  GLU A 120     -13.380  25.448 -26.274  1.00  0.00           C  
ATOM   1708  CD  GLU A 120     -14.653  25.309 -25.520  1.00  0.00           C  
ATOM   1709  OE1 GLU A 120     -14.951  26.127 -24.694  1.00  0.00           O  
ATOM   1710  OE2 GLU A 120     -15.331  24.338 -25.769  1.00  0.00           O  
ATOM   1711  H   GLU A 120      -9.984  25.416 -25.655  1.00  0.00           H  
ATOM   1712  HA  GLU A 120     -11.552  26.737 -27.844  1.00  0.00           H  
ATOM   1713 1HB  GLU A 120     -12.241  26.599 -24.870  1.00  0.00           H  
ATOM   1714 2HB  GLU A 120     -13.108  27.564 -26.072  1.00  0.00           H  
ATOM   1715 1HG  GLU A 120     -13.605  25.508 -27.319  1.00  0.00           H  
ATOM   1716 2HG  GLU A 120     -12.791  24.545 -26.114  1.00  0.00           H  
ATOM   1717  N   ASN A 121     -10.012  28.632 -27.585  1.00  0.00           N  
ATOM   1718  CA  ASN A 121      -9.043  29.716 -27.477  1.00  0.00           C  
ATOM   1719  C   ASN A 121      -7.793  29.156 -26.783  1.00  0.00           C  
ATOM   1720  O   ASN A 121      -7.182  28.222 -27.299  1.00  0.00           O  
ATOM   1721  CB  ASN A 121      -9.627  30.926 -26.754  1.00  0.00           C  
ATOM   1722  CG  ASN A 121     -10.798  31.536 -27.494  1.00  0.00           C  
ATOM   1723  OD1 ASN A 121     -10.938  31.375 -28.712  1.00  0.00           O  
ATOM   1724  ND2 ASN A 121     -11.641  32.234 -26.775  1.00  0.00           N  
ATOM   1725  H   ASN A 121     -10.356  28.357 -28.496  1.00  0.00           H  
ATOM   1726  HA  ASN A 121      -8.745  30.026 -28.480  1.00  0.00           H  
ATOM   1727 1HB  ASN A 121      -9.953  30.663 -25.751  1.00  0.00           H  
ATOM   1728 2HB  ASN A 121      -8.856  31.689 -26.656  1.00  0.00           H  
ATOM   1729 1HD2 ASN A 121     -12.434  32.662 -27.206  1.00  0.00           H  
ATOM   1730 2HD2 ASN A 121     -11.491  32.340 -25.792  1.00  0.00           H  
ATOM   1731  N   GLY A 122      -7.406  29.708 -25.633  1.00  0.00           N  
ATOM   1732  CA  GLY A 122      -6.212  29.222 -24.941  1.00  0.00           C  
ATOM   1733  C   GLY A 122      -6.485  28.177 -23.850  1.00  0.00           C  
ATOM   1734  O   GLY A 122      -5.560  27.778 -23.142  1.00  0.00           O  
ATOM   1735  H   GLY A 122      -7.938  30.462 -25.231  1.00  0.00           H  
ATOM   1736 1HA  GLY A 122      -5.524  28.800 -25.673  1.00  0.00           H  
ATOM   1737 2HA  GLY A 122      -5.699  30.073 -24.493  1.00  0.00           H  
ATOM   1738  N   ASN A 123      -7.744  27.765 -23.686  1.00  0.00           N  
ATOM   1739  CA  ASN A 123      -8.134  26.834 -22.625  1.00  0.00           C  
ATOM   1740  C   ASN A 123      -8.303  25.392 -23.093  1.00  0.00           C  
ATOM   1741  O   ASN A 123      -8.780  25.133 -24.197  1.00  0.00           O  
ATOM   1742  CB  ASN A 123      -9.442  27.301 -22.014  1.00  0.00           C  
ATOM   1743  CG  ASN A 123      -9.334  28.624 -21.313  1.00  0.00           C  
ATOM   1744  OD1 ASN A 123      -8.424  28.862 -20.508  1.00  0.00           O  
ATOM   1745  ND2 ASN A 123     -10.246  29.512 -21.626  1.00  0.00           N  
ATOM   1746  H   ASN A 123      -8.469  28.104 -24.316  1.00  0.00           H  
ATOM   1747  HA  ASN A 123      -7.356  26.838 -21.860  1.00  0.00           H  
ATOM   1748 1HB  ASN A 123     -10.197  27.382 -22.804  1.00  0.00           H  
ATOM   1749 2HB  ASN A 123      -9.797  26.549 -21.306  1.00  0.00           H  
ATOM   1750 1HD2 ASN A 123     -10.229  30.419 -21.203  1.00  0.00           H  
ATOM   1751 2HD2 ASN A 123     -10.946  29.287 -22.308  1.00  0.00           H  
ATOM   1752  N   MET A 124      -8.009  24.441 -22.215  1.00  0.00           N  
ATOM   1753  CA  MET A 124      -8.313  23.045 -22.524  1.00  0.00           C  
ATOM   1754  C   MET A 124      -9.553  22.673 -21.722  1.00  0.00           C  
ATOM   1755  O   MET A 124      -9.631  22.983 -20.530  1.00  0.00           O  
ATOM   1756  CB  MET A 124      -7.116  22.168 -22.189  1.00  0.00           C  
ATOM   1757  CG  MET A 124      -5.869  22.529 -22.987  1.00  0.00           C  
ATOM   1758  SD  MET A 124      -4.467  21.479 -22.631  1.00  0.00           S  
ATOM   1759  CE  MET A 124      -5.015  19.960 -23.386  1.00  0.00           C  
ATOM   1760  H   MET A 124      -7.582  24.684 -21.327  1.00  0.00           H  
ATOM   1761  HA  MET A 124      -8.553  22.939 -23.582  1.00  0.00           H  
ATOM   1762 1HB  MET A 124      -6.875  22.274 -21.134  1.00  0.00           H  
ATOM   1763 2HB  MET A 124      -7.357  21.128 -22.370  1.00  0.00           H  
ATOM   1764 1HG  MET A 124      -6.083  22.466 -24.042  1.00  0.00           H  
ATOM   1765 2HG  MET A 124      -5.587  23.559 -22.760  1.00  0.00           H  
ATOM   1766 1HE  MET A 124      -4.252  19.192 -23.256  1.00  0.00           H  
ATOM   1767 2HE  MET A 124      -5.933  19.637 -22.912  1.00  0.00           H  
ATOM   1768 3HE  MET A 124      -5.193  20.123 -24.449  1.00  0.00           H  
ATOM   1769  N   VAL A 125     -10.536  22.056 -22.372  1.00  0.00           N  
ATOM   1770  CA  VAL A 125     -11.785  21.741 -21.686  1.00  0.00           C  
ATOM   1771  C   VAL A 125     -12.277  20.319 -21.935  1.00  0.00           C  
ATOM   1772  O   VAL A 125     -12.004  19.734 -22.987  1.00  0.00           O  
ATOM   1773  CB  VAL A 125     -12.891  22.699 -22.181  1.00  0.00           C  
ATOM   1774  CG1 VAL A 125     -12.520  24.165 -21.915  1.00  0.00           C  
ATOM   1775  CG2 VAL A 125     -13.120  22.471 -23.638  1.00  0.00           C  
ATOM   1776  H   VAL A 125     -10.422  21.826 -23.359  1.00  0.00           H  
ATOM   1777  HA  VAL A 125     -11.635  21.872 -20.614  1.00  0.00           H  
ATOM   1778  HB  VAL A 125     -13.811  22.484 -21.634  1.00  0.00           H  
ATOM   1779 1HG1 VAL A 125     -13.331  24.804 -22.273  1.00  0.00           H  
ATOM   1780 2HG1 VAL A 125     -12.365  24.311 -20.849  1.00  0.00           H  
ATOM   1781 3HG1 VAL A 125     -11.611  24.424 -22.453  1.00  0.00           H  
ATOM   1782 1HG2 VAL A 125     -13.915  23.117 -23.981  1.00  0.00           H  
ATOM   1783 2HG2 VAL A 125     -12.210  22.694 -24.189  1.00  0.00           H  
ATOM   1784 3HG2 VAL A 125     -13.406  21.431 -23.793  1.00  0.00           H  
ATOM   1785  N   ILE A 126     -13.066  19.789 -20.999  1.00  0.00           N  
ATOM   1786  CA  ILE A 126     -13.704  18.491 -21.195  1.00  0.00           C  
ATOM   1787  C   ILE A 126     -15.219  18.665 -21.374  1.00  0.00           C  
ATOM   1788  O   ILE A 126     -15.873  19.274 -20.518  1.00  0.00           O  
ATOM   1789  CB  ILE A 126     -13.434  17.539 -20.009  1.00  0.00           C  
ATOM   1790  CG1 ILE A 126     -11.924  17.352 -19.752  1.00  0.00           C  
ATOM   1791  CG2 ILE A 126     -14.058  16.194 -20.307  1.00  0.00           C  
ATOM   1792  CD1 ILE A 126     -11.187  16.721 -20.894  1.00  0.00           C  
ATOM   1793  H   ILE A 126     -13.236  20.299 -20.142  1.00  0.00           H  
ATOM   1794  HA  ILE A 126     -13.293  18.042 -22.088  1.00  0.00           H  
ATOM   1795  HB  ILE A 126     -13.876  17.951 -19.101  1.00  0.00           H  
ATOM   1796 1HG1 ILE A 126     -11.476  18.323 -19.539  1.00  0.00           H  
ATOM   1797 2HG1 ILE A 126     -11.791  16.710 -18.872  1.00  0.00           H  
ATOM   1798 1HG2 ILE A 126     -13.881  15.529 -19.471  1.00  0.00           H  
ATOM   1799 2HG2 ILE A 126     -15.127  16.314 -20.458  1.00  0.00           H  
ATOM   1800 3HG2 ILE A 126     -13.607  15.769 -21.211  1.00  0.00           H  
ATOM   1801 1HD1 ILE A 126     -10.148  16.627 -20.621  1.00  0.00           H  
ATOM   1802 2HD1 ILE A 126     -11.613  15.732 -21.089  1.00  0.00           H  
ATOM   1803 3HD1 ILE A 126     -11.284  17.339 -21.773  1.00  0.00           H  
ATOM   1804  N   THR A 127     -15.778  18.126 -22.463  1.00  0.00           N  
ATOM   1805  CA  THR A 127     -17.215  18.257 -22.710  1.00  0.00           C  
ATOM   1806  C   THR A 127     -17.954  16.926 -22.817  1.00  0.00           C  
ATOM   1807  O   THR A 127     -17.757  16.171 -23.773  1.00  0.00           O  
ATOM   1808  CB  THR A 127     -17.486  19.044 -24.001  1.00  0.00           C  
ATOM   1809  OG1 THR A 127     -16.912  20.351 -23.900  1.00  0.00           O  
ATOM   1810  CG2 THR A 127     -18.978  19.170 -24.237  1.00  0.00           C  
ATOM   1811  H   THR A 127     -15.175  17.630 -23.121  1.00  0.00           H  
ATOM   1812  HA  THR A 127     -17.651  18.810 -21.880  1.00  0.00           H  
ATOM   1813  HB  THR A 127     -17.044  18.518 -24.841  1.00  0.00           H  
ATOM   1814  HG1 THR A 127     -17.175  20.874 -24.663  1.00  0.00           H  
ATOM   1815 1HG2 THR A 127     -19.152  19.727 -25.158  1.00  0.00           H  
ATOM   1816 2HG2 THR A 127     -19.421  18.178 -24.325  1.00  0.00           H  
ATOM   1817 3HG2 THR A 127     -19.437  19.698 -23.402  1.00  0.00           H  
ATOM   1818  N   GLY A 128     -18.845  16.689 -21.855  1.00  0.00           N  
ATOM   1819  CA  GLY A 128     -19.658  15.475 -21.777  1.00  0.00           C  
ATOM   1820  C   GLY A 128     -20.791  15.630 -20.774  1.00  0.00           C  
ATOM   1821  O   GLY A 128     -21.203  14.657 -20.149  1.00  0.00           O  
ATOM   1822  H   GLY A 128     -18.927  17.376 -21.123  1.00  0.00           H  
ATOM   1823 1HA  GLY A 128     -20.070  15.247 -22.762  1.00  0.00           H  
ATOM   1824 2HA  GLY A 128     -19.047  14.631 -21.494  1.00  0.00           H  
ATOM   1825  N   THR A 129     -21.259  16.868 -20.566  1.00  0.00           N  
ATOM   1826  CA  THR A 129     -22.236  17.217 -19.510  1.00  0.00           C  
ATOM   1827  C   THR A 129     -21.787  16.666 -18.148  1.00  0.00           C  
ATOM   1828  O   THR A 129     -22.579  16.134 -17.368  1.00  0.00           O  
ATOM   1829  CB  THR A 129     -23.662  16.696 -19.826  1.00  0.00           C  
ATOM   1830  OG1 THR A 129     -23.719  15.261 -19.701  1.00  0.00           O  
ATOM   1831  CG2 THR A 129     -24.044  17.085 -21.245  1.00  0.00           C  
ATOM   1832  H   THR A 129     -20.917  17.608 -21.159  1.00  0.00           H  
ATOM   1833  HA  THR A 129     -22.284  18.303 -19.426  1.00  0.00           H  
ATOM   1834  HB  THR A 129     -24.375  17.140 -19.134  1.00  0.00           H  
ATOM   1835  HG1 THR A 129     -22.838  14.881 -19.823  1.00  0.00           H  
ATOM   1836 1HG2 THR A 129     -25.050  16.725 -21.460  1.00  0.00           H  
ATOM   1837 2HG2 THR A 129     -24.018  18.171 -21.340  1.00  0.00           H  
ATOM   1838 3HG2 THR A 129     -23.346  16.643 -21.950  1.00  0.00           H  
ATOM   1839  N   ALA A 130     -20.494  16.817 -17.886  1.00  0.00           N  
ATOM   1840  CA  ALA A 130     -19.838  16.356 -16.674  1.00  0.00           C  
ATOM   1841  C   ALA A 130     -20.243  17.182 -15.449  1.00  0.00           C  
ATOM   1842  O   ALA A 130     -20.556  18.365 -15.592  1.00  0.00           O  
ATOM   1843  CB  ALA A 130     -18.325  16.438 -16.861  1.00  0.00           C  
ATOM   1844  H   ALA A 130     -19.932  17.272 -18.584  1.00  0.00           H  
ATOM   1845  HA  ALA A 130     -20.118  15.318 -16.542  1.00  0.00           H  
ATOM   1846 1HB  ALA A 130     -17.814  16.058 -15.983  1.00  0.00           H  
ATOM   1847 2HB  ALA A 130     -18.035  15.847 -17.728  1.00  0.00           H  
ATOM   1848 3HB  ALA A 130     -18.035  17.474 -17.022  1.00  0.00           H  
ATOM   1849  N   PRO A 131     -20.212  16.606 -14.223  1.00  0.00           N  
ATOM   1850  CA  PRO A 131     -20.343  17.266 -12.925  1.00  0.00           C  
ATOM   1851  C   PRO A 131     -19.432  18.479 -12.761  1.00  0.00           C  
ATOM   1852  O   PRO A 131     -19.724  19.415 -12.027  1.00  0.00           O  
ATOM   1853  CB  PRO A 131     -19.961  16.155 -11.950  1.00  0.00           C  
ATOM   1854  CG  PRO A 131     -20.341  14.883 -12.655  1.00  0.00           C  
ATOM   1855  CD  PRO A 131     -20.079  15.135 -14.119  1.00  0.00           C  
ATOM   1856  HA  PRO A 131     -21.407  17.562 -12.783  1.00  0.00           H  
ATOM   1857 1HB  PRO A 131     -18.869  16.215 -11.747  1.00  0.00           H  
ATOM   1858 2HB  PRO A 131     -20.469  16.294 -10.994  1.00  0.00           H  
ATOM   1859 1HG  PRO A 131     -19.750  14.045 -12.259  1.00  0.00           H  
ATOM   1860 2HG  PRO A 131     -21.401  14.648 -12.449  1.00  0.00           H  
ATOM   1861 1HD  PRO A 131     -19.083  14.802 -14.395  1.00  0.00           H  
ATOM   1862 2HD  PRO A 131     -20.875  14.626 -14.686  1.00  0.00           H  
ATOM   1863  N   ALA A 132     -18.302  18.433 -13.467  1.00  0.00           N  
ATOM   1864  CA  ALA A 132     -17.271  19.453 -13.476  1.00  0.00           C  
ATOM   1865  C   ALA A 132     -16.706  19.774 -12.084  1.00  0.00           C  
ATOM   1866  O   ALA A 132     -16.311  18.864 -11.351  1.00  0.00           O  
ATOM   1867  CB  ALA A 132     -17.812  20.707 -14.138  1.00  0.00           C  
ATOM   1868  H   ALA A 132     -18.135  17.624 -14.041  1.00  0.00           H  
ATOM   1869  HA  ALA A 132     -16.469  19.079 -14.098  1.00  0.00           H  
ATOM   1870 1HB  ALA A 132     -17.026  21.437 -14.216  1.00  0.00           H  
ATOM   1871 2HB  ALA A 132     -18.167  20.455 -15.139  1.00  0.00           H  
ATOM   1872 3HB  ALA A 132     -18.638  21.117 -13.557  1.00  0.00           H  
ATOM   1873  N   TYR A 133     -16.617  21.061 -11.741  1.00  0.00           N  
ATOM   1874  CA  TYR A 133     -16.035  21.537 -10.485  1.00  0.00           C  
ATOM   1875  C   TYR A 133     -16.509  22.983 -10.287  1.00  0.00           C  
ATOM   1876  O   TYR A 133     -17.254  23.502 -11.116  1.00  0.00           O  
ATOM   1877  CB  TYR A 133     -14.491  21.429 -10.544  1.00  0.00           C  
ATOM   1878  CG  TYR A 133     -13.734  21.526  -9.230  1.00  0.00           C  
ATOM   1879  CD1 TYR A 133     -13.649  20.408  -8.417  1.00  0.00           C  
ATOM   1880  CD2 TYR A 133     -13.107  22.705  -8.847  1.00  0.00           C  
ATOM   1881  CE1 TYR A 133     -12.958  20.469  -7.225  1.00  0.00           C  
ATOM   1882  CE2 TYR A 133     -12.423  22.773  -7.651  1.00  0.00           C  
ATOM   1883  CZ  TYR A 133     -12.349  21.661  -6.841  1.00  0.00           C  
ATOM   1884  OH  TYR A 133     -11.670  21.720  -5.644  1.00  0.00           O  
ATOM   1885  H   TYR A 133     -16.975  21.756 -12.375  1.00  0.00           H  
ATOM   1886  HA  TYR A 133     -16.413  20.933  -9.658  1.00  0.00           H  
ATOM   1887 1HB  TYR A 133     -14.224  20.491 -10.998  1.00  0.00           H  
ATOM   1888 2HB  TYR A 133     -14.114  22.218 -11.173  1.00  0.00           H  
ATOM   1889  HD1 TYR A 133     -14.131  19.477  -8.723  1.00  0.00           H  
ATOM   1890  HD2 TYR A 133     -13.160  23.585  -9.489  1.00  0.00           H  
ATOM   1891  HE1 TYR A 133     -12.898  19.586  -6.589  1.00  0.00           H  
ATOM   1892  HE2 TYR A 133     -11.939  23.708  -7.352  1.00  0.00           H  
ATOM   1893  HH  TYR A 133     -11.413  22.632  -5.463  1.00  0.00           H  
ATOM   1894  N   GLN A 134     -16.116  23.631  -9.198  1.00  0.00           N  
ATOM   1895  CA  GLN A 134     -16.500  25.031  -9.002  1.00  0.00           C  
ATOM   1896  C   GLN A 134     -15.300  25.945  -8.801  1.00  0.00           C  
ATOM   1897  O   GLN A 134     -14.285  25.538  -8.236  1.00  0.00           O  
ATOM   1898  CB  GLN A 134     -17.420  25.172  -7.786  1.00  0.00           C  
ATOM   1899  CG  GLN A 134     -18.744  24.450  -7.913  1.00  0.00           C  
ATOM   1900  CD  GLN A 134     -19.640  24.646  -6.698  1.00  0.00           C  
ATOM   1901  OE1 GLN A 134     -19.167  24.683  -5.555  1.00  0.00           O  
ATOM   1902  NE2 GLN A 134     -20.938  24.771  -6.941  1.00  0.00           N  
ATOM   1903  H   GLN A 134     -15.531  23.171  -8.516  1.00  0.00           H  
ATOM   1904  HA  GLN A 134     -17.034  25.375  -9.886  1.00  0.00           H  
ATOM   1905 1HB  GLN A 134     -16.910  24.782  -6.908  1.00  0.00           H  
ATOM   1906 2HB  GLN A 134     -17.618  26.231  -7.604  1.00  0.00           H  
ATOM   1907 1HG  GLN A 134     -19.264  24.832  -8.792  1.00  0.00           H  
ATOM   1908 2HG  GLN A 134     -18.553  23.385  -8.027  1.00  0.00           H  
ATOM   1909 1HE2 GLN A 134     -21.582  24.899  -6.187  1.00  0.00           H  
ATOM   1910 2HE2 GLN A 134     -21.272  24.734  -7.884  1.00  0.00           H  
ATOM   1911  N   LEU A 135     -15.437  27.197  -9.223  1.00  0.00           N  
ATOM   1912  CA  LEU A 135     -14.420  28.207  -8.956  1.00  0.00           C  
ATOM   1913  C   LEU A 135     -14.958  29.184  -7.933  1.00  0.00           C  
ATOM   1914  O   LEU A 135     -16.090  29.663  -8.057  1.00  0.00           O  
ATOM   1915  CB  LEU A 135     -13.966  28.910 -10.251  1.00  0.00           C  
ATOM   1916  CG  LEU A 135     -12.872  30.004 -10.074  1.00  0.00           C  
ATOM   1917  CD1 LEU A 135     -11.966  30.077 -11.285  1.00  0.00           C  
ATOM   1918  CD2 LEU A 135     -13.550  31.324  -9.874  1.00  0.00           C  
ATOM   1919  H   LEU A 135     -16.285  27.467  -9.705  1.00  0.00           H  
ATOM   1920  HA  LEU A 135     -13.554  27.715  -8.526  1.00  0.00           H  
ATOM   1921 1HB  LEU A 135     -13.571  28.159 -10.917  1.00  0.00           H  
ATOM   1922 2HB  LEU A 135     -14.832  29.372 -10.721  1.00  0.00           H  
ATOM   1923  HG  LEU A 135     -12.273  29.786  -9.229  1.00  0.00           H  
ATOM   1924 1HD1 LEU A 135     -11.223  30.859 -11.124  1.00  0.00           H  
ATOM   1925 2HD1 LEU A 135     -11.457  29.132 -11.406  1.00  0.00           H  
ATOM   1926 3HD1 LEU A 135     -12.551  30.306 -12.173  1.00  0.00           H  
ATOM   1927 1HD2 LEU A 135     -12.793  32.085  -9.747  1.00  0.00           H  
ATOM   1928 2HD2 LEU A 135     -14.159  31.559 -10.745  1.00  0.00           H  
ATOM   1929 3HD2 LEU A 135     -14.180  31.282  -8.990  1.00  0.00           H  
ATOM   1930  N   LYS A 136     -14.175  29.431  -6.892  1.00  0.00           N  
ATOM   1931  CA  LYS A 136     -14.632  30.292  -5.802  1.00  0.00           C  
ATOM   1932  C   LYS A 136     -13.643  31.393  -5.433  1.00  0.00           C  
ATOM   1933  O   LYS A 136     -12.823  31.207  -4.538  1.00  0.00           O  
ATOM   1934  CB  LYS A 136     -14.927  29.432  -4.573  1.00  0.00           C  
ATOM   1935  CG  LYS A 136     -16.041  28.399  -4.767  1.00  0.00           C  
ATOM   1936  CD  LYS A 136     -16.273  27.582  -3.509  1.00  0.00           C  
ATOM   1937  CE  LYS A 136     -17.342  26.518  -3.727  1.00  0.00           C  
ATOM   1938  NZ  LYS A 136     -17.572  25.710  -2.498  1.00  0.00           N  
ATOM   1939  H   LYS A 136     -13.244  29.006  -6.894  1.00  0.00           H  
ATOM   1940  HA  LYS A 136     -15.558  30.778  -6.116  1.00  0.00           H  
ATOM   1941 1HB  LYS A 136     -14.024  28.895  -4.276  1.00  0.00           H  
ATOM   1942 2HB  LYS A 136     -15.209  30.075  -3.739  1.00  0.00           H  
ATOM   1943 1HG  LYS A 136     -16.968  28.904  -5.046  1.00  0.00           H  
ATOM   1944 2HG  LYS A 136     -15.770  27.713  -5.572  1.00  0.00           H  
ATOM   1945 1HD  LYS A 136     -15.339  27.092  -3.215  1.00  0.00           H  
ATOM   1946 2HD  LYS A 136     -16.585  28.239  -2.698  1.00  0.00           H  
ATOM   1947 1HE  LYS A 136     -18.276  26.996  -4.020  1.00  0.00           H  
ATOM   1948 2HE  LYS A 136     -17.021  25.855  -4.530  1.00  0.00           H  
ATOM   1949 1HZ  LYS A 136     -18.283  25.004  -2.667  1.00  0.00           H  
ATOM   1950 2HZ  LYS A 136     -16.707  25.256  -2.234  1.00  0.00           H  
ATOM   1951 3HZ  LYS A 136     -17.877  26.315  -1.754  1.00  0.00           H  
ATOM   1952  N   GLU A 137     -13.771  32.560  -6.061  1.00  0.00           N  
ATOM   1953  CA  GLU A 137     -12.803  33.657  -5.875  1.00  0.00           C  
ATOM   1954  C   GLU A 137     -12.703  34.158  -4.443  1.00  0.00           C  
ATOM   1955  O   GLU A 137     -11.634  34.575  -3.995  1.00  0.00           O  
ATOM   1956  CB  GLU A 137     -13.176  34.854  -6.757  1.00  0.00           C  
ATOM   1957  CG  GLU A 137     -12.982  34.634  -8.237  1.00  0.00           C  
ATOM   1958  CD  GLU A 137     -13.391  35.813  -9.083  1.00  0.00           C  
ATOM   1959  OE1 GLU A 137     -13.999  36.717  -8.562  1.00  0.00           O  
ATOM   1960  OE2 GLU A 137     -13.084  35.812 -10.254  1.00  0.00           O  
ATOM   1961  H   GLU A 137     -14.505  32.664  -6.747  1.00  0.00           H  
ATOM   1962  HA  GLU A 137     -11.826  33.303  -6.159  1.00  0.00           H  
ATOM   1963 1HB  GLU A 137     -14.220  35.114  -6.593  1.00  0.00           H  
ATOM   1964 2HB  GLU A 137     -12.576  35.716  -6.464  1.00  0.00           H  
ATOM   1965 1HG  GLU A 137     -11.941  34.390  -8.438  1.00  0.00           H  
ATOM   1966 2HG  GLU A 137     -13.591  33.794  -8.509  1.00  0.00           H  
ATOM   1967  N   ASN A 138     -13.815  34.155  -3.729  1.00  0.00           N  
ATOM   1968  CA  ASN A 138     -13.820  34.656  -2.366  1.00  0.00           C  
ATOM   1969  C   ASN A 138     -13.052  33.749  -1.400  1.00  0.00           C  
ATOM   1970  O   ASN A 138     -12.509  34.208  -0.387  1.00  0.00           O  
ATOM   1971  CB  ASN A 138     -15.244  34.838  -1.890  1.00  0.00           C  
ATOM   1972  CG  ASN A 138     -15.925  36.013  -2.545  1.00  0.00           C  
ATOM   1973  OD1 ASN A 138     -15.277  36.964  -3.001  1.00  0.00           O  
ATOM   1974  ND2 ASN A 138     -17.231  35.962  -2.604  1.00  0.00           N  
ATOM   1975  H   ASN A 138     -14.663  33.803  -4.144  1.00  0.00           H  
ATOM   1976  HA  ASN A 138     -13.321  35.626  -2.358  1.00  0.00           H  
ATOM   1977 1HB  ASN A 138     -15.813  33.933  -2.104  1.00  0.00           H  
ATOM   1978 2HB  ASN A 138     -15.251  34.981  -0.811  1.00  0.00           H  
ATOM   1979 1HD2 ASN A 138     -17.742  36.710  -3.028  1.00  0.00           H  
ATOM   1980 2HD2 ASN A 138     -17.718  35.176  -2.225  1.00  0.00           H  
ATOM   1981  N   ASP A 139     -13.015  32.443  -1.666  1.00  0.00           N  
ATOM   1982  CA  ASP A 139     -12.363  31.599  -0.686  1.00  0.00           C  
ATOM   1983  C   ASP A 139     -10.923  31.412  -1.023  1.00  0.00           C  
ATOM   1984  O   ASP A 139     -10.517  30.420  -1.624  1.00  0.00           O  
ATOM   1985  CB  ASP A 139     -13.046  30.265  -0.492  1.00  0.00           C  
ATOM   1986  CG  ASP A 139     -12.387  29.463   0.661  1.00  0.00           C  
ATOM   1987  OD1 ASP A 139     -11.222  29.742   1.043  1.00  0.00           O  
ATOM   1988  OD2 ASP A 139     -13.040  28.586   1.166  1.00  0.00           O  
ATOM   1989  H   ASP A 139     -13.361  32.057  -2.542  1.00  0.00           H  
ATOM   1990  HA  ASP A 139     -12.406  32.101   0.279  1.00  0.00           H  
ATOM   1991 1HB  ASP A 139     -14.103  30.418  -0.271  1.00  0.00           H  
ATOM   1992 2HB  ASP A 139     -12.977  29.683  -1.417  1.00  0.00           H  
ATOM   1993  N   THR A 140     -10.138  32.327  -0.512  1.00  0.00           N  
ATOM   1994  CA  THR A 140      -8.730  32.391  -0.809  1.00  0.00           C  
ATOM   1995  C   THR A 140      -7.879  31.493   0.089  1.00  0.00           C  
ATOM   1996  O   THR A 140      -6.649  31.576   0.055  1.00  0.00           O  
ATOM   1997  CB  THR A 140      -8.262  33.849  -0.764  1.00  0.00           C  
ATOM   1998  OG1 THR A 140      -8.536  34.407   0.526  1.00  0.00           O  
ATOM   1999  CG2 THR A 140      -9.014  34.643  -1.832  1.00  0.00           C  
ATOM   2000  H   THR A 140     -10.607  33.076  -0.003  1.00  0.00           H  
ATOM   2001  HA  THR A 140      -8.595  32.046  -1.834  1.00  0.00           H  
ATOM   2002  HB  THR A 140      -7.191  33.898  -0.956  1.00  0.00           H  
ATOM   2003  HG1 THR A 140      -9.485  34.359   0.697  1.00  0.00           H  
ATOM   2004 1HG2 THR A 140      -8.693  35.685  -1.812  1.00  0.00           H  
ATOM   2005 2HG2 THR A 140      -8.810  34.219  -2.818  1.00  0.00           H  
ATOM   2006 3HG2 THR A 140     -10.087  34.594  -1.639  1.00  0.00           H  
ATOM   2007  N   THR A 141      -8.523  30.641   0.904  1.00  0.00           N  
ATOM   2008  CA  THR A 141      -7.762  29.715   1.736  1.00  0.00           C  
ATOM   2009  C   THR A 141      -7.876  28.318   1.118  1.00  0.00           C  
ATOM   2010  O   THR A 141      -6.976  27.477   1.241  1.00  0.00           O  
ATOM   2011  CB  THR A 141      -8.281  29.690   3.189  1.00  0.00           C  
ATOM   2012  OG1 THR A 141      -9.635  29.183   3.245  1.00  0.00           O  
ATOM   2013  CG2 THR A 141      -8.269  31.107   3.739  1.00  0.00           C  
ATOM   2014  H   THR A 141      -9.548  30.592   0.909  1.00  0.00           H  
ATOM   2015  HA  THR A 141      -6.713  30.007   1.739  1.00  0.00           H  
ATOM   2016  HB  THR A 141      -7.638  29.060   3.800  1.00  0.00           H  
ATOM   2017  HG1 THR A 141     -10.162  29.459   2.454  1.00  0.00           H  
ATOM   2018 1HG2 THR A 141      -8.631  31.104   4.767  1.00  0.00           H  
ATOM   2019 2HG2 THR A 141      -7.253  31.497   3.710  1.00  0.00           H  
ATOM   2020 3HG2 THR A 141      -8.918  31.736   3.129  1.00  0.00           H  
ATOM   2021  N   ASP A 142      -8.945  28.106   0.353  1.00  0.00           N  
ATOM   2022  CA  ASP A 142      -9.195  26.829  -0.301  1.00  0.00           C  
ATOM   2023  C   ASP A 142      -8.347  26.730  -1.567  1.00  0.00           C  
ATOM   2024  O   ASP A 142      -8.847  26.914  -2.678  1.00  0.00           O  
ATOM   2025  CB  ASP A 142     -10.690  26.690  -0.638  1.00  0.00           C  
ATOM   2026  CG  ASP A 142     -11.157  25.303  -1.150  1.00  0.00           C  
ATOM   2027  OD1 ASP A 142     -10.477  24.329  -0.924  1.00  0.00           O  
ATOM   2028  OD2 ASP A 142     -12.209  25.244  -1.764  1.00  0.00           O  
ATOM   2029  H   ASP A 142      -9.667  28.830   0.307  1.00  0.00           H  
ATOM   2030  HA  ASP A 142      -8.909  26.024   0.376  1.00  0.00           H  
ATOM   2031 1HB  ASP A 142     -11.262  26.912   0.264  1.00  0.00           H  
ATOM   2032 2HB  ASP A 142     -10.960  27.453  -1.372  1.00  0.00           H  
ATOM   2033  N   GLN A 143      -7.060  26.451  -1.376  1.00  0.00           N  
ATOM   2034  CA  GLN A 143      -6.100  26.357  -2.470  1.00  0.00           C  
ATOM   2035  C   GLN A 143      -6.714  25.486  -3.546  1.00  0.00           C  
ATOM   2036  O   GLN A 143      -7.335  24.470  -3.236  1.00  0.00           O  
ATOM   2037  CB  GLN A 143      -4.767  25.762  -1.993  1.00  0.00           C  
ATOM   2038  CG  GLN A 143      -3.672  25.727  -3.046  1.00  0.00           C  
ATOM   2039  CD  GLN A 143      -2.341  25.187  -2.517  1.00  0.00           C  
ATOM   2040  OE1 GLN A 143      -2.226  24.698  -1.380  1.00  0.00           O  
ATOM   2041  NE2 GLN A 143      -1.315  25.274  -3.353  1.00  0.00           N  
ATOM   2042  H   GLN A 143      -6.754  26.358  -0.408  1.00  0.00           H  
ATOM   2043  HA  GLN A 143      -5.921  27.350  -2.882  1.00  0.00           H  
ATOM   2044 1HB  GLN A 143      -4.409  26.300  -1.117  1.00  0.00           H  
ATOM   2045 2HB  GLN A 143      -4.926  24.736  -1.713  1.00  0.00           H  
ATOM   2046 1HG  GLN A 143      -3.987  25.082  -3.855  1.00  0.00           H  
ATOM   2047 2HG  GLN A 143      -3.514  26.739  -3.421  1.00  0.00           H  
ATOM   2048 1HE2 GLN A 143      -0.408  24.948  -3.081  1.00  0.00           H  
ATOM   2049 2HE2 GLN A 143      -1.448  25.676  -4.262  1.00  0.00           H  
ATOM   2050  N   ASN A 144      -6.540  25.890  -4.808  1.00  0.00           N  
ATOM   2051  CA  ASN A 144      -7.109  25.226  -5.983  1.00  0.00           C  
ATOM   2052  C   ASN A 144      -8.599  25.539  -6.193  1.00  0.00           C  
ATOM   2053  O   ASN A 144      -9.225  25.054  -7.133  1.00  0.00           O  
ATOM   2054  CB  ASN A 144      -6.894  23.735  -5.935  1.00  0.00           C  
ATOM   2055  CG  ASN A 144      -5.491  23.407  -5.727  1.00  0.00           C  
ATOM   2056  OD1 ASN A 144      -4.586  23.925  -6.388  1.00  0.00           O  
ATOM   2057  ND2 ASN A 144      -5.265  22.563  -4.784  1.00  0.00           N  
ATOM   2058  H   ASN A 144      -5.998  26.740  -5.001  1.00  0.00           H  
ATOM   2059  HA  ASN A 144      -6.580  25.598  -6.860  1.00  0.00           H  
ATOM   2060 1HB  ASN A 144      -7.535  23.231  -5.215  1.00  0.00           H  
ATOM   2061 2HB  ASN A 144      -7.151  23.351  -6.908  1.00  0.00           H  
ATOM   2062 1HD2 ASN A 144      -4.330  22.302  -4.569  1.00  0.00           H  
ATOM   2063 2HD2 ASN A 144      -6.033  22.181  -4.258  1.00  0.00           H  
ATOM   2064  N   TRP A 145      -9.095  26.571  -5.487  1.00  0.00           N  
ATOM   2065  CA  TRP A 145     -10.399  27.197  -5.786  1.00  0.00           C  
ATOM   2066  C   TRP A 145     -10.347  27.801  -7.200  1.00  0.00           C  
ATOM   2067  O   TRP A 145     -11.348  28.205  -7.774  1.00  0.00           O  
ATOM   2068  CB  TRP A 145     -10.736  28.360  -4.835  1.00  0.00           C  
ATOM   2069  CG  TRP A 145      -9.743  29.544  -4.875  1.00  0.00           C  
ATOM   2070  CD1 TRP A 145      -8.693  29.798  -4.028  1.00  0.00           C  
ATOM   2071  CD2 TRP A 145      -9.706  30.598  -5.873  1.00  0.00           C  
ATOM   2072  NE1 TRP A 145      -8.029  30.945  -4.420  1.00  0.00           N  
ATOM   2073  CE2 TRP A 145      -8.634  31.440  -5.548  1.00  0.00           C  
ATOM   2074  CE3 TRP A 145     -10.476  30.880  -7.007  1.00  0.00           C  
ATOM   2075  CZ2 TRP A 145      -8.322  32.546  -6.314  1.00  0.00           C  
ATOM   2076  CZ3 TRP A 145     -10.151  31.977  -7.782  1.00  0.00           C  
ATOM   2077  CH2 TRP A 145      -9.106  32.791  -7.444  1.00  0.00           C  
ATOM   2078  H   TRP A 145      -8.595  26.890  -4.653  1.00  0.00           H  
ATOM   2079  HA  TRP A 145     -11.183  26.441  -5.741  1.00  0.00           H  
ATOM   2080 1HB  TRP A 145     -11.718  28.744  -5.076  1.00  0.00           H  
ATOM   2081 2HB  TRP A 145     -10.783  27.989  -3.813  1.00  0.00           H  
ATOM   2082  HD1 TRP A 145      -8.425  29.201  -3.168  1.00  0.00           H  
ATOM   2083  HE1 TRP A 145      -7.224  31.343  -3.957  1.00  0.00           H  
ATOM   2084  HE3 TRP A 145     -11.304  30.240  -7.269  1.00  0.00           H  
ATOM   2085  HZ2 TRP A 145      -7.491  33.203  -6.065  1.00  0.00           H  
ATOM   2086  HZ3 TRP A 145     -10.748  32.183  -8.664  1.00  0.00           H  
ATOM   2087  HH2 TRP A 145      -8.881  33.653  -8.075  1.00  0.00           H  
ATOM   2088  N   GLN A 146      -9.109  27.903  -7.677  1.00  0.00           N  
ATOM   2089  CA  GLN A 146      -8.540  28.438  -8.891  1.00  0.00           C  
ATOM   2090  C   GLN A 146      -8.674  27.551 -10.124  1.00  0.00           C  
ATOM   2091  O   GLN A 146      -8.461  28.026 -11.237  1.00  0.00           O  
ATOM   2092  CB  GLN A 146      -7.044  28.461  -8.616  1.00  0.00           C  
ATOM   2093  CG  GLN A 146      -6.623  29.318  -7.499  1.00  0.00           C  
ATOM   2094  CD  GLN A 146      -5.210  28.984  -7.050  1.00  0.00           C  
ATOM   2095  OE1 GLN A 146      -5.000  28.205  -6.070  1.00  0.00           O  
ATOM   2096  NE2 GLN A 146      -4.226  29.509  -7.770  1.00  0.00           N  
ATOM   2097  H   GLN A 146      -8.422  27.542  -7.042  1.00  0.00           H  
ATOM   2098  HA  GLN A 146      -8.966  29.420  -9.089  1.00  0.00           H  
ATOM   2099 1HB  GLN A 146      -6.721  27.465  -8.388  1.00  0.00           H  
ATOM   2100 2HB  GLN A 146      -6.508  28.786  -9.516  1.00  0.00           H  
ATOM   2101 1HG  GLN A 146      -6.664  30.363  -7.806  1.00  0.00           H  
ATOM   2102 2HG  GLN A 146      -7.288  29.137  -6.669  1.00  0.00           H  
ATOM   2103 1HE2 GLN A 146      -3.267  29.317  -7.539  1.00  0.00           H  
ATOM   2104 2HE2 GLN A 146      -4.430  30.088  -8.594  1.00  0.00           H  
ATOM   2105  N   MET A 147      -9.029  26.270  -9.955  1.00  0.00           N  
ATOM   2106  CA  MET A 147      -8.978  25.352 -11.103  1.00  0.00           C  
ATOM   2107  C   MET A 147      -9.710  25.857 -12.341  1.00  0.00           C  
ATOM   2108  O   MET A 147      -9.196  25.730 -13.453  1.00  0.00           O  
ATOM   2109  CB  MET A 147      -9.538  23.995 -10.719  1.00  0.00           C  
ATOM   2110  CG  MET A 147      -8.703  23.189  -9.762  1.00  0.00           C  
ATOM   2111  SD  MET A 147      -9.519  21.670  -9.352  1.00  0.00           S  
ATOM   2112  CE  MET A 147      -8.907  21.254  -7.741  1.00  0.00           C  
ATOM   2113  H   MET A 147      -9.245  25.914  -9.021  1.00  0.00           H  
ATOM   2114  HA  MET A 147      -7.939  25.226 -11.381  1.00  0.00           H  
ATOM   2115 1HB  MET A 147     -10.525  24.119 -10.272  1.00  0.00           H  
ATOM   2116 2HB  MET A 147      -9.654  23.407 -11.603  1.00  0.00           H  
ATOM   2117 1HG  MET A 147      -7.755  22.952 -10.229  1.00  0.00           H  
ATOM   2118 2HG  MET A 147      -8.501  23.730  -8.875  1.00  0.00           H  
ATOM   2119 1HE  MET A 147      -9.366  20.325  -7.410  1.00  0.00           H  
ATOM   2120 2HE  MET A 147      -7.836  21.135  -7.776  1.00  0.00           H  
ATOM   2121 3HE  MET A 147      -9.164  22.051  -7.043  1.00  0.00           H  
ATOM   2122  N   GLY A 148     -10.919  26.367 -12.174  1.00  0.00           N  
ATOM   2123  CA  GLY A 148     -11.641  26.971 -13.290  1.00  0.00           C  
ATOM   2124  C   GLY A 148     -12.376  26.002 -14.190  1.00  0.00           C  
ATOM   2125  O   GLY A 148     -11.787  25.073 -14.737  1.00  0.00           O  
ATOM   2126  H   GLY A 148     -11.308  26.401 -11.243  1.00  0.00           H  
ATOM   2127 1HA  GLY A 148     -12.364  27.679 -12.898  1.00  0.00           H  
ATOM   2128 2HA  GLY A 148     -10.938  27.553 -13.885  1.00  0.00           H  
ATOM   2129  N   ILE A 149     -13.659  26.269 -14.389  1.00  0.00           N  
ATOM   2130  CA  ILE A 149     -14.481  25.518 -15.327  1.00  0.00           C  
ATOM   2131  C   ILE A 149     -14.959  26.427 -16.443  1.00  0.00           C  
ATOM   2132  O   ILE A 149     -15.463  27.519 -16.189  1.00  0.00           O  
ATOM   2133  CB  ILE A 149     -15.654  24.838 -14.627  1.00  0.00           C  
ATOM   2134  CG1 ILE A 149     -15.116  23.903 -13.581  1.00  0.00           C  
ATOM   2135  CG2 ILE A 149     -16.520  24.089 -15.622  1.00  0.00           C  
ATOM   2136  CD1 ILE A 149     -14.264  22.807 -14.159  1.00  0.00           C  
ATOM   2137  H   ILE A 149     -14.078  27.039 -13.891  1.00  0.00           H  
ATOM   2138  HA  ILE A 149     -13.871  24.738 -15.776  1.00  0.00           H  
ATOM   2139  HB  ILE A 149     -16.258  25.588 -14.122  1.00  0.00           H  
ATOM   2140 1HG1 ILE A 149     -14.533  24.462 -12.849  1.00  0.00           H  
ATOM   2141 2HG1 ILE A 149     -15.935  23.454 -13.090  1.00  0.00           H  
ATOM   2142 1HG2 ILE A 149     -17.347  23.622 -15.099  1.00  0.00           H  
ATOM   2143 2HG2 ILE A 149     -16.915  24.782 -16.361  1.00  0.00           H  
ATOM   2144 3HG2 ILE A 149     -15.924  23.327 -16.123  1.00  0.00           H  
ATOM   2145 1HD1 ILE A 149     -13.917  22.165 -13.375  1.00  0.00           H  
ATOM   2146 2HD1 ILE A 149     -14.851  22.231 -14.867  1.00  0.00           H  
ATOM   2147 3HD1 ILE A 149     -13.411  23.226 -14.672  1.00  0.00           H  
ATOM   2148  N   ASN A 150     -14.769  25.993 -17.678  1.00  0.00           N  
ATOM   2149  CA  ASN A 150     -15.190  26.790 -18.818  1.00  0.00           C  
ATOM   2150  C   ASN A 150     -16.657  26.576 -19.152  1.00  0.00           C  
ATOM   2151  O   ASN A 150     -17.233  25.534 -18.844  1.00  0.00           O  
ATOM   2152  CB  ASN A 150     -14.355  26.496 -20.034  1.00  0.00           C  
ATOM   2153  CG  ASN A 150     -14.467  27.593 -21.050  1.00  0.00           C  
ATOM   2154  OD1 ASN A 150     -15.301  27.541 -21.965  1.00  0.00           O  
ATOM   2155  ND2 ASN A 150     -13.645  28.602 -20.903  1.00  0.00           N  
ATOM   2156  H   ASN A 150     -14.338  25.093 -17.823  1.00  0.00           H  
ATOM   2157  HA  ASN A 150     -15.071  27.844 -18.565  1.00  0.00           H  
ATOM   2158 1HB  ASN A 150     -13.310  26.371 -19.751  1.00  0.00           H  
ATOM   2159 2HB  ASN A 150     -14.700  25.567 -20.478  1.00  0.00           H  
ATOM   2160 1HD2 ASN A 150     -13.674  29.366 -21.550  1.00  0.00           H  
ATOM   2161 2HD2 ASN A 150     -12.989  28.609 -20.148  1.00  0.00           H  
ATOM   2162  N   ASN A 151     -17.231  27.546 -19.854  1.00  0.00           N  
ATOM   2163  CA  ASN A 151     -18.601  27.480 -20.349  1.00  0.00           C  
ATOM   2164  C   ASN A 151     -18.819  26.394 -21.417  1.00  0.00           C  
ATOM   2165  O   ASN A 151     -19.935  25.900 -21.578  1.00  0.00           O  
ATOM   2166  CB  ASN A 151     -18.997  28.837 -20.890  1.00  0.00           C  
ATOM   2167  CG  ASN A 151     -19.235  29.842 -19.791  1.00  0.00           C  
ATOM   2168  OD1 ASN A 151     -19.577  29.471 -18.663  1.00  0.00           O  
ATOM   2169  ND2 ASN A 151     -19.043  31.104 -20.086  1.00  0.00           N  
ATOM   2170  H   ASN A 151     -16.693  28.375 -20.059  1.00  0.00           H  
ATOM   2171  HA  ASN A 151     -19.252  27.235 -19.507  1.00  0.00           H  
ATOM   2172 1HB  ASN A 151     -18.213  29.207 -21.553  1.00  0.00           H  
ATOM   2173 2HB  ASN A 151     -19.906  28.735 -21.482  1.00  0.00           H  
ATOM   2174 1HD2 ASN A 151     -19.181  31.805 -19.386  1.00  0.00           H  
ATOM   2175 2HD2 ASN A 151     -18.745  31.373 -20.999  1.00  0.00           H  
ATOM   2176  N   GLY A 152     -17.764  26.029 -22.156  1.00  0.00           N  
ATOM   2177  CA  GLY A 152     -17.889  25.022 -23.212  1.00  0.00           C  
ATOM   2178  C   GLY A 152     -18.412  25.598 -24.531  1.00  0.00           C  
ATOM   2179  O   GLY A 152     -18.914  24.878 -25.403  1.00  0.00           O  
ATOM   2180  H   GLY A 152     -16.856  26.459 -21.994  1.00  0.00           H  
ATOM   2181 1HA  GLY A 152     -16.907  24.575 -23.387  1.00  0.00           H  
ATOM   2182 2HA  GLY A 152     -18.545  24.221 -22.875  1.00  0.00           H  
ATOM   2183  N   ASN A 153     -18.295  26.907 -24.694  1.00  0.00           N  
ATOM   2184  CA  ASN A 153     -18.782  27.521 -25.911  1.00  0.00           C  
ATOM   2185  C   ASN A 153     -17.736  27.354 -27.000  1.00  0.00           C  
ATOM   2186  O   ASN A 153     -16.903  28.229 -27.244  1.00  0.00           O  
ATOM   2187  CB  ASN A 153     -19.112  28.985 -25.690  1.00  0.00           C  
ATOM   2188  CG  ASN A 153     -20.326  29.185 -24.815  1.00  0.00           C  
ATOM   2189  OD1 ASN A 153     -21.298  28.422 -24.883  1.00  0.00           O  
ATOM   2190  ND2 ASN A 153     -20.292  30.207 -24.002  1.00  0.00           N  
ATOM   2191  H   ASN A 153     -17.860  27.458 -23.975  1.00  0.00           H  
ATOM   2192  HA  ASN A 153     -19.682  27.002 -26.237  1.00  0.00           H  
ATOM   2193 1HB  ASN A 153     -18.258  29.482 -25.227  1.00  0.00           H  
ATOM   2194 2HB  ASN A 153     -19.288  29.466 -26.653  1.00  0.00           H  
ATOM   2195 1HD2 ASN A 153     -21.070  30.394 -23.401  1.00  0.00           H  
ATOM   2196 2HD2 ASN A 153     -19.491  30.805 -23.985  1.00  0.00           H  
ATOM   2197  N   LEU A 154     -17.818  26.216 -27.683  1.00  0.00           N  
ATOM   2198  CA  LEU A 154     -16.803  25.869 -28.670  1.00  0.00           C  
ATOM   2199  C   LEU A 154     -16.848  26.735 -29.905  1.00  0.00           C  
ATOM   2200  O   LEU A 154     -17.427  26.388 -30.930  1.00  0.00           O  
ATOM   2201  CB  LEU A 154     -16.927  24.398 -29.099  1.00  0.00           C  
ATOM   2202  CG  LEU A 154     -15.900  23.931 -30.184  1.00  0.00           C  
ATOM   2203  CD1 LEU A 154     -14.489  24.093 -29.660  1.00  0.00           C  
ATOM   2204  CD2 LEU A 154     -16.169  22.469 -30.539  1.00  0.00           C  
ATOM   2205  H   LEU A 154     -18.531  25.553 -27.392  1.00  0.00           H  
ATOM   2206  HA  LEU A 154     -15.830  25.997 -28.206  1.00  0.00           H  
ATOM   2207 1HB  LEU A 154     -16.782  23.776 -28.212  1.00  0.00           H  
ATOM   2208 2HB  LEU A 154     -17.931  24.226 -29.484  1.00  0.00           H  
ATOM   2209  HG  LEU A 154     -16.002  24.551 -31.078  1.00  0.00           H  
ATOM   2210 1HD1 LEU A 154     -13.775  23.773 -30.415  1.00  0.00           H  
ATOM   2211 2HD1 LEU A 154     -14.320  25.145 -29.431  1.00  0.00           H  
ATOM   2212 3HD1 LEU A 154     -14.358  23.493 -28.756  1.00  0.00           H  
ATOM   2213 1HD2 LEU A 154     -15.456  22.143 -31.297  1.00  0.00           H  
ATOM   2214 2HD2 LEU A 154     -16.057  21.851 -29.644  1.00  0.00           H  
ATOM   2215 3HD2 LEU A 154     -17.182  22.369 -30.927  1.00  0.00           H  
ATOM   2216  N   ARG A 155     -16.185  27.868 -29.775  1.00  0.00           N  
ATOM   2217  CA  ARG A 155     -16.040  28.837 -30.836  1.00  0.00           C  
ATOM   2218  C   ARG A 155     -14.990  28.393 -31.822  1.00  0.00           C  
ATOM   2219  O   ARG A 155     -13.915  27.929 -31.438  1.00  0.00           O  
ATOM   2220  CB  ARG A 155     -15.622  30.200 -30.302  1.00  0.00           C  
ATOM   2221  CG  ARG A 155     -15.419  31.248 -31.401  1.00  0.00           C  
ATOM   2222  CD  ARG A 155     -15.072  32.582 -30.900  1.00  0.00           C  
ATOM   2223  NE  ARG A 155     -14.807  33.486 -32.009  1.00  0.00           N  
ATOM   2224  CZ  ARG A 155     -14.393  34.758 -31.886  1.00  0.00           C  
ATOM   2225  NH1 ARG A 155     -14.200  35.276 -30.692  1.00  0.00           N  
ATOM   2226  NH2 ARG A 155     -14.179  35.489 -32.966  1.00  0.00           N  
ATOM   2227  H   ARG A 155     -15.816  28.071 -28.850  1.00  0.00           H  
ATOM   2228  HA  ARG A 155     -16.993  28.933 -31.355  1.00  0.00           H  
ATOM   2229 1HB  ARG A 155     -16.377  30.570 -29.610  1.00  0.00           H  
ATOM   2230 2HB  ARG A 155     -14.686  30.106 -29.752  1.00  0.00           H  
ATOM   2231 1HG  ARG A 155     -14.583  30.944 -32.022  1.00  0.00           H  
ATOM   2232 2HG  ARG A 155     -16.314  31.325 -32.017  1.00  0.00           H  
ATOM   2233 1HD  ARG A 155     -15.896  32.986 -30.315  1.00  0.00           H  
ATOM   2234 2HD  ARG A 155     -14.175  32.521 -30.285  1.00  0.00           H  
ATOM   2235  HE  ARG A 155     -14.939  33.119 -32.949  1.00  0.00           H  
ATOM   2236 1HH1 ARG A 155     -14.362  34.716 -29.866  1.00  0.00           H  
ATOM   2237 2HH1 ARG A 155     -13.889  36.232 -30.601  1.00  0.00           H  
ATOM   2238 1HH2 ARG A 155     -14.328  35.087 -33.883  1.00  0.00           H  
ATOM   2239 2HH2 ARG A 155     -13.868  36.445 -32.877  1.00  0.00           H  
ATOM   2240  N   PHE A 156     -15.289  28.571 -33.095  1.00  0.00           N  
ATOM   2241  CA  PHE A 156     -14.307  28.302 -34.116  1.00  0.00           C  
ATOM   2242  C   PHE A 156     -13.727  29.645 -34.536  1.00  0.00           C  
ATOM   2243  O   PHE A 156     -14.453  30.629 -34.675  1.00  0.00           O  
ATOM   2244  CB  PHE A 156     -14.961  27.576 -35.279  1.00  0.00           C  
ATOM   2245  CG  PHE A 156     -15.407  26.183 -34.907  1.00  0.00           C  
ATOM   2246  CD1 PHE A 156     -16.635  25.974 -34.301  1.00  0.00           C  
ATOM   2247  CD2 PHE A 156     -14.612  25.090 -35.161  1.00  0.00           C  
ATOM   2248  CE1 PHE A 156     -17.045  24.705 -33.955  1.00  0.00           C  
ATOM   2249  CE2 PHE A 156     -15.021  23.816 -34.814  1.00  0.00           C  
ATOM   2250  CZ  PHE A 156     -16.239  23.627 -34.212  1.00  0.00           C  
ATOM   2251  H   PHE A 156     -16.201  28.916 -33.350  1.00  0.00           H  
ATOM   2252  HA  PHE A 156     -13.511  27.684 -33.708  1.00  0.00           H  
ATOM   2253 1HB  PHE A 156     -15.824  28.137 -35.627  1.00  0.00           H  
ATOM   2254 2HB  PHE A 156     -14.252  27.505 -36.098  1.00  0.00           H  
ATOM   2255  HD1 PHE A 156     -17.280  26.827 -34.086  1.00  0.00           H  
ATOM   2256  HD2 PHE A 156     -13.660  25.243 -35.637  1.00  0.00           H  
ATOM   2257  HE1 PHE A 156     -18.012  24.563 -33.470  1.00  0.00           H  
ATOM   2258  HE2 PHE A 156     -14.380  22.959 -35.016  1.00  0.00           H  
ATOM   2259  HZ  PHE A 156     -16.562  22.627 -33.935  1.00  0.00           H  
ATOM   2260  N   ALA A 157     -12.417  29.688 -34.698  1.00  0.00           N  
ATOM   2261  CA  ALA A 157     -11.722  30.906 -35.079  1.00  0.00           C  
ATOM   2262  C   ALA A 157     -10.398  30.549 -35.727  1.00  0.00           C  
ATOM   2263  O   ALA A 157      -9.872  29.456 -35.501  1.00  0.00           O  
ATOM   2264  CB  ALA A 157     -11.508  31.804 -33.868  1.00  0.00           C  
ATOM   2265  H   ALA A 157     -11.881  28.849 -34.552  1.00  0.00           H  
ATOM   2266  HA  ALA A 157     -12.326  31.436 -35.816  1.00  0.00           H  
ATOM   2267 1HB  ALA A 157     -10.994  32.714 -34.176  1.00  0.00           H  
ATOM   2268 2HB  ALA A 157     -12.472  32.062 -33.428  1.00  0.00           H  
ATOM   2269 3HB  ALA A 157     -10.904  31.279 -33.130  1.00  0.00           H  
ATOM   2270  N   THR A 158      -9.856  31.488 -36.487  1.00  0.00           N  
ATOM   2271  CA  THR A 158      -8.571  31.319 -37.145  1.00  0.00           C  
ATOM   2272  C   THR A 158      -7.479  32.178 -36.487  1.00  0.00           C  
ATOM   2273  O   THR A 158      -7.670  33.371 -36.266  1.00  0.00           O  
ATOM   2274  CB  THR A 158      -8.742  31.667 -38.640  1.00  0.00           C  
ATOM   2275  OG1 THR A 158      -9.697  30.774 -39.224  1.00  0.00           O  
ATOM   2276  CG2 THR A 158      -7.459  31.561 -39.391  1.00  0.00           C  
ATOM   2277  H   THR A 158     -10.355  32.355 -36.622  1.00  0.00           H  
ATOM   2278  HA  THR A 158      -8.274  30.273 -37.066  1.00  0.00           H  
ATOM   2279  HB  THR A 158      -9.113  32.687 -38.729  1.00  0.00           H  
ATOM   2280  HG1 THR A 158      -9.873  31.062 -40.147  1.00  0.00           H  
ATOM   2281 1HG2 THR A 158      -7.622  31.819 -40.429  1.00  0.00           H  
ATOM   2282 2HG2 THR A 158      -6.789  32.241 -38.970  1.00  0.00           H  
ATOM   2283 3HG2 THR A 158      -7.066  30.549 -39.322  1.00  0.00           H  
ATOM   2284  N   GLN A 159      -6.334  31.547 -36.178  1.00  0.00           N  
ATOM   2285  CA  GLN A 159      -5.166  32.204 -35.554  1.00  0.00           C  
ATOM   2286  C   GLN A 159      -4.133  32.643 -36.595  1.00  0.00           C  
ATOM   2287  O   GLN A 159      -3.064  33.163 -36.274  1.00  0.00           O  
ATOM   2288  CB  GLN A 159      -4.487  31.266 -34.552  1.00  0.00           C  
ATOM   2289  CG  GLN A 159      -5.352  30.830 -33.363  1.00  0.00           C  
ATOM   2290  CD  GLN A 159      -5.801  31.996 -32.483  1.00  0.00           C  
ATOM   2291  OE1 GLN A 159      -4.991  32.836 -32.079  1.00  0.00           O  
ATOM   2292  NE2 GLN A 159      -7.090  32.035 -32.166  1.00  0.00           N  
ATOM   2293  H   GLN A 159      -6.273  30.558 -36.380  1.00  0.00           H  
ATOM   2294  HA  GLN A 159      -5.512  33.094 -35.029  1.00  0.00           H  
ATOM   2295 1HB  GLN A 159      -4.155  30.367 -35.071  1.00  0.00           H  
ATOM   2296 2HB  GLN A 159      -3.600  31.754 -34.152  1.00  0.00           H  
ATOM   2297 1HG  GLN A 159      -6.246  30.334 -33.746  1.00  0.00           H  
ATOM   2298 2HG  GLN A 159      -4.778  30.139 -32.746  1.00  0.00           H  
ATOM   2299 1HE2 GLN A 159      -7.444  32.770 -31.586  1.00  0.00           H  
ATOM   2300 2HE2 GLN A 159      -7.704  31.320 -32.499  1.00  0.00           H  
ATOM   2301  N   ASN A 160      -4.486  32.416 -37.841  1.00  0.00           N  
ATOM   2302  CA  ASN A 160      -3.705  32.681 -39.040  1.00  0.00           C  
ATOM   2303  C   ASN A 160      -2.361  31.947 -38.976  1.00  0.00           C  
ATOM   2304  O   ASN A 160      -2.315  30.775 -38.600  1.00  0.00           O  
ATOM   2305  CB  ASN A 160      -3.510  34.193 -39.181  1.00  0.00           C  
ATOM   2306  CG  ASN A 160      -4.828  34.955 -39.279  1.00  0.00           C  
ATOM   2307  OD1 ASN A 160      -5.858  34.404 -39.652  1.00  0.00           O  
ATOM   2308  ND2 ASN A 160      -4.806  36.217 -38.943  1.00  0.00           N  
ATOM   2309  H   ASN A 160      -5.389  32.000 -37.963  1.00  0.00           H  
ATOM   2310  HA  ASN A 160      -4.249  32.305 -39.909  1.00  0.00           H  
ATOM   2311 1HB  ASN A 160      -2.935  34.583 -38.344  1.00  0.00           H  
ATOM   2312 2HB  ASN A 160      -2.956  34.404 -40.092  1.00  0.00           H  
ATOM   2313 1HD2 ASN A 160      -5.648  36.757 -38.988  1.00  0.00           H  
ATOM   2314 2HD2 ASN A 160      -3.957  36.642 -38.639  1.00  0.00           H  
ATOM   2315  N   ASP A 161      -1.281  32.633 -39.341  1.00  0.00           N  
ATOM   2316  CA  ASP A 161       0.077  32.094 -39.338  1.00  0.00           C  
ATOM   2317  C   ASP A 161       1.007  33.296 -39.377  1.00  0.00           C  
ATOM   2318  O   ASP A 161       1.208  33.889 -40.435  1.00  0.00           O  
ATOM   2319  CB  ASP A 161       0.320  31.187 -40.556  1.00  0.00           C  
ATOM   2320  CG  ASP A 161       1.692  30.442 -40.551  1.00  0.00           C  
ATOM   2321  OD1 ASP A 161       2.464  30.635 -39.642  1.00  0.00           O  
ATOM   2322  OD2 ASP A 161       1.936  29.694 -41.476  1.00  0.00           O  
ATOM   2323  H   ASP A 161      -1.403  33.583 -39.638  1.00  0.00           H  
ATOM   2324  HA  ASP A 161       0.248  31.534 -38.417  1.00  0.00           H  
ATOM   2325 1HB  ASP A 161      -0.470  30.434 -40.604  1.00  0.00           H  
ATOM   2326 2HB  ASP A 161       0.254  31.783 -41.468  1.00  0.00           H  
ATOM   2327  N   ALA A 162       1.480  33.751 -38.217  1.00  0.00           N  
ATOM   2328  CA  ALA A 162       2.277  34.988 -38.128  1.00  0.00           C  
ATOM   2329  C   ALA A 162       1.538  36.175 -38.758  1.00  0.00           C  
ATOM   2330  O   ALA A 162       2.156  37.120 -39.242  1.00  0.00           O  
ATOM   2331  CB  ALA A 162       3.627  34.810 -38.814  1.00  0.00           C  
ATOM   2332  H   ALA A 162       1.295  33.218 -37.377  1.00  0.00           H  
ATOM   2333  HA  ALA A 162       2.438  35.209 -37.074  1.00  0.00           H  
ATOM   2334 1HB  ALA A 162       4.206  35.726 -38.710  1.00  0.00           H  
ATOM   2335 2HB  ALA A 162       4.164  33.983 -38.349  1.00  0.00           H  
ATOM   2336 3HB  ALA A 162       3.489  34.599 -39.870  1.00  0.00           H  
ATOM   2337  N   LEU A 163       0.207  36.100 -38.748  1.00  0.00           N  
ATOM   2338  CA  LEU A 163      -0.708  37.083 -39.326  1.00  0.00           C  
ATOM   2339  C   LEU A 163      -0.502  37.327 -40.836  1.00  0.00           C  
ATOM   2340  O   LEU A 163      -0.918  38.362 -41.355  1.00  0.00           O  
ATOM   2341  CB  LEU A 163      -0.583  38.409 -38.569  1.00  0.00           C  
ATOM   2342  CG  LEU A 163      -0.809  38.313 -37.052  1.00  0.00           C  
ATOM   2343  CD1 LEU A 163      -0.642  39.688 -36.436  1.00  0.00           C  
ATOM   2344  CD2 LEU A 163      -2.194  37.736 -36.785  1.00  0.00           C  
ATOM   2345  H   LEU A 163      -0.192  35.290 -38.300  1.00  0.00           H  
ATOM   2346  HA  LEU A 163      -1.720  36.712 -39.188  1.00  0.00           H  
ATOM   2347 1HB  LEU A 163       0.407  38.829 -38.741  1.00  0.00           H  
ATOM   2348 2HB  LEU A 163      -1.320  39.103 -38.970  1.00  0.00           H  
ATOM   2349  HG  LEU A 163      -0.058  37.661 -36.611  1.00  0.00           H  
ATOM   2350 1HD1 LEU A 163      -0.789  39.626 -35.358  1.00  0.00           H  
ATOM   2351 2HD1 LEU A 163       0.361  40.059 -36.646  1.00  0.00           H  
ATOM   2352 3HD1 LEU A 163      -1.377  40.370 -36.864  1.00  0.00           H  
ATOM   2353 1HD2 LEU A 163      -2.356  37.660 -35.709  1.00  0.00           H  
ATOM   2354 2HD2 LEU A 163      -2.953  38.388 -37.220  1.00  0.00           H  
ATOM   2355 3HD2 LEU A 163      -2.267  36.745 -37.231  1.00  0.00           H  
ATOM   2356  N   ASN A 164       0.080  36.361 -41.556  1.00  0.00           N  
ATOM   2357  CA  ASN A 164       0.327  36.499 -42.994  1.00  0.00           C  
ATOM   2358  C   ASN A 164      -0.924  36.483 -43.885  1.00  0.00           C  
ATOM   2359  O   ASN A 164      -0.940  37.105 -44.949  1.00  0.00           O  
ATOM   2360  CB  ASN A 164       1.279  35.408 -43.439  1.00  0.00           C  
ATOM   2361  CG  ASN A 164       2.701  35.656 -42.990  1.00  0.00           C  
ATOM   2362  OD1 ASN A 164       3.115  36.802 -42.775  1.00  0.00           O  
ATOM   2363  ND2 ASN A 164       3.457  34.597 -42.844  1.00  0.00           N  
ATOM   2364  H   ASN A 164       0.420  35.523 -41.090  1.00  0.00           H  
ATOM   2365  HA  ASN A 164       0.814  37.462 -43.152  1.00  0.00           H  
ATOM   2366 1HB  ASN A 164       0.945  34.450 -43.031  1.00  0.00           H  
ATOM   2367 2HB  ASN A 164       1.258  35.327 -44.525  1.00  0.00           H  
ATOM   2368 1HD2 ASN A 164       4.405  34.698 -42.546  1.00  0.00           H  
ATOM   2369 2HD2 ASN A 164       3.080  33.685 -43.016  1.00  0.00           H  
ATOM   2370  N   SER A 165      -1.954  35.753 -43.466  1.00  0.00           N  
ATOM   2371  CA  SER A 165      -3.196  35.621 -44.227  1.00  0.00           C  
ATOM   2372  C   SER A 165      -4.325  35.094 -43.374  1.00  0.00           C  
ATOM   2373  O   SER A 165      -4.111  34.268 -42.486  1.00  0.00           O  
ATOM   2374  CB  SER A 165      -3.042  34.671 -45.399  1.00  0.00           C  
ATOM   2375  OG  SER A 165      -4.273  34.529 -46.102  1.00  0.00           O  
ATOM   2376  H   SER A 165      -1.873  35.278 -42.585  1.00  0.00           H  
ATOM   2377  HA  SER A 165      -3.479  36.606 -44.600  1.00  0.00           H  
ATOM   2378 1HB  SER A 165      -2.276  35.047 -46.075  1.00  0.00           H  
ATOM   2379 2HB  SER A 165      -2.713  33.698 -45.039  1.00  0.00           H  
ATOM   2380  HG  SER A 165      -4.940  34.117 -45.472  1.00  0.00           H  
ATOM   2381  N   SER A 166      -5.532  35.542 -43.677  1.00  0.00           N  
ATOM   2382  CA  SER A 166      -6.707  34.991 -43.033  1.00  0.00           C  
ATOM   2383  C   SER A 166      -7.010  33.667 -43.702  1.00  0.00           C  
ATOM   2384  O   SER A 166      -6.410  33.352 -44.740  1.00  0.00           O  
ATOM   2385  CB  SER A 166      -7.894  35.926 -43.151  1.00  0.00           C  
ATOM   2386  OG  SER A 166      -8.339  36.007 -44.473  1.00  0.00           O  
ATOM   2387  H   SER A 166      -5.634  36.245 -44.394  1.00  0.00           H  
ATOM   2388  HA  SER A 166      -6.495  34.813 -41.984  1.00  0.00           H  
ATOM   2389 1HB  SER A 166      -8.702  35.570 -42.512  1.00  0.00           H  
ATOM   2390 2HB  SER A 166      -7.611  36.916 -42.798  1.00  0.00           H  
ATOM   2391  HG  SER A 166      -8.656  35.122 -44.696  1.00  0.00           H  
ATOM   2392  N   SER A 167      -7.914  32.901 -43.098  1.00  0.00           N  
ATOM   2393  CA  SER A 167      -8.394  31.622 -43.615  1.00  0.00           C  
ATOM   2394  C   SER A 167      -9.715  31.289 -42.930  1.00  0.00           C  
ATOM   2395  O   SER A 167      -9.908  31.623 -41.759  1.00  0.00           O  
ATOM   2396  CB  SER A 167      -7.377  30.518 -43.384  1.00  0.00           C  
ATOM   2397  OG  SER A 167      -7.842  29.295 -43.887  1.00  0.00           O  
ATOM   2398  H   SER A 167      -8.323  33.240 -42.239  1.00  0.00           H  
ATOM   2399  HA  SER A 167      -8.575  31.718 -44.687  1.00  0.00           H  
ATOM   2400 1HB  SER A 167      -6.436  30.779 -43.870  1.00  0.00           H  
ATOM   2401 2HB  SER A 167      -7.177  30.419 -42.322  1.00  0.00           H  
ATOM   2402  HG  SER A 167      -8.676  29.120 -43.432  1.00  0.00           H  
ATOM   2403  N   ASP A 168     -10.621  30.632 -43.637  1.00  0.00           N  
ATOM   2404  CA  ASP A 168     -11.894  30.252 -43.033  1.00  0.00           C  
ATOM   2405  C   ASP A 168     -11.841  28.856 -42.422  1.00  0.00           C  
ATOM   2406  O   ASP A 168     -11.582  27.882 -43.122  1.00  0.00           O  
ATOM   2407  CB  ASP A 168     -13.000  30.301 -44.081  1.00  0.00           C  
ATOM   2408  CG  ASP A 168     -13.282  31.721 -44.560  1.00  0.00           C  
ATOM   2409  OD1 ASP A 168     -12.927  32.647 -43.866  1.00  0.00           O  
ATOM   2410  OD2 ASP A 168     -13.821  31.870 -45.629  1.00  0.00           O  
ATOM   2411  H   ASP A 168     -10.424  30.386 -44.599  1.00  0.00           H  
ATOM   2412  HA  ASP A 168     -12.134  30.964 -42.243  1.00  0.00           H  
ATOM   2413 1HB  ASP A 168     -12.722  29.687 -44.937  1.00  0.00           H  
ATOM   2414 2HB  ASP A 168     -13.921  29.879 -43.659  1.00  0.00           H  
ATOM   2415  N   LYS A 169     -12.066  28.757 -41.106  1.00  0.00           N  
ATOM   2416  CA  LYS A 169     -12.029  27.446 -40.458  1.00  0.00           C  
ATOM   2417  C   LYS A 169     -13.347  26.725 -40.712  1.00  0.00           C  
ATOM   2418  O   LYS A 169     -13.378  25.524 -40.990  1.00  0.00           O  
ATOM   2419  CB  LYS A 169     -11.742  27.564 -38.956  1.00  0.00           C  
ATOM   2420  CG  LYS A 169     -11.554  26.211 -38.276  1.00  0.00           C  
ATOM   2421  CD  LYS A 169     -11.040  26.334 -36.847  1.00  0.00           C  
ATOM   2422  CE  LYS A 169     -10.744  24.942 -36.257  1.00  0.00           C  
ATOM   2423  NZ  LYS A 169     -10.183  25.015 -34.872  1.00  0.00           N  
ATOM   2424  H   LYS A 169     -12.251  29.589 -40.566  1.00  0.00           H  
ATOM   2425  HA  LYS A 169     -11.230  26.856 -40.909  1.00  0.00           H  
ATOM   2426 1HB  LYS A 169     -10.838  28.160 -38.794  1.00  0.00           H  
ATOM   2427 2HB  LYS A 169     -12.568  28.075 -38.462  1.00  0.00           H  
ATOM   2428 1HG  LYS A 169     -12.510  25.708 -38.250  1.00  0.00           H  
ATOM   2429 2HG  LYS A 169     -10.859  25.606 -38.857  1.00  0.00           H  
ATOM   2430 1HD  LYS A 169     -10.126  26.935 -36.836  1.00  0.00           H  
ATOM   2431 2HD  LYS A 169     -11.785  26.837 -36.231  1.00  0.00           H  
ATOM   2432 1HE  LYS A 169     -11.660  24.359 -36.238  1.00  0.00           H  
ATOM   2433 2HE  LYS A 169     -10.023  24.439 -36.900  1.00  0.00           H  
ATOM   2434 1HZ  LYS A 169      -9.997  24.079 -34.532  1.00  0.00           H  
ATOM   2435 2HZ  LYS A 169      -9.320  25.544 -34.890  1.00  0.00           H  
ATOM   2436 3HZ  LYS A 169     -10.840  25.469 -34.256  1.00  0.00           H  
ATOM   2437  N   VAL A 170     -14.443  27.470 -40.632  1.00  0.00           N  
ATOM   2438  CA  VAL A 170     -15.758  26.900 -40.874  1.00  0.00           C  
ATOM   2439  C   VAL A 170     -16.246  27.464 -42.189  1.00  0.00           C  
ATOM   2440  O   VAL A 170     -16.245  28.682 -42.391  1.00  0.00           O  
ATOM   2441  CB  VAL A 170     -16.754  27.222 -39.755  1.00  0.00           C  
ATOM   2442  CG1 VAL A 170     -18.113  26.596 -40.094  1.00  0.00           C  
ATOM   2443  CG2 VAL A 170     -16.205  26.706 -38.430  1.00  0.00           C  
ATOM   2444  H   VAL A 170     -14.361  28.449 -40.408  1.00  0.00           H  
ATOM   2445  HA  VAL A 170     -15.679  25.818 -40.966  1.00  0.00           H  
ATOM   2446  HB  VAL A 170     -16.897  28.300 -39.697  1.00  0.00           H  
ATOM   2447 1HG1 VAL A 170     -18.832  26.830 -39.311  1.00  0.00           H  
ATOM   2448 2HG1 VAL A 170     -18.474  26.990 -41.043  1.00  0.00           H  
ATOM   2449 3HG1 VAL A 170     -18.005  25.516 -40.176  1.00  0.00           H  
ATOM   2450 1HG2 VAL A 170     -16.908  26.936 -37.630  1.00  0.00           H  
ATOM   2451 2HG2 VAL A 170     -16.061  25.648 -38.480  1.00  0.00           H  
ATOM   2452 3HG2 VAL A 170     -15.252  27.186 -38.231  1.00  0.00           H  
ATOM   2453  N   VAL A 171     -16.607  26.573 -43.089  1.00  0.00           N  
ATOM   2454  CA  VAL A 171     -17.003  26.956 -44.425  1.00  0.00           C  
ATOM   2455  C   VAL A 171     -18.438  26.579 -44.715  1.00  0.00           C  
ATOM   2456  O   VAL A 171     -18.882  25.465 -44.430  1.00  0.00           O  
ATOM   2457  CB  VAL A 171     -16.054  26.305 -45.448  1.00  0.00           C  
ATOM   2458  CG1 VAL A 171     -16.479  26.636 -46.878  1.00  0.00           C  
ATOM   2459  CG2 VAL A 171     -14.624  26.810 -45.179  1.00  0.00           C  
ATOM   2460  H   VAL A 171     -16.600  25.587 -42.834  1.00  0.00           H  
ATOM   2461  HA  VAL A 171     -16.908  28.038 -44.517  1.00  0.00           H  
ATOM   2462  HB  VAL A 171     -16.089  25.216 -45.335  1.00  0.00           H  
ATOM   2463 1HG1 VAL A 171     -15.792  26.161 -47.571  1.00  0.00           H  
ATOM   2464 2HG1 VAL A 171     -17.488  26.272 -47.058  1.00  0.00           H  
ATOM   2465 3HG1 VAL A 171     -16.454  27.716 -47.023  1.00  0.00           H  
ATOM   2466 1HG2 VAL A 171     -13.934  26.355 -45.885  1.00  0.00           H  
ATOM   2467 2HG2 VAL A 171     -14.594  27.893 -45.291  1.00  0.00           H  
ATOM   2468 3HG2 VAL A 171     -14.319  26.542 -44.163  1.00  0.00           H  
ATOM   2469  N   ILE A 172     -19.178  27.542 -45.253  1.00  0.00           N  
ATOM   2470  CA  ILE A 172     -20.566  27.314 -45.603  1.00  0.00           C  
ATOM   2471  C   ILE A 172     -20.751  27.510 -47.098  1.00  0.00           C  
ATOM   2472  O   ILE A 172     -20.396  28.554 -47.648  1.00  0.00           O  
ATOM   2473  CB  ILE A 172     -21.494  28.260 -44.826  1.00  0.00           C  
ATOM   2474  CG1 ILE A 172     -21.251  28.071 -43.317  1.00  0.00           C  
ATOM   2475  CG2 ILE A 172     -22.948  27.941 -45.193  1.00  0.00           C  
ATOM   2476  CD1 ILE A 172     -20.241  29.022 -42.714  1.00  0.00           C  
ATOM   2477  H   ILE A 172     -18.759  28.441 -45.439  1.00  0.00           H  
ATOM   2478  HA  ILE A 172     -20.834  26.291 -45.357  1.00  0.00           H  
ATOM   2479  HB  ILE A 172     -21.272  29.294 -45.075  1.00  0.00           H  
ATOM   2480 1HG1 ILE A 172     -22.197  28.188 -42.789  1.00  0.00           H  
ATOM   2481 2HG1 ILE A 172     -20.886  27.076 -43.159  1.00  0.00           H  
ATOM   2482 1HG2 ILE A 172     -23.617  28.599 -44.643  1.00  0.00           H  
ATOM   2483 2HG2 ILE A 172     -23.095  28.091 -46.262  1.00  0.00           H  
ATOM   2484 3HG2 ILE A 172     -23.174  26.905 -44.948  1.00  0.00           H  
ATOM   2485 1HD1 ILE A 172     -20.131  28.805 -41.652  1.00  0.00           H  
ATOM   2486 2HD1 ILE A 172     -19.276  28.909 -43.202  1.00  0.00           H  
ATOM   2487 3HD1 ILE A 172     -20.588  30.045 -42.841  1.00  0.00           H  
ATOM   2488  N   SER A 173     -21.254  26.477 -47.758  1.00  0.00           N  
ATOM   2489  CA  SER A 173     -21.481  26.514 -49.196  1.00  0.00           C  
ATOM   2490  C   SER A 173     -22.795  27.189 -49.556  1.00  0.00           C  
ATOM   2491  O   SER A 173     -23.683  27.336 -48.715  1.00  0.00           O  
ATOM   2492  CB  SER A 173     -21.478  25.112 -49.745  1.00  0.00           C  
ATOM   2493  OG  SER A 173     -22.537  24.398 -49.198  1.00  0.00           O  
ATOM   2494  H   SER A 173     -21.521  25.643 -47.227  1.00  0.00           H  
ATOM   2495  HA  SER A 173     -20.670  27.078 -49.661  1.00  0.00           H  
ATOM   2496 1HB  SER A 173     -21.581  25.145 -50.829  1.00  0.00           H  
ATOM   2497 2HB  SER A 173     -20.545  24.617 -49.522  1.00  0.00           H  
ATOM   2498  HG  SER A 173     -22.276  24.261 -48.262  1.00  0.00           H  
ATOM   2499  N   GLN A 174     -22.969  27.504 -50.840  1.00  0.00           N  
ATOM   2500  CA  GLN A 174     -24.216  28.091 -51.340  1.00  0.00           C  
ATOM   2501  C   GLN A 174     -25.391  27.113 -51.236  1.00  0.00           C  
ATOM   2502  O   GLN A 174     -26.555  27.502 -51.312  1.00  0.00           O  
ATOM   2503  CB  GLN A 174     -24.033  28.557 -52.791  1.00  0.00           C  
ATOM   2504  CG  GLN A 174     -23.839  27.434 -53.809  1.00  0.00           C  
ATOM   2505  CD  GLN A 174     -22.390  26.995 -53.911  1.00  0.00           C  
ATOM   2506  OE1 GLN A 174     -21.642  27.076 -52.929  1.00  0.00           O  
ATOM   2507  NE2 GLN A 174     -21.986  26.532 -55.092  1.00  0.00           N  
ATOM   2508  H   GLN A 174     -22.208  27.357 -51.486  1.00  0.00           H  
ATOM   2509  HA  GLN A 174     -24.451  28.961 -50.728  1.00  0.00           H  
ATOM   2510 1HB  GLN A 174     -24.908  29.132 -53.096  1.00  0.00           H  
ATOM   2511 2HB  GLN A 174     -23.171  29.220 -52.854  1.00  0.00           H  
ATOM   2512 1HG  GLN A 174     -24.444  26.576 -53.541  1.00  0.00           H  
ATOM   2513 2HG  GLN A 174     -24.144  27.804 -54.787  1.00  0.00           H  
ATOM   2514 1HE2 GLN A 174     -21.039  26.230 -55.216  1.00  0.00           H  
ATOM   2515 2HE2 GLN A 174     -22.627  26.486 -55.859  1.00  0.00           H  
ATOM   2516  N   ALA A 175     -25.067  25.833 -51.049  1.00  0.00           N  
ATOM   2517  CA  ALA A 175     -26.032  24.760 -50.897  1.00  0.00           C  
ATOM   2518  C   ALA A 175     -26.558  24.681 -49.464  1.00  0.00           C  
ATOM   2519  O   ALA A 175     -27.461  23.897 -49.171  1.00  0.00           O  
ATOM   2520  CB  ALA A 175     -25.391  23.437 -51.279  1.00  0.00           C  
ATOM   2521  H   ALA A 175     -24.084  25.600 -51.004  1.00  0.00           H  
ATOM   2522  HA  ALA A 175     -26.874  24.963 -51.557  1.00  0.00           H  
ATOM   2523 1HB  ALA A 175     -26.124  22.635 -51.183  1.00  0.00           H  
ATOM   2524 2HB  ALA A 175     -25.037  23.488 -52.308  1.00  0.00           H  
ATOM   2525 3HB  ALA A 175     -24.550  23.241 -50.615  1.00  0.00           H  
ATOM   2526  N   GLY A 176     -25.975  25.474 -48.558  1.00  0.00           N  
ATOM   2527  CA  GLY A 176     -26.349  25.457 -47.151  1.00  0.00           C  
ATOM   2528  C   GLY A 176     -25.611  24.382 -46.348  1.00  0.00           C  
ATOM   2529  O   GLY A 176     -25.937  24.149 -45.171  1.00  0.00           O  
ATOM   2530  H   GLY A 176     -25.240  26.123 -48.835  1.00  0.00           H  
ATOM   2531 1HA  GLY A 176     -26.131  26.437 -46.725  1.00  0.00           H  
ATOM   2532 2HA  GLY A 176     -27.423  25.306 -47.071  1.00  0.00           H  
ATOM   2533  N   ASN A 177     -24.657  23.700 -46.980  1.00  0.00           N  
ATOM   2534  CA  ASN A 177     -23.886  22.646 -46.323  1.00  0.00           C  
ATOM   2535  C   ASN A 177     -22.735  23.277 -45.532  1.00  0.00           C  
ATOM   2536  O   ASN A 177     -22.100  24.229 -46.010  1.00  0.00           O  
ATOM   2537  CB  ASN A 177     -23.385  21.637 -47.338  1.00  0.00           C  
ATOM   2538  CG  ASN A 177     -24.503  20.902 -48.047  1.00  0.00           C  
ATOM   2539  OD1 ASN A 177     -25.567  20.639 -47.479  1.00  0.00           O  
ATOM   2540  ND2 ASN A 177     -24.275  20.565 -49.288  1.00  0.00           N  
ATOM   2541  H   ASN A 177     -24.461  23.932 -47.948  1.00  0.00           H  
ATOM   2542  HA  ASN A 177     -24.524  22.131 -45.607  1.00  0.00           H  
ATOM   2543 1HB  ASN A 177     -22.774  22.136 -48.082  1.00  0.00           H  
ATOM   2544 2HB  ASN A 177     -22.745  20.914 -46.845  1.00  0.00           H  
ATOM   2545 1HD2 ASN A 177     -24.973  20.078 -49.812  1.00  0.00           H  
ATOM   2546 2HD2 ASN A 177     -23.398  20.800 -49.717  1.00  0.00           H  
ATOM   2547  N   VAL A 178     -22.463  22.757 -44.325  1.00  0.00           N  
ATOM   2548  CA  VAL A 178     -21.402  23.319 -43.478  1.00  0.00           C  
ATOM   2549  C   VAL A 178     -20.361  22.283 -43.089  1.00  0.00           C  
ATOM   2550  O   VAL A 178     -20.699  21.170 -42.681  1.00  0.00           O  
ATOM   2551  CB  VAL A 178     -21.971  23.909 -42.170  1.00  0.00           C  
ATOM   2552  CG1 VAL A 178     -20.849  24.513 -41.311  1.00  0.00           C  
ATOM   2553  CG2 VAL A 178     -23.061  24.899 -42.491  1.00  0.00           C  
ATOM   2554  H   VAL A 178     -22.995  21.961 -43.993  1.00  0.00           H  
ATOM   2555  HA  VAL A 178     -20.908  24.116 -44.028  1.00  0.00           H  
ATOM   2556  HB  VAL A 178     -22.368  23.132 -41.597  1.00  0.00           H  
ATOM   2557 1HG1 VAL A 178     -21.273  24.901 -40.384  1.00  0.00           H  
ATOM   2558 2HG1 VAL A 178     -20.110  23.760 -41.068  1.00  0.00           H  
ATOM   2559 3HG1 VAL A 178     -20.370  25.317 -41.853  1.00  0.00           H  
ATOM   2560 1HG2 VAL A 178     -23.475  25.299 -41.566  1.00  0.00           H  
ATOM   2561 2HG2 VAL A 178     -22.657  25.688 -43.071  1.00  0.00           H  
ATOM   2562 3HG2 VAL A 178     -23.853  24.408 -43.057  1.00  0.00           H  
ATOM   2563  N   GLY A 179     -19.095  22.663 -43.207  1.00  0.00           N  
ATOM   2564  CA  GLY A 179     -18.001  21.789 -42.819  1.00  0.00           C  
ATOM   2565  C   GLY A 179     -16.910  22.575 -42.114  1.00  0.00           C  
ATOM   2566  O   GLY A 179     -16.819  23.796 -42.243  1.00  0.00           O  
ATOM   2567  H   GLY A 179     -18.905  23.598 -43.574  1.00  0.00           H  
ATOM   2568 1HA  GLY A 179     -18.374  21.005 -42.159  1.00  0.00           H  
ATOM   2569 2HA  GLY A 179     -17.590  21.300 -43.698  1.00  0.00           H  
ATOM   2570  N   ILE A 180     -16.081  21.866 -41.356  1.00  0.00           N  
ATOM   2571  CA  ILE A 180     -14.986  22.510 -40.645  1.00  0.00           C  
ATOM   2572  C   ILE A 180     -13.660  21.946 -41.137  1.00  0.00           C  
ATOM   2573  O   ILE A 180     -13.450  20.735 -41.149  1.00  0.00           O  
ATOM   2574  CB  ILE A 180     -15.133  22.323 -39.127  1.00  0.00           C  
ATOM   2575  CG1 ILE A 180     -16.493  22.889 -38.657  1.00  0.00           C  
ATOM   2576  CG2 ILE A 180     -14.015  23.068 -38.431  1.00  0.00           C  
ATOM   2577  CD1 ILE A 180     -17.607  21.882 -38.570  1.00  0.00           C  
ATOM   2578  H   ILE A 180     -16.209  20.869 -41.276  1.00  0.00           H  
ATOM   2579  HA  ILE A 180     -14.997  23.571 -40.854  1.00  0.00           H  
ATOM   2580  HB  ILE A 180     -15.090  21.269 -38.874  1.00  0.00           H  
ATOM   2581 1HG1 ILE A 180     -16.362  23.343 -37.674  1.00  0.00           H  
ATOM   2582 2HG1 ILE A 180     -16.801  23.657 -39.354  1.00  0.00           H  
ATOM   2583 1HG2 ILE A 180     -14.111  22.944 -37.369  1.00  0.00           H  
ATOM   2584 2HG2 ILE A 180     -13.054  22.674 -38.757  1.00  0.00           H  
ATOM   2585 3HG2 ILE A 180     -14.085  24.119 -38.689  1.00  0.00           H  
ATOM   2586 1HD1 ILE A 180     -18.519  22.380 -38.240  1.00  0.00           H  
ATOM   2587 2HD1 ILE A 180     -17.779  21.430 -39.543  1.00  0.00           H  
ATOM   2588 3HD1 ILE A 180     -17.336  21.105 -37.856  1.00  0.00           H  
ATOM   2589  N   GLY A 181     -12.804  22.839 -41.634  1.00  0.00           N  
ATOM   2590  CA  GLY A 181     -11.519  22.470 -42.220  1.00  0.00           C  
ATOM   2591  C   GLY A 181     -11.674  22.013 -43.676  1.00  0.00           C  
ATOM   2592  O   GLY A 181     -10.702  21.627 -44.324  1.00  0.00           O  
ATOM   2593  H   GLY A 181     -13.039  23.828 -41.564  1.00  0.00           H  
ATOM   2594 1HA  GLY A 181     -10.846  23.328 -42.176  1.00  0.00           H  
ATOM   2595 2HA  GLY A 181     -11.067  21.675 -41.631  1.00  0.00           H  
ATOM   2596  N   ALA A 182     -12.909  22.045 -44.168  1.00  0.00           N  
ATOM   2597  CA  ALA A 182     -13.269  21.609 -45.510  1.00  0.00           C  
ATOM   2598  C   ALA A 182     -13.553  22.781 -46.425  1.00  0.00           C  
ATOM   2599  O   ALA A 182     -13.982  23.837 -45.977  1.00  0.00           O  
ATOM   2600  CB  ALA A 182     -14.497  20.716 -45.456  1.00  0.00           C  
ATOM   2601  H   ALA A 182     -13.638  22.385 -43.561  1.00  0.00           H  
ATOM   2602  HA  ALA A 182     -12.428  21.052 -45.923  1.00  0.00           H  
ATOM   2603 1HB  ALA A 182     -14.745  20.380 -46.466  1.00  0.00           H  
ATOM   2604 2HB  ALA A 182     -14.293  19.853 -44.821  1.00  0.00           H  
ATOM   2605 3HB  ALA A 182     -15.333  21.278 -45.048  1.00  0.00           H  
ATOM   2606  N   THR A 183     -13.356  22.570 -47.712  1.00  0.00           N  
ATOM   2607  CA  THR A 183     -13.712  23.556 -48.719  1.00  0.00           C  
ATOM   2608  C   THR A 183     -14.906  23.024 -49.479  1.00  0.00           C  
ATOM   2609  O   THR A 183     -14.924  21.854 -49.845  1.00  0.00           O  
ATOM   2610  CB  THR A 183     -12.548  23.840 -49.680  1.00  0.00           C  
ATOM   2611  OG1 THR A 183     -11.437  24.362 -48.937  1.00  0.00           O  
ATOM   2612  CG2 THR A 183     -12.966  24.847 -50.742  1.00  0.00           C  
ATOM   2613  H   THR A 183     -12.967  21.686 -48.012  1.00  0.00           H  
ATOM   2614  HA  THR A 183     -14.000  24.487 -48.230  1.00  0.00           H  
ATOM   2615  HB  THR A 183     -12.246  22.914 -50.165  1.00  0.00           H  
ATOM   2616  HG1 THR A 183     -11.717  25.145 -48.455  1.00  0.00           H  
ATOM   2617 1HG2 THR A 183     -12.127  25.036 -51.410  1.00  0.00           H  
ATOM   2618 2HG2 THR A 183     -13.799  24.452 -51.319  1.00  0.00           H  
ATOM   2619 3HG2 THR A 183     -13.264  25.778 -50.261  1.00  0.00           H  
ATOM   2620  N   ALA A 184     -15.913  23.864 -49.682  1.00  0.00           N  
ATOM   2621  CA  ALA A 184     -17.134  23.452 -50.371  1.00  0.00           C  
ATOM   2622  C   ALA A 184     -17.701  22.137 -49.811  1.00  0.00           C  
ATOM   2623  O   ALA A 184     -17.738  21.137 -50.529  1.00  0.00           O  
ATOM   2624  CB  ALA A 184     -16.865  23.290 -51.856  1.00  0.00           C  
ATOM   2625  H   ALA A 184     -15.825  24.815 -49.354  1.00  0.00           H  
ATOM   2626  HA  ALA A 184     -17.880  24.234 -50.235  1.00  0.00           H  
ATOM   2627 1HB  ALA A 184     -17.792  23.014 -52.359  1.00  0.00           H  
ATOM   2628 2HB  ALA A 184     -16.495  24.229 -52.268  1.00  0.00           H  
ATOM   2629 3HB  ALA A 184     -16.123  22.509 -52.019  1.00  0.00           H  
ATOM   2630  N   PRO A 185     -18.179  22.118 -48.549  1.00  0.00           N  
ATOM   2631  CA  PRO A 185     -18.699  20.957 -47.852  1.00  0.00           C  
ATOM   2632  C   PRO A 185     -19.776  20.276 -48.676  1.00  0.00           C  
ATOM   2633  O   PRO A 185     -20.604  20.938 -49.305  1.00  0.00           O  
ATOM   2634  CB  PRO A 185     -19.294  21.582 -46.597  1.00  0.00           C  
ATOM   2635  CG  PRO A 185     -18.479  22.814 -46.375  1.00  0.00           C  
ATOM   2636  CD  PRO A 185     -18.188  23.348 -47.717  1.00  0.00           C  
ATOM   2637  HA  PRO A 185     -17.876  20.266 -47.618  1.00  0.00           H  
ATOM   2638 1HB  PRO A 185     -20.354  21.807 -46.757  1.00  0.00           H  
ATOM   2639 2HB  PRO A 185     -19.242  20.876 -45.757  1.00  0.00           H  
ATOM   2640 1HG  PRO A 185     -19.073  23.522 -45.809  1.00  0.00           H  
ATOM   2641 2HG  PRO A 185     -17.572  22.609 -45.791  1.00  0.00           H  
ATOM   2642 1HD  PRO A 185     -18.963  24.049 -48.022  1.00  0.00           H  
ATOM   2643 2HD  PRO A 185     -17.223  23.806 -47.617  1.00  0.00           H  
ATOM   2644  N   THR A 186     -19.770  18.946 -48.640  1.00  0.00           N  
ATOM   2645  CA  THR A 186     -20.678  18.133 -49.440  1.00  0.00           C  
ATOM   2646  C   THR A 186     -21.862  17.522 -48.685  1.00  0.00           C  
ATOM   2647  O   THR A 186     -22.590  16.703 -49.246  1.00  0.00           O  
ATOM   2648  CB  THR A 186     -19.880  17.011 -50.122  1.00  0.00           C  
ATOM   2649  OG1 THR A 186     -19.261  16.185 -49.125  1.00  0.00           O  
ATOM   2650  CG2 THR A 186     -18.797  17.625 -51.004  1.00  0.00           C  
ATOM   2651  H   THR A 186     -19.076  18.477 -48.076  1.00  0.00           H  
ATOM   2652  HA  THR A 186     -21.088  18.771 -50.222  1.00  0.00           H  
ATOM   2653  HB  THR A 186     -20.547  16.402 -50.731  1.00  0.00           H  
ATOM   2654  HG1 THR A 186     -19.944  15.745 -48.608  1.00  0.00           H  
ATOM   2655 1HG2 THR A 186     -18.227  16.834 -51.488  1.00  0.00           H  
ATOM   2656 2HG2 THR A 186     -19.262  18.255 -51.763  1.00  0.00           H  
ATOM   2657 3HG2 THR A 186     -18.126  18.234 -50.395  1.00  0.00           H  
ATOM   2658  N   ALA A 187     -22.055  17.890 -47.421  1.00  0.00           N  
ATOM   2659  CA  ALA A 187     -23.177  17.326 -46.670  1.00  0.00           C  
ATOM   2660  C   ALA A 187     -23.773  18.327 -45.697  1.00  0.00           C  
ATOM   2661  O   ALA A 187     -23.070  19.127 -45.077  1.00  0.00           O  
ATOM   2662  CB  ALA A 187     -22.731  16.089 -45.909  1.00  0.00           C  
ATOM   2663  H   ALA A 187     -21.434  18.561 -46.995  1.00  0.00           H  
ATOM   2664  HA  ALA A 187     -23.956  17.049 -47.379  1.00  0.00           H  
ATOM   2665 1HB  ALA A 187     -23.586  15.669 -45.376  1.00  0.00           H  
ATOM   2666 2HB  ALA A 187     -22.338  15.351 -46.608  1.00  0.00           H  
ATOM   2667 3HB  ALA A 187     -21.958  16.363 -45.195  1.00  0.00           H  
ATOM   2668  N   LYS A 188     -25.090  18.268 -45.568  1.00  0.00           N  
ATOM   2669  CA  LYS A 188     -25.828  19.135 -44.665  1.00  0.00           C  
ATOM   2670  C   LYS A 188     -25.455  18.909 -43.210  1.00  0.00           C  
ATOM   2671  O   LYS A 188     -25.352  17.772 -42.752  1.00  0.00           O  
ATOM   2672  CB  LYS A 188     -27.331  18.974 -44.869  1.00  0.00           C  
ATOM   2673  CG  LYS A 188     -28.159  19.932 -44.031  1.00  0.00           C  
ATOM   2674  CD  LYS A 188     -28.023  21.350 -44.582  1.00  0.00           C  
ATOM   2675  CE  LYS A 188     -28.737  22.373 -43.723  1.00  0.00           C  
ATOM   2676  NZ  LYS A 188     -28.627  23.743 -44.311  1.00  0.00           N  
ATOM   2677  H   LYS A 188     -25.603  17.596 -46.119  1.00  0.00           H  
ATOM   2678  HA  LYS A 188     -25.576  20.164 -44.903  1.00  0.00           H  
ATOM   2679 1HB  LYS A 188     -27.575  19.148 -45.919  1.00  0.00           H  
ATOM   2680 2HB  LYS A 188     -27.628  17.958 -44.620  1.00  0.00           H  
ATOM   2681 1HG  LYS A 188     -29.207  19.638 -44.084  1.00  0.00           H  
ATOM   2682 2HG  LYS A 188     -27.855  19.907 -42.990  1.00  0.00           H  
ATOM   2683 1HD  LYS A 188     -26.966  21.619 -44.636  1.00  0.00           H  
ATOM   2684 2HD  LYS A 188     -28.429  21.390 -45.593  1.00  0.00           H  
ATOM   2685 1HE  LYS A 188     -29.787  22.108 -43.619  1.00  0.00           H  
ATOM   2686 2HE  LYS A 188     -28.272  22.376 -42.735  1.00  0.00           H  
ATOM   2687 1HZ  LYS A 188     -29.088  24.415 -43.717  1.00  0.00           H  
ATOM   2688 2HZ  LYS A 188     -27.622  24.000 -44.424  1.00  0.00           H  
ATOM   2689 3HZ  LYS A 188     -29.059  23.745 -45.222  1.00  0.00           H  
ATOM   2690  N   LEU A 189     -25.238  19.999 -42.494  1.00  0.00           N  
ATOM   2691  CA  LEU A 189     -24.923  19.967 -41.078  1.00  0.00           C  
ATOM   2692  C   LEU A 189     -26.083  19.397 -40.278  1.00  0.00           C  
ATOM   2693  O   LEU A 189     -27.223  19.831 -40.457  1.00  0.00           O  
ATOM   2694  CB  LEU A 189     -24.645  21.378 -40.589  1.00  0.00           C  
ATOM   2695  CG  LEU A 189     -24.073  21.513 -39.182  1.00  0.00           C  
ATOM   2696  CD1 LEU A 189     -22.667  20.911 -39.167  1.00  0.00           C  
ATOM   2697  CD2 LEU A 189     -24.041  22.985 -38.788  1.00  0.00           C  
ATOM   2698  H   LEU A 189     -25.317  20.894 -42.949  1.00  0.00           H  
ATOM   2699  HA  LEU A 189     -24.043  19.341 -40.929  1.00  0.00           H  
ATOM   2700 1HB  LEU A 189     -23.979  21.817 -41.276  1.00  0.00           H  
ATOM   2701 2HB  LEU A 189     -25.575  21.941 -40.619  1.00  0.00           H  
ATOM   2702  HG  LEU A 189     -24.692  20.961 -38.475  1.00  0.00           H  
ATOM   2703 1HD1 LEU A 189     -22.247  20.994 -38.166  1.00  0.00           H  
ATOM   2704 2HD1 LEU A 189     -22.721  19.860 -39.451  1.00  0.00           H  
ATOM   2705 3HD1 LEU A 189     -22.027  21.443 -39.874  1.00  0.00           H  
ATOM   2706 1HD2 LEU A 189     -23.630  23.083 -37.784  1.00  0.00           H  
ATOM   2707 2HD2 LEU A 189     -23.422  23.540 -39.484  1.00  0.00           H  
ATOM   2708 3HD2 LEU A 189     -25.053  23.386 -38.807  1.00  0.00           H  
ATOM   2709  N   GLU A 190     -25.798  18.458 -39.388  1.00  0.00           N  
ATOM   2710  CA  GLU A 190     -26.840  17.888 -38.549  1.00  0.00           C  
ATOM   2711  C   GLU A 190     -26.319  17.642 -37.146  1.00  0.00           C  
ATOM   2712  O   GLU A 190     -25.240  17.077 -36.962  1.00  0.00           O  
ATOM   2713  CB  GLU A 190     -27.364  16.574 -39.148  1.00  0.00           C  
ATOM   2714  CG  GLU A 190     -28.512  15.920 -38.356  1.00  0.00           C  
ATOM   2715  CD  GLU A 190     -29.072  14.670 -39.011  1.00  0.00           C  
ATOM   2716  OE1 GLU A 190     -28.628  14.321 -40.079  1.00  0.00           O  
ATOM   2717  OE2 GLU A 190     -29.950  14.068 -38.433  1.00  0.00           O  
ATOM   2718  H   GLU A 190     -24.848  18.134 -39.295  1.00  0.00           H  
ATOM   2719  HA  GLU A 190     -27.664  18.597 -38.483  1.00  0.00           H  
ATOM   2720 1HB  GLU A 190     -27.714  16.757 -40.166  1.00  0.00           H  
ATOM   2721 2HB  GLU A 190     -26.548  15.855 -39.209  1.00  0.00           H  
ATOM   2722 1HG  GLU A 190     -28.146  15.654 -37.363  1.00  0.00           H  
ATOM   2723 2HG  GLU A 190     -29.311  16.649 -38.230  1.00  0.00           H  
ATOM   2724  N   VAL A 191     -27.095  18.080 -36.161  1.00  0.00           N  
ATOM   2725  CA  VAL A 191     -26.754  17.885 -34.763  1.00  0.00           C  
ATOM   2726  C   VAL A 191     -27.907  17.193 -34.053  1.00  0.00           C  
ATOM   2727  O   VAL A 191     -29.029  17.694 -34.049  1.00  0.00           O  
ATOM   2728  CB  VAL A 191     -26.438  19.240 -34.097  1.00  0.00           C  
ATOM   2729  CG1 VAL A 191     -26.105  19.027 -32.629  1.00  0.00           C  
ATOM   2730  CG2 VAL A 191     -25.277  19.914 -34.831  1.00  0.00           C  
ATOM   2731  H   VAL A 191     -27.959  18.546 -36.395  1.00  0.00           H  
ATOM   2732  HA  VAL A 191     -25.872  17.249 -34.699  1.00  0.00           H  
ATOM   2733  HB  VAL A 191     -27.315  19.882 -34.144  1.00  0.00           H  
ATOM   2734 1HG1 VAL A 191     -25.884  19.971 -32.154  1.00  0.00           H  
ATOM   2735 2HG1 VAL A 191     -26.952  18.588 -32.147  1.00  0.00           H  
ATOM   2736 3HG1 VAL A 191     -25.238  18.374 -32.541  1.00  0.00           H  
ATOM   2737 1HG2 VAL A 191     -25.061  20.871 -34.361  1.00  0.00           H  
ATOM   2738 2HG2 VAL A 191     -24.393  19.274 -34.781  1.00  0.00           H  
ATOM   2739 3HG2 VAL A 191     -25.541  20.080 -35.873  1.00  0.00           H  
ATOM   2740  N   ALA A 192     -27.631  16.031 -33.462  1.00  0.00           N  
ATOM   2741  CA  ALA A 192     -28.662  15.249 -32.775  1.00  0.00           C  
ATOM   2742  C   ALA A 192     -28.924  15.711 -31.336  1.00  0.00           C  
ATOM   2743  O   ALA A 192     -29.854  15.236 -30.685  1.00  0.00           O  
ATOM   2744  CB  ALA A 192     -28.261  13.787 -32.767  1.00  0.00           C  
ATOM   2745  H   ALA A 192     -26.687  15.674 -33.507  1.00  0.00           H  
ATOM   2746  HA  ALA A 192     -29.592  15.360 -33.334  1.00  0.00           H  
ATOM   2747 1HB  ALA A 192     -29.047  13.199 -32.295  1.00  0.00           H  
ATOM   2748 2HB  ALA A 192     -28.117  13.444 -33.793  1.00  0.00           H  
ATOM   2749 3HB  ALA A 192     -27.334  13.667 -32.210  1.00  0.00           H  
ATOM   2750  N   GLY A 193     -28.070  16.591 -30.831  1.00  0.00           N  
ATOM   2751  CA  GLY A 193     -28.170  17.088 -29.465  1.00  0.00           C  
ATOM   2752  C   GLY A 193     -28.782  18.483 -29.396  1.00  0.00           C  
ATOM   2753  O   GLY A 193     -29.474  18.924 -30.313  1.00  0.00           O  
ATOM   2754  H   GLY A 193     -27.333  16.933 -31.424  1.00  0.00           H  
ATOM   2755 1HA  GLY A 193     -28.768  16.399 -28.869  1.00  0.00           H  
ATOM   2756 2HA  GLY A 193     -27.177  17.110 -29.020  1.00  0.00           H  
ATOM   2757  N   THR A 194     -28.506  19.169 -28.293  1.00  0.00           N  
ATOM   2758  CA  THR A 194     -29.020  20.512 -28.039  1.00  0.00           C  
ATOM   2759  C   THR A 194     -28.158  21.543 -28.747  1.00  0.00           C  
ATOM   2760  O   THR A 194     -26.928  21.460 -28.692  1.00  0.00           O  
ATOM   2761  CB  THR A 194     -29.036  20.822 -26.528  1.00  0.00           C  
ATOM   2762  OG1 THR A 194     -29.878  19.874 -25.848  1.00  0.00           O  
ATOM   2763  CG2 THR A 194     -29.558  22.230 -26.279  1.00  0.00           C  
ATOM   2764  H   THR A 194     -27.922  18.737 -27.592  1.00  0.00           H  
ATOM   2765  HA  THR A 194     -30.033  20.590 -28.437  1.00  0.00           H  
ATOM   2766  HB  THR A 194     -28.025  20.742 -26.131  1.00  0.00           H  
ATOM   2767  HG1 THR A 194     -29.882  20.069 -24.905  1.00  0.00           H  
ATOM   2768 1HG2 THR A 194     -29.563  22.429 -25.209  1.00  0.00           H  
ATOM   2769 2HG2 THR A 194     -28.920  22.956 -26.771  1.00  0.00           H  
ATOM   2770 3HG2 THR A 194     -30.567  22.323 -26.671  1.00  0.00           H  
ATOM   2771  N   ILE A 195     -28.789  22.514 -29.401  1.00  0.00           N  
ATOM   2772  CA  ILE A 195     -28.027  23.555 -30.073  1.00  0.00           C  
ATOM   2773  C   ILE A 195     -28.401  24.927 -29.539  1.00  0.00           C  
ATOM   2774  O   ILE A 195     -29.474  25.117 -28.959  1.00  0.00           O  
ATOM   2775  CB  ILE A 195     -28.256  23.497 -31.590  1.00  0.00           C  
ATOM   2776  CG1 ILE A 195     -29.694  23.744 -31.889  1.00  0.00           C  
ATOM   2777  CG2 ILE A 195     -27.815  22.158 -32.139  1.00  0.00           C  
ATOM   2778  CD1 ILE A 195     -29.995  23.851 -33.352  1.00  0.00           C  
ATOM   2779  H   ILE A 195     -29.811  22.526 -29.426  1.00  0.00           H  
ATOM   2780  HA  ILE A 195     -26.968  23.396 -29.882  1.00  0.00           H  
ATOM   2781  HB  ILE A 195     -27.684  24.291 -32.068  1.00  0.00           H  
ATOM   2782 1HG1 ILE A 195     -30.281  22.947 -31.453  1.00  0.00           H  
ATOM   2783 2HG1 ILE A 195     -29.977  24.680 -31.413  1.00  0.00           H  
ATOM   2784 1HG2 ILE A 195     -27.970  22.135 -33.214  1.00  0.00           H  
ATOM   2785 2HG2 ILE A 195     -26.762  22.030 -31.917  1.00  0.00           H  
ATOM   2786 3HG2 ILE A 195     -28.391  21.352 -31.675  1.00  0.00           H  
ATOM   2787 1HD1 ILE A 195     -31.053  24.051 -33.498  1.00  0.00           H  
ATOM   2788 2HD1 ILE A 195     -29.409  24.661 -33.776  1.00  0.00           H  
ATOM   2789 3HD1 ILE A 195     -29.733  22.917 -33.844  1.00  0.00           H  
ATOM   2790  N   HIS A 196     -27.509  25.888 -29.747  1.00  0.00           N  
ATOM   2791  CA  HIS A 196     -27.740  27.248 -29.283  1.00  0.00           C  
ATOM   2792  C   HIS A 196     -27.452  28.298 -30.332  1.00  0.00           C  
ATOM   2793  O   HIS A 196     -26.616  28.097 -31.217  1.00  0.00           O  
ATOM   2794  CB  HIS A 196     -26.871  27.561 -28.056  1.00  0.00           C  
ATOM   2795  CG  HIS A 196     -27.218  26.789 -26.841  1.00  0.00           C  
ATOM   2796  ND1 HIS A 196     -26.814  25.485 -26.618  1.00  0.00           N  
ATOM   2797  CD2 HIS A 196     -27.930  27.158 -25.771  1.00  0.00           C  
ATOM   2798  CE1 HIS A 196     -27.286  25.083 -25.453  1.00  0.00           C  
ATOM   2799  NE2 HIS A 196     -27.981  26.085 -24.914  1.00  0.00           N  
ATOM   2800  H   HIS A 196     -26.649  25.671 -30.230  1.00  0.00           H  
ATOM   2801  HA  HIS A 196     -28.785  27.359 -28.998  1.00  0.00           H  
ATOM   2802 1HB  HIS A 196     -25.823  27.377 -28.294  1.00  0.00           H  
ATOM   2803 2HB  HIS A 196     -26.965  28.622 -27.816  1.00  0.00           H  
ATOM   2804  HD1 HIS A 196     -26.242  24.921 -27.215  1.00  0.00           H  
ATOM   2805  HD2 HIS A 196     -28.435  28.096 -25.520  1.00  0.00           H  
ATOM   2806  HE1 HIS A 196     -27.089  24.074 -25.092  1.00  0.00           H  
ATOM   2807  N   SER A 197     -28.148  29.425 -30.202  1.00  0.00           N  
ATOM   2808  CA  SER A 197     -27.903  30.598 -31.022  1.00  0.00           C  
ATOM   2809  C   SER A 197     -27.673  31.755 -30.069  1.00  0.00           C  
ATOM   2810  O   SER A 197     -27.280  32.861 -30.457  1.00  0.00           O  
ATOM   2811  CB  SER A 197     -29.050  30.856 -31.970  1.00  0.00           C  
ATOM   2812  OG  SER A 197     -29.197  29.809 -32.891  1.00  0.00           O  
ATOM   2813  H   SER A 197     -28.828  29.490 -29.441  1.00  0.00           H  
ATOM   2814  HA  SER A 197     -26.995  30.445 -31.607  1.00  0.00           H  
ATOM   2815 1HB  SER A 197     -29.969  30.972 -31.401  1.00  0.00           H  
ATOM   2816 2HB  SER A 197     -28.869  31.782 -32.503  1.00  0.00           H  
ATOM   2817  HG  SER A 197     -29.819  30.135 -33.587  1.00  0.00           H  
ATOM   2818  N   THR A 198     -27.988  31.484 -28.806  1.00  0.00           N  
ATOM   2819  CA  THR A 198     -27.837  32.373 -27.649  1.00  0.00           C  
ATOM   2820  C   THR A 198     -28.630  33.676 -27.715  1.00  0.00           C  
ATOM   2821  O   THR A 198     -29.523  33.884 -26.906  1.00  0.00           O  
ATOM   2822  CB  THR A 198     -26.360  32.714 -27.383  1.00  0.00           C  
ATOM   2823  OG1 THR A 198     -25.624  31.506 -27.133  1.00  0.00           O  
ATOM   2824  CG2 THR A 198     -26.266  33.617 -26.149  1.00  0.00           C  
ATOM   2825  H   THR A 198     -28.388  30.562 -28.625  1.00  0.00           H  
ATOM   2826  HA  THR A 198     -28.194  31.823 -26.778  1.00  0.00           H  
ATOM   2827  HB  THR A 198     -25.928  33.229 -28.240  1.00  0.00           H  
ATOM   2828  HG1 THR A 198     -24.776  31.726 -26.740  1.00  0.00           H  
ATOM   2829 1HG2 THR A 198     -25.222  33.853 -25.951  1.00  0.00           H  
ATOM   2830 2HG2 THR A 198     -26.817  34.541 -26.322  1.00  0.00           H  
ATOM   2831 3HG2 THR A 198     -26.691  33.101 -25.289  1.00  0.00           H  
ATOM   2832  N   SER A 199     -28.346  34.519 -28.698  1.00  0.00           N  
ATOM   2833  CA  SER A 199     -29.066  35.777 -28.866  1.00  0.00           C  
ATOM   2834  C   SER A 199     -29.900  35.747 -30.134  1.00  0.00           C  
ATOM   2835  O   SER A 199     -30.775  36.590 -30.342  1.00  0.00           O  
ATOM   2836  CB  SER A 199     -28.100  36.939 -28.914  1.00  0.00           C  
ATOM   2837  OG  SER A 199     -27.249  36.839 -30.019  1.00  0.00           O  
ATOM   2838  H   SER A 199     -27.610  34.260 -29.345  1.00  0.00           H  
ATOM   2839  HA  SER A 199     -29.737  35.913 -28.019  1.00  0.00           H  
ATOM   2840 1HB  SER A 199     -28.661  37.870 -28.970  1.00  0.00           H  
ATOM   2841 2HB  SER A 199     -27.512  36.963 -27.996  1.00  0.00           H  
ATOM   2842  HG  SER A 199     -27.820  36.642 -30.770  1.00  0.00           H  
ATOM   2843  N   GLY A 200     -29.600  34.774 -30.986  1.00  0.00           N  
ATOM   2844  CA  GLY A 200     -30.262  34.596 -32.267  1.00  0.00           C  
ATOM   2845  C   GLY A 200     -31.374  33.567 -32.129  1.00  0.00           C  
ATOM   2846  O   GLY A 200     -32.083  33.538 -31.123  1.00  0.00           O  
ATOM   2847  H   GLY A 200     -28.853  34.129 -30.740  1.00  0.00           H  
ATOM   2848 1HA  GLY A 200     -30.670  35.546 -32.611  1.00  0.00           H  
ATOM   2849 2HA  GLY A 200     -29.537  34.262 -33.009  1.00  0.00           H  
ATOM   2850  N   GLY A 201     -31.516  32.723 -33.141  1.00  0.00           N  
ATOM   2851  CA  GLY A 201     -32.548  31.698 -33.149  1.00  0.00           C  
ATOM   2852  C   GLY A 201     -32.216  30.642 -34.190  1.00  0.00           C  
ATOM   2853  O   GLY A 201     -31.095  30.616 -34.712  1.00  0.00           O  
ATOM   2854  H   GLY A 201     -30.902  32.805 -33.938  1.00  0.00           H  
ATOM   2855 1HA  GLY A 201     -32.627  31.237 -32.167  1.00  0.00           H  
ATOM   2856 2HA  GLY A 201     -33.512  32.148 -33.374  1.00  0.00           H  
ATOM   2857  N   ILE A 202     -33.167  29.755 -34.438  1.00  0.00           N  
ATOM   2858  CA  ILE A 202     -33.013  28.663 -35.383  1.00  0.00           C  
ATOM   2859  C   ILE A 202     -33.858  28.905 -36.614  1.00  0.00           C  
ATOM   2860  O   ILE A 202     -35.054  29.161 -36.503  1.00  0.00           O  
ATOM   2861  CB  ILE A 202     -33.416  27.334 -34.726  1.00  0.00           C  
ATOM   2862  CG1 ILE A 202     -32.603  27.138 -33.471  1.00  0.00           C  
ATOM   2863  CG2 ILE A 202     -33.265  26.144 -35.674  1.00  0.00           C  
ATOM   2864  CD1 ILE A 202     -31.132  27.132 -33.684  1.00  0.00           C  
ATOM   2865  H   ILE A 202     -34.042  29.854 -33.934  1.00  0.00           H  
ATOM   2866  HA  ILE A 202     -31.969  28.603 -35.690  1.00  0.00           H  
ATOM   2867  HB  ILE A 202     -34.462  27.398 -34.423  1.00  0.00           H  
ATOM   2868 1HG1 ILE A 202     -32.860  27.912 -32.747  1.00  0.00           H  
ATOM   2869 2HG1 ILE A 202     -32.854  26.197 -33.074  1.00  0.00           H  
ATOM   2870 1HG2 ILE A 202     -33.579  25.231 -35.165  1.00  0.00           H  
ATOM   2871 2HG2 ILE A 202     -33.888  26.296 -36.559  1.00  0.00           H  
ATOM   2872 3HG2 ILE A 202     -32.225  26.049 -35.981  1.00  0.00           H  
ATOM   2873 1HD1 ILE A 202     -30.621  26.956 -32.732  1.00  0.00           H  
ATOM   2874 2HD1 ILE A 202     -30.884  26.349 -34.387  1.00  0.00           H  
ATOM   2875 3HD1 ILE A 202     -30.812  28.080 -34.089  1.00  0.00           H  
ATOM   2876  N   LYS A 203     -33.242  28.841 -37.782  1.00  0.00           N  
ATOM   2877  CA  LYS A 203     -33.979  29.051 -39.020  1.00  0.00           C  
ATOM   2878  C   LYS A 203     -34.183  27.704 -39.665  1.00  0.00           C  
ATOM   2879  O   LYS A 203     -33.349  26.811 -39.505  1.00  0.00           O  
ATOM   2880  CB  LYS A 203     -33.246  30.030 -39.926  1.00  0.00           C  
ATOM   2881  CG  LYS A 203     -33.157  31.422 -39.315  1.00  0.00           C  
ATOM   2882  CD  LYS A 203     -32.498  32.424 -40.231  1.00  0.00           C  
ATOM   2883  CE  LYS A 203     -32.470  33.798 -39.578  1.00  0.00           C  
ATOM   2884  NZ  LYS A 203     -31.824  34.819 -40.449  1.00  0.00           N  
ATOM   2885  H   LYS A 203     -32.253  28.637 -37.815  1.00  0.00           H  
ATOM   2886  HA  LYS A 203     -34.965  29.463 -38.800  1.00  0.00           H  
ATOM   2887 1HB  LYS A 203     -32.242  29.666 -40.136  1.00  0.00           H  
ATOM   2888 2HB  LYS A 203     -33.781  30.113 -40.875  1.00  0.00           H  
ATOM   2889 1HG  LYS A 203     -34.164  31.764 -39.094  1.00  0.00           H  
ATOM   2890 2HG  LYS A 203     -32.599  31.376 -38.380  1.00  0.00           H  
ATOM   2891 1HD  LYS A 203     -31.479  32.108 -40.454  1.00  0.00           H  
ATOM   2892 2HD  LYS A 203     -33.058  32.485 -41.164  1.00  0.00           H  
ATOM   2893 1HE  LYS A 203     -33.494  34.108 -39.363  1.00  0.00           H  
ATOM   2894 2HE  LYS A 203     -31.919  33.733 -38.639  1.00  0.00           H  
ATOM   2895 1HZ  LYS A 203     -31.827  35.714 -39.979  1.00  0.00           H  
ATOM   2896 2HZ  LYS A 203     -30.872  34.545 -40.643  1.00  0.00           H  
ATOM   2897 3HZ  LYS A 203     -32.336  34.895 -41.317  1.00  0.00           H  
ATOM   2898  N   PHE A 204     -35.268  27.552 -40.402  1.00  0.00           N  
ATOM   2899  CA  PHE A 204     -35.585  26.271 -40.987  1.00  0.00           C  
ATOM   2900  C   PHE A 204     -35.530  26.309 -42.510  1.00  0.00           C  
ATOM   2901  O   PHE A 204     -35.543  27.388 -43.095  1.00  0.00           O  
ATOM   2902  CB  PHE A 204     -36.971  25.894 -40.483  1.00  0.00           C  
ATOM   2903  CG  PHE A 204     -36.979  25.805 -38.996  1.00  0.00           C  
ATOM   2904  CD1 PHE A 204     -37.324  26.908 -38.236  1.00  0.00           C  
ATOM   2905  CD2 PHE A 204     -36.612  24.645 -38.350  1.00  0.00           C  
ATOM   2906  CE1 PHE A 204     -37.312  26.846 -36.864  1.00  0.00           C  
ATOM   2907  CE2 PHE A 204     -36.599  24.582 -36.978  1.00  0.00           C  
ATOM   2908  CZ  PHE A 204     -36.951  25.686 -36.231  1.00  0.00           C  
ATOM   2909  H   PHE A 204     -35.942  28.315 -40.530  1.00  0.00           H  
ATOM   2910  HA  PHE A 204     -34.867  25.557 -40.602  1.00  0.00           H  
ATOM   2911 1HB  PHE A 204     -37.699  26.653 -40.789  1.00  0.00           H  
ATOM   2912 2HB  PHE A 204     -37.297  24.953 -40.878  1.00  0.00           H  
ATOM   2913  HD1 PHE A 204     -37.606  27.840 -38.742  1.00  0.00           H  
ATOM   2914  HD2 PHE A 204     -36.328  23.774 -38.942  1.00  0.00           H  
ATOM   2915  HE1 PHE A 204     -37.583  27.722 -36.292  1.00  0.00           H  
ATOM   2916  HE2 PHE A 204     -36.309  23.665 -36.493  1.00  0.00           H  
ATOM   2917  HZ  PHE A 204     -36.941  25.641 -35.143  1.00  0.00           H  
ATOM   2918  N   PRO A 205     -35.479  25.158 -43.207  1.00  0.00           N  
ATOM   2919  CA  PRO A 205     -35.577  25.051 -44.659  1.00  0.00           C  
ATOM   2920  C   PRO A 205     -36.857  25.710 -45.194  1.00  0.00           C  
ATOM   2921  O   PRO A 205     -36.928  26.097 -46.359  1.00  0.00           O  
ATOM   2922  CB  PRO A 205     -35.587  23.539 -44.879  1.00  0.00           C  
ATOM   2923  CG  PRO A 205     -34.848  22.968 -43.683  1.00  0.00           C  
ATOM   2924  CD  PRO A 205     -35.220  23.861 -42.525  1.00  0.00           C  
ATOM   2925  HA  PRO A 205     -34.684  25.509 -45.116  1.00  0.00           H  
ATOM   2926 1HB  PRO A 205     -36.633  23.184 -44.946  1.00  0.00           H  
ATOM   2927 2HB  PRO A 205     -35.107  23.295 -45.835  1.00  0.00           H  
ATOM   2928 1HG  PRO A 205     -35.146  21.921 -43.522  1.00  0.00           H  
ATOM   2929 2HG  PRO A 205     -33.766  22.962 -43.876  1.00  0.00           H  
ATOM   2930 1HD  PRO A 205     -36.114  23.467 -42.029  1.00  0.00           H  
ATOM   2931 2HD  PRO A 205     -34.353  23.917 -41.858  1.00  0.00           H  
ATOM   2932  N   ASP A 206     -37.854  25.858 -44.313  1.00  0.00           N  
ATOM   2933  CA  ASP A 206     -39.141  26.463 -44.623  1.00  0.00           C  
ATOM   2934  C   ASP A 206     -39.150  27.951 -44.222  1.00  0.00           C  
ATOM   2935  O   ASP A 206     -40.193  28.608 -44.270  1.00  0.00           O  
ATOM   2936  CB  ASP A 206     -40.240  25.745 -43.843  1.00  0.00           C  
ATOM   2937  CG  ASP A 206     -40.394  24.262 -44.222  1.00  0.00           C  
ATOM   2938  OD1 ASP A 206     -40.396  23.942 -45.381  1.00  0.00           O  
ATOM   2939  OD2 ASP A 206     -40.469  23.457 -43.306  1.00  0.00           O  
ATOM   2940  H   ASP A 206     -37.724  25.520 -43.375  1.00  0.00           H  
ATOM   2941  HA  ASP A 206     -39.324  26.385 -45.696  1.00  0.00           H  
ATOM   2942 1HB  ASP A 206     -40.027  25.832 -42.784  1.00  0.00           H  
ATOM   2943 2HB  ASP A 206     -41.192  26.249 -44.024  1.00  0.00           H  
ATOM   2944  N   GLY A 207     -37.989  28.475 -43.816  1.00  0.00           N  
ATOM   2945  CA  GLY A 207     -37.829  29.867 -43.408  1.00  0.00           C  
ATOM   2946  C   GLY A 207     -38.154  30.153 -41.938  1.00  0.00           C  
ATOM   2947  O   GLY A 207     -37.898  29.341 -41.039  1.00  0.00           O  
ATOM   2948  H   GLY A 207     -37.155  27.900 -43.791  1.00  0.00           H  
ATOM   2949 1HA  GLY A 207     -36.798  30.163 -43.601  1.00  0.00           H  
ATOM   2950 2HA  GLY A 207     -38.453  30.494 -44.041  1.00  0.00           H  
ATOM   2951  N   SER A 208     -38.633  31.383 -41.714  1.00  0.00           N  
ATOM   2952  CA  SER A 208     -38.908  31.967 -40.401  1.00  0.00           C  
ATOM   2953  C   SER A 208     -37.744  31.772 -39.417  1.00  0.00           C  
ATOM   2954  O   SER A 208     -36.605  31.549 -39.829  1.00  0.00           O  
ATOM   2955  CB  SER A 208     -40.203  31.364 -39.855  1.00  0.00           C  
ATOM   2956  OG  SER A 208     -40.618  32.016 -38.685  1.00  0.00           O  
ATOM   2957  H   SER A 208     -38.817  31.957 -42.524  1.00  0.00           H  
ATOM   2958  HA  SER A 208     -39.058  33.039 -40.531  1.00  0.00           H  
ATOM   2959 1HB  SER A 208     -40.983  31.443 -40.612  1.00  0.00           H  
ATOM   2960 2HB  SER A 208     -40.054  30.303 -39.649  1.00  0.00           H  
ATOM   2961  HG  SER A 208     -41.508  31.693 -38.503  1.00  0.00           H  
ATOM   2962  N   VAL A 209     -38.032  31.912 -38.125  1.00  0.00           N  
ATOM   2963  CA  VAL A 209     -37.038  31.675 -37.089  1.00  0.00           C  
ATOM   2964  C   VAL A 209     -37.697  31.318 -35.758  1.00  0.00           C  
ATOM   2965  O   VAL A 209     -38.712  31.905 -35.380  1.00  0.00           O  
ATOM   2966  CB  VAL A 209     -36.137  32.919 -36.911  1.00  0.00           C  
ATOM   2967  CG1 VAL A 209     -36.971  34.076 -36.422  1.00  0.00           C  
ATOM   2968  CG2 VAL A 209     -34.973  32.624 -35.938  1.00  0.00           C  
ATOM   2969  H   VAL A 209     -38.988  32.125 -37.888  1.00  0.00           H  
ATOM   2970  HA  VAL A 209     -36.419  30.846 -37.407  1.00  0.00           H  
ATOM   2971  HB  VAL A 209     -35.727  33.192 -37.880  1.00  0.00           H  
ATOM   2972 1HG1 VAL A 209     -36.347  34.964 -36.323  1.00  0.00           H  
ATOM   2973 2HG1 VAL A 209     -37.771  34.273 -37.134  1.00  0.00           H  
ATOM   2974 3HG1 VAL A 209     -37.400  33.820 -35.453  1.00  0.00           H  
ATOM   2975 1HG2 VAL A 209     -34.344  33.507 -35.849  1.00  0.00           H  
ATOM   2976 2HG2 VAL A 209     -35.354  32.366 -34.960  1.00  0.00           H  
ATOM   2977 3HG2 VAL A 209     -34.381  31.799 -36.325  1.00  0.00           H  
ATOM   2978  N   GLN A 210     -37.079  30.417 -35.014  1.00  0.00           N  
ATOM   2979  CA  GLN A 210     -37.534  30.090 -33.674  1.00  0.00           C  
ATOM   2980  C   GLN A 210     -36.528  30.586 -32.649  1.00  0.00           C  
ATOM   2981  O   GLN A 210     -35.328  30.341 -32.788  1.00  0.00           O  
ATOM   2982  CB  GLN A 210     -37.737  28.589 -33.514  1.00  0.00           C  
ATOM   2983  CG  GLN A 210     -38.210  28.226 -32.160  1.00  0.00           C  
ATOM   2984  CD  GLN A 210     -38.445  26.781 -31.974  1.00  0.00           C  
ATOM   2985  OE1 GLN A 210     -38.505  26.006 -32.925  1.00  0.00           O  
ATOM   2986  NE2 GLN A 210     -38.565  26.394 -30.719  1.00  0.00           N  
ATOM   2987  H   GLN A 210     -36.269  29.945 -35.404  1.00  0.00           H  
ATOM   2988  HA  GLN A 210     -38.483  30.592 -33.487  1.00  0.00           H  
ATOM   2989 1HB  GLN A 210     -38.480  28.240 -34.226  1.00  0.00           H  
ATOM   2990 2HB  GLN A 210     -36.803  28.065 -33.711  1.00  0.00           H  
ATOM   2991 1HG  GLN A 210     -37.442  28.518 -31.446  1.00  0.00           H  
ATOM   2992 2HG  GLN A 210     -39.121  28.767 -31.946  1.00  0.00           H  
ATOM   2993 1HE2 GLN A 210     -38.712  25.434 -30.489  1.00  0.00           H  
ATOM   2994 2HE2 GLN A 210     -38.507  27.105 -29.992  1.00  0.00           H  
ATOM   2995  N   THR A 211     -36.992  31.298 -31.628  1.00  0.00           N  
ATOM   2996  CA  THR A 211     -36.074  31.797 -30.611  1.00  0.00           C  
ATOM   2997  C   THR A 211     -36.712  31.904 -29.241  1.00  0.00           C  
ATOM   2998  O   THR A 211     -37.907  32.179 -29.111  1.00  0.00           O  
ATOM   2999  CB  THR A 211     -35.538  33.195 -30.974  1.00  0.00           C  
ATOM   3000  OG1 THR A 211     -34.533  33.593 -30.022  1.00  0.00           O  
ATOM   3001  CG2 THR A 211     -36.656  34.192 -30.955  1.00  0.00           C  
ATOM   3002  H   THR A 211     -37.982  31.487 -31.553  1.00  0.00           H  
ATOM   3003  HA  THR A 211     -35.233  31.108 -30.536  1.00  0.00           H  
ATOM   3004  HB  THR A 211     -35.101  33.181 -31.968  1.00  0.00           H  
ATOM   3005  HG1 THR A 211     -33.642  33.473 -30.432  1.00  0.00           H  
ATOM   3006 1HG2 THR A 211     -36.266  35.176 -31.211  1.00  0.00           H  
ATOM   3007 2HG2 THR A 211     -37.415  33.900 -31.682  1.00  0.00           H  
ATOM   3008 3HG2 THR A 211     -37.095  34.222 -29.959  1.00  0.00           H  
ATOM   3009  N   THR A 212     -35.867  31.745 -28.231  1.00  0.00           N  
ATOM   3010  CA  THR A 212     -36.217  31.921 -26.830  1.00  0.00           C  
ATOM   3011  C   THR A 212     -35.264  32.919 -26.199  1.00  0.00           C  
ATOM   3012  O   THR A 212     -35.130  32.961 -24.978  1.00  0.00           O  
ATOM   3013  CB  THR A 212     -36.140  30.595 -26.036  1.00  0.00           C  
ATOM   3014  OG1 THR A 212     -34.789  30.044 -26.082  1.00  0.00           O  
ATOM   3015  CG2 THR A 212     -37.087  29.601 -26.663  1.00  0.00           C  
ATOM   3016  H   THR A 212     -34.916  31.504 -28.460  1.00  0.00           H  
ATOM   3017  HA  THR A 212     -37.230  32.318 -26.764  1.00  0.00           H  
ATOM   3018  HB  THR A 212     -36.431  30.758 -25.002  1.00  0.00           H  
ATOM   3019  HG1 THR A 212     -34.152  30.504 -25.419  1.00  0.00           H  
ATOM   3020 1HG2 THR A 212     -37.044  28.666 -26.123  1.00  0.00           H  
ATOM   3021 2HG2 THR A 212     -38.096  30.006 -26.625  1.00  0.00           H  
ATOM   3022 3HG2 THR A 212     -36.809  29.421 -27.700  1.00  0.00           H  
ATOM   3023  N   ALA A 213     -34.582  33.722 -27.027  1.00  0.00           N  
ATOM   3024  CA  ALA A 213     -33.571  34.618 -26.468  1.00  0.00           C  
ATOM   3025  C   ALA A 213     -34.151  35.517 -25.385  1.00  0.00           C  
ATOM   3026  O   ALA A 213     -33.543  35.643 -24.327  1.00  0.00           O  
ATOM   3027  CB  ALA A 213     -32.942  35.459 -27.565  1.00  0.00           C  
ATOM   3028  H   ALA A 213     -34.730  33.679 -28.035  1.00  0.00           H  
ATOM   3029  HA  ALA A 213     -32.797  34.012 -26.013  1.00  0.00           H  
ATOM   3030 1HB  ALA A 213     -32.169  36.094 -27.132  1.00  0.00           H  
ATOM   3031 2HB  ALA A 213     -32.493  34.812 -28.319  1.00  0.00           H  
ATOM   3032 3HB  ALA A 213     -33.697  36.078 -28.034  1.00  0.00           H  
ATOM   3033  N   ALA A 214     -35.343  36.086 -25.593  1.00  0.00           N  
ATOM   3034  CA  ALA A 214     -35.960  36.896 -24.545  1.00  0.00           C  
ATOM   3035  C   ALA A 214     -34.914  37.777 -23.854  1.00  0.00           C  
ATOM   3036  O   ALA A 214     -34.204  38.549 -24.503  1.00  0.00           O  
ATOM   3037  CB  ALA A 214     -36.659  35.981 -23.546  1.00  0.00           C  
ATOM   3038  H   ALA A 214     -35.815  35.949 -26.474  1.00  0.00           H  
ATOM   3039  HA  ALA A 214     -36.699  37.549 -25.008  1.00  0.00           H  
ATOM   3040 1HB  ALA A 214     -37.157  36.573 -22.779  1.00  0.00           H  
ATOM   3041 2HB  ALA A 214     -37.403  35.384 -24.071  1.00  0.00           H  
ATOM   3042 3HB  ALA A 214     -35.929  35.312 -23.082  1.00  0.00           H  
ATOM   3043  N   SER A 215     -34.837  37.640 -22.522  1.00  0.00           N  
ATOM   3044  CA  SER A 215     -33.848  38.281 -21.659  1.00  0.00           C  
ATOM   3045  C   SER A 215     -32.969  37.184 -21.041  1.00  0.00           C  
ATOM   3046  O   SER A 215     -32.350  37.369 -19.990  1.00  0.00           O  
ATOM   3047  CB  SER A 215     -34.535  39.084 -20.575  1.00  0.00           C  
ATOM   3048  OG  SER A 215     -35.363  38.265 -19.798  1.00  0.00           O  
ATOM   3049  H   SER A 215     -35.481  37.013 -22.072  1.00  0.00           H  
ATOM   3050  HA  SER A 215     -33.219  38.938 -22.261  1.00  0.00           H  
ATOM   3051 1HB  SER A 215     -33.783  39.552 -19.941  1.00  0.00           H  
ATOM   3052 2HB  SER A 215     -35.124  39.880 -21.028  1.00  0.00           H  
ATOM   3053  HG  SER A 215     -34.789  37.591 -19.421  1.00  0.00           H  
ATOM   3054  N   GLY A 216     -33.020  36.017 -21.678  1.00  0.00           N  
ATOM   3055  CA  GLY A 216     -32.337  34.773 -21.328  1.00  0.00           C  
ATOM   3056  C   GLY A 216     -31.422  34.356 -22.481  1.00  0.00           C  
ATOM   3057  O   GLY A 216     -30.533  35.112 -22.877  1.00  0.00           O  
ATOM   3058  H   GLY A 216     -33.536  36.003 -22.553  1.00  0.00           H  
ATOM   3059 1HA  GLY A 216     -31.756  34.908 -20.418  1.00  0.00           H  
ATOM   3060 2HA  GLY A 216     -33.073  33.992 -21.141  1.00  0.00           H  
ATOM   3061  N   ALA A 217     -31.599  33.130 -22.984  1.00  0.00           N  
ATOM   3062  CA  ALA A 217     -30.776  32.658 -24.090  1.00  0.00           C  
ATOM   3063  C   ALA A 217     -31.564  31.705 -25.010  1.00  0.00           C  
ATOM   3064  O   ALA A 217     -32.512  31.001 -24.607  1.00  0.00           O  
ATOM   3065  CB  ALA A 217     -29.510  31.979 -23.578  1.00  0.00           C  
ATOM   3066  H   ALA A 217     -32.331  32.538 -22.626  1.00  0.00           H  
ATOM   3067  HA  ALA A 217     -30.480  33.529 -24.682  1.00  0.00           H  
ATOM   3068 1HB  ALA A 217     -28.898  31.673 -24.424  1.00  0.00           H  
ATOM   3069 2HB  ALA A 217     -28.942  32.680 -22.958  1.00  0.00           H  
ATOM   3070 3HB  ALA A 217     -29.780  31.108 -22.991  1.00  0.00           H  
ATOM   3071  N   ALA A 218     -31.146  31.701 -26.268  1.00  0.00           N  
ATOM   3072  CA  ALA A 218     -31.735  30.849 -27.289  1.00  0.00           C  
ATOM   3073  C   ALA A 218     -31.124  29.441 -27.342  1.00  0.00           C  
ATOM   3074  O   ALA A 218     -29.987  29.244 -27.813  1.00  0.00           O  
ATOM   3075  CB  ALA A 218     -31.627  31.522 -28.644  1.00  0.00           C  
ATOM   3076  H   ALA A 218     -30.413  32.361 -26.513  1.00  0.00           H  
ATOM   3077  HA  ALA A 218     -32.782  30.741 -27.056  1.00  0.00           H  
ATOM   3078 1HB  ALA A 218     -32.121  30.909 -29.397  1.00  0.00           H  
ATOM   3079 2HB  ALA A 218     -32.109  32.494 -28.602  1.00  0.00           H  
ATOM   3080 3HB  ALA A 218     -30.609  31.658 -28.916  1.00  0.00           H  
ATOM   3081  N   THR A 219     -31.942  28.473 -26.892  1.00  0.00           N  
ATOM   3082  CA  THR A 219     -31.638  27.031 -26.802  1.00  0.00           C  
ATOM   3083  C   THR A 219     -32.677  26.249 -27.614  1.00  0.00           C  
ATOM   3084  O   THR A 219     -33.870  26.543 -27.521  1.00  0.00           O  
ATOM   3085  CB  THR A 219     -31.688  26.513 -25.341  1.00  0.00           C  
ATOM   3086  OG1 THR A 219     -30.724  27.193 -24.528  1.00  0.00           O  
ATOM   3087  CG2 THR A 219     -31.406  25.025 -25.298  1.00  0.00           C  
ATOM   3088  H   THR A 219     -32.858  28.780 -26.553  1.00  0.00           H  
ATOM   3089  HA  THR A 219     -30.650  26.836 -27.223  1.00  0.00           H  
ATOM   3090  HB  THR A 219     -32.680  26.703 -24.932  1.00  0.00           H  
ATOM   3091  HG1 THR A 219     -29.848  26.758 -24.623  1.00  0.00           H  
ATOM   3092 1HG2 THR A 219     -31.445  24.677 -24.269  1.00  0.00           H  
ATOM   3093 2HG2 THR A 219     -32.140  24.481 -25.883  1.00  0.00           H  
ATOM   3094 3HG2 THR A 219     -30.417  24.856 -25.707  1.00  0.00           H  
ATOM   3095  N   TRP A 220     -32.252  25.256 -28.399  1.00  0.00           N  
ATOM   3096  CA  TRP A 220     -33.226  24.497 -29.178  1.00  0.00           C  
ATOM   3097  C   TRP A 220     -32.958  22.994 -29.230  1.00  0.00           C  
ATOM   3098  O   TRP A 220     -31.821  22.541 -29.421  1.00  0.00           O  
ATOM   3099  CB  TRP A 220     -33.203  25.041 -30.592  1.00  0.00           C  
ATOM   3100  CG  TRP A 220     -34.238  24.539 -31.528  1.00  0.00           C  
ATOM   3101  CD1 TRP A 220     -35.434  25.108 -31.722  1.00  0.00           C  
ATOM   3102  CD2 TRP A 220     -34.184  23.412 -32.426  1.00  0.00           C  
ATOM   3103  NE1 TRP A 220     -36.131  24.440 -32.677  1.00  0.00           N  
ATOM   3104  CE2 TRP A 220     -35.377  23.402 -33.127  1.00  0.00           C  
ATOM   3105  CE3 TRP A 220     -33.231  22.439 -32.692  1.00  0.00           C  
ATOM   3106  CZ2 TRP A 220     -35.644  22.466 -34.088  1.00  0.00           C  
ATOM   3107  CZ3 TRP A 220     -33.500  21.490 -33.653  1.00  0.00           C  
ATOM   3108  CH2 TRP A 220     -34.679  21.506 -34.337  1.00  0.00           C  
ATOM   3109  H   TRP A 220     -31.255  25.058 -28.475  1.00  0.00           H  
ATOM   3110  HA  TRP A 220     -34.213  24.651 -28.743  1.00  0.00           H  
ATOM   3111 1HB  TRP A 220     -33.301  26.128 -30.548  1.00  0.00           H  
ATOM   3112 2HB  TRP A 220     -32.241  24.831 -31.027  1.00  0.00           H  
ATOM   3113  HD1 TRP A 220     -35.782  25.991 -31.194  1.00  0.00           H  
ATOM   3114  HE1 TRP A 220     -37.068  24.716 -32.989  1.00  0.00           H  
ATOM   3115  HE3 TRP A 220     -32.299  22.422 -32.151  1.00  0.00           H  
ATOM   3116  HZ2 TRP A 220     -36.572  22.457 -34.640  1.00  0.00           H  
ATOM   3117  HZ3 TRP A 220     -32.744  20.728 -33.852  1.00  0.00           H  
ATOM   3118  HH2 TRP A 220     -34.864  20.744 -35.092  1.00  0.00           H  
ATOM   3119  N   THR A 221     -34.036  22.220 -29.058  1.00  0.00           N  
ATOM   3120  CA  THR A 221     -33.988  20.759 -29.117  1.00  0.00           C  
ATOM   3121  C   THR A 221     -35.109  20.111 -29.941  1.00  0.00           C  
ATOM   3122  O   THR A 221     -35.010  18.943 -30.322  1.00  0.00           O  
ATOM   3123  CB  THR A 221     -34.135  20.160 -27.707  1.00  0.00           C  
ATOM   3124  OG1 THR A 221     -35.460  20.456 -27.210  1.00  0.00           O  
ATOM   3125  CG2 THR A 221     -33.102  20.746 -26.754  1.00  0.00           C  
ATOM   3126  H   THR A 221     -34.919  22.672 -28.877  1.00  0.00           H  
ATOM   3127  HA  THR A 221     -33.031  20.461 -29.551  1.00  0.00           H  
ATOM   3128  HB  THR A 221     -34.008  19.080 -27.759  1.00  0.00           H  
ATOM   3129  HG1 THR A 221     -36.141  19.944 -27.743  1.00  0.00           H  
ATOM   3130 1HG2 THR A 221     -33.228  20.305 -25.768  1.00  0.00           H  
ATOM   3131 2HG2 THR A 221     -32.114  20.515 -27.133  1.00  0.00           H  
ATOM   3132 3HG2 THR A 221     -33.223  21.824 -26.681  1.00  0.00           H  
ATOM   3133  N   SER A 222     -36.202  20.849 -30.159  1.00  0.00           N  
ATOM   3134  CA  SER A 222     -37.450  20.243 -30.628  1.00  0.00           C  
ATOM   3135  C   SER A 222     -37.781  19.019 -29.760  1.00  0.00           C  
ATOM   3136  O   SER A 222     -37.381  18.969 -28.587  1.00  0.00           O  
ATOM   3137  CB  SER A 222     -37.389  19.899 -32.113  1.00  0.00           C  
ATOM   3138  OG  SER A 222     -38.631  19.416 -32.588  1.00  0.00           O  
ATOM   3139  H   SER A 222     -36.194  21.824 -29.918  1.00  0.00           H  
ATOM   3140  HA  SER A 222     -38.254  20.966 -30.496  1.00  0.00           H  
ATOM   3141 1HB  SER A 222     -37.144  20.789 -32.645  1.00  0.00           H  
ATOM   3142 2HB  SER A 222     -36.606  19.171 -32.306  1.00  0.00           H  
ATOM   3143  HG  SER A 222     -39.364  19.977 -32.206  1.00  0.00           H  
ATOM   3144  N   LEU A 223     -38.536  18.070 -30.323  1.00  0.00           N  
ATOM   3145  CA  LEU A 223     -39.070  16.935 -29.583  1.00  0.00           C  
ATOM   3146  C   LEU A 223     -38.579  15.534 -29.949  1.00  0.00           C  
ATOM   3147  O   LEU A 223     -39.154  14.549 -29.489  1.00  0.00           O  
ATOM   3148  CB  LEU A 223     -40.563  16.995 -29.761  1.00  0.00           C  
ATOM   3149  CG  LEU A 223     -41.180  18.198 -29.199  1.00  0.00           C  
ATOM   3150  CD1 LEU A 223     -42.565  18.219 -29.630  1.00  0.00           C  
ATOM   3151  CD2 LEU A 223     -41.027  18.174 -27.695  1.00  0.00           C  
ATOM   3152  H   LEU A 223     -38.800  18.202 -31.287  1.00  0.00           H  
ATOM   3153  HA  LEU A 223     -38.833  17.098 -28.532  1.00  0.00           H  
ATOM   3154 1HB  LEU A 223     -40.774  17.019 -30.817  1.00  0.00           H  
ATOM   3155 2HB  LEU A 223     -41.026  16.119 -29.321  1.00  0.00           H  
ATOM   3156  HG  LEU A 223     -40.702  19.088 -29.593  1.00  0.00           H  
ATOM   3157 1HD1 LEU A 223     -43.051  19.093 -29.265  1.00  0.00           H  
ATOM   3158 2HD1 LEU A 223     -42.564  18.231 -30.710  1.00  0.00           H  
ATOM   3159 3HD1 LEU A 223     -43.082  17.351 -29.289  1.00  0.00           H  
ATOM   3160 1HD2 LEU A 223     -41.477  19.046 -27.269  1.00  0.00           H  
ATOM   3161 2HD2 LEU A 223     -41.499  17.288 -27.291  1.00  0.00           H  
ATOM   3162 3HD2 LEU A 223     -39.968  18.161 -27.439  1.00  0.00           H  
ATOM   3163  N   GLY A 224     -37.561  15.417 -30.796  1.00  0.00           N  
ATOM   3164  CA  GLY A 224     -37.078  14.085 -31.186  1.00  0.00           C  
ATOM   3165  C   GLY A 224     -37.917  13.441 -32.299  1.00  0.00           C  
ATOM   3166  O   GLY A 224     -37.689  12.295 -32.692  1.00  0.00           O  
ATOM   3167  H   GLY A 224     -37.102  16.249 -31.146  1.00  0.00           H  
ATOM   3168 1HA  GLY A 224     -36.041  14.166 -31.514  1.00  0.00           H  
ATOM   3169 2HA  GLY A 224     -37.078  13.435 -30.312  1.00  0.00           H  
ATOM   3170  N   LEU A 225     -38.848  14.208 -32.858  1.00  0.00           N  
ATOM   3171  CA  LEU A 225     -39.764  13.757 -33.903  1.00  0.00           C  
ATOM   3172  C   LEU A 225     -39.035  13.323 -35.165  1.00  0.00           C  
ATOM   3173  O   LEU A 225     -39.527  12.507 -35.937  1.00  0.00           O  
ATOM   3174  CB  LEU A 225     -40.737  14.883 -34.234  1.00  0.00           C  
ATOM   3175  CG  LEU A 225     -41.716  15.217 -33.131  1.00  0.00           C  
ATOM   3176  CD1 LEU A 225     -42.444  16.452 -33.470  1.00  0.00           C  
ATOM   3177  CD2 LEU A 225     -42.676  14.118 -32.979  1.00  0.00           C  
ATOM   3178  H   LEU A 225     -38.952  15.143 -32.501  1.00  0.00           H  
ATOM   3179  HA  LEU A 225     -40.328  12.909 -33.517  1.00  0.00           H  
ATOM   3180 1HB  LEU A 225     -40.173  15.785 -34.470  1.00  0.00           H  
ATOM   3181 2HB  LEU A 225     -41.314  14.595 -35.114  1.00  0.00           H  
ATOM   3182  HG  LEU A 225     -41.184  15.357 -32.201  1.00  0.00           H  
ATOM   3183 1HD1 LEU A 225     -43.141  16.672 -32.666  1.00  0.00           H  
ATOM   3184 2HD1 LEU A 225     -41.724  17.266 -33.574  1.00  0.00           H  
ATOM   3185 3HD1 LEU A 225     -42.990  16.319 -34.407  1.00  0.00           H  
ATOM   3186 1HD2 LEU A 225     -43.381  14.362 -32.194  1.00  0.00           H  
ATOM   3187 2HD2 LEU A 225     -43.214  13.972 -33.914  1.00  0.00           H  
ATOM   3188 3HD2 LEU A 225     -42.137  13.218 -32.718  1.00  0.00           H  
ATOM   3189  N   THR A 226     -37.825  13.831 -35.353  1.00  0.00           N  
ATOM   3190  CA  THR A 226     -37.020  13.513 -36.517  1.00  0.00           C  
ATOM   3191  C   THR A 226     -36.550  12.054 -36.494  1.00  0.00           C  
ATOM   3192  O   THR A 226     -36.076  11.535 -37.505  1.00  0.00           O  
ATOM   3193  CB  THR A 226     -35.807  14.453 -36.586  1.00  0.00           C  
ATOM   3194  OG1 THR A 226     -35.002  14.276 -35.414  1.00  0.00           O  
ATOM   3195  CG2 THR A 226     -36.284  15.890 -36.641  1.00  0.00           C  
ATOM   3196  H   THR A 226     -37.460  14.476 -34.673  1.00  0.00           H  
ATOM   3197  HA  THR A 226     -37.629  13.658 -37.411  1.00  0.00           H  
ATOM   3198  HB  THR A 226     -35.212  14.223 -37.470  1.00  0.00           H  
ATOM   3199  HG1 THR A 226     -34.706  13.362 -35.370  1.00  0.00           H  
ATOM   3200 1HG2 THR A 226     -35.423  16.557 -36.682  1.00  0.00           H  
ATOM   3201 2HG2 THR A 226     -36.899  16.035 -37.529  1.00  0.00           H  
ATOM   3202 3HG2 THR A 226     -36.874  16.110 -35.750  1.00  0.00           H  
ATOM   3203  N   SER A 227     -36.668  11.391 -35.334  1.00  0.00           N  
ATOM   3204  CA  SER A 227     -36.312   9.985 -35.215  1.00  0.00           C  
ATOM   3205  C   SER A 227     -37.483   9.073 -35.604  1.00  0.00           C  
ATOM   3206  O   SER A 227     -37.332   7.850 -35.641  1.00  0.00           O  
ATOM   3207  CB  SER A 227     -35.843   9.657 -33.808  1.00  0.00           C  
ATOM   3208  OG  SER A 227     -36.879   9.755 -32.869  1.00  0.00           O  
ATOM   3209  H   SER A 227     -37.051  11.856 -34.512  1.00  0.00           H  
ATOM   3210  HA  SER A 227     -35.489   9.784 -35.901  1.00  0.00           H  
ATOM   3211 1HB  SER A 227     -35.430   8.650 -33.791  1.00  0.00           H  
ATOM   3212 2HB  SER A 227     -35.043  10.341 -33.532  1.00  0.00           H  
ATOM   3213  HG  SER A 227     -37.245  10.660 -32.955  1.00  0.00           H  
ATOM   3214  N   LEU A 228     -38.662   9.650 -35.860  1.00  0.00           N  
ATOM   3215  CA  LEU A 228     -39.824   8.842 -36.192  1.00  0.00           C  
ATOM   3216  C   LEU A 228     -39.838   8.536 -37.682  1.00  0.00           C  
ATOM   3217  O   LEU A 228     -39.452   9.368 -38.502  1.00  0.00           O  
ATOM   3218  CB  LEU A 228     -41.114   9.575 -35.795  1.00  0.00           C  
ATOM   3219  CG  LEU A 228     -41.255   9.904 -34.298  1.00  0.00           C  
ATOM   3220  CD1 LEU A 228     -42.530  10.689 -34.079  1.00  0.00           C  
ATOM   3221  CD2 LEU A 228     -41.253   8.627 -33.494  1.00  0.00           C  
ATOM   3222  H   LEU A 228     -38.769  10.663 -35.840  1.00  0.00           H  
ATOM   3223  HA  LEU A 228     -39.768   7.903 -35.644  1.00  0.00           H  
ATOM   3224 1HB  LEU A 228     -41.159  10.514 -36.347  1.00  0.00           H  
ATOM   3225 2HB  LEU A 228     -41.966   8.963 -36.092  1.00  0.00           H  
ATOM   3226  HG  LEU A 228     -40.416  10.525 -33.984  1.00  0.00           H  
ATOM   3227 1HD1 LEU A 228     -42.629  10.936 -33.025  1.00  0.00           H  
ATOM   3228 2HD1 LEU A 228     -42.488  11.606 -34.670  1.00  0.00           H  
ATOM   3229 3HD1 LEU A 228     -43.384  10.093 -34.393  1.00  0.00           H  
ATOM   3230 1HD2 LEU A 228     -41.345   8.866 -32.434  1.00  0.00           H  
ATOM   3231 2HD2 LEU A 228     -42.091   7.999 -33.801  1.00  0.00           H  
ATOM   3232 3HD2 LEU A 228     -40.315   8.094 -33.666  1.00  0.00           H  
ATOM   3233  N   GLY A 229     -40.299   7.344 -38.041  1.00  0.00           N  
ATOM   3234  CA  GLY A 229     -40.402   6.989 -39.448  1.00  0.00           C  
ATOM   3235  C   GLY A 229     -41.765   7.363 -40.001  1.00  0.00           C  
ATOM   3236  O   GLY A 229     -42.552   8.036 -39.335  1.00  0.00           O  
ATOM   3237  H   GLY A 229     -40.591   6.683 -37.335  1.00  0.00           H  
ATOM   3238 1HA  GLY A 229     -39.621   7.497 -40.013  1.00  0.00           H  
ATOM   3239 2HA  GLY A 229     -40.240   5.918 -39.566  1.00  0.00           H  
ATOM   3240  N   ALA A 230     -42.038   6.928 -41.224  1.00  0.00           N  
ATOM   3241  CA  ALA A 230     -43.313   7.211 -41.865  1.00  0.00           C  
ATOM   3242  C   ALA A 230     -44.442   6.540 -41.107  1.00  0.00           C  
ATOM   3243  O   ALA A 230     -44.272   5.437 -40.583  1.00  0.00           O  
ATOM   3244  CB  ALA A 230     -43.302   6.738 -43.305  1.00  0.00           C  
ATOM   3245  H   ALA A 230     -41.346   6.386 -41.719  1.00  0.00           H  
ATOM   3246  HA  ALA A 230     -43.478   8.287 -41.837  1.00  0.00           H  
ATOM   3247 1HB  ALA A 230     -44.262   6.974 -43.768  1.00  0.00           H  
ATOM   3248 2HB  ALA A 230     -42.502   7.238 -43.850  1.00  0.00           H  
ATOM   3249 3HB  ALA A 230     -43.142   5.662 -43.332  1.00  0.00           H  
ATOM   3250  N   VAL A 231     -45.602   7.182 -41.084  1.00  0.00           N  
ATOM   3251  CA  VAL A 231     -46.770   6.599 -40.444  1.00  0.00           C  
ATOM   3252  C   VAL A 231     -47.874   6.424 -41.476  1.00  0.00           C  
ATOM   3253  O   VAL A 231     -48.218   7.368 -42.193  1.00  0.00           O  
ATOM   3254  CB  VAL A 231     -47.273   7.497 -39.300  1.00  0.00           C  
ATOM   3255  CG1 VAL A 231     -48.502   6.871 -38.661  1.00  0.00           C  
ATOM   3256  CG2 VAL A 231     -46.166   7.698 -38.270  1.00  0.00           C  
ATOM   3257  H   VAL A 231     -45.675   8.090 -41.517  1.00  0.00           H  
ATOM   3258  HA  VAL A 231     -46.507   5.621 -40.041  1.00  0.00           H  
ATOM   3259  HB  VAL A 231     -47.569   8.461 -39.710  1.00  0.00           H  
ATOM   3260 1HG1 VAL A 231     -48.860   7.518 -37.880  1.00  0.00           H  
ATOM   3261 2HG1 VAL A 231     -49.281   6.736 -39.397  1.00  0.00           H  
ATOM   3262 3HG1 VAL A 231     -48.238   5.901 -38.239  1.00  0.00           H  
ATOM   3263 1HG2 VAL A 231     -46.525   8.342 -37.474  1.00  0.00           H  
ATOM   3264 2HG2 VAL A 231     -45.874   6.732 -37.855  1.00  0.00           H  
ATOM   3265 3HG2 VAL A 231     -45.297   8.164 -38.742  1.00  0.00           H  
ATOM   3266  N   SER A 232     -48.463   5.232 -41.535  1.00  0.00           N  
ATOM   3267  CA  SER A 232     -49.510   4.946 -42.519  1.00  0.00           C  
ATOM   3268  C   SER A 232     -50.862   5.554 -42.149  1.00  0.00           C  
ATOM   3269  O   SER A 232     -51.821   4.845 -41.846  1.00  0.00           O  
ATOM   3270  CB  SER A 232     -49.662   3.445 -42.682  1.00  0.00           C  
ATOM   3271  OG  SER A 232     -48.479   2.868 -43.169  1.00  0.00           O  
ATOM   3272  H   SER A 232     -48.156   4.502 -40.908  1.00  0.00           H  
ATOM   3273  HA  SER A 232     -49.204   5.371 -43.476  1.00  0.00           H  
ATOM   3274 1HB  SER A 232     -49.924   2.997 -41.724  1.00  0.00           H  
ATOM   3275 2HB  SER A 232     -50.481   3.239 -43.373  1.00  0.00           H  
ATOM   3276  HG  SER A 232     -48.666   1.930 -43.281  1.00  0.00           H  
ATOM   3277  N   MET A 233     -50.920   6.878 -42.181  1.00  0.00           N  
ATOM   3278  CA  MET A 233     -52.134   7.599 -41.841  1.00  0.00           C  
ATOM   3279  C   MET A 233     -53.075   7.654 -43.022  1.00  0.00           C  
ATOM   3280  O   MET A 233     -52.634   7.848 -44.156  1.00  0.00           O  
ATOM   3281  CB  MET A 233     -51.819   9.036 -41.418  1.00  0.00           C  
ATOM   3282  CG  MET A 233     -50.965   9.164 -40.195  1.00  0.00           C  
ATOM   3283  SD  MET A 233     -51.751   8.458 -38.741  1.00  0.00           S  
ATOM   3284  CE  MET A 233     -53.028   9.666 -38.543  1.00  0.00           C  
ATOM   3285  H   MET A 233     -50.065   7.375 -42.428  1.00  0.00           H  
ATOM   3286  HA  MET A 233     -52.629   7.075 -41.030  1.00  0.00           H  
ATOM   3287 1HB  MET A 233     -51.312   9.550 -42.234  1.00  0.00           H  
ATOM   3288 2HB  MET A 233     -52.755   9.565 -41.230  1.00  0.00           H  
ATOM   3289 1HG  MET A 233     -50.018   8.676 -40.371  1.00  0.00           H  
ATOM   3290 2HG  MET A 233     -50.776  10.220 -40.003  1.00  0.00           H  
ATOM   3291 1HE  MET A 233     -53.630   9.430 -37.695  1.00  0.00           H  
ATOM   3292 2HE  MET A 233     -52.571  10.620 -38.399  1.00  0.00           H  
ATOM   3293 3HE  MET A 233     -53.657   9.699 -39.436  1.00  0.00           H  
ATOM   3294  N   THR A 234     -54.367   7.514 -42.751  1.00  0.00           N  
ATOM   3295  CA  THR A 234     -55.367   7.705 -43.794  1.00  0.00           C  
ATOM   3296  C   THR A 234     -56.771   7.872 -43.203  1.00  0.00           C  
ATOM   3297  O   THR A 234     -57.125   7.164 -42.263  1.00  0.00           O  
ATOM   3298  CB  THR A 234     -55.364   6.508 -44.770  1.00  0.00           C  
ATOM   3299  OG1 THR A 234     -56.280   6.755 -45.827  1.00  0.00           O  
ATOM   3300  CG2 THR A 234     -55.764   5.228 -44.046  1.00  0.00           C  
ATOM   3301  H   THR A 234     -54.641   7.309 -41.798  1.00  0.00           H  
ATOM   3302  HA  THR A 234     -55.111   8.602 -44.346  1.00  0.00           H  
ATOM   3303  HB  THR A 234     -54.376   6.384 -45.191  1.00  0.00           H  
ATOM   3304  HG1 THR A 234     -56.150   7.669 -46.135  1.00  0.00           H  
ATOM   3305 1HG2 THR A 234     -55.761   4.383 -44.740  1.00  0.00           H  
ATOM   3306 2HG2 THR A 234     -55.055   5.033 -43.245  1.00  0.00           H  
ATOM   3307 3HG2 THR A 234     -56.763   5.351 -43.632  1.00  0.00           H  
ATOM   3308  N   THR A 235     -57.595   8.723 -43.819  1.00  0.00           N  
ATOM   3309  CA  THR A 235     -59.037   8.904 -43.509  1.00  0.00           C  
ATOM   3310  C   THR A 235     -59.465   8.943 -42.027  1.00  0.00           C  
ATOM   3311  O   THR A 235     -59.904   9.965 -41.500  1.00  0.00           O  
ATOM   3312  CB  THR A 235     -59.871   7.787 -44.161  1.00  0.00           C  
ATOM   3313  OG1 THR A 235     -59.485   6.493 -43.611  1.00  0.00           O  
ATOM   3314  CG2 THR A 235     -59.649   7.801 -45.662  1.00  0.00           C  
ATOM   3315  H   THR A 235     -57.179   9.300 -44.562  1.00  0.00           H  
ATOM   3316  HA  THR A 235     -59.341   9.846 -43.956  1.00  0.00           H  
ATOM   3317  HB  THR A 235     -60.927   7.954 -43.967  1.00  0.00           H  
ATOM   3318  HG1 THR A 235     -59.784   5.802 -44.206  1.00  0.00           H  
ATOM   3319 1HG2 THR A 235     -60.240   7.006 -46.128  1.00  0.00           H  
ATOM   3320 2HG2 THR A 235     -59.949   8.769 -46.074  1.00  0.00           H  
ATOM   3321 3HG2 THR A 235     -58.608   7.640 -45.863  1.00  0.00           H  
ATOM   3322  N   THR A 236     -59.439   7.765 -41.425  1.00  0.00           N  
ATOM   3323  CA  THR A 236     -59.925   7.465 -40.086  1.00  0.00           C  
ATOM   3324  C   THR A 236     -58.890   6.989 -39.049  1.00  0.00           C  
ATOM   3325  O   THR A 236     -59.257   6.662 -37.917  1.00  0.00           O  
ATOM   3326  CB  THR A 236     -61.043   6.422 -40.223  1.00  0.00           C  
ATOM   3327  OG1 THR A 236     -60.527   5.288 -40.938  1.00  0.00           O  
ATOM   3328  CG2 THR A 236     -62.241   6.989 -40.958  1.00  0.00           C  
ATOM   3329  H   THR A 236     -59.005   7.020 -41.962  1.00  0.00           H  
ATOM   3330  HA  THR A 236     -60.373   8.379 -39.695  1.00  0.00           H  
ATOM   3331  HB  THR A 236     -61.356   6.102 -39.227  1.00  0.00           H  
ATOM   3332  HG1 THR A 236     -60.138   5.611 -41.788  1.00  0.00           H  
ATOM   3333 1HG2 THR A 236     -63.006   6.215 -41.029  1.00  0.00           H  
ATOM   3334 2HG2 THR A 236     -62.631   7.842 -40.409  1.00  0.00           H  
ATOM   3335 3HG2 THR A 236     -61.951   7.305 -41.954  1.00  0.00           H  
ATOM   3336  N   THR A 237     -57.616   6.949 -39.418  1.00  0.00           N  
ATOM   3337  CA  THR A 237     -56.571   6.495 -38.495  1.00  0.00           C  
ATOM   3338  C   THR A 237     -56.161   7.572 -37.490  1.00  0.00           C  
ATOM   3339  O   THR A 237     -56.467   8.754 -37.655  1.00  0.00           O  
ATOM   3340  CB  THR A 237     -55.298   6.073 -39.240  1.00  0.00           C  
ATOM   3341  OG1 THR A 237     -54.773   7.211 -39.895  1.00  0.00           O  
ATOM   3342  CG2 THR A 237     -55.561   4.971 -40.233  1.00  0.00           C  
ATOM   3343  H   THR A 237     -57.389   7.202 -40.376  1.00  0.00           H  
ATOM   3344  HA  THR A 237     -56.950   5.639 -37.936  1.00  0.00           H  
ATOM   3345  HB  THR A 237     -54.565   5.721 -38.521  1.00  0.00           H  
ATOM   3346  HG1 THR A 237     -54.529   7.862 -39.222  1.00  0.00           H  
ATOM   3347 1HG2 THR A 237     -54.628   4.702 -40.738  1.00  0.00           H  
ATOM   3348 2HG2 THR A 237     -55.952   4.102 -39.709  1.00  0.00           H  
ATOM   3349 3HG2 THR A 237     -56.282   5.294 -40.965  1.00  0.00           H  
ATOM   3350  N   GLU A 238     -55.411   7.142 -36.478  1.00  0.00           N  
ATOM   3351  CA  GLU A 238     -54.882   8.022 -35.441  1.00  0.00           C  
ATOM   3352  C   GLU A 238     -53.520   7.526 -34.965  1.00  0.00           C  
ATOM   3353  O   GLU A 238     -53.326   6.325 -34.774  1.00  0.00           O  
ATOM   3354  CB  GLU A 238     -55.860   8.109 -34.261  1.00  0.00           C  
ATOM   3355  CG  GLU A 238     -55.427   9.062 -33.140  1.00  0.00           C  
ATOM   3356  CD  GLU A 238     -56.471   9.239 -32.061  1.00  0.00           C  
ATOM   3357  OE1 GLU A 238     -56.636   8.352 -31.253  1.00  0.00           O  
ATOM   3358  OE2 GLU A 238     -57.102  10.273 -32.044  1.00  0.00           O  
ATOM   3359  H   GLU A 238     -55.208   6.155 -36.418  1.00  0.00           H  
ATOM   3360  HA  GLU A 238     -54.764   9.022 -35.851  1.00  0.00           H  
ATOM   3361 1HB  GLU A 238     -56.836   8.440 -34.623  1.00  0.00           H  
ATOM   3362 2HB  GLU A 238     -55.990   7.119 -33.828  1.00  0.00           H  
ATOM   3363 1HG  GLU A 238     -54.520   8.668 -32.677  1.00  0.00           H  
ATOM   3364 2HG  GLU A 238     -55.180  10.025 -33.570  1.00  0.00           H  
ATOM   3365  N   GLN A 239     -52.585   8.452 -34.794  1.00  0.00           N  
ATOM   3366  CA  GLN A 239     -51.252   8.150 -34.278  1.00  0.00           C  
ATOM   3367  C   GLN A 239     -50.822   9.190 -33.272  1.00  0.00           C  
ATOM   3368  O   GLN A 239     -50.426  10.296 -33.643  1.00  0.00           O  
ATOM   3369  CB  GLN A 239     -50.216   8.106 -35.395  1.00  0.00           C  
ATOM   3370  CG  GLN A 239     -48.779   7.920 -34.889  1.00  0.00           C  
ATOM   3371  CD  GLN A 239     -48.513   6.584 -34.238  1.00  0.00           C  
ATOM   3372  OE1 GLN A 239     -48.578   5.530 -34.887  1.00  0.00           O  
ATOM   3373  NE2 GLN A 239     -48.203   6.613 -32.938  1.00  0.00           N  
ATOM   3374  H   GLN A 239     -52.820   9.418 -34.979  1.00  0.00           H  
ATOM   3375  HA  GLN A 239     -51.279   7.184 -33.776  1.00  0.00           H  
ATOM   3376 1HB  GLN A 239     -50.449   7.281 -36.067  1.00  0.00           H  
ATOM   3377 2HB  GLN A 239     -50.255   9.029 -35.972  1.00  0.00           H  
ATOM   3378 1HG  GLN A 239     -48.090   8.039 -35.710  1.00  0.00           H  
ATOM   3379 2HG  GLN A 239     -48.588   8.691 -34.136  1.00  0.00           H  
ATOM   3380 1HE2 GLN A 239     -48.015   5.764 -32.451  1.00  0.00           H  
ATOM   3381 2HE2 GLN A 239     -48.164   7.509 -32.425  1.00  0.00           H  
ATOM   3382  N   SER A 240     -50.876   8.823 -32.002  1.00  0.00           N  
ATOM   3383  CA  SER A 240     -50.570   9.762 -30.943  1.00  0.00           C  
ATOM   3384  C   SER A 240     -49.073   9.976 -30.747  1.00  0.00           C  
ATOM   3385  O   SER A 240     -48.236   9.188 -31.212  1.00  0.00           O  
ATOM   3386  CB  SER A 240     -51.177   9.291 -29.639  1.00  0.00           C  
ATOM   3387  OG  SER A 240     -50.540   8.135 -29.183  1.00  0.00           O  
ATOM   3388  H   SER A 240     -51.184   7.889 -31.772  1.00  0.00           H  
ATOM   3389  HA  SER A 240     -51.028  10.712 -31.205  1.00  0.00           H  
ATOM   3390 1HB  SER A 240     -51.085  10.078 -28.892  1.00  0.00           H  
ATOM   3391 2HB  SER A 240     -52.242   9.095 -29.783  1.00  0.00           H  
ATOM   3392  HG  SER A 240     -49.624   8.387 -29.036  1.00  0.00           H  
ATOM   3393  N   PHE A 241     -48.758  11.029 -29.996  1.00  0.00           N  
ATOM   3394  CA  PHE A 241     -47.410  11.377 -29.561  1.00  0.00           C  
ATOM   3395  C   PHE A 241     -47.535  12.101 -28.228  1.00  0.00           C  
ATOM   3396  O   PHE A 241     -48.453  12.895 -28.042  1.00  0.00           O  
ATOM   3397  CB  PHE A 241     -46.678  12.249 -30.595  1.00  0.00           C  
ATOM   3398  CG  PHE A 241     -45.257  12.641 -30.199  1.00  0.00           C  
ATOM   3399  CD1 PHE A 241     -44.189  11.770 -30.400  1.00  0.00           C  
ATOM   3400  CD2 PHE A 241     -44.990  13.885 -29.646  1.00  0.00           C  
ATOM   3401  CE1 PHE A 241     -42.897  12.136 -30.044  1.00  0.00           C  
ATOM   3402  CE2 PHE A 241     -43.700  14.246 -29.292  1.00  0.00           C  
ATOM   3403  CZ  PHE A 241     -42.656  13.376 -29.489  1.00  0.00           C  
ATOM   3404  H   PHE A 241     -49.511  11.630 -29.692  1.00  0.00           H  
ATOM   3405  HA  PHE A 241     -46.834  10.462 -29.408  1.00  0.00           H  
ATOM   3406 1HB  PHE A 241     -46.630  11.719 -31.547  1.00  0.00           H  
ATOM   3407 2HB  PHE A 241     -47.244  13.164 -30.758  1.00  0.00           H  
ATOM   3408  HD1 PHE A 241     -44.378  10.790 -30.839  1.00  0.00           H  
ATOM   3409  HD2 PHE A 241     -45.814  14.578 -29.490  1.00  0.00           H  
ATOM   3410  HE1 PHE A 241     -42.068  11.446 -30.205  1.00  0.00           H  
ATOM   3411  HE2 PHE A 241     -43.509  15.208 -28.865  1.00  0.00           H  
ATOM   3412  HZ  PHE A 241     -41.637  13.664 -29.212  1.00  0.00           H  
ATOM   3413  N   THR A 242     -46.654  11.787 -27.285  1.00  0.00           N  
ATOM   3414  CA  THR A 242     -46.658  12.453 -25.987  1.00  0.00           C  
ATOM   3415  C   THR A 242     -45.325  13.142 -25.794  1.00  0.00           C  
ATOM   3416  O   THR A 242     -44.277  12.551 -26.054  1.00  0.00           O  
ATOM   3417  CB  THR A 242     -46.903  11.455 -24.836  1.00  0.00           C  
ATOM   3418  OG1 THR A 242     -48.174  10.800 -25.030  1.00  0.00           O  
ATOM   3419  CG2 THR A 242     -46.896  12.187 -23.485  1.00  0.00           C  
ATOM   3420  H   THR A 242     -45.937  11.105 -27.487  1.00  0.00           H  
ATOM   3421  HA  THR A 242     -47.437  13.212 -25.972  1.00  0.00           H  
ATOM   3422  HB  THR A 242     -46.117  10.702 -24.832  1.00  0.00           H  
ATOM   3423  HG1 THR A 242     -48.091  10.173 -25.758  1.00  0.00           H  
ATOM   3424 1HG2 THR A 242     -47.068  11.470 -22.685  1.00  0.00           H  
ATOM   3425 2HG2 THR A 242     -45.932  12.662 -23.333  1.00  0.00           H  
ATOM   3426 3HG2 THR A 242     -47.670  12.948 -23.460  1.00  0.00           H  
ATOM   3427  N   LEU A 243     -45.345  14.392 -25.361  1.00  0.00           N  
ATOM   3428  CA  LEU A 243     -44.097  15.089 -25.186  1.00  0.00           C  
ATOM   3429  C   LEU A 243     -43.491  14.769 -23.814  1.00  0.00           C  
ATOM   3430  O   LEU A 243     -44.235  14.572 -22.856  1.00  0.00           O  
ATOM   3431  CB  LEU A 243     -44.341  16.564 -25.297  1.00  0.00           C  
ATOM   3432  CG  LEU A 243     -44.503  17.053 -26.657  1.00  0.00           C  
ATOM   3433  CD1 LEU A 243     -45.797  16.536 -27.287  1.00  0.00           C  
ATOM   3434  CD2 LEU A 243     -44.521  18.453 -26.608  1.00  0.00           C  
ATOM   3435  H   LEU A 243     -46.216  14.886 -25.142  1.00  0.00           H  
ATOM   3436  HA  LEU A 243     -43.451  14.798 -26.001  1.00  0.00           H  
ATOM   3437 1HB  LEU A 243     -45.201  16.813 -24.747  1.00  0.00           H  
ATOM   3438 2HB  LEU A 243     -43.500  17.087 -24.860  1.00  0.00           H  
ATOM   3439  HG  LEU A 243     -43.687  16.709 -27.239  1.00  0.00           H  
ATOM   3440 1HD1 LEU A 243     -45.884  16.919 -28.303  1.00  0.00           H  
ATOM   3441 2HD1 LEU A 243     -45.796  15.463 -27.311  1.00  0.00           H  
ATOM   3442 3HD1 LEU A 243     -46.647  16.879 -26.701  1.00  0.00           H  
ATOM   3443 1HD2 LEU A 243     -44.620  18.820 -27.607  1.00  0.00           H  
ATOM   3444 2HD2 LEU A 243     -45.370  18.779 -26.004  1.00  0.00           H  
ATOM   3445 3HD2 LEU A 243     -43.596  18.810 -26.165  1.00  0.00           H  
ATOM   3446  N   PRO A 244     -42.164  14.664 -23.681  1.00  0.00           N  
ATOM   3447  CA  PRO A 244     -41.459  14.496 -22.423  1.00  0.00           C  
ATOM   3448  C   PRO A 244     -41.733  15.634 -21.454  1.00  0.00           C  
ATOM   3449  O   PRO A 244     -41.849  16.794 -21.865  1.00  0.00           O  
ATOM   3450  CB  PRO A 244     -39.985  14.499 -22.851  1.00  0.00           C  
ATOM   3451  CG  PRO A 244     -39.998  14.070 -24.301  1.00  0.00           C  
ATOM   3452  CD  PRO A 244     -41.282  14.630 -24.875  1.00  0.00           C  
ATOM   3453  HA  PRO A 244     -41.748  13.526 -21.978  1.00  0.00           H  
ATOM   3454 1HB  PRO A 244     -39.558  15.501 -22.709  1.00  0.00           H  
ATOM   3455 2HB  PRO A 244     -39.409  13.816 -22.213  1.00  0.00           H  
ATOM   3456 1HG  PRO A 244     -39.100  14.448 -24.818  1.00  0.00           H  
ATOM   3457 2HG  PRO A 244     -39.960  12.971 -24.366  1.00  0.00           H  
ATOM   3458 1HD  PRO A 244     -41.140  15.631 -25.309  1.00  0.00           H  
ATOM   3459 2HD  PRO A 244     -41.622  13.887 -25.613  1.00  0.00           H  
ATOM   3460  N   VAL A 245     -41.692  15.344 -20.164  1.00  0.00           N  
ATOM   3461  CA  VAL A 245     -41.870  16.381 -19.152  1.00  0.00           C  
ATOM   3462  C   VAL A 245     -40.825  17.463 -19.354  1.00  0.00           C  
ATOM   3463  O   VAL A 245     -41.101  18.655 -19.183  1.00  0.00           O  
ATOM   3464  CB  VAL A 245     -41.762  15.808 -17.735  1.00  0.00           C  
ATOM   3465  CG1 VAL A 245     -41.738  16.948 -16.728  1.00  0.00           C  
ATOM   3466  CG2 VAL A 245     -42.942  14.885 -17.478  1.00  0.00           C  
ATOM   3467  H   VAL A 245     -41.580  14.381 -19.875  1.00  0.00           H  
ATOM   3468  HA  VAL A 245     -42.862  16.821 -19.274  1.00  0.00           H  
ATOM   3469  HB  VAL A 245     -40.829  15.256 -17.634  1.00  0.00           H  
ATOM   3470 1HG1 VAL A 245     -41.655  16.543 -15.720  1.00  0.00           H  
ATOM   3471 2HG1 VAL A 245     -40.883  17.595 -16.931  1.00  0.00           H  
ATOM   3472 3HG1 VAL A 245     -42.659  17.527 -16.811  1.00  0.00           H  
ATOM   3473 1HG2 VAL A 245     -42.870  14.472 -16.471  1.00  0.00           H  
ATOM   3474 2HG2 VAL A 245     -43.872  15.449 -17.575  1.00  0.00           H  
ATOM   3475 3HG2 VAL A 245     -42.934  14.071 -18.205  1.00  0.00           H  
ATOM   3476  N   ALA A 246     -39.615  17.055 -19.710  1.00  0.00           N  
ATOM   3477  CA  ALA A 246     -38.537  17.985 -19.965  1.00  0.00           C  
ATOM   3478  C   ALA A 246     -38.926  18.999 -21.045  1.00  0.00           C  
ATOM   3479  O   ALA A 246     -38.494  20.146 -21.004  1.00  0.00           O  
ATOM   3480  CB  ALA A 246     -37.294  17.238 -20.389  1.00  0.00           C  
ATOM   3481  H   ALA A 246     -39.453  16.064 -19.827  1.00  0.00           H  
ATOM   3482  HA  ALA A 246     -38.336  18.527 -19.037  1.00  0.00           H  
ATOM   3483 1HB  ALA A 246     -36.480  17.944 -20.557  1.00  0.00           H  
ATOM   3484 2HB  ALA A 246     -37.009  16.533 -19.611  1.00  0.00           H  
ATOM   3485 3HB  ALA A 246     -37.500  16.697 -21.313  1.00  0.00           H  
ATOM   3486  N   ALA A 247     -39.719  18.569 -22.041  1.00  0.00           N  
ATOM   3487  CA  ALA A 247     -40.142  19.463 -23.111  1.00  0.00           C  
ATOM   3488  C   ALA A 247     -41.000  20.578 -22.546  1.00  0.00           C  
ATOM   3489  O   ALA A 247     -40.963  21.702 -23.039  1.00  0.00           O  
ATOM   3490  CB  ALA A 247     -40.912  18.710 -24.177  1.00  0.00           C  
ATOM   3491  H   ALA A 247     -40.102  17.635 -22.028  1.00  0.00           H  
ATOM   3492  HA  ALA A 247     -39.255  19.906 -23.557  1.00  0.00           H  
ATOM   3493 1HB  ALA A 247     -41.191  19.389 -24.956  1.00  0.00           H  
ATOM   3494 2HB  ALA A 247     -40.283  17.920 -24.588  1.00  0.00           H  
ATOM   3495 3HB  ALA A 247     -41.802  18.280 -23.746  1.00  0.00           H  
ATOM   3496  N   GLN A 248     -41.790  20.259 -21.511  1.00  0.00           N  
ATOM   3497  CA  GLN A 248     -42.666  21.257 -20.881  1.00  0.00           C  
ATOM   3498  C   GLN A 248     -41.859  22.127 -19.922  1.00  0.00           C  
ATOM   3499  O   GLN A 248     -42.146  23.308 -19.721  1.00  0.00           O  
ATOM   3500  CB  GLN A 248     -43.836  20.605 -20.151  1.00  0.00           C  
ATOM   3501  CG  GLN A 248     -44.894  21.602 -19.708  1.00  0.00           C  
ATOM   3502  CD  GLN A 248     -46.169  20.928 -19.240  1.00  0.00           C  
ATOM   3503  OE1 GLN A 248     -46.166  20.090 -18.332  1.00  0.00           O  
ATOM   3504  NE2 GLN A 248     -47.270  21.293 -19.889  1.00  0.00           N  
ATOM   3505  H   GLN A 248     -41.777  19.286 -21.182  1.00  0.00           H  
ATOM   3506  HA  GLN A 248     -43.067  21.914 -21.645  1.00  0.00           H  
ATOM   3507 1HB  GLN A 248     -44.293  19.869 -20.763  1.00  0.00           H  
ATOM   3508 2HB  GLN A 248     -43.459  20.093 -19.262  1.00  0.00           H  
ATOM   3509 1HG  GLN A 248     -44.498  22.200 -18.889  1.00  0.00           H  
ATOM   3510 2HG  GLN A 248     -45.144  22.251 -20.557  1.00  0.00           H  
ATOM   3511 1HE2 GLN A 248     -48.182  20.884 -19.667  1.00  0.00           H  
ATOM   3512 2HE2 GLN A 248     -47.213  21.979 -20.624  1.00  0.00           H  
ATOM   3513  N   THR A 249     -40.852  21.524 -19.301  1.00  0.00           N  
ATOM   3514  CA  THR A 249     -39.982  22.263 -18.403  1.00  0.00           C  
ATOM   3515  C   THR A 249     -39.246  23.338 -19.214  1.00  0.00           C  
ATOM   3516  O   THR A 249     -39.151  24.502 -18.791  1.00  0.00           O  
ATOM   3517  CB  THR A 249     -38.969  21.328 -17.719  1.00  0.00           C  
ATOM   3518  OG1 THR A 249     -39.676  20.352 -16.930  1.00  0.00           O  
ATOM   3519  CG2 THR A 249     -38.029  22.115 -16.833  1.00  0.00           C  
ATOM   3520  H   THR A 249     -40.697  20.531 -19.458  1.00  0.00           H  
ATOM   3521  HA  THR A 249     -40.585  22.747 -17.640  1.00  0.00           H  
ATOM   3522  HB  THR A 249     -38.388  20.818 -18.475  1.00  0.00           H  
ATOM   3523  HG1 THR A 249     -40.306  19.879 -17.502  1.00  0.00           H  
ATOM   3524 1HG2 THR A 249     -37.319  21.434 -16.365  1.00  0.00           H  
ATOM   3525 2HG2 THR A 249     -37.490  22.844 -17.438  1.00  0.00           H  
ATOM   3526 3HG2 THR A 249     -38.599  22.631 -16.063  1.00  0.00           H  
ATOM   3527  N   ALA A 250     -38.775  22.941 -20.400  1.00  0.00           N  
ATOM   3528  CA  ALA A 250     -38.047  23.784 -21.339  1.00  0.00           C  
ATOM   3529  C   ALA A 250     -38.885  24.976 -21.778  1.00  0.00           C  
ATOM   3530  O   ALA A 250     -40.102  24.898 -21.897  1.00  0.00           O  
ATOM   3531  CB  ALA A 250     -37.649  22.976 -22.561  1.00  0.00           C  
ATOM   3532  H   ALA A 250     -38.893  21.962 -20.656  1.00  0.00           H  
ATOM   3533  HA  ALA A 250     -37.156  24.156 -20.840  1.00  0.00           H  
ATOM   3534 1HB  ALA A 250     -37.088  23.604 -23.248  1.00  0.00           H  
ATOM   3535 2HB  ALA A 250     -37.035  22.129 -22.251  1.00  0.00           H  
ATOM   3536 3HB  ALA A 250     -38.545  22.607 -23.055  1.00  0.00           H  
ATOM   3537  N   SER A 251     -38.218  26.087 -22.057  1.00  0.00           N  
ATOM   3538  CA  SER A 251     -38.903  27.313 -22.448  1.00  0.00           C  
ATOM   3539  C   SER A 251     -39.755  27.274 -23.730  1.00  0.00           C  
ATOM   3540  O   SER A 251     -40.631  28.127 -23.894  1.00  0.00           O  
ATOM   3541  CB  SER A 251     -37.871  28.406 -22.578  1.00  0.00           C  
ATOM   3542  OG  SER A 251     -36.985  28.110 -23.604  1.00  0.00           O  
ATOM   3543  H   SER A 251     -37.213  26.096 -21.961  1.00  0.00           H  
ATOM   3544  HA  SER A 251     -39.563  27.585 -21.631  1.00  0.00           H  
ATOM   3545 1HB  SER A 251     -38.369  29.352 -22.787  1.00  0.00           H  
ATOM   3546 2HB  SER A 251     -37.330  28.518 -21.640  1.00  0.00           H  
ATOM   3547  HG  SER A 251     -37.531  27.919 -24.373  1.00  0.00           H  
ATOM   3548  N   GLN A 252     -39.508  26.341 -24.657  1.00  0.00           N  
ATOM   3549  CA  GLN A 252     -40.335  26.344 -25.869  1.00  0.00           C  
ATOM   3550  C   GLN A 252     -40.378  24.981 -26.583  1.00  0.00           C  
ATOM   3551  O   GLN A 252     -39.333  24.396 -26.886  1.00  0.00           O  
ATOM   3552  CB  GLN A 252     -39.810  27.449 -26.786  1.00  0.00           C  
ATOM   3553  CG  GLN A 252     -40.600  27.765 -27.987  1.00  0.00           C  
ATOM   3554  CD  GLN A 252     -39.999  28.952 -28.693  1.00  0.00           C  
ATOM   3555  OE1 GLN A 252     -38.940  28.830 -29.302  1.00  0.00           O  
ATOM   3556  NE2 GLN A 252     -40.667  30.102 -28.611  1.00  0.00           N  
ATOM   3557  H   GLN A 252     -38.798  25.639 -24.507  1.00  0.00           H  
ATOM   3558  HA  GLN A 252     -41.359  26.589 -25.579  1.00  0.00           H  
ATOM   3559 1HB  GLN A 252     -39.736  28.370 -26.224  1.00  0.00           H  
ATOM   3560 2HB  GLN A 252     -38.809  27.186 -27.116  1.00  0.00           H  
ATOM   3561 1HG  GLN A 252     -40.651  26.909 -28.662  1.00  0.00           H  
ATOM   3562 2HG  GLN A 252     -41.574  28.059 -27.656  1.00  0.00           H  
ATOM   3563 1HE2 GLN A 252     -40.308  30.931 -29.058  1.00  0.00           H  
ATOM   3564 2HE2 GLN A 252     -41.523  30.155 -28.093  1.00  0.00           H  
ATOM   3565  N   ILE A 253     -41.588  24.534 -26.926  1.00  0.00           N  
ATOM   3566  CA  ILE A 253     -41.838  23.259 -27.612  1.00  0.00           C  
ATOM   3567  C   ILE A 253     -42.106  23.303 -29.111  1.00  0.00           C  
ATOM   3568  O   ILE A 253     -42.982  24.034 -29.567  1.00  0.00           O  
ATOM   3569  CB  ILE A 253     -43.042  22.583 -26.959  1.00  0.00           C  
ATOM   3570  CG1 ILE A 253     -42.698  22.186 -25.547  1.00  0.00           C  
ATOM   3571  CG2 ILE A 253     -43.518  21.480 -27.757  1.00  0.00           C  
ATOM   3572  CD1 ILE A 253     -43.861  21.732 -24.721  1.00  0.00           C  
ATOM   3573  H   ILE A 253     -42.408  25.063 -26.629  1.00  0.00           H  
ATOM   3574  HA  ILE A 253     -40.965  22.626 -27.449  1.00  0.00           H  
ATOM   3575  HB  ILE A 253     -43.838  23.303 -26.889  1.00  0.00           H  
ATOM   3576 1HG1 ILE A 253     -41.986  21.382 -25.602  1.00  0.00           H  
ATOM   3577 2HG1 ILE A 253     -42.228  23.028 -25.036  1.00  0.00           H  
ATOM   3578 1HG2 ILE A 253     -44.372  21.075 -27.268  1.00  0.00           H  
ATOM   3579 2HG2 ILE A 253     -43.796  21.822 -28.745  1.00  0.00           H  
ATOM   3580 3HG2 ILE A 253     -42.742  20.757 -27.828  1.00  0.00           H  
ATOM   3581 1HD1 ILE A 253     -43.516  21.443 -23.754  1.00  0.00           H  
ATOM   3582 2HD1 ILE A 253     -44.558  22.527 -24.611  1.00  0.00           H  
ATOM   3583 3HD1 ILE A 253     -44.344  20.896 -25.189  1.00  0.00           H  
ATOM   3584  N   LEU A 254     -41.382  22.476 -29.881  1.00  0.00           N  
ATOM   3585  CA  LEU A 254     -41.648  22.430 -31.318  1.00  0.00           C  
ATOM   3586  C   LEU A 254     -41.972  21.047 -31.889  1.00  0.00           C  
ATOM   3587  O   LEU A 254     -41.124  20.146 -31.922  1.00  0.00           O  
ATOM   3588  CB  LEU A 254     -40.474  22.956 -32.145  1.00  0.00           C  
ATOM   3589  CG  LEU A 254     -40.746  22.842 -33.671  1.00  0.00           C  
ATOM   3590  CD1 LEU A 254     -41.903  23.766 -34.017  1.00  0.00           C  
ATOM   3591  CD2 LEU A 254     -39.502  23.142 -34.475  1.00  0.00           C  
ATOM   3592  H   LEU A 254     -40.666  21.897 -29.467  1.00  0.00           H  
ATOM   3593  HA  LEU A 254     -42.496  23.070 -31.517  1.00  0.00           H  
ATOM   3594 1HB  LEU A 254     -40.311  24.007 -31.904  1.00  0.00           H  
ATOM   3595 2HB  LEU A 254     -39.577  22.395 -31.912  1.00  0.00           H  
ATOM   3596  HG  LEU A 254     -41.058  21.828 -33.900  1.00  0.00           H  
ATOM   3597 1HD1 LEU A 254     -42.137  23.650 -35.050  1.00  0.00           H  
ATOM   3598 2HD1 LEU A 254     -42.766  23.499 -33.442  1.00  0.00           H  
ATOM   3599 3HD1 LEU A 254     -41.636  24.800 -33.804  1.00  0.00           H  
ATOM   3600 1HD2 LEU A 254     -39.716  23.032 -35.537  1.00  0.00           H  
ATOM   3601 2HD2 LEU A 254     -39.166  24.144 -34.285  1.00  0.00           H  
ATOM   3602 3HD2 LEU A 254     -38.735  22.434 -34.187  1.00  0.00           H  
ATOM   3603  N   VAL A 255     -43.178  20.966 -32.449  1.00  0.00           N  
ATOM   3604  CA  VAL A 255     -43.742  19.833 -33.167  1.00  0.00           C  
ATOM   3605  C   VAL A 255     -43.712  20.196 -34.652  1.00  0.00           C  
ATOM   3606  O   VAL A 255     -44.104  21.298 -35.003  1.00  0.00           O  
ATOM   3607  CB  VAL A 255     -45.218  19.533 -32.734  1.00  0.00           C  
ATOM   3608  CG1 VAL A 255     -45.794  18.492 -33.580  1.00  0.00           C  
ATOM   3609  CG2 VAL A 255     -45.311  19.000 -31.301  1.00  0.00           C  
ATOM   3610  H   VAL A 255     -43.768  21.778 -32.356  1.00  0.00           H  
ATOM   3611  HA  VAL A 255     -43.128  18.972 -32.988  1.00  0.00           H  
ATOM   3612  HB  VAL A 255     -45.806  20.434 -32.848  1.00  0.00           H  
ATOM   3613 1HG1 VAL A 255     -46.812  18.319 -33.262  1.00  0.00           H  
ATOM   3614 2HG1 VAL A 255     -45.779  18.838 -34.602  1.00  0.00           H  
ATOM   3615 3HG1 VAL A 255     -45.222  17.576 -33.489  1.00  0.00           H  
ATOM   3616 1HG2 VAL A 255     -46.358  18.806 -31.064  1.00  0.00           H  
ATOM   3617 2HG2 VAL A 255     -44.762  18.072 -31.239  1.00  0.00           H  
ATOM   3618 3HG2 VAL A 255     -44.914  19.706 -30.592  1.00  0.00           H  
ATOM   3619  N   TYR A 256     -43.226  19.305 -35.512  1.00  0.00           N  
ATOM   3620  CA  TYR A 256     -43.172  19.579 -36.956  1.00  0.00           C  
ATOM   3621  C   TYR A 256     -43.659  18.393 -37.775  1.00  0.00           C  
ATOM   3622  O   TYR A 256     -43.165  17.274 -37.616  1.00  0.00           O  
ATOM   3623  CB  TYR A 256     -41.749  19.972 -37.347  1.00  0.00           C  
ATOM   3624  CG  TYR A 256     -41.483  20.153 -38.846  1.00  0.00           C  
ATOM   3625  CD1 TYR A 256     -41.956  21.249 -39.528  1.00  0.00           C  
ATOM   3626  CD2 TYR A 256     -40.699  19.215 -39.518  1.00  0.00           C  
ATOM   3627  CE1 TYR A 256     -41.643  21.410 -40.870  1.00  0.00           C  
ATOM   3628  CE2 TYR A 256     -40.390  19.386 -40.856  1.00  0.00           C  
ATOM   3629  CZ  TYR A 256     -40.857  20.492 -41.530  1.00  0.00           C  
ATOM   3630  OH  TYR A 256     -40.514  20.706 -42.867  1.00  0.00           O  
ATOM   3631  H   TYR A 256     -42.898  18.415 -35.166  1.00  0.00           H  
ATOM   3632  HA  TYR A 256     -43.836  20.418 -37.177  1.00  0.00           H  
ATOM   3633 1HB  TYR A 256     -41.495  20.913 -36.849  1.00  0.00           H  
ATOM   3634 2HB  TYR A 256     -41.056  19.217 -36.972  1.00  0.00           H  
ATOM   3635  HD1 TYR A 256     -42.566  21.991 -39.017  1.00  0.00           H  
ATOM   3636  HD2 TYR A 256     -40.313  18.348 -38.981  1.00  0.00           H  
ATOM   3637  HE1 TYR A 256     -42.003  22.277 -41.415  1.00  0.00           H  
ATOM   3638  HE2 TYR A 256     -39.765  18.657 -41.371  1.00  0.00           H  
ATOM   3639  HH  TYR A 256     -40.614  21.678 -43.089  1.00  0.00           H  
ATOM   3640  N   LEU A 257     -44.683  18.632 -38.602  1.00  0.00           N  
ATOM   3641  CA  LEU A 257     -45.302  17.589 -39.416  1.00  0.00           C  
ATOM   3642  C   LEU A 257     -45.124  17.785 -40.906  1.00  0.00           C  
ATOM   3643  O   LEU A 257     -45.094  18.908 -41.400  1.00  0.00           O  
ATOM   3644  CB  LEU A 257     -46.819  17.492 -39.153  1.00  0.00           C  
ATOM   3645  CG  LEU A 257     -47.309  16.735 -37.890  1.00  0.00           C  
ATOM   3646  CD1 LEU A 257     -46.793  15.316 -37.918  1.00  0.00           C  
ATOM   3647  CD2 LEU A 257     -46.843  17.404 -36.658  1.00  0.00           C  
ATOM   3648  H   LEU A 257     -45.033  19.586 -38.710  1.00  0.00           H  
ATOM   3649  HA  LEU A 257     -44.845  16.638 -39.149  1.00  0.00           H  
ATOM   3650 1HB  LEU A 257     -47.212  18.506 -39.093  1.00  0.00           H  
ATOM   3651 2HB  LEU A 257     -47.283  17.012 -40.020  1.00  0.00           H  
ATOM   3652  HG  LEU A 257     -48.402  16.710 -37.898  1.00  0.00           H  
ATOM   3653 1HD1 LEU A 257     -47.158  14.783 -37.039  1.00  0.00           H  
ATOM   3654 2HD1 LEU A 257     -47.140  14.811 -38.815  1.00  0.00           H  
ATOM   3655 3HD1 LEU A 257     -45.703  15.328 -37.910  1.00  0.00           H  
ATOM   3656 1HD2 LEU A 257     -47.206  16.847 -35.802  1.00  0.00           H  
ATOM   3657 2HD2 LEU A 257     -45.781  17.410 -36.631  1.00  0.00           H  
ATOM   3658 3HD2 LEU A 257     -47.218  18.427 -36.626  1.00  0.00           H  
ATOM   3659  N   ARG A 258     -45.065  16.685 -41.626  1.00  0.00           N  
ATOM   3660  CA  ARG A 258     -45.113  16.738 -43.076  1.00  0.00           C  
ATOM   3661  C   ARG A 258     -46.132  15.715 -43.519  1.00  0.00           C  
ATOM   3662  O   ARG A 258     -46.347  14.716 -42.829  1.00  0.00           O  
ATOM   3663  CB  ARG A 258     -43.759  16.508 -43.713  1.00  0.00           C  
ATOM   3664  CG  ARG A 258     -42.714  17.574 -43.385  1.00  0.00           C  
ATOM   3665  CD  ARG A 258     -41.466  17.350 -44.137  1.00  0.00           C  
ATOM   3666  NE  ARG A 258     -41.687  17.502 -45.571  1.00  0.00           N  
ATOM   3667  CZ  ARG A 258     -41.644  18.674 -46.247  1.00  0.00           C  
ATOM   3668  NH1 ARG A 258     -41.377  19.814 -45.630  1.00  0.00           N  
ATOM   3669  NH2 ARG A 258     -41.875  18.684 -47.552  1.00  0.00           N  
ATOM   3670  H   ARG A 258     -45.035  15.787 -41.162  1.00  0.00           H  
ATOM   3671  HA  ARG A 258     -45.465  17.720 -43.390  1.00  0.00           H  
ATOM   3672 1HB  ARG A 258     -43.368  15.540 -43.408  1.00  0.00           H  
ATOM   3673 2HB  ARG A 258     -43.876  16.486 -44.794  1.00  0.00           H  
ATOM   3674 1HG  ARG A 258     -43.104  18.565 -43.637  1.00  0.00           H  
ATOM   3675 2HG  ARG A 258     -42.477  17.542 -42.322  1.00  0.00           H  
ATOM   3676 1HD  ARG A 258     -40.719  18.081 -43.829  1.00  0.00           H  
ATOM   3677 2HD  ARG A 258     -41.094  16.344 -43.951  1.00  0.00           H  
ATOM   3678  HE  ARG A 258     -41.925  16.658 -46.107  1.00  0.00           H  
ATOM   3679 1HH1 ARG A 258     -41.195  19.860 -44.621  1.00  0.00           H  
ATOM   3680 2HH1 ARG A 258     -41.355  20.676 -46.160  1.00  0.00           H  
ATOM   3681 1HH2 ARG A 258     -42.083  17.817 -48.034  1.00  0.00           H  
ATOM   3682 2HH2 ARG A 258     -41.851  19.553 -48.063  1.00  0.00           H  
ATOM   3683  N   CYS A 259     -46.791  15.968 -44.644  1.00  0.00           N  
ATOM   3684  CA  CYS A 259     -47.798  15.058 -45.129  1.00  0.00           C  
ATOM   3685  C   CYS A 259     -47.670  14.742 -46.622  1.00  0.00           C  
ATOM   3686  O   CYS A 259     -48.065  13.661 -47.057  1.00  0.00           O  
ATOM   3687  CB  CYS A 259     -49.186  15.623 -44.794  1.00  0.00           C  
ATOM   3688  SG  CYS A 259     -49.470  17.285 -45.393  1.00  0.00           S  
ATOM   3689  H   CYS A 259     -46.566  16.805 -45.177  1.00  0.00           H  
ATOM   3690  HA  CYS A 259     -47.706  14.120 -44.595  1.00  0.00           H  
ATOM   3691 1HB  CYS A 259     -49.946  14.976 -45.219  1.00  0.00           H  
ATOM   3692 2HB  CYS A 259     -49.318  15.620 -43.713  1.00  0.00           H  
ATOM   3693  N   HIS A 260     -47.045  15.648 -47.381  1.00  0.00           N  
ATOM   3694  CA  HIS A 260     -46.762  15.501 -48.820  1.00  0.00           C  
ATOM   3695  C   HIS A 260     -47.942  15.311 -49.789  1.00  0.00           C  
ATOM   3696  O   HIS A 260     -48.815  14.461 -49.603  1.00  0.00           O  
ATOM   3697  CB  HIS A 260     -45.812  14.310 -49.025  1.00  0.00           C  
ATOM   3698  CG  HIS A 260     -44.495  14.458 -48.321  1.00  0.00           C  
ATOM   3699  ND1 HIS A 260     -43.561  13.445 -48.276  1.00  0.00           N  
ATOM   3700  CD2 HIS A 260     -43.968  15.487 -47.620  1.00  0.00           C  
ATOM   3701  CE1 HIS A 260     -42.510  13.844 -47.584  1.00  0.00           C  
ATOM   3702  NE2 HIS A 260     -42.724  15.083 -47.167  1.00  0.00           N  
ATOM   3703  H   HIS A 260     -46.761  16.527 -46.952  1.00  0.00           H  
ATOM   3704  HA  HIS A 260     -46.242  16.405 -49.145  1.00  0.00           H  
ATOM   3705 1HB  HIS A 260     -46.278  13.385 -48.692  1.00  0.00           H  
ATOM   3706 2HB  HIS A 260     -45.612  14.197 -50.087  1.00  0.00           H  
ATOM   3707  HD1 HIS A 260     -43.651  12.538 -48.689  1.00  0.00           H  
ATOM   3708  HD2 HIS A 260     -44.346  16.488 -47.382  1.00  0.00           H  
ATOM   3709  HE1 HIS A 260     -41.660  13.178 -47.439  1.00  0.00           H  
ATOM   3710  N   SER A 261     -47.878  16.039 -50.911  1.00  0.00           N  
ATOM   3711  CA  SER A 261     -48.907  16.031 -51.955  1.00  0.00           C  
ATOM   3712  C   SER A 261     -49.104  14.676 -52.626  1.00  0.00           C  
ATOM   3713  O   SER A 261     -50.148  14.420 -53.228  1.00  0.00           O  
ATOM   3714  CB  SER A 261     -48.576  17.061 -53.012  1.00  0.00           C  
ATOM   3715  OG  SER A 261     -47.410  16.708 -53.710  1.00  0.00           O  
ATOM   3716  H   SER A 261     -47.114  16.693 -50.996  1.00  0.00           H  
ATOM   3717  HA  SER A 261     -49.843  16.321 -51.495  1.00  0.00           H  
ATOM   3718 1HB  SER A 261     -49.410  17.144 -53.707  1.00  0.00           H  
ATOM   3719 2HB  SER A 261     -48.450  18.028 -52.545  1.00  0.00           H  
ATOM   3720  HG  SER A 261     -47.605  15.871 -54.142  1.00  0.00           H  
ATOM   3721  N   GLY A 262     -48.115  13.792 -52.507  1.00  0.00           N  
ATOM   3722  CA  GLY A 262     -48.179  12.455 -53.093  1.00  0.00           C  
ATOM   3723  C   GLY A 262     -49.314  11.618 -52.497  1.00  0.00           C  
ATOM   3724  O   GLY A 262     -49.746  10.629 -53.089  1.00  0.00           O  
ATOM   3725  H   GLY A 262     -47.296  14.067 -51.987  1.00  0.00           H  
ATOM   3726 1HA  GLY A 262     -48.314  12.538 -54.171  1.00  0.00           H  
ATOM   3727 2HA  GLY A 262     -47.231  11.945 -52.929  1.00  0.00           H  
ATOM   3728  N   ASN A 263     -49.807  12.035 -51.330  1.00  0.00           N  
ATOM   3729  CA  ASN A 263     -50.881  11.355 -50.634  1.00  0.00           C  
ATOM   3730  C   ASN A 263     -52.253  11.978 -50.917  1.00  0.00           C  
ATOM   3731  O   ASN A 263     -53.263  11.555 -50.344  1.00  0.00           O  
ATOM   3732  CB  ASN A 263     -50.576  11.358 -49.146  1.00  0.00           C  
ATOM   3733  CG  ASN A 263     -49.419  10.441 -48.798  1.00  0.00           C  
ATOM   3734  OD1 ASN A 263     -49.348   9.312 -49.307  1.00  0.00           O  
ATOM   3735  ND2 ASN A 263     -48.505  10.898 -47.971  1.00  0.00           N  
ATOM   3736  H   ASN A 263     -49.417  12.869 -50.885  1.00  0.00           H  
ATOM   3737  HA  ASN A 263     -50.917  10.322 -50.983  1.00  0.00           H  
ATOM   3738 1HB  ASN A 263     -50.322  12.376 -48.830  1.00  0.00           H  
ATOM   3739 2HB  ASN A 263     -51.459  11.050 -48.584  1.00  0.00           H  
ATOM   3740 1HD2 ASN A 263     -47.725  10.326 -47.727  1.00  0.00           H  
ATOM   3741 2HD2 ASN A 263     -48.564  11.841 -47.586  1.00  0.00           H  
ATOM   3742  N   ALA A 264     -52.326  12.931 -51.857  1.00  0.00           N  
ATOM   3743  CA  ALA A 264     -53.587  13.616 -52.161  1.00  0.00           C  
ATOM   3744  C   ALA A 264     -54.523  12.768 -53.015  1.00  0.00           C  
ATOM   3745  O   ALA A 264     -54.787  13.077 -54.179  1.00  0.00           O  
ATOM   3746  CB  ALA A 264     -53.314  14.927 -52.890  1.00  0.00           C  
ATOM   3747  H   ALA A 264     -51.484  13.239 -52.342  1.00  0.00           H  
ATOM   3748  HA  ALA A 264     -54.089  13.820 -51.217  1.00  0.00           H  
ATOM   3749 1HB  ALA A 264     -54.261  15.443 -53.079  1.00  0.00           H  
ATOM   3750 2HB  ALA A 264     -52.675  15.558 -52.295  1.00  0.00           H  
ATOM   3751 3HB  ALA A 264     -52.820  14.713 -53.836  1.00  0.00           H  
ATOM   3752  N   SER A 265     -55.017  11.690 -52.425  1.00  0.00           N  
ATOM   3753  CA  SER A 265     -55.919  10.763 -53.096  1.00  0.00           C  
ATOM   3754  C   SER A 265     -57.360  11.281 -53.129  1.00  0.00           C  
ATOM   3755  O   SER A 265     -57.747  12.127 -52.323  1.00  0.00           O  
ATOM   3756  CB  SER A 265     -55.834   9.408 -52.424  1.00  0.00           C  
ATOM   3757  OG  SER A 265     -56.298   9.467 -51.108  1.00  0.00           O  
ATOM   3758  H   SER A 265     -54.713  11.517 -51.469  1.00  0.00           H  
ATOM   3759  HA  SER A 265     -55.582  10.650 -54.128  1.00  0.00           H  
ATOM   3760 1HB  SER A 265     -56.425   8.688 -52.987  1.00  0.00           H  
ATOM   3761 2HB  SER A 265     -54.800   9.063 -52.430  1.00  0.00           H  
ATOM   3762  HG  SER A 265     -55.629   9.973 -50.618  1.00  0.00           H  
ATOM   3763  N   THR A 266     -58.187  10.666 -53.975  1.00  0.00           N  
ATOM   3764  CA  THR A 266     -59.590  11.057 -54.168  1.00  0.00           C  
ATOM   3765  C   THR A 266     -60.429  11.141 -52.895  1.00  0.00           C  
ATOM   3766  O   THR A 266     -61.263  12.034 -52.753  1.00  0.00           O  
ATOM   3767  CB  THR A 266     -60.288  10.084 -55.133  1.00  0.00           C  
ATOM   3768  OG1 THR A 266     -59.616  10.099 -56.401  1.00  0.00           O  
ATOM   3769  CG2 THR A 266     -61.737  10.493 -55.326  1.00  0.00           C  
ATOM   3770  H   THR A 266     -57.809   9.940 -54.564  1.00  0.00           H  
ATOM   3771  HA  THR A 266     -59.595  12.048 -54.624  1.00  0.00           H  
ATOM   3772  HB  THR A 266     -60.252   9.075 -54.721  1.00  0.00           H  
ATOM   3773  HG1 THR A 266     -60.091   9.535 -57.020  1.00  0.00           H  
ATOM   3774 1HG2 THR A 266     -62.222   9.797 -56.009  1.00  0.00           H  
ATOM   3775 2HG2 THR A 266     -62.251  10.479 -54.368  1.00  0.00           H  
ATOM   3776 3HG2 THR A 266     -61.778  11.497 -55.742  1.00  0.00           H  
ATOM   3777  N   THR A 267     -60.249  10.185 -51.996  1.00  0.00           N  
ATOM   3778  CA  THR A 267     -61.019  10.136 -50.762  1.00  0.00           C  
ATOM   3779  C   THR A 267     -60.105  10.316 -49.562  1.00  0.00           C  
ATOM   3780  O   THR A 267     -60.455   9.965 -48.431  1.00  0.00           O  
ATOM   3781  CB  THR A 267     -61.796   8.813 -50.642  1.00  0.00           C  
ATOM   3782  OG1 THR A 267     -60.885   7.708 -50.697  1.00  0.00           O  
ATOM   3783  CG2 THR A 267     -62.795   8.689 -51.777  1.00  0.00           C  
ATOM   3784  H   THR A 267     -59.547   9.480 -52.170  1.00  0.00           H  
ATOM   3785  HA  THR A 267     -61.739  10.955 -50.764  1.00  0.00           H  
ATOM   3786  HB  THR A 267     -62.324   8.793 -49.688  1.00  0.00           H  
ATOM   3787  HG1 THR A 267     -60.201   7.819 -50.030  1.00  0.00           H  
ATOM   3788 1HG2 THR A 267     -63.342   7.753 -51.680  1.00  0.00           H  
ATOM   3789 2HG2 THR A 267     -63.492   9.526 -51.739  1.00  0.00           H  
ATOM   3790 3HG2 THR A 267     -62.268   8.699 -52.725  1.00  0.00           H  
ATOM   3791  N   GLY A 268     -58.922  10.879 -49.804  1.00  0.00           N  
ATOM   3792  CA  GLY A 268     -57.887  11.033 -48.785  1.00  0.00           C  
ATOM   3793  C   GLY A 268     -58.153  12.112 -47.757  1.00  0.00           C  
ATOM   3794  O   GLY A 268     -57.346  13.015 -47.560  1.00  0.00           O  
ATOM   3795  H   GLY A 268     -58.703  11.212 -50.742  1.00  0.00           H  
ATOM   3796 1HA  GLY A 268     -57.743  10.083 -48.271  1.00  0.00           H  
ATOM   3797 2HA  GLY A 268     -56.944  11.258 -49.282  1.00  0.00           H  
ATOM   3798  N   ALA A 269     -59.265  12.009 -47.046  1.00  0.00           N  
ATOM   3799  CA  ALA A 269     -59.566  12.996 -46.019  1.00  0.00           C  
ATOM   3800  C   ALA A 269     -58.815  12.638 -44.735  1.00  0.00           C  
ATOM   3801  O   ALA A 269     -59.404  12.314 -43.709  1.00  0.00           O  
ATOM   3802  CB  ALA A 269     -61.055  13.067 -45.772  1.00  0.00           C  
ATOM   3803  H   ALA A 269     -59.888  11.232 -47.244  1.00  0.00           H  
ATOM   3804  HA  ALA A 269     -59.214  13.964 -46.365  1.00  0.00           H  
ATOM   3805 1HB  ALA A 269     -61.255  13.825 -45.014  1.00  0.00           H  
ATOM   3806 2HB  ALA A 269     -61.567  13.330 -46.698  1.00  0.00           H  
ATOM   3807 3HB  ALA A 269     -61.405  12.098 -45.426  1.00  0.00           H  
ATOM   3808  N   ASP A 270     -57.501  12.664 -44.840  1.00  0.00           N  
ATOM   3809  CA  ASP A 270     -56.551  12.281 -43.816  1.00  0.00           C  
ATOM   3810  C   ASP A 270     -56.629  13.222 -42.627  1.00  0.00           C  
ATOM   3811  O   ASP A 270     -57.074  14.359 -42.777  1.00  0.00           O  
ATOM   3812  CB  ASP A 270     -55.166  12.245 -44.442  1.00  0.00           C  
ATOM   3813  CG  ASP A 270     -55.051  11.132 -45.506  1.00  0.00           C  
ATOM   3814  OD1 ASP A 270     -55.983  10.313 -45.613  1.00  0.00           O  
ATOM   3815  OD2 ASP A 270     -54.058  11.084 -46.193  1.00  0.00           O  
ATOM   3816  H   ASP A 270     -57.148  12.969 -45.743  1.00  0.00           H  
ATOM   3817  HA  ASP A 270     -56.804  11.288 -43.455  1.00  0.00           H  
ATOM   3818 1HB  ASP A 270     -54.954  13.202 -44.908  1.00  0.00           H  
ATOM   3819 2HB  ASP A 270     -54.430  12.077 -43.677  1.00  0.00           H  
ATOM   3820  N   ASP A 271     -56.252  12.742 -41.435  1.00  0.00           N  
ATOM   3821  CA  ASP A 271     -56.294  13.599 -40.248  1.00  0.00           C  
ATOM   3822  C   ASP A 271     -55.228  13.243 -39.203  1.00  0.00           C  
ATOM   3823  O   ASP A 271     -55.324  12.212 -38.531  1.00  0.00           O  
ATOM   3824  CB  ASP A 271     -57.717  13.568 -39.660  1.00  0.00           C  
ATOM   3825  CG  ASP A 271     -58.007  14.527 -38.475  1.00  0.00           C  
ATOM   3826  OD1 ASP A 271     -57.128  15.165 -37.981  1.00  0.00           O  
ATOM   3827  OD2 ASP A 271     -59.148  14.569 -38.055  1.00  0.00           O  
ATOM   3828  H   ASP A 271     -55.921  11.792 -41.352  1.00  0.00           H  
ATOM   3829  HA  ASP A 271     -56.087  14.598 -40.568  1.00  0.00           H  
ATOM   3830 1HB  ASP A 271     -58.432  13.795 -40.456  1.00  0.00           H  
ATOM   3831 2HB  ASP A 271     -57.930  12.553 -39.329  1.00  0.00           H  
ATOM   3832  N   ILE A 272     -54.187  14.071 -39.085  1.00  0.00           N  
ATOM   3833  CA  ILE A 272     -53.117  13.775 -38.136  1.00  0.00           C  
ATOM   3834  C   ILE A 272     -53.531  14.210 -36.749  1.00  0.00           C  
ATOM   3835  O   ILE A 272     -53.712  15.412 -36.490  1.00  0.00           O  
ATOM   3836  CB  ILE A 272     -51.802  14.508 -38.465  1.00  0.00           C  
ATOM   3837  CG1 ILE A 272     -51.287  14.115 -39.867  1.00  0.00           C  
ATOM   3838  CG2 ILE A 272     -50.748  14.207 -37.393  1.00  0.00           C  
ATOM   3839  CD1 ILE A 272     -50.125  15.000 -40.391  1.00  0.00           C  
ATOM   3840  H   ILE A 272     -54.168  14.914 -39.662  1.00  0.00           H  
ATOM   3841  HA  ILE A 272     -52.942  12.708 -38.120  1.00  0.00           H  
ATOM   3842  HB  ILE A 272     -51.973  15.547 -38.442  1.00  0.00           H  
ATOM   3843 1HG1 ILE A 272     -50.945  13.080 -39.836  1.00  0.00           H  
ATOM   3844 2HG1 ILE A 272     -52.118  14.183 -40.563  1.00  0.00           H  
ATOM   3845 1HG2 ILE A 272     -49.835  14.752 -37.621  1.00  0.00           H  
ATOM   3846 2HG2 ILE A 272     -51.117  14.516 -36.415  1.00  0.00           H  
ATOM   3847 3HG2 ILE A 272     -50.537  13.137 -37.377  1.00  0.00           H  
ATOM   3848 1HD1 ILE A 272     -49.816  14.663 -41.381  1.00  0.00           H  
ATOM   3849 2HD1 ILE A 272     -50.440  16.041 -40.453  1.00  0.00           H  
ATOM   3850 3HD1 ILE A 272     -49.289  14.925 -39.712  1.00  0.00           H  
ATOM   3851  N   ARG A 273     -53.664  13.253 -35.833  1.00  0.00           N  
ATOM   3852  CA  ARG A 273     -54.108  13.606 -34.497  1.00  0.00           C  
ATOM   3853  C   ARG A 273     -53.305  13.027 -33.348  1.00  0.00           C  
ATOM   3854  O   ARG A 273     -53.038  11.828 -33.252  1.00  0.00           O  
ATOM   3855  CB  ARG A 273     -55.553  13.185 -34.238  1.00  0.00           C  
ATOM   3856  CG  ARG A 273     -56.628  13.844 -35.054  1.00  0.00           C  
ATOM   3857  CD  ARG A 273     -57.985  13.483 -34.524  1.00  0.00           C  
ATOM   3858  NE  ARG A 273     -59.057  14.020 -35.334  1.00  0.00           N  
ATOM   3859  CZ  ARG A 273     -60.349  14.046 -35.016  1.00  0.00           C  
ATOM   3860  NH1 ARG A 273     -60.784  13.593 -33.861  1.00  0.00           N  
ATOM   3861  NH2 ARG A 273     -61.165  14.536 -35.913  1.00  0.00           N  
ATOM   3862  H   ARG A 273     -53.503  12.289 -36.089  1.00  0.00           H  
ATOM   3863  HA  ARG A 273     -54.060  14.693 -34.404  1.00  0.00           H  
ATOM   3864 1HB  ARG A 273     -55.649  12.119 -34.417  1.00  0.00           H  
ATOM   3865 2HB  ARG A 273     -55.792  13.357 -33.185  1.00  0.00           H  
ATOM   3866 1HG  ARG A 273     -56.515  14.925 -35.015  1.00  0.00           H  
ATOM   3867 2HG  ARG A 273     -56.560  13.508 -36.090  1.00  0.00           H  
ATOM   3868 1HD  ARG A 273     -58.082  12.397 -34.506  1.00  0.00           H  
ATOM   3869 2HD  ARG A 273     -58.095  13.874 -33.513  1.00  0.00           H  
ATOM   3870  HE  ARG A 273     -58.833  14.379 -36.270  1.00  0.00           H  
ATOM   3871 1HH1 ARG A 273     -60.129  13.217 -33.190  1.00  0.00           H  
ATOM   3872 2HH1 ARG A 273     -61.770  13.615 -33.654  1.00  0.00           H  
ATOM   3873 1HH2 ARG A 273     -60.739  14.846 -36.803  1.00  0.00           H  
ATOM   3874 2HH2 ARG A 273     -62.156  14.585 -35.748  1.00  0.00           H  
ATOM   3875  N   ILE A 274     -53.016  13.944 -32.455  1.00  0.00           N  
ATOM   3876  CA  ILE A 274     -52.416  13.794 -31.153  1.00  0.00           C  
ATOM   3877  C   ILE A 274     -53.434  14.607 -30.352  1.00  0.00           C  
ATOM   3878  O   ILE A 274     -54.122  15.406 -30.979  1.00  0.00           O  
ATOM   3879  CB  ILE A 274     -50.949  14.336 -31.146  1.00  0.00           C  
ATOM   3880  CG1 ILE A 274     -50.869  15.811 -31.450  1.00  0.00           C  
ATOM   3881  CG2 ILE A 274     -50.111  13.622 -32.219  1.00  0.00           C  
ATOM   3882  CD1 ILE A 274     -49.435  16.372 -31.267  1.00  0.00           C  
ATOM   3883  H   ILE A 274     -53.273  14.884 -32.704  1.00  0.00           H  
ATOM   3884  HA  ILE A 274     -52.440  12.756 -30.823  1.00  0.00           H  
ATOM   3885  HB  ILE A 274     -50.507  14.169 -30.154  1.00  0.00           H  
ATOM   3886 1HG1 ILE A 274     -51.197  15.982 -32.465  1.00  0.00           H  
ATOM   3887 2HG1 ILE A 274     -51.519  16.328 -30.800  1.00  0.00           H  
ATOM   3888 1HG2 ILE A 274     -49.092  14.000 -32.190  1.00  0.00           H  
ATOM   3889 2HG2 ILE A 274     -50.099  12.566 -32.046  1.00  0.00           H  
ATOM   3890 3HG2 ILE A 274     -50.533  13.814 -33.204  1.00  0.00           H  
ATOM   3891 1HD1 ILE A 274     -49.405  17.426 -31.471  1.00  0.00           H  
ATOM   3892 2HD1 ILE A 274     -49.112  16.207 -30.246  1.00  0.00           H  
ATOM   3893 3HD1 ILE A 274     -48.757  15.858 -31.941  1.00  0.00           H  
ATOM   3894  N   TYR A 275     -53.611  14.386 -29.054  1.00  0.00           N  
ATOM   3895  CA  TYR A 275     -54.607  15.170 -28.287  1.00  0.00           C  
ATOM   3896  C   TYR A 275     -54.278  15.211 -26.816  1.00  0.00           C  
ATOM   3897  O   TYR A 275     -53.508  14.375 -26.366  1.00  0.00           O  
ATOM   3898  CB  TYR A 275     -56.011  14.589 -28.492  1.00  0.00           C  
ATOM   3899  CG  TYR A 275     -56.111  13.159 -28.079  1.00  0.00           C  
ATOM   3900  CD1 TYR A 275     -56.487  12.813 -26.797  1.00  0.00           C  
ATOM   3901  CD2 TYR A 275     -55.818  12.170 -29.016  1.00  0.00           C  
ATOM   3902  CE1 TYR A 275     -56.571  11.481 -26.451  1.00  0.00           C  
ATOM   3903  CE2 TYR A 275     -55.900  10.845 -28.667  1.00  0.00           C  
ATOM   3904  CZ  TYR A 275     -56.275  10.494 -27.392  1.00  0.00           C  
ATOM   3905  OH  TYR A 275     -56.362   9.158 -27.050  1.00  0.00           O  
ATOM   3906  H   TYR A 275     -53.028  13.714 -28.577  1.00  0.00           H  
ATOM   3907  HA  TYR A 275     -54.582  16.195 -28.640  1.00  0.00           H  
ATOM   3908 1HB  TYR A 275     -56.741  15.173 -27.919  1.00  0.00           H  
ATOM   3909 2HB  TYR A 275     -56.290  14.635 -29.534  1.00  0.00           H  
ATOM   3910  HD1 TYR A 275     -56.715  13.586 -26.065  1.00  0.00           H  
ATOM   3911  HD2 TYR A 275     -55.525  12.443 -30.033  1.00  0.00           H  
ATOM   3912  HE1 TYR A 275     -56.871  11.205 -25.449  1.00  0.00           H  
ATOM   3913  HE2 TYR A 275     -55.672  10.072 -29.404  1.00  0.00           H  
ATOM   3914  HH  TYR A 275     -56.190   8.619 -27.832  1.00  0.00           H  
ATOM   3915  N   THR A 276     -54.903  16.119 -26.040  1.00  0.00           N  
ATOM   3916  CA  THR A 276     -54.589  16.155 -24.602  1.00  0.00           C  
ATOM   3917  C   THR A 276     -55.769  15.679 -23.778  1.00  0.00           C  
ATOM   3918  O   THR A 276     -56.912  15.866 -24.175  1.00  0.00           O  
ATOM   3919  CB  THR A 276     -54.163  17.573 -24.165  1.00  0.00           C  
ATOM   3920  OG1 THR A 276     -55.215  18.496 -24.387  1.00  0.00           O  
ATOM   3921  CG2 THR A 276     -52.996  18.022 -24.937  1.00  0.00           C  
ATOM   3922  H   THR A 276     -55.582  16.775 -26.440  1.00  0.00           H  
ATOM   3923  HA  THR A 276     -53.763  15.481 -24.394  1.00  0.00           H  
ATOM   3924  HB  THR A 276     -53.906  17.558 -23.108  1.00  0.00           H  
ATOM   3925  HG1 THR A 276     -55.491  18.448 -25.312  1.00  0.00           H  
ATOM   3926 1HG2 THR A 276     -52.706  19.019 -24.608  1.00  0.00           H  
ATOM   3927 2HG2 THR A 276     -52.205  17.337 -24.762  1.00  0.00           H  
ATOM   3928 3HG2 THR A 276     -53.250  18.041 -26.000  1.00  0.00           H  
ATOM   3929  N   LYS A 277     -55.500  15.069 -22.626  1.00  0.00           N  
ATOM   3930  CA  LYS A 277     -56.587  14.515 -21.817  1.00  0.00           C  
ATOM   3931  C   LYS A 277     -56.879  15.266 -20.515  1.00  0.00           C  
ATOM   3932  O   LYS A 277     -57.980  15.123 -19.963  1.00  0.00           O  
ATOM   3933  CB  LYS A 277     -56.269  13.051 -21.526  1.00  0.00           C  
ATOM   3934  CG  LYS A 277     -56.221  12.186 -22.800  1.00  0.00           C  
ATOM   3935  CD  LYS A 277     -55.909  10.719 -22.513  1.00  0.00           C  
ATOM   3936  CE  LYS A 277     -57.147   9.915 -22.058  1.00  0.00           C  
ATOM   3937  NZ  LYS A 277     -58.130   9.666 -23.191  1.00  0.00           N  
ATOM   3938  H   LYS A 277     -54.523  14.956 -22.331  1.00  0.00           H  
ATOM   3939  HA  LYS A 277     -57.493  14.543 -22.414  1.00  0.00           H  
ATOM   3940 1HB  LYS A 277     -55.304  12.979 -21.013  1.00  0.00           H  
ATOM   3941 2HB  LYS A 277     -57.027  12.641 -20.869  1.00  0.00           H  
ATOM   3942 1HG  LYS A 277     -57.182  12.249 -23.306  1.00  0.00           H  
ATOM   3943 2HG  LYS A 277     -55.454  12.576 -23.470  1.00  0.00           H  
ATOM   3944 1HD  LYS A 277     -55.502  10.259 -23.415  1.00  0.00           H  
ATOM   3945 2HD  LYS A 277     -55.155  10.669 -21.729  1.00  0.00           H  
ATOM   3946 1HE  LYS A 277     -56.813   8.956 -21.670  1.00  0.00           H  
ATOM   3947 2HE  LYS A 277     -57.655  10.458 -21.265  1.00  0.00           H  
ATOM   3948 1HZ  LYS A 277     -58.910   9.130 -22.864  1.00  0.00           H  
ATOM   3949 2HZ  LYS A 277     -58.498  10.556 -23.583  1.00  0.00           H  
ATOM   3950 3HZ  LYS A 277     -57.675   9.152 -23.924  1.00  0.00           H  
ATOM   3951  N   GLU A 278     -55.925  16.126 -20.098  1.00  0.00           N  
ATOM   3952  CA  GLU A 278     -55.890  16.868 -18.832  1.00  0.00           C  
ATOM   3953  C   GLU A 278     -55.633  15.946 -17.654  1.00  0.00           C  
ATOM   3954  O   GLU A 278     -56.394  15.874 -16.691  1.00  0.00           O  
ATOM   3955  CB  GLU A 278     -57.141  17.710 -18.599  1.00  0.00           C  
ATOM   3956  CG  GLU A 278     -57.058  18.606 -17.377  1.00  0.00           C  
ATOM   3957  CD  GLU A 278     -58.256  19.526 -17.187  1.00  0.00           C  
ATOM   3958  OE1 GLU A 278     -59.032  19.717 -18.104  1.00  0.00           O  
ATOM   3959  OE2 GLU A 278     -58.396  20.033 -16.098  1.00  0.00           O  
ATOM   3960  H   GLU A 278     -55.057  16.190 -20.636  1.00  0.00           H  
ATOM   3961  HA  GLU A 278     -55.057  17.553 -18.871  1.00  0.00           H  
ATOM   3962 1HB  GLU A 278     -57.333  18.325 -19.455  1.00  0.00           H  
ATOM   3963 2HB  GLU A 278     -57.976  17.070 -18.444  1.00  0.00           H  
ATOM   3964 1HG  GLU A 278     -56.958  17.976 -16.493  1.00  0.00           H  
ATOM   3965 2HG  GLU A 278     -56.154  19.210 -17.459  1.00  0.00           H  
ATOM   3966  N   GLY A 279     -54.471  15.304 -17.734  1.00  0.00           N  
ATOM   3967  CA  GLY A 279     -53.959  14.398 -16.708  1.00  0.00           C  
ATOM   3968  C   GLY A 279     -54.868  13.201 -16.481  1.00  0.00           C  
ATOM   3969  O   GLY A 279     -55.236  12.498 -17.422  1.00  0.00           O  
ATOM   3970  H   GLY A 279     -53.923  15.480 -18.581  1.00  0.00           H  
ATOM   3971 1HA  GLY A 279     -52.970  14.051 -17.001  1.00  0.00           H  
ATOM   3972 2HA  GLY A 279     -53.838  14.947 -15.774  1.00  0.00           H  
ATOM   3973  N   ALA A 280     -55.248  12.956 -15.226  1.00  0.00           N  
ATOM   3974  CA  ALA A 280     -56.107  11.811 -14.905  1.00  0.00           C  
ATOM   3975  C   ALA A 280     -57.561  12.126 -15.234  1.00  0.00           C  
ATOM   3976  O   ALA A 280     -58.405  12.271 -14.348  1.00  0.00           O  
ATOM   3977  CB  ALA A 280     -55.975  11.441 -13.438  1.00  0.00           C  
ATOM   3978  H   ALA A 280     -54.942  13.572 -14.489  1.00  0.00           H  
ATOM   3979  HA  ALA A 280     -55.796  10.965 -15.519  1.00  0.00           H  
ATOM   3980 1HB  ALA A 280     -56.606  10.578 -13.224  1.00  0.00           H  
ATOM   3981 2HB  ALA A 280     -54.936  11.196 -13.215  1.00  0.00           H  
ATOM   3982 3HB  ALA A 280     -56.289  12.281 -12.823  1.00  0.00           H  
ATOM   3983  N   ALA A 281     -57.826  12.233 -16.525  1.00  0.00           N  
ATOM   3984  CA  ALA A 281     -59.116  12.636 -17.050  1.00  0.00           C  
ATOM   3985  C   ALA A 281     -59.319  12.114 -18.461  1.00  0.00           C  
ATOM   3986  O   ALA A 281     -58.410  11.577 -19.090  1.00  0.00           O  
ATOM   3987  CB  ALA A 281     -59.251  14.139 -17.022  1.00  0.00           C  
ATOM   3988  H   ALA A 281     -57.045  12.085 -17.160  1.00  0.00           H  
ATOM   3989  HA  ALA A 281     -59.889  12.201 -16.419  1.00  0.00           H  
ATOM   3990 1HB  ALA A 281     -60.227  14.421 -17.392  1.00  0.00           H  
ATOM   3991 2HB  ALA A 281     -59.130  14.500 -16.001  1.00  0.00           H  
ATOM   3992 3HB  ALA A 281     -58.487  14.582 -17.643  1.00  0.00           H  
ATOM   3993  N   THR A 282     -60.541  12.236 -18.941  1.00  0.00           N  
ATOM   3994  CA  THR A 282     -60.919  11.782 -20.271  1.00  0.00           C  
ATOM   3995  C   THR A 282     -61.510  12.902 -21.117  1.00  0.00           C  
ATOM   3996  O   THR A 282     -62.521  12.696 -21.783  1.00  0.00           O  
ATOM   3997  CB  THR A 282     -61.930  10.627 -20.170  1.00  0.00           C  
ATOM   3998  OG1 THR A 282     -63.071  11.053 -19.409  1.00  0.00           O  
ATOM   3999  CG2 THR A 282     -61.292   9.432 -19.481  1.00  0.00           C  
ATOM   4000  H   THR A 282     -61.248  12.675 -18.370  1.00  0.00           H  
ATOM   4001  HA  THR A 282     -60.028  11.417 -20.781  1.00  0.00           H  
ATOM   4002  HB  THR A 282     -62.253  10.341 -21.172  1.00  0.00           H  
ATOM   4003  HG1 THR A 282     -63.502  11.783 -19.861  1.00  0.00           H  
ATOM   4004 1HG2 THR A 282     -62.016   8.619 -19.417  1.00  0.00           H  
ATOM   4005 2HG2 THR A 282     -60.427   9.104 -20.058  1.00  0.00           H  
ATOM   4006 3HG2 THR A 282     -60.975   9.708 -18.480  1.00  0.00           H  
ATOM   4007  N   TYR A 283     -60.956  14.115 -21.036  1.00  0.00           N  
ATOM   4008  CA  TYR A 283     -61.569  15.210 -21.789  1.00  0.00           C  
ATOM   4009  C   TYR A 283     -61.259  15.197 -23.280  1.00  0.00           C  
ATOM   4010  O   TYR A 283     -62.052  15.690 -24.080  1.00  0.00           O  
ATOM   4011  CB  TYR A 283     -61.158  16.547 -21.215  1.00  0.00           C  
ATOM   4012  CG  TYR A 283     -61.778  16.860 -19.896  1.00  0.00           C  
ATOM   4013  CD1 TYR A 283     -61.009  16.830 -18.772  1.00  0.00           C  
ATOM   4014  CD2 TYR A 283     -63.116  17.196 -19.814  1.00  0.00           C  
ATOM   4015  CE1 TYR A 283     -61.547  17.132 -17.545  1.00  0.00           C  
ATOM   4016  CE2 TYR A 283     -63.672  17.500 -18.587  1.00  0.00           C  
ATOM   4017  CZ  TYR A 283     -62.887  17.471 -17.451  1.00  0.00           C  
ATOM   4018  OH  TYR A 283     -63.432  17.776 -16.223  1.00  0.00           O  
ATOM   4019  H   TYR A 283     -60.095  14.281 -20.505  1.00  0.00           H  
ATOM   4020  HA  TYR A 283     -62.651  15.120 -21.687  1.00  0.00           H  
ATOM   4021 1HB  TYR A 283     -60.070  16.573 -21.099  1.00  0.00           H  
ATOM   4022 2HB  TYR A 283     -61.432  17.328 -21.917  1.00  0.00           H  
ATOM   4023  HD1 TYR A 283     -59.970  16.565 -18.858  1.00  0.00           H  
ATOM   4024  HD2 TYR A 283     -63.727  17.223 -20.716  1.00  0.00           H  
ATOM   4025  HE1 TYR A 283     -60.913  17.107 -16.657  1.00  0.00           H  
ATOM   4026  HE2 TYR A 283     -64.727  17.765 -18.518  1.00  0.00           H  
ATOM   4027  HH  TYR A 283     -62.733  17.803 -15.564  1.00  0.00           H  
ATOM   4028  N   ASP A 284     -60.100  14.656 -23.646  1.00  0.00           N  
ATOM   4029  CA  ASP A 284     -59.646  14.620 -25.037  1.00  0.00           C  
ATOM   4030  C   ASP A 284     -59.777  16.011 -25.670  1.00  0.00           C  
ATOM   4031  O   ASP A 284     -60.488  16.208 -26.656  1.00  0.00           O  
ATOM   4032  CB  ASP A 284     -60.413  13.561 -25.829  1.00  0.00           C  
ATOM   4033  CG  ASP A 284     -60.210  12.121 -25.248  1.00  0.00           C  
ATOM   4034  OD1 ASP A 284     -59.307  11.929 -24.435  1.00  0.00           O  
ATOM   4035  OD2 ASP A 284     -60.945  11.241 -25.620  1.00  0.00           O  
ATOM   4036  H   ASP A 284     -59.511  14.268 -22.929  1.00  0.00           H  
ATOM   4037  HA  ASP A 284     -58.597  14.341 -25.049  1.00  0.00           H  
ATOM   4038 1HB  ASP A 284     -61.478  13.799 -25.831  1.00  0.00           H  
ATOM   4039 2HB  ASP A 284     -60.070  13.574 -26.866  1.00  0.00           H  
ATOM   4040  N   HIS A 285     -59.120  16.987 -25.057  1.00  0.00           N  
ATOM   4041  CA  HIS A 285     -59.227  18.377 -25.462  1.00  0.00           C  
ATOM   4042  C   HIS A 285     -58.593  18.644 -26.810  1.00  0.00           C  
ATOM   4043  O   HIS A 285     -57.553  18.059 -27.175  1.00  0.00           O  
ATOM   4044  CB  HIS A 285     -58.525  19.316 -24.477  1.00  0.00           C  
ATOM   4045  CG  HIS A 285     -59.089  19.446 -23.101  1.00  0.00           C  
ATOM   4046  ND1 HIS A 285     -60.327  19.999 -22.834  1.00  0.00           N  
ATOM   4047  CD2 HIS A 285     -58.536  19.153 -21.907  1.00  0.00           C  
ATOM   4048  CE1 HIS A 285     -60.509  20.031 -21.515  1.00  0.00           C  
ATOM   4049  NE2 HIS A 285     -59.431  19.531 -20.935  1.00  0.00           N  
ATOM   4050  H   HIS A 285     -58.505  16.728 -24.295  1.00  0.00           H  
ATOM   4051  HA  HIS A 285     -60.278  18.656 -25.527  1.00  0.00           H  
ATOM   4052 1HB  HIS A 285     -57.523  18.971 -24.355  1.00  0.00           H  
ATOM   4053 2HB  HIS A 285     -58.463  20.314 -24.916  1.00  0.00           H  
ATOM   4054  HD2 HIS A 285     -57.548  18.718 -21.752  1.00  0.00           H  
ATOM   4055  HE1 HIS A 285     -61.387  20.413 -20.995  1.00  0.00           H  
ATOM   4056  HE2 HIS A 285     -59.268  19.446 -19.910  1.00  0.00           H  
ATOM   4057  N   TYR A 286     -59.203  19.594 -27.521  1.00  0.00           N  
ATOM   4058  CA  TYR A 286     -58.694  20.054 -28.797  1.00  0.00           C  
ATOM   4059  C   TYR A 286     -58.045  21.412 -28.612  1.00  0.00           C  
ATOM   4060  O   TYR A 286     -58.587  22.251 -27.892  1.00  0.00           O  
ATOM   4061  CB  TYR A 286     -59.822  20.207 -29.817  1.00  0.00           C  
ATOM   4062  CG  TYR A 286     -60.540  18.936 -30.212  1.00  0.00           C  
ATOM   4063  CD1 TYR A 286     -60.078  17.684 -29.824  1.00  0.00           C  
ATOM   4064  CD2 TYR A 286     -61.679  19.038 -30.984  1.00  0.00           C  
ATOM   4065  CE1 TYR A 286     -60.760  16.546 -30.204  1.00  0.00           C  
ATOM   4066  CE2 TYR A 286     -62.361  17.906 -31.367  1.00  0.00           C  
ATOM   4067  CZ  TYR A 286     -61.909  16.663 -30.979  1.00  0.00           C  
ATOM   4068  OH  TYR A 286     -62.602  15.537 -31.358  1.00  0.00           O  
ATOM   4069  H   TYR A 286     -60.051  20.005 -27.154  1.00  0.00           H  
ATOM   4070  HA  TYR A 286     -57.953  19.350 -29.146  1.00  0.00           H  
ATOM   4071 1HB  TYR A 286     -60.566  20.896 -29.413  1.00  0.00           H  
ATOM   4072 2HB  TYR A 286     -59.427  20.669 -30.718  1.00  0.00           H  
ATOM   4073  HD1 TYR A 286     -59.181  17.588 -29.226  1.00  0.00           H  
ATOM   4074  HD2 TYR A 286     -62.039  20.020 -31.290  1.00  0.00           H  
ATOM   4075  HE1 TYR A 286     -60.395  15.566 -29.897  1.00  0.00           H  
ATOM   4076  HE2 TYR A 286     -63.261  17.994 -31.976  1.00  0.00           H  
ATOM   4077  HH  TYR A 286     -63.382  15.800 -31.855  1.00  0.00           H  
ATOM   4078  N   LEU A 287     -56.894  21.620 -29.236  1.00  0.00           N  
ATOM   4079  CA  LEU A 287     -56.189  22.886 -29.146  1.00  0.00           C  
ATOM   4080  C   LEU A 287     -56.100  23.561 -30.526  1.00  0.00           C  
ATOM   4081  O   LEU A 287     -56.782  24.550 -30.788  1.00  0.00           O  
ATOM   4082  CB  LEU A 287     -54.768  22.643 -28.614  1.00  0.00           C  
ATOM   4083  CG  LEU A 287     -54.671  21.862 -27.274  1.00  0.00           C  
ATOM   4084  CD1 LEU A 287     -53.248  21.723 -26.909  1.00  0.00           C  
ATOM   4085  CD2 LEU A 287     -55.418  22.532 -26.217  1.00  0.00           C  
ATOM   4086  H   LEU A 287     -56.513  20.884 -29.801  1.00  0.00           H  
ATOM   4087  HA  LEU A 287     -56.728  23.551 -28.467  1.00  0.00           H  
ATOM   4088 1HB  LEU A 287     -54.174  22.126 -29.359  1.00  0.00           H  
ATOM   4089 2HB  LEU A 287     -54.313  23.619 -28.444  1.00  0.00           H  
ATOM   4090  HG  LEU A 287     -55.080  20.860 -27.415  1.00  0.00           H  
ATOM   4091 1HD1 LEU A 287     -53.157  21.150 -25.982  1.00  0.00           H  
ATOM   4092 2HD1 LEU A 287     -52.717  21.224 -27.701  1.00  0.00           H  
ATOM   4093 3HD1 LEU A 287     -52.857  22.718 -26.760  1.00  0.00           H  
ATOM   4094 1HD2 LEU A 287     -55.340  21.962 -25.289  1.00  0.00           H  
ATOM   4095 2HD2 LEU A 287     -55.003  23.515 -26.072  1.00  0.00           H  
ATOM   4096 3HD2 LEU A 287     -56.457  22.608 -26.501  1.00  0.00           H  
ATOM   4097  N   LEU A 288     -55.305  22.989 -31.448  1.00  0.00           N  
ATOM   4098  CA  LEU A 288     -55.121  23.587 -32.766  1.00  0.00           C  
ATOM   4099  C   LEU A 288     -55.767  22.812 -33.908  1.00  0.00           C  
ATOM   4100  O   LEU A 288     -56.123  21.646 -33.758  1.00  0.00           O  
ATOM   4101  CB  LEU A 288     -53.642  23.739 -33.042  1.00  0.00           C  
ATOM   4102  CG  LEU A 288     -52.913  24.507 -31.987  1.00  0.00           C  
ATOM   4103  CD1 LEU A 288     -51.476  24.598 -32.347  1.00  0.00           C  
ATOM   4104  CD2 LEU A 288     -53.523  25.825 -31.861  1.00  0.00           C  
ATOM   4105  H   LEU A 288     -54.750  22.160 -31.244  1.00  0.00           H  
ATOM   4106  HA  LEU A 288     -55.565  24.585 -32.754  1.00  0.00           H  
ATOM   4107 1HB  LEU A 288     -53.193  22.749 -33.123  1.00  0.00           H  
ATOM   4108 2HB  LEU A 288     -53.522  24.251 -33.979  1.00  0.00           H  
ATOM   4109  HG  LEU A 288     -52.979  23.982 -31.033  1.00  0.00           H  
ATOM   4110 1HD1 LEU A 288     -50.944  25.155 -31.581  1.00  0.00           H  
ATOM   4111 2HD1 LEU A 288     -51.058  23.595 -32.430  1.00  0.00           H  
ATOM   4112 3HD1 LEU A 288     -51.374  25.118 -33.293  1.00  0.00           H  
ATOM   4113 1HD2 LEU A 288     -53.004  26.376 -31.133  1.00  0.00           H  
ATOM   4114 2HD2 LEU A 288     -53.441  26.309 -32.781  1.00  0.00           H  
ATOM   4115 3HD2 LEU A 288     -54.570  25.755 -31.585  1.00  0.00           H  
ATOM   4116  N   MET A 289     -55.944  23.475 -35.051  1.00  0.00           N  
ATOM   4117  CA  MET A 289     -56.480  22.808 -36.233  1.00  0.00           C  
ATOM   4118  C   MET A 289     -55.989  23.435 -37.533  1.00  0.00           C  
ATOM   4119  O   MET A 289     -55.806  24.647 -37.613  1.00  0.00           O  
ATOM   4120  CB  MET A 289     -58.000  22.738 -36.125  1.00  0.00           C  
ATOM   4121  CG  MET A 289     -58.718  22.024 -37.248  1.00  0.00           C  
ATOM   4122  SD  MET A 289     -60.478  21.906 -36.906  1.00  0.00           S  
ATOM   4123  CE  MET A 289     -60.478  20.792 -35.478  1.00  0.00           C  
ATOM   4124  H   MET A 289     -55.665  24.442 -35.111  1.00  0.00           H  
ATOM   4125  HA  MET A 289     -56.107  21.797 -36.246  1.00  0.00           H  
ATOM   4126 1HB  MET A 289     -58.265  22.222 -35.203  1.00  0.00           H  
ATOM   4127 2HB  MET A 289     -58.397  23.742 -36.056  1.00  0.00           H  
ATOM   4128 1HG  MET A 289     -58.587  22.585 -38.177  1.00  0.00           H  
ATOM   4129 2HG  MET A 289     -58.316  21.028 -37.404  1.00  0.00           H  
ATOM   4130 1HE  MET A 289     -61.503  20.624 -35.145  1.00  0.00           H  
ATOM   4131 2HE  MET A 289     -60.028  19.842 -35.755  1.00  0.00           H  
ATOM   4132 3HE  MET A 289     -59.901  21.241 -34.664  1.00  0.00           H  
ATOM   4133  N   PHE A 290     -55.760  22.594 -38.546  1.00  0.00           N  
ATOM   4134  CA  PHE A 290     -55.333  23.065 -39.872  1.00  0.00           C  
ATOM   4135  C   PHE A 290     -55.511  22.025 -40.993  1.00  0.00           C  
ATOM   4136  O   PHE A 290     -54.770  21.062 -41.055  1.00  0.00           O  
ATOM   4137  CB  PHE A 290     -53.863  23.469 -39.813  1.00  0.00           C  
ATOM   4138  CG  PHE A 290     -53.226  23.732 -41.142  1.00  0.00           C  
ATOM   4139  CD1 PHE A 290     -53.548  24.824 -41.920  1.00  0.00           C  
ATOM   4140  CD2 PHE A 290     -52.247  22.850 -41.604  1.00  0.00           C  
ATOM   4141  CE1 PHE A 290     -52.927  25.029 -43.137  1.00  0.00           C  
ATOM   4142  CE2 PHE A 290     -51.623  23.057 -42.810  1.00  0.00           C  
ATOM   4143  CZ  PHE A 290     -51.965  24.147 -43.577  1.00  0.00           C  
ATOM   4144  H   PHE A 290     -55.905  21.593 -38.391  1.00  0.00           H  
ATOM   4145  HA  PHE A 290     -55.896  23.966 -40.073  1.00  0.00           H  
ATOM   4146 1HB  PHE A 290     -53.788  24.385 -39.227  1.00  0.00           H  
ATOM   4147 2HB  PHE A 290     -53.285  22.708 -39.300  1.00  0.00           H  
ATOM   4148  HD1 PHE A 290     -54.303  25.527 -41.564  1.00  0.00           H  
ATOM   4149  HD2 PHE A 290     -51.973  21.984 -40.991  1.00  0.00           H  
ATOM   4150  HE1 PHE A 290     -53.194  25.887 -43.744  1.00  0.00           H  
ATOM   4151  HE2 PHE A 290     -50.853  22.362 -43.162  1.00  0.00           H  
ATOM   4152  HZ  PHE A 290     -51.472  24.310 -44.531  1.00  0.00           H  
ATOM   4153  N   PRO A 291     -56.360  22.278 -42.002  1.00  0.00           N  
ATOM   4154  CA  PRO A 291     -56.731  21.322 -43.036  1.00  0.00           C  
ATOM   4155  C   PRO A 291     -55.736  21.092 -44.176  1.00  0.00           C  
ATOM   4156  O   PRO A 291     -56.086  21.290 -45.345  1.00  0.00           O  
ATOM   4157  CB  PRO A 291     -58.018  21.949 -43.567  1.00  0.00           C  
ATOM   4158  CG  PRO A 291     -57.800  23.435 -43.413  1.00  0.00           C  
ATOM   4159  CD  PRO A 291     -57.039  23.573 -42.114  1.00  0.00           C  
ATOM   4160  HA  PRO A 291     -56.964  20.383 -42.538  1.00  0.00           H  
ATOM   4161 1HB  PRO A 291     -58.172  21.647 -44.614  1.00  0.00           H  
ATOM   4162 2HB  PRO A 291     -58.882  21.574 -42.994  1.00  0.00           H  
ATOM   4163 1HG  PRO A 291     -57.238  23.825 -44.273  1.00  0.00           H  
ATOM   4164 2HG  PRO A 291     -58.769  23.962 -43.399  1.00  0.00           H  
ATOM   4165 1HD  PRO A 291     -56.332  24.399 -42.201  1.00  0.00           H  
ATOM   4166 2HD  PRO A 291     -57.745  23.696 -41.286  1.00  0.00           H  
ATOM   4167  N   TYR A 292     -54.490  20.718 -43.857  1.00  0.00           N  
ATOM   4168  CA  TYR A 292     -53.422  20.381 -44.839  1.00  0.00           C  
ATOM   4169  C   TYR A 292     -53.127  21.310 -46.039  1.00  0.00           C  
ATOM   4170  O   TYR A 292     -52.119  21.116 -46.718  1.00  0.00           O  
ATOM   4171  CB  TYR A 292     -53.666  19.024 -45.519  1.00  0.00           C  
ATOM   4172  CG  TYR A 292     -53.325  17.714 -44.816  1.00  0.00           C  
ATOM   4173  CD1 TYR A 292     -53.165  16.620 -45.611  1.00  0.00           C  
ATOM   4174  CD2 TYR A 292     -53.141  17.586 -43.494  1.00  0.00           C  
ATOM   4175  CE1 TYR A 292     -52.825  15.399 -45.118  1.00  0.00           C  
ATOM   4176  CE2 TYR A 292     -52.766  16.337 -42.987  1.00  0.00           C  
ATOM   4177  CZ  TYR A 292     -52.619  15.264 -43.794  1.00  0.00           C  
ATOM   4178  OH  TYR A 292     -52.238  14.047 -43.276  1.00  0.00           O  
ATOM   4179  H   TYR A 292     -54.303  20.611 -42.864  1.00  0.00           H  
ATOM   4180  HA  TYR A 292     -52.492  20.316 -44.271  1.00  0.00           H  
ATOM   4181 1HB  TYR A 292     -54.718  18.971 -45.789  1.00  0.00           H  
ATOM   4182 2HB  TYR A 292     -53.130  19.038 -46.430  1.00  0.00           H  
ATOM   4183  HD1 TYR A 292     -53.315  16.734 -46.652  1.00  0.00           H  
ATOM   4184  HD2 TYR A 292     -53.258  18.446 -42.851  1.00  0.00           H  
ATOM   4185  HE1 TYR A 292     -52.707  14.544 -45.790  1.00  0.00           H  
ATOM   4186  HE2 TYR A 292     -52.582  16.213 -41.936  1.00  0.00           H  
ATOM   4187  HH  TYR A 292     -51.753  14.189 -42.461  1.00  0.00           H  
ATOM   4188  N   ALA A 293     -53.972  22.285 -46.315  1.00  0.00           N  
ATOM   4189  CA  ALA A 293     -53.883  23.081 -47.531  1.00  0.00           C  
ATOM   4190  C   ALA A 293     -52.565  23.803 -47.738  1.00  0.00           C  
ATOM   4191  O   ALA A 293     -52.048  24.481 -46.846  1.00  0.00           O  
ATOM   4192  CB  ALA A 293     -54.995  24.115 -47.521  1.00  0.00           C  
ATOM   4193  H   ALA A 293     -54.771  22.410 -45.706  1.00  0.00           H  
ATOM   4194  HA  ALA A 293     -54.027  22.407 -48.375  1.00  0.00           H  
ATOM   4195 1HB  ALA A 293     -54.979  24.672 -48.444  1.00  0.00           H  
ATOM   4196 2HB  ALA A 293     -55.957  23.610 -47.421  1.00  0.00           H  
ATOM   4197 3HB  ALA A 293     -54.853  24.792 -46.679  1.00  0.00           H  
ATOM   4198  N   GLY A 294     -52.130  23.806 -49.011  1.00  0.00           N  
ATOM   4199  CA  GLY A 294     -50.910  24.477 -49.482  1.00  0.00           C  
ATOM   4200  C   GLY A 294     -51.048  25.998 -49.441  1.00  0.00           C  
ATOM   4201  O   GLY A 294     -50.108  26.740 -49.723  1.00  0.00           O  
ATOM   4202  H   GLY A 294     -52.628  23.234 -49.685  1.00  0.00           H  
ATOM   4203 1HA  GLY A 294     -50.062  24.167 -48.870  1.00  0.00           H  
ATOM   4204 2HA  GLY A 294     -50.693  24.153 -50.501  1.00  0.00           H  
ATOM   4205  N   GLN A 295     -52.239  26.447 -49.055  1.00  0.00           N  
ATOM   4206  CA  GLN A 295     -52.602  27.835 -48.844  1.00  0.00           C  
ATOM   4207  C   GLN A 295     -51.737  28.415 -47.731  1.00  0.00           C  
ATOM   4208  O   GLN A 295     -51.453  29.611 -47.708  1.00  0.00           O  
ATOM   4209  CB  GLN A 295     -54.073  27.918 -48.432  1.00  0.00           C  
ATOM   4210  CG  GLN A 295     -55.052  27.552 -49.532  1.00  0.00           C  
ATOM   4211  CD  GLN A 295     -56.484  27.506 -49.035  1.00  0.00           C  
ATOM   4212  OE1 GLN A 295     -56.727  27.344 -47.834  1.00  0.00           O  
ATOM   4213  NE2 GLN A 295     -57.437  27.647 -49.949  1.00  0.00           N  
ATOM   4214  H   GLN A 295     -52.941  25.751 -48.875  1.00  0.00           H  
ATOM   4215  HA  GLN A 295     -52.428  28.398 -49.761  1.00  0.00           H  
ATOM   4216 1HB  GLN A 295     -54.246  27.247 -47.591  1.00  0.00           H  
ATOM   4217 2HB  GLN A 295     -54.301  28.929 -48.095  1.00  0.00           H  
ATOM   4218 1HG  GLN A 295     -54.990  28.302 -50.320  1.00  0.00           H  
ATOM   4219 2HG  GLN A 295     -54.790  26.574 -49.930  1.00  0.00           H  
ATOM   4220 1HE2 GLN A 295     -58.401  27.623 -49.678  1.00  0.00           H  
ATOM   4221 2HE2 GLN A 295     -57.194  27.777 -50.911  1.00  0.00           H  
ATOM   4222  N   GLY A 296     -51.361  27.558 -46.768  1.00  0.00           N  
ATOM   4223  CA  GLY A 296     -50.530  27.979 -45.649  1.00  0.00           C  
ATOM   4224  C   GLY A 296     -51.275  28.693 -44.528  1.00  0.00           C  
ATOM   4225  O   GLY A 296     -50.657  29.309 -43.661  1.00  0.00           O  
ATOM   4226  H   GLY A 296     -51.623  26.571 -46.844  1.00  0.00           H  
ATOM   4227 1HA  GLY A 296     -50.029  27.101 -45.239  1.00  0.00           H  
ATOM   4228 2HA  GLY A 296     -49.740  28.632 -46.024  1.00  0.00           H  
ATOM   4229  N   ALA A 297     -52.604  28.601 -44.490  1.00  0.00           N  
ATOM   4230  CA  ALA A 297     -53.376  29.287 -43.449  1.00  0.00           C  
ATOM   4231  C   ALA A 297     -53.336  28.528 -42.121  1.00  0.00           C  
ATOM   4232  O   ALA A 297     -54.362  28.100 -41.589  1.00  0.00           O  
ATOM   4233  CB  ALA A 297     -54.817  29.449 -43.895  1.00  0.00           C  
ATOM   4234  H   ALA A 297     -53.080  28.076 -45.208  1.00  0.00           H  
ATOM   4235  HA  ALA A 297     -52.935  30.272 -43.290  1.00  0.00           H  
ATOM   4236 1HB  ALA A 297     -55.378  29.985 -43.127  1.00  0.00           H  
ATOM   4237 2HB  ALA A 297     -54.846  30.014 -44.829  1.00  0.00           H  
ATOM   4238 3HB  ALA A 297     -55.263  28.469 -44.051  1.00  0.00           H  
ATOM   4239  N   VAL A 298     -52.141  28.433 -41.558  1.00  0.00           N  
ATOM   4240  CA  VAL A 298     -51.861  27.693 -40.337  1.00  0.00           C  
ATOM   4241  C   VAL A 298     -52.489  28.306 -39.100  1.00  0.00           C  
ATOM   4242  O   VAL A 298     -52.626  27.638 -38.089  1.00  0.00           O  
ATOM   4243  CB  VAL A 298     -50.345  27.521 -40.173  1.00  0.00           C  
ATOM   4244  CG1 VAL A 298     -49.803  26.721 -41.359  1.00  0.00           C  
ATOM   4245  CG2 VAL A 298     -49.682  28.871 -40.116  1.00  0.00           C  
ATOM   4246  H   VAL A 298     -51.373  28.862 -42.066  1.00  0.00           H  
ATOM   4247  HA  VAL A 298     -52.276  26.697 -40.444  1.00  0.00           H  
ATOM   4248  HB  VAL A 298     -50.134  26.974 -39.261  1.00  0.00           H  
ATOM   4249 1HG1 VAL A 298     -48.728  26.593 -41.255  1.00  0.00           H  
ATOM   4250 2HG1 VAL A 298     -50.283  25.747 -41.397  1.00  0.00           H  
ATOM   4251 3HG1 VAL A 298     -50.012  27.258 -42.275  1.00  0.00           H  
ATOM   4252 1HG2 VAL A 298     -48.606  28.740 -40.006  1.00  0.00           H  
ATOM   4253 2HG2 VAL A 298     -49.891  29.417 -41.041  1.00  0.00           H  
ATOM   4254 3HG2 VAL A 298     -50.062  29.434 -39.268  1.00  0.00           H  
ATOM   4255  N   GLY A 299     -52.873  29.579 -39.172  1.00  0.00           N  
ATOM   4256  CA  GLY A 299     -53.538  30.220 -38.042  1.00  0.00           C  
ATOM   4257  C   GLY A 299     -55.013  29.807 -37.951  1.00  0.00           C  
ATOM   4258  O   GLY A 299     -55.658  30.042 -36.927  1.00  0.00           O  
ATOM   4259  H   GLY A 299     -52.718  30.093 -40.025  1.00  0.00           H  
ATOM   4260 1HA  GLY A 299     -53.026  29.952 -37.119  1.00  0.00           H  
ATOM   4261 2HA  GLY A 299     -53.466  31.301 -38.146  1.00  0.00           H  
ATOM   4262  N   TYR A 300     -55.525  29.182 -39.026  1.00  0.00           N  
ATOM   4263  CA  TYR A 300     -56.902  28.715 -39.140  1.00  0.00           C  
ATOM   4264  C   TYR A 300     -57.909  29.742 -38.579  1.00  0.00           C  
ATOM   4265  O   TYR A 300     -57.622  30.939 -38.501  1.00  0.00           O  
ATOM   4266  CB  TYR A 300     -56.952  27.326 -38.463  1.00  0.00           C  
ATOM   4267  CG  TYR A 300     -58.230  26.517 -38.569  1.00  0.00           C  
ATOM   4268  CD1 TYR A 300     -58.580  25.998 -39.792  1.00  0.00           C  
ATOM   4269  CD2 TYR A 300     -59.030  26.265 -37.447  1.00  0.00           C  
ATOM   4270  CE1 TYR A 300     -59.729  25.262 -39.927  1.00  0.00           C  
ATOM   4271  CE2 TYR A 300     -60.179  25.525 -37.595  1.00  0.00           C  
ATOM   4272  CZ  TYR A 300     -60.530  25.032 -38.827  1.00  0.00           C  
ATOM   4273  OH  TYR A 300     -61.687  24.304 -38.970  1.00  0.00           O  
ATOM   4274  H   TYR A 300     -54.925  28.984 -39.824  1.00  0.00           H  
ATOM   4275  HA  TYR A 300     -57.123  28.580 -40.199  1.00  0.00           H  
ATOM   4276 1HB  TYR A 300     -56.140  26.729 -38.874  1.00  0.00           H  
ATOM   4277 2HB  TYR A 300     -56.745  27.455 -37.408  1.00  0.00           H  
ATOM   4278  HD1 TYR A 300     -57.945  26.186 -40.659  1.00  0.00           H  
ATOM   4279  HD2 TYR A 300     -58.753  26.659 -36.463  1.00  0.00           H  
ATOM   4280  HE1 TYR A 300     -60.008  24.865 -40.901  1.00  0.00           H  
ATOM   4281  HE2 TYR A 300     -60.814  25.322 -36.744  1.00  0.00           H  
ATOM   4282  HH  TYR A 300     -62.099  24.186 -38.109  1.00  0.00           H  
ATOM   4283  N   ASN A 301     -59.110  29.290 -38.242  1.00  0.00           N  
ATOM   4284  CA  ASN A 301     -60.113  30.128 -37.615  1.00  0.00           C  
ATOM   4285  C   ASN A 301     -59.724  30.279 -36.158  1.00  0.00           C  
ATOM   4286  O   ASN A 301     -59.707  29.304 -35.404  1.00  0.00           O  
ATOM   4287  CB  ASN A 301     -61.496  29.525 -37.746  1.00  0.00           C  
ATOM   4288  CG  ASN A 301     -62.613  30.423 -37.205  1.00  0.00           C  
ATOM   4289  OD1 ASN A 301     -62.541  31.070 -36.138  1.00  0.00           O  
ATOM   4290  ND2 ASN A 301     -63.686  30.469 -37.961  1.00  0.00           N  
ATOM   4291  H   ASN A 301     -59.330  28.324 -38.391  1.00  0.00           H  
ATOM   4292  HA  ASN A 301     -60.097  31.116 -38.075  1.00  0.00           H  
ATOM   4293 1HB  ASN A 301     -61.697  29.312 -38.798  1.00  0.00           H  
ATOM   4294 2HB  ASN A 301     -61.527  28.573 -37.214  1.00  0.00           H  
ATOM   4295 1HD2 ASN A 301     -64.469  31.028 -37.687  1.00  0.00           H  
ATOM   4296 2HD2 ASN A 301     -63.722  29.944 -38.813  1.00  0.00           H  
ATOM   4297  N   SER A 302     -59.438  31.505 -35.743  1.00  0.00           N  
ATOM   4298  CA  SER A 302     -58.933  31.764 -34.400  1.00  0.00           C  
ATOM   4299  C   SER A 302     -59.847  31.296 -33.260  1.00  0.00           C  
ATOM   4300  O   SER A 302     -59.362  31.059 -32.156  1.00  0.00           O  
ATOM   4301  CB  SER A 302     -58.663  33.248 -34.241  1.00  0.00           C  
ATOM   4302  OG  SER A 302     -59.852  33.984 -34.296  1.00  0.00           O  
ATOM   4303  H   SER A 302     -59.504  32.266 -36.404  1.00  0.00           H  
ATOM   4304  HA  SER A 302     -57.983  31.241 -34.306  1.00  0.00           H  
ATOM   4305 1HB  SER A 302     -58.166  33.426 -33.287  1.00  0.00           H  
ATOM   4306 2HB  SER A 302     -57.989  33.577 -35.033  1.00  0.00           H  
ATOM   4307  HG  SER A 302     -60.406  33.656 -33.567  1.00  0.00           H  
ATOM   4308  N   ASP A 303     -61.143  31.081 -33.517  1.00  0.00           N  
ATOM   4309  CA  ASP A 303     -62.028  30.640 -32.436  1.00  0.00           C  
ATOM   4310  C   ASP A 303     -62.096  29.127 -32.275  1.00  0.00           C  
ATOM   4311  O   ASP A 303     -62.795  28.616 -31.397  1.00  0.00           O  
ATOM   4312  CB  ASP A 303     -63.416  31.252 -32.544  1.00  0.00           C  
ATOM   4313  CG  ASP A 303     -63.391  32.739 -32.198  1.00  0.00           C  
ATOM   4314  OD1 ASP A 303     -62.668  33.107 -31.275  1.00  0.00           O  
ATOM   4315  OD2 ASP A 303     -64.083  33.494 -32.833  1.00  0.00           O  
ATOM   4316  H   ASP A 303     -61.519  31.222 -34.457  1.00  0.00           H  
ATOM   4317  HA  ASP A 303     -61.622  31.031 -31.522  1.00  0.00           H  
ATOM   4318 1HB  ASP A 303     -63.787  31.129 -33.564  1.00  0.00           H  
ATOM   4319 2HB  ASP A 303     -64.106  30.734 -31.873  1.00  0.00           H  
ATOM   4320  N   SER A 304     -61.334  28.418 -33.096  1.00  0.00           N  
ATOM   4321  CA  SER A 304     -61.215  26.976 -33.006  1.00  0.00           C  
ATOM   4322  C   SER A 304     -59.729  26.650 -32.968  1.00  0.00           C  
ATOM   4323  O   SER A 304     -59.308  25.559 -33.370  1.00  0.00           O  
ATOM   4324  CB  SER A 304     -61.889  26.297 -34.179  1.00  0.00           C  
ATOM   4325  OG  SER A 304     -63.267  26.572 -34.212  1.00  0.00           O  
ATOM   4326  H   SER A 304     -60.789  28.888 -33.820  1.00  0.00           H  
ATOM   4327  HA  SER A 304     -61.678  26.635 -32.081  1.00  0.00           H  
ATOM   4328 1HB  SER A 304     -61.432  26.660 -35.093  1.00  0.00           H  
ATOM   4329 2HB  SER A 304     -61.724  25.222 -34.123  1.00  0.00           H  
ATOM   4330  HG  SER A 304     -63.587  26.427 -33.313  1.00  0.00           H  
ATOM   4331  N   PHE A 305     -58.939  27.634 -32.508  1.00  0.00           N  
ATOM   4332  CA  PHE A 305     -57.488  27.527 -32.445  1.00  0.00           C  
ATOM   4333  C   PHE A 305     -56.958  28.062 -31.096  1.00  0.00           C  
ATOM   4334  O   PHE A 305     -55.839  28.571 -31.021  1.00  0.00           O  
ATOM   4335  CB  PHE A 305     -56.928  28.363 -33.603  1.00  0.00           C  
ATOM   4336  CG  PHE A 305     -55.553  28.109 -34.078  1.00  0.00           C  
ATOM   4337  CD1 PHE A 305     -55.332  27.073 -34.968  1.00  0.00           C  
ATOM   4338  CD2 PHE A 305     -54.490  28.908 -33.699  1.00  0.00           C  
ATOM   4339  CE1 PHE A 305     -54.089  26.836 -35.480  1.00  0.00           C  
ATOM   4340  CE2 PHE A 305     -53.222  28.673 -34.209  1.00  0.00           C  
ATOM   4341  CZ  PHE A 305     -53.025  27.634 -35.105  1.00  0.00           C  
ATOM   4342  H   PHE A 305     -59.370  28.500 -32.199  1.00  0.00           H  
ATOM   4343  HA  PHE A 305     -57.202  26.484 -32.552  1.00  0.00           H  
ATOM   4344 1HB  PHE A 305     -57.584  28.251 -34.463  1.00  0.00           H  
ATOM   4345 2HB  PHE A 305     -56.975  29.404 -33.308  1.00  0.00           H  
ATOM   4346  HD1 PHE A 305     -56.177  26.451 -35.275  1.00  0.00           H  
ATOM   4347  HD2 PHE A 305     -54.664  29.730 -33.005  1.00  0.00           H  
ATOM   4348  HE1 PHE A 305     -53.941  26.028 -36.195  1.00  0.00           H  
ATOM   4349  HE2 PHE A 305     -52.389  29.306 -33.916  1.00  0.00           H  
ATOM   4350  HZ  PHE A 305     -52.037  27.448 -35.522  1.00  0.00           H  
ATOM   4351  N   TRP A 306     -57.791  27.995 -30.046  1.00  0.00           N  
ATOM   4352  CA  TRP A 306     -57.413  28.444 -28.694  1.00  0.00           C  
ATOM   4353  C   TRP A 306     -56.669  27.331 -27.981  1.00  0.00           C  
ATOM   4354  O   TRP A 306     -57.018  26.169 -28.151  1.00  0.00           O  
ATOM   4355  CB  TRP A 306     -58.621  28.889 -27.863  1.00  0.00           C  
ATOM   4356  CG  TRP A 306     -59.228  30.195 -28.328  1.00  0.00           C  
ATOM   4357  CD1 TRP A 306     -60.350  30.381 -29.077  1.00  0.00           C  
ATOM   4358  CD2 TRP A 306     -58.697  31.517 -28.074  1.00  0.00           C  
ATOM   4359  NE1 TRP A 306     -60.552  31.740 -29.300  1.00  0.00           N  
ATOM   4360  CE2 TRP A 306     -59.553  32.436 -28.698  1.00  0.00           C  
ATOM   4361  CE3 TRP A 306     -57.576  31.989 -27.381  1.00  0.00           C  
ATOM   4362  CZ2 TRP A 306     -59.323  33.794 -28.654  1.00  0.00           C  
ATOM   4363  CZ3 TRP A 306     -57.347  33.357 -27.335  1.00  0.00           C  
ATOM   4364  CH2 TRP A 306     -58.199  34.236 -27.956  1.00  0.00           C  
ATOM   4365  H   TRP A 306     -58.699  27.575 -30.186  1.00  0.00           H  
ATOM   4366  HA  TRP A 306     -56.744  29.300 -28.790  1.00  0.00           H  
ATOM   4367 1HB  TRP A 306     -59.393  28.118 -27.899  1.00  0.00           H  
ATOM   4368 2HB  TRP A 306     -58.320  29.001 -26.820  1.00  0.00           H  
ATOM   4369  HD1 TRP A 306     -60.992  29.585 -29.450  1.00  0.00           H  
ATOM   4370  HE1 TRP A 306     -61.331  32.168 -29.858  1.00  0.00           H  
ATOM   4371  HE3 TRP A 306     -56.896  31.295 -26.890  1.00  0.00           H  
ATOM   4372  HZ2 TRP A 306     -59.990  34.505 -29.144  1.00  0.00           H  
ATOM   4373  HZ3 TRP A 306     -56.472  33.716 -26.793  1.00  0.00           H  
ATOM   4374  HH2 TRP A 306     -57.990  35.302 -27.902  1.00  0.00           H  
ATOM   4375  N   LEU A 307     -55.679  27.660 -27.147  1.00  0.00           N  
ATOM   4376  CA  LEU A 307     -54.890  26.588 -26.540  1.00  0.00           C  
ATOM   4377  C   LEU A 307     -54.852  26.431 -25.018  1.00  0.00           C  
ATOM   4378  O   LEU A 307     -53.942  26.969 -24.386  1.00  0.00           O  
ATOM   4379  CB  LEU A 307     -53.435  26.780 -26.903  1.00  0.00           C  
ATOM   4380  CG  LEU A 307     -53.099  26.753 -28.333  1.00  0.00           C  
ATOM   4381  CD1 LEU A 307     -53.234  28.186 -28.904  1.00  0.00           C  
ATOM   4382  CD2 LEU A 307     -51.736  26.217 -28.459  1.00  0.00           C  
ATOM   4383  H   LEU A 307     -55.436  28.630 -26.994  1.00  0.00           H  
ATOM   4384  HA  LEU A 307     -55.237  25.651 -26.970  1.00  0.00           H  
ATOM   4385 1HB  LEU A 307     -53.103  27.734 -26.501  1.00  0.00           H  
ATOM   4386 2HB  LEU A 307     -52.861  25.986 -26.413  1.00  0.00           H  
ATOM   4387  HG  LEU A 307     -53.798  26.106 -28.870  1.00  0.00           H  
ATOM   4388 1HD1 LEU A 307     -52.989  28.212 -29.958  1.00  0.00           H  
ATOM   4389 2HD1 LEU A 307     -54.244  28.545 -28.781  1.00  0.00           H  
ATOM   4390 3HD1 LEU A 307     -52.554  28.848 -28.368  1.00  0.00           H  
ATOM   4391 1HD2 LEU A 307     -51.439  26.172 -29.495  1.00  0.00           H  
ATOM   4392 2HD2 LEU A 307     -51.036  26.851 -27.914  1.00  0.00           H  
ATOM   4393 3HD2 LEU A 307     -51.741  25.233 -28.038  1.00  0.00           H  
ATOM   4394  N   PRO A 308     -55.822  25.775 -24.383  1.00  0.00           N  
ATOM   4395  CA  PRO A 308     -55.747  25.403 -22.985  1.00  0.00           C  
ATOM   4396  C   PRO A 308     -54.507  24.521 -22.820  1.00  0.00           C  
ATOM   4397  O   PRO A 308     -54.181  23.765 -23.730  1.00  0.00           O  
ATOM   4398  CB  PRO A 308     -57.049  24.625 -22.773  1.00  0.00           C  
ATOM   4399  CG  PRO A 308     -57.997  25.182 -23.834  1.00  0.00           C  
ATOM   4400  CD  PRO A 308     -57.118  25.511 -25.028  1.00  0.00           C  
ATOM   4401  HA  PRO A 308     -55.690  26.304 -22.356  1.00  0.00           H  
ATOM   4402 1HB  PRO A 308     -56.859  23.545 -22.891  1.00  0.00           H  
ATOM   4403 2HB  PRO A 308     -57.412  24.773 -21.744  1.00  0.00           H  
ATOM   4404 1HG  PRO A 308     -58.772  24.437 -24.079  1.00  0.00           H  
ATOM   4405 2HG  PRO A 308     -58.519  26.068 -23.444  1.00  0.00           H  
ATOM   4406 1HD  PRO A 308     -57.079  24.688 -25.732  1.00  0.00           H  
ATOM   4407 2HD  PRO A 308     -57.505  26.417 -25.489  1.00  0.00           H  
ATOM   4408  N   LYS A 309     -53.832  24.596 -21.685  1.00  0.00           N  
ATOM   4409  CA  LYS A 309     -52.659  23.746 -21.467  1.00  0.00           C  
ATOM   4410  C   LYS A 309     -52.942  22.673 -20.432  1.00  0.00           C  
ATOM   4411  O   LYS A 309     -53.782  22.869 -19.550  1.00  0.00           O  
ATOM   4412  CB  LYS A 309     -51.452  24.572 -21.024  1.00  0.00           C  
ATOM   4413  CG  LYS A 309     -50.908  25.550 -22.061  1.00  0.00           C  
ATOM   4414  CD  LYS A 309     -49.664  26.264 -21.513  1.00  0.00           C  
ATOM   4415  CE  LYS A 309     -50.039  27.291 -20.448  1.00  0.00           C  
ATOM   4416  NZ  LYS A 309     -48.827  27.940 -19.827  1.00  0.00           N  
ATOM   4417  H   LYS A 309     -54.125  25.239 -20.964  1.00  0.00           H  
ATOM   4418  HA  LYS A 309     -52.407  23.244 -22.403  1.00  0.00           H  
ATOM   4419 1HB  LYS A 309     -51.713  25.142 -20.133  1.00  0.00           H  
ATOM   4420 2HB  LYS A 309     -50.637  23.899 -20.746  1.00  0.00           H  
ATOM   4421 1HG  LYS A 309     -50.638  25.006 -22.969  1.00  0.00           H  
ATOM   4422 2HG  LYS A 309     -51.673  26.289 -22.316  1.00  0.00           H  
ATOM   4423 1HD  LYS A 309     -48.974  25.537 -21.072  1.00  0.00           H  
ATOM   4424 2HD  LYS A 309     -49.140  26.776 -22.320  1.00  0.00           H  
ATOM   4425 1HE  LYS A 309     -50.653  28.062 -20.911  1.00  0.00           H  
ATOM   4426 2HE  LYS A 309     -50.616  26.803 -19.665  1.00  0.00           H  
ATOM   4427 1HZ  LYS A 309     -49.092  28.608 -19.140  1.00  0.00           H  
ATOM   4428 2HZ  LYS A 309     -48.218  27.236 -19.395  1.00  0.00           H  
ATOM   4429 3HZ  LYS A 309     -48.234  28.395 -20.528  1.00  0.00           H  
ATOM   4430  N   THR A 310     -52.230  21.551 -20.537  1.00  0.00           N  
ATOM   4431  CA  THR A 310     -52.365  20.478 -19.560  1.00  0.00           C  
ATOM   4432  C   THR A 310     -51.013  20.027 -19.042  1.00  0.00           C  
ATOM   4433  O   THR A 310     -49.982  20.298 -19.665  1.00  0.00           O  
ATOM   4434  CB  THR A 310     -53.033  19.234 -20.154  1.00  0.00           C  
ATOM   4435  OG1 THR A 310     -52.177  18.617 -21.145  1.00  0.00           O  
ATOM   4436  CG2 THR A 310     -54.394  19.568 -20.802  1.00  0.00           C  
ATOM   4437  H   THR A 310     -51.576  21.450 -21.297  1.00  0.00           H  
ATOM   4438  HA  THR A 310     -52.954  20.837 -18.716  1.00  0.00           H  
ATOM   4439  HB  THR A 310     -53.175  18.529 -19.354  1.00  0.00           H  
ATOM   4440  HG1 THR A 310     -52.403  17.654 -21.107  1.00  0.00           H  
ATOM   4441 1HG2 THR A 310     -54.845  18.656 -21.189  1.00  0.00           H  
ATOM   4442 2HG2 THR A 310     -55.057  20.010 -20.057  1.00  0.00           H  
ATOM   4443 3HG2 THR A 310     -54.252  20.269 -21.623  1.00  0.00           H  
ATOM   4444  N   SER A 311     -51.036  19.261 -17.949  1.00  0.00           N  
ATOM   4445  CA  SER A 311     -49.828  18.645 -17.412  1.00  0.00           C  
ATOM   4446  C   SER A 311     -49.453  17.350 -18.152  1.00  0.00           C  
ATOM   4447  O   SER A 311     -48.347  16.839 -17.985  1.00  0.00           O  
ATOM   4448  CB  SER A 311     -50.000  18.382 -15.928  1.00  0.00           C  
ATOM   4449  OG  SER A 311     -50.981  17.412 -15.690  1.00  0.00           O  
ATOM   4450  H   SER A 311     -51.915  19.104 -17.478  1.00  0.00           H  
ATOM   4451  HA  SER A 311     -49.002  19.349 -17.538  1.00  0.00           H  
ATOM   4452 1HB  SER A 311     -49.050  18.055 -15.506  1.00  0.00           H  
ATOM   4453 2HB  SER A 311     -50.274  19.310 -15.427  1.00  0.00           H  
ATOM   4454  HG  SER A 311     -50.615  16.584 -16.013  1.00  0.00           H  
ATOM   4455  N   ASP A 312     -50.377  16.802 -18.968  1.00  0.00           N  
ATOM   4456  CA  ASP A 312     -50.028  15.591 -19.721  1.00  0.00           C  
ATOM   4457  C   ASP A 312     -49.227  15.957 -20.977  1.00  0.00           C  
ATOM   4458  O   ASP A 312     -48.433  15.154 -21.460  1.00  0.00           O  
ATOM   4459  CB  ASP A 312     -51.245  14.665 -20.005  1.00  0.00           C  
ATOM   4460  CG  ASP A 312     -52.475  15.240 -20.747  1.00  0.00           C  
ATOM   4461  OD1 ASP A 312     -53.095  16.144 -20.241  1.00  0.00           O  
ATOM   4462  OD2 ASP A 312     -52.837  14.736 -21.769  1.00  0.00           O  
ATOM   4463  H   ASP A 312     -51.274  17.241 -19.061  1.00  0.00           H  
ATOM   4464  HA  ASP A 312     -49.364  14.994 -19.096  1.00  0.00           H  
ATOM   4465 1HB  ASP A 312     -50.889  13.820 -20.586  1.00  0.00           H  
ATOM   4466 2HB  ASP A 312     -51.591  14.258 -19.059  1.00  0.00           H  
ATOM   4467  N   ASN A 313     -49.383  17.202 -21.454  1.00  0.00           N  
ATOM   4468  CA  ASN A 313     -48.577  17.753 -22.555  1.00  0.00           C  
ATOM   4469  C   ASN A 313     -48.524  16.892 -23.823  1.00  0.00           C  
ATOM   4470  O   ASN A 313     -47.450  16.603 -24.340  1.00  0.00           O  
ATOM   4471  CB  ASN A 313     -47.169  18.063 -22.063  1.00  0.00           C  
ATOM   4472  CG  ASN A 313     -46.388  19.004 -22.986  1.00  0.00           C  
ATOM   4473  OD1 ASN A 313     -46.979  19.859 -23.658  1.00  0.00           O  
ATOM   4474  ND2 ASN A 313     -45.089  18.891 -22.992  1.00  0.00           N  
ATOM   4475  H   ASN A 313     -50.117  17.792 -21.053  1.00  0.00           H  
ATOM   4476  HA  ASN A 313     -49.035  18.701 -22.844  1.00  0.00           H  
ATOM   4477 1HB  ASN A 313     -47.225  18.504 -21.064  1.00  0.00           H  
ATOM   4478 2HB  ASN A 313     -46.608  17.129 -21.971  1.00  0.00           H  
ATOM   4479 1HD2 ASN A 313     -44.545  19.535 -23.533  1.00  0.00           H  
ATOM   4480 2HD2 ASN A 313     -44.639  18.200 -22.419  1.00  0.00           H  
ATOM   4481  N   LYS A 314     -49.671  16.479 -24.320  1.00  0.00           N  
ATOM   4482  CA  LYS A 314     -49.711  15.683 -25.545  1.00  0.00           C  
ATOM   4483  C   LYS A 314     -49.951  16.513 -26.828  1.00  0.00           C  
ATOM   4484  O   LYS A 314     -49.751  16.007 -27.928  1.00  0.00           O  
ATOM   4485  CB  LYS A 314     -50.769  14.615 -25.387  1.00  0.00           C  
ATOM   4486  CG  LYS A 314     -50.488  13.560 -24.331  1.00  0.00           C  
ATOM   4487  CD  LYS A 314     -51.682  12.623 -24.160  1.00  0.00           C  
ATOM   4488  CE  LYS A 314     -51.422  11.544 -23.105  1.00  0.00           C  
ATOM   4489  NZ  LYS A 314     -50.557  10.431 -23.615  1.00  0.00           N  
ATOM   4490  H   LYS A 314     -50.530  16.709 -23.840  1.00  0.00           H  
ATOM   4491  HA  LYS A 314     -48.750  15.186 -25.658  1.00  0.00           H  
ATOM   4492 1HB  LYS A 314     -51.665  15.092 -25.087  1.00  0.00           H  
ATOM   4493 2HB  LYS A 314     -50.945  14.123 -26.342  1.00  0.00           H  
ATOM   4494 1HG  LYS A 314     -49.641  12.973 -24.644  1.00  0.00           H  
ATOM   4495 2HG  LYS A 314     -50.262  14.035 -23.375  1.00  0.00           H  
ATOM   4496 1HD  LYS A 314     -52.552  13.212 -23.854  1.00  0.00           H  
ATOM   4497 2HD  LYS A 314     -51.909  12.152 -25.115  1.00  0.00           H  
ATOM   4498 1HE  LYS A 314     -50.927  12.010 -22.256  1.00  0.00           H  
ATOM   4499 2HE  LYS A 314     -52.376  11.133 -22.775  1.00  0.00           H  
ATOM   4500 1HZ  LYS A 314     -50.411   9.754 -22.883  1.00  0.00           H  
ATOM   4501 2HZ  LYS A 314     -51.017   9.988 -24.394  1.00  0.00           H  
ATOM   4502 3HZ  LYS A 314     -49.648  10.778 -23.933  1.00  0.00           H  
ATOM   4503  N   ILE A 315     -50.323  17.798 -26.664  1.00  0.00           N  
ATOM   4504  CA  ILE A 315     -50.678  18.721 -27.761  1.00  0.00           C  
ATOM   4505  C   ILE A 315     -51.801  18.171 -28.661  1.00  0.00           C  
ATOM   4506  O   ILE A 315     -52.145  17.000 -28.583  1.00  0.00           O  
ATOM   4507  CB  ILE A 315     -49.393  19.121 -28.555  1.00  0.00           C  
ATOM   4508  CG1 ILE A 315     -48.499  19.875 -27.606  1.00  0.00           C  
ATOM   4509  CG2 ILE A 315     -49.643  19.988 -29.843  1.00  0.00           C  
ATOM   4510  CD1 ILE A 315     -47.174  20.179 -28.167  1.00  0.00           C  
ATOM   4511  H   ILE A 315     -50.406  18.138 -25.720  1.00  0.00           H  
ATOM   4512  HA  ILE A 315     -51.048  19.637 -27.305  1.00  0.00           H  
ATOM   4513  HB  ILE A 315     -48.861  18.221 -28.845  1.00  0.00           H  
ATOM   4514 1HG1 ILE A 315     -48.978  20.785 -27.330  1.00  0.00           H  
ATOM   4515 2HG1 ILE A 315     -48.349  19.276 -26.702  1.00  0.00           H  
ATOM   4516 1HG2 ILE A 315     -48.682  20.228 -30.304  1.00  0.00           H  
ATOM   4517 2HG2 ILE A 315     -50.238  19.455 -30.570  1.00  0.00           H  
ATOM   4518 3HG2 ILE A 315     -50.147  20.908 -29.571  1.00  0.00           H  
ATOM   4519 1HD1 ILE A 315     -46.598  20.717 -27.423  1.00  0.00           H  
ATOM   4520 2HD1 ILE A 315     -46.686  19.255 -28.428  1.00  0.00           H  
ATOM   4521 3HD1 ILE A 315     -47.284  20.794 -29.054  1.00  0.00           H  
ATOM   4522  N   TYR A 316     -52.453  19.057 -29.427  1.00  0.00           N  
ATOM   4523  CA  TYR A 316     -53.502  18.685 -30.387  1.00  0.00           C  
ATOM   4524  C   TYR A 316     -53.295  19.455 -31.680  1.00  0.00           C  
ATOM   4525  O   TYR A 316     -53.141  20.679 -31.661  1.00  0.00           O  
ATOM   4526  CB  TYR A 316     -54.895  18.995 -29.885  1.00  0.00           C  
ATOM   4527  CG  TYR A 316     -56.052  18.584 -30.861  1.00  0.00           C  
ATOM   4528  CD1 TYR A 316     -56.446  17.290 -30.923  1.00  0.00           C  
ATOM   4529  CD2 TYR A 316     -56.704  19.505 -31.656  1.00  0.00           C  
ATOM   4530  CE1 TYR A 316     -57.462  16.873 -31.733  1.00  0.00           C  
ATOM   4531  CE2 TYR A 316     -57.735  19.110 -32.459  1.00  0.00           C  
ATOM   4532  CZ  TYR A 316     -58.117  17.783 -32.499  1.00  0.00           C  
ATOM   4533  OH  TYR A 316     -59.162  17.375 -33.302  1.00  0.00           O  
ATOM   4534  H   TYR A 316     -52.158  20.017 -29.394  1.00  0.00           H  
ATOM   4535  HA  TYR A 316     -53.420  17.631 -30.609  1.00  0.00           H  
ATOM   4536 1HB  TYR A 316     -55.068  18.506 -28.921  1.00  0.00           H  
ATOM   4537 2HB  TYR A 316     -54.943  20.022 -29.732  1.00  0.00           H  
ATOM   4538  HD1 TYR A 316     -55.961  16.598 -30.319  1.00  0.00           H  
ATOM   4539  HD2 TYR A 316     -56.417  20.538 -31.643  1.00  0.00           H  
ATOM   4540  HE1 TYR A 316     -57.752  15.825 -31.745  1.00  0.00           H  
ATOM   4541  HE2 TYR A 316     -58.255  19.849 -33.073  1.00  0.00           H  
ATOM   4542  HH  TYR A 316     -59.579  18.149 -33.691  1.00  0.00           H  
ATOM   4543  N   LEU A 317     -53.272  18.729 -32.794  1.00  0.00           N  
ATOM   4544  CA  LEU A 317     -53.018  19.316 -34.115  1.00  0.00           C  
ATOM   4545  C   LEU A 317     -54.174  19.327 -35.122  1.00  0.00           C  
ATOM   4546  O   LEU A 317     -54.332  20.289 -35.866  1.00  0.00           O  
ATOM   4547  CB  LEU A 317     -51.885  18.535 -34.743  1.00  0.00           C  
ATOM   4548  CG  LEU A 317     -50.597  18.582 -34.008  1.00  0.00           C  
ATOM   4549  CD1 LEU A 317     -49.667  17.662 -34.697  1.00  0.00           C  
ATOM   4550  CD2 LEU A 317     -50.032  20.017 -33.963  1.00  0.00           C  
ATOM   4551  H   LEU A 317     -53.419  17.735 -32.709  1.00  0.00           H  
ATOM   4552  HA  LEU A 317     -52.704  20.348 -33.963  1.00  0.00           H  
ATOM   4553 1HB  LEU A 317     -52.186  17.487 -34.826  1.00  0.00           H  
ATOM   4554 2HB  LEU A 317     -51.716  18.908 -35.733  1.00  0.00           H  
ATOM   4555  HG  LEU A 317     -50.754  18.247 -33.009  1.00  0.00           H  
ATOM   4556 1HD1 LEU A 317     -48.729  17.650 -34.180  1.00  0.00           H  
ATOM   4557 2HD1 LEU A 317     -50.087  16.655 -34.709  1.00  0.00           H  
ATOM   4558 3HD1 LEU A 317     -49.530  18.007 -35.716  1.00  0.00           H  
ATOM   4559 1HD2 LEU A 317     -49.083  20.021 -33.419  1.00  0.00           H  
ATOM   4560 2HD2 LEU A 317     -49.865  20.377 -34.977  1.00  0.00           H  
ATOM   4561 3HD2 LEU A 317     -50.743  20.675 -33.456  1.00  0.00           H  
ATOM   4562  N   ALA A 318     -54.925  18.227 -35.218  1.00  0.00           N  
ATOM   4563  CA  ALA A 318     -56.002  18.081 -36.212  1.00  0.00           C  
ATOM   4564  C   ALA A 318     -55.575  18.486 -37.606  1.00  0.00           C  
ATOM   4565  O   ALA A 318     -56.209  19.342 -38.253  1.00  0.00           O  
ATOM   4566  CB  ALA A 318     -57.218  18.869 -35.853  1.00  0.00           C  
ATOM   4567  H   ALA A 318     -54.755  17.463 -34.588  1.00  0.00           H  
ATOM   4568  HA  ALA A 318     -56.272  17.024 -36.256  1.00  0.00           H  
ATOM   4569 1HB  ALA A 318     -57.986  18.696 -36.607  1.00  0.00           H  
ATOM   4570 2HB  ALA A 318     -57.555  18.541 -34.951  1.00  0.00           H  
ATOM   4571 3HB  ALA A 318     -56.986  19.898 -35.794  1.00  0.00           H  
ATOM   4572  N   HIS A 319     -54.505  17.893 -38.103  1.00  0.00           N  
ATOM   4573  CA  HIS A 319     -54.134  18.270 -39.447  1.00  0.00           C  
ATOM   4574  C   HIS A 319     -54.971  17.448 -40.394  1.00  0.00           C  
ATOM   4575  O   HIS A 319     -54.588  16.345 -40.780  1.00  0.00           O  
ATOM   4576  CB  HIS A 319     -52.653  18.147 -39.763  1.00  0.00           C  
ATOM   4577  CG  HIS A 319     -51.805  19.041 -38.977  1.00  0.00           C  
ATOM   4578  ND1 HIS A 319     -50.453  18.842 -38.830  1.00  0.00           N  
ATOM   4579  CD2 HIS A 319     -52.102  20.157 -38.284  1.00  0.00           C  
ATOM   4580  CE1 HIS A 319     -49.959  19.802 -38.080  1.00  0.00           C  
ATOM   4581  NE2 HIS A 319     -50.943  20.603 -37.738  1.00  0.00           N  
ATOM   4582  H   HIS A 319     -54.015  17.173 -37.572  1.00  0.00           H  
ATOM   4583  HA  HIS A 319     -54.385  19.307 -39.603  1.00  0.00           H  
ATOM   4584 1HB  HIS A 319     -52.338  17.164 -39.670  1.00  0.00           H  
ATOM   4585 2HB  HIS A 319     -52.500  18.424 -40.788  1.00  0.00           H  
ATOM   4586  HD2 HIS A 319     -53.087  20.615 -38.176  1.00  0.00           H  
ATOM   4587  HE1 HIS A 319     -48.918  19.915 -37.787  1.00  0.00           H  
ATOM   4588  HE2 HIS A 319     -50.865  21.431 -37.160  1.00  0.00           H  
ATOM   4589  N   SER A 320     -56.190  17.924 -40.601  1.00  0.00           N  
ATOM   4590  CA  SER A 320     -57.228  17.290 -41.406  1.00  0.00           C  
ATOM   4591  C   SER A 320     -56.968  17.542 -42.876  1.00  0.00           C  
ATOM   4592  O   SER A 320     -56.101  18.341 -43.208  1.00  0.00           O  
ATOM   4593  CB  SER A 320     -58.600  17.782 -40.976  1.00  0.00           C  
ATOM   4594  OG  SER A 320     -58.770  19.146 -41.231  1.00  0.00           O  
ATOM   4595  H   SER A 320     -56.384  18.814 -40.147  1.00  0.00           H  
ATOM   4596  HA  SER A 320     -57.213  16.230 -41.238  1.00  0.00           H  
ATOM   4597 1HB  SER A 320     -59.357  17.212 -41.504  1.00  0.00           H  
ATOM   4598 2HB  SER A 320     -58.731  17.585 -39.908  1.00  0.00           H  
ATOM   4599  HG  SER A 320     -58.183  19.596 -40.619  1.00  0.00           H  
ATOM   4600  N   MET A 321     -57.688  16.879 -43.764  1.00  0.00           N  
ATOM   4601  CA  MET A 321     -57.510  17.179 -45.177  1.00  0.00           C  
ATOM   4602  C   MET A 321     -58.815  17.186 -45.940  1.00  0.00           C  
ATOM   4603  O   MET A 321     -59.623  16.266 -45.828  1.00  0.00           O  
ATOM   4604  CB  MET A 321     -56.600  16.150 -45.842  1.00  0.00           C  
ATOM   4605  CG  MET A 321     -56.326  16.471 -47.306  1.00  0.00           C  
ATOM   4606  SD  MET A 321     -55.187  15.400 -48.174  1.00  0.00           S  
ATOM   4607  CE  MET A 321     -55.109  16.363 -49.678  1.00  0.00           C  
ATOM   4608  H   MET A 321     -58.343  16.172 -43.458  1.00  0.00           H  
ATOM   4609  HA  MET A 321     -57.068  18.172 -45.273  1.00  0.00           H  
ATOM   4610 1HB  MET A 321     -55.701  16.063 -45.286  1.00  0.00           H  
ATOM   4611 2HB  MET A 321     -57.084  15.182 -45.818  1.00  0.00           H  
ATOM   4612 1HG  MET A 321     -57.252  16.385 -47.812  1.00  0.00           H  
ATOM   4613 2HG  MET A 321     -55.978  17.498 -47.394  1.00  0.00           H  
ATOM   4614 1HE  MET A 321     -54.446  15.897 -50.377  1.00  0.00           H  
ATOM   4615 2HE  MET A 321     -56.107  16.439 -50.119  1.00  0.00           H  
ATOM   4616 3HE  MET A 321     -54.745  17.363 -49.453  1.00  0.00           H  
ATOM   4617  N   ALA A 322     -59.027  18.211 -46.749  1.00  0.00           N  
ATOM   4618  CA  ALA A 322     -60.165  18.159 -47.644  1.00  0.00           C  
ATOM   4619  C   ALA A 322     -59.713  17.281 -48.807  1.00  0.00           C  
ATOM   4620  O   ALA A 322     -58.637  17.533 -49.350  1.00  0.00           O  
ATOM   4621  CB  ALA A 322     -60.578  19.542 -48.117  1.00  0.00           C  
ATOM   4622  H   ALA A 322     -58.372  18.983 -46.776  1.00  0.00           H  
ATOM   4623  HA  ALA A 322     -60.993  17.693 -47.118  1.00  0.00           H  
ATOM   4624 1HB  ALA A 322     -61.422  19.462 -48.797  1.00  0.00           H  
ATOM   4625 2HB  ALA A 322     -60.866  20.148 -47.255  1.00  0.00           H  
ATOM   4626 3HB  ALA A 322     -59.749  20.021 -48.630  1.00  0.00           H  
ATOM   4627  N   PRO A 323     -60.510  16.341 -49.306  1.00  0.00           N  
ATOM   4628  CA  PRO A 323     -60.122  15.427 -50.368  1.00  0.00           C  
ATOM   4629  C   PRO A 323     -59.750  16.133 -51.675  1.00  0.00           C  
ATOM   4630  O   PRO A 323     -59.016  15.589 -52.493  1.00  0.00           O  
ATOM   4631  CB  PRO A 323     -61.372  14.551 -50.513  1.00  0.00           C  
ATOM   4632  CG  PRO A 323     -62.513  15.386 -49.941  1.00  0.00           C  
ATOM   4633  CD  PRO A 323     -61.889  16.184 -48.825  1.00  0.00           C  
ATOM   4634  HA  PRO A 323     -59.271  14.816 -50.012  1.00  0.00           H  
ATOM   4635 1HB  PRO A 323     -61.526  14.304 -51.576  1.00  0.00           H  
ATOM   4636 2HB  PRO A 323     -61.222  13.596 -49.987  1.00  0.00           H  
ATOM   4637 1HG  PRO A 323     -62.946  16.021 -50.726  1.00  0.00           H  
ATOM   4638 2HG  PRO A 323     -63.321  14.726 -49.587  1.00  0.00           H  
ATOM   4639 1HD  PRO A 323     -62.409  17.147 -48.750  1.00  0.00           H  
ATOM   4640 2HD  PRO A 323     -61.904  15.619 -47.877  1.00  0.00           H  
ATOM   4641  N   GLY A 324     -60.246  17.358 -51.872  1.00  0.00           N  
ATOM   4642  CA  GLY A 324     -59.932  18.099 -53.088  1.00  0.00           C  
ATOM   4643  C   GLY A 324     -58.700  19.011 -52.964  1.00  0.00           C  
ATOM   4644  O   GLY A 324     -58.370  19.732 -53.908  1.00  0.00           O  
ATOM   4645  H   GLY A 324     -60.843  17.780 -51.182  1.00  0.00           H  
ATOM   4646 1HA  GLY A 324     -59.772  17.392 -53.900  1.00  0.00           H  
ATOM   4647 2HA  GLY A 324     -60.796  18.699 -53.365  1.00  0.00           H  
ATOM   4648  N   SER A 325     -58.048  19.024 -51.799  1.00  0.00           N  
ATOM   4649  CA  SER A 325     -56.897  19.901 -51.583  1.00  0.00           C  
ATOM   4650  C   SER A 325     -55.563  19.317 -52.045  1.00  0.00           C  
ATOM   4651  O   SER A 325     -55.434  18.120 -52.301  1.00  0.00           O  
ATOM   4652  CB  SER A 325     -56.818  20.301 -50.120  1.00  0.00           C  
ATOM   4653  OG  SER A 325     -56.559  19.204 -49.298  1.00  0.00           O  
ATOM   4654  H   SER A 325     -58.340  18.408 -51.042  1.00  0.00           H  
ATOM   4655  HA  SER A 325     -57.066  20.812 -52.158  1.00  0.00           H  
ATOM   4656 1HB  SER A 325     -56.036  21.045 -49.986  1.00  0.00           H  
ATOM   4657 2HB  SER A 325     -57.757  20.759 -49.825  1.00  0.00           H  
ATOM   4658  HG  SER A 325     -57.283  18.561 -49.467  1.00  0.00           H  
ATOM   4659  N   ALA A 326     -54.554  20.186 -52.132  1.00  0.00           N  
ATOM   4660  CA  ALA A 326     -53.192  19.773 -52.464  1.00  0.00           C  
ATOM   4661  C   ALA A 326     -52.271  19.970 -51.266  1.00  0.00           C  
ATOM   4662  O   ALA A 326     -51.854  21.087 -50.938  1.00  0.00           O  
ATOM   4663  CB  ALA A 326     -52.675  20.551 -53.657  1.00  0.00           C  
ATOM   4664  H   ALA A 326     -54.735  21.159 -51.940  1.00  0.00           H  
ATOM   4665  HA  ALA A 326     -53.204  18.711 -52.710  1.00  0.00           H  
ATOM   4666 1HB  ALA A 326     -51.669  20.212 -53.897  1.00  0.00           H  
ATOM   4667 2HB  ALA A 326     -53.331  20.381 -54.513  1.00  0.00           H  
ATOM   4668 3HB  ALA A 326     -52.653  21.612 -53.421  1.00  0.00           H  
ATOM   4669  N   ASN A 327     -51.921  18.877 -50.618  1.00  0.00           N  
ATOM   4670  CA  ASN A 327     -51.152  18.946 -49.381  1.00  0.00           C  
ATOM   4671  C   ASN A 327     -49.633  19.008 -49.575  1.00  0.00           C  
ATOM   4672  O   ASN A 327     -48.901  18.076 -49.268  1.00  0.00           O  
ATOM   4673  CB  ASN A 327     -51.596  17.845 -48.461  1.00  0.00           C  
ATOM   4674  CG  ASN A 327     -51.515  16.476 -48.984  1.00  0.00           C  
ATOM   4675  OD1 ASN A 327     -51.836  16.253 -50.139  1.00  0.00           O  
ATOM   4676  ND2 ASN A 327     -51.120  15.548 -48.167  1.00  0.00           N  
ATOM   4677  H   ASN A 327     -52.250  17.981 -50.949  1.00  0.00           H  
ATOM   4678  HA  ASN A 327     -51.426  19.879 -48.881  1.00  0.00           H  
ATOM   4679 1HB  ASN A 327     -51.083  17.920 -47.535  1.00  0.00           H  
ATOM   4680 2HB  ASN A 327     -52.639  18.025 -48.273  1.00  0.00           H  
ATOM   4681 1HD2 ASN A 327     -51.075  14.592 -48.468  1.00  0.00           H  
ATOM   4682 2HD2 ASN A 327     -50.873  15.788 -47.227  1.00  0.00           H  
ATOM   4683  N   SER A 328     -49.186  20.130 -50.133  1.00  0.00           N  
ATOM   4684  CA  SER A 328     -47.784  20.382 -50.504  1.00  0.00           C  
ATOM   4685  C   SER A 328     -46.782  20.428 -49.334  1.00  0.00           C  
ATOM   4686  O   SER A 328     -45.576  20.288 -49.538  1.00  0.00           O  
ATOM   4687  CB  SER A 328     -47.720  21.686 -51.276  1.00  0.00           C  
ATOM   4688  OG  SER A 328     -48.019  22.781 -50.456  1.00  0.00           O  
ATOM   4689  H   SER A 328     -49.904  20.824 -50.347  1.00  0.00           H  
ATOM   4690  HA  SER A 328     -47.468  19.583 -51.168  1.00  0.00           H  
ATOM   4691 1HB  SER A 328     -46.732  21.811 -51.712  1.00  0.00           H  
ATOM   4692 2HB  SER A 328     -48.438  21.645 -52.093  1.00  0.00           H  
ATOM   4693  HG  SER A 328     -47.220  22.954 -49.949  1.00  0.00           H  
ATOM   4694  N   GLY A 329     -47.282  20.638 -48.121  1.00  0.00           N  
ATOM   4695  CA  GLY A 329     -46.468  20.710 -46.905  1.00  0.00           C  
ATOM   4696  C   GLY A 329     -46.619  19.430 -46.073  1.00  0.00           C  
ATOM   4697  O   GLY A 329     -46.166  18.343 -46.460  1.00  0.00           O  
ATOM   4698  H   GLY A 329     -48.288  20.744 -48.050  1.00  0.00           H  
ATOM   4699 1HA  GLY A 329     -45.422  20.848 -47.178  1.00  0.00           H  
ATOM   4700 2HA  GLY A 329     -46.760  21.584 -46.323  1.00  0.00           H  
ATOM   4701  N   CYS A 330     -47.279  19.555 -44.930  1.00  0.00           N  
ATOM   4702  CA  CYS A 330     -48.012  20.266 -43.890  1.00  0.00           C  
ATOM   4703  C   CYS A 330     -47.221  21.283 -43.079  1.00  0.00           C  
ATOM   4704  O   CYS A 330     -47.691  22.403 -42.845  1.00  0.00           O  
ATOM   4705  CB  CYS A 330     -48.635  19.250 -42.955  1.00  0.00           C  
ATOM   4706  SG  CYS A 330     -50.023  18.350 -43.676  1.00  0.00           S  
ATOM   4707  H   CYS A 330     -47.295  20.493 -45.299  1.00  0.00           H  
ATOM   4708  HA  CYS A 330     -48.825  20.797 -44.382  1.00  0.00           H  
ATOM   4709 1HB  CYS A 330     -47.883  18.523 -42.645  1.00  0.00           H  
ATOM   4710 2HB  CYS A 330     -48.986  19.755 -42.047  1.00  0.00           H  
ATOM   4711  N   ASN A 331     -45.993  20.955 -42.715  1.00  0.00           N  
ATOM   4712  CA  ASN A 331     -45.196  21.862 -41.905  1.00  0.00           C  
ATOM   4713  C   ASN A 331     -45.943  22.202 -40.599  1.00  0.00           C  
ATOM   4714  O   ASN A 331     -45.814  21.508 -39.581  1.00  0.00           O  
ATOM   4715  CB  ASN A 331     -44.800  23.111 -42.692  1.00  0.00           C  
ATOM   4716  CG  ASN A 331     -43.965  22.788 -43.895  1.00  0.00           C  
ATOM   4717  OD1 ASN A 331     -43.328  21.736 -43.979  1.00  0.00           O  
ATOM   4718  ND2 ASN A 331     -43.956  23.695 -44.841  1.00  0.00           N  
ATOM   4719  H   ASN A 331     -45.622  20.026 -42.896  1.00  0.00           H  
ATOM   4720  HA  ASN A 331     -44.285  21.345 -41.628  1.00  0.00           H  
ATOM   4721 1HB  ASN A 331     -45.656  23.679 -43.018  1.00  0.00           H  
ATOM   4722 2HB  ASN A 331     -44.217  23.753 -42.047  1.00  0.00           H  
ATOM   4723 1HD2 ASN A 331     -43.412  23.551 -45.673  1.00  0.00           H  
ATOM   4724 2HD2 ASN A 331     -44.482  24.538 -44.729  1.00  0.00           H  
ATOM   4725  N   PHE A 332     -46.578  23.375 -40.582  1.00  0.00           N  
ATOM   4726  CA  PHE A 332     -47.351  23.979 -39.477  1.00  0.00           C  
ATOM   4727  C   PHE A 332     -46.563  24.399 -38.225  1.00  0.00           C  
ATOM   4728  O   PHE A 332     -46.882  25.408 -37.597  1.00  0.00           O  
ATOM   4729  CB  PHE A 332     -48.442  22.984 -39.053  1.00  0.00           C  
ATOM   4730  CG  PHE A 332     -49.416  23.482 -38.048  1.00  0.00           C  
ATOM   4731  CD1 PHE A 332     -50.498  24.235 -38.446  1.00  0.00           C  
ATOM   4732  CD2 PHE A 332     -49.273  23.184 -36.699  1.00  0.00           C  
ATOM   4733  CE1 PHE A 332     -51.412  24.677 -37.533  1.00  0.00           C  
ATOM   4734  CE2 PHE A 332     -50.201  23.628 -35.788  1.00  0.00           C  
ATOM   4735  CZ  PHE A 332     -51.266  24.374 -36.212  1.00  0.00           C  
ATOM   4736  H   PHE A 332     -46.635  23.826 -41.483  1.00  0.00           H  
ATOM   4737  HA  PHE A 332     -47.837  24.871 -39.871  1.00  0.00           H  
ATOM   4738 1HB  PHE A 332     -49.000  22.664 -39.936  1.00  0.00           H  
ATOM   4739 2HB  PHE A 332     -47.977  22.104 -38.628  1.00  0.00           H  
ATOM   4740  HD1 PHE A 332     -50.627  24.468 -39.498  1.00  0.00           H  
ATOM   4741  HD2 PHE A 332     -48.417  22.584 -36.367  1.00  0.00           H  
ATOM   4742  HE1 PHE A 332     -52.259  25.269 -37.858  1.00  0.00           H  
ATOM   4743  HE2 PHE A 332     -50.092  23.387 -34.736  1.00  0.00           H  
ATOM   4744  HZ  PHE A 332     -51.994  24.728 -35.506  1.00  0.00           H  
ATOM   4745  N   TYR A 333     -45.487  23.693 -37.912  1.00  0.00           N  
ATOM   4746  CA  TYR A 333     -44.663  24.008 -36.749  1.00  0.00           C  
ATOM   4747  C   TYR A 333     -45.539  24.130 -35.482  1.00  0.00           C  
ATOM   4748  O   TYR A 333     -46.297  23.211 -35.201  1.00  0.00           O  
ATOM   4749  CB  TYR A 333     -43.803  25.259 -37.036  1.00  0.00           C  
ATOM   4750  CG  TYR A 333     -42.710  24.995 -38.082  1.00  0.00           C  
ATOM   4751  CD1 TYR A 333     -42.993  25.085 -39.436  1.00  0.00           C  
ATOM   4752  CD2 TYR A 333     -41.412  24.676 -37.672  1.00  0.00           C  
ATOM   4753  CE1 TYR A 333     -41.992  24.832 -40.357  1.00  0.00           C  
ATOM   4754  CE2 TYR A 333     -40.433  24.426 -38.583  1.00  0.00           C  
ATOM   4755  CZ  TYR A 333     -40.712  24.492 -39.919  1.00  0.00           C  
ATOM   4756  OH  TYR A 333     -39.726  24.213 -40.828  1.00  0.00           O  
ATOM   4757  H   TYR A 333     -45.298  22.865 -38.460  1.00  0.00           H  
ATOM   4758  HA  TYR A 333     -43.981  23.179 -36.587  1.00  0.00           H  
ATOM   4759 1HB  TYR A 333     -44.426  26.079 -37.388  1.00  0.00           H  
ATOM   4760 2HB  TYR A 333     -43.306  25.584 -36.123  1.00  0.00           H  
ATOM   4761  HD1 TYR A 333     -43.997  25.339 -39.771  1.00  0.00           H  
ATOM   4762  HD2 TYR A 333     -41.168  24.621 -36.632  1.00  0.00           H  
ATOM   4763  HE1 TYR A 333     -42.199  24.888 -41.426  1.00  0.00           H  
ATOM   4764  HE2 TYR A 333     -39.434  24.169 -38.245  1.00  0.00           H  
ATOM   4765  HH  TYR A 333     -40.125  23.985 -41.702  1.00  0.00           H  
ATOM   4766  N   ILE A 334     -45.443  25.280 -34.784  1.00  0.00           N  
ATOM   4767  CA  ILE A 334     -46.059  25.707 -33.494  1.00  0.00           C  
ATOM   4768  C   ILE A 334     -45.170  26.697 -32.701  1.00  0.00           C  
ATOM   4769  O   ILE A 334     -45.029  27.834 -33.152  1.00  0.00           O  
ATOM   4770  CB  ILE A 334     -46.575  24.570 -32.511  1.00  0.00           C  
ATOM   4771  CG1 ILE A 334     -45.476  23.438 -32.191  1.00  0.00           C  
ATOM   4772  CG2 ILE A 334     -47.971  23.996 -32.859  1.00  0.00           C  
ATOM   4773  CD1 ILE A 334     -45.803  22.604 -30.997  1.00  0.00           C  
ATOM   4774  H   ILE A 334     -44.824  25.961 -35.185  1.00  0.00           H  
ATOM   4775  HA  ILE A 334     -46.963  26.258 -33.753  1.00  0.00           H  
ATOM   4776  HB  ILE A 334     -46.720  25.072 -31.565  1.00  0.00           H  
ATOM   4777 1HG1 ILE A 334     -45.440  22.763 -33.020  1.00  0.00           H  
ATOM   4778 2HG1 ILE A 334     -44.521  23.834 -32.075  1.00  0.00           H  
ATOM   4779 1HG2 ILE A 334     -48.291  23.322 -32.063  1.00  0.00           H  
ATOM   4780 2HG2 ILE A 334     -48.668  24.824 -32.933  1.00  0.00           H  
ATOM   4781 3HG2 ILE A 334     -47.988  23.461 -33.764  1.00  0.00           H  
ATOM   4782 1HD1 ILE A 334     -45.067  21.865 -30.857  1.00  0.00           H  
ATOM   4783 2HD1 ILE A 334     -45.804  23.236 -30.132  1.00  0.00           H  
ATOM   4784 3HD1 ILE A 334     -46.777  22.134 -31.126  1.00  0.00           H  
ATOM   4785  N   THR A 335     -44.584  26.254 -31.572  1.00  0.00           N  
ATOM   4786  CA  THR A 335     -43.733  26.938 -30.575  1.00  0.00           C  
ATOM   4787  C   THR A 335     -44.600  27.354 -29.383  1.00  0.00           C  
ATOM   4788  O   THR A 335     -45.769  27.710 -29.550  1.00  0.00           O  
ATOM   4789  CB  THR A 335     -42.896  28.136 -31.096  1.00  0.00           C  
ATOM   4790  OG1 THR A 335     -43.725  29.213 -31.544  1.00  0.00           O  
ATOM   4791  CG2 THR A 335     -41.940  27.675 -32.219  1.00  0.00           C  
ATOM   4792  H   THR A 335     -44.777  25.303 -31.324  1.00  0.00           H  
ATOM   4793  HA  THR A 335     -42.996  26.235 -30.211  1.00  0.00           H  
ATOM   4794  HB  THR A 335     -42.302  28.502 -30.286  1.00  0.00           H  
ATOM   4795  HG1 THR A 335     -44.215  28.945 -32.311  1.00  0.00           H  
ATOM   4796 1HG2 THR A 335     -41.333  28.517 -32.542  1.00  0.00           H  
ATOM   4797 2HG2 THR A 335     -41.300  26.885 -31.832  1.00  0.00           H  
ATOM   4798 3HG2 THR A 335     -42.487  27.297 -33.067  1.00  0.00           H  
ATOM   4799  N   GLY A 336     -44.019  27.302 -28.177  1.00  0.00           N  
ATOM   4800  CA  GLY A 336     -44.739  27.643 -26.947  1.00  0.00           C  
ATOM   4801  C   GLY A 336     -45.081  26.400 -26.125  1.00  0.00           C  
ATOM   4802  O   GLY A 336     -44.236  25.524 -25.943  1.00  0.00           O  
ATOM   4803  H   GLY A 336     -43.063  26.996 -28.120  1.00  0.00           H  
ATOM   4804 1HA  GLY A 336     -44.127  28.321 -26.348  1.00  0.00           H  
ATOM   4805 2HA  GLY A 336     -45.653  28.176 -27.200  1.00  0.00           H  
ATOM   4806  N   TYR A 337     -46.310  26.363 -25.582  1.00  0.00           N  
ATOM   4807  CA  TYR A 337     -46.828  25.287 -24.707  1.00  0.00           C  
ATOM   4808  C   TYR A 337     -46.160  25.109 -23.335  1.00  0.00           C  
ATOM   4809  O   TYR A 337     -46.170  24.009 -22.774  1.00  0.00           O  
ATOM   4810  CB  TYR A 337     -46.808  23.953 -25.452  1.00  0.00           C  
ATOM   4811  CG  TYR A 337     -47.716  23.879 -26.594  1.00  0.00           C  
ATOM   4812  CD1 TYR A 337     -47.257  24.132 -27.855  1.00  0.00           C  
ATOM   4813  CD2 TYR A 337     -49.014  23.506 -26.396  1.00  0.00           C  
ATOM   4814  CE1 TYR A 337     -48.118  24.023 -28.910  1.00  0.00           C  
ATOM   4815  CE2 TYR A 337     -49.846  23.390 -27.458  1.00  0.00           C  
ATOM   4816  CZ  TYR A 337     -49.399  23.647 -28.709  1.00  0.00           C  
ATOM   4817  OH  TYR A 337     -50.235  23.523 -29.771  1.00  0.00           O  
ATOM   4818  H   TYR A 337     -46.933  27.129 -25.797  1.00  0.00           H  
ATOM   4819  HA  TYR A 337     -47.874  25.522 -24.503  1.00  0.00           H  
ATOM   4820 1HB  TYR A 337     -45.835  23.752 -25.826  1.00  0.00           H  
ATOM   4821 2HB  TYR A 337     -47.066  23.148 -24.763  1.00  0.00           H  
ATOM   4822  HD1 TYR A 337     -46.214  24.420 -28.015  1.00  0.00           H  
ATOM   4823  HD2 TYR A 337     -49.376  23.293 -25.392  1.00  0.00           H  
ATOM   4824  HE1 TYR A 337     -47.787  24.229 -29.896  1.00  0.00           H  
ATOM   4825  HE2 TYR A 337     -50.855  23.090 -27.311  1.00  0.00           H  
ATOM   4826  HH  TYR A 337     -51.129  23.377 -29.459  1.00  0.00           H  
ATOM   4827  N   LYS A 338     -45.647  26.198 -22.776  1.00  0.00           N  
ATOM   4828  CA  LYS A 338     -45.124  26.196 -21.413  1.00  0.00           C  
ATOM   4829  C   LYS A 338     -46.036  27.051 -20.544  1.00  0.00           C  
ATOM   4830  O   LYS A 338     -46.621  26.546 -19.584  1.00  0.00           O  
ATOM   4831  OXT LYS A 338     -46.550  28.045 -21.068  1.00  0.00           O  
ATOM   4832  CB  LYS A 338     -43.687  26.715 -21.319  1.00  0.00           C  
ATOM   4833  CG  LYS A 338     -43.146  26.707 -19.869  1.00  0.00           C  
ATOM   4834  CD  LYS A 338     -41.720  27.199 -19.789  1.00  0.00           C  
ATOM   4835  CE  LYS A 338     -41.274  27.415 -18.349  1.00  0.00           C  
ATOM   4836  NZ  LYS A 338     -41.143  26.138 -17.596  1.00  0.00           N  
ATOM   4837  H   LYS A 338     -45.637  27.055 -23.311  1.00  0.00           H  
ATOM   4838  HA  LYS A 338     -45.144  25.177 -21.023  1.00  0.00           H  
ATOM   4839 1HB  LYS A 338     -43.020  26.088 -21.925  1.00  0.00           H  
ATOM   4840 2HB  LYS A 338     -43.627  27.731 -21.707  1.00  0.00           H  
ATOM   4841 1HG  LYS A 338     -43.777  27.324 -19.234  1.00  0.00           H  
ATOM   4842 2HG  LYS A 338     -43.171  25.682 -19.492  1.00  0.00           H  
ATOM   4843 1HD  LYS A 338     -41.082  26.433 -20.216  1.00  0.00           H  
ATOM   4844 2HD  LYS A 338     -41.605  28.117 -20.360  1.00  0.00           H  
ATOM   4845 1HE  LYS A 338     -40.313  27.926 -18.343  1.00  0.00           H  
ATOM   4846 2HE  LYS A 338     -42.010  28.039 -17.848  1.00  0.00           H  
ATOM   4847 1HZ  LYS A 338     -40.856  26.328 -16.652  1.00  0.00           H  
ATOM   4848 2HZ  LYS A 338     -42.028  25.655 -17.594  1.00  0.00           H  
ATOM   4849 3HZ  LYS A 338     -40.429  25.533 -18.048  1.00  0.00           H  
TER                                                                             
# All scores below are weighted scores, not raw scores.
#BEGIN_POSE_ENERGIES_TABLE /home/grads/bernardm/FoldingBenchMarks/RosettaFold/RoseTTAFold/results_pyrosetta_rerun/T1174.pdb/pdb-3track/model0_1_0.05.pdb
label fa_atr fa_rep fa_sol fa_intra_rep fa_intra_sol_xover4 lk_ball_wtd fa_elec hbond_sr_bb hbond_lr_bb hbond_bb_sc hbond_sc dslf_fa13 omega fa_dun p_aa_pp yhh_planarity ref rama_prepro cart_bonded total
weights 1 0.55 1 0.005 1 1 1 1 1 1 1 1.25 0.4 0.7 0.6 0.625 1 0.45 0.5 NA
pose -1486.67 182.417 889.229 3.67924 50.3098 -51.0787 -361.175 -59.852 -56.9238 -88.1998 -37.3713 -0.55749 11.2442 315.166 -61.6459 0.36395 158.012 165.343 214.905 -212.806
SER:NtermProteinFull_1 -3.49576 0.71232 4.73243 0.00355 0.09879 -0.07002 -5.48482 0 0 -0.92204 0 0 0.15251 0.38227 0 0 -0.28969 0 0.31892 -3.86154
ALA_2 -2.15808 0.09206 2.48301 0.00355 0 -0.0791 -1.83714 0 0 -0.84283 0 0 0.0006 0 -0.10514 0 1.32468 0.21089 0.45466 -0.45283
LEU_3 -5.27803 0.65819 0.71928 0.01818 0.0463 -0.10007 -0.90147 0 0 0 0 0 -0.02987 0.11334 -0.06838 0 1.66147 -0.033 0.20053 -2.99354
HIS_4 -4.50415 0.31766 3.75124 0.00508 0.4373 0.14813 -1.78287 0 0 0 -1.043 0 -0.00303 2.05392 -0.31321 0 -0.30065 -0.07406 0.16273 -1.14491
VAL_5 -4.75443 0.53219 1.40224 0.01915 0.04198 -0.32144 -0.27917 0 0 0 0 0 -0.05428 0.04123 -0.7828 0 2.64269 4e-05 0.19827 -1.31434
GLU_6 -4.76869 0.30896 4.88015 0.00639 0.253 0.11996 -3.54438 0 0 0 -1.39844 0 0.13563 2.41878 0.08451 0 -2.72453 -0.13986 0.26202 -4.10651
ARG_7 -5.24219 0.2952 3.99271 0.0252 0.58409 0.0623 -1.20343 0 0 -0.91415 0 0 -0.04531 2.1033 -0.19599 0 -0.09474 0.05428 0.43161 -0.14712
THR_8 -3.455 0.2516 3.62251 0.00917 0.03696 0.03058 -1.7905 0 0 -0.98587 -0.71365 0 0.00372 0.00755 0.69466 0 1.15175 5.00215 0.66455 4.53019
GLN_9 -4.03116 0.34807 4.18577 0.01538 0.29927 0.1419 -1.84416 0 0 0 0 0 -0.02453 2.56662 0.292 0 -1.45095 5.11397 0.74476 6.35693
ASP_10 -3.03066 0.48189 3.8819 0.00554 0.45266 0.07318 -3.24241 0 0 -0.53947 0 0 -0.00731 3.23581 0.10943 0 -2.14574 0.54729 0.82249 0.64459
ALA_11 -2.23712 0.22825 2.12263 0.00163 0 -0.07636 -0.93575 0 0 -0.53947 0 0 -0.09683 0 -0.35672 0 1.32468 0.18507 0.62365 0.24365
ASP_12 -2.52026 0.33972 2.76788 0.00639 0.76253 -0.05527 -1.21276 0 0 0 0 0 0.20516 1.45237 -0.60328 0 -2.14574 0.24754 0.40712 -0.34861
THR_13 -5.80302 0.74183 3.96096 0.01835 0.07163 -0.17763 -3.04542 0 0 -0.65779 0 0 0.33756 0.02041 0.032 0 1.15175 0.88478 0.54864 -1.91596
THR_14 -5.48165 0.50888 4.45342 0.00574 0.10292 0.01324 -1.49167 0 0 -0.98587 -1.6559 0 0.07053 0.11862 -0.1969 0 1.15175 0.39647 0.96038 -2.03003
VAL_15 -6.409 0.6669 2.3374 0.02668 0.0556 -0.61373 -0.46847 0 0 0 0 0 -0.04971 0.44839 -0.54039 0 2.64269 -0.11219 0.82961 -1.18622
GLN_16 -5.79096 0.32509 4.81859 0.00796 0.81984 -0.08173 -2.21654 0 0 0 -0.94225 0 0.21129 2.99916 -0.11542 0 -1.45095 -0.16716 0.32845 -1.25464
VAL_17 -6.17547 0.70575 0.85113 0.01838 0.06694 -0.15477 -0.08595 0 0 0 0 0 0.27371 1.67073 -0.76739 0 2.64269 -0.22451 0.54236 -0.6364
ARG_18 -3.52438 0.18234 3.13484 0.01523 0.37283 -0.29315 -2.12893 0 0 0 -0.35545 0 -0.03571 2.06003 -0.163 0 -0.09474 -0.1456 0.64451 -0.3312
ASN_19 -5.87855 0.28179 4.38694 0.01252 0.56686 -0.09602 -1.46655 0 0 -2.15464 0 0 0.09243 1.56437 -0.60342 0 -1.34026 0.20059 0.474 -3.95994
THR_20 -3.56762 0.27899 1.78812 0.00763 0.09399 -0.17621 0.00673 0 0 0 0 0 0.04585 0.00536 -0.42218 0 1.15175 0.21649 0.3771 -0.19401
HIS_21 -2.59711 0.06512 2.5622 0.00429 0.43061 -0.28187 -0.17003 0 0 -0.7939 0 0 0.08392 1.57169 -0.19565 0 -0.30065 0.48811 0.24321 1.10992
ASP_22 -5.47918 1.01955 8.12801 0.00289 0.49738 0.40249 -10.9985 0 0 -3.36037 0 0 -0.07679 2.88265 -0.2545 0 -2.14574 0.29557 0.66421 -8.4223
THR_23 -1.45094 0.09472 1.85906 0.01787 0.06961 0.03616 0.32938 0 0 0 0 0 -0.05811 0.20138 0.31031 0 1.15175 0.09641 0.73547 3.39307
GLY_24 -2.51032 0.33065 2.52442 6e-05 0 0.01198 -1.49046 0 0 -0.84582 0 0 -0.08215 0 0.24061 0 0.79816 0.24597 0.31076 -0.46615
THR_25 -5.03483 0.45364 3.50563 0.01322 0.07892 -0.15084 -1.05331 0 0 0 0 0 -0.01451 0.01596 -0.39042 0 1.15175 -0.22273 0.31628 -1.33125
ALA_26 -2.1944 0.39447 0.84757 0.00132 0 -0.04387 0.0018 0 0 0 0 0 0.34236 0 0.22055 0 1.32468 -0.03814 0.52465 1.38099
ALA_27 -2.87101 0.13654 1.12714 0.00191 0 -0.22355 0.42401 0 0 0 0 0 0.13631 0 0.65807 0 1.32468 1.64644 1.23873 3.59926
GLY_28 -1.33326 0.26332 1.49153 5e-05 0 -0.15506 -0.94154 0 0 0 0 0 -0.01737 0 0.58358 0 0.79816 1.80872 1.23241 3.73055
ALA_29 -5.05855 1.35987 2.29214 0.00234 0 -0.08856 -0.47889 0 0 -0.39777 0 0 -0.01978 0 0.15553 0 1.32468 0.41975 1.07958 0.59034
ARG_30 -3.89431 0.18896 3.90891 0.01267 0.5619 0.01272 -2.05824 0 0 -0.39777 0 0 -0.00519 1.56576 -0.11897 0 -0.09474 0.27577 1.05737 1.01486
PHE_31 -9.69551 1.09599 2.40942 0.02487 0.00751 -0.32783 -0.83174 0 0 0 0 0 -0.01241 2.41752 -0.07123 0 1.21829 -0.02616 0.77441 -3.01688
ILE_32 -4.39971 0.31789 0.9158 0.02811 0.07607 0.04378 0.13248 0 0 0 0 0 -0.04561 0.32931 -0.64088 0 2.30374 -0.39095 0.58998 -0.73998
ALA_33 -4.31198 0.58176 -0.39557 0.00128 0 -0.15741 -0.34146 0 0 0 0 0 0.12882 0 -0.40961 0 1.32468 -0.13518 0.38802 -3.32665
SER_34 -4.5409 0.6027 4.5151 0.00243 0.04817 -0.26281 -0.49893 0 0 -1.07043 0 0 0.10617 1.15039 -0.46199 0 -0.28969 -0.07426 0.35647 -0.41758
ASN_35 -3.48546 0.14532 2.73904 0.00591 0.64169 -0.15811 -0.82881 0 0 -1.07658 0 0 0.09153 3.19804 -0.52171 0 -1.34026 -0.48042 0.23747 -0.83234
GLU_36 -3.45026 0.24495 4.74862 0.00402 0.20825 0.03609 -1.06521 0 0 -1.07043 -0.7794 0 0.09288 2.85349 -0.00619 0 -2.72453 -0.53134 0.21784 -1.22121
LYS_37 -1.83883 0.10376 1.36467 0.00784 0.13464 -0.18405 0.12421 0 0 0 0 0 -0.0588 0.87582 -0.05607 0 -0.71458 -0.45826 0.33904 -0.36059
SER_38 -3.24385 0.21139 3.64484 0.00138 0.07982 -0.49647 -0.66471 0 0 -0.3718 0 0 -0.00742 0.41187 -0.14714 0 -0.28969 -0.54043 0.3931 -1.01912
GLY_39 -2.07155 0.09746 1.05671 3e-05 0 -0.21661 0.30331 0 0 0 0 0 -0.02701 0 0.48047 0 0.79816 0.22342 0.27699 0.92139
ILE_40 -6.86771 1.00282 1.13933 0.03642 0.08029 -0.07166 -0.24629 0 0 0 0 0 -0.03138 0.94299 -0.70205 0 2.30374 0.3028 0.32912 -1.78159
TRP_41 -10.2267 1.39523 3.70708 0.02469 0.30399 -0.49605 -0.41258 0 0 0 0 0 -0.04298 2.80472 -0.06335 0 2.26099 -0.28305 0.33877 -0.68923
[truncated: 40,487 more chars]
