# Supplementary material for: The transformative power of transformers in protein structure prediction
Source: Proc Natl Acad Sci U S A. 2023 Jul 31;120(32):e2303499120. doi: 10.1073/pnas.2303499120 (PMC10410766; doi:10.1073/pnas.2303499120)
Supplement: Supplementary file 2 — Dataset S01 (GZ) [file pnas.2303499120.sd01.gz › SI_Data/predicted_structures/RoseTTAFold/T1162.pdb]

HEADER                                            27-DEC-22   XXXX              
EXPDTA    THEORETICAL MODEL                                                     
REMARK 220                                                                      
REMARK 220 EXPERIMENTAL DETAILS                                                 
REMARK 220  EXPERIMENT TYPE                : THEORETICAL MODELLING              
REMARK 220  DATE OF DATA COLLECTION        : 27-DEC-22                          
REMARK 220                                                                      
REMARK 220 REMARK: MODEL GENERATED BY ROSETTA                                   
REMARK 220  VERSION 2022.39+release.d8d9982                                     
SSBOND     CYS A   16    CYS A  157                                       2.02  
SSBOND     CYS A   76    CYS A  163                                       2.03  
ATOM      1  N   SER A   1      -0.157   2.246  -0.449  1.00  0.00           N  
ATOM      2  CA  SER A   1       0.764   3.302  -0.050  1.00  0.00           C  
ATOM      3  C   SER A   1       1.282   4.047  -1.277  1.00  0.00           C  
ATOM      4  O   SER A   1       2.423   3.851  -1.691  1.00  0.00           O  
ATOM      5  CB  SER A   1       1.937   2.721   0.722  1.00  0.00           C  
ATOM      6  OG  SER A   1       1.519   2.123   1.931  1.00  0.00           O  
ATOM      7 1H   SER A   1      -1.022   2.334   0.066  1.00  0.00           H  
ATOM      8 2H   SER A   1      -0.344   2.327  -1.438  1.00  0.00           H  
ATOM      9 3H   SER A   1       0.258   1.346  -0.258  1.00  0.00           H  
ATOM     10  HA  SER A   1       0.232   4.009   0.586  1.00  0.00           H  
ATOM     11 1HB  SER A   1       2.448   1.983   0.106  1.00  0.00           H  
ATOM     12 2HB  SER A   1       2.651   3.519   0.937  1.00  0.00           H  
ATOM     13  HG  SER A   1       0.963   1.378   1.674  1.00  0.00           H  
ATOM     14  N   ALA A   2       0.437   4.895  -1.876  1.00  0.00           N  
ATOM     15  CA  ALA A   2       0.810   5.671  -3.074  1.00  0.00           C  
ATOM     16  C   ALA A   2       2.010   6.590  -2.825  1.00  0.00           C  
ATOM     17  O   ALA A   2       2.801   6.866  -3.728  1.00  0.00           O  
ATOM     18  CB  ALA A   2      -0.367   6.511  -3.536  1.00  0.00           C  
ATOM     19  H   ALA A   2      -0.489   5.031  -1.493  1.00  0.00           H  
ATOM     20  HA  ALA A   2       1.083   4.968  -3.861  1.00  0.00           H  
ATOM     21 1HB  ALA A   2      -0.087   7.057  -4.437  1.00  0.00           H  
ATOM     22 2HB  ALA A   2      -1.217   5.866  -3.752  1.00  0.00           H  
ATOM     23 3HB  ALA A   2      -0.635   7.219  -2.753  1.00  0.00           H  
ATOM     24  N   ALA A   3       2.109   7.090  -1.602  1.00  0.00           N  
ATOM     25  CA  ALA A   3       3.172   7.987  -1.188  1.00  0.00           C  
ATOM     26  C   ALA A   3       3.375   7.840   0.304  1.00  0.00           C  
ATOM     27  O   ALA A   3       2.448   7.477   1.023  1.00  0.00           O  
ATOM     28  CB  ALA A   3       2.841   9.426  -1.542  1.00  0.00           C  
ATOM     29  H   ALA A   3       1.417   6.819  -0.922  1.00  0.00           H  
ATOM     30  HA  ALA A   3       4.093   7.690  -1.691  1.00  0.00           H  
ATOM     31 1HB  ALA A   3       3.657  10.077  -1.224  1.00  0.00           H  
ATOM     32 2HB  ALA A   3       2.708   9.512  -2.621  1.00  0.00           H  
ATOM     33 3HB  ALA A   3       1.924   9.724  -1.039  1.00  0.00           H  
ATOM     34  N   THR A   4       4.569   8.183   0.768  1.00  0.00           N  
ATOM     35  CA  THR A   4       4.936   8.118   2.182  1.00  0.00           C  
ATOM     36  C   THR A   4       5.224   9.517   2.713  1.00  0.00           C  
ATOM     37  O   THR A   4       5.996   9.703   3.654  1.00  0.00           O  
ATOM     38  CB  THR A   4       6.167   7.219   2.375  1.00  0.00           C  
ATOM     39  OG1 THR A   4       7.262   7.727   1.594  1.00  0.00           O  
ATOM     40  CG2 THR A   4       5.851   5.806   1.901  1.00  0.00           C  
ATOM     41  H   THR A   4       5.275   8.480   0.109  1.00  0.00           H  
ATOM     42  HA  THR A   4       4.102   7.703   2.751  1.00  0.00           H  
ATOM     43  HB  THR A   4       6.445   7.200   3.430  1.00  0.00           H  
ATOM     44  HG1 THR A   4       8.045   7.192   1.753  1.00  0.00           H  
ATOM     45 1HG2 THR A   4       6.725   5.172   2.038  1.00  0.00           H  
ATOM     46 2HG2 THR A   4       5.031   5.411   2.469  1.00  0.00           H  
ATOM     47 3HG2 THR A   4       5.580   5.825   0.848  1.00  0.00           H  
ATOM     48  N   THR A   5       4.636  10.500   2.048  1.00  0.00           N  
ATOM     49  CA  THR A   5       4.817  11.904   2.372  1.00  0.00           C  
ATOM     50  C   THR A   5       4.445  12.184   3.844  1.00  0.00           C  
ATOM     51  O   THR A   5       3.366  11.784   4.263  1.00  0.00           O  
ATOM     52  CB  THR A   5       3.934  12.771   1.454  1.00  0.00           C  
ATOM     53  OG1 THR A   5       4.272  12.517   0.080  1.00  0.00           O  
ATOM     54  CG2 THR A   5       4.129  14.242   1.758  1.00  0.00           C  
ATOM     55  H   THR A   5       4.021  10.247   1.289  1.00  0.00           H  
ATOM     56  HA  THR A   5       5.842  12.156   2.152  1.00  0.00           H  
ATOM     57  HB  THR A   5       2.888  12.511   1.615  1.00  0.00           H  
ATOM     58  HG1 THR A   5       3.761  13.103  -0.489  1.00  0.00           H  
ATOM     59 1HG2 THR A   5       3.489  14.834   1.106  1.00  0.00           H  
ATOM     60 2HG2 THR A   5       3.867  14.435   2.792  1.00  0.00           H  
ATOM     61 3HG2 THR A   5       5.167  14.515   1.592  1.00  0.00           H  
ATOM     62  N   PRO A   6       5.310  12.863   4.634  1.00  0.00           N  
ATOM     63  CA  PRO A   6       5.108  13.246   6.028  1.00  0.00           C  
ATOM     64  C   PRO A   6       3.867  14.098   6.230  1.00  0.00           C  
ATOM     65  O   PRO A   6       3.394  14.770   5.305  1.00  0.00           O  
ATOM     66  CB  PRO A   6       6.367  14.056   6.351  1.00  0.00           C  
ATOM     67  CG  PRO A   6       7.412  13.542   5.403  1.00  0.00           C  
ATOM     68  CD  PRO A   6       6.673  13.191   4.139  1.00  0.00           C  
ATOM     69  HA  PRO A   6       5.057  12.335   6.645  1.00  0.00           H  
ATOM     70 1HB  PRO A   6       6.159  15.128   6.230  1.00  0.00           H  
ATOM     71 2HB  PRO A   6       6.638  13.902   7.407  1.00  0.00           H  
ATOM     72 1HG  PRO A   6       8.187  14.308   5.246  1.00  0.00           H  
ATOM     73 2HG  PRO A   6       7.915  12.668   5.845  1.00  0.00           H  
ATOM     74 1HD  PRO A   6       6.664  14.034   3.437  1.00  0.00           H  
ATOM     75 2HD  PRO A   6       7.179  12.295   3.743  1.00  0.00           H  
ATOM     76  N   ILE A   7       3.337  14.062   7.444  1.00  0.00           N  
ATOM     77  CA  ILE A   7       2.128  14.810   7.741  1.00  0.00           C  
ATOM     78  C   ILE A   7       2.242  16.309   7.659  1.00  0.00           C  
ATOM     79  O   ILE A   7       3.115  16.945   8.254  1.00  0.00           O  
ATOM     80  CB  ILE A   7       1.558  14.476   9.135  1.00  0.00           C  
ATOM     81  CG1 ILE A   7       1.085  13.039   9.176  1.00  0.00           C  
ATOM     82  CG2 ILE A   7       0.462  15.458   9.522  1.00  0.00           C  
ATOM     83  CD1 ILE A   7      -0.026  12.732   8.205  1.00  0.00           C  
ATOM     84  H   ILE A   7       3.801  13.503   8.160  1.00  0.00           H  
ATOM     85  HA  ILE A   7       1.381  14.504   7.013  1.00  0.00           H  
ATOM     86  HB  ILE A   7       2.357  14.549   9.868  1.00  0.00           H  
ATOM     87 1HG1 ILE A   7       1.930  12.412   8.957  1.00  0.00           H  
ATOM     88 2HG1 ILE A   7       0.738  12.804  10.179  1.00  0.00           H  
ATOM     89 1HG2 ILE A   7       0.097  15.219  10.502  1.00  0.00           H  
ATOM     90 2HG2 ILE A   7       0.853  16.471   9.534  1.00  0.00           H  
ATOM     91 3HG2 ILE A   7      -0.340  15.391   8.805  1.00  0.00           H  
ATOM     92 1HD1 ILE A   7      -0.295  11.680   8.279  1.00  0.00           H  
ATOM     93 2HD1 ILE A   7      -0.892  13.340   8.425  1.00  0.00           H  
ATOM     94 3HD1 ILE A   7       0.323  12.946   7.207  1.00  0.00           H  
ATOM     95  N   VAL A   8       1.281  16.851   6.936  1.00  0.00           N  
ATOM     96  CA  VAL A   8       1.075  18.258   6.761  1.00  0.00           C  
ATOM     97  C   VAL A   8      -0.344  18.555   7.191  1.00  0.00           C  
ATOM     98  O   VAL A   8      -1.293  17.903   6.726  1.00  0.00           O  
ATOM     99  CB  VAL A   8       1.275  18.675   5.296  1.00  0.00           C  
ATOM    100  CG1 VAL A   8       0.989  20.166   5.140  1.00  0.00           C  
ATOM    101  CG2 VAL A   8       2.711  18.369   4.873  1.00  0.00           C  
ATOM    102  H   VAL A   8       0.648  16.221   6.477  1.00  0.00           H  
ATOM    103  HA  VAL A   8       1.770  18.809   7.395  1.00  0.00           H  
ATOM    104  HB  VAL A   8       0.574  18.129   4.664  1.00  0.00           H  
ATOM    105 1HG1 VAL A   8       1.126  20.455   4.099  1.00  0.00           H  
ATOM    106 2HG1 VAL A   8      -0.040  20.382   5.439  1.00  0.00           H  
ATOM    107 3HG1 VAL A   8       1.673  20.737   5.767  1.00  0.00           H  
ATOM    108 1HG2 VAL A   8       2.855  18.662   3.835  1.00  0.00           H  
ATOM    109 2HG2 VAL A   8       3.401  18.924   5.508  1.00  0.00           H  
ATOM    110 3HG2 VAL A   8       2.912  17.304   4.974  1.00  0.00           H  
ATOM    111  N   ALA A   9      -0.473  19.500   8.110  1.00  0.00           N  
ATOM    112  CA  ALA A   9      -1.769  19.924   8.590  1.00  0.00           C  
ATOM    113  C   ALA A   9      -2.147  21.210   7.885  1.00  0.00           C  
ATOM    114  O   ALA A   9      -1.292  22.072   7.672  1.00  0.00           O  
ATOM    115  CB  ALA A   9      -1.760  20.120  10.091  1.00  0.00           C  
ATOM    116  H   ALA A   9       0.353  19.957   8.455  1.00  0.00           H  
ATOM    117  HA  ALA A   9      -2.493  19.167   8.336  1.00  0.00           H  
ATOM    118 1HB  ALA A   9      -2.753  20.432  10.415  1.00  0.00           H  
ATOM    119 2HB  ALA A   9      -1.497  19.190  10.585  1.00  0.00           H  
ATOM    120 3HB  ALA A   9      -1.043  20.886  10.357  1.00  0.00           H  
ATOM    121  N   GLU A  10      -3.420  21.357   7.565  1.00  0.00           N  
ATOM    122  CA  GLU A  10      -3.910  22.563   6.929  1.00  0.00           C  
ATOM    123  C   GLU A  10      -5.003  23.204   7.753  1.00  0.00           C  
ATOM    124  O   GLU A  10      -5.820  22.526   8.368  1.00  0.00           O  
ATOM    125  CB  GLU A  10      -4.441  22.247   5.531  1.00  0.00           C  
ATOM    126  CG  GLU A  10      -3.386  21.725   4.542  1.00  0.00           C  
ATOM    127  CD  GLU A  10      -3.957  21.420   3.161  1.00  0.00           C  
ATOM    128  OE1 GLU A  10      -5.143  21.593   2.968  1.00  0.00           O  
ATOM    129  OE2 GLU A  10      -3.216  21.000   2.308  1.00  0.00           O  
ATOM    130  H   GLU A  10      -4.055  20.586   7.739  1.00  0.00           H  
ATOM    131  HA  GLU A  10      -3.089  23.275   6.842  1.00  0.00           H  
ATOM    132 1HB  GLU A  10      -5.224  21.492   5.608  1.00  0.00           H  
ATOM    133 2HB  GLU A  10      -4.893  23.142   5.105  1.00  0.00           H  
ATOM    134 1HG  GLU A  10      -2.595  22.467   4.446  1.00  0.00           H  
ATOM    135 2HG  GLU A  10      -2.944  20.815   4.951  1.00  0.00           H  
ATOM    136  N   ASP A  11      -5.047  24.524   7.740  1.00  0.00           N  
ATOM    137  CA  ASP A  11      -6.073  25.257   8.471  1.00  0.00           C  
ATOM    138  C   ASP A  11      -7.426  25.065   7.795  1.00  0.00           C  
ATOM    139  O   ASP A  11      -7.601  25.408   6.627  1.00  0.00           O  
ATOM    140  CB  ASP A  11      -5.682  26.735   8.579  1.00  0.00           C  
ATOM    141  CG  ASP A  11      -6.637  27.598   9.418  1.00  0.00           C  
ATOM    142  OD1 ASP A  11      -7.777  27.200   9.646  1.00  0.00           O  
ATOM    143  OD2 ASP A  11      -6.219  28.660   9.824  1.00  0.00           O  
ATOM    144  H   ASP A  11      -4.352  25.034   7.213  1.00  0.00           H  
ATOM    145  HA  ASP A  11      -6.139  24.849   9.482  1.00  0.00           H  
ATOM    146 1HB  ASP A  11      -4.684  26.810   9.013  1.00  0.00           H  
ATOM    147 2HB  ASP A  11      -5.630  27.163   7.577  1.00  0.00           H  
ATOM    148  N   ALA A  12      -8.352  24.431   8.513  1.00  0.00           N  
ATOM    149  CA  ALA A  12      -9.669  24.085   7.984  1.00  0.00           C  
ATOM    150  C   ALA A  12     -10.757  24.837   8.722  1.00  0.00           C  
ATOM    151  O   ALA A  12     -11.935  24.485   8.637  1.00  0.00           O  
ATOM    152  CB  ALA A  12      -9.919  22.589   8.105  1.00  0.00           C  
ATOM    153  H   ALA A  12      -8.136  24.228   9.489  1.00  0.00           H  
ATOM    154  HA  ALA A  12      -9.705  24.375   6.934  1.00  0.00           H  
ATOM    155 1HB  ALA A  12     -10.897  22.345   7.693  1.00  0.00           H  
ATOM    156 2HB  ALA A  12      -9.152  22.050   7.559  1.00  0.00           H  
ATOM    157 3HB  ALA A  12      -9.886  22.300   9.158  1.00  0.00           H  
ATOM    158  N   THR A  13     -10.384  25.924   9.380  1.00  0.00           N  
ATOM    159  CA  THR A  13     -11.327  26.704  10.170  1.00  0.00           C  
ATOM    160  C   THR A  13     -12.551  27.171   9.382  1.00  0.00           C  
ATOM    161  O   THR A  13     -13.687  27.017   9.834  1.00  0.00           O  
ATOM    162  CB  THR A  13     -10.602  27.915  10.779  1.00  0.00           C  
ATOM    163  OG1 THR A  13      -9.565  27.448  11.627  1.00  0.00           O  
ATOM    164  CG2 THR A  13     -11.533  28.765  11.549  1.00  0.00           C  
ATOM    165  H   THR A  13      -9.390  26.212   9.383  1.00  0.00           H  
ATOM    166  HA  THR A  13     -11.676  26.076  10.988  1.00  0.00           H  
ATOM    167  HB  THR A  13     -10.154  28.509   9.979  1.00  0.00           H  
ATOM    168  HG1 THR A  13      -8.769  27.298  11.052  1.00  0.00           H  
ATOM    169 1HG2 THR A  13     -10.995  29.616  11.970  1.00  0.00           H  
ATOM    170 2HG2 THR A  13     -12.294  29.115  10.869  1.00  0.00           H  
ATOM    171 3HG2 THR A  13     -11.985  28.191  12.351  1.00  0.00           H  
ATOM    172  N   THR A  14     -12.354  27.658   8.168  1.00  0.00           N  
ATOM    173  CA  THR A  14     -13.462  28.208   7.398  1.00  0.00           C  
ATOM    174  C   THR A  14     -14.490  27.161   6.951  1.00  0.00           C  
ATOM    175  O   THR A  14     -15.600  27.513   6.550  1.00  0.00           O  
ATOM    176  CB  THR A  14     -12.921  28.922   6.157  1.00  0.00           C  
ATOM    177  OG1 THR A  14     -12.231  27.981   5.326  1.00  0.00           O  
ATOM    178  CG2 THR A  14     -11.953  29.992   6.587  1.00  0.00           C  
ATOM    179  H   THR A  14     -11.413  27.706   7.804  1.00  0.00           H  
ATOM    180  HA  THR A  14     -13.977  28.940   8.022  1.00  0.00           H  
ATOM    181  HB  THR A  14     -13.744  29.365   5.597  1.00  0.00           H  
ATOM    182  HG1 THR A  14     -12.813  27.233   5.151  1.00  0.00           H  
ATOM    183 1HG2 THR A  14     -11.558  30.507   5.712  1.00  0.00           H  
ATOM    184 2HG2 THR A  14     -12.473  30.688   7.210  1.00  0.00           H  
ATOM    185 3HG2 THR A  14     -11.134  29.541   7.146  1.00  0.00           H  
ATOM    186  N   ALA A  15     -14.113  25.881   6.981  1.00  0.00           N  
ATOM    187  CA  ALA A  15     -15.001  24.795   6.588  1.00  0.00           C  
ATOM    188  C   ALA A  15     -15.567  24.098   7.818  1.00  0.00           C  
ATOM    189  O   ALA A  15     -16.327  23.134   7.709  1.00  0.00           O  
ATOM    190  CB  ALA A  15     -14.239  23.797   5.736  1.00  0.00           C  
ATOM    191  H   ALA A  15     -13.196  25.627   7.349  1.00  0.00           H  
ATOM    192  HA  ALA A  15     -15.829  25.212   6.018  1.00  0.00           H  
ATOM    193 1HB  ALA A  15     -14.904  22.993   5.431  1.00  0.00           H  
ATOM    194 2HB  ALA A  15     -13.847  24.298   4.853  1.00  0.00           H  
ATOM    195 3HB  ALA A  15     -13.412  23.387   6.323  1.00  0.00           H  
ATOM    196  N   CYS A  16     -15.161  24.569   8.985  1.00  0.00           N  
ATOM    197  CA  CYS A  16     -15.429  23.946  10.265  1.00  0.00           C  
ATOM    198  C   CYS A  16     -16.367  24.778  11.110  1.00  0.00           C  
ATOM    199  O   CYS A  16     -17.341  24.266  11.673  1.00  0.00           O  
ATOM    200  CB  CYS A  16     -14.110  23.769  11.004  1.00  0.00           C  
ATOM    201  SG  CYS A  16     -14.153  22.841  12.515  1.00  0.00           S  
ATOM    202  H   CYS A  16     -14.586  25.409   8.989  1.00  0.00           H  
ATOM    203  HA  CYS A  16     -15.888  22.971  10.094  1.00  0.00           H  
ATOM    204 1HB  CYS A  16     -13.389  23.298  10.343  1.00  0.00           H  
ATOM    205 2HB  CYS A  16     -13.716  24.757  11.237  1.00  0.00           H  
ATOM    206  N   LEU A  17     -16.098  26.076  11.159  1.00  0.00           N  
ATOM    207  CA  LEU A  17     -16.842  26.979  12.004  1.00  0.00           C  
ATOM    208  C   LEU A  17     -18.353  26.986  11.814  1.00  0.00           C  
ATOM    209  O   LEU A  17     -19.061  27.040  12.816  1.00  0.00           O  
ATOM    210  CB  LEU A  17     -16.355  28.400  11.789  1.00  0.00           C  
ATOM    211  CG  LEU A  17     -15.082  28.722  12.259  1.00  0.00           C  
ATOM    212  CD1 LEU A  17     -14.773  30.071  11.711  1.00  0.00           C  
ATOM    213  CD2 LEU A  17     -15.075  28.695  13.751  1.00  0.00           C  
ATOM    214  H   LEU A  17     -15.290  26.430  10.647  1.00  0.00           H  
ATOM    215  HA  LEU A  17     -16.635  26.699  13.037  1.00  0.00           H  
ATOM    216 1HB  LEU A  17     -16.342  28.652  10.754  1.00  0.00           H  
ATOM    217 2HB  LEU A  17     -17.037  29.065  12.295  1.00  0.00           H  
ATOM    218  HG  LEU A  17     -14.355  28.021  11.900  1.00  0.00           H  
ATOM    219 1HD1 LEU A  17     -13.812  30.359  12.047  1.00  0.00           H  
ATOM    220 2HD1 LEU A  17     -14.789  30.038  10.622  1.00  0.00           H  
ATOM    221 3HD1 LEU A  17     -15.515  30.781  12.056  1.00  0.00           H  
ATOM    222 1HD2 LEU A  17     -14.090  28.979  14.101  1.00  0.00           H  
ATOM    223 2HD2 LEU A  17     -15.811  29.406  14.130  1.00  0.00           H  
ATOM    224 3HD2 LEU A  17     -15.316  27.694  14.105  1.00  0.00           H  
ATOM    225  N   PRO A  18     -18.932  26.951  10.590  1.00  0.00           N  
ATOM    226  CA  PRO A  18     -20.370  26.935  10.425  1.00  0.00           C  
ATOM    227  C   PRO A  18     -21.007  25.743  11.142  1.00  0.00           C  
ATOM    228  O   PRO A  18     -22.148  25.825  11.597  1.00  0.00           O  
ATOM    229  CB  PRO A  18     -20.532  26.826   8.905  1.00  0.00           C  
ATOM    230  CG  PRO A  18     -19.241  27.388   8.334  1.00  0.00           C  
ATOM    231  CD  PRO A  18     -18.180  26.935   9.298  1.00  0.00           C  
ATOM    232  HA  PRO A  18     -20.785  27.882  10.801  1.00  0.00           H  
ATOM    233 1HB  PRO A  18     -20.697  25.775   8.625  1.00  0.00           H  
ATOM    234 2HB  PRO A  18     -21.421  27.387   8.580  1.00  0.00           H  
ATOM    235 1HG  PRO A  18     -19.070  27.008   7.315  1.00  0.00           H  
ATOM    236 2HG  PRO A  18     -19.304  28.484   8.258  1.00  0.00           H  
ATOM    237 1HD  PRO A  18     -17.883  25.913   9.033  1.00  0.00           H  
ATOM    238 2HD  PRO A  18     -17.360  27.622   9.245  1.00  0.00           H  
ATOM    239  N   THR A  19     -20.245  24.652  11.314  1.00  0.00           N  
ATOM    240  CA  THR A  19     -20.755  23.464  11.971  1.00  0.00           C  
ATOM    241  C   THR A  19     -20.487  23.515  13.450  1.00  0.00           C  
ATOM    242  O   THR A  19     -21.363  23.214  14.254  1.00  0.00           O  
ATOM    243  CB  THR A  19     -20.185  22.165  11.384  1.00  0.00           C  
ATOM    244  OG1 THR A  19     -20.595  22.010  10.012  1.00  0.00           O  
ATOM    245  CG2 THR A  19     -20.673  21.012  12.198  1.00  0.00           C  
ATOM    246  H   THR A  19     -19.279  24.629  11.004  1.00  0.00           H  
ATOM    247  HA  THR A  19     -21.833  23.434  11.828  1.00  0.00           H  
ATOM    248  HB  THR A  19     -19.093  22.194  11.425  1.00  0.00           H  
ATOM    249  HG1 THR A  19     -20.125  22.652   9.471  1.00  0.00           H  
ATOM    250 1HG2 THR A  19     -20.265  20.104  11.800  1.00  0.00           H  
ATOM    251 2HG2 THR A  19     -20.346  21.142  13.224  1.00  0.00           H  
ATOM    252 3HG2 THR A  19     -21.754  20.974  12.166  1.00  0.00           H  
ATOM    253  N   MET A  20     -19.282  23.905  13.840  1.00  0.00           N  
ATOM    254  CA  MET A  20     -19.015  23.939  15.266  1.00  0.00           C  
ATOM    255  C   MET A  20     -19.869  25.019  15.940  1.00  0.00           C  
ATOM    256  O   MET A  20     -20.318  24.846  17.077  1.00  0.00           O  
ATOM    257  CB  MET A  20     -17.530  24.164  15.534  1.00  0.00           C  
ATOM    258  CG  MET A  20     -16.625  23.018  15.145  1.00  0.00           C  
ATOM    259  SD  MET A  20     -17.005  21.506  16.041  1.00  0.00           S  
ATOM    260  CE  MET A  20     -15.633  20.473  15.580  1.00  0.00           C  
ATOM    261  H   MET A  20     -18.571  24.154  13.152  1.00  0.00           H  
ATOM    262  HA  MET A  20     -19.298  22.978  15.695  1.00  0.00           H  
ATOM    263 1HB  MET A  20     -17.199  25.044  14.979  1.00  0.00           H  
ATOM    264 2HB  MET A  20     -17.377  24.370  16.592  1.00  0.00           H  
ATOM    265 1HG  MET A  20     -16.743  22.828  14.078  1.00  0.00           H  
ATOM    266 2HG  MET A  20     -15.584  23.286  15.333  1.00  0.00           H  
ATOM    267 1HE  MET A  20     -15.737  19.495  16.043  1.00  0.00           H  
ATOM    268 2HE  MET A  20     -15.600  20.366  14.519  1.00  0.00           H  
ATOM    269 3HE  MET A  20     -14.725  20.932  15.904  1.00  0.00           H  
ATOM    270  N   ASN A  21     -20.166  26.115  15.222  1.00  0.00           N  
ATOM    271  CA  ASN A  21     -20.973  27.155  15.832  1.00  0.00           C  
ATOM    272  C   ASN A  21     -22.403  26.637  15.827  1.00  0.00           C  
ATOM    273  O   ASN A  21     -23.058  26.699  16.859  1.00  0.00           O  
ATOM    274  CB  ASN A  21     -20.826  28.500  15.122  1.00  0.00           C  
ATOM    275  CG  ASN A  21     -21.325  29.747  15.975  1.00  0.00           C  
ATOM    276  OD1 ASN A  21     -22.377  30.410  15.810  1.00  0.00           O  
ATOM    277  ND2 ASN A  21     -20.485  30.062  16.925  1.00  0.00           N  
ATOM    278  H   ASN A  21     -19.792  26.251  14.289  1.00  0.00           H  
ATOM    279  HA  ASN A  21     -20.670  27.283  16.869  1.00  0.00           H  
ATOM    280 1HB  ASN A  21     -19.775  28.650  14.865  1.00  0.00           H  
ATOM    281 2HB  ASN A  21     -21.380  28.469  14.182  1.00  0.00           H  
ATOM    282 1HD2 ASN A  21     -20.658  30.842  17.524  1.00  0.00           H  
ATOM    283 2HD2 ASN A  21     -19.646  29.534  17.038  1.00  0.00           H  
ATOM    284  N   MET A  22     -22.856  26.014  14.722  1.00  0.00           N  
ATOM    285  CA  MET A  22     -24.199  25.459  14.705  1.00  0.00           C  
ATOM    286  C   MET A  22     -24.432  24.521  15.886  1.00  0.00           C  
ATOM    287  O   MET A  22     -25.363  24.712  16.665  1.00  0.00           O  
ATOM    288  CB  MET A  22     -24.434  24.663  13.436  1.00  0.00           C  
ATOM    289  CG  MET A  22     -25.757  23.999  13.375  1.00  0.00           C  
ATOM    290  SD  MET A  22     -25.864  22.834  12.028  1.00  0.00           S  
ATOM    291  CE  MET A  22     -24.794  21.577  12.714  1.00  0.00           C  
ATOM    292  H   MET A  22     -22.308  25.954  13.863  1.00  0.00           H  
ATOM    293  HA  MET A  22     -24.913  26.272  14.737  1.00  0.00           H  
ATOM    294 1HB  MET A  22     -24.354  25.317  12.576  1.00  0.00           H  
ATOM    295 2HB  MET A  22     -23.672  23.897  13.339  1.00  0.00           H  
ATOM    296 1HG  MET A  22     -25.892  23.466  14.297  1.00  0.00           H  
ATOM    297 2HG  MET A  22     -26.552  24.738  13.274  1.00  0.00           H  
ATOM    298 1HE  MET A  22     -24.724  20.744  12.028  1.00  0.00           H  
ATOM    299 2HE  MET A  22     -23.803  22.000  12.886  1.00  0.00           H  
ATOM    300 3HE  MET A  22     -25.207  21.235  13.658  1.00  0.00           H  
ATOM    301  N   LEU A  23     -23.519  23.580  16.102  1.00  0.00           N  
ATOM    302  CA  LEU A  23     -23.701  22.597  17.157  1.00  0.00           C  
ATOM    303  C   LEU A  23     -23.805  23.273  18.527  1.00  0.00           C  
ATOM    304  O   LEU A  23     -24.583  22.839  19.380  1.00  0.00           O  
ATOM    305  CB  LEU A  23     -22.548  21.601  17.091  1.00  0.00           C  
ATOM    306  CG  LEU A  23     -22.561  20.710  15.834  1.00  0.00           C  
ATOM    307  CD1 LEU A  23     -21.293  19.900  15.764  1.00  0.00           C  
ATOM    308  CD2 LEU A  23     -23.760  19.840  15.876  1.00  0.00           C  
ATOM    309  H   LEU A  23     -22.721  23.501  15.472  1.00  0.00           H  
ATOM    310  HA  LEU A  23     -24.631  22.063  16.969  1.00  0.00           H  
ATOM    311 1HB  LEU A  23     -21.612  22.165  17.090  1.00  0.00           H  
ATOM    312 2HB  LEU A  23     -22.579  20.964  17.971  1.00  0.00           H  
ATOM    313  HG  LEU A  23     -22.615  21.321  14.952  1.00  0.00           H  
ATOM    314 1HD1 LEU A  23     -21.321  19.279  14.876  1.00  0.00           H  
ATOM    315 2HD1 LEU A  23     -20.433  20.572  15.718  1.00  0.00           H  
ATOM    316 3HD1 LEU A  23     -21.212  19.281  16.627  1.00  0.00           H  
ATOM    317 1HD2 LEU A  23     -23.784  19.204  14.990  1.00  0.00           H  
ATOM    318 2HD2 LEU A  23     -23.709  19.237  16.752  1.00  0.00           H  
ATOM    319 3HD2 LEU A  23     -24.655  20.456  15.912  1.00  0.00           H  
ATOM    320  N   ARG A  24     -23.061  24.362  18.715  1.00  0.00           N  
ATOM    321  CA  ARG A  24     -23.101  25.171  19.925  1.00  0.00           C  
ATOM    322  C   ARG A  24     -24.399  25.984  20.116  1.00  0.00           C  
ATOM    323  O   ARG A  24     -24.772  26.276  21.255  1.00  0.00           O  
ATOM    324  CB  ARG A  24     -21.920  26.131  19.928  1.00  0.00           C  
ATOM    325  CG  ARG A  24     -21.925  27.213  21.002  1.00  0.00           C  
ATOM    326  CD  ARG A  24     -21.801  26.717  22.390  1.00  0.00           C  
ATOM    327  NE  ARG A  24     -21.829  27.850  23.313  1.00  0.00           N  
ATOM    328  CZ  ARG A  24     -22.934  28.412  23.853  1.00  0.00           C  
ATOM    329  NH1 ARG A  24     -24.123  27.912  23.605  1.00  0.00           N  
ATOM    330  NH2 ARG A  24     -22.831  29.471  24.636  1.00  0.00           N  
ATOM    331  H   ARG A  24     -22.403  24.650  17.985  1.00  0.00           H  
ATOM    332  HA  ARG A  24     -22.990  24.499  20.775  1.00  0.00           H  
ATOM    333 1HB  ARG A  24     -21.001  25.558  20.048  1.00  0.00           H  
ATOM    334 2HB  ARG A  24     -21.857  26.634  18.975  1.00  0.00           H  
ATOM    335 1HG  ARG A  24     -21.082  27.884  20.827  1.00  0.00           H  
ATOM    336 2HG  ARG A  24     -22.853  27.783  20.929  1.00  0.00           H  
ATOM    337 1HD  ARG A  24     -22.624  26.047  22.636  1.00  0.00           H  
ATOM    338 2HD  ARG A  24     -20.852  26.193  22.520  1.00  0.00           H  
ATOM    339  HE  ARG A  24     -20.926  28.280  23.515  1.00  0.00           H  
ATOM    340 1HH1 ARG A  24     -24.208  27.098  23.014  1.00  0.00           H  
ATOM    341 2HH1 ARG A  24     -24.942  28.335  24.014  1.00  0.00           H  
ATOM    342 1HH2 ARG A  24     -21.928  29.871  24.852  1.00  0.00           H  
ATOM    343 2HH2 ARG A  24     -23.654  29.872  25.047  1.00  0.00           H  
ATOM    344  N   VAL A  25     -25.065  26.392  19.025  1.00  0.00           N  
ATOM    345  CA  VAL A  25     -26.226  27.285  19.162  1.00  0.00           C  
ATOM    346  C   VAL A  25     -27.588  26.583  19.084  1.00  0.00           C  
ATOM    347  O   VAL A  25     -28.622  27.129  19.503  1.00  0.00           O  
ATOM    348  CB  VAL A  25     -26.156  28.364  18.085  1.00  0.00           C  
ATOM    349  CG1 VAL A  25     -24.832  29.156  18.240  1.00  0.00           C  
ATOM    350  CG2 VAL A  25     -26.248  27.774  16.753  1.00  0.00           C  
ATOM    351  H   VAL A  25     -24.745  26.101  18.096  1.00  0.00           H  
ATOM    352  HA  VAL A  25     -26.155  27.775  20.130  1.00  0.00           H  
ATOM    353  HB  VAL A  25     -26.973  29.014  18.209  1.00  0.00           H  
ATOM    354 1HG1 VAL A  25     -24.777  29.927  17.488  1.00  0.00           H  
ATOM    355 2HG1 VAL A  25     -24.786  29.604  19.230  1.00  0.00           H  
ATOM    356 3HG1 VAL A  25     -23.993  28.492  18.119  1.00  0.00           H  
ATOM    357 1HG2 VAL A  25     -26.200  28.549  15.996  1.00  0.00           H  
ATOM    358 2HG2 VAL A  25     -25.430  27.129  16.659  1.00  0.00           H  
ATOM    359 3HG2 VAL A  25     -27.174  27.218  16.642  1.00  0.00           H  
ATOM    360  N   LEU A  26     -27.581  25.350  18.596  1.00  0.00           N  
ATOM    361  CA  LEU A  26     -28.776  24.518  18.522  1.00  0.00           C  
ATOM    362  C   LEU A  26     -29.195  24.110  19.909  1.00  0.00           C  
ATOM    363  O   LEU A  26     -28.521  24.422  20.899  1.00  0.00           O  
ATOM    364  CB  LEU A  26     -28.551  23.237  17.696  1.00  0.00           C  
ATOM    365  CG  LEU A  26     -28.255  23.395  16.214  1.00  0.00           C  
ATOM    366  CD1 LEU A  26     -27.937  22.013  15.626  1.00  0.00           C  
ATOM    367  CD2 LEU A  26     -29.438  24.022  15.533  1.00  0.00           C  
ATOM    368  H   LEU A  26     -26.703  24.985  18.226  1.00  0.00           H  
ATOM    369  HA  LEU A  26     -29.578  25.097  18.068  1.00  0.00           H  
ATOM    370 1HB  LEU A  26     -27.696  22.715  18.132  1.00  0.00           H  
ATOM    371 2HB  LEU A  26     -29.418  22.591  17.791  1.00  0.00           H  
ATOM    372  HG  LEU A  26     -27.431  24.022  16.072  1.00  0.00           H  
ATOM    373 1HD1 LEU A  26     -27.730  22.099  14.566  1.00  0.00           H  
ATOM    374 2HD1 LEU A  26     -27.067  21.597  16.133  1.00  0.00           H  
ATOM    375 3HD1 LEU A  26     -28.793  21.353  15.769  1.00  0.00           H  
ATOM    376 1HD2 LEU A  26     -29.225  24.137  14.471  1.00  0.00           H  
ATOM    377 2HD2 LEU A  26     -30.314  23.384  15.663  1.00  0.00           H  
ATOM    378 3HD2 LEU A  26     -29.632  25.000  15.976  1.00  0.00           H  
ATOM    379  N   ASN A  27     -30.308  23.392  19.998  1.00  0.00           N  
ATOM    380  CA  ASN A  27     -30.739  22.911  21.292  1.00  0.00           C  
ATOM    381  C   ASN A  27     -31.124  24.053  22.233  1.00  0.00           C  
ATOM    382  O   ASN A  27     -32.284  24.454  22.255  1.00  0.00           O  
ATOM    383  CB  ASN A  27     -29.672  21.986  21.883  1.00  0.00           C  
ATOM    384  CG  ASN A  27     -29.473  20.809  20.984  1.00  0.00           C  
ATOM    385  OD1 ASN A  27     -30.401  20.091  20.612  1.00  0.00           O  
ATOM    386  ND2 ASN A  27     -28.257  20.651  20.556  1.00  0.00           N  
ATOM    387  H   ASN A  27     -30.850  23.185  19.172  1.00  0.00           H  
ATOM    388  HA  ASN A  27     -31.640  22.312  21.144  1.00  0.00           H  
ATOM    389 1HB  ASN A  27     -28.715  22.450  22.055  1.00  0.00           H  
ATOM    390 2HB  ASN A  27     -30.016  21.625  22.854  1.00  0.00           H  
ATOM    391 1HD2 ASN A  27     -28.045  19.916  19.905  1.00  0.00           H  
ATOM    392 2HD2 ASN A  27     -27.538  21.280  20.861  1.00  0.00           H  
ATOM    393  N   LEU A  28     -30.206  24.487  23.079  1.00  0.00           N  
ATOM    394  CA  LEU A  28     -30.508  25.417  24.172  1.00  0.00           C  
ATOM    395  C   LEU A  28     -31.581  26.470  23.910  1.00  0.00           C  
ATOM    396  O   LEU A  28     -32.657  26.395  24.505  1.00  0.00           O  
ATOM    397  CB  LEU A  28     -29.202  26.172  24.529  1.00  0.00           C  
ATOM    398  CG  LEU A  28     -29.271  27.192  25.663  1.00  0.00           C  
ATOM    399  CD1 LEU A  28     -29.722  26.502  26.945  1.00  0.00           C  
ATOM    400  CD2 LEU A  28     -27.893  27.809  25.836  1.00  0.00           C  
ATOM    401  H   LEU A  28     -29.254  24.181  22.908  1.00  0.00           H  
ATOM    402  HA  LEU A  28     -30.839  24.829  25.023  1.00  0.00           H  
ATOM    403 1HB  LEU A  28     -28.406  25.485  24.749  1.00  0.00           H  
ATOM    404 2HB  LEU A  28     -28.893  26.724  23.642  1.00  0.00           H  
ATOM    405  HG  LEU A  28     -29.971  27.966  25.423  1.00  0.00           H  
ATOM    406 1HD1 LEU A  28     -29.766  27.233  27.753  1.00  0.00           H  
ATOM    407 2HD1 LEU A  28     -30.710  26.069  26.796  1.00  0.00           H  
ATOM    408 3HD1 LEU A  28     -29.019  25.719  27.205  1.00  0.00           H  
ATOM    409 1HD2 LEU A  28     -27.921  28.545  26.641  1.00  0.00           H  
ATOM    410 2HD2 LEU A  28     -27.172  27.028  26.082  1.00  0.00           H  
ATOM    411 3HD2 LEU A  28     -27.598  28.299  24.908  1.00  0.00           H  
ATOM    412  N   ARG A  29     -31.317  27.459  23.060  1.00  0.00           N  
ATOM    413  CA  ARG A  29     -32.332  28.484  22.794  1.00  0.00           C  
ATOM    414  C   ARG A  29     -32.224  29.098  21.389  1.00  0.00           C  
ATOM    415  O   ARG A  29     -32.443  30.303  21.237  1.00  0.00           O  
ATOM    416  CB  ARG A  29     -32.305  29.619  23.848  1.00  0.00           C  
ATOM    417  CG  ARG A  29     -32.689  29.281  25.351  1.00  0.00           C  
ATOM    418  CD  ARG A  29     -34.134  28.915  25.539  1.00  0.00           C  
ATOM    419  NE  ARG A  29     -34.466  28.665  26.959  1.00  0.00           N  
ATOM    420  CZ  ARG A  29     -34.347  27.471  27.621  1.00  0.00           C  
ATOM    421  NH1 ARG A  29     -33.882  26.382  27.056  1.00  0.00           N  
ATOM    422  NH2 ARG A  29     -34.708  27.373  28.886  1.00  0.00           N  
ATOM    423  H   ARG A  29     -30.429  27.488  22.586  1.00  0.00           H  
ATOM    424  HA  ARG A  29     -33.310  28.006  22.865  1.00  0.00           H  
ATOM    425 1HB  ARG A  29     -31.313  30.027  23.904  1.00  0.00           H  
ATOM    426 2HB  ARG A  29     -32.965  30.422  23.521  1.00  0.00           H  
ATOM    427 1HG  ARG A  29     -32.097  28.487  25.755  1.00  0.00           H  
ATOM    428 2HG  ARG A  29     -32.513  30.176  25.947  1.00  0.00           H  
ATOM    429 1HD  ARG A  29     -34.751  29.744  25.196  1.00  0.00           H  
ATOM    430 2HD  ARG A  29     -34.387  28.030  24.967  1.00  0.00           H  
ATOM    431  HE  ARG A  29     -34.836  29.443  27.483  1.00  0.00           H  
ATOM    432 1HH1 ARG A  29     -33.558  26.376  26.078  1.00  0.00           H  
ATOM    433 2HH1 ARG A  29     -33.837  25.531  27.642  1.00  0.00           H  
ATOM    434 1HH2 ARG A  29     -35.076  28.169  29.382  1.00  0.00           H  
ATOM    435 2HH2 ARG A  29     -34.609  26.453  29.352  1.00  0.00           H  
ATOM    436  N   ASP A  30     -31.801  28.321  20.381  1.00  0.00           N  
ATOM    437  CA  ASP A  30     -31.614  28.858  19.015  1.00  0.00           C  
ATOM    438  C   ASP A  30     -30.744  30.125  19.032  1.00  0.00           C  
ATOM    439  O   ASP A  30     -31.040  31.130  18.373  1.00  0.00           O  
ATOM    440  CB  ASP A  30     -32.967  29.179  18.354  1.00  0.00           C  
ATOM    441  CG  ASP A  30     -33.853  27.945  18.099  1.00  0.00           C  
ATOM    442  OD1 ASP A  30     -33.332  26.919  17.723  1.00  0.00           O  
ATOM    443  OD2 ASP A  30     -35.039  28.045  18.299  1.00  0.00           O  
ATOM    444  H   ASP A  30     -31.624  27.340  20.555  1.00  0.00           H  
ATOM    445  HA  ASP A  30     -31.100  28.103  18.417  1.00  0.00           H  
ATOM    446 1HB  ASP A  30     -33.524  29.886  18.971  1.00  0.00           H  
ATOM    447 2HB  ASP A  30     -32.784  29.670  17.399  1.00  0.00           H  
ATOM    448  N   GLN A  31     -29.655  30.088  19.788  1.00  0.00           N  
ATOM    449  CA  GLN A  31     -28.838  31.284  19.950  1.00  0.00           C  
ATOM    450  C   GLN A  31     -27.830  31.412  18.861  1.00  0.00           C  
ATOM    451  O   GLN A  31     -26.645  31.218  19.083  1.00  0.00           O  
ATOM    452  CB  GLN A  31     -28.148  31.291  21.314  1.00  0.00           C  
ATOM    453  CG  GLN A  31     -29.122  31.344  22.462  1.00  0.00           C  
ATOM    454  CD  GLN A  31     -29.839  32.709  22.567  1.00  0.00           C  
ATOM    455  OE1 GLN A  31     -29.190  33.724  22.854  1.00  0.00           O  
ATOM    456  NE2 GLN A  31     -31.153  32.743  22.332  1.00  0.00           N  
ATOM    457  H   GLN A  31     -29.385  29.205  20.215  1.00  0.00           H  
ATOM    458  HA  GLN A  31     -29.493  32.154  19.900  1.00  0.00           H  
ATOM    459 1HB  GLN A  31     -27.539  30.391  21.417  1.00  0.00           H  
ATOM    460 2HB  GLN A  31     -27.480  32.152  21.383  1.00  0.00           H  
ATOM    461 1HG  GLN A  31     -29.863  30.588  22.276  1.00  0.00           H  
ATOM    462 2HG  GLN A  31     -28.602  31.144  23.399  1.00  0.00           H  
ATOM    463 1HE2 GLN A  31     -31.647  33.610  22.384  1.00  0.00           H  
ATOM    464 2HE2 GLN A  31     -31.662  31.889  22.081  1.00  0.00           H  
ATOM    465  N   ALA A  32     -28.286  31.757  17.676  1.00  0.00           N  
ATOM    466  CA  ALA A  32     -27.400  31.768  16.513  1.00  0.00           C  
ATOM    467  C   ALA A  32     -26.414  32.918  16.621  1.00  0.00           C  
ATOM    468  O   ALA A  32     -26.617  33.981  16.044  1.00  0.00           O  
ATOM    469  CB  ALA A  32     -28.209  31.871  15.237  1.00  0.00           C  
ATOM    470  H   ALA A  32     -29.292  31.918  17.599  1.00  0.00           H  
ATOM    471  HA  ALA A  32     -26.836  30.841  16.499  1.00  0.00           H  
ATOM    472 1HB  ALA A  32     -27.536  31.859  14.382  1.00  0.00           H  
ATOM    473 2HB  ALA A  32     -28.894  31.026  15.175  1.00  0.00           H  
ATOM    474 3HB  ALA A  32     -28.778  32.801  15.241  1.00  0.00           H  
ATOM    475  N   LEU A  33     -25.344  32.680  17.378  1.00  0.00           N  
ATOM    476  CA  LEU A  33     -24.388  33.706  17.745  1.00  0.00           C  
ATOM    477  C   LEU A  33     -23.521  34.251  16.615  1.00  0.00           C  
ATOM    478  O   LEU A  33     -23.719  35.398  16.220  1.00  0.00           O  
ATOM    479  CB  LEU A  33     -23.410  33.139  18.800  1.00  0.00           C  
ATOM    480  CG  LEU A  33     -23.973  32.797  20.191  1.00  0.00           C  
ATOM    481  CD1 LEU A  33     -22.876  32.121  21.030  1.00  0.00           C  
ATOM    482  CD2 LEU A  33     -24.505  34.046  20.839  1.00  0.00           C  
ATOM    483  H   LEU A  33     -25.293  31.767  17.814  1.00  0.00           H  
ATOM    484  HA  LEU A  33     -24.944  34.536  18.176  1.00  0.00           H  
ATOM    485 1HB  LEU A  33     -22.979  32.220  18.405  1.00  0.00           H  
ATOM    486 2HB  LEU A  33     -22.604  33.857  18.937  1.00  0.00           H  
ATOM    487  HG  LEU A  33     -24.764  32.095  20.095  1.00  0.00           H  
ATOM    488 1HD1 LEU A  33     -23.275  31.858  22.010  1.00  0.00           H  
ATOM    489 2HD1 LEU A  33     -22.539  31.216  20.522  1.00  0.00           H  
ATOM    490 3HD1 LEU A  33     -22.036  32.804  21.152  1.00  0.00           H  
ATOM    491 1HD2 LEU A  33     -24.915  33.801  21.820  1.00  0.00           H  
ATOM    492 2HD2 LEU A  33     -23.700  34.770  20.950  1.00  0.00           H  
ATOM    493 3HD2 LEU A  33     -25.293  34.469  20.213  1.00  0.00           H  
ATOM    494  N   ASP A  34     -22.522  33.481  16.141  1.00  0.00           N  
ATOM    495  CA  ASP A  34     -21.587  34.007  15.131  1.00  0.00           C  
ATOM    496  C   ASP A  34     -20.503  32.982  14.804  1.00  0.00           C  
ATOM    497  O   ASP A  34     -19.796  32.525  15.704  1.00  0.00           O  
ATOM    498  CB  ASP A  34     -20.871  35.311  15.572  1.00  0.00           C  
ATOM    499  CG  ASP A  34     -20.156  36.032  14.396  1.00  0.00           C  
ATOM    500  OD1 ASP A  34     -20.212  35.540  13.293  1.00  0.00           O  
ATOM    501  OD2 ASP A  34     -19.586  37.080  14.622  1.00  0.00           O  
ATOM    502  H   ASP A  34     -22.437  32.500  16.419  1.00  0.00           H  
ATOM    503  HA  ASP A  34     -22.147  34.212  14.218  1.00  0.00           H  
ATOM    504 1HB  ASP A  34     -21.536  36.025  16.014  1.00  0.00           H  
ATOM    505 2HB  ASP A  34     -20.136  35.072  16.325  1.00  0.00           H  
ATOM    506  N   ALA A  35     -20.306  32.646  13.538  1.00  0.00           N  
ATOM    507  CA  ALA A  35     -19.233  31.705  13.191  1.00  0.00           C  
ATOM    508  C   ALA A  35     -17.896  32.457  13.206  1.00  0.00           C  
ATOM    509  O   ALA A  35     -17.316  32.749  12.159  1.00  0.00           O  
ATOM    510  CB  ALA A  35     -19.488  31.062  11.832  1.00  0.00           C  
ATOM    511  H   ALA A  35     -20.878  33.068  12.819  1.00  0.00           H  
ATOM    512  HA  ALA A  35     -19.191  30.927  13.951  1.00  0.00           H  
ATOM    513 1HB  ALA A  35     -18.696  30.371  11.594  1.00  0.00           H  
ATOM    514 2HB  ALA A  35     -20.437  30.526  11.856  1.00  0.00           H  
ATOM    515 3HB  ALA A  35     -19.527  31.838  11.069  1.00  0.00           H  
ATOM    516  N   LEU A  36     -17.428  32.780  14.412  1.00  0.00           N  
ATOM    517  CA  LEU A  36     -16.236  33.600  14.610  1.00  0.00           C  
ATOM    518  C   LEU A  36     -15.018  32.940  14.014  1.00  0.00           C  
ATOM    519  O   LEU A  36     -14.810  31.752  14.214  1.00  0.00           O  
ATOM    520  CB  LEU A  36     -15.986  33.824  16.105  1.00  0.00           C  
ATOM    521  CG  LEU A  36     -17.021  34.675  16.821  1.00  0.00           C  
ATOM    522  CD1 LEU A  36     -16.726  34.716  18.313  1.00  0.00           C  
ATOM    523  CD2 LEU A  36     -17.000  36.058  16.233  1.00  0.00           C  
ATOM    524  H   LEU A  36     -17.992  32.492  15.211  1.00  0.00           H  
ATOM    525  HA  LEU A  36     -16.392  34.561  14.119  1.00  0.00           H  
ATOM    526 1HB  LEU A  36     -15.949  32.855  16.605  1.00  0.00           H  
ATOM    527 2HB  LEU A  36     -15.034  34.301  16.212  1.00  0.00           H  
ATOM    528  HG  LEU A  36     -18.005  34.232  16.685  1.00  0.00           H  
ATOM    529 1HD1 LEU A  36     -17.482  35.320  18.812  1.00  0.00           H  
ATOM    530 2HD1 LEU A  36     -16.749  33.707  18.711  1.00  0.00           H  
ATOM    531 3HD1 LEU A  36     -15.746  35.150  18.478  1.00  0.00           H  
ATOM    532 1HD2 LEU A  36     -17.752  36.678  16.727  1.00  0.00           H  
ATOM    533 2HD2 LEU A  36     -16.017  36.501  16.371  1.00  0.00           H  
ATOM    534 3HD2 LEU A  36     -17.228  36.003  15.166  1.00  0.00           H  
ATOM    535  N   GLN A  37     -14.172  33.724  13.345  1.00  0.00           N  
ATOM    536  CA  GLN A  37     -12.985  33.182  12.685  1.00  0.00           C  
ATOM    537  C   GLN A  37     -11.649  33.781  13.095  1.00  0.00           C  
ATOM    538  O   GLN A  37     -11.273  34.833  12.586  1.00  0.00           O  
ATOM    539  CB  GLN A  37     -13.107  33.357  11.179  1.00  0.00           C  
ATOM    540  CG  GLN A  37     -11.933  32.799  10.408  1.00  0.00           C  
ATOM    541  CD  GLN A  37     -12.127  32.942   8.928  1.00  0.00           C  
ATOM    542  OE1 GLN A  37     -13.226  32.677   8.424  1.00  0.00           O  
ATOM    543  NE2 GLN A  37     -11.087  33.376   8.209  1.00  0.00           N  
ATOM    544  H   GLN A  37     -14.389  34.706  13.245  1.00  0.00           H  
ATOM    545  HA  GLN A  37     -12.954  32.124  12.880  1.00  0.00           H  
ATOM    546 1HB  GLN A  37     -14.014  32.866  10.826  1.00  0.00           H  
ATOM    547 2HB  GLN A  37     -13.194  34.416  10.940  1.00  0.00           H  
ATOM    548 1HG  GLN A  37     -11.022  33.342  10.693  1.00  0.00           H  
ATOM    549 2HG  GLN A  37     -11.822  31.743  10.645  1.00  0.00           H  
ATOM    550 1HE2 GLN A  37     -11.172  33.497   7.224  1.00  0.00           H  
ATOM    551 2HE2 GLN A  37     -10.197  33.628   8.670  1.00  0.00           H  
ATOM    552  N   PRO A  38     -10.970  33.207  14.089  1.00  0.00           N  
ATOM    553  CA  PRO A  38      -9.654  33.586  14.553  1.00  0.00           C  
ATOM    554  C   PRO A  38      -8.611  33.400  13.478  1.00  0.00           C  
ATOM    555  O   PRO A  38      -8.673  32.387  12.779  1.00  0.00           O  
ATOM    556  CB  PRO A  38      -9.373  32.545  15.628  1.00  0.00           C  
ATOM    557  CG  PRO A  38     -10.734  32.008  16.039  1.00  0.00           C  
ATOM    558  CD  PRO A  38     -11.549  32.053  14.814  1.00  0.00           C  
ATOM    559  HA  PRO A  38      -9.657  34.620  14.950  1.00  0.00           H  
ATOM    560 1HB  PRO A  38      -8.738  31.748  15.200  1.00  0.00           H  
ATOM    561 2HB  PRO A  38      -8.782  32.986  16.400  1.00  0.00           H  
ATOM    562 1HG  PRO A  38     -10.632  30.983  16.435  1.00  0.00           H  
ATOM    563 2HG  PRO A  38     -11.187  32.599  16.818  1.00  0.00           H  
ATOM    564 1HD  PRO A  38     -11.441  31.109  14.248  1.00  0.00           H  
ATOM    565 2HD  PRO A  38     -12.572  32.238  15.123  1.00  0.00           H  
ATOM    566  N   GLU A  39      -7.585  34.249  13.419  1.00  0.00           N  
ATOM    567  CA  GLU A  39      -6.448  33.912  12.565  1.00  0.00           C  
ATOM    568  C   GLU A  39      -5.327  33.379  13.477  1.00  0.00           C  
ATOM    569  O   GLU A  39      -4.259  32.966  13.019  1.00  0.00           O  
ATOM    570  CB  GLU A  39      -5.991  35.118  11.746  1.00  0.00           C  
ATOM    571  CG  GLU A  39      -7.084  35.702  10.820  1.00  0.00           C  
ATOM    572  CD  GLU A  39      -7.592  34.747   9.743  1.00  0.00           C  
ATOM    573  OE1 GLU A  39      -6.796  34.084   9.123  1.00  0.00           O  
ATOM    574  OE2 GLU A  39      -8.792  34.703   9.547  1.00  0.00           O  
ATOM    575  H   GLU A  39      -7.567  35.138  13.940  1.00  0.00           H  
ATOM    576  HA  GLU A  39      -6.734  33.118  11.875  1.00  0.00           H  
ATOM    577 1HB  GLU A  39      -5.662  35.909  12.422  1.00  0.00           H  
ATOM    578 2HB  GLU A  39      -5.139  34.837  11.130  1.00  0.00           H  
ATOM    579 1HG  GLU A  39      -7.931  35.997  11.444  1.00  0.00           H  
ATOM    580 2HG  GLU A  39      -6.693  36.600  10.347  1.00  0.00           H  
ATOM    581  N   THR A  40      -5.609  33.429  14.787  1.00  0.00           N  
ATOM    582  CA  THR A  40      -4.715  33.041  15.880  1.00  0.00           C  
ATOM    583  C   THR A  40      -5.388  32.001  16.773  1.00  0.00           C  
ATOM    584  O   THR A  40      -5.986  31.039  16.299  1.00  0.00           O  
ATOM    585  CB  THR A  40      -4.378  34.224  16.795  1.00  0.00           C  
ATOM    586  OG1 THR A  40      -5.561  34.582  17.545  1.00  0.00           O  
ATOM    587  CG2 THR A  40      -3.945  35.416  15.971  1.00  0.00           C  
ATOM    588  H   THR A  40      -6.520  33.779  15.031  1.00  0.00           H  
ATOM    589  HA  THR A  40      -3.802  32.613  15.466  1.00  0.00           H  
ATOM    590  HB  THR A  40      -3.560  33.969  17.471  1.00  0.00           H  
ATOM    591  HG1 THR A  40      -5.492  35.503  17.834  1.00  0.00           H  
ATOM    592 1HG2 THR A  40      -3.723  36.252  16.628  1.00  0.00           H  
ATOM    593 2HG2 THR A  40      -3.058  35.159  15.396  1.00  0.00           H  
ATOM    594 3HG2 THR A  40      -4.744  35.700  15.290  1.00  0.00           H  
ATOM    595  N   GLY A  41      -5.255  32.215  18.092  1.00  0.00           N  
ATOM    596  CA  GLY A  41      -5.803  31.343  19.124  1.00  0.00           C  
ATOM    597  C   GLY A  41      -7.265  31.654  19.455  1.00  0.00           C  
ATOM    598  O   GLY A  41      -7.904  30.900  20.181  1.00  0.00           O  
ATOM    599  H   GLY A  41      -4.777  33.052  18.389  1.00  0.00           H  
ATOM    600 1HA  GLY A  41      -5.717  30.307  18.796  1.00  0.00           H  
ATOM    601 2HA  GLY A  41      -5.201  31.439  20.030  1.00  0.00           H  
ATOM    602  N   GLY A  42      -7.804  32.734  18.896  1.00  0.00           N  
ATOM    603  CA  GLY A  42      -9.216  33.092  19.152  1.00  0.00           C  
ATOM    604  C   GLY A  42      -9.613  34.432  18.516  1.00  0.00           C  
ATOM    605  O   GLY A  42      -8.761  35.205  18.113  1.00  0.00           O  
ATOM    606  H   GLY A  42      -7.193  33.322  18.322  1.00  0.00           H  
ATOM    607 1HA  GLY A  42      -9.852  32.302  18.762  1.00  0.00           H  
ATOM    608 2HA  GLY A  42      -9.403  33.112  20.218  1.00  0.00           H  
ATOM    609  N   ALA A  43     -10.918  34.710  18.418  1.00  0.00           N  
ATOM    610  CA  ALA A  43     -11.390  35.946  17.775  1.00  0.00           C  
ATOM    611  C   ALA A  43     -10.883  37.213  18.475  1.00  0.00           C  
ATOM    612  O   ALA A  43     -10.520  38.193  17.821  1.00  0.00           O  
ATOM    613  CB  ALA A  43     -12.900  35.940  17.711  1.00  0.00           C  
ATOM    614  H   ALA A  43     -11.592  34.048  18.765  1.00  0.00           H  
ATOM    615  HA  ALA A  43     -11.003  35.955  16.756  1.00  0.00           H  
ATOM    616 1HB  ALA A  43     -13.248  36.828  17.186  1.00  0.00           H  
ATOM    617 2HB  ALA A  43     -13.209  35.054  17.179  1.00  0.00           H  
ATOM    618 3HB  ALA A  43     -13.317  35.930  18.706  1.00  0.00           H  
ATOM    619  N   SER A  44     -10.793  37.201  19.802  1.00  0.00           N  
ATOM    620  CA  SER A  44     -10.253  38.359  20.515  1.00  0.00           C  
ATOM    621  C   SER A  44      -8.750  38.142  20.548  1.00  0.00           C  
ATOM    622  O   SER A  44      -8.151  37.911  21.603  1.00  0.00           O  
ATOM    623  CB  SER A  44     -10.843  38.469  21.907  1.00  0.00           C  
ATOM    624  OG  SER A  44     -12.222  38.726  21.851  1.00  0.00           O  
ATOM    625  H   SER A  44     -11.079  36.384  20.314  1.00  0.00           H  
ATOM    626  HA  SER A  44     -10.469  39.270  19.956  1.00  0.00           H  
ATOM    627 1HB  SER A  44     -10.668  37.538  22.445  1.00  0.00           H  
ATOM    628 2HB  SER A  44     -10.339  39.263  22.458  1.00  0.00           H  
ATOM    629  HG  SER A  44     -12.314  39.570  21.395  1.00  0.00           H  
ATOM    630  N   GLU A  45      -8.149  38.264  19.370  1.00  0.00           N  
ATOM    631  CA  GLU A  45      -6.818  37.743  19.100  1.00  0.00           C  
ATOM    632  C   GLU A  45      -5.719  38.181  20.039  1.00  0.00           C  
ATOM    633  O   GLU A  45      -4.892  37.366  20.422  1.00  0.00           O  
ATOM    634  CB  GLU A  45      -6.403  38.123  17.668  1.00  0.00           C  
ATOM    635  CG  GLU A  45      -7.172  37.382  16.554  1.00  0.00           C  
ATOM    636  CD  GLU A  45      -6.784  37.768  15.166  1.00  0.00           C  
ATOM    637  OE1 GLU A  45      -6.118  38.767  14.998  1.00  0.00           O  
ATOM    638  OE2 GLU A  45      -7.123  37.029  14.256  1.00  0.00           O  
ATOM    639  H   GLU A  45      -8.744  38.562  18.594  1.00  0.00           H  
ATOM    640  HA  GLU A  45      -6.884  36.656  19.157  1.00  0.00           H  
ATOM    641 1HB  GLU A  45      -6.552  39.192  17.523  1.00  0.00           H  
ATOM    642 2HB  GLU A  45      -5.342  37.924  17.536  1.00  0.00           H  
ATOM    643 1HG  GLU A  45      -7.031  36.323  16.658  1.00  0.00           H  
ATOM    644 2HG  GLU A  45      -8.233  37.579  16.688  1.00  0.00           H  
ATOM    645  N   ASP A  46      -5.692  39.417  20.479  1.00  0.00           N  
ATOM    646  CA  ASP A  46      -4.596  39.774  21.376  1.00  0.00           C  
ATOM    647  C   ASP A  46      -4.616  38.988  22.697  1.00  0.00           C  
ATOM    648  O   ASP A  46      -3.566  38.618  23.233  1.00  0.00           O  
ATOM    649  CB  ASP A  46      -4.598  41.274  21.638  1.00  0.00           C  
ATOM    650  CG  ASP A  46      -4.120  42.114  20.410  1.00  0.00           C  
ATOM    651  OD1 ASP A  46      -3.517  41.570  19.470  1.00  0.00           O  
ATOM    652  OD2 ASP A  46      -4.371  43.291  20.424  1.00  0.00           O  
ATOM    653  H   ASP A  46      -6.391  40.088  20.189  1.00  0.00           H  
ATOM    654  HA  ASP A  46      -3.665  39.532  20.879  1.00  0.00           H  
ATOM    655 1HB  ASP A  46      -5.606  41.592  21.908  1.00  0.00           H  
ATOM    656 2HB  ASP A  46      -3.952  41.493  22.488  1.00  0.00           H  
ATOM    657  N   GLU A  47      -5.805  38.708  23.226  1.00  0.00           N  
ATOM    658  CA  GLU A  47      -5.877  38.032  24.514  1.00  0.00           C  
ATOM    659  C   GLU A  47      -5.870  36.533  24.310  1.00  0.00           C  
ATOM    660  O   GLU A  47      -5.301  35.776  25.104  1.00  0.00           O  
ATOM    661  CB  GLU A  47      -7.133  38.460  25.274  1.00  0.00           C  
ATOM    662  CG  GLU A  47      -7.158  39.942  25.658  1.00  0.00           C  
ATOM    663  CD  GLU A  47      -8.415  40.358  26.399  1.00  0.00           C  
ATOM    664  OE1 GLU A  47      -9.290  39.541  26.565  1.00  0.00           O  
ATOM    665  OE2 GLU A  47      -8.493  41.498  26.795  1.00  0.00           O  
ATOM    666  H   GLU A  47      -6.657  38.927  22.718  1.00  0.00           H  
ATOM    667  HA  GLU A  47      -5.002  38.303  25.104  1.00  0.00           H  
ATOM    668 1HB  GLU A  47      -8.011  38.258  24.654  1.00  0.00           H  
ATOM    669 2HB  GLU A  47      -7.231  37.867  26.182  1.00  0.00           H  
ATOM    670 1HG  GLU A  47      -6.294  40.156  26.285  1.00  0.00           H  
ATOM    671 2HG  GLU A  47      -7.066  40.536  24.748  1.00  0.00           H  
ATOM    672  N   GLU A  48      -6.483  36.098  23.220  1.00  0.00           N  
ATOM    673  CA  GLU A  48      -6.579  34.679  22.959  1.00  0.00           C  
ATOM    674  C   GLU A  48      -5.257  34.123  22.462  1.00  0.00           C  
ATOM    675  O   GLU A  48      -4.937  32.969  22.718  1.00  0.00           O  
ATOM    676  CB  GLU A  48      -7.701  34.408  21.997  1.00  0.00           C  
ATOM    677  CG  GLU A  48      -9.055  34.771  22.572  1.00  0.00           C  
ATOM    678  CD  GLU A  48      -9.396  33.982  23.795  1.00  0.00           C  
ATOM    679  OE1 GLU A  48      -8.760  32.994  24.037  1.00  0.00           O  
ATOM    680  OE2 GLU A  48     -10.301  34.371  24.502  1.00  0.00           O  
ATOM    681  H   GLU A  48      -6.928  36.766  22.590  1.00  0.00           H  
ATOM    682  HA  GLU A  48      -6.818  34.175  23.896  1.00  0.00           H  
ATOM    683 1HB  GLU A  48      -7.544  34.967  21.070  1.00  0.00           H  
ATOM    684 2HB  GLU A  48      -7.706  33.352  21.766  1.00  0.00           H  
ATOM    685 1HG  GLU A  48      -9.019  35.818  22.853  1.00  0.00           H  
ATOM    686 2HG  GLU A  48      -9.826  34.661  21.822  1.00  0.00           H  
ATOM    687  N   ARG A  49      -4.487  34.944  21.745  1.00  0.00           N  
ATOM    688  CA  ARG A  49      -3.161  34.566  21.292  1.00  0.00           C  
ATOM    689  C   ARG A  49      -2.249  34.429  22.507  1.00  0.00           C  
ATOM    690  O   ARG A  49      -1.448  33.500  22.584  1.00  0.00           O  
ATOM    691  CB  ARG A  49      -2.587  35.606  20.333  1.00  0.00           C  
ATOM    692  CG  ARG A  49      -1.246  35.285  19.707  1.00  0.00           C  
ATOM    693  CD  ARG A  49      -0.839  36.325  18.682  1.00  0.00           C  
ATOM    694  NE  ARG A  49      -0.573  37.634  19.293  1.00  0.00           N  
ATOM    695  CZ  ARG A  49      -1.356  38.743  19.185  1.00  0.00           C  
ATOM    696  NH1 ARG A  49      -2.459  38.758  18.490  1.00  0.00           N  
ATOM    697  NH2 ARG A  49      -1.027  39.858  19.793  1.00  0.00           N  
ATOM    698  H   ARG A  49      -4.815  35.874  21.503  1.00  0.00           H  
ATOM    699  HA  ARG A  49      -3.220  33.605  20.782  1.00  0.00           H  
ATOM    700 1HB  ARG A  49      -3.282  35.751  19.511  1.00  0.00           H  
ATOM    701 2HB  ARG A  49      -2.489  36.563  20.853  1.00  0.00           H  
ATOM    702 1HG  ARG A  49      -0.486  35.259  20.491  1.00  0.00           H  
ATOM    703 2HG  ARG A  49      -1.296  34.313  19.216  1.00  0.00           H  
ATOM    704 1HD  ARG A  49       0.065  35.997  18.172  1.00  0.00           H  
ATOM    705 2HD  ARG A  49      -1.638  36.447  17.956  1.00  0.00           H  
ATOM    706  HE  ARG A  49       0.259  37.715  19.860  1.00  0.00           H  
ATOM    707 1HH1 ARG A  49      -2.775  37.936  18.001  1.00  0.00           H  
ATOM    708 2HH1 ARG A  49      -2.998  39.644  18.471  1.00  0.00           H  
ATOM    709 1HH2 ARG A  49      -0.190  39.916  20.351  1.00  0.00           H  
ATOM    710 2HH2 ARG A  49      -1.670  40.661  19.696  1.00  0.00           H  
ATOM    711  N   GLU A  50      -2.355  35.377  23.450  1.00  0.00           N  
ATOM    712  CA  GLU A  50      -1.501  35.361  24.626  1.00  0.00           C  
ATOM    713  C   GLU A  50      -1.810  34.303  25.710  1.00  0.00           C  
ATOM    714  O   GLU A  50      -0.861  33.661  26.189  1.00  0.00           O  
ATOM    715  CB  GLU A  50      -1.513  36.761  25.255  1.00  0.00           C  
ATOM    716  CG  GLU A  50      -0.668  36.935  26.523  1.00  0.00           C  
ATOM    717  CD  GLU A  50       0.819  36.740  26.332  1.00  0.00           C  
ATOM    718  OE1 GLU A  50       1.289  36.790  25.224  1.00  0.00           O  
ATOM    719  OE2 GLU A  50       1.487  36.540  27.330  1.00  0.00           O  
ATOM    720  H   GLU A  50      -3.011  36.153  23.345  1.00  0.00           H  
ATOM    721  HA  GLU A  50      -0.488  35.171  24.277  1.00  0.00           H  
ATOM    722 1HB  GLU A  50      -1.167  37.487  24.519  1.00  0.00           H  
ATOM    723 2HB  GLU A  50      -2.543  37.027  25.504  1.00  0.00           H  
ATOM    724 1HG  GLU A  50      -0.839  37.938  26.912  1.00  0.00           H  
ATOM    725 2HG  GLU A  50      -1.025  36.229  27.269  1.00  0.00           H  
ATOM    726  N   GLU A  51      -3.084  34.104  26.134  1.00  0.00           N  
ATOM    727  CA  GLU A  51      -3.274  33.131  27.228  1.00  0.00           C  
ATOM    728  C   GLU A  51      -4.657  32.459  27.461  1.00  0.00           C  
ATOM    729  O   GLU A  51      -5.700  33.109  27.503  1.00  0.00           O  
ATOM    730  CB  GLU A  51      -2.847  33.815  28.543  1.00  0.00           C  
ATOM    731  CG  GLU A  51      -2.897  32.930  29.771  1.00  0.00           C  
ATOM    732  CD  GLU A  51      -2.351  33.553  31.028  1.00  0.00           C  
ATOM    733  OE1 GLU A  51      -1.909  34.673  30.985  1.00  0.00           O  
ATOM    734  OE2 GLU A  51      -2.366  32.886  32.036  1.00  0.00           O  
ATOM    735  H   GLU A  51      -3.869  34.625  25.732  1.00  0.00           H  
ATOM    736  HA  GLU A  51      -2.572  32.318  27.039  1.00  0.00           H  
ATOM    737 1HB  GLU A  51      -1.835  34.188  28.459  1.00  0.00           H  
ATOM    738 2HB  GLU A  51      -3.493  34.673  28.725  1.00  0.00           H  
ATOM    739 1HG  GLU A  51      -3.935  32.676  29.956  1.00  0.00           H  
ATOM    740 2HG  GLU A  51      -2.340  32.023  29.556  1.00  0.00           H  
ATOM    741  N   GLN A  52      -4.595  31.134  27.688  1.00  0.00           N  
ATOM    742  CA  GLN A  52      -5.636  30.201  28.170  1.00  0.00           C  
ATOM    743  C   GLN A  52      -4.817  29.250  28.999  1.00  0.00           C  
ATOM    744  O   GLN A  52      -4.857  28.029  28.825  1.00  0.00           O  
ATOM    745  CB  GLN A  52      -6.435  29.419  27.108  1.00  0.00           C  
ATOM    746  CG  GLN A  52      -7.369  30.217  26.205  1.00  0.00           C  
ATOM    747  CD  GLN A  52      -8.595  30.682  26.982  1.00  0.00           C  
ATOM    748  OE1 GLN A  52      -8.961  30.057  27.988  1.00  0.00           O  
ATOM    749  NE2 GLN A  52      -9.238  31.737  26.530  1.00  0.00           N  
ATOM    750  H   GLN A  52      -3.671  30.701  27.626  1.00  0.00           H  
ATOM    751  HA  GLN A  52      -6.333  30.722  28.825  1.00  0.00           H  
ATOM    752 1HB  GLN A  52      -5.773  28.813  26.516  1.00  0.00           H  
ATOM    753 2HB  GLN A  52      -7.082  28.714  27.630  1.00  0.00           H  
ATOM    754 1HG  GLN A  52      -6.860  31.104  25.823  1.00  0.00           H  
ATOM    755 2HG  GLN A  52      -7.695  29.589  25.379  1.00  0.00           H  
ATOM    756 1HE2 GLN A  52     -10.051  32.075  26.997  1.00  0.00           H  
ATOM    757 2HE2 GLN A  52      -8.919  32.216  25.684  1.00  0.00           H  
ATOM    758  N   GLY A  53      -3.967  29.841  29.806  1.00  0.00           N  
ATOM    759  CA  GLY A  53      -2.974  29.106  30.532  1.00  0.00           C  
ATOM    760  C   GLY A  53      -1.895  28.710  29.534  1.00  0.00           C  
ATOM    761  O   GLY A  53      -1.833  29.251  28.405  1.00  0.00           O  
ATOM    762  H   GLY A  53      -4.015  30.846  29.918  1.00  0.00           H  
ATOM    763 1HA  GLY A  53      -2.551  29.730  31.323  1.00  0.00           H  
ATOM    764 2HA  GLY A  53      -3.415  28.224  30.993  1.00  0.00           H  
ATOM    765  N   GLU A  54      -1.099  27.728  29.939  1.00  0.00           N  
ATOM    766  CA  GLU A  54       0.033  27.240  29.174  1.00  0.00           C  
ATOM    767  C   GLU A  54      -0.363  26.647  27.830  1.00  0.00           C  
ATOM    768  O   GLU A  54       0.443  26.671  26.902  1.00  0.00           O  
ATOM    769  CB  GLU A  54       0.798  26.195  29.984  1.00  0.00           C  
ATOM    770  CG  GLU A  54       1.528  26.760  31.202  1.00  0.00           C  
ATOM    771  CD  GLU A  54       2.264  25.706  32.006  1.00  0.00           C  
ATOM    772  OE1 GLU A  54       2.120  24.544  31.707  1.00  0.00           O  
ATOM    773  OE2 GLU A  54       2.970  26.071  32.918  1.00  0.00           O  
ATOM    774  H   GLU A  54      -1.261  27.330  30.854  1.00  0.00           H  
ATOM    775  HA  GLU A  54       0.698  28.082  28.988  1.00  0.00           H  
ATOM    776 1HB  GLU A  54       0.106  25.428  30.331  1.00  0.00           H  
ATOM    777 2HB  GLU A  54       1.534  25.707  29.343  1.00  0.00           H  
ATOM    778 1HG  GLU A  54       2.244  27.509  30.864  1.00  0.00           H  
ATOM    779 2HG  GLU A  54       0.802  27.258  31.844  1.00  0.00           H  
ATOM    780  N   HIS A  55      -1.581  26.108  27.718  1.00  0.00           N  
ATOM    781  CA  HIS A  55      -2.029  25.470  26.485  1.00  0.00           C  
ATOM    782  C   HIS A  55      -1.970  26.440  25.298  1.00  0.00           C  
ATOM    783  O   HIS A  55      -1.379  26.113  24.266  1.00  0.00           O  
ATOM    784  CB  HIS A  55      -3.428  24.869  26.683  1.00  0.00           C  
ATOM    785  CG  HIS A  55      -4.000  24.215  25.463  1.00  0.00           C  
ATOM    786  ND1 HIS A  55      -3.485  23.053  24.923  1.00  0.00           N  
ATOM    787  CD2 HIS A  55      -5.074  24.535  24.719  1.00  0.00           C  
ATOM    788  CE1 HIS A  55      -4.200  22.712  23.865  1.00  0.00           C  
ATOM    789  NE2 HIS A  55      -5.173  23.611  23.713  1.00  0.00           N  
ATOM    790  H   HIS A  55      -2.204  26.143  28.515  1.00  0.00           H  
ATOM    791  HA  HIS A  55      -1.359  24.642  26.252  1.00  0.00           H  
ATOM    792 1HB  HIS A  55      -3.393  24.130  27.483  1.00  0.00           H  
ATOM    793 2HB  HIS A  55      -4.115  25.659  27.001  1.00  0.00           H  
ATOM    794  HD1 HIS A  55      -2.700  22.533  25.267  1.00  0.00           H  
ATOM    795  HD2 HIS A  55      -5.797  25.341  24.794  1.00  0.00           H  
ATOM    796  HE1 HIS A  55      -3.941  21.823  23.288  1.00  0.00           H  
ATOM    797  N   THR A  56      -2.535  27.644  25.445  1.00  0.00           N  
ATOM    798  CA  THR A  56      -2.426  28.650  24.383  1.00  0.00           C  
ATOM    799  C   THR A  56      -1.001  29.013  24.099  1.00  0.00           C  
ATOM    800  O   THR A  56      -0.594  29.145  22.947  1.00  0.00           O  
ATOM    801  CB  THR A  56      -3.152  29.962  24.704  1.00  0.00           C  
ATOM    802  OG1 THR A  56      -4.563  29.768  24.741  1.00  0.00           O  
ATOM    803  CG2 THR A  56      -2.799  31.032  23.749  1.00  0.00           C  
ATOM    804  H   THR A  56      -3.006  27.865  26.316  1.00  0.00           H  
ATOM    805  HA  THR A  56      -2.839  28.229  23.467  1.00  0.00           H  
ATOM    806  HB  THR A  56      -2.826  30.280  25.685  1.00  0.00           H  
ATOM    807  HG1 THR A  56      -5.003  30.622  24.885  1.00  0.00           H  
ATOM    808 1HG2 THR A  56      -3.290  31.939  24.061  1.00  0.00           H  
ATOM    809 2HG2 THR A  56      -1.722  31.191  23.763  1.00  0.00           H  
ATOM    810 3HG2 THR A  56      -3.111  30.768  22.743  1.00  0.00           H  
ATOM    811  N   LYS A  57      -0.232  29.201  25.158  1.00  0.00           N  
ATOM    812  CA  LYS A  57       1.139  29.615  24.959  1.00  0.00           C  
ATOM    813  C   LYS A  57       1.950  28.532  24.236  1.00  0.00           C  
ATOM    814  O   LYS A  57       2.864  28.836  23.465  1.00  0.00           O  
ATOM    815  CB  LYS A  57       1.766  29.943  26.305  1.00  0.00           C  
ATOM    816  CG  LYS A  57       1.168  31.185  26.965  1.00  0.00           C  
ATOM    817  CD  LYS A  57       1.862  31.518  28.267  1.00  0.00           C  
ATOM    818  CE  LYS A  57       1.176  32.675  28.997  1.00  0.00           C  
ATOM    819  NZ  LYS A  57       1.150  33.928  28.191  1.00  0.00           N  
ATOM    820  H   LYS A  57      -0.614  29.083  26.102  1.00  0.00           H  
ATOM    821  HA  LYS A  57       1.143  30.513  24.340  1.00  0.00           H  
ATOM    822 1HB  LYS A  57       1.639  29.099  26.977  1.00  0.00           H  
ATOM    823 2HB  LYS A  57       2.835  30.106  26.179  1.00  0.00           H  
ATOM    824 1HG  LYS A  57       1.240  32.040  26.286  1.00  0.00           H  
ATOM    825 2HG  LYS A  57       0.105  31.005  27.170  1.00  0.00           H  
ATOM    826 1HD  LYS A  57       1.855  30.639  28.913  1.00  0.00           H  
ATOM    827 2HD  LYS A  57       2.894  31.795  28.064  1.00  0.00           H  
ATOM    828 1HE  LYS A  57       0.152  32.395  29.243  1.00  0.00           H  
ATOM    829 2HE  LYS A  57       1.719  32.868  29.919  1.00  0.00           H  
ATOM    830 1HZ  LYS A  57       0.699  34.656  28.737  1.00  0.00           H  
ATOM    831 2HZ  LYS A  57       2.086  34.227  27.954  1.00  0.00           H  
ATOM    832 3HZ  LYS A  57       0.601  33.781  27.314  1.00  0.00           H  
ATOM    833  N   SER A  58       1.617  27.267  24.510  1.00  0.00           N  
ATOM    834  CA  SER A  58       2.336  26.122  23.978  1.00  0.00           C  
ATOM    835  C   SER A  58       1.990  25.632  22.560  1.00  0.00           C  
ATOM    836  O   SER A  58       2.905  25.285  21.813  1.00  0.00           O  
ATOM    837  CB  SER A  58       2.105  24.950  24.910  1.00  0.00           C  
ATOM    838  OG  SER A  58       2.630  25.198  26.183  1.00  0.00           O  
ATOM    839  H   SER A  58       0.861  27.089  25.163  1.00  0.00           H  
ATOM    840  HA  SER A  58       3.394  26.377  23.990  1.00  0.00           H  
ATOM    841 1HB  SER A  58       1.034  24.753  24.988  1.00  0.00           H  
ATOM    842 2HB  SER A  58       2.572  24.062  24.493  1.00  0.00           H  
ATOM    843  HG  SER A  58       1.993  25.818  26.604  1.00  0.00           H  
ATOM    844  N   LYS A  59       0.695  25.544  22.192  1.00  0.00           N  
ATOM    845  CA  LYS A  59       0.369  24.916  20.892  1.00  0.00           C  
ATOM    846  C   LYS A  59      -0.751  25.565  20.068  1.00  0.00           C  
ATOM    847  O   LYS A  59      -1.777  25.988  20.604  1.00  0.00           O  
ATOM    848  CB  LYS A  59      -0.061  23.454  21.132  1.00  0.00           C  
ATOM    849  CG  LYS A  59       0.985  22.564  21.829  1.00  0.00           C  
ATOM    850  CD  LYS A  59       0.532  21.112  21.946  1.00  0.00           C  
ATOM    851  CE  LYS A  59       1.447  20.320  22.909  1.00  0.00           C  
ATOM    852  NZ  LYS A  59       2.882  20.289  22.468  1.00  0.00           N  
ATOM    853  H   LYS A  59      -0.041  25.859  22.827  1.00  0.00           H  
ATOM    854  HA  LYS A  59       1.265  24.930  20.272  1.00  0.00           H  
ATOM    855 1HB  LYS A  59      -0.971  23.439  21.731  1.00  0.00           H  
ATOM    856 2HB  LYS A  59      -0.294  22.999  20.170  1.00  0.00           H  
ATOM    857 1HG  LYS A  59       1.924  22.601  21.269  1.00  0.00           H  
ATOM    858 2HG  LYS A  59       1.164  22.929  22.828  1.00  0.00           H  
ATOM    859 1HD  LYS A  59      -0.498  21.068  22.307  1.00  0.00           H  
ATOM    860 2HD  LYS A  59       0.573  20.633  20.961  1.00  0.00           H  
ATOM    861 1HE  LYS A  59       1.393  20.776  23.896  1.00  0.00           H  
ATOM    862 2HE  LYS A  59       1.082  19.293  22.973  1.00  0.00           H  
ATOM    863 1HZ  LYS A  59       3.423  19.758  23.126  1.00  0.00           H  
ATOM    864 2HZ  LYS A  59       2.956  19.844  21.547  1.00  0.00           H  
ATOM    865 3HZ  LYS A  59       3.251  21.221  22.408  1.00  0.00           H  
ATOM    866  N   THR A  60      -0.597  25.523  18.735  1.00  0.00           N  
ATOM    867  CA  THR A  60      -1.663  25.922  17.810  1.00  0.00           C  
ATOM    868  C   THR A  60      -2.464  24.706  17.374  1.00  0.00           C  
ATOM    869  O   THR A  60      -2.008  23.572  17.527  1.00  0.00           O  
ATOM    870  CB  THR A  60      -1.096  26.578  16.548  1.00  0.00           C  
ATOM    871  OG1 THR A  60      -0.289  25.608  15.850  1.00  0.00           O  
ATOM    872  CG2 THR A  60      -0.234  27.770  16.914  1.00  0.00           C  
ATOM    873  H   THR A  60       0.298  25.216  18.339  1.00  0.00           H  
ATOM    874  HA  THR A  60      -2.333  26.619  18.315  1.00  0.00           H  
ATOM    875  HB  THR A  60      -1.911  26.900  15.904  1.00  0.00           H  
ATOM    876  HG1 THR A  60       0.525  25.442  16.398  1.00  0.00           H  
ATOM    877 1HG2 THR A  60       0.172  28.218  16.007  1.00  0.00           H  
ATOM    878 2HG2 THR A  60      -0.836  28.505  17.446  1.00  0.00           H  
ATOM    879 3HG2 THR A  60       0.586  27.436  17.553  1.00  0.00           H  
ATOM    880  N   THR A  61      -3.613  24.936  16.745  1.00  0.00           N  
ATOM    881  CA  THR A  61      -4.455  23.836  16.288  1.00  0.00           C  
ATOM    882  C   THR A  61      -3.737  22.986  15.243  1.00  0.00           C  
ATOM    883  O   THR A  61      -3.801  21.755  15.279  1.00  0.00           O  
ATOM    884  CB  THR A  61      -5.769  24.378  15.713  1.00  0.00           C  
ATOM    885  OG1 THR A  61      -6.429  25.135  16.729  1.00  0.00           O  
ATOM    886  CG2 THR A  61      -6.684  23.234  15.314  1.00  0.00           C  
ATOM    887  H   THR A  61      -3.927  25.888  16.619  1.00  0.00           H  
ATOM    888  HA  THR A  61      -4.689  23.199  17.139  1.00  0.00           H  
ATOM    889  HB  THR A  61      -5.567  25.013  14.852  1.00  0.00           H  
ATOM    890  HG1 THR A  61      -7.126  25.708  16.345  1.00  0.00           H  
ATOM    891 1HG2 THR A  61      -7.601  23.649  14.940  1.00  0.00           H  
ATOM    892 2HG2 THR A  61      -6.213  22.635  14.547  1.00  0.00           H  
ATOM    893 3HG2 THR A  61      -6.898  22.611  16.183  1.00  0.00           H  
ATOM    894  N   ALA A  62      -3.063  23.643  14.293  1.00  0.00           N  
ATOM    895  CA  ALA A  62      -2.339  22.906  13.264  1.00  0.00           C  
ATOM    896  C   ALA A  62      -1.242  22.055  13.885  1.00  0.00           C  
ATOM    897  O   ALA A  62      -1.052  20.905  13.483  1.00  0.00           O  
ATOM    898  CB  ALA A  62      -1.735  23.857  12.251  1.00  0.00           C  
ATOM    899  H   ALA A  62      -3.043  24.651  14.303  1.00  0.00           H  
ATOM    900  HA  ALA A  62      -3.040  22.245  12.760  1.00  0.00           H  
ATOM    901 1HB  ALA A  62      -1.215  23.284  11.482  1.00  0.00           H  
ATOM    902 2HB  ALA A  62      -2.524  24.448  11.790  1.00  0.00           H  
ATOM    903 3HB  ALA A  62      -1.027  24.518  12.754  1.00  0.00           H  
ATOM    904  N   GLU A  63      -0.536  22.586  14.893  1.00  0.00           N  
ATOM    905  CA  GLU A  63       0.508  21.792  15.534  1.00  0.00           C  
ATOM    906  C   GLU A  63      -0.079  20.577  16.233  1.00  0.00           C  
ATOM    907  O   GLU A  63       0.483  19.486  16.166  1.00  0.00           O  
ATOM    908  CB  GLU A  63       1.317  22.649  16.492  1.00  0.00           C  
ATOM    909  CG  GLU A  63       2.229  23.646  15.796  1.00  0.00           C  
ATOM    910  CD  GLU A  63       2.784  24.655  16.727  1.00  0.00           C  
ATOM    911  OE1 GLU A  63       2.004  25.171  17.507  1.00  0.00           O  
ATOM    912  OE2 GLU A  63       3.961  24.927  16.677  1.00  0.00           O  
ATOM    913  H   GLU A  63      -0.702  23.548  15.216  1.00  0.00           H  
ATOM    914  HA  GLU A  63       1.184  21.433  14.756  1.00  0.00           H  
ATOM    915 1HB  GLU A  63       0.637  23.202  17.143  1.00  0.00           H  
ATOM    916 2HB  GLU A  63       1.928  22.009  17.128  1.00  0.00           H  
ATOM    917 1HG  GLU A  63       3.053  23.100  15.337  1.00  0.00           H  
ATOM    918 2HG  GLU A  63       1.676  24.142  15.001  1.00  0.00           H  
ATOM    919  N   ILE A  64      -1.239  20.750  16.864  1.00  0.00           N  
ATOM    920  CA  ILE A  64      -1.900  19.644  17.540  1.00  0.00           C  
ATOM    921  C   ILE A  64      -2.239  18.572  16.523  1.00  0.00           C  
ATOM    922  O   ILE A  64      -1.975  17.386  16.727  1.00  0.00           O  
ATOM    923  CB  ILE A  64      -3.168  20.132  18.269  1.00  0.00           C  
ATOM    924  CG1 ILE A  64      -2.741  21.032  19.451  1.00  0.00           C  
ATOM    925  CG2 ILE A  64      -4.035  18.944  18.701  1.00  0.00           C  
ATOM    926  CD1 ILE A  64      -3.860  21.833  20.075  1.00  0.00           C  
ATOM    927  H   ILE A  64      -1.653  21.683  16.900  1.00  0.00           H  
ATOM    928  HA  ILE A  64      -1.213  19.222  18.276  1.00  0.00           H  
ATOM    929  HB  ILE A  64      -3.745  20.758  17.596  1.00  0.00           H  
ATOM    930 1HG1 ILE A  64      -2.297  20.411  20.216  1.00  0.00           H  
ATOM    931 2HG1 ILE A  64      -1.986  21.718  19.095  1.00  0.00           H  
ATOM    932 1HG2 ILE A  64      -4.931  19.307  19.199  1.00  0.00           H  
ATOM    933 2HG2 ILE A  64      -4.319  18.373  17.817  1.00  0.00           H  
ATOM    934 3HG2 ILE A  64      -3.479  18.308  19.375  1.00  0.00           H  
ATOM    935 1HD1 ILE A  64      -3.457  22.440  20.885  1.00  0.00           H  
ATOM    936 2HD1 ILE A  64      -4.298  22.486  19.327  1.00  0.00           H  
ATOM    937 3HD1 ILE A  64      -4.621  21.162  20.463  1.00  0.00           H  
ATOM    938  N   ALA A  65      -2.782  18.996  15.390  1.00  0.00           N  
ATOM    939  CA  ALA A  65      -3.116  18.057  14.344  1.00  0.00           C  
ATOM    940  C   ALA A  65      -1.882  17.286  13.861  1.00  0.00           C  
ATOM    941  O   ALA A  65      -1.931  16.068  13.656  1.00  0.00           O  
ATOM    942  CB  ALA A  65      -3.751  18.818  13.197  1.00  0.00           C  
ATOM    943  H   ALA A  65      -2.986  19.989  15.265  1.00  0.00           H  
ATOM    944  HA  ALA A  65      -3.816  17.339  14.756  1.00  0.00           H  
ATOM    945 1HB  ALA A  65      -4.042  18.147  12.423  1.00  0.00           H  
ATOM    946 2HB  ALA A  65      -4.626  19.347  13.562  1.00  0.00           H  
ATOM    947 3HB  ALA A  65      -3.044  19.531  12.806  1.00  0.00           H  
ATOM    948  N   LYS A  66      -0.741  17.971  13.747  1.00  0.00           N  
ATOM    949  CA  LYS A  66       0.473  17.300  13.297  1.00  0.00           C  
ATOM    950  C   LYS A  66       0.997  16.308  14.337  1.00  0.00           C  
ATOM    951  O   LYS A  66       1.378  15.181  13.998  1.00  0.00           O  
ATOM    952  CB  LYS A  66       1.578  18.324  13.018  1.00  0.00           C  
ATOM    953  CG  LYS A  66       1.359  19.216  11.807  1.00  0.00           C  
ATOM    954  CD  LYS A  66       2.495  20.229  11.677  1.00  0.00           C  
ATOM    955  CE  LYS A  66       2.277  21.195  10.523  1.00  0.00           C  
ATOM    956  NZ  LYS A  66       3.376  22.216  10.439  1.00  0.00           N  
ATOM    957  H   LYS A  66      -0.734  18.977  13.922  1.00  0.00           H  
ATOM    958  HA  LYS A  66       0.246  16.753  12.385  1.00  0.00           H  
ATOM    959 1HB  LYS A  66       1.687  18.974  13.886  1.00  0.00           H  
ATOM    960 2HB  LYS A  66       2.523  17.803  12.880  1.00  0.00           H  
ATOM    961 1HG  LYS A  66       1.295  18.610  10.901  1.00  0.00           H  
ATOM    962 2HG  LYS A  66       0.435  19.747  11.936  1.00  0.00           H  
ATOM    963 1HD  LYS A  66       2.568  20.801  12.604  1.00  0.00           H  
ATOM    964 2HD  LYS A  66       3.434  19.701  11.521  1.00  0.00           H  
ATOM    965 1HE  LYS A  66       2.240  20.635   9.588  1.00  0.00           H  
ATOM    966 2HE  LYS A  66       1.326  21.712  10.665  1.00  0.00           H  
ATOM    967 1HZ  LYS A  66       3.197  22.842   9.664  1.00  0.00           H  
ATOM    968 2HZ  LYS A  66       3.410  22.749  11.300  1.00  0.00           H  
ATOM    969 3HZ  LYS A  66       4.263  21.751  10.298  1.00  0.00           H  
ATOM    970  N   GLU A  67       1.003  16.712  15.616  1.00  0.00           N  
ATOM    971  CA  GLU A  67       1.532  15.840  16.663  1.00  0.00           C  
ATOM    972  C   GLU A  67       0.720  14.577  16.817  1.00  0.00           C  
ATOM    973  O   GLU A  67       1.271  13.483  17.019  1.00  0.00           O  
ATOM    974  CB  GLU A  67       1.542  16.523  18.039  1.00  0.00           C  
ATOM    975  CG  GLU A  67       2.552  17.639  18.241  1.00  0.00           C  
ATOM    976  CD  GLU A  67       2.471  18.214  19.645  1.00  0.00           C  
ATOM    977  OE1 GLU A  67       1.614  17.791  20.402  1.00  0.00           O  
ATOM    978  OE2 GLU A  67       3.257  19.074  19.973  1.00  0.00           O  
ATOM    979  H   GLU A  67       0.668  17.646  15.852  1.00  0.00           H  
ATOM    980  HA  GLU A  67       2.551  15.564  16.394  1.00  0.00           H  
ATOM    981 1HB  GLU A  67       0.551  16.951  18.222  1.00  0.00           H  
ATOM    982 2HB  GLU A  67       1.714  15.773  18.810  1.00  0.00           H  
ATOM    983 1HG  GLU A  67       3.555  17.250  18.071  1.00  0.00           H  
ATOM    984 2HG  GLU A  67       2.368  18.426  17.515  1.00  0.00           H  
ATOM    985  N   LEU A  68      -0.596  14.719  16.707  1.00  0.00           N  
ATOM    986  CA  LEU A  68      -1.478  13.596  16.908  1.00  0.00           C  
ATOM    987  C   LEU A  68      -1.529  12.682  15.700  1.00  0.00           C  
ATOM    988  O   LEU A  68      -1.618  11.470  15.854  1.00  0.00           O  
ATOM    989  CB  LEU A  68      -2.854  14.114  17.285  1.00  0.00           C  
ATOM    990  CG  LEU A  68      -2.887  14.849  18.651  1.00  0.00           C  
ATOM    991  CD1 LEU A  68      -4.259  15.345  18.910  1.00  0.00           C  
ATOM    992  CD2 LEU A  68      -2.415  13.921  19.736  1.00  0.00           C  
ATOM    993  H   LEU A  68      -0.996  15.645  16.535  1.00  0.00           H  
ATOM    994  HA  LEU A  68      -1.100  13.015  17.746  1.00  0.00           H  
ATOM    995 1HB  LEU A  68      -3.156  14.833  16.522  1.00  0.00           H  
ATOM    996 2HB  LEU A  68      -3.562  13.290  17.301  1.00  0.00           H  
ATOM    997  HG  LEU A  68      -2.223  15.718  18.615  1.00  0.00           H  
ATOM    998 1HD1 LEU A  68      -4.286  15.872  19.862  1.00  0.00           H  
ATOM    999 2HD1 LEU A  68      -4.555  16.015  18.114  1.00  0.00           H  
ATOM   1000 3HD1 LEU A  68      -4.919  14.501  18.945  1.00  0.00           H  
ATOM   1001 1HD2 LEU A  68      -2.433  14.442  20.694  1.00  0.00           H  
ATOM   1002 2HD2 LEU A  68      -3.053  13.064  19.780  1.00  0.00           H  
ATOM   1003 3HD2 LEU A  68      -1.396  13.602  19.515  1.00  0.00           H  
ATOM   1004  N   ALA A  69      -1.479  13.232  14.491  1.00  0.00           N  
ATOM   1005  CA  ALA A  69      -1.468  12.372  13.317  1.00  0.00           C  
ATOM   1006  C   ALA A  69      -0.175  11.552  13.257  1.00  0.00           C  
ATOM   1007  O   ALA A  69      -0.200  10.360  12.959  1.00  0.00           O  
ATOM   1008  CB  ALA A  69      -1.618  13.214  12.087  1.00  0.00           C  
ATOM   1009  H   ALA A  69      -1.449  14.245  14.367  1.00  0.00           H  
ATOM   1010  HA  ALA A  69      -2.304  11.676  13.386  1.00  0.00           H  
ATOM   1011 1HB  ALA A  69      -1.618  12.597  11.209  1.00  0.00           H  
ATOM   1012 2HB  ALA A  69      -2.550  13.760  12.158  1.00  0.00           H  
ATOM   1013 3HB  ALA A  69      -0.785  13.902  12.050  1.00  0.00           H  
ATOM   1014  N   GLY A  70       0.949  12.196  13.596  1.00  0.00           N  
ATOM   1015  CA  GLY A  70       2.270  11.581  13.602  1.00  0.00           C  
ATOM   1016  C   GLY A  70       3.059  11.989  12.362  1.00  0.00           C  
ATOM   1017  O   GLY A  70       2.711  11.615  11.244  1.00  0.00           O  
ATOM   1018  H   GLY A  70       0.904  13.188  13.837  1.00  0.00           H  
ATOM   1019 1HA  GLY A  70       2.804  11.893  14.500  1.00  0.00           H  
ATOM   1020 2HA  GLY A  70       2.170  10.498  13.641  1.00  0.00           H  
ATOM   1021  N   THR A  71       4.188  12.672  12.557  1.00  0.00           N  
ATOM   1022  CA  THR A  71       4.965  13.221  11.439  1.00  0.00           C  
ATOM   1023  C   THR A  71       5.308  12.241  10.327  1.00  0.00           C  
ATOM   1024  O   THR A  71       5.148  12.558   9.150  1.00  0.00           O  
ATOM   1025  CB  THR A  71       6.287  13.838  11.926  1.00  0.00           C  
ATOM   1026  OG1 THR A  71       6.013  14.919  12.826  1.00  0.00           O  
ATOM   1027  CG2 THR A  71       7.086  14.348  10.734  1.00  0.00           C  
ATOM   1028  H   THR A  71       4.468  12.894  13.502  1.00  0.00           H  
ATOM   1029  HA  THR A  71       4.375  14.023  10.996  1.00  0.00           H  
ATOM   1030  HB  THR A  71       6.869  13.081  12.450  1.00  0.00           H  
ATOM   1031  HG1 THR A  71       5.559  15.621  12.351  1.00  0.00           H  
ATOM   1032 1HG2 THR A  71       8.023  14.781  11.083  1.00  0.00           H  
ATOM   1033 2HG2 THR A  71       7.298  13.519  10.058  1.00  0.00           H  
ATOM   1034 3HG2 THR A  71       6.509  15.108  10.206  1.00  0.00           H  
ATOM   1035  N   LYS A  72       5.716  11.027  10.678  1.00  0.00           N  
ATOM   1036  CA  LYS A  72       6.110  10.041   9.670  1.00  0.00           C  
ATOM   1037  C   LYS A  72       4.996   9.689   8.672  1.00  0.00           C  
ATOM   1038  O   LYS A  72       5.279   9.158   7.601  1.00  0.00           O  
ATOM   1039  CB  LYS A  72       6.579   8.749  10.332  1.00  0.00           C  
ATOM   1040  CG  LYS A  72       7.892   8.830  11.081  1.00  0.00           C  
ATOM   1041  CD  LYS A  72       8.221   7.467  11.681  1.00  0.00           C  
ATOM   1042  CE  LYS A  72       9.544   7.461  12.419  1.00  0.00           C  
ATOM   1043  NZ  LYS A  72       9.824   6.123  13.008  1.00  0.00           N  
ATOM   1044  H   LYS A  72       5.793  10.800  11.658  1.00  0.00           H  
ATOM   1045  HA  LYS A  72       6.939  10.459   9.098  1.00  0.00           H  
ATOM   1046 1HB  LYS A  72       5.816   8.392  11.024  1.00  0.00           H  
ATOM   1047 2HB  LYS A  72       6.705   7.986   9.567  1.00  0.00           H  
ATOM   1048 1HG  LYS A  72       8.689   9.124  10.398  1.00  0.00           H  
ATOM   1049 2HG  LYS A  72       7.819   9.572  11.876  1.00  0.00           H  
ATOM   1050 1HD  LYS A  72       7.430   7.176  12.373  1.00  0.00           H  
ATOM   1051 2HD  LYS A  72       8.261   6.721  10.882  1.00  0.00           H  
ATOM   1052 1HE  LYS A  72      10.343   7.717  11.726  1.00  0.00           H  
ATOM   1053 2HE  LYS A  72       9.518   8.202  13.218  1.00  0.00           H  
ATOM   1054 1HZ  LYS A  72      10.710   6.141  13.491  1.00  0.00           H  
ATOM   1055 2HZ  LYS A  72       9.088   5.881  13.658  1.00  0.00           H  
ATOM   1056 3HZ  LYS A  72       9.855   5.432  12.267  1.00  0.00           H  
ATOM   1057  N   ALA A  73       3.732   9.918   9.053  1.00  0.00           N  
ATOM   1058  CA  ALA A  73       2.553   9.613   8.240  1.00  0.00           C  
ATOM   1059  C   ALA A  73       2.368   8.156   7.883  1.00  0.00           C  
ATOM   1060  O   ALA A  73       1.602   7.853   6.976  1.00  0.00           O  
ATOM   1061  CB  ALA A  73       2.608  10.351   6.919  1.00  0.00           C  
ATOM   1062  H   ALA A  73       3.558  10.390   9.940  1.00  0.00           H  
ATOM   1063  HA  ALA A  73       1.678   9.937   8.807  1.00  0.00           H  
ATOM   1064 1HB  ALA A  73       1.722  10.120   6.384  1.00  0.00           H  
ATOM   1065 2HB  ALA A  73       2.673  11.408   7.068  1.00  0.00           H  
ATOM   1066 3HB  ALA A  73       3.456  10.032   6.325  1.00  0.00           H  
ATOM   1067  N   GLU A  74       2.941   7.226   8.636  1.00  0.00           N  
ATOM   1068  CA  GLU A  74       2.773   5.804   8.314  1.00  0.00           C  
ATOM   1069  C   GLU A  74       1.294   5.411   8.347  1.00  0.00           C  
ATOM   1070  O   GLU A  74       0.825   4.551   7.598  1.00  0.00           O  
ATOM   1071  CB  GLU A  74       3.578   4.957   9.299  1.00  0.00           C  
ATOM   1072  CG  GLU A  74       5.096   5.098   9.137  1.00  0.00           C  
ATOM   1073  CD  GLU A  74       5.899   4.381  10.211  1.00  0.00           C  
ATOM   1074  OE1 GLU A  74       5.304   3.867  11.127  1.00  0.00           O  
ATOM   1075  OE2 GLU A  74       7.110   4.371  10.120  1.00  0.00           O  
ATOM   1076  H   GLU A  74       3.545   7.508   9.394  1.00  0.00           H  
ATOM   1077  HA  GLU A  74       3.151   5.633   7.306  1.00  0.00           H  
ATOM   1078 1HB  GLU A  74       3.317   5.243  10.318  1.00  0.00           H  
ATOM   1079 2HB  GLU A  74       3.317   3.908   9.174  1.00  0.00           H  
ATOM   1080 1HG  GLU A  74       5.376   4.697   8.162  1.00  0.00           H  
ATOM   1081 2HG  GLU A  74       5.343   6.153   9.140  1.00  0.00           H  
ATOM   1082  N   THR A  75       0.587   6.031   9.275  1.00  0.00           N  
ATOM   1083  CA  THR A  75      -0.827   5.862   9.510  1.00  0.00           C  
ATOM   1084  C   THR A  75      -1.273   6.967  10.426  1.00  0.00           C  
ATOM   1085  O   THR A  75      -0.500   7.379  11.290  1.00  0.00           O  
ATOM   1086  CB  THR A  75      -1.135   4.520  10.172  1.00  0.00           C  
ATOM   1087  OG1 THR A  75      -2.540   4.430  10.394  1.00  0.00           O  
ATOM   1088  CG2 THR A  75      -0.403   4.415  11.498  1.00  0.00           C  
ATOM   1089  H   THR A  75       1.079   6.702   9.844  1.00  0.00           H  
ATOM   1090  HA  THR A  75      -1.368   5.945   8.566  1.00  0.00           H  
ATOM   1091  HB  THR A  75      -0.826   3.707   9.517  1.00  0.00           H  
ATOM   1092  HG1 THR A  75      -2.771   3.506  10.577  1.00  0.00           H  
ATOM   1093 1HG2 THR A  75      -0.637   3.456  11.966  1.00  0.00           H  
ATOM   1094 2HG2 THR A  75       0.671   4.482  11.330  1.00  0.00           H  
ATOM   1095 3HG2 THR A  75      -0.716   5.225  12.152  1.00  0.00           H  
ATOM   1096  N   CYS A  76      -2.528   7.385  10.361  1.00  0.00           N  
ATOM   1097  CA  CYS A  76      -2.963   8.339  11.363  1.00  0.00           C  
ATOM   1098  C   CYS A  76      -3.707   7.638  12.493  1.00  0.00           C  
ATOM   1099  O   CYS A  76      -4.352   8.271  13.339  1.00  0.00           O  
ATOM   1100  CB  CYS A  76      -3.759   9.462  10.723  1.00  0.00           C  
ATOM   1101  SG  CYS A  76      -2.712  10.502   9.628  1.00  0.00           S  
ATOM   1102  H   CYS A  76      -3.197   7.078   9.651  1.00  0.00           H  
ATOM   1103  HA  CYS A  76      -2.071   8.806  11.796  1.00  0.00           H  
ATOM   1104 1HB  CYS A  76      -4.579   9.056  10.145  1.00  0.00           H  
ATOM   1105 2HB  CYS A  76      -4.178  10.100  11.497  1.00  0.00           H  
ATOM   1106  N   GLU A  77      -3.458   6.316  12.597  1.00  0.00           N  
ATOM   1107  CA  GLU A  77      -3.916   5.496  13.709  1.00  0.00           C  
ATOM   1108  C   GLU A  77      -3.419   6.126  15.001  1.00  0.00           C  
ATOM   1109  O   GLU A  77      -4.088   6.067  16.021  1.00  0.00           O  
ATOM   1110  CB  GLU A  77      -3.406   4.060  13.607  1.00  0.00           C  
ATOM   1111  CG  GLU A  77      -3.939   3.137  14.694  1.00  0.00           C  
ATOM   1112  CD  GLU A  77      -3.499   1.698  14.529  1.00  0.00           C  
ATOM   1113  OE1 GLU A  77      -2.792   1.409  13.591  1.00  0.00           O  
ATOM   1114  OE2 GLU A  77      -3.873   0.892  15.348  1.00  0.00           O  
ATOM   1115  H   GLU A  77      -2.965   5.844  11.840  1.00  0.00           H  
ATOM   1116  HA  GLU A  77      -5.002   5.477  13.722  1.00  0.00           H  
ATOM   1117 1HB  GLU A  77      -3.681   3.642  12.643  1.00  0.00           H  
ATOM   1118 2HB  GLU A  77      -2.324   4.054  13.677  1.00  0.00           H  
ATOM   1119 1HG  GLU A  77      -3.595   3.504  15.664  1.00  0.00           H  
ATOM   1120 2HG  GLU A  77      -5.027   3.184  14.688  1.00  0.00           H  
ATOM   1121  N   LYS A  78      -2.240   6.753  14.982  1.00  0.00           N  
ATOM   1122  CA  LYS A  78      -1.764   7.409  16.190  1.00  0.00           C  
ATOM   1123  C   LYS A  78      -2.857   8.333  16.738  1.00  0.00           C  
ATOM   1124  O   LYS A  78      -3.100   8.370  17.946  1.00  0.00           O  
ATOM   1125  CB  LYS A  78      -0.518   8.260  15.936  1.00  0.00           C  
ATOM   1126  CG  LYS A  78       0.013   8.915  17.219  1.00  0.00           C  
ATOM   1127  CD  LYS A  78       1.230   9.809  16.990  1.00  0.00           C  
ATOM   1128  CE  LYS A  78       1.691  10.419  18.320  1.00  0.00           C  
ATOM   1129  NZ  LYS A  78       2.770  11.423  18.147  1.00  0.00           N  
ATOM   1130  H   LYS A  78      -1.697   6.790  14.130  1.00  0.00           H  
ATOM   1131  HA  LYS A  78      -1.542   6.652  16.943  1.00  0.00           H  
ATOM   1132 1HB  LYS A  78       0.270   7.650  15.502  1.00  0.00           H  
ATOM   1133 2HB  LYS A  78      -0.752   9.055  15.222  1.00  0.00           H  
ATOM   1134 1HG  LYS A  78      -0.783   9.539  17.634  1.00  0.00           H  
ATOM   1135 2HG  LYS A  78       0.260   8.145  17.946  1.00  0.00           H  
ATOM   1136 1HD  LYS A  78       2.041   9.237  16.541  1.00  0.00           H  
ATOM   1137 2HD  LYS A  78       0.953  10.621  16.311  1.00  0.00           H  
ATOM   1138 1HE  LYS A  78       0.843  10.897  18.811  1.00  0.00           H  
ATOM   1139 2HE  LYS A  78       2.061   9.615  18.953  1.00  0.00           H  
ATOM   1140 1HZ  LYS A  78       3.039  11.786  19.046  1.00  0.00           H  
ATOM   1141 2HZ  LYS A  78       3.568  11.006  17.698  1.00  0.00           H  
ATOM   1142 3HZ  LYS A  78       2.390  12.197  17.572  1.00  0.00           H  
ATOM   1143  N   GLY A  79      -3.548   9.072  15.852  1.00  0.00           N  
ATOM   1144  CA  GLY A  79      -4.599   9.987  16.272  1.00  0.00           C  
ATOM   1145  C   GLY A  79      -5.698   9.221  17.001  1.00  0.00           C  
ATOM   1146  O   GLY A  79      -6.271   9.702  17.977  1.00  0.00           O  
ATOM   1147  H   GLY A  79      -3.366   8.975  14.860  1.00  0.00           H  
ATOM   1148 1HA  GLY A  79      -4.176  10.757  16.917  1.00  0.00           H  
ATOM   1149 2HA  GLY A  79      -5.012  10.487  15.396  1.00  0.00           H  
ATOM   1150  N   ALA A  80      -5.949   7.984  16.561  1.00  0.00           N  
ATOM   1151  CA  ALA A  80      -6.973   7.117  17.168  1.00  0.00           C  
ATOM   1152  C   ALA A  80      -6.680   6.792  18.632  1.00  0.00           C  
ATOM   1153  O   ALA A  80      -7.577   6.372  19.364  1.00  0.00           O  
ATOM   1154  CB  ALA A  80      -7.143   5.808  16.411  1.00  0.00           C  
ATOM   1155  H   ALA A  80      -5.411   7.661  15.748  1.00  0.00           H  
ATOM   1156  HA  ALA A  80      -7.913   7.643  17.131  1.00  0.00           H  
ATOM   1157 1HB  ALA A  80      -7.939   5.233  16.878  1.00  0.00           H  
ATOM   1158 2HB  ALA A  80      -7.403   6.009  15.385  1.00  0.00           H  
ATOM   1159 3HB  ALA A  80      -6.235   5.232  16.444  1.00  0.00           H  
ATOM   1160  N   THR A  81      -5.418   6.929  19.041  1.00  0.00           N  
ATOM   1161  CA  THR A  81      -4.992   6.599  20.385  1.00  0.00           C  
ATOM   1162  C   THR A  81      -4.672   7.872  21.167  1.00  0.00           C  
ATOM   1163  O   THR A  81      -4.088   7.818  22.252  1.00  0.00           O  
ATOM   1164  CB  THR A  81      -3.754   5.692  20.342  1.00  0.00           C  
ATOM   1165  OG1 THR A  81      -2.659   6.393  19.737  1.00  0.00           O  
ATOM   1166  CG2 THR A  81      -4.073   4.469  19.474  1.00  0.00           C  
ATOM   1167  H   THR A  81      -4.711   7.305  18.411  1.00  0.00           H  
ATOM   1168  HA  THR A  81      -5.800   6.078  20.896  1.00  0.00           H  
ATOM   1169  HB  THR A  81      -3.481   5.378  21.347  1.00  0.00           H  
ATOM   1170  HG1 THR A  81      -3.001   7.044  19.082  1.00  0.00           H  
ATOM   1171 1HG2 THR A  81      -3.201   3.820  19.424  1.00  0.00           H  
ATOM   1172 2HG2 THR A  81      -4.910   3.924  19.908  1.00  0.00           H  
ATOM   1173 3HG2 THR A  81      -4.336   4.799  18.466  1.00  0.00           H  
ATOM   1174  N   ALA A  82      -5.022   9.024  20.590  1.00  0.00           N  
ATOM   1175  CA  ALA A  82      -4.740  10.319  21.185  1.00  0.00           C  
ATOM   1176  C   ALA A  82      -5.379  10.456  22.546  1.00  0.00           C  
ATOM   1177  O   ALA A  82      -6.483   9.967  22.785  1.00  0.00           O  
ATOM   1178  CB  ALA A  82      -5.258  11.413  20.295  1.00  0.00           C  
ATOM   1179  H   ALA A  82      -5.505   9.017  19.693  1.00  0.00           H  
ATOM   1180  HA  ALA A  82      -3.662  10.416  21.302  1.00  0.00           H  
ATOM   1181 1HB  ALA A  82      -5.037  12.378  20.747  1.00  0.00           H  
ATOM   1182 2HB  ALA A  82      -4.785  11.347  19.318  1.00  0.00           H  
ATOM   1183 3HB  ALA A  82      -6.332  11.289  20.189  1.00  0.00           H  
ATOM   1184  N   ASP A  83      -4.674  11.136  23.443  1.00  0.00           N  
ATOM   1185  CA  ASP A  83      -5.173  11.330  24.789  1.00  0.00           C  
ATOM   1186  C   ASP A  83      -5.615  12.774  25.040  1.00  0.00           C  
ATOM   1187  O   ASP A  83      -4.793  13.683  25.208  1.00  0.00           O  
ATOM   1188  CB  ASP A  83      -4.121  10.906  25.812  1.00  0.00           C  
ATOM   1189  CG  ASP A  83      -4.652  10.911  27.224  1.00  0.00           C  
ATOM   1190  OD1 ASP A  83      -5.782  11.341  27.403  1.00  0.00           O  
ATOM   1191  OD2 ASP A  83      -3.958  10.455  28.111  1.00  0.00           O  
ATOM   1192  H   ASP A  83      -3.770  11.507  23.190  1.00  0.00           H  
ATOM   1193  HA  ASP A  83      -6.043  10.686  24.925  1.00  0.00           H  
ATOM   1194 1HB  ASP A  83      -3.763   9.903  25.574  1.00  0.00           H  
ATOM   1195 2HB  ASP A  83      -3.265  11.587  25.759  1.00  0.00           H  
ATOM   1196  N   ALA A  84      -6.927  12.974  25.100  1.00  0.00           N  
ATOM   1197  CA  ALA A  84      -7.520  14.292  25.303  1.00  0.00           C  
ATOM   1198  C   ALA A  84      -7.077  14.896  26.643  1.00  0.00           C  
ATOM   1199  O   ALA A  84      -7.175  16.093  26.850  1.00  0.00           O  
ATOM   1200  CB  ALA A  84      -9.036  14.220  25.244  1.00  0.00           C  
ATOM   1201  H   ALA A  84      -7.533  12.173  24.983  1.00  0.00           H  
ATOM   1202  HA  ALA A  84      -7.173  14.944  24.504  1.00  0.00           H  
ATOM   1203 1HB  ALA A  84      -9.458  15.215  25.367  1.00  0.00           H  
ATOM   1204 2HB  ALA A  84      -9.327  13.830  24.287  1.00  0.00           H  
ATOM   1205 3HB  ALA A  84      -9.402  13.569  26.038  1.00  0.00           H  
ATOM   1206  N   LYS A  85      -6.598  14.080  27.574  1.00  0.00           N  
ATOM   1207  CA  LYS A  85      -6.180  14.585  28.870  1.00  0.00           C  
ATOM   1208  C   LYS A  85      -4.977  15.538  28.736  1.00  0.00           C  
ATOM   1209  O   LYS A  85      -4.730  16.351  29.630  1.00  0.00           O  
ATOM   1210  CB  LYS A  85      -5.874  13.395  29.764  1.00  0.00           C  
ATOM   1211  CG  LYS A  85      -7.141  12.587  30.015  1.00  0.00           C  
ATOM   1212  CD  LYS A  85      -6.926  11.290  30.780  1.00  0.00           C  
ATOM   1213  CE  LYS A  85      -8.241  10.475  30.780  1.00  0.00           C  
ATOM   1214  NZ  LYS A  85      -8.093   9.116  31.375  1.00  0.00           N  
ATOM   1215  H   LYS A  85      -6.482  13.076  27.388  1.00  0.00           H  
ATOM   1216  HA  LYS A  85      -7.006  15.147  29.306  1.00  0.00           H  
ATOM   1217 1HB  LYS A  85      -5.120  12.762  29.304  1.00  0.00           H  
ATOM   1218 2HB  LYS A  85      -5.484  13.739  30.718  1.00  0.00           H  
ATOM   1219 1HG  LYS A  85      -7.822  13.208  30.560  1.00  0.00           H  
ATOM   1220 2HG  LYS A  85      -7.590  12.344  29.050  1.00  0.00           H  
ATOM   1221 1HD  LYS A  85      -6.141  10.709  30.279  1.00  0.00           H  
ATOM   1222 2HD  LYS A  85      -6.616  11.499  31.802  1.00  0.00           H  
ATOM   1223 1HE  LYS A  85      -9.007  11.017  31.330  1.00  0.00           H  
ATOM   1224 2HE  LYS A  85      -8.566  10.362  29.744  1.00  0.00           H  
ATOM   1225 1HZ  LYS A  85      -9.006   8.625  31.292  1.00  0.00           H  
ATOM   1226 2HZ  LYS A  85      -7.404   8.601  30.850  1.00  0.00           H  
ATOM   1227 3HZ  LYS A  85      -7.814   9.171  32.338  1.00  0.00           H  
ATOM   1228  N   THR A  86      -4.224  15.434  27.622  1.00  0.00           N  
ATOM   1229  CA  THR A  86      -3.075  16.311  27.378  1.00  0.00           C  
ATOM   1230  C   THR A  86      -3.344  17.264  26.202  1.00  0.00           C  
ATOM   1231  O   THR A  86      -2.751  18.343  26.105  1.00  0.00           O  
ATOM   1232  CB  THR A  86      -1.796  15.482  27.122  1.00  0.00           C  
ATOM   1233  OG1 THR A  86      -1.950  14.643  25.962  1.00  0.00           O  
ATOM   1234  CG2 THR A  86      -1.526  14.594  28.328  1.00  0.00           C  
ATOM   1235  H   THR A  86      -4.470  14.741  26.915  1.00  0.00           H  
ATOM   1236  HA  THR A  86      -2.908  16.919  28.265  1.00  0.00           H  
ATOM   1237  HB  THR A  86      -0.954  16.154  26.964  1.00  0.00           H  
ATOM   1238  HG1 THR A  86      -2.049  15.177  25.142  1.00  0.00           H  
ATOM   1239 1HG2 THR A  86      -0.622  14.013  28.155  1.00  0.00           H  
ATOM   1240 2HG2 THR A  86      -1.398  15.216  29.214  1.00  0.00           H  
ATOM   1241 3HG2 THR A  86      -2.369  13.916  28.477  1.00  0.00           H  
ATOM   1242  N   HIS A  87      -4.289  16.879  25.352  1.00  0.00           N  
ATOM   1243  CA  HIS A  87      -4.702  17.630  24.164  1.00  0.00           C  
ATOM   1244  C   HIS A  87      -6.217  17.737  24.130  1.00  0.00           C  
ATOM   1245  O   HIS A  87      -6.828  17.120  23.268  1.00  0.00           O  
ATOM   1246  CB  HIS A  87      -4.238  16.944  22.868  1.00  0.00           C  
ATOM   1247  CG  HIS A  87      -2.744  16.817  22.684  1.00  0.00           C  
ATOM   1248  ND1 HIS A  87      -1.984  15.843  23.312  1.00  0.00           N  
ATOM   1249  CD2 HIS A  87      -1.885  17.511  21.894  1.00  0.00           C  
ATOM   1250  CE1 HIS A  87      -0.721  15.954  22.914  1.00  0.00           C  
ATOM   1251  NE2 HIS A  87      -0.640  16.954  22.050  1.00  0.00           N  
ATOM   1252  H   HIS A  87      -4.715  15.967  25.505  1.00  0.00           H  
ATOM   1253  HA  HIS A  87      -4.293  18.638  24.195  1.00  0.00           H  
ATOM   1254 1HB  HIS A  87      -4.665  15.937  22.831  1.00  0.00           H  
ATOM   1255 2HB  HIS A  87      -4.636  17.491  22.012  1.00  0.00           H  
ATOM   1256  HD2 HIS A  87      -2.132  18.338  21.245  1.00  0.00           H  
ATOM   1257  HE1 HIS A  87       0.107  15.324  23.234  1.00  0.00           H  
ATOM   1258  HE2 HIS A  87       0.218  17.268  21.553  1.00  0.00           H  
ATOM   1259  N   THR A  88      -6.823  18.462  25.084  1.00  0.00           N  
ATOM   1260  CA  THR A  88      -8.283  18.421  25.221  1.00  0.00           C  
ATOM   1261  C   THR A  88      -9.007  18.848  23.951  1.00  0.00           C  
ATOM   1262  O   THR A  88      -9.398  17.990  23.163  1.00  0.00           O  
ATOM   1263  CB  THR A  88      -8.746  19.318  26.410  1.00  0.00           C  
ATOM   1264  OG1 THR A  88      -8.319  20.674  26.183  1.00  0.00           O  
ATOM   1265  CG2 THR A  88      -8.190  18.823  27.738  1.00  0.00           C  
ATOM   1266  H   THR A  88      -6.266  18.982  25.747  1.00  0.00           H  
ATOM   1267  HA  THR A  88      -8.584  17.400  25.431  1.00  0.00           H  
ATOM   1268  HB  THR A  88      -9.836  19.301  26.456  1.00  0.00           H  
ATOM   1269  HG1 THR A  88      -7.359  20.718  26.280  1.00  0.00           H  
ATOM   1270 1HG2 THR A  88      -8.539  19.470  28.541  1.00  0.00           H  
ATOM   1271 2HG2 THR A  88      -8.534  17.810  27.920  1.00  0.00           H  
ATOM   1272 3HG2 THR A  88      -7.099  18.835  27.706  1.00  0.00           H  
ATOM   1273  N   GLY A  89      -9.179  20.159  23.741  1.00  0.00           N  
ATOM   1274  CA  GLY A  89      -9.778  20.663  22.502  1.00  0.00           C  
ATOM   1275  C   GLY A  89     -10.881  19.714  22.060  1.00  0.00           C  
ATOM   1276  O   GLY A  89     -11.749  19.316  22.851  1.00  0.00           O  
ATOM   1277  H   GLY A  89      -8.858  20.786  24.462  1.00  0.00           H  
ATOM   1278 1HA  GLY A  89     -10.183  21.661  22.663  1.00  0.00           H  
ATOM   1279 2HA  GLY A  89      -9.016  20.734  21.724  1.00  0.00           H  
ATOM   1280  N   LEU A  90     -10.800  19.351  20.784  1.00  0.00           N  
ATOM   1281  CA  LEU A  90     -11.553  18.287  20.162  1.00  0.00           C  
ATOM   1282  C   LEU A  90     -10.572  17.439  19.366  1.00  0.00           C  
ATOM   1283  O   LEU A  90      -9.895  17.924  18.445  1.00  0.00           O  
ATOM   1284  CB  LEU A  90     -12.599  18.835  19.235  1.00  0.00           C  
ATOM   1285  CG  LEU A  90     -13.607  19.639  19.879  1.00  0.00           C  
ATOM   1286  CD1 LEU A  90     -14.431  20.263  18.891  1.00  0.00           C  
ATOM   1287  CD2 LEU A  90     -14.383  18.795  20.717  1.00  0.00           C  
ATOM   1288  H   LEU A  90     -10.126  19.821  20.199  1.00  0.00           H  
ATOM   1289  HA  LEU A  90     -12.013  17.674  20.935  1.00  0.00           H  
ATOM   1290 1HB  LEU A  90     -12.104  19.432  18.523  1.00  0.00           H  
ATOM   1291 2HB  LEU A  90     -13.093  18.007  18.727  1.00  0.00           H  
ATOM   1292  HG  LEU A  90     -13.141  20.404  20.470  1.00  0.00           H  
ATOM   1293 1HD1 LEU A  90     -15.165  20.848  19.382  1.00  0.00           H  
ATOM   1294 2HD1 LEU A  90     -13.849  20.884  18.295  1.00  0.00           H  
ATOM   1295 3HD1 LEU A  90     -14.904  19.504  18.289  1.00  0.00           H  
ATOM   1296 1HD2 LEU A  90     -15.135  19.378  21.210  1.00  0.00           H  
ATOM   1297 2HD2 LEU A  90     -14.851  18.028  20.111  1.00  0.00           H  
ATOM   1298 3HD2 LEU A  90     -13.734  18.338  21.459  1.00  0.00           H  
ATOM   1299  N   VAL A  91     -10.498  16.170  19.682  1.00  0.00           N  
ATOM   1300  CA  VAL A  91      -9.581  15.320  18.957  1.00  0.00           C  
ATOM   1301  C   VAL A  91     -10.388  14.255  18.316  1.00  0.00           C  
ATOM   1302  O   VAL A  91     -10.877  13.358  18.998  1.00  0.00           O  
ATOM   1303  CB  VAL A  91      -8.534  14.712  19.882  1.00  0.00           C  
ATOM   1304  CG1 VAL A  91      -7.654  13.847  19.084  1.00  0.00           C  
ATOM   1305  CG2 VAL A  91      -7.723  15.815  20.557  1.00  0.00           C  
ATOM   1306  H   VAL A  91     -11.109  15.788  20.405  1.00  0.00           H  
ATOM   1307  HA  VAL A  91      -9.078  15.891  18.178  1.00  0.00           H  
ATOM   1308  HB  VAL A  91      -9.011  14.108  20.631  1.00  0.00           H  
ATOM   1309 1HG1 VAL A  91      -6.932  13.431  19.737  1.00  0.00           H  
ATOM   1310 2HG1 VAL A  91      -8.238  13.055  18.612  1.00  0.00           H  
ATOM   1311 3HG1 VAL A  91      -7.168  14.435  18.324  1.00  0.00           H  
ATOM   1312 1HG2 VAL A  91      -6.973  15.368  21.211  1.00  0.00           H  
ATOM   1313 2HG2 VAL A  91      -7.227  16.422  19.799  1.00  0.00           H  
ATOM   1314 3HG2 VAL A  91      -8.385  16.448  21.155  1.00  0.00           H  
ATOM   1315  N   ILE A  92     -10.564  14.354  17.013  1.00  0.00           N  
ATOM   1316  CA  ILE A  92     -11.502  13.462  16.401  1.00  0.00           C  
ATOM   1317  C   ILE A  92     -10.886  12.632  15.285  1.00  0.00           C  
ATOM   1318  O   ILE A  92     -10.684  13.140  14.195  1.00  0.00           O  
ATOM   1319  CB  ILE A  92     -12.649  14.256  15.811  1.00  0.00           C  
ATOM   1320  CG1 ILE A  92     -13.339  15.199  16.821  1.00  0.00           C  
ATOM   1321  CG2 ILE A  92     -13.591  13.234  15.471  1.00  0.00           C  
ATOM   1322  CD1 ILE A  92     -14.319  16.191  16.201  1.00  0.00           C  
ATOM   1323  H   ILE A  92     -10.109  15.078  16.463  1.00  0.00           H  
ATOM   1324  HA  ILE A  92     -11.919  12.814  17.161  1.00  0.00           H  
ATOM   1325  HB  ILE A  92     -12.337  14.836  14.962  1.00  0.00           H  
ATOM   1326 1HG1 ILE A  92     -13.909  14.611  17.480  1.00  0.00           H  
ATOM   1327 2HG1 ILE A  92     -12.587  15.750  17.378  1.00  0.00           H  
ATOM   1328 1HG2 ILE A  92     -14.465  13.674  15.080  1.00  0.00           H  
ATOM   1329 2HG2 ILE A  92     -13.155  12.559  14.765  1.00  0.00           H  
ATOM   1330 3HG2 ILE A  92     -13.827  12.707  16.365  1.00  0.00           H  
ATOM   1331 1HD1 ILE A  92     -14.776  16.797  16.987  1.00  0.00           H  
ATOM   1332 2HD1 ILE A  92     -13.784  16.842  15.507  1.00  0.00           H  
ATOM   1333 3HD1 ILE A  92     -15.095  15.645  15.666  1.00  0.00           H  
ATOM   1334  N   PRO A  93     -10.463  11.395  15.541  1.00  0.00           N  
ATOM   1335  CA  PRO A  93      -9.888  10.512  14.548  1.00  0.00           C  
ATOM   1336  C   PRO A  93     -10.803  10.327  13.334  1.00  0.00           C  
ATOM   1337  O   PRO A  93     -10.328  10.309  12.200  1.00  0.00           O  
ATOM   1338  CB  PRO A  93      -9.784   9.212  15.333  1.00  0.00           C  
ATOM   1339  CG  PRO A  93      -9.634   9.671  16.769  1.00  0.00           C  
ATOM   1340  CD  PRO A  93     -10.516  10.849  16.887  1.00  0.00           C  
ATOM   1341  HA  PRO A  93      -8.899  10.876  14.254  1.00  0.00           H  
ATOM   1342 1HB  PRO A  93     -10.671   8.587  15.152  1.00  0.00           H  
ATOM   1343 2HB  PRO A  93      -8.913   8.639  14.972  1.00  0.00           H  
ATOM   1344 1HG  PRO A  93      -9.920   8.872  17.470  1.00  0.00           H  
ATOM   1345 2HG  PRO A  93      -8.595   9.931  16.984  1.00  0.00           H  
ATOM   1346 1HD  PRO A  93     -11.538  10.550  17.166  1.00  0.00           H  
ATOM   1347 2HD  PRO A  93     -10.064  11.530  17.603  1.00  0.00           H  
ATOM   1348  N   PHE A  94     -12.122  10.315  13.601  1.00  0.00           N  
ATOM   1349  CA  PHE A  94     -13.179  10.075  12.617  1.00  0.00           C  
ATOM   1350  C   PHE A  94     -12.992   8.709  11.992  1.00  0.00           C  
ATOM   1351  O   PHE A  94     -11.922   8.112  12.101  1.00  0.00           O  
ATOM   1352  CB  PHE A  94     -13.206  11.103  11.478  1.00  0.00           C  
ATOM   1353  CG  PHE A  94     -13.569  12.459  11.882  1.00  0.00           C  
ATOM   1354  CD1 PHE A  94     -12.628  13.409  11.990  1.00  0.00           C  
ATOM   1355  CD2 PHE A  94     -14.861  12.792  12.194  1.00  0.00           C  
ATOM   1356  CE1 PHE A  94     -12.967  14.664  12.395  1.00  0.00           C  
ATOM   1357  CE2 PHE A  94     -15.164  14.069  12.599  1.00  0.00           C  
ATOM   1358  CZ  PHE A  94     -14.225  14.996  12.688  1.00  0.00           C  
ATOM   1359  H   PHE A  94     -12.409  10.403  14.562  1.00  0.00           H  
ATOM   1360  HA  PHE A  94     -14.144  10.093  13.124  1.00  0.00           H  
ATOM   1361 1HB  PHE A  94     -12.242  11.143  10.979  1.00  0.00           H  
ATOM   1362 2HB  PHE A  94     -13.926  10.776  10.729  1.00  0.00           H  
ATOM   1363  HD1 PHE A  94     -11.588  13.160  11.774  1.00  0.00           H  
ATOM   1364  HD2 PHE A  94     -15.647  12.038  12.130  1.00  0.00           H  
ATOM   1365  HE1 PHE A  94     -12.216  15.396  12.516  1.00  0.00           H  
ATOM   1366  HE2 PHE A  94     -16.154  14.329  12.867  1.00  0.00           H  
ATOM   1367  HZ  PHE A  94     -14.468  16.004  13.024  1.00  0.00           H  
ATOM   1368  N   GLU A  95     -14.027   8.166  11.364  1.00  0.00           N  
ATOM   1369  CA  GLU A  95     -13.723   7.005  10.556  1.00  0.00           C  
ATOM   1370  C   GLU A  95     -12.735   7.593   9.570  1.00  0.00           C  
ATOM   1371  O   GLU A  95     -13.039   8.630   8.978  1.00  0.00           O  
ATOM   1372  CB  GLU A  95     -14.964   6.446   9.858  1.00  0.00           C  
ATOM   1373  CG  GLU A  95     -14.722   5.159   9.071  1.00  0.00           C  
ATOM   1374  CD  GLU A  95     -15.975   4.615   8.413  1.00  0.00           C  
ATOM   1375  OE1 GLU A  95     -17.001   5.247   8.512  1.00  0.00           O  
ATOM   1376  OE2 GLU A  95     -15.903   3.564   7.818  1.00  0.00           O  
ATOM   1377  H   GLU A  95     -14.937   8.600  11.352  1.00  0.00           H  
ATOM   1378  HA  GLU A  95     -13.232   6.234  11.151  1.00  0.00           H  
ATOM   1379 1HB  GLU A  95     -15.738   6.245  10.599  1.00  0.00           H  
ATOM   1380 2HB  GLU A  95     -15.357   7.191   9.167  1.00  0.00           H  
ATOM   1381 1HG  GLU A  95     -13.975   5.358   8.299  1.00  0.00           H  
ATOM   1382 2HG  GLU A  95     -14.315   4.407   9.745  1.00  0.00           H  
ATOM   1383  N   TYR A  96     -11.584   6.977   9.370  1.00  0.00           N  
ATOM   1384  CA  TYR A  96     -10.625   7.611   8.484  1.00  0.00           C  
ATOM   1385  C   TYR A  96     -11.235   7.777   7.111  1.00  0.00           C  
ATOM   1386  O   TYR A  96     -11.886   6.854   6.617  1.00  0.00           O  
ATOM   1387  CB  TYR A  96      -9.340   6.801   8.447  1.00  0.00           C  
ATOM   1388  CG  TYR A  96      -8.603   6.879   9.746  1.00  0.00           C  
ATOM   1389  CD1 TYR A  96      -7.859   5.808  10.219  1.00  0.00           C  
ATOM   1390  CD2 TYR A  96      -8.707   8.025  10.495  1.00  0.00           C  
ATOM   1391  CE1 TYR A  96      -7.216   5.914  11.437  1.00  0.00           C  
ATOM   1392  CE2 TYR A  96      -8.071   8.116  11.701  1.00  0.00           C  
ATOM   1393  CZ  TYR A  96      -7.341   7.087  12.167  1.00  0.00           C  
ATOM   1394  OH  TYR A  96      -6.728   7.212  13.354  1.00  0.00           O  
ATOM   1395  H   TYR A  96     -11.364   6.124   9.860  1.00  0.00           H  
ATOM   1396  HA  TYR A  96     -10.401   8.609   8.867  1.00  0.00           H  
ATOM   1397 1HB  TYR A  96      -9.567   5.755   8.239  1.00  0.00           H  
ATOM   1398 2HB  TYR A  96      -8.710   7.157   7.673  1.00  0.00           H  
ATOM   1399  HD1 TYR A  96      -7.777   4.892   9.633  1.00  0.00           H  
ATOM   1400  HD2 TYR A  96      -9.303   8.866  10.134  1.00  0.00           H  
ATOM   1401  HE1 TYR A  96      -6.623   5.084  11.819  1.00  0.00           H  
ATOM   1402  HE2 TYR A  96      -8.156   9.022  12.296  1.00  0.00           H  
ATOM   1403  HH  TYR A  96      -6.567   8.147  13.527  1.00  0.00           H  
ATOM   1404  N   SER A  97     -11.007   8.930   6.476  1.00  0.00           N  
ATOM   1405  CA  SER A  97     -11.621   9.141   5.167  1.00  0.00           C  
ATOM   1406  C   SER A  97     -10.617   9.393   4.075  1.00  0.00           C  
ATOM   1407  O   SER A  97      -9.533   9.910   4.322  1.00  0.00           O  
ATOM   1408  CB  SER A  97     -12.590  10.300   5.194  1.00  0.00           C  
ATOM   1409  OG  SER A  97     -13.152  10.495   3.910  1.00  0.00           O  
ATOM   1410  H   SER A  97     -10.450   9.668   6.922  1.00  0.00           H  
ATOM   1411  HA  SER A  97     -12.180   8.245   4.901  1.00  0.00           H  
ATOM   1412 1HB  SER A  97     -13.378  10.119   5.927  1.00  0.00           H  
ATOM   1413 2HB  SER A  97     -12.061  11.202   5.501  1.00  0.00           H  
ATOM   1414  HG  SER A  97     -13.271  11.463   3.812  1.00  0.00           H  
ATOM   1415  N   THR A  98     -11.004   9.013   2.854  1.00  0.00           N  
ATOM   1416  CA  THR A  98     -10.195   9.206   1.652  1.00  0.00           C  
ATOM   1417  C   THR A  98     -10.554  10.534   0.964  1.00  0.00           C  
ATOM   1418  O   THR A  98      -9.903  10.959   0.007  1.00  0.00           O  
ATOM   1419  CB  THR A  98     -10.423   8.031   0.677  1.00  0.00           C  
ATOM   1420  OG1 THR A  98     -11.781   8.035   0.207  1.00  0.00           O  
ATOM   1421  CG2 THR A  98     -10.195   6.716   1.411  1.00  0.00           C  
ATOM   1422  H   THR A  98     -11.912   8.580   2.762  1.00  0.00           H  
ATOM   1423  HA  THR A  98      -9.143   9.231   1.933  1.00  0.00           H  
ATOM   1424  HB  THR A  98      -9.739   8.108  -0.167  1.00  0.00           H  
ATOM   1425  HG1 THR A  98     -11.908   8.780  -0.384  1.00  0.00           H  
ATOM   1426 1HG2 THR A  98     -10.365   5.883   0.728  1.00  0.00           H  
ATOM   1427 2HG2 THR A  98      -9.186   6.671   1.783  1.00  0.00           H  
ATOM   1428 3HG2 THR A  98     -10.890   6.645   2.247  1.00  0.00           H  
ATOM   1429  N   VAL A  99     -11.626  11.161   1.453  1.00  0.00           N  
ATOM   1430  CA  VAL A  99     -12.167  12.426   0.953  1.00  0.00           C  
ATOM   1431  C   VAL A  99     -12.332  13.394   2.119  1.00  0.00           C  
ATOM   1432  O   VAL A  99     -12.794  12.996   3.195  1.00  0.00           O  
ATOM   1433  CB  VAL A  99     -13.530  12.213   0.256  1.00  0.00           C  
ATOM   1434  CG1 VAL A  99     -14.112  13.554  -0.201  1.00  0.00           C  
ATOM   1435  CG2 VAL A  99     -13.349  11.292  -0.939  1.00  0.00           C  
ATOM   1436  H   VAL A  99     -12.093  10.741   2.248  1.00  0.00           H  
ATOM   1437  HA  VAL A  99     -11.466  12.855   0.236  1.00  0.00           H  
ATOM   1438  HB  VAL A  99     -14.230  11.767   0.962  1.00  0.00           H  
ATOM   1439 1HG1 VAL A  99     -15.074  13.383  -0.684  1.00  0.00           H  
ATOM   1440 2HG1 VAL A  99     -14.259  14.211   0.656  1.00  0.00           H  
ATOM   1441 3HG1 VAL A  99     -13.432  14.026  -0.908  1.00  0.00           H  
ATOM   1442 1HG2 VAL A  99     -14.309  11.137  -1.427  1.00  0.00           H  
ATOM   1443 2HG2 VAL A  99     -12.650  11.746  -1.644  1.00  0.00           H  
ATOM   1444 3HG2 VAL A  99     -12.962  10.343  -0.610  1.00  0.00           H  
ATOM   1445  N   PHE A 100     -11.918  14.649   1.961  1.00  0.00           N  
ATOM   1446  CA  PHE A 100     -12.119  15.557   3.083  1.00  0.00           C  
ATOM   1447  C   PHE A 100     -13.362  16.416   2.928  1.00  0.00           C  
ATOM   1448  O   PHE A 100     -13.536  17.143   1.951  1.00  0.00           O  
ATOM   1449  CB  PHE A 100     -10.896  16.432   3.349  1.00  0.00           C  
ATOM   1450  CG  PHE A 100     -11.096  17.349   4.528  1.00  0.00           C  
ATOM   1451  CD1 PHE A 100     -11.329  16.814   5.771  1.00  0.00           C  
ATOM   1452  CD2 PHE A 100     -11.025  18.728   4.410  1.00  0.00           C  
ATOM   1453  CE1 PHE A 100     -11.502  17.615   6.861  1.00  0.00           C  
ATOM   1454  CE2 PHE A 100     -11.191  19.534   5.519  1.00  0.00           C  
ATOM   1455  CZ  PHE A 100     -11.429  18.968   6.740  1.00  0.00           C  
ATOM   1456  H   PHE A 100     -11.515  14.967   1.090  1.00  0.00           H  
ATOM   1457  HA  PHE A 100     -12.257  14.959   3.984  1.00  0.00           H  
ATOM   1458 1HB  PHE A 100     -10.028  15.805   3.548  1.00  0.00           H  
ATOM   1459 2HB  PHE A 100     -10.679  17.038   2.473  1.00  0.00           H  
ATOM   1460  HD1 PHE A 100     -11.384  15.735   5.878  1.00  0.00           H  
ATOM   1461  HD2 PHE A 100     -10.836  19.172   3.434  1.00  0.00           H  
ATOM   1462  HE1 PHE A 100     -11.695  17.163   7.810  1.00  0.00           H  
ATOM   1463  HE2 PHE A 100     -11.134  20.618   5.425  1.00  0.00           H  
ATOM   1464  HZ  PHE A 100     -11.560  19.602   7.606  1.00  0.00           H  
ATOM   1465  N   ASP A 101     -14.223  16.296   3.924  1.00  0.00           N  
ATOM   1466  CA  ASP A 101     -15.464  17.037   4.075  1.00  0.00           C  
ATOM   1467  C   ASP A 101     -15.623  17.369   5.528  1.00  0.00           C  
ATOM   1468  O   ASP A 101     -16.201  16.598   6.292  1.00  0.00           O  
ATOM   1469  CB  ASP A 101     -16.668  16.233   3.570  1.00  0.00           C  
ATOM   1470  CG  ASP A 101     -18.061  16.965   3.734  1.00  0.00           C  
ATOM   1471  OD1 ASP A 101     -18.143  17.955   4.442  1.00  0.00           O  
ATOM   1472  OD2 ASP A 101     -19.034  16.477   3.215  1.00  0.00           O  
ATOM   1473  H   ASP A 101     -13.979  15.645   4.656  1.00  0.00           H  
ATOM   1474  HA  ASP A 101     -15.396  17.967   3.510  1.00  0.00           H  
ATOM   1475 1HB  ASP A 101     -16.521  15.997   2.514  1.00  0.00           H  
ATOM   1476 2HB  ASP A 101     -16.713  15.284   4.109  1.00  0.00           H  
ATOM   1477  N   CYS A 102     -15.142  18.538   5.894  1.00  0.00           N  
ATOM   1478  CA  CYS A 102     -15.093  18.938   7.279  1.00  0.00           C  
ATOM   1479  C   CYS A 102     -16.466  18.901   7.935  1.00  0.00           C  
ATOM   1480  O   CYS A 102     -16.636  18.322   9.009  1.00  0.00           O  
ATOM   1481  CB  CYS A 102     -14.559  20.349   7.354  1.00  0.00           C  
ATOM   1482  SG  CYS A 102     -14.207  20.928   8.950  1.00  0.00           S  
ATOM   1483  H   CYS A 102     -14.733  19.141   5.193  1.00  0.00           H  
ATOM   1484  HA  CYS A 102     -14.433  18.258   7.803  1.00  0.00           H  
ATOM   1485 1HB  CYS A 102     -13.691  20.475   6.739  1.00  0.00           H  
ATOM   1486 2HB  CYS A 102     -15.314  21.004   6.945  1.00  0.00           H  
ATOM   1487  HG  CYS A 102     -14.438  22.219   8.682  1.00  0.00           H  
ATOM   1488  N   GLY A 103     -17.449  19.500   7.265  1.00  0.00           N  
ATOM   1489  CA  GLY A 103     -18.801  19.603   7.790  1.00  0.00           C  
ATOM   1490  C   GLY A 103     -19.428  18.247   8.075  1.00  0.00           C  
ATOM   1491  O   GLY A 103     -19.865  17.987   9.206  1.00  0.00           O  
ATOM   1492  H   GLY A 103     -17.245  19.900   6.360  1.00  0.00           H  
ATOM   1493 1HA  GLY A 103     -18.784  20.194   8.706  1.00  0.00           H  
ATOM   1494 2HA  GLY A 103     -19.417  20.145   7.073  1.00  0.00           H  
ATOM   1495  N   SER A 104     -19.476  17.372   7.058  1.00  0.00           N  
ATOM   1496  CA  SER A 104     -20.095  16.065   7.266  1.00  0.00           C  
ATOM   1497  C   SER A 104     -19.347  15.264   8.319  1.00  0.00           C  
ATOM   1498  O   SER A 104     -19.963  14.564   9.129  1.00  0.00           O  
ATOM   1499  CB  SER A 104     -20.166  15.244   5.994  1.00  0.00           C  
ATOM   1500  OG  SER A 104     -21.010  15.832   5.033  1.00  0.00           O  
ATOM   1501  H   SER A 104     -19.078  17.619   6.137  1.00  0.00           H  
ATOM   1502  HA  SER A 104     -21.113  16.225   7.623  1.00  0.00           H  
ATOM   1503 1HB  SER A 104     -19.168  15.111   5.582  1.00  0.00           H  
ATOM   1504 2HB  SER A 104     -20.543  14.258   6.243  1.00  0.00           H  
ATOM   1505  HG  SER A 104     -20.397  16.274   4.385  1.00  0.00           H  
ATOM   1506  N   LEU A 105     -18.011  15.361   8.331  1.00  0.00           N  
ATOM   1507  CA  LEU A 105     -17.261  14.597   9.312  1.00  0.00           C  
ATOM   1508  C   LEU A 105     -17.646  14.991  10.726  1.00  0.00           C  
ATOM   1509  O   LEU A 105     -17.976  14.120  11.549  1.00  0.00           O  
ATOM   1510  CB  LEU A 105     -15.748  14.859   9.129  1.00  0.00           C  
ATOM   1511  CG  LEU A 105     -15.068  14.222   7.934  1.00  0.00           C  
ATOM   1512  CD1 LEU A 105     -13.676  14.818   7.798  1.00  0.00           C  
ATOM   1513  CD2 LEU A 105     -14.988  12.736   8.150  1.00  0.00           C  
ATOM   1514  H   LEU A 105     -17.515  15.943   7.653  1.00  0.00           H  
ATOM   1515  HA  LEU A 105     -17.468  13.541   9.166  1.00  0.00           H  
ATOM   1516 1HB  LEU A 105     -15.592  15.934   9.054  1.00  0.00           H  
ATOM   1517 2HB  LEU A 105     -15.233  14.519   9.979  1.00  0.00           H  
ATOM   1518  HG  LEU A 105     -15.631  14.419   7.033  1.00  0.00           H  
ATOM   1519 1HD1 LEU A 105     -13.165  14.370   6.943  1.00  0.00           H  
ATOM   1520 2HD1 LEU A 105     -13.772  15.887   7.649  1.00  0.00           H  
ATOM   1521 3HD1 LEU A 105     -13.104  14.625   8.706  1.00  0.00           H  
ATOM   1522 1HD2 LEU A 105     -14.491  12.268   7.299  1.00  0.00           H  
ATOM   1523 2HD2 LEU A 105     -14.421  12.539   9.049  1.00  0.00           H  
ATOM   1524 3HD2 LEU A 105     -15.992  12.330   8.257  1.00  0.00           H  
ATOM   1525  N   ILE A 106     -17.709  16.294  10.995  1.00  0.00           N  
ATOM   1526  CA  ILE A 106     -17.996  16.790  12.331  1.00  0.00           C  
ATOM   1527  C   ILE A 106     -19.378  16.405  12.804  1.00  0.00           C  
ATOM   1528  O   ILE A 106     -19.544  15.949  13.937  1.00  0.00           O  
ATOM   1529  CB  ILE A 106     -17.896  18.309  12.378  1.00  0.00           C  
ATOM   1530  CG1 ILE A 106     -16.512  18.755  12.150  1.00  0.00           C  
ATOM   1531  CG2 ILE A 106     -18.379  18.798  13.739  1.00  0.00           C  
ATOM   1532  CD1 ILE A 106     -16.444  20.223  11.838  1.00  0.00           C  
ATOM   1533  H   ILE A 106     -17.482  16.969  10.257  1.00  0.00           H  
ATOM   1534  HA  ILE A 106     -17.265  16.369  13.020  1.00  0.00           H  
ATOM   1535  HB  ILE A 106     -18.503  18.725  11.576  1.00  0.00           H  
ATOM   1536 1HG1 ILE A 106     -15.922  18.554  13.040  1.00  0.00           H  
ATOM   1537 2HG1 ILE A 106     -16.088  18.194  11.335  1.00  0.00           H  
ATOM   1538 1HG2 ILE A 106     -18.322  19.884  13.774  1.00  0.00           H  
ATOM   1539 2HG2 ILE A 106     -19.400  18.481  13.887  1.00  0.00           H  
ATOM   1540 3HG2 ILE A 106     -17.752  18.377  14.524  1.00  0.00           H  
ATOM   1541 1HD1 ILE A 106     -15.422  20.491  11.679  1.00  0.00           H  
ATOM   1542 2HD1 ILE A 106     -17.017  20.423  10.931  1.00  0.00           H  
ATOM   1543 3HD1 ILE A 106     -16.857  20.804  12.654  1.00  0.00           H  
ATOM   1544  N   GLN A 107     -20.379  16.599  11.943  1.00  0.00           N  
ATOM   1545  CA  GLN A 107     -21.751  16.304  12.329  1.00  0.00           C  
ATOM   1546  C   GLN A 107     -21.953  14.809  12.584  1.00  0.00           C  
ATOM   1547  O   GLN A 107     -22.643  14.416  13.535  1.00  0.00           O  
ATOM   1548  CB  GLN A 107     -22.696  16.814  11.246  1.00  0.00           C  
ATOM   1549  CG  GLN A 107     -22.709  18.345  11.164  1.00  0.00           C  
ATOM   1550  CD  GLN A 107     -23.591  18.933  10.074  1.00  0.00           C  
ATOM   1551  OE1 GLN A 107     -24.644  18.369   9.752  1.00  0.00           O  
ATOM   1552  NE2 GLN A 107     -23.182  20.081   9.495  1.00  0.00           N  
ATOM   1553  H   GLN A 107     -20.180  16.974  11.011  1.00  0.00           H  
ATOM   1554  HA  GLN A 107     -21.966  16.837  13.254  1.00  0.00           H  
ATOM   1555 1HB  GLN A 107     -22.374  16.426  10.275  1.00  0.00           H  
ATOM   1556 2HB  GLN A 107     -23.706  16.457  11.432  1.00  0.00           H  
ATOM   1557 1HG  GLN A 107     -23.008  18.759  12.126  1.00  0.00           H  
ATOM   1558 2HG  GLN A 107     -21.697  18.632  10.931  1.00  0.00           H  
ATOM   1559 1HE2 GLN A 107     -23.742  20.498   8.779  1.00  0.00           H  
ATOM   1560 2HE2 GLN A 107     -22.308  20.548   9.767  1.00  0.00           H  
ATOM   1561  N   GLY A 108     -21.309  13.968  11.768  1.00  0.00           N  
ATOM   1562  CA  GLY A 108     -21.386  12.525  11.935  1.00  0.00           C  
ATOM   1563  C   GLY A 108     -20.839  12.139  13.304  1.00  0.00           C  
ATOM   1564  O   GLY A 108     -21.484  11.421  14.079  1.00  0.00           O  
ATOM   1565  H   GLY A 108     -20.755  14.328  10.988  1.00  0.00           H  
ATOM   1566 1HA  GLY A 108     -22.420  12.198  11.836  1.00  0.00           H  
ATOM   1567 2HA  GLY A 108     -20.806  12.040  11.151  1.00  0.00           H  
ATOM   1568  N   HIS A 109     -19.635  12.622  13.598  1.00  0.00           N  
ATOM   1569  CA  HIS A 109     -18.993  12.342  14.867  1.00  0.00           C  
ATOM   1570  C   HIS A 109     -19.825  12.838  16.028  1.00  0.00           C  
ATOM   1571  O   HIS A 109     -19.947  12.143  17.039  1.00  0.00           O  
ATOM   1572  CB  HIS A 109     -17.614  12.959  14.953  1.00  0.00           C  
ATOM   1573  CG  HIS A 109     -16.911  12.605  16.195  1.00  0.00           C  
ATOM   1574  ND1 HIS A 109     -16.420  11.332  16.428  1.00  0.00           N  
ATOM   1575  CD2 HIS A 109     -16.590  13.337  17.280  1.00  0.00           C  
ATOM   1576  CE1 HIS A 109     -15.822  11.304  17.599  1.00  0.00           C  
ATOM   1577  NE2 HIS A 109     -15.893  12.510  18.129  1.00  0.00           N  
ATOM   1578  H   HIS A 109     -19.149  13.206  12.913  1.00  0.00           H  
ATOM   1579  HA  HIS A 109     -18.880  11.266  14.982  1.00  0.00           H  
ATOM   1580 1HB  HIS A 109     -17.030  12.598  14.127  1.00  0.00           H  
ATOM   1581 2HB  HIS A 109     -17.682  14.046  14.870  1.00  0.00           H  
ATOM   1582  HD1 HIS A 109     -16.492  10.547  15.813  1.00  0.00           H  
ATOM   1583  HD2 HIS A 109     -16.759  14.381  17.545  1.00  0.00           H  
ATOM   1584  HE1 HIS A 109     -15.359  10.388  17.960  1.00  0.00           H  
ATOM   1585  N   PHE A 110     -20.368  14.051  15.911  1.00  0.00           N  
ATOM   1586  CA  PHE A 110     -21.138  14.617  16.996  1.00  0.00           C  
ATOM   1587  C   PHE A 110     -22.249  13.639  17.372  1.00  0.00           C  
ATOM   1588  O   PHE A 110     -22.445  13.316  18.547  1.00  0.00           O  
ATOM   1589  CB  PHE A 110     -21.733  15.968  16.596  1.00  0.00           C  
ATOM   1590  CG  PHE A 110     -22.456  16.729  17.697  1.00  0.00           C  
ATOM   1591  CD1 PHE A 110     -21.723  17.499  18.584  1.00  0.00           C  
ATOM   1592  CD2 PHE A 110     -23.826  16.710  17.836  1.00  0.00           C  
ATOM   1593  CE1 PHE A 110     -22.321  18.234  19.572  1.00  0.00           C  
ATOM   1594  CE2 PHE A 110     -24.434  17.458  18.836  1.00  0.00           C  
ATOM   1595  CZ  PHE A 110     -23.677  18.214  19.703  1.00  0.00           C  
ATOM   1596  H   PHE A 110     -20.226  14.600  15.063  1.00  0.00           H  
ATOM   1597  HA  PHE A 110     -20.470  14.756  17.827  1.00  0.00           H  
ATOM   1598 1HB  PHE A 110     -20.938  16.604  16.207  1.00  0.00           H  
ATOM   1599 2HB  PHE A 110     -22.437  15.815  15.778  1.00  0.00           H  
ATOM   1600  HD1 PHE A 110     -20.654  17.520  18.476  1.00  0.00           H  
ATOM   1601  HD2 PHE A 110     -24.427  16.116  17.144  1.00  0.00           H  
ATOM   1602  HE1 PHE A 110     -21.712  18.829  20.251  1.00  0.00           H  
ATOM   1603  HE2 PHE A 110     -25.518  17.452  18.937  1.00  0.00           H  
ATOM   1604  HZ  PHE A 110     -24.159  18.796  20.485  1.00  0.00           H  
ATOM   1605  N   ALA A 111     -22.969  13.139  16.366  1.00  0.00           N  
ATOM   1606  CA  ALA A 111     -24.033  12.188  16.639  1.00  0.00           C  
ATOM   1607  C   ALA A 111     -23.501  10.931  17.341  1.00  0.00           C  
ATOM   1608  O   ALA A 111     -24.133  10.408  18.272  1.00  0.00           O  
ATOM   1609  CB  ALA A 111     -24.709  11.803  15.340  1.00  0.00           C  
ATOM   1610  H   ALA A 111     -22.778  13.431  15.403  1.00  0.00           H  
ATOM   1611  HA  ALA A 111     -24.755  12.668  17.298  1.00  0.00           H  
ATOM   1612 1HB  ALA A 111     -25.523  11.111  15.541  1.00  0.00           H  
ATOM   1613 2HB  ALA A 111     -25.099  12.699  14.857  1.00  0.00           H  
ATOM   1614 3HB  ALA A 111     -23.982  11.329  14.683  1.00  0.00           H  
ATOM   1615  N   ALA A 112     -22.324  10.446  16.922  1.00  0.00           N  
ATOM   1616  CA  ALA A 112     -21.767   9.256  17.560  1.00  0.00           C  
ATOM   1617  C   ALA A 112     -21.481   9.513  19.031  1.00  0.00           C  
ATOM   1618  O   ALA A 112     -21.792   8.688  19.899  1.00  0.00           O  
ATOM   1619  CB  ALA A 112     -20.480   8.836  16.873  1.00  0.00           C  
ATOM   1620  H   ALA A 112     -21.837  10.895  16.141  1.00  0.00           H  
ATOM   1621  HA  ALA A 112     -22.501   8.455  17.484  1.00  0.00           H  
ATOM   1622 1HB  ALA A 112     -20.090   7.939  17.349  1.00  0.00           H  
ATOM   1623 2HB  ALA A 112     -20.682   8.637  15.821  1.00  0.00           H  
ATOM   1624 3HB  ALA A 112     -19.746   9.633  16.955  1.00  0.00           H  
ATOM   1625  N   GLY A 113     -20.905  10.674  19.320  1.00  0.00           N  
ATOM   1626  CA  GLY A 113     -20.568  11.001  20.692  1.00  0.00           C  
ATOM   1627  C   GLY A 113     -21.821  11.090  21.544  1.00  0.00           C  
ATOM   1628  O   GLY A 113     -21.806  10.668  22.701  1.00  0.00           O  
ATOM   1629  H   GLY A 113     -20.683  11.325  18.564  1.00  0.00           H  
ATOM   1630 1HA  GLY A 113     -19.929  10.216  21.088  1.00  0.00           H  
ATOM   1631 2HA  GLY A 113     -19.985  11.906  20.736  1.00  0.00           H  
ATOM   1632  N   LEU A 114     -22.922  11.597  20.970  1.00  0.00           N  
ATOM   1633  CA  LEU A 114     -24.179  11.657  21.706  1.00  0.00           C  
ATOM   1634  C   LEU A 114     -24.703  10.274  22.043  1.00  0.00           C  
ATOM   1635  O   LEU A 114     -25.261  10.068  23.125  1.00  0.00           O  
ATOM   1636  CB  LEU A 114     -25.248  12.445  20.960  1.00  0.00           C  
ATOM   1637  CG  LEU A 114     -25.020  13.922  20.912  1.00  0.00           C  
ATOM   1638  CD1 LEU A 114     -26.070  14.541  20.064  1.00  0.00           C  
ATOM   1639  CD2 LEU A 114     -25.065  14.463  22.337  1.00  0.00           C  
ATOM   1640  H   LEU A 114     -22.869  11.965  20.016  1.00  0.00           H  
ATOM   1641  HA  LEU A 114     -23.989  12.180  22.639  1.00  0.00           H  
ATOM   1642 1HB  LEU A 114     -25.288  12.082  19.933  1.00  0.00           H  
ATOM   1643 2HB  LEU A 114     -26.214  12.265  21.428  1.00  0.00           H  
ATOM   1644  HG  LEU A 114     -24.047  14.141  20.464  1.00  0.00           H  
ATOM   1645 1HD1 LEU A 114     -25.929  15.590  20.043  1.00  0.00           H  
ATOM   1646 2HD1 LEU A 114     -26.011  14.138  19.053  1.00  0.00           H  
ATOM   1647 3HD1 LEU A 114     -27.052  14.324  20.484  1.00  0.00           H  
ATOM   1648 1HD2 LEU A 114     -24.898  15.531  22.319  1.00  0.00           H  
ATOM   1649 2HD2 LEU A 114     -26.034  14.246  22.780  1.00  0.00           H  
ATOM   1650 3HD2 LEU A 114     -24.290  13.989  22.936  1.00  0.00           H  
ATOM   1651  N   SER A 115     -24.511   9.307  21.142  1.00  0.00           N  
ATOM   1652  CA  SER A 115     -24.949   7.954  21.453  1.00  0.00           C  
ATOM   1653  C   SER A 115     -24.174   7.464  22.679  1.00  0.00           C  
ATOM   1654  O   SER A 115     -24.744   6.880  23.609  1.00  0.00           O  
ATOM   1655  CB  SER A 115     -24.719   7.029  20.272  1.00  0.00           C  
ATOM   1656  OG  SER A 115     -25.530   7.390  19.180  1.00  0.00           O  
ATOM   1657  H   SER A 115     -24.082   9.526  20.239  1.00  0.00           H  
ATOM   1658  HA  SER A 115     -26.013   7.970  21.693  1.00  0.00           H  
ATOM   1659 1HB  SER A 115     -23.674   7.064  19.978  1.00  0.00           H  
ATOM   1660 2HB  SER A 115     -24.937   6.005  20.568  1.00  0.00           H  
ATOM   1661  HG  SER A 115     -25.262   8.293  18.940  1.00  0.00           H  
ATOM   1662  N   HIS A 116     -22.880   7.777  22.721  1.00  0.00           N  
ATOM   1663  CA  HIS A 116     -22.070   7.360  23.854  1.00  0.00           C  
ATOM   1664  C   HIS A 116     -22.478   8.126  25.110  1.00  0.00           C  
ATOM   1665  O   HIS A 116     -22.538   7.542  26.194  1.00  0.00           O  
ATOM   1666  CB  HIS A 116     -20.581   7.556  23.563  1.00  0.00           C  
ATOM   1667  CG  HIS A 116     -20.030   6.592  22.559  1.00  0.00           C  
ATOM   1668  ND1 HIS A 116     -19.909   5.239  22.813  1.00  0.00           N  
ATOM   1669  CD2 HIS A 116     -19.572   6.779  21.299  1.00  0.00           C  
ATOM   1670  CE1 HIS A 116     -19.398   4.640  21.750  1.00  0.00           C  
ATOM   1671  NE2 HIS A 116     -19.185   5.552  20.821  1.00  0.00           N  
ATOM   1672  H   HIS A 116     -22.460   8.268  21.926  1.00  0.00           H  
ATOM   1673  HA  HIS A 116     -22.235   6.300  24.046  1.00  0.00           H  
ATOM   1674 1HB  HIS A 116     -20.417   8.561  23.181  1.00  0.00           H  
ATOM   1675 2HB  HIS A 116     -20.011   7.457  24.484  1.00  0.00           H  
ATOM   1676  HD2 HIS A 116     -19.522   7.724  20.763  1.00  0.00           H  
ATOM   1677  HE1 HIS A 116     -19.189   3.574  21.658  1.00  0.00           H  
ATOM   1678  HE2 HIS A 116     -18.799   5.381  19.903  1.00  0.00           H  
ATOM   1679  N   MET A 117     -22.807   9.413  24.965  1.00  0.00           N  
ATOM   1680  CA  MET A 117     -23.217  10.217  26.108  1.00  0.00           C  
ATOM   1681  C   MET A 117     -24.470   9.628  26.736  1.00  0.00           C  
ATOM   1682  O   MET A 117     -24.563   9.528  27.959  1.00  0.00           O  
ATOM   1683  CB  MET A 117     -23.495  11.662  25.690  1.00  0.00           C  
ATOM   1684  CG  MET A 117     -23.790  12.613  26.821  1.00  0.00           C  
ATOM   1685  SD  MET A 117     -22.394  12.801  27.931  1.00  0.00           S  
ATOM   1686  CE  MET A 117     -21.309  13.828  26.956  1.00  0.00           C  
ATOM   1687  H   MET A 117     -22.728   9.848  24.049  1.00  0.00           H  
ATOM   1688  HA  MET A 117     -22.420  10.206  26.847  1.00  0.00           H  
ATOM   1689 1HB  MET A 117     -22.647  12.046  25.121  1.00  0.00           H  
ATOM   1690 2HB  MET A 117     -24.360  11.676  25.026  1.00  0.00           H  
ATOM   1691 1HG  MET A 117     -24.044  13.589  26.407  1.00  0.00           H  
ATOM   1692 2HG  MET A 117     -24.645  12.250  27.392  1.00  0.00           H  
ATOM   1693 1HE  MET A 117     -20.407  14.021  27.526  1.00  0.00           H  
ATOM   1694 2HE  MET A 117     -21.048  13.318  26.025  1.00  0.00           H  
ATOM   1695 3HE  MET A 117     -21.801  14.770  26.725  1.00  0.00           H  
ATOM   1696  N   GLN A 118     -25.413   9.175  25.910  1.00  0.00           N  
ATOM   1697  CA  GLN A 118     -26.640   8.585  26.432  1.00  0.00           C  
ATOM   1698  C   GLN A 118     -26.341   7.337  27.272  1.00  0.00           C  
ATOM   1699  O   GLN A 118     -26.986   7.105  28.298  1.00  0.00           O  
ATOM   1700  CB  GLN A 118     -27.606   8.238  25.300  1.00  0.00           C  
ATOM   1701  CG  GLN A 118     -28.976   7.770  25.787  1.00  0.00           C  
ATOM   1702  CD  GLN A 118     -29.995   7.582  24.661  1.00  0.00           C  
ATOM   1703  OE1 GLN A 118     -29.661   7.256  23.519  1.00  0.00           O  
ATOM   1704  NE2 GLN A 118     -31.264   7.792  24.990  1.00  0.00           N  
ATOM   1705  H   GLN A 118     -25.292   9.282  24.901  1.00  0.00           H  
ATOM   1706  HA  GLN A 118     -27.123   9.316  27.078  1.00  0.00           H  
ATOM   1707 1HB  GLN A 118     -27.718   9.082  24.644  1.00  0.00           H  
ATOM   1708 2HB  GLN A 118     -27.171   7.430  24.706  1.00  0.00           H  
ATOM   1709 1HG  GLN A 118     -28.847   6.814  26.295  1.00  0.00           H  
ATOM   1710 2HG  GLN A 118     -29.369   8.514  26.484  1.00  0.00           H  
ATOM   1711 1HE2 GLN A 118     -31.984   7.688  24.303  1.00  0.00           H  
ATOM   1712 2HE2 GLN A 118     -31.500   8.056  25.925  1.00  0.00           H  
ATOM   1713  N   GLU A 119     -25.360   6.532  26.840  1.00  0.00           N  
ATOM   1714  CA  GLU A 119     -24.985   5.321  27.578  1.00  0.00           C  
ATOM   1715  C   GLU A 119     -23.923   5.550  28.676  1.00  0.00           C  
ATOM   1716  O   GLU A 119     -23.610   4.631  29.438  1.00  0.00           O  
ATOM   1717  CB  GLU A 119     -24.498   4.227  26.617  1.00  0.00           C  
ATOM   1718  CG  GLU A 119     -25.577   3.686  25.662  1.00  0.00           C  
ATOM   1719  CD  GLU A 119     -25.085   2.549  24.770  1.00  0.00           C  
ATOM   1720  OE1 GLU A 119     -23.934   2.187  24.870  1.00  0.00           O  
ATOM   1721  OE2 GLU A 119     -25.873   2.038  24.003  1.00  0.00           O  
ATOM   1722  H   GLU A 119     -24.883   6.756  25.961  1.00  0.00           H  
ATOM   1723  HA  GLU A 119     -25.882   4.948  28.072  1.00  0.00           H  
ATOM   1724 1HB  GLU A 119     -23.685   4.628  26.003  1.00  0.00           H  
ATOM   1725 2HB  GLU A 119     -24.098   3.390  27.186  1.00  0.00           H  
ATOM   1726 1HG  GLU A 119     -26.423   3.333  26.251  1.00  0.00           H  
ATOM   1727 2HG  GLU A 119     -25.925   4.510  25.034  1.00  0.00           H  
ATOM   1728  N   SER A 120     -23.382   6.767  28.753  1.00  0.00           N  
ATOM   1729  CA  SER A 120     -22.349   7.148  29.721  1.00  0.00           C  
ATOM   1730  C   SER A 120     -22.929   7.336  31.112  1.00  0.00           C  
ATOM   1731  O   SER A 120     -24.129   7.202  31.330  1.00  0.00           O  
ATOM   1732  CB  SER A 120     -21.699   8.463  29.371  1.00  0.00           C  
ATOM   1733  OG  SER A 120     -22.540   9.537  29.722  1.00  0.00           O  
ATOM   1734  H   SER A 120     -23.660   7.456  28.056  1.00  0.00           H  
ATOM   1735  HA  SER A 120     -21.594   6.360  29.758  1.00  0.00           H  
ATOM   1736 1HB  SER A 120     -20.757   8.553  29.884  1.00  0.00           H  
ATOM   1737 2HB  SER A 120     -21.490   8.495  28.310  1.00  0.00           H  
ATOM   1738  HG  SER A 120     -23.299   9.502  29.097  1.00  0.00           H  
ATOM   1739  N   ASN A 121     -22.059   7.690  32.053  1.00  0.00           N  
ATOM   1740  CA  ASN A 121     -22.455   7.912  33.438  1.00  0.00           C  
ATOM   1741  C   ASN A 121     -22.778   9.387  33.740  1.00  0.00           C  
ATOM   1742  O   ASN A 121     -22.865   9.779  34.905  1.00  0.00           O  
ATOM   1743  CB  ASN A 121     -21.381   7.410  34.380  1.00  0.00           C  
ATOM   1744  CG  ASN A 121     -21.282   5.897  34.390  1.00  0.00           C  
ATOM   1745  OD1 ASN A 121     -22.296   5.197  34.307  1.00  0.00           O  
ATOM   1746  ND2 ASN A 121     -20.083   5.387  34.495  1.00  0.00           N  
ATOM   1747  H   ASN A 121     -21.091   7.792  31.805  1.00  0.00           H  
ATOM   1748  HA  ASN A 121     -23.368   7.345  33.623  1.00  0.00           H  
ATOM   1749 1HB  ASN A 121     -20.416   7.827  34.084  1.00  0.00           H  
ATOM   1750 2HB  ASN A 121     -21.593   7.758  35.391  1.00  0.00           H  
ATOM   1751 1HD2 ASN A 121     -19.964   4.392  34.509  1.00  0.00           H  
ATOM   1752 2HD2 ASN A 121     -19.289   5.984  34.569  1.00  0.00           H  
ATOM   1753  N   PHE A 122     -22.929  10.213  32.700  1.00  0.00           N  
ATOM   1754  CA  PHE A 122     -23.306  11.612  32.902  1.00  0.00           C  
ATOM   1755  C   PHE A 122     -24.647  11.674  33.607  1.00  0.00           C  
ATOM   1756  O   PHE A 122     -25.560  10.919  33.268  1.00  0.00           O  
ATOM   1757  CB  PHE A 122     -23.422  12.374  31.573  1.00  0.00           C  
ATOM   1758  CG  PHE A 122     -23.800  13.835  31.712  1.00  0.00           C  
ATOM   1759  CD1 PHE A 122     -22.861  14.802  32.078  1.00  0.00           C  
ATOM   1760  CD2 PHE A 122     -25.094  14.248  31.450  1.00  0.00           C  
ATOM   1761  CE1 PHE A 122     -23.225  16.131  32.183  1.00  0.00           C  
ATOM   1762  CE2 PHE A 122     -25.444  15.567  31.553  1.00  0.00           C  
ATOM   1763  CZ  PHE A 122     -24.515  16.511  31.919  1.00  0.00           C  
ATOM   1764  H   PHE A 122     -22.824   9.868  31.743  1.00  0.00           H  
ATOM   1765  HA  PHE A 122     -22.555  12.096  33.530  1.00  0.00           H  
ATOM   1766 1HB  PHE A 122     -22.491  12.324  31.040  1.00  0.00           H  
ATOM   1767 2HB  PHE A 122     -24.173  11.889  30.949  1.00  0.00           H  
ATOM   1768  HD1 PHE A 122     -21.831  14.501  32.285  1.00  0.00           H  
ATOM   1769  HD2 PHE A 122     -25.838  13.510  31.151  1.00  0.00           H  
ATOM   1770  HE1 PHE A 122     -22.487  16.880  32.467  1.00  0.00           H  
ATOM   1771  HE2 PHE A 122     -26.460  15.875  31.326  1.00  0.00           H  
ATOM   1772  HZ  PHE A 122     -24.804  17.560  31.986  1.00  0.00           H  
ATOM   1773  N   ASP A 123     -24.765  12.553  34.599  1.00  0.00           N  
ATOM   1774  CA  ASP A 123     -26.019  12.733  35.319  1.00  0.00           C  
ATOM   1775  C   ASP A 123     -26.634  14.105  35.016  1.00  0.00           C  
ATOM   1776  O   ASP A 123     -26.243  15.090  35.647  1.00  0.00           O  
ATOM   1777  CB  ASP A 123     -25.810  12.608  36.827  1.00  0.00           C  
ATOM   1778  CG  ASP A 123     -27.125  12.705  37.638  1.00  0.00           C  
ATOM   1779  OD1 ASP A 123     -28.130  13.177  37.118  1.00  0.00           O  
ATOM   1780  OD2 ASP A 123     -27.105  12.304  38.779  1.00  0.00           O  
ATOM   1781  H   ASP A 123     -23.963  13.115  34.842  1.00  0.00           H  
ATOM   1782  HA  ASP A 123     -26.690  11.929  35.042  1.00  0.00           H  
ATOM   1783 1HB  ASP A 123     -25.335  11.648  37.048  1.00  0.00           H  
ATOM   1784 2HB  ASP A 123     -25.134  13.392  37.164  1.00  0.00           H  
ATOM   1785  N   PRO A 124     -27.654  14.191  34.135  1.00  0.00           N  
ATOM   1786  CA  PRO A 124     -28.327  15.397  33.676  1.00  0.00           C  
ATOM   1787  C   PRO A 124     -28.941  16.223  34.797  1.00  0.00           C  
ATOM   1788  O   PRO A 124     -29.272  17.398  34.588  1.00  0.00           O  
ATOM   1789  CB  PRO A 124     -29.428  14.822  32.774  1.00  0.00           C  
ATOM   1790  CG  PRO A 124     -28.920  13.507  32.322  1.00  0.00           C  
ATOM   1791  CD  PRO A 124     -28.162  12.969  33.477  1.00  0.00           C  
ATOM   1792  HA  PRO A 124     -27.637  16.017  33.111  1.00  0.00           H  
ATOM   1793 1HB  PRO A 124     -30.383  14.765  33.320  1.00  0.00           H  
ATOM   1794 2HB  PRO A 124     -29.577  15.480  31.929  1.00  0.00           H  
ATOM   1795 1HG  PRO A 124     -29.756  12.857  32.031  1.00  0.00           H  
ATOM   1796 2HG  PRO A 124     -28.290  13.629  31.435  1.00  0.00           H  
ATOM   1797 1HD  PRO A 124     -28.807  12.389  34.159  1.00  0.00           H  
ATOM   1798 2HD  PRO A 124     -27.371  12.386  33.043  1.00  0.00           H  
ATOM   1799  N   ALA A 125     -29.150  15.617  35.969  1.00  0.00           N  
ATOM   1800  CA  ALA A 125     -29.743  16.308  37.102  1.00  0.00           C  
ATOM   1801  C   ALA A 125     -28.914  17.504  37.571  1.00  0.00           C  
ATOM   1802  O   ALA A 125     -29.471  18.442  38.144  1.00  0.00           O  
ATOM   1803  CB  ALA A 125     -29.929  15.349  38.260  1.00  0.00           C  
ATOM   1804  H   ALA A 125     -28.845  14.649  36.133  1.00  0.00           H  
ATOM   1805  HA  ALA A 125     -30.719  16.676  36.788  1.00  0.00           H  
ATOM   1806 1HB  ALA A 125     -30.409  15.863  39.088  1.00  0.00           H  
ATOM   1807 2HB  ALA A 125     -30.545  14.510  37.942  1.00  0.00           H  
ATOM   1808 3HB  ALA A 125     -28.955  14.980  38.579  1.00  0.00           H  
ATOM   1809  N   THR A 126     -27.583  17.453  37.401  1.00  0.00           N  
ATOM   1810  CA  THR A 126     -26.754  18.557  37.905  1.00  0.00           C  
ATOM   1811  C   THR A 126     -26.444  19.653  36.825  1.00  0.00           C  
ATOM   1812  O   THR A 126     -26.830  20.806  37.042  1.00  0.00           O  
ATOM   1813  CB  THR A 126     -25.489  18.002  38.638  1.00  0.00           C  
ATOM   1814  OG1 THR A 126     -25.902  17.187  39.751  1.00  0.00           O  
ATOM   1815  CG2 THR A 126     -24.637  19.132  39.164  1.00  0.00           C  
ATOM   1816  H   THR A 126     -27.165  16.664  36.901  1.00  0.00           H  
ATOM   1817  HA  THR A 126     -27.324  19.059  38.684  1.00  0.00           H  
ATOM   1818  HB  THR A 126     -24.898  17.397  37.981  1.00  0.00           H  
ATOM   1819  HG1 THR A 126     -26.241  16.347  39.427  1.00  0.00           H  
ATOM   1820 1HG2 THR A 126     -23.771  18.725  39.680  1.00  0.00           H  
ATOM   1821 2HG2 THR A 126     -24.311  19.740  38.349  1.00  0.00           H  
ATOM   1822 3HG2 THR A 126     -25.220  19.737  39.854  1.00  0.00           H  
ATOM   1823  N   GLY A 127     -25.814  19.349  35.662  1.00  0.00           N  
ATOM   1824  CA  GLY A 127     -25.133  18.104  35.316  1.00  0.00           C  
ATOM   1825  C   GLY A 127     -23.674  18.362  35.654  1.00  0.00           C  
ATOM   1826  O   GLY A 127     -23.372  19.435  36.152  1.00  0.00           O  
ATOM   1827  H   GLY A 127     -25.756  20.085  34.970  1.00  0.00           H  
ATOM   1828 1HA  GLY A 127     -25.513  17.264  35.860  1.00  0.00           H  
ATOM   1829 2HA  GLY A 127     -25.252  17.900  34.257  1.00  0.00           H  
ATOM   1830  N   ALA A 128     -22.759  17.445  35.398  1.00  0.00           N  
ATOM   1831  CA  ALA A 128     -21.354  17.761  35.703  1.00  0.00           C  
ATOM   1832  C   ALA A 128     -20.420  16.831  34.964  1.00  0.00           C  
ATOM   1833  O   ALA A 128     -20.771  15.677  34.718  1.00  0.00           O  
ATOM   1834  CB  ALA A 128     -21.085  17.669  37.200  1.00  0.00           C  
ATOM   1835  H   ALA A 128     -23.017  16.556  34.992  1.00  0.00           H  
ATOM   1836  HA  ALA A 128     -21.151  18.777  35.372  1.00  0.00           H  
ATOM   1837 1HB  ALA A 128     -20.038  17.926  37.391  1.00  0.00           H  
ATOM   1838 2HB  ALA A 128     -21.726  18.357  37.748  1.00  0.00           H  
ATOM   1839 3HB  ALA A 128     -21.268  16.652  37.545  1.00  0.00           H  
ATOM   1840  N   TYR A 129     -19.225  17.312  34.606  1.00  0.00           N  
ATOM   1841  CA  TYR A 129     -18.254  16.383  34.003  1.00  0.00           C  
ATOM   1842  C   TYR A 129     -17.420  15.587  35.011  1.00  0.00           C  
ATOM   1843  O   TYR A 129     -17.283  14.375  34.865  1.00  0.00           O  
ATOM   1844  CB  TYR A 129     -17.343  17.077  32.985  1.00  0.00           C  
ATOM   1845  CG  TYR A 129     -18.050  17.384  31.676  1.00  0.00           C  
ATOM   1846  CD1 TYR A 129     -19.413  17.165  31.576  1.00  0.00           C  
ATOM   1847  CD2 TYR A 129     -17.344  17.871  30.578  1.00  0.00           C  
ATOM   1848  CE1 TYR A 129     -20.082  17.443  30.437  1.00  0.00           C  
ATOM   1849  CE2 TYR A 129     -18.029  18.155  29.411  1.00  0.00           C  
ATOM   1850  CZ  TYR A 129     -19.416  17.946  29.359  1.00  0.00           C  
ATOM   1851  OH  TYR A 129     -20.147  18.248  28.230  1.00  0.00           O  
ATOM   1852  H   TYR A 129     -19.001  18.298  34.789  1.00  0.00           H  
ATOM   1853  HA  TYR A 129     -18.822  15.644  33.437  1.00  0.00           H  
ATOM   1854 1HB  TYR A 129     -16.970  18.018  33.403  1.00  0.00           H  
ATOM   1855 2HB  TYR A 129     -16.480  16.445  32.772  1.00  0.00           H  
ATOM   1856  HD1 TYR A 129     -19.959  16.776  32.409  1.00  0.00           H  
ATOM   1857  HD2 TYR A 129     -16.267  18.041  30.641  1.00  0.00           H  
ATOM   1858  HE1 TYR A 129     -21.151  17.276  30.393  1.00  0.00           H  
ATOM   1859  HE2 TYR A 129     -17.500  18.552  28.542  1.00  0.00           H  
ATOM   1860  HH  TYR A 129     -19.616  18.783  27.601  1.00  0.00           H  
ATOM   1861  N   ASP A 130     -16.789  16.266  35.981  1.00  0.00           N  
ATOM   1862  CA  ASP A 130     -15.921  15.669  37.012  1.00  0.00           C  
ATOM   1863  C   ASP A 130     -14.609  15.016  36.511  1.00  0.00           C  
ATOM   1864  O   ASP A 130     -13.744  14.690  37.326  1.00  0.00           O  
ATOM   1865  CB  ASP A 130     -16.692  14.604  37.815  1.00  0.00           C  
ATOM   1866  CG  ASP A 130     -17.938  15.160  38.564  1.00  0.00           C  
ATOM   1867  OD1 ASP A 130     -17.851  16.224  39.119  1.00  0.00           O  
ATOM   1868  OD2 ASP A 130     -18.957  14.476  38.600  1.00  0.00           O  
ATOM   1869  H   ASP A 130     -16.901  17.276  36.064  1.00  0.00           H  
ATOM   1870  HA  ASP A 130     -15.651  16.467  37.702  1.00  0.00           H  
ATOM   1871 1HB  ASP A 130     -16.985  13.789  37.172  1.00  0.00           H  
ATOM   1872 2HB  ASP A 130     -16.017  14.183  38.558  1.00  0.00           H  
ATOM   1873  N   THR A 131     -14.418  14.934  35.187  1.00  0.00           N  
ATOM   1874  CA  THR A 131     -13.317  14.213  34.520  1.00  0.00           C  
ATOM   1875  C   THR A 131     -13.248  12.775  35.044  1.00  0.00           C  
ATOM   1876  O   THR A 131     -14.020  12.380  35.915  1.00  0.00           O  
ATOM   1877  CB  THR A 131     -11.940  14.908  34.639  1.00  0.00           C  
ATOM   1878  OG1 THR A 131     -11.487  14.935  36.005  1.00  0.00           O  
ATOM   1879  CG2 THR A 131     -12.058  16.320  34.100  1.00  0.00           C  
ATOM   1880  H   THR A 131     -15.151  15.300  34.601  1.00  0.00           H  
ATOM   1881  HA  THR A 131     -13.550  14.160  33.460  1.00  0.00           H  
ATOM   1882  HB  THR A 131     -11.206  14.375  34.045  1.00  0.00           H  
ATOM   1883  HG1 THR A 131     -12.239  14.900  36.609  1.00  0.00           H  
ATOM   1884 1HG2 THR A 131     -11.092  16.819  34.165  1.00  0.00           H  
ATOM   1885 2HG2 THR A 131     -12.379  16.284  33.060  1.00  0.00           H  
ATOM   1886 3HG2 THR A 131     -12.781  16.861  34.674  1.00  0.00           H  
ATOM   1887  N   GLY A 132     -12.420  11.928  34.435  1.00  0.00           N  
ATOM   1888  CA  GLY A 132     -12.296  10.530  34.887  1.00  0.00           C  
ATOM   1889  C   GLY A 132     -13.418   9.627  34.352  1.00  0.00           C  
ATOM   1890  O   GLY A 132     -13.173   8.577  33.766  1.00  0.00           O  
ATOM   1891  H   GLY A 132     -11.828  12.269  33.696  1.00  0.00           H  
ATOM   1892 1HA  GLY A 132     -11.331  10.134  34.569  1.00  0.00           H  
ATOM   1893 2HA  GLY A 132     -12.302  10.506  35.976  1.00  0.00           H  
ATOM   1894  N   LYS A 133     -14.646  10.069  34.569  1.00  0.00           N  
ATOM   1895  CA  LYS A 133     -15.875   9.424  34.141  1.00  0.00           C  
ATOM   1896  C   LYS A 133     -15.943   9.327  32.616  1.00  0.00           C  
ATOM   1897  O   LYS A 133     -15.345  10.140  31.903  1.00  0.00           O  
ATOM   1898  CB  LYS A 133     -17.068  10.209  34.689  1.00  0.00           C  
ATOM   1899  CG  LYS A 133     -17.200  10.170  36.197  1.00  0.00           C  
ATOM   1900  CD  LYS A 133     -18.407  10.981  36.673  1.00  0.00           C  
ATOM   1901  CE  LYS A 133     -18.529  10.936  38.189  1.00  0.00           C  
ATOM   1902  NZ  LYS A 133     -19.624  11.801  38.690  1.00  0.00           N  
ATOM   1903  H   LYS A 133     -14.713  10.927  35.107  1.00  0.00           H  
ATOM   1904  HA  LYS A 133     -15.898   8.412  34.548  1.00  0.00           H  
ATOM   1905 1HB  LYS A 133     -16.986  11.260  34.389  1.00  0.00           H  
ATOM   1906 2HB  LYS A 133     -17.993   9.814  34.275  1.00  0.00           H  
ATOM   1907 1HG  LYS A 133     -17.301   9.139  36.531  1.00  0.00           H  
ATOM   1908 2HG  LYS A 133     -16.295  10.598  36.640  1.00  0.00           H  
ATOM   1909 1HD  LYS A 133     -18.303  12.022  36.354  1.00  0.00           H  
ATOM   1910 2HD  LYS A 133     -19.319  10.578  36.232  1.00  0.00           H  
ATOM   1911 1HE  LYS A 133     -18.727   9.910  38.491  1.00  0.00           H  
ATOM   1912 2HE  LYS A 133     -17.591  11.265  38.637  1.00  0.00           H  
ATOM   1913 1HZ  LYS A 133     -19.672  11.743  39.692  1.00  0.00           H  
ATOM   1914 2HZ  LYS A 133     -19.427  12.781  38.433  1.00  0.00           H  
ATOM   1915 3HZ  LYS A 133     -20.503  11.516  38.294  1.00  0.00           H  
ATOM   1916  N   ALA A 134     -16.721   8.354  32.132  1.00  0.00           N  
ATOM   1917  CA  ALA A 134     -16.903   8.040  30.708  1.00  0.00           C  
ATOM   1918  C   ALA A 134     -17.214   9.220  29.755  1.00  0.00           C  
ATOM   1919  O   ALA A 134     -16.667   9.225  28.651  1.00  0.00           O  
ATOM   1920  CB  ALA A 134     -17.996   6.991  30.569  1.00  0.00           C  
ATOM   1921  H   ALA A 134     -17.182   7.756  32.802  1.00  0.00           H  
ATOM   1922  HA  ALA A 134     -15.971   7.593  30.364  1.00  0.00           H  
ATOM   1923 1HB  ALA A 134     -18.075   6.694  29.521  1.00  0.00           H  
ATOM   1924 2HB  ALA A 134     -17.735   6.119  31.172  1.00  0.00           H  
ATOM   1925 3HB  ALA A 134     -18.945   7.369  30.898  1.00  0.00           H  
ATOM   1926  N   PRO A 135     -18.041  10.247  30.089  1.00  0.00           N  
ATOM   1927  CA  PRO A 135     -18.324  11.378  29.217  1.00  0.00           C  
ATOM   1928  C   PRO A 135     -17.058  12.109  28.798  1.00  0.00           C  
ATOM   1929  O   PRO A 135     -17.052  12.839  27.816  1.00  0.00           O  
ATOM   1930  CB  PRO A 135     -19.190  12.278  30.090  1.00  0.00           C  
ATOM   1931  CG  PRO A 135     -19.803  11.349  31.098  1.00  0.00           C  
ATOM   1932  CD  PRO A 135     -18.741  10.345  31.386  1.00  0.00           C  
ATOM   1933  HA  PRO A 135     -18.885  11.025  28.332  1.00  0.00           H  
ATOM   1934 1HB  PRO A 135     -18.560  13.053  30.560  1.00  0.00           H  
ATOM   1935 2HB  PRO A 135     -19.924  12.798  29.491  1.00  0.00           H  
ATOM   1936 1HG  PRO A 135     -20.109  11.908  31.996  1.00  0.00           H  
ATOM   1937 2HG  PRO A 135     -20.700  10.902  30.681  1.00  0.00           H  
ATOM   1938 1HD  PRO A 135     -18.099  10.806  32.124  1.00  0.00           H  
ATOM   1939 2HD  PRO A 135     -19.183   9.416  31.722  1.00  0.00           H  
ATOM   1940  N   PHE A 136     -16.003  11.954  29.608  1.00  0.00           N  
ATOM   1941  CA  PHE A 136     -14.710  12.562  29.390  1.00  0.00           C  
ATOM   1942  C   PHE A 136     -13.698  11.521  28.896  1.00  0.00           C  
ATOM   1943  O   PHE A 136     -12.914  11.775  27.979  1.00  0.00           O  
ATOM   1944  CB  PHE A 136     -14.247  13.194  30.692  1.00  0.00           C  
ATOM   1945  CG  PHE A 136     -12.922  13.874  30.636  1.00  0.00           C  
ATOM   1946  CD1 PHE A 136     -12.775  15.127  30.060  1.00  0.00           C  
ATOM   1947  CD2 PHE A 136     -11.815  13.260  31.181  1.00  0.00           C  
ATOM   1948  CE1 PHE A 136     -11.536  15.747  30.034  1.00  0.00           C  
ATOM   1949  CE2 PHE A 136     -10.589  13.871  31.167  1.00  0.00           C  
ATOM   1950  CZ  PHE A 136     -10.441  15.118  30.590  1.00  0.00           C  
ATOM   1951  H   PHE A 136     -16.064  11.343  30.415  1.00  0.00           H  
ATOM   1952  HA  PHE A 136     -14.810  13.338  28.633  1.00  0.00           H  
ATOM   1953 1HB  PHE A 136     -14.987  13.922  31.018  1.00  0.00           H  
ATOM   1954 2HB  PHE A 136     -14.198  12.421  31.465  1.00  0.00           H  
ATOM   1955  HD1 PHE A 136     -13.646  15.623  29.626  1.00  0.00           H  
ATOM   1956  HD2 PHE A 136     -11.934  12.273  31.631  1.00  0.00           H  
ATOM   1957  HE1 PHE A 136     -11.427  16.733  29.579  1.00  0.00           H  
ATOM   1958  HE2 PHE A 136      -9.738  13.375  31.611  1.00  0.00           H  
ATOM   1959  HZ  PHE A 136      -9.465  15.603  30.577  1.00  0.00           H  
ATOM   1960  N   ASP A 137     -13.671  10.358  29.555  1.00  0.00           N  
ATOM   1961  CA  ASP A 137     -12.704   9.312  29.226  1.00  0.00           C  
ATOM   1962  C   ASP A 137     -12.920   8.736  27.811  1.00  0.00           C  
ATOM   1963  O   ASP A 137     -11.954   8.380  27.129  1.00  0.00           O  
ATOM   1964  CB  ASP A 137     -12.760   8.185  30.266  1.00  0.00           C  
ATOM   1965  CG  ASP A 137     -11.515   7.254  30.259  1.00  0.00           C  
ATOM   1966  OD1 ASP A 137     -10.420   7.725  30.611  1.00  0.00           O  
ATOM   1967  OD2 ASP A 137     -11.652   6.101  29.904  1.00  0.00           O  
ATOM   1968  H   ASP A 137     -14.334  10.201  30.311  1.00  0.00           H  
ATOM   1969  HA  ASP A 137     -11.708   9.754  29.258  1.00  0.00           H  
ATOM   1970 1HB  ASP A 137     -12.870   8.622  31.258  1.00  0.00           H  
ATOM   1971 2HB  ASP A 137     -13.641   7.580  30.085  1.00  0.00           H  
ATOM   1972  N   ASN A 138     -14.179   8.640  27.358  1.00  0.00           N  
ATOM   1973  CA  ASN A 138     -14.453   8.140  26.018  1.00  0.00           C  
ATOM   1974  C   ASN A 138     -14.305   9.304  25.075  1.00  0.00           C  
ATOM   1975  O   ASN A 138     -15.128  10.222  25.072  1.00  0.00           O  
ATOM   1976  CB  ASN A 138     -15.827   7.512  25.882  1.00  0.00           C  
ATOM   1977  CG  ASN A 138     -16.082   6.882  24.481  1.00  0.00           C  
ATOM   1978  OD1 ASN A 138     -15.656   7.351  23.394  1.00  0.00           O  
ATOM   1979  ND2 ASN A 138     -16.789   5.776  24.514  1.00  0.00           N  
ATOM   1980  H   ASN A 138     -14.965   8.922  27.939  1.00  0.00           H  
ATOM   1981  HA  ASN A 138     -13.700   7.396  25.752  1.00  0.00           H  
ATOM   1982 1HB  ASN A 138     -15.949   6.743  26.647  1.00  0.00           H  
ATOM   1983 2HB  ASN A 138     -16.586   8.273  26.069  1.00  0.00           H  
ATOM   1984 1HD2 ASN A 138     -16.993   5.282  23.666  1.00  0.00           H  
ATOM   1985 2HD2 ASN A 138     -17.115   5.416  25.389  1.00  0.00           H  
ATOM   1986  N   LEU A 139     -13.276   9.262  24.249  1.00  0.00           N  
ATOM   1987  CA  LEU A 139     -12.977  10.375  23.370  1.00  0.00           C  
ATOM   1988  C   LEU A 139     -14.176  10.824  22.521  1.00  0.00           C  
ATOM   1989  O   LEU A 139     -14.319  12.016  22.255  1.00  0.00           O  
ATOM   1990  CB  LEU A 139     -11.762  10.040  22.482  1.00  0.00           C  
ATOM   1991  CG  LEU A 139     -11.284  11.181  21.580  1.00  0.00           C  
ATOM   1992  CD1 LEU A 139     -10.946  12.361  22.449  1.00  0.00           C  
ATOM   1993  CD2 LEU A 139     -10.020  10.740  20.798  1.00  0.00           C  
ATOM   1994  H   LEU A 139     -12.651   8.467  24.287  1.00  0.00           H  
ATOM   1995  HA  LEU A 139     -12.680  11.210  23.999  1.00  0.00           H  
ATOM   1996 1HB  LEU A 139     -10.930   9.745  23.120  1.00  0.00           H  
ATOM   1997 2HB  LEU A 139     -12.023   9.201  21.841  1.00  0.00           H  
ATOM   1998  HG  LEU A 139     -12.072  11.465  20.886  1.00  0.00           H  
ATOM   1999 1HD1 LEU A 139     -10.612  13.181  21.832  1.00  0.00           H  
ATOM   2000 2HD1 LEU A 139     -11.830  12.673  23.004  1.00  0.00           H  
ATOM   2001 3HD1 LEU A 139     -10.162  12.068  23.136  1.00  0.00           H  
ATOM   2002 1HD2 LEU A 139      -9.671  11.554  20.174  1.00  0.00           H  
ATOM   2003 2HD2 LEU A 139      -9.227  10.465  21.501  1.00  0.00           H  
ATOM   2004 3HD2 LEU A 139     -10.257   9.885  20.169  1.00  0.00           H  
ATOM   2005  N   SER A 140     -15.041   9.908  22.071  1.00  0.00           N  
ATOM   2006  CA  SER A 140     -16.125  10.387  21.211  1.00  0.00           C  
ATOM   2007  C   SER A 140     -17.115  11.247  21.997  1.00  0.00           C  
ATOM   2008  O   SER A 140     -17.511  12.333  21.553  1.00  0.00           O  
ATOM   2009  CB  SER A 140     -16.855   9.229  20.565  1.00  0.00           C  
ATOM   2010  OG  SER A 140     -16.018   8.525  19.683  1.00  0.00           O  
ATOM   2011  H   SER A 140     -14.978   8.932  22.361  1.00  0.00           H  
ATOM   2012  HA  SER A 140     -15.688  11.007  20.434  1.00  0.00           H  
ATOM   2013 1HB  SER A 140     -17.215   8.557  21.342  1.00  0.00           H  
ATOM   2014 2HB  SER A 140     -17.723   9.604  20.024  1.00  0.00           H  
ATOM   2015  HG  SER A 140     -15.331   8.131  20.227  1.00  0.00           H  
ATOM   2016  N   ALA A 141     -17.499  10.775  23.187  1.00  0.00           N  
ATOM   2017  CA  ALA A 141     -18.422  11.531  24.021  1.00  0.00           C  
ATOM   2018  C   ALA A 141     -17.787  12.837  24.425  1.00  0.00           C  
ATOM   2019  O   ALA A 141     -18.452  13.868  24.426  1.00  0.00           O  
ATOM   2020  CB  ALA A 141     -18.803  10.760  25.264  1.00  0.00           C  
ATOM   2021  H   ALA A 141     -17.128   9.897  23.522  1.00  0.00           H  
ATOM   2022  HA  ALA A 141     -19.319  11.744  23.441  1.00  0.00           H  
ATOM   2023 1HB  ALA A 141     -19.494  11.351  25.861  1.00  0.00           H  
ATOM   2024 2HB  ALA A 141     -19.275   9.828  24.989  1.00  0.00           H  
ATOM   2025 3HB  ALA A 141     -17.900  10.555  25.848  1.00  0.00           H  
ATOM   2026  N   SER A 142     -16.480  12.785  24.710  1.00  0.00           N  
ATOM   2027  CA  SER A 142     -15.694  13.926  25.151  1.00  0.00           C  
ATOM   2028  C   SER A 142     -15.691  15.015  24.101  1.00  0.00           C  
ATOM   2029  O   SER A 142     -15.863  16.192  24.409  1.00  0.00           O  
ATOM   2030  CB  SER A 142     -14.284  13.487  25.467  1.00  0.00           C  
ATOM   2031  OG  SER A 142     -13.495  14.539  25.950  1.00  0.00           O  
ATOM   2032  H   SER A 142     -16.010  11.881  24.671  1.00  0.00           H  
ATOM   2033  HA  SER A 142     -16.137  14.317  26.063  1.00  0.00           H  
ATOM   2034 1HB  SER A 142     -14.328  12.686  26.189  1.00  0.00           H  
ATOM   2035 2HB  SER A 142     -13.835  13.089  24.576  1.00  0.00           H  
ATOM   2036  HG  SER A 142     -12.790  14.111  26.453  1.00  0.00           H  
ATOM   2037  N   ASN A 143     -15.508  14.640  22.846  1.00  0.00           N  
ATOM   2038  CA  ASN A 143     -15.501  15.648  21.813  1.00  0.00           C  
ATOM   2039  C   ASN A 143     -16.859  16.337  21.737  1.00  0.00           C  
ATOM   2040  O   ASN A 143     -16.943  17.564  21.719  1.00  0.00           O  
ATOM   2041  CB  ASN A 143     -15.152  14.991  20.515  1.00  0.00           C  
ATOM   2042  CG  ASN A 143     -13.729  14.617  20.446  1.00  0.00           C  
ATOM   2043  OD1 ASN A 143     -12.845  15.213  21.096  1.00  0.00           O  
ATOM   2044  ND2 ASN A 143     -13.496  13.591  19.714  1.00  0.00           N  
ATOM   2045  H   ASN A 143     -15.341  13.659  22.615  1.00  0.00           H  
ATOM   2046  HA  ASN A 143     -14.752  16.389  22.070  1.00  0.00           H  
ATOM   2047 1HB  ASN A 143     -15.752  14.088  20.406  1.00  0.00           H  
ATOM   2048 2HB  ASN A 143     -15.391  15.649  19.681  1.00  0.00           H  
ATOM   2049 1HD2 ASN A 143     -12.560  13.240  19.611  1.00  0.00           H  
ATOM   2050 2HD2 ASN A 143     -14.276  13.144  19.228  1.00  0.00           H  
ATOM   2051  N   VAL A 144     -17.932  15.561  21.825  1.00  0.00           N  
ATOM   2052  CA  VAL A 144     -19.267  16.142  21.829  1.00  0.00           C  
ATOM   2053  C   VAL A 144     -19.489  17.024  23.019  1.00  0.00           C  
ATOM   2054  O   VAL A 144     -20.003  18.138  22.910  1.00  0.00           O  
ATOM   2055  CB  VAL A 144     -20.301  15.039  21.809  1.00  0.00           C  
ATOM   2056  CG1 VAL A 144     -21.629  15.536  22.075  1.00  0.00           C  
ATOM   2057  CG2 VAL A 144     -20.308  14.528  20.510  1.00  0.00           C  
ATOM   2058  H   VAL A 144     -17.816  14.544  21.862  1.00  0.00           H  
ATOM   2059  HA  VAL A 144     -19.386  16.740  20.928  1.00  0.00           H  
ATOM   2060  HB  VAL A 144     -20.059  14.273  22.540  1.00  0.00           H  
ATOM   2061 1HG1 VAL A 144     -22.304  14.708  22.011  1.00  0.00           H  
ATOM   2062 2HG1 VAL A 144     -21.646  15.948  23.062  1.00  0.00           H  
ATOM   2063 3HG1 VAL A 144     -21.899  16.280  21.364  1.00  0.00           H  
ATOM   2064 1HG2 VAL A 144     -21.053  13.771  20.442  1.00  0.00           H  
ATOM   2065 2HG2 VAL A 144     -20.561  15.336  19.871  1.00  0.00           H  
ATOM   2066 3HG2 VAL A 144     -19.323  14.129  20.250  1.00  0.00           H  
ATOM   2067  N   ALA A 145     -19.043  16.523  24.153  1.00  0.00           N  
ATOM   2068  CA  ALA A 145     -19.140  17.154  25.437  1.00  0.00           C  
ATOM   2069  C   ALA A 145     -18.471  18.508  25.433  1.00  0.00           C  
ATOM   2070  O   ALA A 145     -18.920  19.420  26.134  1.00  0.00           O  
ATOM   2071  CB  ALA A 145     -18.488  16.252  26.445  1.00  0.00           C  
ATOM   2072  H   ALA A 145     -18.626  15.601  24.134  1.00  0.00           H  
ATOM   2073  HA  ALA A 145     -20.185  17.287  25.680  1.00  0.00           H  
ATOM   2074 1HB  ALA A 145     -18.540  16.615  27.377  1.00  0.00           H  
ATOM   2075 2HB  ALA A 145     -18.963  15.299  26.422  1.00  0.00           H  
ATOM   2076 3HB  ALA A 145     -17.463  16.139  26.190  1.00  0.00           H  
ATOM   2077  N   ASN A 146     -17.395  18.636  24.663  1.00  0.00           N  
ATOM   2078  CA  ASN A 146     -16.696  19.892  24.581  1.00  0.00           C  
ATOM   2079  C   ASN A 146     -17.358  20.815  23.529  1.00  0.00           C  
ATOM   2080  O   ASN A 146     -17.559  22.004  23.785  1.00  0.00           O  
ATOM   2081  CB  ASN A 146     -15.220  19.647  24.323  1.00  0.00           C  
ATOM   2082  CG  ASN A 146     -14.545  18.863  25.440  1.00  0.00           C  
ATOM   2083  OD1 ASN A 146     -15.126  18.622  26.502  1.00  0.00           O  
ATOM   2084  ND2 ASN A 146     -13.305  18.499  25.239  1.00  0.00           N  
ATOM   2085  H   ASN A 146     -17.036  17.826  24.153  1.00  0.00           H  
ATOM   2086  HA  ASN A 146     -16.792  20.392  25.537  1.00  0.00           H  
ATOM   2087 1HB  ASN A 146     -15.107  19.086  23.415  1.00  0.00           H  
ATOM   2088 2HB  ASN A 146     -14.704  20.569  24.224  1.00  0.00           H  
ATOM   2089 1HD2 ASN A 146     -12.815  17.990  25.943  1.00  0.00           H  
ATOM   2090 2HD2 ASN A 146     -12.829  18.742  24.372  1.00  0.00           H  
ATOM   2091  N   ILE A 147     -17.784  20.271  22.375  1.00  0.00           N  
ATOM   2092  CA  ILE A 147     -18.384  21.088  21.300  1.00  0.00           C  
ATOM   2093  C   ILE A 147     -19.621  21.839  21.760  1.00  0.00           C  
ATOM   2094  O   ILE A 147     -19.819  23.010  21.447  1.00  0.00           O  
ATOM   2095  CB  ILE A 147     -18.837  20.242  20.080  1.00  0.00           C  
ATOM   2096  CG1 ILE A 147     -17.698  19.673  19.348  1.00  0.00           C  
ATOM   2097  CG2 ILE A 147     -19.653  21.111  19.126  1.00  0.00           C  
ATOM   2098  CD1 ILE A 147     -18.036  18.584  18.346  1.00  0.00           C  
ATOM   2099  H   ILE A 147     -17.642  19.272  22.215  1.00  0.00           H  
ATOM   2100  HA  ILE A 147     -17.645  21.818  20.969  1.00  0.00           H  
ATOM   2101  HB  ILE A 147     -19.442  19.409  20.434  1.00  0.00           H  
ATOM   2102 1HG1 ILE A 147     -17.240  20.480  18.813  1.00  0.00           H  
ATOM   2103 2HG1 ILE A 147     -17.017  19.286  20.046  1.00  0.00           H  
ATOM   2104 1HG2 ILE A 147     -19.973  20.507  18.293  1.00  0.00           H  
ATOM   2105 2HG2 ILE A 147     -20.525  21.512  19.641  1.00  0.00           H  
ATOM   2106 3HG2 ILE A 147     -19.037  21.935  18.761  1.00  0.00           H  
ATOM   2107 1HD1 ILE A 147     -17.124  18.249  17.854  1.00  0.00           H  
ATOM   2108 2HD1 ILE A 147     -18.486  17.747  18.867  1.00  0.00           H  
ATOM   2109 3HD1 ILE A 147     -18.727  18.973  17.599  1.00  0.00           H  
ATOM   2110  N   MET A 148     -20.476  21.147  22.489  1.00  0.00           N  
ATOM   2111  CA  MET A 148     -21.748  21.705  22.921  1.00  0.00           C  
ATOM   2112  C   MET A 148     -21.684  22.450  24.254  1.00  0.00           C  
ATOM   2113  O   MET A 148     -22.718  22.819  24.812  1.00  0.00           O  
ATOM   2114  CB  MET A 148     -22.749  20.572  22.932  1.00  0.00           C  
ATOM   2115  CG  MET A 148     -22.576  19.561  24.019  1.00  0.00           C  
ATOM   2116  SD  MET A 148     -23.533  18.111  23.645  1.00  0.00           S  
ATOM   2117  CE  MET A 148     -23.303  17.070  25.049  1.00  0.00           C  
ATOM   2118  H   MET A 148     -20.251  20.177  22.725  1.00  0.00           H  
ATOM   2119  HA  MET A 148     -22.068  22.424  22.169  1.00  0.00           H  
ATOM   2120 1HB  MET A 148     -23.753  20.978  23.012  1.00  0.00           H  
ATOM   2121 2HB  MET A 148     -22.690  20.045  21.991  1.00  0.00           H  
ATOM   2122 1HG  MET A 148     -21.548  19.305  24.173  1.00  0.00           H  
ATOM   2123 2HG  MET A 148     -22.951  19.981  24.955  1.00  0.00           H  
ATOM   2124 1HE  MET A 148     -23.852  16.140  24.917  1.00  0.00           H  
ATOM   2125 2HE  MET A 148     -22.264  16.851  25.180  1.00  0.00           H  
ATOM   2126 3HE  MET A 148     -23.678  17.586  25.905  1.00  0.00           H  
ATOM   2127  N   TRP A 149     -20.479  22.665  24.777  1.00  0.00           N  
ATOM   2128  CA  TRP A 149     -20.314  23.358  26.047  1.00  0.00           C  
ATOM   2129  C   TRP A 149     -21.056  24.685  26.066  1.00  0.00           C  
ATOM   2130  O   TRP A 149     -20.794  25.566  25.240  1.00  0.00           O  
ATOM   2131  CB  TRP A 149     -18.824  23.610  26.272  1.00  0.00           C  
ATOM   2132  CG  TRP A 149     -18.456  24.208  27.589  1.00  0.00           C  
ATOM   2133  CD1 TRP A 149     -19.200  24.181  28.677  1.00  0.00           C  
ATOM   2134  CD2 TRP A 149     -17.249  24.883  27.957  1.00  0.00           C  
ATOM   2135  NE1 TRP A 149     -18.556  24.750  29.728  1.00  0.00           N  
ATOM   2136  CE2 TRP A 149     -17.355  25.175  29.313  1.00  0.00           C  
ATOM   2137  CE3 TRP A 149     -16.090  25.237  27.275  1.00  0.00           C  
ATOM   2138  CZ2 TRP A 149     -16.346  25.795  30.007  1.00  0.00           C  
ATOM   2139  CZ3 TRP A 149     -15.099  25.873  27.976  1.00  0.00           C  
ATOM   2140  CH2 TRP A 149     -15.226  26.139  29.306  1.00  0.00           C  
ATOM   2141  H   TRP A 149     -19.637  22.356  24.285  1.00  0.00           H  
ATOM   2142  HA  TRP A 149     -20.708  22.724  26.843  1.00  0.00           H  
ATOM   2143 1HB  TRP A 149     -18.316  22.668  26.159  1.00  0.00           H  
ATOM   2144 2HB  TRP A 149     -18.453  24.256  25.486  1.00  0.00           H  
ATOM   2145  HD1 TRP A 149     -20.163  23.756  28.692  1.00  0.00           H  
ATOM   2146  HE1 TRP A 149     -18.917  24.838  30.667  1.00  0.00           H  
ATOM   2147  HE3 TRP A 149     -15.968  25.015  26.220  1.00  0.00           H  
ATOM   2148  HZ2 TRP A 149     -16.412  26.017  31.072  1.00  0.00           H  
ATOM   2149  HZ3 TRP A 149     -14.207  26.154  27.451  1.00  0.00           H  
ATOM   2150  HH2 TRP A 149     -14.411  26.637  29.832  1.00  0.00           H  
ATOM   2151  N   SER A 150     -21.888  24.890  27.092  1.00  0.00           N  
ATOM   2152  CA  SER A 150     -22.680  26.110  27.228  1.00  0.00           C  
ATOM   2153  C   SER A 150     -21.861  27.406  27.329  1.00  0.00           C  
ATOM   2154  O   SER A 150     -22.416  28.492  27.161  1.00  0.00           O  
ATOM   2155  CB  SER A 150     -23.570  25.991  28.454  1.00  0.00           C  
ATOM   2156  OG  SER A 150     -22.809  25.980  29.637  1.00  0.00           O  
ATOM   2157  H   SER A 150     -22.069  24.129  27.752  1.00  0.00           H  
ATOM   2158  HA  SER A 150     -23.318  26.185  26.347  1.00  0.00           H  
ATOM   2159 1HB  SER A 150     -24.279  26.816  28.477  1.00  0.00           H  
ATOM   2160 2HB  SER A 150     -24.143  25.064  28.384  1.00  0.00           H  
ATOM   2161  HG  SER A 150     -23.389  25.624  30.321  1.00  0.00           H  
ATOM   2162  N   LYS A 151     -20.571  27.304  27.657  1.00  0.00           N  
ATOM   2163  CA  LYS A 151     -19.708  28.476  27.769  1.00  0.00           C  
ATOM   2164  C   LYS A 151     -18.755  28.673  26.579  1.00  0.00           C  
ATOM   2165  O   LYS A 151     -18.006  29.649  26.558  1.00  0.00           O  
ATOM   2166  CB  LYS A 151     -18.866  28.410  29.035  1.00  0.00           C  
ATOM   2167  CG  LYS A 151     -19.638  28.412  30.354  1.00  0.00           C  
ATOM   2168  CD  LYS A 151     -18.670  28.308  31.542  1.00  0.00           C  
ATOM   2169  CE  LYS A 151     -19.374  28.332  32.880  1.00  0.00           C  
ATOM   2170  NZ  LYS A 151     -18.405  28.126  34.016  1.00  0.00           N  
ATOM   2171  H   LYS A 151     -20.188  26.383  27.810  1.00  0.00           H  
ATOM   2172  HA  LYS A 151     -20.344  29.360  27.826  1.00  0.00           H  
ATOM   2173 1HB  LYS A 151     -18.262  27.567  28.990  1.00  0.00           H  
ATOM   2174 2HB  LYS A 151     -18.194  29.267  29.055  1.00  0.00           H  
ATOM   2175 1HG  LYS A 151     -20.225  29.326  30.438  1.00  0.00           H  
ATOM   2176 2HG  LYS A 151     -20.317  27.558  30.374  1.00  0.00           H  
ATOM   2177 1HD  LYS A 151     -18.139  27.375  31.485  1.00  0.00           H  
ATOM   2178 2HD  LYS A 151     -17.943  29.118  31.501  1.00  0.00           H  
ATOM   2179 1HE  LYS A 151     -19.868  29.294  33.005  1.00  0.00           H  
ATOM   2180 2HE  LYS A 151     -20.124  27.541  32.907  1.00  0.00           H  
ATOM   2181 1HZ  LYS A 151     -18.898  28.149  34.891  1.00  0.00           H  
ATOM   2182 2HZ  LYS A 151     -17.922  27.201  33.925  1.00  0.00           H  
ATOM   2183 3HZ  LYS A 151     -17.711  28.852  34.006  1.00  0.00           H  
ATOM   2184  N   SER A 152     -18.725  27.760  25.602  1.00  0.00           N  
ATOM   2185  CA  SER A 152     -17.756  27.950  24.512  1.00  0.00           C  
ATOM   2186  C   SER A 152     -18.244  29.008  23.527  1.00  0.00           C  
ATOM   2187  O   SER A 152     -19.416  29.017  23.152  1.00  0.00           O  
ATOM   2188  CB  SER A 152     -17.482  26.661  23.757  1.00  0.00           C  
ATOM   2189  OG  SER A 152     -16.601  26.892  22.680  1.00  0.00           O  
ATOM   2190  H   SER A 152     -19.370  26.968  25.598  1.00  0.00           H  
ATOM   2191  HA  SER A 152     -16.815  28.293  24.946  1.00  0.00           H  
ATOM   2192 1HB  SER A 152     -17.055  25.922  24.421  1.00  0.00           H  
ATOM   2193 2HB  SER A 152     -18.424  26.256  23.384  1.00  0.00           H  
ATOM   2194  HG  SER A 152     -15.712  26.937  23.065  1.00  0.00           H  
ATOM   2195  N   THR A 153     -17.346  29.896  23.105  1.00  0.00           N  
ATOM   2196  CA  THR A 153     -17.688  30.937  22.133  1.00  0.00           C  
ATOM   2197  C   THR A 153     -16.818  30.974  20.868  1.00  0.00           C  
ATOM   2198  O   THR A 153     -17.213  31.548  19.856  1.00  0.00           O  
ATOM   2199  CB  THR A 153     -17.637  32.318  22.816  1.00  0.00           C  
ATOM   2200  OG1 THR A 153     -16.305  32.546  23.340  1.00  0.00           O  
ATOM   2201  CG2 THR A 153     -18.658  32.394  23.958  1.00  0.00           C  
ATOM   2202  H   THR A 153     -16.412  29.840  23.479  1.00  0.00           H  
ATOM   2203  HA  THR A 153     -18.716  30.765  21.810  1.00  0.00           H  
ATOM   2204  HB  THR A 153     -17.865  33.086  22.076  1.00  0.00           H  
ATOM   2205  HG1 THR A 153     -16.146  31.917  24.061  1.00  0.00           H  
ATOM   2206 1HG2 THR A 153     -18.612  33.379  24.421  1.00  0.00           H  
ATOM   2207 2HG2 THR A 153     -19.660  32.225  23.561  1.00  0.00           H  
ATOM   2208 3HG2 THR A 153     -18.435  31.636  24.707  1.00  0.00           H  
ATOM   2209  N   LYS A 154     -15.621  30.404  20.937  1.00  0.00           N  
ATOM   2210  CA  LYS A 154     -14.639  30.494  19.855  1.00  0.00           C  
ATOM   2211  C   LYS A 154     -14.060  29.135  19.499  1.00  0.00           C  
ATOM   2212  O   LYS A 154     -13.971  28.256  20.348  1.00  0.00           O  
ATOM   2213  CB  LYS A 154     -13.528  31.469  20.253  1.00  0.00           C  
ATOM   2214  CG  LYS A 154     -14.010  32.918  20.427  1.00  0.00           C  
ATOM   2215  CD  LYS A 154     -12.954  33.826  21.010  1.00  0.00           C  
ATOM   2216  CE  LYS A 154     -12.872  33.759  22.525  1.00  0.00           C  
ATOM   2217  NZ  LYS A 154     -14.075  34.344  23.209  1.00  0.00           N  
ATOM   2218  H   LYS A 154     -15.371  29.915  21.777  1.00  0.00           H  
ATOM   2219  HA  LYS A 154     -15.136  30.882  18.965  1.00  0.00           H  
ATOM   2220 1HB  LYS A 154     -13.078  31.144  21.193  1.00  0.00           H  
ATOM   2221 2HB  LYS A 154     -12.745  31.459  19.495  1.00  0.00           H  
ATOM   2222 1HG  LYS A 154     -14.312  33.305  19.455  1.00  0.00           H  
ATOM   2223 2HG  LYS A 154     -14.871  32.953  21.084  1.00  0.00           H  
ATOM   2224 1HD  LYS A 154     -11.984  33.527  20.638  1.00  0.00           H  
ATOM   2225 2HD  LYS A 154     -13.144  34.854  20.726  1.00  0.00           H  
ATOM   2226 1HE  LYS A 154     -12.738  32.726  22.848  1.00  0.00           H  
ATOM   2227 2HE  LYS A 154     -12.019  34.332  22.822  1.00  0.00           H  
ATOM   2228 1HZ  LYS A 154     -13.929  34.298  24.206  1.00  0.00           H  
ATOM   2229 2HZ  LYS A 154     -14.191  35.308  22.933  1.00  0.00           H  
ATOM   2230 3HZ  LYS A 154     -14.924  33.816  22.979  1.00  0.00           H  
ATOM   2231  N   ALA A 155     -13.663  28.969  18.241  1.00  0.00           N  
ATOM   2232  CA  ALA A 155     -13.062  27.717  17.808  1.00  0.00           C  
ATOM   2233  C   ALA A 155     -12.194  27.891  16.569  1.00  0.00           C  
ATOM   2234  O   ALA A 155     -12.344  28.855  15.822  1.00  0.00           O  
ATOM   2235  CB  ALA A 155     -14.146  26.691  17.509  1.00  0.00           C  
ATOM   2236  H   ALA A 155     -13.775  29.718  17.576  1.00  0.00           H  
ATOM   2237  HA  ALA A 155     -12.434  27.360  18.616  1.00  0.00           H  
ATOM   2238 1HB  ALA A 155     -13.678  25.754  17.219  1.00  0.00           H  
ATOM   2239 2HB  ALA A 155     -14.755  26.536  18.398  1.00  0.00           H  
ATOM   2240 3HB  ALA A 155     -14.771  27.050  16.697  1.00  0.00           H  
ATOM   2241  N   SER A 156     -11.303  26.931  16.352  1.00  0.00           N  
ATOM   2242  CA  SER A 156     -10.482  26.863  15.139  1.00  0.00           C  
ATOM   2243  C   SER A 156     -10.244  25.409  14.752  1.00  0.00           C  
ATOM   2244  O   SER A 156     -10.257  24.534  15.618  1.00  0.00           O  
ATOM   2245  CB  SER A 156      -9.170  27.574  15.377  1.00  0.00           C  
ATOM   2246  OG  SER A 156      -8.442  26.949  16.410  1.00  0.00           O  
ATOM   2247  H   SER A 156     -11.205  26.216  17.072  1.00  0.00           H  
ATOM   2248  HA  SER A 156     -11.013  27.353  14.323  1.00  0.00           H  
ATOM   2249 1HB  SER A 156      -8.584  27.568  14.455  1.00  0.00           H  
ATOM   2250 2HB  SER A 156      -9.359  28.618  15.637  1.00  0.00           H  
ATOM   2251  HG  SER A 156      -8.949  27.112  17.216  1.00  0.00           H  
ATOM   2252  N   CYS A 157      -9.975  25.133  13.471  1.00  0.00           N  
ATOM   2253  CA  CYS A 157      -9.794  23.725  13.091  1.00  0.00           C  
ATOM   2254  C   CYS A 157      -8.632  23.469  12.130  1.00  0.00           C  
ATOM   2255  O   CYS A 157      -8.109  24.386  11.500  1.00  0.00           O  
ATOM   2256  CB  CYS A 157     -11.082  23.219  12.468  1.00  0.00           C  
ATOM   2257  SG  CYS A 157     -12.557  23.642  13.470  1.00  0.00           S  
ATOM   2258  H   CYS A 157      -9.919  25.883  12.782  1.00  0.00           H  
ATOM   2259  HA  CYS A 157      -9.609  23.148  13.984  1.00  0.00           H  
ATOM   2260 1HB  CYS A 157     -11.193  23.623  11.467  1.00  0.00           H  
ATOM   2261 2HB  CYS A 157     -11.030  22.139  12.390  1.00  0.00           H  
ATOM   2262  N   ALA A 158      -8.233  22.209  12.013  1.00  0.00           N  
ATOM   2263  CA  ALA A 158      -7.175  21.838  11.075  1.00  0.00           C  
ATOM   2264  C   ALA A 158      -7.296  20.393  10.643  1.00  0.00           C  
ATOM   2265  O   ALA A 158      -7.794  19.549  11.380  1.00  0.00           O  
ATOM   2266  CB  ALA A 158      -5.799  22.064  11.682  1.00  0.00           C  
ATOM   2267  H   ALA A 158      -8.683  21.500  12.590  1.00  0.00           H  
ATOM   2268  HA  ALA A 158      -7.287  22.458  10.196  1.00  0.00           H  
ATOM   2269 1HB  ALA A 158      -5.038  21.805  10.944  1.00  0.00           H  
ATOM   2270 2HB  ALA A 158      -5.689  23.111  11.964  1.00  0.00           H  
ATOM   2271 3HB  ALA A 158      -5.677  21.434  12.561  1.00  0.00           H  
ATOM   2272  N   VAL A 159      -6.788  20.090   9.467  1.00  0.00           N  
ATOM   2273  CA  VAL A 159      -6.852  18.724   8.970  1.00  0.00           C  
ATOM   2274  C   VAL A 159      -5.532  18.212   8.470  1.00  0.00           C  
ATOM   2275  O   VAL A 159      -4.783  18.938   7.819  1.00  0.00           O  
ATOM   2276  CB  VAL A 159      -7.877  18.654   7.813  1.00  0.00           C  
ATOM   2277  CG1 VAL A 159      -7.441  19.591   6.719  1.00  0.00           C  
ATOM   2278  CG2 VAL A 159      -7.983  17.231   7.235  1.00  0.00           C  
ATOM   2279  H   VAL A 159      -6.379  20.837   8.906  1.00  0.00           H  
ATOM   2280  HA  VAL A 159      -7.177  18.079   9.780  1.00  0.00           H  
ATOM   2281  HB  VAL A 159      -8.847  18.981   8.182  1.00  0.00           H  
ATOM   2282 1HG1 VAL A 159      -8.168  19.563   5.913  1.00  0.00           H  
ATOM   2283 2HG1 VAL A 159      -7.364  20.606   7.105  1.00  0.00           H  
ATOM   2284 3HG1 VAL A 159      -6.467  19.275   6.346  1.00  0.00           H  
ATOM   2285 1HG2 VAL A 159      -8.686  17.223   6.431  1.00  0.00           H  
ATOM   2286 2HG2 VAL A 159      -7.032  16.915   6.848  1.00  0.00           H  
ATOM   2287 3HG2 VAL A 159      -8.308  16.540   8.002  1.00  0.00           H  
ATOM   2288  N   THR A 160      -5.254  16.949   8.750  1.00  0.00           N  
ATOM   2289  CA  THR A 160      -4.068  16.343   8.195  1.00  0.00           C  
ATOM   2290  C   THR A 160      -4.495  15.553   6.999  1.00  0.00           C  
ATOM   2291  O   THR A 160      -5.475  14.808   7.059  1.00  0.00           O  
ATOM   2292  CB  THR A 160      -3.369  15.445   9.196  1.00  0.00           C  
ATOM   2293  OG1 THR A 160      -4.265  14.427   9.651  1.00  0.00           O  
ATOM   2294  CG2 THR A 160      -2.902  16.289  10.344  1.00  0.00           C  
ATOM   2295  H   THR A 160      -5.905  16.409   9.321  1.00  0.00           H  
ATOM   2296  HA  THR A 160      -3.378  17.113   7.867  1.00  0.00           H  
ATOM   2297  HB  THR A 160      -2.536  14.970   8.718  1.00  0.00           H  
ATOM   2298  HG1 THR A 160      -3.755  13.725  10.069  1.00  0.00           H  
ATOM   2299 1HG2 THR A 160      -2.392  15.700  11.074  1.00  0.00           H  
ATOM   2300 2HG2 THR A 160      -2.228  17.050   9.971  1.00  0.00           H  
ATOM   2301 3HG2 THR A 160      -3.763  16.748  10.790  1.00  0.00           H  
ATOM   2302  N   LYS A 161      -3.737  15.681   5.924  1.00  0.00           N  
ATOM   2303  CA  LYS A 161      -4.115  14.984   4.698  1.00  0.00           C  
ATOM   2304  C   LYS A 161      -3.168  13.892   4.235  1.00  0.00           C  
ATOM   2305  O   LYS A 161      -3.581  12.949   3.569  1.00  0.00           O  
ATOM   2306  CB  LYS A 161      -4.335  16.005   3.585  1.00  0.00           C  
ATOM   2307  CG  LYS A 161      -5.541  16.930   3.840  1.00  0.00           C  
ATOM   2308  CD  LYS A 161      -5.714  17.939   2.719  1.00  0.00           C  
ATOM   2309  CE  LYS A 161      -6.972  18.778   2.895  1.00  0.00           C  
ATOM   2310  NZ  LYS A 161      -7.049  19.873   1.884  1.00  0.00           N  
ATOM   2311  H   LYS A 161      -2.936  16.318   5.971  1.00  0.00           H  
ATOM   2312  HA  LYS A 161      -5.073  14.497   4.876  1.00  0.00           H  
ATOM   2313 1HB  LYS A 161      -3.445  16.629   3.477  1.00  0.00           H  
ATOM   2314 2HB  LYS A 161      -4.493  15.487   2.641  1.00  0.00           H  
ATOM   2315 1HG  LYS A 161      -6.452  16.334   3.943  1.00  0.00           H  
ATOM   2316 2HG  LYS A 161      -5.383  17.480   4.772  1.00  0.00           H  
ATOM   2317 1HD  LYS A 161      -4.852  18.612   2.705  1.00  0.00           H  
ATOM   2318 2HD  LYS A 161      -5.762  17.422   1.762  1.00  0.00           H  
ATOM   2319 1HE  LYS A 161      -7.843  18.131   2.786  1.00  0.00           H  
ATOM   2320 2HE  LYS A 161      -6.980  19.218   3.880  1.00  0.00           H  
ATOM   2321 1HZ  LYS A 161      -7.885  20.408   2.024  1.00  0.00           H  
ATOM   2322 2HZ  LYS A 161      -6.232  20.487   2.032  1.00  0.00           H  
ATOM   2323 3HZ  LYS A 161      -7.037  19.499   0.950  1.00  0.00           H  
ATOM   2324  N   ASN A 162      -1.895  13.992   4.553  1.00  0.00           N  
ATOM   2325  CA  ASN A 162      -0.987  13.009   3.988  1.00  0.00           C  
ATOM   2326  C   ASN A 162      -0.866  11.752   4.825  1.00  0.00           C  
ATOM   2327  O   ASN A 162       0.227  11.429   5.250  1.00  0.00           O  
ATOM   2328  CB  ASN A 162       0.406  13.573   3.809  1.00  0.00           C  
ATOM   2329  CG  ASN A 162       0.466  14.739   2.898  1.00  0.00           C  
ATOM   2330  OD1 ASN A 162      -0.252  14.847   1.895  1.00  0.00           O  
ATOM   2331  ND2 ASN A 162       1.367  15.615   3.208  1.00  0.00           N  
ATOM   2332  H   ASN A 162      -1.562  14.738   5.136  1.00  0.00           H  
ATOM   2333  HA  ASN A 162      -1.366  12.705   3.011  1.00  0.00           H  
ATOM   2334 1HB  ASN A 162       0.805  13.870   4.776  1.00  0.00           H  
ATOM   2335 2HB  ASN A 162       1.063  12.794   3.423  1.00  0.00           H  
ATOM   2336 1HD2 ASN A 162       1.497  16.424   2.632  1.00  0.00           H  
ATOM   2337 2HD2 ASN A 162       1.982  15.420   4.005  1.00  0.00           H  
ATOM   2338  N   CYS A 163      -1.944  11.015   5.061  1.00  0.00           N  
ATOM   2339  CA  CYS A 163      -1.745   9.803   5.848  1.00  0.00           C  
ATOM   2340  C   CYS A 163      -1.433   8.714   4.810  1.00  0.00           C  
ATOM   2341  O   CYS A 163      -2.267   8.443   3.938  1.00  0.00           O  
ATOM   2342  CB  CYS A 163      -2.993   9.448   6.651  1.00  0.00           C  
ATOM   2343  SG  CYS A 163      -3.641  10.765   7.841  1.00  0.00           S  
ATOM   2344  H   CYS A 163      -2.871  11.288   4.707  1.00  0.00           H  
ATOM   2345  HA  CYS A 163      -0.898   9.921   6.525  1.00  0.00           H  
ATOM   2346 1HB  CYS A 163      -3.782   9.189   5.974  1.00  0.00           H  
ATOM   2347 2HB  CYS A 163      -2.775   8.560   7.237  1.00  0.00           H  
ATOM   2348  N   GLN A 164      -0.257   8.067   4.913  1.00  0.00           N  
ATOM   2349  CA  GLN A 164       0.283   7.089   3.930  1.00  0.00           C  
ATOM   2350  C   GLN A 164      -0.683   6.065   3.354  1.00  0.00           C  
ATOM   2351  O   GLN A 164      -0.584   5.700   2.182  1.00  0.00           O  
ATOM   2352  CB  GLN A 164       1.455   6.313   4.540  1.00  0.00           C  
ATOM   2353  CG  GLN A 164       2.062   5.247   3.658  1.00  0.00           C  
ATOM   2354  CD  GLN A 164       3.229   4.524   4.333  1.00  0.00           C  
ATOM   2355  OE1 GLN A 164       4.057   5.113   5.040  1.00  0.00           O  
ATOM   2356  NE2 GLN A 164       3.301   3.222   4.106  1.00  0.00           N  
ATOM   2357  H   GLN A 164       0.361   8.297   5.692  1.00  0.00           H  
ATOM   2358  HA  GLN A 164       0.677   7.666   3.091  1.00  0.00           H  
ATOM   2359 1HB  GLN A 164       2.253   7.010   4.789  1.00  0.00           H  
ATOM   2360 2HB  GLN A 164       1.130   5.836   5.451  1.00  0.00           H  
ATOM   2361 1HG  GLN A 164       1.294   4.507   3.439  1.00  0.00           H  
ATOM   2362 2HG  GLN A 164       2.419   5.693   2.739  1.00  0.00           H  
ATOM   2363 1HE2 GLN A 164       4.034   2.680   4.514  1.00  0.00           H  
ATOM   2364 2HE2 GLN A 164       2.617   2.781   3.504  1.00  0.00           H  
ATOM   2365  N   ALA A 165      -1.622   5.578   4.145  1.00  0.00           N  
ATOM   2366  CA  ALA A 165      -2.521   4.542   3.651  1.00  0.00           C  
ATOM   2367  C   ALA A 165      -3.634   5.112   2.758  1.00  0.00           C  
ATOM   2368  O   ALA A 165      -4.451   4.352   2.233  1.00  0.00           O  
ATOM   2369  CB  ALA A 165      -3.133   3.782   4.803  1.00  0.00           C  
ATOM   2370  H   ALA A 165      -1.695   5.915   5.094  1.00  0.00           H  
ATOM   2371  HA  ALA A 165      -1.933   3.849   3.052  1.00  0.00           H  
ATOM   2372 1HB  ALA A 165      -3.772   2.988   4.415  1.00  0.00           H  
ATOM   2373 2HB  ALA A 165      -2.342   3.349   5.417  1.00  0.00           H  
ATOM   2374 3HB  ALA A 165      -3.713   4.448   5.387  1.00  0.00           H  
ATOM   2375  N   GLY A 166      -3.669   6.437   2.591  1.00  0.00           N  
ATOM   2376  CA  GLY A 166      -4.680   7.092   1.775  1.00  0.00           C  
ATOM   2377  C   GLY A 166      -5.819   7.697   2.587  1.00  0.00           C  
ATOM   2378  O   GLY A 166      -6.983   7.484   2.262  1.00  0.00           O  
ATOM   2379  H   GLY A 166      -2.970   7.017   3.043  1.00  0.00           H  
ATOM   2380 1HA  GLY A 166      -4.201   7.879   1.193  1.00  0.00           H  
ATOM   2381 2HA  GLY A 166      -5.083   6.377   1.060  1.00  0.00           H  
ATOM   2382  N   HIS A 167      -5.498   8.451   3.640  1.00  0.00           N  
ATOM   2383  CA  HIS A 167      -6.580   9.046   4.437  1.00  0.00           C  
ATOM   2384  C   HIS A 167      -6.311  10.413   5.094  1.00  0.00           C  
ATOM   2385  O   HIS A 167      -5.208  10.966   5.012  1.00  0.00           O  
ATOM   2386  CB  HIS A 167      -7.110   8.049   5.499  1.00  0.00           C  
ATOM   2387  CG  HIS A 167      -6.117   7.513   6.566  1.00  0.00           C  
ATOM   2388  ND1 HIS A 167      -5.395   6.357   6.386  1.00  0.00           N  
ATOM   2389  CD2 HIS A 167      -5.789   7.962   7.805  1.00  0.00           C  
ATOM   2390  CE1 HIS A 167      -4.647   6.117   7.471  1.00  0.00           C  
ATOM   2391  NE2 HIS A 167      -4.850   7.066   8.339  1.00  0.00           N  
ATOM   2392  H   HIS A 167      -4.514   8.598   3.863  1.00  0.00           H  
ATOM   2393  HA  HIS A 167      -7.402   9.215   3.756  1.00  0.00           H  
ATOM   2394 1HB  HIS A 167      -7.929   8.524   6.028  1.00  0.00           H  
ATOM   2395 2HB  HIS A 167      -7.537   7.190   4.984  1.00  0.00           H  
ATOM   2396  HD1 HIS A 167      -5.465   5.747   5.594  1.00  0.00           H  
ATOM   2397  HD2 HIS A 167      -6.117   8.829   8.378  1.00  0.00           H  
ATOM   2398  HE1 HIS A 167      -3.997   5.245   7.530  1.00  0.00           H  
ATOM   2399  N   ASN A 168      -7.369  10.968   5.723  1.00  0.00           N  
ATOM   2400  CA  ASN A 168      -7.292  12.262   6.417  1.00  0.00           C  
ATOM   2401  C   ASN A 168      -8.008  12.261   7.770  1.00  0.00           C  
ATOM   2402  O   ASN A 168      -8.957  11.482   7.991  1.00  0.00           O  
ATOM   2403  CB  ASN A 168      -7.938  13.370   5.586  1.00  0.00           C  
ATOM   2404  CG  ASN A 168      -9.473  13.258   5.472  1.00  0.00           C  
ATOM   2405  OD1 ASN A 168     -10.208  13.596   6.411  1.00  0.00           O  
ATOM   2406  ND2 ASN A 168      -9.952  12.807   4.358  1.00  0.00           N  
ATOM   2407  H   ASN A 168      -8.258  10.481   5.660  1.00  0.00           H  
ATOM   2408  HA  ASN A 168      -6.241  12.496   6.602  1.00  0.00           H  
ATOM   2409 1HB  ASN A 168      -7.704  14.336   6.027  1.00  0.00           H  
ATOM   2410 2HB  ASN A 168      -7.511  13.363   4.585  1.00  0.00           H  
ATOM   2411 1HD2 ASN A 168     -10.962  12.705   4.249  1.00  0.00           H  
ATOM   2412 2HD2 ASN A 168      -9.327  12.540   3.626  1.00  0.00           H  
ATOM   2413  N   VAL A 169      -7.527  13.163   8.666  1.00  0.00           N  
ATOM   2414  CA  VAL A 169      -8.091  13.384  10.015  1.00  0.00           C  
ATOM   2415  C   VAL A 169      -8.264  14.879  10.385  1.00  0.00           C  
ATOM   2416  O   VAL A 169      -7.347  15.684  10.225  1.00  0.00           O  
ATOM   2417  CB  VAL A 169      -7.207  12.734  11.099  1.00  0.00           C  
ATOM   2418  CG1 VAL A 169      -7.852  12.941  12.470  1.00  0.00           C  
ATOM   2419  CG2 VAL A 169      -7.024  11.272  10.808  1.00  0.00           C  
ATOM   2420  H   VAL A 169      -6.740  13.738   8.350  1.00  0.00           H  
ATOM   2421  HA  VAL A 169      -9.075  12.913  10.052  1.00  0.00           H  
ATOM   2422  HB  VAL A 169      -6.236  13.220  11.118  1.00  0.00           H  
ATOM   2423 1HG1 VAL A 169      -7.233  12.486  13.234  1.00  0.00           H  
ATOM   2424 2HG1 VAL A 169      -7.971  13.990  12.694  1.00  0.00           H  
ATOM   2425 3HG1 VAL A 169      -8.831  12.470  12.469  1.00  0.00           H  
ATOM   2426 1HG2 VAL A 169      -6.414  10.822  11.581  1.00  0.00           H  
ATOM   2427 2HG2 VAL A 169      -8.006  10.814  10.796  1.00  0.00           H  
ATOM   2428 3HG2 VAL A 169      -6.539  11.132   9.846  1.00  0.00           H  
ATOM   2429  N   LEU A 170      -9.429  15.239  10.911  1.00  0.00           N  
ATOM   2430  CA  LEU A 170      -9.760  16.609  11.347  1.00  0.00           C  
ATOM   2431  C   LEU A 170      -9.715  16.835  12.873  1.00  0.00           C  
ATOM   2432  O   LEU A 170     -10.217  16.038  13.663  1.00  0.00           O  
ATOM   2433  CB  LEU A 170     -11.110  16.985  10.734  1.00  0.00           C  
ATOM   2434  CG  LEU A 170     -11.871  18.206  11.208  1.00  0.00           C  
ATOM   2435  CD1 LEU A 170     -11.172  19.510  10.809  1.00  0.00           C  
ATOM   2436  CD2 LEU A 170     -13.227  18.102  10.614  1.00  0.00           C  
ATOM   2437  H   LEU A 170     -10.134  14.522  11.019  1.00  0.00           H  
ATOM   2438  HA  LEU A 170      -9.023  17.279  10.911  1.00  0.00           H  
ATOM   2439 1HB  LEU A 170     -10.838  17.277   9.739  1.00  0.00           H  
ATOM   2440 2HB  LEU A 170     -11.743  16.146  10.613  1.00  0.00           H  
ATOM   2441  HG  LEU A 170     -11.953  18.198  12.298  1.00  0.00           H  
ATOM   2442 1HD1 LEU A 170     -11.772  20.349  11.153  1.00  0.00           H  
ATOM   2443 2HD1 LEU A 170     -10.201  19.554  11.266  1.00  0.00           H  
ATOM   2444 3HD1 LEU A 170     -11.065  19.559   9.742  1.00  0.00           H  
ATOM   2445 1HD2 LEU A 170     -13.817  18.936  10.942  1.00  0.00           H  
ATOM   2446 2HD2 LEU A 170     -13.133  18.111   9.549  1.00  0.00           H  
ATOM   2447 3HD2 LEU A 170     -13.704  17.182  10.922  1.00  0.00           H  
ATOM   2448  N   TYR A 171      -9.058  17.922  13.271  1.00  0.00           N  
ATOM   2449  CA  TYR A 171      -8.877  18.311  14.664  1.00  0.00           C  
ATOM   2450  C   TYR A 171      -9.484  19.691  14.912  1.00  0.00           C  
ATOM   2451  O   TYR A 171      -9.561  20.521  14.000  1.00  0.00           O  
ATOM   2452  CB  TYR A 171      -7.383  18.342  14.982  1.00  0.00           C  
ATOM   2453  CG  TYR A 171      -6.706  16.994  14.784  1.00  0.00           C  
ATOM   2454  CD1 TYR A 171      -6.262  16.618  13.508  1.00  0.00           C  
ATOM   2455  CD2 TYR A 171      -6.515  16.145  15.855  1.00  0.00           C  
ATOM   2456  CE1 TYR A 171      -5.618  15.409  13.327  1.00  0.00           C  
ATOM   2457  CE2 TYR A 171      -5.883  14.932  15.661  1.00  0.00           C  
ATOM   2458  CZ  TYR A 171      -5.432  14.565  14.417  1.00  0.00           C  
ATOM   2459  OH  TYR A 171      -4.798  13.353  14.262  1.00  0.00           O  
ATOM   2460  H   TYR A 171      -8.654  18.519  12.559  1.00  0.00           H  
ATOM   2461  HA  TYR A 171      -9.383  17.592  15.310  1.00  0.00           H  
ATOM   2462 1HB  TYR A 171      -6.897  19.074  14.333  1.00  0.00           H  
ATOM   2463 2HB  TYR A 171      -7.227  18.663  16.015  1.00  0.00           H  
ATOM   2464  HD1 TYR A 171      -6.412  17.287  12.653  1.00  0.00           H  
ATOM   2465  HD2 TYR A 171      -6.860  16.430  16.850  1.00  0.00           H  
ATOM   2466  HE1 TYR A 171      -5.268  15.122  12.335  1.00  0.00           H  
ATOM   2467  HE2 TYR A 171      -5.729  14.262  16.499  1.00  0.00           H  
ATOM   2468  HH  TYR A 171      -4.586  13.212  13.336  1.00  0.00           H  
ATOM   2469  N   CYS A 172      -9.891  19.962  16.152  1.00  0.00           N  
ATOM   2470  CA  CYS A 172     -10.434  21.279  16.487  1.00  0.00           C  
ATOM   2471  C   CYS A 172     -10.107  21.763  17.882  1.00  0.00           C  
ATOM   2472  O   CYS A 172     -10.062  21.005  18.844  1.00  0.00           O  
ATOM   2473  CB  CYS A 172     -11.939  21.328  16.267  1.00  0.00           C  
ATOM   2474  SG  CYS A 172     -12.717  22.926  16.799  1.00  0.00           S  
ATOM   2475  H   CYS A 172      -9.833  19.253  16.888  1.00  0.00           H  
ATOM   2476  HA  CYS A 172      -9.997  21.995  15.804  1.00  0.00           H  
ATOM   2477 1HB  CYS A 172     -12.123  21.226  15.199  1.00  0.00           H  
ATOM   2478 2HB  CYS A 172     -12.417  20.513  16.721  1.00  0.00           H  
ATOM   2479  HG  CYS A 172     -11.841  23.719  16.136  1.00  0.00           H  
ATOM   2480  N   ARG A 173      -9.819  23.040  17.986  1.00  0.00           N  
ATOM   2481  CA  ARG A 173      -9.564  23.645  19.269  1.00  0.00           C  
ATOM   2482  C   ARG A 173     -10.722  24.568  19.625  1.00  0.00           C  
ATOM   2483  O   ARG A 173     -11.129  25.408  18.825  1.00  0.00           O  
ATOM   2484  CB  ARG A 173      -8.236  24.367  19.233  1.00  0.00           C  
ATOM   2485  CG  ARG A 173      -7.803  25.007  20.504  1.00  0.00           C  
ATOM   2486  CD  ARG A 173      -6.424  25.513  20.407  1.00  0.00           C  
ATOM   2487  NE  ARG A 173      -5.972  26.013  21.672  1.00  0.00           N  
ATOM   2488  CZ  ARG A 173      -5.958  27.313  22.073  1.00  0.00           C  
ATOM   2489  NH1 ARG A 173      -6.353  28.306  21.308  1.00  0.00           N  
ATOM   2490  NH2 ARG A 173      -5.527  27.584  23.266  1.00  0.00           N  
ATOM   2491  H   ARG A 173      -9.841  23.618  17.150  1.00  0.00           H  
ATOM   2492  HA  ARG A 173      -9.503  22.863  20.025  1.00  0.00           H  
ATOM   2493 1HB  ARG A 173      -7.453  23.676  18.920  1.00  0.00           H  
ATOM   2494 2HB  ARG A 173      -8.292  25.152  18.483  1.00  0.00           H  
ATOM   2495 1HG  ARG A 173      -8.432  25.856  20.703  1.00  0.00           H  
ATOM   2496 2HG  ARG A 173      -7.863  24.293  21.328  1.00  0.00           H  
ATOM   2497 1HD  ARG A 173      -5.755  24.706  20.096  1.00  0.00           H  
ATOM   2498 2HD  ARG A 173      -6.379  26.323  19.679  1.00  0.00           H  
ATOM   2499  HE  ARG A 173      -5.652  25.298  22.348  1.00  0.00           H  
ATOM   2500 1HH1 ARG A 173      -6.698  28.144  20.371  1.00  0.00           H  
ATOM   2501 2HH1 ARG A 173      -6.315  29.245  21.698  1.00  0.00           H  
ATOM   2502 1HH2 ARG A 173      -5.239  26.833  23.858  1.00  0.00           H  
ATOM   2503 2HH2 ARG A 173      -5.457  28.535  23.597  1.00  0.00           H  
ATOM   2504  N   LEU A 174     -11.260  24.417  20.836  1.00  0.00           N  
ATOM   2505  CA  LEU A 174     -12.397  25.231  21.295  1.00  0.00           C  
ATOM   2506  C   LEU A 174     -11.945  26.382  22.175  1.00  0.00           C  
ATOM   2507  O   LEU A 174     -12.720  27.010  22.900  1.00  0.00           O  
ATOM   2508  CB  LEU A 174     -13.393  24.361  22.019  1.00  0.00           C  
ATOM   2509  CG  LEU A 174     -13.982  23.276  21.169  1.00  0.00           C  
ATOM   2510  CD1 LEU A 174     -14.872  22.499  22.011  1.00  0.00           C  
ATOM   2511  CD2 LEU A 174     -14.706  23.885  19.974  1.00  0.00           C  
ATOM   2512  H   LEU A 174     -10.892  23.706  21.453  1.00  0.00           H  
ATOM   2513  HA  LEU A 174     -12.894  25.655  20.423  1.00  0.00           H  
ATOM   2514 1HB  LEU A 174     -12.909  23.900  22.881  1.00  0.00           H  
ATOM   2515 2HB  LEU A 174     -14.211  24.988  22.376  1.00  0.00           H  
ATOM   2516  HG  LEU A 174     -13.193  22.626  20.809  1.00  0.00           H  
ATOM   2517 1HD1 LEU A 174     -15.309  21.696  21.459  1.00  0.00           H  
ATOM   2518 2HD1 LEU A 174     -14.288  22.112  22.818  1.00  0.00           H  
ATOM   2519 3HD1 LEU A 174     -15.664  23.144  22.396  1.00  0.00           H  
ATOM   2520 1HD2 LEU A 174     -15.140  23.112  19.354  1.00  0.00           H  
ATOM   2521 2HD2 LEU A 174     -15.499  24.546  20.329  1.00  0.00           H  
ATOM   2522 3HD2 LEU A 174     -13.992  24.455  19.387  1.00  0.00           H  
ATOM   2523  N   VAL A 175     -10.648  26.605  22.125  1.00  0.00           N  
ATOM   2524  CA  VAL A 175      -9.911  27.672  22.783  1.00  0.00           C  
ATOM   2525  C   VAL A 175      -9.915  27.551  24.307  1.00  0.00           C  
ATOM   2526  O   VAL A 175      -8.867  27.342  24.918  1.00  0.00           O  
ATOM   2527  CB  VAL A 175     -10.483  29.027  22.314  1.00  0.00           C  
ATOM   2528  CG1 VAL A 175      -9.798  30.190  23.032  1.00  0.00           C  
ATOM   2529  CG2 VAL A 175     -10.343  29.094  20.786  1.00  0.00           C  
ATOM   2530  H   VAL A 175     -10.131  25.991  21.527  1.00  0.00           H  
ATOM   2531  HA  VAL A 175      -8.879  27.621  22.446  1.00  0.00           H  
ATOM   2532  HB  VAL A 175     -11.533  29.098  22.570  1.00  0.00           H  
ATOM   2533 1HG1 VAL A 175     -10.227  31.133  22.688  1.00  0.00           H  
ATOM   2534 2HG1 VAL A 175      -9.942  30.109  24.104  1.00  0.00           H  
ATOM   2535 3HG1 VAL A 175      -8.730  30.186  22.811  1.00  0.00           H  
ATOM   2536 1HG2 VAL A 175     -10.746  30.034  20.423  1.00  0.00           H  
ATOM   2537 2HG2 VAL A 175      -9.300  29.019  20.524  1.00  0.00           H  
ATOM   2538 3HG2 VAL A 175     -10.882  28.271  20.325  1.00  0.00           H  
ATOM   2539  N   GLU A 176     -11.080  27.707  24.911  1.00  0.00           N  
ATOM   2540  CA  GLU A 176     -11.212  27.619  26.353  1.00  0.00           C  
ATOM   2541  C   GLU A 176     -11.470  26.148  26.749  1.00  0.00           C  
ATOM   2542  O   GLU A 176     -12.349  25.519  26.162  1.00  0.00           O  
ATOM   2543  CB  GLU A 176     -12.352  28.528  26.820  1.00  0.00           C  
ATOM   2544  CG  GLU A 176     -12.521  28.625  28.318  1.00  0.00           C  
ATOM   2545  CD  GLU A 176     -13.671  29.523  28.709  1.00  0.00           C  
ATOM   2546  OE1 GLU A 176     -14.273  30.095  27.828  1.00  0.00           O  
ATOM   2547  OE2 GLU A 176     -13.939  29.648  29.885  1.00  0.00           O  
ATOM   2548  H   GLU A 176     -11.899  27.839  24.323  1.00  0.00           H  
ATOM   2549  HA  GLU A 176     -10.292  27.990  26.785  1.00  0.00           H  
ATOM   2550 1HB  GLU A 176     -12.180  29.536  26.444  1.00  0.00           H  
ATOM   2551 2HB  GLU A 176     -13.294  28.178  26.395  1.00  0.00           H  
ATOM   2552 1HG  GLU A 176     -12.664  27.632  28.732  1.00  0.00           H  
ATOM   2553 2HG  GLU A 176     -11.600  29.028  28.739  1.00  0.00           H  
ATOM   2554  N   PRO A 177     -10.697  25.550  27.677  1.00  0.00           N  
ATOM   2555  CA  PRO A 177     -10.861  24.185  28.169  1.00  0.00           C  
ATOM   2556  C   PRO A 177     -12.020  24.057  29.157  1.00  0.00           C  
ATOM   2557  O   PRO A 177     -12.384  25.032  29.808  1.00  0.00           O  
ATOM   2558  CB  PRO A 177      -9.522  23.916  28.850  1.00  0.00           C  
ATOM   2559  CG  PRO A 177      -9.066  25.277  29.339  1.00  0.00           C  
ATOM   2560  CD  PRO A 177      -9.548  26.266  28.276  1.00  0.00           C  
ATOM   2561  HA  PRO A 177     -11.007  23.510  27.316  1.00  0.00           H  
ATOM   2562 1HB  PRO A 177      -9.663  23.191  29.670  1.00  0.00           H  
ATOM   2563 2HB  PRO A 177      -8.824  23.457  28.133  1.00  0.00           H  
ATOM   2564 1HG  PRO A 177      -9.498  25.482  30.332  1.00  0.00           H  
ATOM   2565 2HG  PRO A 177      -7.972  25.292  29.460  1.00  0.00           H  
ATOM   2566 1HD  PRO A 177      -9.867  27.194  28.778  1.00  0.00           H  
ATOM   2567 2HD  PRO A 177      -8.758  26.444  27.523  1.00  0.00           H  
ATOM   2568  N   ILE A 178     -12.516  22.833  29.342  1.00  0.00           N  
ATOM   2569  CA  ILE A 178     -13.535  22.549  30.363  1.00  0.00           C  
ATOM   2570  C   ILE A 178     -12.902  21.914  31.588  1.00  0.00           C  
ATOM   2571  O   ILE A 178     -12.096  20.989  31.451  1.00  0.00           O  
ATOM   2572  CB  ILE A 178     -14.632  21.604  29.849  1.00  0.00           C  
ATOM   2573  CG1 ILE A 178     -15.285  22.199  28.757  1.00  0.00           C  
ATOM   2574  CG2 ILE A 178     -15.663  21.340  30.921  1.00  0.00           C  
ATOM   2575  CD1 ILE A 178     -16.245  21.328  28.123  1.00  0.00           C  
ATOM   2576  H   ILE A 178     -12.182  22.075  28.764  1.00  0.00           H  
ATOM   2577  HA  ILE A 178     -14.003  23.486  30.669  1.00  0.00           H  
ATOM   2578  HB  ILE A 178     -14.189  20.664  29.521  1.00  0.00           H  
ATOM   2579 1HG1 ILE A 178     -15.765  23.046  29.114  1.00  0.00           H  
ATOM   2580 2HG1 ILE A 178     -14.545  22.496  28.015  1.00  0.00           H  
ATOM   2581 1HG2 ILE A 178     -16.427  20.690  30.526  1.00  0.00           H  
ATOM   2582 2HG2 ILE A 178     -15.202  20.866  31.782  1.00  0.00           H  
ATOM   2583 3HG2 ILE A 178     -16.108  22.289  31.217  1.00  0.00           H  
ATOM   2584 1HD1 ILE A 178     -16.690  21.840  27.310  1.00  0.00           H  
ATOM   2585 2HD1 ILE A 178     -15.744  20.470  27.775  1.00  0.00           H  
ATOM   2586 3HD1 ILE A 178     -17.012  21.037  28.838  1.00  0.00           H  
ATOM   2587  N   THR A 179     -13.219  22.428  32.778  1.00  0.00           N  
ATOM   2588  CA  THR A 179     -12.629  21.880  33.986  1.00  0.00           C  
ATOM   2589  C   THR A 179     -13.568  20.864  34.634  1.00  0.00           C  
ATOM   2590  O   THR A 179     -14.763  20.825  34.338  1.00  0.00           O  
ATOM   2591  CB  THR A 179     -12.300  23.014  34.965  1.00  0.00           C  
ATOM   2592  OG1 THR A 179     -13.510  23.635  35.411  1.00  0.00           O  
ATOM   2593  CG2 THR A 179     -11.449  24.054  34.255  1.00  0.00           C  
ATOM   2594  H   THR A 179     -13.903  23.195  32.867  1.00  0.00           H  
ATOM   2595  HA  THR A 179     -11.703  21.369  33.725  1.00  0.00           H  
ATOM   2596  HB  THR A 179     -11.760  22.621  35.824  1.00  0.00           H  
ATOM   2597  HG1 THR A 179     -14.030  23.959  34.633  1.00  0.00           H  
ATOM   2598 1HG2 THR A 179     -11.218  24.866  34.942  1.00  0.00           H  
ATOM   2599 2HG2 THR A 179     -10.525  23.594  33.908  1.00  0.00           H  
ATOM   2600 3HG2 THR A 179     -12.002  24.449  33.398  1.00  0.00           H  
ATOM   2601  N   SER A 180     -13.054  20.097  35.594  1.00  0.00           N  
ATOM   2602  CA  SER A 180     -13.871  19.100  36.290  1.00  0.00           C  
ATOM   2603  C   SER A 180     -15.050  19.693  37.059  1.00  0.00           C  
ATOM   2604  O   SER A 180     -16.083  19.042  37.232  1.00  0.00           O  
ATOM   2605  CB  SER A 180     -12.983  18.332  37.264  1.00  0.00           C  
ATOM   2606  OG  SER A 180     -12.497  19.158  38.307  1.00  0.00           O  
ATOM   2607  H   SER A 180     -12.073  20.177  35.816  1.00  0.00           H  
ATOM   2608  HA  SER A 180     -14.272  18.410  35.547  1.00  0.00           H  
ATOM   2609 1HB  SER A 180     -13.531  17.504  37.690  1.00  0.00           H  
ATOM   2610 2HB  SER A 180     -12.141  17.910  36.723  1.00  0.00           H  
ATOM   2611  HG  SER A 180     -11.739  18.687  38.678  1.00  0.00           H  
ATOM   2612  N   GLN A 181     -14.922  20.965  37.434  1.00  0.00           N  
ATOM   2613  CA  GLN A 181     -15.919  21.655  38.234  1.00  0.00           C  
ATOM   2614  C   GLN A 181     -16.970  22.369  37.389  1.00  0.00           C  
ATOM   2615  O   GLN A 181     -17.877  23.008  37.928  1.00  0.00           O  
ATOM   2616  CB  GLN A 181     -15.219  22.652  39.152  1.00  0.00           C  
ATOM   2617  CG  GLN A 181     -14.191  21.989  40.068  1.00  0.00           C  
ATOM   2618  CD  GLN A 181     -14.778  20.921  40.973  1.00  0.00           C  
ATOM   2619  OE1 GLN A 181     -15.671  21.181  41.789  1.00  0.00           O  
ATOM   2620  NE2 GLN A 181     -14.287  19.692  40.809  1.00  0.00           N  
ATOM   2621  H   GLN A 181     -14.066  21.447  37.198  1.00  0.00           H  
ATOM   2622  HA  GLN A 181     -16.431  20.916  38.847  1.00  0.00           H  
ATOM   2623 1HB  GLN A 181     -14.705  23.401  38.547  1.00  0.00           H  
ATOM   2624 2HB  GLN A 181     -15.955  23.166  39.768  1.00  0.00           H  
ATOM   2625 1HG  GLN A 181     -13.425  21.523  39.447  1.00  0.00           H  
ATOM   2626 2HG  GLN A 181     -13.740  22.756  40.699  1.00  0.00           H  
ATOM   2627 1HE2 GLN A 181     -14.637  18.932  41.360  1.00  0.00           H  
ATOM   2628 2HE2 GLN A 181     -13.577  19.520  40.101  1.00  0.00           H  
ATOM   2629  N   ASP A 182     -16.857  22.266  36.070  1.00  0.00           N  
ATOM   2630  CA  ASP A 182     -17.845  22.875  35.200  1.00  0.00           C  
ATOM   2631  C   ASP A 182     -19.072  21.993  35.063  1.00  0.00           C  
ATOM   2632  O   ASP A 182     -19.023  20.763  35.238  1.00  0.00           O  
ATOM   2633  CB  ASP A 182     -17.284  23.211  33.803  1.00  0.00           C  
ATOM   2634  CG  ASP A 182     -16.429  24.520  33.730  1.00  0.00           C  
ATOM   2635  OD1 ASP A 182     -17.010  25.593  33.949  1.00  0.00           O  
ATOM   2636  OD2 ASP A 182     -15.227  24.457  33.455  1.00  0.00           O  
ATOM   2637  H   ASP A 182     -16.092  21.736  35.654  1.00  0.00           H  
ATOM   2638  HA  ASP A 182     -18.163  23.813  35.654  1.00  0.00           H  
ATOM   2639 1HB  ASP A 182     -16.657  22.381  33.490  1.00  0.00           H  
ATOM   2640 2HB  ASP A 182     -18.102  23.282  33.088  1.00  0.00           H  
ATOM   2641  N   LYS A 183     -20.169  22.634  34.661  1.00  0.00           N  
ATOM   2642  CA  LYS A 183     -21.429  21.955  34.374  1.00  0.00           C  
ATOM   2643  C   LYS A 183     -21.874  22.341  32.960  1.00  0.00           C  
ATOM   2644  O   LYS A 183     -22.779  23.157  32.801  1.00  0.00           O  
ATOM   2645  CB  LYS A 183     -22.494  22.405  35.364  1.00  0.00           C  
ATOM   2646  CG  LYS A 183     -22.154  22.143  36.833  1.00  0.00           C  
ATOM   2647  CD  LYS A 183     -23.368  22.379  37.712  1.00  0.00           C  
ATOM   2648  CE  LYS A 183     -23.717  23.843  37.825  1.00  0.00           C  
ATOM   2649  NZ  LYS A 183     -24.852  24.057  38.756  1.00  0.00           N  
ATOM   2650  H   LYS A 183     -20.124  23.638  34.557  1.00  0.00           H  
ATOM   2651  HA  LYS A 183     -21.303  20.878  34.441  1.00  0.00           H  
ATOM   2652 1HB  LYS A 183     -22.673  23.473  35.248  1.00  0.00           H  
ATOM   2653 2HB  LYS A 183     -23.431  21.888  35.148  1.00  0.00           H  
ATOM   2654 1HG  LYS A 183     -21.800  21.122  36.963  1.00  0.00           H  
ATOM   2655 2HG  LYS A 183     -21.359  22.818  37.148  1.00  0.00           H  
ATOM   2656 1HD  LYS A 183     -24.222  21.852  37.276  1.00  0.00           H  
ATOM   2657 2HD  LYS A 183     -23.183  21.975  38.704  1.00  0.00           H  
ATOM   2658 1HE  LYS A 183     -22.849  24.394  38.186  1.00  0.00           H  
ATOM   2659 2HE  LYS A 183     -23.992  24.221  36.840  1.00  0.00           H  
ATOM   2660 1HZ  LYS A 183     -25.069  25.040  38.808  1.00  0.00           H  
ATOM   2661 2HZ  LYS A 183     -25.662  23.548  38.411  1.00  0.00           H  
ATOM   2662 3HZ  LYS A 183     -24.607  23.716  39.673  1.00  0.00           H  
ATOM   2663  N   PRO A 184     -21.220  21.805  31.914  1.00  0.00           N  
ATOM   2664  CA  PRO A 184     -21.381  22.153  30.520  1.00  0.00           C  
ATOM   2665  C   PRO A 184     -22.753  22.015  29.908  1.00  0.00           C  
ATOM   2666  O   PRO A 184     -23.039  22.681  28.905  1.00  0.00           O  
ATOM   2667  CB  PRO A 184     -20.391  21.194  29.865  1.00  0.00           C  
ATOM   2668  CG  PRO A 184     -19.424  20.952  30.937  1.00  0.00           C  
ATOM   2669  CD  PRO A 184     -20.245  20.760  32.101  1.00  0.00           C  
ATOM   2670  HA  PRO A 184     -21.068  23.194  30.447  1.00  0.00           H  
ATOM   2671 1HB  PRO A 184     -20.931  20.297  29.573  1.00  0.00           H  
ATOM   2672 2HB  PRO A 184     -19.952  21.585  28.960  1.00  0.00           H  
ATOM   2673 1HG  PRO A 184     -18.771  20.183  30.764  1.00  0.00           H  
ATOM   2674 2HG  PRO A 184     -18.793  21.847  31.042  1.00  0.00           H  
ATOM   2675 1HD  PRO A 184     -20.740  19.783  32.083  1.00  0.00           H  
ATOM   2676 2HD  PRO A 184     -19.617  20.848  32.899  1.00  0.00           H  
ATOM   2677  N   PHE A 185     -23.599  21.153  30.460  1.00  0.00           N  
ATOM   2678  CA  PHE A 185     -24.928  21.055  29.897  1.00  0.00           C  
ATOM   2679  C   PHE A 185     -25.908  20.579  30.964  1.00  0.00           C  
ATOM   2680  O   PHE A 185     -25.515  20.090  32.027  1.00  0.00           O  
ATOM   2681  CB  PHE A 185     -24.944  20.244  28.576  1.00  0.00           C  
ATOM   2682  CG  PHE A 185     -24.700  18.791  28.569  1.00  0.00           C  
ATOM   2683  CD1 PHE A 185     -25.779  17.935  28.528  1.00  0.00           C  
ATOM   2684  CD2 PHE A 185     -23.424  18.260  28.572  1.00  0.00           C  
ATOM   2685  CE1 PHE A 185     -25.592  16.588  28.464  1.00  0.00           C  
ATOM   2686  CE2 PHE A 185     -23.238  16.892  28.522  1.00  0.00           C  
ATOM   2687  CZ  PHE A 185     -24.328  16.064  28.461  1.00  0.00           C  
ATOM   2688  H   PHE A 185     -23.342  20.604  31.266  1.00  0.00           H  
ATOM   2689  HA  PHE A 185     -25.237  22.061  29.621  1.00  0.00           H  
ATOM   2690 1HB  PHE A 185     -25.903  20.386  28.114  1.00  0.00           H  
ATOM   2691 2HB  PHE A 185     -24.223  20.688  27.888  1.00  0.00           H  
ATOM   2692  HD1 PHE A 185     -26.793  18.351  28.529  1.00  0.00           H  
ATOM   2693  HD2 PHE A 185     -22.569  18.927  28.602  1.00  0.00           H  
ATOM   2694  HE1 PHE A 185     -26.439  15.936  28.422  1.00  0.00           H  
ATOM   2695  HE2 PHE A 185     -22.234  16.471  28.521  1.00  0.00           H  
ATOM   2696  HZ  PHE A 185     -24.193  14.997  28.422  1.00  0.00           H  
ATOM   2697  N   THR A 186     -27.184  20.745  30.667  1.00  0.00           N  
ATOM   2698  CA  THR A 186     -28.286  20.464  31.574  1.00  0.00           C  
ATOM   2699  C   THR A 186     -29.217  19.391  31.071  1.00  0.00           C  
ATOM   2700  O   THR A 186     -29.063  18.916  29.948  1.00  0.00           O  
ATOM   2701  CB  THR A 186     -29.118  21.744  31.738  1.00  0.00           C  
ATOM   2702  OG1 THR A 186     -29.775  22.059  30.466  1.00  0.00           O  
ATOM   2703  CG2 THR A 186     -28.211  22.901  32.121  1.00  0.00           C  
ATOM   2704  H   THR A 186     -27.402  21.133  29.765  1.00  0.00           H  
ATOM   2705  HA  THR A 186     -27.880  20.150  32.538  1.00  0.00           H  
ATOM   2706  HB  THR A 186     -29.871  21.602  32.511  1.00  0.00           H  
ATOM   2707  HG1 THR A 186     -30.206  22.927  30.538  1.00  0.00           H  
ATOM   2708 1HG2 THR A 186     -28.805  23.808  32.231  1.00  0.00           H  
ATOM   2709 2HG2 THR A 186     -27.711  22.676  33.065  1.00  0.00           H  
ATOM   2710 3HG2 THR A 186     -27.462  23.057  31.345  1.00  0.00           H  
ATOM   2711  N   THR A 187     -30.221  19.056  31.888  1.00  0.00           N  
ATOM   2712  CA  THR A 187     -31.251  18.103  31.497  1.00  0.00           C  
ATOM   2713  C   THR A 187     -31.977  18.561  30.247  1.00  0.00           C  
ATOM   2714  O   THR A 187     -32.232  17.759  29.350  1.00  0.00           O  
ATOM   2715  CB  THR A 187     -32.307  17.886  32.594  1.00  0.00           C  
ATOM   2716  OG1 THR A 187     -31.724  17.320  33.777  1.00  0.00           O  
ATOM   2717  CG2 THR A 187     -33.372  16.939  32.065  1.00  0.00           C  
ATOM   2718  H   THR A 187     -30.259  19.463  32.812  1.00  0.00           H  
ATOM   2719  HA  THR A 187     -30.781  17.156  31.277  1.00  0.00           H  
ATOM   2720  HB  THR A 187     -32.763  18.841  32.848  1.00  0.00           H  
ATOM   2721  HG1 THR A 187     -30.834  17.679  33.948  1.00  0.00           H  
ATOM   2722 1HG2 THR A 187     -34.134  16.784  32.826  1.00  0.00           H  
ATOM   2723 2HG2 THR A 187     -33.835  17.365  31.170  1.00  0.00           H  
ATOM   2724 3HG2 THR A 187     -32.913  15.983  31.810  1.00  0.00           H  
ATOM   2725  N   GLU A 188     -32.319  19.852  30.171  1.00  0.00           N  
ATOM   2726  CA  GLU A 188     -33.027  20.325  28.989  1.00  0.00           C  
ATOM   2727  C   GLU A 188     -32.156  20.121  27.758  1.00  0.00           C  
ATOM   2728  O   GLU A 188     -32.651  19.717  26.700  1.00  0.00           O  
ATOM   2729  CB  GLU A 188     -33.387  21.815  29.110  1.00  0.00           C  
ATOM   2730  CG  GLU A 188     -34.457  22.140  30.142  1.00  0.00           C  
ATOM   2731  CD  GLU A 188     -34.792  23.640  30.237  1.00  0.00           C  
ATOM   2732  OE1 GLU A 188     -34.171  24.450  29.557  1.00  0.00           O  
ATOM   2733  OE2 GLU A 188     -35.676  23.963  30.996  1.00  0.00           O  
ATOM   2734  H   GLU A 188     -32.087  20.483  30.921  1.00  0.00           H  
ATOM   2735  HA  GLU A 188     -33.940  19.742  28.866  1.00  0.00           H  
ATOM   2736 1HB  GLU A 188     -32.491  22.381  29.367  1.00  0.00           H  
ATOM   2737 2HB  GLU A 188     -33.735  22.181  28.144  1.00  0.00           H  
ATOM   2738 1HG  GLU A 188     -35.365  21.595  29.885  1.00  0.00           H  
ATOM   2739 2HG  GLU A 188     -34.119  21.786  31.115  1.00  0.00           H  
ATOM   2740  N   LEU A 189     -30.847  20.369  27.897  1.00  0.00           N  
ATOM   2741  CA  LEU A 189     -29.962  20.157  26.763  1.00  0.00           C  
ATOM   2742  C   LEU A 189     -29.809  18.686  26.439  1.00  0.00           C  
ATOM   2743  O   LEU A 189     -29.846  18.303  25.277  1.00  0.00           O  
ATOM   2744  CB  LEU A 189     -28.611  20.792  27.036  1.00  0.00           C  
ATOM   2745  CG  LEU A 189     -28.660  22.266  27.033  1.00  0.00           C  
ATOM   2746  CD1 LEU A 189     -27.352  22.880  27.492  1.00  0.00           C  
ATOM   2747  CD2 LEU A 189     -28.966  22.662  25.669  1.00  0.00           C  
ATOM   2748  H   LEU A 189     -30.480  20.725  28.788  1.00  0.00           H  
ATOM   2749  HA  LEU A 189     -30.399  20.647  25.897  1.00  0.00           H  
ATOM   2750 1HB  LEU A 189     -28.273  20.461  28.006  1.00  0.00           H  
ATOM   2751 2HB  LEU A 189     -27.900  20.460  26.279  1.00  0.00           H  
ATOM   2752  HG  LEU A 189     -29.449  22.613  27.702  1.00  0.00           H  
ATOM   2753 1HD1 LEU A 189     -27.428  23.964  27.454  1.00  0.00           H  
ATOM   2754 2HD1 LEU A 189     -27.156  22.579  28.498  1.00  0.00           H  
ATOM   2755 3HD1 LEU A 189     -26.539  22.553  26.841  1.00  0.00           H  
ATOM   2756 1HD2 LEU A 189     -29.013  23.690  25.675  1.00  0.00           H  
ATOM   2757 2HD2 LEU A 189     -28.180  22.324  24.992  1.00  0.00           H  
ATOM   2758 3HD2 LEU A 189     -29.923  22.243  25.358  1.00  0.00           H  
ATOM   2759  N   TYR A 190     -29.699  17.850  27.459  1.00  0.00           N  
ATOM   2760  CA  TYR A 190     -29.552  16.419  27.272  1.00  0.00           C  
ATOM   2761  C   TYR A 190     -30.714  15.907  26.443  1.00  0.00           C  
ATOM   2762  O   TYR A 190     -30.522  15.239  25.423  1.00  0.00           O  
ATOM   2763  CB  TYR A 190     -29.466  15.747  28.640  1.00  0.00           C  
ATOM   2764  CG  TYR A 190     -29.435  14.238  28.681  1.00  0.00           C  
ATOM   2765  CD1 TYR A 190     -28.268  13.511  28.413  1.00  0.00           C  
ATOM   2766  CD2 TYR A 190     -30.596  13.577  29.042  1.00  0.00           C  
ATOM   2767  CE1 TYR A 190     -28.284  12.130  28.510  1.00  0.00           C  
ATOM   2768  CE2 TYR A 190     -30.611  12.207  29.138  1.00  0.00           C  
ATOM   2769  CZ  TYR A 190     -29.467  11.481  28.877  1.00  0.00           C  
ATOM   2770  OH  TYR A 190     -29.500  10.114  28.983  1.00  0.00           O  
ATOM   2771  H   TYR A 190     -29.685  18.224  28.401  1.00  0.00           H  
ATOM   2772  HA  TYR A 190     -28.635  16.219  26.727  1.00  0.00           H  
ATOM   2773 1HB  TYR A 190     -28.597  16.122  29.175  1.00  0.00           H  
ATOM   2774 2HB  TYR A 190     -30.328  16.056  29.214  1.00  0.00           H  
ATOM   2775  HD1 TYR A 190     -27.352  14.015  28.136  1.00  0.00           H  
ATOM   2776  HD2 TYR A 190     -31.501  14.149  29.257  1.00  0.00           H  
ATOM   2777  HE1 TYR A 190     -27.379  11.554  28.304  1.00  0.00           H  
ATOM   2778  HE2 TYR A 190     -31.528  11.694  29.427  1.00  0.00           H  
ATOM   2779  HH  TYR A 190     -30.376   9.836  29.264  1.00  0.00           H  
ATOM   2780  N   GLU A 191     -31.931  16.240  26.856  1.00  0.00           N  
ATOM   2781  CA  GLU A 191     -33.068  15.766  26.102  1.00  0.00           C  
ATOM   2782  C   GLU A 191     -33.095  16.356  24.688  1.00  0.00           C  
ATOM   2783  O   GLU A 191     -33.340  15.626  23.729  1.00  0.00           O  
ATOM   2784  CB  GLU A 191     -34.364  16.086  26.848  1.00  0.00           C  
ATOM   2785  CG  GLU A 191     -34.563  15.264  28.137  1.00  0.00           C  
ATOM   2786  CD  GLU A 191     -35.862  15.574  28.873  1.00  0.00           C  
ATOM   2787  OE1 GLU A 191     -36.551  16.489  28.484  1.00  0.00           O  
ATOM   2788  OE2 GLU A 191     -36.164  14.876  29.819  1.00  0.00           O  
ATOM   2789  H   GLU A 191     -32.055  16.809  27.695  1.00  0.00           H  
ATOM   2790  HA  GLU A 191     -32.987  14.684  26.013  1.00  0.00           H  
ATOM   2791 1HB  GLU A 191     -34.363  17.145  27.127  1.00  0.00           H  
ATOM   2792 2HB  GLU A 191     -35.219  15.917  26.193  1.00  0.00           H  
ATOM   2793 1HG  GLU A 191     -34.537  14.205  27.887  1.00  0.00           H  
ATOM   2794 2HG  GLU A 191     -33.721  15.471  28.802  1.00  0.00           H  
ATOM   2795  N   ALA A 192     -32.779  17.650  24.530  1.00  0.00           N  
ATOM   2796  CA  ALA A 192     -32.812  18.258  23.198  1.00  0.00           C  
ATOM   2797  C   ALA A 192     -31.831  17.578  22.242  1.00  0.00           C  
ATOM   2798  O   ALA A 192     -32.155  17.289  21.085  1.00  0.00           O  
ATOM   2799  CB  ALA A 192     -32.482  19.735  23.301  1.00  0.00           C  
ATOM   2800  H   ALA A 192     -32.565  18.237  25.339  1.00  0.00           H  
ATOM   2801  HA  ALA A 192     -33.819  18.139  22.798  1.00  0.00           H  
ATOM   2802 1HB  ALA A 192     -32.535  20.190  22.317  1.00  0.00           H  
ATOM   2803 2HB  ALA A 192     -33.194  20.222  23.968  1.00  0.00           H  
ATOM   2804 3HB  ALA A 192     -31.477  19.846  23.703  1.00  0.00           H  
ATOM   2805  N   LEU A 193     -30.652  17.250  22.761  1.00  0.00           N  
ATOM   2806  CA  LEU A 193     -29.597  16.597  22.003  1.00  0.00           C  
ATOM   2807  C   LEU A 193     -30.031  15.224  21.538  1.00  0.00           C  
ATOM   2808  O   LEU A 193     -29.743  14.814  20.415  1.00  0.00           O  
ATOM   2809  CB  LEU A 193     -28.379  16.481  22.913  1.00  0.00           C  
ATOM   2810  CG  LEU A 193     -27.666  17.785  23.227  1.00  0.00           C  
ATOM   2811  CD1 LEU A 193     -26.776  17.587  24.430  1.00  0.00           C  
ATOM   2812  CD2 LEU A 193     -26.831  18.163  22.033  1.00  0.00           C  
ATOM   2813  H   LEU A 193     -30.457  17.505  23.728  1.00  0.00           H  
ATOM   2814  HA  LEU A 193     -29.362  17.210  21.134  1.00  0.00           H  
ATOM   2815 1HB  LEU A 193     -28.691  16.040  23.855  1.00  0.00           H  
ATOM   2816 2HB  LEU A 193     -27.673  15.823  22.444  1.00  0.00           H  
ATOM   2817  HG  LEU A 193     -28.387  18.570  23.424  1.00  0.00           H  
ATOM   2818 1HD1 LEU A 193     -26.252  18.511  24.660  1.00  0.00           H  
ATOM   2819 2HD1 LEU A 193     -27.375  17.309  25.273  1.00  0.00           H  
ATOM   2820 3HD1 LEU A 193     -26.074  16.799  24.221  1.00  0.00           H  
ATOM   2821 1HD2 LEU A 193     -26.310  19.103  22.229  1.00  0.00           H  
ATOM   2822 2HD2 LEU A 193     -26.108  17.393  21.827  1.00  0.00           H  
ATOM   2823 3HD2 LEU A 193     -27.480  18.267  21.179  1.00  0.00           H  
ATOM   2824  N   LEU A 194     -30.768  14.520  22.392  1.00  0.00           N  
ATOM   2825  CA  LEU A 194     -31.248  13.199  22.046  1.00  0.00           C  
ATOM   2826  C   LEU A 194     -32.425  13.256  21.060  1.00  0.00           C  
ATOM   2827  O   LEU A 194     -32.561  12.383  20.201  1.00  0.00           O  
ATOM   2828  CB  LEU A 194     -31.630  12.464  23.328  1.00  0.00           C  
ATOM   2829  CG  LEU A 194     -30.437  12.167  24.257  1.00  0.00           C  
ATOM   2830  CD1 LEU A 194     -30.936  11.554  25.536  1.00  0.00           C  
ATOM   2831  CD2 LEU A 194     -29.451  11.264  23.552  1.00  0.00           C  
ATOM   2832  H   LEU A 194     -30.964  14.899  23.321  1.00  0.00           H  
ATOM   2833  HA  LEU A 194     -30.434  12.657  21.569  1.00  0.00           H  
ATOM   2834 1HB  LEU A 194     -32.341  13.083  23.880  1.00  0.00           H  
ATOM   2835 2HB  LEU A 194     -32.111  11.523  23.070  1.00  0.00           H  
ATOM   2836  HG  LEU A 194     -29.935  13.093  24.505  1.00  0.00           H  
ATOM   2837 1HD1 LEU A 194     -30.091  11.360  26.178  1.00  0.00           H  
ATOM   2838 2HD1 LEU A 194     -31.623  12.247  26.027  1.00  0.00           H  
ATOM   2839 3HD1 LEU A 194     -31.448  10.625  25.319  1.00  0.00           H  
ATOM   2840 1HD2 LEU A 194     -28.612  11.086  24.215  1.00  0.00           H  
ATOM   2841 2HD2 LEU A 194     -29.930  10.318  23.297  1.00  0.00           H  
ATOM   2842 3HD2 LEU A 194     -29.098  11.749  22.643  1.00  0.00           H  
ATOM   2843  N   GLN A 195     -33.270  14.289  21.174  1.00  0.00           N  
ATOM   2844  CA  GLN A 195     -34.424  14.449  20.283  1.00  0.00           C  
ATOM   2845  C   GLN A 195     -34.029  14.736  18.829  1.00  0.00           C  
ATOM   2846  O   GLN A 195     -34.662  14.213  17.906  1.00  0.00           O  
ATOM   2847  CB  GLN A 195     -35.335  15.572  20.788  1.00  0.00           C  
ATOM   2848  CG  GLN A 195     -36.086  15.239  22.075  1.00  0.00           C  
ATOM   2849  CD  GLN A 195     -36.805  16.441  22.668  1.00  0.00           C  
ATOM   2850  OE1 GLN A 195     -36.530  17.596  22.321  1.00  0.00           O  
ATOM   2851  NE2 GLN A 195     -37.735  16.174  23.581  1.00  0.00           N  
ATOM   2852  H   GLN A 195     -33.126  14.967  21.923  1.00  0.00           H  
ATOM   2853  HA  GLN A 195     -34.987  13.519  20.295  1.00  0.00           H  
ATOM   2854 1HB  GLN A 195     -34.733  16.461  20.974  1.00  0.00           H  
ATOM   2855 2HB  GLN A 195     -36.062  15.825  20.018  1.00  0.00           H  
ATOM   2856 1HG  GLN A 195     -36.837  14.488  21.841  1.00  0.00           H  
ATOM   2857 2HG  GLN A 195     -35.399  14.844  22.807  1.00  0.00           H  
ATOM   2858 1HE2 GLN A 195     -38.241  16.919  24.017  1.00  0.00           H  
ATOM   2859 2HE2 GLN A 195     -37.924  15.226  23.840  1.00  0.00           H  
ATOM   2860  N   ARG A 196     -32.993  15.555  18.622  1.00  0.00           N  
ATOM   2861  CA  ARG A 196     -32.561  15.884  17.261  1.00  0.00           C  
ATOM   2862  C   ARG A 196     -31.176  16.529  17.219  1.00  0.00           C  
ATOM   2863  O   ARG A 196     -30.238  15.931  16.686  1.00  0.00           O  
ATOM   2864  OXT ARG A 196     -31.096  17.746  17.372  1.00  0.00           O  
ATOM   2865  CB  ARG A 196     -33.566  16.814  16.580  1.00  0.00           C  
ATOM   2866  CG  ARG A 196     -33.244  17.144  15.122  1.00  0.00           C  
ATOM   2867  CD  ARG A 196     -34.318  17.962  14.477  1.00  0.00           C  
ATOM   2868  NE  ARG A 196     -33.997  18.270  13.084  1.00  0.00           N  
ATOM   2869  CZ  ARG A 196     -34.767  19.006  12.255  1.00  0.00           C  
ATOM   2870  NH1 ARG A 196     -35.905  19.511  12.679  1.00  0.00           N  
ATOM   2871  NH2 ARG A 196     -34.375  19.218  11.010  1.00  0.00           N  
ATOM   2872  H   ARG A 196     -32.523  15.978  19.428  1.00  0.00           H  
ATOM   2873  HA  ARG A 196     -32.518  14.957  16.691  1.00  0.00           H  
ATOM   2874 1HB  ARG A 196     -34.558  16.369  16.594  1.00  0.00           H  
ATOM   2875 2HB  ARG A 196     -33.622  17.753  17.132  1.00  0.00           H  
ATOM   2876 1HG  ARG A 196     -32.312  17.706  15.076  1.00  0.00           H  
ATOM   2877 2HG  ARG A 196     -33.137  16.217  14.557  1.00  0.00           H  
ATOM   2878 1HD  ARG A 196     -35.257  17.411  14.498  1.00  0.00           H  
ATOM   2879 2HD  ARG A 196     -34.434  18.902  15.016  1.00  0.00           H  
ATOM   2880  HE  ARG A 196     -33.131  17.902  12.713  1.00  0.00           H  
ATOM   2881 1HH1 ARG A 196     -36.208  19.349  13.629  1.00  0.00           H  
ATOM   2882 2HH1 ARG A 196     -36.477  20.060  12.053  1.00  0.00           H  
ATOM   2883 1HH2 ARG A 196     -33.501  18.830  10.683  1.00  0.00           H  
ATOM   2884 2HH2 ARG A 196     -34.948  19.767  10.387  1.00  0.00           H  
TER                                                                             
# All scores below are weighted scores, not raw scores.
#BEGIN_POSE_ENERGIES_TABLE /home/grads/bernardm/FoldingBenchMarks/RosettaFold/RoseTTAFold/results_pyrosetta_rerun/T1162.pdb/pdb-3track/model0_2_0.45.pdb
label fa_atr fa_rep fa_sol fa_intra_rep fa_intra_sol_xover4 lk_ball_wtd fa_elec hbond_sr_bb hbond_lr_bb hbond_bb_sc hbond_sc dslf_fa13 omega fa_dun p_aa_pp yhh_planarity ref rama_prepro cart_bonded total
weights 1 0.55 1 0.005 1 1 1 1 1 1 1 1.25 0.4 0.7 0.6 0.625 1 0.45 0.5 NA
pose -1042.25 127.589 651.838 2.16906 34.7986 -31.2324 -295.366 -82.1591 -23.1933 -45.1054 -32.6465 -1.62596 8.89689 199.979 -34.174 0.14819 52.1103 48.9322 119.647 -341.64
SER:NtermProteinFull_1 -1.9921 0.19136 1.92337 0.00356 0.0327 -0.16152 -0.93379 0 0 0 -1.02907 0 -0.01174 0.27305 0 0 -0.28969 0 0.03452 -1.95934
ALA_2 -0.63741 0.02931 0.49915 0.00146 0 -0.07795 0.01888 0 0 0 0 0 -0.05847 0 -0.34548 0 1.32468 -0.32862 0.11996 0.54551
ALA_3 -2.40177 0.23927 1.69388 0.00135 0 -0.13434 -0.08225 0 0 0 0 0 0.03772 0 -0.54205 0 1.32468 -0.36069 0.1678 -0.05641
THR_4 -2.45751 0.16535 1.12258 0.00776 0.09459 -0.31823 -0.2278 0 0 0 0 0 -0.01316 0.0158 -0.30985 0 1.15175 0.00054 0.16635 -0.60184
THR_5 -3.57055 0.61834 2.25298 0.00868 0.05609 -0.34266 -0.19848 0 0 0 0 0 -0.05508 0.02441 0.03959 0 1.15175 -0.06766 0.81512 0.73253
PRO_6 -4.24665 0.57728 1.78217 0.00302 0.06816 0.14646 -1.43269 0 0 -0.52406 0 0 0.02345 0.09203 -1.21853 0 -1.64321 -0.2078 0.88636 -5.694
ILE_7 -8.38567 0.97293 1.24534 0.05537 0.08474 -0.31016 -0.80331 0 0 0 0 0 0.14573 1.14378 -0.25716 0 2.30374 -0.36524 0.63634 -3.53357
VAL_8 -3.91397 0.33055 2.06267 0.01508 0.04262 -0.21238 -0.5872 0 0 0 0 0 -0.02335 0.05014 -0.74765 0 2.64269 -0.44303 0.67448 -0.10936
ALA_9 -4.43655 0.42777 0.18398 0.00137 0 -0.22224 -0.12317 0 0 0 0 0 -0.01955 0 0.19968 0 1.32468 -0.05441 0.2905 -2.42794
GLU_10 -4.44749 0.30913 4.79577 0.00553 0.26476 0.34751 -4.18763 0 0 0 -0.5125 0 -8e-05 2.388 0.07425 0 -2.72453 0.15925 0.14196 -3.38608
ASP_11 -2.54382 0.07921 3.25703 0.00503 0.53498 0.13882 -2.65297 0 0 -0.68617 -0.54425 0 -0.04265 1.79406 -0.6877 0 -2.14574 0.01032 0.20137 -3.28248
ALA_12 -5.34658 0.23958 2.85614 0.00263 0 0.03356 -1.76699 0 0 0 0 0 -0.00661 0 0.51041 0 1.32468 0.16162 0.25248 -1.73908
THR_13 -7.1877 0.67957 5.3387 0.013 0.06301 0.17548 -5.27443 0 0 -1.87729 -0.54425 0 0.01288 0.02742 0.08703 0 1.15175 0.22587 0.52104 -6.58792
THR_14 -2.81156 0.25406 1.8678 0.01046 0.06438 -0.37231 -0.11088 0 0 0 0 0 -0.03735 0.05637 0.08622 0 1.15175 -0.06291 0.57826 0.67427
ALA_15 -3.4101 0.30018 1.95005 0.00187 0 -0.34857 -0.86874 0 0 0 0 0 0.30793 0 0.46208 0 1.32468 -0.08529 0.27825 -0.08765
CYS:disulfide_16 -7.75478 0.93879 3.19561 0.0025 0.03959 0.07135 -2.44595 0 0 0 0 -0.38563 -0.00159 1.37803 0.07909 0 3.25479 0.63801 0.42404 -0.56616
LEU_17 -8.29183 1.70304 3.04749 0.03395 0.09926 -0.17412 -1.81536 0 0 0 0 0 0.01394 0.59547 -0.19959 0 1.66147 1.46983 1.88096 0.0245
PRO_18 -4.00701 0.70147 2.43203 0.0024 0.03607 -0.18435 -0.82865 0 0 0 0 0 -0.13062 0.358 -0.22361 0 -1.64321 0.68515 1.97121 -0.83112
THR_19 -7.48534 0.96012 3.78686 0.01955 0.06731 -0.06635 -2.01673 0 0 0 -0.91287 0 0.01007 0.27254 0.01243 0 1.15175 0.05477 0.48339 -3.66251
MET_20 -9.1416 0.5891 1.77075 0.00821 0.14414 -0.15585 -1.18056 0 0 0 0 0 -0.01644 2.21989 -0.14341 0 1.65735 0.10886 0.40862 -3.73092
ASN_21 -6.82726 0.66541 6.1819 0.00352 0.46405 -0.60368 -2.36551 0 0 -0.70307 0 0 0.14874 3.3055 0.34279 0 -1.34026 0.05647 0.79994 0.12854
MET_22 -7.89633 1.2827 3.76797 0.02953 -0.00142 -0.22232 -1.63563 0 0 0 0 0 0.00784 1.35822 0.09339 0 1.65735 0.46543 0.91351 -0.17975
LEU_23 -8.53044 0.85556 1.1889 0.02599 0.08076 -0.40218 -1.12132 0 0 0 0 0 0.19058 0.19575 -0.27639 0 1.66147 0.127 0.49285 -5.51148
ARG_24 -7.38424 0.35783 6.63743 0.02361 1.68148 -0.46964 -2.88862 0 0 -0.62166 0 0 0.0666 3.05363 -0.16452 0 -0.09474 -0.32774 0.54987 0.41928
VAL_25 -7.52195 1.35553 3.29548 0.02261 0.03918 -0.12749 -2.00528 0 0 0 0 0 0.05192 0.0725 0.11917 0 2.64269 -0.04687 0.70308 -1.39943
LEU_26 -5.04809 0.88766 3.08485 0.01499 0.0304 -0.39102 -1.44425 0 0 0 0 0 0.02638 0.15498 0.56735 0 1.66147 0.52608 0.53291 0.60371
ASN_27 -4.51655 0.69909 2.76886 0.00609 0.24601 -0.65391 0.09304 0 0 0 0 0 0.74075 1.99851 -0.14865 0 -1.34026 2.2486 0.66342 2.805
LEU_28 -4.29007 1.20301 2.15953 0.01698 0.12248 0.28582 -0.88575 0 0 -0.46433 0 0 -0.01837 0.20501 0.08103 0 1.66147 3.27226 0.85002 4.19909
ARG_29 -4.66586 0.84822 4.83063 0.01217 0.55101 0.62708 -3.12164 0 0 -1.09678 -1.12708 0 -0.03464 1.39934 -0.05279 0 -0.09474 2.25637 1.0112 1.34248
ASP_30 -2.19624 0.19127 2.40023 0.00483 0.3256 -0.18363 -1.04941 0 0 0 0 0 0.19484 1.88902 -0.58417 0 -2.14574 0.58361 0.83205 0.26225
GLN_31 -4.80204 1.20949 3.60028 0.01227 0.59053 0.07535 -1.46521 0 0 -0.63244 0 0 0.047 1.80381 -0.02014 0 -1.45095 -0.05874 0.43123 -0.65956
ALA_32 -1.91823 0.15102 0.92942 0.0028 0 -0.07524 -0.10179 0 0 0 0 0 0.09779 0 -0.02456 0 1.32468 0.6258 0.45837 1.47007
LEU_33 -3.28246 0.72417 1.71277 0.01537 0.05832 0.01392 -0.2042 0 0 0 0 0 0.08438 0.95304 0.07425 0 1.66147 1.51079 0.6844 4.00622
ASP_34 -3.67707 0.64164 3.97293 0.00497 0.45878 -0.59951 -1.1238 0 0 -0.70307 0 0 0.03631 2.04104 -0.25926 0 -2.14574 2.19227 0.74043 1.5799
ALA_35 -3.16062 0.15017 1.29941 0.00247 0 -0.2651 -0.13507 0 0 0 0 0 0.01806 0 -0.0867 0 1.32468 1.29662 0.41817 0.86208
LEU_36 -5.00989 0.88912 2.18592 0.02206 0.05648 -0.28055 -0.8383 0 0 0 0 0 0.03273 0.34389 -0.06205 0 1.66147 -0.11092 0.25213 -0.8579
GLN_37 -3.6783 0.64205 1.99089 0.0179 0.40205 -0.05726 -0.77963 0 0 0 -0.8143 0 0.45085 3.29774 -0.01722 0 -1.45095 -0.1039 0.86083 0.76074
PRO_38 -5.96606 1.01 3.14758 0.00566 0.089 -0.43109 -0.30584 0 0 0 0 0 0.73737 0.29137 -0.96191 0 -1.64321 -0.19562 1.44489 -2.77788
GLU_39 -2.51863 0.13608 3.29994 0.00613 0.72719 0.02573 -1.65537 0 0 -0.82433 -0.8143 0 -0.03698 2.53598 0.03714 0 -2.72453 -0.45457 1.00608 -1.25443
THR_40 -4.61145 0.46351 3.99316 0.00981 0.05214 -0.39369 0.06878 0 0 -0.88857 0 0 0.06804 0.38771 -0.00023 0 1.15175 1.07042 0.58607 1.95744
GLY_41 -2.70445 0.35593 1.83422 6e-05 0 -0.05095 -0.3969 0 0 0 0 0 -0.03811 0 0.4118 0 0.79816 1.14045 0.35968 1.7099
GLY_42 -4.65238 0.90368 3.53123 7e-05 0 -0.3148 0.09852 0 0 -0.88857 0 0 -0.02141 0 -1.30678 0 0.79816 0.28703 0.20107 -1.36421
ALA_43 -3.6521 0.6001 1.65524 0.00144 0 -0.12523 -0.07993 0 0 0 0 0 0.12423 0 -0.3301 0 1.32468 0.02531 0.28076 -0.17561
SER_44 -3.47515 0.19282 3.71315 0.00243 0.03136 -0.14398 -1.5138 0 0 0 0 0 1.12564 0.26922 0.35437 0 -0.28969 0.16777 0.76094 1.19508
GLU_45 -6.8277 0.89747 7.40734 0.00561 0.25549 -0.35514 -3.56246 0 0 -0.82433 0 0 -0.03989 2.78139 -0.21627 0 -2.72453 0.24392 1.07549 -1.88362
ASP_46 -3.42754 0.20308 4.20518 0.00359 0.28801 0.19685 -2.08909 0 0 0 -0.9708 0 -0.0381 1.3523 0.11076 0 -2.14574 -0.37281 0.75187 -1.93244
GLU_47 -3.55276 0.15635 3.75554 0.00572 0.25628 -0.2668 -1.2136 0 0 0 0 0 -0.03636 2.43456 -0.17738 0 -2.72453 -0.17662 0.34508 -1.19452
GLU_48 -7.45949 0.78317 7.15983 0.01675 0.92906 -0.55951 -2.61717 0 0 0 -0.98079 0 0.31316 3.0108 -0.28532 0 -2.72453 -0.1529 0.22442 -2.34252
ARG_49 -5.81583 0.49724 5.79416 0.01503 0.75288 -0.23381 -2.36127 0 0 0 -0.9708 0 -0.0316 2.64867 -0.03813 0 -0.09474 -0.2587 0.46799 0.3711
GLU_50 -4.02985 0.22341 5.33086 0.00962 1.1455 -0.4418 -3.38679 0 0 -0.35606 0 0 -0.02437 2.79984 -0.13434 0 -2.72453 -0.0993 0.91305 -0.77478
GLU_51 -4.89007 0.39001 4.67293 0.00892 0.31601 -0.34445 -1.36946 0 0 0 0 0 0.61992 2.28629 -0.13782 0 -2.72453 0.36945 1.64635 0.84356
GLN_52 -5.72846 0.42047 5.3618 0.01146 0.48363 -0.01977 -2.43388 0 0 0 -0.98079 0 0.41505 2.74405 0.06843 0 -1.45095 1.18528 2.17802 2.25435
GLY_53 -2.87796 0.33368 3.1851 0.00024 0 -0.05586 -2.16695 0 0 0 0 0 -0.06137 0 -1.47976 0 0.79816 0.8099 1.38071 -0.13414
GLU_54 -2.91423 0.15232 3.0614 0.006 0.27944 0.00221 -1.81542 0 0 0 0 0 -0.06631 2.63842 -0.33876 0 -2.72453 -0.34402 0.31366 -1.74982
HIS_D_55 -4.84351 0.36833 4.87508 0.00378 0.59486 -0.19459 -1.2824 0 0 0 -0.64818 0 0.21307 1.34966 -0.23176 0 -0.30065 -0.23408 0.24346 -0.08692
THR_56 -6.40437 0.84098 5.71253 0.02793 0.06969 -0.43783 -0.61499 0 0 0 -0.65534 0 -0.02462 0.32404 0.0264 0 1.15175 0.10097 0.45622 0.57337
LYS_57 -5.05858 0.22381 6.7169 0.00939 0.20391 -0.66321 -4.05826 0 0 -0.35606 0 0 -0.02733 2.02283 -0.05663 0 -0.71458 -0.24203 0.43365 -1.56621
SER_58 -3.12454 0.31348 3.56216 0.00192 0.02567 -0.19941 -1.7521 0 0 0 0 0 0.08499 0.4933 0.35039 0 -0.28969 0.03819 0.69433 0.19868
LYS_59 -4.749 0.1978 5.13775 0.00827 0.20514 0.04914 -3.61162 0 0 0 -0.82972 0 0.2179 2.1984 -0.03699 0 -0.71458 0.28893 0.97184 -0.66674
THR_60 -4.44269 0.27887 5.1896 0.00737 0.0885 0.07988 -3.43839 0 0 -1.64748 -0.48817 0 0.00414 0.01028 -0.46879 0 1.15175 -0.09888 0.61535 -3.15866
THR_61 -6.10565 0.41356 3.61308 0.00788 0.06347 -0.17611 -1.38309 0 0 0 -0.62436 0 0.01144 0.09297 0.00704 0 1.15175 -0.09473 0.31788 -2.70488
ALA_62 -4.39159 0.30748 2.5042 0.00147 0 -0.1029 -0.7794 0 0 0 0 0 0.02589 0 -0.23934 0 1.32468 -0.19058 0.21968 -1.32039
GLU_63 -6.08511 0.3461 6.72564 0.00674 0.30054 -0.12376 -3.4107 0 0 -1.64748 -0.48817 0 0.03993 3.37341 -0.27418 0 -2.72453 -0.44908 0.1846 -4.22606
ILE_64 -8.05437 0.62644 4.14406 0.02302 0.07023 -0.35213 -1.63889 0 0 0 0 0 -0.0153 0.09048 -0.40143 0 2.30374 -0.24926 0.2409 -3.21251
ALA_65 -6.70354 0.63751 2.23863 0.00152 0 -0.1543 -2.02258 0 0 0 0 0 -0.0169 0 -0.3075 0 1.32468 -0.22278 0.30356 -4.92171
LYS_66 -6.51403 0.38917 4.61897 0.00715 0.11342 -0.33008 -1.78585 0 0 0 0 0 -0.03046 1.05457 -0.02622 0 -0.71458 -0.31367 0.26213 -3.26946
GLU_67 -5.07929 0.13976 6.93021 0.00577 0.25519 0.63086 -6.16407 0 0 -0.38033 -1.41216 0 -0.03185 2.56401 -0.26462 0 -2.72453 -0.33796 0.28918 -5.57983
LEU_68 -8.18226 0.68936 2.92285 0.03105 0.08817 -0.34184 -0.89744 0 0 0 0 0 0.17453 0.2549 -0.25889 0 1.66147 -0.29516 0.44631 -3.70697
ALA_69 -5.50334 0.42413 2.18486 0.0017 0 -0.06752 -0.4568 0 0 0 0 0 -0.00032 0 -0.11063 0 1.32468 -0.16026 0.37553 -1.98798
GLY_70 -3.37545 0.31816 3.48146 3e-05 0 -0.18079 -1.55471 0 0 0 0 0 0.02554 0 -1.42026 0 0.79816 0.38994 0.29391 -1.22401
THR_71 -2.95326 0.36384 2.37948 0.02026 0.06797 -0.0423 -0.66266 0 0 0 0 0 -0.03412 0.04932 0.13111 0 1.15175 0.61017 0.38399 1.46553
LYS_72 -2.97938 0.34925 2.63032 0.00777 0.13875 -0.31627 0.1986 0 0 0 0 0 -0.09803 0.93496 -0.02664 0 -0.71458 -0.14941 0.41059 0.38593
ALA_73 -5.63954 1.29171 2.92556 0.0061 0 0.19278 -2.34226 0 0 0 0 0 -0.02881 0 0.26863 0 1.32468 -0.04872 0.72804 -1.32183
GLU_74 -3.46222 0.32858 3.07287 0.00597 0.26655 -0.53455 -0.69129 0 0 0 0 0 -0.0018 2.58301 -0.31842 0 -2.72453 -0.10269 0.6908 -0.88773
THR_75 -4.14756 0.48786 3.18018 0.01887 0.09224 -0.2498 -0.14262 0 0 -1.01747 0 0 0.0538 0.09335 0.15411 0 1.15175 -0.05149 0.60477 0.22799
CYS:disulfide_76 -6.40493 0.77857 3.22676 0.00281 0.01488 0.06033 -1.95006 0 0 -1.03846 0 -0.42735 0.42427 0.22726 0.14583 0 3.25479 0.26402 0.99905 -0.42223
GLU_77 -4.62621 0.88011 4.05213 0.00756 0.37624 0.01644 -0.80717 0 0 -1.01747 0 0 0.05973 2.93097 -0.28914 0 -2.72453 -0.21476 0.53771 -0.81839
LYS_78 -5.97255 0.61595 6.36398 0.01184 0.22377 -0.10565 -3.42842 0 0 -0.38033 0 0 -0.02822 1.09813 -0.04838 0 -0.71458 -0.28525 0.41279 -2.23692
GLY_79 -4.35136 0.60334 3.78291 0.0001 0 -0.30077 -1.36691 0 0 0 0 0 -0.06214 0 0.44255 0 0.79816 0.0582 0.31485 -0.08106
ALA_80 -3.80154 0.71719 2.41517 0.00161 0 -0.1754 -0.68362 0 0 0 0 0 -0.05731 0 -0.10719 0 1.32468 -0.18319 0.24689 -0.30272
THR_81 -3.05652 0.26214 3.01151 0.0106 0.08646 -0.19392 -1.88793 0 0 0 0 0 -0.02959 0.12549 -0.39804 0 1.15175 -0.45683 0.40629 -0.96857
ALA_82 -3.25884 0.50361 1.11081 0.00179 0 -0.12926 -0.43852 0 0 0 0 0 -0.0164 0 -0.12488 0 1.32468 -0.56451 0.30519 -1.28632
ASP_83 -3.79071 0.46228 5.35124 0.00858 0.63443 0.2379 -2.92052 0 0 -0.56696 0 0 -0.02022 1.76522 -0.46289 0 -2.14574 -0.44689 0.15509 -1.73919
ALA_84 -4.25124 0.73502 2.69998 0.00142 0 0.04241 -0.28276 0 0 0 0 0 -0.09558 0 -0.1345 0 1.32468 -0.2764 0.19641 -0.04055
LYS_85 -4.15134 0.57702 4.51262 0.01227 0.16098 0.11338 -4.27923 0 0 -0.56696 -0.35165 0 -0.01439 1.41921 -0.02491 0 -0.71458 -0.53389 0.50973 -3.33173
THR_86 -3.1808 0.27439 3.56614 0.00682 0.05552 -0.15665 -1.50619 0 0 0 -0.72274 0 0.05745 0.01198 -0.56939 0 1.15175 -0.36607 0.5573 -0.82049
HIS_87 -6.34653 0.32831 4.31108 0.00661 0.43304 -0.15663 -1.08823 0 0 0 -1.30518 0 0.23988 1.8169 -0.74582 0 -0.30065 0.5488 0.45206 -1.80635
THR_88 -3.47511 0.73528 2.87528 0.00456 0.03915 0.05898 -0.3096 0 0 -0.36661 0 0 0.08958 0.06925 -0.01176 0 1.15175 2.35325 0.40289 3.61688
GLY_89 -2.67593 0.38565 1.84261 3e-05 0 0.08298 -1.15317 0 0 -0.90554 0 0 0.7793 0 -1.18752 0 0.79816 2.3877 0.3959 0.75018
LEU_90 -9.66567 2.079 1.65013 0.03947 0.08238 0.27492 -1.84029 0 0 0 0 0 -0.03433 1.21652 -0.14773 0 1.66147 0.81974 0.93637 -2.928
VAL_91 -6.47627 0.99902 1.0226 0.02086 0.05528 0.12602 -0.72606 0 0 -1.14698 0 0 0.15598 0.02338 -0.41463 0 2.64269 0.24058 1.09225 -2.38529
ILE_92 -8.91837 2.25194 1.91375 0.05013 0.10138 -0.48973 0.71267 0 0 0 0 0 0.17636 0.33153 -0.19361 0 2.30374 0.21563 1.80254 0.25796
PRO_93 -5.66003 1.0014 1.80025 0.00268 0.0355 0.03623 0.07322 0 0 0 0 0 -0.05453 0.07972 0.34009 0 -1.64321 0.11729 1.78685 -2.08454
PHE_94 -9.8036 3.10987 1.27999 0.02769 0.21649 -0.25381 -0.18205 0 0 0 0 0 0.73395 1.72521 0.50359 0 1.21829 4.91991 1.18535 4.68087
GLU_95 -1.84628 0.20767 1.66939 0.00547 0.28332 -0.18194 -0.33926 0 0 0 0 0 0.03857 2.36553 -0.01391 0 -2.72453 4.68671 1.51223 5.66298
TYR_96 -7.03839 0.77266 3.67524 0.07517 0.26008 -0.49048 -0.54974 0 0 0 0 0 0.01851 3.59629 0.09095 0.11693 0.58223 -0.52247 1.05334 1.64033
SER_97 -4.58994 0.40242 5.11902 0.00218 0.04788 -0.03479 -2.25127 0 0 -1.72169 0 0 0.00313 1.25228 -0.02695 0 -0.28969 -0.25014 0.62501 -1.71255
THR_98 -2.36659 0.20934 1.66763 0.01019 0.07002 -0.20298 -0.28869 0 0 0 0 0 -0.02185 0.07383 -0.34007 0 1.15175 -0.2041 0.45958 0.21805
VAL_99 -3.11625 0.32424 2.89633 0.01459 0.03897 -0.03743 -1.30215 0 0 -1.89267 0 0 -0.05938 0.07106 -0.73859 0 2.64269 -0.38177 0.38107 -1.15929
PHE_100 -6.93078 0.90208 -0.04934 0.02681 0.07947 -0.39751 0.2854 0 0 0 0 0 0.07063 2.43806 -0.153 0 1.21829 -0.18383 0.54692 -2.14679
ASP_101 -4.60048 0.36557 5.25077 0.00722 0.79271 -0.22915 -4.1142 0 0 -0.60169 -0.47261 0 0.01239 1.91029 -0.69754 0 -2.14574 0.18573 0.60516 -3.73156
CYS_102 -7.88575 1.2129 2.13898 0.0032 0.04065 -0.1405 -1.17533 0 0 0 0 0 -0.00442 0.88704 0.24328 0 3.25479 0.59052 0.57777 -0.25688
GLY_103 -3.7065 0.21386 3.82839 0.00016 0 -0.28049 -1.23967 0 0 0 0 0 -0.07549 0 0.07874 0 0.79816 0.95461 0.35213 0.92391
SER_104 -3.55096 0.2026 4.63627 0.00149 0.02487 -0.46465 -3.53975 0 0 -0.60169 -0.47261 0 -0.03774 0.51319 0.26365 0 -0.28969 0.48264 0.48938 -2.34301
LEU_105 -7.99307 1.17669 3.19634 0.01536 0.06534 -0.3417 -2.23083 0 0 0 0 0 -0.00368 0.75671 -0.20807 0 1.66147 -0.11834 0.65537 -3.36841
ILE_106 -9.60139 1.06085 2.13717 0.04257 0.07624 -0.20807 -2.08995 0 0 0 0 0 -0.04238 0.17628 -0.44917 0 2.30374 -0.00427 0.41395 -6.18442
GLN_107 -5.83433 0.36035 4.09972 0.00713 0.20278 -0.20739 -2.13625 0 0 0 -0.91287 0 0.0756 2.746 -0.17102 0 -1.45095 -0.11964 0.38583 -2.95503
GLY_108 -3.00648 0.18978 3.19409 0.00012 0 -0.14811 -1.7893 0 0 0 0 0 -0.04786 0 0.30396 0 0.79816 0.31848 0.24012 0.05298
HIS_D_109 -8.18577 0.96966 5.75164 0.00617 0.74431 0.03016 -2.44274 0 0 0 -1.00216 0 -0.02985 1.45598 -0.00429 0 -0.30065 0.41027 0.17005 -2.42722
PHE_110 -10.3432 1.59775 1.6961 0.02133 0.21539 -0.03824 -1.91868 0 0 0 0 0 0.01952 1.64511 -0.43447 0 1.21829 -0.03277 0.31359 -6.0403
ALA_111 -4.03679 0.27893 3.61326 0.00148 0 -0.08615 -1.93061 0 0 0 0 0 -0.01219 0 -0.29565 0 1.32468 -0.19919 0.28342 -1.05882
ALA_112 -4.31053 0.37871 3.82454 0.00146 0 -0.20844 -1.89767 0 0 0 0 0 -0.02763 0 -0.12598 0 1.32468 -0.30672 0.16163 -1.18594
GLY_113 -5.71843 0.61627 4.06432 0.00015 0 -0.23719 -2.78408 0 0 0 0 0 0.11645 0 0.5231 0 0.79816 0.06839 0.16788 -2.38497
LEU_114 -8.20403 0.85723 2.85996 0.03396 0.09218 -0.27093 -1.87981 0 0 0 0 0 0.10716 0.25444 -0.30133 0 1.66147 -0.00919 0.31364 -4.48525
SER_115 -3.90484 0.23274 4.49034 0.00124 0.02239 -0.22296 -1.76152 0 0 0 0 0 -0.00121 0.42437 0.29115 0 -0.28969 -0.20252 0.33501 -0.5855
HIS_116 -6.2791 0.43958 5.19754 0.0038 0.39185 -0.39853 -1.45161 0 0 0 0 0 0.01377 1.84055 0.03254 0 -0.30065 -0.12027 0.20577 -0.42476
MET_117 -8.53579 0.61167 3.67646 0.01096 0.23062 -0.10354 -1.78973 0 0 -0.71136 0 0 -0.0015 1.69729 0.00319 0 1.65735 -0.1148 0.16208 -3.20707
GLN_118 -4.52555 0.2794 3.29989 0.0071 0.21329 -0.30934 -0.78657 0 0 0 0 0 -0.00056 3.3187 -0.17277 0 -1.45095 -0.17535 0.16063 -0.14207
GLU_119 -2.4786 0.10867 2.7139 0.00565 0.29629 -0.22945 -0.63524 0 0 0 0 0 -0.0454 2.40909 -0.09337 0 -2.72453 -0.39743 0.26149 -0.80893
SER_120 -4.9662 0.33279 4.98071 0.00351 0.0708 -0.09352 -1.02982 0 0 -1.86778 0 0 -0.01996 0.3541 -0.46664 0 -0.28969 -0.10572 0.36115 -2.73627
ASN_121 -2.08539 0.0676 1.7218 0.00741 0.30225 -0.18895 0.49789 0 0 0 0 0 0.01155 1.7141 -0.59077 0 -1.34026 -0.14786 0.25829 0.22766
PHE_122 -8.68689 1.09086 1.74631 0.0221 0.04923 -0.39993 -0.58422 0 0 -1.15642 0 0 -0.05318 1.58097 0.13147 0 1.21829 -0.57324 0.18954 -5.42512
ASP_123 -3.72297 0.82632 3.77669 0.00951 0.75744 0.14661 -2.86831 0 0 -0.63564 0 0 -0.03292 1.68763 -0.51682 0 -2.14574 -0.33802 0.77594 -2.28027
PRO_124 -5.84623 1.02301 2.71367 0.00271 0.03897 0.04212 -1.01496 0 0 -0.24624 0 0 -0.17117 0.28241 -0.63926 0 -1.64321 -0.12338 0.95205 -4.62952
ALA_125 -2.13231 0.32892 2.32039 0.0016 0 -0.08417 -1.27019 0 0 -0.63564 0 0 -0.05871 0 -0.25285 0 1.32468 -0.42099 0.46966 -0.4096
THR_126 -3.20936 0.76514 2.321 0.00633 0.05339 -0.43155 -0.93931 0 0 0 0 0 0.54414 0.17973 -0.00142 0 1.15175 0.16186 1.18121 1.78292
GLY_127 -3.70675 1.07441 2.1343 0.00063 0 -0.11984 -0.3754 0 0 0 0 0 -0.05858 0 -0.57374 0 0.79816 0.58064 1.49894 1.25277
ALA_128 -3.48206 0.31172 1.4903 0.00129 0 -0.30497 -0.60648 0 0 0 0 0 0.02013 0 -0.46475 0 1.32468 0.13665 0.64833 -0.92516
TYR_129 -7.80899 2.20391 3.12233 0.05709 0.23848 -0.20306 -1.38852 0 0 -0.63049 0 0 -0.01417 4.10905 -0.08261 0.02888 0.58223 0.3735 0.64094 1.22857
ASP_130 -3.95448 0.40006 4.82501 0.00338 0.30942 0.19144 -3.8294 0 0 -0.57461 -0.57608 0 0.25033 1.57838 -0.02573 0 -2.14574 0.80616 1.11822 -1.62362
THR_131 -4.52443 0.82704 2.53304 0.00613 0.06079 0.01688 -1.28117 0 0 -0.57461 0 0 -0.01407 0.10862 0.02411 0 1.15175 5.48274 1.14044 4.95725
GLY_132 -1.61978 0.08838 1.68214 0.00013 0 -0.16285 0.38809 0 0 0 0 0 -0.04623 0 -0.86964 0 0.79816 5.58174 0.69751 6.53766
LYS_133 -4.86168 0.71277 5.22434 0.0077 0.11917 0.29247 -5.74886 0 0 0 -0.57608 0 0.10704 0.88904 0.24022 0 -0.71458 0.57266 0.33592 -3.39987
ALA_134 -3.75102 0.69562 2.65128 0.00157 0 -0.05263 -0.18553 0 0 0 0 0 0.03222 0 -0.23195 0 1.32468 0.5064 1.68085 2.67149
PRO_135 -6.36548 1.10131 2.65522 0.00297 0.03916 -0.06499 0.05735 0 0 0 0 0 -0.15891 0.28414 -0.5596 0 -1.64321 0.42951 1.7585 -2.46402
PHE_136 -6.46395 0.72517 3.13751 0.02234 0.265 -0.24428 -0.32308 0 0 0 0 0 -0.0344 1.875 -0.01029 0 1.21829 0.26025 0.38866 0.81622
ASP_137 -3.55575 0.11507 4.21139 0.00256 0.63989 0.01938 -3.00608 0 0 0 -0.35165 0 0.05499 3.00452 0.06327 0 -2.14574 0.19705 0.28036 -0.47075
ASN_138 -5.28545 0.26225 5.67312 0.00709 0.49745 -0.12046 -2.77002 0 0 -0.73866 0 0 -0.05906 1.54486 -0.48327 0 -1.34026 -0.24788 0.41236 -2.64792
LEU_139 -6.28337 0.50659 3.52484 0.02611 0.22664 -0.04068 -0.60987 0 0 0 0 0 -0.06934 0.646 -0.15227 0 1.66147 -0.07079 0.69676 0.06208
SER_140 -5.47732 0.49497 4.82185 0.00138 0.02299 -0.33948 -1.15631 0 0 -0.73866 0 0 0.04249 0.44079 0.32232 0 -0.28969 0.14349 0.48127 -1.22992
ALA_141 -6.41443 0.32958 3.10457 0.00156 0 -0.02793 -1.74596 0 0 0 0 0 -0.04402 0 -0.22684 0 1.32468 -0.07503 0.19964 -3.57417
SER_142 -6.60168 0.73275 6.26016 0.00181 0.06936 -0.41946 -2.15874 0 0 0 0 0 -0.00306 0.73048 0.31938 0 -0.28969 -0.1645 0.32649 -1.19669
ASN_143 -10.1825 1.04411 7.99915 0.00781 0.26155 -0.18615 -3.69988 0 0 -1.14698 -1.00216 0 0.13848 1.22672 0.54776 0 -1.34026 0.15478 0.49058 -5.68703
VAL_144 -9.72489 1.87917 2.66755 0.03706 0.05653 -0.17343 -1.62832 0 0 0 0 0 -0.05368 0.1365 -0.26508 0 2.64269 0.03537 0.98326 -3.40725
ALA_145 -6.43071 1.34028 3.02303 0.00199 0 0.05211 -1.99364 0 0 -0.63049 0 0 -0.02774 0 -0.39598 0 1.32468 -0.36524 1.04931 -3.05241
ASN_146 -7.15313 1.05486 5.20133 0.00484 0.24751 -0.46583 -2.29967 0 0 -0.53893 0 0 -0.03071 2.09629 0.25505 0 -1.34026 -0.10345 0.66469 -2.4074
ILE_147 -8.59166 1.06243 1.26462 0.04119 0.07549 -0.18109 -0.65102 0 0 0 0 0 0.05689 0.12878 -0.33366 0 2.30374 0.19872 0.63418 -3.99139
MET_148 -7.87396 1.26682 1.17573 0.00753 0.14473 -0.3201 -1.06292 0 0 0 0 0 -0.06793 3.9915 0.16932 0 1.65735 -0.16484 0.6544 -0.42236
TRP_149 -13.0999 2.54896 6.22692 0.02875 0.25986 -0.85359 -2.32244 0 0 0 0 0 -0.0917 2.93498 0.02772 0 2.26099 -0.27133 0.84623 -1.50452
SER_150 -3.51172 0.27354 3.67464 0.00178 0.05422 -0.45295 -0.76936 0 0 0 0 0 -0.09246 0.10071 -0.28897 0 -0.28969 -0.32098 0.71472 -0.90652
LYS_151 -4.63312 0.67178 4.07836 0.0083 0.15205 -0.32989 -2.27355 0 0 0 -0.4315 0 -0.03691 0.9416 -0.03965 0 -0.71458 -0.33447 0.5915 -2.35009
SER_152 -4.22066 0.20175 4.15262 0.00183 0.05381 -0.31828 -1.49491 0 0 -0.62166 0 0 -0.02385 0.37927 0.24851 0 -0.28969 -0.15385 0.5221 -1.56301
THR_153 -2.58483 0.23515 2.7191 0.00588 0.05883 -0.00033 -0.6613 0 0 0 -0.6552 0 -0.01226 0.07483 -0.64578 0 1.15175 -0.02876 0.29999 -0.04292
LYS_154 -5.90446 0.45623 4.55913 0.01089 0.57763 -0.18966 -0.42353 0 0 0 -0.6552 0 0.0098 3.13161 0.0042 0 -0.71458 -0.05787 0.33035 1.13456
ALA_155 -3.74446 0.37736 0.55549 0.0014 0 -0.18421 -0.50676 0 0 0 0 0 0.04522 0 -0.53718 0 1.32468 -0.10077 0.25748 -2.51174
SER_156 -4.90331 0.30999 4.08209 0.00142 0.07938 0.0513 -3.0967 0 0 0 -0.62436 0 0.15105 0.3552 -0.42038 0 -0.28969 -0.12861 0.26896 -4.16366
CYS:disulfide_157 -7.32358 0.86522 3.19759 0.00379 0.01021 -0.11013 -1.7184 0 0 -1.19112 0 -0.38563 -0.00718 0.99584 -0.05783 0 3.25479 -0.03113 0.4442 -2.05335
ALA_158 -5.90936 0.50447 1.86391 0.00134 0 0.08774 -2.31843 0 0 0 0 0 0.05282 0 -0.53512 0 1.32468 0.0446 0.24893 -4.63441
VAL_159 -8.26565 0.94029 1.67482 0.0301 0.07204 -0.10371 -2.32386 0 0 0 0 0 0.10186 1.17051 -0.6284 0 2.64269 -0.13698 0.28715 -4.53916
THR_160 -7.34424 1.00162 2.92297 0.00812 0.11133 -0.10125 -2.0847 0 0 0 0 0 0.04366 1.30322 -0.07678 0 1.15175 -0.0526 0.53045 -2.58646
LYS_161 -4.8608 0.28265 4.57478 0.00791 0.13286 -0.35052 -2.1691 0 0 0 -0.5125 0 -0.01055 1.20069 -0.24427 0 -0.71458 0.11208 0.7505 -1.80085
ASN_162 -5.17195 0.58106 3.44473 0.01031 0.353 -0.40084 -0.35661 0 0 -0.52406 0 0 0.04199 1.99822 -0.57163 0 -1.34026 0.14682 0.8821 -0.9071
CYS:disulfide_163 -7.03959 0.65697 3.84263 0.00208 0.01303 0.03349 -2.71103 0 0 0 0 -0.42735 0.1269 1.00244 0.06861 0 3.25479 0.10493 1.18735 0.11523
GLN_164 -6.05261 0.84604 4.94443 0.01409 0.29059 -0.08894 -2.50471 0 0 0 -1.02907 0 -0.11245 2.89716 0.06566 0 -1.45095 0.31215 0.94893 -0.91967
ALA_165 -2.04103 0.26711 1.59826 0.00201 0 0.04596 0.33728 0 0 0 0 0 -0.05513 0 -0.02408 0 1.32468 0.08289 0.4966 2.03454
GLY_166 -2.00536 0.34859 2.03845 0.00017 0 -0.0304 -1.03688 0 0 0 0 0 -0.01538 0 -1.47102 0 0.79816 0.49469 0.17538 -0.7036
HIS_D_167 -8.99554 1.21358 5.49944 0.00243 0.56482 -0.21877 -1.57985 0 0 -1.03846 0 0 -0.01225 1.66622 -0.35558 0 -0.30065 0.8315 0.79945 -1.92365
ASN_168 -6.97749 0.41848 5.3749 0.0085 0.85422 -0.44914 -2.11613 0 0 -0.17098 0 0 0.00608 2.25439 0.52616 0 -1.34026 0.31176 1.03629 -0.26321
VAL_169 -7.50001 0.89373 2.15935 0.01874 0.0424 0.08356 -1.9866 0 0 0 0 0 -0.05447 0.14821 -0.59392 0 2.64269 0.08832 0.54029 -3.51769
LEU_170 -9.12737 1.70199 0.27729 0.01482 0.08262 -0.06931 -0.19704 0 0 0 0 0 -0.01472 1.32494 -0.34347 0 1.66147 -0.15883 1.04548 -3.80211
TYR_171 -10.2921 0.79952 2.99833 0.02345 0.27267 0.0654 -2.42809 0 0 0 0 0 -0.00072 1.4577 -0.41458 0.00202 0.58223 -0.19477 0.93908 -6.18982
CYS_172 -7.83781 1.35376 2.06776 0.0036 0.0309 0.17264 -2.48962 0 0 0 0 0 -0.01127 0.39586 -0.18623 0 3.25479 0.12174 0.43347 -2.6904
ARG_173 -9.12731 0.76814 7.74259 0.01284 0.31158 0.16294 -2.52135 0 0 0 -1.30353 0 -0.03323 2.2419 0.17719 0 -0.09474 0.29955 0.65547 -0.70796
LEU_174 -7.06146 1.04434 1.45115 0.03188 0.10979 -0.15504 -1.17032 0 0 0 0 0 0.05232 0.02934 -0.03674 0 1.66147 -0.13143 0.80238 -3.37231
VAL_175 -6.82065 0.7068 2.74961 0.01747 0.0404 -0.67832 0.08549 0 0 0 0 0 0.02127 0.15582 0.0641 0 2.64269 4.81862 0.68859 4.49187
GLU_176 -4.26365 0.73061 3.16684 0.00676 0.31897 -0.39805 -1.11056 0 0 0 0 0 -0.00424 2.47404 0.11262 0 -2.72453 4.95756 0.93465 4.20102
PRO_177 -3.06821 0.3862 1.55745 0.00334 0.11494 -0.08375 -0.2377 0 0 0 0 0 0.02261 0.02677 -0.78272 0 -1.64321 -0.13987 0.85447 -2.98966
ILE_178 -6.61043 1.26273 0.00121 0.06055 0.0745 -0.07076 -0.80002 0 0 0 0 0 -0.0463 0.45908 -0.67099 0 2.30374 -0.33097 0.61864 -3.74902
THR_179 -3.67964 0.32467 4.2401 0.01059 0.08084 -0.05447 -3.15796 0 0 -0.98417 -0.38798 0 -0.01178 0.03082 -0.46681 0 1.15175 -0.31236 0.62818 -2.58822
SER_180 -3.99773 0.26114 3.54579 0.00153 0.04554 -0.12086 -0.22723 0 0 0 -1.00348 0 -0.04394 0.11687 -0.06514 0 -0.28969 -0.40518 0.36103 -1.82135
GLN_181 -2.32705 0.19368 2.82912 0.0114 0.77634 -0.15064 -0.54698 0 0 0 -1.00348 0 0.02945 2.03202 -0.19944 0 -1.45095 -0.60841 0.31161 -0.10333
ASP_182 -5.56073 0.66898 6.56804 0.00238 0.186 -0.02823 -6.77582 0 0 -0.98417 -0.81948 0 0.00664 3.36333 0.13888 0 -2.14574 -0.3588 0.33013 -5.40859
LYS_183 -3.83344 0.68278 2.91305 0.01554 0.30657 -0.14874 -0.20197 0 0 0 0 0 0.0844 2.28265 0.13896 0 -0.71458 -0.01747 0.92958 2.43735
PRO_184 -6.98155 2.28722 2.55149 0.00437 0.04023 -0.15616 -0.8117 0 0 0 0 0 -0.03957 0.63851 -0.36755 0 -1.64321 -0.13401 1.77259 -2.83934
PHE_185 -8.69072 1.23669 0.00537 0.02211 0.272 -0.13206 -0.67827 0 0 0 0 0 0.34727 1.34419 -0.54525 0 1.21829 -0.31402 1.81041 -4.10399
THR_186 -4.85919 0.23159 4.34722 0.01172 0.08056 -0.03442 -2.14626 0 0 -0.78573 0 0 0.04722 0.06195 -0.74359 0 1.15175 -0.13249 0.95321 -1.81646
THR_187 -4.83474 0.39405 4.33106 0.01971 0.06764 -0.25945 -1.20887 0 0 -0.24624 0 0 -0.02102 0.04461 0.06177 0 1.15175 0.00979 0.44768 -0.04226
GLU_188 -3.72137 0.15675 4.14752 0.00457 0.2232 0.2407 -2.39005 0 0 0 -1.12708 0 0.04385 2.54702 -0.24923 0 -2.72453 -0.26008 0.34774 -2.761
LEU_189 -8.34587 1.22099 3.64305 0.06002 0.09122 -0.23362 -0.9156 0 0 -0.78573 0 0 0.00913 0.32575 -0.25226 0 1.66147 -0.34991 0.51556 -3.35581
TYR_190 -8.89793 0.72864 4.40932 0.02051 0.19285 -0.18644 -1.82231 0 0 0 0 0 0.00277 1.28968 -0.45586 0.00037 0.58223 -0.0062 0.66535 -3.47699
GLU_191 -5.46607 0.3354 4.91855 0.00525 0.23617 -0.47129 -1.992 0 0 0 0 0 -0.02841 2.56371 -0.21926 0 -2.72453 -0.13569 0.43751 -2.54067
ALA_192 -5.34714 0.22419 3.94248 0.00145 0 -0.29094 -1.33971 0 0 0 0 0 -0.01612 0 -0.25805 0 1.32468 -0.41479 0.26029 -1.91366
LEU_193 -8.26888 1.18362 2.36174 0.01596 0.07247 -0.61461 -0.68422 0 0 0 0 0 0.00016 0.79366 -0.28563 0 1.66147 -0.36157 0.27035 -3.8555
LEU_194 -5.46435 0.44082 2.37063 0.02433 0.08312 -0.45256 -0.56285 0 0 0 0 0 0.02698 0.15088 -0.28336 0 1.66147 -0.25373 0.30803 -1.95061
GLN_195 -3.21306 0.23385 3.02149 0.00703 0.19846 -0.24718 -1.45815 0 0 0 0 0 -0.01681 2.36464 -0.12573 0 -1.45095 -0.20876 0.21533 -0.67984
ARG:CtermProteinFull_196 -1.45885 0.08367 2.16837 0.01281 0.51005 -0.21623 -0.18724 0 0 0 0 0 0 1.21447 0 0 -0.09474 -0.11468 0.22267 2.1403
#END_POSE_ENERGIES_TABLE /home/grads/bernardm/FoldingBenchMarks/RosettaFold/RoseTTAFold/results_pyrosetta_rerun/T1162.pdb/pdb-3track/model0_2_0.45.pdb
