# Supplementary material for: The transformative power of transformers in protein structure prediction
Source: Proc Natl Acad Sci U S A. 2023 Jul 31;120(32):e2303499120. doi: 10.1073/pnas.2303499120 (PMC10410766; doi:10.1073/pnas.2303499120)
Supplement: Supplementary file 2 — Dataset S01 (GZ) [file pnas.2303499120.sd01.gz › SI_Data/predicted_structures/RoseTTAFold/T1176.pdb]

HEADER                                            27-DEC-22   XXXX              
EXPDTA    THEORETICAL MODEL                                                     
REMARK 220                                                                      
REMARK 220 EXPERIMENTAL DETAILS                                                 
REMARK 220  EXPERIMENT TYPE                : THEORETICAL MODELLING              
REMARK 220  DATE OF DATA COLLECTION        : 27-DEC-22                          
REMARK 220                                                                      
REMARK 220 REMARK: MODEL GENERATED BY ROSETTA                                   
REMARK 220  VERSION 2022.39+release.d8d9982                                     
ATOM      1  N   ALA A   1      -0.159   0.203   1.443  1.00  0.00           N  
ATOM      2  CA  ALA A   1       1.190   0.746   1.364  1.00  0.00           C  
ATOM      3  C   ALA A   1       1.150   2.157   0.813  1.00  0.00           C  
ATOM      4  O   ALA A   1       1.009   2.362  -0.396  1.00  0.00           O  
ATOM      5  CB  ALA A   1       2.072  -0.126   0.488  1.00  0.00           C  
ATOM      6 1H   ALA A   1      -0.266  -0.542   0.770  1.00  0.00           H  
ATOM      7 2H   ALA A   1      -0.326  -0.152   2.372  1.00  0.00           H  
ATOM      8 3H   ALA A   1      -0.822   0.939   1.242  1.00  0.00           H  
ATOM      9  HA  ALA A   1       1.603   0.786   2.371  1.00  0.00           H  
ATOM     10 1HB  ALA A   1       3.078   0.293   0.455  1.00  0.00           H  
ATOM     11 2HB  ALA A   1       2.111  -1.133   0.900  1.00  0.00           H  
ATOM     12 3HB  ALA A   1       1.661  -0.160  -0.519  1.00  0.00           H  
ATOM     13  N   ASP A   2       1.334   3.139   1.680  1.00  0.00           N  
ATOM     14  CA  ASP A   2       1.238   4.533   1.258  1.00  0.00           C  
ATOM     15  C   ASP A   2       2.500   5.044   0.585  1.00  0.00           C  
ATOM     16  O   ASP A   2       3.259   5.811   1.174  1.00  0.00           O  
ATOM     17  CB  ASP A   2       0.911   5.440   2.444  1.00  0.00           C  
ATOM     18  CG  ASP A   2      -0.477   5.195   3.012  1.00  0.00           C  
ATOM     19  OD1 ASP A   2      -1.258   4.532   2.367  1.00  0.00           O  
ATOM     20  OD2 ASP A   2      -0.749   5.679   4.076  1.00  0.00           O  
ATOM     21  H   ASP A   2       1.504   2.935   2.657  1.00  0.00           H  
ATOM     22  HA  ASP A   2       0.429   4.606   0.529  1.00  0.00           H  
ATOM     23 1HB  ASP A   2       1.647   5.286   3.234  1.00  0.00           H  
ATOM     24 2HB  ASP A   2       0.984   6.481   2.132  1.00  0.00           H  
ATOM     25  N   LYS A   3       2.745   4.575  -0.630  1.00  0.00           N  
ATOM     26  CA  LYS A   3       3.930   4.976  -1.380  1.00  0.00           C  
ATOM     27  C   LYS A   3       3.939   6.487  -1.533  1.00  0.00           C  
ATOM     28  O   LYS A   3       2.907   7.077  -1.852  1.00  0.00           O  
ATOM     29  CB  LYS A   3       3.981   4.335  -2.778  1.00  0.00           C  
ATOM     30  CG  LYS A   3       5.275   4.682  -3.561  1.00  0.00           C  
ATOM     31  CD  LYS A   3       5.361   4.034  -4.951  1.00  0.00           C  
ATOM     32  CE  LYS A   3       6.676   4.458  -5.644  1.00  0.00           C  
ATOM     33  NZ  LYS A   3       6.799   3.959  -7.061  1.00  0.00           N  
ATOM     34  H   LYS A   3       2.065   3.918  -1.021  1.00  0.00           H  
ATOM     35  HA  LYS A   3       4.819   4.686  -0.820  1.00  0.00           H  
ATOM     36 1HB  LYS A   3       3.906   3.252  -2.690  1.00  0.00           H  
ATOM     37 2HB  LYS A   3       3.126   4.678  -3.369  1.00  0.00           H  
ATOM     38 1HG  LYS A   3       5.330   5.763  -3.702  1.00  0.00           H  
ATOM     39 2HG  LYS A   3       6.140   4.375  -2.977  1.00  0.00           H  
ATOM     40 1HD  LYS A   3       5.338   2.951  -4.856  1.00  0.00           H  
ATOM     41 2HD  LYS A   3       4.513   4.352  -5.565  1.00  0.00           H  
ATOM     42 1HE  LYS A   3       6.734   5.544  -5.649  1.00  0.00           H  
ATOM     43 2HE  LYS A   3       7.510   4.066  -5.065  1.00  0.00           H  
ATOM     44 1HZ  LYS A   3       7.670   4.277  -7.458  1.00  0.00           H  
ATOM     45 2HZ  LYS A   3       6.772   2.958  -7.096  1.00  0.00           H  
ATOM     46 3HZ  LYS A   3       6.040   4.347  -7.642  1.00  0.00           H  
ATOM     47  N   ILE A   4       5.088   7.112  -1.283  1.00  0.00           N  
ATOM     48  CA  ILE A   4       5.216   8.553  -1.457  1.00  0.00           C  
ATOM     49  C   ILE A   4       6.269   8.909  -2.500  1.00  0.00           C  
ATOM     50  O   ILE A   4       7.395   8.411  -2.450  1.00  0.00           O  
ATOM     51  CB  ILE A   4       5.537   9.269  -0.126  1.00  0.00           C  
ATOM     52  CG1 ILE A   4       4.415   9.043   0.853  1.00  0.00           C  
ATOM     53  CG2 ILE A   4       5.714  10.760  -0.351  1.00  0.00           C  
ATOM     54  CD1 ILE A   4       4.700   9.528   2.245  1.00  0.00           C  
ATOM     55  H   ILE A   4       5.888   6.575  -0.986  1.00  0.00           H  
ATOM     56  HA  ILE A   4       4.266   8.924  -1.808  1.00  0.00           H  
ATOM     57  HB  ILE A   4       6.446   8.853   0.300  1.00  0.00           H  
ATOM     58 1HG1 ILE A   4       3.535   9.547   0.469  1.00  0.00           H  
ATOM     59 2HG1 ILE A   4       4.208   7.994   0.907  1.00  0.00           H  
ATOM     60 1HG2 ILE A   4       5.932  11.254   0.594  1.00  0.00           H  
ATOM     61 2HG2 ILE A   4       6.530  10.942  -1.047  1.00  0.00           H  
ATOM     62 3HG2 ILE A   4       4.795  11.152  -0.755  1.00  0.00           H  
ATOM     63 1HD1 ILE A   4       3.841   9.327   2.883  1.00  0.00           H  
ATOM     64 2HD1 ILE A   4       5.574   9.010   2.639  1.00  0.00           H  
ATOM     65 3HD1 ILE A   4       4.891  10.602   2.221  1.00  0.00           H  
ATOM     66  N   LEU A   5       5.885   9.753  -3.457  1.00  0.00           N  
ATOM     67  CA  LEU A   5       6.833  10.200  -4.491  1.00  0.00           C  
ATOM     68  C   LEU A   5       7.333  11.583  -4.188  1.00  0.00           C  
ATOM     69  O   LEU A   5       6.540  12.504  -4.075  1.00  0.00           O  
ATOM     70  CB  LEU A   5       6.215  10.287  -5.894  1.00  0.00           C  
ATOM     71  CG  LEU A   5       7.167  10.878  -7.035  1.00  0.00           C  
ATOM     72  CD1 LEU A   5       8.313   9.941  -7.278  1.00  0.00           C  
ATOM     73  CD2 LEU A   5       6.381  11.130  -8.324  1.00  0.00           C  
ATOM     74  H   LEU A   5       4.930  10.108  -3.400  1.00  0.00           H  
ATOM     75  HA  LEU A   5       7.682   9.519  -4.512  1.00  0.00           H  
ATOM     76 1HB  LEU A   5       5.879   9.305  -6.201  1.00  0.00           H  
ATOM     77 2HB  LEU A   5       5.381  10.929  -5.831  1.00  0.00           H  
ATOM     78  HG  LEU A   5       7.586  11.822  -6.694  1.00  0.00           H  
ATOM     79 1HD1 LEU A   5       8.970  10.366  -8.037  1.00  0.00           H  
ATOM     80 2HD1 LEU A   5       8.870   9.802  -6.354  1.00  0.00           H  
ATOM     81 3HD1 LEU A   5       7.930   8.980  -7.624  1.00  0.00           H  
ATOM     82 1HD2 LEU A   5       7.046  11.546  -9.075  1.00  0.00           H  
ATOM     83 2HD2 LEU A   5       5.962  10.202  -8.691  1.00  0.00           H  
ATOM     84 3HD2 LEU A   5       5.588  11.832  -8.133  1.00  0.00           H  
ATOM     85  N   ASP A   6       8.642  11.742  -4.054  1.00  0.00           N  
ATOM     86  CA  ASP A   6       9.241  13.057  -3.816  1.00  0.00           C  
ATOM     87  C   ASP A   6       9.557  13.690  -5.165  1.00  0.00           C  
ATOM     88  O   ASP A   6      10.380  13.163  -5.915  1.00  0.00           O  
ATOM     89  CB  ASP A   6      10.486  12.956  -2.921  1.00  0.00           C  
ATOM     90  CG  ASP A   6      11.136  14.341  -2.505  1.00  0.00           C  
ATOM     91  OD1 ASP A   6      11.014  15.341  -3.211  1.00  0.00           O  
ATOM     92  OD2 ASP A   6      11.735  14.365  -1.432  1.00  0.00           O  
ATOM     93  H   ASP A   6       9.244  10.932  -4.135  1.00  0.00           H  
ATOM     94  HA  ASP A   6       8.513  13.694  -3.311  1.00  0.00           H  
ATOM     95 1HB  ASP A   6      10.226  12.414  -2.010  1.00  0.00           H  
ATOM     96 2HB  ASP A   6      11.247  12.368  -3.438  1.00  0.00           H  
ATOM     97  N   LEU A   7       8.882  14.788  -5.509  1.00  0.00           N  
ATOM     98  CA  LEU A   7       9.062  15.365  -6.833  1.00  0.00           C  
ATOM     99  C   LEU A   7      10.265  16.311  -6.930  1.00  0.00           C  
ATOM    100  O   LEU A   7      10.510  16.882  -7.989  1.00  0.00           O  
ATOM    101  CB  LEU A   7       7.816  16.135  -7.286  1.00  0.00           C  
ATOM    102  CG  LEU A   7       6.671  15.308  -7.915  1.00  0.00           C  
ATOM    103  CD1 LEU A   7       5.889  14.591  -6.814  1.00  0.00           C  
ATOM    104  CD2 LEU A   7       5.805  16.215  -8.765  1.00  0.00           C  
ATOM    105  H   LEU A   7       8.226  15.219  -4.853  1.00  0.00           H  
ATOM    106  HA  LEU A   7       9.223  14.546  -7.523  1.00  0.00           H  
ATOM    107 1HB  LEU A   7       7.404  16.631  -6.419  1.00  0.00           H  
ATOM    108 2HB  LEU A   7       8.116  16.897  -8.005  1.00  0.00           H  
ATOM    109  HG  LEU A   7       7.078  14.553  -8.544  1.00  0.00           H  
ATOM    110 1HD1 LEU A   7       5.100  14.004  -7.261  1.00  0.00           H  
ATOM    111 2HD1 LEU A   7       6.553  13.944  -6.254  1.00  0.00           H  
ATOM    112 3HD1 LEU A   7       5.458  15.316  -6.142  1.00  0.00           H  
ATOM    113 1HD2 LEU A   7       5.026  15.625  -9.227  1.00  0.00           H  
ATOM    114 2HD2 LEU A   7       5.368  16.995  -8.150  1.00  0.00           H  
ATOM    115 3HD2 LEU A   7       6.403  16.673  -9.544  1.00  0.00           H  
ATOM    116  N   SER A   8      10.994  16.514  -5.833  1.00  0.00           N  
ATOM    117  CA  SER A   8      12.170  17.386  -5.831  1.00  0.00           C  
ATOM    118  C   SER A   8      11.934  18.769  -6.455  1.00  0.00           C  
ATOM    119  O   SER A   8      10.913  19.416  -6.201  1.00  0.00           O  
ATOM    120  CB  SER A   8      13.316  16.692  -6.551  1.00  0.00           C  
ATOM    121  OG  SER A   8      14.510  17.420  -6.424  1.00  0.00           O  
ATOM    122  H   SER A   8      10.769  16.013  -4.963  1.00  0.00           H  
ATOM    123  HA  SER A   8      12.463  17.530  -4.790  1.00  0.00           H  
ATOM    124 1HB  SER A   8      13.449  15.692  -6.131  1.00  0.00           H  
ATOM    125 2HB  SER A   8      13.068  16.571  -7.606  1.00  0.00           H  
ATOM    126  HG  SER A   8      14.708  17.438  -5.479  1.00  0.00           H  
ATOM    127  N   PHE A   9      12.923  19.227  -7.238  1.00  0.00           N  
ATOM    128  CA  PHE A   9      12.899  20.535  -7.904  1.00  0.00           C  
ATOM    129  C   PHE A   9      14.007  20.720  -8.956  1.00  0.00           C  
ATOM    130  O   PHE A   9      15.091  21.198  -8.621  1.00  0.00           O  
ATOM    131  CB  PHE A   9      13.119  21.609  -6.820  1.00  0.00           C  
ATOM    132  CG  PHE A   9      13.250  23.018  -7.286  1.00  0.00           C  
ATOM    133  CD1 PHE A   9      12.179  23.841  -7.471  1.00  0.00           C  
ATOM    134  CD2 PHE A   9      14.514  23.512  -7.553  1.00  0.00           C  
ATOM    135  CE1 PHE A   9      12.380  25.133  -7.901  1.00  0.00           C  
ATOM    136  CE2 PHE A   9      14.701  24.794  -7.978  1.00  0.00           C  
ATOM    137  CZ  PHE A   9      13.636  25.609  -8.145  1.00  0.00           C  
ATOM    138  H   PHE A   9      13.728  18.629  -7.379  1.00  0.00           H  
ATOM    139  HA  PHE A   9      11.927  20.660  -8.387  1.00  0.00           H  
ATOM    140 1HB  PHE A   9      12.288  21.580  -6.115  1.00  0.00           H  
ATOM    141 2HB  PHE A   9      14.018  21.364  -6.256  1.00  0.00           H  
ATOM    142  HD1 PHE A   9      11.174  23.472  -7.275  1.00  0.00           H  
ATOM    143  HD2 PHE A   9      15.376  22.855  -7.415  1.00  0.00           H  
ATOM    144  HE1 PHE A   9      11.547  25.772  -8.058  1.00  0.00           H  
ATOM    145  HE2 PHE A   9      15.703  25.160  -8.188  1.00  0.00           H  
ATOM    146  HZ  PHE A   9      13.785  26.627  -8.489  1.00  0.00           H  
ATOM    147  N   LYS A  10      13.728  20.384 -10.229  1.00  0.00           N  
ATOM    148  CA  LYS A  10      14.705  20.573 -11.304  1.00  0.00           C  
ATOM    149  C   LYS A  10      14.103  21.188 -12.580  1.00  0.00           C  
ATOM    150  O   LYS A  10      14.623  22.170 -13.118  1.00  0.00           O  
ATOM    151  CB  LYS A  10      15.391  19.247 -11.653  1.00  0.00           C  
ATOM    152  CG  LYS A  10      16.288  18.680 -10.541  1.00  0.00           C  
ATOM    153  CD  LYS A  10      16.986  17.398 -10.971  1.00  0.00           C  
ATOM    154  CE  LYS A  10      17.872  16.855  -9.854  1.00  0.00           C  
ATOM    155  NZ  LYS A  10      18.544  15.583 -10.246  1.00  0.00           N  
ATOM    156  H   LYS A  10      12.835  19.958 -10.462  1.00  0.00           H  
ATOM    157  HA  LYS A  10      15.469  21.264 -10.947  1.00  0.00           H  
ATOM    158 1HB  LYS A  10      14.635  18.503 -11.882  1.00  0.00           H  
ATOM    159 2HB  LYS A  10      15.999  19.380 -12.546  1.00  0.00           H  
ATOM    160 1HG  LYS A  10      17.035  19.425 -10.262  1.00  0.00           H  
ATOM    161 2HG  LYS A  10      15.684  18.458  -9.665  1.00  0.00           H  
ATOM    162 1HD  LYS A  10      16.240  16.645 -11.232  1.00  0.00           H  
ATOM    163 2HD  LYS A  10      17.602  17.594 -11.847  1.00  0.00           H  
ATOM    164 1HE  LYS A  10      18.629  17.596  -9.612  1.00  0.00           H  
ATOM    165 2HE  LYS A  10      17.257  16.673  -8.972  1.00  0.00           H  
ATOM    166 1HZ  LYS A  10      19.118  15.259  -9.482  1.00  0.00           H  
ATOM    167 2HZ  LYS A  10      17.845  14.886 -10.464  1.00  0.00           H  
ATOM    168 3HZ  LYS A  10      19.121  15.745 -11.059  1.00  0.00           H  
ATOM    169  N   LYS A  11      13.000  20.627 -13.079  1.00  0.00           N  
ATOM    170  CA  LYS A  11      12.453  21.087 -14.374  1.00  0.00           C  
ATOM    171  C   LYS A  11      11.527  22.281 -14.220  1.00  0.00           C  
ATOM    172  O   LYS A  11      10.322  22.211 -14.471  1.00  0.00           O  
ATOM    173  CB  LYS A  11      11.729  19.962 -15.104  1.00  0.00           C  
ATOM    174  CG  LYS A  11      12.596  18.759 -15.422  1.00  0.00           C  
ATOM    175  CD  LYS A  11      13.721  19.123 -16.394  1.00  0.00           C  
ATOM    176  CE  LYS A  11      14.552  17.896 -16.775  1.00  0.00           C  
ATOM    177  NZ  LYS A  11      15.683  18.245 -17.690  1.00  0.00           N  
ATOM    178  H   LYS A  11      12.560  19.867 -12.566  1.00  0.00           H  
ATOM    179  HA  LYS A  11      13.287  21.407 -15.000  1.00  0.00           H  
ATOM    180 1HB  LYS A  11      10.896  19.628 -14.504  1.00  0.00           H  
ATOM    181 2HB  LYS A  11      11.321  20.341 -16.039  1.00  0.00           H  
ATOM    182 1HG  LYS A  11      13.046  18.395 -14.505  1.00  0.00           H  
ATOM    183 2HG  LYS A  11      11.988  17.965 -15.854  1.00  0.00           H  
ATOM    184 1HD  LYS A  11      13.295  19.559 -17.299  1.00  0.00           H  
ATOM    185 2HD  LYS A  11      14.375  19.864 -15.929  1.00  0.00           H  
ATOM    186 1HE  LYS A  11      14.957  17.445 -15.870  1.00  0.00           H  
ATOM    187 2HE  LYS A  11      13.908  17.170 -17.273  1.00  0.00           H  
ATOM    188 1HZ  LYS A  11      16.204  17.409 -17.916  1.00  0.00           H  
ATOM    189 2HZ  LYS A  11      15.318  18.653 -18.539  1.00  0.00           H  
ATOM    190 3HZ  LYS A  11      16.293  18.908 -17.234  1.00  0.00           H  
ATOM    191  N   ILE A  12      12.117  23.396 -13.856  1.00  0.00           N  
ATOM    192  CA  ILE A  12      11.361  24.582 -13.501  1.00  0.00           C  
ATOM    193  C   ILE A  12      11.077  25.513 -14.666  1.00  0.00           C  
ATOM    194  O   ILE A  12      11.980  25.948 -15.380  1.00  0.00           O  
ATOM    195  CB  ILE A  12      12.122  25.308 -12.397  1.00  0.00           C  
ATOM    196  CG1 ILE A  12      12.334  24.332 -11.303  1.00  0.00           C  
ATOM    197  CG2 ILE A  12      11.378  26.504 -11.895  1.00  0.00           C  
ATOM    198  CD1 ILE A  12      11.052  23.787 -10.744  1.00  0.00           C  
ATOM    199  H   ILE A  12      13.128  23.354 -13.727  1.00  0.00           H  
ATOM    200  HA  ILE A  12      10.403  24.257 -13.097  1.00  0.00           H  
ATOM    201  HB  ILE A  12      13.099  25.613 -12.771  1.00  0.00           H  
ATOM    202 1HG1 ILE A  12      12.906  23.510 -11.685  1.00  0.00           H  
ATOM    203 2HG1 ILE A  12      12.905  24.790 -10.550  1.00  0.00           H  
ATOM    204 1HG2 ILE A  12      11.961  26.967 -11.105  1.00  0.00           H  
ATOM    205 2HG2 ILE A  12      11.231  27.219 -12.708  1.00  0.00           H  
ATOM    206 3HG2 ILE A  12      10.404  26.203 -11.505  1.00  0.00           H  
ATOM    207 1HD1 ILE A  12      11.266  23.055  -9.971  1.00  0.00           H  
ATOM    208 2HD1 ILE A  12      10.463  24.599 -10.333  1.00  0.00           H  
ATOM    209 3HD1 ILE A  12      10.503  23.309 -11.536  1.00  0.00           H  
ATOM    210  N   GLU A  13       9.798  25.791 -14.868  1.00  0.00           N  
ATOM    211  CA  GLU A  13       9.343  26.705 -15.896  1.00  0.00           C  
ATOM    212  C   GLU A  13       9.775  28.111 -15.518  1.00  0.00           C  
ATOM    213  O   GLU A  13       9.589  28.523 -14.378  1.00  0.00           O  
ATOM    214  CB  GLU A  13       7.824  26.596 -16.037  1.00  0.00           C  
ATOM    215  CG  GLU A  13       7.187  27.459 -17.114  1.00  0.00           C  
ATOM    216  CD  GLU A  13       5.703  27.192 -17.248  1.00  0.00           C  
ATOM    217  OE1 GLU A  13       5.192  26.427 -16.472  1.00  0.00           O  
ATOM    218  OE2 GLU A  13       5.094  27.730 -18.138  1.00  0.00           O  
ATOM    219  H   GLU A  13       9.116  25.370 -14.258  1.00  0.00           H  
ATOM    220  HA  GLU A  13       9.812  26.437 -16.843  1.00  0.00           H  
ATOM    221 1HB  GLU A  13       7.561  25.560 -16.253  1.00  0.00           H  
ATOM    222 2HB  GLU A  13       7.369  26.840 -15.090  1.00  0.00           H  
ATOM    223 1HG  GLU A  13       7.324  28.506 -16.847  1.00  0.00           H  
ATOM    224 2HG  GLU A  13       7.683  27.281 -18.066  1.00  0.00           H  
ATOM    225  N   THR A  14      10.324  28.862 -16.464  1.00  0.00           N  
ATOM    226  CA  THR A  14      10.765  30.215 -16.150  1.00  0.00           C  
ATOM    227  C   THR A  14      10.047  31.295 -16.942  1.00  0.00           C  
ATOM    228  O   THR A  14      10.524  32.426 -17.037  1.00  0.00           O  
ATOM    229  CB  THR A  14      12.284  30.365 -16.290  1.00  0.00           C  
ATOM    230  OG1 THR A  14      12.694  30.009 -17.619  1.00  0.00           O  
ATOM    231  CG2 THR A  14      12.988  29.469 -15.262  1.00  0.00           C  
ATOM    232  H   THR A  14      10.465  28.485 -17.391  1.00  0.00           H  
ATOM    233  HA  THR A  14      10.547  30.400 -15.102  1.00  0.00           H  
ATOM    234  HB  THR A  14      12.557  31.404 -16.105  1.00  0.00           H  
ATOM    235  HG1 THR A  14      12.535  29.074 -17.764  1.00  0.00           H  
ATOM    236 1HG2 THR A  14      14.066  29.587 -15.353  1.00  0.00           H  
ATOM    237 2HG2 THR A  14      12.672  29.754 -14.256  1.00  0.00           H  
ATOM    238 3HG2 THR A  14      12.725  28.429 -15.438  1.00  0.00           H  
ATOM    239  N   ASP A  15       8.875  30.977 -17.492  1.00  0.00           N  
ATOM    240  CA  ASP A  15       8.100  31.979 -18.236  1.00  0.00           C  
ATOM    241  C   ASP A  15       7.385  32.889 -17.237  1.00  0.00           C  
ATOM    242  O   ASP A  15       6.163  32.838 -17.099  1.00  0.00           O  
ATOM    243  CB  ASP A  15       7.059  31.284 -19.143  1.00  0.00           C  
ATOM    244  CG  ASP A  15       6.296  32.230 -20.135  1.00  0.00           C  
ATOM    245  OD1 ASP A  15       6.757  33.303 -20.409  1.00  0.00           O  
ATOM    246  OD2 ASP A  15       5.223  31.858 -20.594  1.00  0.00           O  
ATOM    247  H   ASP A  15       8.515  30.039 -17.381  1.00  0.00           H  
ATOM    248  HA  ASP A  15       8.777  32.581 -18.842  1.00  0.00           H  
ATOM    249 1HB  ASP A  15       7.560  30.512 -19.728  1.00  0.00           H  
ATOM    250 2HB  ASP A  15       6.321  30.772 -18.514  1.00  0.00           H  
ATOM    251  N   LEU A  16       8.170  33.704 -16.534  1.00  0.00           N  
ATOM    252  CA  LEU A  16       7.666  34.550 -15.459  1.00  0.00           C  
ATOM    253  C   LEU A  16       8.567  35.758 -15.143  1.00  0.00           C  
ATOM    254  O   LEU A  16       9.769  35.735 -15.400  1.00  0.00           O  
ATOM    255  CB  LEU A  16       7.455  33.614 -14.254  1.00  0.00           C  
ATOM    256  CG  LEU A  16       8.718  32.805 -13.802  1.00  0.00           C  
ATOM    257  CD1 LEU A  16       9.403  33.482 -12.693  1.00  0.00           C  
ATOM    258  CD2 LEU A  16       8.325  31.408 -13.432  1.00  0.00           C  
ATOM    259  H   LEU A  16       9.167  33.669 -16.742  1.00  0.00           H  
ATOM    260  HA  LEU A  16       6.693  34.934 -15.763  1.00  0.00           H  
ATOM    261 1HB  LEU A  16       7.119  34.213 -13.408  1.00  0.00           H  
ATOM    262 2HB  LEU A  16       6.664  32.908 -14.494  1.00  0.00           H  
ATOM    263  HG  LEU A  16       9.418  32.774 -14.625  1.00  0.00           H  
ATOM    264 1HD1 LEU A  16      10.297  32.925 -12.412  1.00  0.00           H  
ATOM    265 2HD1 LEU A  16       9.683  34.479 -13.019  1.00  0.00           H  
ATOM    266 3HD1 LEU A  16       8.741  33.539 -11.847  1.00  0.00           H  
ATOM    267 1HD2 LEU A  16       9.209  30.846 -13.144  1.00  0.00           H  
ATOM    268 2HD2 LEU A  16       7.651  31.451 -12.617  1.00  0.00           H  
ATOM    269 3HD2 LEU A  16       7.854  30.921 -14.286  1.00  0.00           H  
ATOM    270  N   SER A  17       7.970  36.806 -14.555  1.00  0.00           N  
ATOM    271  CA  SER A  17       8.675  38.015 -14.092  1.00  0.00           C  
ATOM    272  C   SER A  17       9.098  37.928 -12.632  1.00  0.00           C  
ATOM    273  O   SER A  17       9.823  38.786 -12.124  1.00  0.00           O  
ATOM    274  CB  SER A  17       7.784  39.229 -14.242  1.00  0.00           C  
ATOM    275  OG  SER A  17       6.673  39.141 -13.386  1.00  0.00           O  
ATOM    276  H   SER A  17       6.964  36.769 -14.406  1.00  0.00           H  
ATOM    277  HA  SER A  17       9.568  38.146 -14.703  1.00  0.00           H  
ATOM    278 1HB  SER A  17       8.349  40.130 -14.014  1.00  0.00           H  
ATOM    279 2HB  SER A  17       7.446  39.310 -15.272  1.00  0.00           H  
ATOM    280  HG  SER A  17       6.324  38.236 -13.495  1.00  0.00           H  
ATOM    281  N   SER A  18       8.581  36.919 -11.961  1.00  0.00           N  
ATOM    282  CA  SER A  18       8.804  36.672 -10.549  1.00  0.00           C  
ATOM    283  C   SER A  18      10.143  35.987 -10.335  1.00  0.00           C  
ATOM    284  O   SER A  18      10.881  35.752 -11.293  1.00  0.00           O  
ATOM    285  CB  SER A  18       7.679  35.839  -9.990  1.00  0.00           C  
ATOM    286  OG  SER A  18       6.465  36.517  -9.988  1.00  0.00           O  
ATOM    287  H   SER A  18       8.004  36.274 -12.478  1.00  0.00           H  
ATOM    288  HA  SER A  18       8.823  37.628 -10.022  1.00  0.00           H  
ATOM    289 1HB  SER A  18       7.567  34.957 -10.591  1.00  0.00           H  
ATOM    290 2HB  SER A  18       7.912  35.530  -8.994  1.00  0.00           H  
ATOM    291  HG  SER A  18       6.155  36.503 -10.903  1.00  0.00           H  
ATOM    292  N   LYS A  19      10.500  35.743  -9.080  1.00  0.00           N  
ATOM    293  CA  LYS A  19      11.771  35.095  -8.803  1.00  0.00           C  
ATOM    294  C   LYS A  19      11.602  33.719  -8.163  1.00  0.00           C  
ATOM    295  O   LYS A  19      10.745  33.520  -7.294  1.00  0.00           O  
ATOM    296  CB  LYS A  19      12.602  35.989  -7.890  1.00  0.00           C  
ATOM    297  CG  LYS A  19      12.995  37.332  -8.499  1.00  0.00           C  
ATOM    298  CD  LYS A  19      13.747  38.189  -7.489  1.00  0.00           C  
ATOM    299  CE  LYS A  19      12.801  38.660  -6.386  1.00  0.00           C  
ATOM    300  NZ  LYS A  19      13.458  39.579  -5.418  1.00  0.00           N  
ATOM    301  H   LYS A  19       9.875  35.993  -8.312  1.00  0.00           H  
ATOM    302  HA  LYS A  19      12.306  34.957  -9.742  1.00  0.00           H  
ATOM    303 1HB  LYS A  19      12.043  36.190  -6.976  1.00  0.00           H  
ATOM    304 2HB  LYS A  19      13.516  35.464  -7.603  1.00  0.00           H  
ATOM    305 1HG  LYS A  19      13.626  37.166  -9.374  1.00  0.00           H  
ATOM    306 2HG  LYS A  19      12.099  37.864  -8.817  1.00  0.00           H  
ATOM    307 1HD  LYS A  19      14.554  37.607  -7.041  1.00  0.00           H  
ATOM    308 2HD  LYS A  19      14.176  39.057  -7.988  1.00  0.00           H  
ATOM    309 1HE  LYS A  19      11.952  39.172  -6.835  1.00  0.00           H  
ATOM    310 2HE  LYS A  19      12.437  37.789  -5.845  1.00  0.00           H  
ATOM    311 1HZ  LYS A  19      12.759  39.843  -4.699  1.00  0.00           H  
ATOM    312 2HZ  LYS A  19      14.227  39.109  -4.972  1.00  0.00           H  
ATOM    313 3HZ  LYS A  19      13.787  40.403  -5.886  1.00  0.00           H  
ATOM    314  N   ILE A  20      12.459  32.780  -8.573  1.00  0.00           N  
ATOM    315  CA  ILE A  20      12.502  31.447  -7.973  1.00  0.00           C  
ATOM    316  C   ILE A  20      13.917  31.176  -7.465  1.00  0.00           C  
ATOM    317  O   ILE A  20      14.871  31.206  -8.249  1.00  0.00           O  
ATOM    318  CB  ILE A  20      12.140  30.329  -8.985  1.00  0.00           C  
ATOM    319  CG1 ILE A  20      10.775  30.517  -9.557  1.00  0.00           C  
ATOM    320  CG2 ILE A  20      12.154  29.016  -8.277  1.00  0.00           C  
ATOM    321  CD1 ILE A  20      10.424  29.601 -10.681  1.00  0.00           C  
ATOM    322  H   ILE A  20      13.116  33.006  -9.305  1.00  0.00           H  
ATOM    323  HA  ILE A  20      11.814  31.406  -7.131  1.00  0.00           H  
ATOM    324  HB  ILE A  20      12.860  30.317  -9.801  1.00  0.00           H  
ATOM    325 1HG1 ILE A  20      10.075  30.322  -8.771  1.00  0.00           H  
ATOM    326 2HG1 ILE A  20      10.669  31.540  -9.910  1.00  0.00           H  
ATOM    327 1HG2 ILE A  20      11.899  28.219  -8.969  1.00  0.00           H  
ATOM    328 2HG2 ILE A  20      13.139  28.833  -7.856  1.00  0.00           H  
ATOM    329 3HG2 ILE A  20      11.417  29.060  -7.481  1.00  0.00           H  
ATOM    330 1HD1 ILE A  20       9.405  29.787 -11.010  1.00  0.00           H  
ATOM    331 2HD1 ILE A  20      11.106  29.752 -11.519  1.00  0.00           H  
ATOM    332 3HD1 ILE A  20      10.495  28.593 -10.331  1.00  0.00           H  
ATOM    333  N   THR A  21      14.059  30.900  -6.173  1.00  0.00           N  
ATOM    334  CA  THR A  21      15.376  30.613  -5.610  1.00  0.00           C  
ATOM    335  C   THR A  21      15.414  29.284  -4.875  1.00  0.00           C  
ATOM    336  O   THR A  21      14.570  29.000  -4.025  1.00  0.00           O  
ATOM    337  CB  THR A  21      15.837  31.736  -4.659  1.00  0.00           C  
ATOM    338  OG1 THR A  21      15.934  32.973  -5.385  1.00  0.00           O  
ATOM    339  CG2 THR A  21      17.182  31.396  -4.028  1.00  0.00           C  
ATOM    340  H   THR A  21      13.233  30.904  -5.574  1.00  0.00           H  
ATOM    341  HA  THR A  21      16.095  30.554  -6.426  1.00  0.00           H  
ATOM    342  HB  THR A  21      15.103  31.857  -3.867  1.00  0.00           H  
ATOM    343  HG1 THR A  21      16.428  32.826  -6.200  1.00  0.00           H  
ATOM    344 1HG2 THR A  21      17.481  32.200  -3.358  1.00  0.00           H  
ATOM    345 2HG2 THR A  21      17.101  30.471  -3.459  1.00  0.00           H  
ATOM    346 3HG2 THR A  21      17.932  31.275  -4.807  1.00  0.00           H  
ATOM    347  N   TYR A  22      16.396  28.454  -5.188  1.00  0.00           N  
ATOM    348  CA  TYR A  22      16.484  27.190  -4.477  1.00  0.00           C  
ATOM    349  C   TYR A  22      17.327  27.381  -3.226  1.00  0.00           C  
ATOM    350  O   TYR A  22      18.399  27.989  -3.279  1.00  0.00           O  
ATOM    351  CB  TYR A  22      17.043  26.080  -5.344  1.00  0.00           C  
ATOM    352  CG  TYR A  22      16.979  24.740  -4.654  1.00  0.00           C  
ATOM    353  CD1 TYR A  22      15.739  24.125  -4.496  1.00  0.00           C  
ATOM    354  CD2 TYR A  22      18.122  24.124  -4.185  1.00  0.00           C  
ATOM    355  CE1 TYR A  22      15.646  22.899  -3.882  1.00  0.00           C  
ATOM    356  CE2 TYR A  22      18.030  22.894  -3.565  1.00  0.00           C  
ATOM    357  CZ  TYR A  22      16.799  22.279  -3.416  1.00  0.00           C  
ATOM    358  OH  TYR A  22      16.719  21.043  -2.805  1.00  0.00           O  
ATOM    359  H   TYR A  22      17.074  28.700  -5.897  1.00  0.00           H  
ATOM    360  HA  TYR A  22      15.486  26.889  -4.154  1.00  0.00           H  
ATOM    361 1HB  TYR A  22      16.492  26.029  -6.259  1.00  0.00           H  
ATOM    362 2HB  TYR A  22      18.082  26.292  -5.590  1.00  0.00           H  
ATOM    363  HD1 TYR A  22      14.839  24.617  -4.862  1.00  0.00           H  
ATOM    364  HD2 TYR A  22      19.091  24.605  -4.302  1.00  0.00           H  
ATOM    365  HE1 TYR A  22      14.674  22.423  -3.766  1.00  0.00           H  
ATOM    366  HE2 TYR A  22      18.932  22.405  -3.192  1.00  0.00           H  
ATOM    367  HH  TYR A  22      17.599  20.773  -2.520  1.00  0.00           H  
ATOM    368  N   GLU A  23      16.822  26.888  -2.110  1.00  0.00           N  
ATOM    369  CA  GLU A  23      17.479  26.974  -0.820  1.00  0.00           C  
ATOM    370  C   GLU A  23      17.560  25.577  -0.225  1.00  0.00           C  
ATOM    371  O   GLU A  23      16.724  24.731  -0.528  1.00  0.00           O  
ATOM    372  CB  GLU A  23      16.689  27.898   0.121  1.00  0.00           C  
ATOM    373  CG  GLU A  23      16.575  29.367  -0.319  1.00  0.00           C  
ATOM    374  CD  GLU A  23      15.865  30.229   0.724  1.00  0.00           C  
ATOM    375  OE1 GLU A  23      15.482  29.693   1.738  1.00  0.00           O  
ATOM    376  OE2 GLU A  23      15.718  31.413   0.512  1.00  0.00           O  
ATOM    377  H   GLU A  23      15.922  26.409  -2.143  1.00  0.00           H  
ATOM    378  HA  GLU A  23      18.491  27.357  -0.953  1.00  0.00           H  
ATOM    379 1HB  GLU A  23      15.670  27.522   0.195  1.00  0.00           H  
ATOM    380 2HB  GLU A  23      17.127  27.868   1.118  1.00  0.00           H  
ATOM    381 1HG  GLU A  23      17.573  29.766  -0.501  1.00  0.00           H  
ATOM    382 2HG  GLU A  23      16.017  29.411  -1.258  1.00  0.00           H  
ATOM    383  N   ASP A  24      18.488  25.315   0.686  1.00  0.00           N  
ATOM    384  CA  ASP A  24      18.536  23.970   1.277  1.00  0.00           C  
ATOM    385  C   ASP A  24      17.481  23.754   2.375  1.00  0.00           C  
ATOM    386  O   ASP A  24      17.802  23.471   3.530  1.00  0.00           O  
ATOM    387  CB  ASP A  24      19.929  23.706   1.831  1.00  0.00           C  
ATOM    388  CG  ASP A  24      20.966  23.602   0.722  1.00  0.00           C  
ATOM    389  OD1 ASP A  24      20.675  22.990  -0.278  1.00  0.00           O  
ATOM    390  OD2 ASP A  24      22.024  24.153   0.873  1.00  0.00           O  
ATOM    391  H   ASP A  24      19.162  26.020   0.952  1.00  0.00           H  
ATOM    392  HA  ASP A  24      18.345  23.247   0.483  1.00  0.00           H  
ATOM    393 1HB  ASP A  24      20.213  24.508   2.511  1.00  0.00           H  
ATOM    394 2HB  ASP A  24      19.924  22.775   2.399  1.00  0.00           H  
ATOM    395  N   THR A  25      16.224  23.922   1.982  1.00  0.00           N  
ATOM    396  CA  THR A  25      15.040  23.755   2.790  1.00  0.00           C  
ATOM    397  C   THR A  25      13.870  23.566   1.841  1.00  0.00           C  
ATOM    398  O   THR A  25      12.782  23.168   2.254  1.00  0.00           O  
ATOM    399  CB  THR A  25      14.784  24.978   3.694  1.00  0.00           C  
ATOM    400  OG1 THR A  25      13.710  24.690   4.597  1.00  0.00           O  
ATOM    401  CG2 THR A  25      14.412  26.194   2.843  1.00  0.00           C  
ATOM    402  H   THR A  25      16.083  24.146   1.005  1.00  0.00           H  
ATOM    403  HA  THR A  25      15.142  22.862   3.406  1.00  0.00           H  
ATOM    404  HB  THR A  25      15.684  25.199   4.267  1.00  0.00           H  
ATOM    405  HG1 THR A  25      13.955  23.941   5.147  1.00  0.00           H  
ATOM    406 1HG2 THR A  25      14.237  27.057   3.485  1.00  0.00           H  
ATOM    407 2HG2 THR A  25      15.226  26.410   2.166  1.00  0.00           H  
ATOM    408 3HG2 THR A  25      13.510  25.988   2.271  1.00  0.00           H  
ATOM    409  N   GLY A  26      14.108  23.895   0.563  1.00  0.00           N  
ATOM    410  CA  GLY A  26      13.055  23.877  -0.451  1.00  0.00           C  
ATOM    411  C   GLY A  26      13.228  25.009  -1.470  1.00  0.00           C  
ATOM    412  O   GLY A  26      14.341  25.449  -1.755  1.00  0.00           O  
ATOM    413  H   GLY A  26      15.046  24.183   0.291  1.00  0.00           H  
ATOM    414 1HA  GLY A  26      13.039  22.911  -0.959  1.00  0.00           H  
ATOM    415 2HA  GLY A  26      12.101  23.996   0.043  1.00  0.00           H  
ATOM    416  N   VAL A  27      12.127  25.465  -2.049  1.00  0.00           N  
ATOM    417  CA  VAL A  27      12.208  26.541  -3.036  1.00  0.00           C  
ATOM    418  C   VAL A  27      11.431  27.766  -2.610  1.00  0.00           C  
ATOM    419  O   VAL A  27      10.292  27.674  -2.154  1.00  0.00           O  
ATOM    420  CB  VAL A  27      11.722  26.082  -4.419  1.00  0.00           C  
ATOM    421  CG1 VAL A  27      10.366  25.501  -4.339  1.00  0.00           C  
ATOM    422  CG2 VAL A  27      11.666  27.292  -5.329  1.00  0.00           C  
ATOM    423  H   VAL A  27      11.228  25.063  -1.778  1.00  0.00           H  
ATOM    424  HA  VAL A  27      13.253  26.836  -3.139  1.00  0.00           H  
ATOM    425  HB  VAL A  27      12.403  25.331  -4.817  1.00  0.00           H  
ATOM    426 1HG1 VAL A  27      10.037  25.196  -5.331  1.00  0.00           H  
ATOM    427 2HG1 VAL A  27      10.395  24.633  -3.679  1.00  0.00           H  
ATOM    428 3HG1 VAL A  27       9.686  26.242  -3.942  1.00  0.00           H  
ATOM    429 1HG2 VAL A  27      11.323  27.003  -6.282  1.00  0.00           H  
ATOM    430 2HG2 VAL A  27      10.975  28.027  -4.935  1.00  0.00           H  
ATOM    431 3HG2 VAL A  27      12.658  27.734  -5.413  1.00  0.00           H  
ATOM    432  N   LYS A  28      12.062  28.924  -2.755  1.00  0.00           N  
ATOM    433  CA  LYS A  28      11.450  30.190  -2.423  1.00  0.00           C  
ATOM    434  C   LYS A  28      10.867  30.870  -3.654  1.00  0.00           C  
ATOM    435  O   LYS A  28      11.546  31.086  -4.663  1.00  0.00           O  
ATOM    436  CB  LYS A  28      12.465  31.101  -1.746  1.00  0.00           C  
ATOM    437  CG  LYS A  28      11.917  32.453  -1.306  1.00  0.00           C  
ATOM    438  CD  LYS A  28      13.018  33.281  -0.662  1.00  0.00           C  
ATOM    439  CE  LYS A  28      12.528  34.657  -0.244  1.00  0.00           C  
ATOM    440  NZ  LYS A  28      13.629  35.481   0.324  1.00  0.00           N  
ATOM    441  H   LYS A  28      13.004  28.927  -3.134  1.00  0.00           H  
ATOM    442  HA  LYS A  28      10.629  30.011  -1.730  1.00  0.00           H  
ATOM    443 1HB  LYS A  28      12.864  30.602  -0.858  1.00  0.00           H  
ATOM    444 2HB  LYS A  28      13.303  31.272  -2.417  1.00  0.00           H  
ATOM    445 1HG  LYS A  28      11.522  32.993  -2.173  1.00  0.00           H  
ATOM    446 2HG  LYS A  28      11.105  32.304  -0.593  1.00  0.00           H  
ATOM    447 1HD  LYS A  28      13.398  32.752   0.218  1.00  0.00           H  
ATOM    448 2HD  LYS A  28      13.842  33.396  -1.369  1.00  0.00           H  
ATOM    449 1HE  LYS A  28      12.104  35.173  -1.111  1.00  0.00           H  
ATOM    450 2HE  LYS A  28      11.756  34.542   0.509  1.00  0.00           H  
ATOM    451 1HZ  LYS A  28      13.268  36.386   0.593  1.00  0.00           H  
ATOM    452 2HZ  LYS A  28      14.018  35.016   1.132  1.00  0.00           H  
ATOM    453 3HZ  LYS A  28      14.350  35.600  -0.375  1.00  0.00           H  
ATOM    454  N   ILE A  29       9.590  31.178  -3.551  1.00  0.00           N  
ATOM    455  CA  ILE A  29       8.794  31.865  -4.551  1.00  0.00           C  
ATOM    456  C   ILE A  29       8.514  33.302  -4.145  1.00  0.00           C  
ATOM    457  O   ILE A  29       7.926  33.535  -3.086  1.00  0.00           O  
ATOM    458  CB  ILE A  29       7.466  31.122  -4.678  1.00  0.00           C  
ATOM    459  CG1 ILE A  29       7.670  29.751  -5.314  1.00  0.00           C  
ATOM    460  CG2 ILE A  29       6.305  31.972  -5.223  1.00  0.00           C  
ATOM    461  CD1 ILE A  29       7.932  28.680  -4.331  1.00  0.00           C  
ATOM    462  H   ILE A  29       9.109  30.921  -2.691  1.00  0.00           H  
ATOM    463  HA  ILE A  29       9.328  31.859  -5.502  1.00  0.00           H  
ATOM    464  HB  ILE A  29       7.209  30.878  -3.692  1.00  0.00           H  
ATOM    465 1HG1 ILE A  29       6.783  29.467  -5.846  1.00  0.00           H  
ATOM    466 2HG1 ILE A  29       8.511  29.801  -6.002  1.00  0.00           H  
ATOM    467 1HG2 ILE A  29       5.391  31.393  -5.172  1.00  0.00           H  
ATOM    468 2HG2 ILE A  29       6.199  32.867  -4.611  1.00  0.00           H  
ATOM    469 3HG2 ILE A  29       6.457  32.267  -6.201  1.00  0.00           H  
ATOM    470 1HD1 ILE A  29       8.062  27.740  -4.843  1.00  0.00           H  
ATOM    471 2HD1 ILE A  29       8.820  28.905  -3.769  1.00  0.00           H  
ATOM    472 3HD1 ILE A  29       7.094  28.609  -3.652  1.00  0.00           H  
ATOM    473  N   GLU A  30       8.899  34.264  -4.986  1.00  0.00           N  
ATOM    474  CA  GLU A  30       8.628  35.672  -4.680  1.00  0.00           C  
ATOM    475  C   GLU A  30       7.997  36.400  -5.863  1.00  0.00           C  
ATOM    476  O   GLU A  30       8.596  36.522  -6.939  1.00  0.00           O  
ATOM    477  CB  GLU A  30       9.911  36.376  -4.224  1.00  0.00           C  
ATOM    478  CG  GLU A  30       9.768  37.868  -3.906  1.00  0.00           C  
ATOM    479  CD  GLU A  30      11.045  38.466  -3.323  1.00  0.00           C  
ATOM    480  OE1 GLU A  30      11.796  37.733  -2.719  1.00  0.00           O  
ATOM    481  OE2 GLU A  30      11.305  39.639  -3.544  1.00  0.00           O  
ATOM    482  H   GLU A  30       9.409  34.019  -5.837  1.00  0.00           H  
ATOM    483  HA  GLU A  30       7.917  35.715  -3.856  1.00  0.00           H  
ATOM    484 1HB  GLU A  30      10.287  35.881  -3.326  1.00  0.00           H  
ATOM    485 2HB  GLU A  30      10.669  36.264  -4.994  1.00  0.00           H  
ATOM    486 1HG  GLU A  30       9.536  38.390  -4.834  1.00  0.00           H  
ATOM    487 2HG  GLU A  30       8.938  38.027  -3.229  1.00  0.00           H  
ATOM    488  N   THR A  31       6.786  36.911  -5.629  1.00  0.00           N  
ATOM    489  CA  THR A  31       5.980  37.587  -6.644  1.00  0.00           C  
ATOM    490  C   THR A  31       5.506  39.001  -6.318  1.00  0.00           C  
ATOM    491  O   THR A  31       5.062  39.302  -5.209  1.00  0.00           O  
ATOM    492  CB  THR A  31       4.771  36.719  -7.008  1.00  0.00           C  
ATOM    493  OG1 THR A  31       5.233  35.510  -7.603  1.00  0.00           O  
ATOM    494  CG2 THR A  31       3.840  37.432  -7.944  1.00  0.00           C  
ATOM    495  H   THR A  31       6.381  36.764  -4.703  1.00  0.00           H  
ATOM    496  HA  THR A  31       6.591  37.665  -7.542  1.00  0.00           H  
ATOM    497  HB  THR A  31       4.227  36.469  -6.097  1.00  0.00           H  
ATOM    498  HG1 THR A  31       5.643  35.750  -8.463  1.00  0.00           H  
ATOM    499 1HG2 THR A  31       3.017  36.774  -8.164  1.00  0.00           H  
ATOM    500 2HG2 THR A  31       3.462  38.339  -7.483  1.00  0.00           H  
ATOM    501 3HG2 THR A  31       4.361  37.684  -8.867  1.00  0.00           H  
ATOM    502  N   ASP A  32       5.615  39.872  -7.326  1.00  0.00           N  
ATOM    503  CA  ASP A  32       5.149  41.260  -7.294  1.00  0.00           C  
ATOM    504  C   ASP A  32       3.952  41.477  -8.230  1.00  0.00           C  
ATOM    505  O   ASP A  32       4.108  41.488  -9.454  1.00  0.00           O  
ATOM    506  CB  ASP A  32       6.305  42.201  -7.641  1.00  0.00           C  
ATOM    507  CG  ASP A  32       5.951  43.709  -7.628  1.00  0.00           C  
ATOM    508  OD1 ASP A  32       4.810  44.075  -7.886  1.00  0.00           O  
ATOM    509  OD2 ASP A  32       6.821  44.485  -7.268  1.00  0.00           O  
ATOM    510  H   ASP A  32       6.021  39.529  -8.188  1.00  0.00           H  
ATOM    511  HA  ASP A  32       4.816  41.488  -6.280  1.00  0.00           H  
ATOM    512 1HB  ASP A  32       7.126  42.032  -6.947  1.00  0.00           H  
ATOM    513 2HB  ASP A  32       6.674  41.951  -8.632  1.00  0.00           H  
ATOM    514  N   SER A  33       2.757  41.670  -7.665  1.00  0.00           N  
ATOM    515  CA  SER A  33       1.528  41.775  -8.454  1.00  0.00           C  
ATOM    516  C   SER A  33       1.470  42.934  -9.452  1.00  0.00           C  
ATOM    517  O   SER A  33       0.603  42.933 -10.326  1.00  0.00           O  
ATOM    518  CB  SER A  33       0.344  41.961  -7.546  1.00  0.00           C  
ATOM    519  OG  SER A  33       0.329  43.240  -6.966  1.00  0.00           O  
ATOM    520  H   SER A  33       2.656  41.679  -6.645  1.00  0.00           H  
ATOM    521  HA  SER A  33       1.409  40.844  -9.008  1.00  0.00           H  
ATOM    522 1HB  SER A  33      -0.578  41.784  -8.092  1.00  0.00           H  
ATOM    523 2HB  SER A  33       0.405  41.230  -6.764  1.00  0.00           H  
ATOM    524  HG  SER A  33      -0.359  43.747  -7.462  1.00  0.00           H  
ATOM    525  N   SER A  34       2.337  43.944  -9.317  1.00  0.00           N  
ATOM    526  CA  SER A  34       2.270  45.091 -10.219  1.00  0.00           C  
ATOM    527  C   SER A  34       2.918  44.808 -11.574  1.00  0.00           C  
ATOM    528  O   SER A  34       2.792  45.603 -12.514  1.00  0.00           O  
ATOM    529  CB  SER A  34       2.886  46.334  -9.588  1.00  0.00           C  
ATOM    530  OG  SER A  34       4.275  46.239  -9.453  1.00  0.00           O  
ATOM    531  H   SER A  34       3.081  43.902  -8.608  1.00  0.00           H  
ATOM    532  HA  SER A  34       1.217  45.308 -10.399  1.00  0.00           H  
ATOM    533 1HB  SER A  34       2.640  47.204 -10.194  1.00  0.00           H  
ATOM    534 2HB  SER A  34       2.442  46.487  -8.606  1.00  0.00           H  
ATOM    535  HG  SER A  34       4.442  45.471  -8.858  1.00  0.00           H  
ATOM    536  N   LYS A  35       3.600  43.670 -11.708  1.00  0.00           N  
ATOM    537  CA  LYS A  35       4.300  43.366 -12.954  1.00  0.00           C  
ATOM    538  C   LYS A  35       3.355  42.852 -14.044  1.00  0.00           C  
ATOM    539  O   LYS A  35       3.429  41.694 -14.456  1.00  0.00           O  
ATOM    540  CB  LYS A  35       5.392  42.333 -12.699  1.00  0.00           C  
ATOM    541  CG  LYS A  35       6.431  42.749 -11.661  1.00  0.00           C  
ATOM    542  CD  LYS A  35       7.251  43.954 -12.100  1.00  0.00           C  
ATOM    543  CE  LYS A  35       8.314  44.292 -11.054  1.00  0.00           C  
ATOM    544  NZ  LYS A  35       9.117  45.491 -11.434  1.00  0.00           N  
ATOM    545  H   LYS A  35       3.663  43.017 -10.921  1.00  0.00           H  
ATOM    546  HA  LYS A  35       4.763  44.283 -13.318  1.00  0.00           H  
ATOM    547 1HB  LYS A  35       4.932  41.407 -12.342  1.00  0.00           H  
ATOM    548 2HB  LYS A  35       5.908  42.101 -13.630  1.00  0.00           H  
ATOM    549 1HG  LYS A  35       5.911  43.003 -10.733  1.00  0.00           H  
ATOM    550 2HG  LYS A  35       7.099  41.909 -11.462  1.00  0.00           H  
ATOM    551 1HD  LYS A  35       7.735  43.742 -13.055  1.00  0.00           H  
ATOM    552 2HD  LYS A  35       6.589  44.813 -12.223  1.00  0.00           H  
ATOM    553 1HE  LYS A  35       7.821  44.485 -10.097  1.00  0.00           H  
ATOM    554 2HE  LYS A  35       8.983  43.439 -10.939  1.00  0.00           H  
ATOM    555 1HZ  LYS A  35       9.801  45.677 -10.714  1.00  0.00           H  
ATOM    556 2HZ  LYS A  35       9.587  45.322 -12.313  1.00  0.00           H  
ATOM    557 3HZ  LYS A  35       8.502  46.287 -11.527  1.00  0.00           H  
ATOM    558  N   SER A  36       2.499  43.749 -14.532  1.00  0.00           N  
ATOM    559  CA  SER A  36       1.497  43.441 -15.554  1.00  0.00           C  
ATOM    560  C   SER A  36       0.650  42.239 -15.162  1.00  0.00           C  
ATOM    561  O   SER A  36       0.148  42.157 -14.042  1.00  0.00           O  
ATOM    562  CB  SER A  36       2.172  43.172 -16.890  1.00  0.00           C  
ATOM    563  OG  SER A  36       1.219  43.040 -17.912  1.00  0.00           O  
ATOM    564  H   SER A  36       2.536  44.676 -14.111  1.00  0.00           H  
ATOM    565  HA  SER A  36       0.838  44.303 -15.659  1.00  0.00           H  
ATOM    566 1HB  SER A  36       2.848  43.992 -17.124  1.00  0.00           H  
ATOM    567 2HB  SER A  36       2.775  42.263 -16.831  1.00  0.00           H  
ATOM    568  HG  SER A  36       0.800  43.901 -17.996  1.00  0.00           H  
ATOM    569  N   ASP A  37       0.513  41.305 -16.099  1.00  0.00           N  
ATOM    570  CA  ASP A  37      -0.237  40.072 -15.886  1.00  0.00           C  
ATOM    571  C   ASP A  37       0.443  38.953 -16.660  1.00  0.00           C  
ATOM    572  O   ASP A  37       1.447  39.183 -17.330  1.00  0.00           O  
ATOM    573  CB  ASP A  37      -1.712  40.252 -16.298  1.00  0.00           C  
ATOM    574  CG  ASP A  37      -2.720  39.266 -15.613  1.00  0.00           C  
ATOM    575  OD1 ASP A  37      -2.301  38.213 -15.169  1.00  0.00           O  
ATOM    576  OD2 ASP A  37      -3.883  39.586 -15.552  1.00  0.00           O  
ATOM    577  H   ASP A  37       0.945  41.473 -17.002  1.00  0.00           H  
ATOM    578  HA  ASP A  37      -0.206  39.822 -14.832  1.00  0.00           H  
ATOM    579 1HB  ASP A  37      -2.025  41.269 -16.067  1.00  0.00           H  
ATOM    580 2HB  ASP A  37      -1.795  40.126 -17.379  1.00  0.00           H  
ATOM    581  N   LYS A  38      -0.066  37.724 -16.522  1.00  0.00           N  
ATOM    582  CA  LYS A  38       0.505  36.483 -17.094  1.00  0.00           C  
ATOM    583  C   LYS A  38       1.842  36.118 -16.444  1.00  0.00           C  
ATOM    584  O   LYS A  38       1.971  35.101 -15.763  1.00  0.00           O  
ATOM    585  CB  LYS A  38       0.723  36.566 -18.619  1.00  0.00           C  
ATOM    586  CG  LYS A  38       1.338  35.275 -19.225  1.00  0.00           C  
ATOM    587  CD  LYS A  38       1.544  35.366 -20.748  1.00  0.00           C  
ATOM    588  CE  LYS A  38       2.187  34.070 -21.296  1.00  0.00           C  
ATOM    589  NZ  LYS A  38       3.600  33.905 -20.804  1.00  0.00           N  
ATOM    590  H   LYS A  38      -0.908  37.650 -15.956  1.00  0.00           H  
ATOM    591  HA  LYS A  38      -0.191  35.667 -16.893  1.00  0.00           H  
ATOM    592 1HB  LYS A  38      -0.227  36.758 -19.116  1.00  0.00           H  
ATOM    593 2HB  LYS A  38       1.398  37.372 -18.877  1.00  0.00           H  
ATOM    594 1HG  LYS A  38       2.311  35.085 -18.760  1.00  0.00           H  
ATOM    595 2HG  LYS A  38       0.687  34.430 -19.009  1.00  0.00           H  
ATOM    596 1HD  LYS A  38       0.586  35.531 -21.242  1.00  0.00           H  
ATOM    597 2HD  LYS A  38       2.202  36.208 -20.971  1.00  0.00           H  
ATOM    598 1HE  LYS A  38       1.600  33.217 -20.963  1.00  0.00           H  
ATOM    599 2HE  LYS A  38       2.193  34.093 -22.385  1.00  0.00           H  
ATOM    600 1HZ  LYS A  38       4.039  33.044 -21.132  1.00  0.00           H  
ATOM    601 2HZ  LYS A  38       4.179  34.673 -21.099  1.00  0.00           H  
ATOM    602 3HZ  LYS A  38       3.608  33.869 -19.800  1.00  0.00           H  
ATOM    603  N   GLU A  39       2.803  37.024 -16.565  1.00  0.00           N  
ATOM    604  CA  GLU A  39       4.150  36.879 -16.049  1.00  0.00           C  
ATOM    605  C   GLU A  39       4.192  37.172 -14.556  1.00  0.00           C  
ATOM    606  O   GLU A  39       5.225  36.989 -13.902  1.00  0.00           O  
ATOM    607  CB  GLU A  39       5.085  37.841 -16.781  1.00  0.00           C  
ATOM    608  CG  GLU A  39       5.258  37.568 -18.264  1.00  0.00           C  
ATOM    609  CD  GLU A  39       6.178  38.573 -18.947  1.00  0.00           C  
ATOM    610  OE1 GLU A  39       6.675  39.450 -18.280  1.00  0.00           O  
ATOM    611  OE2 GLU A  39       6.366  38.463 -20.136  1.00  0.00           O  
ATOM    612  H   GLU A  39       2.581  37.859 -17.093  1.00  0.00           H  
ATOM    613  HA  GLU A  39       4.478  35.852 -16.215  1.00  0.00           H  
ATOM    614 1HB  GLU A  39       4.717  38.864 -16.662  1.00  0.00           H  
ATOM    615 2HB  GLU A  39       6.062  37.792 -16.336  1.00  0.00           H  
ATOM    616 1HG  GLU A  39       5.672  36.564 -18.389  1.00  0.00           H  
ATOM    617 2HG  GLU A  39       4.277  37.589 -18.741  1.00  0.00           H  
ATOM    618  N   ARG A  40       3.063  37.626 -14.003  1.00  0.00           N  
ATOM    619  CA  ARG A  40       2.991  37.885 -12.576  1.00  0.00           C  
ATOM    620  C   ARG A  40       2.801  36.552 -11.844  1.00  0.00           C  
ATOM    621  O   ARG A  40       2.884  36.499 -10.624  1.00  0.00           O  
ATOM    622  CB  ARG A  40       1.851  38.830 -12.199  1.00  0.00           C  
ATOM    623  CG  ARG A  40       0.471  38.229 -12.269  1.00  0.00           C  
ATOM    624  CD  ARG A  40      -0.614  39.191 -11.886  1.00  0.00           C  
ATOM    625  NE  ARG A  40      -1.909  38.530 -11.910  1.00  0.00           N  
ATOM    626  CZ  ARG A  40      -3.050  39.006 -11.379  1.00  0.00           C  
ATOM    627  NH1 ARG A  40      -3.065  40.171 -10.771  1.00  0.00           N  
ATOM    628  NH2 ARG A  40      -4.154  38.283 -11.472  1.00  0.00           N  
ATOM    629  H   ARG A  40       2.255  37.777 -14.587  1.00  0.00           H  
ATOM    630  HA  ARG A  40       3.931  38.336 -12.252  1.00  0.00           H  
ATOM    631 1HB  ARG A  40       2.007  39.204 -11.186  1.00  0.00           H  
ATOM    632 2HB  ARG A  40       1.864  39.698 -12.870  1.00  0.00           H  
ATOM    633 1HG  ARG A  40       0.272  37.856 -13.279  1.00  0.00           H  
ATOM    634 2HG  ARG A  40       0.430  37.409 -11.570  1.00  0.00           H  
ATOM    635 1HD  ARG A  40      -0.437  39.567 -10.879  1.00  0.00           H  
ATOM    636 2HD  ARG A  40      -0.642  40.027 -12.581  1.00  0.00           H  
ATOM    637  HE  ARG A  40      -1.964  37.637 -12.390  1.00  0.00           H  
ATOM    638 1HH1 ARG A  40      -2.222  40.720 -10.719  1.00  0.00           H  
ATOM    639 2HH1 ARG A  40      -3.944  40.537 -10.361  1.00  0.00           H  
ATOM    640 1HH2 ARG A  40      -4.121  37.366 -11.940  1.00  0.00           H  
ATOM    641 2HH2 ARG A  40      -5.020  38.628 -11.078  1.00  0.00           H  
ATOM    642  N   TYR A  41       2.519  35.477 -12.587  1.00  0.00           N  
ATOM    643  CA  TYR A  41       2.346  34.164 -11.989  1.00  0.00           C  
ATOM    644  C   TYR A  41       3.700  33.493 -11.884  1.00  0.00           C  
ATOM    645  O   TYR A  41       4.594  33.765 -12.686  1.00  0.00           O  
ATOM    646  CB  TYR A  41       1.399  33.300 -12.812  1.00  0.00           C  
ATOM    647  CG  TYR A  41      -0.006  33.796 -12.810  1.00  0.00           C  
ATOM    648  CD1 TYR A  41      -0.372  34.722 -11.889  1.00  0.00           C  
ATOM    649  CD2 TYR A  41      -0.928  33.337 -13.736  1.00  0.00           C  
ATOM    650  CE1 TYR A  41      -1.639  35.219 -11.875  1.00  0.00           C  
ATOM    651  CE2 TYR A  41      -2.225  33.837 -13.717  1.00  0.00           C  
ATOM    652  CZ  TYR A  41      -2.573  34.790 -12.777  1.00  0.00           C  
ATOM    653  OH  TYR A  41      -3.856  35.325 -12.734  1.00  0.00           O  
ATOM    654  H   TYR A  41       2.438  35.541 -13.602  1.00  0.00           H  
ATOM    655  HA  TYR A  41       1.949  34.277 -10.982  1.00  0.00           H  
ATOM    656 1HB  TYR A  41       1.745  33.276 -13.839  1.00  0.00           H  
ATOM    657 2HB  TYR A  41       1.413  32.296 -12.436  1.00  0.00           H  
ATOM    658  HD1 TYR A  41       0.360  35.071 -11.165  1.00  0.00           H  
ATOM    659  HD2 TYR A  41      -0.635  32.592 -14.477  1.00  0.00           H  
ATOM    660  HE1 TYR A  41      -1.910  35.960 -11.145  1.00  0.00           H  
ATOM    661  HE2 TYR A  41      -2.960  33.486 -14.441  1.00  0.00           H  
ATOM    662  HH  TYR A  41      -4.364  34.992 -13.481  1.00  0.00           H  
ATOM    663  N   LEU A  42       3.859  32.606 -10.920  1.00  0.00           N  
ATOM    664  CA  LEU A  42       5.120  31.872 -10.823  1.00  0.00           C  
ATOM    665  C   LEU A  42       4.878  30.377 -10.879  1.00  0.00           C  
ATOM    666  O   LEU A  42       3.928  29.880 -10.286  1.00  0.00           O  
ATOM    667  CB  LEU A  42       5.870  32.278  -9.574  1.00  0.00           C  
ATOM    668  CG  LEU A  42       7.186  31.589  -9.328  1.00  0.00           C  
ATOM    669  CD1 LEU A  42       8.119  32.553  -8.601  1.00  0.00           C  
ATOM    670  CD2 LEU A  42       6.907  30.372  -8.551  1.00  0.00           C  
ATOM    671  H   LEU A  42       3.091  32.459 -10.261  1.00  0.00           H  
ATOM    672  HA  LEU A  42       5.735  32.140 -11.675  1.00  0.00           H  
ATOM    673 1HB  LEU A  42       6.051  33.347  -9.613  1.00  0.00           H  
ATOM    674 2HB  LEU A  42       5.239  32.081  -8.714  1.00  0.00           H  
ATOM    675  HG  LEU A  42       7.668  31.302 -10.252  1.00  0.00           H  
ATOM    676 1HD1 LEU A  42       9.023  32.106  -8.374  1.00  0.00           H  
ATOM    677 2HD1 LEU A  42       8.305  33.367  -9.225  1.00  0.00           H  
ATOM    678 3HD1 LEU A  42       7.710  32.906  -7.701  1.00  0.00           H  
ATOM    679 1HD2 LEU A  42       7.827  29.872  -8.344  1.00  0.00           H  
ATOM    680 2HD2 LEU A  42       6.429  30.644  -7.658  1.00  0.00           H  
ATOM    681 3HD2 LEU A  42       6.258  29.708  -9.092  1.00  0.00           H  
ATOM    682  N   TYR A  43       5.719  29.665 -11.630  1.00  0.00           N  
ATOM    683  CA  TYR A  43       5.501  28.250 -11.894  1.00  0.00           C  
ATOM    684  C   TYR A  43       6.595  27.267 -11.387  1.00  0.00           C  
ATOM    685  O   TYR A  43       7.742  27.320 -11.833  1.00  0.00           O  
ATOM    686  CB  TYR A  43       5.425  28.163 -13.417  1.00  0.00           C  
ATOM    687  CG  TYR A  43       4.355  29.061 -14.071  1.00  0.00           C  
ATOM    688  CD1 TYR A  43       4.653  30.405 -14.305  1.00  0.00           C  
ATOM    689  CD2 TYR A  43       3.131  28.568 -14.463  1.00  0.00           C  
ATOM    690  CE1 TYR A  43       3.742  31.238 -14.910  1.00  0.00           C  
ATOM    691  CE2 TYR A  43       2.210  29.404 -15.075  1.00  0.00           C  
ATOM    692  CZ  TYR A  43       2.513  30.734 -15.299  1.00  0.00           C  
ATOM    693  OH  TYR A  43       1.595  31.558 -15.924  1.00  0.00           O  
ATOM    694  H   TYR A  43       6.504  30.125 -12.066  1.00  0.00           H  
ATOM    695  HA  TYR A  43       4.552  27.956 -11.443  1.00  0.00           H  
ATOM    696 1HB  TYR A  43       6.391  28.474 -13.820  1.00  0.00           H  
ATOM    697 2HB  TYR A  43       5.266  27.155 -13.739  1.00  0.00           H  
ATOM    698  HD1 TYR A  43       5.609  30.800 -14.011  1.00  0.00           H  
ATOM    699  HD2 TYR A  43       2.883  27.528 -14.303  1.00  0.00           H  
ATOM    700  HE1 TYR A  43       3.997  32.289 -15.088  1.00  0.00           H  
ATOM    701  HE2 TYR A  43       1.245  29.007 -15.386  1.00  0.00           H  
ATOM    702  HH  TYR A  43       1.919  32.472 -15.907  1.00  0.00           H  
ATOM    703  N   ILE A  44       6.212  26.341 -10.487  1.00  0.00           N  
ATOM    704  CA  ILE A  44       7.120  25.304  -9.955  1.00  0.00           C  
ATOM    705  C   ILE A  44       6.683  23.902 -10.398  1.00  0.00           C  
ATOM    706  O   ILE A  44       5.734  23.344  -9.853  1.00  0.00           O  
ATOM    707  CB  ILE A  44       7.143  25.305  -8.415  1.00  0.00           C  
ATOM    708  CG1 ILE A  44       7.503  26.670  -7.862  1.00  0.00           C  
ATOM    709  CG2 ILE A  44       8.152  24.265  -7.923  1.00  0.00           C  
ATOM    710  CD1 ILE A  44       8.855  27.114  -8.241  1.00  0.00           C  
ATOM    711  H   ILE A  44       5.248  26.364 -10.154  1.00  0.00           H  
ATOM    712  HA  ILE A  44       8.124  25.490 -10.331  1.00  0.00           H  
ATOM    713  HB  ILE A  44       6.150  25.052  -8.039  1.00  0.00           H  
ATOM    714 1HG1 ILE A  44       6.781  27.397  -8.222  1.00  0.00           H  
ATOM    715 2HG1 ILE A  44       7.446  26.636  -6.789  1.00  0.00           H  
ATOM    716 1HG2 ILE A  44       8.165  24.243  -6.841  1.00  0.00           H  
ATOM    717 2HG2 ILE A  44       7.872  23.281  -8.302  1.00  0.00           H  
ATOM    718 3HG2 ILE A  44       9.140  24.523  -8.289  1.00  0.00           H  
ATOM    719 1HD1 ILE A  44       9.066  28.083  -7.811  1.00  0.00           H  
ATOM    720 2HD1 ILE A  44       9.551  26.401  -7.865  1.00  0.00           H  
ATOM    721 3HD1 ILE A  44       8.930  27.170  -9.325  1.00  0.00           H  
ATOM    722  N   TYR A  45       7.370  23.338 -11.388  1.00  0.00           N  
ATOM    723  CA  TYR A  45       6.993  22.051 -12.006  1.00  0.00           C  
ATOM    724  C   TYR A  45       8.086  20.999 -12.057  1.00  0.00           C  
ATOM    725  O   TYR A  45       9.270  21.317 -12.033  1.00  0.00           O  
ATOM    726  CB  TYR A  45       6.418  22.314 -13.416  1.00  0.00           C  
ATOM    727  CG  TYR A  45       5.019  23.002 -13.392  1.00  0.00           C  
ATOM    728  CD1 TYR A  45       4.883  24.354 -13.154  1.00  0.00           C  
ATOM    729  CD2 TYR A  45       3.869  22.239 -13.636  1.00  0.00           C  
ATOM    730  CE1 TYR A  45       3.619  24.933 -13.097  1.00  0.00           C  
ATOM    731  CE2 TYR A  45       2.610  22.828 -13.592  1.00  0.00           C  
ATOM    732  CZ  TYR A  45       2.489  24.175 -13.311  1.00  0.00           C  
ATOM    733  OH  TYR A  45       1.231  24.767 -13.254  1.00  0.00           O  
ATOM    734  H   TYR A  45       8.163  23.837 -11.761  1.00  0.00           H  
ATOM    735  HA  TYR A  45       6.215  21.606 -11.404  1.00  0.00           H  
ATOM    736 1HB  TYR A  45       7.105  22.945 -13.984  1.00  0.00           H  
ATOM    737 2HB  TYR A  45       6.323  21.363 -13.950  1.00  0.00           H  
ATOM    738  HD1 TYR A  45       5.765  24.959 -12.984  1.00  0.00           H  
ATOM    739  HD2 TYR A  45       3.960  21.172 -13.842  1.00  0.00           H  
ATOM    740  HE1 TYR A  45       3.514  25.987 -12.879  1.00  0.00           H  
ATOM    741  HE2 TYR A  45       1.719  22.221 -13.765  1.00  0.00           H  
ATOM    742  HH  TYR A  45       1.319  25.700 -13.070  1.00  0.00           H  
ATOM    743  N   GLN A  46       7.670  19.731 -12.110  1.00  0.00           N  
ATOM    744  CA  GLN A  46       8.612  18.637 -12.326  1.00  0.00           C  
ATOM    745  C   GLN A  46       8.016  17.513 -13.198  1.00  0.00           C  
ATOM    746  O   GLN A  46       6.969  16.923 -12.888  1.00  0.00           O  
ATOM    747  CB  GLN A  46       9.095  18.063 -11.012  1.00  0.00           C  
ATOM    748  CG  GLN A  46      10.144  17.011 -11.189  1.00  0.00           C  
ATOM    749  CD  GLN A  46      11.459  17.581 -11.640  1.00  0.00           C  
ATOM    750  OE1 GLN A  46      11.795  18.727 -11.290  1.00  0.00           O  
ATOM    751  NE2 GLN A  46      12.226  16.784 -12.389  1.00  0.00           N  
ATOM    752  H   GLN A  46       6.673  19.537 -12.014  1.00  0.00           H  
ATOM    753  HA  GLN A  46       9.473  19.038 -12.850  1.00  0.00           H  
ATOM    754 1HB  GLN A  46       9.507  18.858 -10.387  1.00  0.00           H  
ATOM    755 2HB  GLN A  46       8.266  17.624 -10.476  1.00  0.00           H  
ATOM    756 1HG  GLN A  46      10.280  16.437 -10.290  1.00  0.00           H  
ATOM    757 2HG  GLN A  46       9.813  16.380 -11.977  1.00  0.00           H  
ATOM    758 1HE2 GLN A  46      13.130  17.075 -12.696  1.00  0.00           H  
ATOM    759 2HE2 GLN A  46      11.902  15.864 -12.623  1.00  0.00           H  
ATOM    760  N   ASN A  47       8.717  17.191 -14.286  1.00  0.00           N  
ATOM    761  CA  ASN A  47       8.230  16.219 -15.265  1.00  0.00           C  
ATOM    762  C   ASN A  47       8.551  14.747 -14.946  1.00  0.00           C  
ATOM    763  O   ASN A  47       9.354  14.126 -15.645  1.00  0.00           O  
ATOM    764  CB  ASN A  47       8.797  16.548 -16.637  1.00  0.00           C  
ATOM    765  CG  ASN A  47       8.413  17.940 -17.147  1.00  0.00           C  
ATOM    766  OD1 ASN A  47       7.309  18.485 -16.959  1.00  0.00           O  
ATOM    767  ND2 ASN A  47       9.352  18.534 -17.836  1.00  0.00           N  
ATOM    768  H   ASN A  47       9.585  17.674 -14.465  1.00  0.00           H  
ATOM    769  HA  ASN A  47       7.146  16.296 -15.306  1.00  0.00           H  
ATOM    770 1HB  ASN A  47       9.883  16.472 -16.608  1.00  0.00           H  
ATOM    771 2HB  ASN A  47       8.438  15.806 -17.353  1.00  0.00           H  
ATOM    772 1HD2 ASN A  47       9.195  19.448 -18.213  1.00  0.00           H  
ATOM    773 2HD2 ASN A  47      10.220  18.067 -18.002  1.00  0.00           H  
ATOM    774  N   ILE A  48       7.943  14.187 -13.900  1.00  0.00           N  
ATOM    775  CA  ILE A  48       8.237  12.778 -13.581  1.00  0.00           C  
ATOM    776  C   ILE A  48       7.189  11.802 -14.098  1.00  0.00           C  
ATOM    777  O   ILE A  48       6.075  11.715 -13.577  1.00  0.00           O  
ATOM    778  CB  ILE A  48       8.386  12.522 -12.073  1.00  0.00           C  
ATOM    779  CG1 ILE A  48       9.498  13.334 -11.520  1.00  0.00           C  
ATOM    780  CG2 ILE A  48       8.632  11.050 -11.822  1.00  0.00           C  
ATOM    781  CD1 ILE A  48       9.591  13.283 -10.029  1.00  0.00           C  
ATOM    782  H   ILE A  48       7.299  14.765 -13.361  1.00  0.00           H  
ATOM    783  HA  ILE A  48       9.183  12.518 -14.050  1.00  0.00           H  
ATOM    784  HB  ILE A  48       7.472  12.824 -11.563  1.00  0.00           H  
ATOM    785 1HG1 ILE A  48      10.440  12.993 -11.946  1.00  0.00           H  
ATOM    786 2HG1 ILE A  48       9.335  14.332 -11.815  1.00  0.00           H  
ATOM    787 1HG2 ILE A  48       8.725  10.865 -10.753  1.00  0.00           H  
ATOM    788 2HG2 ILE A  48       7.803  10.485 -12.213  1.00  0.00           H  
ATOM    789 3HG2 ILE A  48       9.548  10.742 -12.323  1.00  0.00           H  
ATOM    790 1HD1 ILE A  48      10.411  13.916  -9.685  1.00  0.00           H  
ATOM    791 2HD1 ILE A  48       8.675  13.631  -9.622  1.00  0.00           H  
ATOM    792 3HD1 ILE A  48       9.765  12.259  -9.701  1.00  0.00           H  
ATOM    793  N   LYS A  49       7.597  10.975 -15.061  1.00  0.00           N  
ATOM    794  CA  LYS A  49       6.693  10.019 -15.701  1.00  0.00           C  
ATOM    795  C   LYS A  49       6.576   8.709 -14.917  1.00  0.00           C  
ATOM    796  O   LYS A  49       6.996   7.645 -15.372  1.00  0.00           O  
ATOM    797  CB  LYS A  49       7.161   9.747 -17.130  1.00  0.00           C  
ATOM    798  CG  LYS A  49       7.103  10.978 -18.032  1.00  0.00           C  
ATOM    799  CD  LYS A  49       7.569  10.672 -19.447  1.00  0.00           C  
ATOM    800  CE  LYS A  49       7.488  11.910 -20.335  1.00  0.00           C  
ATOM    801  NZ  LYS A  49       7.995  11.641 -21.714  1.00  0.00           N  
ATOM    802  H   LYS A  49       8.542  11.069 -15.407  1.00  0.00           H  
ATOM    803  HA  LYS A  49       5.697  10.465 -15.741  1.00  0.00           H  
ATOM    804 1HB  LYS A  49       8.187   9.378 -17.118  1.00  0.00           H  
ATOM    805 2HB  LYS A  49       6.534   8.973 -17.574  1.00  0.00           H  
ATOM    806 1HG  LYS A  49       6.091  11.344 -18.063  1.00  0.00           H  
ATOM    807 2HG  LYS A  49       7.734  11.765 -17.612  1.00  0.00           H  
ATOM    808 1HD  LYS A  49       8.600  10.317 -19.423  1.00  0.00           H  
ATOM    809 2HD  LYS A  49       6.943   9.890 -19.876  1.00  0.00           H  
ATOM    810 1HE  LYS A  49       6.451  12.235 -20.398  1.00  0.00           H  
ATOM    811 2HE  LYS A  49       8.081  12.709 -19.886  1.00  0.00           H  
ATOM    812 1HZ  LYS A  49       7.926  12.481 -22.271  1.00  0.00           H  
ATOM    813 2HZ  LYS A  49       8.962  11.348 -21.666  1.00  0.00           H  
ATOM    814 3HZ  LYS A  49       7.444  10.910 -22.140  1.00  0.00           H  
ATOM    815  N   GLU A  50       6.003   8.836 -13.734  1.00  0.00           N  
ATOM    816  CA  GLU A  50       5.754   7.764 -12.773  1.00  0.00           C  
ATOM    817  C   GLU A  50       4.383   7.149 -13.034  1.00  0.00           C  
ATOM    818  O   GLU A  50       3.511   7.771 -13.640  1.00  0.00           O  
ATOM    819  CB  GLU A  50       5.869   8.333 -11.335  1.00  0.00           C  
ATOM    820  CG  GLU A  50       5.517   7.400 -10.120  1.00  0.00           C  
ATOM    821  CD  GLU A  50       6.480   6.239  -9.869  1.00  0.00           C  
ATOM    822  OE1 GLU A  50       7.531   6.215 -10.449  1.00  0.00           O  
ATOM    823  OE2 GLU A  50       6.158   5.384  -9.051  1.00  0.00           O  
ATOM    824  H   GLU A  50       5.725   9.788 -13.498  1.00  0.00           H  
ATOM    825  HA  GLU A  50       6.511   6.990 -12.907  1.00  0.00           H  
ATOM    826 1HB  GLU A  50       6.897   8.634 -11.168  1.00  0.00           H  
ATOM    827 2HB  GLU A  50       5.270   9.228 -11.250  1.00  0.00           H  
ATOM    828 1HG  GLU A  50       5.509   8.012  -9.224  1.00  0.00           H  
ATOM    829 2HG  GLU A  50       4.510   7.019 -10.234  1.00  0.00           H  
ATOM    830  N   ASN A  51       4.166   5.916 -12.612  1.00  0.00           N  
ATOM    831  CA  ASN A  51       2.817   5.395 -12.744  1.00  0.00           C  
ATOM    832  C   ASN A  51       1.973   5.925 -11.593  1.00  0.00           C  
ATOM    833  O   ASN A  51       1.875   5.313 -10.526  1.00  0.00           O  
ATOM    834  CB  ASN A  51       2.805   3.885 -12.767  1.00  0.00           C  
ATOM    835  CG  ASN A  51       1.435   3.327 -13.029  1.00  0.00           C  
ATOM    836  OD1 ASN A  51       0.402   3.957 -12.728  1.00  0.00           O  
ATOM    837  ND2 ASN A  51       1.396   2.145 -13.599  1.00  0.00           N  
ATOM    838  H   ASN A  51       4.900   5.387 -12.157  1.00  0.00           H  
ATOM    839  HA  ASN A  51       2.380   5.763 -13.675  1.00  0.00           H  
ATOM    840 1HB  ASN A  51       3.489   3.525 -13.537  1.00  0.00           H  
ATOM    841 2HB  ASN A  51       3.161   3.506 -11.805  1.00  0.00           H  
ATOM    842 1HD2 ASN A  51       0.516   1.713 -13.806  1.00  0.00           H  
ATOM    843 2HD2 ASN A  51       2.248   1.672 -13.829  1.00  0.00           H  
ATOM    844  N   TRP A  52       1.283   7.030 -11.833  1.00  0.00           N  
ATOM    845  CA  TRP A  52       0.550   7.655 -10.735  1.00  0.00           C  
ATOM    846  C   TRP A  52      -0.722   6.899 -10.321  1.00  0.00           C  
ATOM    847  O   TRP A  52      -1.429   7.334  -9.412  1.00  0.00           O  
ATOM    848  CB  TRP A  52       0.158   9.099 -11.004  1.00  0.00           C  
ATOM    849  CG  TRP A  52       1.256  10.103 -11.105  1.00  0.00           C  
ATOM    850  CD1 TRP A  52       2.481   9.939 -11.593  1.00  0.00           C  
ATOM    851  CD2 TRP A  52       1.179  11.455 -10.704  1.00  0.00           C  
ATOM    852  NE1 TRP A  52       3.183  11.118 -11.544  1.00  0.00           N  
ATOM    853  CE2 TRP A  52       2.401  12.046 -11.001  1.00  0.00           C  
ATOM    854  CE3 TRP A  52       0.208  12.195 -10.135  1.00  0.00           C  
ATOM    855  CZ2 TRP A  52       2.646  13.359 -10.731  1.00  0.00           C  
ATOM    856  CZ3 TRP A  52       0.459  13.500  -9.861  1.00  0.00           C  
ATOM    857  CH2 TRP A  52       1.623  14.049 -10.148  1.00  0.00           C  
ATOM    858  H   TRP A  52       1.404   7.482 -12.743  1.00  0.00           H  
ATOM    859  HA  TRP A  52       1.230   7.678  -9.899  1.00  0.00           H  
ATOM    860 1HB  TRP A  52      -0.387   9.148 -11.904  1.00  0.00           H  
ATOM    861 2HB  TRP A  52      -0.517   9.430 -10.212  1.00  0.00           H  
ATOM    862  HD1 TRP A  52       2.840   9.041 -11.960  1.00  0.00           H  
ATOM    863  HE1 TRP A  52       4.137  11.274 -11.863  1.00  0.00           H  
ATOM    864  HE3 TRP A  52      -0.736  11.736  -9.911  1.00  0.00           H  
ATOM    865  HZ2 TRP A  52       3.597  13.844 -10.951  1.00  0.00           H  
ATOM    866  HZ3 TRP A  52      -0.300  14.093  -9.389  1.00  0.00           H  
ATOM    867  HH2 TRP A  52       1.742  15.047  -9.890  1.00  0.00           H  
ATOM    868  N   SER A  53      -1.036   5.755 -10.957  1.00  0.00           N  
ATOM    869  CA  SER A  53      -2.232   4.999 -10.563  1.00  0.00           C  
ATOM    870  C   SER A  53      -2.003   4.359  -9.209  1.00  0.00           C  
ATOM    871  O   SER A  53      -2.934   3.864  -8.574  1.00  0.00           O  
ATOM    872  CB  SER A  53      -2.638   3.943 -11.583  1.00  0.00           C  
ATOM    873  OG  SER A  53      -1.725   2.888 -11.656  1.00  0.00           O  
ATOM    874  H   SER A  53      -0.426   5.378 -11.681  1.00  0.00           H  
ATOM    875  HA  SER A  53      -3.059   5.687 -10.449  1.00  0.00           H  
ATOM    876 1HB  SER A  53      -3.620   3.553 -11.317  1.00  0.00           H  
ATOM    877 2HB  SER A  53      -2.732   4.412 -12.553  1.00  0.00           H  
ATOM    878  HG  SER A  53      -0.918   3.263 -12.024  1.00  0.00           H  
ATOM    879  N   MET A  54      -0.754   4.396  -8.751  1.00  0.00           N  
ATOM    880  CA  MET A  54      -0.385   3.870  -7.464  1.00  0.00           C  
ATOM    881  C   MET A  54      -0.691   4.842  -6.324  1.00  0.00           C  
ATOM    882  O   MET A  54      -0.378   4.524  -5.183  1.00  0.00           O  
ATOM    883  CB  MET A  54       1.100   3.539  -7.440  1.00  0.00           C  
ATOM    884  CG  MET A  54       1.510   2.422  -8.368  1.00  0.00           C  
ATOM    885  SD  MET A  54       3.276   2.132  -8.331  1.00  0.00           S  
ATOM    886  CE  MET A  54       3.407   1.412  -6.695  1.00  0.00           C  
ATOM    887  H   MET A  54      -0.018   4.801  -9.332  1.00  0.00           H  
ATOM    888  HA  MET A  54      -0.958   2.960  -7.288  1.00  0.00           H  
ATOM    889 1HB  MET A  54       1.666   4.426  -7.733  1.00  0.00           H  
ATOM    890 2HB  MET A  54       1.401   3.281  -6.425  1.00  0.00           H  
ATOM    891 1HG  MET A  54       0.995   1.504  -8.096  1.00  0.00           H  
ATOM    892 2HG  MET A  54       1.226   2.689  -9.392  1.00  0.00           H  
ATOM    893 1HE  MET A  54       4.446   1.160  -6.488  1.00  0.00           H  
ATOM    894 2HE  MET A  54       3.048   2.125  -5.952  1.00  0.00           H  
ATOM    895 3HE  MET A  54       2.800   0.506  -6.647  1.00  0.00           H  
ATOM    896  N   TYR A  55      -1.269   6.026  -6.621  1.00  0.00           N  
ATOM    897  CA  TYR A  55      -1.566   7.016  -5.573  1.00  0.00           C  
ATOM    898  C   TYR A  55      -3.048   7.434  -5.599  1.00  0.00           C  
ATOM    899  O   TYR A  55      -3.679   7.406  -6.655  1.00  0.00           O  
ATOM    900  CB  TYR A  55      -0.695   8.245  -5.797  1.00  0.00           C  
ATOM    901  CG  TYR A  55       0.779   7.915  -5.865  1.00  0.00           C  
ATOM    902  CD1 TYR A  55       1.262   7.604  -7.087  1.00  0.00           C  
ATOM    903  CD2 TYR A  55       1.625   7.910  -4.773  1.00  0.00           C  
ATOM    904  CE1 TYR A  55       2.574   7.295  -7.291  1.00  0.00           C  
ATOM    905  CE2 TYR A  55       2.969   7.603  -4.970  1.00  0.00           C  
ATOM    906  CZ  TYR A  55       3.431   7.299  -6.232  1.00  0.00           C  
ATOM    907  OH  TYR A  55       4.742   7.000  -6.441  1.00  0.00           O  
ATOM    908  H   TYR A  55      -1.487   6.262  -7.589  1.00  0.00           H  
ATOM    909  HA  TYR A  55      -1.351   6.581  -4.600  1.00  0.00           H  
ATOM    910 1HB  TYR A  55      -0.971   8.719  -6.739  1.00  0.00           H  
ATOM    911 2HB  TYR A  55      -0.855   8.970  -4.994  1.00  0.00           H  
ATOM    912  HD1 TYR A  55       0.571   7.609  -7.898  1.00  0.00           H  
ATOM    913  HD2 TYR A  55       1.254   8.150  -3.778  1.00  0.00           H  
ATOM    914  HE1 TYR A  55       2.934   7.050  -8.292  1.00  0.00           H  
ATOM    915  HE2 TYR A  55       3.655   7.603  -4.134  1.00  0.00           H  
ATOM    916  HH  TYR A  55       4.884   6.814  -7.383  1.00  0.00           H  
ATOM    917  N   ASN A  56      -3.604   7.852  -4.451  1.00  0.00           N  
ATOM    918  CA  ASN A  56      -4.996   8.341  -4.411  1.00  0.00           C  
ATOM    919  C   ASN A  56      -5.102   9.854  -4.290  1.00  0.00           C  
ATOM    920  O   ASN A  56      -6.138  10.451  -4.635  1.00  0.00           O  
ATOM    921  CB  ASN A  56      -5.789   7.718  -3.284  1.00  0.00           C  
ATOM    922  CG  ASN A  56      -6.065   6.240  -3.450  1.00  0.00           C  
ATOM    923  OD1 ASN A  56      -6.868   5.849  -4.311  1.00  0.00           O  
ATOM    924  ND2 ASN A  56      -5.445   5.420  -2.644  1.00  0.00           N  
ATOM    925  H   ASN A  56      -3.044   7.854  -3.591  1.00  0.00           H  
ATOM    926  HA  ASN A  56      -5.478   8.068  -5.350  1.00  0.00           H  
ATOM    927 1HB  ASN A  56      -5.238   7.858  -2.352  1.00  0.00           H  
ATOM    928 2HB  ASN A  56      -6.736   8.242  -3.179  1.00  0.00           H  
ATOM    929 1HD2 ASN A  56      -5.594   4.439  -2.713  1.00  0.00           H  
ATOM    930 2HD2 ASN A  56      -4.770   5.777  -1.953  1.00  0.00           H  
ATOM    931  N   ASN A  57      -4.034  10.476  -3.823  1.00  0.00           N  
ATOM    932  CA  ASN A  57      -4.032  11.907  -3.612  1.00  0.00           C  
ATOM    933  C   ASN A  57      -2.625  12.455  -3.692  1.00  0.00           C  
ATOM    934  O   ASN A  57      -1.671  11.724  -3.991  1.00  0.00           O  
ATOM    935  CB  ASN A  57      -4.708  12.229  -2.280  1.00  0.00           C  
ATOM    936  CG  ASN A  57      -4.080  11.606  -1.062  1.00  0.00           C  
ATOM    937  OD1 ASN A  57      -2.906  11.769  -0.796  1.00  0.00           O  
ATOM    938  ND2 ASN A  57      -4.872  10.889  -0.300  1.00  0.00           N  
ATOM    939  H   ASN A  57      -3.211   9.943  -3.542  1.00  0.00           H  
ATOM    940  HA  ASN A  57      -4.602  12.385  -4.411  1.00  0.00           H  
ATOM    941 1HB  ASN A  57      -4.721  13.293  -2.121  1.00  0.00           H  
ATOM    942 2HB  ASN A  57      -5.742  11.898  -2.323  1.00  0.00           H  
ATOM    943 1HD2 ASN A  57      -4.513  10.461   0.532  1.00  0.00           H  
ATOM    944 2HD2 ASN A  57      -5.832  10.775  -0.543  1.00  0.00           H  
ATOM    945  N   PHE A  58      -2.501  13.748  -3.451  1.00  0.00           N  
ATOM    946  CA  PHE A  58      -1.209  14.401  -3.459  1.00  0.00           C  
ATOM    947  C   PHE A  58      -1.133  15.553  -2.487  1.00  0.00           C  
ATOM    948  O   PHE A  58      -2.153  16.064  -2.011  1.00  0.00           O  
ATOM    949  CB  PHE A  58      -0.876  14.834  -4.876  1.00  0.00           C  
ATOM    950  CG  PHE A  58      -1.830  15.780  -5.546  1.00  0.00           C  
ATOM    951  CD1 PHE A  58      -1.651  17.118  -5.515  1.00  0.00           C  
ATOM    952  CD2 PHE A  58      -2.893  15.288  -6.240  1.00  0.00           C  
ATOM    953  CE1 PHE A  58      -2.477  17.969  -6.207  1.00  0.00           C  
ATOM    954  CE2 PHE A  58      -3.741  16.113  -6.915  1.00  0.00           C  
ATOM    955  CZ  PHE A  58      -3.517  17.467  -6.914  1.00  0.00           C  
ATOM    956  H   PHE A  58      -3.346  14.296  -3.288  1.00  0.00           H  
ATOM    957  HA  PHE A  58      -0.458  13.673  -3.149  1.00  0.00           H  
ATOM    958 1HB  PHE A  58       0.101  15.290  -4.874  1.00  0.00           H  
ATOM    959 2HB  PHE A  58      -0.804  13.947  -5.501  1.00  0.00           H  
ATOM    960  HD1 PHE A  58      -0.838  17.496  -4.939  1.00  0.00           H  
ATOM    961  HD2 PHE A  58      -3.057  14.225  -6.246  1.00  0.00           H  
ATOM    962  HE1 PHE A  58      -2.304  19.030  -6.185  1.00  0.00           H  
ATOM    963  HE2 PHE A  58      -4.583  15.697  -7.456  1.00  0.00           H  
ATOM    964  HZ  PHE A  58      -4.181  18.138  -7.454  1.00  0.00           H  
ATOM    965  N   TYR A  59       0.085  15.969  -2.168  1.00  0.00           N  
ATOM    966  CA  TYR A  59       0.204  17.066  -1.241  1.00  0.00           C  
ATOM    967  C   TYR A  59       1.416  17.931  -1.438  1.00  0.00           C  
ATOM    968  O   TYR A  59       2.401  17.550  -2.073  1.00  0.00           O  
ATOM    969  CB  TYR A  59       0.207  16.543   0.201  1.00  0.00           C  
ATOM    970  CG  TYR A  59       1.396  15.757   0.682  1.00  0.00           C  
ATOM    971  CD1 TYR A  59       2.432  16.430   1.320  1.00  0.00           C  
ATOM    972  CD2 TYR A  59       1.447  14.382   0.536  1.00  0.00           C  
ATOM    973  CE1 TYR A  59       3.515  15.732   1.807  1.00  0.00           C  
ATOM    974  CE2 TYR A  59       2.539  13.673   1.035  1.00  0.00           C  
ATOM    975  CZ  TYR A  59       3.563  14.342   1.666  1.00  0.00           C  
ATOM    976  OH  TYR A  59       4.638  13.640   2.159  1.00  0.00           O  
ATOM    977  H   TYR A  59       0.909  15.526  -2.566  1.00  0.00           H  
ATOM    978  HA  TYR A  59      -0.663  17.704  -1.384  1.00  0.00           H  
ATOM    979 1HB  TYR A  59       0.067  17.381   0.887  1.00  0.00           H  
ATOM    980 2HB  TYR A  59      -0.655  15.909   0.310  1.00  0.00           H  
ATOM    981  HD1 TYR A  59       2.385  17.515   1.439  1.00  0.00           H  
ATOM    982  HD2 TYR A  59       0.631  13.861   0.040  1.00  0.00           H  
ATOM    983  HE1 TYR A  59       4.325  16.264   2.307  1.00  0.00           H  
ATOM    984  HE2 TYR A  59       2.596  12.594   0.933  1.00  0.00           H  
ATOM    985  HH  TYR A  59       5.318  14.253   2.444  1.00  0.00           H  
ATOM    986  N   ILE A  60       1.352  19.100  -0.838  1.00  0.00           N  
ATOM    987  CA  ILE A  60       2.492  19.986  -0.852  1.00  0.00           C  
ATOM    988  C   ILE A  60       2.688  20.615   0.520  1.00  0.00           C  
ATOM    989  O   ILE A  60       1.719  20.993   1.182  1.00  0.00           O  
ATOM    990  CB  ILE A  60       2.277  21.063  -1.925  1.00  0.00           C  
ATOM    991  CG1 ILE A  60       3.466  21.913  -2.075  1.00  0.00           C  
ATOM    992  CG2 ILE A  60       1.071  21.864  -1.616  1.00  0.00           C  
ATOM    993  CD1 ILE A  60       3.365  22.756  -3.256  1.00  0.00           C  
ATOM    994  H   ILE A  60       0.480  19.354  -0.371  1.00  0.00           H  
ATOM    995  HA  ILE A  60       3.384  19.413  -1.096  1.00  0.00           H  
ATOM    996  HB  ILE A  60       2.130  20.569  -2.888  1.00  0.00           H  
ATOM    997 1HG1 ILE A  60       3.605  22.502  -1.211  1.00  0.00           H  
ATOM    998 2HG1 ILE A  60       4.333  21.283  -2.191  1.00  0.00           H  
ATOM    999 1HG2 ILE A  60       0.904  22.604  -2.397  1.00  0.00           H  
ATOM   1000 2HG2 ILE A  60       0.233  21.180  -1.573  1.00  0.00           H  
ATOM   1001 3HG2 ILE A  60       1.201  22.369  -0.656  1.00  0.00           H  
ATOM   1002 1HD1 ILE A  60       4.245  23.346  -3.367  1.00  0.00           H  
ATOM   1003 2HD1 ILE A  60       3.250  22.104  -4.093  1.00  0.00           H  
ATOM   1004 3HD1 ILE A  60       2.502  23.412  -3.169  1.00  0.00           H  
ATOM   1005  N   GLU A  61       3.941  20.712   0.959  1.00  0.00           N  
ATOM   1006  CA  GLU A  61       4.238  21.355   2.234  1.00  0.00           C  
ATOM   1007  C   GLU A  61       4.796  22.723   1.954  1.00  0.00           C  
ATOM   1008  O   GLU A  61       5.831  22.842   1.284  1.00  0.00           O  
ATOM   1009  CB  GLU A  61       5.205  20.528   3.087  1.00  0.00           C  
ATOM   1010  CG  GLU A  61       5.484  21.142   4.469  1.00  0.00           C  
ATOM   1011  CD  GLU A  61       6.302  20.245   5.396  1.00  0.00           C  
ATOM   1012  OE1 GLU A  61       6.493  19.097   5.062  1.00  0.00           O  
ATOM   1013  OE2 GLU A  61       6.749  20.715   6.431  1.00  0.00           O  
ATOM   1014  H   GLU A  61       4.694  20.367   0.370  1.00  0.00           H  
ATOM   1015  HA  GLU A  61       3.318  21.484   2.795  1.00  0.00           H  
ATOM   1016 1HB  GLU A  61       4.825  19.523   3.215  1.00  0.00           H  
ATOM   1017 2HB  GLU A  61       6.158  20.448   2.566  1.00  0.00           H  
ATOM   1018 1HG  GLU A  61       6.002  22.082   4.325  1.00  0.00           H  
ATOM   1019 2HG  GLU A  61       4.526  21.367   4.943  1.00  0.00           H  
ATOM   1020  N   ILE A  62       4.081  23.741   2.434  1.00  0.00           N  
ATOM   1021  CA  ILE A  62       4.417  25.128   2.160  1.00  0.00           C  
ATOM   1022  C   ILE A  62       4.484  26.016   3.392  1.00  0.00           C  
ATOM   1023  O   ILE A  62       3.867  25.742   4.429  1.00  0.00           O  
ATOM   1024  CB  ILE A  62       3.377  25.767   1.222  1.00  0.00           C  
ATOM   1025  CG1 ILE A  62       2.035  25.772   1.898  1.00  0.00           C  
ATOM   1026  CG2 ILE A  62       3.288  25.034  -0.071  1.00  0.00           C  
ATOM   1027  CD1 ILE A  62       1.028  26.529   1.152  1.00  0.00           C  
ATOM   1028  H   ILE A  62       3.268  23.532   3.016  1.00  0.00           H  
ATOM   1029  HA  ILE A  62       5.387  25.145   1.681  1.00  0.00           H  
ATOM   1030  HB  ILE A  62       3.668  26.800   1.033  1.00  0.00           H  
ATOM   1031 1HG1 ILE A  62       1.689  24.739   2.010  1.00  0.00           H  
ATOM   1032 2HG1 ILE A  62       2.133  26.212   2.894  1.00  0.00           H  
ATOM   1033 1HG2 ILE A  62       2.556  25.509  -0.719  1.00  0.00           H  
ATOM   1034 2HG2 ILE A  62       4.257  25.032  -0.555  1.00  0.00           H  
ATOM   1035 3HG2 ILE A  62       2.976  24.029   0.148  1.00  0.00           H  
ATOM   1036 1HD1 ILE A  62       0.089  26.476   1.696  1.00  0.00           H  
ATOM   1037 2HD1 ILE A  62       1.345  27.568   1.051  1.00  0.00           H  
ATOM   1038 3HD1 ILE A  62       0.908  26.090   0.166  1.00  0.00           H  
ATOM   1039  N   GLN A  63       5.208  27.118   3.248  1.00  0.00           N  
ATOM   1040  CA  GLN A  63       5.266  28.136   4.277  1.00  0.00           C  
ATOM   1041  C   GLN A  63       5.028  29.532   3.705  1.00  0.00           C  
ATOM   1042  O   GLN A  63       5.878  30.076   2.995  1.00  0.00           O  
ATOM   1043  CB  GLN A  63       6.618  28.095   4.981  1.00  0.00           C  
ATOM   1044  CG  GLN A  63       6.923  26.798   5.724  1.00  0.00           C  
ATOM   1045  CD  GLN A  63       8.227  26.871   6.480  1.00  0.00           C  
ATOM   1046  OE1 GLN A  63       9.160  27.568   6.058  1.00  0.00           O  
ATOM   1047  NE2 GLN A  63       8.309  26.165   7.601  1.00  0.00           N  
ATOM   1048  H   GLN A  63       5.740  27.237   2.391  1.00  0.00           H  
ATOM   1049  HA  GLN A  63       4.482  27.946   5.003  1.00  0.00           H  
ATOM   1050 1HB  GLN A  63       7.407  28.252   4.250  1.00  0.00           H  
ATOM   1051 2HB  GLN A  63       6.665  28.911   5.694  1.00  0.00           H  
ATOM   1052 1HG  GLN A  63       6.123  26.593   6.427  1.00  0.00           H  
ATOM   1053 2HG  GLN A  63       7.000  25.986   5.002  1.00  0.00           H  
ATOM   1054 1HE2 GLN A  63       9.145  26.185   8.149  1.00  0.00           H  
ATOM   1055 2HE2 GLN A  63       7.529  25.618   7.912  1.00  0.00           H  
ATOM   1056  N   ASN A  64       3.862  30.109   3.989  1.00  0.00           N  
ATOM   1057  CA  ASN A  64       3.517  31.444   3.502  1.00  0.00           C  
ATOM   1058  C   ASN A  64       4.140  32.440   4.461  1.00  0.00           C  
ATOM   1059  O   ASN A  64       3.765  32.496   5.628  1.00  0.00           O  
ATOM   1060  CB  ASN A  64       2.006  31.634   3.377  1.00  0.00           C  
ATOM   1061  CG  ASN A  64       1.592  33.017   2.843  1.00  0.00           C  
ATOM   1062  OD1 ASN A  64       2.374  33.978   2.863  1.00  0.00           O  
ATOM   1063  ND2 ASN A  64       0.353  33.157   2.408  1.00  0.00           N  
ATOM   1064  H   ASN A  64       3.199  29.618   4.586  1.00  0.00           H  
ATOM   1065  HA  ASN A  64       3.970  31.604   2.524  1.00  0.00           H  
ATOM   1066 1HB  ASN A  64       1.600  30.866   2.716  1.00  0.00           H  
ATOM   1067 2HB  ASN A  64       1.544  31.491   4.357  1.00  0.00           H  
ATOM   1068 1HD2 ASN A  64       0.033  34.091   2.123  1.00  0.00           H  
ATOM   1069 2HD2 ASN A  64      -0.282  32.376   2.400  1.00  0.00           H  
ATOM   1070  N   LYS A  65       5.161  33.154   4.009  1.00  0.00           N  
ATOM   1071  CA  LYS A  65       5.899  34.048   4.893  1.00  0.00           C  
ATOM   1072  C   LYS A  65       5.348  35.465   4.866  1.00  0.00           C  
ATOM   1073  O   LYS A  65       5.883  36.367   5.516  1.00  0.00           O  
ATOM   1074  CB  LYS A  65       7.381  34.044   4.544  1.00  0.00           C  
ATOM   1075  CG  LYS A  65       8.088  32.684   4.719  1.00  0.00           C  
ATOM   1076  CD  LYS A  65       8.099  32.260   6.205  1.00  0.00           C  
ATOM   1077  CE  LYS A  65       8.966  31.028   6.463  1.00  0.00           C  
ATOM   1078  NZ  LYS A  65       8.957  30.626   7.926  1.00  0.00           N  
ATOM   1079  H   LYS A  65       5.411  33.110   3.020  1.00  0.00           H  
ATOM   1080  HA  LYS A  65       5.794  33.681   5.913  1.00  0.00           H  
ATOM   1081 1HB  LYS A  65       7.501  34.351   3.502  1.00  0.00           H  
ATOM   1082 2HB  LYS A  65       7.900  34.775   5.161  1.00  0.00           H  
ATOM   1083 1HG  LYS A  65       7.559  31.922   4.132  1.00  0.00           H  
ATOM   1084 2HG  LYS A  65       9.112  32.748   4.352  1.00  0.00           H  
ATOM   1085 1HD  LYS A  65       8.463  33.086   6.816  1.00  0.00           H  
ATOM   1086 2HD  LYS A  65       7.075  32.029   6.516  1.00  0.00           H  
ATOM   1087 1HE  LYS A  65       8.613  30.201   5.862  1.00  0.00           H  
ATOM   1088 2HE  LYS A  65       9.991  31.257   6.173  1.00  0.00           H  
ATOM   1089 1HZ  LYS A  65       9.556  29.826   8.064  1.00  0.00           H  
ATOM   1090 2HZ  LYS A  65       9.301  31.392   8.483  1.00  0.00           H  
ATOM   1091 3HZ  LYS A  65       8.003  30.379   8.259  1.00  0.00           H  
ATOM   1092  N   ASN A  66       4.302  35.666   4.081  1.00  0.00           N  
ATOM   1093  CA  ASN A  66       3.682  36.968   3.947  1.00  0.00           C  
ATOM   1094  C   ASN A  66       2.583  37.107   4.983  1.00  0.00           C  
ATOM   1095  O   ASN A  66       2.172  36.128   5.614  1.00  0.00           O  
ATOM   1096  CB  ASN A  66       3.126  37.184   2.550  1.00  0.00           C  
ATOM   1097  CG  ASN A  66       2.946  38.636   2.228  1.00  0.00           C  
ATOM   1098  OD1 ASN A  66       1.842  39.181   2.370  1.00  0.00           O  
ATOM   1099  ND2 ASN A  66       4.008  39.283   1.807  1.00  0.00           N  
ATOM   1100  H   ASN A  66       3.886  34.882   3.582  1.00  0.00           H  
ATOM   1101  HA  ASN A  66       4.427  37.738   4.150  1.00  0.00           H  
ATOM   1102 1HB  ASN A  66       3.792  36.729   1.818  1.00  0.00           H  
ATOM   1103 2HB  ASN A  66       2.157  36.681   2.463  1.00  0.00           H  
ATOM   1104 1HD2 ASN A  66       3.939  40.255   1.569  1.00  0.00           H  
ATOM   1105 2HD2 ASN A  66       4.881  38.809   1.715  1.00  0.00           H  
ATOM   1106  N   LYS A  67       2.093  38.332   5.149  1.00  0.00           N  
ATOM   1107  CA  LYS A  67       1.006  38.600   6.075  1.00  0.00           C  
ATOM   1108  C   LYS A  67      -0.355  38.399   5.410  1.00  0.00           C  
ATOM   1109  O   LYS A  67      -1.372  38.270   6.095  1.00  0.00           O  
ATOM   1110  CB  LYS A  67       1.120  40.022   6.607  1.00  0.00           C  
ATOM   1111  CG  LYS A  67       2.412  40.305   7.376  1.00  0.00           C  
ATOM   1112  CD  LYS A  67       2.507  39.458   8.643  1.00  0.00           C  
ATOM   1113  CE  LYS A  67       3.753  39.806   9.458  1.00  0.00           C  
ATOM   1114  NZ  LYS A  67       3.847  38.996  10.699  1.00  0.00           N  
ATOM   1115  H   LYS A  67       2.475  39.100   4.614  1.00  0.00           H  
ATOM   1116  HA  LYS A  67       1.079  37.902   6.910  1.00  0.00           H  
ATOM   1117 1HB  LYS A  67       1.061  40.725   5.773  1.00  0.00           H  
ATOM   1118 2HB  LYS A  67       0.279  40.231   7.268  1.00  0.00           H  
ATOM   1119 1HG  LYS A  67       3.268  40.080   6.737  1.00  0.00           H  
ATOM   1120 2HG  LYS A  67       2.451  41.360   7.649  1.00  0.00           H  
ATOM   1121 1HD  LYS A  67       1.623  39.612   9.262  1.00  0.00           H  
ATOM   1122 2HD  LYS A  67       2.555  38.400   8.371  1.00  0.00           H  
ATOM   1123 1HE  LYS A  67       4.636  39.619   8.849  1.00  0.00           H  
ATOM   1124 2HE  LYS A  67       3.724  40.861   9.726  1.00  0.00           H  
ATOM   1125 1HZ  LYS A  67       4.673  39.237  11.212  1.00  0.00           H  
ATOM   1126 2HZ  LYS A  67       3.037  39.154  11.277  1.00  0.00           H  
ATOM   1127 3HZ  LYS A  67       3.876  37.992  10.468  1.00  0.00           H  
ATOM   1128  N   SER A  68      -0.369  38.345   4.078  1.00  0.00           N  
ATOM   1129  CA  SER A  68      -1.604  38.174   3.332  1.00  0.00           C  
ATOM   1130  C   SER A  68      -1.693  36.805   2.669  1.00  0.00           C  
ATOM   1131  O   SER A  68      -0.679  36.133   2.446  1.00  0.00           O  
ATOM   1132  CB  SER A  68      -1.737  39.269   2.311  1.00  0.00           C  
ATOM   1133  OG  SER A  68      -1.849  40.514   2.944  1.00  0.00           O  
ATOM   1134  H   SER A  68       0.493  38.467   3.552  1.00  0.00           H  
ATOM   1135  HA  SER A  68      -2.440  38.261   4.027  1.00  0.00           H  
ATOM   1136 1HB  SER A  68      -0.865  39.271   1.654  1.00  0.00           H  
ATOM   1137 2HB  SER A  68      -2.613  39.093   1.688  1.00  0.00           H  
ATOM   1138  HG  SER A  68      -2.075  41.149   2.232  1.00  0.00           H  
ATOM   1139  N   SER A  69      -2.929  36.408   2.379  1.00  0.00           N  
ATOM   1140  CA  SER A  69      -3.233  35.128   1.757  1.00  0.00           C  
ATOM   1141  C   SER A  69      -2.661  34.992   0.341  1.00  0.00           C  
ATOM   1142  O   SER A  69      -2.588  35.975  -0.403  1.00  0.00           O  
ATOM   1143  CB  SER A  69      -4.736  34.941   1.717  1.00  0.00           C  
ATOM   1144  OG  SER A  69      -5.291  34.934   3.010  1.00  0.00           O  
ATOM   1145  H   SER A  69      -3.693  37.030   2.598  1.00  0.00           H  
ATOM   1146  HA  SER A  69      -2.793  34.360   2.381  1.00  0.00           H  
ATOM   1147 1HB  SER A  69      -5.191  35.732   1.124  1.00  0.00           H  
ATOM   1148 2HB  SER A  69      -4.958  33.991   1.222  1.00  0.00           H  
ATOM   1149  HG  SER A  69      -6.208  34.651   2.897  1.00  0.00           H  
ATOM   1150  N   GLN A  70      -2.280  33.767  -0.034  1.00  0.00           N  
ATOM   1151  CA  GLN A  70      -1.741  33.497  -1.376  1.00  0.00           C  
ATOM   1152  C   GLN A  70      -2.609  32.516  -2.157  1.00  0.00           C  
ATOM   1153  O   GLN A  70      -3.043  31.502  -1.614  1.00  0.00           O  
ATOM   1154  CB  GLN A  70      -0.321  32.959  -1.297  1.00  0.00           C  
ATOM   1155  CG  GLN A  70       0.287  32.739  -2.660  1.00  0.00           C  
ATOM   1156  CD  GLN A  70       1.650  32.284  -2.556  1.00  0.00           C  
ATOM   1157  OE1 GLN A  70       1.929  31.438  -1.709  1.00  0.00           O  
ATOM   1158  NE2 GLN A  70       2.532  32.812  -3.399  1.00  0.00           N  
ATOM   1159  H   GLN A  70      -2.373  33.014   0.650  1.00  0.00           H  
ATOM   1160  HA  GLN A  70      -1.717  34.433  -1.933  1.00  0.00           H  
ATOM   1161 1HB  GLN A  70       0.307  33.663  -0.750  1.00  0.00           H  
ATOM   1162 2HB  GLN A  70      -0.315  32.014  -0.752  1.00  0.00           H  
ATOM   1163 1HG  GLN A  70      -0.280  31.975  -3.195  1.00  0.00           H  
ATOM   1164 2HG  GLN A  70       0.272  33.678  -3.219  1.00  0.00           H  
ATOM   1165 1HE2 GLN A  70       3.493  32.528  -3.372  1.00  0.00           H  
ATOM   1166 2HE2 GLN A  70       2.229  33.483  -4.080  1.00  0.00           H  
ATOM   1167  N   LYS A  71      -2.898  32.824  -3.422  1.00  0.00           N  
ATOM   1168  CA  LYS A  71      -3.771  31.980  -4.226  1.00  0.00           C  
ATOM   1169  C   LYS A  71      -2.950  30.928  -5.004  1.00  0.00           C  
ATOM   1170  O   LYS A  71      -2.031  31.267  -5.753  1.00  0.00           O  
ATOM   1171  CB  LYS A  71      -4.617  32.944  -5.073  1.00  0.00           C  
ATOM   1172  CG  LYS A  71      -5.684  32.389  -5.966  1.00  0.00           C  
ATOM   1173  CD  LYS A  71      -6.495  33.563  -6.599  1.00  0.00           C  
ATOM   1174  CE  LYS A  71      -7.581  33.108  -7.585  1.00  0.00           C  
ATOM   1175  NZ  LYS A  71      -8.393  34.272  -8.107  1.00  0.00           N  
ATOM   1176  H   LYS A  71      -2.496  33.641  -3.886  1.00  0.00           H  
ATOM   1177  HA  LYS A  71      -4.445  31.447  -3.562  1.00  0.00           H  
ATOM   1178 1HB  LYS A  71      -5.121  33.635  -4.397  1.00  0.00           H  
ATOM   1179 2HB  LYS A  71      -3.962  33.545  -5.689  1.00  0.00           H  
ATOM   1180 1HG  LYS A  71      -5.222  31.794  -6.752  1.00  0.00           H  
ATOM   1181 2HG  LYS A  71      -6.346  31.766  -5.372  1.00  0.00           H  
ATOM   1182 1HD  LYS A  71      -6.978  34.118  -5.795  1.00  0.00           H  
ATOM   1183 2HD  LYS A  71      -5.818  34.237  -7.108  1.00  0.00           H  
ATOM   1184 1HE  LYS A  71      -7.116  32.612  -8.428  1.00  0.00           H  
ATOM   1185 2HE  LYS A  71      -8.256  32.411  -7.086  1.00  0.00           H  
ATOM   1186 1HZ  LYS A  71      -9.134  33.941  -8.767  1.00  0.00           H  
ATOM   1187 2HZ  LYS A  71      -8.857  34.744  -7.337  1.00  0.00           H  
ATOM   1188 3HZ  LYS A  71      -7.798  34.929  -8.583  1.00  0.00           H  
ATOM   1189  N   ILE A  72      -3.235  29.639  -4.778  1.00  0.00           N  
ATOM   1190  CA  ILE A  72      -2.448  28.582  -5.415  1.00  0.00           C  
ATOM   1191  C   ILE A  72      -3.265  27.634  -6.304  1.00  0.00           C  
ATOM   1192  O   ILE A  72      -4.291  27.080  -5.888  1.00  0.00           O  
ATOM   1193  CB  ILE A  72      -1.673  27.766  -4.358  1.00  0.00           C  
ATOM   1194  CG1 ILE A  72      -0.723  28.689  -3.574  1.00  0.00           C  
ATOM   1195  CG2 ILE A  72      -0.898  26.709  -5.029  1.00  0.00           C  
ATOM   1196  CD1 ILE A  72       0.006  27.999  -2.452  1.00  0.00           C  
ATOM   1197  H   ILE A  72      -3.971  29.400  -4.123  1.00  0.00           H  
ATOM   1198  HA  ILE A  72      -1.705  29.054  -6.059  1.00  0.00           H  
ATOM   1199  HB  ILE A  72      -2.374  27.324  -3.647  1.00  0.00           H  
ATOM   1200 1HG1 ILE A  72      -0.016  29.121  -4.261  1.00  0.00           H  
ATOM   1201 2HG1 ILE A  72      -1.308  29.496  -3.128  1.00  0.00           H  
ATOM   1202 1HG2 ILE A  72      -0.338  26.134  -4.295  1.00  0.00           H  
ATOM   1203 2HG2 ILE A  72      -1.561  26.042  -5.577  1.00  0.00           H  
ATOM   1204 3HG2 ILE A  72      -0.221  27.203  -5.717  1.00  0.00           H  
ATOM   1205 1HD1 ILE A  72       0.643  28.719  -1.927  1.00  0.00           H  
ATOM   1206 2HD1 ILE A  72      -0.710  27.587  -1.775  1.00  0.00           H  
ATOM   1207 3HD1 ILE A  72       0.619  27.194  -2.853  1.00  0.00           H  
ATOM   1208  N   ASN A  73      -2.804  27.477  -7.547  1.00  0.00           N  
ATOM   1209  CA  ASN A  73      -3.460  26.638  -8.546  1.00  0.00           C  
ATOM   1210  C   ASN A  73      -2.626  25.387  -8.873  1.00  0.00           C  
ATOM   1211  O   ASN A  73      -1.526  25.479  -9.432  1.00  0.00           O  
ATOM   1212  CB  ASN A  73      -3.751  27.466  -9.783  1.00  0.00           C  
ATOM   1213  CG  ASN A  73      -4.595  26.777 -10.832  1.00  0.00           C  
ATOM   1214  OD1 ASN A  73      -4.502  25.576 -11.087  1.00  0.00           O  
ATOM   1215  ND2 ASN A  73      -5.465  27.552 -11.434  1.00  0.00           N  
ATOM   1216  H   ASN A  73      -1.948  27.962  -7.822  1.00  0.00           H  
ATOM   1217  HA  ASN A  73      -4.412  26.292  -8.139  1.00  0.00           H  
ATOM   1218 1HB  ASN A  73      -4.241  28.379  -9.487  1.00  0.00           H  
ATOM   1219 2HB  ASN A  73      -2.807  27.755 -10.238  1.00  0.00           H  
ATOM   1220 1HD2 ASN A  73      -6.091  27.174 -12.107  1.00  0.00           H  
ATOM   1221 2HD2 ASN A  73      -5.529  28.519 -11.182  1.00  0.00           H  
ATOM   1222  N   LEU A  74      -3.095  24.221  -8.451  1.00  0.00           N  
ATOM   1223  CA  LEU A  74      -2.338  22.993  -8.678  1.00  0.00           C  
ATOM   1224  C   LEU A  74      -2.719  22.438 -10.048  1.00  0.00           C  
ATOM   1225  O   LEU A  74      -3.900  22.439 -10.403  1.00  0.00           O  
ATOM   1226  CB  LEU A  74      -2.644  22.031  -7.529  1.00  0.00           C  
ATOM   1227  CG  LEU A  74      -2.223  22.664  -6.143  1.00  0.00           C  
ATOM   1228  CD1 LEU A  74      -2.683  21.856  -4.979  1.00  0.00           C  
ATOM   1229  CD2 LEU A  74      -0.742  22.770  -6.128  1.00  0.00           C  
ATOM   1230  H   LEU A  74      -3.994  24.183  -7.990  1.00  0.00           H  
ATOM   1231  HA  LEU A  74      -1.271  23.220  -8.680  1.00  0.00           H  
ATOM   1232 1HB  LEU A  74      -3.694  21.785  -7.526  1.00  0.00           H  
ATOM   1233 2HB  LEU A  74      -2.074  21.116  -7.677  1.00  0.00           H  
ATOM   1234  HG  LEU A  74      -2.663  23.658  -6.055  1.00  0.00           H  
ATOM   1235 1HD1 LEU A  74      -2.369  22.337  -4.049  1.00  0.00           H  
ATOM   1236 2HD1 LEU A  74      -3.756  21.817  -5.014  1.00  0.00           H  
ATOM   1237 3HD1 LEU A  74      -2.268  20.863  -5.019  1.00  0.00           H  
ATOM   1238 1HD2 LEU A  74      -0.410  23.234  -5.198  1.00  0.00           H  
ATOM   1239 2HD2 LEU A  74      -0.299  21.777  -6.217  1.00  0.00           H  
ATOM   1240 3HD2 LEU A  74      -0.442  23.378  -6.972  1.00  0.00           H  
ATOM   1241  N   SER A  75      -1.733  21.950 -10.809  1.00  0.00           N  
ATOM   1242  CA  SER A  75      -2.029  21.463 -12.160  1.00  0.00           C  
ATOM   1243  C   SER A  75      -1.208  20.261 -12.626  1.00  0.00           C  
ATOM   1244  O   SER A  75       0.021  20.207 -12.488  1.00  0.00           O  
ATOM   1245  CB  SER A  75      -1.844  22.600 -13.148  1.00  0.00           C  
ATOM   1246  OG  SER A  75      -2.050  22.164 -14.452  1.00  0.00           O  
ATOM   1247  H   SER A  75      -0.769  21.973 -10.474  1.00  0.00           H  
ATOM   1248  HA  SER A  75      -3.075  21.170 -12.179  1.00  0.00           H  
ATOM   1249 1HB  SER A  75      -2.553  23.396 -12.914  1.00  0.00           H  
ATOM   1250 2HB  SER A  75      -0.843  23.014 -13.050  1.00  0.00           H  
ATOM   1251  HG  SER A  75      -2.170  22.963 -15.014  1.00  0.00           H  
ATOM   1252  N   ILE A  76      -1.925  19.295 -13.203  1.00  0.00           N  
ATOM   1253  CA  ILE A  76      -1.338  18.051 -13.699  1.00  0.00           C  
ATOM   1254  C   ILE A  76      -1.513  17.827 -15.204  1.00  0.00           C  
ATOM   1255  O   ILE A  76      -2.599  18.016 -15.749  1.00  0.00           O  
ATOM   1256  CB  ILE A  76      -1.898  16.839 -12.941  1.00  0.00           C  
ATOM   1257  CG1 ILE A  76      -1.548  16.927 -11.472  1.00  0.00           C  
ATOM   1258  CG2 ILE A  76      -1.403  15.612 -13.494  1.00  0.00           C  
ATOM   1259  CD1 ILE A  76      -2.098  15.813 -10.678  1.00  0.00           C  
ATOM   1260  H   ILE A  76      -2.933  19.447 -13.289  1.00  0.00           H  
ATOM   1261  HA  ILE A  76      -0.269  18.087 -13.502  1.00  0.00           H  
ATOM   1262  HB  ILE A  76      -2.981  16.847 -13.014  1.00  0.00           H  
ATOM   1263 1HG1 ILE A  76      -0.491  16.938 -11.363  1.00  0.00           H  
ATOM   1264 2HG1 ILE A  76      -1.951  17.855 -11.069  1.00  0.00           H  
ATOM   1265 1HG2 ILE A  76      -1.833  14.819 -12.939  1.00  0.00           H  
ATOM   1266 2HG2 ILE A  76      -1.684  15.519 -14.539  1.00  0.00           H  
ATOM   1267 3HG2 ILE A  76      -0.322  15.607 -13.395  1.00  0.00           H  
ATOM   1268 1HD1 ILE A  76      -1.823  15.941  -9.628  1.00  0.00           H  
ATOM   1269 2HD1 ILE A  76      -3.141  15.780 -10.772  1.00  0.00           H  
ATOM   1270 3HD1 ILE A  76      -1.694  14.889 -11.056  1.00  0.00           H  
ATOM   1271  N   GLN A  77      -0.426  17.451 -15.883  1.00  0.00           N  
ATOM   1272  CA  GLN A  77      -0.466  17.194 -17.320  1.00  0.00           C  
ATOM   1273  C   GLN A  77      -0.350  15.701 -17.640  1.00  0.00           C  
ATOM   1274  O   GLN A  77       0.456  14.981 -17.022  1.00  0.00           O  
ATOM   1275  CB  GLN A  77       0.616  17.981 -18.052  1.00  0.00           C  
ATOM   1276  CG  GLN A  77       0.565  17.847 -19.568  1.00  0.00           C  
ATOM   1277  CD  GLN A  77       1.577  18.724 -20.269  1.00  0.00           C  
ATOM   1278  OE1 GLN A  77       2.786  18.617 -20.037  1.00  0.00           O  
ATOM   1279  NE2 GLN A  77       1.094  19.620 -21.128  1.00  0.00           N  
ATOM   1280  H   GLN A  77       0.441  17.311 -15.372  1.00  0.00           H  
ATOM   1281  HA  GLN A  77      -1.420  17.540 -17.690  1.00  0.00           H  
ATOM   1282 1HB  GLN A  77       0.533  19.037 -17.798  1.00  0.00           H  
ATOM   1283 2HB  GLN A  77       1.584  17.635 -17.725  1.00  0.00           H  
ATOM   1284 1HG  GLN A  77       0.781  16.813 -19.840  1.00  0.00           H  
ATOM   1285 2HG  GLN A  77      -0.437  18.120 -19.915  1.00  0.00           H  
ATOM   1286 1HE2 GLN A  77       1.719  20.232 -21.617  1.00  0.00           H  
ATOM   1287 2HE2 GLN A  77       0.104  19.682 -21.288  1.00  0.00           H  
ATOM   1288  N   SER A  78      -1.178  15.245 -18.597  1.00  0.00           N  
ATOM   1289  CA  SER A  78      -1.184  13.847 -19.051  1.00  0.00           C  
ATOM   1290  C   SER A  78      -0.273  13.581 -20.249  1.00  0.00           C  
ATOM   1291  O   SER A  78       0.191  14.505 -20.903  1.00  0.00           O  
ATOM   1292  CB  SER A  78      -2.554  13.415 -19.507  1.00  0.00           C  
ATOM   1293  OG  SER A  78      -2.849  13.929 -20.809  1.00  0.00           O  
ATOM   1294  H   SER A  78      -1.842  15.908 -19.005  1.00  0.00           H  
ATOM   1295  HA  SER A  78      -0.862  13.236 -18.226  1.00  0.00           H  
ATOM   1296 1HB  SER A  78      -2.605  12.329 -19.520  1.00  0.00           H  
ATOM   1297 2HB  SER A  78      -3.289  13.765 -18.801  1.00  0.00           H  
ATOM   1298  HG  SER A  78      -2.983  14.884 -20.684  1.00  0.00           H  
ATOM   1299  N   LYS A  79      -0.127  12.306 -20.613  1.00  0.00           N  
ATOM   1300  CA  LYS A  79       0.640  11.852 -21.780  1.00  0.00           C  
ATOM   1301  C   LYS A  79       0.105  12.396 -23.097  1.00  0.00           C  
ATOM   1302  O   LYS A  79       0.819  12.405 -24.099  1.00  0.00           O  
ATOM   1303  CB  LYS A  79       0.653  10.316 -21.860  1.00  0.00           C  
ATOM   1304  CG  LYS A  79       1.479   9.608 -20.797  1.00  0.00           C  
ATOM   1305  CD  LYS A  79       1.391   8.100 -20.884  1.00  0.00           C  
ATOM   1306  CE  LYS A  79       2.186   7.456 -19.740  1.00  0.00           C  
ATOM   1307  NZ  LYS A  79       2.088   5.965 -19.747  1.00  0.00           N  
ATOM   1308  H   LYS A  79      -0.524  11.604 -20.002  1.00  0.00           H  
ATOM   1309  HA  LYS A  79       1.659  12.211 -21.678  1.00  0.00           H  
ATOM   1310 1HB  LYS A  79      -0.371   9.947 -21.776  1.00  0.00           H  
ATOM   1311 2HB  LYS A  79       1.028  10.010 -22.835  1.00  0.00           H  
ATOM   1312 1HG  LYS A  79       2.520   9.879 -20.934  1.00  0.00           H  
ATOM   1313 2HG  LYS A  79       1.171   9.914 -19.817  1.00  0.00           H  
ATOM   1314 1HD  LYS A  79       0.348   7.786 -20.819  1.00  0.00           H  
ATOM   1315 2HD  LYS A  79       1.798   7.762 -21.835  1.00  0.00           H  
ATOM   1316 1HE  LYS A  79       3.232   7.743 -19.830  1.00  0.00           H  
ATOM   1317 2HE  LYS A  79       1.801   7.829 -18.788  1.00  0.00           H  
ATOM   1318 1HZ  LYS A  79       2.622   5.595 -18.975  1.00  0.00           H  
ATOM   1319 2HZ  LYS A  79       1.119   5.678 -19.648  1.00  0.00           H  
ATOM   1320 3HZ  LYS A  79       2.453   5.606 -20.613  1.00  0.00           H  
ATOM   1321  N   ASN A  80      -1.167  12.810 -23.109  1.00  0.00           N  
ATOM   1322  CA  ASN A  80      -1.810  13.327 -24.304  1.00  0.00           C  
ATOM   1323  C   ASN A  80      -1.847  14.849 -24.245  1.00  0.00           C  
ATOM   1324  O   ASN A  80      -2.551  15.504 -25.013  1.00  0.00           O  
ATOM   1325  CB  ASN A  80      -3.191  12.732 -24.455  1.00  0.00           C  
ATOM   1326  CG  ASN A  80      -3.152  11.262 -24.780  1.00  0.00           C  
ATOM   1327  OD1 ASN A  80      -2.310  10.820 -25.568  1.00  0.00           O  
ATOM   1328  ND2 ASN A  80      -4.040  10.490 -24.196  1.00  0.00           N  
ATOM   1329  H   ASN A  80      -1.706  12.839 -22.244  1.00  0.00           H  
ATOM   1330  HA  ASN A  80      -1.215  13.051 -25.174  1.00  0.00           H  
ATOM   1331 1HB  ASN A  80      -3.727  12.861 -23.524  1.00  0.00           H  
ATOM   1332 2HB  ASN A  80      -3.731  13.260 -25.238  1.00  0.00           H  
ATOM   1333 1HD2 ASN A  80      -4.048   9.506 -24.387  1.00  0.00           H  
ATOM   1334 2HD2 ASN A  80      -4.708  10.872 -23.558  1.00  0.00           H  
ATOM   1335  N   MET A  81      -1.058  15.390 -23.317  1.00  0.00           N  
ATOM   1336  CA  MET A  81      -0.891  16.804 -23.035  1.00  0.00           C  
ATOM   1337  C   MET A  81      -2.160  17.478 -22.527  1.00  0.00           C  
ATOM   1338  O   MET A  81      -2.326  18.683 -22.714  1.00  0.00           O  
ATOM   1339  CB  MET A  81      -0.399  17.549 -24.285  1.00  0.00           C  
ATOM   1340  CG  MET A  81       0.979  17.120 -24.805  1.00  0.00           C  
ATOM   1341  SD  MET A  81       2.308  17.398 -23.631  1.00  0.00           S  
ATOM   1342  CE  MET A  81       2.487  15.762 -22.956  1.00  0.00           C  
ATOM   1343  H   MET A  81      -0.517  14.772 -22.721  1.00  0.00           H  
ATOM   1344  HA  MET A  81      -0.135  16.894 -22.258  1.00  0.00           H  
ATOM   1345 1HB  MET A  81      -1.114  17.454 -25.094  1.00  0.00           H  
ATOM   1346 2HB  MET A  81      -0.331  18.610 -24.051  1.00  0.00           H  
ATOM   1347 1HG  MET A  81       0.956  16.056 -25.047  1.00  0.00           H  
ATOM   1348 2HG  MET A  81       1.207  17.669 -25.718  1.00  0.00           H  
ATOM   1349 1HE  MET A  81       3.267  15.763 -22.197  1.00  0.00           H  
ATOM   1350 2HE  MET A  81       1.559  15.465 -22.518  1.00  0.00           H  
ATOM   1351 3HE  MET A  81       2.748  15.060 -23.749  1.00  0.00           H  
ATOM   1352  N   PHE A  82      -3.038  16.743 -21.835  1.00  0.00           N  
ATOM   1353  CA  PHE A  82      -4.231  17.397 -21.317  1.00  0.00           C  
ATOM   1354  C   PHE A  82      -3.914  17.943 -19.955  1.00  0.00           C  
ATOM   1355  O   PHE A  82      -3.173  17.305 -19.205  1.00  0.00           O  
ATOM   1356  CB  PHE A  82      -5.414  16.452 -21.239  1.00  0.00           C  
ATOM   1357  CG  PHE A  82      -5.907  16.045 -22.572  1.00  0.00           C  
ATOM   1358  CD1 PHE A  82      -5.825  14.732 -22.980  1.00  0.00           C  
ATOM   1359  CD2 PHE A  82      -6.422  16.981 -23.445  1.00  0.00           C  
ATOM   1360  CE1 PHE A  82      -6.267  14.354 -24.236  1.00  0.00           C  
ATOM   1361  CE2 PHE A  82      -6.857  16.613 -24.695  1.00  0.00           C  
ATOM   1362  CZ  PHE A  82      -6.780  15.295 -25.093  1.00  0.00           C  
ATOM   1363  H   PHE A  82      -2.885  15.755 -21.658  1.00  0.00           H  
ATOM   1364  HA  PHE A  82      -4.500  18.229 -21.973  1.00  0.00           H  
ATOM   1365 1HB  PHE A  82      -5.141  15.558 -20.686  1.00  0.00           H  
ATOM   1366 2HB  PHE A  82      -6.210  16.936 -20.703  1.00  0.00           H  
ATOM   1367  HD1 PHE A  82      -5.411  13.989 -22.297  1.00  0.00           H  
ATOM   1368  HD2 PHE A  82      -6.481  18.032 -23.139  1.00  0.00           H  
ATOM   1369  HE1 PHE A  82      -6.203  13.312 -24.547  1.00  0.00           H  
ATOM   1370  HE2 PHE A  82      -7.259  17.374 -25.367  1.00  0.00           H  
ATOM   1371  HZ  PHE A  82      -7.123  15.002 -26.083  1.00  0.00           H  
ATOM   1372  N   GLU A  83      -4.456  19.115 -19.638  1.00  0.00           N  
ATOM   1373  CA  GLU A  83      -4.203  19.731 -18.339  1.00  0.00           C  
ATOM   1374  C   GLU A  83      -5.394  19.627 -17.392  1.00  0.00           C  
ATOM   1375  O   GLU A  83      -6.516  20.010 -17.753  1.00  0.00           O  
ATOM   1376  CB  GLU A  83      -3.798  21.187 -18.533  1.00  0.00           C  
ATOM   1377  CG  GLU A  83      -3.444  21.901 -17.258  1.00  0.00           C  
ATOM   1378  CD  GLU A  83      -2.995  23.325 -17.468  1.00  0.00           C  
ATOM   1379  OE1 GLU A  83      -2.936  23.757 -18.594  1.00  0.00           O  
ATOM   1380  OE2 GLU A  83      -2.695  23.985 -16.485  1.00  0.00           O  
ATOM   1381  H   GLU A  83      -5.052  19.589 -20.307  1.00  0.00           H  
ATOM   1382  HA  GLU A  83      -3.368  19.212 -17.870  1.00  0.00           H  
ATOM   1383 1HB  GLU A  83      -2.934  21.237 -19.197  1.00  0.00           H  
ATOM   1384 2HB  GLU A  83      -4.614  21.732 -19.010  1.00  0.00           H  
ATOM   1385 1HG  GLU A  83      -4.308  21.898 -16.591  1.00  0.00           H  
ATOM   1386 2HG  GLU A  83      -2.649  21.334 -16.775  1.00  0.00           H  
ATOM   1387  N   PHE A  84      -5.115  19.120 -16.190  1.00  0.00           N  
ATOM   1388  CA  PHE A  84      -6.084  18.901 -15.135  1.00  0.00           C  
ATOM   1389  C   PHE A  84      -5.934  19.878 -13.957  1.00  0.00           C  
ATOM   1390  O   PHE A  84      -4.854  20.015 -13.373  1.00  0.00           O  
ATOM   1391  CB  PHE A  84      -5.938  17.466 -14.646  1.00  0.00           C  
ATOM   1392  CG  PHE A  84      -6.362  16.414 -15.623  1.00  0.00           C  
ATOM   1393  CD1 PHE A  84      -5.515  15.979 -16.635  1.00  0.00           C  
ATOM   1394  CD2 PHE A  84      -7.599  15.822 -15.498  1.00  0.00           C  
ATOM   1395  CE1 PHE A  84      -5.929  14.986 -17.508  1.00  0.00           C  
ATOM   1396  CE2 PHE A  84      -8.010  14.828 -16.353  1.00  0.00           C  
ATOM   1397  CZ  PHE A  84      -7.174  14.410 -17.366  1.00  0.00           C  
ATOM   1398  H   PHE A  84      -4.161  18.831 -16.010  1.00  0.00           H  
ATOM   1399  HA  PHE A  84      -7.056  19.024 -15.572  1.00  0.00           H  
ATOM   1400 1HB  PHE A  84      -4.900  17.282 -14.383  1.00  0.00           H  
ATOM   1401 2HB  PHE A  84      -6.519  17.341 -13.766  1.00  0.00           H  
ATOM   1402  HD1 PHE A  84      -4.520  16.432 -16.744  1.00  0.00           H  
ATOM   1403  HD2 PHE A  84      -8.257  16.150 -14.698  1.00  0.00           H  
ATOM   1404  HE1 PHE A  84      -5.273  14.659 -18.301  1.00  0.00           H  
ATOM   1405  HE2 PHE A  84      -9.000  14.377 -16.230  1.00  0.00           H  
ATOM   1406  HZ  PHE A  84      -7.498  13.629 -18.050  1.00  0.00           H  
ATOM   1407  N   ARG A  85      -7.034  20.559 -13.612  1.00  0.00           N  
ATOM   1408  CA  ARG A  85      -7.047  21.571 -12.538  1.00  0.00           C  
ATOM   1409  C   ARG A  85      -8.140  21.285 -11.504  1.00  0.00           C  
ATOM   1410  O   ARG A  85      -8.989  20.436 -11.726  1.00  0.00           O  
ATOM   1411  CB  ARG A  85      -7.183  22.976 -13.102  1.00  0.00           C  
ATOM   1412  CG  ARG A  85      -6.016  23.426 -13.974  1.00  0.00           C  
ATOM   1413  CD  ARG A  85      -6.175  24.832 -14.414  1.00  0.00           C  
ATOM   1414  NE  ARG A  85      -5.064  25.278 -15.249  1.00  0.00           N  
ATOM   1415  CZ  ARG A  85      -4.930  26.506 -15.769  1.00  0.00           C  
ATOM   1416  NH1 ARG A  85      -5.840  27.436 -15.564  1.00  0.00           N  
ATOM   1417  NH2 ARG A  85      -3.862  26.760 -16.492  1.00  0.00           N  
ATOM   1418  H   ARG A  85      -7.889  20.374 -14.141  1.00  0.00           H  
ATOM   1419  HA  ARG A  85      -6.085  21.531 -12.020  1.00  0.00           H  
ATOM   1420 1HB  ARG A  85      -8.085  23.038 -13.699  1.00  0.00           H  
ATOM   1421 2HB  ARG A  85      -7.275  23.695 -12.289  1.00  0.00           H  
ATOM   1422 1HG  ARG A  85      -5.085  23.337 -13.409  1.00  0.00           H  
ATOM   1423 2HG  ARG A  85      -5.963  22.798 -14.866  1.00  0.00           H  
ATOM   1424 1HD  ARG A  85      -7.097  24.941 -14.980  1.00  0.00           H  
ATOM   1425 2HD  ARG A  85      -6.215  25.470 -13.536  1.00  0.00           H  
ATOM   1426  HE  ARG A  85      -4.310  24.614 -15.468  1.00  0.00           H  
ATOM   1427 1HH1 ARG A  85      -6.660  27.224 -15.011  1.00  0.00           H  
ATOM   1428 2HH1 ARG A  85      -5.723  28.355 -15.964  1.00  0.00           H  
ATOM   1429 1HH2 ARG A  85      -3.176  25.997 -16.630  1.00  0.00           H  
ATOM   1430 2HH2 ARG A  85      -3.720  27.666 -16.905  1.00  0.00           H  
ATOM   1431  N   LEU A  86      -8.135  22.011 -10.385  1.00  0.00           N  
ATOM   1432  CA  LEU A  86      -8.981  21.779  -9.184  1.00  0.00           C  
ATOM   1433  C   LEU A  86     -10.504  22.118  -9.277  1.00  0.00           C  
ATOM   1434  O   LEU A  86     -11.200  22.186  -8.256  1.00  0.00           O  
ATOM   1435  CB  LEU A  86      -8.338  22.595  -8.051  1.00  0.00           C  
ATOM   1436  CG  LEU A  86      -6.885  22.183  -7.637  1.00  0.00           C  
ATOM   1437  CD1 LEU A  86      -6.270  23.211  -6.675  1.00  0.00           C  
ATOM   1438  CD2 LEU A  86      -6.926  20.876  -6.935  1.00  0.00           C  
ATOM   1439  H   LEU A  86      -7.433  22.737 -10.310  1.00  0.00           H  
ATOM   1440  HA  LEU A  86      -8.912  20.724  -8.930  1.00  0.00           H  
ATOM   1441 1HB  LEU A  86      -8.319  23.644  -8.351  1.00  0.00           H  
ATOM   1442 2HB  LEU A  86      -8.964  22.486  -7.173  1.00  0.00           H  
ATOM   1443  HG  LEU A  86      -6.259  22.118  -8.535  1.00  0.00           H  
ATOM   1444 1HD1 LEU A  86      -5.284  22.913  -6.402  1.00  0.00           H  
ATOM   1445 2HD1 LEU A  86      -6.229  24.191  -7.162  1.00  0.00           H  
ATOM   1446 3HD1 LEU A  86      -6.863  23.270  -5.780  1.00  0.00           H  
ATOM   1447 1HD2 LEU A  86      -5.909  20.619  -6.667  1.00  0.00           H  
ATOM   1448 2HD2 LEU A  86      -7.537  20.963  -6.034  1.00  0.00           H  
ATOM   1449 3HD2 LEU A  86      -7.348  20.111  -7.568  1.00  0.00           H  
ATOM   1450  N   LYS A  87     -11.013  22.301 -10.499  1.00  0.00           N  
ATOM   1451  CA  LYS A  87     -12.428  22.593 -10.812  1.00  0.00           C  
ATOM   1452  C   LYS A  87     -12.953  23.875 -10.154  1.00  0.00           C  
ATOM   1453  O   LYS A  87     -12.284  24.907 -10.172  1.00  0.00           O  
ATOM   1454  CB  LYS A  87     -13.354  21.417 -10.378  1.00  0.00           C  
ATOM   1455  CG  LYS A  87     -13.193  20.145 -11.103  1.00  0.00           C  
ATOM   1456  CD  LYS A  87     -14.271  19.101 -10.734  1.00  0.00           C  
ATOM   1457  CE  LYS A  87     -14.008  18.449  -9.402  1.00  0.00           C  
ATOM   1458  NZ  LYS A  87     -14.986  17.368  -9.098  1.00  0.00           N  
ATOM   1459  H   LYS A  87     -10.373  22.205 -11.278  1.00  0.00           H  
ATOM   1460  HA  LYS A  87     -12.511  22.717 -11.892  1.00  0.00           H  
ATOM   1461 1HB  LYS A  87     -13.276  21.229  -9.305  1.00  0.00           H  
ATOM   1462 2HB  LYS A  87     -14.382  21.655 -10.610  1.00  0.00           H  
ATOM   1463 1HG  LYS A  87     -13.351  20.378 -12.121  1.00  0.00           H  
ATOM   1464 2HG  LYS A  87     -12.187  19.735 -10.965  1.00  0.00           H  
ATOM   1465 1HD  LYS A  87     -15.245  19.587 -10.706  1.00  0.00           H  
ATOM   1466 2HD  LYS A  87     -14.295  18.323 -11.494  1.00  0.00           H  
ATOM   1467 1HE  LYS A  87     -13.029  18.014  -9.427  1.00  0.00           H  
ATOM   1468 2HE  LYS A  87     -14.047  19.202  -8.616  1.00  0.00           H  
ATOM   1469 1HZ  LYS A  87     -14.759  16.949  -8.206  1.00  0.00           H  
ATOM   1470 2HZ  LYS A  87     -15.920  17.744  -9.066  1.00  0.00           H  
ATOM   1471 3HZ  LYS A  87     -14.926  16.662  -9.819  1.00  0.00           H  
ATOM   1472  N   GLU A  88     -14.162  23.800  -9.593  1.00  0.00           N  
ATOM   1473  CA  GLU A  88     -14.827  24.930  -8.977  1.00  0.00           C  
ATOM   1474  C   GLU A  88     -15.697  24.431  -7.842  1.00  0.00           C  
ATOM   1475  O   GLU A  88     -16.449  23.468  -7.992  1.00  0.00           O  
ATOM   1476  CB  GLU A  88     -15.681  25.673 -10.011  1.00  0.00           C  
ATOM   1477  CG  GLU A  88     -16.417  26.916  -9.496  1.00  0.00           C  
ATOM   1478  CD  GLU A  88     -17.184  27.650 -10.586  1.00  0.00           C  
ATOM   1479  OE1 GLU A  88     -17.114  27.237 -11.721  1.00  0.00           O  
ATOM   1480  OE2 GLU A  88     -17.843  28.618 -10.277  1.00  0.00           O  
ATOM   1481  H   GLU A  88     -14.657  22.930  -9.586  1.00  0.00           H  
ATOM   1482  HA  GLU A  88     -14.075  25.602  -8.579  1.00  0.00           H  
ATOM   1483 1HB  GLU A  88     -15.047  25.990 -10.838  1.00  0.00           H  
ATOM   1484 2HB  GLU A  88     -16.429  24.993 -10.415  1.00  0.00           H  
ATOM   1485 1HG  GLU A  88     -17.115  26.616  -8.716  1.00  0.00           H  
ATOM   1486 2HG  GLU A  88     -15.698  27.596  -9.054  1.00  0.00           H  
ATOM   1487  N   GLY A  89     -15.552  25.059  -6.693  1.00  0.00           N  
ATOM   1488  CA  GLY A  89     -16.337  24.708  -5.500  1.00  0.00           C  
ATOM   1489  C   GLY A  89     -15.831  23.459  -4.728  1.00  0.00           C  
ATOM   1490  O   GLY A  89     -16.422  23.081  -3.717  1.00  0.00           O  
ATOM   1491  H   GLY A  89     -14.901  25.850  -6.691  1.00  0.00           H  
ATOM   1492 1HA  GLY A  89     -16.346  25.563  -4.825  1.00  0.00           H  
ATOM   1493 2HA  GLY A  89     -17.371  24.544  -5.799  1.00  0.00           H  
ATOM   1494  N   SER A  90     -14.755  22.825  -5.217  1.00  0.00           N  
ATOM   1495  CA  SER A  90     -14.175  21.612  -4.628  1.00  0.00           C  
ATOM   1496  C   SER A  90     -13.492  21.932  -3.308  1.00  0.00           C  
ATOM   1497  O   SER A  90     -13.163  23.093  -3.043  1.00  0.00           O  
ATOM   1498  CB  SER A  90     -13.153  20.986  -5.587  1.00  0.00           C  
ATOM   1499  OG  SER A  90     -12.002  21.791  -5.704  1.00  0.00           O  
ATOM   1500  H   SER A  90     -14.337  23.199  -6.055  1.00  0.00           H  
ATOM   1501  HA  SER A  90     -14.977  20.895  -4.440  1.00  0.00           H  
ATOM   1502 1HB  SER A  90     -12.876  19.989  -5.250  1.00  0.00           H  
ATOM   1503 2HB  SER A  90     -13.613  20.884  -6.570  1.00  0.00           H  
ATOM   1504  HG  SER A  90     -11.686  21.729  -6.643  1.00  0.00           H  
ATOM   1505  N   GLU A  91     -13.241  20.901  -2.494  1.00  0.00           N  
ATOM   1506  CA  GLU A  91     -12.556  21.105  -1.218  1.00  0.00           C  
ATOM   1507  C   GLU A  91     -11.131  20.561  -1.177  1.00  0.00           C  
ATOM   1508  O   GLU A  91     -10.845  19.477  -1.697  1.00  0.00           O  
ATOM   1509  CB  GLU A  91     -13.362  20.469  -0.085  1.00  0.00           C  
ATOM   1510  CG  GLU A  91     -14.711  21.151   0.189  1.00  0.00           C  
ATOM   1511  CD  GLU A  91     -15.526  20.480   1.280  1.00  0.00           C  
ATOM   1512  OE1 GLU A  91     -15.123  19.443   1.741  1.00  0.00           O  
ATOM   1513  OE2 GLU A  91     -16.552  21.013   1.645  1.00  0.00           O  
ATOM   1514  H   GLU A  91     -13.531  19.972  -2.759  1.00  0.00           H  
ATOM   1515  HA  GLU A  91     -12.504  22.175  -1.035  1.00  0.00           H  
ATOM   1516 1HB  GLU A  91     -13.552  19.422  -0.315  1.00  0.00           H  
ATOM   1517 2HB  GLU A  91     -12.777  20.503   0.837  1.00  0.00           H  
ATOM   1518 1HG  GLU A  91     -14.506  22.174   0.497  1.00  0.00           H  
ATOM   1519 2HG  GLU A  91     -15.293  21.192  -0.734  1.00  0.00           H  
ATOM   1520  N   VAL A  92     -10.267  21.330  -0.513  1.00  0.00           N  
ATOM   1521  CA  VAL A  92      -8.859  21.009  -0.281  1.00  0.00           C  
ATOM   1522  C   VAL A  92      -8.526  21.117   1.210  1.00  0.00           C  
ATOM   1523  O   VAL A  92      -8.960  22.050   1.897  1.00  0.00           O  
ATOM   1524  CB  VAL A  92      -7.955  21.916  -1.123  1.00  0.00           C  
ATOM   1525  CG1 VAL A  92      -6.549  21.628  -0.829  1.00  0.00           C  
ATOM   1526  CG2 VAL A  92      -8.249  21.697  -2.645  1.00  0.00           C  
ATOM   1527  H   VAL A  92     -10.626  22.212  -0.146  1.00  0.00           H  
ATOM   1528  HA  VAL A  92      -8.681  19.978  -0.594  1.00  0.00           H  
ATOM   1529  HB  VAL A  92      -8.132  22.940  -0.851  1.00  0.00           H  
ATOM   1530 1HG1 VAL A  92      -5.927  22.276  -1.425  1.00  0.00           H  
ATOM   1531 2HG1 VAL A  92      -6.356  21.799   0.222  1.00  0.00           H  
ATOM   1532 3HG1 VAL A  92      -6.334  20.609  -1.066  1.00  0.00           H  
ATOM   1533 1HG2 VAL A  92      -7.606  22.332  -3.246  1.00  0.00           H  
ATOM   1534 2HG2 VAL A  92      -8.068  20.655  -2.903  1.00  0.00           H  
ATOM   1535 3HG2 VAL A  92      -9.289  21.940  -2.862  1.00  0.00           H  
ATOM   1536  N   PHE A  93      -7.794  20.142   1.736  1.00  0.00           N  
ATOM   1537  CA  PHE A  93      -7.505  20.151   3.164  1.00  0.00           C  
ATOM   1538  C   PHE A  93      -6.167  20.762   3.523  1.00  0.00           C  
ATOM   1539  O   PHE A  93      -5.140  20.439   2.931  1.00  0.00           O  
ATOM   1540  CB  PHE A  93      -7.600  18.735   3.696  1.00  0.00           C  
ATOM   1541  CG  PHE A  93      -9.001  18.250   3.692  1.00  0.00           C  
ATOM   1542  CD1 PHE A  93      -9.552  17.691   2.547  1.00  0.00           C  
ATOM   1543  CD2 PHE A  93      -9.783  18.362   4.827  1.00  0.00           C  
ATOM   1544  CE1 PHE A  93     -10.862  17.254   2.541  1.00  0.00           C  
ATOM   1545  CE2 PHE A  93     -11.089  17.922   4.828  1.00  0.00           C  
ATOM   1546  CZ  PHE A  93     -11.632  17.370   3.684  1.00  0.00           C  
ATOM   1547  H   PHE A  93      -7.406  19.409   1.136  1.00  0.00           H  
ATOM   1548  HA  PHE A  93      -8.274  20.740   3.662  1.00  0.00           H  
ATOM   1549 1HB  PHE A  93      -7.006  18.070   3.079  1.00  0.00           H  
ATOM   1550 2HB  PHE A  93      -7.212  18.692   4.712  1.00  0.00           H  
ATOM   1551  HD1 PHE A  93      -8.941  17.603   1.644  1.00  0.00           H  
ATOM   1552  HD2 PHE A  93      -9.350  18.807   5.731  1.00  0.00           H  
ATOM   1553  HE1 PHE A  93     -11.290  16.821   1.636  1.00  0.00           H  
ATOM   1554  HE2 PHE A  93     -11.698  18.017   5.729  1.00  0.00           H  
ATOM   1555  HZ  PHE A  93     -12.666  17.028   3.679  1.00  0.00           H  
ATOM   1556  N   LEU A  94      -6.193  21.689   4.478  1.00  0.00           N  
ATOM   1557  CA  LEU A  94      -4.978  22.338   4.965  1.00  0.00           C  
ATOM   1558  C   LEU A  94      -4.656  21.901   6.387  1.00  0.00           C  
ATOM   1559  O   LEU A  94      -5.533  21.898   7.257  1.00  0.00           O  
ATOM   1560  CB  LEU A  94      -5.072  23.869   4.860  1.00  0.00           C  
ATOM   1561  CG  LEU A  94      -4.539  24.470   3.555  1.00  0.00           C  
ATOM   1562  CD1 LEU A  94      -5.454  24.104   2.391  1.00  0.00           C  
ATOM   1563  CD2 LEU A  94      -4.418  25.986   3.684  1.00  0.00           C  
ATOM   1564  H   LEU A  94      -7.083  21.911   4.919  1.00  0.00           H  
ATOM   1565  HA  LEU A  94      -4.161  22.030   4.328  1.00  0.00           H  
ATOM   1566 1HB  LEU A  94      -6.118  24.152   4.926  1.00  0.00           H  
ATOM   1567 2HB  LEU A  94      -4.536  24.315   5.694  1.00  0.00           H  
ATOM   1568  HG  LEU A  94      -3.559  24.053   3.371  1.00  0.00           H  
ATOM   1569 1HD1 LEU A  94      -5.045  24.518   1.490  1.00  0.00           H  
ATOM   1570 2HD1 LEU A  94      -5.514  23.041   2.286  1.00  0.00           H  
ATOM   1571 3HD1 LEU A  94      -6.454  24.512   2.562  1.00  0.00           H  
ATOM   1572 1HD2 LEU A  94      -4.023  26.392   2.767  1.00  0.00           H  
ATOM   1573 2HD2 LEU A  94      -5.407  26.419   3.873  1.00  0.00           H  
ATOM   1574 3HD2 LEU A  94      -3.754  26.236   4.506  1.00  0.00           H  
ATOM   1575  N   GLU A  95      -3.392  21.518   6.617  1.00  0.00           N  
ATOM   1576  CA  GLU A  95      -2.976  21.064   7.936  1.00  0.00           C  
ATOM   1577  C   GLU A  95      -1.748  21.767   8.526  1.00  0.00           C  
ATOM   1578  O   GLU A  95      -0.635  21.651   8.004  1.00  0.00           O  
ATOM   1579  CB  GLU A  95      -2.733  19.558   7.926  1.00  0.00           C  
ATOM   1580  CG  GLU A  95      -3.996  18.710   7.694  1.00  0.00           C  
ATOM   1581  CD  GLU A  95      -3.737  17.223   7.758  1.00  0.00           C  
ATOM   1582  OE1 GLU A  95      -2.608  16.838   7.954  1.00  0.00           O  
ATOM   1583  OE2 GLU A  95      -4.677  16.473   7.612  1.00  0.00           O  
ATOM   1584  H   GLU A  95      -2.730  21.528   5.849  1.00  0.00           H  
ATOM   1585  HA  GLU A  95      -3.795  21.229   8.592  1.00  0.00           H  
ATOM   1586 1HB  GLU A  95      -2.023  19.321   7.139  1.00  0.00           H  
ATOM   1587 2HB  GLU A  95      -2.288  19.254   8.869  1.00  0.00           H  
ATOM   1588 1HG  GLU A  95      -4.742  18.979   8.445  1.00  0.00           H  
ATOM   1589 2HG  GLU A  95      -4.408  18.953   6.715  1.00  0.00           H  
ATOM   1590  N   GLY A  96      -1.958  22.446   9.658  1.00  0.00           N  
ATOM   1591  CA  GLY A  96      -0.883  23.167  10.376  1.00  0.00           C  
ATOM   1592  C   GLY A  96      -1.404  24.080  11.501  1.00  0.00           C  
ATOM   1593  O   GLY A  96      -2.537  24.548  11.447  1.00  0.00           O  
ATOM   1594  H   GLY A  96      -2.920  22.466  10.004  1.00  0.00           H  
ATOM   1595 1HA  GLY A  96      -0.184  22.443  10.792  1.00  0.00           H  
ATOM   1596 2HA  GLY A  96      -0.320  23.766   9.662  1.00  0.00           H  
ATOM   1597  N   LYS A  97      -0.553  24.363  12.509  1.00  0.00           N  
ATOM   1598  CA  LYS A  97      -0.952  25.176  13.678  1.00  0.00           C  
ATOM   1599  C   LYS A  97      -2.235  24.578  14.270  1.00  0.00           C  
ATOM   1600  O   LYS A  97      -2.221  23.442  14.754  1.00  0.00           O  
ATOM   1601  CB  LYS A  97      -1.094  26.652  13.301  1.00  0.00           C  
ATOM   1602  CG  LYS A  97       0.221  27.256  12.799  1.00  0.00           C  
ATOM   1603  CD  LYS A  97       0.128  28.755  12.543  1.00  0.00           C  
ATOM   1604  CE  LYS A  97       1.461  29.290  12.008  1.00  0.00           C  
ATOM   1605  NZ  LYS A  97       1.420  30.747  11.753  1.00  0.00           N  
ATOM   1606  H   LYS A  97       0.382  23.979  12.475  1.00  0.00           H  
ATOM   1607  HA  LYS A  97      -0.176  25.102  14.438  1.00  0.00           H  
ATOM   1608 1HB  LYS A  97      -1.846  26.775  12.521  1.00  0.00           H  
ATOM   1609 2HB  LYS A  97      -1.417  27.224  14.172  1.00  0.00           H  
ATOM   1610 1HG  LYS A  97       1.003  27.075  13.536  1.00  0.00           H  
ATOM   1611 2HG  LYS A  97       0.508  26.766  11.868  1.00  0.00           H  
ATOM   1612 1HD  LYS A  97      -0.653  28.955  11.808  1.00  0.00           H  
ATOM   1613 2HD  LYS A  97      -0.120  29.275  13.468  1.00  0.00           H  
ATOM   1614 1HE  LYS A  97       2.249  29.079  12.728  1.00  0.00           H  
ATOM   1615 2HE  LYS A  97       1.694  28.781  11.068  1.00  0.00           H  
ATOM   1616 1HZ  LYS A  97       2.313  31.043  11.380  1.00  0.00           H  
ATOM   1617 2HZ  LYS A  97       0.700  30.953  11.060  1.00  0.00           H  
ATOM   1618 3HZ  LYS A  97       1.222  31.248  12.603  1.00  0.00           H  
ATOM   1619  N   ASN A  98      -3.356  25.298  14.243  1.00  0.00           N  
ATOM   1620  CA  ASN A  98      -4.589  24.710  14.775  1.00  0.00           C  
ATOM   1621  C   ASN A  98      -5.020  23.835  13.611  1.00  0.00           C  
ATOM   1622  O   ASN A  98      -5.786  24.236  12.744  1.00  0.00           O  
ATOM   1623  CB  ASN A  98      -5.612  25.764  15.138  1.00  0.00           C  
ATOM   1624  CG  ASN A  98      -5.182  26.588  16.328  1.00  0.00           C  
ATOM   1625  OD1 ASN A  98      -4.595  26.063  17.282  1.00  0.00           O  
ATOM   1626  ND2 ASN A  98      -5.464  27.864  16.291  1.00  0.00           N  
ATOM   1627  H   ASN A  98      -3.363  26.221  13.843  1.00  0.00           H  
ATOM   1628  HA  ASN A  98      -4.375  24.072  15.635  1.00  0.00           H  
ATOM   1629 1HB  ASN A  98      -5.770  26.426  14.285  1.00  0.00           H  
ATOM   1630 2HB  ASN A  98      -6.563  25.286  15.364  1.00  0.00           H  
ATOM   1631 1HD2 ASN A  98      -5.203  28.457  17.054  1.00  0.00           H  
ATOM   1632 2HD2 ASN A  98      -5.944  28.250  15.502  1.00  0.00           H  
ATOM   1633  N   ILE A  99      -4.480  22.632  13.634  1.00  0.00           N  
ATOM   1634  CA  ILE A  99      -4.324  21.772  12.479  1.00  0.00           C  
ATOM   1635  C   ILE A  99      -5.362  21.709  11.373  1.00  0.00           C  
ATOM   1636  O   ILE A  99      -4.979  22.013  10.256  1.00  0.00           O  
ATOM   1637  CB  ILE A  99      -4.090  20.316  12.908  1.00  0.00           C  
ATOM   1638  CG1 ILE A  99      -2.831  20.201  13.753  1.00  0.00           C  
ATOM   1639  CG2 ILE A  99      -3.850  19.482  11.639  1.00  0.00           C  
ATOM   1640  CD1 ILE A  99      -1.595  20.633  13.028  1.00  0.00           C  
ATOM   1641  H   ILE A  99      -3.937  22.419  14.466  1.00  0.00           H  
ATOM   1642  HA  ILE A  99      -3.404  22.089  12.011  1.00  0.00           H  
ATOM   1643  HB  ILE A  99      -4.942  19.936  13.467  1.00  0.00           H  
ATOM   1644 1HG1 ILE A  99      -2.940  20.826  14.643  1.00  0.00           H  
ATOM   1645 2HG1 ILE A  99      -2.703  19.166  14.069  1.00  0.00           H  
ATOM   1646 1HG2 ILE A  99      -3.668  18.445  11.910  1.00  0.00           H  
ATOM   1647 2HG2 ILE A  99      -4.691  19.529  10.980  1.00  0.00           H  
ATOM   1648 3HG2 ILE A  99      -2.984  19.878  11.115  1.00  0.00           H  
ATOM   1649 1HD1 ILE A  99      -0.732  20.536  13.687  1.00  0.00           H  
ATOM   1650 2HD1 ILE A  99      -1.446  20.017  12.141  1.00  0.00           H  
ATOM   1651 3HD1 ILE A  99      -1.713  21.656  12.747  1.00  0.00           H  
ATOM   1652  N   ILE A 100      -6.623  21.342  11.592  1.00  0.00           N  
ATOM   1653  CA  ILE A 100      -7.412  21.084  10.375  1.00  0.00           C  
ATOM   1654  C   ILE A 100      -8.329  22.182   9.857  1.00  0.00           C  
ATOM   1655  O   ILE A 100      -9.261  22.618  10.537  1.00  0.00           O  
ATOM   1656  CB  ILE A 100      -8.268  19.814  10.537  1.00  0.00           C  
ATOM   1657  CG1 ILE A 100      -7.375  18.608  10.803  1.00  0.00           C  
ATOM   1658  CG2 ILE A 100      -9.099  19.573   9.260  1.00  0.00           C  
ATOM   1659  CD1 ILE A 100      -8.120  17.366  11.175  1.00  0.00           C  
ATOM   1660  H   ILE A 100      -6.982  21.170  12.520  1.00  0.00           H  
ATOM   1661  HA  ILE A 100      -6.705  20.874   9.571  1.00  0.00           H  
ATOM   1662  HB  ILE A 100      -8.939  19.930  11.388  1.00  0.00           H  
ATOM   1663 1HG1 ILE A 100      -6.772  18.406   9.912  1.00  0.00           H  
ATOM   1664 2HG1 ILE A 100      -6.721  18.839  11.629  1.00  0.00           H  
ATOM   1665 1HG2 ILE A 100      -9.702  18.678   9.380  1.00  0.00           H  
ATOM   1666 2HG2 ILE A 100      -9.753  20.424   9.079  1.00  0.00           H  
ATOM   1667 3HG2 ILE A 100      -8.426  19.450   8.406  1.00  0.00           H  
ATOM   1668 1HD1 ILE A 100      -7.409  16.560  11.359  1.00  0.00           H  
ATOM   1669 2HD1 ILE A 100      -8.705  17.548  12.077  1.00  0.00           H  
ATOM   1670 3HD1 ILE A 100      -8.785  17.083  10.361  1.00  0.00           H  
ATOM   1671  N   TYR A 101      -8.098  22.547   8.591  1.00  0.00           N  
ATOM   1672  CA  TYR A 101      -8.919  23.508   7.870  1.00  0.00           C  
ATOM   1673  C   TYR A 101      -9.429  22.869   6.579  1.00  0.00           C  
ATOM   1674  O   TYR A 101      -8.729  22.073   5.943  1.00  0.00           O  
ATOM   1675  CB  TYR A 101      -8.114  24.742   7.483  1.00  0.00           C  
ATOM   1676  CG  TYR A 101      -7.540  25.532   8.602  1.00  0.00           C  
ATOM   1677  CD1 TYR A 101      -6.300  25.184   9.131  1.00  0.00           C  
ATOM   1678  CD2 TYR A 101      -8.233  26.620   9.093  1.00  0.00           C  
ATOM   1679  CE1 TYR A 101      -5.763  25.935  10.152  1.00  0.00           C  
ATOM   1680  CE2 TYR A 101      -7.699  27.372  10.110  1.00  0.00           C  
ATOM   1681  CZ  TYR A 101      -6.474  27.038  10.640  1.00  0.00           C  
ATOM   1682  OH  TYR A 101      -5.948  27.801  11.650  1.00  0.00           O  
ATOM   1683  H   TYR A 101      -7.276  22.168   8.118  1.00  0.00           H  
ATOM   1684  HA  TYR A 101      -9.777  23.785   8.483  1.00  0.00           H  
ATOM   1685 1HB  TYR A 101      -7.289  24.427   6.860  1.00  0.00           H  
ATOM   1686 2HB  TYR A 101      -8.735  25.407   6.877  1.00  0.00           H  
ATOM   1687  HD1 TYR A 101      -5.755  24.319   8.740  1.00  0.00           H  
ATOM   1688  HD2 TYR A 101      -9.201  26.886   8.667  1.00  0.00           H  
ATOM   1689  HE1 TYR A 101      -4.790  25.665  10.574  1.00  0.00           H  
ATOM   1690  HE2 TYR A 101      -8.244  28.232  10.495  1.00  0.00           H  
ATOM   1691  HH  TYR A 101      -5.126  27.411  11.935  1.00  0.00           H  
ATOM   1692  N   SER A 102     -10.624  23.249   6.147  1.00  0.00           N  
ATOM   1693  CA  SER A 102     -11.114  22.784   4.852  1.00  0.00           C  
ATOM   1694  C   SER A 102     -11.462  24.001   4.014  1.00  0.00           C  
ATOM   1695  O   SER A 102     -12.391  24.740   4.350  1.00  0.00           O  
ATOM   1696  CB  SER A 102     -12.327  21.899   5.020  1.00  0.00           C  
ATOM   1697  OG  SER A 102     -12.016  20.779   5.788  1.00  0.00           O  
ATOM   1698  H   SER A 102     -11.185  23.885   6.698  1.00  0.00           H  
ATOM   1699  HA  SER A 102     -10.331  22.228   4.337  1.00  0.00           H  
ATOM   1700 1HB  SER A 102     -13.134  22.460   5.491  1.00  0.00           H  
ATOM   1701 2HB  SER A 102     -12.678  21.583   4.034  1.00  0.00           H  
ATOM   1702  HG  SER A 102     -11.211  20.415   5.399  1.00  0.00           H  
ATOM   1703  N   ASP A 103     -10.700  24.216   2.949  1.00  0.00           N  
ATOM   1704  CA  ASP A 103     -10.891  25.386   2.114  1.00  0.00           C  
ATOM   1705  C   ASP A 103     -11.600  25.031   0.830  1.00  0.00           C  
ATOM   1706  O   ASP A 103     -11.457  23.915   0.321  1.00  0.00           O  
ATOM   1707  CB  ASP A 103      -9.549  26.057   1.801  1.00  0.00           C  
ATOM   1708  CG  ASP A 103      -8.880  26.667   3.051  1.00  0.00           C  
ATOM   1709  OD1 ASP A 103      -9.549  26.820   4.050  1.00  0.00           O  
ATOM   1710  OD2 ASP A 103      -7.738  27.022   2.977  1.00  0.00           O  
ATOM   1711  H   ASP A 103      -9.979  23.538   2.703  1.00  0.00           H  
ATOM   1712  HA  ASP A 103     -11.511  26.101   2.654  1.00  0.00           H  
ATOM   1713 1HB  ASP A 103      -8.871  25.312   1.373  1.00  0.00           H  
ATOM   1714 2HB  ASP A 103      -9.695  26.837   1.050  1.00  0.00           H  
ATOM   1715  N   LYS A 104     -12.327  25.990   0.274  1.00  0.00           N  
ATOM   1716  CA  LYS A 104     -12.917  25.755  -1.027  1.00  0.00           C  
ATOM   1717  C   LYS A 104     -12.127  26.462  -2.094  1.00  0.00           C  
ATOM   1718  O   LYS A 104     -11.629  27.573  -1.906  1.00  0.00           O  
ATOM   1719  CB  LYS A 104     -14.395  26.119  -1.077  1.00  0.00           C  
ATOM   1720  CG  LYS A 104     -15.243  25.203  -0.228  1.00  0.00           C  
ATOM   1721  CD  LYS A 104     -16.719  25.487  -0.360  1.00  0.00           C  
ATOM   1722  CE  LYS A 104     -17.528  24.520   0.500  1.00  0.00           C  
ATOM   1723  NZ  LYS A 104     -18.994  24.751   0.377  1.00  0.00           N  
ATOM   1724  H   LYS A 104     -12.444  26.879   0.741  1.00  0.00           H  
ATOM   1725  HA  LYS A 104     -12.860  24.692  -1.243  1.00  0.00           H  
ATOM   1726 1HB  LYS A 104     -14.539  27.144  -0.742  1.00  0.00           H  
ATOM   1727 2HB  LYS A 104     -14.753  26.045  -2.105  1.00  0.00           H  
ATOM   1728 1HG  LYS A 104     -15.067  24.179  -0.561  1.00  0.00           H  
ATOM   1729 2HG  LYS A 104     -14.947  25.280   0.818  1.00  0.00           H  
ATOM   1730 1HD  LYS A 104     -16.933  26.512  -0.054  1.00  0.00           H  
ATOM   1731 2HD  LYS A 104     -17.016  25.362  -1.404  1.00  0.00           H  
ATOM   1732 1HE  LYS A 104     -17.300  23.495   0.190  1.00  0.00           H  
ATOM   1733 2HE  LYS A 104     -17.236  24.644   1.542  1.00  0.00           H  
ATOM   1734 1HZ  LYS A 104     -19.483  24.086   0.962  1.00  0.00           H  
ATOM   1735 2HZ  LYS A 104     -19.217  25.690   0.670  1.00  0.00           H  
ATOM   1736 3HZ  LYS A 104     -19.268  24.620  -0.587  1.00  0.00           H  
ATOM   1737  N   ILE A 105     -12.040  25.781  -3.210  1.00  0.00           N  
ATOM   1738  CA  ILE A 105     -11.316  26.171  -4.395  1.00  0.00           C  
ATOM   1739  C   ILE A 105     -11.864  27.420  -5.096  1.00  0.00           C  
ATOM   1740  O   ILE A 105     -11.167  28.072  -5.880  1.00  0.00           O  
ATOM   1741  CB  ILE A 105     -11.333  24.976  -5.341  1.00  0.00           C  
ATOM   1742  CG1 ILE A 105     -10.344  25.063  -6.245  1.00  0.00           C  
ATOM   1743  CG2 ILE A 105     -12.529  24.946  -6.060  1.00  0.00           C  
ATOM   1744  CD1 ILE A 105      -9.070  24.935  -5.629  1.00  0.00           C  
ATOM   1745  H   ILE A 105     -12.497  24.866  -3.226  1.00  0.00           H  
ATOM   1746  HA  ILE A 105     -10.295  26.383  -4.117  1.00  0.00           H  
ATOM   1747  HB  ILE A 105     -11.219  24.060  -4.761  1.00  0.00           H  
ATOM   1748 1HG1 ILE A 105     -10.474  24.306  -7.003  1.00  0.00           H  
ATOM   1749 2HG1 ILE A 105     -10.438  26.004  -6.696  1.00  0.00           H  
ATOM   1750 1HG2 ILE A 105     -12.543  24.085  -6.725  1.00  0.00           H  
ATOM   1751 2HG2 ILE A 105     -13.305  24.895  -5.338  1.00  0.00           H  
ATOM   1752 3HG2 ILE A 105     -12.612  25.834  -6.642  1.00  0.00           H  
ATOM   1753 1HD1 ILE A 105      -8.301  25.047  -6.361  1.00  0.00           H  
ATOM   1754 2HD1 ILE A 105      -8.982  25.692  -4.899  1.00  0.00           H  
ATOM   1755 3HD1 ILE A 105      -9.001  23.960  -5.154  1.00  0.00           H  
ATOM   1756  N   LYS A 106     -13.147  27.719  -4.901  1.00  0.00           N  
ATOM   1757  CA  LYS A 106     -13.731  28.854  -5.601  1.00  0.00           C  
ATOM   1758  C   LYS A 106     -13.306  28.763  -7.065  1.00  0.00           C  
ATOM   1759  O   LYS A 106     -13.589  27.762  -7.718  1.00  0.00           O  
ATOM   1760  CB  LYS A 106     -13.336  30.192  -4.976  1.00  0.00           C  
ATOM   1761  CG  LYS A 106     -13.891  30.412  -3.575  1.00  0.00           C  
ATOM   1762  CD  LYS A 106     -13.788  31.879  -3.171  1.00  0.00           C  
ATOM   1763  CE  LYS A 106     -12.355  32.316  -2.987  1.00  0.00           C  
ATOM   1764  NZ  LYS A 106     -12.261  33.725  -2.524  1.00  0.00           N  
ATOM   1765  H   LYS A 106     -13.686  27.177  -4.244  1.00  0.00           H  
ATOM   1766  HA  LYS A 106     -14.817  28.771  -5.564  1.00  0.00           H  
ATOM   1767 1HB  LYS A 106     -12.247  30.271  -4.915  1.00  0.00           H  
ATOM   1768 2HB  LYS A 106     -13.699  31.013  -5.598  1.00  0.00           H  
ATOM   1769 1HG  LYS A 106     -14.933  30.099  -3.539  1.00  0.00           H  
ATOM   1770 2HG  LYS A 106     -13.320  29.804  -2.866  1.00  0.00           H  
ATOM   1771 1HD  LYS A 106     -14.248  32.499  -3.942  1.00  0.00           H  
ATOM   1772 2HD  LYS A 106     -14.325  32.036  -2.236  1.00  0.00           H  
ATOM   1773 1HE  LYS A 106     -11.868  31.671  -2.253  1.00  0.00           H  
ATOM   1774 2HE  LYS A 106     -11.830  32.224  -3.937  1.00  0.00           H  
ATOM   1775 1HZ  LYS A 106     -11.267  33.942  -2.433  1.00  0.00           H  
ATOM   1776 2HZ  LYS A 106     -12.680  34.343  -3.194  1.00  0.00           H  
ATOM   1777 3HZ  LYS A 106     -12.712  33.833  -1.633  1.00  0.00           H  
ATOM   1778  N   GLU A 107     -12.556  29.760  -7.561  1.00  0.00           N  
ATOM   1779  CA  GLU A 107     -12.130  29.815  -8.964  1.00  0.00           C  
ATOM   1780  C   GLU A 107     -10.874  28.988  -9.276  1.00  0.00           C  
ATOM   1781  O   GLU A 107      -9.877  29.525  -9.768  1.00  0.00           O  
ATOM   1782  CB  GLU A 107     -11.771  31.260  -9.315  1.00  0.00           C  
ATOM   1783  CG  GLU A 107     -12.886  32.276  -9.210  1.00  0.00           C  
ATOM   1784  CD  GLU A 107     -12.358  33.675  -9.460  1.00  0.00           C  
ATOM   1785  OE1 GLU A 107     -11.136  33.810  -9.591  1.00  0.00           O  
ATOM   1786  OE2 GLU A 107     -13.137  34.596  -9.510  1.00  0.00           O  
ATOM   1787  H   GLU A 107     -12.297  30.517  -6.954  1.00  0.00           H  
ATOM   1788  HA  GLU A 107     -12.949  29.456  -9.589  1.00  0.00           H  
ATOM   1789 1HB  GLU A 107     -10.962  31.591  -8.664  1.00  0.00           H  
ATOM   1790 2HB  GLU A 107     -11.395  31.292 -10.338  1.00  0.00           H  
ATOM   1791 1HG  GLU A 107     -13.655  32.044  -9.943  1.00  0.00           H  
ATOM   1792 2HG  GLU A 107     -13.326  32.220  -8.215  1.00  0.00           H  
ATOM   1793  N   GLY A 108     -10.917  27.702  -8.975  1.00  0.00           N  
ATOM   1794  CA  GLY A 108      -9.821  26.783  -9.298  1.00  0.00           C  
ATOM   1795  C   GLY A 108      -8.555  26.964  -8.446  1.00  0.00           C  
ATOM   1796  O   GLY A 108      -7.497  26.440  -8.807  1.00  0.00           O  
ATOM   1797  H   GLY A 108     -11.779  27.358  -8.554  1.00  0.00           H  
ATOM   1798 1HA  GLY A 108     -10.178  25.759  -9.187  1.00  0.00           H  
ATOM   1799 2HA  GLY A 108      -9.564  26.901 -10.348  1.00  0.00           H  
ATOM   1800  N   CYS A 109      -8.639  27.730  -7.347  1.00  0.00           N  
ATOM   1801  CA  CYS A 109      -7.454  28.025  -6.554  1.00  0.00           C  
ATOM   1802  C   CYS A 109      -7.677  28.002  -5.044  1.00  0.00           C  
ATOM   1803  O   CYS A 109      -8.732  28.389  -4.550  1.00  0.00           O  
ATOM   1804  CB  CYS A 109      -6.967  29.405  -6.907  1.00  0.00           C  
ATOM   1805  SG  CYS A 109      -6.667  29.680  -8.655  1.00  0.00           S  
ATOM   1806  H   CYS A 109      -9.547  28.078  -7.043  1.00  0.00           H  
ATOM   1807  HA  CYS A 109      -6.686  27.294  -6.798  1.00  0.00           H  
ATOM   1808 1HB  CYS A 109      -7.693  30.130  -6.562  1.00  0.00           H  
ATOM   1809 2HB  CYS A 109      -6.035  29.572  -6.376  1.00  0.00           H  
ATOM   1810  HG  CYS A 109      -7.966  29.597  -9.047  1.00  0.00           H  
ATOM   1811  N   ILE A 110      -6.649  27.630  -4.303  1.00  0.00           N  
ATOM   1812  CA  ILE A 110      -6.705  27.654  -2.848  1.00  0.00           C  
ATOM   1813  C   ILE A 110      -6.046  28.873  -2.264  1.00  0.00           C  
ATOM   1814  O   ILE A 110      -4.930  29.216  -2.630  1.00  0.00           O  
ATOM   1815  CB  ILE A 110      -6.091  26.374  -2.265  1.00  0.00           C  
ATOM   1816  CG1 ILE A 110      -6.880  25.216  -2.721  1.00  0.00           C  
ATOM   1817  CG2 ILE A 110      -6.009  26.428  -0.743  1.00  0.00           C  
ATOM   1818  CD1 ILE A 110      -8.327  25.320  -2.222  1.00  0.00           C  
ATOM   1819  H   ILE A 110      -5.794  27.326  -4.771  1.00  0.00           H  
ATOM   1820  HA  ILE A 110      -7.752  27.678  -2.549  1.00  0.00           H  
ATOM   1821  HB  ILE A 110      -5.082  26.254  -2.667  1.00  0.00           H  
ATOM   1822 1HG1 ILE A 110      -6.873  25.193  -3.803  1.00  0.00           H  
ATOM   1823 2HG1 ILE A 110      -6.435  24.306  -2.362  1.00  0.00           H  
ATOM   1824 1HG2 ILE A 110      -5.562  25.513  -0.396  1.00  0.00           H  
ATOM   1825 2HG2 ILE A 110      -5.395  27.272  -0.429  1.00  0.00           H  
ATOM   1826 3HG2 ILE A 110      -7.008  26.533  -0.313  1.00  0.00           H  
ATOM   1827 1HD1 ILE A 110      -8.920  24.483  -2.573  1.00  0.00           H  
ATOM   1828 2HD1 ILE A 110      -8.335  25.333  -1.133  1.00  0.00           H  
ATOM   1829 3HD1 ILE A 110      -8.762  26.240  -2.577  1.00  0.00           H  
ATOM   1830  N   GLU A 111      -6.757  29.550  -1.380  1.00  0.00           N  
ATOM   1831  CA  GLU A 111      -6.230  30.738  -0.737  1.00  0.00           C  
ATOM   1832  C   GLU A 111      -5.595  30.379   0.589  1.00  0.00           C  
ATOM   1833  O   GLU A 111      -6.288  30.152   1.578  1.00  0.00           O  
ATOM   1834  CB  GLU A 111      -7.327  31.768  -0.537  1.00  0.00           C  
ATOM   1835  CG  GLU A 111      -7.888  32.330  -1.827  1.00  0.00           C  
ATOM   1836  CD  GLU A 111      -8.975  33.333  -1.595  1.00  0.00           C  
ATOM   1837  OE1 GLU A 111      -9.291  33.602  -0.463  1.00  0.00           O  
ATOM   1838  OE2 GLU A 111      -9.521  33.820  -2.557  1.00  0.00           O  
ATOM   1839  H   GLU A 111      -7.681  29.220  -1.134  1.00  0.00           H  
ATOM   1840  HA  GLU A 111      -5.465  31.171  -1.374  1.00  0.00           H  
ATOM   1841 1HB  GLU A 111      -8.148  31.320   0.023  1.00  0.00           H  
ATOM   1842 2HB  GLU A 111      -6.939  32.599   0.053  1.00  0.00           H  
ATOM   1843 1HG  GLU A 111      -7.077  32.805  -2.384  1.00  0.00           H  
ATOM   1844 2HG  GLU A 111      -8.274  31.509  -2.433  1.00  0.00           H  
ATOM   1845  N   VAL A 112      -4.280  30.294   0.594  1.00  0.00           N  
ATOM   1846  CA  VAL A 112      -3.552  29.878   1.768  1.00  0.00           C  
ATOM   1847  C   VAL A 112      -3.358  31.076   2.681  1.00  0.00           C  
ATOM   1848  O   VAL A 112      -2.769  32.059   2.236  1.00  0.00           O  
ATOM   1849  CB  VAL A 112      -2.197  29.324   1.373  1.00  0.00           C  
ATOM   1850  CG1 VAL A 112      -1.438  28.984   2.605  1.00  0.00           C  
ATOM   1851  CG2 VAL A 112      -2.406  28.150   0.508  1.00  0.00           C  
ATOM   1852  H   VAL A 112      -3.776  30.530  -0.259  1.00  0.00           H  
ATOM   1853  HA  VAL A 112      -4.101  29.073   2.235  1.00  0.00           H  
ATOM   1854  HB  VAL A 112      -1.632  30.083   0.828  1.00  0.00           H  
ATOM   1855 1HG1 VAL A 112      -0.468  28.607   2.348  1.00  0.00           H  
ATOM   1856 2HG1 VAL A 112      -1.322  29.886   3.204  1.00  0.00           H  
ATOM   1857 3HG1 VAL A 112      -1.990  28.237   3.166  1.00  0.00           H  
ATOM   1858 1HG2 VAL A 112      -1.450  27.772   0.241  1.00  0.00           H  
ATOM   1859 2HG2 VAL A 112      -2.965  27.393   1.034  1.00  0.00           H  
ATOM   1860 3HG2 VAL A 112      -2.956  28.449  -0.393  1.00  0.00           H  
ATOM   1861  N   PRO A 113      -3.805  31.047   3.947  1.00  0.00           N  
ATOM   1862  CA  PRO A 113      -3.744  32.162   4.876  1.00  0.00           C  
ATOM   1863  C   PRO A 113      -2.339  32.687   5.108  1.00  0.00           C  
ATOM   1864  O   PRO A 113      -1.353  31.937   5.055  1.00  0.00           O  
ATOM   1865  CB  PRO A 113      -4.291  31.560   6.173  1.00  0.00           C  
ATOM   1866  CG  PRO A 113      -5.158  30.402   5.735  1.00  0.00           C  
ATOM   1867  CD  PRO A 113      -4.484  29.840   4.506  1.00  0.00           C  
ATOM   1868  HA  PRO A 113      -4.399  32.967   4.515  1.00  0.00           H  
ATOM   1869 1HB  PRO A 113      -3.455  31.260   6.824  1.00  0.00           H  
ATOM   1870 2HB  PRO A 113      -4.854  32.325   6.724  1.00  0.00           H  
ATOM   1871 1HG  PRO A 113      -5.242  29.660   6.545  1.00  0.00           H  
ATOM   1872 2HG  PRO A 113      -6.180  30.751   5.520  1.00  0.00           H  
ATOM   1873 1HD  PRO A 113      -3.766  29.047   4.759  1.00  0.00           H  
ATOM   1874 2HD  PRO A 113      -5.310  29.486   3.866  1.00  0.00           H  
ATOM   1875  N   GLY A 114      -2.260  33.983   5.389  1.00  0.00           N  
ATOM   1876  CA  GLY A 114      -0.982  34.613   5.669  1.00  0.00           C  
ATOM   1877  C   GLY A 114      -0.396  33.920   6.876  1.00  0.00           C  
ATOM   1878  O   GLY A 114      -1.135  33.396   7.715  1.00  0.00           O  
ATOM   1879  H   GLY A 114      -3.100  34.546   5.413  1.00  0.00           H  
ATOM   1880 1HA  GLY A 114      -0.311  34.530   4.814  1.00  0.00           H  
ATOM   1881 2HA  GLY A 114      -1.125  35.669   5.877  1.00  0.00           H  
ATOM   1882  N   GLU A 115       0.921  33.847   6.916  1.00  0.00           N  
ATOM   1883  CA  GLU A 115       1.666  33.167   7.967  1.00  0.00           C  
ATOM   1884  C   GLU A 115       1.265  31.684   8.172  1.00  0.00           C  
ATOM   1885  O   GLU A 115       1.497  31.126   9.258  1.00  0.00           O  
ATOM   1886  CB  GLU A 115       1.538  33.941   9.279  1.00  0.00           C  
ATOM   1887  CG  GLU A 115       2.066  35.378   9.210  1.00  0.00           C  
ATOM   1888  CD  GLU A 115       2.035  36.091  10.539  1.00  0.00           C  
ATOM   1889  OE1 GLU A 115       1.001  36.137  11.147  1.00  0.00           O  
ATOM   1890  OE2 GLU A 115       3.060  36.618  10.942  1.00  0.00           O  
ATOM   1891  H   GLU A 115       1.449  34.353   6.203  1.00  0.00           H  
ATOM   1892  HA  GLU A 115       2.718  33.184   7.685  1.00  0.00           H  
ATOM   1893 1HB  GLU A 115       0.496  33.979   9.593  1.00  0.00           H  
ATOM   1894 2HB  GLU A 115       2.092  33.422  10.060  1.00  0.00           H  
ATOM   1895 1HG  GLU A 115       3.089  35.361   8.837  1.00  0.00           H  
ATOM   1896 2HG  GLU A 115       1.462  35.934   8.493  1.00  0.00           H  
ATOM   1897  N   PHE A 116       0.712  31.022   7.141  1.00  0.00           N  
ATOM   1898  CA  PHE A 116       0.393  29.594   7.226  1.00  0.00           C  
ATOM   1899  C   PHE A 116       1.575  28.710   6.933  1.00  0.00           C  
ATOM   1900  O   PHE A 116       2.233  28.843   5.897  1.00  0.00           O  
ATOM   1901  CB  PHE A 116      -0.695  29.182   6.245  1.00  0.00           C  
ATOM   1902  CG  PHE A 116      -1.035  27.664   6.227  1.00  0.00           C  
ATOM   1903  CD1 PHE A 116      -1.797  27.056   7.230  1.00  0.00           C  
ATOM   1904  CD2 PHE A 116      -0.559  26.852   5.187  1.00  0.00           C  
ATOM   1905  CE1 PHE A 116      -2.073  25.683   7.181  1.00  0.00           C  
ATOM   1906  CE2 PHE A 116      -0.837  25.497   5.138  1.00  0.00           C  
ATOM   1907  CZ  PHE A 116      -1.592  24.912   6.133  1.00  0.00           C  
ATOM   1908  H   PHE A 116       0.458  31.531   6.294  1.00  0.00           H  
ATOM   1909  HA  PHE A 116       0.050  29.381   8.239  1.00  0.00           H  
ATOM   1910 1HB  PHE A 116      -1.605  29.733   6.462  1.00  0.00           H  
ATOM   1911 2HB  PHE A 116      -0.381  29.471   5.254  1.00  0.00           H  
ATOM   1912  HD1 PHE A 116      -2.176  27.662   8.053  1.00  0.00           H  
ATOM   1913  HD2 PHE A 116       0.046  27.304   4.404  1.00  0.00           H  
ATOM   1914  HE1 PHE A 116      -2.668  25.215   7.972  1.00  0.00           H  
ATOM   1915  HE2 PHE A 116      -0.452  24.888   4.317  1.00  0.00           H  
ATOM   1916  HZ  PHE A 116      -1.804  23.844   6.093  1.00  0.00           H  
ATOM   1917  N   GLU A 117       1.828  27.783   7.834  1.00  0.00           N  
ATOM   1918  CA  GLU A 117       2.889  26.818   7.646  1.00  0.00           C  
ATOM   1919  C   GLU A 117       2.281  25.448   7.820  1.00  0.00           C  
ATOM   1920  O   GLU A 117       1.764  25.126   8.893  1.00  0.00           O  
ATOM   1921  CB  GLU A 117       4.034  27.051   8.633  1.00  0.00           C  
ATOM   1922  CG  GLU A 117       4.728  28.431   8.473  1.00  0.00           C  
ATOM   1923  CD  GLU A 117       5.918  28.648   9.393  1.00  0.00           C  
ATOM   1924  OE1 GLU A 117       6.201  27.777  10.182  1.00  0.00           O  
ATOM   1925  OE2 GLU A 117       6.559  29.687   9.287  1.00  0.00           O  
ATOM   1926  H   GLU A 117       1.256  27.734   8.662  1.00  0.00           H  
ATOM   1927  HA  GLU A 117       3.270  26.888   6.633  1.00  0.00           H  
ATOM   1928 1HB  GLU A 117       3.656  26.980   9.652  1.00  0.00           H  
ATOM   1929 2HB  GLU A 117       4.786  26.273   8.505  1.00  0.00           H  
ATOM   1930 1HG  GLU A 117       5.043  28.555   7.452  1.00  0.00           H  
ATOM   1931 2HG  GLU A 117       3.989  29.208   8.680  1.00  0.00           H  
ATOM   1932  N   GLY A 118       2.319  24.652   6.767  1.00  0.00           N  
ATOM   1933  CA  GLY A 118       1.671  23.358   6.832  1.00  0.00           C  
ATOM   1934  C   GLY A 118       1.479  22.717   5.472  1.00  0.00           C  
ATOM   1935  O   GLY A 118       2.087  23.123   4.478  1.00  0.00           O  
ATOM   1936  H   GLY A 118       2.782  24.968   5.913  1.00  0.00           H  
ATOM   1937 1HA  GLY A 118       2.247  22.693   7.472  1.00  0.00           H  
ATOM   1938 2HA  GLY A 118       0.704  23.487   7.306  1.00  0.00           H  
ATOM   1939  N   LYS A 119       0.650  21.688   5.440  1.00  0.00           N  
ATOM   1940  CA  LYS A 119       0.443  20.934   4.215  1.00  0.00           C  
ATOM   1941  C   LYS A 119      -0.909  21.166   3.573  1.00  0.00           C  
ATOM   1942  O   LYS A 119      -1.906  21.385   4.254  1.00  0.00           O  
ATOM   1943  CB  LYS A 119       0.655  19.451   4.509  1.00  0.00           C  
ATOM   1944  CG  LYS A 119       2.091  19.127   4.873  1.00  0.00           C  
ATOM   1945  CD  LYS A 119       2.291  17.697   5.313  1.00  0.00           C  
ATOM   1946  CE  LYS A 119       3.762  17.454   5.658  1.00  0.00           C  
ATOM   1947  NZ  LYS A 119       3.993  16.118   6.283  1.00  0.00           N  
ATOM   1948  H   LYS A 119       0.167  21.433   6.303  1.00  0.00           H  
ATOM   1949  HA  LYS A 119       1.192  21.247   3.501  1.00  0.00           H  
ATOM   1950 1HB  LYS A 119       0.020  19.151   5.338  1.00  0.00           H  
ATOM   1951 2HB  LYS A 119       0.378  18.859   3.632  1.00  0.00           H  
ATOM   1952 1HG  LYS A 119       2.693  19.291   3.992  1.00  0.00           H  
ATOM   1953 2HG  LYS A 119       2.441  19.794   5.657  1.00  0.00           H  
ATOM   1954 1HD  LYS A 119       1.675  17.491   6.188  1.00  0.00           H  
ATOM   1955 2HD  LYS A 119       1.997  17.021   4.508  1.00  0.00           H  
ATOM   1956 1HE  LYS A 119       4.346  17.517   4.740  1.00  0.00           H  
ATOM   1957 2HE  LYS A 119       4.102  18.229   6.344  1.00  0.00           H  
ATOM   1958 1HZ  LYS A 119       4.980  16.021   6.480  1.00  0.00           H  
ATOM   1959 2HZ  LYS A 119       3.469  16.060   7.143  1.00  0.00           H  
ATOM   1960 3HZ  LYS A 119       3.699  15.375   5.669  1.00  0.00           H  
ATOM   1961  N   ILE A 120      -0.930  21.085   2.249  1.00  0.00           N  
ATOM   1962  CA  ILE A 120      -2.162  21.145   1.474  1.00  0.00           C  
ATOM   1963  C   ILE A 120      -2.382  19.777   0.835  1.00  0.00           C  
ATOM   1964  O   ILE A 120      -1.488  19.283   0.145  1.00  0.00           O  
ATOM   1965  CB  ILE A 120      -2.092  22.194   0.343  1.00  0.00           C  
ATOM   1966  CG1 ILE A 120      -1.852  23.593   0.849  1.00  0.00           C  
ATOM   1967  CG2 ILE A 120      -3.342  22.172  -0.427  1.00  0.00           C  
ATOM   1968  CD1 ILE A 120      -1.605  24.561  -0.269  1.00  0.00           C  
ATOM   1969  H   ILE A 120      -0.041  20.965   1.764  1.00  0.00           H  
ATOM   1970  HA  ILE A 120      -2.999  21.371   2.131  1.00  0.00           H  
ATOM   1971  HB  ILE A 120      -1.304  21.953  -0.294  1.00  0.00           H  
ATOM   1972 1HG1 ILE A 120      -2.704  23.924   1.381  1.00  0.00           H  
ATOM   1973 2HG1 ILE A 120      -0.989  23.600   1.519  1.00  0.00           H  
ATOM   1974 1HG2 ILE A 120      -3.292  22.891  -1.242  1.00  0.00           H  
ATOM   1975 2HG2 ILE A 120      -3.512  21.177  -0.835  1.00  0.00           H  
ATOM   1976 3HG2 ILE A 120      -4.140  22.436   0.248  1.00  0.00           H  
ATOM   1977 1HD1 ILE A 120      -1.454  25.526   0.140  1.00  0.00           H  
ATOM   1978 2HD1 ILE A 120      -0.721  24.259  -0.831  1.00  0.00           H  
ATOM   1979 3HD1 ILE A 120      -2.469  24.583  -0.933  1.00  0.00           H  
ATOM   1980  N   TYR A 121      -3.547  19.162   1.070  1.00  0.00           N  
ATOM   1981  CA  TYR A 121      -3.857  17.839   0.524  1.00  0.00           C  
ATOM   1982  C   TYR A 121      -5.015  17.874  -0.457  1.00  0.00           C  
ATOM   1983  O   TYR A 121      -6.114  18.365  -0.157  1.00  0.00           O  
ATOM   1984  CB  TYR A 121      -4.224  16.855   1.622  1.00  0.00           C  
ATOM   1985  CG  TYR A 121      -3.130  16.548   2.605  1.00  0.00           C  
ATOM   1986  CD1 TYR A 121      -2.950  17.366   3.710  1.00  0.00           C  
ATOM   1987  CD2 TYR A 121      -2.320  15.435   2.420  1.00  0.00           C  
ATOM   1988  CE1 TYR A 121      -1.976  17.060   4.625  1.00  0.00           C  
ATOM   1989  CE2 TYR A 121      -1.336  15.139   3.340  1.00  0.00           C  
ATOM   1990  CZ  TYR A 121      -1.170  15.944   4.441  1.00  0.00           C  
ATOM   1991  OH  TYR A 121      -0.216  15.641   5.379  1.00  0.00           O  
ATOM   1992  H   TYR A 121      -4.228  19.624   1.661  1.00  0.00           H  
ATOM   1993  HA  TYR A 121      -2.983  17.467  -0.011  1.00  0.00           H  
ATOM   1994 1HB  TYR A 121      -5.067  17.247   2.177  1.00  0.00           H  
ATOM   1995 2HB  TYR A 121      -4.543  15.918   1.168  1.00  0.00           H  
ATOM   1996  HD1 TYR A 121      -3.590  18.243   3.862  1.00  0.00           H  
ATOM   1997  HD2 TYR A 121      -2.465  14.791   1.548  1.00  0.00           H  
ATOM   1998  HE1 TYR A 121      -1.841  17.688   5.500  1.00  0.00           H  
ATOM   1999  HE2 TYR A 121      -0.702  14.266   3.201  1.00  0.00           H  
ATOM   2000  HH  TYR A 121      -0.423  16.112   6.200  1.00  0.00           H  
ATOM   2001  N   VAL A 122      -4.769  17.311  -1.632  1.00  0.00           N  
ATOM   2002  CA  VAL A 122      -5.742  17.291  -2.705  1.00  0.00           C  
ATOM   2003  C   VAL A 122      -6.047  15.896  -3.240  1.00  0.00           C  
ATOM   2004  O   VAL A 122      -5.147  15.144  -3.613  1.00  0.00           O  
ATOM   2005  CB  VAL A 122      -5.211  18.115  -3.869  1.00  0.00           C  
ATOM   2006  CG1 VAL A 122      -6.174  18.076  -4.980  1.00  0.00           C  
ATOM   2007  CG2 VAL A 122      -4.974  19.500  -3.471  1.00  0.00           C  
ATOM   2008  H   VAL A 122      -3.849  16.898  -1.793  1.00  0.00           H  
ATOM   2009  HA  VAL A 122      -6.669  17.736  -2.341  1.00  0.00           H  
ATOM   2010  HB  VAL A 122      -4.293  17.673  -4.197  1.00  0.00           H  
ATOM   2011 1HG1 VAL A 122      -5.792  18.624  -5.799  1.00  0.00           H  
ATOM   2012 2HG1 VAL A 122      -6.334  17.058  -5.291  1.00  0.00           H  
ATOM   2013 3HG1 VAL A 122      -7.114  18.515  -4.651  1.00  0.00           H  
ATOM   2014 1HG2 VAL A 122      -4.611  20.001  -4.321  1.00  0.00           H  
ATOM   2015 2HG2 VAL A 122      -5.896  19.938  -3.160  1.00  0.00           H  
ATOM   2016 3HG2 VAL A 122      -4.244  19.553  -2.667  1.00  0.00           H  
ATOM   2017  N   ASN A 123      -7.324  15.531  -3.263  1.00  0.00           N  
ATOM   2018  CA  ASN A 123      -7.737  14.242  -3.820  1.00  0.00           C  
ATOM   2019  C   ASN A 123      -7.616  14.303  -5.341  1.00  0.00           C  
ATOM   2020  O   ASN A 123      -8.013  15.306  -5.940  1.00  0.00           O  
ATOM   2021  CB  ASN A 123      -9.151  13.892  -3.406  1.00  0.00           C  
ATOM   2022  CG  ASN A 123      -9.483  12.432  -3.684  1.00  0.00           C  
ATOM   2023  OD1 ASN A 123      -9.817  12.037  -4.812  1.00  0.00           O  
ATOM   2024  ND2 ASN A 123      -9.397  11.621  -2.656  1.00  0.00           N  
ATOM   2025  H   ASN A 123      -8.025  16.172  -2.915  1.00  0.00           H  
ATOM   2026  HA  ASN A 123      -7.063  13.464  -3.469  1.00  0.00           H  
ATOM   2027 1HB  ASN A 123      -9.281  14.089  -2.342  1.00  0.00           H  
ATOM   2028 2HB  ASN A 123      -9.856  14.523  -3.950  1.00  0.00           H  
ATOM   2029 1HD2 ASN A 123      -9.600  10.648  -2.766  1.00  0.00           H  
ATOM   2030 2HD2 ASN A 123      -9.127  11.975  -1.760  1.00  0.00           H  
ATOM   2031  N   PHE A 124      -7.196  13.230  -6.008  1.00  0.00           N  
ATOM   2032  CA  PHE A 124      -7.131  13.328  -7.476  1.00  0.00           C  
ATOM   2033  C   PHE A 124      -8.490  13.525  -8.142  1.00  0.00           C  
ATOM   2034  O   PHE A 124      -8.574  14.110  -9.218  1.00  0.00           O  
ATOM   2035  CB  PHE A 124      -6.503  12.105  -8.118  1.00  0.00           C  
ATOM   2036  CG  PHE A 124      -5.038  12.034  -8.013  1.00  0.00           C  
ATOM   2037  CD1 PHE A 124      -4.461  11.057  -7.297  1.00  0.00           C  
ATOM   2038  CD2 PHE A 124      -4.241  12.946  -8.634  1.00  0.00           C  
ATOM   2039  CE1 PHE A 124      -3.113  10.966  -7.163  1.00  0.00           C  
ATOM   2040  CE2 PHE A 124      -2.896  12.866  -8.520  1.00  0.00           C  
ATOM   2041  CZ  PHE A 124      -2.322  11.866  -7.766  1.00  0.00           C  
ATOM   2042  H   PHE A 124      -6.888  12.380  -5.523  1.00  0.00           H  
ATOM   2043  HA  PHE A 124      -6.512  14.190  -7.725  1.00  0.00           H  
ATOM   2044 1HB  PHE A 124      -6.915  11.206  -7.655  1.00  0.00           H  
ATOM   2045 2HB  PHE A 124      -6.781  12.076  -9.171  1.00  0.00           H  
ATOM   2046  HD1 PHE A 124      -5.100  10.331  -6.835  1.00  0.00           H  
ATOM   2047  HD2 PHE A 124      -4.690  13.735  -9.218  1.00  0.00           H  
ATOM   2048  HE1 PHE A 124      -2.688  10.170  -6.571  1.00  0.00           H  
ATOM   2049  HE2 PHE A 124      -2.291  13.593  -9.008  1.00  0.00           H  
ATOM   2050  HZ  PHE A 124      -1.248  11.795  -7.656  1.00  0.00           H  
ATOM   2051  N   ASN A 125      -9.578  13.135  -7.478  1.00  0.00           N  
ATOM   2052  CA  ASN A 125     -10.908  13.258  -8.064  1.00  0.00           C  
ATOM   2053  C   ASN A 125     -11.387  14.716  -8.033  1.00  0.00           C  
ATOM   2054  O   ASN A 125     -12.448  15.049  -8.574  1.00  0.00           O  
ATOM   2055  CB  ASN A 125     -11.883  12.359  -7.330  1.00  0.00           C  
ATOM   2056  CG  ASN A 125     -11.660  10.878  -7.593  1.00  0.00           C  
ATOM   2057  OD1 ASN A 125     -11.993  10.355  -8.657  1.00  0.00           O  
ATOM   2058  ND2 ASN A 125     -11.074  10.200  -6.631  1.00  0.00           N  
ATOM   2059  H   ASN A 125      -9.494  12.711  -6.558  1.00  0.00           H  
ATOM   2060  HA  ASN A 125     -10.859  12.947  -9.110  1.00  0.00           H  
ATOM   2061 1HB  ASN A 125     -11.825  12.549  -6.261  1.00  0.00           H  
ATOM   2062 2HB  ASN A 125     -12.896  12.610  -7.643  1.00  0.00           H  
ATOM   2063 1HD2 ASN A 125     -10.890   9.225  -6.741  1.00  0.00           H  
ATOM   2064 2HD2 ASN A 125     -10.774  10.682  -5.791  1.00  0.00           H  
ATOM   2065  N   SER A 126     -10.610  15.596  -7.383  1.00  0.00           N  
ATOM   2066  CA  SER A 126     -10.911  17.018  -7.357  1.00  0.00           C  
ATOM   2067  C   SER A 126     -10.408  17.665  -8.647  1.00  0.00           C  
ATOM   2068  O   SER A 126     -10.690  18.832  -8.908  1.00  0.00           O  
ATOM   2069  CB  SER A 126     -10.272  17.708  -6.171  1.00  0.00           C  
ATOM   2070  OG  SER A 126      -8.889  17.768  -6.306  1.00  0.00           O  
ATOM   2071  H   SER A 126      -9.753  15.293  -6.927  1.00  0.00           H  
ATOM   2072  HA  SER A 126     -11.989  17.149  -7.297  1.00  0.00           H  
ATOM   2073 1HB  SER A 126     -10.672  18.717  -6.073  1.00  0.00           H  
ATOM   2074 2HB  SER A 126     -10.521  17.166  -5.260  1.00  0.00           H  
ATOM   2075  HG  SER A 126      -8.583  16.843  -6.409  1.00  0.00           H  
ATOM   2076  N   LEU A 127      -9.640  16.920  -9.444  1.00  0.00           N  
ATOM   2077  CA  LEU A 127      -9.078  17.461 -10.665  1.00  0.00           C  
ATOM   2078  C   LEU A 127      -9.888  17.134 -11.922  1.00  0.00           C  
ATOM   2079  O   LEU A 127     -10.433  16.034 -12.049  1.00  0.00           O  
ATOM   2080  CB  LEU A 127      -7.659  16.965 -10.835  1.00  0.00           C  
ATOM   2081  CG  LEU A 127      -6.649  17.379  -9.804  1.00  0.00           C  
ATOM   2082  CD1 LEU A 127      -5.440  16.701 -10.093  1.00  0.00           C  
ATOM   2083  CD2 LEU A 127      -6.403  18.838  -9.906  1.00  0.00           C  
ATOM   2084  H   LEU A 127      -9.426  15.951  -9.214  1.00  0.00           H  
ATOM   2085  HA  LEU A 127      -9.042  18.527 -10.538  1.00  0.00           H  
ATOM   2086 1HB  LEU A 127      -7.674  15.883 -10.865  1.00  0.00           H  
ATOM   2087 2HB  LEU A 127      -7.308  17.327 -11.773  1.00  0.00           H  
ATOM   2088  HG  LEU A 127      -6.989  17.118  -8.797  1.00  0.00           H  
ATOM   2089 1HD1 LEU A 127      -4.689  16.995  -9.402  1.00  0.00           H  
ATOM   2090 2HD1 LEU A 127      -5.607  15.647 -10.023  1.00  0.00           H  
ATOM   2091 3HD1 LEU A 127      -5.124  16.965 -11.104  1.00  0.00           H  
ATOM   2092 1HD2 LEU A 127      -5.651  19.147  -9.182  1.00  0.00           H  
ATOM   2093 2HD2 LEU A 127      -6.056  19.080 -10.910  1.00  0.00           H  
ATOM   2094 3HD2 LEU A 127      -7.322  19.337  -9.711  1.00  0.00           H  
ATOM   2095  N   ILE A 128      -9.910  18.078 -12.874  1.00  0.00           N  
ATOM   2096  CA  ILE A 128     -10.653  17.917 -14.126  1.00  0.00           C  
ATOM   2097  C   ILE A 128      -9.899  18.453 -15.336  1.00  0.00           C  
ATOM   2098  O   ILE A 128      -9.242  19.491 -15.259  1.00  0.00           O  
ATOM   2099  CB  ILE A 128     -11.957  18.719 -14.041  1.00  0.00           C  
ATOM   2100  CG1 ILE A 128     -12.888  18.428 -15.151  1.00  0.00           C  
ATOM   2101  CG2 ILE A 128     -11.585  20.213 -14.140  1.00  0.00           C  
ATOM   2102  CD1 ILE A 128     -14.282  18.943 -14.887  1.00  0.00           C  
ATOM   2103  H   ILE A 128      -9.442  18.959 -12.676  1.00  0.00           H  
ATOM   2104  HA  ILE A 128     -10.852  16.864 -14.285  1.00  0.00           H  
ATOM   2105  HB  ILE A 128     -12.457  18.482 -13.128  1.00  0.00           H  
ATOM   2106 1HG1 ILE A 128     -12.512  18.878 -16.061  1.00  0.00           H  
ATOM   2107 2HG1 ILE A 128     -12.949  17.381 -15.280  1.00  0.00           H  
ATOM   2108 1HG2 ILE A 128     -12.474  20.829 -14.095  1.00  0.00           H  
ATOM   2109 2HG2 ILE A 128     -10.918  20.478 -13.326  1.00  0.00           H  
ATOM   2110 3HG2 ILE A 128     -11.082  20.403 -15.092  1.00  0.00           H  
ATOM   2111 1HD1 ILE A 128     -14.934  18.699 -15.712  1.00  0.00           H  
ATOM   2112 2HD1 ILE A 128     -14.670  18.481 -13.982  1.00  0.00           H  
ATOM   2113 3HD1 ILE A 128     -14.250  20.022 -14.760  1.00  0.00           H  
ATOM   2114  N   ASN A 129     -10.050  17.771 -16.468  1.00  0.00           N  
ATOM   2115  CA  ASN A 129      -9.453  18.163 -17.734  1.00  0.00           C  
ATOM   2116  C   ASN A 129     -10.145  19.363 -18.300  1.00  0.00           C  
ATOM   2117  O   ASN A 129     -11.290  19.261 -18.755  1.00  0.00           O  
ATOM   2118  CB  ASN A 129      -9.546  17.068 -18.757  1.00  0.00           C  
ATOM   2119  CG  ASN A 129      -8.908  17.432 -20.063  1.00  0.00           C  
ATOM   2120  OD1 ASN A 129      -8.386  18.548 -20.251  1.00  0.00           O  
ATOM   2121  ND2 ASN A 129      -8.969  16.525 -21.001  1.00  0.00           N  
ATOM   2122  H   ASN A 129     -10.591  16.917 -16.443  1.00  0.00           H  
ATOM   2123  HA  ASN A 129      -8.409  18.417 -17.566  1.00  0.00           H  
ATOM   2124 1HB  ASN A 129      -9.101  16.176 -18.396  1.00  0.00           H  
ATOM   2125 2HB  ASN A 129     -10.589  16.847 -18.942  1.00  0.00           H  
ATOM   2126 1HD2 ASN A 129      -8.598  16.731 -21.913  1.00  0.00           H  
ATOM   2127 2HD2 ASN A 129      -9.400  15.641 -20.823  1.00  0.00           H  
ATOM   2128  N   GLU A 130      -9.428  20.476 -18.313  1.00  0.00           N  
ATOM   2129  CA  GLU A 130      -9.955  21.769 -18.719  1.00  0.00           C  
ATOM   2130  C   GLU A 130     -10.421  21.791 -20.176  1.00  0.00           C  
ATOM   2131  O   GLU A 130     -11.294  22.581 -20.535  1.00  0.00           O  
ATOM   2132  CB  GLU A 130      -8.879  22.848 -18.521  1.00  0.00           C  
ATOM   2133  CG  GLU A 130      -8.537  23.164 -17.067  1.00  0.00           C  
ATOM   2134  CD  GLU A 130      -9.687  23.775 -16.307  1.00  0.00           C  
ATOM   2135  OE1 GLU A 130     -10.261  24.726 -16.782  1.00  0.00           O  
ATOM   2136  OE2 GLU A 130      -9.965  23.308 -15.236  1.00  0.00           O  
ATOM   2137  H   GLU A 130      -8.464  20.414 -17.976  1.00  0.00           H  
ATOM   2138  HA  GLU A 130     -10.808  22.002 -18.085  1.00  0.00           H  
ATOM   2139 1HB  GLU A 130      -7.956  22.526 -19.008  1.00  0.00           H  
ATOM   2140 2HB  GLU A 130      -9.198  23.772 -19.002  1.00  0.00           H  
ATOM   2141 1HG  GLU A 130      -8.237  22.236 -16.568  1.00  0.00           H  
ATOM   2142 2HG  GLU A 130      -7.686  23.841 -17.051  1.00  0.00           H  
ATOM   2143  N   GLU A 131      -9.825  20.956 -21.025  1.00  0.00           N  
ATOM   2144  CA  GLU A 131     -10.175  20.964 -22.439  1.00  0.00           C  
ATOM   2145  C   GLU A 131     -11.358  20.057 -22.790  1.00  0.00           C  
ATOM   2146  O   GLU A 131     -11.832  20.075 -23.929  1.00  0.00           O  
ATOM   2147  CB  GLU A 131      -8.971  20.558 -23.287  1.00  0.00           C  
ATOM   2148  CG  GLU A 131      -7.801  21.525 -23.220  1.00  0.00           C  
ATOM   2149  CD  GLU A 131      -6.673  21.124 -24.118  1.00  0.00           C  
ATOM   2150  OE1 GLU A 131      -6.814  20.134 -24.791  1.00  0.00           O  
ATOM   2151  OE2 GLU A 131      -5.680  21.809 -24.140  1.00  0.00           O  
ATOM   2152  H   GLU A 131      -9.140  20.286 -20.679  1.00  0.00           H  
ATOM   2153  HA  GLU A 131     -10.451  21.983 -22.710  1.00  0.00           H  
ATOM   2154 1HB  GLU A 131      -8.616  19.577 -22.961  1.00  0.00           H  
ATOM   2155 2HB  GLU A 131      -9.275  20.463 -24.329  1.00  0.00           H  
ATOM   2156 1HG  GLU A 131      -8.144  22.521 -23.498  1.00  0.00           H  
ATOM   2157 2HG  GLU A 131      -7.444  21.566 -22.189  1.00  0.00           H  
ATOM   2158  N   SER A 132     -11.807  19.232 -21.841  1.00  0.00           N  
ATOM   2159  CA  SER A 132     -12.889  18.296 -22.131  1.00  0.00           C  
ATOM   2160  C   SER A 132     -13.900  18.175 -20.995  1.00  0.00           C  
ATOM   2161  O   SER A 132     -14.910  17.487 -21.133  1.00  0.00           O  
ATOM   2162  CB  SER A 132     -12.323  16.936 -22.477  1.00  0.00           C  
ATOM   2163  OG  SER A 132     -11.513  17.006 -23.622  1.00  0.00           O  
ATOM   2164  H   SER A 132     -11.420  19.269 -20.902  1.00  0.00           H  
ATOM   2165  HA  SER A 132     -13.427  18.665 -23.004  1.00  0.00           H  
ATOM   2166 1HB  SER A 132     -11.746  16.561 -21.638  1.00  0.00           H  
ATOM   2167 2HB  SER A 132     -13.141  16.241 -22.653  1.00  0.00           H  
ATOM   2168  HG  SER A 132     -12.074  17.362 -24.324  1.00  0.00           H  
ATOM   2169  N   ASN A 133     -13.620  18.833 -19.871  1.00  0.00           N  
ATOM   2170  CA  ASN A 133     -14.414  18.733 -18.646  1.00  0.00           C  
ATOM   2171  C   ASN A 133     -14.521  17.289 -18.145  1.00  0.00           C  
ATOM   2172  O   ASN A 133     -15.595  16.821 -17.759  1.00  0.00           O  
ATOM   2173  CB  ASN A 133     -15.787  19.355 -18.827  1.00  0.00           C  
ATOM   2174  CG  ASN A 133     -15.704  20.836 -19.090  1.00  0.00           C  
ATOM   2175  OD1 ASN A 133     -14.977  21.567 -18.404  1.00  0.00           O  
ATOM   2176  ND2 ASN A 133     -16.438  21.294 -20.075  1.00  0.00           N  
ATOM   2177  H   ASN A 133     -12.778  19.390 -19.824  1.00  0.00           H  
ATOM   2178  HA  ASN A 133     -13.897  19.303 -17.878  1.00  0.00           H  
ATOM   2179 1HB  ASN A 133     -16.323  18.877 -19.641  1.00  0.00           H  
ATOM   2180 2HB  ASN A 133     -16.369  19.197 -17.921  1.00  0.00           H  
ATOM   2181 1HD2 ASN A 133     -16.424  22.270 -20.296  1.00  0.00           H  
ATOM   2182 2HD2 ASN A 133     -17.013  20.668 -20.603  1.00  0.00           H  
ATOM   2183  N   VAL A 134     -13.383  16.595 -18.153  1.00  0.00           N  
ATOM   2184  CA  VAL A 134     -13.325  15.196 -17.702  1.00  0.00           C  
ATOM   2185  C   VAL A 134     -12.592  15.010 -16.382  1.00  0.00           C  
ATOM   2186  O   VAL A 134     -11.437  15.392 -16.227  1.00  0.00           O  
ATOM   2187  CB  VAL A 134     -12.656  14.308 -18.762  1.00  0.00           C  
ATOM   2188  CG1 VAL A 134     -12.555  12.881 -18.263  1.00  0.00           C  
ATOM   2189  CG2 VAL A 134     -13.468  14.368 -20.027  1.00  0.00           C  
ATOM   2190  H   VAL A 134     -12.559  17.102 -18.472  1.00  0.00           H  
ATOM   2191  HA  VAL A 134     -14.348  14.843 -17.571  1.00  0.00           H  
ATOM   2192  HB  VAL A 134     -11.649  14.666 -18.951  1.00  0.00           H  
ATOM   2193 1HG1 VAL A 134     -12.074  12.260 -19.017  1.00  0.00           H  
ATOM   2194 2HG1 VAL A 134     -11.967  12.853 -17.346  1.00  0.00           H  
ATOM   2195 3HG1 VAL A 134     -13.552  12.495 -18.059  1.00  0.00           H  
ATOM   2196 1HG2 VAL A 134     -13.002  13.752 -20.794  1.00  0.00           H  
ATOM   2197 2HG2 VAL A 134     -14.476  14.003 -19.829  1.00  0.00           H  
ATOM   2198 3HG2 VAL A 134     -13.522  15.384 -20.365  1.00  0.00           H  
ATOM   2199  N   VAL A 135     -13.283  14.443 -15.408  1.00  0.00           N  
ATOM   2200  CA  VAL A 135     -12.718  14.266 -14.072  1.00  0.00           C  
ATOM   2201  C   VAL A 135     -11.637  13.204 -14.033  1.00  0.00           C  
ATOM   2202  O   VAL A 135     -11.783  12.121 -14.596  1.00  0.00           O  
ATOM   2203  CB  VAL A 135     -13.818  13.973 -13.048  1.00  0.00           C  
ATOM   2204  CG1 VAL A 135     -13.201  13.633 -11.675  1.00  0.00           C  
ATOM   2205  CG2 VAL A 135     -14.692  15.221 -12.938  1.00  0.00           C  
ATOM   2206  H   VAL A 135     -14.231  14.142 -15.591  1.00  0.00           H  
ATOM   2207  HA  VAL A 135     -12.267  15.207 -13.770  1.00  0.00           H  
ATOM   2208  HB  VAL A 135     -14.411  13.115 -13.370  1.00  0.00           H  
ATOM   2209 1HG1 VAL A 135     -13.993  13.440 -10.956  1.00  0.00           H  
ATOM   2210 2HG1 VAL A 135     -12.579  12.738 -11.757  1.00  0.00           H  
ATOM   2211 3HG1 VAL A 135     -12.589  14.469 -11.324  1.00  0.00           H  
ATOM   2212 1HG2 VAL A 135     -15.486  15.047 -12.215  1.00  0.00           H  
ATOM   2213 2HG2 VAL A 135     -14.071  16.059 -12.610  1.00  0.00           H  
ATOM   2214 3HG2 VAL A 135     -15.127  15.451 -13.912  1.00  0.00           H  
ATOM   2215  N   LEU A 136     -10.543  13.513 -13.345  1.00  0.00           N  
ATOM   2216  CA  LEU A 136      -9.409  12.604 -13.257  1.00  0.00           C  
ATOM   2217  C   LEU A 136      -9.654  11.457 -12.285  1.00  0.00           C  
ATOM   2218  O   LEU A 136      -9.099  11.401 -11.188  1.00  0.00           O  
ATOM   2219  CB  LEU A 136      -8.193  13.370 -12.754  1.00  0.00           C  
ATOM   2220  CG  LEU A 136      -6.853  12.652 -12.736  1.00  0.00           C  
ATOM   2221  CD1 LEU A 136      -6.408  12.307 -14.153  1.00  0.00           C  
ATOM   2222  CD2 LEU A 136      -5.853  13.567 -12.047  1.00  0.00           C  
ATOM   2223  H   LEU A 136     -10.497  14.418 -12.886  1.00  0.00           H  
ATOM   2224  HA  LEU A 136      -9.208  12.200 -14.243  1.00  0.00           H  
ATOM   2225 1HB  LEU A 136      -8.085  14.259 -13.330  1.00  0.00           H  
ATOM   2226 2HB  LEU A 136      -8.402  13.674 -11.730  1.00  0.00           H  
ATOM   2227  HG  LEU A 136      -6.954  11.718 -12.185  1.00  0.00           H  
ATOM   2228 1HD1 LEU A 136      -5.453  11.783 -14.127  1.00  0.00           H  
ATOM   2229 2HD1 LEU A 136      -7.152  11.678 -14.613  1.00  0.00           H  
ATOM   2230 3HD1 LEU A 136      -6.297  13.212 -14.727  1.00  0.00           H  
ATOM   2231 1HD2 LEU A 136      -4.890  13.103 -11.989  1.00  0.00           H  
ATOM   2232 2HD2 LEU A 136      -5.768  14.504 -12.602  1.00  0.00           H  
ATOM   2233 3HD2 LEU A 136      -6.223  13.762 -11.047  1.00  0.00           H  
ATOM   2234  N   ASP A 137     -10.467  10.522 -12.744  1.00  0.00           N  
ATOM   2235  CA  ASP A 137     -10.822   9.320 -12.011  1.00  0.00           C  
ATOM   2236  C   ASP A 137      -9.588   8.463 -11.812  1.00  0.00           C  
ATOM   2237  O   ASP A 137      -8.638   8.538 -12.597  1.00  0.00           O  
ATOM   2238  CB  ASP A 137     -11.892   8.515 -12.750  1.00  0.00           C  
ATOM   2239  CG  ASP A 137     -13.291   9.155 -12.709  1.00  0.00           C  
ATOM   2240  OD1 ASP A 137     -13.495  10.079 -11.957  1.00  0.00           O  
ATOM   2241  OD2 ASP A 137     -14.147   8.690 -13.425  1.00  0.00           O  
ATOM   2242  H   ASP A 137     -10.887  10.699 -13.655  1.00  0.00           H  
ATOM   2243  HA  ASP A 137     -11.207   9.604 -11.032  1.00  0.00           H  
ATOM   2244 1HB  ASP A 137     -11.593   8.400 -13.792  1.00  0.00           H  
ATOM   2245 2HB  ASP A 137     -11.947   7.514 -12.320  1.00  0.00           H  
ATOM   2246  N   SER A 138      -9.593   7.623 -10.787  1.00  0.00           N  
ATOM   2247  CA  SER A 138      -8.424   6.791 -10.598  1.00  0.00           C  
ATOM   2248  C   SER A 138      -8.245   5.959 -11.852  1.00  0.00           C  
ATOM   2249  O   SER A 138      -9.179   5.797 -12.637  1.00  0.00           O  
ATOM   2250  CB  SER A 138      -8.565   5.923  -9.364  1.00  0.00           C  
ATOM   2251  OG  SER A 138      -9.574   4.966  -9.530  1.00  0.00           O  
ATOM   2252  H   SER A 138     -10.381   7.580 -10.155  1.00  0.00           H  
ATOM   2253  HA  SER A 138      -7.552   7.431 -10.476  1.00  0.00           H  
ATOM   2254 1HB  SER A 138      -7.617   5.423  -9.158  1.00  0.00           H  
ATOM   2255 2HB  SER A 138      -8.796   6.552  -8.505  1.00  0.00           H  
ATOM   2256  HG  SER A 138      -9.265   4.371 -10.221  1.00  0.00           H  
ATOM   2257  N   ASN A 139      -7.023   5.480 -12.041  1.00  0.00           N  
ATOM   2258  CA  ASN A 139      -6.537   4.738 -13.212  1.00  0.00           C  
ATOM   2259  C   ASN A 139      -6.240   5.664 -14.413  1.00  0.00           C  
ATOM   2260  O   ASN A 139      -5.336   5.367 -15.199  1.00  0.00           O  
ATOM   2261  CB  ASN A 139      -7.502   3.637 -13.636  1.00  0.00           C  
ATOM   2262  CG  ASN A 139      -7.765   2.633 -12.538  1.00  0.00           C  
ATOM   2263  OD1 ASN A 139      -6.852   2.231 -11.810  1.00  0.00           O  
ATOM   2264  ND2 ASN A 139      -9.002   2.226 -12.407  1.00  0.00           N  
ATOM   2265  H   ASN A 139      -6.354   5.660 -11.307  1.00  0.00           H  
ATOM   2266  HA  ASN A 139      -5.593   4.261 -12.941  1.00  0.00           H  
ATOM   2267 1HB  ASN A 139      -8.438   4.039 -14.006  1.00  0.00           H  
ATOM   2268 2HB  ASN A 139      -7.055   3.098 -14.470  1.00  0.00           H  
ATOM   2269 1HD2 ASN A 139      -9.239   1.561 -11.698  1.00  0.00           H  
ATOM   2270 2HD2 ASN A 139      -9.711   2.583 -13.017  1.00  0.00           H  
ATOM   2271  N   MET A 140      -6.823   6.887 -14.454  1.00  0.00           N  
ATOM   2272  CA  MET A 140      -6.478   7.863 -15.507  1.00  0.00           C  
ATOM   2273  C   MET A 140      -5.155   8.474 -15.137  1.00  0.00           C  
ATOM   2274  O   MET A 140      -4.436   9.062 -15.941  1.00  0.00           O  
ATOM   2275  CB  MET A 140      -7.503   8.984 -15.619  1.00  0.00           C  
ATOM   2276  CG  MET A 140      -8.846   8.601 -16.140  1.00  0.00           C  
ATOM   2277  SD  MET A 140      -9.965  10.011 -16.128  1.00  0.00           S  
ATOM   2278  CE  MET A 140      -9.174  11.135 -17.275  1.00  0.00           C  
ATOM   2279  H   MET A 140      -7.545   7.153 -13.778  1.00  0.00           H  
ATOM   2280  HA  MET A 140      -6.373   7.351 -16.462  1.00  0.00           H  
ATOM   2281 1HB  MET A 140      -7.653   9.422 -14.640  1.00  0.00           H  
ATOM   2282 2HB  MET A 140      -7.109   9.764 -16.268  1.00  0.00           H  
ATOM   2283 1HG  MET A 140      -8.765   8.218 -17.154  1.00  0.00           H  
ATOM   2284 2HG  MET A 140      -9.266   7.818 -15.498  1.00  0.00           H  
ATOM   2285 1HE  MET A 140      -9.758  12.049 -17.347  1.00  0.00           H  
ATOM   2286 2HE  MET A 140      -8.177  11.378 -16.912  1.00  0.00           H  
ATOM   2287 3HE  MET A 140      -9.104  10.669 -18.255  1.00  0.00           H  
ATOM   2288  N   LEU A 141      -4.811   8.239 -13.896  1.00  0.00           N  
ATOM   2289  CA  LEU A 141      -3.607   8.680 -13.265  1.00  0.00           C  
ATOM   2290  C   LEU A 141      -2.404   8.003 -13.938  1.00  0.00           C  
ATOM   2291  O   LEU A 141      -1.293   8.530 -13.939  1.00  0.00           O  
ATOM   2292  CB  LEU A 141      -3.708   8.307 -11.798  1.00  0.00           C  
ATOM   2293  CG  LEU A 141      -4.799   8.976 -11.047  1.00  0.00           C  
ATOM   2294  CD1 LEU A 141      -4.857   8.431  -9.639  1.00  0.00           C  
ATOM   2295  CD2 LEU A 141      -4.560  10.388 -11.062  1.00  0.00           C  
ATOM   2296  H   LEU A 141      -5.478   7.736 -13.334  1.00  0.00           H  
ATOM   2297  HA  LEU A 141      -3.528   9.757 -13.373  1.00  0.00           H  
ATOM   2298 1HB  LEU A 141      -3.872   7.252 -11.738  1.00  0.00           H  
ATOM   2299 2HB  LEU A 141      -2.780   8.555 -11.308  1.00  0.00           H  
ATOM   2300  HG  LEU A 141      -5.756   8.774 -11.535  1.00  0.00           H  
ATOM   2301 1HD1 LEU A 141      -5.659   8.921  -9.091  1.00  0.00           H  
ATOM   2302 2HD1 LEU A 141      -5.037   7.360  -9.662  1.00  0.00           H  
ATOM   2303 3HD1 LEU A 141      -3.903   8.619  -9.133  1.00  0.00           H  
ATOM   2304 1HD2 LEU A 141      -5.355  10.880 -10.543  1.00  0.00           H  
ATOM   2305 2HD2 LEU A 141      -3.607  10.607 -10.580  1.00  0.00           H  
ATOM   2306 3HD2 LEU A 141      -4.542  10.711 -12.087  1.00  0.00           H  
ATOM   2307  N   SER A 142      -2.633   6.839 -14.570  1.00  0.00           N  
ATOM   2308  CA  SER A 142      -1.568   6.102 -15.240  1.00  0.00           C  
ATOM   2309  C   SER A 142      -1.016   6.874 -16.439  1.00  0.00           C  
ATOM   2310  O   SER A 142       0.043   6.532 -16.976  1.00  0.00           O  
ATOM   2311  CB  SER A 142      -2.066   4.742 -15.690  1.00  0.00           C  
ATOM   2312  OG  SER A 142      -3.055   4.851 -16.677  1.00  0.00           O  
ATOM   2313  H   SER A 142      -3.570   6.438 -14.609  1.00  0.00           H  
ATOM   2314  HA  SER A 142      -0.755   5.952 -14.526  1.00  0.00           H  
ATOM   2315 1HB  SER A 142      -1.226   4.172 -16.080  1.00  0.00           H  
ATOM   2316 2HB  SER A 142      -2.460   4.195 -14.843  1.00  0.00           H  
ATOM   2317  HG  SER A 142      -3.884   5.099 -16.206  1.00  0.00           H  
ATOM   2318  N   ASN A 143      -1.752   7.900 -16.876  1.00  0.00           N  
ATOM   2319  CA  ASN A 143      -1.358   8.728 -17.986  1.00  0.00           C  
ATOM   2320  C   ASN A 143      -0.711  10.044 -17.545  1.00  0.00           C  
ATOM   2321  O   ASN A 143      -0.501  10.927 -18.369  1.00  0.00           O  
ATOM   2322  CB  ASN A 143      -2.558   9.000 -18.862  1.00  0.00           C  
ATOM   2323  CG  ASN A 143      -3.040   7.779 -19.587  1.00  0.00           C  
ATOM   2324  OD1 ASN A 143      -2.240   6.978 -20.090  1.00  0.00           O  
ATOM   2325  ND2 ASN A 143      -4.339   7.616 -19.650  1.00  0.00           N  
ATOM   2326  H   ASN A 143      -2.627   8.137 -16.409  1.00  0.00           H  
ATOM   2327  HA  ASN A 143      -0.621   8.185 -18.569  1.00  0.00           H  
ATOM   2328 1HB  ASN A 143      -3.370   9.392 -18.251  1.00  0.00           H  
ATOM   2329 2HB  ASN A 143      -2.303   9.762 -19.596  1.00  0.00           H  
ATOM   2330 1HD2 ASN A 143      -4.721   6.819 -20.115  1.00  0.00           H  
ATOM   2331 2HD2 ASN A 143      -4.945   8.288 -19.223  1.00  0.00           H  
ATOM   2332  N   ILE A 144      -0.386  10.216 -16.267  1.00  0.00           N  
ATOM   2333  CA  ILE A 144       0.239  11.481 -15.849  1.00  0.00           C  
ATOM   2334  C   ILE A 144       1.732  11.575 -16.143  1.00  0.00           C  
ATOM   2335  O   ILE A 144       2.490  10.641 -15.876  1.00  0.00           O  
ATOM   2336  CB  ILE A 144      -0.025  11.788 -14.380  1.00  0.00           C  
ATOM   2337  CG1 ILE A 144      -1.508  12.006 -14.187  1.00  0.00           C  
ATOM   2338  CG2 ILE A 144       0.778  13.017 -13.969  1.00  0.00           C  
ATOM   2339  CD1 ILE A 144      -1.917  12.035 -12.755  1.00  0.00           C  
ATOM   2340  H   ILE A 144      -0.576   9.491 -15.569  1.00  0.00           H  
ATOM   2341  HA  ILE A 144      -0.240  12.282 -16.397  1.00  0.00           H  
ATOM   2342  HB  ILE A 144       0.258  10.937 -13.763  1.00  0.00           H  
ATOM   2343 1HG1 ILE A 144      -1.779  12.951 -14.646  1.00  0.00           H  
ATOM   2344 2HG1 ILE A 144      -2.058  11.212 -14.692  1.00  0.00           H  
ATOM   2345 1HG2 ILE A 144       0.573  13.251 -12.939  1.00  0.00           H  
ATOM   2346 2HG2 ILE A 144       1.841  12.824 -14.085  1.00  0.00           H  
ATOM   2347 3HG2 ILE A 144       0.494  13.853 -14.595  1.00  0.00           H  
ATOM   2348 1HD1 ILE A 144      -2.967  12.212 -12.702  1.00  0.00           H  
ATOM   2349 2HD1 ILE A 144      -1.680  11.086 -12.292  1.00  0.00           H  
ATOM   2350 3HD1 ILE A 144      -1.398  12.813 -12.251  1.00  0.00           H  
ATOM   2351  N   VAL A 145       2.151  12.706 -16.730  1.00  0.00           N  
ATOM   2352  CA  VAL A 145       3.563  12.928 -17.038  1.00  0.00           C  
ATOM   2353  C   VAL A 145       4.197  14.092 -16.290  1.00  0.00           C  
ATOM   2354  O   VAL A 145       5.422  14.164 -16.194  1.00  0.00           O  
ATOM   2355  CB  VAL A 145       3.761  13.189 -18.538  1.00  0.00           C  
ATOM   2356  CG1 VAL A 145       3.330  12.003 -19.293  1.00  0.00           C  
ATOM   2357  CG2 VAL A 145       2.974  14.418 -18.986  1.00  0.00           C  
ATOM   2358  H   VAL A 145       1.470  13.434 -16.943  1.00  0.00           H  
ATOM   2359  HA  VAL A 145       4.104  12.023 -16.772  1.00  0.00           H  
ATOM   2360  HB  VAL A 145       4.817  13.346 -18.733  1.00  0.00           H  
ATOM   2361 1HG1 VAL A 145       3.494  12.177 -20.348  1.00  0.00           H  
ATOM   2362 2HG1 VAL A 145       3.898  11.131 -18.975  1.00  0.00           H  
ATOM   2363 3HG1 VAL A 145       2.277  11.842 -19.099  1.00  0.00           H  
ATOM   2364 1HG2 VAL A 145       3.120  14.582 -20.049  1.00  0.00           H  
ATOM   2365 2HG2 VAL A 145       1.942  14.250 -18.794  1.00  0.00           H  
ATOM   2366 3HG2 VAL A 145       3.298  15.301 -18.447  1.00  0.00           H  
ATOM   2367  N   SER A 146       3.383  15.013 -15.770  1.00  0.00           N  
ATOM   2368  CA  SER A 146       3.962  16.172 -15.093  1.00  0.00           C  
ATOM   2369  C   SER A 146       3.031  16.855 -14.100  1.00  0.00           C  
ATOM   2370  O   SER A 146       1.813  16.880 -14.258  1.00  0.00           O  
ATOM   2371  CB  SER A 146       4.452  17.181 -16.109  1.00  0.00           C  
ATOM   2372  OG  SER A 146       5.061  18.265 -15.483  1.00  0.00           O  
ATOM   2373  H   SER A 146       2.377  14.933 -15.900  1.00  0.00           H  
ATOM   2374  HA  SER A 146       4.830  15.824 -14.529  1.00  0.00           H  
ATOM   2375 1HB  SER A 146       5.168  16.702 -16.774  1.00  0.00           H  
ATOM   2376 2HB  SER A 146       3.632  17.526 -16.718  1.00  0.00           H  
ATOM   2377  HG  SER A 146       5.799  18.512 -16.067  1.00  0.00           H  
ATOM   2378  N   TRP A 147       3.628  17.471 -13.090  1.00  0.00           N  
ATOM   2379  CA  TRP A 147       2.858  18.205 -12.081  1.00  0.00           C  
ATOM   2380  C   TRP A 147       3.627  19.321 -11.431  1.00  0.00           C  
ATOM   2381  O   TRP A 147       4.836  19.230 -11.189  1.00  0.00           O  
ATOM   2382  CB  TRP A 147       2.377  17.250 -10.969  1.00  0.00           C  
ATOM   2383  CG  TRP A 147       1.683  17.912  -9.658  1.00  0.00           C  
ATOM   2384  CD1 TRP A 147       0.841  18.987  -9.574  1.00  0.00           C  
ATOM   2385  CD2 TRP A 147       1.881  17.499  -8.274  1.00  0.00           C  
ATOM   2386  NE1 TRP A 147       0.569  19.289  -8.277  1.00  0.00           N  
ATOM   2387  CE2 TRP A 147       1.199  18.412  -7.475  1.00  0.00           C  
ATOM   2388  CE3 TRP A 147       2.582  16.469  -7.661  1.00  0.00           C  
ATOM   2389  CZ2 TRP A 147       1.236  18.342  -6.113  1.00  0.00           C  
ATOM   2390  CZ3 TRP A 147       2.582  16.386  -6.298  1.00  0.00           C  
ATOM   2391  CH2 TRP A 147       1.939  17.299  -5.543  1.00  0.00           C  
ATOM   2392  H   TRP A 147       4.649  17.410 -13.021  1.00  0.00           H  
ATOM   2393  HA  TRP A 147       1.987  18.640 -12.569  1.00  0.00           H  
ATOM   2394 1HB  TRP A 147       1.678  16.570 -11.425  1.00  0.00           H  
ATOM   2395 2HB  TRP A 147       3.227  16.666 -10.632  1.00  0.00           H  
ATOM   2396  HD1 TRP A 147       0.473  19.544 -10.389  1.00  0.00           H  
ATOM   2397  HE1 TRP A 147      -0.003  20.058  -7.972  1.00  0.00           H  
ATOM   2398  HE3 TRP A 147       3.109  15.740  -8.239  1.00  0.00           H  
ATOM   2399  HZ2 TRP A 147       0.719  19.067  -5.483  1.00  0.00           H  
ATOM   2400  HZ3 TRP A 147       3.126  15.572  -5.832  1.00  0.00           H  
ATOM   2401  HH2 TRP A 147       1.975  17.200  -4.463  1.00  0.00           H  
ATOM   2402  N   GLY A 148       2.896  20.382 -11.148  1.00  0.00           N  
ATOM   2403  CA  GLY A 148       3.445  21.476 -10.403  1.00  0.00           C  
ATOM   2404  C   GLY A 148       2.425  22.482  -9.939  1.00  0.00           C  
ATOM   2405  O   GLY A 148       1.204  22.271 -10.005  1.00  0.00           O  
ATOM   2406  H   GLY A 148       1.921  20.409 -11.456  1.00  0.00           H  
ATOM   2407 1HA  GLY A 148       3.982  21.082  -9.544  1.00  0.00           H  
ATOM   2408 2HA  GLY A 148       4.163  21.988 -11.002  1.00  0.00           H  
ATOM   2409  N   ILE A 149       2.964  23.566  -9.414  1.00  0.00           N  
ATOM   2410  CA  ILE A 149       2.187  24.596  -8.772  1.00  0.00           C  
ATOM   2411  C   ILE A 149       2.330  25.978  -9.383  1.00  0.00           C  
ATOM   2412  O   ILE A 149       3.449  26.469  -9.579  1.00  0.00           O  
ATOM   2413  CB  ILE A 149       2.629  24.674  -7.311  1.00  0.00           C  
ATOM   2414  CG1 ILE A 149       2.532  23.319  -6.705  1.00  0.00           C  
ATOM   2415  CG2 ILE A 149       1.786  25.620  -6.586  1.00  0.00           C  
ATOM   2416  CD1 ILE A 149       3.862  22.600  -6.707  1.00  0.00           C  
ATOM   2417  H   ILE A 149       3.979  23.636  -9.444  1.00  0.00           H  
ATOM   2418  HA  ILE A 149       1.134  24.317  -8.821  1.00  0.00           H  
ATOM   2419  HB  ILE A 149       3.670  24.989  -7.254  1.00  0.00           H  
ATOM   2420 1HG1 ILE A 149       2.158  23.406  -5.699  1.00  0.00           H  
ATOM   2421 2HG1 ILE A 149       1.834  22.724  -7.275  1.00  0.00           H  
ATOM   2422 1HG2 ILE A 149       2.087  25.658  -5.544  1.00  0.00           H  
ATOM   2423 2HG2 ILE A 149       1.868  26.614  -7.021  1.00  0.00           H  
ATOM   2424 3HG2 ILE A 149       0.770  25.284  -6.660  1.00  0.00           H  
ATOM   2425 1HD1 ILE A 149       3.743  21.607  -6.278  1.00  0.00           H  
ATOM   2426 2HD1 ILE A 149       4.238  22.505  -7.714  1.00  0.00           H  
ATOM   2427 3HD1 ILE A 149       4.575  23.167  -6.124  1.00  0.00           H  
ATOM   2428  N   THR A 150       1.201  26.615  -9.682  1.00  0.00           N  
ATOM   2429  CA  THR A 150       1.254  27.986 -10.148  1.00  0.00           C  
ATOM   2430  C   THR A 150       0.786  28.912  -9.022  1.00  0.00           C  
ATOM   2431  O   THR A 150      -0.286  28.732  -8.430  1.00  0.00           O  
ATOM   2432  CB  THR A 150       0.440  28.230 -11.431  1.00  0.00           C  
ATOM   2433  OG1 THR A 150       0.967  27.431 -12.519  1.00  0.00           O  
ATOM   2434  CG2 THR A 150       0.529  29.717 -11.818  1.00  0.00           C  
ATOM   2435  H   THR A 150       0.294  26.166  -9.554  1.00  0.00           H  
ATOM   2436  HA  THR A 150       2.280  28.232 -10.378  1.00  0.00           H  
ATOM   2437  HB  THR A 150      -0.601  27.959 -11.261  1.00  0.00           H  
ATOM   2438  HG1 THR A 150       0.809  26.505 -12.358  1.00  0.00           H  
ATOM   2439 1HG2 THR A 150      -0.042  29.894 -12.727  1.00  0.00           H  
ATOM   2440 2HG2 THR A 150       0.127  30.336 -11.017  1.00  0.00           H  
ATOM   2441 3HG2 THR A 150       1.577  29.976 -11.987  1.00  0.00           H  
ATOM   2442  N   PHE A 151       1.610  29.901  -8.717  1.00  0.00           N  
ATOM   2443  CA  PHE A 151       1.310  30.830  -7.645  1.00  0.00           C  
ATOM   2444  C   PHE A 151       0.753  32.119  -8.198  1.00  0.00           C  
ATOM   2445  O   PHE A 151       1.324  32.726  -9.113  1.00  0.00           O  
ATOM   2446  CB  PHE A 151       2.558  31.110  -6.837  1.00  0.00           C  
ATOM   2447  CG  PHE A 151       3.047  29.913  -6.119  1.00  0.00           C  
ATOM   2448  CD1 PHE A 151       3.891  29.011  -6.728  1.00  0.00           C  
ATOM   2449  CD2 PHE A 151       2.652  29.673  -4.843  1.00  0.00           C  
ATOM   2450  CE1 PHE A 151       4.321  27.913  -6.038  1.00  0.00           C  
ATOM   2451  CE2 PHE A 151       3.075  28.587  -4.157  1.00  0.00           C  
ATOM   2452  CZ  PHE A 151       3.901  27.713  -4.736  1.00  0.00           C  
ATOM   2453  H   PHE A 151       2.475  29.990  -9.240  1.00  0.00           H  
ATOM   2454  HA  PHE A 151       0.558  30.387  -6.989  1.00  0.00           H  
ATOM   2455 1HB  PHE A 151       3.348  31.460  -7.494  1.00  0.00           H  
ATOM   2456 2HB  PHE A 151       2.355  31.894  -6.115  1.00  0.00           H  
ATOM   2457  HD1 PHE A 151       4.210  29.177  -7.759  1.00  0.00           H  
ATOM   2458  HD2 PHE A 151       1.982  30.365  -4.374  1.00  0.00           H  
ATOM   2459  HE1 PHE A 151       4.981  27.202  -6.521  1.00  0.00           H  
ATOM   2460  HE2 PHE A 151       2.746  28.423  -3.135  1.00  0.00           H  
ATOM   2461  HZ  PHE A 151       4.212  26.860  -4.168  1.00  0.00           H  
ATOM   2462  N   ILE A 152      -0.383  32.514  -7.644  1.00  0.00           N  
ATOM   2463  CA  ILE A 152      -1.115  33.687  -8.049  1.00  0.00           C  
ATOM   2464  C   ILE A 152      -1.182  34.755  -6.926  1.00  0.00           C  
ATOM   2465  O   ILE A 152      -1.622  34.468  -5.801  1.00  0.00           O  
ATOM   2466  CB  ILE A 152      -2.525  33.238  -8.444  1.00  0.00           C  
ATOM   2467  CG1 ILE A 152      -2.438  32.238  -9.606  1.00  0.00           C  
ATOM   2468  CG2 ILE A 152      -3.408  34.415  -8.749  1.00  0.00           C  
ATOM   2469  CD1 ILE A 152      -3.723  31.552  -9.882  1.00  0.00           C  
ATOM   2470  H   ILE A 152      -0.800  31.955  -6.904  1.00  0.00           H  
ATOM   2471  HA  ILE A 152      -0.633  34.066  -8.937  1.00  0.00           H  
ATOM   2472  HB  ILE A 152      -2.955  32.694  -7.622  1.00  0.00           H  
ATOM   2473 1HG1 ILE A 152      -2.121  32.749 -10.497  1.00  0.00           H  
ATOM   2474 2HG1 ILE A 152      -1.709  31.469  -9.367  1.00  0.00           H  
ATOM   2475 1HG2 ILE A 152      -4.398  34.059  -9.004  1.00  0.00           H  
ATOM   2476 2HG2 ILE A 152      -3.463  35.063  -7.874  1.00  0.00           H  
ATOM   2477 3HG2 ILE A 152      -3.019  34.968  -9.559  1.00  0.00           H  
ATOM   2478 1HD1 ILE A 152      -3.595  30.851 -10.705  1.00  0.00           H  
ATOM   2479 2HD1 ILE A 152      -4.027  31.011  -8.986  1.00  0.00           H  
ATOM   2480 3HD1 ILE A 152      -4.484  32.284 -10.143  1.00  0.00           H  
ATOM   2481  N   PRO A 153      -0.680  35.973  -7.164  1.00  0.00           N  
ATOM   2482  CA  PRO A 153      -0.711  37.083  -6.242  1.00  0.00           C  
ATOM   2483  C   PRO A 153      -2.090  37.706  -6.254  1.00  0.00           C  
ATOM   2484  O   PRO A 153      -2.815  37.562  -7.242  1.00  0.00           O  
ATOM   2485  CB  PRO A 153       0.313  38.034  -6.834  1.00  0.00           C  
ATOM   2486  CG  PRO A 153       0.215  37.798  -8.319  1.00  0.00           C  
ATOM   2487  CD  PRO A 153      -0.055  36.308  -8.460  1.00  0.00           C  
ATOM   2488  HA  PRO A 153      -0.432  36.742  -5.236  1.00  0.00           H  
ATOM   2489 1HB  PRO A 153       0.051  39.050  -6.534  1.00  0.00           H  
ATOM   2490 2HB  PRO A 153       1.302  37.826  -6.409  1.00  0.00           H  
ATOM   2491 1HG  PRO A 153      -0.607  38.409  -8.717  1.00  0.00           H  
ATOM   2492 2HG  PRO A 153       1.127  38.124  -8.836  1.00  0.00           H  
ATOM   2493 1HD  PRO A 153      -0.764  36.194  -9.266  1.00  0.00           H  
ATOM   2494 2HD  PRO A 153       0.882  35.744  -8.621  1.00  0.00           H  
ATOM   2495  N   SER A 154      -2.436  38.456  -5.216  1.00  0.00           N  
ATOM   2496  CA  SER A 154      -3.627  39.285  -5.323  1.00  0.00           C  
ATOM   2497  C   SER A 154      -3.188  40.493  -6.153  1.00  0.00           C  
ATOM   2498  O   SER A 154      -1.996  40.775  -6.229  1.00  0.00           O  
ATOM   2499  CB  SER A 154      -4.130  39.703  -3.961  1.00  0.00           C  
ATOM   2500  OG  SER A 154      -3.243  40.598  -3.381  1.00  0.00           O  
ATOM   2501  H   SER A 154      -1.849  38.502  -4.390  1.00  0.00           H  
ATOM   2502  HA  SER A 154      -4.409  38.746  -5.859  1.00  0.00           H  
ATOM   2503 1HB  SER A 154      -5.114  40.158  -4.044  1.00  0.00           H  
ATOM   2504 2HB  SER A 154      -4.223  38.822  -3.326  1.00  0.00           H  
ATOM   2505  HG  SER A 154      -3.383  40.561  -2.401  1.00  0.00           H  
ATOM   2506  N   ASP A 155      -4.124  41.269  -6.680  1.00  0.00           N  
ATOM   2507  CA  ASP A 155      -3.776  42.399  -7.554  1.00  0.00           C  
ATOM   2508  C   ASP A 155      -2.841  43.479  -6.986  1.00  0.00           C  
ATOM   2509  O   ASP A 155      -2.067  44.080  -7.738  1.00  0.00           O  
ATOM   2510  CB  ASP A 155      -5.056  43.102  -8.005  1.00  0.00           C  
ATOM   2511  CG  ASP A 155      -5.905  42.313  -9.031  1.00  0.00           C  
ATOM   2512  OD1 ASP A 155      -5.426  41.358  -9.626  1.00  0.00           O  
ATOM   2513  OD2 ASP A 155      -7.041  42.680  -9.200  1.00  0.00           O  
ATOM   2514  H   ASP A 155      -5.095  41.031  -6.539  1.00  0.00           H  
ATOM   2515  HA  ASP A 155      -3.288  41.984  -8.434  1.00  0.00           H  
ATOM   2516 1HB  ASP A 155      -5.674  43.312  -7.131  1.00  0.00           H  
ATOM   2517 2HB  ASP A 155      -4.793  44.066  -8.443  1.00  0.00           H  
ATOM   2518  N   GLU A 156      -2.926  43.756  -5.691  1.00  0.00           N  
ATOM   2519  CA  GLU A 156      -2.145  44.845  -5.100  1.00  0.00           C  
ATOM   2520  C   GLU A 156      -1.078  44.431  -4.085  1.00  0.00           C  
ATOM   2521  O   GLU A 156      -0.656  45.269  -3.283  1.00  0.00           O  
ATOM   2522  CB  GLU A 156      -3.097  45.832  -4.420  1.00  0.00           C  
ATOM   2523  CG  GLU A 156      -4.087  46.515  -5.370  1.00  0.00           C  
ATOM   2524  CD  GLU A 156      -4.978  47.540  -4.687  1.00  0.00           C  
ATOM   2525  OE1 GLU A 156      -4.840  47.731  -3.501  1.00  0.00           O  
ATOM   2526  OE2 GLU A 156      -5.795  48.124  -5.360  1.00  0.00           O  
ATOM   2527  H   GLU A 156      -3.542  43.210  -5.105  1.00  0.00           H  
ATOM   2528  HA  GLU A 156      -1.633  45.366  -5.909  1.00  0.00           H  
ATOM   2529 1HB  GLU A 156      -3.673  45.308  -3.656  1.00  0.00           H  
ATOM   2530 2HB  GLU A 156      -2.520  46.609  -3.920  1.00  0.00           H  
ATOM   2531 1HG  GLU A 156      -3.526  47.006  -6.165  1.00  0.00           H  
ATOM   2532 2HG  GLU A 156      -4.713  45.750  -5.829  1.00  0.00           H  
ATOM   2533  N   GLU A 157      -0.659  43.163  -4.074  1.00  0.00           N  
ATOM   2534  CA  GLU A 157       0.279  42.733  -3.028  1.00  0.00           C  
ATOM   2535  C   GLU A 157       1.516  41.946  -3.473  1.00  0.00           C  
ATOM   2536  O   GLU A 157       1.617  41.439  -4.597  1.00  0.00           O  
ATOM   2537  CB  GLU A 157      -0.484  41.917  -1.981  1.00  0.00           C  
ATOM   2538  CG  GLU A 157      -1.625  42.706  -1.293  1.00  0.00           C  
ATOM   2539  CD  GLU A 157      -2.384  41.926  -0.273  1.00  0.00           C  
ATOM   2540  OE1 GLU A 157      -3.110  41.022  -0.650  1.00  0.00           O  
ATOM   2541  OE2 GLU A 157      -2.249  42.236   0.888  1.00  0.00           O  
ATOM   2542  H   GLU A 157      -1.010  42.497  -4.770  1.00  0.00           H  
ATOM   2543  HA  GLU A 157       0.650  43.629  -2.533  1.00  0.00           H  
ATOM   2544 1HB  GLU A 157      -0.902  41.030  -2.451  1.00  0.00           H  
ATOM   2545 2HB  GLU A 157       0.207  41.577  -1.207  1.00  0.00           H  
ATOM   2546 1HG  GLU A 157      -1.207  43.595  -0.822  1.00  0.00           H  
ATOM   2547 2HG  GLU A 157      -2.332  43.032  -2.051  1.00  0.00           H  
ATOM   2548  N   HIS A 158       2.483  41.875  -2.560  1.00  0.00           N  
ATOM   2549  CA  HIS A 158       3.643  41.031  -2.773  1.00  0.00           C  
ATOM   2550  C   HIS A 158       3.407  39.719  -2.046  1.00  0.00           C  
ATOM   2551  O   HIS A 158       2.804  39.698  -0.970  1.00  0.00           O  
ATOM   2552  CB  HIS A 158       4.925  41.704  -2.284  1.00  0.00           C  
ATOM   2553  CG  HIS A 158       5.286  42.893  -3.098  1.00  0.00           C  
ATOM   2554  ND1 HIS A 158       4.720  44.140  -2.905  1.00  0.00           N  
ATOM   2555  CD2 HIS A 158       6.130  43.018  -4.132  1.00  0.00           C  
ATOM   2556  CE1 HIS A 158       5.214  44.982  -3.807  1.00  0.00           C  
ATOM   2557  NE2 HIS A 158       6.066  44.320  -4.563  1.00  0.00           N  
ATOM   2558  H   HIS A 158       2.373  42.358  -1.680  1.00  0.00           H  
ATOM   2559  HA  HIS A 158       3.757  40.813  -3.831  1.00  0.00           H  
ATOM   2560 1HB  HIS A 158       4.808  42.012  -1.246  1.00  0.00           H  
ATOM   2561 2HB  HIS A 158       5.749  40.989  -2.330  1.00  0.00           H  
ATOM   2562  HD2 HIS A 158       6.736  42.221  -4.563  1.00  0.00           H  
ATOM   2563  HE1 HIS A 158       4.950  46.032  -3.917  1.00  0.00           H  
ATOM   2564  HE2 HIS A 158       6.597  44.683  -5.382  1.00  0.00           H  
ATOM   2565  N   ASN A 159       3.915  38.631  -2.605  1.00  0.00           N  
ATOM   2566  CA  ASN A 159       3.733  37.323  -1.989  1.00  0.00           C  
ATOM   2567  C   ASN A 159       4.980  36.462  -1.949  1.00  0.00           C  
ATOM   2568  O   ASN A 159       5.613  36.209  -2.979  1.00  0.00           O  
ATOM   2569  CB  ASN A 159       2.631  36.562  -2.692  1.00  0.00           C  
ATOM   2570  CG  ASN A 159       1.263  37.181  -2.508  1.00  0.00           C  
ATOM   2571  OD1 ASN A 159       0.809  37.968  -3.344  1.00  0.00           O  
ATOM   2572  ND2 ASN A 159       0.603  36.838  -1.429  1.00  0.00           N  
ATOM   2573  H   ASN A 159       4.402  38.724  -3.497  1.00  0.00           H  
ATOM   2574  HA  ASN A 159       3.430  37.478  -0.952  1.00  0.00           H  
ATOM   2575 1HB  ASN A 159       2.851  36.502  -3.760  1.00  0.00           H  
ATOM   2576 2HB  ASN A 159       2.603  35.543  -2.304  1.00  0.00           H  
ATOM   2577 1HD2 ASN A 159      -0.310  37.223  -1.252  1.00  0.00           H  
ATOM   2578 2HD2 ASN A 159       1.010  36.203  -0.774  1.00  0.00           H  
ATOM   2579  N   ILE A 160       5.350  36.040  -0.743  1.00  0.00           N  
ATOM   2580  CA  ILE A 160       6.497  35.163  -0.557  1.00  0.00           C  
ATOM   2581  C   ILE A 160       6.120  33.859   0.122  1.00  0.00           C  
ATOM   2582  O   ILE A 160       5.542  33.866   1.216  1.00  0.00           O  
ATOM   2583  CB  ILE A 160       7.619  35.830   0.242  1.00  0.00           C  
ATOM   2584  CG1 ILE A 160       8.122  37.053  -0.504  1.00  0.00           C  
ATOM   2585  CG2 ILE A 160       8.758  34.831   0.460  1.00  0.00           C  
ATOM   2586  CD1 ILE A 160       9.086  37.894   0.271  1.00  0.00           C  
ATOM   2587  H   ILE A 160       4.802  36.308   0.059  1.00  0.00           H  
ATOM   2588  HA  ILE A 160       6.896  34.925  -1.534  1.00  0.00           H  
ATOM   2589  HB  ILE A 160       7.237  36.159   1.207  1.00  0.00           H  
ATOM   2590 1HG1 ILE A 160       8.613  36.710  -1.406  1.00  0.00           H  
ATOM   2591 2HG1 ILE A 160       7.280  37.677  -0.784  1.00  0.00           H  
ATOM   2592 1HG2 ILE A 160       9.545  35.313   1.028  1.00  0.00           H  
ATOM   2593 2HG2 ILE A 160       8.395  33.965   1.012  1.00  0.00           H  
ATOM   2594 3HG2 ILE A 160       9.145  34.509  -0.513  1.00  0.00           H  
ATOM   2595 1HD1 ILE A 160       9.404  38.739  -0.346  1.00  0.00           H  
ATOM   2596 2HD1 ILE A 160       8.606  38.264   1.178  1.00  0.00           H  
ATOM   2597 3HD1 ILE A 160       9.955  37.297   0.536  1.00  0.00           H  
ATOM   2598  N   VAL A 161       6.473  32.755  -0.526  1.00  0.00           N  
ATOM   2599  CA  VAL A 161       6.169  31.429  -0.004  1.00  0.00           C  
ATOM   2600  C   VAL A 161       7.301  30.462  -0.278  1.00  0.00           C  
ATOM   2601  O   VAL A 161       7.956  30.511  -1.319  1.00  0.00           O  
ATOM   2602  CB  VAL A 161       4.863  30.898  -0.639  1.00  0.00           C  
ATOM   2603  CG1 VAL A 161       5.060  30.763  -2.065  1.00  0.00           C  
ATOM   2604  CG2 VAL A 161       4.416  29.525  -0.045  1.00  0.00           C  
ATOM   2605  H   VAL A 161       6.954  32.860  -1.423  1.00  0.00           H  
ATOM   2606  HA  VAL A 161       6.032  31.509   1.070  1.00  0.00           H  
ATOM   2607  HB  VAL A 161       4.085  31.636  -0.469  1.00  0.00           H  
ATOM   2608 1HG1 VAL A 161       4.154  30.438  -2.514  1.00  0.00           H  
ATOM   2609 2HG1 VAL A 161       5.351  31.724  -2.477  1.00  0.00           H  
ATOM   2610 3HG1 VAL A 161       5.831  30.025  -2.228  1.00  0.00           H  
ATOM   2611 1HG2 VAL A 161       3.487  29.219  -0.528  1.00  0.00           H  
ATOM   2612 2HG2 VAL A 161       5.170  28.767  -0.224  1.00  0.00           H  
ATOM   2613 3HG2 VAL A 161       4.249  29.622   1.011  1.00  0.00           H  
ATOM   2614  N   ILE A 162       7.528  29.571   0.659  1.00  0.00           N  
ATOM   2615  CA  ILE A 162       8.505  28.529   0.447  1.00  0.00           C  
ATOM   2616  C   ILE A 162       7.825  27.188   0.299  1.00  0.00           C  
ATOM   2617  O   ILE A 162       6.934  26.851   1.077  1.00  0.00           O  
ATOM   2618  CB  ILE A 162       9.539  28.477   1.590  1.00  0.00           C  
ATOM   2619  CG1 ILE A 162      10.320  29.801   1.626  1.00  0.00           C  
ATOM   2620  CG2 ILE A 162      10.501  27.265   1.409  1.00  0.00           C  
ATOM   2621  CD1 ILE A 162      11.178  29.963   2.845  1.00  0.00           C  
ATOM   2622  H   ILE A 162       6.992  29.617   1.525  1.00  0.00           H  
ATOM   2623  HA  ILE A 162       9.035  28.738  -0.471  1.00  0.00           H  
ATOM   2624  HB  ILE A 162       9.023  28.380   2.538  1.00  0.00           H  
ATOM   2625 1HG1 ILE A 162      10.961  29.850   0.749  1.00  0.00           H  
ATOM   2626 2HG1 ILE A 162       9.617  30.630   1.591  1.00  0.00           H  
ATOM   2627 1HG2 ILE A 162      11.219  27.246   2.226  1.00  0.00           H  
ATOM   2628 2HG2 ILE A 162       9.935  26.338   1.414  1.00  0.00           H  
ATOM   2629 3HG2 ILE A 162      11.035  27.356   0.461  1.00  0.00           H  
ATOM   2630 1HD1 ILE A 162      11.701  30.919   2.798  1.00  0.00           H  
ATOM   2631 2HD1 ILE A 162      10.549  29.934   3.737  1.00  0.00           H  
ATOM   2632 3HD1 ILE A 162      11.910  29.153   2.889  1.00  0.00           H  
ATOM   2633  N   ILE A 163       8.200  26.438  -0.725  1.00  0.00           N  
ATOM   2634  CA  ILE A 163       7.675  25.092  -0.850  1.00  0.00           C  
ATOM   2635  C   ILE A 163       8.763  24.186  -0.339  1.00  0.00           C  
ATOM   2636  O   ILE A 163       9.885  24.212  -0.844  1.00  0.00           O  
ATOM   2637  CB  ILE A 163       7.377  24.635  -2.279  1.00  0.00           C  
ATOM   2638  CG1 ILE A 163       6.372  25.446  -2.995  1.00  0.00           C  
ATOM   2639  CG2 ILE A 163       6.913  23.208  -2.228  1.00  0.00           C  
ATOM   2640  CD1 ILE A 163       6.384  25.045  -4.468  1.00  0.00           C  
ATOM   2641  H   ILE A 163       8.907  26.790  -1.367  1.00  0.00           H  
ATOM   2642  HA  ILE A 163       6.788  24.967  -0.232  1.00  0.00           H  
ATOM   2643  HB  ILE A 163       8.262  24.671  -2.851  1.00  0.00           H  
ATOM   2644 1HG1 ILE A 163       5.388  25.266  -2.583  1.00  0.00           H  
ATOM   2645 2HG1 ILE A 163       6.598  26.496  -2.895  1.00  0.00           H  
ATOM   2646 1HG2 ILE A 163       6.728  22.870  -3.230  1.00  0.00           H  
ATOM   2647 2HG2 ILE A 163       7.667  22.582  -1.773  1.00  0.00           H  
ATOM   2648 3HG2 ILE A 163       6.002  23.148  -1.643  1.00  0.00           H  
ATOM   2649 1HD1 ILE A 163       5.678  25.586  -5.041  1.00  0.00           H  
ATOM   2650 2HD1 ILE A 163       7.372  25.232  -4.863  1.00  0.00           H  
ATOM   2651 3HD1 ILE A 163       6.160  23.994  -4.552  1.00  0.00           H  
ATOM   2652  N   LYS A 164       8.464  23.399   0.669  1.00  0.00           N  
ATOM   2653  CA  LYS A 164       9.485  22.535   1.222  1.00  0.00           C  
ATOM   2654  C   LYS A 164       9.476  21.216   0.470  1.00  0.00           C  
ATOM   2655  O   LYS A 164      10.522  20.715   0.051  1.00  0.00           O  
ATOM   2656  CB  LYS A 164       9.246  22.307   2.704  1.00  0.00           C  
ATOM   2657  CG  LYS A 164       9.507  23.504   3.609  1.00  0.00           C  
ATOM   2658  CD  LYS A 164       9.075  23.159   5.018  1.00  0.00           C  
ATOM   2659  CE  LYS A 164       9.904  22.004   5.570  1.00  0.00           C  
ATOM   2660  NZ  LYS A 164       9.455  21.594   6.921  1.00  0.00           N  
ATOM   2661  H   LYS A 164       7.519  23.390   1.039  1.00  0.00           H  
ATOM   2662  HA  LYS A 164      10.456  22.997   1.101  1.00  0.00           H  
ATOM   2663 1HB  LYS A 164       8.211  21.999   2.857  1.00  0.00           H  
ATOM   2664 2HB  LYS A 164       9.880  21.490   3.043  1.00  0.00           H  
ATOM   2665 1HG  LYS A 164      10.571  23.760   3.596  1.00  0.00           H  
ATOM   2666 2HG  LYS A 164       8.934  24.364   3.256  1.00  0.00           H  
ATOM   2667 1HD  LYS A 164       9.215  24.027   5.657  1.00  0.00           H  
ATOM   2668 2HD  LYS A 164       8.027  22.885   5.034  1.00  0.00           H  
ATOM   2669 1HE  LYS A 164       9.812  21.150   4.898  1.00  0.00           H  
ATOM   2670 2HE  LYS A 164      10.950  22.307   5.618  1.00  0.00           H  
ATOM   2671 1HZ  LYS A 164      10.012  20.822   7.245  1.00  0.00           H  
ATOM   2672 2HZ  LYS A 164       9.528  22.353   7.570  1.00  0.00           H  
ATOM   2673 3HZ  LYS A 164       8.464  21.293   6.844  1.00  0.00           H  
ATOM   2674  N   LYS A 165       8.279  20.662   0.289  1.00  0.00           N  
ATOM   2675  CA  LYS A 165       8.128  19.384  -0.409  1.00  0.00           C  
ATOM   2676  C   LYS A 165       6.900  19.317  -1.301  1.00  0.00           C  
ATOM   2677  O   LYS A 165       5.834  19.818  -0.954  1.00  0.00           O  
ATOM   2678  CB  LYS A 165       8.080  18.195   0.565  1.00  0.00           C  
ATOM   2679  CG  LYS A 165       9.353  17.897   1.366  1.00  0.00           C  
ATOM   2680  CD  LYS A 165      10.424  17.323   0.430  1.00  0.00           C  
ATOM   2681  CE  LYS A 165      11.683  16.890   1.161  1.00  0.00           C  
ATOM   2682  NZ  LYS A 165      12.727  16.432   0.199  1.00  0.00           N  
ATOM   2683  H   LYS A 165       7.462  21.162   0.642  1.00  0.00           H  
ATOM   2684  HA  LYS A 165       8.997  19.249  -1.056  1.00  0.00           H  
ATOM   2685 1HB  LYS A 165       7.278  18.361   1.286  1.00  0.00           H  
ATOM   2686 2HB  LYS A 165       7.826  17.289   0.006  1.00  0.00           H  
ATOM   2687 1HG  LYS A 165       9.729  18.789   1.857  1.00  0.00           H  
ATOM   2688 2HG  LYS A 165       9.126  17.156   2.131  1.00  0.00           H  
ATOM   2689 1HD  LYS A 165      10.021  16.455  -0.104  1.00  0.00           H  
ATOM   2690 2HD  LYS A 165      10.697  18.075  -0.309  1.00  0.00           H  
ATOM   2691 1HE  LYS A 165      12.073  17.722   1.743  1.00  0.00           H  
ATOM   2692 2HE  LYS A 165      11.439  16.068   1.831  1.00  0.00           H  
ATOM   2693 1HZ  LYS A 165      13.549  16.136   0.689  1.00  0.00           H  
ATOM   2694 2HZ  LYS A 165      12.362  15.643  -0.362  1.00  0.00           H  
ATOM   2695 3HZ  LYS A 165      12.958  17.186  -0.423  1.00  0.00           H  
ATOM   2696  N   ILE A 166       7.041  18.620  -2.422  1.00  0.00           N  
ATOM   2697  CA  ILE A 166       5.929  18.320  -3.324  1.00  0.00           C  
ATOM   2698  C   ILE A 166       5.863  16.794  -3.413  1.00  0.00           C  
ATOM   2699  O   ILE A 166       6.867  16.164  -3.774  1.00  0.00           O  
ATOM   2700  CB  ILE A 166       6.185  18.931  -4.708  1.00  0.00           C  
ATOM   2701  CG1 ILE A 166       6.364  20.428  -4.609  1.00  0.00           C  
ATOM   2702  CG2 ILE A 166       5.067  18.633  -5.620  1.00  0.00           C  
ATOM   2703  CD1 ILE A 166       6.877  21.054  -5.887  1.00  0.00           C  
ATOM   2704  H   ILE A 166       7.959  18.264  -2.655  1.00  0.00           H  
ATOM   2705  HA  ILE A 166       4.992  18.697  -2.912  1.00  0.00           H  
ATOM   2706  HB  ILE A 166       7.105  18.522  -5.114  1.00  0.00           H  
ATOM   2707 1HG1 ILE A 166       5.413  20.879  -4.357  1.00  0.00           H  
ATOM   2708 2HG1 ILE A 166       7.075  20.648  -3.825  1.00  0.00           H  
ATOM   2709 1HG2 ILE A 166       5.258  19.059  -6.604  1.00  0.00           H  
ATOM   2710 2HG2 ILE A 166       4.973  17.567  -5.699  1.00  0.00           H  
ATOM   2711 3HG2 ILE A 166       4.154  19.059  -5.210  1.00  0.00           H  
ATOM   2712 1HD1 ILE A 166       6.988  22.124  -5.754  1.00  0.00           H  
ATOM   2713 2HD1 ILE A 166       7.850  20.619  -6.138  1.00  0.00           H  
ATOM   2714 3HD1 ILE A 166       6.181  20.861  -6.699  1.00  0.00           H  
ATOM   2715  N   SER A 167       4.728  16.197  -3.036  1.00  0.00           N  
ATOM   2716  CA  SER A 167       4.662  14.741  -3.010  1.00  0.00           C  
ATOM   2717  C   SER A 167       3.368  14.067  -3.454  1.00  0.00           C  
ATOM   2718  O   SER A 167       2.277  14.621  -3.326  1.00  0.00           O  
ATOM   2719  CB  SER A 167       4.950  14.266  -1.613  1.00  0.00           C  
ATOM   2720  OG  SER A 167       6.244  14.624  -1.200  1.00  0.00           O  
ATOM   2721  H   SER A 167       3.920  16.743  -2.745  1.00  0.00           H  
ATOM   2722  HA  SER A 167       5.438  14.401  -3.670  1.00  0.00           H  
ATOM   2723 1HB  SER A 167       4.231  14.715  -0.965  1.00  0.00           H  
ATOM   2724 2HB  SER A 167       4.821  13.205  -1.568  1.00  0.00           H  
ATOM   2725  HG  SER A 167       6.836  14.241  -1.861  1.00  0.00           H  
ATOM   2726  N   LEU A 168       3.486  12.815  -3.899  1.00  0.00           N  
ATOM   2727  CA  LEU A 168       2.280  12.014  -4.181  1.00  0.00           C  
ATOM   2728  C   LEU A 168       1.998  11.144  -2.976  1.00  0.00           C  
ATOM   2729  O   LEU A 168       2.940  10.753  -2.299  1.00  0.00           O  
ATOM   2730  CB  LEU A 168       2.453  11.148  -5.392  1.00  0.00           C  
ATOM   2731  CG  LEU A 168       2.807  11.869  -6.558  1.00  0.00           C  
ATOM   2732  CD1 LEU A 168       2.944  10.908  -7.686  1.00  0.00           C  
ATOM   2733  CD2 LEU A 168       1.805  12.910  -6.788  1.00  0.00           C  
ATOM   2734  H   LEU A 168       4.432  12.448  -4.023  1.00  0.00           H  
ATOM   2735  HA  LEU A 168       1.431  12.674  -4.340  1.00  0.00           H  
ATOM   2736 1HB  LEU A 168       3.207  10.406  -5.196  1.00  0.00           H  
ATOM   2737 2HB  LEU A 168       1.510  10.658  -5.594  1.00  0.00           H  
ATOM   2738  HG  LEU A 168       3.759  12.345  -6.403  1.00  0.00           H  
ATOM   2739 1HD1 LEU A 168       3.242  11.440  -8.556  1.00  0.00           H  
ATOM   2740 2HD1 LEU A 168       3.693  10.165  -7.450  1.00  0.00           H  
ATOM   2741 3HD1 LEU A 168       1.992  10.412  -7.864  1.00  0.00           H  
ATOM   2742 1HD2 LEU A 168       2.095  13.467  -7.633  1.00  0.00           H  
ATOM   2743 2HD2 LEU A 168       0.834  12.455  -6.945  1.00  0.00           H  
ATOM   2744 3HD2 LEU A 168       1.758  13.565  -5.929  1.00  0.00           H  
ATOM   2745  N   LEU A 169       0.732  10.789  -2.730  1.00  0.00           N  
ATOM   2746  CA  LEU A 169       0.390  10.010  -1.533  1.00  0.00           C  
ATOM   2747  C   LEU A 169      -0.776   8.996  -1.636  1.00  0.00           C  
ATOM   2748  O   LEU A 169      -1.764   9.184  -2.366  1.00  0.00           O  
ATOM   2749  CB  LEU A 169       0.148  10.992  -0.383  1.00  0.00           C  
ATOM   2750  CG  LEU A 169      -0.281  10.424   1.001  1.00  0.00           C  
ATOM   2751  CD1 LEU A 169       0.878   9.632   1.626  1.00  0.00           C  
ATOM   2752  CD2 LEU A 169      -0.684  11.579   1.910  1.00  0.00           C  
ATOM   2753  H   LEU A 169      -0.022  11.118  -3.330  1.00  0.00           H  
ATOM   2754  HA  LEU A 169       1.276   9.428  -1.273  1.00  0.00           H  
ATOM   2755 1HB  LEU A 169       1.087  11.478  -0.218  1.00  0.00           H  
ATOM   2756 2HB  LEU A 169      -0.546  11.748  -0.701  1.00  0.00           H  
ATOM   2757  HG  LEU A 169      -1.131   9.766   0.875  1.00  0.00           H  
ATOM   2758 1HD1 LEU A 169       0.568   9.236   2.594  1.00  0.00           H  
ATOM   2759 2HD1 LEU A 169       1.174   8.810   0.984  1.00  0.00           H  
ATOM   2760 3HD1 LEU A 169       1.723  10.299   1.763  1.00  0.00           H  
ATOM   2761 1HD2 LEU A 169      -0.998  11.188   2.877  1.00  0.00           H  
ATOM   2762 2HD2 LEU A 169       0.159  12.243   2.051  1.00  0.00           H  
ATOM   2763 3HD2 LEU A 169      -1.510  12.129   1.457  1.00  0.00           H  
ATOM   2764  N   SER A 170      -0.586   7.882  -0.919  1.00  0.00           N  
ATOM   2765  CA  SER A 170      -1.562   6.814  -0.725  1.00  0.00           C  
ATOM   2766  C   SER A 170      -1.779   5.993  -1.958  1.00  0.00           C  
ATOM   2767  O   SER A 170      -2.911   5.830  -2.405  1.00  0.00           O  
ATOM   2768  OXT SER A 170      -0.890   5.219  -2.272  1.00  0.00           O  
ATOM   2769  CB  SER A 170      -2.895   7.350  -0.236  1.00  0.00           C  
ATOM   2770  OG  SER A 170      -3.815   6.302  -0.115  1.00  0.00           O  
ATOM   2771  H   SER A 170       0.293   7.800  -0.424  1.00  0.00           H  
ATOM   2772  HA  SER A 170      -1.183   6.153   0.054  1.00  0.00           H  
ATOM   2773 1HB  SER A 170      -2.759   7.829   0.733  1.00  0.00           H  
ATOM   2774 2HB  SER A 170      -3.291   8.094  -0.911  1.00  0.00           H  
ATOM   2775  HG  SER A 170      -3.470   5.729   0.594  1.00  0.00           H  
TER                                                                             
# All scores below are weighted scores, not raw scores.
#BEGIN_POSE_ENERGIES_TABLE /home/grads/bernardm/FoldingBenchMarks/RosettaFold/RoseTTAFold/results_pyrosetta_rerun/T1176.pdb/pdb-3track/model0_1_0.45.pdb
label fa_atr fa_rep fa_sol fa_intra_rep fa_intra_sol_xover4 lk_ball_wtd fa_elec hbond_sr_bb hbond_lr_bb hbond_bb_sc hbond_sc dslf_fa13 omega fa_dun p_aa_pp yhh_planarity ref rama_prepro cart_bonded total
weights 1 0.55 1 0.005 1 1 1 1 1 1 1 1.25 0.4 0.7 0.6 0.625 1 0.45 0.5 NA
pose -987.065 120.786 559.432 2.85368 32.3391 -24.0327 -326.775 -31.5894 -91.3194 -22.8269 -25.5542 0 6.43717 226.776 -36.7922 0.09402 14.8505 12.6786 96.5862 -473.122
ALA:NtermProteinFull_1 -0.84596 0.09163 1.24296 0.00249 0 -0.05161 -1.05953 0 0 0 0 0 -0.03609 0 0 0 1.32468 0 0.08596 0.75453
ASP_2 -2.51163 0.21088 2.26029 0.00639 0.36068 -0.25162 -1.53924 0 0 0 0 0 0.03688 3.18999 -0.64271 0 -2.14574 -0.04934 0.14647 -0.92872
LYS_3 -4.96622 0.53119 5.2932 0.00827 0.127 -0.25256 -3.87725 0 0 0 0 0 -0.03728 1.07046 0.0055 0 -0.71458 -0.32343 0.30143 -2.83427
ILE_4 -4.81804 0.774 1.46647 0.02876 0.06816 -0.10734 -0.27865 0 0 0 0 0 -0.02785 0.20221 -0.75726 0 2.30374 -0.46117 0.37398 -1.233
LEU_5 -7.54251 0.99609 2.17893 0.01724 0.10732 -0.00034 -1.20011 0 0 0 0 0 0.06918 0.40878 -0.35913 0 1.66147 -0.19422 0.50102 -3.35629
ASP_6 -3.46998 0.1523 4.28557 0.00347 0.51638 0.19467 -4.70852 0 0 -0.77355 -0.76318 0 -0.03482 2.03686 -0.53074 0 -2.14574 -0.12574 0.62907 -4.73397
LEU_7 -8.00443 1.01322 1.0592 0.01583 0.10463 -0.08034 -1.34125 0 0 0 0 0 -0.03688 3.23766 -0.11613 0 1.66147 -0.37894 0.47216 -2.3938
SER_8 -2.12877 0.24068 2.60557 0.00152 0.03252 -0.1729 -2.36947 0 0 -0.77355 0 0 -0.0037 0.117 0.15811 0 -0.28969 0.54211 0.34526 -1.69531
PHE_9 -6.34242 1.3146 -0.59411 0.05741 0.39458 0.01252 -0.40536 0 0 0 0 0 0.13413 1.95648 0.07639 0 1.21829 2.25311 0.51941 0.59503
LYS_10 -3.30068 0.27547 2.81709 0.0068 0.10833 -0.0254 -1.37241 0 0 -0.54032 0 0 0.05176 0.98788 -0.04607 0 -0.71458 2.20382 0.53625 0.98795
LYS_11 -4.37775 0.16862 3.52167 0.01594 0.30626 -0.53873 0.01001 0 0 -0.96874 0 0 0.13739 1.41936 0.20458 0 -0.71458 1.01237 0.38777 0.58418
ILE_12 -6.5512 1.04025 0.435 0.07641 0.09098 -0.05538 -1.06013 0 0 0 0 0 0.06142 0.85511 -0.57599 0 2.30374 -0.00099 0.58439 -2.79639
GLU_13 -4.52832 0.2428 3.32828 0.0063 0.3018 -0.32091 0.24503 0 0 0 0 0 -0.02579 2.51825 -0.00268 0 -2.72453 -0.4564 0.49239 -0.92378
THR_14 -2.80364 0.44493 1.36461 0.00735 0.0834 -0.18883 -0.24508 0 0 0 0 0 -0.02128 0.00256 -0.40047 0 1.15175 -0.23723 0.29154 -0.55039
ASP_15 -2.59971 0.18484 3.66817 0.00527 0.73004 -0.12546 -3.55626 0 0 0 -0.35356 0 0.02836 1.50398 -0.60954 0 -2.14574 -0.02146 0.34319 -2.94789
LEU_16 -7.95778 0.97317 1.50773 0.01836 0.20705 -0.03002 -0.48355 0 0 0 0 0 -0 1.1523 0.68317 0 1.66147 0.53039 0.59877 -1.13896
SER_17 -3.0696 0.12831 3.55618 0.00232 0.06127 -0.20343 -1.82163 0 0 0 0 0 -0.03466 0.24316 -0.20471 0 -0.28969 0.34464 0.57153 -0.71631
SER_18 -4.73427 0.88166 3.97331 0.00147 0.01932 -0.42123 -0.70598 0 0 0 -0.72605 0 -0.02712 1.60921 -0.45868 0 -0.28969 -0.16651 0.32738 -0.7172
LYS_19 -4.14985 0.34469 4.50481 0.01878 0.26789 -0.05123 -4.17106 0 0 0 -0.34532 0 0.05568 2.17932 0.16131 0 -0.71458 -0.03995 0.25596 -1.68356
ILE_20 -5.73752 1.08903 -0.96794 0.03308 0.07999 -0.32459 -0.51401 0 0 0 0 0 -0.03083 0.13408 -0.66253 0 2.30374 -0.16778 0.36978 -4.39551
THR_21 -3.82518 0.22596 2.90584 0.01055 0.05575 -0.03329 -2.15488 0 0 0 0 0 -0.01988 0.06728 -0.15285 0 1.15175 -0.07773 0.3932 -1.45347
TYR_22 -5.078 0.38487 1.51644 0.02251 0.06029 -0.42746 -0.4934 0 0 0 0 0 -0.03657 2.25207 -0.07597 0.0007 0.58223 -0.07915 0.2592 -1.11224
GLU_23 -5.12149 0.42477 4.67781 0.00541 0.24428 -0.22508 -2.54071 0 0 0 0 0 0.00765 2.432 0.06373 0 -2.72453 -0.1147 0.41138 -2.45949
ASP_24 -1.1824 0.02965 1.13323 0.00621 0.34423 -0.19612 -0.02692 0 0 0 0 0 0.01923 2.56456 -0.48866 0 -2.14574 0.20032 0.47647 0.73407
THR_25 -2.99568 0.56934 1.6978 0.01346 0.12599 0.04269 -1.40331 0 0 0 0 0 0.09011 0.69281 -0.01001 0 1.15175 1.69625 0.34921 2.02038
GLY_26 -3.80581 0.50215 2.76789 4e-05 0 0.00134 -1.65591 0 0 0 0 0 0.03605 0 -1.51866 0 0.79816 2.06628 0.1974 -0.61107
VAL_27 -8.04444 1.17055 0.77928 0.03379 0.07682 0.02124 -2.12859 0 0 0 0 0 -0.05501 1.84771 -0.78663 0 2.64269 0.38114 0.22432 -3.83713
LYS_28 -6.36118 0.41152 4.2963 0.00929 0.16735 -0.1744 -2.95376 0 0 0 0 0 0.0051 1.03194 0.20951 0 -0.71458 -0.16822 0.33707 -3.90407
ILE_29 -9.69067 1.65681 0.48492 0.03918 0.12401 0.18914 -2.30273 0 0 0 0 0 0.04332 2.61357 -0.73133 0 2.30374 -0.23763 1.04827 -4.4594
GLU_30 -5.46773 0.42147 5.48556 0.00685 0.33302 -0.09648 -5.27804 0 0 0 -0.34532 0 -0.03567 3.08705 0.21715 0 -2.72453 0.05134 1.04643 -3.29889
THR_31 -5.42987 0.58719 4.08948 0.01426 0.05451 0.1091 -2.62172 0 0 0 -0.72605 0 0.03182 0.2525 -0.22052 0 1.15175 0.33394 0.51869 -1.85491
ASP_32 -5.06026 0.57247 6.01794 0.0071 0.6925 -0.10516 -5.05661 0 0 -0.68417 -0.85144 0 -0.04485 2.0456 -0.37844 0 -2.14574 0.02824 0.55187 -4.41098
SER_33 -4.89596 0.54085 5.58218 0.00288 0.06281 -0.05374 -1.10446 0 0 -0.2945 0 0 -0.05586 0.21667 -0.32644 0 -0.28969 -0.21551 0.80567 -0.0251
SER_34 -2.35872 0.30015 3.63133 0.00158 0.05874 0.08736 -3.58541 0 0 -0.68417 -0.60803 0 -0.03702 0.18162 -0.30615 0 -0.28969 -0.52612 0.76106 -3.37346
LYS_35 -3.92286 0.22363 4.41717 0.01455 0.30768 -0.36347 -1.11283 0 0 0 0 0 -0.00195 1.43948 0.23838 0 -0.71458 -0.01522 0.2757 0.78568
SER_36 -1.90813 0.29988 2.44034 0.00148 0.03276 -0.01456 -1.18649 0 0 0 0 0 -0.02837 0.14669 0.16644 0 -0.28969 1.10605 0.16501 0.93139
ASP_37 -3.61547 0.6321 4.59857 0.00282 0.26367 -0.06001 -2.91836 0 0 -0.84122 0 0 0.17677 2.5338 -0.00013 0 -2.14574 0.87886 0.26451 -0.22982
LYS_38 -3.54263 0.51964 5.15024 0.01169 0.31326 0.0919 -6.0483 0 0 -0.84122 -0.35356 0 -0.01187 2.51237 -0.00189 0 -0.71458 1.26536 0.61311 -1.03648
GLU_39 -4.92265 0.61002 4.80202 0.00652 0.31878 -0.11155 -3.49425 0 0 0 0 0 0.05551 2.47654 -0.10304 0 -2.72453 0.95459 0.44099 -1.69106
ARG_40 -8.74328 0.70515 7.73932 0.01593 0.33728 -0.4687 -2.7634 0 0 0 -1.48649 0 0.02471 2.58354 -0.07359 0 -0.09474 -0.46796 0.26027 -2.43198
TYR_41 -8.72406 1.10484 3.84729 0.06386 0.24698 -0.13035 -1.32329 0 0 0 -0.89847 0 -0.0104 3.32385 -0.1721 0.0058 0.58223 -0.35178 0.39999 -2.03561
LEU_42 -10.1084 2.39483 1.38878 0.03408 0.15844 -0.23758 -1.60342 0 0 0 0 0 0.45238 2.07679 -0.05081 0 1.66147 -0.1236 0.66554 -3.29148
TYR_43 -9.37972 0.8896 3.1472 0.02868 0.31159 -0.67675 -0.96055 0 0 0 0 0 0.07706 1.96662 -0.07116 0.00855 0.58223 0.12229 1.0736 -2.88076
ILE_44 -8.53012 0.89054 -0.3809 0.04406 0.10599 0.10906 -1.86995 0 0 0 0 0 -0.02297 1.20174 -0.38333 0 2.30374 0.19309 0.8002 -5.53885
TYR_45 -8.91476 1.34054 4.84537 0.02061 0.20076 -0.53735 -0.70974 0 0 0 -0.82886 0 0.10808 2.00596 -0.40686 0.00029 0.58223 -0.08329 0.5869 -1.79012
GLN_46 -7.27357 0.6507 6.1866 0.01869 0.44488 -0.20692 -3.19504 0 0 -1.50906 0 0 0.08691 3.42651 -0.05718 0 -1.45095 0.14926 0.60836 -2.12081
ASN_47 -3.70521 0.19283 3.05984 0.00705 0.31565 -0.28179 -0.9004 0 0 0 -0.62662 0 0.06011 2.14596 -0.5446 0 -1.34026 0.28229 0.47778 -0.85736
ILE_48 -5.26796 0.70065 1.82735 0.03985 0.09372 -0.13115 -0.87935 0 0 0 0 0 -0.03855 0.28108 -0.55043 0 2.30374 -0.18285 0.64466 -1.15924
LYS_49 -2.66205 0.1177 1.26237 0.00939 0.17187 -0.03375 -0.25114 0 0 0 0 0 0.0509 0.84201 0.22349 0 -0.71458 0.11603 0.60967 -0.25811
GLU_50 -5.12355 0.95212 5.11475 0.0043 0.45618 -0.11198 -3.74081 0 0 0 0 0 0.04514 4.53452 -0.04206 0 -2.72453 0.24558 0.67848 0.28814
ASN_51 -4.40853 0.39264 4.36923 0.01313 0.67299 -0.03095 -1.80453 0 0 -0.82599 -0.68375 0 -0.0327 1.40641 -0.60046 0 -1.34026 -0.02684 0.73259 -2.16701
TRP_52 -13.0664 3.51112 1.58908 0.03266 0.28622 -0.40957 -1.1947 0 0 0 0 0 -0.04504 3.26379 0.02618 0 2.26099 -0.01403 1.14954 -2.61015
SER_53 -4.33914 0.53998 4.08389 0.0016 0.05922 -0.13902 -0.42439 0 0 -0.82599 -0.68375 0 0.01111 0.11648 -0.36797 0 -0.28969 -0.25726 1.01389 -1.50105
MET_54 -4.42688 0.52238 3.26475 0.01324 0.05582 -0.24633 0.4952 0 0 0 0 0 -0.06302 1.00338 0.08354 0 1.65735 -0.41884 0.321 2.26158
TYR_55 -11.784 1.2133 5.19048 0.02938 0.32392 -0.72883 -1.65671 0 0 0 0 0 -0.00582 1.64191 -0.40269 0 0.58223 -0.3394 0.51477 -5.42149
ASN_56 -4.27389 0.46772 4.74001 0.00417 0.27368 -0.12622 -2.79501 0 0 -0.24614 -0.98264 0 -0.03742 1.56402 -0.07024 0 -1.34026 -0.01985 0.53894 -2.30314
ASN_57 -7.07166 0.47188 5.28483 0.00606 0.54705 -0.26606 -2.17803 0 0 0 0 0 0.00047 1.21861 -0.30648 0 -1.34026 0.16222 0.38829 -3.08308
PHE_58 -10.5873 1.68842 1.20721 0.02693 0.43773 0.16996 -1.77645 0 0 0 0 0 0.03159 1.20191 -0.52346 0 1.21829 -0.10342 0.60235 -6.40618
TYR_59 -8.97587 0.91283 3.68552 0.02205 0.42165 -0.10688 -2.55114 0 0 0 0 0 0.0232 1.1904 -0.42377 0.01389 0.58223 -0.25576 0.79114 -4.67051
ILE_60 -8.30677 1.37166 1.3135 0.04353 0.09689 0.18544 -2.05223 0 0 0 0 0 -0.02405 0.71246 -0.26885 0 2.30374 -0.12828 0.72714 -4.0258
GLU_61 -7.35422 0.39568 6.7906 0.00661 0.29457 -0.21418 -5.83804 0 0 0 -0.44007 0 0.01073 2.67168 0.32394 0 -2.72453 0.10905 0.53834 -5.42982
ILE_62 -7.7807 0.82774 1.32657 0.04533 0.13212 0.17105 -1.81039 0 0 0 0 0 0.05792 0.0128 -0.00528 0 2.30374 -0.00674 0.46264 -4.2632
GLN_63 -7.1759 0.51418 6.00359 0.00716 0.23659 -0.55973 -2.78534 0 0 0 0 0 0.03159 2.96176 0.09182 0 -1.45095 0.30186 0.32315 -1.50021
ASN_64 -7.84556 0.30189 7.22254 0.0081 0.48642 -0.11863 -2.50086 0 0 -1.31491 0 0 -0.04122 1.52582 -0.51221 0 -1.34026 0.34703 0.35875 -3.42312
LYS_65 -4.50775 0.11834 4.76479 0.01206 0.29199 -0.29934 -3.08582 0 0 0 -0.37953 0 -0.05289 1.3436 -0.06359 0 -0.71458 -0.31562 0.44619 -2.44216
ASN_66 -6.04336 0.24062 6.29819 0.00452 0.25962 -0.23165 -1.57533 0 0 -1.86987 0 0 -0.02133 3.83208 -0.07313 0 -1.34026 -0.21783 0.18055 -0.55717
LYS_67 -2.91772 0.30998 3.68988 0.01352 0.3193 -0.23879 -2.65189 0 0 0 0 0 -0.01055 1.32833 -0.15901 0 -0.71458 -0.16959 0.11599 -1.08511
SER_68 -3.61481 0.10384 4.43569 0.00125 0.02163 0.09859 -2.18301 0 0 -1.73338 -0.58702 0 0.06887 0.62747 -0.11343 0 -0.28969 -0.16188 0.16087 -3.16502
SER_69 -3.11634 0.28379 2.61929 0.00125 0.02345 -0.1667 -1.36395 0 0 0 0 0 -0.02559 0.798 -0.09205 0 -0.28969 -0.23431 0.17075 -1.39211
GLN_70 -7.58231 0.54449 5.55937 0.01209 0.23143 -0.33378 -2.28392 0 0 0 0 0 0.04155 2.69192 0.25099 0 -1.45095 -0.23129 0.28583 -2.26458
LYS_71 -7.01481 0.74551 4.66998 0.00615 0.13374 0.01138 -3.58517 0 0 0 -0.08957 0 -0.03177 1.04857 0.17488 0 -0.71458 0.03917 0.89336 -3.71316
ILE_72 -7.87826 0.87907 1.70814 0.03318 0.06733 -0.12867 -2.41114 0 0 0 0 0 -0.05386 0.29895 -0.74224 0 2.30374 -0.1682 0.8874 -5.20455
ASN_73 -6.10946 0.20882 4.47749 0.0071 0.47719 0.03609 -2.00478 0 0 0 0 0 -0.0592 1.77951 -0.19407 0 -1.34026 -0.13779 0.38267 -2.47668
LEU_74 -6.4768 0.75397 0.53874 0.03133 0.06021 0.04243 -0.32517 0 0 0 0 0 0.1193 0.32211 -0.30199 0 1.66147 -0.09972 0.65514 -3.01897
SER_75 -4.63898 0.50669 4.91975 0.0022 0.05867 0.00182 -2.42842 0 0 0 -0.65964 0 0.00616 0.18663 -0.13024 0 -0.28969 -0.04045 0.71159 -1.7939
ILE_76 -8.29308 1.45046 1.04288 0.05094 0.06711 0.01868 -2.32137 0 0 0 0 0 -0.06025 0.50747 -0.73033 0 2.30374 -0.0684 0.54808 -5.48406
GLN_77 -7.05636 0.62061 4.47191 0.00703 0.15453 -0.17228 -3.69129 0 0 0 0 0 -0.02584 2.94905 0.22343 0 -1.45095 -0.20568 0.42748 -3.74836
SER_78 -6.76414 1.03731 5.83512 0.0032 0.08136 -0.07818 -3.12685 0 0 -1.69025 0 0 0.01793 0.4972 -0.35019 0 -0.28969 -0.05999 0.5015 -4.38568
LYS_79 -5.25938 0.62398 3.66598 0.00724 0.13296 -0.1602 -1.2777 0 0 0 0 0 -0.09148 0.98711 -0.02525 0 -0.71458 -0.2871 0.56615 -1.83226
ASN_80 -3.52845 0.53045 2.60833 0.00635 0.28935 -0.47309 -0.15922 0 0 -0.84271 0 0 -0.05529 1.65347 -0.57304 0 -1.34026 -0.60492 0.35638 -2.13263
MET_81 -5.01964 0.51166 2.90476 0.01396 0.22224 -0.43339 -0.83355 0 0 0 0 0 -0.05441 2.39353 0.41133 0 1.65735 0.00393 0.44451 2.22229
PHE_82 -6.59012 0.66279 4.7567 0.02485 0.23724 -0.23654 -1.77069 0 0 -0.84754 0 0 0.01634 2.07287 -0.24865 0 1.21829 0.19742 0.41362 -0.09343
GLU_83 -5.11408 0.24065 5.3181 0.00837 0.332 0.02692 -3.99582 0 0 0 -1.63596 0 -0.02861 2.47091 0.2938 0 -2.72453 -0.05929 0.28071 -4.5868
PHE_84 -10.7573 1.25661 3.25955 0.02345 0.22538 -0.33209 -2.14242 0 0 0 0 0 -0.02405 1.62532 -0.10111 0 1.21829 0.0578 0.31467 -5.3759
ARG_85 -7.53765 0.73627 7.22503 0.00958 0.17886 0.23781 -4.37705 0 0 0 -0.97632 0 0.66389 1.56036 -0.02014 0 -0.09474 0.06562 0.53064 -1.79783
LEU_86 -8.00318 1.15257 1.17227 0.01573 0.10215 -0.21412 -1.4391 0 0 -0.43814 0 0 -0.02197 0.19528 0.12788 0 1.66147 0.63513 1.0358 -4.01823
LYS_87 -6.00054 1.10745 4.58277 0.00988 0.16998 -0.36286 -1.3002 0 0 0 0 0 -0.09171 1.45489 0.56574 0 -0.71458 1.46193 1.09093 1.97369
GLU_88 -2.79837 0.56388 1.84158 0.00615 0.29243 -0.1974 0.27745 0 0 0 0 0 -0.03309 2.29855 -0.13036 0 -2.72453 1.17513 0.55321 1.12466
GLY_89 -2.26702 0.33271 1.89819 5e-05 0 -0.12324 -0.37126 0 0 0 0 0 -0.15284 0 -1.38554 0 0.79816 -0.18702 0.34021 -1.11759
SER_90 -4.56379 0.61893 4.64283 0.00162 0.07532 -0.03395 -2.52397 0 0 -0.43814 0 0 -0.01685 0.10843 -0.39145 0 -0.28969 -0.71873 0.45381 -3.07562
GLU_91 -2.98873 0.21897 2.05819 0.00569 0.27122 -0.23151 -0.7586 0 0 0 0 0 -0.01256 2.49566 0.1599 0 -2.72453 -0.23895 0.43115 -1.3141
VAL_92 -6.73301 1.04509 0.64112 0.0176 0.03824 -0.10624 -2.04945 0 0 0 0 0 0.06203 0.08286 -0.74115 0 2.64269 -0.11735 0.37772 -4.83983
PHE_93 -5.39152 0.48738 3.10047 0.02499 0.25409 0.05526 -2.58024 0 0 0 0 0 -0.01801 1.71874 -0.15625 0 1.21829 -0.22478 0.36792 -1.14364
LEU_94 -8.37921 0.87571 1.82785 0.01314 0.06022 0.03683 -2.13354 0 0 0 0 0 -0.03049 2.2718 -0.26204 0 1.66147 -0.10375 0.29553 -3.86646
GLU_95 -5.64808 0.75215 3.55632 0.00608 0.30119 -0.13829 -2.86837 0 0 0 0 0 -0.00569 2.60978 0.27014 0 -2.72453 0.25494 0.35736 -3.277
GLY_96 -3.84784 0.31696 2.74193 3e-05 0 -0.08852 -1.05102 0 0 0 0 0 0.00537 0 -1.37106 0 0.79816 0.78796 0.35052 -1.35751
LYS_97 -3.38297 0.5903 4.02508 0.00714 0.10932 -0.11522 -2.66817 0 0 0 0 0 -0.01221 0.65207 0.29794 0 -0.71458 1.35096 0.42268 0.56233
ASN_98 -2.43587 0.13546 2.38413 0.00509 0.28147 -0.04445 0.46173 0 0 0 0 0 2.04823 2.20777 -0.57287 0 -1.34026 0.90087 1.45013 5.48143
ILE_99 -6.13414 1.28325 2.99702 0.08736 0.13017 -0.03237 -0.96305 0 0 0 0 0 0.71504 0.97072 0.47638 0 2.30374 1.25035 2.71329 5.79775
ILE_100 -3.20599 0.39355 1.09663 0.03432 0.08156 -0.23481 -0.27268 0 0 0 0 0 0.22263 0.30086 -0.66993 0 2.30374 0.95195 2.04693 3.04876
TYR_101 -5.38753 0.26185 3.84749 0.02205 0.2541 -0.04062 -2.2131 0 0 0 0 0 0.06575 1.33011 -0.33941 0.0018 0.58223 -0.39741 0.70186 -1.31082
SER_102 -2.22 0.1317 2.00356 0.00178 0.0294 -0.20224 -0.65917 0 0 0 0 0 -0.05682 0.9938 0.25869 0 -0.28969 0.14328 0.31451 0.44881
ASP_103 -4.18707 0.18963 4.21664 0.00363 0.26861 -0.15667 -2.52888 0 0 0 0 0 0.05981 1.76785 0.44872 0 -2.14574 0.45482 0.206 -1.40266
LYS_104 -3.87099 0.26559 2.61495 0.00792 0.11526 -0.34968 -0.78483 0 0 0 0 0 0.09827 1.05417 0.10934 0 -0.71458 0.11637 0.4884 -0.84981
ILE_105 -11.264 2.91943 4.37845 0.13252 0.20886 -0.02667 -1.7744 0 0 0 0 0 0.0215 1.11507 0.28097 0 2.30374 -0.17975 1.61421 -0.2701
LYS_106 -4.36425 0.93691 5.13805 0.01165 0.1704 -0.00667 -3.62824 0 0 0 -0.50477 0 -0.13636 1.62604 0.24276 0 -0.71458 0.70949 1.48984 0.97024
GLU_107 -2.54495 0.18275 2.86623 0.01311 0.48215 0.12482 -1.77831 0 0 0 -0.08957 0 0.09875 2.67624 0.25751 0 -2.72453 1.27767 0.57261 1.41448
GLY_108 -4.03466 0.54279 2.79591 8e-05 0 -0.30623 -1.11971 0 0 0 0 0 -0.03031 0 -1.19619 0 0.79816 0.0647 0.5035 -1.98196
CYS_109 -7.48285 1.16827 3.64606 0.00341 0.01256 -0.18521 -0.73283 0 0 0 0 0 0.00393 0.64068 0.15757 0 3.25479 -0.18915 0.39282 0.69004
ILE_110 -7.87582 0.89652 1.50619 0.08149 0.08521 0.11326 -1.99328 0 0 0 0 0 -0.04247 1.1937 -0.66929 0 2.30374 -0.05276 0.4296 -4.02391
GLU_111 -3.86096 0.23077 3.54062 0.00735 0.35893 -0.03762 -2.87894 0 0 0 -0.50477 0 -0.05117 2.85427 0.25168 0 -2.72453 -0.03354 0.27663 -2.57127
VAL_112 -7.0898 1.31655 1.58328 0.02744 0.0515 0.25104 -2.66323 0 0 0 0 0 -0.03146 0.00713 -0.40925 0 2.64269 -0.05406 0.95717 -3.41099
PRO_113 -4.73694 0.58243 2.59232 0.00298 0.06975 0.04459 -1.8731 0 0 0 0 0 -0.05326 0.07874 -1.15736 0 -1.64321 -0.52764 1.12612 -5.49457
GLY_114 -3.66669 0.35074 2.82036 0.00019 0 -0.27233 -0.9667 0 0 0 0 0 0.01931 0 0.57205 0 0.79816 -0.22918 0.41022 -0.16388
GLU_115 -4.25494 0.48235 6.21614 0.007 0.31088 0.13931 -5.79884 0 0 0 0 0 0.07854 2.69757 0.11428 0 -2.72453 0.20167 0.44926 -2.08131
PHE_116 -9.86456 0.69172 3.75621 0.0214 0.13423 -0.23698 -1.7851 0 0 0 0 0 0.04805 2.06569 -0.12903 0 1.21829 0.03682 0.47159 -3.57167
GLU_117 -4.90263 0.25428 4.43462 0.00519 0.27625 -0.31264 -2.60506 0 0 0 -0.37953 0 -0.0215 2.62256 0.2756 0 -2.72453 0.16369 0.39628 -2.51741
GLY_118 -3.80385 0.2892 2.85168 7e-05 0 0.02483 -1.92257 0 0 0 0 0 -0.03575 0 -1.50924 0 0.79816 0.57662 0.25488 -2.47597
LYS_119 -7.24014 0.60594 5.40549 0.0092 0.13598 -0.16335 -3.05586 0 0 0 0 0 0.07315 1.20718 0.03103 0 -0.71458 0.23039 0.27995 -3.19561
ILE_120 -7.81529 1.38286 0.59232 0.04099 0.07946 0.15885 -2.18549 0 0 0 0 0 -0.04643 0.25316 -0.76817 0 2.30374 -0.28664 0.55423 -5.7364
TYR_121 -7.78287 0.60778 3.46701 0.02208 0.24861 -0.37271 -2.92555 0 0 0 0 0 -0.03315 1.67981 0.00341 0.06299 0.58223 -0.2339 0.53262 -4.14163
VAL_122 -6.94514 1.41721 0.78583 0.03015 0.04964 0.13825 -2.00233 0 0 0 0 0 0.02911 0.04488 -0.74289 0 2.64269 -0.19045 0.49938 -4.24366
ASN_123 -5.01201 0.44108 4.65637 0.00421 0.34765 0.01647 -2.82119 0 0 -1.0955 -0.76789 0 -0.01393 2.40496 0.16757 0 -1.34026 -0.23611 0.62464 -2.62394
PHE_124 -11.2678 1.81252 2.05384 0.0299 0.2241 -0.34003 -1.07192 0 0 0 0 0 -0.06566 2.19178 0.08806 0 1.21829 -0.14937 0.72833 -4.54792
ASN_125 -4.1522 0.38764 4.23779 0.00415 0.2844 -0.15135 -1.52416 0 0 -1.0955 -0.76789 0 0.1358 2.61003 -0.07775 0 -1.34026 -0.25546 0.51806 -1.18671
SER_126 -5.09136 0.55376 5.22671 0.00211 0.06546 -0.36592 -1.56473 0 0 0 0 0 -0.04672 0.2013 -0.28675 0 -0.28969 -0.48696 0.19221 -1.89056
LEU_127 -9.87052 1.68893 2.6812 0.02326 0.051 -0.34608 -2.14443 0 0 0 0 0 0.04614 0.16844 -0.36719 0 1.66147 -0.46314 0.55193 -6.319
ILE_128 -9.35388 1.43971 4.21716 0.07344 0.0955 -0.03986 -1.68349 0 0 0 0 0 -0.03015 0.49011 -0.12889 0 2.30374 -0.10389 0.88229 -1.83822
ASN_129 -9.29197 0.8368 7.4564 0.01553 0.59455 -0.43157 -4.03133 0 0 -0.55585 0 0 -0.03835 1.67961 -0.51078 0 -1.34026 0.10093 0.70278 -4.8135
GLU_130 -4.28143 0.14602 4.45969 0.00655 0.76255 -0.1001 -1.0471 0 0 0 0 0 -0.06263 3.08354 -0.33709 0 -2.72453 -0.26048 0.37891 0.0239
GLU_131 -2.77465 0.17349 2.79734 0.00735 0.34163 -0.37155 -0.75613 0 0 -0.55585 0 0 -0.04165 2.4202 -0.10364 0 -2.72453 -0.55577 0.20765 -1.9361
SER_132 -3.33925 0.34275 3.16524 0.00179 0.02919 -0.65138 -0.05623 0 0 0 0 0 0.01194 1.16048 -0.26018 0 -0.28969 0.20167 0.20019 0.5165
ASN_133 -3.26347 0.38017 2.25546 0.00687 0.3069 -0.24607 -0.49051 0 0 0 0 0 -0.0799 1.56897 -1.00799 0 -1.34026 0.04667 0.19356 -1.66959
VAL_134 -5.48465 0.56601 3.03949 0.02212 0.04784 -0.19405 -1.50102 0 0 0 0 0 -0.03237 0.02081 -0.66174 0 2.64269 -0.55988 0.22323 -1.87153
VAL_135 -5.41961 0.39973 2.23619 0.01784 0.04114 0.00286 -0.7861 0 0 0 0 0 -0.04139 0.01284 -0.25447 0 2.64269 -0.38631 0.24043 -1.29416
LEU_136 -9.03612 0.86898 0.94763 0.02201 0.2004 -0.24898 -0.94167 0 0 0 0 0 0.14001 1.15112 0.03965 0 1.66147 0.02804 0.40252 -4.76494
ASP_137 -4.44449 0.44062 4.76817 0.00351 0.24726 -0.1502 -2.10941 0 0 0 0 0 0.00592 1.57219 0.03479 0 -2.14574 0.10844 0.41044 -1.25852
SER_138 -2.625 0.55719 2.41797 0.00173 0.07143 -0.3213 -0.11678 0 0 0 0 0 0.29138 0.21914 -0.27919 0 -0.28969 -0.24893 0.38986 0.0678
ASN_139 -3.3229 0.51829 3.38407 0.00442 0.25608 -0.24671 -1.12257 0 0 0 0 0 0.30274 1.10567 0.12772 0 -1.34026 0.71613 0.7015 1.08418
MET_140 -7.06261 0.858 3.56315 0.01249 0.01292 -0.0112 -1.81187 0 0 0 0 0 0.0122 1.25855 0.0573 0 1.65735 0.65132 0.91183 0.10942
LEU_141 -9.96538 1.74847 2.68981 0.03569 0.08693 -0.39053 -0.55153 0 0 0 0 0 -0.04891 0.22941 -0.21912 0 1.66147 -0.35404 0.87324 -4.20449
SER_142 -4.1005 0.32032 4.69873 0.00161 0.05481 -0.42753 -1.56865 0 0 0 0 0 -0.05979 0.10223 -0.35349 0 -0.28969 -0.4049 0.50298 -1.52387
ASN_143 -5.16785 0.75591 4.85891 0.00721 0.30691 -0.1656 -2.36135 0 0 0 0 0 -0.05291 1.60075 -0.50608 0 -1.34026 -0.60126 0.30609 -2.35953
ILE_144 -9.07145 1.45973 0.73892 0.03251 0.06805 -0.33421 -0.64831 0 0 0 0 0 -0.06623 0.2746 -0.45339 0 2.30374 -0.60301 0.46107 -5.83797
VAL_145 -7.13122 0.92952 2.0792 0.01905 0.04053 -0.2377 -0.62071 0 0 0 0 0 -0.05763 0.04304 -0.08276 0 2.64269 -0.0708 0.50225 -1.94454
SER_146 -5.06741 0.31885 4.31533 0.00176 0.04584 0.15793 -2.03031 0 0 0 -0.62662 0 0.01051 0.56333 -0.45005 0 -0.28969 0.10813 0.55014 -2.39227
TRP_147 -12.1578 2.77865 1.93042 0.02165 0.19773 -0.31515 -1.83336 0 0 0 0 0 0.06457 3.50125 -0.05188 0 2.26099 0.2962 1.16559 -2.14116
GLY_148 -4.9409 1.56002 2.82506 6e-05 0 -0.06051 -2.14222 0 0 0 0 0 0.15734 0 -1.13634 0 0.79816 0.62759 1.12464 -1.18711
ILE_149 -9.00031 1.50571 1.04844 0.04212 0.12017 -0.17509 -2.35513 0 0 0 0 0 0.20031 2.52655 -0.73422 0 2.30374 0.09761 0.61927 -3.80082
THR_150 -6.67585 0.69761 3.41392 0.00899 0.05231 -0.02476 -2.74272 0 0 0 -0.82886 0 -0.02418 0.05858 -0.08628 0 1.15175 -0.13387 0.50798 -4.62539
PHE_151 -10.5169 1.35677 0.8441 0.02776 0.26895 -0.29689 -2.3569 0 0 0 0 0 -0.00588 1.68236 -0.13861 0 1.21829 -0.01064 0.36016 -7.5674
ILE_152 -7.45236 0.96545 2.33599 0.03007 0.0788 0.02152 -1.91845 0 0 0 0 0 0.06223 0.21005 -0.73281 0 2.30374 -0.15306 1.13504 -3.11379
PRO_153 -5.88307 0.76093 2.46891 0.00546 0.13085 -0.31136 -0.99021 0 0 0 0 0 0.30608 0.03933 -0.70247 0 -1.64321 -0.18324 1.24746 -4.75454
SER_154 -3.07994 0.34954 4.3552 0.00211 0.08003 -0.03169 -2.02832 0 0 0 -0.72432 0 0.21653 0.1214 -0.40063 0 -0.28969 -0.35344 0.8134 -0.96984
ASP_155 -2.53471 0.15267 3.13003 0.0039 0.30813 -0.03244 -1.95358 0 0 -0.2945 -0.58802 0 0.00446 1.34042 0.01639 0 -2.14574 -0.42492 0.82683 -2.19109
GLU_156 -2.05565 0.24113 2.07773 0.00929 0.37778 -0.16289 -0.42762 0 0 0 0 0 0.14635 2.35187 0.26036 0 -2.72453 -0.05971 0.5761 0.61021
GLU_157 -4.45685 0.30141 5.95827 0.00561 0.24893 -0.07713 -3.23537 0 0 0 -1.31134 0 0.12399 2.98752 0.1277 0 -2.72453 0.16623 0.61907 -1.26648
HIS_158 -3.95715 0.43485 3.63881 0.00346 0.42255 -0.4777 -1.68207 0 0 0 -0.24342 0 0.04557 2.09256 -0.05079 0 -0.30065 0.10009 0.55621 0.58233
ASN_159 -5.7864 0.22479 5.36212 0.00427 0.25442 -0.6215 -2.0726 0 0 0 0 0 0.04295 2.77914 0.03156 0 -1.34026 0.26736 0.29131 -0.56283
ILE_160 -5.56385 0.46124 3.11796 0.02966 0.0752 -0.28977 -1.72283 0 0 0 0 0 -0.06143 0.17411 -0.72794 0 2.30374 0.07364 0.21408 -1.91621
VAL_161 -8.1006 1.19765 1.89347 0.02722 0.06669 0.21898 -1.97604 0 0 0 0 0 0.03029 0.55152 -0.24922 0 2.64269 -0.16524 0.38672 -3.47587
ILE_162 -7.29909 0.65007 2.96663 0.02249 0.06629 -0.05294 -2.345 0 0 0 0 0 0.17686 0.29684 -0.73775 0 2.30374 -0.20865 0.46242 -3.69807
ILE_163 -9.01787 1.42953 0.37885 0.05528 0.08779 0.09178 -1.93685 0 0 0 0 0 -0.04641 0.25423 -0.6803 0 2.30374 -0.4522 1.01955 -6.51287
LYS_164 -5.76377 0.41592 5.25891 0.02968 0.16893 -0.0293 -3.10473 0 0 0 -0.44007 0 0.015 2.52896 -0.04468 0 -0.71458 -0.11943 0.98626 -0.8129
LYS_165 -4.65217 0.34174 5.04798 0.00974 0.1993 0.38355 -4.70327 0 0 0 -0.76318 0 0.10105 1.86337 -0.04977 0 -0.71458 0.14805 0.3828 -2.40538
ILE_166 -6.90265 0.76236 0.48958 0.02914 0.07905 -0.23555 -1.85507 0 0 0 0 0 0.02367 0.18876 -0.68593 0 2.30374 -0.10978 0.57372 -5.33896
SER_167 -6.34133 0.82446 4.43238 0.002 0.02294 -0.09614 -3.02199 0 0 0 0 0 0.14513 1.08905 -0.37481 0 -0.28969 -0.21179 0.74145 -3.07834
LEU_168 -10.316 1.76777 0.6321 0.05447 0.07405 0.0445 -1.44938 0 0 0 0 0 0.24091 0.21491 -0.37219 0 1.66147 -0.21151 1.03 -6.62888
LEU_169 -7.68417 0.89716 3.82924 0.01228 0.05025 -0.12803 -2.60306 0 0 0 0 0 0.05135 0.74992 0.1854 0 1.66147 0.11029 1.29325 -1.57464
SER:CtermProteinFull_170 -5.03168 0.5643 6.56429 0.00363 0.17785 -0.02259 -1.65533 0 0 -0.24614 -0.98264 0 0 0.69055 0 0 -0.28969 0.24629 0.97257 0.9914
#END_POSE_ENERGIES_TABLE /home/grads/bernardm/FoldingBenchMarks/RosettaFold/RoseTTAFold/results_pyrosetta_rerun/T1176.pdb/pdb-3track/model0_1_0.45.pdb
