# Supplementary material for: The transformative power of transformers in protein structure prediction
Source: Proc Natl Acad Sci U S A. 2023 Jul 31;120(32):e2303499120. doi: 10.1073/pnas.2303499120 (PMC10410766; doi:10.1073/pnas.2303499120)
Supplement: Supplementary file 2 — Dataset S01 (GZ) [file pnas.2303499120.sd01.gz › SI_Data/predicted_structures/RoseTTAFold/T1188.pdb]

HEADER                                            28-DEC-22   XXXX              
EXPDTA    THEORETICAL MODEL                                                     
REMARK 220                                                                      
REMARK 220 EXPERIMENTAL DETAILS                                                 
REMARK 220  EXPERIMENT TYPE                : THEORETICAL MODELLING              
REMARK 220  DATE OF DATA COLLECTION        : 28-DEC-22                          
REMARK 220                                                                      
REMARK 220 REMARK: MODEL GENERATED BY ROSETTA                                   
REMARK 220  VERSION 2022.39+release.d8d9982                                     
ATOM      1  N   MET A   1       0.125   2.738  -3.528  1.00  0.00           N  
ATOM      2  CA  MET A   1       0.787   2.378  -2.281  1.00  0.00           C  
ATOM      3  C   MET A   1       1.862   3.393  -1.863  1.00  0.00           C  
ATOM      4  O   MET A   1       3.062   3.101  -1.903  1.00  0.00           O  
ATOM      5  CB  MET A   1       1.332   0.961  -2.397  1.00  0.00           C  
ATOM      6  CG  MET A   1       2.031   0.457  -1.152  1.00  0.00           C  
ATOM      7  SD  MET A   1       2.586  -1.236  -1.280  1.00  0.00           S  
ATOM      8  CE  MET A   1       3.400  -1.403   0.301  1.00  0.00           C  
ATOM      9 1H   MET A   1       0.065   3.745  -3.598  1.00  0.00           H  
ATOM     10 2H   MET A   1       0.601   2.368  -4.334  1.00  0.00           H  
ATOM     11 3H   MET A   1      -0.812   2.353  -3.525  1.00  0.00           H  
ATOM     12  HA  MET A   1       0.052   2.356  -1.483  1.00  0.00           H  
ATOM     13 1HB  MET A   1       0.493   0.288  -2.571  1.00  0.00           H  
ATOM     14 2HB  MET A   1       1.968   0.881  -3.255  1.00  0.00           H  
ATOM     15 1HG  MET A   1       2.866   1.089  -0.911  1.00  0.00           H  
ATOM     16 2HG  MET A   1       1.365   0.507  -0.333  1.00  0.00           H  
ATOM     17 1HE  MET A   1       3.812  -2.406   0.393  1.00  0.00           H  
ATOM     18 2HE  MET A   1       4.201  -0.677   0.377  1.00  0.00           H  
ATOM     19 3HE  MET A   1       2.680  -1.230   1.100  1.00  0.00           H  
ATOM     20  N   ASN A   2       1.413   4.573  -1.414  1.00  0.00           N  
ATOM     21  CA  ASN A   2       2.340   5.627  -0.904  1.00  0.00           C  
ATOM     22  C   ASN A   2       2.519   5.366   0.580  1.00  0.00           C  
ATOM     23  O   ASN A   2       1.745   4.598   1.142  1.00  0.00           O  
ATOM     24  CB  ASN A   2       1.869   7.059  -1.178  1.00  0.00           C  
ATOM     25  CG  ASN A   2       2.948   8.141  -1.139  1.00  0.00           C  
ATOM     26  OD1 ASN A   2       3.946   8.056  -0.434  1.00  0.00           O  
ATOM     27  ND2 ASN A   2       2.737   9.165  -1.896  1.00  0.00           N  
ATOM     28  H   ASN A   2       0.408   4.700  -1.433  1.00  0.00           H  
ATOM     29  HA  ASN A   2       3.318   5.497  -1.368  1.00  0.00           H  
ATOM     30 1HB  ASN A   2       1.362   7.111  -2.141  1.00  0.00           H  
ATOM     31 2HB  ASN A   2       1.179   7.340  -0.414  1.00  0.00           H  
ATOM     32 1HD2 ASN A   2       3.394   9.904  -1.929  1.00  0.00           H  
ATOM     33 2HD2 ASN A   2       1.914   9.202  -2.457  1.00  0.00           H  
ATOM     34  N   THR A   3       3.470   6.066   1.209  1.00  0.00           N  
ATOM     35  CA  THR A   3       3.930   5.737   2.557  1.00  0.00           C  
ATOM     36  C   THR A   3       3.714   6.692   3.739  1.00  0.00           C  
ATOM     37  O   THR A   3       3.977   6.308   4.873  1.00  0.00           O  
ATOM     38  CB  THR A   3       5.443   5.564   2.432  1.00  0.00           C  
ATOM     39  OG1 THR A   3       5.888   4.700   3.385  1.00  0.00           O  
ATOM     40  CG2 THR A   3       6.098   6.836   2.637  1.00  0.00           C  
ATOM     41  H   THR A   3       3.967   6.760   0.676  1.00  0.00           H  
ATOM     42  HA  THR A   3       3.472   4.793   2.820  1.00  0.00           H  
ATOM     43  HB  THR A   3       5.692   5.192   1.440  1.00  0.00           H  
ATOM     44  HG1 THR A   3       5.653   3.819   3.097  1.00  0.00           H  
ATOM     45 1HG2 THR A   3       7.176   6.722   2.538  1.00  0.00           H  
ATOM     46 2HG2 THR A   3       5.727   7.492   1.898  1.00  0.00           H  
ATOM     47 3HG2 THR A   3       5.868   7.226   3.627  1.00  0.00           H  
ATOM     48  N   ILE A   4       3.166   7.862   3.494  1.00  0.00           N  
ATOM     49  CA  ILE A   4       3.071   9.061   4.368  1.00  0.00           C  
ATOM     50  C   ILE A   4       3.147   9.000   5.950  1.00  0.00           C  
ATOM     51  O   ILE A   4       3.451  10.022   6.559  1.00  0.00           O  
ATOM     52  CB  ILE A   4       1.839   9.800   3.888  1.00  0.00           C  
ATOM     53  CG1 ILE A   4       2.079  10.220   2.439  1.00  0.00           C  
ATOM     54  CG2 ILE A   4       1.532  10.974   4.735  1.00  0.00           C  
ATOM     55  CD1 ILE A   4       0.875  10.676   1.730  1.00  0.00           C  
ATOM     56  H   ILE A   4       2.875   7.994   2.538  1.00  0.00           H  
ATOM     57  HA  ILE A   4       3.912   9.679   4.076  1.00  0.00           H  
ATOM     58  HB  ILE A   4       1.025   9.145   3.880  1.00  0.00           H  
ATOM     59 1HG1 ILE A   4       2.780  11.029   2.430  1.00  0.00           H  
ATOM     60 2HG1 ILE A   4       2.508   9.379   1.890  1.00  0.00           H  
ATOM     61 1HG2 ILE A   4       0.671  11.415   4.325  1.00  0.00           H  
ATOM     62 2HG2 ILE A   4       1.349  10.699   5.761  1.00  0.00           H  
ATOM     63 3HG2 ILE A   4       2.328  11.660   4.718  1.00  0.00           H  
ATOM     64 1HD1 ILE A   4       1.139  10.963   0.712  1.00  0.00           H  
ATOM     65 2HD1 ILE A   4       0.148   9.864   1.703  1.00  0.00           H  
ATOM     66 3HD1 ILE A   4       0.455  11.518   2.238  1.00  0.00           H  
ATOM     67  N   SER A   5       2.797   7.872   6.587  1.00  0.00           N  
ATOM     68  CA  SER A   5       2.859   7.542   8.041  1.00  0.00           C  
ATOM     69  C   SER A   5       1.797   7.856   9.155  1.00  0.00           C  
ATOM     70  O   SER A   5       2.081   7.512  10.293  1.00  0.00           O  
ATOM     71  CB  SER A   5       4.155   8.067   8.586  1.00  0.00           C  
ATOM     72  OG  SER A   5       4.073   9.410   8.963  1.00  0.00           O  
ATOM     73  H   SER A   5       2.613   7.100   5.971  1.00  0.00           H  
ATOM     74  HA  SER A   5       2.959   6.455   8.054  1.00  0.00           H  
ATOM     75 1HB  SER A   5       4.416   7.464   9.413  1.00  0.00           H  
ATOM     76 2HB  SER A   5       4.928   7.955   7.832  1.00  0.00           H  
ATOM     77  HG  SER A   5       3.741   9.872   8.186  1.00  0.00           H  
ATOM     78  N   VAL A   6       0.637   8.493   8.922  1.00  0.00           N  
ATOM     79  CA  VAL A   6      -0.353   8.691  10.030  1.00  0.00           C  
ATOM     80  C   VAL A   6      -1.867   8.307   9.820  1.00  0.00           C  
ATOM     81  O   VAL A   6      -2.378   8.493   8.733  1.00  0.00           O  
ATOM     82  CB  VAL A   6      -0.305  10.105  10.466  1.00  0.00           C  
ATOM     83  CG1 VAL A   6       1.052  10.452  11.107  1.00  0.00           C  
ATOM     84  CG2 VAL A   6      -0.597  10.940   9.221  1.00  0.00           C  
ATOM     85  H   VAL A   6       0.432   8.814   7.992  1.00  0.00           H  
ATOM     86  HA  VAL A   6       0.015   8.134  10.852  1.00  0.00           H  
ATOM     87  HB  VAL A   6      -1.035  10.242  11.205  1.00  0.00           H  
ATOM     88 1HG1 VAL A   6       1.031  11.460  11.455  1.00  0.00           H  
ATOM     89 2HG1 VAL A   6       1.237   9.807  11.956  1.00  0.00           H  
ATOM     90 3HG1 VAL A   6       1.861  10.328  10.394  1.00  0.00           H  
ATOM     91 1HG2 VAL A   6      -0.623  11.960   9.473  1.00  0.00           H  
ATOM     92 2HG2 VAL A   6       0.177  10.766   8.471  1.00  0.00           H  
ATOM     93 3HG2 VAL A   6      -1.568  10.651   8.815  1.00  0.00           H  
ATOM     94  N   LYS A   7      -2.592   7.898  10.917  1.00  0.00           N  
ATOM     95  CA  LYS A   7      -4.033   7.400  11.009  1.00  0.00           C  
ATOM     96  C   LYS A   7      -5.219   8.166  10.394  1.00  0.00           C  
ATOM     97  O   LYS A   7      -5.300   9.383  10.543  1.00  0.00           O  
ATOM     98  CB  LYS A   7      -4.424   7.160  12.449  1.00  0.00           C  
ATOM     99  CG  LYS A   7      -5.975   6.817  12.737  1.00  0.00           C  
ATOM    100  CD  LYS A   7      -6.450   5.413  12.328  1.00  0.00           C  
ATOM    101  CE  LYS A   7      -7.879   5.175  12.786  1.00  0.00           C  
ATOM    102  NZ  LYS A   7      -8.408   3.818  12.378  1.00  0.00           N  
ATOM    103  H   LYS A   7      -2.068   7.855  11.781  1.00  0.00           H  
ATOM    104  HA  LYS A   7      -4.030   6.412  10.575  1.00  0.00           H  
ATOM    105 1HB  LYS A   7      -3.890   6.310  12.735  1.00  0.00           H  
ATOM    106 2HB  LYS A   7      -4.103   7.981  13.078  1.00  0.00           H  
ATOM    107 1HG  LYS A   7      -6.155   6.893  13.793  1.00  0.00           H  
ATOM    108 2HG  LYS A   7      -6.615   7.547  12.260  1.00  0.00           H  
ATOM    109 1HD  LYS A   7      -6.412   5.281  11.261  1.00  0.00           H  
ATOM    110 2HD  LYS A   7      -5.849   4.674  12.775  1.00  0.00           H  
ATOM    111 1HE  LYS A   7      -7.918   5.258  13.871  1.00  0.00           H  
ATOM    112 2HE  LYS A   7      -8.498   5.932  12.360  1.00  0.00           H  
ATOM    113 1HZ  LYS A   7      -9.359   3.716  12.702  1.00  0.00           H  
ATOM    114 2HZ  LYS A   7      -8.391   3.719  11.362  1.00  0.00           H  
ATOM    115 3HZ  LYS A   7      -7.835   3.097  12.788  1.00  0.00           H  
ATOM    116  N   ALA A   8      -6.145   7.408   9.702  1.00  0.00           N  
ATOM    117  CA  ALA A   8      -7.346   7.937   9.037  1.00  0.00           C  
ATOM    118  C   ALA A   8      -8.686   7.421   9.530  1.00  0.00           C  
ATOM    119  O   ALA A   8      -8.824   6.250   9.887  1.00  0.00           O  
ATOM    120  CB  ALA A   8      -7.323   7.582   7.558  1.00  0.00           C  
ATOM    121  H   ALA A   8      -5.998   6.402   9.620  1.00  0.00           H  
ATOM    122  HA  ALA A   8      -7.342   8.992   9.193  1.00  0.00           H  
ATOM    123 1HB  ALA A   8      -8.196   8.018   7.076  1.00  0.00           H  
ATOM    124 2HB  ALA A   8      -6.463   7.941   7.085  1.00  0.00           H  
ATOM    125 3HB  ALA A   8      -7.354   6.501   7.456  1.00  0.00           H  
ATOM    126  N   MET A   9      -9.689   8.313   9.473  1.00  0.00           N  
ATOM    127  CA  MET A   9     -11.098   7.973   9.691  1.00  0.00           C  
ATOM    128  C   MET A   9     -12.085   8.637   8.711  1.00  0.00           C  
ATOM    129  O   MET A   9     -13.289   8.393   8.816  1.00  0.00           O  
ATOM    130  CB  MET A   9     -11.576   8.270  11.110  1.00  0.00           C  
ATOM    131  CG  MET A   9     -10.946   7.422  12.170  1.00  0.00           C  
ATOM    132  SD  MET A   9     -11.667   7.659  13.787  1.00  0.00           S  
ATOM    133  CE  MET A   9     -10.556   6.678  14.782  1.00  0.00           C  
ATOM    134  H   MET A   9      -9.449   9.250   9.168  1.00  0.00           H  
ATOM    135  HA  MET A   9     -11.197   6.898   9.539  1.00  0.00           H  
ATOM    136 1HB  MET A   9     -11.400   9.315  11.344  1.00  0.00           H  
ATOM    137 2HB  MET A   9     -12.648   8.109  11.164  1.00  0.00           H  
ATOM    138 1HG  MET A   9     -11.018   6.372  11.900  1.00  0.00           H  
ATOM    139 2HG  MET A   9      -9.898   7.694  12.238  1.00  0.00           H  
ATOM    140 1HE  MET A   9     -10.863   6.725  15.827  1.00  0.00           H  
ATOM    141 2HE  MET A   9     -10.582   5.647  14.442  1.00  0.00           H  
ATOM    142 3HE  MET A   9      -9.544   7.065  14.685  1.00  0.00           H  
ATOM    143  N   SER A  10     -11.617   9.477   7.774  1.00  0.00           N  
ATOM    144  CA  SER A  10     -12.584  10.161   6.902  1.00  0.00           C  
ATOM    145  C   SER A  10     -13.405   9.181   6.087  1.00  0.00           C  
ATOM    146  O   SER A  10     -12.909   8.146   5.641  1.00  0.00           O  
ATOM    147  CB  SER A  10     -11.973  11.136   5.916  1.00  0.00           C  
ATOM    148  OG  SER A  10     -13.033  11.711   5.132  1.00  0.00           O  
ATOM    149  H   SER A  10     -10.622   9.678   7.693  1.00  0.00           H  
ATOM    150  HA  SER A  10     -13.269  10.722   7.538  1.00  0.00           H  
ATOM    151 1HB  SER A  10     -11.415  11.918   6.437  1.00  0.00           H  
ATOM    152 2HB  SER A  10     -11.278  10.608   5.265  1.00  0.00           H  
ATOM    153  HG  SER A  10     -12.666  11.956   4.250  1.00  0.00           H  
ATOM    154  N   LYS A  11     -14.668   9.534   5.876  1.00  0.00           N  
ATOM    155  CA  LYS A  11     -15.580   8.719   5.091  1.00  0.00           C  
ATOM    156  C   LYS A  11     -15.574   9.108   3.607  1.00  0.00           C  
ATOM    157  O   LYS A  11     -16.220   8.454   2.787  1.00  0.00           O  
ATOM    158  CB  LYS A  11     -16.990   8.857   5.659  1.00  0.00           C  
ATOM    159  CG  LYS A  11     -17.092   8.461   7.131  1.00  0.00           C  
ATOM    160  CD  LYS A  11     -16.744   6.998   7.353  1.00  0.00           C  
ATOM    161  CE  LYS A  11     -16.911   6.610   8.818  1.00  0.00           C  
ATOM    162  NZ  LYS A  11     -16.549   5.187   9.060  1.00  0.00           N  
ATOM    163  H   LYS A  11     -14.998  10.400   6.279  1.00  0.00           H  
ATOM    164  HA  LYS A  11     -15.265   7.677   5.168  1.00  0.00           H  
ATOM    165 1HB  LYS A  11     -17.321   9.894   5.563  1.00  0.00           H  
ATOM    166 2HB  LYS A  11     -17.680   8.237   5.086  1.00  0.00           H  
ATOM    167 1HG  LYS A  11     -16.399   9.075   7.714  1.00  0.00           H  
ATOM    168 2HG  LYS A  11     -18.104   8.648   7.490  1.00  0.00           H  
ATOM    169 1HD  LYS A  11     -17.383   6.369   6.735  1.00  0.00           H  
ATOM    170 2HD  LYS A  11     -15.702   6.832   7.064  1.00  0.00           H  
ATOM    171 1HE  LYS A  11     -16.265   7.246   9.427  1.00  0.00           H  
ATOM    172 2HE  LYS A  11     -17.947   6.768   9.116  1.00  0.00           H  
ATOM    173 1HZ  LYS A  11     -16.666   4.973  10.039  1.00  0.00           H  
ATOM    174 2HZ  LYS A  11     -17.145   4.587   8.508  1.00  0.00           H  
ATOM    175 3HZ  LYS A  11     -15.584   5.041   8.795  1.00  0.00           H  
ATOM    176  N   SER A  12     -14.859  10.186   3.272  1.00  0.00           N  
ATOM    177  CA  SER A  12     -14.824  10.696   1.899  1.00  0.00           C  
ATOM    178  C   SER A  12     -13.618  11.584   1.640  1.00  0.00           C  
ATOM    179  O   SER A  12     -13.028  12.171   2.555  1.00  0.00           O  
ATOM    180  CB  SER A  12     -16.080  11.461   1.532  1.00  0.00           C  
ATOM    181  OG  SER A  12     -16.047  11.871   0.162  1.00  0.00           O  
ATOM    182  H   SER A  12     -14.320  10.660   3.991  1.00  0.00           H  
ATOM    183  HA  SER A  12     -14.755   9.841   1.225  1.00  0.00           H  
ATOM    184 1HB  SER A  12     -16.953  10.826   1.694  1.00  0.00           H  
ATOM    185 2HB  SER A  12     -16.190  12.335   2.176  1.00  0.00           H  
ATOM    186  HG  SER A  12     -17.002  11.937  -0.101  1.00  0.00           H  
ATOM    187  N   SER A  13     -13.240  11.642   0.375  1.00  0.00           N  
ATOM    188  CA  SER A  13     -12.158  12.489  -0.100  1.00  0.00           C  
ATOM    189  C   SER A  13     -12.655  13.624  -0.998  1.00  0.00           C  
ATOM    190  O   SER A  13     -11.889  14.479  -1.426  1.00  0.00           O  
ATOM    191  CB  SER A  13     -11.189  11.648  -0.876  1.00  0.00           C  
ATOM    192  OG  SER A  13     -10.617  10.666  -0.069  1.00  0.00           O  
ATOM    193  H   SER A  13     -13.773  11.110  -0.297  1.00  0.00           H  
ATOM    194  HA  SER A  13     -11.653  12.931   0.760  1.00  0.00           H  
ATOM    195 1HB  SER A  13     -11.695  11.186  -1.713  1.00  0.00           H  
ATOM    196 2HB  SER A  13     -10.412  12.284  -1.272  1.00  0.00           H  
ATOM    197  HG  SER A  13      -9.858  10.335  -0.584  1.00  0.00           H  
ATOM    198  N   ASP A  14     -13.942  13.636  -1.301  1.00  0.00           N  
ATOM    199  CA  ASP A  14     -14.465  14.614  -2.264  1.00  0.00           C  
ATOM    200  C   ASP A  14     -14.104  16.063  -1.902  1.00  0.00           C  
ATOM    201  O   ASP A  14     -14.313  16.459  -0.756  1.00  0.00           O  
ATOM    202  CB  ASP A  14     -15.999  14.452  -2.319  1.00  0.00           C  
ATOM    203  CG  ASP A  14     -16.729  15.294  -3.369  1.00  0.00           C  
ATOM    204  OD1 ASP A  14     -16.732  14.908  -4.515  1.00  0.00           O  
ATOM    205  OD2 ASP A  14     -17.312  16.306  -3.006  1.00  0.00           O  
ATOM    206  H   ASP A  14     -14.574  12.963  -0.863  1.00  0.00           H  
ATOM    207  HA  ASP A  14     -14.043  14.390  -3.245  1.00  0.00           H  
ATOM    208 1HB  ASP A  14     -16.238  13.398  -2.506  1.00  0.00           H  
ATOM    209 2HB  ASP A  14     -16.417  14.691  -1.340  1.00  0.00           H  
ATOM    210  N   THR A  15     -13.548  16.851  -2.857  1.00  0.00           N  
ATOM    211  CA  THR A  15     -13.264  18.278  -2.605  1.00  0.00           C  
ATOM    212  C   THR A  15     -13.964  19.192  -3.632  1.00  0.00           C  
ATOM    213  O   THR A  15     -13.681  19.109  -4.825  1.00  0.00           O  
ATOM    214  CB  THR A  15     -11.756  18.574  -2.635  1.00  0.00           C  
ATOM    215  OG1 THR A  15     -11.083  17.805  -1.634  1.00  0.00           O  
ATOM    216  CG2 THR A  15     -11.513  20.058  -2.360  1.00  0.00           C  
ATOM    217  H   THR A  15     -13.297  16.455  -3.775  1.00  0.00           H  
ATOM    218  HA  THR A  15     -13.625  18.538  -1.615  1.00  0.00           H  
ATOM    219  HB  THR A  15     -11.353  18.304  -3.618  1.00  0.00           H  
ATOM    220  HG1 THR A  15     -11.316  16.852  -1.736  1.00  0.00           H  
ATOM    221 1HG2 THR A  15     -10.442  20.261  -2.385  1.00  0.00           H  
ATOM    222 2HG2 THR A  15     -12.010  20.657  -3.124  1.00  0.00           H  
ATOM    223 3HG2 THR A  15     -11.911  20.316  -1.384  1.00  0.00           H  
ATOM    224  N   THR A  16     -14.854  20.086  -3.172  1.00  0.00           N  
ATOM    225  CA  THR A  16     -15.587  20.945  -4.108  1.00  0.00           C  
ATOM    226  C   THR A  16     -15.560  22.450  -3.819  1.00  0.00           C  
ATOM    227  O   THR A  16     -16.372  23.185  -4.390  1.00  0.00           O  
ATOM    228  CB  THR A  16     -17.071  20.539  -4.243  1.00  0.00           C  
ATOM    229  OG1 THR A  16     -17.743  20.647  -2.986  1.00  0.00           O  
ATOM    230  CG2 THR A  16     -17.173  19.116  -4.732  1.00  0.00           C  
ATOM    231  H   THR A  16     -15.046  20.137  -2.184  1.00  0.00           H  
ATOM    232  HA  THR A  16     -15.138  20.815  -5.092  1.00  0.00           H  
ATOM    233  HB  THR A  16     -17.553  21.204  -4.958  1.00  0.00           H  
ATOM    234  HG1 THR A  16     -17.666  19.820  -2.475  1.00  0.00           H  
ATOM    235 1HG2 THR A  16     -18.219  18.836  -4.837  1.00  0.00           H  
ATOM    236 2HG2 THR A  16     -16.673  19.024  -5.695  1.00  0.00           H  
ATOM    237 3HG2 THR A  16     -16.700  18.451  -4.017  1.00  0.00           H  
ATOM    238  N   GLU A  17     -14.675  22.955  -2.955  1.00  0.00           N  
ATOM    239  CA  GLU A  17     -14.753  24.405  -2.745  1.00  0.00           C  
ATOM    240  C   GLU A  17     -14.103  25.148  -3.896  1.00  0.00           C  
ATOM    241  O   GLU A  17     -12.915  25.465  -3.874  1.00  0.00           O  
ATOM    242  CB  GLU A  17     -14.121  24.890  -1.439  1.00  0.00           C  
ATOM    243  CG  GLU A  17     -14.341  26.426  -1.226  1.00  0.00           C  
ATOM    244  CD  GLU A  17     -13.662  27.027  -0.003  1.00  0.00           C  
ATOM    245  OE1 GLU A  17     -12.455  26.953   0.068  1.00  0.00           O  
ATOM    246  OE2 GLU A  17     -14.342  27.613   0.835  1.00  0.00           O  
ATOM    247  H   GLU A  17     -13.997  22.380  -2.484  1.00  0.00           H  
ATOM    248  HA  GLU A  17     -15.805  24.691  -2.717  1.00  0.00           H  
ATOM    249 1HB  GLU A  17     -14.580  24.370  -0.603  1.00  0.00           H  
ATOM    250 2HB  GLU A  17     -13.054  24.677  -1.434  1.00  0.00           H  
ATOM    251 1HG  GLU A  17     -13.983  26.947  -2.115  1.00  0.00           H  
ATOM    252 2HG  GLU A  17     -15.414  26.603  -1.152  1.00  0.00           H  
ATOM    253  N   ILE A  18     -14.928  25.421  -4.885  1.00  0.00           N  
ATOM    254  CA  ILE A  18     -14.552  26.083  -6.118  1.00  0.00           C  
ATOM    255  C   ILE A  18     -15.086  27.511  -6.113  1.00  0.00           C  
ATOM    256  O   ILE A  18     -16.279  27.746  -5.864  1.00  0.00           O  
ATOM    257  CB  ILE A  18     -15.095  25.294  -7.317  1.00  0.00           C  
ATOM    258  CG1 ILE A  18     -14.498  23.891  -7.309  1.00  0.00           C  
ATOM    259  CG2 ILE A  18     -14.744  26.011  -8.617  1.00  0.00           C  
ATOM    260  CD1 ILE A  18     -15.191  22.945  -8.240  1.00  0.00           C  
ATOM    261  H   ILE A  18     -15.869  25.054  -4.771  1.00  0.00           H  
ATOM    262  HA  ILE A  18     -13.465  26.118  -6.184  1.00  0.00           H  
ATOM    263  HB  ILE A  18     -16.172  25.190  -7.229  1.00  0.00           H  
ATOM    264 1HG1 ILE A  18     -13.445  23.958  -7.599  1.00  0.00           H  
ATOM    265 2HG1 ILE A  18     -14.550  23.483  -6.312  1.00  0.00           H  
ATOM    266 1HG2 ILE A  18     -15.122  25.444  -9.464  1.00  0.00           H  
ATOM    267 2HG2 ILE A  18     -15.192  26.998  -8.615  1.00  0.00           H  
ATOM    268 3HG2 ILE A  18     -13.658  26.101  -8.707  1.00  0.00           H  
ATOM    269 1HD1 ILE A  18     -14.708  21.968  -8.188  1.00  0.00           H  
ATOM    270 2HD1 ILE A  18     -16.237  22.852  -7.946  1.00  0.00           H  
ATOM    271 3HD1 ILE A  18     -15.135  23.327  -9.255  1.00  0.00           H  
ATOM    272  N   THR A  19     -14.184  28.465  -6.341  1.00  0.00           N  
ATOM    273  CA  THR A  19     -14.495  29.895  -6.324  1.00  0.00           C  
ATOM    274  C   THR A  19     -14.195  30.587  -7.665  1.00  0.00           C  
ATOM    275  O   THR A  19     -14.023  31.803  -7.735  1.00  0.00           O  
ATOM    276  CB  THR A  19     -13.749  30.553  -5.146  1.00  0.00           C  
ATOM    277  OG1 THR A  19     -12.337  30.299  -5.257  1.00  0.00           O  
ATOM    278  CG2 THR A  19     -14.254  29.951  -3.821  1.00  0.00           C  
ATOM    279  H   THR A  19     -13.227  28.186  -6.519  1.00  0.00           H  
ATOM    280  HA  THR A  19     -15.562  30.008  -6.137  1.00  0.00           H  
ATOM    281  HB  THR A  19     -13.924  31.628  -5.147  1.00  0.00           H  
ATOM    282  HG1 THR A  19     -11.858  31.062  -5.654  1.00  0.00           H  
ATOM    283 1HG2 THR A  19     -13.727  30.413  -2.988  1.00  0.00           H  
ATOM    284 2HG2 THR A  19     -15.324  30.135  -3.722  1.00  0.00           H  
ATOM    285 3HG2 THR A  19     -14.070  28.878  -3.805  1.00  0.00           H  
ATOM    286  N   SER A  20     -14.106  29.776  -8.711  1.00  0.00           N  
ATOM    287  CA  SER A  20     -13.809  30.187 -10.084  1.00  0.00           C  
ATOM    288  C   SER A  20     -14.965  30.787 -10.887  1.00  0.00           C  
ATOM    289  O   SER A  20     -16.134  30.620 -10.539  1.00  0.00           O  
ATOM    290  CB  SER A  20     -13.341  28.974 -10.804  1.00  0.00           C  
ATOM    291  OG  SER A  20     -14.366  28.063 -10.838  1.00  0.00           O  
ATOM    292  H   SER A  20     -14.268  28.795  -8.539  1.00  0.00           H  
ATOM    293  HA  SER A  20     -13.005  30.926 -10.043  1.00  0.00           H  
ATOM    294 1HB  SER A  20     -13.047  29.223 -11.802  1.00  0.00           H  
ATOM    295 2HB  SER A  20     -12.506  28.550 -10.313  1.00  0.00           H  
ATOM    296  HG  SER A  20     -13.981  27.273 -11.254  1.00  0.00           H  
ATOM    297  N   GLN A  21     -14.606  31.455 -11.991  1.00  0.00           N  
ATOM    298  CA  GLN A  21     -15.550  32.040 -12.947  1.00  0.00           C  
ATOM    299  C   GLN A  21     -15.172  31.895 -14.447  1.00  0.00           C  
ATOM    300  O   GLN A  21     -14.412  32.724 -14.947  1.00  0.00           O  
ATOM    301  CB  GLN A  21     -15.681  33.541 -12.657  1.00  0.00           C  
ATOM    302  CG  GLN A  21     -16.300  33.920 -11.351  1.00  0.00           C  
ATOM    303  CD  GLN A  21     -16.542  35.388 -11.335  1.00  0.00           C  
ATOM    304  OE1 GLN A  21     -16.983  35.918 -12.375  1.00  0.00           O  
ATOM    305  NE2 GLN A  21     -16.291  36.051 -10.213  1.00  0.00           N  
ATOM    306  H   GLN A  21     -13.617  31.557 -12.168  1.00  0.00           H  
ATOM    307  HA  GLN A  21     -16.516  31.555 -12.801  1.00  0.00           H  
ATOM    308 1HB  GLN A  21     -14.685  33.986 -12.674  1.00  0.00           H  
ATOM    309 2HB  GLN A  21     -16.237  34.028 -13.416  1.00  0.00           H  
ATOM    310 1HG  GLN A  21     -17.252  33.399 -11.231  1.00  0.00           H  
ATOM    311 2HG  GLN A  21     -15.625  33.670 -10.532  1.00  0.00           H  
ATOM    312 1HE2 GLN A  21     -16.457  37.043 -10.165  1.00  0.00           H  
ATOM    313 2HE2 GLN A  21     -15.948  35.566  -9.408  1.00  0.00           H  
ATOM    314  N   SER A  22     -15.691  30.895 -15.179  1.00  0.00           N  
ATOM    315  CA  SER A  22     -15.359  30.773 -16.615  1.00  0.00           C  
ATOM    316  C   SER A  22     -16.294  29.905 -17.474  1.00  0.00           C  
ATOM    317  O   SER A  22     -16.396  28.694 -17.271  1.00  0.00           O  
ATOM    318  CB  SER A  22     -13.967  30.236 -16.799  1.00  0.00           C  
ATOM    319  OG  SER A  22     -13.678  30.055 -18.158  1.00  0.00           O  
ATOM    320  H   SER A  22     -16.339  30.241 -14.751  1.00  0.00           H  
ATOM    321  HA  SER A  22     -15.378  31.776 -17.034  1.00  0.00           H  
ATOM    322 1HB  SER A  22     -13.266  30.936 -16.383  1.00  0.00           H  
ATOM    323 2HB  SER A  22     -13.862  29.292 -16.266  1.00  0.00           H  
ATOM    324  HG  SER A  22     -14.408  29.540 -18.519  1.00  0.00           H  
ATOM    325  N   THR A  23     -16.948  30.540 -18.449  1.00  0.00           N  
ATOM    326  CA  THR A  23     -17.860  29.874 -19.386  1.00  0.00           C  
ATOM    327  C   THR A  23     -17.748  30.449 -20.796  1.00  0.00           C  
ATOM    328  O   THR A  23     -17.494  29.743 -21.773  1.00  0.00           O  
ATOM    329  CB  THR A  23     -19.303  29.966 -18.906  1.00  0.00           C  
ATOM    330  OG1 THR A  23     -19.385  29.358 -17.639  1.00  0.00           O  
ATOM    331  CG2 THR A  23     -20.238  29.260 -19.863  1.00  0.00           C  
ATOM    332  H   THR A  23     -16.791  31.530 -18.547  1.00  0.00           H  
ATOM    333  HA  THR A  23     -17.589  28.818 -19.437  1.00  0.00           H  
ATOM    334  HB  THR A  23     -19.600  31.011 -18.825  1.00  0.00           H  
ATOM    335  HG1 THR A  23     -18.779  28.596 -17.597  1.00  0.00           H  
ATOM    336 1HG2 THR A  23     -21.259  29.330 -19.490  1.00  0.00           H  
ATOM    337 2HG2 THR A  23     -20.178  29.726 -20.845  1.00  0.00           H  
ATOM    338 3HG2 THR A  23     -19.952  28.211 -19.940  1.00  0.00           H  
ATOM    339  N   THR A  24     -17.983  31.754 -20.858  1.00  0.00           N  
ATOM    340  CA  THR A  24     -18.030  32.576 -22.058  1.00  0.00           C  
ATOM    341  C   THR A  24     -16.731  32.513 -22.865  1.00  0.00           C  
ATOM    342  O   THR A  24     -15.644  32.572 -22.301  1.00  0.00           O  
ATOM    343  CB  THR A  24     -18.377  34.021 -21.643  1.00  0.00           C  
ATOM    344  OG1 THR A  24     -19.659  34.026 -20.994  1.00  0.00           O  
ATOM    345  CG2 THR A  24     -18.406  34.983 -22.816  1.00  0.00           C  
ATOM    346  H   THR A  24     -18.176  32.219 -19.987  1.00  0.00           H  
ATOM    347  HA  THR A  24     -18.834  32.203 -22.693  1.00  0.00           H  
ATOM    348  HB  THR A  24     -17.637  34.341 -20.933  1.00  0.00           H  
ATOM    349  HG1 THR A  24     -19.921  34.931 -20.793  1.00  0.00           H  
ATOM    350 1HG2 THR A  24     -18.649  35.986 -22.463  1.00  0.00           H  
ATOM    351 2HG2 THR A  24     -17.454  35.001 -23.270  1.00  0.00           H  
ATOM    352 3HG2 THR A  24     -19.154  34.665 -23.538  1.00  0.00           H  
ATOM    353  N   LYS A  25     -16.870  32.383 -24.195  1.00  0.00           N  
ATOM    354  CA  LYS A  25     -15.751  32.291 -25.149  1.00  0.00           C  
ATOM    355  C   LYS A  25     -14.800  33.490 -25.144  1.00  0.00           C  
ATOM    356  O   LYS A  25     -13.624  33.359 -25.482  1.00  0.00           O  
ATOM    357  CB  LYS A  25     -16.288  32.166 -26.573  1.00  0.00           C  
ATOM    358  CG  LYS A  25     -16.938  30.852 -26.950  1.00  0.00           C  
ATOM    359  CD  LYS A  25     -17.443  30.952 -28.387  1.00  0.00           C  
ATOM    360  CE  LYS A  25     -17.992  29.650 -28.926  1.00  0.00           C  
ATOM    361  NZ  LYS A  25     -18.543  29.839 -30.300  1.00  0.00           N  
ATOM    362  H   LYS A  25     -17.809  32.332 -24.561  1.00  0.00           H  
ATOM    363  HA  LYS A  25     -15.169  31.403 -24.899  1.00  0.00           H  
ATOM    364 1HB  LYS A  25     -17.022  32.954 -26.746  1.00  0.00           H  
ATOM    365 2HB  LYS A  25     -15.472  32.334 -27.278  1.00  0.00           H  
ATOM    366 1HG  LYS A  25     -16.209  30.044 -26.878  1.00  0.00           H  
ATOM    367 2HG  LYS A  25     -17.770  30.638 -26.279  1.00  0.00           H  
ATOM    368 1HD  LYS A  25     -18.223  31.711 -28.450  1.00  0.00           H  
ATOM    369 2HD  LYS A  25     -16.619  31.264 -29.032  1.00  0.00           H  
ATOM    370 1HE  LYS A  25     -17.181  28.926 -28.973  1.00  0.00           H  
ATOM    371 2HE  LYS A  25     -18.775  29.267 -28.273  1.00  0.00           H  
ATOM    372 1HZ  LYS A  25     -18.880  28.965 -30.666  1.00  0.00           H  
ATOM    373 2HZ  LYS A  25     -19.295  30.506 -30.271  1.00  0.00           H  
ATOM    374 3HZ  LYS A  25     -17.795  30.216 -30.917  1.00  0.00           H  
ATOM    375  N   LEU A  26     -15.329  34.652 -24.807  1.00  0.00           N  
ATOM    376  CA  LEU A  26     -14.560  35.883 -24.769  1.00  0.00           C  
ATOM    377  C   LEU A  26     -13.526  35.805 -23.666  1.00  0.00           C  
ATOM    378  O   LEU A  26     -13.774  35.179 -22.638  1.00  0.00           O  
ATOM    379  CB  LEU A  26     -15.467  37.086 -24.502  1.00  0.00           C  
ATOM    380  CG  LEU A  26     -16.476  37.398 -25.575  1.00  0.00           C  
ATOM    381  CD1 LEU A  26     -17.377  38.481 -25.103  1.00  0.00           C  
ATOM    382  CD2 LEU A  26     -15.749  37.812 -26.804  1.00  0.00           C  
ATOM    383  H   LEU A  26     -16.299  34.673 -24.554  1.00  0.00           H  
ATOM    384  HA  LEU A  26     -14.068  36.008 -25.724  1.00  0.00           H  
ATOM    385 1HB  LEU A  26     -16.002  36.929 -23.574  1.00  0.00           H  
ATOM    386 2HB  LEU A  26     -14.833  37.966 -24.380  1.00  0.00           H  
ATOM    387  HG  LEU A  26     -17.079  36.516 -25.784  1.00  0.00           H  
ATOM    388 1HD1 LEU A  26     -18.105  38.700 -25.870  1.00  0.00           H  
ATOM    389 2HD1 LEU A  26     -17.884  38.139 -24.207  1.00  0.00           H  
ATOM    390 3HD1 LEU A  26     -16.810  39.374 -24.883  1.00  0.00           H  
ATOM    391 1HD2 LEU A  26     -16.452  38.044 -27.607  1.00  0.00           H  
ATOM    392 2HD2 LEU A  26     -15.143  38.685 -26.594  1.00  0.00           H  
ATOM    393 3HD2 LEU A  26     -15.103  36.991 -27.113  1.00  0.00           H  
ATOM    394  N   ARG A  27     -12.379  36.442 -23.856  1.00  0.00           N  
ATOM    395  CA  ARG A  27     -11.377  36.440 -22.798  1.00  0.00           C  
ATOM    396  C   ARG A  27     -10.973  37.847 -22.332  1.00  0.00           C  
ATOM    397  O   ARG A  27     -11.112  38.845 -23.050  1.00  0.00           O  
ATOM    398  CB  ARG A  27     -10.158  35.604 -23.238  1.00  0.00           C  
ATOM    399  CG  ARG A  27      -9.389  36.035 -24.493  1.00  0.00           C  
ATOM    400  CD  ARG A  27      -8.292  35.060 -24.827  1.00  0.00           C  
ATOM    401  NE  ARG A  27      -8.828  33.733 -25.192  1.00  0.00           N  
ATOM    402  CZ  ARG A  27      -9.292  33.362 -26.421  1.00  0.00           C  
ATOM    403  NH1 ARG A  27      -9.304  34.207 -27.427  1.00  0.00           N  
ATOM    404  NH2 ARG A  27      -9.742  32.132 -26.599  1.00  0.00           N  
ATOM    405  H   ARG A  27     -12.205  36.878 -24.756  1.00  0.00           H  
ATOM    406  HA  ARG A  27     -11.795  35.923 -21.936  1.00  0.00           H  
ATOM    407 1HB  ARG A  27      -9.434  35.598 -22.431  1.00  0.00           H  
ATOM    408 2HB  ARG A  27     -10.476  34.574 -23.393  1.00  0.00           H  
ATOM    409 1HG  ARG A  27     -10.050  36.054 -25.328  1.00  0.00           H  
ATOM    410 2HG  ARG A  27      -8.955  37.024 -24.350  1.00  0.00           H  
ATOM    411 1HD  ARG A  27      -7.706  35.421 -25.645  1.00  0.00           H  
ATOM    412 2HD  ARG A  27      -7.645  34.932 -23.957  1.00  0.00           H  
ATOM    413  HE  ARG A  27      -8.850  33.033 -24.465  1.00  0.00           H  
ATOM    414 1HH1 ARG A  27      -8.965  35.146 -27.292  1.00  0.00           H  
ATOM    415 2HH1 ARG A  27      -9.678  33.919 -28.355  1.00  0.00           H  
ATOM    416 1HH2 ARG A  27      -9.741  31.479 -25.831  1.00  0.00           H  
ATOM    417 2HH2 ARG A  27     -10.095  31.846 -27.502  1.00  0.00           H  
ATOM    418  N   ASN A  28     -10.476  37.903 -21.098  1.00  0.00           N  
ATOM    419  CA  ASN A  28      -9.988  39.124 -20.455  1.00  0.00           C  
ATOM    420  C   ASN A  28      -8.622  38.788 -19.891  1.00  0.00           C  
ATOM    421  O   ASN A  28      -8.482  38.070 -18.883  1.00  0.00           O  
ATOM    422  CB  ASN A  28     -10.922  39.631 -19.371  1.00  0.00           C  
ATOM    423  CG  ASN A  28     -10.514  40.969 -18.804  1.00  0.00           C  
ATOM    424  OD1 ASN A  28      -9.660  41.661 -19.364  1.00  0.00           O  
ATOM    425  ND2 ASN A  28     -11.100  41.336 -17.697  1.00  0.00           N  
ATOM    426  H   ASN A  28     -10.401  37.033 -20.583  1.00  0.00           H  
ATOM    427  HA  ASN A  28      -9.852  39.904 -21.207  1.00  0.00           H  
ATOM    428 1HB  ASN A  28     -11.888  39.749 -19.791  1.00  0.00           H  
ATOM    429 2HB  ASN A  28     -10.996  38.902 -18.566  1.00  0.00           H  
ATOM    430 1HD2 ASN A  28     -10.866  42.209 -17.268  1.00  0.00           H  
ATOM    431 2HD2 ASN A  28     -11.749  40.711 -17.231  1.00  0.00           H  
ATOM    432  N   VAL A  29      -7.620  39.251 -20.605  1.00  0.00           N  
ATOM    433  CA  VAL A  29      -6.253  38.886 -20.351  1.00  0.00           C  
ATOM    434  C   VAL A  29      -5.466  40.095 -19.887  1.00  0.00           C  
ATOM    435  O   VAL A  29      -5.596  41.168 -20.474  1.00  0.00           O  
ATOM    436  CB  VAL A  29      -5.627  38.446 -21.668  1.00  0.00           C  
ATOM    437  CG1 VAL A  29      -4.144  37.995 -21.470  1.00  0.00           C  
ATOM    438  CG2 VAL A  29      -6.509  37.407 -22.412  1.00  0.00           C  
ATOM    439  H   VAL A  29      -7.822  39.871 -21.395  1.00  0.00           H  
ATOM    440  HA  VAL A  29      -6.220  38.101 -19.604  1.00  0.00           H  
ATOM    441  HB  VAL A  29      -5.611  39.290 -22.240  1.00  0.00           H  
ATOM    442 1HG1 VAL A  29      -3.702  37.761 -22.439  1.00  0.00           H  
ATOM    443 2HG1 VAL A  29      -3.569  38.792 -21.006  1.00  0.00           H  
ATOM    444 3HG1 VAL A  29      -4.095  37.119 -20.842  1.00  0.00           H  
ATOM    445 1HG2 VAL A  29      -6.063  37.190 -23.383  1.00  0.00           H  
ATOM    446 2HG2 VAL A  29      -6.606  36.500 -21.869  1.00  0.00           H  
ATOM    447 3HG2 VAL A  29      -7.499  37.836 -22.562  1.00  0.00           H  
ATOM    448  N   MET A  30      -4.670  39.946 -18.850  1.00  0.00           N  
ATOM    449  CA  MET A  30      -3.840  41.078 -18.466  1.00  0.00           C  
ATOM    450  C   MET A  30      -2.391  40.677 -18.411  1.00  0.00           C  
ATOM    451  O   MET A  30      -2.080  39.532 -18.091  1.00  0.00           O  
ATOM    452  CB  MET A  30      -4.201  41.609 -17.091  1.00  0.00           C  
ATOM    453  CG  MET A  30      -5.590  42.053 -16.913  1.00  0.00           C  
ATOM    454  SD  MET A  30      -5.807  42.773 -15.308  1.00  0.00           S  
ATOM    455  CE  MET A  30      -5.429  44.380 -15.760  1.00  0.00           C  
ATOM    456  H   MET A  30      -4.653  39.053 -18.353  1.00  0.00           H  
ATOM    457  HA  MET A  30      -3.930  41.873 -19.205  1.00  0.00           H  
ATOM    458 1HB  MET A  30      -4.008  40.838 -16.347  1.00  0.00           H  
ATOM    459 2HB  MET A  30      -3.549  42.453 -16.856  1.00  0.00           H  
ATOM    460 1HG  MET A  30      -5.850  42.793 -17.671  1.00  0.00           H  
ATOM    461 2HG  MET A  30      -6.231  41.215 -17.023  1.00  0.00           H  
ATOM    462 1HE  MET A  30      -5.446  45.026 -14.884  1.00  0.00           H  
ATOM    463 2HE  MET A  30      -4.462  44.406 -16.238  1.00  0.00           H  
ATOM    464 3HE  MET A  30      -6.181  44.713 -16.455  1.00  0.00           H  
ATOM    465  N   TYR A  31      -1.516  41.636 -18.651  1.00  0.00           N  
ATOM    466  CA  TYR A  31      -0.099  41.434 -18.402  1.00  0.00           C  
ATOM    467  C   TYR A  31       0.319  42.043 -17.055  1.00  0.00           C  
ATOM    468  O   TYR A  31      -0.212  43.070 -16.609  1.00  0.00           O  
ATOM    469  CB  TYR A  31       0.767  42.068 -19.492  1.00  0.00           C  
ATOM    470  CG  TYR A  31       0.808  41.430 -20.893  1.00  0.00           C  
ATOM    471  CD1 TYR A  31       0.056  41.962 -21.900  1.00  0.00           C  
ATOM    472  CD2 TYR A  31       1.622  40.334 -21.167  1.00  0.00           C  
ATOM    473  CE1 TYR A  31       0.088  41.439 -23.160  1.00  0.00           C  
ATOM    474  CE2 TYR A  31       1.642  39.789 -22.451  1.00  0.00           C  
ATOM    475  CZ  TYR A  31       0.874  40.338 -23.449  1.00  0.00           C  
ATOM    476  OH  TYR A  31       0.877  39.795 -24.749  1.00  0.00           O  
ATOM    477  H   TYR A  31      -1.840  42.527 -19.032  1.00  0.00           H  
ATOM    478  HA  TYR A  31       0.109  40.365 -18.359  1.00  0.00           H  
ATOM    479 1HB  TYR A  31       0.384  43.041 -19.620  1.00  0.00           H  
ATOM    480 2HB  TYR A  31       1.781  42.179 -19.129  1.00  0.00           H  
ATOM    481  HD1 TYR A  31      -0.555  42.811 -21.707  1.00  0.00           H  
ATOM    482  HD2 TYR A  31       2.235  39.895 -20.379  1.00  0.00           H  
ATOM    483  HE1 TYR A  31      -0.509  41.897 -23.930  1.00  0.00           H  
ATOM    484  HE2 TYR A  31       2.260  38.931 -22.676  1.00  0.00           H  
ATOM    485  HH  TYR A  31       1.498  39.015 -24.794  1.00  0.00           H  
ATOM    486  N   TYR A  32       1.287  41.396 -16.424  1.00  0.00           N  
ATOM    487  CA  TYR A  32       1.963  41.875 -15.216  1.00  0.00           C  
ATOM    488  C   TYR A  32       3.453  41.572 -15.409  1.00  0.00           C  
ATOM    489  O   TYR A  32       3.809  40.415 -15.620  1.00  0.00           O  
ATOM    490  CB  TYR A  32       1.393  41.184 -13.982  1.00  0.00           C  
ATOM    491  CG  TYR A  32       2.076  41.573 -12.694  1.00  0.00           C  
ATOM    492  CD1 TYR A  32       1.491  42.426 -11.764  1.00  0.00           C  
ATOM    493  CD2 TYR A  32       3.324  41.101 -12.462  1.00  0.00           C  
ATOM    494  CE1 TYR A  32       2.191  42.755 -10.615  1.00  0.00           C  
ATOM    495  CE2 TYR A  32       3.981  41.459 -11.341  1.00  0.00           C  
ATOM    496  CZ  TYR A  32       3.446  42.261 -10.428  1.00  0.00           C  
ATOM    497  OH  TYR A  32       4.180  42.580  -9.311  1.00  0.00           O  
ATOM    498  H   TYR A  32       1.587  40.503 -16.818  1.00  0.00           H  
ATOM    499  HA  TYR A  32       1.831  42.947 -15.117  1.00  0.00           H  
ATOM    500 1HB  TYR A  32       0.340  41.444 -13.895  1.00  0.00           H  
ATOM    501 2HB  TYR A  32       1.446  40.123 -14.109  1.00  0.00           H  
ATOM    502  HD1 TYR A  32       0.502  42.827 -11.931  1.00  0.00           H  
ATOM    503  HD2 TYR A  32       3.806  40.449 -13.188  1.00  0.00           H  
ATOM    504  HE1 TYR A  32       1.766  43.402  -9.867  1.00  0.00           H  
ATOM    505  HE2 TYR A  32       4.934  41.112 -11.185  1.00  0.00           H  
ATOM    506  HH  TYR A  32       3.767  43.322  -8.847  1.00  0.00           H  
ATOM    507  N   GLY A  33       4.326  42.585 -15.421  1.00  0.00           N  
ATOM    508  CA  GLY A  33       5.722  42.308 -15.754  1.00  0.00           C  
ATOM    509  C   GLY A  33       6.585  42.120 -14.562  1.00  0.00           C  
ATOM    510  O   GLY A  33       6.285  42.639 -13.496  1.00  0.00           O  
ATOM    511  H   GLY A  33       4.060  43.540 -15.166  1.00  0.00           H  
ATOM    512 1HA  GLY A  33       5.784  41.401 -16.342  1.00  0.00           H  
ATOM    513 2HA  GLY A  33       6.120  43.117 -16.367  1.00  0.00           H  
ATOM    514  N   ASP A  34       7.741  41.507 -14.766  1.00  0.00           N  
ATOM    515  CA  ASP A  34       8.693  41.398 -13.667  1.00  0.00           C  
ATOM    516  C   ASP A  34       8.875  42.743 -12.937  1.00  0.00           C  
ATOM    517  O   ASP A  34       8.667  42.863 -11.729  1.00  0.00           O  
ATOM    518  CB  ASP A  34      10.039  40.877 -14.179  1.00  0.00           C  
ATOM    519  CG  ASP A  34      10.641  41.695 -15.378  1.00  0.00           C  
ATOM    520  OD1 ASP A  34       9.966  42.574 -15.883  1.00  0.00           O  
ATOM    521  OD2 ASP A  34      11.769  41.470 -15.715  1.00  0.00           O  
ATOM    522  H   ASP A  34       7.916  41.086 -15.685  1.00  0.00           H  
ATOM    523  HA  ASP A  34       8.319  40.674 -12.970  1.00  0.00           H  
ATOM    524 1HB  ASP A  34      10.759  40.893 -13.363  1.00  0.00           H  
ATOM    525 2HB  ASP A  34       9.933  39.839 -14.493  1.00  0.00           H  
ATOM    526  N   TRP A  35       9.148  43.774 -13.729  1.00  0.00           N  
ATOM    527  CA  TRP A  35       9.392  45.140 -13.292  1.00  0.00           C  
ATOM    528  C   TRP A  35       8.221  45.790 -12.571  1.00  0.00           C  
ATOM    529  O   TRP A  35       8.416  46.762 -11.849  1.00  0.00           O  
ATOM    530  CB  TRP A  35       9.787  46.028 -14.476  1.00  0.00           C  
ATOM    531  CG  TRP A  35       8.690  46.294 -15.498  1.00  0.00           C  
ATOM    532  CD1 TRP A  35       8.429  45.584 -16.633  1.00  0.00           C  
ATOM    533  CD2 TRP A  35       7.733  47.396 -15.484  1.00  0.00           C  
ATOM    534  NE1 TRP A  35       7.381  46.159 -17.325  1.00  0.00           N  
ATOM    535  CE2 TRP A  35       6.942  47.268 -16.631  1.00  0.00           C  
ATOM    536  CE3 TRP A  35       7.497  48.471 -14.603  1.00  0.00           C  
ATOM    537  CZ2 TRP A  35       5.922  48.170 -16.926  1.00  0.00           C  
ATOM    538  CZ3 TRP A  35       6.479  49.371 -14.898  1.00  0.00           C  
ATOM    539  CH2 TRP A  35       5.708  49.224 -16.031  1.00  0.00           C  
ATOM    540  H   TRP A  35       9.256  43.552 -14.716  1.00  0.00           H  
ATOM    541  HA  TRP A  35      10.236  45.115 -12.601  1.00  0.00           H  
ATOM    542 1HB  TRP A  35      10.143  46.987 -14.102  1.00  0.00           H  
ATOM    543 2HB  TRP A  35      10.617  45.554 -15.003  1.00  0.00           H  
ATOM    544  HD1 TRP A  35       8.979  44.691 -16.950  1.00  0.00           H  
ATOM    545  HE1 TRP A  35       7.019  45.817 -18.203  1.00  0.00           H  
ATOM    546  HE3 TRP A  35       8.101  48.596 -13.701  1.00  0.00           H  
ATOM    547  HZ2 TRP A  35       5.306  48.075 -17.812  1.00  0.00           H  
ATOM    548  HZ3 TRP A  35       6.306  50.195 -14.205  1.00  0.00           H  
ATOM    549  HH2 TRP A  35       4.915  49.946 -16.233  1.00  0.00           H  
ATOM    550  N   SER A  36       6.997  45.291 -12.764  1.00  0.00           N  
ATOM    551  CA  SER A  36       5.809  45.896 -12.169  1.00  0.00           C  
ATOM    552  C   SER A  36       5.883  45.906 -10.641  1.00  0.00           C  
ATOM    553  O   SER A  36       5.175  46.677  -9.986  1.00  0.00           O  
ATOM    554  CB  SER A  36       4.553  45.157 -12.608  1.00  0.00           C  
ATOM    555  OG  SER A  36       4.298  45.302 -13.995  1.00  0.00           O  
ATOM    556  H   SER A  36       6.880  44.441 -13.303  1.00  0.00           H  
ATOM    557  HA  SER A  36       5.744  46.929 -12.514  1.00  0.00           H  
ATOM    558 1HB  SER A  36       4.654  44.111 -12.368  1.00  0.00           H  
ATOM    559 2HB  SER A  36       3.705  45.532 -12.041  1.00  0.00           H  
ATOM    560  HG  SER A  36       4.322  46.255 -14.165  1.00  0.00           H  
ATOM    561  N   ILE A  37       6.721  45.027 -10.087  1.00  0.00           N  
ATOM    562  CA  ILE A  37       6.902  44.898  -8.656  1.00  0.00           C  
ATOM    563  C   ILE A  37       7.807  45.979  -8.016  1.00  0.00           C  
ATOM    564  O   ILE A  37       7.873  46.055  -6.788  1.00  0.00           O  
ATOM    565  CB  ILE A  37       7.456  43.507  -8.351  1.00  0.00           C  
ATOM    566  CG1 ILE A  37       7.190  43.117  -6.981  1.00  0.00           C  
ATOM    567  CG2 ILE A  37       8.883  43.499  -8.526  1.00  0.00           C  
ATOM    568  CD1 ILE A  37       7.471  41.669  -6.760  1.00  0.00           C  
ATOM    569  H   ILE A  37       7.273  44.416 -10.695  1.00  0.00           H  
ATOM    570  HA  ILE A  37       5.918  44.975  -8.191  1.00  0.00           H  
ATOM    571  HB  ILE A  37       6.992  42.787  -9.015  1.00  0.00           H  
ATOM    572 1HG1 ILE A  37       7.813  43.708  -6.308  1.00  0.00           H  
ATOM    573 2HG1 ILE A  37       6.153  43.326  -6.764  1.00  0.00           H  
ATOM    574 1HG2 ILE A  37       9.265  42.513  -8.310  1.00  0.00           H  
ATOM    575 2HG2 ILE A  37       9.135  43.781  -9.542  1.00  0.00           H  
ATOM    576 3HG2 ILE A  37       9.302  44.211  -7.827  1.00  0.00           H  
ATOM    577 1HD1 ILE A  37       7.266  41.411  -5.753  1.00  0.00           H  
ATOM    578 2HD1 ILE A  37       6.838  41.106  -7.413  1.00  0.00           H  
ATOM    579 3HD1 ILE A  37       8.515  41.453  -6.980  1.00  0.00           H  
ATOM    580  N   TRP A  38       8.595  46.745  -8.804  1.00  0.00           N  
ATOM    581  CA  TRP A  38       9.469  47.740  -8.156  1.00  0.00           C  
ATOM    582  C   TRP A  38       9.886  48.923  -9.044  1.00  0.00           C  
ATOM    583  O   TRP A  38       9.931  48.843 -10.275  1.00  0.00           O  
ATOM    584  CB  TRP A  38      10.764  47.088  -7.572  1.00  0.00           C  
ATOM    585  CG  TRP A  38      11.802  46.463  -8.568  1.00  0.00           C  
ATOM    586  CD1 TRP A  38      11.915  45.152  -8.947  1.00  0.00           C  
ATOM    587  CD2 TRP A  38      12.894  47.149  -9.250  1.00  0.00           C  
ATOM    588  NE1 TRP A  38      12.959  44.989  -9.812  1.00  0.00           N  
ATOM    589  CE2 TRP A  38      13.567  46.188 -10.013  1.00  0.00           C  
ATOM    590  CE3 TRP A  38      13.351  48.467  -9.268  1.00  0.00           C  
ATOM    591  CZ2 TRP A  38      14.662  46.508 -10.796  1.00  0.00           C  
ATOM    592  CZ3 TRP A  38      14.450  48.791 -10.054  1.00  0.00           C  
ATOM    593  CH2 TRP A  38      15.087  47.836 -10.802  1.00  0.00           C  
ATOM    594  H   TRP A  38       8.541  46.682  -9.823  1.00  0.00           H  
ATOM    595  HA  TRP A  38       8.914  48.155  -7.315  1.00  0.00           H  
ATOM    596 1HB  TRP A  38      11.294  47.839  -6.992  1.00  0.00           H  
ATOM    597 2HB  TRP A  38      10.476  46.306  -6.871  1.00  0.00           H  
ATOM    598  HD1 TRP A  38      11.305  44.355  -8.622  1.00  0.00           H  
ATOM    599  HE1 TRP A  38      13.253  44.084 -10.246  1.00  0.00           H  
ATOM    600  HE3 TRP A  38      12.862  49.222  -8.675  1.00  0.00           H  
ATOM    601  HZ2 TRP A  38      15.183  45.752 -11.389  1.00  0.00           H  
ATOM    602  HZ3 TRP A  38      14.795  49.825 -10.060  1.00  0.00           H  
ATOM    603  HH2 TRP A  38      15.947  48.122 -11.407  1.00  0.00           H  
ATOM    604  N   GLY A  39      10.302  50.015  -8.410  1.00  0.00           N  
ATOM    605  CA  GLY A  39      10.846  51.110  -9.198  1.00  0.00           C  
ATOM    606  C   GLY A  39       9.817  51.886 -10.008  1.00  0.00           C  
ATOM    607  O   GLY A  39       9.179  52.811  -9.508  1.00  0.00           O  
ATOM    608  H   GLY A  39      10.246  50.082  -7.404  1.00  0.00           H  
ATOM    609 1HA  GLY A  39      11.370  51.797  -8.533  1.00  0.00           H  
ATOM    610 2HA  GLY A  39      11.595  50.717  -9.881  1.00  0.00           H  
ATOM    611  N   GLY A  40       9.768  51.577 -11.294  1.00  0.00           N  
ATOM    612  CA  GLY A  40       8.947  52.305 -12.263  1.00  0.00           C  
ATOM    613  C   GLY A  40       7.462  52.223 -11.960  1.00  0.00           C  
ATOM    614  O   GLY A  40       6.965  51.202 -11.493  1.00  0.00           O  
ATOM    615  H   GLY A  40      10.279  50.740 -11.561  1.00  0.00           H  
ATOM    616 1HA  GLY A  40       9.259  53.348 -12.287  1.00  0.00           H  
ATOM    617 2HA  GLY A  40       9.128  51.895 -13.251  1.00  0.00           H  
ATOM    618  N   GLN A  41       6.728  53.285 -12.301  1.00  0.00           N  
ATOM    619  CA  GLN A  41       5.280  53.348 -12.049  1.00  0.00           C  
ATOM    620  C   GLN A  41       5.044  53.268 -10.530  1.00  0.00           C  
ATOM    621  O   GLN A  41       4.826  54.289  -9.877  1.00  0.00           O  
ATOM    622  CB  GLN A  41       4.500  52.277 -12.839  1.00  0.00           C  
ATOM    623  CG  GLN A  41       2.987  52.492 -12.816  1.00  0.00           C  
ATOM    624  CD  GLN A  41       2.564  53.809 -13.586  1.00  0.00           C  
ATOM    625  OE1 GLN A  41       2.829  54.022 -14.811  1.00  0.00           O  
ATOM    626  NE2 GLN A  41       1.914  54.701 -12.842  1.00  0.00           N  
ATOM    627  H   GLN A  41       7.195  54.087 -12.692  1.00  0.00           H  
ATOM    628  HA  GLN A  41       4.903  54.314 -12.363  1.00  0.00           H  
ATOM    629 1HB  GLN A  41       4.827  52.268 -13.875  1.00  0.00           H  
ATOM    630 2HB  GLN A  41       4.682  51.284 -12.433  1.00  0.00           H  
ATOM    631 1HG  GLN A  41       2.498  51.632 -13.270  1.00  0.00           H  
ATOM    632 2HG  GLN A  41       2.664  52.587 -11.777  1.00  0.00           H  
ATOM    633 1HE2 GLN A  41       1.623  55.588 -13.210  1.00  0.00           H  
ATOM    634 2HE2 GLN A  41       1.738  54.500 -11.878  1.00  0.00           H  
ATOM    635  N   GLY A  42       5.025  52.066  -9.980  1.00  0.00           N  
ATOM    636  CA  GLY A  42       4.843  51.906  -8.548  1.00  0.00           C  
ATOM    637  C   GLY A  42       4.858  50.447  -8.130  1.00  0.00           C  
ATOM    638  O   GLY A  42       4.753  49.534  -8.947  1.00  0.00           O  
ATOM    639  H   GLY A  42       5.257  51.271 -10.564  1.00  0.00           H  
ATOM    640 1HA  GLY A  42       5.639  52.441  -8.028  1.00  0.00           H  
ATOM    641 2HA  GLY A  42       3.901  52.363  -8.249  1.00  0.00           H  
ATOM    642  N   ASN A  43       4.941  50.213  -6.832  1.00  0.00           N  
ATOM    643  CA  ASN A  43       5.004  48.840  -6.361  1.00  0.00           C  
ATOM    644  C   ASN A  43       3.643  48.172  -6.341  1.00  0.00           C  
ATOM    645  O   ASN A  43       2.869  48.343  -5.399  1.00  0.00           O  
ATOM    646  CB  ASN A  43       5.638  48.805  -4.986  1.00  0.00           C  
ATOM    647  CG  ASN A  43       5.805  47.425  -4.454  1.00  0.00           C  
ATOM    648  OD1 ASN A  43       5.069  46.528  -4.859  1.00  0.00           O  
ATOM    649  ND2 ASN A  43       6.730  47.240  -3.540  1.00  0.00           N  
ATOM    650  H   ASN A  43       4.991  50.980  -6.178  1.00  0.00           H  
ATOM    651  HA  ASN A  43       5.631  48.264  -7.049  1.00  0.00           H  
ATOM    652 1HB  ASN A  43       6.618  49.280  -5.028  1.00  0.00           H  
ATOM    653 2HB  ASN A  43       5.025  49.376  -4.290  1.00  0.00           H  
ATOM    654 1HD2 ASN A  43       6.849  46.325  -3.128  1.00  0.00           H  
ATOM    655 2HD2 ASN A  43       7.297  48.004  -3.238  1.00  0.00           H  
ATOM    656  N   PHE A  44       3.360  47.417  -7.395  1.00  0.00           N  
ATOM    657  CA  PHE A  44       2.084  46.722  -7.542  1.00  0.00           C  
ATOM    658  C   PHE A  44       2.353  45.222  -7.471  1.00  0.00           C  
ATOM    659  O   PHE A  44       3.299  44.741  -8.095  1.00  0.00           O  
ATOM    660  CB  PHE A  44       1.461  47.117  -8.886  1.00  0.00           C  
ATOM    661  CG  PHE A  44       0.100  46.549  -9.245  1.00  0.00           C  
ATOM    662  CD1 PHE A  44      -1.069  47.075  -8.713  1.00  0.00           C  
ATOM    663  CD2 PHE A  44      -0.006  45.534 -10.157  1.00  0.00           C  
ATOM    664  CE1 PHE A  44      -2.304  46.574  -9.102  1.00  0.00           C  
ATOM    665  CE2 PHE A  44      -1.214  45.032 -10.537  1.00  0.00           C  
ATOM    666  CZ  PHE A  44      -2.371  45.548 -10.013  1.00  0.00           C  
ATOM    667  H   PHE A  44       4.057  47.373  -8.151  1.00  0.00           H  
ATOM    668  HA  PHE A  44       1.416  47.001  -6.726  1.00  0.00           H  
ATOM    669 1HB  PHE A  44       1.389  48.204  -8.931  1.00  0.00           H  
ATOM    670 2HB  PHE A  44       2.158  46.821  -9.672  1.00  0.00           H  
ATOM    671  HD1 PHE A  44      -1.008  47.889  -7.994  1.00  0.00           H  
ATOM    672  HD2 PHE A  44       0.893  45.148 -10.589  1.00  0.00           H  
ATOM    673  HE1 PHE A  44      -3.225  46.990  -8.684  1.00  0.00           H  
ATOM    674  HE2 PHE A  44      -1.253  44.236 -11.263  1.00  0.00           H  
ATOM    675  HZ  PHE A  44      -3.339  45.156 -10.316  1.00  0.00           H  
ATOM    676  N   TYR A  45       1.549  44.481  -6.717  1.00  0.00           N  
ATOM    677  CA  TYR A  45       1.752  43.040  -6.615  1.00  0.00           C  
ATOM    678  C   TYR A  45       0.606  42.337  -7.352  1.00  0.00           C  
ATOM    679  O   TYR A  45      -0.464  42.916  -7.456  1.00  0.00           O  
ATOM    680  CB  TYR A  45       1.812  42.628  -5.151  1.00  0.00           C  
ATOM    681  CG  TYR A  45       3.001  43.169  -4.354  1.00  0.00           C  
ATOM    682  CD1 TYR A  45       2.818  43.989  -3.246  1.00  0.00           C  
ATOM    683  CD2 TYR A  45       4.254  42.858  -4.739  1.00  0.00           C  
ATOM    684  CE1 TYR A  45       3.923  44.439  -2.524  1.00  0.00           C  
ATOM    685  CE2 TYR A  45       5.349  43.303  -4.030  1.00  0.00           C  
ATOM    686  CZ  TYR A  45       5.209  44.068  -2.935  1.00  0.00           C  
ATOM    687  OH  TYR A  45       6.348  44.496  -2.235  1.00  0.00           O  
ATOM    688  H   TYR A  45       0.772  44.907  -6.184  1.00  0.00           H  
ATOM    689  HA  TYR A  45       2.697  42.797  -7.083  1.00  0.00           H  
ATOM    690 1HB  TYR A  45       0.920  43.008  -4.670  1.00  0.00           H  
ATOM    691 2HB  TYR A  45       1.802  41.545  -5.059  1.00  0.00           H  
ATOM    692  HD1 TYR A  45       1.814  44.269  -2.936  1.00  0.00           H  
ATOM    693  HD2 TYR A  45       4.397  42.243  -5.615  1.00  0.00           H  
ATOM    694  HE1 TYR A  45       3.784  45.071  -1.649  1.00  0.00           H  
ATOM    695  HE2 TYR A  45       6.338  43.038  -4.348  1.00  0.00           H  
ATOM    696  HH  TYR A  45       7.152  43.998  -2.537  1.00  0.00           H  
ATOM    697  N   PRO A  46       0.734  41.102  -7.879  1.00  0.00           N  
ATOM    698  CA  PRO A  46      -0.362  40.411  -8.528  1.00  0.00           C  
ATOM    699  C   PRO A  46      -1.573  40.258  -7.608  1.00  0.00           C  
ATOM    700  O   PRO A  46      -2.702  40.197  -8.071  1.00  0.00           O  
ATOM    701  CB  PRO A  46       0.241  39.059  -8.884  1.00  0.00           C  
ATOM    702  CG  PRO A  46       1.715  39.324  -8.956  1.00  0.00           C  
ATOM    703  CD  PRO A  46       1.963  40.323  -7.833  1.00  0.00           C  
ATOM    704  HA  PRO A  46      -0.622  40.971  -9.431  1.00  0.00           H  
ATOM    705 1HB  PRO A  46      -0.029  38.306  -8.127  1.00  0.00           H  
ATOM    706 2HB  PRO A  46      -0.184  38.723  -9.827  1.00  0.00           H  
ATOM    707 1HG  PRO A  46       2.286  38.392  -8.865  1.00  0.00           H  
ATOM    708 2HG  PRO A  46       1.959  39.734  -9.934  1.00  0.00           H  
ATOM    709 1HD  PRO A  46       1.999  39.788  -6.890  1.00  0.00           H  
ATOM    710 2HD  PRO A  46       2.859  40.890  -8.028  1.00  0.00           H  
ATOM    711  N   LYS A  47      -1.361  40.276  -6.285  1.00  0.00           N  
ATOM    712  CA  LYS A  47      -2.472  40.155  -5.337  1.00  0.00           C  
ATOM    713  C   LYS A  47      -3.423  41.348  -5.450  1.00  0.00           C  
ATOM    714  O   LYS A  47      -4.561  41.294  -4.980  1.00  0.00           O  
ATOM    715  CB  LYS A  47      -1.985  40.043  -3.891  1.00  0.00           C  
ATOM    716  CG  LYS A  47      -1.415  41.327  -3.309  1.00  0.00           C  
ATOM    717  CD  LYS A  47      -0.997  41.165  -1.850  1.00  0.00           C  
ATOM    718  CE  LYS A  47      -0.382  42.453  -1.283  1.00  0.00           C  
ATOM    719  NZ  LYS A  47      -1.354  43.634  -1.264  1.00  0.00           N  
ATOM    720  H   LYS A  47      -0.426  40.350  -5.920  1.00  0.00           H  
ATOM    721  HA  LYS A  47      -3.032  39.257  -5.569  1.00  0.00           H  
ATOM    722 1HB  LYS A  47      -2.812  39.724  -3.257  1.00  0.00           H  
ATOM    723 2HB  LYS A  47      -1.209  39.279  -3.828  1.00  0.00           H  
ATOM    724 1HG  LYS A  47      -0.570  41.621  -3.887  1.00  0.00           H  
ATOM    725 2HG  LYS A  47      -2.161  42.121  -3.365  1.00  0.00           H  
ATOM    726 1HD  LYS A  47      -1.861  40.888  -1.248  1.00  0.00           H  
ATOM    727 2HD  LYS A  47      -0.250  40.371  -1.774  1.00  0.00           H  
ATOM    728 1HE  LYS A  47      -0.057  42.252  -0.265  1.00  0.00           H  
ATOM    729 2HE  LYS A  47       0.484  42.715  -1.878  1.00  0.00           H  
ATOM    730 1HZ  LYS A  47      -0.889  44.434  -0.876  1.00  0.00           H  
ATOM    731 2HZ  LYS A  47      -1.682  43.890  -2.226  1.00  0.00           H  
ATOM    732 3HZ  LYS A  47      -2.155  43.410  -0.704  1.00  0.00           H  
ATOM    733  N   ASP A  48      -2.940  42.434  -6.061  1.00  0.00           N  
ATOM    734  CA  ASP A  48      -3.676  43.666  -6.211  1.00  0.00           C  
ATOM    735  C   ASP A  48      -4.453  43.661  -7.542  1.00  0.00           C  
ATOM    736  O   ASP A  48      -5.153  44.620  -7.865  1.00  0.00           O  
ATOM    737  CB  ASP A  48      -2.684  44.834  -6.161  1.00  0.00           C  
ATOM    738  CG  ASP A  48      -1.880  44.890  -4.806  1.00  0.00           C  
ATOM    739  OD1 ASP A  48      -2.450  44.617  -3.748  1.00  0.00           O  
ATOM    740  OD2 ASP A  48      -0.686  45.163  -4.853  1.00  0.00           O  
ATOM    741  H   ASP A  48      -2.006  42.416  -6.460  1.00  0.00           H  
ATOM    742  HA  ASP A  48      -4.390  43.754  -5.391  1.00  0.00           H  
ATOM    743 1HB  ASP A  48      -1.983  44.736  -6.977  1.00  0.00           H  
ATOM    744 2HB  ASP A  48      -3.218  45.772  -6.296  1.00  0.00           H  
ATOM    745  N   ILE A  49      -4.322  42.578  -8.318  1.00  0.00           N  
ATOM    746  CA  ILE A  49      -5.033  42.419  -9.580  1.00  0.00           C  
ATOM    747  C   ILE A  49      -6.401  41.805  -9.300  1.00  0.00           C  
ATOM    748  O   ILE A  49      -6.481  40.769  -8.635  1.00  0.00           O  
ATOM    749  CB  ILE A  49      -4.290  41.483 -10.567  1.00  0.00           C  
ATOM    750  CG1 ILE A  49      -2.980  42.038 -10.952  1.00  0.00           C  
ATOM    751  CG2 ILE A  49      -5.088  41.210 -11.803  1.00  0.00           C  
ATOM    752  CD1 ILE A  49      -2.163  41.056 -11.733  1.00  0.00           C  
ATOM    753  H   ILE A  49      -3.721  41.811  -8.022  1.00  0.00           H  
ATOM    754  HA  ILE A  49      -5.127  43.399 -10.032  1.00  0.00           H  
ATOM    755  HB  ILE A  49      -4.106  40.534 -10.066  1.00  0.00           H  
ATOM    756 1HG1 ILE A  49      -3.137  42.920 -11.557  1.00  0.00           H  
ATOM    757 2HG1 ILE A  49      -2.438  42.323 -10.050  1.00  0.00           H  
ATOM    758 1HG2 ILE A  49      -4.526  40.527 -12.437  1.00  0.00           H  
ATOM    759 2HG2 ILE A  49      -6.037  40.756 -11.538  1.00  0.00           H  
ATOM    760 3HG2 ILE A  49      -5.261  42.132 -12.340  1.00  0.00           H  
ATOM    761 1HD1 ILE A  49      -1.224  41.488 -12.001  1.00  0.00           H  
ATOM    762 2HD1 ILE A  49      -1.997  40.161 -11.136  1.00  0.00           H  
ATOM    763 3HD1 ILE A  49      -2.705  40.795 -12.630  1.00  0.00           H  
ATOM    764  N   PRO A  50      -7.508  42.358  -9.807  1.00  0.00           N  
ATOM    765  CA  PRO A  50      -8.847  41.843  -9.607  1.00  0.00           C  
ATOM    766  C   PRO A  50      -9.053  40.603 -10.467  1.00  0.00           C  
ATOM    767  O   PRO A  50      -9.765  40.623 -11.470  1.00  0.00           O  
ATOM    768  CB  PRO A  50      -9.714  43.013 -10.040  1.00  0.00           C  
ATOM    769  CG  PRO A  50      -8.907  43.693 -11.101  1.00  0.00           C  
ATOM    770  CD  PRO A  50      -7.465  43.592 -10.619  1.00  0.00           C  
ATOM    771  HA  PRO A  50      -8.994  41.611  -8.542  1.00  0.00           H  
ATOM    772 1HB  PRO A  50     -10.689  42.646 -10.396  1.00  0.00           H  
ATOM    773 2HB  PRO A  50      -9.911  43.675  -9.177  1.00  0.00           H  
ATOM    774 1HG  PRO A  50      -9.068  43.169 -12.035  1.00  0.00           H  
ATOM    775 2HG  PRO A  50      -9.236  44.734 -11.245  1.00  0.00           H  
ATOM    776 1HD  PRO A  50      -6.815  43.501 -11.488  1.00  0.00           H  
ATOM    777 2HD  PRO A  50      -7.211  44.468  -9.986  1.00  0.00           H  
ATOM    778  N   ALA A  51      -8.375  39.532 -10.061  1.00  0.00           N  
ATOM    779  CA  ALA A  51      -8.307  38.251 -10.753  1.00  0.00           C  
ATOM    780  C   ALA A  51      -9.669  37.630 -10.970  1.00  0.00           C  
ATOM    781  O   ALA A  51      -9.869  36.905 -11.938  1.00  0.00           O  
ATOM    782  CB  ALA A  51      -7.445  37.306  -9.970  1.00  0.00           C  
ATOM    783  H   ALA A  51      -7.818  39.648  -9.216  1.00  0.00           H  
ATOM    784  HA  ALA A  51      -7.858  38.415 -11.728  1.00  0.00           H  
ATOM    785 1HB  ALA A  51      -7.385  36.374 -10.489  1.00  0.00           H  
ATOM    786 2HB  ALA A  51      -6.455  37.743  -9.865  1.00  0.00           H  
ATOM    787 3HB  ALA A  51      -7.881  37.145  -8.990  1.00  0.00           H  
ATOM    788  N   ASP A  52     -10.627  37.922 -10.100  1.00  0.00           N  
ATOM    789  CA  ASP A  52     -11.966  37.359 -10.244  1.00  0.00           C  
ATOM    790  C   ASP A  52     -12.657  37.843 -11.519  1.00  0.00           C  
ATOM    791  O   ASP A  52     -13.660  37.269 -11.941  1.00  0.00           O  
ATOM    792  CB  ASP A  52     -12.847  37.704  -9.035  1.00  0.00           C  
ATOM    793  CG  ASP A  52     -12.998  39.239  -8.779  1.00  0.00           C  
ATOM    794  OD1 ASP A  52     -12.033  39.849  -8.358  1.00  0.00           O  
ATOM    795  OD2 ASP A  52     -14.079  39.783  -9.007  1.00  0.00           O  
ATOM    796  H   ASP A  52     -10.420  38.534  -9.326  1.00  0.00           H  
ATOM    797  HA  ASP A  52     -11.874  36.274 -10.303  1.00  0.00           H  
ATOM    798 1HB  ASP A  52     -13.836  37.282  -9.186  1.00  0.00           H  
ATOM    799 2HB  ASP A  52     -12.428  37.237  -8.143  1.00  0.00           H  
ATOM    800  N   LYS A  53     -12.140  38.921 -12.115  1.00  0.00           N  
ATOM    801  CA  LYS A  53     -12.719  39.471 -13.316  1.00  0.00           C  
ATOM    802  C   LYS A  53     -11.912  39.129 -14.567  1.00  0.00           C  
ATOM    803  O   LYS A  53     -12.247  39.594 -15.665  1.00  0.00           O  
ATOM    804  CB  LYS A  53     -12.845  40.981 -13.148  1.00  0.00           C  
ATOM    805  CG  LYS A  53     -13.803  41.337 -12.007  1.00  0.00           C  
ATOM    806  CD  LYS A  53     -14.017  42.818 -11.818  1.00  0.00           C  
ATOM    807  CE  LYS A  53     -15.097  43.062 -10.747  1.00  0.00           C  
ATOM    808  NZ  LYS A  53     -14.681  42.571  -9.363  1.00  0.00           N  
ATOM    809  H   LYS A  53     -11.311  39.378 -11.736  1.00  0.00           H  
ATOM    810  HA  LYS A  53     -13.710  39.040 -13.429  1.00  0.00           H  
ATOM    811 1HB  LYS A  53     -11.863  41.400 -12.908  1.00  0.00           H  
ATOM    812 2HB  LYS A  53     -13.185  41.445 -14.070  1.00  0.00           H  
ATOM    813 1HG  LYS A  53     -14.758  40.838 -12.145  1.00  0.00           H  
ATOM    814 2HG  LYS A  53     -13.365  40.961 -11.087  1.00  0.00           H  
ATOM    815 1HD  LYS A  53     -13.085  43.294 -11.509  1.00  0.00           H  
ATOM    816 2HD  LYS A  53     -14.342  43.261 -12.756  1.00  0.00           H  
ATOM    817 1HE  LYS A  53     -15.303  44.131 -10.694  1.00  0.00           H  
ATOM    818 2HE  LYS A  53     -16.006  42.542 -11.044  1.00  0.00           H  
ATOM    819 1HZ  LYS A  53     -15.418  42.752  -8.707  1.00  0.00           H  
ATOM    820 2HZ  LYS A  53     -14.481  41.545  -9.351  1.00  0.00           H  
ATOM    821 3HZ  LYS A  53     -13.853  43.052  -9.068  1.00  0.00           H  
ATOM    822  N   LEU A  54     -10.849  38.334 -14.390  1.00  0.00           N  
ATOM    823  CA  LEU A  54      -9.951  37.952 -15.474  1.00  0.00           C  
ATOM    824  C   LEU A  54     -10.113  36.511 -15.866  1.00  0.00           C  
ATOM    825  O   LEU A  54     -10.554  35.685 -15.072  1.00  0.00           O  
ATOM    826  CB  LEU A  54      -8.487  38.118 -15.090  1.00  0.00           C  
ATOM    827  CG  LEU A  54      -8.084  39.409 -14.674  1.00  0.00           C  
ATOM    828  CD1 LEU A  54      -6.585  39.348 -14.391  1.00  0.00           C  
ATOM    829  CD2 LEU A  54      -8.506  40.358 -15.723  1.00  0.00           C  
ATOM    830  H   LEU A  54     -10.647  37.959 -13.465  1.00  0.00           H  
ATOM    831  HA  LEU A  54     -10.162  38.570 -16.342  1.00  0.00           H  
ATOM    832 1HB  LEU A  54      -8.294  37.459 -14.263  1.00  0.00           H  
ATOM    833 2HB  LEU A  54      -7.857  37.817 -15.935  1.00  0.00           H  
ATOM    834  HG  LEU A  54      -8.578  39.684 -13.739  1.00  0.00           H  
ATOM    835 1HD1 LEU A  54      -6.256  40.299 -14.073  1.00  0.00           H  
ATOM    836 2HD1 LEU A  54      -6.381  38.614 -13.615  1.00  0.00           H  
ATOM    837 3HD1 LEU A  54      -6.053  39.063 -15.305  1.00  0.00           H  
ATOM    838 1HD2 LEU A  54      -8.233  41.351 -15.454  1.00  0.00           H  
ATOM    839 2HD2 LEU A  54      -8.049  40.082 -16.671  1.00  0.00           H  
ATOM    840 3HD2 LEU A  54      -9.572  40.302 -15.818  1.00  0.00           H  
ATOM    841  N   THR A  55      -9.706  36.198 -17.084  1.00  0.00           N  
ATOM    842  CA  THR A  55      -9.687  34.809 -17.490  1.00  0.00           C  
ATOM    843  C   THR A  55      -8.226  34.348 -17.639  1.00  0.00           C  
ATOM    844  O   THR A  55      -7.921  33.169 -17.437  1.00  0.00           O  
ATOM    845  CB  THR A  55     -10.456  34.640 -18.808  1.00  0.00           C  
ATOM    846  OG1 THR A  55      -9.807  35.398 -19.829  1.00  0.00           O  
ATOM    847  CG2 THR A  55     -11.903  35.162 -18.667  1.00  0.00           C  
ATOM    848  H   THR A  55      -9.381  36.923 -17.716  1.00  0.00           H  
ATOM    849  HA  THR A  55     -10.161  34.197 -16.724  1.00  0.00           H  
ATOM    850  HB  THR A  55     -10.469  33.588 -19.091  1.00  0.00           H  
ATOM    851  HG1 THR A  55      -8.980  34.943 -20.087  1.00  0.00           H  
ATOM    852 1HG2 THR A  55     -12.431  35.040 -19.616  1.00  0.00           H  
ATOM    853 2HG2 THR A  55     -12.421  34.597 -17.889  1.00  0.00           H  
ATOM    854 3HG2 THR A  55     -11.889  36.219 -18.397  1.00  0.00           H  
ATOM    855  N   HIS A  56      -7.320  35.297 -17.931  1.00  0.00           N  
ATOM    856  CA  HIS A  56      -5.899  34.981 -18.133  1.00  0.00           C  
ATOM    857  C   HIS A  56      -4.969  36.074 -17.542  1.00  0.00           C  
ATOM    858  O   HIS A  56      -5.300  37.265 -17.564  1.00  0.00           O  
ATOM    859  CB  HIS A  56      -5.585  34.851 -19.634  1.00  0.00           C  
ATOM    860  CG  HIS A  56      -6.365  33.785 -20.443  1.00  0.00           C  
ATOM    861  ND1 HIS A  56      -7.675  33.966 -20.817  1.00  0.00           N  
ATOM    862  CD2 HIS A  56      -5.997  32.586 -20.973  1.00  0.00           C  
ATOM    863  CE1 HIS A  56      -8.089  32.910 -21.513  1.00  0.00           C  
ATOM    864  NE2 HIS A  56      -7.094  32.065 -21.621  1.00  0.00           N  
ATOM    865  H   HIS A  56      -7.641  36.253 -18.081  1.00  0.00           H  
ATOM    866  HA  HIS A  56      -5.665  34.041 -17.646  1.00  0.00           H  
ATOM    867 1HB  HIS A  56      -5.767  35.787 -20.065  1.00  0.00           H  
ATOM    868 2HB  HIS A  56      -4.544  34.658 -19.749  1.00  0.00           H  
ATOM    869  HD2 HIS A  56      -5.040  32.105 -20.914  1.00  0.00           H  
ATOM    870  HE1 HIS A  56      -9.085  32.771 -21.929  1.00  0.00           H  
ATOM    871  HE2 HIS A  56      -7.109  31.143 -22.118  1.00  0.00           H  
ATOM    872  N   LEU A  57      -3.795  35.667 -17.060  1.00  0.00           N  
ATOM    873  CA  LEU A  57      -2.761  36.592 -16.571  1.00  0.00           C  
ATOM    874  C   LEU A  57      -1.368  36.161 -17.051  1.00  0.00           C  
ATOM    875  O   LEU A  57      -0.952  35.024 -16.816  1.00  0.00           O  
ATOM    876  CB  LEU A  57      -2.843  36.681 -15.045  1.00  0.00           C  
ATOM    877  CG  LEU A  57      -1.820  37.530 -14.309  1.00  0.00           C  
ATOM    878  CD1 LEU A  57      -1.939  38.978 -14.728  1.00  0.00           C  
ATOM    879  CD2 LEU A  57      -2.104  37.394 -12.838  1.00  0.00           C  
ATOM    880  H   LEU A  57      -3.615  34.668 -17.027  1.00  0.00           H  
ATOM    881  HA  LEU A  57      -2.967  37.578 -16.973  1.00  0.00           H  
ATOM    882 1HB  LEU A  57      -3.821  37.088 -14.794  1.00  0.00           H  
ATOM    883 2HB  LEU A  57      -2.788  35.687 -14.646  1.00  0.00           H  
ATOM    884  HG  LEU A  57      -0.805  37.188 -14.534  1.00  0.00           H  
ATOM    885 1HD1 LEU A  57      -1.212  39.569 -14.186  1.00  0.00           H  
ATOM    886 2HD1 LEU A  57      -1.740  39.058 -15.779  1.00  0.00           H  
ATOM    887 3HD1 LEU A  57      -2.943  39.342 -14.519  1.00  0.00           H  
ATOM    888 1HD2 LEU A  57      -1.406  37.993 -12.274  1.00  0.00           H  
ATOM    889 2HD2 LEU A  57      -3.118  37.741 -12.632  1.00  0.00           H  
ATOM    890 3HD2 LEU A  57      -2.009  36.347 -12.548  1.00  0.00           H  
ATOM    891  N   ASN A  58      -0.686  37.062 -17.759  1.00  0.00           N  
ATOM    892  CA  ASN A  58       0.614  36.778 -18.364  1.00  0.00           C  
ATOM    893  C   ASN A  58       1.807  37.379 -17.602  1.00  0.00           C  
ATOM    894  O   ASN A  58       1.784  38.555 -17.222  1.00  0.00           O  
ATOM    895  CB  ASN A  58       0.633  37.329 -19.777  1.00  0.00           C  
ATOM    896  CG  ASN A  58      -0.368  36.761 -20.665  1.00  0.00           C  
ATOM    897  OD1 ASN A  58      -1.243  36.056 -20.216  1.00  0.00           O  
ATOM    898  ND2 ASN A  58      -0.271  37.049 -21.925  1.00  0.00           N  
ATOM    899  H   ASN A  58      -1.104  37.983 -17.895  1.00  0.00           H  
ATOM    900  HA  ASN A  58       0.755  35.697 -18.391  1.00  0.00           H  
ATOM    901 1HB  ASN A  58       0.439  38.384 -19.711  1.00  0.00           H  
ATOM    902 2HB  ASN A  58       1.625  37.195 -20.214  1.00  0.00           H  
ATOM    903 1HD2 ASN A  58      -0.930  36.687 -22.583  1.00  0.00           H  
ATOM    904 2HD2 ASN A  58       0.471  37.645 -22.230  1.00  0.00           H  
ATOM    905  N   PHE A  59       2.894  36.609 -17.471  1.00  0.00           N  
ATOM    906  CA  PHE A  59       4.130  37.129 -16.875  1.00  0.00           C  
ATOM    907  C   PHE A  59       4.891  37.884 -17.954  1.00  0.00           C  
ATOM    908  O   PHE A  59       5.385  37.285 -18.906  1.00  0.00           O  
ATOM    909  CB  PHE A  59       5.022  35.990 -16.377  1.00  0.00           C  
ATOM    910  CG  PHE A  59       6.194  36.429 -15.549  1.00  0.00           C  
ATOM    911  CD1 PHE A  59       6.103  37.531 -14.715  1.00  0.00           C  
ATOM    912  CD2 PHE A  59       7.393  35.730 -15.596  1.00  0.00           C  
ATOM    913  CE1 PHE A  59       7.173  37.918 -13.955  1.00  0.00           C  
ATOM    914  CE2 PHE A  59       8.468  36.124 -14.826  1.00  0.00           C  
ATOM    915  CZ  PHE A  59       8.349  37.226 -14.003  1.00  0.00           C  
ATOM    916  H   PHE A  59       2.848  35.632 -17.753  1.00  0.00           H  
ATOM    917  HA  PHE A  59       3.887  37.816 -16.063  1.00  0.00           H  
ATOM    918 1HB  PHE A  59       4.450  35.248 -15.836  1.00  0.00           H  
ATOM    919 2HB  PHE A  59       5.430  35.482 -17.238  1.00  0.00           H  
ATOM    920  HD1 PHE A  59       5.168  38.098 -14.667  1.00  0.00           H  
ATOM    921  HD2 PHE A  59       7.469  34.861 -16.244  1.00  0.00           H  
ATOM    922  HE1 PHE A  59       7.081  38.778 -13.320  1.00  0.00           H  
ATOM    923  HE2 PHE A  59       9.405  35.569 -14.869  1.00  0.00           H  
ATOM    924  HZ  PHE A  59       9.184  37.552 -13.399  1.00  0.00           H  
ATOM    925  N   ALA A  60       4.947  39.204 -17.874  1.00  0.00           N  
ATOM    926  CA  ALA A  60       5.537  39.930 -18.995  1.00  0.00           C  
ATOM    927  C   ALA A  60       7.064  40.037 -18.950  1.00  0.00           C  
ATOM    928  O   ALA A  60       7.684  40.208 -17.892  1.00  0.00           O  
ATOM    929  CB  ALA A  60       4.921  41.312 -19.137  1.00  0.00           C  
ATOM    930  H   ALA A  60       4.559  39.681 -17.067  1.00  0.00           H  
ATOM    931  HA  ALA A  60       5.274  39.397 -19.887  1.00  0.00           H  
ATOM    932 1HB  ALA A  60       5.316  41.780 -20.031  1.00  0.00           H  
ATOM    933 2HB  ALA A  60       3.853  41.206 -19.233  1.00  0.00           H  
ATOM    934 3HB  ALA A  60       5.125  41.926 -18.318  1.00  0.00           H  
ATOM    935  N   PHE A  61       7.625  40.068 -20.163  1.00  0.00           N  
ATOM    936  CA  PHE A  61       9.030  40.327 -20.496  1.00  0.00           C  
ATOM    937  C   PHE A  61      10.149  39.339 -20.118  1.00  0.00           C  
ATOM    938  O   PHE A  61      11.218  39.782 -19.701  1.00  0.00           O  
ATOM    939  CB  PHE A  61       9.411  41.714 -19.979  1.00  0.00           C  
ATOM    940  CG  PHE A  61       8.557  42.811 -20.580  1.00  0.00           C  
ATOM    941  CD1 PHE A  61       7.581  43.470 -19.833  1.00  0.00           C  
ATOM    942  CD2 PHE A  61       8.718  43.164 -21.918  1.00  0.00           C  
ATOM    943  CE1 PHE A  61       6.789  44.455 -20.417  1.00  0.00           C  
ATOM    944  CE2 PHE A  61       7.936  44.144 -22.494  1.00  0.00           C  
ATOM    945  CZ  PHE A  61       6.972  44.786 -21.746  1.00  0.00           C  
ATOM    946  H   PHE A  61       7.018  39.884 -20.949  1.00  0.00           H  
ATOM    947  HA  PHE A  61       9.064  40.399 -21.582  1.00  0.00           H  
ATOM    948 1HB  PHE A  61       9.321  41.758 -18.891  1.00  0.00           H  
ATOM    949 2HB  PHE A  61      10.442  41.921 -20.214  1.00  0.00           H  
ATOM    950  HD1 PHE A  61       7.442  43.199 -18.784  1.00  0.00           H  
ATOM    951  HD2 PHE A  61       9.476  42.651 -22.524  1.00  0.00           H  
ATOM    952  HE1 PHE A  61       6.021  44.965 -19.835  1.00  0.00           H  
ATOM    953  HE2 PHE A  61       8.080  44.404 -23.544  1.00  0.00           H  
ATOM    954  HZ  PHE A  61       6.358  45.546 -22.209  1.00  0.00           H  
ATOM    955  N   MET A  62       9.939  38.024 -20.272  1.00  0.00           N  
ATOM    956  CA  MET A  62      11.063  37.091 -20.068  1.00  0.00           C  
ATOM    957  C   MET A  62      11.838  37.015 -21.379  1.00  0.00           C  
ATOM    958  O   MET A  62      11.300  37.398 -22.421  1.00  0.00           O  
ATOM    959  CB  MET A  62      10.645  35.692 -19.628  1.00  0.00           C  
ATOM    960  CG  MET A  62      10.042  35.590 -18.246  1.00  0.00           C  
ATOM    961  SD  MET A  62       9.716  33.877 -17.830  1.00  0.00           S  
ATOM    962  CE  MET A  62      11.297  33.214 -17.442  1.00  0.00           C  
ATOM    963  H   MET A  62       9.037  37.663 -20.595  1.00  0.00           H  
ATOM    964  HA  MET A  62      11.732  37.493 -19.306  1.00  0.00           H  
ATOM    965 1HB  MET A  62       9.924  35.295 -20.332  1.00  0.00           H  
ATOM    966 2HB  MET A  62      11.519  35.047 -19.646  1.00  0.00           H  
ATOM    967 1HG  MET A  62      10.728  36.013 -17.510  1.00  0.00           H  
ATOM    968 2HG  MET A  62       9.102  36.147 -18.212  1.00  0.00           H  
ATOM    969 1HE  MET A  62      11.218  32.154 -17.250  1.00  0.00           H  
ATOM    970 2HE  MET A  62      11.978  33.390 -18.263  1.00  0.00           H  
ATOM    971 3HE  MET A  62      11.657  33.677 -16.583  1.00  0.00           H  
ATOM    972  N   ASP A  63      13.089  36.550 -21.368  1.00  0.00           N  
ATOM    973  CA  ASP A  63      13.778  36.462 -22.661  1.00  0.00           C  
ATOM    974  C   ASP A  63      14.651  35.239 -22.824  1.00  0.00           C  
ATOM    975  O   ASP A  63      14.661  34.350 -21.978  1.00  0.00           O  
ATOM    976  CB  ASP A  63      14.608  37.739 -22.934  1.00  0.00           C  
ATOM    977  CG  ASP A  63      15.805  38.082 -21.946  1.00  0.00           C  
ATOM    978  OD1 ASP A  63      16.274  37.220 -21.273  1.00  0.00           O  
ATOM    979  OD2 ASP A  63      16.197  39.254 -21.877  1.00  0.00           O  
ATOM    980  H   ASP A  63      13.522  36.236 -20.496  1.00  0.00           H  
ATOM    981  HA  ASP A  63      13.021  36.406 -23.442  1.00  0.00           H  
ATOM    982 1HB  ASP A  63      14.998  37.717 -23.952  1.00  0.00           H  
ATOM    983 2HB  ASP A  63      13.922  38.559 -22.906  1.00  0.00           H  
ATOM    984  N   PHE A  64      15.348  35.189 -23.951  1.00  0.00           N  
ATOM    985  CA  PHE A  64      16.203  34.075 -24.295  1.00  0.00           C  
ATOM    986  C   PHE A  64      17.569  34.470 -24.756  1.00  0.00           C  
ATOM    987  O   PHE A  64      17.756  35.522 -25.360  1.00  0.00           O  
ATOM    988  CB  PHE A  64      15.564  33.245 -25.392  1.00  0.00           C  
ATOM    989  CG  PHE A  64      14.389  32.516 -24.993  1.00  0.00           C  
ATOM    990  CD1 PHE A  64      13.176  33.089 -24.928  1.00  0.00           C  
ATOM    991  CD2 PHE A  64      14.509  31.190 -24.741  1.00  0.00           C  
ATOM    992  CE1 PHE A  64      12.126  32.357 -24.587  1.00  0.00           C  
ATOM    993  CE2 PHE A  64      13.451  30.437 -24.405  1.00  0.00           C  
ATOM    994  CZ  PHE A  64      12.254  31.031 -24.324  1.00  0.00           C  
ATOM    995  H   PHE A  64      15.285  35.958 -24.603  1.00  0.00           H  
ATOM    996  HA  PHE A  64      16.315  33.475 -23.405  1.00  0.00           H  
ATOM    997 1HB  PHE A  64      15.316  33.884 -26.229  1.00  0.00           H  
ATOM    998 2HB  PHE A  64      16.301  32.519 -25.736  1.00  0.00           H  
ATOM    999  HD1 PHE A  64      13.062  34.146 -25.140  1.00  0.00           H  
ATOM   1000  HD2 PHE A  64      15.477  30.754 -24.817  1.00  0.00           H  
ATOM   1001  HE1 PHE A  64      11.187  32.810 -24.528  1.00  0.00           H  
ATOM   1002  HE2 PHE A  64      13.565  29.368 -24.203  1.00  0.00           H  
ATOM   1003  HZ  PHE A  64      11.406  30.474 -24.057  1.00  0.00           H  
ATOM   1004  N   ASN A  65      18.522  33.594 -24.503  1.00  0.00           N  
ATOM   1005  CA  ASN A  65      19.853  33.798 -25.058  1.00  0.00           C  
ATOM   1006  C   ASN A  65      19.984  33.062 -26.389  1.00  0.00           C  
ATOM   1007  O   ASN A  65      19.073  32.346 -26.806  1.00  0.00           O  
ATOM   1008  CB  ASN A  65      20.911  33.383 -24.061  1.00  0.00           C  
ATOM   1009  CG  ASN A  65      20.863  31.944 -23.753  1.00  0.00           C  
ATOM   1010  OD1 ASN A  65      20.275  31.176 -24.539  1.00  0.00           O  
ATOM   1011  ND2 ASN A  65      21.463  31.565 -22.644  1.00  0.00           N  
ATOM   1012  H   ASN A  65      18.279  32.768 -23.947  1.00  0.00           H  
ATOM   1013  HA  ASN A  65      19.988  34.863 -25.273  1.00  0.00           H  
ATOM   1014 1HB  ASN A  65      21.898  33.625 -24.454  1.00  0.00           H  
ATOM   1015 2HB  ASN A  65      20.784  33.949 -23.147  1.00  0.00           H  
ATOM   1016 1HD2 ASN A  65      21.470  30.582 -22.350  1.00  0.00           H  
ATOM   1017 2HD2 ASN A  65      21.911  32.243 -22.066  1.00  0.00           H  
ATOM   1018  N   SER A  66      21.162  33.117 -26.994  1.00  0.00           N  
ATOM   1019  CA  SER A  66      21.408  32.477 -28.288  1.00  0.00           C  
ATOM   1020  C   SER A  66      21.408  30.944 -28.244  1.00  0.00           C  
ATOM   1021  O   SER A  66      21.478  30.299 -29.284  1.00  0.00           O  
ATOM   1022  CB  SER A  66      22.719  32.968 -28.869  1.00  0.00           C  
ATOM   1023  OG  SER A  66      23.812  32.532 -28.104  1.00  0.00           O  
ATOM   1024  H   SER A  66      21.890  33.694 -26.595  1.00  0.00           H  
ATOM   1025  HA  SER A  66      20.610  32.787 -28.965  1.00  0.00           H  
ATOM   1026 1HB  SER A  66      22.819  32.606 -29.892  1.00  0.00           H  
ATOM   1027 2HB  SER A  66      22.708  34.061 -28.909  1.00  0.00           H  
ATOM   1028  HG  SER A  66      23.808  31.570 -28.159  1.00  0.00           H  
ATOM   1029  N   SER A  67      21.397  30.357 -27.043  1.00  0.00           N  
ATOM   1030  CA  SER A  67      21.373  28.912 -26.888  1.00  0.00           C  
ATOM   1031  C   SER A  67      19.935  28.406 -26.780  1.00  0.00           C  
ATOM   1032  O   SER A  67      19.700  27.200 -26.704  1.00  0.00           O  
ATOM   1033  CB  SER A  67      22.140  28.497 -25.645  1.00  0.00           C  
ATOM   1034  OG  SER A  67      23.500  28.824 -25.743  1.00  0.00           O  
ATOM   1035  H   SER A  67      21.311  30.919 -26.203  1.00  0.00           H  
ATOM   1036  HA  SER A  67      21.834  28.458 -27.766  1.00  0.00           H  
ATOM   1037 1HB  SER A  67      21.710  28.989 -24.774  1.00  0.00           H  
ATOM   1038 2HB  SER A  67      22.030  27.425 -25.493  1.00  0.00           H  
ATOM   1039  HG  SER A  67      23.899  28.530 -24.916  1.00  0.00           H  
ATOM   1040  N   GLY A  68      18.972  29.335 -26.755  1.00  0.00           N  
ATOM   1041  CA  GLY A  68      17.568  28.988 -26.599  1.00  0.00           C  
ATOM   1042  C   GLY A  68      17.167  28.804 -25.134  1.00  0.00           C  
ATOM   1043  O   GLY A  68      16.126  28.214 -24.851  1.00  0.00           O  
ATOM   1044  H   GLY A  68      19.209  30.323 -26.833  1.00  0.00           H  
ATOM   1045 1HA  GLY A  68      16.960  29.776 -27.043  1.00  0.00           H  
ATOM   1046 2HA  GLY A  68      17.354  28.075 -27.154  1.00  0.00           H  
ATOM   1047  N   GLU A  69      17.977  29.294 -24.189  1.00  0.00           N  
ATOM   1048  CA  GLU A  69      17.630  29.136 -22.776  1.00  0.00           C  
ATOM   1049  C   GLU A  69      16.739  30.271 -22.299  1.00  0.00           C  
ATOM   1050  O   GLU A  69      16.963  31.423 -22.662  1.00  0.00           O  
ATOM   1051  CB  GLU A  69      18.895  29.049 -21.953  1.00  0.00           C  
ATOM   1052  CG  GLU A  69      19.755  27.831 -22.298  1.00  0.00           C  
ATOM   1053  CD  GLU A  69      21.073  27.780 -21.564  1.00  0.00           C  
ATOM   1054  OE1 GLU A  69      21.710  28.807 -21.428  1.00  0.00           O  
ATOM   1055  OE2 GLU A  69      21.452  26.709 -21.149  1.00  0.00           O  
ATOM   1056  H   GLU A  69      18.833  29.788 -24.439  1.00  0.00           H  
ATOM   1057  HA  GLU A  69      17.077  28.224 -22.645  1.00  0.00           H  
ATOM   1058 1HB  GLU A  69      19.471  29.936 -22.093  1.00  0.00           H  
ATOM   1059 2HB  GLU A  69      18.636  28.993 -20.895  1.00  0.00           H  
ATOM   1060 1HG  GLU A  69      19.189  26.931 -22.063  1.00  0.00           H  
ATOM   1061 2HG  GLU A  69      19.941  27.834 -23.372  1.00  0.00           H  
ATOM   1062  N   LEU A  70      15.750  29.937 -21.455  1.00  0.00           N  
ATOM   1063  CA  LEU A  70      14.789  30.913 -20.915  1.00  0.00           C  
ATOM   1064  C   LEU A  70      15.261  31.556 -19.615  1.00  0.00           C  
ATOM   1065  O   LEU A  70      15.575  30.884 -18.630  1.00  0.00           O  
ATOM   1066  CB  LEU A  70      13.398  30.267 -20.762  1.00  0.00           C  
ATOM   1067  CG  LEU A  70      12.298  31.123 -20.143  1.00  0.00           C  
ATOM   1068  CD1 LEU A  70      12.048  32.333 -20.952  1.00  0.00           C  
ATOM   1069  CD2 LEU A  70      11.018  30.324 -20.128  1.00  0.00           C  
ATOM   1070  H   LEU A  70      15.653  28.968 -21.191  1.00  0.00           H  
ATOM   1071  HA  LEU A  70      14.685  31.714 -21.648  1.00  0.00           H  
ATOM   1072 1HB  LEU A  70      13.053  29.935 -21.724  1.00  0.00           H  
ATOM   1073 2HB  LEU A  70      13.503  29.387 -20.129  1.00  0.00           H  
ATOM   1074  HG  LEU A  70      12.586  31.398 -19.144  1.00  0.00           H  
ATOM   1075 1HD1 LEU A  70      11.247  32.902 -20.509  1.00  0.00           H  
ATOM   1076 2HD1 LEU A  70      12.932  32.940 -21.008  1.00  0.00           H  
ATOM   1077 3HD1 LEU A  70      11.771  32.027 -21.907  1.00  0.00           H  
ATOM   1078 1HD2 LEU A  70      10.215  30.915 -19.680  1.00  0.00           H  
ATOM   1079 2HD2 LEU A  70      10.745  30.054 -21.145  1.00  0.00           H  
ATOM   1080 3HD2 LEU A  70      11.186  29.442 -19.557  1.00  0.00           H  
ATOM   1081  N   ILE A  71      15.338  32.877 -19.677  1.00  0.00           N  
ATOM   1082  CA  ILE A  71      15.851  33.785 -18.670  1.00  0.00           C  
ATOM   1083  C   ILE A  71      14.770  34.688 -18.039  1.00  0.00           C  
ATOM   1084  O   ILE A  71      13.951  35.299 -18.728  1.00  0.00           O  
ATOM   1085  CB  ILE A  71      16.955  34.615 -19.348  1.00  0.00           C  
ATOM   1086  CG1 ILE A  71      18.081  33.668 -19.812  1.00  0.00           C  
ATOM   1087  CG2 ILE A  71      17.466  35.705 -18.452  1.00  0.00           C  
ATOM   1088  CD1 ILE A  71      19.073  34.314 -20.722  1.00  0.00           C  
ATOM   1089  H   ILE A  71      15.036  33.309 -20.547  1.00  0.00           H  
ATOM   1090  HA  ILE A  71      16.300  33.189 -17.879  1.00  0.00           H  
ATOM   1091  HB  ILE A  71      16.545  35.069 -20.247  1.00  0.00           H  
ATOM   1092 1HG1 ILE A  71      18.603  33.283 -18.940  1.00  0.00           H  
ATOM   1093 2HG1 ILE A  71      17.646  32.834 -20.355  1.00  0.00           H  
ATOM   1094 1HG2 ILE A  71      18.227  36.274 -18.983  1.00  0.00           H  
ATOM   1095 2HG2 ILE A  71      16.651  36.349 -18.218  1.00  0.00           H  
ATOM   1096 3HG2 ILE A  71      17.889  35.278 -17.545  1.00  0.00           H  
ATOM   1097 1HD1 ILE A  71      19.822  33.582 -21.006  1.00  0.00           H  
ATOM   1098 2HD1 ILE A  71      18.559  34.683 -21.617  1.00  0.00           H  
ATOM   1099 3HD1 ILE A  71      19.551  35.146 -20.212  1.00  0.00           H  
ATOM   1100  N   TYR A  72      14.788  34.782 -16.704  1.00  0.00           N  
ATOM   1101  CA  TYR A  72      13.820  35.579 -15.925  1.00  0.00           C  
ATOM   1102  C   TYR A  72      13.970  37.079 -16.059  1.00  0.00           C  
ATOM   1103  O   TYR A  72      13.034  37.826 -15.803  1.00  0.00           O  
ATOM   1104  CB  TYR A  72      13.981  35.254 -14.448  1.00  0.00           C  
ATOM   1105  CG  TYR A  72      13.497  33.914 -14.024  1.00  0.00           C  
ATOM   1106  CD1 TYR A  72      14.412  32.919 -13.757  1.00  0.00           C  
ATOM   1107  CD2 TYR A  72      12.156  33.678 -13.864  1.00  0.00           C  
ATOM   1108  CE1 TYR A  72      13.980  31.682 -13.351  1.00  0.00           C  
ATOM   1109  CE2 TYR A  72      11.727  32.454 -13.452  1.00  0.00           C  
ATOM   1110  CZ  TYR A  72      12.628  31.450 -13.201  1.00  0.00           C  
ATOM   1111  OH  TYR A  72      12.190  30.208 -12.801  1.00  0.00           O  
ATOM   1112  H   TYR A  72      15.490  34.254 -16.202  1.00  0.00           H  
ATOM   1113  HA  TYR A  72      12.825  35.354 -16.260  1.00  0.00           H  
ATOM   1114 1HB  TYR A  72      15.033  35.334 -14.174  1.00  0.00           H  
ATOM   1115 2HB  TYR A  72      13.444  36.002 -13.859  1.00  0.00           H  
ATOM   1116  HD1 TYR A  72      15.478  33.112 -13.877  1.00  0.00           H  
ATOM   1117  HD2 TYR A  72      11.438  34.466 -14.069  1.00  0.00           H  
ATOM   1118  HE1 TYR A  72      14.702  30.891 -13.147  1.00  0.00           H  
ATOM   1119  HE2 TYR A  72      10.677  32.268 -13.328  1.00  0.00           H  
ATOM   1120  HH  TYR A  72      12.948  29.642 -12.626  1.00  0.00           H  
ATOM   1121  N   CYS A  73      15.181  37.503 -16.373  1.00  0.00           N  
ATOM   1122  CA  CYS A  73      15.660  38.887 -16.512  1.00  0.00           C  
ATOM   1123  C   CYS A  73      15.641  39.719 -15.213  1.00  0.00           C  
ATOM   1124  O   CYS A  73      16.181  40.825 -15.175  1.00  0.00           O  
ATOM   1125  CB  CYS A  73      14.731  39.610 -17.483  1.00  0.00           C  
ATOM   1126  SG  CYS A  73      14.473  38.728 -19.008  1.00  0.00           S  
ATOM   1127  H   CYS A  73      15.857  36.779 -16.561  1.00  0.00           H  
ATOM   1128  HA  CYS A  73      16.675  38.859 -16.908  1.00  0.00           H  
ATOM   1129 1HB  CYS A  73      13.755  39.805 -17.020  1.00  0.00           H  
ATOM   1130 2HB  CYS A  73      15.157  40.578 -17.728  1.00  0.00           H  
ATOM   1131  HG  CYS A  73      15.754  38.601 -19.391  1.00  0.00           H  
ATOM   1132  N   ASP A  74      15.119  39.128 -14.144  1.00  0.00           N  
ATOM   1133  CA  ASP A  74      15.080  39.637 -12.784  1.00  0.00           C  
ATOM   1134  C   ASP A  74      14.600  38.524 -11.870  1.00  0.00           C  
ATOM   1135  O   ASP A  74      13.392  38.348 -11.677  1.00  0.00           O  
ATOM   1136  CB  ASP A  74      14.181  40.877 -12.696  1.00  0.00           C  
ATOM   1137  CG  ASP A  74      14.109  41.545 -11.293  1.00  0.00           C  
ATOM   1138  OD1 ASP A  74      14.455  40.911 -10.302  1.00  0.00           O  
ATOM   1139  OD2 ASP A  74      13.693  42.683 -11.235  1.00  0.00           O  
ATOM   1140  H   ASP A  74      14.682  38.237 -14.304  1.00  0.00           H  
ATOM   1141  HA  ASP A  74      16.089  39.920 -12.484  1.00  0.00           H  
ATOM   1142 1HB  ASP A  74      14.530  41.629 -13.406  1.00  0.00           H  
ATOM   1143 2HB  ASP A  74      13.172  40.606 -13.007  1.00  0.00           H  
ATOM   1144  N   LYS A  75      15.535  37.765 -11.308  1.00  0.00           N  
ATOM   1145  CA  LYS A  75      15.132  36.639 -10.490  1.00  0.00           C  
ATOM   1146  C   LYS A  75      14.429  37.057  -9.215  1.00  0.00           C  
ATOM   1147  O   LYS A  75      13.459  36.424  -8.828  1.00  0.00           O  
ATOM   1148  CB  LYS A  75      16.323  35.749 -10.161  1.00  0.00           C  
ATOM   1149  CG  LYS A  75      16.850  34.960 -11.356  1.00  0.00           C  
ATOM   1150  CD  LYS A  75      18.041  34.091 -10.977  1.00  0.00           C  
ATOM   1151  CE  LYS A  75      18.549  33.295 -12.172  1.00  0.00           C  
ATOM   1152  NZ  LYS A  75      19.741  32.472 -11.823  1.00  0.00           N  
ATOM   1153  H   LYS A  75      16.513  37.958 -11.473  1.00  0.00           H  
ATOM   1154  HA  LYS A  75      14.425  36.042 -11.067  1.00  0.00           H  
ATOM   1155 1HB  LYS A  75      17.136  36.358  -9.767  1.00  0.00           H  
ATOM   1156 2HB  LYS A  75      16.040  35.039  -9.381  1.00  0.00           H  
ATOM   1157 1HG  LYS A  75      16.056  34.320 -11.732  1.00  0.00           H  
ATOM   1158 2HG  LYS A  75      17.143  35.648 -12.147  1.00  0.00           H  
ATOM   1159 1HD  LYS A  75      18.848  34.723 -10.602  1.00  0.00           H  
ATOM   1160 2HD  LYS A  75      17.750  33.397 -10.190  1.00  0.00           H  
ATOM   1161 1HE  LYS A  75      17.755  32.638 -12.523  1.00  0.00           H  
ATOM   1162 2HE  LYS A  75      18.817  33.985 -12.972  1.00  0.00           H  
ATOM   1163 1HZ  LYS A  75      20.047  31.960 -12.638  1.00  0.00           H  
ATOM   1164 2HZ  LYS A  75      20.487  33.076 -11.506  1.00  0.00           H  
ATOM   1165 3HZ  LYS A  75      19.500  31.822 -11.089  1.00  0.00           H  
ATOM   1166  N   ASP A  76      14.870  38.136  -8.565  1.00  0.00           N  
ATOM   1167  CA  ASP A  76      14.222  38.503  -7.309  1.00  0.00           C  
ATOM   1168  C   ASP A  76      12.757  38.832  -7.543  1.00  0.00           C  
ATOM   1169  O   ASP A  76      11.867  38.436  -6.776  1.00  0.00           O  
ATOM   1170  CB  ASP A  76      14.895  39.729  -6.679  1.00  0.00           C  
ATOM   1171  CG  ASP A  76      16.297  39.466  -6.092  1.00  0.00           C  
ATOM   1172  OD1 ASP A  76      16.672  38.327  -5.948  1.00  0.00           O  
ATOM   1173  OD2 ASP A  76      16.966  40.420  -5.766  1.00  0.00           O  
ATOM   1174  H   ASP A  76      15.636  38.684  -8.931  1.00  0.00           H  
ATOM   1175  HA  ASP A  76      14.283  37.657  -6.622  1.00  0.00           H  
ATOM   1176 1HB  ASP A  76      14.982  40.511  -7.443  1.00  0.00           H  
ATOM   1177 2HB  ASP A  76      14.254  40.123  -5.891  1.00  0.00           H  
ATOM   1178  N   ALA A  77      12.471  39.564  -8.618  1.00  0.00           N  
ATOM   1179  CA  ALA A  77      11.082  39.882  -8.864  1.00  0.00           C  
ATOM   1180  C   ALA A  77      10.297  38.630  -9.222  1.00  0.00           C  
ATOM   1181  O   ALA A  77       9.220  38.391  -8.677  1.00  0.00           O  
ATOM   1182  CB  ALA A  77      10.966  40.900  -9.971  1.00  0.00           C  
ATOM   1183  H   ALA A  77      13.211  39.911  -9.247  1.00  0.00           H  
ATOM   1184  HA  ALA A  77      10.661  40.300  -7.951  1.00  0.00           H  
ATOM   1185 1HB  ALA A  77       9.932  41.151 -10.141  1.00  0.00           H  
ATOM   1186 2HB  ALA A  77      11.517  41.802  -9.700  1.00  0.00           H  
ATOM   1187 3HB  ALA A  77      11.388  40.483 -10.882  1.00  0.00           H  
ATOM   1188  N   ALA A  78      10.851  37.789 -10.099  1.00  0.00           N  
ATOM   1189  CA  ALA A  78      10.126  36.602 -10.541  1.00  0.00           C  
ATOM   1190  C   ALA A  78       9.911  35.586  -9.426  1.00  0.00           C  
ATOM   1191  O   ALA A  78       8.773  35.154  -9.188  1.00  0.00           O  
ATOM   1192  CB  ALA A  78      10.883  35.940 -11.661  1.00  0.00           C  
ATOM   1193  H   ALA A  78      11.769  37.996 -10.502  1.00  0.00           H  
ATOM   1194  HA  ALA A  78       9.154  36.921 -10.906  1.00  0.00           H  
ATOM   1195 1HB  ALA A  78      10.320  35.082 -12.007  1.00  0.00           H  
ATOM   1196 2HB  ALA A  78      11.028  36.640 -12.478  1.00  0.00           H  
ATOM   1197 3HB  ALA A  78      11.858  35.615 -11.297  1.00  0.00           H  
ATOM   1198  N   ILE A  79      11.021  35.163  -8.794  1.00  0.00           N  
ATOM   1199  CA  ILE A  79      11.031  34.206  -7.691  1.00  0.00           C  
ATOM   1200  C   ILE A  79      11.985  34.651  -6.561  1.00  0.00           C  
ATOM   1201  O   ILE A  79      13.206  34.566  -6.708  1.00  0.00           O  
ATOM   1202  CB  ILE A  79      11.457  32.798  -8.159  1.00  0.00           C  
ATOM   1203  CG1 ILE A  79      10.539  32.300  -9.300  1.00  0.00           C  
ATOM   1204  CG2 ILE A  79      11.376  31.827  -6.959  1.00  0.00           C  
ATOM   1205  CD1 ILE A  79      10.954  30.987  -9.906  1.00  0.00           C  
ATOM   1206  H   ILE A  79      11.913  35.572  -9.047  1.00  0.00           H  
ATOM   1207  HA  ILE A  79      10.028  34.124  -7.285  1.00  0.00           H  
ATOM   1208  HB  ILE A  79      12.477  32.833  -8.539  1.00  0.00           H  
ATOM   1209 1HG1 ILE A  79       9.519  32.213  -8.923  1.00  0.00           H  
ATOM   1210 2HG1 ILE A  79      10.559  33.024 -10.095  1.00  0.00           H  
ATOM   1211 1HG2 ILE A  79      11.678  30.828  -7.268  1.00  0.00           H  
ATOM   1212 2HG2 ILE A  79      12.032  32.169  -6.156  1.00  0.00           H  
ATOM   1213 3HG2 ILE A  79      10.345  31.796  -6.586  1.00  0.00           H  
ATOM   1214 1HD1 ILE A  79      10.264  30.723 -10.712  1.00  0.00           H  
ATOM   1215 2HD1 ILE A  79      11.961  31.079 -10.304  1.00  0.00           H  
ATOM   1216 3HD1 ILE A  79      10.934  30.210  -9.143  1.00  0.00           H  
ATOM   1217  N   GLY A  80      11.439  34.999  -5.402  1.00  0.00           N  
ATOM   1218  CA  GLY A  80      12.236  35.378  -4.225  1.00  0.00           C  
ATOM   1219  C   GLY A  80      11.738  36.599  -3.419  1.00  0.00           C  
ATOM   1220  O   GLY A  80      11.826  36.585  -2.202  1.00  0.00           O  
ATOM   1221  H   GLY A  80      10.434  35.025  -5.354  1.00  0.00           H  
ATOM   1222 1HA  GLY A  80      12.285  34.513  -3.561  1.00  0.00           H  
ATOM   1223 2HA  GLY A  80      13.259  35.568  -4.548  1.00  0.00           H  
ATOM   1224  N   HIS A  81      11.232  37.653  -4.053  1.00  0.00           N  
ATOM   1225  CA  HIS A  81      10.696  38.825  -3.316  1.00  0.00           C  
ATOM   1226  C   HIS A  81       9.482  38.433  -2.414  1.00  0.00           C  
ATOM   1227  O   HIS A  81       8.690  37.592  -2.817  1.00  0.00           O  
ATOM   1228  CB  HIS A  81      10.235  39.915  -4.313  1.00  0.00           C  
ATOM   1229  CG  HIS A  81       9.887  41.264  -3.702  1.00  0.00           C  
ATOM   1230  ND1 HIS A  81      10.845  42.198  -3.373  1.00  0.00           N  
ATOM   1231  CD2 HIS A  81       8.701  41.803  -3.336  1.00  0.00           C  
ATOM   1232  CE1 HIS A  81      10.258  43.266  -2.852  1.00  0.00           C  
ATOM   1233  NE2 HIS A  81       8.952  43.056  -2.814  1.00  0.00           N  
ATOM   1234  H   HIS A  81      11.261  37.684  -5.075  1.00  0.00           H  
ATOM   1235  HA  HIS A  81      11.489  39.239  -2.703  1.00  0.00           H  
ATOM   1236 1HB  HIS A  81      11.024  40.085  -5.041  1.00  0.00           H  
ATOM   1237 2HB  HIS A  81       9.373  39.559  -4.865  1.00  0.00           H  
ATOM   1238  HD1 HIS A  81      11.834  42.100  -3.498  1.00  0.00           H  
ATOM   1239  HD2 HIS A  81       7.688  41.436  -3.380  1.00  0.00           H  
ATOM   1240  HE1 HIS A  81      10.851  44.122  -2.532  1.00  0.00           H  
ATOM   1241  N   PRO A  82       9.333  38.901  -1.160  1.00  0.00           N  
ATOM   1242  CA  PRO A  82       8.128  38.700  -0.350  1.00  0.00           C  
ATOM   1243  C   PRO A  82       7.025  39.640  -0.857  1.00  0.00           C  
ATOM   1244  O   PRO A  82       7.221  40.848  -0.842  1.00  0.00           O  
ATOM   1245  CB  PRO A  82       8.594  39.078   1.046  1.00  0.00           C  
ATOM   1246  CG  PRO A  82       9.728  40.071   0.814  1.00  0.00           C  
ATOM   1247  CD  PRO A  82      10.388  39.646  -0.499  1.00  0.00           C  
ATOM   1248  HA  PRO A  82       7.821  37.650  -0.392  1.00  0.00           H  
ATOM   1249 1HB  PRO A  82       7.756  39.509   1.613  1.00  0.00           H  
ATOM   1250 2HB  PRO A  82       8.916  38.187   1.587  1.00  0.00           H  
ATOM   1251 1HG  PRO A  82       9.321  41.093   0.758  1.00  0.00           H  
ATOM   1252 2HG  PRO A  82      10.425  40.058   1.664  1.00  0.00           H  
ATOM   1253 1HD  PRO A  82      10.665  40.538  -1.058  1.00  0.00           H  
ATOM   1254 2HD  PRO A  82      11.223  38.996  -0.314  1.00  0.00           H  
ATOM   1255  N   LEU A  83       5.869  39.126  -1.290  1.00  0.00           N  
ATOM   1256  CA  LEU A  83       4.858  40.013  -1.907  1.00  0.00           C  
ATOM   1257  C   LEU A  83       3.619  40.346  -1.063  1.00  0.00           C  
ATOM   1258  O   LEU A  83       2.567  40.680  -1.605  1.00  0.00           O  
ATOM   1259  CB  LEU A  83       4.379  39.427  -3.241  1.00  0.00           C  
ATOM   1260  CG  LEU A  83       5.319  39.648  -4.414  1.00  0.00           C  
ATOM   1261  CD1 LEU A  83       6.436  38.809  -4.294  1.00  0.00           C  
ATOM   1262  CD2 LEU A  83       4.641  39.403  -5.682  1.00  0.00           C  
ATOM   1263  H   LEU A  83       5.715  38.127  -1.254  1.00  0.00           H  
ATOM   1264  HA  LEU A  83       5.351  40.956  -2.132  1.00  0.00           H  
ATOM   1265 1HB  LEU A  83       4.214  38.365  -3.132  1.00  0.00           H  
ATOM   1266 2HB  LEU A  83       3.429  39.892  -3.493  1.00  0.00           H  
ATOM   1267  HG  LEU A  83       5.673  40.629  -4.382  1.00  0.00           H  
ATOM   1268 1HD1 LEU A  83       7.105  38.999  -5.116  1.00  0.00           H  
ATOM   1269 2HD1 LEU A  83       6.910  39.030  -3.396  1.00  0.00           H  
ATOM   1270 3HD1 LEU A  83       6.121  37.777  -4.304  1.00  0.00           H  
ATOM   1271 1HD2 LEU A  83       5.322  39.578  -6.504  1.00  0.00           H  
ATOM   1272 2HD2 LEU A  83       4.312  38.392  -5.711  1.00  0.00           H  
ATOM   1273 3HD2 LEU A  83       3.815  40.067  -5.744  1.00  0.00           H  
ATOM   1274  N   GLY A  84       3.724  40.226   0.253  1.00  0.00           N  
ATOM   1275  CA  GLY A  84       2.642  40.617   1.170  1.00  0.00           C  
ATOM   1276  C   GLY A  84       1.590  39.543   1.498  1.00  0.00           C  
ATOM   1277  O   GLY A  84       0.771  39.731   2.396  1.00  0.00           O  
ATOM   1278  H   GLY A  84       4.603  39.905   0.636  1.00  0.00           H  
ATOM   1279 1HA  GLY A  84       3.092  40.957   2.102  1.00  0.00           H  
ATOM   1280 2HA  GLY A  84       2.137  41.486   0.752  1.00  0.00           H  
ATOM   1281  N   ASN A  85       1.601  38.431   0.780  1.00  0.00           N  
ATOM   1282  CA  ASN A  85       0.644  37.351   1.020  1.00  0.00           C  
ATOM   1283  C   ASN A  85       1.136  36.441   2.139  1.00  0.00           C  
ATOM   1284  O   ASN A  85       2.333  36.310   2.379  1.00  0.00           O  
ATOM   1285  CB  ASN A  85       0.364  36.538  -0.239  1.00  0.00           C  
ATOM   1286  CG  ASN A  85      -0.865  35.664  -0.105  1.00  0.00           C  
ATOM   1287  OD1 ASN A  85      -0.776  34.493   0.307  1.00  0.00           O  
ATOM   1288  ND2 ASN A  85      -2.010  36.208  -0.437  1.00  0.00           N  
ATOM   1289  H   ASN A  85       2.289  38.334   0.051  1.00  0.00           H  
ATOM   1290  HA  ASN A  85      -0.296  37.792   1.354  1.00  0.00           H  
ATOM   1291 1HB  ASN A  85       0.229  37.214  -1.085  1.00  0.00           H  
ATOM   1292 2HB  ASN A  85       1.207  35.897  -0.467  1.00  0.00           H  
ATOM   1293 1HD2 ASN A  85      -2.857  35.676  -0.367  1.00  0.00           H  
ATOM   1294 2HD2 ASN A  85      -2.042  37.154  -0.761  1.00  0.00           H  
ATOM   1295  N   LEU A  86       0.222  35.742   2.781  1.00  0.00           N  
ATOM   1296  CA  LEU A  86       0.613  34.800   3.817  1.00  0.00           C  
ATOM   1297  C   LEU A  86       1.490  33.667   3.269  1.00  0.00           C  
ATOM   1298  O   LEU A  86       2.309  33.100   3.991  1.00  0.00           O  
ATOM   1299  CB  LEU A  86      -0.639  34.210   4.464  1.00  0.00           C  
ATOM   1300  CG  LEU A  86      -1.480  35.199   5.277  1.00  0.00           C  
ATOM   1301  CD1 LEU A  86      -2.756  34.513   5.743  1.00  0.00           C  
ATOM   1302  CD2 LEU A  86      -0.662  35.702   6.454  1.00  0.00           C  
ATOM   1303  H   LEU A  86      -0.756  35.867   2.563  1.00  0.00           H  
ATOM   1304  HA  LEU A  86       1.182  35.340   4.573  1.00  0.00           H  
ATOM   1305 1HB  LEU A  86      -1.271  33.797   3.679  1.00  0.00           H  
ATOM   1306 2HB  LEU A  86      -0.338  33.399   5.126  1.00  0.00           H  
ATOM   1307  HG  LEU A  86      -1.760  36.044   4.646  1.00  0.00           H  
ATOM   1308 1HD1 LEU A  86      -3.361  35.218   6.314  1.00  0.00           H  
ATOM   1309 2HD1 LEU A  86      -3.321  34.169   4.876  1.00  0.00           H  
ATOM   1310 3HD1 LEU A  86      -2.502  33.661   6.372  1.00  0.00           H  
ATOM   1311 1HD2 LEU A  86      -1.255  36.412   7.032  1.00  0.00           H  
ATOM   1312 2HD2 LEU A  86      -0.382  34.861   7.089  1.00  0.00           H  
ATOM   1313 3HD2 LEU A  86       0.239  36.196   6.086  1.00  0.00           H  
ATOM   1314  N   GLY A  87       1.300  33.324   1.994  1.00  0.00           N  
ATOM   1315  CA  GLY A  87       2.029  32.238   1.360  1.00  0.00           C  
ATOM   1316  C   GLY A  87       3.331  32.625   0.643  1.00  0.00           C  
ATOM   1317  O   GLY A  87       3.877  31.791  -0.072  1.00  0.00           O  
ATOM   1318  H   GLY A  87       0.613  33.827   1.438  1.00  0.00           H  
ATOM   1319 1HA  GLY A  87       2.253  31.484   2.114  1.00  0.00           H  
ATOM   1320 2HA  GLY A  87       1.366  31.757   0.642  1.00  0.00           H  
ATOM   1321  N   VAL A  88       3.820  33.867   0.780  1.00  0.00           N  
ATOM   1322  CA  VAL A  88       5.041  34.236   0.038  1.00  0.00           C  
ATOM   1323  C   VAL A  88       6.131  34.775   0.986  1.00  0.00           C  
ATOM   1324  O   VAL A  88       5.862  35.678   1.778  1.00  0.00           O  
ATOM   1325  CB  VAL A  88       4.635  35.332  -0.994  1.00  0.00           C  
ATOM   1326  CG1 VAL A  88       4.130  36.498  -0.269  1.00  0.00           C  
ATOM   1327  CG2 VAL A  88       5.721  35.743  -1.886  1.00  0.00           C  
ATOM   1328  H   VAL A  88       3.357  34.550   1.385  1.00  0.00           H  
ATOM   1329  HA  VAL A  88       5.426  33.361  -0.481  1.00  0.00           H  
ATOM   1330  HB  VAL A  88       3.812  34.948  -1.597  1.00  0.00           H  
ATOM   1331 1HG1 VAL A  88       3.784  37.243  -0.974  1.00  0.00           H  
ATOM   1332 2HG1 VAL A  88       3.335  36.171   0.323  1.00  0.00           H  
ATOM   1333 3HG1 VAL A  88       4.910  36.916   0.363  1.00  0.00           H  
ATOM   1334 1HG2 VAL A  88       5.362  36.486  -2.565  1.00  0.00           H  
ATOM   1335 2HG2 VAL A  88       6.551  36.127  -1.327  1.00  0.00           H  
ATOM   1336 3HG2 VAL A  88       6.012  34.921  -2.436  1.00  0.00           H  
ATOM   1337  N   THR A  89       7.387  34.319   0.848  1.00  0.00           N  
ATOM   1338  CA  THR A  89       8.446  34.857   1.714  1.00  0.00           C  
ATOM   1339  C   THR A  89       9.816  34.957   1.045  1.00  0.00           C  
ATOM   1340  O   THR A  89      10.133  34.245   0.081  1.00  0.00           O  
ATOM   1341  CB  THR A  89       8.599  34.044   3.009  1.00  0.00           C  
ATOM   1342  OG1 THR A  89       9.512  34.720   3.888  1.00  0.00           O  
ATOM   1343  CG2 THR A  89       9.153  32.699   2.701  1.00  0.00           C  
ATOM   1344  H   THR A  89       7.589  33.549   0.210  1.00  0.00           H  
ATOM   1345  HA  THR A  89       8.157  35.867   2.001  1.00  0.00           H  
ATOM   1346  HB  THR A  89       7.629  33.947   3.497  1.00  0.00           H  
ATOM   1347  HG1 THR A  89      10.417  34.559   3.580  1.00  0.00           H  
ATOM   1348 1HG2 THR A  89       9.275  32.127   3.619  1.00  0.00           H  
ATOM   1349 2HG2 THR A  89       8.491  32.173   2.039  1.00  0.00           H  
ATOM   1350 3HG2 THR A  89      10.126  32.818   2.222  1.00  0.00           H  
ATOM   1351  N   TYR A  90      10.627  35.868   1.581  1.00  0.00           N  
ATOM   1352  CA  TYR A  90      11.920  36.141   0.989  1.00  0.00           C  
ATOM   1353  C   TYR A  90      12.879  34.979   0.871  1.00  0.00           C  
ATOM   1354  O   TYR A  90      13.199  34.302   1.847  1.00  0.00           O  
ATOM   1355  CB  TYR A  90      12.663  37.255   1.721  1.00  0.00           C  
ATOM   1356  CG  TYR A  90      14.042  37.509   1.089  1.00  0.00           C  
ATOM   1357  CD1 TYR A  90      14.156  38.169  -0.138  1.00  0.00           C  
ATOM   1358  CD2 TYR A  90      15.192  37.068   1.734  1.00  0.00           C  
ATOM   1359  CE1 TYR A  90      15.391  38.375  -0.707  1.00  0.00           C  
ATOM   1360  CE2 TYR A  90      16.433  37.280   1.158  1.00  0.00           C  
ATOM   1361  CZ  TYR A  90      16.532  37.929  -0.058  1.00  0.00           C  
ATOM   1362  OH  TYR A  90      17.765  38.135  -0.635  1.00  0.00           O  
ATOM   1363  H   TYR A  90      10.316  36.394   2.387  1.00  0.00           H  
ATOM   1364  HA  TYR A  90      11.723  36.508   0.006  1.00  0.00           H  
ATOM   1365 1HB  TYR A  90      12.092  38.174   1.699  1.00  0.00           H  
ATOM   1366 2HB  TYR A  90      12.808  36.977   2.763  1.00  0.00           H  
ATOM   1367  HD1 TYR A  90      13.277  38.512  -0.657  1.00  0.00           H  
ATOM   1368  HD2 TYR A  90      15.116  36.550   2.690  1.00  0.00           H  
ATOM   1369  HE1 TYR A  90      15.469  38.883  -1.669  1.00  0.00           H  
ATOM   1370  HE2 TYR A  90      17.333  36.929   1.663  1.00  0.00           H  
ATOM   1371  HH  TYR A  90      17.652  38.573  -1.487  1.00  0.00           H  
ATOM   1372  N   GLY A  91      13.392  34.831  -0.348  1.00  0.00           N  
ATOM   1373  CA  GLY A  91      14.429  33.872  -0.714  1.00  0.00           C  
ATOM   1374  C   GLY A  91      13.944  32.460  -1.031  1.00  0.00           C  
ATOM   1375  O   GLY A  91      14.748  31.611  -1.418  1.00  0.00           O  
ATOM   1376  H   GLY A  91      13.002  35.437  -1.071  1.00  0.00           H  
ATOM   1377 1HA  GLY A  91      14.966  34.262  -1.578  1.00  0.00           H  
ATOM   1378 2HA  GLY A  91      15.153  33.823   0.097  1.00  0.00           H  
ATOM   1379  N   ASP A  92      12.648  32.213  -0.897  1.00  0.00           N  
ATOM   1380  CA  ASP A  92      12.090  30.884  -1.136  1.00  0.00           C  
ATOM   1381  C   ASP A  92      11.436  30.723  -2.505  1.00  0.00           C  
ATOM   1382  O   ASP A  92      11.150  31.703  -3.192  1.00  0.00           O  
ATOM   1383  CB  ASP A  92      11.105  30.540  -0.020  1.00  0.00           C  
ATOM   1384  CG  ASP A  92      11.828  30.235   1.331  1.00  0.00           C  
ATOM   1385  OD1 ASP A  92      12.864  29.609   1.296  1.00  0.00           O  
ATOM   1386  OD2 ASP A  92      11.327  30.603   2.362  1.00  0.00           O  
ATOM   1387  H   ASP A  92      12.017  32.958  -0.589  1.00  0.00           H  
ATOM   1388  HA  ASP A  92      12.904  30.162  -1.080  1.00  0.00           H  
ATOM   1389 1HB  ASP A  92      10.444  31.395   0.134  1.00  0.00           H  
ATOM   1390 2HB  ASP A  92      10.479  29.709  -0.314  1.00  0.00           H  
ATOM   1391  N   VAL A  93      11.151  29.474  -2.889  1.00  0.00           N  
ATOM   1392  CA  VAL A  93      10.442  29.180  -4.136  1.00  0.00           C  
ATOM   1393  C   VAL A  93       9.081  29.834  -4.120  1.00  0.00           C  
ATOM   1394  O   VAL A  93       8.618  30.330  -5.142  1.00  0.00           O  
ATOM   1395  CB  VAL A  93      10.297  27.675  -4.406  1.00  0.00           C  
ATOM   1396  CG1 VAL A  93       9.356  27.443  -5.587  1.00  0.00           C  
ATOM   1397  CG2 VAL A  93      11.653  27.083  -4.734  1.00  0.00           C  
ATOM   1398  H   VAL A  93      11.416  28.686  -2.301  1.00  0.00           H  
ATOM   1399  HA  VAL A  93      11.015  29.606  -4.961  1.00  0.00           H  
ATOM   1400  HB  VAL A  93       9.884  27.193  -3.536  1.00  0.00           H  
ATOM   1401 1HG1 VAL A  93       9.260  26.374  -5.770  1.00  0.00           H  
ATOM   1402 2HG1 VAL A  93       8.377  27.863  -5.360  1.00  0.00           H  
ATOM   1403 3HG1 VAL A  93       9.764  27.926  -6.477  1.00  0.00           H  
ATOM   1404 1HG2 VAL A  93      11.540  26.013  -4.919  1.00  0.00           H  
ATOM   1405 2HG2 VAL A  93      12.052  27.568  -5.624  1.00  0.00           H  
ATOM   1406 3HG2 VAL A  93      12.337  27.235  -3.909  1.00  0.00           H  
ATOM   1407  N   ASN A  94       8.430  29.858  -2.950  1.00  0.00           N  
ATOM   1408  CA  ASN A  94       7.133  30.501  -2.846  1.00  0.00           C  
ATOM   1409  C   ASN A  94       7.238  32.020  -2.899  1.00  0.00           C  
ATOM   1410  O   ASN A  94       6.226  32.688  -2.753  1.00  0.00           O  
ATOM   1411  CB  ASN A  94       6.433  30.177  -1.538  1.00  0.00           C  
ATOM   1412  CG  ASN A  94       7.029  30.836  -0.335  1.00  0.00           C  
ATOM   1413  OD1 ASN A  94       7.841  31.763  -0.451  1.00  0.00           O  
ATOM   1414  ND2 ASN A  94       6.642  30.382   0.838  1.00  0.00           N  
ATOM   1415  H   ASN A  94       8.809  29.383  -2.134  1.00  0.00           H  
ATOM   1416  HA  ASN A  94       6.525  30.178  -3.686  1.00  0.00           H  
ATOM   1417 1HB  ASN A  94       5.381  30.440  -1.608  1.00  0.00           H  
ATOM   1418 2HB  ASN A  94       6.491  29.144  -1.363  1.00  0.00           H  
ATOM   1419 1HD2 ASN A  94       7.008  30.785   1.675  1.00  0.00           H  
ATOM   1420 2HD2 ASN A  94       5.978  29.641   0.899  1.00  0.00           H  
ATOM   1421  N   GLY A  95       8.436  32.574  -3.085  1.00  0.00           N  
ATOM   1422  CA  GLY A  95       8.635  34.002  -3.191  1.00  0.00           C  
ATOM   1423  C   GLY A  95       8.345  34.481  -4.613  1.00  0.00           C  
ATOM   1424  O   GLY A  95       8.222  33.682  -5.539  1.00  0.00           O  
ATOM   1425  H   GLY A  95       9.260  31.993  -3.175  1.00  0.00           H  
ATOM   1426 1HA  GLY A  95       8.060  34.532  -2.453  1.00  0.00           H  
ATOM   1427 2HA  GLY A  95       9.675  34.214  -2.948  1.00  0.00           H  
ATOM   1428  N   GLY A  96       8.310  35.789  -4.803  1.00  0.00           N  
ATOM   1429  CA  GLY A  96       8.179  36.417  -6.112  1.00  0.00           C  
ATOM   1430  C   GLY A  96       6.789  36.457  -6.731  1.00  0.00           C  
ATOM   1431  O   GLY A  96       5.798  35.944  -6.190  1.00  0.00           O  
ATOM   1432  H   GLY A  96       8.406  36.400  -4.006  1.00  0.00           H  
ATOM   1433 1HA  GLY A  96       8.560  37.437  -6.043  1.00  0.00           H  
ATOM   1434 2HA  GLY A  96       8.842  35.924  -6.803  1.00  0.00           H  
ATOM   1435  N   ILE A  97       6.764  37.062  -7.906  1.00  0.00           N  
ATOM   1436  CA  ILE A  97       5.600  37.283  -8.741  1.00  0.00           C  
ATOM   1437  C   ILE A  97       4.975  36.001  -9.185  1.00  0.00           C  
ATOM   1438  O   ILE A  97       3.755  35.851  -9.169  1.00  0.00           O  
ATOM   1439  CB  ILE A  97       6.038  38.017  -9.981  1.00  0.00           C  
ATOM   1440  CG1 ILE A  97       6.469  39.360  -9.602  1.00  0.00           C  
ATOM   1441  CG2 ILE A  97       4.905  38.044 -10.984  1.00  0.00           C  
ATOM   1442  CD1 ILE A  97       7.244  40.018 -10.659  1.00  0.00           C  
ATOM   1443  H   ILE A  97       7.656  37.425  -8.251  1.00  0.00           H  
ATOM   1444  HA  ILE A  97       4.868  37.866  -8.188  1.00  0.00           H  
ATOM   1445  HB  ILE A  97       6.896  37.512 -10.421  1.00  0.00           H  
ATOM   1446 1HG1 ILE A  97       5.593  39.959  -9.377  1.00  0.00           H  
ATOM   1447 2HG1 ILE A  97       7.061  39.299  -8.712  1.00  0.00           H  
ATOM   1448 1HG2 ILE A  97       5.213  38.570 -11.875  1.00  0.00           H  
ATOM   1449 2HG2 ILE A  97       4.628  37.026 -11.244  1.00  0.00           H  
ATOM   1450 3HG2 ILE A  97       4.052  38.547 -10.553  1.00  0.00           H  
ATOM   1451 1HD1 ILE A  97       7.537  41.007 -10.335  1.00  0.00           H  
ATOM   1452 2HD1 ILE A  97       8.129  39.432 -10.869  1.00  0.00           H  
ATOM   1453 3HD1 ILE A  97       6.663  40.093 -11.552  1.00  0.00           H  
ATOM   1454  N   LEU A  98       5.820  35.074  -9.611  1.00  0.00           N  
ATOM   1455  CA  LEU A  98       5.324  33.822 -10.117  1.00  0.00           C  
ATOM   1456  C   LEU A  98       4.587  33.052  -9.043  1.00  0.00           C  
ATOM   1457  O   LEU A  98       3.587  32.386  -9.326  1.00  0.00           O  
ATOM   1458  CB  LEU A  98       6.477  33.035 -10.715  1.00  0.00           C  
ATOM   1459  CG  LEU A  98       7.006  33.675 -11.985  1.00  0.00           C  
ATOM   1460  CD1 LEU A  98       8.206  32.947 -12.481  1.00  0.00           C  
ATOM   1461  CD2 LEU A  98       5.907  33.652 -12.966  1.00  0.00           C  
ATOM   1462  H   LEU A  98       6.828  35.240  -9.569  1.00  0.00           H  
ATOM   1463  HA  LEU A  98       4.618  34.040 -10.916  1.00  0.00           H  
ATOM   1464 1HB  LEU A  98       7.291  32.993  -9.988  1.00  0.00           H  
ATOM   1465 2HB  LEU A  98       6.147  32.021 -10.942  1.00  0.00           H  
ATOM   1466  HG  LEU A  98       7.308  34.710 -11.789  1.00  0.00           H  
ATOM   1467 1HD1 LEU A  98       8.562  33.422 -13.392  1.00  0.00           H  
ATOM   1468 2HD1 LEU A  98       8.975  32.984 -11.731  1.00  0.00           H  
ATOM   1469 3HD1 LEU A  98       7.948  31.920 -12.684  1.00  0.00           H  
ATOM   1470 1HD2 LEU A  98       6.218  34.081 -13.884  1.00  0.00           H  
ATOM   1471 2HD2 LEU A  98       5.627  32.628 -13.118  1.00  0.00           H  
ATOM   1472 3HD2 LEU A  98       5.068  34.207 -12.573  1.00  0.00           H  
ATOM   1473  N   ASN A  99       5.027  33.154  -7.796  1.00  0.00           N  
ATOM   1474  CA  ASN A  99       4.296  32.444  -6.778  1.00  0.00           C  
ATOM   1475  C   ASN A  99       2.992  33.151  -6.534  1.00  0.00           C  
ATOM   1476  O   ASN A  99       1.949  32.511  -6.417  1.00  0.00           O  
ATOM   1477  CB  ASN A  99       5.014  32.338  -5.487  1.00  0.00           C  
ATOM   1478  CG  ASN A  99       4.206  31.459  -4.614  1.00  0.00           C  
ATOM   1479  OD1 ASN A  99       4.054  30.285  -4.963  1.00  0.00           O  
ATOM   1480  ND2 ASN A  99       3.662  31.972  -3.539  1.00  0.00           N  
ATOM   1481  H   ASN A  99       5.844  33.706  -7.558  1.00  0.00           H  
ATOM   1482  HA  ASN A  99       4.072  31.439  -7.136  1.00  0.00           H  
ATOM   1483 1HB  ASN A  99       6.009  31.912  -5.638  1.00  0.00           H  
ATOM   1484 2HB  ASN A  99       5.131  33.325  -5.031  1.00  0.00           H  
ATOM   1485 1HD2 ASN A  99       3.103  31.403  -2.936  1.00  0.00           H  
ATOM   1486 2HD2 ASN A  99       3.811  32.941  -3.326  1.00  0.00           H  
ATOM   1487  N   ALA A 100       3.030  34.479  -6.498  1.00  0.00           N  
ATOM   1488  CA  ALA A 100       1.808  35.230  -6.287  1.00  0.00           C  
ATOM   1489  C   ALA A 100       0.795  34.890  -7.383  1.00  0.00           C  
ATOM   1490  O   ALA A 100      -0.404  34.820  -7.112  1.00  0.00           O  
ATOM   1491  CB  ALA A 100       2.116  36.697  -6.242  1.00  0.00           C  
ATOM   1492  H   ALA A 100       3.923  34.972  -6.589  1.00  0.00           H  
ATOM   1493  HA  ALA A 100       1.379  34.930  -5.332  1.00  0.00           H  
ATOM   1494 1HB  ALA A 100       1.205  37.264  -6.068  1.00  0.00           H  
ATOM   1495 2HB  ALA A 100       2.813  36.861  -5.433  1.00  0.00           H  
ATOM   1496 3HB  ALA A 100       2.559  36.990  -7.175  1.00  0.00           H  
ATOM   1497  N   PHE A 101       1.264  34.657  -8.616  1.00  0.00           N  
ATOM   1498  CA  PHE A 101       0.348  34.265  -9.677  1.00  0.00           C  
ATOM   1499  C   PHE A 101      -0.313  32.931  -9.340  1.00  0.00           C  
ATOM   1500  O   PHE A 101      -1.519  32.763  -9.539  1.00  0.00           O  
ATOM   1501  CB  PHE A 101       1.061  34.081 -11.001  1.00  0.00           C  
ATOM   1502  CG  PHE A 101       1.472  35.304 -11.720  1.00  0.00           C  
ATOM   1503  CD1 PHE A 101       0.988  36.545 -11.399  1.00  0.00           C  
ATOM   1504  CD2 PHE A 101       2.347  35.196 -12.761  1.00  0.00           C  
ATOM   1505  CE1 PHE A 101       1.395  37.659 -12.124  1.00  0.00           C  
ATOM   1506  CE2 PHE A 101       2.738  36.280 -13.458  1.00  0.00           C  
ATOM   1507  CZ  PHE A 101       2.275  37.507 -13.156  1.00  0.00           C  
ATOM   1508  H   PHE A 101       2.257  34.775  -8.810  1.00  0.00           H  
ATOM   1509  HA  PHE A 101      -0.420  35.027  -9.778  1.00  0.00           H  
ATOM   1510 1HB  PHE A 101       1.949  33.485 -10.840  1.00  0.00           H  
ATOM   1511 2HB  PHE A 101       0.425  33.511 -11.651  1.00  0.00           H  
ATOM   1512  HD1 PHE A 101       0.286  36.638 -10.577  1.00  0.00           H  
ATOM   1513  HD2 PHE A 101       2.730  34.213 -13.027  1.00  0.00           H  
ATOM   1514  HE1 PHE A 101       1.017  38.647 -11.880  1.00  0.00           H  
ATOM   1515  HE2 PHE A 101       3.415  36.168 -14.250  1.00  0.00           H  
ATOM   1516  HZ  PHE A 101       2.613  38.356 -13.737  1.00  0.00           H  
ATOM   1517  N   GLN A 102       0.467  31.989  -8.786  1.00  0.00           N  
ATOM   1518  CA  GLN A 102      -0.076  30.686  -8.399  1.00  0.00           C  
ATOM   1519  C   GLN A 102      -1.100  30.865  -7.276  1.00  0.00           C  
ATOM   1520  O   GLN A 102      -2.127  30.170  -7.239  1.00  0.00           O  
ATOM   1521  CB  GLN A 102       1.039  29.716  -7.978  1.00  0.00           C  
ATOM   1522  CG  GLN A 102       1.938  29.267  -9.128  1.00  0.00           C  
ATOM   1523  CD  GLN A 102       3.063  28.364  -8.667  1.00  0.00           C  
ATOM   1524  OE1 GLN A 102       2.838  27.301  -8.066  1.00  0.00           O  
ATOM   1525  NE2 GLN A 102       4.289  28.782  -8.938  1.00  0.00           N  
ATOM   1526  H   GLN A 102       1.466  32.175  -8.659  1.00  0.00           H  
ATOM   1527  HA  GLN A 102      -0.587  30.259  -9.259  1.00  0.00           H  
ATOM   1528 1HB  GLN A 102       1.670  30.186  -7.225  1.00  0.00           H  
ATOM   1529 2HB  GLN A 102       0.601  28.832  -7.524  1.00  0.00           H  
ATOM   1530 1HG  GLN A 102       1.345  28.728  -9.866  1.00  0.00           H  
ATOM   1531 2HG  GLN A 102       2.381  30.151  -9.585  1.00  0.00           H  
ATOM   1532 1HE2 GLN A 102       5.081  28.239  -8.663  1.00  0.00           H  
ATOM   1533 2HE2 GLN A 102       4.414  29.648  -9.427  1.00  0.00           H  
ATOM   1534  N   VAL A 103      -0.843  31.822  -6.379  1.00  0.00           N  
ATOM   1535  CA  VAL A 103      -1.784  32.108  -5.305  1.00  0.00           C  
ATOM   1536  C   VAL A 103      -3.081  32.635  -5.916  1.00  0.00           C  
ATOM   1537  O   VAL A 103      -4.163  32.184  -5.540  1.00  0.00           O  
ATOM   1538  CB  VAL A 103      -1.221  33.123  -4.288  1.00  0.00           C  
ATOM   1539  CG1 VAL A 103      -2.314  33.525  -3.308  1.00  0.00           C  
ATOM   1540  CG2 VAL A 103      -0.016  32.510  -3.549  1.00  0.00           C  
ATOM   1541  H   VAL A 103       0.036  32.337  -6.447  1.00  0.00           H  
ATOM   1542  HA  VAL A 103      -1.998  31.181  -4.774  1.00  0.00           H  
ATOM   1543  HB  VAL A 103      -0.910  34.016  -4.812  1.00  0.00           H  
ATOM   1544 1HG1 VAL A 103      -1.920  34.252  -2.607  1.00  0.00           H  
ATOM   1545 2HG1 VAL A 103      -3.154  33.968  -3.853  1.00  0.00           H  
ATOM   1546 3HG1 VAL A 103      -2.660  32.649  -2.764  1.00  0.00           H  
ATOM   1547 1HG2 VAL A 103       0.387  33.234  -2.838  1.00  0.00           H  
ATOM   1548 2HG2 VAL A 103      -0.332  31.615  -3.017  1.00  0.00           H  
ATOM   1549 3HG2 VAL A 103       0.752  32.247  -4.269  1.00  0.00           H  
ATOM   1550  N   LEU A 104      -2.980  33.544  -6.898  1.00  0.00           N  
ATOM   1551  CA  LEU A 104      -4.186  34.065  -7.536  1.00  0.00           C  
ATOM   1552  C   LEU A 104      -4.962  32.951  -8.205  1.00  0.00           C  
ATOM   1553  O   LEU A 104      -6.192  32.906  -8.134  1.00  0.00           O  
ATOM   1554  CB  LEU A 104      -3.862  35.072  -8.639  1.00  0.00           C  
ATOM   1555  CG  LEU A 104      -3.308  36.397  -8.256  1.00  0.00           C  
ATOM   1556  CD1 LEU A 104      -2.955  37.138  -9.542  1.00  0.00           C  
ATOM   1557  CD2 LEU A 104      -4.331  37.136  -7.439  1.00  0.00           C  
ATOM   1558  H   LEU A 104      -2.059  33.892  -7.171  1.00  0.00           H  
ATOM   1559  HA  LEU A 104      -4.813  34.532  -6.773  1.00  0.00           H  
ATOM   1560 1HB  LEU A 104      -3.155  34.616  -9.321  1.00  0.00           H  
ATOM   1561 2HB  LEU A 104      -4.778  35.262  -9.191  1.00  0.00           H  
ATOM   1562  HG  LEU A 104      -2.397  36.275  -7.674  1.00  0.00           H  
ATOM   1563 1HD1 LEU A 104      -2.550  38.102  -9.314  1.00  0.00           H  
ATOM   1564 2HD1 LEU A 104      -2.224  36.560 -10.087  1.00  0.00           H  
ATOM   1565 3HD1 LEU A 104      -3.851  37.262 -10.146  1.00  0.00           H  
ATOM   1566 1HD2 LEU A 104      -3.947  38.103  -7.182  1.00  0.00           H  
ATOM   1567 2HD2 LEU A 104      -5.234  37.260  -8.008  1.00  0.00           H  
ATOM   1568 3HD2 LEU A 104      -4.555  36.573  -6.527  1.00  0.00           H  
ATOM   1569  N   LYS A 105      -4.240  32.034  -8.846  1.00  0.00           N  
ATOM   1570  CA  LYS A 105      -4.881  30.910  -9.497  1.00  0.00           C  
ATOM   1571  C   LYS A 105      -5.630  30.086  -8.454  1.00  0.00           C  
ATOM   1572  O   LYS A 105      -6.758  29.680  -8.675  1.00  0.00           O  
ATOM   1573  CB  LYS A 105      -3.865  30.057 -10.257  1.00  0.00           C  
ATOM   1574  CG  LYS A 105      -4.482  28.905 -11.046  1.00  0.00           C  
ATOM   1575  CD  LYS A 105      -3.419  28.157 -11.845  1.00  0.00           C  
ATOM   1576  CE  LYS A 105      -3.989  26.918 -12.520  1.00  0.00           C  
ATOM   1577  NZ  LYS A 105      -4.907  27.258 -13.601  1.00  0.00           N  
ATOM   1578  H   LYS A 105      -3.227  32.139  -8.899  1.00  0.00           H  
ATOM   1579  HA  LYS A 105      -5.613  31.287 -10.211  1.00  0.00           H  
ATOM   1580 1HB  LYS A 105      -3.311  30.692 -10.951  1.00  0.00           H  
ATOM   1581 2HB  LYS A 105      -3.147  29.640  -9.557  1.00  0.00           H  
ATOM   1582 1HG  LYS A 105      -4.974  28.215 -10.360  1.00  0.00           H  
ATOM   1583 2HG  LYS A 105      -5.234  29.299 -11.739  1.00  0.00           H  
ATOM   1584 1HD  LYS A 105      -3.031  28.817 -12.628  1.00  0.00           H  
ATOM   1585 2HD  LYS A 105      -2.596  27.871 -11.197  1.00  0.00           H  
ATOM   1586 1HE  LYS A 105      -3.169  26.329 -12.932  1.00  0.00           H  
ATOM   1587 2HE  LYS A 105      -4.524  26.323 -11.788  1.00  0.00           H  
ATOM   1588 1HZ  LYS A 105      -5.252  26.418 -14.034  1.00  0.00           H  
ATOM   1589 2HZ  LYS A 105      -5.695  27.800 -13.242  1.00  0.00           H  
ATOM   1590 3HZ  LYS A 105      -4.382  27.804 -14.311  1.00  0.00           H  
ATOM   1591  N   SER A 106      -5.026  29.858  -7.291  1.00  0.00           N  
ATOM   1592  CA  SER A 106      -5.698  29.083  -6.256  1.00  0.00           C  
ATOM   1593  C   SER A 106      -6.984  29.784  -5.797  1.00  0.00           C  
ATOM   1594  O   SER A 106      -8.017  29.138  -5.603  1.00  0.00           O  
ATOM   1595  CB  SER A 106      -4.768  28.892  -5.071  1.00  0.00           C  
ATOM   1596  OG  SER A 106      -3.650  28.128  -5.436  1.00  0.00           O  
ATOM   1597  H   SER A 106      -4.077  30.199  -7.136  1.00  0.00           H  
ATOM   1598  HA  SER A 106      -5.962  28.109  -6.668  1.00  0.00           H  
ATOM   1599 1HB  SER A 106      -4.446  29.858  -4.697  1.00  0.00           H  
ATOM   1600 2HB  SER A 106      -5.306  28.395  -4.268  1.00  0.00           H  
ATOM   1601  HG  SER A 106      -3.179  28.667  -6.102  1.00  0.00           H  
ATOM   1602  N   GLU A 107      -6.921  31.114  -5.643  1.00  0.00           N  
ATOM   1603  CA  GLU A 107      -8.076  31.920  -5.233  1.00  0.00           C  
ATOM   1604  C   GLU A 107      -9.201  31.897  -6.279  1.00  0.00           C  
ATOM   1605  O   GLU A 107     -10.388  31.913  -5.933  1.00  0.00           O  
ATOM   1606  CB  GLU A 107      -7.653  33.374  -4.975  1.00  0.00           C  
ATOM   1607  CG  GLU A 107      -6.762  33.596  -3.739  1.00  0.00           C  
ATOM   1608  CD  GLU A 107      -6.288  35.040  -3.589  1.00  0.00           C  
ATOM   1609  OE1 GLU A 107      -6.534  35.832  -4.472  1.00  0.00           O  
ATOM   1610  OE2 GLU A 107      -5.679  35.342  -2.586  1.00  0.00           O  
ATOM   1611  H   GLU A 107      -6.023  31.576  -5.800  1.00  0.00           H  
ATOM   1612  HA  GLU A 107      -8.468  31.503  -4.307  1.00  0.00           H  
ATOM   1613 1HB  GLU A 107      -7.108  33.745  -5.839  1.00  0.00           H  
ATOM   1614 2HB  GLU A 107      -8.542  33.992  -4.865  1.00  0.00           H  
ATOM   1615 1HG  GLU A 107      -7.321  33.317  -2.849  1.00  0.00           H  
ATOM   1616 2HG  GLU A 107      -5.896  32.941  -3.808  1.00  0.00           H  
ATOM   1617  N   ASN A 108      -8.816  31.880  -7.557  1.00  0.00           N  
ATOM   1618  CA  ASN A 108      -9.737  31.884  -8.690  1.00  0.00           C  
ATOM   1619  C   ASN A 108      -9.328  30.843  -9.744  1.00  0.00           C  
ATOM   1620  O   ASN A 108      -8.883  31.241 -10.819  1.00  0.00           O  
ATOM   1621  CB  ASN A 108      -9.750  33.255  -9.342  1.00  0.00           C  
ATOM   1622  CG  ASN A 108     -10.224  34.347  -8.438  1.00  0.00           C  
ATOM   1623  OD1 ASN A 108     -11.425  34.562  -8.248  1.00  0.00           O  
ATOM   1624  ND2 ASN A 108      -9.285  35.043  -7.857  1.00  0.00           N  
ATOM   1625  H   ASN A 108      -7.814  31.902  -7.751  1.00  0.00           H  
ATOM   1626  HA  ASN A 108     -10.741  31.656  -8.333  1.00  0.00           H  
ATOM   1627 1HB  ASN A 108      -8.738  33.498  -9.680  1.00  0.00           H  
ATOM   1628 2HB  ASN A 108     -10.390  33.230 -10.227  1.00  0.00           H  
ATOM   1629 1HD2 ASN A 108      -9.524  35.786  -7.232  1.00  0.00           H  
ATOM   1630 2HD2 ASN A 108      -8.320  34.817  -8.025  1.00  0.00           H  
ATOM   1631  N   PRO A 109      -9.566  29.531  -9.524  1.00  0.00           N  
ATOM   1632  CA  PRO A 109      -9.052  28.379 -10.293  1.00  0.00           C  
ATOM   1633  C   PRO A 109      -9.109  28.478 -11.822  1.00  0.00           C  
ATOM   1634  O   PRO A 109      -8.313  27.825 -12.505  1.00  0.00           O  
ATOM   1635  CB  PRO A 109      -9.938  27.245  -9.782  1.00  0.00           C  
ATOM   1636  CG  PRO A 109     -10.270  27.647  -8.353  1.00  0.00           C  
ATOM   1637  CD  PRO A 109     -10.406  29.142  -8.371  1.00  0.00           C  
ATOM   1638  HA  PRO A 109      -8.020  28.178  -9.985  1.00  0.00           H  
ATOM   1639 1HB  PRO A 109     -10.808  27.100 -10.433  1.00  0.00           H  
ATOM   1640 2HB  PRO A 109      -9.377  26.297  -9.811  1.00  0.00           H  
ATOM   1641 1HG  PRO A 109     -11.180  27.124  -8.024  1.00  0.00           H  
ATOM   1642 2HG  PRO A 109      -9.460  27.318  -7.678  1.00  0.00           H  
ATOM   1643 1HD  PRO A 109     -11.425  29.454  -8.496  1.00  0.00           H  
ATOM   1644 2HD  PRO A 109      -9.982  29.506  -7.436  1.00  0.00           H  
ATOM   1645  N   ASN A 110     -10.060  29.229 -12.368  1.00  0.00           N  
ATOM   1646  CA  ASN A 110     -10.170  29.356 -13.818  1.00  0.00           C  
ATOM   1647  C   ASN A 110      -9.092  30.245 -14.422  1.00  0.00           C  
ATOM   1648  O   ASN A 110      -8.862  30.211 -15.632  1.00  0.00           O  
ATOM   1649  CB  ASN A 110     -11.483  29.960 -14.242  1.00  0.00           C  
ATOM   1650  CG  ASN A 110     -11.664  31.361 -13.687  1.00  0.00           C  
ATOM   1651  OD1 ASN A 110     -11.845  31.535 -12.478  1.00  0.00           O  
ATOM   1652  ND2 ASN A 110     -11.599  32.352 -14.533  1.00  0.00           N  
ATOM   1653  H   ASN A 110     -10.685  29.746 -11.776  1.00  0.00           H  
ATOM   1654  HA  ASN A 110     -10.061  28.367 -14.262  1.00  0.00           H  
ATOM   1655 1HB  ASN A 110     -11.480  30.016 -15.321  1.00  0.00           H  
ATOM   1656 2HB  ASN A 110     -12.312  29.328 -13.949  1.00  0.00           H  
ATOM   1657 1HD2 ASN A 110     -11.707  33.301 -14.213  1.00  0.00           H  
ATOM   1658 2HD2 ASN A 110     -11.434  32.174 -15.499  1.00  0.00           H  
ATOM   1659  N   LEU A 111      -8.465  31.079 -13.599  1.00  0.00           N  
ATOM   1660  CA  LEU A 111      -7.491  32.019 -14.120  1.00  0.00           C  
ATOM   1661  C   LEU A 111      -6.339  31.273 -14.726  1.00  0.00           C  
ATOM   1662  O   LEU A 111      -5.649  30.508 -14.045  1.00  0.00           O  
ATOM   1663  CB  LEU A 111      -6.938  32.906 -12.995  1.00  0.00           C  
ATOM   1664  CG  LEU A 111      -5.922  34.012 -13.410  1.00  0.00           C  
ATOM   1665  CD1 LEU A 111      -6.635  35.042 -14.246  1.00  0.00           C  
ATOM   1666  CD2 LEU A 111      -5.302  34.633 -12.155  1.00  0.00           C  
ATOM   1667  H   LEU A 111      -8.666  31.058 -12.604  1.00  0.00           H  
ATOM   1668  HA  LEU A 111      -7.965  32.633 -14.884  1.00  0.00           H  
ATOM   1669 1HB  LEU A 111      -7.779  33.394 -12.500  1.00  0.00           H  
ATOM   1670 2HB  LEU A 111      -6.451  32.262 -12.267  1.00  0.00           H  
ATOM   1671  HG  LEU A 111      -5.133  33.574 -14.027  1.00  0.00           H  
ATOM   1672 1HD1 LEU A 111      -5.942  35.819 -14.557  1.00  0.00           H  
ATOM   1673 2HD1 LEU A 111      -7.052  34.563 -15.115  1.00  0.00           H  
ATOM   1674 3HD1 LEU A 111      -7.433  35.476 -13.652  1.00  0.00           H  
ATOM   1675 1HD2 LEU A 111      -4.587  35.406 -12.438  1.00  0.00           H  
ATOM   1676 2HD2 LEU A 111      -6.074  35.059 -11.559  1.00  0.00           H  
ATOM   1677 3HD2 LEU A 111      -4.795  33.860 -11.580  1.00  0.00           H  
ATOM   1678  N   LYS A 112      -6.083  31.515 -15.991  1.00  0.00           N  
ATOM   1679  CA  LYS A 112      -4.973  30.826 -16.580  1.00  0.00           C  
ATOM   1680  C   LYS A 112      -3.737  31.684 -16.459  1.00  0.00           C  
ATOM   1681  O   LYS A 112      -3.792  32.891 -16.699  1.00  0.00           O  
ATOM   1682  CB  LYS A 112      -5.272  30.426 -18.017  1.00  0.00           C  
ATOM   1683  CG  LYS A 112      -6.356  29.378 -18.159  1.00  0.00           C  
ATOM   1684  CD  LYS A 112      -6.385  28.825 -19.575  1.00  0.00           C  
ATOM   1685  CE  LYS A 112      -7.490  27.799 -19.771  1.00  0.00           C  
ATOM   1686  NZ  LYS A 112      -7.384  27.149 -21.105  1.00  0.00           N  
ATOM   1687  H   LYS A 112      -6.680  32.134 -16.536  1.00  0.00           H  
ATOM   1688  HA  LYS A 112      -4.799  29.913 -16.023  1.00  0.00           H  
ATOM   1689 1HB  LYS A 112      -5.602  31.299 -18.555  1.00  0.00           H  
ATOM   1690 2HB  LYS A 112      -4.384  30.058 -18.492  1.00  0.00           H  
ATOM   1691 1HG  LYS A 112      -6.172  28.568 -17.450  1.00  0.00           H  
ATOM   1692 2HG  LYS A 112      -7.324  29.832 -17.927  1.00  0.00           H  
ATOM   1693 1HD  LYS A 112      -6.547  29.641 -20.273  1.00  0.00           H  
ATOM   1694 2HD  LYS A 112      -5.428  28.362 -19.814  1.00  0.00           H  
ATOM   1695 1HE  LYS A 112      -7.442  27.037 -18.993  1.00  0.00           H  
ATOM   1696 2HE  LYS A 112      -8.450  28.312 -19.706  1.00  0.00           H  
ATOM   1697 1HZ  LYS A 112      -8.134  26.491 -21.237  1.00  0.00           H  
ATOM   1698 2HZ  LYS A 112      -7.413  27.875 -21.839  1.00  0.00           H  
ATOM   1699 3HZ  LYS A 112      -6.496  26.668 -21.170  1.00  0.00           H  
ATOM   1700  N   ILE A 113      -2.624  31.061 -16.106  1.00  0.00           N  
ATOM   1701  CA  ILE A 113      -1.372  31.806 -15.978  1.00  0.00           C  
ATOM   1702  C   ILE A 113      -0.414  31.475 -17.113  1.00  0.00           C  
ATOM   1703  O   ILE A 113      -0.175  30.303 -17.423  1.00  0.00           O  
ATOM   1704  CB  ILE A 113      -0.664  31.537 -14.637  1.00  0.00           C  
ATOM   1705  CG1 ILE A 113      -1.597  31.812 -13.435  1.00  0.00           C  
ATOM   1706  CG2 ILE A 113       0.583  32.449 -14.526  1.00  0.00           C  
ATOM   1707  CD1 ILE A 113      -2.079  33.228 -13.351  1.00  0.00           C  
ATOM   1708  H   ILE A 113      -2.681  30.052 -15.920  1.00  0.00           H  
ATOM   1709  HA  ILE A 113      -1.598  32.865 -16.021  1.00  0.00           H  
ATOM   1710  HB  ILE A 113      -0.357  30.492 -14.593  1.00  0.00           H  
ATOM   1711 1HG1 ILE A 113      -2.471  31.159 -13.500  1.00  0.00           H  
ATOM   1712 2HG1 ILE A 113      -1.060  31.579 -12.514  1.00  0.00           H  
ATOM   1713 1HG2 ILE A 113       1.096  32.251 -13.590  1.00  0.00           H  
ATOM   1714 2HG2 ILE A 113       1.260  32.261 -15.347  1.00  0.00           H  
ATOM   1715 3HG2 ILE A 113       0.269  33.497 -14.560  1.00  0.00           H  
ATOM   1716 1HD1 ILE A 113      -2.712  33.334 -12.481  1.00  0.00           H  
ATOM   1717 2HD1 ILE A 113      -1.233  33.909 -13.269  1.00  0.00           H  
ATOM   1718 3HD1 ILE A 113      -2.640  33.460 -14.246  1.00  0.00           H  
ATOM   1719  N   GLY A 114       0.133  32.489 -17.750  1.00  0.00           N  
ATOM   1720  CA  GLY A 114       1.086  32.182 -18.796  1.00  0.00           C  
ATOM   1721  C   GLY A 114       2.357  32.975 -18.690  1.00  0.00           C  
ATOM   1722  O   GLY A 114       2.515  33.824 -17.806  1.00  0.00           O  
ATOM   1723  H   GLY A 114      -0.112  33.447 -17.494  1.00  0.00           H  
ATOM   1724 1HA  GLY A 114       1.333  31.127 -18.760  1.00  0.00           H  
ATOM   1725 2HA  GLY A 114       0.638  32.364 -19.761  1.00  0.00           H  
ATOM   1726  N   VAL A 115       3.246  32.724 -19.633  1.00  0.00           N  
ATOM   1727  CA  VAL A 115       4.515  33.430 -19.670  1.00  0.00           C  
ATOM   1728  C   VAL A 115       4.638  34.148 -20.974  1.00  0.00           C  
ATOM   1729  O   VAL A 115       4.372  33.547 -22.016  1.00  0.00           O  
ATOM   1730  CB  VAL A 115       5.685  32.443 -19.594  1.00  0.00           C  
ATOM   1731  CG1 VAL A 115       5.661  31.501 -20.788  1.00  0.00           C  
ATOM   1732  CG2 VAL A 115       6.952  33.180 -19.523  1.00  0.00           C  
ATOM   1733  H   VAL A 115       3.027  31.978 -20.298  1.00  0.00           H  
ATOM   1734  HA  VAL A 115       4.564  34.145 -18.856  1.00  0.00           H  
ATOM   1735  HB  VAL A 115       5.568  31.849 -18.736  1.00  0.00           H  
ATOM   1736 1HG1 VAL A 115       6.480  30.783 -20.711  1.00  0.00           H  
ATOM   1737 2HG1 VAL A 115       4.718  30.980 -20.796  1.00  0.00           H  
ATOM   1738 3HG1 VAL A 115       5.768  32.073 -21.706  1.00  0.00           H  
ATOM   1739 1HG2 VAL A 115       7.766  32.468 -19.450  1.00  0.00           H  
ATOM   1740 2HG2 VAL A 115       7.090  33.787 -20.404  1.00  0.00           H  
ATOM   1741 3HG2 VAL A 115       6.931  33.822 -18.646  1.00  0.00           H  
ATOM   1742  N   SER A 116       5.076  35.399 -20.939  1.00  0.00           N  
ATOM   1743  CA  SER A 116       5.273  36.108 -22.181  1.00  0.00           C  
ATOM   1744  C   SER A 116       6.757  36.162 -22.458  1.00  0.00           C  
ATOM   1745  O   SER A 116       7.555  36.594 -21.611  1.00  0.00           O  
ATOM   1746  CB  SER A 116       4.691  37.485 -22.136  1.00  0.00           C  
ATOM   1747  OG  SER A 116       4.790  38.131 -23.371  1.00  0.00           O  
ATOM   1748  H   SER A 116       5.263  35.872 -20.059  1.00  0.00           H  
ATOM   1749  HA  SER A 116       4.807  35.560 -22.979  1.00  0.00           H  
ATOM   1750 1HB  SER A 116       3.662  37.445 -21.799  1.00  0.00           H  
ATOM   1751 2HB  SER A 116       5.246  38.023 -21.431  1.00  0.00           H  
ATOM   1752  HG  SER A 116       3.991  37.825 -23.898  1.00  0.00           H  
ATOM   1753  N   LEU A 117       7.104  35.661 -23.619  1.00  0.00           N  
ATOM   1754  CA  LEU A 117       8.459  35.537 -24.075  1.00  0.00           C  
ATOM   1755  C   LEU A 117       8.788  36.634 -25.065  1.00  0.00           C  
ATOM   1756  O   LEU A 117       8.278  36.644 -26.190  1.00  0.00           O  
ATOM   1757  CB  LEU A 117       8.592  34.155 -24.693  1.00  0.00           C  
ATOM   1758  CG  LEU A 117       8.167  33.032 -23.699  1.00  0.00           C  
ATOM   1759  CD1 LEU A 117       8.301  31.686 -24.313  1.00  0.00           C  
ATOM   1760  CD2 LEU A 117       8.993  33.142 -22.469  1.00  0.00           C  
ATOM   1761  H   LEU A 117       6.353  35.339 -24.222  1.00  0.00           H  
ATOM   1762  HA  LEU A 117       9.132  35.625 -23.220  1.00  0.00           H  
ATOM   1763 1HB  LEU A 117       7.927  34.099 -25.553  1.00  0.00           H  
ATOM   1764 2HB  LEU A 117       9.589  34.018 -25.029  1.00  0.00           H  
ATOM   1765  HG  LEU A 117       7.113  33.165 -23.440  1.00  0.00           H  
ATOM   1766 1HD1 LEU A 117       7.979  30.944 -23.588  1.00  0.00           H  
ATOM   1767 2HD1 LEU A 117       7.689  31.618 -25.180  1.00  0.00           H  
ATOM   1768 3HD1 LEU A 117       9.320  31.504 -24.588  1.00  0.00           H  
ATOM   1769 1HD2 LEU A 117       8.700  32.373 -21.759  1.00  0.00           H  
ATOM   1770 2HD2 LEU A 117      10.005  33.021 -22.724  1.00  0.00           H  
ATOM   1771 3HD2 LEU A 117       8.853  34.121 -22.026  1.00  0.00           H  
ATOM   1772  N   GLY A 118       9.630  37.569 -24.656  1.00  0.00           N  
ATOM   1773  CA  GLY A 118       9.920  38.704 -25.506  1.00  0.00           C  
ATOM   1774  C   GLY A 118       9.123  39.954 -25.158  1.00  0.00           C  
ATOM   1775  O   GLY A 118       8.892  40.264 -23.990  1.00  0.00           O  
ATOM   1776  H   GLY A 118      10.064  37.512 -23.738  1.00  0.00           H  
ATOM   1777 1HA  GLY A 118      10.981  38.917 -25.447  1.00  0.00           H  
ATOM   1778 2HA  GLY A 118       9.710  38.441 -26.530  1.00  0.00           H  
ATOM   1779  N   GLY A 119       8.833  40.726 -26.190  1.00  0.00           N  
ATOM   1780  CA  GLY A 119       8.237  42.053 -26.116  1.00  0.00           C  
ATOM   1781  C   GLY A 119       9.273  43.141 -26.306  1.00  0.00           C  
ATOM   1782  O   GLY A 119      10.154  43.326 -25.463  1.00  0.00           O  
ATOM   1783  H   GLY A 119       8.978  40.323 -27.110  1.00  0.00           H  
ATOM   1784 1HA  GLY A 119       7.490  42.160 -26.896  1.00  0.00           H  
ATOM   1785 2HA  GLY A 119       7.725  42.177 -25.164  1.00  0.00           H  
ATOM   1786  N   TRP A 120       9.158  43.879 -27.405  1.00  0.00           N  
ATOM   1787  CA  TRP A 120      10.068  44.977 -27.726  1.00  0.00           C  
ATOM   1788  C   TRP A 120      11.551  44.614 -27.502  1.00  0.00           C  
ATOM   1789  O   TRP A 120      12.110  43.753 -28.204  1.00  0.00           O  
ATOM   1790  CB  TRP A 120       9.650  46.178 -26.877  1.00  0.00           C  
ATOM   1791  CG  TRP A 120       8.252  46.629 -27.202  1.00  0.00           C  
ATOM   1792  CD1 TRP A 120       7.582  46.386 -28.360  1.00  0.00           C  
ATOM   1793  CD2 TRP A 120       7.334  47.374 -26.359  1.00  0.00           C  
ATOM   1794  NE1 TRP A 120       6.322  46.935 -28.307  1.00  0.00           N  
ATOM   1795  CE2 TRP A 120       6.152  47.541 -27.093  1.00  0.00           C  
ATOM   1796  CE3 TRP A 120       7.417  47.904 -25.068  1.00  0.00           C  
ATOM   1797  CZ2 TRP A 120       5.059  48.220 -26.580  1.00  0.00           C  
ATOM   1798  CZ3 TRP A 120       6.317  48.583 -24.560  1.00  0.00           C  
ATOM   1799  CH2 TRP A 120       5.170  48.734 -25.296  1.00  0.00           C  
ATOM   1800  H   TRP A 120       8.406  43.670 -28.053  1.00  0.00           H  
ATOM   1801  HA  TRP A 120       9.938  45.237 -28.780  1.00  0.00           H  
ATOM   1802 1HB  TRP A 120       9.698  45.935 -25.815  1.00  0.00           H  
ATOM   1803 2HB  TRP A 120      10.329  47.016 -27.070  1.00  0.00           H  
ATOM   1804  HD1 TRP A 120       7.990  45.840 -29.205  1.00  0.00           H  
ATOM   1805  HE1 TRP A 120       5.639  46.894 -29.052  1.00  0.00           H  
ATOM   1806  HE3 TRP A 120       8.326  47.788 -24.477  1.00  0.00           H  
ATOM   1807  HZ2 TRP A 120       4.142  48.355 -27.152  1.00  0.00           H  
ATOM   1808  HZ3 TRP A 120       6.390  48.998 -23.560  1.00  0.00           H  
ATOM   1809  HH2 TRP A 120       4.327  49.272 -24.859  1.00  0.00           H  
ATOM   1810  N   SER A 121      12.165  45.241 -26.489  1.00  0.00           N  
ATOM   1811  CA  SER A 121      13.580  45.077 -26.144  1.00  0.00           C  
ATOM   1812  C   SER A 121      13.966  43.657 -25.733  1.00  0.00           C  
ATOM   1813  O   SER A 121      15.134  43.265 -25.776  1.00  0.00           O  
ATOM   1814  CB  SER A 121      13.932  46.047 -25.035  1.00  0.00           C  
ATOM   1815  OG  SER A 121      13.246  45.793 -23.854  1.00  0.00           O  
ATOM   1816  H   SER A 121      11.635  45.898 -25.940  1.00  0.00           H  
ATOM   1817  HA  SER A 121      14.171  45.340 -27.018  1.00  0.00           H  
ATOM   1818 1HB  SER A 121      14.991  45.958 -24.819  1.00  0.00           H  
ATOM   1819 2HB  SER A 121      13.754  47.070 -25.360  1.00  0.00           H  
ATOM   1820  HG  SER A 121      13.763  46.303 -23.181  1.00  0.00           H  
ATOM   1821  N   LYS A 122      12.986  42.855 -25.372  1.00  0.00           N  
ATOM   1822  CA  LYS A 122      13.256  41.498 -24.965  1.00  0.00           C  
ATOM   1823  C   LYS A 122      13.229  40.497 -26.113  1.00  0.00           C  
ATOM   1824  O   LYS A 122      13.390  39.296 -25.900  1.00  0.00           O  
ATOM   1825  CB  LYS A 122      12.336  41.100 -23.829  1.00  0.00           C  
ATOM   1826  CG  LYS A 122      12.606  41.877 -22.563  1.00  0.00           C  
ATOM   1827  CD  LYS A 122      14.068  41.701 -22.247  1.00  0.00           C  
ATOM   1828  CE  LYS A 122      14.501  42.108 -20.883  1.00  0.00           C  
ATOM   1829  NZ  LYS A 122      15.987  41.933 -20.775  1.00  0.00           N  
ATOM   1830  H   LYS A 122      12.023  43.197 -25.366  1.00  0.00           H  
ATOM   1831  HA  LYS A 122      14.266  41.470 -24.558  1.00  0.00           H  
ATOM   1832 1HB  LYS A 122      11.317  41.330 -24.108  1.00  0.00           H  
ATOM   1833 2HB  LYS A 122      12.393  40.040 -23.625  1.00  0.00           H  
ATOM   1834 1HG  LYS A 122      12.362  42.934 -22.694  1.00  0.00           H  
ATOM   1835 2HG  LYS A 122      12.019  41.463 -21.757  1.00  0.00           H  
ATOM   1836 1HD  LYS A 122      14.325  40.674 -22.375  1.00  0.00           H  
ATOM   1837 2HD  LYS A 122      14.653  42.280 -22.962  1.00  0.00           H  
ATOM   1838 1HE  LYS A 122      14.234  43.139 -20.670  1.00  0.00           H  
ATOM   1839 2HE  LYS A 122      14.012  41.458 -20.161  1.00  0.00           H  
ATOM   1840 1HZ  LYS A 122      16.313  42.154 -19.852  1.00  0.00           H  
ATOM   1841 2HZ  LYS A 122      16.213  40.935 -21.021  1.00  0.00           H  
ATOM   1842 3HZ  LYS A 122      16.436  42.533 -21.447  1.00  0.00           H  
ATOM   1843  N   SER A 123      13.089  40.988 -27.348  1.00  0.00           N  
ATOM   1844  CA  SER A 123      13.068  40.104 -28.510  1.00  0.00           C  
ATOM   1845  C   SER A 123      14.476  39.652 -28.939  1.00  0.00           C  
ATOM   1846  O   SER A 123      14.617  38.900 -29.903  1.00  0.00           O  
ATOM   1847  CB  SER A 123      12.427  40.761 -29.720  1.00  0.00           C  
ATOM   1848  OG  SER A 123      13.273  41.751 -30.248  1.00  0.00           O  
ATOM   1849  H   SER A 123      12.956  41.993 -27.490  1.00  0.00           H  
ATOM   1850  HA  SER A 123      12.492  39.235 -28.235  1.00  0.00           H  
ATOM   1851 1HB  SER A 123      12.224  40.008 -30.480  1.00  0.00           H  
ATOM   1852 2HB  SER A 123      11.471  41.207 -29.434  1.00  0.00           H  
ATOM   1853  HG  SER A 123      13.238  42.491 -29.596  1.00  0.00           H  
ATOM   1854  N   GLY A 124      15.516  40.177 -28.299  1.00  0.00           N  
ATOM   1855  CA  GLY A 124      16.874  39.883 -28.728  1.00  0.00           C  
ATOM   1856  C   GLY A 124      17.140  38.385 -28.797  1.00  0.00           C  
ATOM   1857  O   GLY A 124      16.592  37.600 -28.025  1.00  0.00           O  
ATOM   1858  H   GLY A 124      15.354  40.792 -27.514  1.00  0.00           H  
ATOM   1859 1HA  GLY A 124      17.044  40.334 -29.707  1.00  0.00           H  
ATOM   1860 2HA  GLY A 124      17.577  40.346 -28.037  1.00  0.00           H  
ATOM   1861  N   ASP A 125      17.975  38.017 -29.775  1.00  0.00           N  
ATOM   1862  CA  ASP A 125      18.380  36.647 -30.124  1.00  0.00           C  
ATOM   1863  C   ASP A 125      17.265  35.765 -30.694  1.00  0.00           C  
ATOM   1864  O   ASP A 125      17.530  34.628 -31.107  1.00  0.00           O  
ATOM   1865  CB  ASP A 125      19.010  35.929 -28.917  1.00  0.00           C  
ATOM   1866  CG  ASP A 125      20.381  36.533 -28.514  1.00  0.00           C  
ATOM   1867  OD1 ASP A 125      21.149  36.816 -29.401  1.00  0.00           O  
ATOM   1868  OD2 ASP A 125      20.644  36.700 -27.347  1.00  0.00           O  
ATOM   1869  H   ASP A 125      18.361  38.760 -30.336  1.00  0.00           H  
ATOM   1870  HA  ASP A 125      19.151  36.725 -30.891  1.00  0.00           H  
ATOM   1871 1HB  ASP A 125      18.344  35.949 -28.053  1.00  0.00           H  
ATOM   1872 2HB  ASP A 125      19.159  34.879 -29.168  1.00  0.00           H  
ATOM   1873  N   PHE A 126      16.061  36.292 -30.851  1.00  0.00           N  
ATOM   1874  CA  PHE A 126      14.984  35.491 -31.401  1.00  0.00           C  
ATOM   1875  C   PHE A 126      15.201  34.965 -32.808  1.00  0.00           C  
ATOM   1876  O   PHE A 126      14.874  33.818 -33.096  1.00  0.00           O  
ATOM   1877  CB  PHE A 126      13.689  36.236 -31.304  1.00  0.00           C  
ATOM   1878  CG  PHE A 126      13.081  36.099 -29.985  1.00  0.00           C  
ATOM   1879  CD1 PHE A 126      13.494  35.102 -29.186  1.00  0.00           C  
ATOM   1880  CD2 PHE A 126      12.095  36.908 -29.556  1.00  0.00           C  
ATOM   1881  CE1 PHE A 126      12.962  34.899 -27.969  1.00  0.00           C  
ATOM   1882  CE2 PHE A 126      11.524  36.717 -28.317  1.00  0.00           C  
ATOM   1883  CZ  PHE A 126      11.960  35.706 -27.512  1.00  0.00           C  
ATOM   1884  H   PHE A 126      15.839  37.245 -30.532  1.00  0.00           H  
ATOM   1885  HA  PHE A 126      14.888  34.612 -30.760  1.00  0.00           H  
ATOM   1886 1HB  PHE A 126      13.859  37.289 -31.503  1.00  0.00           H  
ATOM   1887 2HB  PHE A 126      13.044  35.904 -32.018  1.00  0.00           H  
ATOM   1888  HD1 PHE A 126      14.261  34.464 -29.549  1.00  0.00           H  
ATOM   1889  HD2 PHE A 126      11.753  37.703 -30.207  1.00  0.00           H  
ATOM   1890  HE1 PHE A 126      13.333  34.094 -27.384  1.00  0.00           H  
ATOM   1891  HE2 PHE A 126      10.731  37.362 -28.002  1.00  0.00           H  
ATOM   1892  HZ  PHE A 126      11.510  35.547 -26.531  1.00  0.00           H  
ATOM   1893  N   SER A 127      15.756  35.781 -33.693  1.00  0.00           N  
ATOM   1894  CA  SER A 127      15.953  35.310 -35.056  1.00  0.00           C  
ATOM   1895  C   SER A 127      16.942  34.161 -35.119  1.00  0.00           C  
ATOM   1896  O   SER A 127      16.762  33.218 -35.892  1.00  0.00           O  
ATOM   1897  CB  SER A 127      16.339  36.451 -35.947  1.00  0.00           C  
ATOM   1898  OG  SER A 127      15.253  37.312 -36.049  1.00  0.00           O  
ATOM   1899  H   SER A 127      16.016  36.716 -33.426  1.00  0.00           H  
ATOM   1900  HA  SER A 127      14.999  34.931 -35.415  1.00  0.00           H  
ATOM   1901 1HB  SER A 127      17.204  36.977 -35.546  1.00  0.00           H  
ATOM   1902 2HB  SER A 127      16.602  36.075 -36.936  1.00  0.00           H  
ATOM   1903  HG  SER A 127      14.483  36.723 -36.264  1.00  0.00           H  
ATOM   1904  N   THR A 128      17.978  34.216 -34.284  1.00  0.00           N  
ATOM   1905  CA  THR A 128      18.960  33.142 -34.225  1.00  0.00           C  
ATOM   1906  C   THR A 128      18.265  31.863 -33.799  1.00  0.00           C  
ATOM   1907  O   THR A 128      18.468  30.789 -34.385  1.00  0.00           O  
ATOM   1908  CB  THR A 128      20.085  33.476 -33.240  1.00  0.00           C  
ATOM   1909  OG1 THR A 128      20.798  34.635 -33.702  1.00  0.00           O  
ATOM   1910  CG2 THR A 128      21.028  32.300 -33.071  1.00  0.00           C  
ATOM   1911  H   THR A 128      18.068  35.007 -33.663  1.00  0.00           H  
ATOM   1912  HA  THR A 128      19.385  32.993 -35.217  1.00  0.00           H  
ATOM   1913  HB  THR A 128      19.645  33.706 -32.269  1.00  0.00           H  
ATOM   1914  HG1 THR A 128      21.495  34.854 -33.075  1.00  0.00           H  
ATOM   1915 1HG2 THR A 128      21.806  32.560 -32.355  1.00  0.00           H  
ATOM   1916 2HG2 THR A 128      20.467  31.446 -32.703  1.00  0.00           H  
ATOM   1917 3HG2 THR A 128      21.483  32.053 -34.028  1.00  0.00           H  
ATOM   1918  N   ILE A 129      17.402  31.999 -32.795  1.00  0.00           N  
ATOM   1919  CA  ILE A 129      16.660  30.865 -32.306  1.00  0.00           C  
ATOM   1920  C   ILE A 129      15.771  30.282 -33.385  1.00  0.00           C  
ATOM   1921  O   ILE A 129      15.787  29.077 -33.597  1.00  0.00           O  
ATOM   1922  CB  ILE A 129      15.815  31.278 -31.085  1.00  0.00           C  
ATOM   1923  CG1 ILE A 129      16.785  31.578 -29.896  1.00  0.00           C  
ATOM   1924  CG2 ILE A 129      14.765  30.199 -30.780  1.00  0.00           C  
ATOM   1925  CD1 ILE A 129      16.192  32.290 -28.742  1.00  0.00           C  
ATOM   1926  H   ILE A 129      17.286  32.911 -32.349  1.00  0.00           H  
ATOM   1927  HA  ILE A 129      17.363  30.104 -32.006  1.00  0.00           H  
ATOM   1928  HB  ILE A 129      15.299  32.199 -31.305  1.00  0.00           H  
ATOM   1929 1HG1 ILE A 129      17.155  30.652 -29.519  1.00  0.00           H  
ATOM   1930 2HG1 ILE A 129      17.627  32.166 -30.268  1.00  0.00           H  
ATOM   1931 1HG2 ILE A 129      14.183  30.517 -29.955  1.00  0.00           H  
ATOM   1932 2HG2 ILE A 129      14.115  30.062 -31.640  1.00  0.00           H  
ATOM   1933 3HG2 ILE A 129      15.249  29.258 -30.548  1.00  0.00           H  
ATOM   1934 1HD1 ILE A 129      16.952  32.430 -27.992  1.00  0.00           H  
ATOM   1935 2HD1 ILE A 129      15.850  33.240 -29.059  1.00  0.00           H  
ATOM   1936 3HD1 ILE A 129      15.384  31.727 -28.332  1.00  0.00           H  
ATOM   1937  N   ALA A 130      15.009  31.111 -34.089  1.00  0.00           N  
ATOM   1938  CA  ALA A 130      14.152  30.581 -35.140  1.00  0.00           C  
ATOM   1939  C   ALA A 130      14.950  29.941 -36.285  1.00  0.00           C  
ATOM   1940  O   ALA A 130      14.594  28.874 -36.809  1.00  0.00           O  
ATOM   1941  CB  ALA A 130      13.273  31.681 -35.694  1.00  0.00           C  
ATOM   1942  H   ALA A 130      15.021  32.111 -33.882  1.00  0.00           H  
ATOM   1943  HA  ALA A 130      13.518  29.832 -34.701  1.00  0.00           H  
ATOM   1944 1HB  ALA A 130      12.614  31.291 -36.432  1.00  0.00           H  
ATOM   1945 2HB  ALA A 130      12.707  32.070 -34.928  1.00  0.00           H  
ATOM   1946 3HB  ALA A 130      13.895  32.469 -36.135  1.00  0.00           H  
ATOM   1947  N   ALA A 131      16.044  30.590 -36.667  1.00  0.00           N  
ATOM   1948  CA  ALA A 131      16.857  30.165 -37.792  1.00  0.00           C  
ATOM   1949  C   ALA A 131      17.459  28.770 -37.659  1.00  0.00           C  
ATOM   1950  O   ALA A 131      17.543  28.045 -38.652  1.00  0.00           O  
ATOM   1951  CB  ALA A 131      17.953  31.175 -38.004  1.00  0.00           C  
ATOM   1952  H   ALA A 131      16.306  31.452 -36.193  1.00  0.00           H  
ATOM   1953  HA  ALA A 131      16.223  30.155 -38.664  1.00  0.00           H  
ATOM   1954 1HB  ALA A 131      18.539  30.901 -38.878  1.00  0.00           H  
ATOM   1955 2HB  ALA A 131      17.514  32.160 -38.152  1.00  0.00           H  
ATOM   1956 3HB  ALA A 131      18.595  31.194 -37.123  1.00  0.00           H  
ATOM   1957  N   THR A 132      17.876  28.383 -36.459  1.00  0.00           N  
ATOM   1958  CA  THR A 132      18.478  27.065 -36.293  1.00  0.00           C  
ATOM   1959  C   THR A 132      17.527  26.078 -35.588  1.00  0.00           C  
ATOM   1960  O   THR A 132      17.285  26.228 -34.393  1.00  0.00           O  
ATOM   1961  CB  THR A 132      19.759  27.185 -35.478  1.00  0.00           C  
ATOM   1962  OG1 THR A 132      20.694  28.023 -36.160  1.00  0.00           O  
ATOM   1963  CG2 THR A 132      20.365  25.839 -35.241  1.00  0.00           C  
ATOM   1964  H   THR A 132      17.811  29.033 -35.668  1.00  0.00           H  
ATOM   1965  HA  THR A 132      18.765  26.703 -37.270  1.00  0.00           H  
ATOM   1966  HB  THR A 132      19.516  27.631 -34.538  1.00  0.00           H  
ATOM   1967  HG1 THR A 132      20.364  28.927 -36.166  1.00  0.00           H  
ATOM   1968 1HG2 THR A 132      21.269  25.945 -34.643  1.00  0.00           H  
ATOM   1969 2HG2 THR A 132      19.661  25.236 -34.719  1.00  0.00           H  
ATOM   1970 3HG2 THR A 132      20.610  25.375 -36.195  1.00  0.00           H  
ATOM   1971  N   PRO A 133      17.055  24.996 -36.249  1.00  0.00           N  
ATOM   1972  CA  PRO A 133      16.149  23.992 -35.695  1.00  0.00           C  
ATOM   1973  C   PRO A 133      16.609  23.421 -34.354  1.00  0.00           C  
ATOM   1974  O   PRO A 133      15.794  23.138 -33.476  1.00  0.00           O  
ATOM   1975  CB  PRO A 133      16.187  22.901 -36.766  1.00  0.00           C  
ATOM   1976  CG  PRO A 133      16.471  23.642 -38.052  1.00  0.00           C  
ATOM   1977  CD  PRO A 133      17.431  24.744 -37.660  1.00  0.00           C  
ATOM   1978  HA  PRO A 133      15.145  24.428 -35.605  1.00  0.00           H  
ATOM   1979 1HB  PRO A 133      16.964  22.160 -36.518  1.00  0.00           H  
ATOM   1980 2HB  PRO A 133      15.230  22.362 -36.787  1.00  0.00           H  
ATOM   1981 1HG  PRO A 133      16.904  22.953 -38.792  1.00  0.00           H  
ATOM   1982 2HG  PRO A 133      15.553  24.027 -38.493  1.00  0.00           H  
ATOM   1983 1HD  PRO A 133      18.477  24.407 -37.742  1.00  0.00           H  
ATOM   1984 2HD  PRO A 133      17.210  25.613 -38.293  1.00  0.00           H  
ATOM   1985  N   SER A 134      17.930  23.302 -34.169  1.00  0.00           N  
ATOM   1986  CA  SER A 134      18.486  22.779 -32.922  1.00  0.00           C  
ATOM   1987  C   SER A 134      18.196  23.731 -31.770  1.00  0.00           C  
ATOM   1988  O   SER A 134      17.977  23.309 -30.632  1.00  0.00           O  
ATOM   1989  CB  SER A 134      19.984  22.565 -33.041  1.00  0.00           C  
ATOM   1990  OG  SER A 134      20.283  21.563 -33.975  1.00  0.00           O  
ATOM   1991  H   SER A 134      18.562  23.550 -34.914  1.00  0.00           H  
ATOM   1992  HA  SER A 134      18.011  21.821 -32.704  1.00  0.00           H  
ATOM   1993 1HB  SER A 134      20.467  23.494 -33.329  1.00  0.00           H  
ATOM   1994 2HB  SER A 134      20.379  22.287 -32.067  1.00  0.00           H  
ATOM   1995  HG  SER A 134      21.238  21.443 -33.938  1.00  0.00           H  
ATOM   1996  N   ILE A 135      18.250  25.028 -32.059  1.00  0.00           N  
ATOM   1997  CA  ILE A 135      18.044  26.019 -31.030  1.00  0.00           C  
ATOM   1998  C   ILE A 135      16.550  26.118 -30.814  1.00  0.00           C  
ATOM   1999  O   ILE A 135      16.102  26.267 -29.675  1.00  0.00           O  
ATOM   2000  CB  ILE A 135      18.657  27.378 -31.342  1.00  0.00           C  
ATOM   2001  CG1 ILE A 135      20.168  27.287 -31.446  1.00  0.00           C  
ATOM   2002  CG2 ILE A 135      18.347  28.270 -30.188  1.00  0.00           C  
ATOM   2003  CD1 ILE A 135      20.793  28.562 -31.972  1.00  0.00           C  
ATOM   2004  H   ILE A 135      18.369  25.337 -33.017  1.00  0.00           H  
ATOM   2005  HA  ILE A 135      18.498  25.668 -30.106  1.00  0.00           H  
ATOM   2006  HB  ILE A 135      18.251  27.787 -32.275  1.00  0.00           H  
ATOM   2007 1HG1 ILE A 135      20.581  27.086 -30.456  1.00  0.00           H  
ATOM   2008 2HG1 ILE A 135      20.433  26.467 -32.110  1.00  0.00           H  
ATOM   2009 1HG2 ILE A 135      18.789  29.252 -30.353  1.00  0.00           H  
ATOM   2010 2HG2 ILE A 135      17.279  28.351 -30.079  1.00  0.00           H  
ATOM   2011 3HG2 ILE A 135      18.768  27.834 -29.292  1.00  0.00           H  
ATOM   2012 1HD1 ILE A 135      21.874  28.450 -32.018  1.00  0.00           H  
ATOM   2013 2HD1 ILE A 135      20.420  28.797 -32.955  1.00  0.00           H  
ATOM   2014 3HD1 ILE A 135      20.543  29.374 -31.306  1.00  0.00           H  
ATOM   2015  N   ARG A 136      15.760  26.070 -31.900  1.00  0.00           N  
ATOM   2016  CA  ARG A 136      14.315  26.086 -31.715  1.00  0.00           C  
ATOM   2017  C   ARG A 136      13.895  24.938 -30.818  1.00  0.00           C  
ATOM   2018  O   ARG A 136      13.069  25.098 -29.926  1.00  0.00           O  
ATOM   2019  CB  ARG A 136      13.512  25.971 -33.010  1.00  0.00           C  
ATOM   2020  CG  ARG A 136      13.485  27.185 -33.859  1.00  0.00           C  
ATOM   2021  CD  ARG A 136      12.474  27.130 -34.990  1.00  0.00           C  
ATOM   2022  NE  ARG A 136      12.954  26.565 -36.197  1.00  0.00           N  
ATOM   2023  CZ  ARG A 136      12.608  25.355 -36.676  1.00  0.00           C  
ATOM   2024  NH1 ARG A 136      11.791  24.585 -35.985  1.00  0.00           N  
ATOM   2025  NH2 ARG A 136      13.080  24.943 -37.834  1.00  0.00           N  
ATOM   2026  H   ARG A 136      16.173  25.996 -32.832  1.00  0.00           H  
ATOM   2027  HA  ARG A 136      14.043  27.029 -31.231  1.00  0.00           H  
ATOM   2028 1HB  ARG A 136      13.930  25.168 -33.611  1.00  0.00           H  
ATOM   2029 2HB  ARG A 136      12.483  25.700 -32.782  1.00  0.00           H  
ATOM   2030 1HG  ARG A 136      13.311  28.064 -33.248  1.00  0.00           H  
ATOM   2031 2HG  ARG A 136      14.458  27.257 -34.341  1.00  0.00           H  
ATOM   2032 1HD  ARG A 136      11.631  26.532 -34.664  1.00  0.00           H  
ATOM   2033 2HD  ARG A 136      12.125  28.127 -35.225  1.00  0.00           H  
ATOM   2034  HE  ARG A 136      13.591  27.170 -36.734  1.00  0.00           H  
ATOM   2035 1HH1 ARG A 136      11.435  24.893 -35.087  1.00  0.00           H  
ATOM   2036 2HH1 ARG A 136      11.520  23.668 -36.329  1.00  0.00           H  
ATOM   2037 1HH2 ARG A 136      13.700  25.541 -38.367  1.00  0.00           H  
ATOM   2038 2HH2 ARG A 136      12.815  24.037 -38.190  1.00  0.00           H  
ATOM   2039  N   ALA A 137      14.494  23.763 -31.010  1.00  0.00           N  
ATOM   2040  CA  ALA A 137      14.142  22.646 -30.159  1.00  0.00           C  
ATOM   2041  C   ALA A 137      14.445  22.965 -28.696  1.00  0.00           C  
ATOM   2042  O   ALA A 137      13.621  22.678 -27.823  1.00  0.00           O  
ATOM   2043  CB  ALA A 137      14.899  21.410 -30.595  1.00  0.00           C  
ATOM   2044  H   ALA A 137      15.160  23.633 -31.769  1.00  0.00           H  
ATOM   2045  HA  ALA A 137      13.072  22.468 -30.256  1.00  0.00           H  
ATOM   2046 1HB  ALA A 137      14.616  20.568 -29.967  1.00  0.00           H  
ATOM   2047 2HB  ALA A 137      14.661  21.189 -31.636  1.00  0.00           H  
ATOM   2048 3HB  ALA A 137      15.968  21.592 -30.500  1.00  0.00           H  
ATOM   2049  N   LYS A 138      15.595  23.611 -28.430  1.00  0.00           N  
ATOM   2050  CA  LYS A 138      15.965  23.984 -27.064  1.00  0.00           C  
ATOM   2051  C   LYS A 138      15.027  25.045 -26.491  1.00  0.00           C  
ATOM   2052  O   LYS A 138      14.631  24.959 -25.330  1.00  0.00           O  
ATOM   2053  CB  LYS A 138      17.416  24.464 -27.015  1.00  0.00           C  
ATOM   2054  CG  LYS A 138      18.436  23.353 -27.233  1.00  0.00           C  
ATOM   2055  CD  LYS A 138      19.861  23.881 -27.225  1.00  0.00           C  
ATOM   2056  CE  LYS A 138      20.853  22.757 -27.480  1.00  0.00           C  
ATOM   2057  NZ  LYS A 138      22.254  23.250 -27.525  1.00  0.00           N  
ATOM   2058  H   LYS A 138      16.250  23.804 -29.192  1.00  0.00           H  
ATOM   2059  HA  LYS A 138      15.881  23.096 -26.436  1.00  0.00           H  
ATOM   2060 1HB  LYS A 138      17.576  25.220 -27.785  1.00  0.00           H  
ATOM   2061 2HB  LYS A 138      17.618  24.940 -26.054  1.00  0.00           H  
ATOM   2062 1HG  LYS A 138      18.328  22.613 -26.441  1.00  0.00           H  
ATOM   2063 2HG  LYS A 138      18.241  22.868 -28.184  1.00  0.00           H  
ATOM   2064 1HD  LYS A 138      19.966  24.641 -28.005  1.00  0.00           H  
ATOM   2065 2HD  LYS A 138      20.076  24.347 -26.263  1.00  0.00           H  
ATOM   2066 1HE  LYS A 138      20.764  22.017 -26.687  1.00  0.00           H  
ATOM   2067 2HE  LYS A 138      20.613  22.284 -28.434  1.00  0.00           H  
ATOM   2068 1HZ  LYS A 138      22.880  22.477 -27.698  1.00  0.00           H  
ATOM   2069 2HZ  LYS A 138      22.341  23.928 -28.268  1.00  0.00           H  
ATOM   2070 3HZ  LYS A 138      22.485  23.682 -26.643  1.00  0.00           H  
ATOM   2071  N   PHE A 139      14.617  26.009 -27.324  1.00  0.00           N  
ATOM   2072  CA  PHE A 139      13.681  27.054 -26.904  1.00  0.00           C  
ATOM   2073  C   PHE A 139      12.433  26.372 -26.396  1.00  0.00           C  
ATOM   2074  O   PHE A 139      11.988  26.593 -25.269  1.00  0.00           O  
ATOM   2075  CB  PHE A 139      13.289  27.928 -28.102  1.00  0.00           C  
ATOM   2076  CG  PHE A 139      12.247  29.054 -27.895  1.00  0.00           C  
ATOM   2077  CD1 PHE A 139      12.629  30.353 -27.758  1.00  0.00           C  
ATOM   2078  CD2 PHE A 139      10.885  28.790 -27.833  1.00  0.00           C  
ATOM   2079  CE1 PHE A 139      11.708  31.359 -27.614  1.00  0.00           C  
ATOM   2080  CE2 PHE A 139       9.970  29.815 -27.654  1.00  0.00           C  
ATOM   2081  CZ  PHE A 139      10.390  31.094 -27.557  1.00  0.00           C  
ATOM   2082  H   PHE A 139      14.987  26.022 -28.271  1.00  0.00           H  
ATOM   2083  HA  PHE A 139      14.122  27.652 -26.111  1.00  0.00           H  
ATOM   2084 1HB  PHE A 139      14.197  28.383 -28.486  1.00  0.00           H  
ATOM   2085 2HB  PHE A 139      12.915  27.295 -28.888  1.00  0.00           H  
ATOM   2086  HD1 PHE A 139      13.673  30.587 -27.781  1.00  0.00           H  
ATOM   2087  HD2 PHE A 139      10.540  27.763 -27.925  1.00  0.00           H  
ATOM   2088  HE1 PHE A 139      12.040  32.368 -27.528  1.00  0.00           H  
ATOM   2089  HE2 PHE A 139       8.918  29.610 -27.595  1.00  0.00           H  
ATOM   2090  HZ  PHE A 139       9.676  31.903 -27.422  1.00  0.00           H  
ATOM   2091  N   VAL A 140      11.891  25.479 -27.220  1.00  0.00           N  
ATOM   2092  CA  VAL A 140      10.653  24.820 -26.882  1.00  0.00           C  
ATOM   2093  C   VAL A 140      10.813  23.990 -25.621  1.00  0.00           C  
ATOM   2094  O   VAL A 140      10.000  24.107 -24.708  1.00  0.00           O  
ATOM   2095  CB  VAL A 140      10.210  23.933 -28.055  1.00  0.00           C  
ATOM   2096  CG1 VAL A 140       9.037  23.097 -27.667  1.00  0.00           C  
ATOM   2097  CG2 VAL A 140       9.861  24.804 -29.249  1.00  0.00           C  
ATOM   2098  H   VAL A 140      12.335  25.290 -28.121  1.00  0.00           H  
ATOM   2099  HA  VAL A 140       9.892  25.578 -26.707  1.00  0.00           H  
ATOM   2100  HB  VAL A 140      11.032  23.262 -28.321  1.00  0.00           H  
ATOM   2101 1HG1 VAL A 140       8.760  22.477 -28.516  1.00  0.00           H  
ATOM   2102 2HG1 VAL A 140       9.297  22.464 -26.818  1.00  0.00           H  
ATOM   2103 3HG1 VAL A 140       8.212  23.730 -27.405  1.00  0.00           H  
ATOM   2104 1HG2 VAL A 140       9.566  24.180 -30.076  1.00  0.00           H  
ATOM   2105 2HG2 VAL A 140       9.068  25.444 -28.997  1.00  0.00           H  
ATOM   2106 3HG2 VAL A 140      10.715  25.398 -29.533  1.00  0.00           H  
ATOM   2107  N   GLU A 141      11.883  23.196 -25.523  1.00  0.00           N  
ATOM   2108  CA  GLU A 141      12.097  22.387 -24.326  1.00  0.00           C  
ATOM   2109  C   GLU A 141      12.139  23.233 -23.064  1.00  0.00           C  
ATOM   2110  O   GLU A 141      11.485  22.910 -22.065  1.00  0.00           O  
ATOM   2111  CB  GLU A 141      13.410  21.601 -24.434  1.00  0.00           C  
ATOM   2112  CG  GLU A 141      13.754  20.758 -23.193  1.00  0.00           C  
ATOM   2113  CD  GLU A 141      15.057  19.965 -23.316  1.00  0.00           C  
ATOM   2114  OE1 GLU A 141      15.603  19.899 -24.388  1.00  0.00           O  
ATOM   2115  OE2 GLU A 141      15.510  19.438 -22.311  1.00  0.00           O  
ATOM   2116  H   GLU A 141      12.546  23.133 -26.297  1.00  0.00           H  
ATOM   2117  HA  GLU A 141      11.270  21.684 -24.238  1.00  0.00           H  
ATOM   2118 1HB  GLU A 141      13.365  20.940 -25.298  1.00  0.00           H  
ATOM   2119 2HB  GLU A 141      14.231  22.300 -24.604  1.00  0.00           H  
ATOM   2120 1HG  GLU A 141      13.844  21.439 -22.350  1.00  0.00           H  
ATOM   2121 2HG  GLU A 141      12.931  20.076 -22.988  1.00  0.00           H  
ATOM   2122  N   ASN A 142      12.873  24.341 -23.118  1.00  0.00           N  
ATOM   2123  CA  ASN A 142      13.032  25.204 -21.966  1.00  0.00           C  
ATOM   2124  C   ASN A 142      11.724  25.886 -21.592  1.00  0.00           C  
ATOM   2125  O   ASN A 142      11.436  26.080 -20.404  1.00  0.00           O  
ATOM   2126  CB  ASN A 142      14.144  26.177 -22.267  1.00  0.00           C  
ATOM   2127  CG  ASN A 142      15.456  25.445 -22.237  1.00  0.00           C  
ATOM   2128  OD1 ASN A 142      15.599  24.463 -21.496  1.00  0.00           O  
ATOM   2129  ND2 ASN A 142      16.388  25.849 -23.038  1.00  0.00           N  
ATOM   2130  H   ASN A 142      13.376  24.573 -23.977  1.00  0.00           H  
ATOM   2131  HA  ASN A 142      13.330  24.586 -21.119  1.00  0.00           H  
ATOM   2132 1HB  ASN A 142      13.997  26.617 -23.262  1.00  0.00           H  
ATOM   2133 2HB  ASN A 142      14.150  26.985 -21.539  1.00  0.00           H  
ATOM   2134 1HD2 ASN A 142      17.266  25.375 -23.068  1.00  0.00           H  
ATOM   2135 2HD2 ASN A 142      16.225  26.649 -23.649  1.00  0.00           H  
ATOM   2136  N   VAL A 143      10.898  26.194 -22.588  1.00  0.00           N  
ATOM   2137  CA  VAL A 143       9.617  26.796 -22.295  1.00  0.00           C  
ATOM   2138  C   VAL A 143       8.698  25.765 -21.672  1.00  0.00           C  
ATOM   2139  O   VAL A 143       8.030  26.058 -20.683  1.00  0.00           O  
ATOM   2140  CB  VAL A 143       8.939  27.378 -23.544  1.00  0.00           C  
ATOM   2141  CG1 VAL A 143       7.562  27.834 -23.193  1.00  0.00           C  
ATOM   2142  CG2 VAL A 143       9.693  28.541 -24.036  1.00  0.00           C  
ATOM   2143  H   VAL A 143      11.181  26.038 -23.558  1.00  0.00           H  
ATOM   2144  HA  VAL A 143       9.770  27.605 -21.583  1.00  0.00           H  
ATOM   2145  HB  VAL A 143       8.881  26.605 -24.316  1.00  0.00           H  
ATOM   2146 1HG1 VAL A 143       7.103  28.238 -24.086  1.00  0.00           H  
ATOM   2147 2HG1 VAL A 143       6.979  26.998 -22.820  1.00  0.00           H  
ATOM   2148 3HG1 VAL A 143       7.616  28.606 -22.425  1.00  0.00           H  
ATOM   2149 1HG2 VAL A 143       9.197  28.942 -24.915  1.00  0.00           H  
ATOM   2150 2HG2 VAL A 143       9.718  29.286 -23.249  1.00  0.00           H  
ATOM   2151 3HG2 VAL A 143      10.693  28.258 -24.290  1.00  0.00           H  
ATOM   2152  N   MET A 144       8.657  24.547 -22.225  1.00  0.00           N  
ATOM   2153  CA  MET A 144       7.732  23.562 -21.680  1.00  0.00           C  
ATOM   2154  C   MET A 144       8.097  23.272 -20.227  1.00  0.00           C  
ATOM   2155  O   MET A 144       7.220  23.173 -19.365  1.00  0.00           O  
ATOM   2156  CB  MET A 144       7.796  22.238 -22.432  1.00  0.00           C  
ATOM   2157  CG  MET A 144       7.412  22.262 -23.908  1.00  0.00           C  
ATOM   2158  SD  MET A 144       5.835  22.923 -24.280  1.00  0.00           S  
ATOM   2159  CE  MET A 144       6.354  24.555 -24.792  1.00  0.00           C  
ATOM   2160  H   MET A 144       9.236  24.328 -23.037  1.00  0.00           H  
ATOM   2161  HA  MET A 144       6.719  23.962 -21.712  1.00  0.00           H  
ATOM   2162 1HB  MET A 144       8.817  21.854 -22.375  1.00  0.00           H  
ATOM   2163 2HB  MET A 144       7.147  21.516 -21.937  1.00  0.00           H  
ATOM   2164 1HG  MET A 144       8.129  22.801 -24.465  1.00  0.00           H  
ATOM   2165 2HG  MET A 144       7.435  21.237 -24.252  1.00  0.00           H  
ATOM   2166 1HE  MET A 144       5.499  25.155 -25.074  1.00  0.00           H  
ATOM   2167 2HE  MET A 144       6.869  25.022 -23.974  1.00  0.00           H  
ATOM   2168 3HE  MET A 144       7.027  24.471 -25.630  1.00  0.00           H  
ATOM   2169  N   LYS A 145       9.404  23.178 -19.940  1.00  0.00           N  
ATOM   2170  CA  LYS A 145       9.852  22.921 -18.578  1.00  0.00           C  
ATOM   2171  C   LYS A 145       9.503  24.064 -17.644  1.00  0.00           C  
ATOM   2172  O   LYS A 145       9.094  23.830 -16.504  1.00  0.00           O  
ATOM   2173  CB  LYS A 145      11.339  22.581 -18.568  1.00  0.00           C  
ATOM   2174  CG  LYS A 145      11.595  21.178 -19.121  1.00  0.00           C  
ATOM   2175  CD  LYS A 145      13.058  20.796 -19.198  1.00  0.00           C  
ATOM   2176  CE  LYS A 145      13.158  19.309 -19.532  1.00  0.00           C  
ATOM   2177  NZ  LYS A 145      14.537  18.842 -19.769  1.00  0.00           N  
ATOM   2178  H   LYS A 145      10.099  23.259 -20.686  1.00  0.00           H  
ATOM   2179  HA  LYS A 145       9.324  22.040 -18.217  1.00  0.00           H  
ATOM   2180 1HB  LYS A 145      11.882  23.302 -19.186  1.00  0.00           H  
ATOM   2181 2HB  LYS A 145      11.729  22.641 -17.555  1.00  0.00           H  
ATOM   2182 1HG  LYS A 145      11.078  20.444 -18.497  1.00  0.00           H  
ATOM   2183 2HG  LYS A 145      11.176  21.119 -20.128  1.00  0.00           H  
ATOM   2184 1HD  LYS A 145      13.551  21.379 -19.978  1.00  0.00           H  
ATOM   2185 2HD  LYS A 145      13.551  20.989 -18.249  1.00  0.00           H  
ATOM   2186 1HE  LYS A 145      12.754  18.764 -18.685  1.00  0.00           H  
ATOM   2187 2HE  LYS A 145      12.556  19.089 -20.415  1.00  0.00           H  
ATOM   2188 1HZ  LYS A 145      14.503  17.851 -19.954  1.00  0.00           H  
ATOM   2189 2HZ  LYS A 145      14.928  19.311 -20.594  1.00  0.00           H  
ATOM   2190 3HZ  LYS A 145      15.116  19.017 -18.966  1.00  0.00           H  
ATOM   2191  N   PHE A 146       9.605  25.299 -18.128  1.00  0.00           N  
ATOM   2192  CA  PHE A 146       9.214  26.452 -17.337  1.00  0.00           C  
ATOM   2193  C   PHE A 146       7.742  26.343 -16.977  1.00  0.00           C  
ATOM   2194  O   PHE A 146       7.352  26.517 -15.817  1.00  0.00           O  
ATOM   2195  CB  PHE A 146       9.478  27.735 -18.096  1.00  0.00           C  
ATOM   2196  CG  PHE A 146       9.118  28.953 -17.348  1.00  0.00           C  
ATOM   2197  CD1 PHE A 146       9.946  29.387 -16.354  1.00  0.00           C  
ATOM   2198  CD2 PHE A 146       7.979  29.679 -17.626  1.00  0.00           C  
ATOM   2199  CE1 PHE A 146       9.653  30.500 -15.646  1.00  0.00           C  
ATOM   2200  CE2 PHE A 146       7.705  30.810 -16.901  1.00  0.00           C  
ATOM   2201  CZ  PHE A 146       8.532  31.219 -15.917  1.00  0.00           C  
ATOM   2202  H   PHE A 146       9.986  25.457 -19.062  1.00  0.00           H  
ATOM   2203  HA  PHE A 146       9.799  26.461 -16.418  1.00  0.00           H  
ATOM   2204 1HB  PHE A 146      10.531  27.765 -18.331  1.00  0.00           H  
ATOM   2205 2HB  PHE A 146       8.930  27.732 -19.034  1.00  0.00           H  
ATOM   2206  HD1 PHE A 146      10.850  28.821 -16.128  1.00  0.00           H  
ATOM   2207  HD2 PHE A 146       7.303  29.351 -18.420  1.00  0.00           H  
ATOM   2208  HE1 PHE A 146      10.313  30.799 -14.877  1.00  0.00           H  
ATOM   2209  HE2 PHE A 146       6.838  31.375 -17.105  1.00  0.00           H  
ATOM   2210  HZ  PHE A 146       8.299  32.116 -15.350  1.00  0.00           H  
ATOM   2211  N   ILE A 147       6.915  26.029 -17.982  1.00  0.00           N  
ATOM   2212  CA  ILE A 147       5.480  25.920 -17.767  1.00  0.00           C  
ATOM   2213  C   ILE A 147       5.182  24.819 -16.744  1.00  0.00           C  
ATOM   2214  O   ILE A 147       4.346  24.997 -15.846  1.00  0.00           O  
ATOM   2215  CB  ILE A 147       4.747  25.608 -19.106  1.00  0.00           C  
ATOM   2216  CG1 ILE A 147       4.883  26.791 -20.083  1.00  0.00           C  
ATOM   2217  CG2 ILE A 147       3.299  25.340 -18.872  1.00  0.00           C  
ATOM   2218  CD1 ILE A 147       4.274  28.059 -19.583  1.00  0.00           C  
ATOM   2219  H   ILE A 147       7.298  25.891 -18.915  1.00  0.00           H  
ATOM   2220  HA  ILE A 147       5.122  26.862 -17.383  1.00  0.00           H  
ATOM   2221  HB  ILE A 147       5.208  24.738 -19.567  1.00  0.00           H  
ATOM   2222 1HG1 ILE A 147       5.919  26.985 -20.263  1.00  0.00           H  
ATOM   2223 2HG1 ILE A 147       4.410  26.518 -21.026  1.00  0.00           H  
ATOM   2224 1HG2 ILE A 147       2.829  25.115 -19.824  1.00  0.00           H  
ATOM   2225 2HG2 ILE A 147       3.190  24.497 -18.195  1.00  0.00           H  
ATOM   2226 3HG2 ILE A 147       2.831  26.207 -18.440  1.00  0.00           H  
ATOM   2227 1HD1 ILE A 147       4.409  28.828 -20.314  1.00  0.00           H  
ATOM   2228 2HD1 ILE A 147       3.206  27.916 -19.409  1.00  0.00           H  
ATOM   2229 3HD1 ILE A 147       4.764  28.349 -18.660  1.00  0.00           H  
ATOM   2230  N   LYS A 148       5.898  23.693 -16.815  1.00  0.00           N  
ATOM   2231  CA  LYS A 148       5.670  22.644 -15.830  1.00  0.00           C  
ATOM   2232  C   LYS A 148       6.103  23.098 -14.415  1.00  0.00           C  
ATOM   2233  O   LYS A 148       5.329  23.006 -13.460  1.00  0.00           O  
ATOM   2234  CB  LYS A 148       6.471  21.374 -16.198  1.00  0.00           C  
ATOM   2235  CG  LYS A 148       6.007  20.589 -17.451  1.00  0.00           C  
ATOM   2236  CD  LYS A 148       6.920  19.348 -17.712  1.00  0.00           C  
ATOM   2237  CE  LYS A 148       6.471  18.545 -18.949  1.00  0.00           C  
ATOM   2238  NZ  LYS A 148       7.292  17.321 -19.191  1.00  0.00           N  
ATOM   2239  H   LYS A 148       6.571  23.560 -17.573  1.00  0.00           H  
ATOM   2240  HA  LYS A 148       4.606  22.411 -15.808  1.00  0.00           H  
ATOM   2241 1HB  LYS A 148       7.516  21.650 -16.358  1.00  0.00           H  
ATOM   2242 2HB  LYS A 148       6.448  20.682 -15.360  1.00  0.00           H  
ATOM   2243 1HG  LYS A 148       4.981  20.259 -17.325  1.00  0.00           H  
ATOM   2244 2HG  LYS A 148       6.052  21.243 -18.314  1.00  0.00           H  
ATOM   2245 1HD  LYS A 148       7.954  19.683 -17.858  1.00  0.00           H  
ATOM   2246 2HD  LYS A 148       6.893  18.686 -16.848  1.00  0.00           H  
ATOM   2247 1HE  LYS A 148       5.479  18.228 -18.793  1.00  0.00           H  
ATOM   2248 2HE  LYS A 148       6.508  19.183 -19.843  1.00  0.00           H  
ATOM   2249 1HZ  LYS A 148       6.909  16.803 -19.997  1.00  0.00           H  
ATOM   2250 2HZ  LYS A 148       8.267  17.532 -19.359  1.00  0.00           H  
ATOM   2251 3HZ  LYS A 148       7.249  16.718 -18.390  1.00  0.00           H  
ATOM   2252  N   TYR A 149       7.311  23.666 -14.293  1.00  0.00           N  
ATOM   2253  CA  TYR A 149       7.873  24.072 -12.996  1.00  0.00           C  
ATOM   2254  C   TYR A 149       7.021  25.099 -12.271  1.00  0.00           C  
ATOM   2255  O   TYR A 149       6.764  24.983 -11.073  1.00  0.00           O  
ATOM   2256  CB  TYR A 149       9.291  24.633 -13.124  1.00  0.00           C  
ATOM   2257  CG  TYR A 149       9.903  24.976 -11.745  1.00  0.00           C  
ATOM   2258  CD1 TYR A 149      10.457  23.963 -10.966  1.00  0.00           C  
ATOM   2259  CD2 TYR A 149       9.881  26.277 -11.254  1.00  0.00           C  
ATOM   2260  CE1 TYR A 149      10.984  24.250  -9.718  1.00  0.00           C  
ATOM   2261  CE2 TYR A 149      10.405  26.562 -10.002  1.00  0.00           C  
ATOM   2262  CZ  TYR A 149      10.954  25.552  -9.236  1.00  0.00           C  
ATOM   2263  OH  TYR A 149      11.474  25.832  -7.993  1.00  0.00           O  
ATOM   2264  H   TYR A 149       7.889  23.777 -15.124  1.00  0.00           H  
ATOM   2265  HA  TYR A 149       7.923  23.190 -12.366  1.00  0.00           H  
ATOM   2266 1HB  TYR A 149       9.932  23.904 -13.623  1.00  0.00           H  
ATOM   2267 2HB  TYR A 149       9.274  25.536 -13.737  1.00  0.00           H  
ATOM   2268  HD1 TYR A 149      10.474  22.938 -11.338  1.00  0.00           H  
ATOM   2269  HD2 TYR A 149       9.450  27.068 -11.849  1.00  0.00           H  
ATOM   2270  HE1 TYR A 149      11.416  23.452  -9.116  1.00  0.00           H  
ATOM   2271  HE2 TYR A 149      10.382  27.585  -9.622  1.00  0.00           H  
ATOM   2272  HH  TYR A 149      11.784  25.019  -7.587  1.00  0.00           H  
ATOM   2273  N   THR A 150       6.599  26.122 -13.003  1.00  0.00           N  
ATOM   2274  CA  THR A 150       5.856  27.239 -12.446  1.00  0.00           C  
ATOM   2275  C   THR A 150       4.348  27.020 -12.415  1.00  0.00           C  
ATOM   2276  O   THR A 150       3.601  27.960 -12.137  1.00  0.00           O  
ATOM   2277  CB  THR A 150       6.175  28.540 -13.212  1.00  0.00           C  
ATOM   2278  OG1 THR A 150       5.876  28.374 -14.591  1.00  0.00           O  
ATOM   2279  CG2 THR A 150       7.622  28.900 -13.073  1.00  0.00           C  
ATOM   2280  H   THR A 150       6.833  26.147 -13.997  1.00  0.00           H  
ATOM   2281  HA  THR A 150       6.186  27.374 -11.416  1.00  0.00           H  
ATOM   2282  HB  THR A 150       5.564  29.349 -12.811  1.00  0.00           H  
ATOM   2283  HG1 THR A 150       6.470  27.689 -14.969  1.00  0.00           H  
ATOM   2284 1HG2 THR A 150       7.805  29.808 -13.608  1.00  0.00           H  
ATOM   2285 2HG2 THR A 150       7.869  29.042 -12.023  1.00  0.00           H  
ATOM   2286 3HG2 THR A 150       8.231  28.101 -13.494  1.00  0.00           H  
ATOM   2287  N   ASN A 151       3.891  25.803 -12.740  1.00  0.00           N  
ATOM   2288  CA  ASN A 151       2.468  25.482 -12.756  1.00  0.00           C  
ATOM   2289  C   ASN A 151       1.643  26.413 -13.639  1.00  0.00           C  
ATOM   2290  O   ASN A 151       0.546  26.831 -13.257  1.00  0.00           O  
ATOM   2291  CB  ASN A 151       1.908  25.468 -11.343  1.00  0.00           C  
ATOM   2292  CG  ASN A 151       2.507  24.350 -10.500  1.00  0.00           C  
ATOM   2293  OD1 ASN A 151       2.569  23.197 -10.949  1.00  0.00           O  
ATOM   2294  ND2 ASN A 151       2.943  24.662  -9.303  1.00  0.00           N  
ATOM   2295  H   ASN A 151       4.543  25.050 -12.965  1.00  0.00           H  
ATOM   2296  HA  ASN A 151       2.366  24.479 -13.174  1.00  0.00           H  
ATOM   2297 1HB  ASN A 151       2.096  26.417 -10.850  1.00  0.00           H  
ATOM   2298 2HB  ASN A 151       0.829  25.335 -11.385  1.00  0.00           H  
ATOM   2299 1HD2 ASN A 151       3.345  23.958  -8.722  1.00  0.00           H  
ATOM   2300 2HD2 ASN A 151       2.885  25.615  -8.956  1.00  0.00           H  
ATOM   2301  N   MET A 152       2.169  26.736 -14.820  1.00  0.00           N  
ATOM   2302  CA  MET A 152       1.477  27.594 -15.771  1.00  0.00           C  
ATOM   2303  C   MET A 152       0.602  26.834 -16.737  1.00  0.00           C  
ATOM   2304  O   MET A 152       0.685  25.607 -16.864  1.00  0.00           O  
ATOM   2305  CB  MET A 152       2.423  28.500 -16.525  1.00  0.00           C  
ATOM   2306  CG  MET A 152       3.014  29.569 -15.725  1.00  0.00           C  
ATOM   2307  SD  MET A 152       4.031  30.593 -16.735  1.00  0.00           S  
ATOM   2308  CE  MET A 152       4.533  31.856 -15.621  1.00  0.00           C  
ATOM   2309  H   MET A 152       3.069  26.333 -15.085  1.00  0.00           H  
ATOM   2310  HA  MET A 152       0.812  28.247 -15.206  1.00  0.00           H  
ATOM   2311 1HB  MET A 152       3.235  27.911 -16.871  1.00  0.00           H  
ATOM   2312 2HB  MET A 152       1.935  28.934 -17.392  1.00  0.00           H  
ATOM   2313 1HG  MET A 152       2.226  30.165 -15.298  1.00  0.00           H  
ATOM   2314 2HG  MET A 152       3.599  29.156 -14.916  1.00  0.00           H  
ATOM   2315 1HE  MET A 152       5.168  32.576 -16.134  1.00  0.00           H  
ATOM   2316 2HE  MET A 152       3.659  32.369 -15.228  1.00  0.00           H  
ATOM   2317 3HE  MET A 152       5.082  31.386 -14.815  1.00  0.00           H  
ATOM   2318  N   ASP A 153      -0.306  27.580 -17.340  1.00  0.00           N  
ATOM   2319  CA  ASP A 153      -1.254  27.130 -18.335  1.00  0.00           C  
ATOM   2320  C   ASP A 153      -0.857  27.470 -19.781  1.00  0.00           C  
ATOM   2321  O   ASP A 153      -1.335  26.821 -20.716  1.00  0.00           O  
ATOM   2322  CB  ASP A 153      -2.591  27.750 -18.009  1.00  0.00           C  
ATOM   2323  CG  ASP A 153      -3.134  27.328 -16.630  1.00  0.00           C  
ATOM   2324  OD1 ASP A 153      -3.347  26.149 -16.408  1.00  0.00           O  
ATOM   2325  OD2 ASP A 153      -3.277  28.193 -15.770  1.00  0.00           O  
ATOM   2326  H   ASP A 153      -0.305  28.570 -17.133  1.00  0.00           H  
ATOM   2327  HA  ASP A 153      -1.337  26.047 -18.262  1.00  0.00           H  
ATOM   2328 1HB  ASP A 153      -2.475  28.826 -18.011  1.00  0.00           H  
ATOM   2329 2HB  ASP A 153      -3.314  27.487 -18.782  1.00  0.00           H  
ATOM   2330  N   PHE A 154      -0.088  28.543 -19.995  1.00  0.00           N  
ATOM   2331  CA  PHE A 154       0.202  28.874 -21.396  1.00  0.00           C  
ATOM   2332  C   PHE A 154       1.461  29.674 -21.715  1.00  0.00           C  
ATOM   2333  O   PHE A 154       2.136  30.219 -20.838  1.00  0.00           O  
ATOM   2334  CB  PHE A 154      -1.000  29.564 -22.017  1.00  0.00           C  
ATOM   2335  CG  PHE A 154      -1.383  30.841 -21.477  1.00  0.00           C  
ATOM   2336  CD1 PHE A 154      -0.950  32.015 -22.069  1.00  0.00           C  
ATOM   2337  CD2 PHE A 154      -2.188  30.902 -20.385  1.00  0.00           C  
ATOM   2338  CE1 PHE A 154      -1.340  33.215 -21.553  1.00  0.00           C  
ATOM   2339  CE2 PHE A 154      -2.560  32.093 -19.873  1.00  0.00           C  
ATOM   2340  CZ  PHE A 154      -2.150  33.234 -20.442  1.00  0.00           C  
ATOM   2341  H   PHE A 154       0.245  29.104 -19.211  1.00  0.00           H  
ATOM   2342  HA  PHE A 154       0.313  27.926 -21.927  1.00  0.00           H  
ATOM   2343 1HB  PHE A 154      -0.810  29.736 -23.054  1.00  0.00           H  
ATOM   2344 2HB  PHE A 154      -1.854  28.913 -21.946  1.00  0.00           H  
ATOM   2345  HD1 PHE A 154      -0.305  31.973 -22.955  1.00  0.00           H  
ATOM   2346  HD2 PHE A 154      -2.527  29.985 -19.935  1.00  0.00           H  
ATOM   2347  HE1 PHE A 154      -1.010  34.142 -22.014  1.00  0.00           H  
ATOM   2348  HE2 PHE A 154      -3.193  32.143 -19.015  1.00  0.00           H  
ATOM   2349  HZ  PHE A 154      -2.468  34.154 -20.010  1.00  0.00           H  
ATOM   2350  N   VAL A 155       1.753  29.708 -23.012  1.00  0.00           N  
ATOM   2351  CA  VAL A 155       2.894  30.424 -23.565  1.00  0.00           C  
ATOM   2352  C   VAL A 155       2.440  31.530 -24.509  1.00  0.00           C  
ATOM   2353  O   VAL A 155       1.631  31.272 -25.400  1.00  0.00           O  
ATOM   2354  CB  VAL A 155       3.772  29.440 -24.355  1.00  0.00           C  
ATOM   2355  CG1 VAL A 155       4.939  30.147 -24.962  1.00  0.00           C  
ATOM   2356  CG2 VAL A 155       4.210  28.319 -23.458  1.00  0.00           C  
ATOM   2357  H   VAL A 155       1.132  29.203 -23.652  1.00  0.00           H  
ATOM   2358  HA  VAL A 155       3.467  30.868 -22.755  1.00  0.00           H  
ATOM   2359  HB  VAL A 155       3.184  29.027 -25.175  1.00  0.00           H  
ATOM   2360 1HG1 VAL A 155       5.534  29.438 -25.536  1.00  0.00           H  
ATOM   2361 2HG1 VAL A 155       4.579  30.933 -25.618  1.00  0.00           H  
ATOM   2362 3HG1 VAL A 155       5.545  30.581 -24.171  1.00  0.00           H  
ATOM   2363 1HG2 VAL A 155       4.801  27.610 -24.029  1.00  0.00           H  
ATOM   2364 2HG2 VAL A 155       4.803  28.727 -22.644  1.00  0.00           H  
ATOM   2365 3HG2 VAL A 155       3.338  27.810 -23.055  1.00  0.00           H  
ATOM   2366  N   ASP A 156       2.993  32.730 -24.330  1.00  0.00           N  
ATOM   2367  CA  ASP A 156       2.703  33.906 -25.153  1.00  0.00           C  
ATOM   2368  C   ASP A 156       3.991  34.368 -25.824  1.00  0.00           C  
ATOM   2369  O   ASP A 156       4.937  34.804 -25.177  1.00  0.00           O  
ATOM   2370  CB  ASP A 156       2.083  35.036 -24.289  1.00  0.00           C  
ATOM   2371  CG  ASP A 156       1.688  36.362 -25.026  1.00  0.00           C  
ATOM   2372  OD1 ASP A 156       0.763  36.328 -25.819  1.00  0.00           O  
ATOM   2373  OD2 ASP A 156       2.304  37.410 -24.749  1.00  0.00           O  
ATOM   2374  H   ASP A 156       3.635  32.856 -23.552  1.00  0.00           H  
ATOM   2375  HA  ASP A 156       1.994  33.626 -25.923  1.00  0.00           H  
ATOM   2376 1HB  ASP A 156       1.173  34.642 -23.833  1.00  0.00           H  
ATOM   2377 2HB  ASP A 156       2.729  35.272 -23.477  1.00  0.00           H  
ATOM   2378  N   ILE A 157       4.045  34.203 -27.126  1.00  0.00           N  
ATOM   2379  CA  ILE A 157       5.230  34.508 -27.897  1.00  0.00           C  
ATOM   2380  C   ILE A 157       5.177  35.936 -28.420  1.00  0.00           C  
ATOM   2381  O   ILE A 157       4.288  36.290 -29.200  1.00  0.00           O  
ATOM   2382  CB  ILE A 157       5.324  33.511 -29.056  1.00  0.00           C  
ATOM   2383  CG1 ILE A 157       5.321  32.112 -28.534  1.00  0.00           C  
ATOM   2384  CG2 ILE A 157       6.508  33.712 -29.851  1.00  0.00           C  
ATOM   2385  CD1 ILE A 157       6.463  31.860 -27.624  1.00  0.00           C  
ATOM   2386  H   ILE A 157       3.220  33.854 -27.602  1.00  0.00           H  
ATOM   2387  HA  ILE A 157       6.107  34.405 -27.261  1.00  0.00           H  
ATOM   2388  HB  ILE A 157       4.464  33.626 -29.673  1.00  0.00           H  
ATOM   2389 1HG1 ILE A 157       4.385  31.932 -27.998  1.00  0.00           H  
ATOM   2390 2HG1 ILE A 157       5.374  31.424 -29.372  1.00  0.00           H  
ATOM   2391 1HG2 ILE A 157       6.522  32.986 -30.659  1.00  0.00           H  
ATOM   2392 2HG2 ILE A 157       6.489  34.717 -30.258  1.00  0.00           H  
ATOM   2393 3HG2 ILE A 157       7.375  33.575 -29.220  1.00  0.00           H  
ATOM   2394 1HD1 ILE A 157       6.442  30.843 -27.265  1.00  0.00           H  
ATOM   2395 2HD1 ILE A 157       7.394  32.029 -28.159  1.00  0.00           H  
ATOM   2396 3HD1 ILE A 157       6.392  32.547 -26.786  1.00  0.00           H  
ATOM   2397  N   ASP A 158       6.134  36.762 -28.005  1.00  0.00           N  
ATOM   2398  CA  ASP A 158       6.128  38.145 -28.435  1.00  0.00           C  
ATOM   2399  C   ASP A 158       7.459  38.562 -29.038  1.00  0.00           C  
ATOM   2400  O   ASP A 158       8.341  39.164 -28.419  1.00  0.00           O  
ATOM   2401  CB  ASP A 158       5.739  39.063 -27.284  1.00  0.00           C  
ATOM   2402  CG  ASP A 158       5.640  40.506 -27.724  1.00  0.00           C  
ATOM   2403  OD1 ASP A 158       6.075  40.835 -28.822  1.00  0.00           O  
ATOM   2404  OD2 ASP A 158       5.142  41.302 -26.961  1.00  0.00           O  
ATOM   2405  H   ASP A 158       6.859  36.450 -27.360  1.00  0.00           H  
ATOM   2406  HA  ASP A 158       5.375  38.257 -29.213  1.00  0.00           H  
ATOM   2407 1HB  ASP A 158       4.772  38.747 -26.875  1.00  0.00           H  
ATOM   2408 2HB  ASP A 158       6.473  38.974 -26.481  1.00  0.00           H  
ATOM   2409  N   TRP A 159       7.548  38.310 -30.324  1.00  0.00           N  
ATOM   2410  CA  TRP A 159       8.721  38.593 -31.118  1.00  0.00           C  
ATOM   2411  C   TRP A 159       8.556  39.937 -31.803  1.00  0.00           C  
ATOM   2412  O   TRP A 159       9.296  40.285 -32.728  1.00  0.00           O  
ATOM   2413  CB  TRP A 159       8.893  37.475 -32.134  1.00  0.00           C  
ATOM   2414  CG  TRP A 159       9.366  36.209 -31.521  1.00  0.00           C  
ATOM   2415  CD1 TRP A 159       9.065  35.713 -30.299  1.00  0.00           C  
ATOM   2416  CD2 TRP A 159      10.256  35.277 -32.107  1.00  0.00           C  
ATOM   2417  NE1 TRP A 159       9.731  34.548 -30.086  1.00  0.00           N  
ATOM   2418  CE2 TRP A 159      10.468  34.267 -31.159  1.00  0.00           C  
ATOM   2419  CE3 TRP A 159      10.900  35.216 -33.327  1.00  0.00           C  
ATOM   2420  CZ2 TRP A 159      11.308  33.235 -31.383  1.00  0.00           C  
ATOM   2421  CZ3 TRP A 159      11.737  34.168 -33.556  1.00  0.00           C  
ATOM   2422  CH2 TRP A 159      11.943  33.193 -32.587  1.00  0.00           C  
ATOM   2423  H   TRP A 159       6.761  37.852 -30.768  1.00  0.00           H  
ATOM   2424  HA  TRP A 159       9.590  38.635 -30.464  1.00  0.00           H  
ATOM   2425 1HB  TRP A 159       7.939  37.281 -32.625  1.00  0.00           H  
ATOM   2426 2HB  TRP A 159       9.606  37.780 -32.903  1.00  0.00           H  
ATOM   2427  HD1 TRP A 159       8.415  36.167 -29.581  1.00  0.00           H  
ATOM   2428  HE1 TRP A 159       9.693  33.992 -29.248  1.00  0.00           H  
ATOM   2429  HE3 TRP A 159      10.756  35.989 -34.085  1.00  0.00           H  
ATOM   2430  HZ2 TRP A 159      11.488  32.464 -30.634  1.00  0.00           H  
ATOM   2431  HZ3 TRP A 159      12.249  34.149 -34.519  1.00  0.00           H  
ATOM   2432  HH2 TRP A 159      12.632  32.376 -32.778  1.00  0.00           H  
ATOM   2433  N   GLU A 160       7.504  40.646 -31.386  1.00  0.00           N  
ATOM   2434  CA  GLU A 160       7.046  41.928 -31.891  1.00  0.00           C  
ATOM   2435  C   GLU A 160       6.635  41.879 -33.357  1.00  0.00           C  
ATOM   2436  O   GLU A 160       5.467  42.051 -33.711  1.00  0.00           O  
ATOM   2437  CB  GLU A 160       8.108  43.021 -31.704  1.00  0.00           C  
ATOM   2438  CG  GLU A 160       7.616  44.387 -32.163  1.00  0.00           C  
ATOM   2439  CD  GLU A 160       8.531  45.506 -31.866  1.00  0.00           C  
ATOM   2440  OE1 GLU A 160       9.573  45.287 -31.301  1.00  0.00           O  
ATOM   2441  OE2 GLU A 160       8.165  46.610 -32.191  1.00  0.00           O  
ATOM   2442  H   GLU A 160       6.977  40.312 -30.570  1.00  0.00           H  
ATOM   2443  HA  GLU A 160       6.174  42.209 -31.300  1.00  0.00           H  
ATOM   2444 1HB  GLU A 160       8.381  43.088 -30.649  1.00  0.00           H  
ATOM   2445 2HB  GLU A 160       9.007  42.784 -32.264  1.00  0.00           H  
ATOM   2446 1HG  GLU A 160       7.444  44.357 -33.236  1.00  0.00           H  
ATOM   2447 2HG  GLU A 160       6.659  44.581 -31.680  1.00  0.00           H  
ATOM   2448  N   TYR A 161       7.618  41.671 -34.213  1.00  0.00           N  
ATOM   2449  CA  TYR A 161       7.397  41.616 -35.631  1.00  0.00           C  
ATOM   2450  C   TYR A 161       8.412  40.716 -36.352  1.00  0.00           C  
ATOM   2451  O   TYR A 161       9.466  41.214 -36.731  1.00  0.00           O  
ATOM   2452  CB  TYR A 161       7.441  43.006 -36.227  1.00  0.00           C  
ATOM   2453  CG  TYR A 161       6.914  42.954 -37.544  1.00  0.00           C  
ATOM   2454  CD1 TYR A 161       5.775  43.601 -37.836  1.00  0.00           C  
ATOM   2455  CD2 TYR A 161       7.524  42.191 -38.457  1.00  0.00           C  
ATOM   2456  CE1 TYR A 161       5.249  43.477 -39.070  1.00  0.00           C  
ATOM   2457  CE2 TYR A 161       7.001  42.063 -39.693  1.00  0.00           C  
ATOM   2458  CZ  TYR A 161       5.877  42.695 -39.996  1.00  0.00           C  
ATOM   2459  OH  TYR A 161       5.366  42.559 -41.212  1.00  0.00           O  
ATOM   2460  H   TYR A 161       8.546  41.507 -33.836  1.00  0.00           H  
ATOM   2461  HA  TYR A 161       6.398  41.222 -35.805  1.00  0.00           H  
ATOM   2462 1HB  TYR A 161       6.845  43.702 -35.630  1.00  0.00           H  
ATOM   2463 2HB  TYR A 161       8.467  43.369 -36.270  1.00  0.00           H  
ATOM   2464  HD1 TYR A 161       5.280  44.202 -37.082  1.00  0.00           H  
ATOM   2465  HD2 TYR A 161       8.436  41.676 -38.195  1.00  0.00           H  
ATOM   2466  HE1 TYR A 161       4.334  43.978 -39.302  1.00  0.00           H  
ATOM   2467  HE2 TYR A 161       7.492  41.447 -40.433  1.00  0.00           H  
ATOM   2468  HH  TYR A 161       4.604  43.132 -41.289  1.00  0.00           H  
ATOM   2469  N   PRO A 162       8.188  39.409 -36.509  1.00  0.00           N  
ATOM   2470  CA  PRO A 162       9.077  38.488 -37.214  1.00  0.00           C  
ATOM   2471  C   PRO A 162       9.363  38.956 -38.639  1.00  0.00           C  
ATOM   2472  O   PRO A 162       8.506  39.540 -39.297  1.00  0.00           O  
ATOM   2473  CB  PRO A 162       8.292  37.190 -37.205  1.00  0.00           C  
ATOM   2474  CG  PRO A 162       7.380  37.315 -35.979  1.00  0.00           C  
ATOM   2475  CD  PRO A 162       7.013  38.782 -35.910  1.00  0.00           C  
ATOM   2476  HA  PRO A 162      10.022  38.384 -36.642  1.00  0.00           H  
ATOM   2477 1HB  PRO A 162       7.734  37.082 -38.151  1.00  0.00           H  
ATOM   2478 2HB  PRO A 162       8.988  36.334 -37.145  1.00  0.00           H  
ATOM   2479 1HG  PRO A 162       6.500  36.679 -36.092  1.00  0.00           H  
ATOM   2480 2HG  PRO A 162       7.917  36.959 -35.085  1.00  0.00           H  
ATOM   2481 1HD  PRO A 162       6.128  38.978 -36.508  1.00  0.00           H  
ATOM   2482 2HD  PRO A 162       6.889  39.087 -34.859  1.00  0.00           H  
ATOM   2483  N   GLY A 163      10.559  38.726 -39.132  1.00  0.00           N  
ATOM   2484  CA  GLY A 163      10.908  39.118 -40.508  1.00  0.00           C  
ATOM   2485  C   GLY A 163      11.428  40.559 -40.661  1.00  0.00           C  
ATOM   2486  O   GLY A 163      12.540  40.773 -41.144  1.00  0.00           O  
ATOM   2487  H   GLY A 163      11.231  38.224 -38.541  1.00  0.00           H  
ATOM   2488 1HA  GLY A 163      11.646  38.432 -40.893  1.00  0.00           H  
ATOM   2489 2HA  GLY A 163      10.028  38.995 -41.136  1.00  0.00           H  
ATOM   2490  N   ASP A 164      10.606  41.536 -40.283  1.00  0.00           N  
ATOM   2491  CA  ASP A 164      10.985  42.964 -40.343  1.00  0.00           C  
ATOM   2492  C   ASP A 164      11.844  43.354 -39.136  1.00  0.00           C  
ATOM   2493  O   ASP A 164      12.080  42.544 -38.244  1.00  0.00           O  
ATOM   2494  CB  ASP A 164       9.753  43.896 -40.468  1.00  0.00           C  
ATOM   2495  CG  ASP A 164      10.037  45.307 -41.132  1.00  0.00           C  
ATOM   2496  OD1 ASP A 164      11.180  45.590 -41.390  1.00  0.00           O  
ATOM   2497  OD2 ASP A 164       9.100  46.060 -41.387  1.00  0.00           O  
ATOM   2498  H   ASP A 164       9.697  41.242 -39.925  1.00  0.00           H  
ATOM   2499  HA  ASP A 164      11.593  43.115 -41.234  1.00  0.00           H  
ATOM   2500 1HB  ASP A 164       8.991  43.399 -41.060  1.00  0.00           H  
ATOM   2501 2HB  ASP A 164       9.345  44.076 -39.475  1.00  0.00           H  
ATOM   2502  N   TYR A 165      12.322  44.598 -39.136  1.00  0.00           N  
ATOM   2503  CA  TYR A 165      13.187  45.125 -38.080  1.00  0.00           C  
ATOM   2504  C   TYR A 165      12.467  46.278 -37.380  1.00  0.00           C  
ATOM   2505  O   TYR A 165      11.740  47.024 -38.030  1.00  0.00           O  
ATOM   2506  CB  TYR A 165      14.435  45.698 -38.733  1.00  0.00           C  
ATOM   2507  CG  TYR A 165      15.127  44.729 -39.621  1.00  0.00           C  
ATOM   2508  CD1 TYR A 165      14.678  44.616 -40.931  1.00  0.00           C  
ATOM   2509  CD2 TYR A 165      16.170  43.979 -39.189  1.00  0.00           C  
ATOM   2510  CE1 TYR A 165      15.278  43.749 -41.798  1.00  0.00           C  
ATOM   2511  CE2 TYR A 165      16.780  43.110 -40.057  1.00  0.00           C  
ATOM   2512  CZ  TYR A 165      16.333  42.996 -41.363  1.00  0.00           C  
ATOM   2513  OH  TYR A 165      16.936  42.116 -42.225  1.00  0.00           O  
ATOM   2514  H   TYR A 165      12.084  45.183 -39.937  1.00  0.00           H  
ATOM   2515  HA  TYR A 165      13.420  44.341 -37.355  1.00  0.00           H  
ATOM   2516 1HB  TYR A 165      14.169  46.578 -39.322  1.00  0.00           H  
ATOM   2517 2HB  TYR A 165      15.136  46.016 -37.960  1.00  0.00           H  
ATOM   2518  HD1 TYR A 165      13.831  45.222 -41.268  1.00  0.00           H  
ATOM   2519  HD2 TYR A 165      16.510  44.065 -38.175  1.00  0.00           H  
ATOM   2520  HE1 TYR A 165      14.918  43.661 -42.823  1.00  0.00           H  
ATOM   2521  HE2 TYR A 165      17.618  42.501 -39.717  1.00  0.00           H  
ATOM   2522  HH  TYR A 165      17.316  41.390 -41.697  1.00  0.00           H  
ATOM   2523  N   ARG A 166      12.692  46.487 -36.080  1.00  0.00           N  
ATOM   2524  CA  ARG A 166      12.041  47.631 -35.433  1.00  0.00           C  
ATOM   2525  C   ARG A 166      12.792  48.963 -35.424  1.00  0.00           C  
ATOM   2526  O   ARG A 166      12.149  50.006 -35.507  1.00  0.00           O  
ATOM   2527  CB  ARG A 166      11.690  47.330 -34.005  1.00  0.00           C  
ATOM   2528  CG  ARG A 166      11.109  48.534 -33.287  1.00  0.00           C  
ATOM   2529  CD  ARG A 166       9.847  48.987 -33.895  1.00  0.00           C  
ATOM   2530  NE  ARG A 166       9.422  50.262 -33.350  1.00  0.00           N  
ATOM   2531  CZ  ARG A 166       8.676  50.457 -32.245  1.00  0.00           C  
ATOM   2532  NH1 ARG A 166       8.230  49.455 -31.519  1.00  0.00           N  
ATOM   2533  NH2 ARG A 166       8.398  51.695 -31.907  1.00  0.00           N  
ATOM   2534  H   ARG A 166      13.280  45.862 -35.522  1.00  0.00           H  
ATOM   2535  HA  ARG A 166      11.100  47.799 -35.955  1.00  0.00           H  
ATOM   2536 1HB  ARG A 166      10.964  46.521 -33.951  1.00  0.00           H  
ATOM   2537 2HB  ARG A 166      12.586  47.028 -33.479  1.00  0.00           H  
ATOM   2538 1HG  ARG A 166      10.898  48.258 -32.248  1.00  0.00           H  
ATOM   2539 2HG  ARG A 166      11.826  49.354 -33.303  1.00  0.00           H  
ATOM   2540 1HD  ARG A 166       9.990  49.107 -34.969  1.00  0.00           H  
ATOM   2541 2HD  ARG A 166       9.066  48.258 -33.714  1.00  0.00           H  
ATOM   2542  HE  ARG A 166       9.733  51.088 -33.843  1.00  0.00           H  
ATOM   2543 1HH1 ARG A 166       8.432  48.478 -31.779  1.00  0.00           H  
ATOM   2544 2HH1 ARG A 166       7.669  49.638 -30.698  1.00  0.00           H  
ATOM   2545 1HH2 ARG A 166       8.744  52.441 -32.495  1.00  0.00           H  
ATOM   2546 2HH2 ARG A 166       7.841  51.884 -31.079  1.00  0.00           H  
ATOM   2547  N   GLU A 167      14.121  48.912 -35.280  1.00  0.00           N  
ATOM   2548  CA  GLU A 167      15.014  50.071 -35.082  1.00  0.00           C  
ATOM   2549  C   GLU A 167      15.138  50.372 -33.572  1.00  0.00           C  
ATOM   2550  O   GLU A 167      14.117  50.558 -32.913  1.00  0.00           O  
ATOM   2551  CB  GLU A 167      14.596  51.356 -35.822  1.00  0.00           C  
ATOM   2552  CG  GLU A 167      14.652  51.271 -37.346  1.00  0.00           C  
ATOM   2553  CD  GLU A 167      16.066  51.157 -37.870  1.00  0.00           C  
ATOM   2554  OE1 GLU A 167      16.899  51.933 -37.461  1.00  0.00           O  
ATOM   2555  OE2 GLU A 167      16.308  50.296 -38.683  1.00  0.00           O  
ATOM   2556  H   GLU A 167      14.542  47.994 -35.267  1.00  0.00           H  
ATOM   2557  HA  GLU A 167      15.958  49.806 -35.521  1.00  0.00           H  
ATOM   2558 1HB  GLU A 167      13.644  51.738 -35.493  1.00  0.00           H  
ATOM   2559 2HB  GLU A 167      15.316  52.131 -35.557  1.00  0.00           H  
ATOM   2560 1HG  GLU A 167      14.084  50.404 -37.678  1.00  0.00           H  
ATOM   2561 2HG  GLU A 167      14.183  52.159 -37.764  1.00  0.00           H  
ATOM   2562  N   PRO A 168      16.365  50.449 -33.014  1.00  0.00           N  
ATOM   2563  CA  PRO A 168      16.674  50.647 -31.602  1.00  0.00           C  
ATOM   2564  C   PRO A 168      15.988  51.839 -30.973  1.00  0.00           C  
ATOM   2565  O   PRO A 168      15.794  52.871 -31.612  1.00  0.00           O  
ATOM   2566  CB  PRO A 168      18.182  50.878 -31.636  1.00  0.00           C  
ATOM   2567  CG  PRO A 168      18.643  50.109 -32.842  1.00  0.00           C  
ATOM   2568  CD  PRO A 168      17.578  50.280 -33.855  1.00  0.00           C  
ATOM   2569  HA  PRO A 168      16.446  49.740 -31.040  1.00  0.00           H  
ATOM   2570 1HB  PRO A 168      18.390  51.959 -31.699  1.00  0.00           H  
ATOM   2571 2HB  PRO A 168      18.623  50.529 -30.701  1.00  0.00           H  
ATOM   2572 1HG  PRO A 168      19.620  50.450 -33.196  1.00  0.00           H  
ATOM   2573 2HG  PRO A 168      18.745  49.044 -32.575  1.00  0.00           H  
ATOM   2574 1HD  PRO A 168      17.751  51.154 -34.508  1.00  0.00           H  
ATOM   2575 2HD  PRO A 168      17.581  49.324 -34.394  1.00  0.00           H  
ATOM   2576  N   ASP A 169      15.610  51.653 -29.708  1.00  0.00           N  
ATOM   2577  CA  ASP A 169      14.949  52.647 -28.872  1.00  0.00           C  
ATOM   2578  C   ASP A 169      15.766  52.886 -27.603  1.00  0.00           C  
ATOM   2579  O   ASP A 169      15.853  52.018 -26.727  1.00  0.00           O  
ATOM   2580  CB  ASP A 169      13.504  52.246 -28.551  1.00  0.00           C  
ATOM   2581  CG  ASP A 169      12.701  53.257 -27.723  1.00  0.00           C  
ATOM   2582  OD1 ASP A 169      13.276  54.036 -26.978  1.00  0.00           O  
ATOM   2583  OD2 ASP A 169      11.486  53.242 -27.844  1.00  0.00           O  
ATOM   2584  H   ASP A 169      15.801  50.752 -29.295  1.00  0.00           H  
ATOM   2585  HA  ASP A 169      14.902  53.565 -29.435  1.00  0.00           H  
ATOM   2586 1HB  ASP A 169      12.965  52.077 -29.486  1.00  0.00           H  
ATOM   2587 2HB  ASP A 169      13.506  51.304 -28.007  1.00  0.00           H  
ATOM   2588  N   LYS A 170      16.345  54.075 -27.513  1.00  0.00           N  
ATOM   2589  CA  LYS A 170      17.269  54.500 -26.464  1.00  0.00           C  
ATOM   2590  C   LYS A 170      16.665  54.399 -25.065  1.00  0.00           C  
ATOM   2591  O   LYS A 170      17.406  54.331 -24.081  1.00  0.00           O  
ATOM   2592  CB  LYS A 170      17.839  55.896 -26.743  1.00  0.00           C  
ATOM   2593  CG  LYS A 170      18.914  56.357 -25.778  1.00  0.00           C  
ATOM   2594  CD  LYS A 170      19.535  57.682 -26.248  1.00  0.00           C  
ATOM   2595  CE  LYS A 170      20.435  58.299 -25.176  1.00  0.00           C  
ATOM   2596  NZ  LYS A 170      21.638  57.448 -24.881  1.00  0.00           N  
ATOM   2597  H   LYS A 170      16.137  54.717 -28.262  1.00  0.00           H  
ATOM   2598  HA  LYS A 170      18.118  53.829 -26.488  1.00  0.00           H  
ATOM   2599 1HB  LYS A 170      18.248  55.929 -27.752  1.00  0.00           H  
ATOM   2600 2HB  LYS A 170      17.074  56.622 -26.684  1.00  0.00           H  
ATOM   2601 1HG  LYS A 170      18.482  56.491 -24.785  1.00  0.00           H  
ATOM   2602 2HG  LYS A 170      19.694  55.595 -25.721  1.00  0.00           H  
ATOM   2603 1HD  LYS A 170      20.138  57.498 -27.145  1.00  0.00           H  
ATOM   2604 2HD  LYS A 170      18.752  58.391 -26.515  1.00  0.00           H  
ATOM   2605 1HE  LYS A 170      20.768  59.277 -25.518  1.00  0.00           H  
ATOM   2606 2HE  LYS A 170      19.858  58.425 -24.261  1.00  0.00           H  
ATOM   2607 1HZ  LYS A 170      22.204  57.891 -24.169  1.00  0.00           H  
ATOM   2608 2HZ  LYS A 170      21.337  56.540 -24.552  1.00  0.00           H  
ATOM   2609 3HZ  LYS A 170      22.186  57.336 -25.725  1.00  0.00           H  
ATOM   2610  N   THR A 171      15.331  54.315 -24.943  1.00  0.00           N  
ATOM   2611  CA  THR A 171      14.730  54.194 -23.615  1.00  0.00           C  
ATOM   2612  C   THR A 171      15.140  52.862 -22.956  1.00  0.00           C  
ATOM   2613  O   THR A 171      14.964  52.697 -21.749  1.00  0.00           O  
ATOM   2614  CB  THR A 171      13.194  54.315 -23.655  1.00  0.00           C  
ATOM   2615  OG1 THR A 171      12.654  53.278 -24.450  1.00  0.00           O  
ATOM   2616  CG2 THR A 171      12.780  55.654 -24.255  1.00  0.00           C  
ATOM   2617  H   THR A 171      14.720  54.316 -25.773  1.00  0.00           H  
ATOM   2618  HA  THR A 171      15.110  54.986 -22.982  1.00  0.00           H  
ATOM   2619  HB  THR A 171      12.798  54.232 -22.644  1.00  0.00           H  
ATOM   2620  HG1 THR A 171      12.816  53.502 -25.392  1.00  0.00           H  
ATOM   2621 1HG2 THR A 171      11.694  55.722 -24.282  1.00  0.00           H  
ATOM   2622 2HG2 THR A 171      13.160  56.449 -23.665  1.00  0.00           H  
ATOM   2623 3HG2 THR A 171      13.169  55.743 -25.265  1.00  0.00           H  
ATOM   2624  N   ASP A 172      15.717  51.926 -23.736  1.00  0.00           N  
ATOM   2625  CA  ASP A 172      16.259  50.694 -23.178  1.00  0.00           C  
ATOM   2626  C   ASP A 172      17.602  50.418 -23.891  1.00  0.00           C  
ATOM   2627  O   ASP A 172      17.993  49.281 -24.138  1.00  0.00           O  
ATOM   2628  CB  ASP A 172      15.254  49.530 -23.265  1.00  0.00           C  
ATOM   2629  CG  ASP A 172      15.612  48.336 -22.305  1.00  0.00           C  
ATOM   2630  OD1 ASP A 172      16.310  48.583 -21.347  1.00  0.00           O  
ATOM   2631  OD2 ASP A 172      15.100  47.240 -22.473  1.00  0.00           O  
ATOM   2632  H   ASP A 172      15.802  52.085 -24.742  1.00  0.00           H  
ATOM   2633  HA  ASP A 172      16.474  50.854 -22.123  1.00  0.00           H  
ATOM   2634 1HB  ASP A 172      14.256  49.892 -23.024  1.00  0.00           H  
ATOM   2635 2HB  ASP A 172      15.231  49.155 -24.294  1.00  0.00           H  
ATOM   2636  N   ASN A 173      18.332  51.524 -24.103  1.00  0.00           N  
ATOM   2637  CA  ASN A 173      19.686  51.677 -24.660  1.00  0.00           C  
ATOM   2638  C   ASN A 173      19.953  51.399 -26.167  1.00  0.00           C  
ATOM   2639  O   ASN A 173      19.183  51.786 -27.041  1.00  0.00           O  
ATOM   2640  CB  ASN A 173      20.635  50.859 -23.793  1.00  0.00           C  
ATOM   2641  CG  ASN A 173      20.622  51.320 -22.360  1.00  0.00           C  
ATOM   2642  OD1 ASN A 173      20.694  52.522 -22.073  1.00  0.00           O  
ATOM   2643  ND2 ASN A 173      20.526  50.384 -21.451  1.00  0.00           N  
ATOM   2644  H   ASN A 173      17.888  52.407 -23.854  1.00  0.00           H  
ATOM   2645  HA  ASN A 173      19.952  52.727 -24.513  1.00  0.00           H  
ATOM   2646 1HB  ASN A 173      20.407  49.794 -23.848  1.00  0.00           H  
ATOM   2647 2HB  ASN A 173      21.656  51.000 -24.122  1.00  0.00           H  
ATOM   2648 1HD2 ASN A 173      20.508  50.625 -20.480  1.00  0.00           H  
ATOM   2649 2HD2 ASN A 173      20.465  49.423 -21.727  1.00  0.00           H  
ATOM   2650  N   ILE A 174      21.122  50.821 -26.458  1.00  0.00           N  
ATOM   2651  CA  ILE A 174      21.723  50.860 -27.792  1.00  0.00           C  
ATOM   2652  C   ILE A 174      21.725  49.542 -28.553  1.00  0.00           C  
ATOM   2653  O   ILE A 174      22.045  48.493 -28.002  1.00  0.00           O  
ATOM   2654  CB  ILE A 174      23.151  51.419 -27.650  1.00  0.00           C  
ATOM   2655  CG1 ILE A 174      23.078  52.818 -26.992  1.00  0.00           C  
ATOM   2656  CG2 ILE A 174      23.863  51.489 -28.968  1.00  0.00           C  
ATOM   2657  CD1 ILE A 174      22.255  53.831 -27.800  1.00  0.00           C  
ATOM   2658  H   ILE A 174      21.665  50.409 -25.722  1.00  0.00           H  
ATOM   2659  HA  ILE A 174      21.153  51.572 -28.387  1.00  0.00           H  
ATOM   2660  HB  ILE A 174      23.717  50.771 -26.981  1.00  0.00           H  
ATOM   2661 1HG1 ILE A 174      22.640  52.724 -26.003  1.00  0.00           H  
ATOM   2662 2HG1 ILE A 174      24.091  53.208 -26.885  1.00  0.00           H  
ATOM   2663 1HG2 ILE A 174      24.867  51.880 -28.819  1.00  0.00           H  
ATOM   2664 2HG2 ILE A 174      23.925  50.504 -29.397  1.00  0.00           H  
ATOM   2665 3HG2 ILE A 174      23.324  52.139 -29.620  1.00  0.00           H  
ATOM   2666 1HD1 ILE A 174      22.249  54.793 -27.292  1.00  0.00           H  
ATOM   2667 2HD1 ILE A 174      22.707  53.950 -28.786  1.00  0.00           H  
ATOM   2668 3HD1 ILE A 174      21.226  53.482 -27.916  1.00  0.00           H  
ATOM   2669  N   ASN A 175      21.334  49.614 -29.831  1.00  0.00           N  
ATOM   2670  CA  ASN A 175      21.233  48.467 -30.749  1.00  0.00           C  
ATOM   2671  C   ASN A 175      20.262  47.419 -30.215  1.00  0.00           C  
ATOM   2672  O   ASN A 175      20.417  46.214 -30.427  1.00  0.00           O  
ATOM   2673  CB  ASN A 175      22.598  47.867 -31.021  1.00  0.00           C  
ATOM   2674  CG  ASN A 175      23.518  48.838 -31.729  1.00  0.00           C  
ATOM   2675  OD1 ASN A 175      23.076  49.644 -32.558  1.00  0.00           O  
ATOM   2676  ND2 ASN A 175      24.790  48.768 -31.420  1.00  0.00           N  
ATOM   2677  H   ASN A 175      21.095  50.528 -30.188  1.00  0.00           H  
ATOM   2678  HA  ASN A 175      20.844  48.819 -31.698  1.00  0.00           H  
ATOM   2679 1HB  ASN A 175      23.065  47.548 -30.091  1.00  0.00           H  
ATOM   2680 2HB  ASN A 175      22.481  46.979 -31.643  1.00  0.00           H  
ATOM   2681 1HD2 ASN A 175      25.447  49.382 -31.860  1.00  0.00           H  
ATOM   2682 2HD2 ASN A 175      25.104  48.099 -30.746  1.00  0.00           H  
ATOM   2683  N   ASP A 176      19.249  47.927 -29.534  1.00  0.00           N  
ATOM   2684  CA  ASP A 176      18.184  47.179 -28.905  1.00  0.00           C  
ATOM   2685  C   ASP A 176      16.913  47.122 -29.797  1.00  0.00           C  
ATOM   2686  O   ASP A 176      17.008  47.311 -31.012  1.00  0.00           O  
ATOM   2687  CB  ASP A 176      17.944  47.813 -27.530  1.00  0.00           C  
ATOM   2688  CG  ASP A 176      17.409  46.863 -26.547  1.00  0.00           C  
ATOM   2689  OD1 ASP A 176      18.145  46.231 -25.835  1.00  0.00           O  
ATOM   2690  OD2 ASP A 176      16.236  46.718 -26.569  1.00  0.00           O  
ATOM   2691  H   ASP A 176      19.236  48.928 -29.427  1.00  0.00           H  
ATOM   2692  HA  ASP A 176      18.530  46.157 -28.750  1.00  0.00           H  
ATOM   2693 1HB  ASP A 176      18.883  48.221 -27.142  1.00  0.00           H  
ATOM   2694 2HB  ASP A 176      17.249  48.651 -27.625  1.00  0.00           H  
ATOM   2695  N   GLU A 177      15.744  46.862 -29.172  1.00  0.00           N  
ATOM   2696  CA  GLU A 177      14.420  46.682 -29.801  1.00  0.00           C  
ATOM   2697  C   GLU A 177      14.217  45.478 -30.683  1.00  0.00           C  
ATOM   2698  O   GLU A 177      15.091  44.620 -30.818  1.00  0.00           O  
ATOM   2699  CB  GLU A 177      13.993  47.926 -30.576  1.00  0.00           C  
ATOM   2700  CG  GLU A 177      13.504  48.966 -29.729  1.00  0.00           C  
ATOM   2701  CD  GLU A 177      12.180  48.517 -29.164  1.00  0.00           C  
ATOM   2702  OE1 GLU A 177      11.651  47.547 -29.684  1.00  0.00           O  
ATOM   2703  OE2 GLU A 177      11.706  49.094 -28.214  1.00  0.00           O  
ATOM   2704  H   GLU A 177      15.775  46.755 -28.164  1.00  0.00           H  
ATOM   2705  HA  GLU A 177      13.705  46.580 -28.985  1.00  0.00           H  
ATOM   2706 1HB  GLU A 177      14.798  48.307 -31.161  1.00  0.00           H  
ATOM   2707 2HB  GLU A 177      13.206  47.722 -31.266  1.00  0.00           H  
ATOM   2708 1HG  GLU A 177      14.213  49.154 -28.924  1.00  0.00           H  
ATOM   2709 2HG  GLU A 177      13.373  49.869 -30.320  1.00  0.00           H  
ATOM   2710  N   GLY A 178      13.021  45.439 -31.284  1.00  0.00           N  
ATOM   2711  CA  GLY A 178      12.613  44.352 -32.164  1.00  0.00           C  
ATOM   2712  C   GLY A 178      13.795  43.989 -33.040  1.00  0.00           C  
ATOM   2713  O   GLY A 178      14.235  44.762 -33.909  1.00  0.00           O  
ATOM   2714  H   GLY A 178      12.363  46.187 -31.035  1.00  0.00           H  
ATOM   2715 1HA  GLY A 178      12.286  43.502 -31.575  1.00  0.00           H  
ATOM   2716 2HA  GLY A 178      11.762  44.656 -32.768  1.00  0.00           H  
ATOM   2717  N   THR A 179      14.194  42.736 -32.877  1.00  0.00           N  
ATOM   2718  CA  THR A 179      15.416  42.150 -33.394  1.00  0.00           C  
ATOM   2719  C   THR A 179      16.013  42.671 -34.728  1.00  0.00           C  
ATOM   2720  O   THR A 179      15.540  42.342 -35.817  1.00  0.00           O  
ATOM   2721  CB  THR A 179      15.170  40.645 -33.506  1.00  0.00           C  
ATOM   2722  OG1 THR A 179      14.874  40.127 -32.210  1.00  0.00           O  
ATOM   2723  CG2 THR A 179      16.359  39.936 -34.056  1.00  0.00           C  
ATOM   2724  H   THR A 179      13.689  42.205 -32.165  1.00  0.00           H  
ATOM   2725  HA  THR A 179      16.134  42.238 -32.592  1.00  0.00           H  
ATOM   2726  HB  THR A 179      14.314  40.469 -34.159  1.00  0.00           H  
ATOM   2727  HG1 THR A 179      14.311  40.756 -31.691  1.00  0.00           H  
ATOM   2728 1HG2 THR A 179      16.147  38.876 -34.115  1.00  0.00           H  
ATOM   2729 2HG2 THR A 179      16.550  40.312 -35.032  1.00  0.00           H  
ATOM   2730 3HG2 THR A 179      17.219  40.101 -33.411  1.00  0.00           H  
ATOM   2731  N   PRO A 180      17.169  43.389 -34.640  1.00  0.00           N  
ATOM   2732  CA  PRO A 180      18.027  43.899 -35.710  1.00  0.00           C  
ATOM   2733  C   PRO A 180      18.583  42.813 -36.626  1.00  0.00           C  
ATOM   2734  O   PRO A 180      19.046  43.096 -37.727  1.00  0.00           O  
ATOM   2735  CB  PRO A 180      19.170  44.574 -34.944  1.00  0.00           C  
ATOM   2736  CG  PRO A 180      18.585  44.947 -33.611  1.00  0.00           C  
ATOM   2737  CD  PRO A 180      17.637  43.844 -33.287  1.00  0.00           C  
ATOM   2738  HA  PRO A 180      17.468  44.649 -36.284  1.00  0.00           H  
ATOM   2739 1HB  PRO A 180      20.019  43.875 -34.852  1.00  0.00           H  
ATOM   2740 2HB  PRO A 180      19.537  45.443 -35.507  1.00  0.00           H  
ATOM   2741 1HG  PRO A 180      19.380  45.052 -32.851  1.00  0.00           H  
ATOM   2742 2HG  PRO A 180      18.077  45.926 -33.661  1.00  0.00           H  
ATOM   2743 1HD  PRO A 180      18.176  43.049 -32.753  1.00  0.00           H  
ATOM   2744 2HD  PRO A 180      16.814  44.290 -32.697  1.00  0.00           H  
ATOM   2745  N   ASN A 181      18.560  41.576 -36.147  1.00  0.00           N  
ATOM   2746  CA  ASN A 181      19.088  40.427 -36.867  1.00  0.00           C  
ATOM   2747  C   ASN A 181      18.016  39.680 -37.666  1.00  0.00           C  
ATOM   2748  O   ASN A 181      18.259  38.577 -38.162  1.00  0.00           O  
ATOM   2749  CB  ASN A 181      19.747  39.481 -35.885  1.00  0.00           C  
ATOM   2750  CG  ASN A 181      20.980  40.079 -35.266  1.00  0.00           C  
ATOM   2751  OD1 ASN A 181      21.743  40.788 -35.932  1.00  0.00           O  
ATOM   2752  ND2 ASN A 181      21.194  39.808 -34.000  1.00  0.00           N  
ATOM   2753  H   ASN A 181      18.162  41.412 -35.237  1.00  0.00           H  
ATOM   2754  HA  ASN A 181      19.833  40.780 -37.580  1.00  0.00           H  
ATOM   2755 1HB  ASN A 181      19.043  39.220 -35.098  1.00  0.00           H  
ATOM   2756 2HB  ASN A 181      20.017  38.557 -36.398  1.00  0.00           H  
ATOM   2757 1HD2 ASN A 181      22.003  40.179 -33.540  1.00  0.00           H  
ATOM   2758 2HD2 ASN A 181      20.559  39.226 -33.494  1.00  0.00           H  
ATOM   2759  N   ALA A 182      16.838  40.282 -37.793  1.00  0.00           N  
ATOM   2760  CA  ALA A 182      15.735  39.708 -38.552  1.00  0.00           C  
ATOM   2761  C   ALA A 182      16.094  39.557 -40.036  1.00  0.00           C  
ATOM   2762  O   ALA A 182      17.048  40.161 -40.537  1.00  0.00           O  
ATOM   2763  CB  ALA A 182      14.486  40.561 -38.399  1.00  0.00           C  
ATOM   2764  H   ALA A 182      16.669  41.173 -37.324  1.00  0.00           H  
ATOM   2765  HA  ALA A 182      15.529  38.717 -38.152  1.00  0.00           H  
ATOM   2766 1HB  ALA A 182      13.671  40.101 -38.937  1.00  0.00           H  
ATOM   2767 2HB  ALA A 182      14.218  40.641 -37.345  1.00  0.00           H  
ATOM   2768 3HB  ALA A 182      14.657  41.549 -38.795  1.00  0.00           H  
ATOM   2769  N   SER A 183      15.373  38.664 -40.707  1.00  0.00           N  
ATOM   2770  CA  SER A 183      15.496  38.416 -42.146  1.00  0.00           C  
ATOM   2771  C   SER A 183      14.197  37.774 -42.624  1.00  0.00           C  
ATOM   2772  O   SER A 183      13.456  37.244 -41.814  1.00  0.00           O  
ATOM   2773  CB  SER A 183      16.682  37.515 -42.438  1.00  0.00           C  
ATOM   2774  OG  SER A 183      16.470  36.221 -41.944  1.00  0.00           O  
ATOM   2775  H   SER A 183      14.653  38.181 -40.197  1.00  0.00           H  
ATOM   2776  HA  SER A 183      15.630  39.370 -42.662  1.00  0.00           H  
ATOM   2777 1HB  SER A 183      16.861  37.476 -43.510  1.00  0.00           H  
ATOM   2778 2HB  SER A 183      17.574  37.939 -41.974  1.00  0.00           H  
ATOM   2779  HG  SER A 183      17.348  35.830 -41.858  1.00  0.00           H  
ATOM   2780  N   ALA A 184      13.940  37.704 -43.925  1.00  0.00           N  
ATOM   2781  CA  ALA A 184      12.693  37.060 -44.384  1.00  0.00           C  
ATOM   2782  C   ALA A 184      12.564  35.606 -43.896  1.00  0.00           C  
ATOM   2783  O   ALA A 184      11.465  35.134 -43.571  1.00  0.00           O  
ATOM   2784  CB  ALA A 184      12.618  37.090 -45.897  1.00  0.00           C  
ATOM   2785  H   ALA A 184      14.570  38.127 -44.590  1.00  0.00           H  
ATOM   2786  HA  ALA A 184      11.855  37.627 -43.976  1.00  0.00           H  
ATOM   2787 1HB  ALA A 184      11.678  36.643 -46.219  1.00  0.00           H  
ATOM   2788 2HB  ALA A 184      12.668  38.120 -46.246  1.00  0.00           H  
ATOM   2789 3HB  ALA A 184      13.448  36.524 -46.316  1.00  0.00           H  
ATOM   2790  N   GLY A 185      13.695  34.908 -43.795  1.00  0.00           N  
ATOM   2791  CA  GLY A 185      13.704  33.528 -43.327  1.00  0.00           C  
ATOM   2792  C   GLY A 185      13.099  33.421 -41.926  1.00  0.00           C  
ATOM   2793  O   GLY A 185      12.537  32.390 -41.569  1.00  0.00           O  
ATOM   2794  H   GLY A 185      14.566  35.348 -44.051  1.00  0.00           H  
ATOM   2795 1HA  GLY A 185      13.140  32.903 -44.022  1.00  0.00           H  
ATOM   2796 2HA  GLY A 185      14.728  33.158 -43.316  1.00  0.00           H  
ATOM   2797  N   ASP A 186      13.204  34.495 -41.134  1.00  0.00           N  
ATOM   2798  CA  ASP A 186      12.678  34.564 -39.777  1.00  0.00           C  
ATOM   2799  C   ASP A 186      11.176  34.386 -39.786  1.00  0.00           C  
ATOM   2800  O   ASP A 186      10.611  33.844 -38.844  1.00  0.00           O  
ATOM   2801  CB  ASP A 186      13.019  35.926 -39.168  1.00  0.00           C  
ATOM   2802  CG  ASP A 186      12.720  36.134 -37.704  1.00  0.00           C  
ATOM   2803  OD1 ASP A 186      13.312  35.488 -36.891  1.00  0.00           O  
ATOM   2804  OD2 ASP A 186      11.944  37.016 -37.403  1.00  0.00           O  
ATOM   2805  H   ASP A 186      13.637  35.337 -41.502  1.00  0.00           H  
ATOM   2806  HA  ASP A 186      13.129  33.771 -39.182  1.00  0.00           H  
ATOM   2807 1HB  ASP A 186      14.076  36.138 -39.342  1.00  0.00           H  
ATOM   2808 2HB  ASP A 186      12.463  36.665 -39.703  1.00  0.00           H  
ATOM   2809  N   LYS A 187      10.508  34.869 -40.833  1.00  0.00           N  
ATOM   2810  CA  LYS A 187       9.067  34.731 -40.913  1.00  0.00           C  
ATOM   2811  C   LYS A 187       8.727  33.260 -40.995  1.00  0.00           C  
ATOM   2812  O   LYS A 187       7.913  32.734 -40.226  1.00  0.00           O  
ATOM   2813  CB  LYS A 187       8.541  35.471 -42.139  1.00  0.00           C  
ATOM   2814  CG  LYS A 187       7.079  35.343 -42.416  1.00  0.00           C  
ATOM   2815  CD  LYS A 187       6.697  36.216 -43.617  1.00  0.00           C  
ATOM   2816  CE  LYS A 187       7.040  35.554 -44.958  1.00  0.00           C  
ATOM   2817  NZ  LYS A 187       6.066  34.485 -45.317  1.00  0.00           N  
ATOM   2818  H   LYS A 187      11.007  35.269 -41.625  1.00  0.00           H  
ATOM   2819  HA  LYS A 187       8.616  35.146 -40.010  1.00  0.00           H  
ATOM   2820 1HB  LYS A 187       8.769  36.531 -42.042  1.00  0.00           H  
ATOM   2821 2HB  LYS A 187       9.056  35.110 -43.023  1.00  0.00           H  
ATOM   2822 1HG  LYS A 187       6.848  34.304 -42.650  1.00  0.00           H  
ATOM   2823 2HG  LYS A 187       6.503  35.633 -41.545  1.00  0.00           H  
ATOM   2824 1HD  LYS A 187       5.619  36.407 -43.590  1.00  0.00           H  
ATOM   2825 2HD  LYS A 187       7.226  37.157 -43.544  1.00  0.00           H  
ATOM   2826 1HE  LYS A 187       7.038  36.310 -45.739  1.00  0.00           H  
ATOM   2827 2HE  LYS A 187       8.034  35.113 -44.891  1.00  0.00           H  
ATOM   2828 1HZ  LYS A 187       6.302  34.058 -46.187  1.00  0.00           H  
ATOM   2829 2HZ  LYS A 187       6.035  33.774 -44.584  1.00  0.00           H  
ATOM   2830 3HZ  LYS A 187       5.107  34.852 -45.368  1.00  0.00           H  
ATOM   2831  N   GLU A 188       9.405  32.586 -41.923  1.00  0.00           N  
ATOM   2832  CA  GLU A 188       9.131  31.172 -42.143  1.00  0.00           C  
ATOM   2833  C   GLU A 188       9.515  30.340 -40.928  1.00  0.00           C  
ATOM   2834  O   GLU A 188       8.779  29.440 -40.506  1.00  0.00           O  
ATOM   2835  CB  GLU A 188       9.907  30.681 -43.364  1.00  0.00           C  
ATOM   2836  CG  GLU A 188       9.424  31.274 -44.688  1.00  0.00           C  
ATOM   2837  CD  GLU A 188      10.245  30.846 -45.888  1.00  0.00           C  
ATOM   2838  OE1 GLU A 188      11.243  30.187 -45.712  1.00  0.00           O  
ATOM   2839  OE2 GLU A 188       9.863  31.185 -46.984  1.00  0.00           O  
ATOM   2840  H   GLU A 188      10.098  33.096 -42.484  1.00  0.00           H  
ATOM   2841  HA  GLU A 188       8.062  31.050 -42.321  1.00  0.00           H  
ATOM   2842 1HB  GLU A 188      10.961  30.940 -43.247  1.00  0.00           H  
ATOM   2843 2HB  GLU A 188       9.841  29.596 -43.427  1.00  0.00           H  
ATOM   2844 1HG  GLU A 188       8.387  30.980 -44.847  1.00  0.00           H  
ATOM   2845 2HG  GLU A 188       9.454  32.363 -44.605  1.00  0.00           H  
ATOM   2846  N   ASN A 189      10.650  30.687 -40.341  1.00  0.00           N  
ATOM   2847  CA  ASN A 189      11.180  29.960 -39.214  1.00  0.00           C  
ATOM   2848  C   ASN A 189      10.360  30.213 -37.956  1.00  0.00           C  
ATOM   2849  O   ASN A 189      10.226  29.331 -37.107  1.00  0.00           O  
ATOM   2850  CB  ASN A 189      12.625  30.313 -39.065  1.00  0.00           C  
ATOM   2851  CG  ASN A 189      13.432  29.744 -40.174  1.00  0.00           C  
ATOM   2852  OD1 ASN A 189      13.090  28.699 -40.741  1.00  0.00           O  
ATOM   2853  ND2 ASN A 189      14.482  30.422 -40.534  1.00  0.00           N  
ATOM   2854  H   ASN A 189      11.200  31.451 -40.733  1.00  0.00           H  
ATOM   2855  HA  ASN A 189      11.112  28.899 -39.433  1.00  0.00           H  
ATOM   2856 1HB  ASN A 189      12.752  31.391 -39.022  1.00  0.00           H  
ATOM   2857 2HB  ASN A 189      12.960  29.900 -38.163  1.00  0.00           H  
ATOM   2858 1HD2 ASN A 189      15.052  30.097 -41.285  1.00  0.00           H  
ATOM   2859 2HD2 ASN A 189      14.713  31.270 -40.060  1.00  0.00           H  
ATOM   2860  N   TYR A 190       9.784  31.408 -37.843  1.00  0.00           N  
ATOM   2861  CA  TYR A 190       8.907  31.741 -36.738  1.00  0.00           C  
ATOM   2862  C   TYR A 190       7.704  30.828 -36.769  1.00  0.00           C  
ATOM   2863  O   TYR A 190       7.330  30.254 -35.747  1.00  0.00           O  
ATOM   2864  CB  TYR A 190       8.495  33.195 -36.760  1.00  0.00           C  
ATOM   2865  CG  TYR A 190       7.564  33.533 -35.680  1.00  0.00           C  
ATOM   2866  CD1 TYR A 190       8.052  33.603 -34.417  1.00  0.00           C  
ATOM   2867  CD2 TYR A 190       6.237  33.814 -35.938  1.00  0.00           C  
ATOM   2868  CE1 TYR A 190       7.248  33.937 -33.393  1.00  0.00           C  
ATOM   2869  CE2 TYR A 190       5.420  34.165 -34.896  1.00  0.00           C  
ATOM   2870  CZ  TYR A 190       5.934  34.221 -33.628  1.00  0.00           C  
ATOM   2871  OH  TYR A 190       5.151  34.553 -32.593  1.00  0.00           O  
ATOM   2872  H   TYR A 190       9.962  32.131 -38.536  1.00  0.00           H  
ATOM   2873  HA  TYR A 190       9.440  31.559 -35.805  1.00  0.00           H  
ATOM   2874 1HB  TYR A 190       9.380  33.824 -36.654  1.00  0.00           H  
ATOM   2875 2HB  TYR A 190       8.028  33.437 -37.714  1.00  0.00           H  
ATOM   2876  HD1 TYR A 190       9.093  33.377 -34.239  1.00  0.00           H  
ATOM   2877  HD2 TYR A 190       5.851  33.765 -36.957  1.00  0.00           H  
ATOM   2878  HE1 TYR A 190       7.652  33.982 -32.395  1.00  0.00           H  
ATOM   2879  HE2 TYR A 190       4.373  34.397 -35.074  1.00  0.00           H  
ATOM   2880  HH  TYR A 190       4.231  34.392 -32.819  1.00  0.00           H  
ATOM   2881  N   ILE A 191       7.099  30.675 -37.946  1.00  0.00           N  
ATOM   2882  CA  ILE A 191       5.950  29.796 -38.046  1.00  0.00           C  
ATOM   2883  C   ILE A 191       6.353  28.373 -37.652  1.00  0.00           C  
ATOM   2884  O   ILE A 191       5.611  27.695 -36.934  1.00  0.00           O  
ATOM   2885  CB  ILE A 191       5.353  29.810 -39.460  1.00  0.00           C  
ATOM   2886  CG1 ILE A 191       4.768  31.207 -39.783  1.00  0.00           C  
ATOM   2887  CG2 ILE A 191       4.282  28.746 -39.577  1.00  0.00           C  
ATOM   2888  CD1 ILE A 191       3.631  31.634 -38.859  1.00  0.00           C  
ATOM   2889  H   ILE A 191       7.437  31.190 -38.766  1.00  0.00           H  
ATOM   2890  HA  ILE A 191       5.190  30.140 -37.352  1.00  0.00           H  
ATOM   2891  HB  ILE A 191       6.147  29.611 -40.184  1.00  0.00           H  
ATOM   2892 1HG1 ILE A 191       5.565  31.947 -39.713  1.00  0.00           H  
ATOM   2893 2HG1 ILE A 191       4.395  31.201 -40.812  1.00  0.00           H  
ATOM   2894 1HG2 ILE A 191       3.882  28.754 -40.583  1.00  0.00           H  
ATOM   2895 2HG2 ILE A 191       4.713  27.766 -39.366  1.00  0.00           H  
ATOM   2896 3HG2 ILE A 191       3.489  28.956 -38.869  1.00  0.00           H  
ATOM   2897 1HD1 ILE A 191       3.274  32.620 -39.153  1.00  0.00           H  
ATOM   2898 2HD1 ILE A 191       2.813  30.915 -38.932  1.00  0.00           H  
ATOM   2899 3HD1 ILE A 191       3.993  31.673 -37.842  1.00  0.00           H  
ATOM   2900  N   LEU A 192       7.539  27.920 -38.082  1.00  0.00           N  
ATOM   2901  CA  LEU A 192       7.988  26.590 -37.681  1.00  0.00           C  
ATOM   2902  C   LEU A 192       8.169  26.514 -36.158  1.00  0.00           C  
ATOM   2903  O   LEU A 192       7.798  25.516 -35.539  1.00  0.00           O  
ATOM   2904  CB  LEU A 192       9.298  26.225 -38.376  1.00  0.00           C  
ATOM   2905  CG  LEU A 192       9.199  26.020 -39.879  1.00  0.00           C  
ATOM   2906  CD1 LEU A 192      10.597  25.824 -40.461  1.00  0.00           C  
ATOM   2907  CD2 LEU A 192       8.306  24.829 -40.154  1.00  0.00           C  
ATOM   2908  H   LEU A 192       8.110  28.496 -38.705  1.00  0.00           H  
ATOM   2909  HA  LEU A 192       7.227  25.868 -37.972  1.00  0.00           H  
ATOM   2910 1HB  LEU A 192      10.024  27.011 -38.187  1.00  0.00           H  
ATOM   2911 2HB  LEU A 192       9.671  25.304 -37.940  1.00  0.00           H  
ATOM   2912  HG  LEU A 192       8.767  26.909 -40.338  1.00  0.00           H  
ATOM   2913 1HD1 LEU A 192      10.525  25.690 -41.540  1.00  0.00           H  
ATOM   2914 2HD1 LEU A 192      11.209  26.697 -40.248  1.00  0.00           H  
ATOM   2915 3HD1 LEU A 192      11.052  24.946 -40.017  1.00  0.00           H  
ATOM   2916 1HD2 LEU A 192       8.221  24.682 -41.231  1.00  0.00           H  
ATOM   2917 2HD2 LEU A 192       8.735  23.939 -39.696  1.00  0.00           H  
ATOM   2918 3HD2 LEU A 192       7.316  25.015 -39.733  1.00  0.00           H  
ATOM   2919  N   LEU A 193       8.683  27.584 -35.539  1.00  0.00           N  
ATOM   2920  CA  LEU A 193       8.831  27.601 -34.086  1.00  0.00           C  
ATOM   2921  C   LEU A 193       7.479  27.441 -33.428  1.00  0.00           C  
ATOM   2922  O   LEU A 193       7.329  26.643 -32.500  1.00  0.00           O  
ATOM   2923  CB  LEU A 193       9.471  28.891 -33.564  1.00  0.00           C  
ATOM   2924  CG  LEU A 193       9.562  28.950 -32.026  1.00  0.00           C  
ATOM   2925  CD1 LEU A 193      10.428  27.818 -31.499  1.00  0.00           C  
ATOM   2926  CD2 LEU A 193      10.111  30.254 -31.627  1.00  0.00           C  
ATOM   2927  H   LEU A 193       8.996  28.383 -36.087  1.00  0.00           H  
ATOM   2928  HA  LEU A 193       9.450  26.757 -33.790  1.00  0.00           H  
ATOM   2929 1HB  LEU A 193      10.455  29.013 -33.979  1.00  0.00           H  
ATOM   2930 2HB  LEU A 193       8.864  29.733 -33.882  1.00  0.00           H  
ATOM   2931  HG  LEU A 193       8.565  28.832 -31.608  1.00  0.00           H  
ATOM   2932 1HD1 LEU A 193      10.463  27.868 -30.423  1.00  0.00           H  
ATOM   2933 2HD1 LEU A 193      10.004  26.860 -31.800  1.00  0.00           H  
ATOM   2934 3HD1 LEU A 193      11.424  27.914 -31.890  1.00  0.00           H  
ATOM   2935 1HD2 LEU A 193      10.165  30.312 -30.545  1.00  0.00           H  
ATOM   2936 2HD2 LEU A 193      11.110  30.359 -32.050  1.00  0.00           H  
ATOM   2937 3HD2 LEU A 193       9.461  31.047 -32.004  1.00  0.00           H  
ATOM   2938  N   LEU A 194       6.489  28.192 -33.904  1.00  0.00           N  
ATOM   2939  CA  LEU A 194       5.169  28.114 -33.318  1.00  0.00           C  
ATOM   2940  C   LEU A 194       4.604  26.712 -33.466  1.00  0.00           C  
ATOM   2941  O   LEU A 194       3.966  26.196 -32.544  1.00  0.00           O  
ATOM   2942  CB  LEU A 194       4.213  29.084 -33.995  1.00  0.00           C  
ATOM   2943  CG  LEU A 194       4.441  30.548 -33.808  1.00  0.00           C  
ATOM   2944  CD1 LEU A 194       3.434  31.250 -34.694  1.00  0.00           C  
ATOM   2945  CD2 LEU A 194       4.299  30.921 -32.334  1.00  0.00           C  
ATOM   2946  H   LEU A 194       6.679  28.837 -34.673  1.00  0.00           H  
ATOM   2947  HA  LEU A 194       5.237  28.356 -32.265  1.00  0.00           H  
ATOM   2948 1HB  LEU A 194       4.238  28.890 -35.067  1.00  0.00           H  
ATOM   2949 2HB  LEU A 194       3.208  28.876 -33.641  1.00  0.00           H  
ATOM   2950  HG  LEU A 194       5.443  30.819 -34.144  1.00  0.00           H  
ATOM   2951 1HD1 LEU A 194       3.535  32.306 -34.617  1.00  0.00           H  
ATOM   2952 2HD1 LEU A 194       3.587  30.943 -35.718  1.00  0.00           H  
ATOM   2953 3HD1 LEU A 194       2.448  30.970 -34.390  1.00  0.00           H  
ATOM   2954 1HD2 LEU A 194       4.463  31.984 -32.213  1.00  0.00           H  
ATOM   2955 2HD2 LEU A 194       3.303  30.669 -31.980  1.00  0.00           H  
ATOM   2956 3HD2 LEU A 194       5.038  30.381 -31.754  1.00  0.00           H  
ATOM   2957  N   GLN A 195       4.854  26.067 -34.613  1.00  0.00           N  
ATOM   2958  CA  GLN A 195       4.338  24.720 -34.812  1.00  0.00           C  
ATOM   2959  C   GLN A 195       4.972  23.781 -33.786  1.00  0.00           C  
ATOM   2960  O   GLN A 195       4.277  22.982 -33.154  1.00  0.00           O  
ATOM   2961  CB  GLN A 195       4.662  24.218 -36.229  1.00  0.00           C  
ATOM   2962  CG  GLN A 195       4.023  22.876 -36.605  1.00  0.00           C  
ATOM   2963  CD  GLN A 195       2.505  22.949 -36.774  1.00  0.00           C  
ATOM   2964  OE1 GLN A 195       2.021  23.690 -37.633  1.00  0.00           O  
ATOM   2965  NE2 GLN A 195       1.759  22.189 -35.985  1.00  0.00           N  
ATOM   2966  H   GLN A 195       5.370  26.533 -35.360  1.00  0.00           H  
ATOM   2967  HA  GLN A 195       3.262  24.721 -34.663  1.00  0.00           H  
ATOM   2968 1HB  GLN A 195       4.357  24.969 -36.958  1.00  0.00           H  
ATOM   2969 2HB  GLN A 195       5.744  24.102 -36.323  1.00  0.00           H  
ATOM   2970 1HG  GLN A 195       4.459  22.538 -37.543  1.00  0.00           H  
ATOM   2971 2HG  GLN A 195       4.244  22.157 -35.811  1.00  0.00           H  
ATOM   2972 1HE2 GLN A 195       0.761  22.201 -36.069  1.00  0.00           H  
ATOM   2973 2HE2 GLN A 195       2.191  21.587 -35.302  1.00  0.00           H  
ATOM   2974  N   ASP A 196       6.283  23.930 -33.551  1.00  0.00           N  
ATOM   2975  CA  ASP A 196       6.971  23.085 -32.577  1.00  0.00           C  
ATOM   2976  C   ASP A 196       6.485  23.369 -31.148  1.00  0.00           C  
ATOM   2977  O   ASP A 196       6.317  22.446 -30.346  1.00  0.00           O  
ATOM   2978  CB  ASP A 196       8.496  23.230 -32.700  1.00  0.00           C  
ATOM   2979  CG  ASP A 196       9.083  22.546 -33.961  1.00  0.00           C  
ATOM   2980  OD1 ASP A 196       8.379  21.788 -34.589  1.00  0.00           O  
ATOM   2981  OD2 ASP A 196      10.241  22.769 -34.262  1.00  0.00           O  
ATOM   2982  H   ASP A 196       6.814  24.615 -34.092  1.00  0.00           H  
ATOM   2983  HA  ASP A 196       6.729  22.048 -32.805  1.00  0.00           H  
ATOM   2984 1HB  ASP A 196       8.754  24.294 -32.721  1.00  0.00           H  
ATOM   2985 2HB  ASP A 196       8.968  22.794 -31.826  1.00  0.00           H  
ATOM   2986  N   LEU A 197       6.210  24.639 -30.835  1.00  0.00           N  
ATOM   2987  CA  LEU A 197       5.667  24.979 -29.522  1.00  0.00           C  
ATOM   2988  C   LEU A 197       4.295  24.361 -29.323  1.00  0.00           C  
ATOM   2989  O   LEU A 197       4.013  23.815 -28.257  1.00  0.00           O  
ATOM   2990  CB  LEU A 197       5.553  26.499 -29.367  1.00  0.00           C  
ATOM   2991  CG  LEU A 197       6.824  27.266 -29.151  1.00  0.00           C  
ATOM   2992  CD1 LEU A 197       6.566  28.727 -29.357  1.00  0.00           C  
ATOM   2993  CD2 LEU A 197       7.262  27.025 -27.683  1.00  0.00           C  
ATOM   2994  H   LEU A 197       6.395  25.374 -31.515  1.00  0.00           H  
ATOM   2995  HA  LEU A 197       6.336  24.593 -28.761  1.00  0.00           H  
ATOM   2996 1HB  LEU A 197       5.086  26.895 -30.263  1.00  0.00           H  
ATOM   2997 2HB  LEU A 197       4.895  26.706 -28.526  1.00  0.00           H  
ATOM   2998  HG  LEU A 197       7.587  26.939 -29.855  1.00  0.00           H  
ATOM   2999 1HD1 LEU A 197       7.467  29.292 -29.193  1.00  0.00           H  
ATOM   3000 2HD1 LEU A 197       6.236  28.891 -30.362  1.00  0.00           H  
ATOM   3001 3HD1 LEU A 197       5.798  29.046 -28.665  1.00  0.00           H  
ATOM   3002 1HD2 LEU A 197       8.167  27.553 -27.469  1.00  0.00           H  
ATOM   3003 2HD2 LEU A 197       6.476  27.369 -27.009  1.00  0.00           H  
ATOM   3004 3HD2 LEU A 197       7.423  25.970 -27.523  1.00  0.00           H  
ATOM   3005  N   LYS A 198       3.451  24.385 -30.353  1.00  0.00           N  
ATOM   3006  CA  LYS A 198       2.117  23.831 -30.201  1.00  0.00           C  
ATOM   3007  C   LYS A 198       2.176  22.317 -30.060  1.00  0.00           C  
ATOM   3008  O   LYS A 198       1.512  21.748 -29.190  1.00  0.00           O  
ATOM   3009  CB  LYS A 198       1.220  24.235 -31.365  1.00  0.00           C  
ATOM   3010  CG  LYS A 198      -0.222  23.757 -31.251  1.00  0.00           C  
ATOM   3011  CD  LYS A 198      -0.933  24.363 -30.016  1.00  0.00           C  
ATOM   3012  CE  LYS A 198      -2.431  23.997 -30.003  1.00  0.00           C  
ATOM   3013  NZ  LYS A 198      -3.105  24.361 -28.716  1.00  0.00           N  
ATOM   3014  H   LYS A 198       3.720  24.838 -31.229  1.00  0.00           H  
ATOM   3015  HA  LYS A 198       1.682  24.235 -29.288  1.00  0.00           H  
ATOM   3016 1HB  LYS A 198       1.209  25.317 -31.458  1.00  0.00           H  
ATOM   3017 2HB  LYS A 198       1.640  23.836 -32.294  1.00  0.00           H  
ATOM   3018 1HG  LYS A 198      -0.768  24.056 -32.150  1.00  0.00           H  
ATOM   3019 2HG  LYS A 198      -0.238  22.669 -31.179  1.00  0.00           H  
ATOM   3020 1HD  LYS A 198      -0.467  23.999 -29.099  1.00  0.00           H  
ATOM   3021 2HD  LYS A 198      -0.847  25.454 -30.046  1.00  0.00           H  
ATOM   3022 1HE  LYS A 198      -2.923  24.534 -30.815  1.00  0.00           H  
ATOM   3023 2HE  LYS A 198      -2.540  22.926 -30.167  1.00  0.00           H  
ATOM   3024 1HZ  LYS A 198      -4.083  24.121 -28.760  1.00  0.00           H  
ATOM   3025 2HZ  LYS A 198      -2.667  23.858 -27.963  1.00  0.00           H  
ATOM   3026 3HZ  LYS A 198      -3.039  25.374 -28.531  1.00  0.00           H  
ATOM   3027  N   GLU A 199       2.998  21.653 -30.877  1.00  0.00           N  
ATOM   3028  CA  GLU A 199       3.072  20.204 -30.777  1.00  0.00           C  
ATOM   3029  C   GLU A 199       3.631  19.803 -29.418  1.00  0.00           C  
ATOM   3030  O   GLU A 199       3.186  18.823 -28.826  1.00  0.00           O  
ATOM   3031  CB  GLU A 199       3.932  19.620 -31.903  1.00  0.00           C  
ATOM   3032  CG  GLU A 199       3.299  19.711 -33.312  1.00  0.00           C  
ATOM   3033  CD  GLU A 199       2.060  18.857 -33.484  1.00  0.00           C  
ATOM   3034  OE1 GLU A 199       2.129  17.680 -33.215  1.00  0.00           O  
ATOM   3035  OE2 GLU A 199       1.044  19.387 -33.882  1.00  0.00           O  
ATOM   3036  H   GLU A 199       3.543  22.150 -31.583  1.00  0.00           H  
ATOM   3037  HA  GLU A 199       2.066  19.799 -30.864  1.00  0.00           H  
ATOM   3038 1HB  GLU A 199       4.884  20.158 -31.938  1.00  0.00           H  
ATOM   3039 2HB  GLU A 199       4.152  18.576 -31.693  1.00  0.00           H  
ATOM   3040 1HG  GLU A 199       3.029  20.748 -33.496  1.00  0.00           H  
ATOM   3041 2HG  GLU A 199       4.044  19.426 -34.053  1.00  0.00           H  
ATOM   3042  N   ALA A 200       4.596  20.565 -28.899  1.00  0.00           N  
ATOM   3043  CA  ALA A 200       5.133  20.278 -27.581  1.00  0.00           C  
ATOM   3044  C   ALA A 200       4.077  20.492 -26.487  1.00  0.00           C  
ATOM   3045  O   ALA A 200       3.949  19.669 -25.575  1.00  0.00           O  
ATOM   3046  CB  ALA A 200       6.339  21.134 -27.338  1.00  0.00           C  
ATOM   3047  H   ALA A 200       4.978  21.349 -29.427  1.00  0.00           H  
ATOM   3048  HA  ALA A 200       5.433  19.232 -27.560  1.00  0.00           H  
ATOM   3049 1HB  ALA A 200       6.762  20.894 -26.386  1.00  0.00           H  
ATOM   3050 2HB  ALA A 200       7.063  20.937 -28.119  1.00  0.00           H  
ATOM   3051 3HB  ALA A 200       6.048  22.186 -27.363  1.00  0.00           H  
ATOM   3052  N   LEU A 201       3.281  21.564 -26.599  1.00  0.00           N  
ATOM   3053  CA  LEU A 201       2.235  21.843 -25.616  1.00  0.00           C  
ATOM   3054  C   LEU A 201       1.177  20.751 -25.625  1.00  0.00           C  
ATOM   3055  O   LEU A 201       0.661  20.382 -24.567  1.00  0.00           O  
ATOM   3056  CB  LEU A 201       1.630  23.230 -25.853  1.00  0.00           C  
ATOM   3057  CG  LEU A 201       2.551  24.427 -25.478  1.00  0.00           C  
ATOM   3058  CD1 LEU A 201       1.954  25.736 -25.997  1.00  0.00           C  
ATOM   3059  CD2 LEU A 201       2.699  24.485 -23.938  1.00  0.00           C  
ATOM   3060  H   LEU A 201       3.426  22.226 -27.362  1.00  0.00           H  
ATOM   3061  HA  LEU A 201       2.696  21.856 -24.629  1.00  0.00           H  
ATOM   3062 1HB  LEU A 201       1.397  23.316 -26.913  1.00  0.00           H  
ATOM   3063 2HB  LEU A 201       0.714  23.315 -25.298  1.00  0.00           H  
ATOM   3064  HG  LEU A 201       3.517  24.283 -25.930  1.00  0.00           H  
ATOM   3065 1HD1 LEU A 201       2.606  26.569 -25.739  1.00  0.00           H  
ATOM   3066 2HD1 LEU A 201       1.864  25.670 -27.079  1.00  0.00           H  
ATOM   3067 3HD1 LEU A 201       0.971  25.897 -25.553  1.00  0.00           H  
ATOM   3068 1HD2 LEU A 201       3.354  25.308 -23.664  1.00  0.00           H  
ATOM   3069 2HD2 LEU A 201       1.749  24.636 -23.494  1.00  0.00           H  
ATOM   3070 3HD2 LEU A 201       3.116  23.553 -23.567  1.00  0.00           H  
ATOM   3071  N   ASN A 202       0.902  20.178 -26.807  1.00  0.00           N  
ATOM   3072  CA  ASN A 202      -0.061  19.084 -26.937  1.00  0.00           C  
ATOM   3073  C   ASN A 202       0.442  17.857 -26.163  1.00  0.00           C  
ATOM   3074  O   ASN A 202      -0.130  17.682 -25.085  1.00  0.00           O  
ATOM   3075  CB  ASN A 202      -0.301  18.738 -28.389  1.00  0.00           C  
ATOM   3076  CG  ASN A 202      -1.135  19.762 -29.154  1.00  0.00           C  
ATOM   3077  OD1 ASN A 202      -1.871  20.589 -28.589  1.00  0.00           O  
ATOM   3078  ND2 ASN A 202      -1.031  19.693 -30.459  1.00  0.00           N  
ATOM   3079  H   ASN A 202       1.349  20.541 -27.651  1.00  0.00           H  
ATOM   3080  HA  ASN A 202      -1.005  19.394 -26.490  1.00  0.00           H  
ATOM   3081 1HB  ASN A 202       0.658  18.636 -28.891  1.00  0.00           H  
ATOM   3082 2HB  ASN A 202      -0.797  17.772 -28.447  1.00  0.00           H  
ATOM   3083 1HD2 ASN A 202      -1.550  20.308 -31.047  1.00  0.00           H  
ATOM   3084 2HD2 ASN A 202      -0.428  19.006 -30.871  1.00  0.00           H  
ATOM   3085  N   LYS A 203       1.780  17.780 -26.198  1.00  0.00           N  
ATOM   3086  CA  LYS A 203       2.378  16.514 -25.853  1.00  0.00           C  
ATOM   3087  C   LYS A 203       2.361  16.602 -24.358  1.00  0.00           C  
ATOM   3088  O   LYS A 203       1.964  15.675 -23.653  1.00  0.00           O  
ATOM   3089  CB  LYS A 203       3.803  16.362 -26.371  1.00  0.00           C  
ATOM   3090  CG  LYS A 203       4.480  15.033 -26.002  1.00  0.00           C  
ATOM   3091  CD  LYS A 203       5.872  14.926 -26.628  1.00  0.00           C  
ATOM   3092  CE  LYS A 203       6.570  13.624 -26.237  1.00  0.00           C  
ATOM   3093  NZ  LYS A 203       7.010  13.623 -24.784  1.00  0.00           N  
ATOM   3094  H   LYS A 203       2.273  18.498 -25.664  1.00  0.00           H  
ATOM   3095  HA  LYS A 203       1.751  15.685 -26.181  1.00  0.00           H  
ATOM   3096 1HB  LYS A 203       3.808  16.468 -27.458  1.00  0.00           H  
ATOM   3097 2HB  LYS A 203       4.419  17.165 -25.970  1.00  0.00           H  
ATOM   3098 1HG  LYS A 203       4.577  14.967 -24.911  1.00  0.00           H  
ATOM   3099 2HG  LYS A 203       3.868  14.201 -26.346  1.00  0.00           H  
ATOM   3100 1HD  LYS A 203       5.785  14.973 -27.715  1.00  0.00           H  
ATOM   3101 2HD  LYS A 203       6.482  15.766 -26.294  1.00  0.00           H  
ATOM   3102 1HE  LYS A 203       5.884  12.794 -26.400  1.00  0.00           H  
ATOM   3103 2HE  LYS A 203       7.446  13.487 -26.868  1.00  0.00           H  
ATOM   3104 1HZ  LYS A 203       7.462  12.756 -24.560  1.00  0.00           H  
ATOM   3105 2HZ  LYS A 203       7.653  14.377 -24.615  1.00  0.00           H  
ATOM   3106 3HZ  LYS A 203       6.213  13.744 -24.141  1.00  0.00           H  
ATOM   3107  N   GLN A 204       2.727  17.795 -23.888  1.00  0.00           N  
ATOM   3108  CA  GLN A 204       2.764  18.092 -22.475  1.00  0.00           C  
ATOM   3109  C   GLN A 204       1.395  17.823 -21.894  1.00  0.00           C  
ATOM   3110  O   GLN A 204       1.305  17.139 -20.893  1.00  0.00           O  
ATOM   3111  CB  GLN A 204       3.175  19.545 -22.241  1.00  0.00           C  
ATOM   3112  CG  GLN A 204       3.322  19.961 -20.821  1.00  0.00           C  
ATOM   3113  CD  GLN A 204       3.789  21.393 -20.735  1.00  0.00           C  
ATOM   3114  OE1 GLN A 204       4.269  21.931 -21.720  1.00  0.00           O  
ATOM   3115  NE2 GLN A 204       3.669  22.022 -19.593  1.00  0.00           N  
ATOM   3116  H   GLN A 204       3.014  18.508 -24.553  1.00  0.00           H  
ATOM   3117  HA  GLN A 204       3.486  17.433 -21.992  1.00  0.00           H  
ATOM   3118 1HB  GLN A 204       4.113  19.746 -22.762  1.00  0.00           H  
ATOM   3119 2HB  GLN A 204       2.422  20.197 -22.679  1.00  0.00           H  
ATOM   3120 1HG  GLN A 204       2.372  19.854 -20.309  1.00  0.00           H  
ATOM   3121 2HG  GLN A 204       4.061  19.334 -20.363  1.00  0.00           H  
ATOM   3122 1HE2 GLN A 204       3.964  22.978 -19.527  1.00  0.00           H  
ATOM   3123 2HE2 GLN A 204       3.264  21.571 -18.792  1.00  0.00           H  
ATOM   3124  N   GLY A 205       0.327  18.235 -22.591  1.00  0.00           N  
ATOM   3125  CA  GLY A 205      -1.051  18.011 -22.154  1.00  0.00           C  
ATOM   3126  C   GLY A 205      -1.345  16.534 -21.898  1.00  0.00           C  
ATOM   3127  O   GLY A 205      -2.199  16.198 -21.074  1.00  0.00           O  
ATOM   3128  H   GLY A 205       0.461  18.771 -23.451  1.00  0.00           H  
ATOM   3129 1HA  GLY A 205      -1.256  18.584 -21.258  1.00  0.00           H  
ATOM   3130 2HA  GLY A 205      -1.726  18.387 -22.922  1.00  0.00           H  
ATOM   3131  N   LYS A 206      -0.672  15.643 -22.625  1.00  0.00           N  
ATOM   3132  CA  LYS A 206      -0.863  14.215 -22.418  1.00  0.00           C  
ATOM   3133  C   LYS A 206      -0.062  13.752 -21.183  1.00  0.00           C  
ATOM   3134  O   LYS A 206      -0.534  12.934 -20.391  1.00  0.00           O  
ATOM   3135  CB  LYS A 206      -0.443  13.449 -23.672  1.00  0.00           C  
ATOM   3136  CG  LYS A 206      -1.345  13.697 -24.877  1.00  0.00           C  
ATOM   3137  CD  LYS A 206      -0.873  12.923 -26.104  1.00  0.00           C  
ATOM   3138  CE  LYS A 206      -1.776  13.186 -27.306  1.00  0.00           C  
ATOM   3139  NZ  LYS A 206      -1.307  12.465 -28.525  1.00  0.00           N  
ATOM   3140  H   LYS A 206       0.007  15.981 -23.310  1.00  0.00           H  
ATOM   3141  HA  LYS A 206      -1.918  14.026 -22.227  1.00  0.00           H  
ATOM   3142 1HB  LYS A 206       0.572  13.713 -23.946  1.00  0.00           H  
ATOM   3143 2HB  LYS A 206      -0.452  12.382 -23.460  1.00  0.00           H  
ATOM   3144 1HG  LYS A 206      -2.366  13.406 -24.633  1.00  0.00           H  
ATOM   3145 2HG  LYS A 206      -1.333  14.765 -25.107  1.00  0.00           H  
ATOM   3146 1HD  LYS A 206       0.145  13.228 -26.349  1.00  0.00           H  
ATOM   3147 2HD  LYS A 206      -0.874  11.856 -25.885  1.00  0.00           H  
ATOM   3148 1HE  LYS A 206      -2.788  12.860 -27.070  1.00  0.00           H  
ATOM   3149 2HE  LYS A 206      -1.790  14.258 -27.513  1.00  0.00           H  
ATOM   3150 1HZ  LYS A 206      -1.929  12.666 -29.296  1.00  0.00           H  
ATOM   3151 2HZ  LYS A 206      -0.373  12.769 -28.761  1.00  0.00           H  
ATOM   3152 3HZ  LYS A 206      -1.302  11.471 -28.348  1.00  0.00           H  
ATOM   3153  N   GLU A 207       1.155  14.297 -21.022  1.00  0.00           N  
ATOM   3154  CA  GLU A 207       2.037  13.976 -19.882  1.00  0.00           C  
ATOM   3155  C   GLU A 207       1.407  14.486 -18.570  1.00  0.00           C  
ATOM   3156  O   GLU A 207       1.504  13.864 -17.505  1.00  0.00           O  
ATOM   3157  CB  GLU A 207       3.425  14.580 -20.114  1.00  0.00           C  
ATOM   3158  CG  GLU A 207       4.211  13.928 -21.277  1.00  0.00           C  
ATOM   3159  CD  GLU A 207       5.528  14.615 -21.569  1.00  0.00           C  
ATOM   3160  OE1 GLU A 207       5.800  15.627 -20.941  1.00  0.00           O  
ATOM   3161  OE2 GLU A 207       6.260  14.131 -22.428  1.00  0.00           O  
ATOM   3162  H   GLU A 207       1.473  14.961 -21.733  1.00  0.00           H  
ATOM   3163  HA  GLU A 207       2.137  12.892 -19.817  1.00  0.00           H  
ATOM   3164 1HB  GLU A 207       3.329  15.632 -20.347  1.00  0.00           H  
ATOM   3165 2HB  GLU A 207       4.018  14.498 -19.207  1.00  0.00           H  
ATOM   3166 1HG  GLU A 207       4.406  12.887 -21.030  1.00  0.00           H  
ATOM   3167 2HG  GLU A 207       3.589  13.952 -22.173  1.00  0.00           H  
ATOM   3168  N   LEU A 208       0.752  15.630 -18.688  1.00  0.00           N  
ATOM   3169  CA  LEU A 208      -0.012  16.339 -17.675  1.00  0.00           C  
ATOM   3170  C   LEU A 208      -0.720  17.425 -18.459  1.00  0.00           C  
ATOM   3171  O   LEU A 208      -0.059  18.298 -19.008  1.00  0.00           O  
ATOM   3172  CB  LEU A 208       0.913  16.998 -16.642  1.00  0.00           C  
ATOM   3173  CG  LEU A 208       1.730  18.166 -17.127  1.00  0.00           C  
ATOM   3174  CD1 LEU A 208       2.232  18.982 -15.958  1.00  0.00           C  
ATOM   3175  CD2 LEU A 208       2.872  17.682 -17.908  1.00  0.00           C  
ATOM   3176  H   LEU A 208       0.780  16.060 -19.603  1.00  0.00           H  
ATOM   3177  HA  LEU A 208      -0.715  15.661 -17.205  1.00  0.00           H  
ATOM   3178 1HB  LEU A 208       0.299  17.341 -15.815  1.00  0.00           H  
ATOM   3179 2HB  LEU A 208       1.622  16.274 -16.275  1.00  0.00           H  
ATOM   3180  HG  LEU A 208       1.124  18.776 -17.730  1.00  0.00           H  
ATOM   3181 1HD1 LEU A 208       2.810  19.829 -16.320  1.00  0.00           H  
ATOM   3182 2HD1 LEU A 208       1.376  19.351 -15.387  1.00  0.00           H  
ATOM   3183 3HD1 LEU A 208       2.861  18.358 -15.321  1.00  0.00           H  
ATOM   3184 1HD2 LEU A 208       3.411  18.541 -18.239  1.00  0.00           H  
ATOM   3185 2HD2 LEU A 208       3.508  17.052 -17.288  1.00  0.00           H  
ATOM   3186 3HD2 LEU A 208       2.519  17.126 -18.752  1.00  0.00           H  
ATOM   3187  N   GLY A 209      -2.045  17.481 -18.463  1.00  0.00           N  
ATOM   3188  CA  GLY A 209      -3.019  16.745 -17.659  1.00  0.00           C  
ATOM   3189  C   GLY A 209      -4.220  17.675 -17.639  1.00  0.00           C  
ATOM   3190  O   GLY A 209      -5.314  17.345 -17.183  1.00  0.00           O  
ATOM   3191  H   GLY A 209      -2.442  18.172 -19.097  1.00  0.00           H  
ATOM   3192 1HA  GLY A 209      -3.266  15.790 -18.128  1.00  0.00           H  
ATOM   3193 2HA  GLY A 209      -2.656  16.577 -16.646  1.00  0.00           H  
ATOM   3194  N   LYS A 210      -3.962  18.828 -18.235  1.00  0.00           N  
ATOM   3195  CA  LYS A 210      -4.837  19.926 -18.522  1.00  0.00           C  
ATOM   3196  C   LYS A 210      -4.419  20.352 -19.914  1.00  0.00           C  
ATOM   3197  O   LYS A 210      -3.386  19.876 -20.389  1.00  0.00           O  
ATOM   3198  CB  LYS A 210      -4.613  21.033 -17.529  1.00  0.00           C  
ATOM   3199  CG  LYS A 210      -3.234  21.588 -17.568  1.00  0.00           C  
ATOM   3200  CD  LYS A 210      -3.034  22.619 -16.499  1.00  0.00           C  
ATOM   3201  CE  LYS A 210      -1.689  23.219 -16.642  1.00  0.00           C  
ATOM   3202  NZ  LYS A 210      -1.420  24.228 -15.663  1.00  0.00           N  
ATOM   3203  H   LYS A 210      -3.013  18.993 -18.507  1.00  0.00           H  
ATOM   3204  HA  LYS A 210      -5.878  19.601 -18.532  1.00  0.00           H  
ATOM   3205 1HB  LYS A 210      -5.286  21.850 -17.761  1.00  0.00           H  
ATOM   3206 2HB  LYS A 210      -4.836  20.688 -16.517  1.00  0.00           H  
ATOM   3207 1HG  LYS A 210      -2.503  20.786 -17.435  1.00  0.00           H  
ATOM   3208 2HG  LYS A 210      -3.057  22.060 -18.539  1.00  0.00           H  
ATOM   3209 1HD  LYS A 210      -3.782  23.412 -16.599  1.00  0.00           H  
ATOM   3210 2HD  LYS A 210      -3.129  22.165 -15.513  1.00  0.00           H  
ATOM   3211 1HE  LYS A 210      -0.931  22.445 -16.571  1.00  0.00           H  
ATOM   3212 2HE  LYS A 210      -1.642  23.680 -17.621  1.00  0.00           H  
ATOM   3213 1HZ  LYS A 210      -0.490  24.610 -15.893  1.00  0.00           H  
ATOM   3214 2HZ  LYS A 210      -2.135  24.957 -15.778  1.00  0.00           H  
ATOM   3215 3HZ  LYS A 210      -1.440  23.863 -14.734  1.00  0.00           H  
ATOM   3216  N   VAL A 211      -5.213  21.183 -20.570  1.00  0.00           N  
ATOM   3217  CA  VAL A 211      -4.877  21.681 -21.900  1.00  0.00           C  
ATOM   3218  C   VAL A 211      -4.191  23.041 -21.832  1.00  0.00           C  
ATOM   3219  O   VAL A 211      -4.659  23.943 -21.132  1.00  0.00           O  
ATOM   3220  CB  VAL A 211      -6.138  21.761 -22.766  1.00  0.00           C  
ATOM   3221  CG1 VAL A 211      -5.814  22.360 -24.132  1.00  0.00           C  
ATOM   3222  CG2 VAL A 211      -6.717  20.363 -22.917  1.00  0.00           C  
ATOM   3223  H   VAL A 211      -6.062  21.507 -20.129  1.00  0.00           H  
ATOM   3224  HA  VAL A 211      -4.191  20.976 -22.369  1.00  0.00           H  
ATOM   3225  HB  VAL A 211      -6.866  22.412 -22.284  1.00  0.00           H  
ATOM   3226 1HG1 VAL A 211      -6.724  22.411 -24.728  1.00  0.00           H  
ATOM   3227 2HG1 VAL A 211      -5.410  23.366 -24.011  1.00  0.00           H  
ATOM   3228 3HG1 VAL A 211      -5.083  21.735 -24.640  1.00  0.00           H  
ATOM   3229 1HG2 VAL A 211      -7.623  20.406 -23.523  1.00  0.00           H  
ATOM   3230 2HG2 VAL A 211      -5.985  19.718 -23.405  1.00  0.00           H  
ATOM   3231 3HG2 VAL A 211      -6.957  19.959 -21.934  1.00  0.00           H  
ATOM   3232  N   TYR A 212      -3.089  23.171 -22.565  1.00  0.00           N  
ATOM   3233  CA  TYR A 212      -2.292  24.391 -22.590  1.00  0.00           C  
ATOM   3234  C   TYR A 212      -2.607  25.215 -23.819  1.00  0.00           C  
ATOM   3235  O   TYR A 212      -3.032  24.672 -24.842  1.00  0.00           O  
ATOM   3236  CB  TYR A 212      -0.815  24.057 -22.617  1.00  0.00           C  
ATOM   3237  CG  TYR A 212      -0.363  23.323 -21.440  1.00  0.00           C  
ATOM   3238  CD1 TYR A 212      -0.487  21.962 -21.438  1.00  0.00           C  
ATOM   3239  CD2 TYR A 212       0.174  23.968 -20.365  1.00  0.00           C  
ATOM   3240  CE1 TYR A 212      -0.097  21.264 -20.359  1.00  0.00           C  
ATOM   3241  CE2 TYR A 212       0.565  23.250 -19.284  1.00  0.00           C  
ATOM   3242  CZ  TYR A 212       0.422  21.906 -19.283  1.00  0.00           C  
ATOM   3243  OH  TYR A 212       0.804  21.178 -18.213  1.00  0.00           O  
ATOM   3244  H   TYR A 212      -2.784  22.380 -23.112  1.00  0.00           H  
ATOM   3245  HA  TYR A 212      -2.531  24.983 -21.710  1.00  0.00           H  
ATOM   3246 1HB  TYR A 212      -0.592  23.467 -23.493  1.00  0.00           H  
ATOM   3247 2HB  TYR A 212      -0.260  24.988 -22.675  1.00  0.00           H  
ATOM   3248  HD1 TYR A 212      -0.907  21.442 -22.303  1.00  0.00           H  
ATOM   3249  HD2 TYR A 212       0.287  25.039 -20.370  1.00  0.00           H  
ATOM   3250  HE1 TYR A 212      -0.194  20.203 -20.349  1.00  0.00           H  
ATOM   3251  HE2 TYR A 212       0.986  23.749 -18.420  1.00  0.00           H  
ATOM   3252  HH  TYR A 212       0.537  20.254 -18.381  1.00  0.00           H  
ATOM   3253  N   GLU A 213      -2.394  26.520 -23.714  1.00  0.00           N  
ATOM   3254  CA  GLU A 213      -2.650  27.415 -24.846  1.00  0.00           C  
ATOM   3255  C   GLU A 213      -1.353  28.022 -25.417  1.00  0.00           C  
ATOM   3256  O   GLU A 213      -0.348  28.165 -24.708  1.00  0.00           O  
ATOM   3257  CB  GLU A 213      -3.602  28.563 -24.432  1.00  0.00           C  
ATOM   3258  CG  GLU A 213      -4.983  28.157 -23.901  1.00  0.00           C  
ATOM   3259  CD  GLU A 213      -5.787  29.387 -23.534  1.00  0.00           C  
ATOM   3260  OE1 GLU A 213      -5.301  30.435 -23.799  1.00  0.00           O  
ATOM   3261  OE2 GLU A 213      -6.840  29.303 -22.923  1.00  0.00           O  
ATOM   3262  H   GLU A 213      -2.042  26.867 -22.819  1.00  0.00           H  
ATOM   3263  HA  GLU A 213      -3.129  26.843 -25.642  1.00  0.00           H  
ATOM   3264 1HB  GLU A 213      -3.144  29.197 -23.712  1.00  0.00           H  
ATOM   3265 2HB  GLU A 213      -3.784  29.184 -25.312  1.00  0.00           H  
ATOM   3266 1HG  GLU A 213      -5.511  27.588 -24.668  1.00  0.00           H  
ATOM   3267 2HG  GLU A 213      -4.857  27.522 -23.024  1.00  0.00           H  
ATOM   3268  N   LEU A 214      -1.398  28.391 -26.698  1.00  0.00           N  
ATOM   3269  CA  LEU A 214      -0.317  29.141 -27.350  1.00  0.00           C  
ATOM   3270  C   LEU A 214      -0.845  30.457 -27.919  1.00  0.00           C  
ATOM   3271  O   LEU A 214      -1.788  30.460 -28.724  1.00  0.00           O  
ATOM   3272  CB  LEU A 214       0.312  28.334 -28.493  1.00  0.00           C  
ATOM   3273  CG  LEU A 214       1.457  29.035 -29.305  1.00  0.00           C  
ATOM   3274  CD1 LEU A 214       2.665  29.284 -28.394  1.00  0.00           C  
ATOM   3275  CD2 LEU A 214       1.851  28.141 -30.487  1.00  0.00           C  
ATOM   3276  H   LEU A 214      -2.232  28.135 -27.234  1.00  0.00           H  
ATOM   3277  HA  LEU A 214       0.449  29.370 -26.610  1.00  0.00           H  
ATOM   3278 1HB  LEU A 214       0.714  27.421 -28.086  1.00  0.00           H  
ATOM   3279 2HB  LEU A 214      -0.478  28.068 -29.200  1.00  0.00           H  
ATOM   3280  HG  LEU A 214       1.107  30.001 -29.677  1.00  0.00           H  
ATOM   3281 1HD1 LEU A 214       3.448  29.770 -28.968  1.00  0.00           H  
ATOM   3282 2HD1 LEU A 214       2.373  29.926 -27.561  1.00  0.00           H  
ATOM   3283 3HD1 LEU A 214       3.034  28.336 -28.008  1.00  0.00           H  
ATOM   3284 1HD2 LEU A 214       2.641  28.607 -31.066  1.00  0.00           H  
ATOM   3285 2HD2 LEU A 214       2.206  27.180 -30.115  1.00  0.00           H  
ATOM   3286 3HD2 LEU A 214       0.983  27.984 -31.122  1.00  0.00           H  
ATOM   3287  N   SER A 215      -0.228  31.567 -27.531  1.00  0.00           N  
ATOM   3288  CA  SER A 215      -0.660  32.849 -28.061  1.00  0.00           C  
ATOM   3289  C   SER A 215       0.499  33.645 -28.656  1.00  0.00           C  
ATOM   3290  O   SER A 215       1.658  33.403 -28.315  1.00  0.00           O  
ATOM   3291  CB  SER A 215      -1.390  33.642 -26.986  1.00  0.00           C  
ATOM   3292  OG  SER A 215      -0.558  33.940 -25.907  1.00  0.00           O  
ATOM   3293  H   SER A 215       0.526  31.520 -26.846  1.00  0.00           H  
ATOM   3294  HA  SER A 215      -1.358  32.646 -28.847  1.00  0.00           H  
ATOM   3295 1HB  SER A 215      -1.786  34.562 -27.410  1.00  0.00           H  
ATOM   3296 2HB  SER A 215      -2.230  33.052 -26.643  1.00  0.00           H  
ATOM   3297  HG  SER A 215      -0.158  34.822 -26.094  1.00  0.00           H  
ATOM   3298  N   VAL A 216       0.170  34.547 -29.591  1.00  0.00           N  
ATOM   3299  CA  VAL A 216       1.166  35.406 -30.262  1.00  0.00           C  
ATOM   3300  C   VAL A 216       0.822  36.895 -30.352  1.00  0.00           C  
ATOM   3301  O   VAL A 216      -0.293  37.244 -30.739  1.00  0.00           O  
ATOM   3302  CB  VAL A 216       1.428  34.918 -31.702  1.00  0.00           C  
ATOM   3303  CG1 VAL A 216       2.385  35.839 -32.370  1.00  0.00           C  
ATOM   3304  CG2 VAL A 216       1.995  33.531 -31.690  1.00  0.00           C  
ATOM   3305  H   VAL A 216      -0.825  34.624 -29.813  1.00  0.00           H  
ATOM   3306  HA  VAL A 216       2.097  35.316 -29.705  1.00  0.00           H  
ATOM   3307  HB  VAL A 216       0.501  34.926 -32.264  1.00  0.00           H  
ATOM   3308 1HG1 VAL A 216       2.583  35.506 -33.365  1.00  0.00           H  
ATOM   3309 2HG1 VAL A 216       1.971  36.822 -32.416  1.00  0.00           H  
ATOM   3310 3HG1 VAL A 216       3.307  35.871 -31.802  1.00  0.00           H  
ATOM   3311 1HG2 VAL A 216       2.178  33.217 -32.711  1.00  0.00           H  
ATOM   3312 2HG2 VAL A 216       2.912  33.534 -31.148  1.00  0.00           H  
ATOM   3313 3HG2 VAL A 216       1.305  32.846 -31.219  1.00  0.00           H  
ATOM   3314  N   ALA A 217       1.793  37.767 -30.043  1.00  0.00           N  
ATOM   3315  CA  ALA A 217       1.585  39.210 -30.227  1.00  0.00           C  
ATOM   3316  C   ALA A 217       1.840  39.607 -31.671  1.00  0.00           C  
ATOM   3317  O   ALA A 217       2.891  39.300 -32.236  1.00  0.00           O  
ATOM   3318  CB  ALA A 217       2.475  40.028 -29.324  1.00  0.00           C  
ATOM   3319  H   ALA A 217       2.689  37.403 -29.708  1.00  0.00           H  
ATOM   3320  HA  ALA A 217       0.553  39.431 -30.014  1.00  0.00           H  
ATOM   3321 1HB  ALA A 217       2.276  41.078 -29.480  1.00  0.00           H  
ATOM   3322 2HB  ALA A 217       2.283  39.775 -28.280  1.00  0.00           H  
ATOM   3323 3HB  ALA A 217       3.514  39.821 -29.562  1.00  0.00           H  
ATOM   3324  N   LEU A 218       0.862  40.261 -32.270  1.00  0.00           N  
ATOM   3325  CA  LEU A 218       0.952  40.662 -33.661  1.00  0.00           C  
ATOM   3326  C   LEU A 218       0.876  42.190 -33.782  1.00  0.00           C  
ATOM   3327  O   LEU A 218       0.261  42.836 -32.937  1.00  0.00           O  
ATOM   3328  CB  LEU A 218      -0.192  40.012 -34.448  1.00  0.00           C  
ATOM   3329  CG  LEU A 218      -0.304  38.528 -34.347  1.00  0.00           C  
ATOM   3330  CD1 LEU A 218      -1.511  38.072 -35.116  1.00  0.00           C  
ATOM   3331  CD2 LEU A 218       0.904  37.899 -34.883  1.00  0.00           C  
ATOM   3332  H   LEU A 218       0.029  40.485 -31.733  1.00  0.00           H  
ATOM   3333  HA  LEU A 218       1.904  40.305 -34.044  1.00  0.00           H  
ATOM   3334 1HB  LEU A 218      -1.141  40.456 -34.141  1.00  0.00           H  
ATOM   3335 2HB  LEU A 218      -0.044  40.194 -35.469  1.00  0.00           H  
ATOM   3336  HG  LEU A 218      -0.429  38.248 -33.300  1.00  0.00           H  
ATOM   3337 1HD1 LEU A 218      -1.601  36.994 -35.034  1.00  0.00           H  
ATOM   3338 2HD1 LEU A 218      -2.406  38.549 -34.716  1.00  0.00           H  
ATOM   3339 3HD1 LEU A 218      -1.392  38.343 -36.155  1.00  0.00           H  
ATOM   3340 1HD2 LEU A 218       0.783  36.842 -34.782  1.00  0.00           H  
ATOM   3341 2HD2 LEU A 218       1.025  38.165 -35.921  1.00  0.00           H  
ATOM   3342 3HD2 LEU A 218       1.776  38.226 -34.328  1.00  0.00           H  
ATOM   3343  N   PRO A 219       1.458  42.804 -34.812  1.00  0.00           N  
ATOM   3344  CA  PRO A 219       1.397  44.228 -35.086  1.00  0.00           C  
ATOM   3345  C   PRO A 219      -0.013  44.658 -35.429  1.00  0.00           C  
ATOM   3346  O   PRO A 219      -0.800  43.878 -35.969  1.00  0.00           O  
ATOM   3347  CB  PRO A 219       2.343  44.372 -36.270  1.00  0.00           C  
ATOM   3348  CG  PRO A 219       2.363  43.000 -36.891  1.00  0.00           C  
ATOM   3349  CD  PRO A 219       2.270  42.052 -35.758  1.00  0.00           C  
ATOM   3350  HA  PRO A 219       1.766  44.787 -34.215  1.00  0.00           H  
ATOM   3351 1HB  PRO A 219       1.961  45.143 -36.962  1.00  0.00           H  
ATOM   3352 2HB  PRO A 219       3.329  44.709 -35.921  1.00  0.00           H  
ATOM   3353 1HG  PRO A 219       1.536  42.897 -37.572  1.00  0.00           H  
ATOM   3354 2HG  PRO A 219       3.234  42.829 -37.462  1.00  0.00           H  
ATOM   3355 1HD  PRO A 219       1.790  41.152 -36.114  1.00  0.00           H  
ATOM   3356 2HD  PRO A 219       3.273  41.854 -35.332  1.00  0.00           H  
ATOM   3357  N   ALA A 220      -0.352  45.904 -35.127  1.00  0.00           N  
ATOM   3358  CA  ALA A 220      -1.690  46.366 -35.461  1.00  0.00           C  
ATOM   3359  C   ALA A 220      -1.820  47.020 -36.842  1.00  0.00           C  
ATOM   3360  O   ALA A 220      -2.754  46.698 -37.577  1.00  0.00           O  
ATOM   3361  CB  ALA A 220      -2.153  47.330 -34.399  1.00  0.00           C  
ATOM   3362  H   ALA A 220       0.302  46.519 -34.662  1.00  0.00           H  
ATOM   3363  HA  ALA A 220      -2.342  45.502 -35.456  1.00  0.00           H  
ATOM   3364 1HB  ALA A 220      -3.175  47.633 -34.611  1.00  0.00           H  
ATOM   3365 2HB  ALA A 220      -2.111  46.845 -33.438  1.00  0.00           H  
ATOM   3366 3HB  ALA A 220      -1.506  48.191 -34.391  1.00  0.00           H  
ATOM   3367  N   GLY A 221      -0.908  47.928 -37.205  1.00  0.00           N  
ATOM   3368  CA  GLY A 221      -1.060  48.646 -38.478  1.00  0.00           C  
ATOM   3369  C   GLY A 221      -0.938  47.720 -39.680  1.00  0.00           C  
ATOM   3370  O   GLY A 221      -0.037  46.883 -39.742  1.00  0.00           O  
ATOM   3371  H   GLY A 221      -0.141  48.144 -36.591  1.00  0.00           H  
ATOM   3372 1HA  GLY A 221      -2.035  49.138 -38.500  1.00  0.00           H  
ATOM   3373 2HA  GLY A 221      -0.307  49.430 -38.545  1.00  0.00           H  
ATOM   3374  N   VAL A 222      -1.776  47.931 -40.686  1.00  0.00           N  
ATOM   3375  CA  VAL A 222      -1.790  47.085 -41.874  1.00  0.00           C  
ATOM   3376  C   VAL A 222      -0.519  47.225 -42.670  1.00  0.00           C  
ATOM   3377  O   VAL A 222       0.077  46.236 -43.106  1.00  0.00           O  
ATOM   3378  CB  VAL A 222      -3.024  47.366 -42.716  1.00  0.00           C  
ATOM   3379  CG1 VAL A 222      -2.926  46.622 -44.007  1.00  0.00           C  
ATOM   3380  CG2 VAL A 222      -4.256  46.921 -41.906  1.00  0.00           C  
ATOM   3381  H   VAL A 222      -2.431  48.708 -40.639  1.00  0.00           H  
ATOM   3382  HA  VAL A 222      -1.862  46.052 -41.555  1.00  0.00           H  
ATOM   3383  HB  VAL A 222      -3.089  48.426 -42.944  1.00  0.00           H  
ATOM   3384 1HG1 VAL A 222      -3.809  46.808 -44.615  1.00  0.00           H  
ATOM   3385 2HG1 VAL A 222      -2.041  46.952 -44.553  1.00  0.00           H  
ATOM   3386 3HG1 VAL A 222      -2.844  45.562 -43.805  1.00  0.00           H  
ATOM   3387 1HG2 VAL A 222      -5.167  47.105 -42.477  1.00  0.00           H  
ATOM   3388 2HG2 VAL A 222      -4.171  45.863 -41.685  1.00  0.00           H  
ATOM   3389 3HG2 VAL A 222      -4.298  47.477 -40.967  1.00  0.00           H  
ATOM   3390  N   SER A 223      -0.032  48.460 -42.764  1.00  0.00           N  
ATOM   3391  CA  SER A 223       1.204  48.728 -43.492  1.00  0.00           C  
ATOM   3392  C   SER A 223       2.400  47.964 -42.909  1.00  0.00           C  
ATOM   3393  O   SER A 223       3.446  47.882 -43.553  1.00  0.00           O  
ATOM   3394  CB  SER A 223       1.532  50.201 -43.474  1.00  0.00           C  
ATOM   3395  OG  SER A 223       1.873  50.623 -42.183  1.00  0.00           O  
ATOM   3396  H   SER A 223      -0.574  49.230 -42.367  1.00  0.00           H  
ATOM   3397  HA  SER A 223       1.064  48.407 -44.525  1.00  0.00           H  
ATOM   3398 1HB  SER A 223       2.361  50.393 -44.152  1.00  0.00           H  
ATOM   3399 2HB  SER A 223       0.675  50.770 -43.832  1.00  0.00           H  
ATOM   3400  HG  SER A 223       2.460  49.943 -41.837  1.00  0.00           H  
ATOM   3401  N   LYS A 224       2.280  47.457 -41.673  1.00  0.00           N  
ATOM   3402  CA  LYS A 224       3.343  46.672 -41.091  1.00  0.00           C  
ATOM   3403  C   LYS A 224       2.999  45.194 -41.241  1.00  0.00           C  
ATOM   3404  O   LYS A 224       3.837  44.403 -41.648  1.00  0.00           O  
ATOM   3405  CB  LYS A 224       3.536  46.987 -39.604  1.00  0.00           C  
ATOM   3406  CG  LYS A 224       4.035  48.390 -39.286  1.00  0.00           C  
ATOM   3407  CD  LYS A 224       4.222  48.560 -37.772  1.00  0.00           C  
ATOM   3408  CE  LYS A 224       4.715  49.959 -37.407  1.00  0.00           C  
ATOM   3409  NZ  LYS A 224       4.837  50.137 -35.923  1.00  0.00           N  
ATOM   3410  H   LYS A 224       1.411  47.545 -41.153  1.00  0.00           H  
ATOM   3411  HA  LYS A 224       4.273  46.863 -41.627  1.00  0.00           H  
ATOM   3412 1HB  LYS A 224       2.586  46.846 -39.084  1.00  0.00           H  
ATOM   3413 2HB  LYS A 224       4.246  46.290 -39.175  1.00  0.00           H  
ATOM   3414 1HG  LYS A 224       4.987  48.563 -39.792  1.00  0.00           H  
ATOM   3415 2HG  LYS A 224       3.311  49.122 -39.642  1.00  0.00           H  
ATOM   3416 1HD  LYS A 224       3.272  48.377 -37.269  1.00  0.00           H  
ATOM   3417 2HD  LYS A 224       4.947  47.828 -37.415  1.00  0.00           H  
ATOM   3418 1HE  LYS A 224       5.690  50.124 -37.864  1.00  0.00           H  
ATOM   3419 2HE  LYS A 224       4.014  50.698 -37.795  1.00  0.00           H  
ATOM   3420 1HZ  LYS A 224       5.162  51.071 -35.713  1.00  0.00           H  
ATOM   3421 2HZ  LYS A 224       3.938  50.000 -35.487  1.00  0.00           H  
ATOM   3422 3HZ  LYS A 224       5.492  49.466 -35.549  1.00  0.00           H  
ATOM   3423  N   ILE A 225       1.737  44.817 -41.019  1.00  0.00           N  
ATOM   3424  CA  ILE A 225       1.338  43.400 -41.011  1.00  0.00           C  
ATOM   3425  C   ILE A 225       1.653  42.754 -42.368  1.00  0.00           C  
ATOM   3426  O   ILE A 225       2.230  41.655 -42.456  1.00  0.00           O  
ATOM   3427  CB  ILE A 225      -0.181  43.255 -40.786  1.00  0.00           C  
ATOM   3428  CG1 ILE A 225      -0.608  43.711 -39.427  1.00  0.00           C  
ATOM   3429  CG2 ILE A 225      -0.488  41.790 -40.798  1.00  0.00           C  
ATOM   3430  CD1 ILE A 225      -2.119  43.895 -39.305  1.00  0.00           C  
ATOM   3431  H   ILE A 225       1.052  45.520 -40.747  1.00  0.00           H  
ATOM   3432  HA  ILE A 225       1.882  42.880 -40.227  1.00  0.00           H  
ATOM   3433  HB  ILE A 225      -0.746  43.787 -41.553  1.00  0.00           H  
ATOM   3434 1HG1 ILE A 225      -0.317  42.974 -38.726  1.00  0.00           H  
ATOM   3435 2HG1 ILE A 225      -0.111  44.624 -39.174  1.00  0.00           H  
ATOM   3436 1HG2 ILE A 225      -1.538  41.645 -40.605  1.00  0.00           H  
ATOM   3437 2HG2 ILE A 225      -0.214  41.358 -41.760  1.00  0.00           H  
ATOM   3438 3HG2 ILE A 225       0.073  41.317 -40.007  1.00  0.00           H  
ATOM   3439 1HD1 ILE A 225      -2.355  44.201 -38.286  1.00  0.00           H  
ATOM   3440 2HD1 ILE A 225      -2.464  44.648 -39.985  1.00  0.00           H  
ATOM   3441 3HD1 ILE A 225      -2.619  42.961 -39.526  1.00  0.00           H  
ATOM   3442  N   GLU A 226       1.351  43.501 -43.432  1.00  0.00           N  
ATOM   3443  CA  GLU A 226       1.551  43.069 -44.814  1.00  0.00           C  
ATOM   3444  C   GLU A 226       3.008  42.748 -45.164  1.00  0.00           C  
ATOM   3445  O   GLU A 226       3.266  42.061 -46.153  1.00  0.00           O  
ATOM   3446  CB  GLU A 226       1.068  44.149 -45.795  1.00  0.00           C  
ATOM   3447  CG  GLU A 226      -0.442  44.332 -45.886  1.00  0.00           C  
ATOM   3448  CD  GLU A 226      -0.862  45.441 -46.831  1.00  0.00           C  
ATOM   3449  OE1 GLU A 226      -0.009  46.136 -47.328  1.00  0.00           O  
ATOM   3450  OE2 GLU A 226      -2.043  45.578 -47.066  1.00  0.00           O  
ATOM   3451  H   GLU A 226       0.914  44.413 -43.271  1.00  0.00           H  
ATOM   3452  HA  GLU A 226       0.958  42.167 -44.968  1.00  0.00           H  
ATOM   3453 1HB  GLU A 226       1.495  45.110 -45.498  1.00  0.00           H  
ATOM   3454 2HB  GLU A 226       1.439  43.921 -46.792  1.00  0.00           H  
ATOM   3455 1HG  GLU A 226      -0.868  43.410 -46.248  1.00  0.00           H  
ATOM   3456 2HG  GLU A 226      -0.837  44.521 -44.891  1.00  0.00           H  
ATOM   3457  N   LYS A 227       3.963  43.275 -44.403  1.00  0.00           N  
ATOM   3458  CA  LYS A 227       5.374  43.080 -44.692  1.00  0.00           C  
ATOM   3459  C   LYS A 227       5.960  41.790 -44.122  1.00  0.00           C  
ATOM   3460  O   LYS A 227       7.133  41.494 -44.368  1.00  0.00           O  
ATOM   3461  CB  LYS A 227       6.194  44.231 -44.127  1.00  0.00           C  
ATOM   3462  CG  LYS A 227       5.930  45.588 -44.747  1.00  0.00           C  
ATOM   3463  CD  LYS A 227       6.786  46.626 -44.056  1.00  0.00           C  
ATOM   3464  CE  LYS A 227       8.251  46.487 -44.458  1.00  0.00           C  
ATOM   3465  NZ  LYS A 227       9.110  47.449 -43.735  1.00  0.00           N  
ATOM   3466  H   LYS A 227       3.717  43.806 -43.571  1.00  0.00           H  
ATOM   3467  HA  LYS A 227       5.496  43.051 -45.774  1.00  0.00           H  
ATOM   3468 1HB  LYS A 227       6.000  44.322 -43.058  1.00  0.00           H  
ATOM   3469 2HB  LYS A 227       7.255  44.010 -44.239  1.00  0.00           H  
ATOM   3470 1HG  LYS A 227       6.159  45.568 -45.811  1.00  0.00           H  
ATOM   3471 2HG  LYS A 227       4.876  45.849 -44.614  1.00  0.00           H  
ATOM   3472 1HD  LYS A 227       6.425  47.625 -44.302  1.00  0.00           H  
ATOM   3473 2HD  LYS A 227       6.713  46.489 -42.971  1.00  0.00           H  
ATOM   3474 1HE  LYS A 227       8.595  45.477 -44.239  1.00  0.00           H  
ATOM   3475 2HE  LYS A 227       8.342  46.670 -45.528  1.00  0.00           H  
ATOM   3476 1HZ  LYS A 227      10.069  47.328 -44.010  1.00  0.00           H  
ATOM   3477 2HZ  LYS A 227       8.822  48.392 -43.911  1.00  0.00           H  
ATOM   3478 3HZ  LYS A 227       9.025  47.235 -42.732  1.00  0.00           H  
ATOM   3479  N   GLY A 228       5.191  41.016 -43.352  1.00  0.00           N  
ATOM   3480  CA  GLY A 228       5.841  39.861 -42.745  1.00  0.00           C  
ATOM   3481  C   GLY A 228       5.008  38.929 -41.865  1.00  0.00           C  
ATOM   3482  O   GLY A 228       5.528  37.911 -41.414  1.00  0.00           O  
ATOM   3483  H   GLY A 228       4.217  41.251 -43.167  1.00  0.00           H  
ATOM   3484 1HA  GLY A 228       6.279  39.275 -43.547  1.00  0.00           H  
ATOM   3485 2HA  GLY A 228       6.681  40.219 -42.156  1.00  0.00           H  
ATOM   3486  N   ILE A 229       3.755  39.238 -41.563  1.00  0.00           N  
ATOM   3487  CA  ILE A 229       3.039  38.300 -40.710  1.00  0.00           C  
ATOM   3488  C   ILE A 229       2.236  37.270 -41.506  1.00  0.00           C  
ATOM   3489  O   ILE A 229       1.245  37.597 -42.166  1.00  0.00           O  
ATOM   3490  CB  ILE A 229       2.077  39.051 -39.802  1.00  0.00           C  
ATOM   3491  CG1 ILE A 229       2.828  40.135 -39.024  1.00  0.00           C  
ATOM   3492  CG2 ILE A 229       1.330  38.100 -38.854  1.00  0.00           C  
ATOM   3493  CD1 ILE A 229       3.967  39.643 -38.156  1.00  0.00           C  
ATOM   3494  H   ILE A 229       3.298  40.084 -41.901  1.00  0.00           H  
ATOM   3495  HA  ILE A 229       3.758  37.770 -40.089  1.00  0.00           H  
ATOM   3496  HB  ILE A 229       1.358  39.550 -40.430  1.00  0.00           H  
ATOM   3497 1HG1 ILE A 229       3.234  40.850 -39.744  1.00  0.00           H  
ATOM   3498 2HG1 ILE A 229       2.110  40.646 -38.408  1.00  0.00           H  
ATOM   3499 1HG2 ILE A 229       0.632  38.675 -38.246  1.00  0.00           H  
ATOM   3500 2HG2 ILE A 229       0.781  37.362 -39.434  1.00  0.00           H  
ATOM   3501 3HG2 ILE A 229       2.044  37.591 -38.209  1.00  0.00           H  
ATOM   3502 1HD1 ILE A 229       4.435  40.492 -37.653  1.00  0.00           H  
ATOM   3503 2HD1 ILE A 229       3.587  38.944 -37.411  1.00  0.00           H  
ATOM   3504 3HD1 ILE A 229       4.711  39.143 -38.781  1.00  0.00           H  
ATOM   3505  N   ASP A 230       2.612  35.998 -41.406  1.00  0.00           N  
ATOM   3506  CA  ASP A 230       1.858  34.985 -42.136  1.00  0.00           C  
ATOM   3507  C   ASP A 230       0.628  34.611 -41.332  1.00  0.00           C  
ATOM   3508  O   ASP A 230       0.627  33.631 -40.586  1.00  0.00           O  
ATOM   3509  CB  ASP A 230       2.661  33.723 -42.448  1.00  0.00           C  
ATOM   3510  CG  ASP A 230       3.724  33.878 -43.510  1.00  0.00           C  
ATOM   3511  OD1 ASP A 230       3.525  34.569 -44.491  1.00  0.00           O  
ATOM   3512  OD2 ASP A 230       4.757  33.255 -43.394  1.00  0.00           O  
ATOM   3513  H   ASP A 230       3.421  35.754 -40.852  1.00  0.00           H  
ATOM   3514  HA  ASP A 230       1.525  35.410 -43.084  1.00  0.00           H  
ATOM   3515 1HB  ASP A 230       3.142  33.373 -41.538  1.00  0.00           H  
ATOM   3516 2HB  ASP A 230       1.972  32.938 -42.770  1.00  0.00           H  
ATOM   3517  N   VAL A 231      -0.414  35.405 -41.521  1.00  0.00           N  
ATOM   3518  CA  VAL A 231      -1.656  35.328 -40.760  1.00  0.00           C  
ATOM   3519  C   VAL A 231      -2.364  33.982 -40.850  1.00  0.00           C  
ATOM   3520  O   VAL A 231      -2.837  33.458 -39.846  1.00  0.00           O  
ATOM   3521  CB  VAL A 231      -2.632  36.409 -41.249  1.00  0.00           C  
ATOM   3522  CG1 VAL A 231      -4.015  36.208 -40.596  1.00  0.00           C  
ATOM   3523  CG2 VAL A 231      -2.064  37.767 -40.947  1.00  0.00           C  
ATOM   3524  H   VAL A 231      -0.263  36.178 -42.170  1.00  0.00           H  
ATOM   3525  HA  VAL A 231      -1.417  35.524 -39.713  1.00  0.00           H  
ATOM   3526  HB  VAL A 231      -2.774  36.306 -42.324  1.00  0.00           H  
ATOM   3527 1HG1 VAL A 231      -4.711  36.959 -40.952  1.00  0.00           H  
ATOM   3528 2HG1 VAL A 231      -4.403  35.217 -40.846  1.00  0.00           H  
ATOM   3529 3HG1 VAL A 231      -3.923  36.299 -39.534  1.00  0.00           H  
ATOM   3530 1HG2 VAL A 231      -2.749  38.544 -41.296  1.00  0.00           H  
ATOM   3531 2HG2 VAL A 231      -1.926  37.838 -39.889  1.00  0.00           H  
ATOM   3532 3HG2 VAL A 231      -1.107  37.886 -41.443  1.00  0.00           H  
ATOM   3533  N   ASP A 232      -2.426  33.375 -42.020  1.00  0.00           N  
ATOM   3534  CA  ASP A 232      -3.185  32.133 -42.084  1.00  0.00           C  
ATOM   3535  C   ASP A 232      -2.459  31.012 -41.331  1.00  0.00           C  
ATOM   3536  O   ASP A 232      -3.018  30.389 -40.423  1.00  0.00           O  
ATOM   3537  CB  ASP A 232      -3.455  31.762 -43.556  1.00  0.00           C  
ATOM   3538  CG  ASP A 232      -2.174  31.665 -44.476  1.00  0.00           C  
ATOM   3539  OD1 ASP A 232      -1.076  31.955 -44.019  1.00  0.00           O  
ATOM   3540  OD2 ASP A 232      -2.324  31.283 -45.614  1.00  0.00           O  
ATOM   3541  H   ASP A 232      -2.006  33.787 -42.840  1.00  0.00           H  
ATOM   3542  HA  ASP A 232      -4.150  32.294 -41.599  1.00  0.00           H  
ATOM   3543 1HB  ASP A 232      -3.977  30.807 -43.590  1.00  0.00           H  
ATOM   3544 2HB  ASP A 232      -4.129  32.512 -43.987  1.00  0.00           H  
ATOM   3545  N   LYS A 233      -1.197  30.803 -41.651  1.00  0.00           N  
ATOM   3546  CA  LYS A 233      -0.429  29.758 -40.995  1.00  0.00           C  
ATOM   3547  C   LYS A 233      -0.302  30.010 -39.496  1.00  0.00           C  
ATOM   3548  O   LYS A 233      -0.380  29.085 -38.693  1.00  0.00           O  
ATOM   3549  CB  LYS A 233       0.953  29.654 -41.615  1.00  0.00           C  
ATOM   3550  CG  LYS A 233       0.968  29.097 -43.022  1.00  0.00           C  
ATOM   3551  CD  LYS A 233       2.382  29.039 -43.586  1.00  0.00           C  
ATOM   3552  CE  LYS A 233       2.380  28.484 -45.009  1.00  0.00           C  
ATOM   3553  NZ  LYS A 233       3.749  28.442 -45.594  1.00  0.00           N  
ATOM   3554  H   LYS A 233      -0.804  31.356 -42.409  1.00  0.00           H  
ATOM   3555  HA  LYS A 233      -0.949  28.812 -41.135  1.00  0.00           H  
ATOM   3556 1HB  LYS A 233       1.415  30.646 -41.634  1.00  0.00           H  
ATOM   3557 2HB  LYS A 233       1.571  29.019 -40.994  1.00  0.00           H  
ATOM   3558 1HG  LYS A 233       0.535  28.097 -43.024  1.00  0.00           H  
ATOM   3559 2HG  LYS A 233       0.355  29.742 -43.661  1.00  0.00           H  
ATOM   3560 1HD  LYS A 233       2.810  30.048 -43.593  1.00  0.00           H  
ATOM   3561 2HD  LYS A 233       3.003  28.404 -42.957  1.00  0.00           H  
ATOM   3562 1HE  LYS A 233       1.971  27.476 -44.997  1.00  0.00           H  
ATOM   3563 2HE  LYS A 233       1.747  29.116 -45.635  1.00  0.00           H  
ATOM   3564 1HZ  LYS A 233       3.703  28.072 -46.533  1.00  0.00           H  
ATOM   3565 2HZ  LYS A 233       4.133  29.377 -45.620  1.00  0.00           H  
ATOM   3566 3HZ  LYS A 233       4.340  27.851 -45.028  1.00  0.00           H  
ATOM   3567  N   LEU A 234      -0.148  31.267 -39.091  1.00  0.00           N  
ATOM   3568  CA  LEU A 234      -0.019  31.583 -37.679  1.00  0.00           C  
ATOM   3569  C   LEU A 234      -1.283  31.182 -36.926  1.00  0.00           C  
ATOM   3570  O   LEU A 234      -1.231  30.443 -35.939  1.00  0.00           O  
ATOM   3571  CB  LEU A 234       0.292  33.072 -37.522  1.00  0.00           C  
ATOM   3572  CG  LEU A 234       0.664  33.552 -36.148  1.00  0.00           C  
ATOM   3573  CD1 LEU A 234       1.618  34.692 -36.343  1.00  0.00           C  
ATOM   3574  CD2 LEU A 234      -0.587  33.999 -35.361  1.00  0.00           C  
ATOM   3575  H   LEU A 234      -0.084  32.029 -39.766  1.00  0.00           H  
ATOM   3576  HA  LEU A 234       0.814  31.012 -37.273  1.00  0.00           H  
ATOM   3577 1HB  LEU A 234       1.116  33.317 -38.177  1.00  0.00           H  
ATOM   3578 2HB  LEU A 234      -0.579  33.642 -37.853  1.00  0.00           H  
ATOM   3579  HG  LEU A 234       1.167  32.765 -35.607  1.00  0.00           H  
ATOM   3580 1HD1 LEU A 234       1.938  35.054 -35.397  1.00  0.00           H  
ATOM   3581 2HD1 LEU A 234       2.486  34.342 -36.902  1.00  0.00           H  
ATOM   3582 3HD1 LEU A 234       1.123  35.488 -36.899  1.00  0.00           H  
ATOM   3583 1HD2 LEU A 234      -0.295  34.360 -34.382  1.00  0.00           H  
ATOM   3584 2HD2 LEU A 234      -1.087  34.793 -35.906  1.00  0.00           H  
ATOM   3585 3HD2 LEU A 234      -1.268  33.160 -35.245  1.00  0.00           H  
ATOM   3586  N   PHE A 235      -2.441  31.623 -37.413  1.00  0.00           N  
ATOM   3587  CA  PHE A 235      -3.697  31.336 -36.733  1.00  0.00           C  
ATOM   3588  C   PHE A 235      -4.113  29.860 -36.824  1.00  0.00           C  
ATOM   3589  O   PHE A 235      -4.940  29.398 -36.027  1.00  0.00           O  
ATOM   3590  CB  PHE A 235      -4.788  32.265 -37.243  1.00  0.00           C  
ATOM   3591  CG  PHE A 235      -4.749  33.708 -36.640  1.00  0.00           C  
ATOM   3592  CD1 PHE A 235      -3.967  34.729 -37.166  1.00  0.00           C  
ATOM   3593  CD2 PHE A 235      -5.546  34.021 -35.567  1.00  0.00           C  
ATOM   3594  CE1 PHE A 235      -3.989  36.006 -36.647  1.00  0.00           C  
ATOM   3595  CE2 PHE A 235      -5.576  35.301 -35.037  1.00  0.00           C  
ATOM   3596  CZ  PHE A 235      -4.796  36.295 -35.591  1.00  0.00           C  
ATOM   3597  H   PHE A 235      -2.464  32.199 -38.260  1.00  0.00           H  
ATOM   3598  HA  PHE A 235      -3.557  31.567 -35.677  1.00  0.00           H  
ATOM   3599 1HB  PHE A 235      -4.697  32.351 -38.332  1.00  0.00           H  
ATOM   3600 2HB  PHE A 235      -5.763  31.832 -37.035  1.00  0.00           H  
ATOM   3601  HD1 PHE A 235      -3.336  34.528 -37.987  1.00  0.00           H  
ATOM   3602  HD2 PHE A 235      -6.162  33.245 -35.146  1.00  0.00           H  
ATOM   3603  HE1 PHE A 235      -3.366  36.782 -37.088  1.00  0.00           H  
ATOM   3604  HE2 PHE A 235      -6.221  35.528 -34.189  1.00  0.00           H  
ATOM   3605  HZ  PHE A 235      -4.820  37.305 -35.185  1.00  0.00           H  
ATOM   3606  N   ASN A 236      -3.532  29.099 -37.758  1.00  0.00           N  
ATOM   3607  CA  ASN A 236      -3.811  27.666 -37.848  1.00  0.00           C  
ATOM   3608  C   ASN A 236      -3.039  26.862 -36.784  1.00  0.00           C  
ATOM   3609  O   ASN A 236      -3.287  25.668 -36.600  1.00  0.00           O  
ATOM   3610  CB  ASN A 236      -3.466  27.134 -39.227  1.00  0.00           C  
ATOM   3611  CG  ASN A 236      -4.425  27.602 -40.301  1.00  0.00           C  
ATOM   3612  OD1 ASN A 236      -5.576  27.965 -40.028  1.00  0.00           O  
ATOM   3613  ND2 ASN A 236      -3.969  27.585 -41.529  1.00  0.00           N  
ATOM   3614  H   ASN A 236      -2.908  29.526 -38.447  1.00  0.00           H  
ATOM   3615  HA  ASN A 236      -4.874  27.509 -37.670  1.00  0.00           H  
ATOM   3616 1HB  ASN A 236      -2.459  27.462 -39.490  1.00  0.00           H  
ATOM   3617 2HB  ASN A 236      -3.461  26.046 -39.206  1.00  0.00           H  
ATOM   3618 1HD2 ASN A 236      -4.557  27.878 -42.282  1.00  0.00           H  
ATOM   3619 2HD2 ASN A 236      -3.039  27.274 -41.710  1.00  0.00           H  
ATOM   3620  N   ILE A 237      -2.103  27.517 -36.094  1.00  0.00           N  
ATOM   3621  CA  ILE A 237      -1.267  26.900 -35.068  1.00  0.00           C  
ATOM   3622  C   ILE A 237      -1.617  27.414 -33.669  1.00  0.00           C  
ATOM   3623  O   ILE A 237      -1.790  26.636 -32.731  1.00  0.00           O  
ATOM   3624  CB  ILE A 237       0.209  27.219 -35.333  1.00  0.00           C  
ATOM   3625  CG1 ILE A 237       0.658  26.653 -36.646  1.00  0.00           C  
ATOM   3626  CG2 ILE A 237       1.055  26.675 -34.223  1.00  0.00           C  
ATOM   3627  CD1 ILE A 237       2.023  27.155 -37.053  1.00  0.00           C  
ATOM   3628  H   ILE A 237      -1.948  28.505 -36.283  1.00  0.00           H  
ATOM   3629  HA  ILE A 237      -1.416  25.823 -35.093  1.00  0.00           H  
ATOM   3630  HB  ILE A 237       0.338  28.300 -35.392  1.00  0.00           H  
ATOM   3631 1HG1 ILE A 237       0.687  25.573 -36.571  1.00  0.00           H  
ATOM   3632 2HG1 ILE A 237      -0.053  26.925 -37.421  1.00  0.00           H  
ATOM   3633 1HG2 ILE A 237       2.071  26.923 -34.425  1.00  0.00           H  
ATOM   3634 2HG2 ILE A 237       0.752  27.115 -33.283  1.00  0.00           H  
ATOM   3635 3HG2 ILE A 237       0.943  25.594 -34.174  1.00  0.00           H  
ATOM   3636 1HD1 ILE A 237       2.302  26.711 -38.010  1.00  0.00           H  
ATOM   3637 2HD1 ILE A 237       1.989  28.240 -37.147  1.00  0.00           H  
ATOM   3638 3HD1 ILE A 237       2.755  26.881 -36.306  1.00  0.00           H  
ATOM   3639  N   VAL A 238      -1.682  28.737 -33.576  1.00  0.00           N  
ATOM   3640  CA  VAL A 238      -1.899  29.567 -32.392  1.00  0.00           C  
ATOM   3641  C   VAL A 238      -3.357  29.572 -31.903  1.00  0.00           C  
ATOM   3642  O   VAL A 238      -4.290  29.601 -32.707  1.00  0.00           O  
ATOM   3643  CB  VAL A 238      -1.414  30.976 -32.763  1.00  0.00           C  
ATOM   3644  CG1 VAL A 238      -1.678  31.957 -31.729  1.00  0.00           C  
ATOM   3645  CG2 VAL A 238       0.056  30.893 -33.038  1.00  0.00           C  
ATOM   3646  H   VAL A 238      -1.544  29.256 -34.441  1.00  0.00           H  
ATOM   3647  HA  VAL A 238      -1.271  29.183 -31.586  1.00  0.00           H  
ATOM   3648  HB  VAL A 238      -1.938  31.300 -33.656  1.00  0.00           H  
ATOM   3649 1HG1 VAL A 238      -1.318  32.936 -32.041  1.00  0.00           H  
ATOM   3650 2HG1 VAL A 238      -2.734  32.006 -31.559  1.00  0.00           H  
ATOM   3651 3HG1 VAL A 238      -1.167  31.655 -30.836  1.00  0.00           H  
ATOM   3652 1HG2 VAL A 238       0.404  31.863 -33.344  1.00  0.00           H  
ATOM   3653 2HG2 VAL A 238       0.582  30.574 -32.141  1.00  0.00           H  
ATOM   3654 3HG2 VAL A 238       0.234  30.178 -33.837  1.00  0.00           H  
ATOM   3655  N   ASP A 239      -3.557  29.516 -30.576  1.00  0.00           N  
ATOM   3656  CA  ASP A 239      -4.904  29.511 -29.993  1.00  0.00           C  
ATOM   3657  C   ASP A 239      -5.469  30.925 -29.926  1.00  0.00           C  
ATOM   3658  O   ASP A 239      -6.671  31.120 -30.100  1.00  0.00           O  
ATOM   3659  CB  ASP A 239      -4.878  28.915 -28.589  1.00  0.00           C  
ATOM   3660  CG  ASP A 239      -4.528  27.430 -28.585  1.00  0.00           C  
ATOM   3661  OD1 ASP A 239      -5.313  26.630 -29.054  1.00  0.00           O  
ATOM   3662  OD2 ASP A 239      -3.438  27.089 -28.143  1.00  0.00           O  
ATOM   3663  H   ASP A 239      -2.759  29.521 -29.952  1.00  0.00           H  
ATOM   3664  HA  ASP A 239      -5.556  28.910 -30.626  1.00  0.00           H  
ATOM   3665 1HB  ASP A 239      -4.150  29.458 -27.981  1.00  0.00           H  
ATOM   3666 2HB  ASP A 239      -5.853  29.051 -28.119  1.00  0.00           H  
ATOM   3667  N   PHE A 240      -4.618  31.914 -29.682  1.00  0.00           N  
ATOM   3668  CA  PHE A 240      -5.120  33.284 -29.810  1.00  0.00           C  
ATOM   3669  C   PHE A 240      -4.002  34.255 -30.148  1.00  0.00           C  
ATOM   3670  O   PHE A 240      -2.838  34.032 -29.824  1.00  0.00           O  
ATOM   3671  CB  PHE A 240      -5.936  33.789 -28.600  1.00  0.00           C  
ATOM   3672  CG  PHE A 240      -5.271  34.018 -27.249  1.00  0.00           C  
ATOM   3673  CD1 PHE A 240      -4.727  35.272 -26.945  1.00  0.00           C  
ATOM   3674  CD2 PHE A 240      -5.259  33.046 -26.252  1.00  0.00           C  
ATOM   3675  CE1 PHE A 240      -4.178  35.533 -25.697  1.00  0.00           C  
ATOM   3676  CE2 PHE A 240      -4.706  33.327 -24.999  1.00  0.00           C  
ATOM   3677  CZ  PHE A 240      -4.171  34.564 -24.729  1.00  0.00           C  
ATOM   3678  H   PHE A 240      -3.644  31.694 -29.469  1.00  0.00           H  
ATOM   3679  HA  PHE A 240      -5.811  33.304 -30.653  1.00  0.00           H  
ATOM   3680 1HB  PHE A 240      -6.394  34.721 -28.893  1.00  0.00           H  
ATOM   3681 2HB  PHE A 240      -6.759  33.097 -28.437  1.00  0.00           H  
ATOM   3682  HD1 PHE A 240      -4.743  36.055 -27.712  1.00  0.00           H  
ATOM   3683  HD2 PHE A 240      -5.693  32.062 -26.445  1.00  0.00           H  
ATOM   3684  HE1 PHE A 240      -3.750  36.501 -25.476  1.00  0.00           H  
ATOM   3685  HE2 PHE A 240      -4.695  32.570 -24.221  1.00  0.00           H  
ATOM   3686  HZ  PHE A 240      -3.741  34.768 -23.748  1.00  0.00           H  
ATOM   3687  N   ALA A 241      -4.370  35.377 -30.718  1.00  0.00           N  
ATOM   3688  CA  ALA A 241      -3.396  36.394 -31.038  1.00  0.00           C  
ATOM   3689  C   ALA A 241      -3.762  37.723 -30.414  1.00  0.00           C  
ATOM   3690  O   ALA A 241      -4.930  38.094 -30.349  1.00  0.00           O  
ATOM   3691  CB  ALA A 241      -3.292  36.546 -32.532  1.00  0.00           C  
ATOM   3692  H   ALA A 241      -5.341  35.504 -30.969  1.00  0.00           H  
ATOM   3693  HA  ALA A 241      -2.435  36.087 -30.641  1.00  0.00           H  
ATOM   3694 1HB  ALA A 241      -2.549  37.293 -32.722  1.00  0.00           H  
ATOM   3695 2HB  ALA A 241      -3.000  35.600 -32.990  1.00  0.00           H  
ATOM   3696 3HB  ALA A 241      -4.250  36.866 -32.909  1.00  0.00           H  
ATOM   3697  N   ASN A 242      -2.734  38.451 -30.008  1.00  0.00           N  
ATOM   3698  CA  ASN A 242      -2.836  39.767 -29.393  1.00  0.00           C  
ATOM   3699  C   ASN A 242      -2.520  40.893 -30.347  1.00  0.00           C  
ATOM   3700  O   ASN A 242      -1.364  41.086 -30.723  1.00  0.00           O  
ATOM   3701  CB  ASN A 242      -1.898  39.872 -28.211  1.00  0.00           C  
ATOM   3702  CG  ASN A 242      -1.975  41.233 -27.486  1.00  0.00           C  
ATOM   3703  OD1 ASN A 242      -2.781  42.094 -27.843  1.00  0.00           O  
ATOM   3704  ND2 ASN A 242      -1.140  41.435 -26.493  1.00  0.00           N  
ATOM   3705  H   ASN A 242      -1.807  38.056 -30.144  1.00  0.00           H  
ATOM   3706  HA  ASN A 242      -3.863  39.911 -29.056  1.00  0.00           H  
ATOM   3707 1HB  ASN A 242      -2.081  39.060 -27.528  1.00  0.00           H  
ATOM   3708 2HB  ASN A 242      -0.900  39.751 -28.533  1.00  0.00           H  
ATOM   3709 1HD2 ASN A 242      -1.164  42.310 -26.012  1.00  0.00           H  
ATOM   3710 2HD2 ASN A 242      -0.476  40.724 -26.188  1.00  0.00           H  
ATOM   3711  N   ILE A 243      -3.521  41.635 -30.781  1.00  0.00           N  
ATOM   3712  CA  ILE A 243      -3.186  42.706 -31.698  1.00  0.00           C  
ATOM   3713  C   ILE A 243      -2.629  43.869 -30.876  1.00  0.00           C  
ATOM   3714  O   ILE A 243      -3.310  44.412 -29.997  1.00  0.00           O  
ATOM   3715  CB  ILE A 243      -4.393  43.186 -32.506  1.00  0.00           C  
ATOM   3716  CG1 ILE A 243      -4.954  42.089 -33.354  1.00  0.00           C  
ATOM   3717  CG2 ILE A 243      -3.954  44.303 -33.387  1.00  0.00           C  
ATOM   3718  CD1 ILE A 243      -6.242  42.494 -33.995  1.00  0.00           C  
ATOM   3719  H   ILE A 243      -4.476  41.458 -30.462  1.00  0.00           H  
ATOM   3720  HA  ILE A 243      -2.414  42.367 -32.391  1.00  0.00           H  
ATOM   3721  HB  ILE A 243      -5.175  43.527 -31.832  1.00  0.00           H  
ATOM   3722 1HG1 ILE A 243      -4.237  41.832 -34.120  1.00  0.00           H  
ATOM   3723 2HG1 ILE A 243      -5.132  41.204 -32.735  1.00  0.00           H  
ATOM   3724 1HG2 ILE A 243      -4.799  44.667 -33.965  1.00  0.00           H  
ATOM   3725 2HG2 ILE A 243      -3.556  45.103 -32.788  1.00  0.00           H  
ATOM   3726 3HG2 ILE A 243      -3.181  43.932 -34.056  1.00  0.00           H  
ATOM   3727 1HD1 ILE A 243      -6.616  41.688 -34.610  1.00  0.00           H  
ATOM   3728 2HD1 ILE A 243      -6.959  42.734 -33.212  1.00  0.00           H  
ATOM   3729 3HD1 ILE A 243      -6.079  43.371 -34.624  1.00  0.00           H  
ATOM   3730  N   MET A 244      -1.401  44.297 -31.172  1.00  0.00           N  
ATOM   3731  CA  MET A 244      -0.757  45.345 -30.381  1.00  0.00           C  
ATOM   3732  C   MET A 244      -1.225  46.751 -30.751  1.00  0.00           C  
ATOM   3733  O   MET A 244      -0.488  47.581 -31.300  1.00  0.00           O  
ATOM   3734  CB  MET A 244       0.750  45.225 -30.512  1.00  0.00           C  
ATOM   3735  CG  MET A 244       1.328  43.933 -29.932  1.00  0.00           C  
ATOM   3736  SD  MET A 244       3.129  43.895 -30.013  1.00  0.00           S  
ATOM   3737  CE  MET A 244       3.368  43.545 -31.729  1.00  0.00           C  
ATOM   3738  H   MET A 244      -0.875  43.832 -31.909  1.00  0.00           H  
ATOM   3739  HA  MET A 244      -1.019  45.177 -29.337  1.00  0.00           H  
ATOM   3740 1HB  MET A 244       1.021  45.256 -31.567  1.00  0.00           H  
ATOM   3741 2HB  MET A 244       1.231  46.068 -30.015  1.00  0.00           H  
ATOM   3742 1HG  MET A 244       1.019  43.811 -28.911  1.00  0.00           H  
ATOM   3743 2HG  MET A 244       0.940  43.082 -30.496  1.00  0.00           H  
ATOM   3744 1HE  MET A 244       4.417  43.528 -31.950  1.00  0.00           H  
ATOM   3745 2HE  MET A 244       2.937  42.577 -31.963  1.00  0.00           H  
ATOM   3746 3HE  MET A 244       2.895  44.312 -32.319  1.00  0.00           H  
ATOM   3747  N   THR A 245      -2.457  47.028 -30.362  1.00  0.00           N  
ATOM   3748  CA  THR A 245      -3.161  48.262 -30.685  1.00  0.00           C  
ATOM   3749  C   THR A 245      -2.610  49.440 -29.894  1.00  0.00           C  
ATOM   3750  O   THR A 245      -2.748  50.594 -30.284  1.00  0.00           O  
ATOM   3751  CB  THR A 245      -4.648  48.085 -30.361  1.00  0.00           C  
ATOM   3752  OG1 THR A 245      -4.770  47.843 -28.962  1.00  0.00           O  
ATOM   3753  CG2 THR A 245      -5.203  46.914 -31.153  1.00  0.00           C  
ATOM   3754  H   THR A 245      -2.955  46.272 -29.894  1.00  0.00           H  
ATOM   3755  HA  THR A 245      -3.045  48.464 -31.747  1.00  0.00           H  
ATOM   3756  HB  THR A 245      -5.202  48.978 -30.602  1.00  0.00           H  
ATOM   3757  HG1 THR A 245      -5.640  47.467 -28.738  1.00  0.00           H  
ATOM   3758 1HG2 THR A 245      -6.222  46.762 -30.913  1.00  0.00           H  
ATOM   3759 2HG2 THR A 245      -5.102  47.114 -32.219  1.00  0.00           H  
ATOM   3760 3HG2 THR A 245      -4.671  46.042 -30.907  1.00  0.00           H  
ATOM   3761  N   TYR A 246      -1.906  49.121 -28.815  1.00  0.00           N  
ATOM   3762  CA  TYR A 246      -1.347  50.110 -27.910  1.00  0.00           C  
ATOM   3763  C   TYR A 246      -0.130  50.850 -28.440  1.00  0.00           C  
ATOM   3764  O   TYR A 246       0.403  51.724 -27.751  1.00  0.00           O  
ATOM   3765  CB  TYR A 246      -1.101  49.467 -26.549  1.00  0.00           C  
ATOM   3766  CG  TYR A 246      -0.420  48.140 -26.588  1.00  0.00           C  
ATOM   3767  CD1 TYR A 246       0.956  48.037 -26.668  1.00  0.00           C  
ATOM   3768  CD2 TYR A 246      -1.207  46.994 -26.506  1.00  0.00           C  
ATOM   3769  CE1 TYR A 246       1.543  46.786 -26.673  1.00  0.00           C  
ATOM   3770  CE2 TYR A 246      -0.620  45.754 -26.501  1.00  0.00           C  
ATOM   3771  CZ  TYR A 246       0.750  45.648 -26.584  1.00  0.00           C  
ATOM   3772  OH  TYR A 246       1.345  44.410 -26.552  1.00  0.00           O  
ATOM   3773  H   TYR A 246      -1.819  48.147 -28.597  1.00  0.00           H  
ATOM   3774  HA  TYR A 246      -2.080  50.871 -27.740  1.00  0.00           H  
ATOM   3775 1HB  TYR A 246      -0.502  50.138 -25.933  1.00  0.00           H  
ATOM   3776 2HB  TYR A 246      -2.061  49.336 -26.042  1.00  0.00           H  
ATOM   3777  HD1 TYR A 246       1.571  48.937 -26.724  1.00  0.00           H  
ATOM   3778  HD2 TYR A 246      -2.295  47.084 -26.434  1.00  0.00           H  
ATOM   3779  HE1 TYR A 246       2.621  46.686 -26.730  1.00  0.00           H  
ATOM   3780  HE2 TYR A 246      -1.239  44.856 -26.425  1.00  0.00           H  
ATOM   3781  HH  TYR A 246       2.298  44.504 -26.654  1.00  0.00           H  
ATOM   3782  N   ASP A 247       0.302  50.558 -29.669  1.00  0.00           N  
ATOM   3783  CA  ASP A 247       1.359  51.376 -30.242  1.00  0.00           C  
ATOM   3784  C   ASP A 247       1.008  51.876 -31.650  1.00  0.00           C  
ATOM   3785  O   ASP A 247       1.905  52.165 -32.444  1.00  0.00           O  
ATOM   3786  CB  ASP A 247       2.691  50.624 -30.270  1.00  0.00           C  
ATOM   3787  CG  ASP A 247       3.916  51.572 -30.493  1.00  0.00           C  
ATOM   3788  OD1 ASP A 247       3.878  52.699 -30.034  1.00  0.00           O  
ATOM   3789  OD2 ASP A 247       4.870  51.147 -31.116  1.00  0.00           O  
ATOM   3790  H   ASP A 247      -0.107  49.785 -30.204  1.00  0.00           H  
ATOM   3791  HA  ASP A 247       1.492  52.255 -29.614  1.00  0.00           H  
ATOM   3792 1HB  ASP A 247       2.825  50.091 -29.328  1.00  0.00           H  
ATOM   3793 2HB  ASP A 247       2.667  49.878 -31.067  1.00  0.00           H  
ATOM   3794  N   MET A 248      -0.288  52.048 -31.959  1.00  0.00           N  
ATOM   3795  CA  MET A 248      -0.649  52.565 -33.290  1.00  0.00           C  
ATOM   3796  C   MET A 248      -0.238  54.029 -33.475  1.00  0.00           C  
ATOM   3797  O   MET A 248       0.158  54.441 -34.564  1.00  0.00           O  
ATOM   3798  CB  MET A 248      -2.122  52.344 -33.543  1.00  0.00           C  
ATOM   3799  CG  MET A 248      -2.404  50.886 -33.707  1.00  0.00           C  
ATOM   3800  SD  MET A 248      -4.033  50.508 -34.221  1.00  0.00           S  
ATOM   3801  CE  MET A 248      -4.927  51.103 -32.824  1.00  0.00           C  
ATOM   3802  H   MET A 248      -1.031  51.794 -31.293  1.00  0.00           H  
ATOM   3803  HA  MET A 248      -0.104  51.985 -34.031  1.00  0.00           H  
ATOM   3804 1HB  MET A 248      -2.707  52.718 -32.711  1.00  0.00           H  
ATOM   3805 2HB  MET A 248      -2.433  52.871 -34.433  1.00  0.00           H  
ATOM   3806 1HG  MET A 248      -1.719  50.502 -34.456  1.00  0.00           H  
ATOM   3807 2HG  MET A 248      -2.205  50.382 -32.776  1.00  0.00           H  
ATOM   3808 1HE  MET A 248      -5.980  50.934 -32.941  1.00  0.00           H  
ATOM   3809 2HE  MET A 248      -4.587  50.601 -31.958  1.00  0.00           H  
ATOM   3810 3HE  MET A 248      -4.744  52.174 -32.714  1.00  0.00           H  
ATOM   3811  N   ALA A 249      -0.287  54.793 -32.390  1.00  0.00           N  
ATOM   3812  CA  ALA A 249       0.125  56.203 -32.384  1.00  0.00           C  
ATOM   3813  C   ALA A 249       0.890  56.498 -31.102  1.00  0.00           C  
ATOM   3814  O   ALA A 249       0.480  57.339 -30.303  1.00  0.00           O  
ATOM   3815  CB  ALA A 249      -1.055  57.158 -32.508  1.00  0.00           C  
ATOM   3816  H   ALA A 249      -0.675  54.369 -31.546  1.00  0.00           H  
ATOM   3817  HA  ALA A 249       0.796  56.365 -33.228  1.00  0.00           H  
ATOM   3818 1HB  ALA A 249      -0.690  58.188 -32.511  1.00  0.00           H  
ATOM   3819 2HB  ALA A 249      -1.594  56.959 -33.434  1.00  0.00           H  
ATOM   3820 3HB  ALA A 249      -1.707  57.023 -31.684  1.00  0.00           H  
ATOM   3821  N   GLY A 250       1.986  55.777 -30.886  1.00  0.00           N  
ATOM   3822  CA  GLY A 250       2.746  55.928 -29.655  1.00  0.00           C  
ATOM   3823  C   GLY A 250       3.690  57.130 -29.688  1.00  0.00           C  
ATOM   3824  O   GLY A 250       3.678  57.923 -30.630  1.00  0.00           O  
ATOM   3825  H   GLY A 250       2.287  55.092 -31.574  1.00  0.00           H  
ATOM   3826 1HA  GLY A 250       2.047  56.044 -28.830  1.00  0.00           H  
ATOM   3827 2HA  GLY A 250       3.313  55.014 -29.470  1.00  0.00           H  
ATOM   3828  N   ALA A 251       4.579  57.213 -28.690  1.00  0.00           N  
ATOM   3829  CA  ALA A 251       5.503  58.343 -28.477  1.00  0.00           C  
ATOM   3830  C   ALA A 251       6.425  58.611 -29.662  1.00  0.00           C  
ATOM   3831  O   ALA A 251       6.936  59.715 -29.817  1.00  0.00           O  
ATOM   3832  CB  ALA A 251       6.350  58.090 -27.240  1.00  0.00           C  
ATOM   3833  H   ALA A 251       4.570  56.478 -28.004  1.00  0.00           H  
ATOM   3834  HA  ALA A 251       4.897  59.239 -28.319  1.00  0.00           H  
ATOM   3835 1HB  ALA A 251       6.997  58.951 -27.067  1.00  0.00           H  
ATOM   3836 2HB  ALA A 251       5.702  57.945 -26.377  1.00  0.00           H  
ATOM   3837 3HB  ALA A 251       6.961  57.201 -27.393  1.00  0.00           H  
ATOM   3838  N   TRP A 252       6.675  57.587 -30.466  1.00  0.00           N  
ATOM   3839  CA  TRP A 252       7.525  57.688 -31.645  1.00  0.00           C  
ATOM   3840  C   TRP A 252       6.935  58.531 -32.770  1.00  0.00           C  
ATOM   3841  O   TRP A 252       7.657  58.983 -33.659  1.00  0.00           O  
ATOM   3842  CB  TRP A 252       7.877  56.302 -32.137  1.00  0.00           C  
ATOM   3843  CG  TRP A 252       8.990  55.751 -31.380  1.00  0.00           C  
ATOM   3844  CD1 TRP A 252       9.001  54.823 -30.384  1.00  0.00           C  
ATOM   3845  CD2 TRP A 252      10.352  56.123 -31.603  1.00  0.00           C  
ATOM   3846  NE1 TRP A 252      10.289  54.606 -29.975  1.00  0.00           N  
ATOM   3847  CE2 TRP A 252      11.124  55.396 -30.721  1.00  0.00           C  
ATOM   3848  CE3 TRP A 252      10.970  57.016 -32.484  1.00  0.00           C  
ATOM   3849  CZ2 TRP A 252      12.485  55.525 -30.688  1.00  0.00           C  
ATOM   3850  CZ3 TRP A 252      12.337  57.141 -32.450  1.00  0.00           C  
ATOM   3851  CH2 TRP A 252      13.069  56.419 -31.580  1.00  0.00           C  
ATOM   3852  H   TRP A 252       6.229  56.705 -30.265  1.00  0.00           H  
ATOM   3853  HA  TRP A 252       8.454  58.167 -31.338  1.00  0.00           H  
ATOM   3854 1HB  TRP A 252       7.014  55.641 -32.031  1.00  0.00           H  
ATOM   3855 2HB  TRP A 252       8.146  56.340 -33.192  1.00  0.00           H  
ATOM   3856  HD1 TRP A 252       8.121  54.331 -29.971  1.00  0.00           H  
ATOM   3857  HE1 TRP A 252      10.613  53.961 -29.221  1.00  0.00           H  
ATOM   3858  HE3 TRP A 252      10.375  57.601 -33.188  1.00  0.00           H  
ATOM   3859  HZ2 TRP A 252      13.094  54.956 -29.999  1.00  0.00           H  
ATOM   3860  HZ3 TRP A 252      12.817  57.838 -33.139  1.00  0.00           H  
ATOM   3861  HH2 TRP A 252      14.133  56.546 -31.586  1.00  0.00           H  
ATOM   3862  N   SER A 253       5.621  58.679 -32.791  1.00  0.00           N  
ATOM   3863  CA  SER A 253       5.005  59.488 -33.822  1.00  0.00           C  
ATOM   3864  C   SER A 253       5.481  60.918 -33.677  1.00  0.00           C  
ATOM   3865  O   SER A 253       5.658  61.414 -32.566  1.00  0.00           O  
ATOM   3866  CB  SER A 253       3.506  59.475 -33.724  1.00  0.00           C  
ATOM   3867  OG  SER A 253       2.952  60.368 -34.656  1.00  0.00           O  
ATOM   3868  H   SER A 253       5.043  58.294 -32.043  1.00  0.00           H  
ATOM   3869  HA  SER A 253       5.308  59.111 -34.800  1.00  0.00           H  
ATOM   3870 1HB  SER A 253       3.108  58.471 -33.869  1.00  0.00           H  
ATOM   3871 2HB  SER A 253       3.242  59.791 -32.743  1.00  0.00           H  
ATOM   3872  HG  SER A 253       2.238  60.846 -34.170  1.00  0.00           H  
ATOM   3873  N   THR A 254       5.650  61.615 -34.790  1.00  0.00           N  
ATOM   3874  CA  THR A 254       6.023  63.018 -34.704  1.00  0.00           C  
ATOM   3875  C   THR A 254       4.784  63.905 -34.680  1.00  0.00           C  
ATOM   3876  O   THR A 254       4.901  65.127 -34.651  1.00  0.00           O  
ATOM   3877  CB  THR A 254       6.977  63.430 -35.831  1.00  0.00           C  
ATOM   3878  OG1 THR A 254       6.350  63.220 -37.102  1.00  0.00           O  
ATOM   3879  CG2 THR A 254       8.255  62.603 -35.746  1.00  0.00           C  
ATOM   3880  H   THR A 254       5.508  61.174 -35.688  1.00  0.00           H  
ATOM   3881  HA  THR A 254       6.557  63.176 -33.765  1.00  0.00           H  
ATOM   3882  HB  THR A 254       7.223  64.490 -35.729  1.00  0.00           H  
ATOM   3883  HG1 THR A 254       5.571  63.780 -37.171  1.00  0.00           H  
ATOM   3884 1HG2 THR A 254       8.937  62.898 -36.542  1.00  0.00           H  
ATOM   3885 2HG2 THR A 254       8.734  62.771 -34.777  1.00  0.00           H  
ATOM   3886 3HG2 THR A 254       8.014  61.544 -35.847  1.00  0.00           H  
ATOM   3887  N   THR A 255       3.603  63.286 -34.725  1.00  0.00           N  
ATOM   3888  CA  THR A 255       2.342  64.017 -34.670  1.00  0.00           C  
ATOM   3889  C   THR A 255       1.444  63.394 -33.616  1.00  0.00           C  
ATOM   3890  O   THR A 255       1.565  62.202 -33.299  1.00  0.00           O  
ATOM   3891  CB  THR A 255       1.584  63.986 -36.015  1.00  0.00           C  
ATOM   3892  OG1 THR A 255       1.184  62.645 -36.311  1.00  0.00           O  
ATOM   3893  CG2 THR A 255       2.471  64.499 -37.154  1.00  0.00           C  
ATOM   3894  H   THR A 255       3.573  62.273 -34.762  1.00  0.00           H  
ATOM   3895  HA  THR A 255       2.528  65.050 -34.382  1.00  0.00           H  
ATOM   3896  HB  THR A 255       0.693  64.617 -35.938  1.00  0.00           H  
ATOM   3897  HG1 THR A 255       0.519  62.364 -35.664  1.00  0.00           H  
ATOM   3898 1HG2 THR A 255       1.914  64.472 -38.087  1.00  0.00           H  
ATOM   3899 2HG2 THR A 255       2.778  65.516 -36.954  1.00  0.00           H  
ATOM   3900 3HG2 THR A 255       3.350  63.870 -37.244  1.00  0.00           H  
ATOM   3901  N   SER A 256       0.478  64.170 -33.154  1.00  0.00           N  
ATOM   3902  CA  SER A 256      -0.502  63.675 -32.204  1.00  0.00           C  
ATOM   3903  C   SER A 256      -1.520  62.773 -32.887  1.00  0.00           C  
ATOM   3904  O   SER A 256      -1.683  62.809 -34.111  1.00  0.00           O  
ATOM   3905  CB  SER A 256      -1.203  64.822 -31.544  1.00  0.00           C  
ATOM   3906  OG  SER A 256      -0.345  65.575 -30.760  1.00  0.00           O  
ATOM   3907  H   SER A 256       0.435  65.148 -33.457  1.00  0.00           H  
ATOM   3908  HA  SER A 256       0.017  63.097 -31.441  1.00  0.00           H  
ATOM   3909 1HB  SER A 256      -1.599  65.449 -32.328  1.00  0.00           H  
ATOM   3910 2HB  SER A 256      -2.039  64.469 -30.957  1.00  0.00           H  
ATOM   3911  HG  SER A 256      -0.890  66.336 -30.491  1.00  0.00           H  
ATOM   3912  N   GLY A 257      -2.175  61.943 -32.094  1.00  0.00           N  
ATOM   3913  CA  GLY A 257      -3.231  61.064 -32.570  1.00  0.00           C  
ATOM   3914  C   GLY A 257      -3.641  60.162 -31.428  1.00  0.00           C  
ATOM   3915  O   GLY A 257      -3.155  60.337 -30.312  1.00  0.00           O  
ATOM   3916  H   GLY A 257      -1.954  61.948 -31.109  1.00  0.00           H  
ATOM   3917 1HA  GLY A 257      -4.081  61.664 -32.898  1.00  0.00           H  
ATOM   3918 2HA  GLY A 257      -2.881  60.475 -33.415  1.00  0.00           H  
ATOM   3919  N   HIS A 258      -4.519  59.196 -31.682  1.00  0.00           N  
ATOM   3920  CA  HIS A 258      -4.943  58.331 -30.588  1.00  0.00           C  
ATOM   3921  C   HIS A 258      -4.199  57.014 -30.583  1.00  0.00           C  
ATOM   3922  O   HIS A 258      -4.205  56.266 -31.569  1.00  0.00           O  
ATOM   3923  CB  HIS A 258      -6.420  58.057 -30.615  1.00  0.00           C  
ATOM   3924  CG  HIS A 258      -7.225  59.241 -30.458  1.00  0.00           C  
ATOM   3925  ND1 HIS A 258      -7.720  59.921 -31.523  1.00  0.00           N  
ATOM   3926  CD2 HIS A 258      -7.632  59.909 -29.359  1.00  0.00           C  
ATOM   3927  CE1 HIS A 258      -8.420  60.934 -31.096  1.00  0.00           C  
ATOM   3928  NE2 HIS A 258      -8.381  60.948 -29.785  1.00  0.00           N  
ATOM   3929  H   HIS A 258      -4.892  59.072 -32.611  1.00  0.00           H  
ATOM   3930  HA  HIS A 258      -4.733  58.829 -29.653  1.00  0.00           H  
ATOM   3931 1HB  HIS A 258      -6.678  57.608 -31.552  1.00  0.00           H  
ATOM   3932 2HB  HIS A 258      -6.674  57.349 -29.827  1.00  0.00           H  
ATOM   3933  HD2 HIS A 258      -7.413  59.650 -28.322  1.00  0.00           H  
ATOM   3934  HE1 HIS A 258      -8.935  61.643 -31.720  1.00  0.00           H  
ATOM   3935  HE2 HIS A 258      -8.836  61.617 -29.188  1.00  0.00           H  
ATOM   3936  N   GLN A 259      -3.600  56.722 -29.437  1.00  0.00           N  
ATOM   3937  CA  GLN A 259      -2.743  55.560 -29.242  1.00  0.00           C  
ATOM   3938  C   GLN A 259      -3.344  54.259 -29.723  1.00  0.00           C  
ATOM   3939  O   GLN A 259      -2.658  53.481 -30.386  1.00  0.00           O  
ATOM   3940  CB  GLN A 259      -2.426  55.405 -27.753  1.00  0.00           C  
ATOM   3941  CG  GLN A 259      -1.532  54.264 -27.414  1.00  0.00           C  
ATOM   3942  CD  GLN A 259      -1.307  54.143 -25.913  1.00  0.00           C  
ATOM   3943  OE1 GLN A 259      -1.791  54.949 -25.124  1.00  0.00           O  
ATOM   3944  NE2 GLN A 259      -0.570  53.137 -25.524  1.00  0.00           N  
ATOM   3945  H   GLN A 259      -3.718  57.379 -28.670  1.00  0.00           H  
ATOM   3946  HA  GLN A 259      -1.814  55.728 -29.779  1.00  0.00           H  
ATOM   3947 1HB  GLN A 259      -1.932  56.286 -27.403  1.00  0.00           H  
ATOM   3948 2HB  GLN A 259      -3.351  55.298 -27.184  1.00  0.00           H  
ATOM   3949 1HG  GLN A 259      -1.977  53.345 -27.775  1.00  0.00           H  
ATOM   3950 2HG  GLN A 259      -0.565  54.412 -27.896  1.00  0.00           H  
ATOM   3951 1HE2 GLN A 259      -0.377  53.007 -24.549  1.00  0.00           H  
ATOM   3952 2HE2 GLN A 259      -0.189  52.503 -26.225  1.00  0.00           H  
ATOM   3953  N   THR A 260      -4.626  54.058 -29.392  1.00  0.00           N  
ATOM   3954  CA  THR A 260      -5.388  52.846 -29.671  1.00  0.00           C  
ATOM   3955  C   THR A 260      -6.703  53.117 -30.396  1.00  0.00           C  
ATOM   3956  O   THR A 260      -7.702  52.480 -30.052  1.00  0.00           O  
ATOM   3957  CB  THR A 260      -5.848  52.166 -28.395  1.00  0.00           C  
ATOM   3958  OG1 THR A 260      -6.651  53.107 -27.693  1.00  0.00           O  
ATOM   3959  CG2 THR A 260      -4.711  51.694 -27.553  1.00  0.00           C  
ATOM   3960  H   THR A 260      -5.090  54.791 -28.879  1.00  0.00           H  
ATOM   3961  HA  THR A 260      -4.773  52.177 -30.261  1.00  0.00           H  
ATOM   3962  HB  THR A 260      -6.445  51.307 -28.659  1.00  0.00           H  
ATOM   3963  HG1 THR A 260      -6.542  53.018 -26.729  1.00  0.00           H  
ATOM   3964 1HG2 THR A 260      -5.083  51.208 -26.661  1.00  0.00           H  
ATOM   3965 2HG2 THR A 260      -4.165  50.994 -28.134  1.00  0.00           H  
ATOM   3966 3HG2 THR A 260      -4.088  52.528 -27.269  1.00  0.00           H  
ATOM   3967  N   ALA A 261      -6.769  54.065 -31.328  1.00  0.00           N  
ATOM   3968  CA  ALA A 261      -8.086  54.358 -31.936  1.00  0.00           C  
ATOM   3969  C   ALA A 261      -8.835  53.086 -32.324  1.00  0.00           C  
ATOM   3970  O   ALA A 261      -8.243  52.161 -32.883  1.00  0.00           O  
ATOM   3971  CB  ALA A 261      -7.931  55.185 -33.185  1.00  0.00           C  
ATOM   3972  H   ALA A 261      -5.930  54.595 -31.582  1.00  0.00           H  
ATOM   3973  HA  ALA A 261      -8.684  54.904 -31.205  1.00  0.00           H  
ATOM   3974 1HB  ALA A 261      -8.917  55.395 -33.602  1.00  0.00           H  
ATOM   3975 2HB  ALA A 261      -7.431  56.109 -32.963  1.00  0.00           H  
ATOM   3976 3HB  ALA A 261      -7.342  54.628 -33.918  1.00  0.00           H  
ATOM   3977  N   LEU A 262     -10.140  53.045 -32.010  1.00  0.00           N  
ATOM   3978  CA  LEU A 262     -10.985  51.886 -32.289  1.00  0.00           C  
ATOM   3979  C   LEU A 262     -11.426  51.850 -33.729  1.00  0.00           C  
ATOM   3980  O   LEU A 262     -11.285  50.828 -34.403  1.00  0.00           O  
ATOM   3981  CB  LEU A 262     -12.215  51.875 -31.364  1.00  0.00           C  
ATOM   3982  CG  LEU A 262     -13.230  50.728 -31.522  1.00  0.00           C  
ATOM   3983  CD1 LEU A 262     -12.578  49.429 -31.309  1.00  0.00           C  
ATOM   3984  CD2 LEU A 262     -14.323  50.906 -30.484  1.00  0.00           C  
ATOM   3985  H   LEU A 262     -10.585  53.859 -31.591  1.00  0.00           H  
ATOM   3986  HA  LEU A 262     -10.407  50.999 -32.077  1.00  0.00           H  
ATOM   3987 1HB  LEU A 262     -11.879  51.892 -30.328  1.00  0.00           H  
ATOM   3988 2HB  LEU A 262     -12.764  52.782 -31.559  1.00  0.00           H  
ATOM   3989  HG  LEU A 262     -13.649  50.743 -32.518  1.00  0.00           H  
ATOM   3990 1HD1 LEU A 262     -13.300  48.657 -31.415  1.00  0.00           H  
ATOM   3991 2HD1 LEU A 262     -11.835  49.309 -32.034  1.00  0.00           H  
ATOM   3992 3HD1 LEU A 262     -12.146  49.388 -30.326  1.00  0.00           H  
ATOM   3993 1HD2 LEU A 262     -15.056  50.109 -30.572  1.00  0.00           H  
ATOM   3994 2HD2 LEU A 262     -13.883  50.883 -29.487  1.00  0.00           H  
ATOM   3995 3HD2 LEU A 262     -14.810  51.855 -30.633  1.00  0.00           H  
ATOM   3996  N   TYR A 263     -11.947  52.971 -34.225  1.00  0.00           N  
ATOM   3997  CA  TYR A 263     -12.444  52.929 -35.600  1.00  0.00           C  
ATOM   3998  C   TYR A 263     -11.595  53.721 -36.575  1.00  0.00           C  
ATOM   3999  O   TYR A 263     -10.791  53.132 -37.295  1.00  0.00           O  
ATOM   4000  CB  TYR A 263     -13.885  53.399 -35.654  1.00  0.00           C  
ATOM   4001  CG  TYR A 263     -14.810  52.451 -34.932  1.00  0.00           C  
ATOM   4002  CD1 TYR A 263     -15.489  52.872 -33.813  1.00  0.00           C  
ATOM   4003  CD2 TYR A 263     -14.949  51.145 -35.374  1.00  0.00           C  
ATOM   4004  CE1 TYR A 263     -16.322  51.994 -33.141  1.00  0.00           C  
ATOM   4005  CE2 TYR A 263     -15.768  50.267 -34.702  1.00  0.00           C  
ATOM   4006  CZ  TYR A 263     -16.457  50.690 -33.587  1.00  0.00           C  
ATOM   4007  OH  TYR A 263     -17.281  49.822 -32.911  1.00  0.00           O  
ATOM   4008  H   TYR A 263     -12.016  53.798 -33.628  1.00  0.00           H  
ATOM   4009  HA  TYR A 263     -12.432  51.896 -35.939  1.00  0.00           H  
ATOM   4010 1HB  TYR A 263     -13.968  54.362 -35.183  1.00  0.00           H  
ATOM   4011 2HB  TYR A 263     -14.212  53.495 -36.689  1.00  0.00           H  
ATOM   4012  HD1 TYR A 263     -15.370  53.896 -33.470  1.00  0.00           H  
ATOM   4013  HD2 TYR A 263     -14.404  50.811 -36.256  1.00  0.00           H  
ATOM   4014  HE1 TYR A 263     -16.867  52.321 -32.259  1.00  0.00           H  
ATOM   4015  HE2 TYR A 263     -15.868  49.242 -35.059  1.00  0.00           H  
ATOM   4016  HH  TYR A 263     -17.638  50.257 -32.129  1.00  0.00           H  
ATOM   4017  N   THR A 264     -11.733  55.034 -36.632  1.00  0.00           N  
ATOM   4018  CA  THR A 264     -10.829  55.768 -37.518  1.00  0.00           C  
ATOM   4019  C   THR A 264     -10.917  57.257 -37.294  1.00  0.00           C  
ATOM   4020  O   THR A 264     -11.693  57.725 -36.476  1.00  0.00           O  
ATOM   4021  CB  THR A 264     -11.052  55.476 -39.028  1.00  0.00           C  
ATOM   4022  OG1 THR A 264      -9.964  56.059 -39.752  1.00  0.00           O  
ATOM   4023  CG2 THR A 264     -12.368  56.072 -39.489  1.00  0.00           C  
ATOM   4024  H   THR A 264     -12.425  55.527 -36.060  1.00  0.00           H  
ATOM   4025  HA  THR A 264      -9.808  55.467 -37.282  1.00  0.00           H  
ATOM   4026  HB  THR A 264     -11.070  54.415 -39.230  1.00  0.00           H  
ATOM   4027  HG1 THR A 264     -10.189  56.161 -40.706  1.00  0.00           H  
ATOM   4028 1HG2 THR A 264     -12.496  55.880 -40.555  1.00  0.00           H  
ATOM   4029 2HG2 THR A 264     -13.185  55.615 -38.934  1.00  0.00           H  
ATOM   4030 3HG2 THR A 264     -12.375  57.133 -39.314  1.00  0.00           H  
ATOM   4031  N   ASN A 265     -10.111  57.997 -38.032  1.00  0.00           N  
ATOM   4032  CA  ASN A 265     -10.245  59.440 -38.062  1.00  0.00           C  
ATOM   4033  C   ASN A 265      -9.463  59.981 -39.267  1.00  0.00           C  
ATOM   4034  O   ASN A 265      -8.250  60.148 -39.162  1.00  0.00           O  
ATOM   4035  CB  ASN A 265      -9.820  60.130 -36.781  1.00  0.00           C  
ATOM   4036  CG  ASN A 265     -10.230  61.605 -36.862  1.00  0.00           C  
ATOM   4037  OD1 ASN A 265     -10.238  62.192 -37.956  1.00  0.00           O  
ATOM   4038  ND2 ASN A 265     -10.599  62.210 -35.758  1.00  0.00           N  
ATOM   4039  H   ASN A 265      -9.499  57.505 -38.671  1.00  0.00           H  
ATOM   4040  HA  ASN A 265     -11.299  59.679 -38.153  1.00  0.00           H  
ATOM   4041 1HB  ASN A 265     -10.298  59.683 -35.907  1.00  0.00           H  
ATOM   4042 2HB  ASN A 265      -8.741  60.055 -36.653  1.00  0.00           H  
ATOM   4043 1HD2 ASN A 265     -10.889  63.163 -35.778  1.00  0.00           H  
ATOM   4044 2HD2 ASN A 265     -10.620  61.738 -34.859  1.00  0.00           H  
ATOM   4045  N   PRO A 266     -10.129  60.334 -40.388  1.00  0.00           N  
ATOM   4046  CA  PRO A 266      -9.561  60.812 -41.649  1.00  0.00           C  
ATOM   4047  C   PRO A 266      -8.674  62.046 -41.517  1.00  0.00           C  
ATOM   4048  O   PRO A 266      -7.917  62.375 -42.429  1.00  0.00           O  
ATOM   4049  CB  PRO A 266     -10.811  61.130 -42.472  1.00  0.00           C  
ATOM   4050  CG  PRO A 266     -11.878  60.241 -41.915  1.00  0.00           C  
ATOM   4051  CD  PRO A 266     -11.599  60.173 -40.445  1.00  0.00           C  
ATOM   4052  HA  PRO A 266      -8.992  59.997 -42.112  1.00  0.00           H  
ATOM   4053 1HB  PRO A 266     -11.052  62.199 -42.384  1.00  0.00           H  
ATOM   4054 2HB  PRO A 266     -10.609  60.930 -43.535  1.00  0.00           H  
ATOM   4055 1HG  PRO A 266     -12.876  60.640 -42.149  1.00  0.00           H  
ATOM   4056 2HG  PRO A 266     -11.810  59.245 -42.391  1.00  0.00           H  
ATOM   4057 1HD  PRO A 266     -12.113  60.981 -39.897  1.00  0.00           H  
ATOM   4058 2HD  PRO A 266     -11.900  59.179 -40.124  1.00  0.00           H  
ATOM   4059  N   ASN A 267      -8.802  62.764 -40.407  1.00  0.00           N  
ATOM   4060  CA  ASN A 267      -8.011  63.958 -40.160  1.00  0.00           C  
ATOM   4061  C   ASN A 267      -6.567  63.592 -39.817  1.00  0.00           C  
ATOM   4062  O   ASN A 267      -5.661  64.425 -39.910  1.00  0.00           O  
ATOM   4063  CB  ASN A 267      -8.621  64.733 -39.027  1.00  0.00           C  
ATOM   4064  CG  ASN A 267      -9.894  65.388 -39.371  1.00  0.00           C  
ATOM   4065  OD1 ASN A 267      -9.916  66.435 -40.035  1.00  0.00           O  
ATOM   4066  ND2 ASN A 267     -10.970  64.789 -38.944  1.00  0.00           N  
ATOM   4067  H   ASN A 267      -9.432  62.464 -39.669  1.00  0.00           H  
ATOM   4068  HA  ASN A 267      -7.997  64.568 -41.063  1.00  0.00           H  
ATOM   4069 1HB  ASN A 267      -8.777  64.084 -38.205  1.00  0.00           H  
ATOM   4070 2HB  ASN A 267      -7.916  65.493 -38.706  1.00  0.00           H  
ATOM   4071 1HD2 ASN A 267     -11.875  65.166 -39.141  1.00  0.00           H  
ATOM   4072 2HD2 ASN A 267     -10.868  63.927 -38.429  1.00  0.00           H  
ATOM   4073  N   ALA A 268      -6.362  62.356 -39.359  1.00  0.00           N  
ATOM   4074  CA  ALA A 268      -5.041  61.916 -38.965  1.00  0.00           C  
ATOM   4075  C   ALA A 268      -4.110  61.860 -40.179  1.00  0.00           C  
ATOM   4076  O   ALA A 268      -4.470  61.270 -41.201  1.00  0.00           O  
ATOM   4077  CB  ALA A 268      -5.121  60.542 -38.318  1.00  0.00           C  
ATOM   4078  H   ALA A 268      -7.135  61.692 -39.310  1.00  0.00           H  
ATOM   4079  HA  ALA A 268      -4.673  62.637 -38.253  1.00  0.00           H  
ATOM   4080 1HB  ALA A 268      -4.136  60.219 -37.997  1.00  0.00           H  
ATOM   4081 2HB  ALA A 268      -5.787  60.580 -37.466  1.00  0.00           H  
ATOM   4082 3HB  ALA A 268      -5.518  59.836 -39.041  1.00  0.00           H  
ATOM   4083  N   PRO A 269      -2.845  62.306 -40.058  1.00  0.00           N  
ATOM   4084  CA  PRO A 269      -1.842  62.306 -41.116  1.00  0.00           C  
ATOM   4085  C   PRO A 269      -1.478  60.897 -41.555  1.00  0.00           C  
ATOM   4086  O   PRO A 269      -0.940  60.688 -42.642  1.00  0.00           O  
ATOM   4087  CB  PRO A 269      -0.655  63.007 -40.448  1.00  0.00           C  
ATOM   4088  CG  PRO A 269      -0.858  62.795 -38.968  1.00  0.00           C  
ATOM   4089  CD  PRO A 269      -2.346  62.811 -38.765  1.00  0.00           C  
ATOM   4090  HA  PRO A 269      -2.219  62.892 -41.967  1.00  0.00           H  
ATOM   4091 1HB  PRO A 269       0.288  62.566 -40.807  1.00  0.00           H  
ATOM   4092 2HB  PRO A 269      -0.637  64.072 -40.727  1.00  0.00           H  
ATOM   4093 1HG  PRO A 269      -0.390  61.848 -38.649  1.00  0.00           H  
ATOM   4094 2HG  PRO A 269      -0.360  63.593 -38.404  1.00  0.00           H  
ATOM   4095 1HD  PRO A 269      -2.580  62.135 -37.933  1.00  0.00           H  
ATOM   4096 2HD  PRO A 269      -2.697  63.836 -38.596  1.00  0.00           H  
ATOM   4097  N   GLU A 270      -1.769  59.938 -40.686  1.00  0.00           N  
ATOM   4098  CA  GLU A 270      -1.494  58.542 -40.924  1.00  0.00           C  
ATOM   4099  C   GLU A 270      -2.734  57.657 -40.919  1.00  0.00           C  
ATOM   4100  O   GLU A 270      -2.552  56.454 -40.707  1.00  0.00           O  
ATOM   4101  CB  GLU A 270      -0.518  57.978 -39.897  1.00  0.00           C  
ATOM   4102  CG  GLU A 270       0.879  58.552 -39.935  1.00  0.00           C  
ATOM   4103  CD  GLU A 270       1.801  57.861 -38.943  1.00  0.00           C  
ATOM   4104  OE1 GLU A 270       1.500  57.884 -37.779  1.00  0.00           O  
ATOM   4105  OE2 GLU A 270       2.780  57.262 -39.364  1.00  0.00           O  
ATOM   4106  H   GLU A 270      -2.204  60.188 -39.815  1.00  0.00           H  
ATOM   4107  HA  GLU A 270      -0.998  58.465 -41.873  1.00  0.00           H  
ATOM   4108 1HB  GLU A 270      -0.919  58.123 -38.894  1.00  0.00           H  
ATOM   4109 2HB  GLU A 270      -0.424  56.910 -40.067  1.00  0.00           H  
ATOM   4110 1HG  GLU A 270       1.281  58.435 -40.942  1.00  0.00           H  
ATOM   4111 2HG  GLU A 270       0.835  59.618 -39.710  1.00  0.00           H  
ATOM   4112  N   GLU A 271      -3.968  58.200 -41.200  1.00  0.00           N  
ATOM   4113  CA  GLU A 271      -5.215  57.401 -41.000  1.00  0.00           C  
ATOM   4114  C   GLU A 271      -4.881  55.910 -41.074  1.00  0.00           C  
ATOM   4115  O   GLU A 271      -4.918  55.250 -40.033  1.00  0.00           O  
ATOM   4116  CB  GLU A 271      -6.359  57.776 -41.975  1.00  0.00           C  
ATOM   4117  CG  GLU A 271      -7.659  57.027 -41.670  1.00  0.00           C  
ATOM   4118  CD  GLU A 271      -8.819  57.302 -42.617  1.00  0.00           C  
ATOM   4119  OE1 GLU A 271      -8.636  58.003 -43.581  1.00  0.00           O  
ATOM   4120  OE2 GLU A 271      -9.906  56.823 -42.341  1.00  0.00           O  
ATOM   4121  H   GLU A 271      -4.048  59.196 -41.422  1.00  0.00           H  
ATOM   4122  HA  GLU A 271      -5.589  57.600 -39.995  1.00  0.00           H  
ATOM   4123 1HB  GLU A 271      -6.568  58.847 -41.881  1.00  0.00           H  
ATOM   4124 2HB  GLU A 271      -6.108  57.595 -42.986  1.00  0.00           H  
ATOM   4125 1HG  GLU A 271      -7.456  55.958 -41.664  1.00  0.00           H  
ATOM   4126 2HG  GLU A 271      -7.958  57.316 -40.665  1.00  0.00           H  
ATOM   4127  N   TYR A 272      -4.418  55.315 -42.179  1.00  0.00           N  
ATOM   4128  CA  TYR A 272      -4.553  55.426 -43.655  1.00  0.00           C  
ATOM   4129  C   TYR A 272      -3.825  54.133 -44.005  1.00  0.00           C  
ATOM   4130  O   TYR A 272      -4.105  53.437 -44.976  1.00  0.00           O  
ATOM   4131  CB  TYR A 272      -3.942  56.583 -44.495  1.00  0.00           C  
ATOM   4132  CG  TYR A 272      -2.460  56.648 -44.742  1.00  0.00           C  
ATOM   4133  CD1 TYR A 272      -1.857  55.750 -45.620  1.00  0.00           C  
ATOM   4134  CD2 TYR A 272      -1.741  57.671 -44.251  1.00  0.00           C  
ATOM   4135  CE1 TYR A 272      -0.517  55.872 -45.931  1.00  0.00           C  
ATOM   4136  CE2 TYR A 272      -0.402  57.812 -44.556  1.00  0.00           C  
ATOM   4137  CZ  TYR A 272       0.211  56.914 -45.389  1.00  0.00           C  
ATOM   4138  OH  TYR A 272       1.542  57.066 -45.707  1.00  0.00           O  
ATOM   4139  H   TYR A 272      -3.970  54.476 -41.891  1.00  0.00           H  
ATOM   4140  HA  TYR A 272      -5.599  55.318 -43.951  1.00  0.00           H  
ATOM   4141 1HB  TYR A 272      -4.427  56.574 -45.472  1.00  0.00           H  
ATOM   4142 2HB  TYR A 272      -4.203  57.526 -44.044  1.00  0.00           H  
ATOM   4143  HD1 TYR A 272      -2.444  54.943 -46.060  1.00  0.00           H  
ATOM   4144  HD2 TYR A 272      -2.234  58.400 -43.626  1.00  0.00           H  
ATOM   4145  HE1 TYR A 272      -0.047  55.161 -46.610  1.00  0.00           H  
ATOM   4146  HE2 TYR A 272       0.160  58.653 -44.146  1.00  0.00           H  
ATOM   4147  HH  TYR A 272       1.869  57.882 -45.319  1.00  0.00           H  
ATOM   4148  N   LYS A 273      -2.928  53.814 -43.050  1.00  0.00           N  
ATOM   4149  CA  LYS A 273      -2.040  52.673 -42.901  1.00  0.00           C  
ATOM   4150  C   LYS A 273      -2.730  51.543 -42.119  1.00  0.00           C  
ATOM   4151  O   LYS A 273      -2.113  50.521 -41.778  1.00  0.00           O  
ATOM   4152  CB  LYS A 273      -0.803  53.136 -42.122  1.00  0.00           C  
ATOM   4153  CG  LYS A 273       0.071  54.159 -42.805  1.00  0.00           C  
ATOM   4154  CD  LYS A 273       1.284  54.517 -41.933  1.00  0.00           C  
ATOM   4155  CE  LYS A 273       2.194  55.529 -42.627  1.00  0.00           C  
ATOM   4156  NZ  LYS A 273       3.399  55.892 -41.803  1.00  0.00           N  
ATOM   4157  H   LYS A 273      -2.815  54.532 -42.323  1.00  0.00           H  
ATOM   4158  HA  LYS A 273      -1.760  52.305 -43.889  1.00  0.00           H  
ATOM   4159 1HB  LYS A 273      -1.126  53.615 -41.218  1.00  0.00           H  
ATOM   4160 2HB  LYS A 273      -0.193  52.284 -41.842  1.00  0.00           H  
ATOM   4161 1HG  LYS A 273       0.407  53.785 -43.771  1.00  0.00           H  
ATOM   4162 2HG  LYS A 273      -0.511  55.063 -42.958  1.00  0.00           H  
ATOM   4163 1HD  LYS A 273       0.940  54.951 -40.990  1.00  0.00           H  
ATOM   4164 2HD  LYS A 273       1.853  53.615 -41.711  1.00  0.00           H  
ATOM   4165 1HE  LYS A 273       2.526  55.103 -43.572  1.00  0.00           H  
ATOM   4166 2HE  LYS A 273       1.628  56.435 -42.826  1.00  0.00           H  
ATOM   4167 1HZ  LYS A 273       3.962  56.554 -42.308  1.00  0.00           H  
ATOM   4168 2HZ  LYS A 273       3.115  56.326 -40.908  1.00  0.00           H  
ATOM   4169 3HZ  LYS A 273       3.941  55.067 -41.613  1.00  0.00           H  
ATOM   4170  N   GLY A 274      -4.007  51.767 -41.790  1.00  0.00           N  
ATOM   4171  CA  GLY A 274      -4.788  50.840 -40.988  1.00  0.00           C  
ATOM   4172  C   GLY A 274      -4.526  51.027 -39.496  1.00  0.00           C  
ATOM   4173  O   GLY A 274      -4.498  50.058 -38.740  1.00  0.00           O  
ATOM   4174  H   GLY A 274      -4.452  52.604 -42.127  1.00  0.00           H  
ATOM   4175 1HA  GLY A 274      -5.847  50.997 -41.193  1.00  0.00           H  
ATOM   4176 2HA  GLY A 274      -4.561  49.820 -41.281  1.00  0.00           H  
ATOM   4177  N   LEU A 275      -4.309  52.273 -39.049  1.00  0.00           N  
ATOM   4178  CA  LEU A 275      -3.998  52.503 -37.642  1.00  0.00           C  
ATOM   4179  C   LEU A 275      -5.212  52.652 -36.752  1.00  0.00           C  
ATOM   4180  O   LEU A 275      -5.459  53.700 -36.151  1.00  0.00           O  
ATOM   4181  CB  LEU A 275      -3.090  53.711 -37.499  1.00  0.00           C  
ATOM   4182  CG  LEU A 275      -1.783  53.552 -38.197  1.00  0.00           C  
ATOM   4183  CD1 LEU A 275      -0.981  54.808 -38.045  1.00  0.00           C  
ATOM   4184  CD2 LEU A 275      -1.055  52.342 -37.623  1.00  0.00           C  
ATOM   4185  H   LEU A 275      -4.383  53.088 -39.654  1.00  0.00           H  
ATOM   4186  HA  LEU A 275      -3.442  51.638 -37.281  1.00  0.00           H  
ATOM   4187 1HB  LEU A 275      -3.590  54.581 -37.925  1.00  0.00           H  
ATOM   4188 2HB  LEU A 275      -2.900  53.900 -36.450  1.00  0.00           H  
ATOM   4189  HG  LEU A 275      -1.968  53.396 -39.239  1.00  0.00           H  
ATOM   4190 1HD1 LEU A 275      -0.032  54.713 -38.570  1.00  0.00           H  
ATOM   4191 2HD1 LEU A 275      -1.545  55.634 -38.464  1.00  0.00           H  
ATOM   4192 3HD1 LEU A 275      -0.789  55.000 -36.989  1.00  0.00           H  
ATOM   4193 1HD2 LEU A 275      -0.104  52.209 -38.140  1.00  0.00           H  
ATOM   4194 2HD2 LEU A 275      -0.871  52.500 -36.558  1.00  0.00           H  
ATOM   4195 3HD2 LEU A 275      -1.671  51.458 -37.756  1.00  0.00           H  
ATOM   4196  N   SER A 276      -5.945  51.562 -36.667  1.00  0.00           N  
ATOM   4197  CA  SER A 276      -7.082  51.452 -35.778  1.00  0.00           C  
ATOM   4198  C   SER A 276      -7.322  50.002 -35.450  1.00  0.00           C  
ATOM   4199  O   SER A 276      -6.951  49.104 -36.210  1.00  0.00           O  
ATOM   4200  CB  SER A 276      -8.328  52.067 -36.345  1.00  0.00           C  
ATOM   4201  OG  SER A 276      -8.828  51.384 -37.474  1.00  0.00           O  
ATOM   4202  H   SER A 276      -5.635  50.771 -37.231  1.00  0.00           H  
ATOM   4203  HA  SER A 276      -6.848  51.982 -34.860  1.00  0.00           H  
ATOM   4204 1HB  SER A 276      -9.088  52.077 -35.569  1.00  0.00           H  
ATOM   4205 2HB  SER A 276      -8.133  53.105 -36.608  1.00  0.00           H  
ATOM   4206  HG  SER A 276      -9.676  51.854 -37.662  1.00  0.00           H  
ATOM   4207  N   VAL A 277      -8.013  49.764 -34.357  1.00  0.00           N  
ATOM   4208  CA  VAL A 277      -8.312  48.407 -33.974  1.00  0.00           C  
ATOM   4209  C   VAL A 277      -9.160  47.736 -35.020  1.00  0.00           C  
ATOM   4210  O   VAL A 277      -8.845  46.638 -35.467  1.00  0.00           O  
ATOM   4211  CB  VAL A 277      -9.122  48.385 -32.701  1.00  0.00           C  
ATOM   4212  CG1 VAL A 277      -9.587  46.970 -32.446  1.00  0.00           C  
ATOM   4213  CG2 VAL A 277      -8.353  48.978 -31.534  1.00  0.00           C  
ATOM   4214  H   VAL A 277      -8.298  50.550 -33.773  1.00  0.00           H  
ATOM   4215  HA  VAL A 277      -7.379  47.858 -33.847  1.00  0.00           H  
ATOM   4216  HB  VAL A 277      -9.976  48.960 -32.870  1.00  0.00           H  
ATOM   4217 1HG1 VAL A 277     -10.222  46.953 -31.568  1.00  0.00           H  
ATOM   4218 2HG1 VAL A 277     -10.158  46.612 -33.302  1.00  0.00           H  
ATOM   4219 3HG1 VAL A 277      -8.728  46.330 -32.302  1.00  0.00           H  
ATOM   4220 1HG2 VAL A 277      -8.981  48.969 -30.644  1.00  0.00           H  
ATOM   4221 2HG2 VAL A 277      -7.493  48.416 -31.357  1.00  0.00           H  
ATOM   4222 3HG2 VAL A 277      -8.067  49.998 -31.757  1.00  0.00           H  
ATOM   4223  N   ASP A 278     -10.209  48.420 -35.462  1.00  0.00           N  
ATOM   4224  CA  ASP A 278     -11.103  47.847 -36.440  1.00  0.00           C  
ATOM   4225  C   ASP A 278     -10.424  47.564 -37.767  1.00  0.00           C  
ATOM   4226  O   ASP A 278     -10.650  46.497 -38.340  1.00  0.00           O  
ATOM   4227  CB  ASP A 278     -12.330  48.755 -36.617  1.00  0.00           C  
ATOM   4228  CG  ASP A 278     -13.455  48.203 -37.558  1.00  0.00           C  
ATOM   4229  OD1 ASP A 278     -13.950  47.122 -37.310  1.00  0.00           O  
ATOM   4230  OD2 ASP A 278     -13.810  48.879 -38.506  1.00  0.00           O  
ATOM   4231  H   ASP A 278     -10.425  49.335 -35.070  1.00  0.00           H  
ATOM   4232  HA  ASP A 278     -11.444  46.900 -36.044  1.00  0.00           H  
ATOM   4233 1HB  ASP A 278     -12.764  48.947 -35.632  1.00  0.00           H  
ATOM   4234 2HB  ASP A 278     -11.995  49.718 -37.007  1.00  0.00           H  
ATOM   4235  N   GLU A 279      -9.551  48.449 -38.266  1.00  0.00           N  
ATOM   4236  CA  GLU A 279      -8.937  48.100 -39.543  1.00  0.00           C  
ATOM   4237  C   GLU A 279      -7.994  46.914 -39.375  1.00  0.00           C  
ATOM   4238  O   GLU A 279      -7.901  46.054 -40.258  1.00  0.00           O  
ATOM   4239  CB  GLU A 279      -8.200  49.286 -40.168  1.00  0.00           C  
ATOM   4240  CG  GLU A 279      -9.104  50.427 -40.683  1.00  0.00           C  
ATOM   4241  CD  GLU A 279     -10.047  50.003 -41.788  1.00  0.00           C  
ATOM   4242  OE1 GLU A 279      -9.602  49.413 -42.742  1.00  0.00           O  
ATOM   4243  OE2 GLU A 279     -11.230  50.279 -41.673  1.00  0.00           O  
ATOM   4244  H   GLU A 279      -9.327  49.337 -37.805  1.00  0.00           H  
ATOM   4245  HA  GLU A 279      -9.725  47.801 -40.230  1.00  0.00           H  
ATOM   4246 1HB  GLU A 279      -7.524  49.715 -39.421  1.00  0.00           H  
ATOM   4247 2HB  GLU A 279      -7.586  48.937 -40.997  1.00  0.00           H  
ATOM   4248 1HG  GLU A 279      -9.699  50.799 -39.851  1.00  0.00           H  
ATOM   4249 2HG  GLU A 279      -8.475  51.245 -41.033  1.00  0.00           H  
ATOM   4250  N   SER A 280      -7.304  46.854 -38.235  1.00  0.00           N  
ATOM   4251  CA  SER A 280      -6.358  45.787 -37.969  1.00  0.00           C  
ATOM   4252  C   SER A 280      -7.082  44.446 -37.868  1.00  0.00           C  
ATOM   4253  O   SER A 280      -6.682  43.454 -38.485  1.00  0.00           O  
ATOM   4254  CB  SER A 280      -5.636  46.068 -36.688  1.00  0.00           C  
ATOM   4255  OG  SER A 280      -4.649  45.125 -36.481  1.00  0.00           O  
ATOM   4256  H   SER A 280      -7.403  47.591 -37.534  1.00  0.00           H  
ATOM   4257  HA  SER A 280      -5.638  45.743 -38.788  1.00  0.00           H  
ATOM   4258 1HB  SER A 280      -5.201  47.070 -36.713  1.00  0.00           H  
ATOM   4259 2HB  SER A 280      -6.343  46.041 -35.863  1.00  0.00           H  
ATOM   4260  HG  SER A 280      -3.884  45.477 -36.999  1.00  0.00           H  
ATOM   4261  N   VAL A 281      -8.177  44.423 -37.103  1.00  0.00           N  
ATOM   4262  CA  VAL A 281      -8.955  43.211 -36.924  1.00  0.00           C  
ATOM   4263  C   VAL A 281      -9.554  42.742 -38.237  1.00  0.00           C  
ATOM   4264  O   VAL A 281      -9.447  41.561 -38.577  1.00  0.00           O  
ATOM   4265  CB  VAL A 281     -10.092  43.433 -35.915  1.00  0.00           C  
ATOM   4266  CG1 VAL A 281     -10.986  42.260 -35.939  1.00  0.00           C  
ATOM   4267  CG2 VAL A 281      -9.542  43.605 -34.524  1.00  0.00           C  
ATOM   4268  H   VAL A 281      -8.465  45.273 -36.620  1.00  0.00           H  
ATOM   4269  HA  VAL A 281      -8.296  42.433 -36.542  1.00  0.00           H  
ATOM   4270  HB  VAL A 281     -10.660  44.322 -36.208  1.00  0.00           H  
ATOM   4271 1HG1 VAL A 281     -11.784  42.425 -35.265  1.00  0.00           H  
ATOM   4272 2HG1 VAL A 281     -11.379  42.147 -36.935  1.00  0.00           H  
ATOM   4273 3HG1 VAL A 281     -10.444  41.370 -35.657  1.00  0.00           H  
ATOM   4274 1HG2 VAL A 281     -10.352  43.758 -33.833  1.00  0.00           H  
ATOM   4275 2HG2 VAL A 281      -9.013  42.724 -34.254  1.00  0.00           H  
ATOM   4276 3HG2 VAL A 281      -8.872  44.452 -34.486  1.00  0.00           H  
ATOM   4277  N   LYS A 282     -10.157  43.656 -39.006  1.00  0.00           N  
ATOM   4278  CA  LYS A 282     -10.741  43.261 -40.278  1.00  0.00           C  
ATOM   4279  C   LYS A 282      -9.675  42.703 -41.200  1.00  0.00           C  
ATOM   4280  O   LYS A 282      -9.920  41.726 -41.917  1.00  0.00           O  
ATOM   4281  CB  LYS A 282     -11.439  44.438 -40.952  1.00  0.00           C  
ATOM   4282  CG  LYS A 282     -12.742  44.882 -40.316  1.00  0.00           C  
ATOM   4283  CD  LYS A 282     -13.419  45.933 -41.179  1.00  0.00           C  
ATOM   4284  CE  LYS A 282     -12.592  47.212 -41.199  1.00  0.00           C  
ATOM   4285  NZ  LYS A 282     -13.267  48.327 -41.913  1.00  0.00           N  
ATOM   4286  H   LYS A 282     -10.228  44.631 -38.704  1.00  0.00           H  
ATOM   4287  HA  LYS A 282     -11.474  42.478 -40.094  1.00  0.00           H  
ATOM   4288 1HB  LYS A 282     -10.764  45.302 -40.936  1.00  0.00           H  
ATOM   4289 2HB  LYS A 282     -11.634  44.197 -41.995  1.00  0.00           H  
ATOM   4290 1HG  LYS A 282     -13.405  44.026 -40.208  1.00  0.00           H  
ATOM   4291 2HG  LYS A 282     -12.560  45.299 -39.326  1.00  0.00           H  
ATOM   4292 1HD  LYS A 282     -13.542  45.564 -42.194  1.00  0.00           H  
ATOM   4293 2HD  LYS A 282     -14.401  46.164 -40.763  1.00  0.00           H  
ATOM   4294 1HE  LYS A 282     -12.394  47.521 -40.180  1.00  0.00           H  
ATOM   4295 2HE  LYS A 282     -11.641  47.009 -41.691  1.00  0.00           H  
ATOM   4296 1HZ  LYS A 282     -12.633  49.137 -41.872  1.00  0.00           H  
ATOM   4297 2HZ  LYS A 282     -13.439  48.081 -42.869  1.00  0.00           H  
ATOM   4298 3HZ  LYS A 282     -14.137  48.549 -41.450  1.00  0.00           H  
ATOM   4299  N   TYR A 283      -8.477  43.300 -41.180  1.00  0.00           N  
ATOM   4300  CA  TYR A 283      -7.386  42.800 -41.992  1.00  0.00           C  
ATOM   4301  C   TYR A 283      -7.080  41.353 -41.623  1.00  0.00           C  
ATOM   4302  O   TYR A 283      -7.050  40.475 -42.490  1.00  0.00           O  
ATOM   4303  CB  TYR A 283      -6.124  43.632 -41.808  1.00  0.00           C  
ATOM   4304  CG  TYR A 283      -4.981  43.106 -42.638  1.00  0.00           C  
ATOM   4305  CD1 TYR A 283      -4.855  43.488 -43.962  1.00  0.00           C  
ATOM   4306  CD2 TYR A 283      -4.096  42.199 -42.100  1.00  0.00           C  
ATOM   4307  CE1 TYR A 283      -3.832  42.977 -44.734  1.00  0.00           C  
ATOM   4308  CE2 TYR A 283      -3.092  41.690 -42.882  1.00  0.00           C  
ATOM   4309  CZ  TYR A 283      -2.953  42.073 -44.179  1.00  0.00           C  
ATOM   4310  OH  TYR A 283      -1.939  41.540 -44.938  1.00  0.00           O  
ATOM   4311  H   TYR A 283      -8.315  44.128 -40.605  1.00  0.00           H  
ATOM   4312  HA  TYR A 283      -7.687  42.828 -43.039  1.00  0.00           H  
ATOM   4313 1HB  TYR A 283      -6.323  44.662 -42.095  1.00  0.00           H  
ATOM   4314 2HB  TYR A 283      -5.819  43.632 -40.770  1.00  0.00           H  
ATOM   4315  HD1 TYR A 283      -5.561  44.196 -44.395  1.00  0.00           H  
ATOM   4316  HD2 TYR A 283      -4.203  41.873 -41.064  1.00  0.00           H  
ATOM   4317  HE1 TYR A 283      -3.725  43.282 -45.778  1.00  0.00           H  
ATOM   4318  HE2 TYR A 283      -2.409  40.960 -42.481  1.00  0.00           H  
ATOM   4319  HH  TYR A 283      -2.102  41.735 -45.868  1.00  0.00           H  
ATOM   4320  N   TYR A 284      -6.891  41.098 -40.325  1.00  0.00           N  
ATOM   4321  CA  TYR A 284      -6.547  39.757 -39.887  1.00  0.00           C  
ATOM   4322  C   TYR A 284      -7.624  38.755 -40.275  1.00  0.00           C  
ATOM   4323  O   TYR A 284      -7.297  37.665 -40.761  1.00  0.00           O  
ATOM   4324  CB  TYR A 284      -6.300  39.744 -38.369  1.00  0.00           C  
ATOM   4325  CG  TYR A 284      -4.930  40.245 -37.983  1.00  0.00           C  
ATOM   4326  CD1 TYR A 284      -4.759  41.362 -37.185  1.00  0.00           C  
ATOM   4327  CD2 TYR A 284      -3.837  39.566 -38.438  1.00  0.00           C  
ATOM   4328  CE1 TYR A 284      -3.479  41.782 -36.862  1.00  0.00           C  
ATOM   4329  CE2 TYR A 284      -2.575  39.985 -38.115  1.00  0.00           C  
ATOM   4330  CZ  TYR A 284      -2.394  41.073 -37.343  1.00  0.00           C  
ATOM   4331  OH  TYR A 284      -1.127  41.453 -37.053  1.00  0.00           O  
ATOM   4332  H   TYR A 284      -6.950  41.860 -39.645  1.00  0.00           H  
ATOM   4333  HA  TYR A 284      -5.627  39.461 -40.388  1.00  0.00           H  
ATOM   4334 1HB  TYR A 284      -7.046  40.374 -37.875  1.00  0.00           H  
ATOM   4335 2HB  TYR A 284      -6.413  38.738 -37.985  1.00  0.00           H  
ATOM   4336  HD1 TYR A 284      -5.622  41.911 -36.819  1.00  0.00           H  
ATOM   4337  HD2 TYR A 284      -3.982  38.693 -39.057  1.00  0.00           H  
ATOM   4338  HE1 TYR A 284      -3.329  42.665 -36.239  1.00  0.00           H  
ATOM   4339  HE2 TYR A 284      -1.704  39.455 -38.473  1.00  0.00           H  
ATOM   4340  HH  TYR A 284      -1.125  42.330 -36.620  1.00  0.00           H  
ATOM   4341  N   ILE A 285      -8.895  39.135 -40.136  1.00  0.00           N  
ATOM   4342  CA  ILE A 285     -10.004  38.252 -40.488  1.00  0.00           C  
ATOM   4343  C   ILE A 285     -10.001  37.969 -41.989  1.00  0.00           C  
ATOM   4344  O   ILE A 285     -10.118  36.823 -42.428  1.00  0.00           O  
ATOM   4345  CB  ILE A 285     -11.354  38.864 -40.064  1.00  0.00           C  
ATOM   4346  CG1 ILE A 285     -11.432  38.936 -38.566  1.00  0.00           C  
ATOM   4347  CG2 ILE A 285     -12.510  38.036 -40.601  1.00  0.00           C  
ATOM   4348  CD1 ILE A 285     -12.563  39.770 -38.086  1.00  0.00           C  
ATOM   4349  H   ILE A 285      -9.098  40.056 -39.739  1.00  0.00           H  
ATOM   4350  HA  ILE A 285      -9.875  37.304 -39.961  1.00  0.00           H  
ATOM   4351  HB  ILE A 285     -11.419  39.883 -40.449  1.00  0.00           H  
ATOM   4352 1HG1 ILE A 285     -11.532  37.926 -38.163  1.00  0.00           H  
ATOM   4353 2HG1 ILE A 285     -10.518  39.364 -38.198  1.00  0.00           H  
ATOM   4354 1HG2 ILE A 285     -13.452  38.486 -40.296  1.00  0.00           H  
ATOM   4355 2HG2 ILE A 285     -12.457  38.003 -41.688  1.00  0.00           H  
ATOM   4356 3HG2 ILE A 285     -12.444  37.021 -40.202  1.00  0.00           H  
ATOM   4357 1HD1 ILE A 285     -12.558  39.792 -37.003  1.00  0.00           H  
ATOM   4358 2HD1 ILE A 285     -12.452  40.779 -38.475  1.00  0.00           H  
ATOM   4359 3HD1 ILE A 285     -13.491  39.350 -38.442  1.00  0.00           H  
ATOM   4360  N   SER A 286      -9.829  39.026 -42.784  1.00  0.00           N  
ATOM   4361  CA  SER A 286      -9.822  38.938 -44.238  1.00  0.00           C  
ATOM   4362  C   SER A 286      -8.723  38.002 -44.738  1.00  0.00           C  
ATOM   4363  O   SER A 286      -8.898  37.300 -45.736  1.00  0.00           O  
ATOM   4364  CB  SER A 286      -9.615  40.318 -44.827  1.00  0.00           C  
ATOM   4365  OG  SER A 286     -10.684  41.164 -44.504  1.00  0.00           O  
ATOM   4366  H   SER A 286      -9.724  39.949 -42.369  1.00  0.00           H  
ATOM   4367  HA  SER A 286     -10.785  38.549 -44.565  1.00  0.00           H  
ATOM   4368 1HB  SER A 286      -8.687  40.739 -44.447  1.00  0.00           H  
ATOM   4369 2HB  SER A 286      -9.520  40.238 -45.906  1.00  0.00           H  
ATOM   4370  HG  SER A 286     -10.606  41.317 -43.533  1.00  0.00           H  
ATOM   4371  N   GLN A 287      -7.599  37.975 -44.022  1.00  0.00           N  
ATOM   4372  CA  GLN A 287      -6.455  37.151 -44.381  1.00  0.00           C  
ATOM   4373  C   GLN A 287      -6.485  35.722 -43.819  1.00  0.00           C  
ATOM   4374  O   GLN A 287      -5.518  34.978 -43.992  1.00  0.00           O  
ATOM   4375  CB  GLN A 287      -5.165  37.832 -43.955  1.00  0.00           C  
ATOM   4376  CG  GLN A 287      -4.867  39.137 -44.645  1.00  0.00           C  
ATOM   4377  CD  GLN A 287      -4.696  39.013 -46.143  1.00  0.00           C  
ATOM   4378  OE1 GLN A 287      -3.947  38.153 -46.614  1.00  0.00           O  
ATOM   4379  NE2 GLN A 287      -5.368  39.870 -46.909  1.00  0.00           N  
ATOM   4380  H   GLN A 287      -7.516  38.605 -43.223  1.00  0.00           H  
ATOM   4381  HA  GLN A 287      -6.440  37.069 -45.467  1.00  0.00           H  
ATOM   4382 1HB  GLN A 287      -5.227  38.056 -42.893  1.00  0.00           H  
ATOM   4383 2HB  GLN A 287      -4.325  37.160 -44.106  1.00  0.00           H  
ATOM   4384 1HG  GLN A 287      -5.653  39.858 -44.439  1.00  0.00           H  
ATOM   4385 2HG  GLN A 287      -3.934  39.475 -44.247  1.00  0.00           H  
ATOM   4386 1HE2 GLN A 287      -5.278  39.825 -47.905  1.00  0.00           H  
ATOM   4387 2HE2 GLN A 287      -5.959  40.561 -46.494  1.00  0.00           H  
ATOM   4388  N   GLY A 288      -7.577  35.328 -43.154  1.00  0.00           N  
ATOM   4389  CA  GLY A 288      -7.696  33.963 -42.649  1.00  0.00           C  
ATOM   4390  C   GLY A 288      -7.763  33.788 -41.132  1.00  0.00           C  
ATOM   4391  O   GLY A 288      -7.920  32.662 -40.656  1.00  0.00           O  
ATOM   4392  H   GLY A 288      -8.360  35.968 -43.012  1.00  0.00           H  
ATOM   4393 1HA  GLY A 288      -8.592  33.523 -43.084  1.00  0.00           H  
ATOM   4394 2HA  GLY A 288      -6.863  33.377 -43.028  1.00  0.00           H  
ATOM   4395  N   ALA A 289      -7.630  34.856 -40.357  1.00  0.00           N  
ATOM   4396  CA  ALA A 289      -7.733  34.704 -38.911  1.00  0.00           C  
ATOM   4397  C   ALA A 289      -9.157  34.361 -38.529  1.00  0.00           C  
ATOM   4398  O   ALA A 289     -10.104  34.825 -39.165  1.00  0.00           O  
ATOM   4399  CB  ALA A 289      -7.338  35.962 -38.194  1.00  0.00           C  
ATOM   4400  H   ALA A 289      -7.490  35.786 -40.747  1.00  0.00           H  
ATOM   4401  HA  ALA A 289      -7.081  33.889 -38.605  1.00  0.00           H  
ATOM   4402 1HB  ALA A 289      -7.429  35.810 -37.128  1.00  0.00           H  
ATOM   4403 2HB  ALA A 289      -6.318  36.227 -38.447  1.00  0.00           H  
ATOM   4404 3HB  ALA A 289      -7.999  36.737 -38.493  1.00  0.00           H  
ATOM   4405  N   GLU A 290      -9.330  33.586 -37.477  1.00  0.00           N  
ATOM   4406  CA  GLU A 290     -10.678  33.344 -36.998  1.00  0.00           C  
ATOM   4407  C   GLU A 290     -11.003  34.467 -36.038  1.00  0.00           C  
ATOM   4408  O   GLU A 290     -10.150  34.872 -35.252  1.00  0.00           O  
ATOM   4409  CB  GLU A 290     -10.789  31.994 -36.297  1.00  0.00           C  
ATOM   4410  CG  GLU A 290     -10.512  30.792 -37.182  1.00  0.00           C  
ATOM   4411  CD  GLU A 290     -10.620  29.483 -36.441  1.00  0.00           C  
ATOM   4412  OE1 GLU A 290     -10.958  29.506 -35.283  1.00  0.00           O  
ATOM   4413  OE2 GLU A 290     -10.325  28.464 -37.020  1.00  0.00           O  
ATOM   4414  H   GLU A 290      -8.534  33.189 -37.001  1.00  0.00           H  
ATOM   4415  HA  GLU A 290     -11.377  33.377 -37.835  1.00  0.00           H  
ATOM   4416 1HB  GLU A 290     -10.085  31.966 -35.475  1.00  0.00           H  
ATOM   4417 2HB  GLU A 290     -11.787  31.884 -35.873  1.00  0.00           H  
ATOM   4418 1HG  GLU A 290     -11.220  30.793 -38.009  1.00  0.00           H  
ATOM   4419 2HG  GLU A 290      -9.508  30.889 -37.597  1.00  0.00           H  
ATOM   4420  N   ARG A 291     -12.240  34.926 -36.030  1.00  0.00           N  
ATOM   4421  CA  ARG A 291     -12.614  36.021 -35.139  1.00  0.00           C  
ATOM   4422  C   ARG A 291     -12.352  35.703 -33.668  1.00  0.00           C  
ATOM   4423  O   ARG A 291     -11.764  36.515 -32.944  1.00  0.00           O  
ATOM   4424  CB  ARG A 291     -14.095  36.295 -35.334  1.00  0.00           C  
ATOM   4425  CG  ARG A 291     -14.450  36.953 -36.627  1.00  0.00           C  
ATOM   4426  CD  ARG A 291     -15.919  37.040 -36.830  1.00  0.00           C  
ATOM   4427  NE  ARG A 291     -16.234  37.685 -38.082  1.00  0.00           N  
ATOM   4428  CZ  ARG A 291     -16.392  39.012 -38.225  1.00  0.00           C  
ATOM   4429  NH1 ARG A 291     -16.321  39.800 -37.172  1.00  0.00           N  
ATOM   4430  NH2 ARG A 291     -16.626  39.523 -39.425  1.00  0.00           N  
ATOM   4431  H   ARG A 291     -12.916  34.547 -36.679  1.00  0.00           H  
ATOM   4432  HA  ARG A 291     -12.042  36.906 -35.416  1.00  0.00           H  
ATOM   4433 1HB  ARG A 291     -14.658  35.368 -35.257  1.00  0.00           H  
ATOM   4434 2HB  ARG A 291     -14.453  36.947 -34.551  1.00  0.00           H  
ATOM   4435 1HG  ARG A 291     -14.079  37.961 -36.585  1.00  0.00           H  
ATOM   4436 2HG  ARG A 291     -13.997  36.424 -37.465  1.00  0.00           H  
ATOM   4437 1HD  ARG A 291     -16.345  36.039 -36.843  1.00  0.00           H  
ATOM   4438 2HD  ARG A 291     -16.369  37.607 -36.032  1.00  0.00           H  
ATOM   4439  HE  ARG A 291     -16.297  37.109 -38.908  1.00  0.00           H  
ATOM   4440 1HH1 ARG A 291     -16.174  39.394 -36.227  1.00  0.00           H  
ATOM   4441 2HH1 ARG A 291     -16.445  40.798 -37.287  1.00  0.00           H  
ATOM   4442 1HH2 ARG A 291     -16.685  38.915 -40.230  1.00  0.00           H  
ATOM   4443 2HH2 ARG A 291     -16.749  40.519 -39.534  1.00  0.00           H  
ATOM   4444  N   GLU A 292     -12.640  34.465 -33.282  1.00  0.00           N  
ATOM   4445  CA  GLU A 292     -12.508  33.994 -31.909  1.00  0.00           C  
ATOM   4446  C   GLU A 292     -11.055  33.934 -31.435  1.00  0.00           C  
ATOM   4447  O   GLU A 292     -10.789  33.813 -30.232  1.00  0.00           O  
ATOM   4448  CB  GLU A 292     -13.200  32.641 -31.754  1.00  0.00           C  
ATOM   4449  CG  GLU A 292     -14.723  32.739 -31.918  1.00  0.00           C  
ATOM   4450  CD  GLU A 292     -15.484  31.429 -31.741  1.00  0.00           C  
ATOM   4451  OE1 GLU A 292     -14.862  30.415 -31.530  1.00  0.00           O  
ATOM   4452  OE2 GLU A 292     -16.711  31.458 -31.814  1.00  0.00           O  
ATOM   4453  H   GLU A 292     -13.040  33.838 -33.963  1.00  0.00           H  
ATOM   4454  HA  GLU A 292     -13.037  34.703 -31.269  1.00  0.00           H  
ATOM   4455 1HB  GLU A 292     -12.815  31.943 -32.500  1.00  0.00           H  
ATOM   4456 2HB  GLU A 292     -12.987  32.229 -30.768  1.00  0.00           H  
ATOM   4457 1HG  GLU A 292     -15.100  33.462 -31.190  1.00  0.00           H  
ATOM   4458 2HG  GLU A 292     -14.933  33.140 -32.910  1.00  0.00           H  
ATOM   4459  N   LYS A 293     -10.115  33.933 -32.380  1.00  0.00           N  
ATOM   4460  CA  LYS A 293      -8.709  33.897 -32.044  1.00  0.00           C  
ATOM   4461  C   LYS A 293      -8.134  35.306 -31.979  1.00  0.00           C  
ATOM   4462  O   LYS A 293      -6.994  35.508 -31.572  1.00  0.00           O  
ATOM   4463  CB  LYS A 293      -7.942  33.050 -33.042  1.00  0.00           C  
ATOM   4464  CG  LYS A 293      -8.302  31.574 -33.010  1.00  0.00           C  
ATOM   4465  CD  LYS A 293      -7.443  30.774 -33.974  1.00  0.00           C  
ATOM   4466  CE  LYS A 293      -7.729  29.292 -33.863  1.00  0.00           C  
ATOM   4467  NZ  LYS A 293      -6.932  28.512 -34.830  1.00  0.00           N  
ATOM   4468  H   LYS A 293     -10.366  34.042 -33.360  1.00  0.00           H  
ATOM   4469  HA  LYS A 293      -8.596  33.445 -31.059  1.00  0.00           H  
ATOM   4470 1HB  LYS A 293      -8.156  33.418 -34.045  1.00  0.00           H  
ATOM   4471 2HB  LYS A 293      -6.874  33.143 -32.863  1.00  0.00           H  
ATOM   4472 1HG  LYS A 293      -8.171  31.184 -32.011  1.00  0.00           H  
ATOM   4473 2HG  LYS A 293      -9.349  31.448 -33.287  1.00  0.00           H  
ATOM   4474 1HD  LYS A 293      -7.638  31.089 -34.998  1.00  0.00           H  
ATOM   4475 2HD  LYS A 293      -6.383  30.938 -33.753  1.00  0.00           H  
ATOM   4476 1HE  LYS A 293      -7.477  28.964 -32.854  1.00  0.00           H  
ATOM   4477 2HE  LYS A 293      -8.784  29.109 -34.042  1.00  0.00           H  
ATOM   4478 1HZ  LYS A 293      -7.124  27.535 -34.733  1.00  0.00           H  
ATOM   4479 2HZ  LYS A 293      -7.142  28.799 -35.773  1.00  0.00           H  
ATOM   4480 3HZ  LYS A 293      -5.925  28.688 -34.668  1.00  0.00           H  
ATOM   4481  N   ILE A 294      -8.898  36.307 -32.386  1.00  0.00           N  
ATOM   4482  CA  ILE A 294      -8.347  37.648 -32.352  1.00  0.00           C  
ATOM   4483  C   ILE A 294      -8.699  38.343 -31.064  1.00  0.00           C  
ATOM   4484  O   ILE A 294      -9.871  38.452 -30.684  1.00  0.00           O  
ATOM   4485  CB  ILE A 294      -8.817  38.501 -33.529  1.00  0.00           C  
ATOM   4486  CG1 ILE A 294      -8.344  37.939 -34.844  1.00  0.00           C  
ATOM   4487  CG2 ILE A 294      -8.387  39.901 -33.347  1.00  0.00           C  
ATOM   4488  CD1 ILE A 294      -8.988  38.632 -36.005  1.00  0.00           C  
ATOM   4489  H   ILE A 294      -9.852  36.162 -32.708  1.00  0.00           H  
ATOM   4490  HA  ILE A 294      -7.260  37.584 -32.409  1.00  0.00           H  
ATOM   4491  HB  ILE A 294      -9.904  38.470 -33.563  1.00  0.00           H  
ATOM   4492 1HG1 ILE A 294      -7.266  38.047 -34.921  1.00  0.00           H  
ATOM   4493 2HG1 ILE A 294      -8.595  36.878 -34.895  1.00  0.00           H  
ATOM   4494 1HG2 ILE A 294      -8.750  40.485 -34.175  1.00  0.00           H  
ATOM   4495 2HG2 ILE A 294      -8.789  40.299 -32.415  1.00  0.00           H  
ATOM   4496 3HG2 ILE A 294      -7.304  39.923 -33.314  1.00  0.00           H  
ATOM   4497 1HD1 ILE A 294      -8.644  38.208 -36.926  1.00  0.00           H  
ATOM   4498 2HD1 ILE A 294     -10.068  38.507 -35.931  1.00  0.00           H  
ATOM   4499 3HD1 ILE A 294      -8.741  39.692 -35.987  1.00  0.00           H  
ATOM   4500  N   VAL A 295      -7.674  38.780 -30.369  1.00  0.00           N  
ATOM   4501  CA  VAL A 295      -7.868  39.441 -29.118  1.00  0.00           C  
ATOM   4502  C   VAL A 295      -7.284  40.838 -29.295  1.00  0.00           C  
ATOM   4503  O   VAL A 295      -6.156  40.998 -29.771  1.00  0.00           O  
ATOM   4504  CB  VAL A 295      -7.158  38.635 -28.034  1.00  0.00           C  
ATOM   4505  CG1 VAL A 295      -7.367  39.172 -26.786  1.00  0.00           C  
ATOM   4506  CG2 VAL A 295      -7.622  37.228 -28.082  1.00  0.00           C  
ATOM   4507  H   VAL A 295      -6.720  38.620 -30.689  1.00  0.00           H  
ATOM   4508  HA  VAL A 295      -8.928  39.514 -28.896  1.00  0.00           H  
ATOM   4509  HB  VAL A 295      -6.094  38.673 -28.220  1.00  0.00           H  
ATOM   4510 1HG1 VAL A 295      -6.847  38.565 -26.069  1.00  0.00           H  
ATOM   4511 2HG1 VAL A 295      -7.027  40.203 -26.769  1.00  0.00           H  
ATOM   4512 3HG1 VAL A 295      -8.373  39.117 -26.587  1.00  0.00           H  
ATOM   4513 1HG2 VAL A 295      -7.099  36.676 -27.338  1.00  0.00           H  
ATOM   4514 2HG2 VAL A 295      -8.682  37.196 -27.886  1.00  0.00           H  
ATOM   4515 3HG2 VAL A 295      -7.414  36.808 -29.063  1.00  0.00           H  
ATOM   4516  N   VAL A 296      -8.079  41.840 -29.001  1.00  0.00           N  
ATOM   4517  CA  VAL A 296      -7.678  43.219 -29.184  1.00  0.00           C  
ATOM   4518  C   VAL A 296      -6.867  43.705 -28.005  1.00  0.00           C  
ATOM   4519  O   VAL A 296      -7.318  43.607 -26.871  1.00  0.00           O  
ATOM   4520  CB  VAL A 296      -8.956  44.061 -29.370  1.00  0.00           C  
ATOM   4521  CG1 VAL A 296      -8.659  45.501 -29.431  1.00  0.00           C  
ATOM   4522  CG2 VAL A 296      -9.645  43.608 -30.672  1.00  0.00           C  
ATOM   4523  H   VAL A 296      -8.985  41.631 -28.589  1.00  0.00           H  
ATOM   4524  HA  VAL A 296      -7.069  43.293 -30.086  1.00  0.00           H  
ATOM   4525  HB  VAL A 296      -9.619  43.893 -28.527  1.00  0.00           H  
ATOM   4526 1HG1 VAL A 296      -9.581  46.057 -29.556  1.00  0.00           H  
ATOM   4527 2HG1 VAL A 296      -8.191  45.803 -28.513  1.00  0.00           H  
ATOM   4528 3HG1 VAL A 296      -8.002  45.685 -30.249  1.00  0.00           H  
ATOM   4529 1HG2 VAL A 296     -10.565  44.177 -30.817  1.00  0.00           H  
ATOM   4530 2HG2 VAL A 296      -8.974  43.779 -31.513  1.00  0.00           H  
ATOM   4531 3HG2 VAL A 296      -9.884  42.543 -30.608  1.00  0.00           H  
ATOM   4532  N   GLY A 297      -5.685  44.239 -28.232  1.00  0.00           N  
ATOM   4533  CA  GLY A 297      -4.958  44.727 -27.085  1.00  0.00           C  
ATOM   4534  C   GLY A 297      -5.564  46.052 -26.634  1.00  0.00           C  
ATOM   4535  O   GLY A 297      -6.303  46.704 -27.382  1.00  0.00           O  
ATOM   4536  H   GLY A 297      -5.254  44.291 -29.154  1.00  0.00           H  
ATOM   4537 1HA  GLY A 297      -4.999  43.997 -26.285  1.00  0.00           H  
ATOM   4538 2HA  GLY A 297      -3.909  44.864 -27.348  1.00  0.00           H  
ATOM   4539  N   ALA A 298      -5.217  46.479 -25.439  1.00  0.00           N  
ATOM   4540  CA  ALA A 298      -5.665  47.763 -24.921  1.00  0.00           C  
ATOM   4541  C   ALA A 298      -4.630  48.294 -23.952  1.00  0.00           C  
ATOM   4542  O   ALA A 298      -3.812  47.538 -23.411  1.00  0.00           O  
ATOM   4543  CB  ALA A 298      -7.027  47.642 -24.241  1.00  0.00           C  
ATOM   4544  H   ALA A 298      -4.662  45.860 -24.855  1.00  0.00           H  
ATOM   4545  HA  ALA A 298      -5.742  48.466 -25.752  1.00  0.00           H  
ATOM   4546 1HB  ALA A 298      -7.322  48.624 -23.882  1.00  0.00           H  
ATOM   4547 2HB  ALA A 298      -7.760  47.276 -24.959  1.00  0.00           H  
ATOM   4548 3HB  ALA A 298      -6.957  46.949 -23.404  1.00  0.00           H  
ATOM   4549  N   ALA A 299      -4.634  49.594 -23.755  1.00  0.00           N  
ATOM   4550  CA  ALA A 299      -3.714  50.198 -22.830  1.00  0.00           C  
ATOM   4551  C   ALA A 299      -4.430  50.505 -21.531  1.00  0.00           C  
ATOM   4552  O   ALA A 299      -5.634  50.716 -21.503  1.00  0.00           O  
ATOM   4553  CB  ALA A 299      -3.122  51.465 -23.446  1.00  0.00           C  
ATOM   4554  H   ALA A 299      -5.317  50.202 -24.220  1.00  0.00           H  
ATOM   4555  HA  ALA A 299      -2.911  49.495 -22.618  1.00  0.00           H  
ATOM   4556 1HB  ALA A 299      -2.428  51.930 -22.766  1.00  0.00           H  
ATOM   4557 2HB  ALA A 299      -2.606  51.216 -24.369  1.00  0.00           H  
ATOM   4558 3HB  ALA A 299      -3.924  52.169 -23.665  1.00  0.00           H  
ATOM   4559  N   TYR A 300      -3.686  50.528 -20.449  1.00  0.00           N  
ATOM   4560  CA  TYR A 300      -4.200  51.039 -19.197  1.00  0.00           C  
ATOM   4561  C   TYR A 300      -3.294  52.206 -18.840  1.00  0.00           C  
ATOM   4562  O   TYR A 300      -3.019  52.492 -17.674  1.00  0.00           O  
ATOM   4563  CB  TYR A 300      -4.316  49.982 -18.094  1.00  0.00           C  
ATOM   4564  CG  TYR A 300      -5.304  48.809 -18.412  1.00  0.00           C  
ATOM   4565  CD1 TYR A 300      -4.938  47.500 -18.246  1.00  0.00           C  
ATOM   4566  CD2 TYR A 300      -6.567  49.080 -18.936  1.00  0.00           C  
ATOM   4567  CE1 TYR A 300      -5.854  46.494 -18.545  1.00  0.00           C  
ATOM   4568  CE2 TYR A 300      -7.473  48.069 -19.247  1.00  0.00           C  
ATOM   4569  CZ  TYR A 300      -7.129  46.782 -19.044  1.00  0.00           C  
ATOM   4570  OH  TYR A 300      -8.022  45.736 -19.339  1.00  0.00           O  
ATOM   4571  H   TYR A 300      -2.714  50.260 -20.500  1.00  0.00           H  
ATOM   4572  HA  TYR A 300      -5.198  51.448 -19.357  1.00  0.00           H  
ATOM   4573 1HB  TYR A 300      -3.328  49.552 -17.895  1.00  0.00           H  
ATOM   4574 2HB  TYR A 300      -4.646  50.460 -17.170  1.00  0.00           H  
ATOM   4575  HD1 TYR A 300      -3.950  47.250 -17.857  1.00  0.00           H  
ATOM   4576  HD2 TYR A 300      -6.847  50.096 -19.108  1.00  0.00           H  
ATOM   4577  HE1 TYR A 300      -5.567  45.467 -18.389  1.00  0.00           H  
ATOM   4578  HE2 TYR A 300      -8.455  48.313 -19.650  1.00  0.00           H  
ATOM   4579  HH  TYR A 300      -8.899  46.073 -19.638  1.00  0.00           H  
ATOM   4580  N   TYR A 301      -2.793  52.851 -19.892  1.00  0.00           N  
ATOM   4581  CA  TYR A 301      -1.832  53.925 -19.763  1.00  0.00           C  
ATOM   4582  C   TYR A 301      -1.966  54.978 -20.858  1.00  0.00           C  
ATOM   4583  O   TYR A 301      -2.839  54.890 -21.740  1.00  0.00           O  
ATOM   4584  CB  TYR A 301      -0.421  53.346 -19.681  1.00  0.00           C  
ATOM   4585  CG  TYR A 301       0.150  52.736 -20.900  1.00  0.00           C  
ATOM   4586  CD1 TYR A 301       0.975  53.509 -21.649  1.00  0.00           C  
ATOM   4587  CD2 TYR A 301      -0.126  51.427 -21.283  1.00  0.00           C  
ATOM   4588  CE1 TYR A 301       1.544  53.020 -22.758  1.00  0.00           C  
ATOM   4589  CE2 TYR A 301       0.448  50.926 -22.445  1.00  0.00           C  
ATOM   4590  CZ  TYR A 301       1.287  51.719 -23.180  1.00  0.00           C  
ATOM   4591  OH  TYR A 301       1.877  51.240 -24.343  1.00  0.00           O  
ATOM   4592  H   TYR A 301      -3.098  52.572 -20.812  1.00  0.00           H  
ATOM   4593  HA  TYR A 301      -2.025  54.441 -18.833  1.00  0.00           H  
ATOM   4594 1HB  TYR A 301       0.268  54.116 -19.360  1.00  0.00           H  
ATOM   4595 2HB  TYR A 301      -0.430  52.593 -18.917  1.00  0.00           H  
ATOM   4596  HD1 TYR A 301       1.189  54.533 -21.335  1.00  0.00           H  
ATOM   4597  HD2 TYR A 301      -0.785  50.807 -20.682  1.00  0.00           H  
ATOM   4598  HE1 TYR A 301       2.197  53.656 -23.304  1.00  0.00           H  
ATOM   4599  HE2 TYR A 301       0.246  49.916 -22.773  1.00  0.00           H  
ATOM   4600  HH  TYR A 301       1.748  50.282 -24.392  1.00  0.00           H  
ATOM   4601  N   THR A 302      -1.149  56.020 -20.703  1.00  0.00           N  
ATOM   4602  CA  THR A 302      -1.115  57.205 -21.536  1.00  0.00           C  
ATOM   4603  C   THR A 302       0.224  57.480 -22.237  1.00  0.00           C  
ATOM   4604  O   THR A 302       1.297  57.351 -21.639  1.00  0.00           O  
ATOM   4605  CB  THR A 302      -1.399  58.412 -20.644  1.00  0.00           C  
ATOM   4606  OG1 THR A 302      -2.662  58.253 -20.000  1.00  0.00           O  
ATOM   4607  CG2 THR A 302      -1.422  59.654 -21.453  1.00  0.00           C  
ATOM   4608  H   THR A 302      -0.503  56.007 -19.923  1.00  0.00           H  
ATOM   4609  HA  THR A 302      -1.874  57.099 -22.305  1.00  0.00           H  
ATOM   4610  HB  THR A 302      -0.631  58.488 -19.886  1.00  0.00           H  
ATOM   4611  HG1 THR A 302      -2.841  59.037 -19.480  1.00  0.00           H  
ATOM   4612 1HG2 THR A 302      -1.645  60.456 -20.820  1.00  0.00           H  
ATOM   4613 2HG2 THR A 302      -0.460  59.822 -21.916  1.00  0.00           H  
ATOM   4614 3HG2 THR A 302      -2.177  59.600 -22.216  1.00  0.00           H  
ATOM   4615  N   ARG A 303       0.159  57.877 -23.514  1.00  0.00           N  
ATOM   4616  CA  ARG A 303       1.362  58.298 -24.240  1.00  0.00           C  
ATOM   4617  C   ARG A 303       1.211  59.710 -24.790  1.00  0.00           C  
ATOM   4618  O   ARG A 303       0.364  59.943 -25.650  1.00  0.00           O  
ATOM   4619  CB  ARG A 303       1.679  57.363 -25.400  1.00  0.00           C  
ATOM   4620  CG  ARG A 303       2.114  55.961 -24.984  1.00  0.00           C  
ATOM   4621  CD  ARG A 303       2.486  55.083 -26.129  1.00  0.00           C  
ATOM   4622  NE  ARG A 303       2.998  53.797 -25.676  1.00  0.00           N  
ATOM   4623  CZ  ARG A 303       4.290  53.541 -25.418  1.00  0.00           C  
ATOM   4624  NH1 ARG A 303       5.216  54.448 -25.609  1.00  0.00           N  
ATOM   4625  NH2 ARG A 303       4.603  52.360 -24.955  1.00  0.00           N  
ATOM   4626  H   ARG A 303      -0.761  57.935 -23.958  1.00  0.00           H  
ATOM   4627  HA  ARG A 303       2.206  58.294 -23.554  1.00  0.00           H  
ATOM   4628 1HB  ARG A 303       0.793  57.257 -26.030  1.00  0.00           H  
ATOM   4629 2HB  ARG A 303       2.471  57.796 -26.016  1.00  0.00           H  
ATOM   4630 1HG  ARG A 303       2.947  56.013 -24.323  1.00  0.00           H  
ATOM   4631 2HG  ARG A 303       1.275  55.492 -24.470  1.00  0.00           H  
ATOM   4632 1HD  ARG A 303       1.615  54.899 -26.751  1.00  0.00           H  
ATOM   4633 2HD  ARG A 303       3.257  55.562 -26.707  1.00  0.00           H  
ATOM   4634  HE  ARG A 303       2.348  53.028 -25.471  1.00  0.00           H  
ATOM   4635 1HH1 ARG A 303       4.963  55.352 -25.955  1.00  0.00           H  
ATOM   4636 2HH1 ARG A 303       6.181  54.234 -25.404  1.00  0.00           H  
ATOM   4637 1HH2 ARG A 303       3.840  51.703 -24.802  1.00  0.00           H  
ATOM   4638 2HH2 ARG A 303       5.563  52.138 -24.738  1.00  0.00           H  
ATOM   4639  N   GLY A 304       2.028  60.656 -24.325  1.00  0.00           N  
ATOM   4640  CA  GLY A 304       1.881  61.998 -24.865  1.00  0.00           C  
ATOM   4641  C   GLY A 304       3.107  62.590 -25.535  1.00  0.00           C  
ATOM   4642  O   GLY A 304       4.156  61.954 -25.672  1.00  0.00           O  
ATOM   4643  H   GLY A 304       2.701  60.475 -23.578  1.00  0.00           H  
ATOM   4644 1HA  GLY A 304       1.068  62.009 -25.583  1.00  0.00           H  
ATOM   4645 2HA  GLY A 304       1.584  62.663 -24.064  1.00  0.00           H  
ATOM   4646  N   TRP A 305       2.934  63.851 -25.920  1.00  0.00           N  
ATOM   4647  CA  TRP A 305       3.924  64.688 -26.574  1.00  0.00           C  
ATOM   4648  C   TRP A 305       3.929  66.058 -25.933  1.00  0.00           C  
ATOM   4649  O   TRP A 305       2.881  66.574 -25.536  1.00  0.00           O  
ATOM   4650  CB  TRP A 305       3.592  64.890 -28.047  1.00  0.00           C  
ATOM   4651  CG  TRP A 305       3.582  63.658 -28.882  1.00  0.00           C  
ATOM   4652  CD1 TRP A 305       4.570  63.179 -29.682  1.00  0.00           C  
ATOM   4653  CD2 TRP A 305       2.494  62.745 -29.001  1.00  0.00           C  
ATOM   4654  NE1 TRP A 305       4.162  62.032 -30.291  1.00  0.00           N  
ATOM   4655  CE2 TRP A 305       2.882  61.748 -29.876  1.00  0.00           C  
ATOM   4656  CE3 TRP A 305       1.256  62.701 -28.445  1.00  0.00           C  
ATOM   4657  CZ2 TRP A 305       2.034  60.695 -30.202  1.00  0.00           C  
ATOM   4658  CZ3 TRP A 305       0.408  61.661 -28.764  1.00  0.00           C  
ATOM   4659  CH2 TRP A 305       0.784  60.683 -29.620  1.00  0.00           C  
ATOM   4660  H   TRP A 305       2.012  64.242 -25.743  1.00  0.00           H  
ATOM   4661  HA  TRP A 305       4.911  64.238 -26.464  1.00  0.00           H  
ATOM   4662 1HB  TRP A 305       2.609  65.355 -28.129  1.00  0.00           H  
ATOM   4663 2HB  TRP A 305       4.306  65.588 -28.464  1.00  0.00           H  
ATOM   4664  HD1 TRP A 305       5.544  63.645 -29.826  1.00  0.00           H  
ATOM   4665  HE1 TRP A 305       4.743  61.500 -30.963  1.00  0.00           H  
ATOM   4666  HE3 TRP A 305       0.969  63.483 -27.756  1.00  0.00           H  
ATOM   4667  HZ2 TRP A 305       2.309  59.907 -30.870  1.00  0.00           H  
ATOM   4668  HZ3 TRP A 305      -0.564  61.645 -28.309  1.00  0.00           H  
ATOM   4669  HH2 TRP A 305       0.089  59.870 -29.849  1.00  0.00           H  
ATOM   4670  N   GLU A 306       5.086  66.684 -25.879  1.00  0.00           N  
ATOM   4671  CA  GLU A 306       5.138  68.048 -25.391  1.00  0.00           C  
ATOM   4672  C   GLU A 306       5.144  69.018 -26.561  1.00  0.00           C  
ATOM   4673  O   GLU A 306       5.610  68.678 -27.649  1.00  0.00           O  
ATOM   4674  CB  GLU A 306       6.364  68.245 -24.506  1.00  0.00           C  
ATOM   4675  CG  GLU A 306       6.383  67.344 -23.275  1.00  0.00           C  
ATOM   4676  CD  GLU A 306       5.306  67.669 -22.263  1.00  0.00           C  
ATOM   4677  OE1 GLU A 306       5.225  68.800 -21.842  1.00  0.00           O  
ATOM   4678  OE2 GLU A 306       4.561  66.782 -21.918  1.00  0.00           O  
ATOM   4679  H   GLU A 306       5.936  66.225 -26.190  1.00  0.00           H  
ATOM   4680  HA  GLU A 306       4.255  68.245 -24.789  1.00  0.00           H  
ATOM   4681 1HB  GLU A 306       7.271  68.048 -25.081  1.00  0.00           H  
ATOM   4682 2HB  GLU A 306       6.407  69.278 -24.165  1.00  0.00           H  
ATOM   4683 1HG  GLU A 306       6.264  66.309 -23.594  1.00  0.00           H  
ATOM   4684 2HG  GLU A 306       7.362  67.432 -22.794  1.00  0.00           H  
ATOM   4685  N   GLN A 307       4.673  70.234 -26.318  1.00  0.00           N  
ATOM   4686  CA  GLN A 307       4.748  71.298 -27.307  1.00  0.00           C  
ATOM   4687  C   GLN A 307       4.157  70.961 -28.682  1.00  0.00           C  
ATOM   4688  O   GLN A 307       4.864  71.022 -29.694  1.00  0.00           O  
ATOM   4689  CB  GLN A 307       6.206  71.719 -27.465  1.00  0.00           C  
ATOM   4690  CG  GLN A 307       6.835  72.236 -26.193  1.00  0.00           C  
ATOM   4691  CD  GLN A 307       8.295  72.587 -26.379  1.00  0.00           C  
ATOM   4692  OE1 GLN A 307       8.690  73.179 -27.388  1.00  0.00           O  
ATOM   4693  NE2 GLN A 307       9.117  72.215 -25.399  1.00  0.00           N  
ATOM   4694  H   GLN A 307       4.281  70.440 -25.408  1.00  0.00           H  
ATOM   4695  HA  GLN A 307       4.190  72.149 -26.913  1.00  0.00           H  
ATOM   4696 1HB  GLN A 307       6.790  70.881 -27.786  1.00  0.00           H  
ATOM   4697 2HB  GLN A 307       6.284  72.490 -28.230  1.00  0.00           H  
ATOM   4698 1HG  GLN A 307       6.298  73.132 -25.876  1.00  0.00           H  
ATOM   4699 2HG  GLN A 307       6.763  71.469 -25.424  1.00  0.00           H  
ATOM   4700 1HE2 GLN A 307      10.095  72.417 -25.463  1.00  0.00           H  
ATOM   4701 2HE2 GLN A 307       8.757  71.734 -24.596  1.00  0.00           H  
ATOM   4702  N   VAL A 308       2.882  70.579 -28.731  1.00  0.00           N  
ATOM   4703  CA  VAL A 308       2.249  70.298 -30.006  1.00  0.00           C  
ATOM   4704  C   VAL A 308       1.830  71.628 -30.616  1.00  0.00           C  
ATOM   4705  O   VAL A 308       1.218  72.466 -29.950  1.00  0.00           O  
ATOM   4706  CB  VAL A 308       1.063  69.343 -29.844  1.00  0.00           C  
ATOM   4707  CG1 VAL A 308       0.390  69.130 -31.193  1.00  0.00           C  
ATOM   4708  CG2 VAL A 308       1.567  68.018 -29.251  1.00  0.00           C  
ATOM   4709  H   VAL A 308       2.323  70.504 -27.890  1.00  0.00           H  
ATOM   4710  HA  VAL A 308       2.970  69.842 -30.668  1.00  0.00           H  
ATOM   4711  HB  VAL A 308       0.335  69.782 -29.177  1.00  0.00           H  
ATOM   4712 1HG1 VAL A 308      -0.448  68.457 -31.076  1.00  0.00           H  
ATOM   4713 2HG1 VAL A 308       0.039  70.081 -31.587  1.00  0.00           H  
ATOM   4714 3HG1 VAL A 308       1.106  68.691 -31.880  1.00  0.00           H  
ATOM   4715 1HG2 VAL A 308       0.738  67.343 -29.136  1.00  0.00           H  
ATOM   4716 2HG2 VAL A 308       2.295  67.574 -29.918  1.00  0.00           H  
ATOM   4717 3HG2 VAL A 308       2.029  68.201 -28.274  1.00  0.00           H  
ATOM   4718  N   SER A 309       2.251  71.834 -31.856  1.00  0.00           N  
ATOM   4719  CA  SER A 309       2.084  73.081 -32.591  1.00  0.00           C  
ATOM   4720  C   SER A 309       0.699  73.461 -33.075  1.00  0.00           C  
ATOM   4721  O   SER A 309       0.256  74.594 -32.878  1.00  0.00           O  
ATOM   4722  CB  SER A 309       2.986  73.044 -33.813  1.00  0.00           C  
ATOM   4723  OG  SER A 309       2.828  74.197 -34.610  1.00  0.00           O  
ATOM   4724  H   SER A 309       2.719  71.060 -32.326  1.00  0.00           H  
ATOM   4725  HA  SER A 309       2.429  73.882 -31.937  1.00  0.00           H  
ATOM   4726 1HB  SER A 309       4.021  72.964 -33.487  1.00  0.00           H  
ATOM   4727 2HB  SER A 309       2.763  72.155 -34.408  1.00  0.00           H  
ATOM   4728  HG  SER A 309       2.020  74.031 -35.178  1.00  0.00           H  
ATOM   4729  N   ASP A 310       0.032  72.548 -33.752  1.00  0.00           N  
ATOM   4730  CA  ASP A 310      -1.177  72.943 -34.447  1.00  0.00           C  
ATOM   4731  C   ASP A 310      -2.492  72.696 -33.715  1.00  0.00           C  
ATOM   4732  O   ASP A 310      -2.874  71.561 -33.394  1.00  0.00           O  
ATOM   4733  CB  ASP A 310      -1.199  72.254 -35.791  1.00  0.00           C  
ATOM   4734  CG  ASP A 310      -0.005  72.657 -36.645  1.00  0.00           C  
ATOM   4735  OD1 ASP A 310       0.642  73.649 -36.343  1.00  0.00           O  
ATOM   4736  OD2 ASP A 310       0.291  71.927 -37.551  1.00  0.00           O  
ATOM   4737  H   ASP A 310       0.403  71.615 -33.829  1.00  0.00           H  
ATOM   4738  HA  ASP A 310      -1.112  74.015 -34.633  1.00  0.00           H  
ATOM   4739 1HB  ASP A 310      -1.194  71.219 -35.661  1.00  0.00           H  
ATOM   4740 2HB  ASP A 310      -2.118  72.515 -36.318  1.00  0.00           H  
ATOM   4741  N   LYS A 311      -3.238  73.773 -33.526  1.00  0.00           N  
ATOM   4742  CA  LYS A 311      -4.534  73.700 -32.876  1.00  0.00           C  
ATOM   4743  C   LYS A 311      -5.593  73.241 -33.878  1.00  0.00           C  
ATOM   4744  O   LYS A 311      -6.443  74.022 -34.302  1.00  0.00           O  
ATOM   4745  CB  LYS A 311      -4.902  75.055 -32.277  1.00  0.00           C  
ATOM   4746  CG  LYS A 311      -3.987  75.498 -31.134  1.00  0.00           C  
ATOM   4747  CD  LYS A 311      -4.404  76.857 -30.585  1.00  0.00           C  
ATOM   4748  CE  LYS A 311      -3.498  77.303 -29.441  1.00  0.00           C  
ATOM   4749  NZ  LYS A 311      -3.878  78.653 -28.932  1.00  0.00           N  
ATOM   4750  H   LYS A 311      -2.879  74.673 -33.816  1.00  0.00           H  
ATOM   4751  HA  LYS A 311      -4.476  72.977 -32.070  1.00  0.00           H  
ATOM   4752 1HB  LYS A 311      -4.851  75.818 -33.054  1.00  0.00           H  
ATOM   4753 2HB  LYS A 311      -5.925  75.033 -31.914  1.00  0.00           H  
ATOM   4754 1HG  LYS A 311      -4.019  74.760 -30.330  1.00  0.00           H  
ATOM   4755 2HG  LYS A 311      -2.959  75.561 -31.498  1.00  0.00           H  
ATOM   4756 1HD  LYS A 311      -4.361  77.600 -31.382  1.00  0.00           H  
ATOM   4757 2HD  LYS A 311      -5.430  76.799 -30.220  1.00  0.00           H  
ATOM   4758 1HE  LYS A 311      -3.571  76.583 -28.624  1.00  0.00           H  
ATOM   4759 2HE  LYS A 311      -2.467  77.335 -29.793  1.00  0.00           H  
ATOM   4760 1HZ  LYS A 311      -3.257  78.915 -28.177  1.00  0.00           H  
ATOM   4761 2HZ  LYS A 311      -3.803  79.329 -29.680  1.00  0.00           H  
ATOM   4762 3HZ  LYS A 311      -4.829  78.632 -28.593  1.00  0.00           H  
ATOM   4763  N   GLY A 312      -5.518  71.964 -34.249  1.00  0.00           N  
ATOM   4764  CA  GLY A 312      -6.409  71.396 -35.253  1.00  0.00           C  
ATOM   4765  C   GLY A 312      -6.225  69.873 -35.422  1.00  0.00           C  
ATOM   4766  O   GLY A 312      -5.619  69.229 -34.556  1.00  0.00           O  
ATOM   4767  H   GLY A 312      -4.764  71.409 -33.856  1.00  0.00           H  
ATOM   4768 1HA  GLY A 312      -7.430  71.615 -34.953  1.00  0.00           H  
ATOM   4769 2HA  GLY A 312      -6.234  71.909 -36.195  1.00  0.00           H  
ATOM   4770  N   THR A 313      -6.756  69.288 -36.529  1.00  0.00           N  
ATOM   4771  CA  THR A 313      -7.411  70.002 -37.649  1.00  0.00           C  
ATOM   4772  C   THR A 313      -8.724  70.677 -37.244  1.00  0.00           C  
ATOM   4773  O   THR A 313      -9.123  71.685 -37.819  1.00  0.00           O  
ATOM   4774  CB  THR A 313      -7.752  69.015 -38.773  1.00  0.00           C  
ATOM   4775  OG1 THR A 313      -8.689  68.066 -38.283  1.00  0.00           O  
ATOM   4776  CG2 THR A 313      -6.507  68.263 -39.224  1.00  0.00           C  
ATOM   4777  H   THR A 313      -6.660  68.289 -36.622  1.00  0.00           H  
ATOM   4778  HA  THR A 313      -6.730  70.757 -38.040  1.00  0.00           H  
ATOM   4779  HB  THR A 313      -8.188  69.554 -39.614  1.00  0.00           H  
ATOM   4780  HG1 THR A 313      -9.095  67.603 -39.040  1.00  0.00           H  
ATOM   4781 1HG2 THR A 313      -6.776  67.555 -40.013  1.00  0.00           H  
ATOM   4782 2HG2 THR A 313      -5.770  68.967 -39.603  1.00  0.00           H  
ATOM   4783 3HG2 THR A 313      -6.087  67.718 -38.384  1.00  0.00           H  
ATOM   4784  N   ASP A 314      -9.359  70.105 -36.234  1.00  0.00           N  
ATOM   4785  CA  ASP A 314     -10.589  70.583 -35.619  1.00  0.00           C  
ATOM   4786  C   ASP A 314     -10.263  71.565 -34.482  1.00  0.00           C  
ATOM   4787  O   ASP A 314      -9.689  71.138 -33.486  1.00  0.00           O  
ATOM   4788  CB  ASP A 314     -11.394  69.422 -35.044  1.00  0.00           C  
ATOM   4789  CG  ASP A 314     -12.733  69.850 -34.384  1.00  0.00           C  
ATOM   4790  OD1 ASP A 314     -12.987  71.044 -34.281  1.00  0.00           O  
ATOM   4791  OD2 ASP A 314     -13.438  68.986 -33.925  1.00  0.00           O  
ATOM   4792  H   ASP A 314      -8.941  69.260 -35.870  1.00  0.00           H  
ATOM   4793  HA  ASP A 314     -11.198  71.042 -36.389  1.00  0.00           H  
ATOM   4794 1HB  ASP A 314     -11.621  68.717 -35.847  1.00  0.00           H  
ATOM   4795 2HB  ASP A 314     -10.789  68.893 -34.322  1.00  0.00           H  
ATOM   4796  N   PRO A 315     -10.599  72.864 -34.574  1.00  0.00           N  
ATOM   4797  CA  PRO A 315     -10.330  73.891 -33.574  1.00  0.00           C  
ATOM   4798  C   PRO A 315     -10.922  73.558 -32.197  1.00  0.00           C  
ATOM   4799  O   PRO A 315     -10.487  74.112 -31.185  1.00  0.00           O  
ATOM   4800  CB  PRO A 315     -11.044  75.120 -34.155  1.00  0.00           C  
ATOM   4801  CG  PRO A 315     -11.085  74.878 -35.638  1.00  0.00           C  
ATOM   4802  CD  PRO A 315     -11.269  73.385 -35.785  1.00  0.00           C  
ATOM   4803  HA  PRO A 315      -9.244  74.054 -33.507  1.00  0.00           H  
ATOM   4804 1HB  PRO A 315     -12.048  75.208 -33.710  1.00  0.00           H  
ATOM   4805 2HB  PRO A 315     -10.491  76.032 -33.886  1.00  0.00           H  
ATOM   4806 1HG  PRO A 315     -11.905  75.451 -36.093  1.00  0.00           H  
ATOM   4807 2HG  PRO A 315     -10.152  75.230 -36.103  1.00  0.00           H  
ATOM   4808 1HD  PRO A 315     -12.335  73.099 -35.792  1.00  0.00           H  
ATOM   4809 2HD  PRO A 315     -10.744  73.098 -36.696  1.00  0.00           H  
ATOM   4810  N   ASN A 316     -11.909  72.645 -32.144  1.00  0.00           N  
ATOM   4811  CA  ASN A 316     -12.543  72.294 -30.877  1.00  0.00           C  
ATOM   4812  C   ASN A 316     -11.819  71.127 -30.213  1.00  0.00           C  
ATOM   4813  O   ASN A 316     -12.166  70.712 -29.105  1.00  0.00           O  
ATOM   4814  CB  ASN A 316     -13.962  71.871 -31.150  1.00  0.00           C  
ATOM   4815  CG  ASN A 316     -14.789  72.963 -31.706  1.00  0.00           C  
ATOM   4816  OD1 ASN A 316     -15.264  73.876 -31.015  1.00  0.00           O  
ATOM   4817  ND2 ASN A 316     -14.945  72.895 -33.002  1.00  0.00           N  
ATOM   4818  H   ASN A 316     -12.254  72.176 -32.992  1.00  0.00           H  
ATOM   4819  HA  ASN A 316     -12.510  73.151 -30.205  1.00  0.00           H  
ATOM   4820 1HB  ASN A 316     -13.956  71.038 -31.858  1.00  0.00           H  
ATOM   4821 2HB  ASN A 316     -14.417  71.512 -30.230  1.00  0.00           H  
ATOM   4822 1HD2 ASN A 316     -15.475  73.586 -33.489  1.00  0.00           H  
ATOM   4823 2HD2 ASN A 316     -14.481  72.132 -33.513  1.00  0.00           H  
ATOM   4824  N   ASN A 317     -10.782  70.647 -30.883  1.00  0.00           N  
ATOM   4825  CA  ASN A 317      -9.927  69.569 -30.438  1.00  0.00           C  
ATOM   4826  C   ASN A 317      -8.454  69.889 -30.729  1.00  0.00           C  
ATOM   4827  O   ASN A 317      -7.770  69.122 -31.419  1.00  0.00           O  
ATOM   4828  CB  ASN A 317     -10.344  68.252 -31.087  1.00  0.00           C  
ATOM   4829  CG  ASN A 317     -11.645  67.702 -30.569  1.00  0.00           C  
ATOM   4830  OD1 ASN A 317     -11.551  67.119 -29.482  1.00  0.00           O  
ATOM   4831  ND2 ASN A 317     -12.773  67.820 -31.249  1.00  0.00           N  
ATOM   4832  H   ASN A 317     -10.556  71.046 -31.792  1.00  0.00           H  
ATOM   4833  HA  ASN A 317     -10.051  69.463 -29.364  1.00  0.00           H  
ATOM   4834 1HB  ASN A 317     -10.462  68.424 -32.145  1.00  0.00           H  
ATOM   4835 2HB  ASN A 317      -9.561  67.508 -30.981  1.00  0.00           H  
ATOM   4836 1HD2 ASN A 317     -13.616  67.431 -30.879  1.00  0.00           H  
ATOM   4837 2HD2 ASN A 317     -12.815  68.288 -32.159  1.00  0.00           H  
ATOM   4838  N   PRO A 318      -7.918  70.985 -30.177  1.00  0.00           N  
ATOM   4839  CA  PRO A 318      -6.621  71.501 -30.521  1.00  0.00           C  
ATOM   4840  C   PRO A 318      -5.547  70.511 -30.149  1.00  0.00           C  
ATOM   4841  O   PRO A 318      -5.645  69.829 -29.130  1.00  0.00           O  
ATOM   4842  CB  PRO A 318      -6.537  72.772 -29.675  1.00  0.00           C  
ATOM   4843  CG  PRO A 318      -7.502  72.547 -28.528  1.00  0.00           C  
ATOM   4844  CD  PRO A 318      -8.611  71.728 -29.107  1.00  0.00           C  
ATOM   4845  HA  PRO A 318      -6.605  71.721 -31.597  1.00  0.00           H  
ATOM   4846 1HB  PRO A 318      -5.500  72.933 -29.353  1.00  0.00           H  
ATOM   4847 2HB  PRO A 318      -6.824  73.635 -30.281  1.00  0.00           H  
ATOM   4848 1HG  PRO A 318      -7.008  72.027 -27.710  1.00  0.00           H  
ATOM   4849 2HG  PRO A 318      -7.848  73.512 -28.129  1.00  0.00           H  
ATOM   4850 1HD  PRO A 318      -9.009  71.065 -28.336  1.00  0.00           H  
ATOM   4851 2HD  PRO A 318      -9.367  72.408 -29.516  1.00  0.00           H  
ATOM   4852  N   GLY A 319      -4.526  70.407 -30.989  1.00  0.00           N  
ATOM   4853  CA  GLY A 319      -3.398  69.545 -30.739  1.00  0.00           C  
ATOM   4854  C   GLY A 319      -3.658  68.105 -31.146  1.00  0.00           C  
ATOM   4855  O   GLY A 319      -2.715  67.330 -31.259  1.00  0.00           O  
ATOM   4856  H   GLY A 319      -4.466  70.957 -31.838  1.00  0.00           H  
ATOM   4857 1HA  GLY A 319      -2.536  69.929 -31.285  1.00  0.00           H  
ATOM   4858 2HA  GLY A 319      -3.146  69.575 -29.688  1.00  0.00           H  
ATOM   4859  N   LEU A 320      -4.903  67.760 -31.491  1.00  0.00           N  
ATOM   4860  CA  LEU A 320      -5.217  66.377 -31.803  1.00  0.00           C  
ATOM   4861  C   LEU A 320      -4.452  65.776 -32.945  1.00  0.00           C  
ATOM   4862  O   LEU A 320      -3.974  64.653 -32.809  1.00  0.00           O  
ATOM   4863  CB  LEU A 320      -6.699  66.178 -31.974  1.00  0.00           C  
ATOM   4864  CG  LEU A 320      -7.045  64.817 -32.385  1.00  0.00           C  
ATOM   4865  CD1 LEU A 320      -6.495  63.854 -31.392  1.00  0.00           C  
ATOM   4866  CD2 LEU A 320      -8.565  64.703 -32.495  1.00  0.00           C  
ATOM   4867  H   LEU A 320      -5.671  68.437 -31.456  1.00  0.00           H  
ATOM   4868  HA  LEU A 320      -4.951  65.791 -30.954  1.00  0.00           H  
ATOM   4869 1HB  LEU A 320      -7.197  66.400 -31.031  1.00  0.00           H  
ATOM   4870 2HB  LEU A 320      -7.064  66.875 -32.733  1.00  0.00           H  
ATOM   4871  HG  LEU A 320      -6.585  64.609 -33.316  1.00  0.00           H  
ATOM   4872 1HD1 LEU A 320      -6.718  62.859 -31.711  1.00  0.00           H  
ATOM   4873 2HD1 LEU A 320      -5.416  63.975 -31.349  1.00  0.00           H  
ATOM   4874 3HD1 LEU A 320      -6.925  64.038 -30.419  1.00  0.00           H  
ATOM   4875 1HD2 LEU A 320      -8.842  63.697 -32.808  1.00  0.00           H  
ATOM   4876 2HD2 LEU A 320      -9.017  64.918 -31.527  1.00  0.00           H  
ATOM   4877 3HD2 LEU A 320      -8.926  65.420 -33.229  1.00  0.00           H  
ATOM   4878  N   PHE A 321      -4.348  66.471 -34.064  1.00  0.00           N  
ATOM   4879  CA  PHE A 321      -3.542  65.946 -35.151  1.00  0.00           C  
ATOM   4880  C   PHE A 321      -2.444  66.932 -35.477  1.00  0.00           C  
ATOM   4881  O   PHE A 321      -2.049  67.087 -36.635  1.00  0.00           O  
ATOM   4882  CB  PHE A 321      -4.394  65.615 -36.364  1.00  0.00           C  
ATOM   4883  CG  PHE A 321      -5.370  64.560 -36.043  1.00  0.00           C  
ATOM   4884  CD1 PHE A 321      -6.712  64.795 -36.100  1.00  0.00           C  
ATOM   4885  CD2 PHE A 321      -4.926  63.323 -35.611  1.00  0.00           C  
ATOM   4886  CE1 PHE A 321      -7.598  63.809 -35.755  1.00  0.00           C  
ATOM   4887  CE2 PHE A 321      -5.809  62.340 -35.262  1.00  0.00           C  
ATOM   4888  CZ  PHE A 321      -7.146  62.578 -35.335  1.00  0.00           C  
ATOM   4889  H   PHE A 321      -4.793  67.388 -34.158  1.00  0.00           H  
ATOM   4890  HA  PHE A 321      -3.065  65.021 -34.824  1.00  0.00           H  
ATOM   4891 1HB  PHE A 321      -4.931  66.500 -36.686  1.00  0.00           H  
ATOM   4892 2HB  PHE A 321      -3.774  65.284 -37.181  1.00  0.00           H  
ATOM   4893  HD1 PHE A 321      -7.075  65.771 -36.420  1.00  0.00           H  
ATOM   4894  HD2 PHE A 321      -3.849  63.141 -35.542  1.00  0.00           H  
ATOM   4895  HE1 PHE A 321      -8.659  64.011 -35.803  1.00  0.00           H  
ATOM   4896  HE2 PHE A 321      -5.447  61.373 -34.925  1.00  0.00           H  
ATOM   4897  HZ  PHE A 321      -7.849  61.799 -35.051  1.00  0.00           H  
ATOM   4898  N   GLY A 322      -1.985  67.649 -34.455  1.00  0.00           N  
ATOM   4899  CA  GLY A 322      -0.965  68.646 -34.688  1.00  0.00           C  
ATOM   4900  C   GLY A 322       0.426  68.056 -34.670  1.00  0.00           C  
ATOM   4901  O   GLY A 322       0.668  66.993 -34.093  1.00  0.00           O  
ATOM   4902  H   GLY A 322      -2.322  67.478 -33.505  1.00  0.00           H  
ATOM   4903 1HA  GLY A 322      -1.139  69.089 -35.664  1.00  0.00           H  
ATOM   4904 2HA  GLY A 322      -1.053  69.440 -33.945  1.00  0.00           H  
ATOM   4905  N   GLU A 323       1.372  68.746 -35.291  1.00  0.00           N  
ATOM   4906  CA  GLU A 323       2.748  68.269 -35.261  1.00  0.00           C  
ATOM   4907  C   GLU A 323       3.345  68.462 -33.876  1.00  0.00           C  
ATOM   4908  O   GLU A 323       3.171  69.520 -33.262  1.00  0.00           O  
ATOM   4909  CB  GLU A 323       3.587  68.978 -36.322  1.00  0.00           C  
ATOM   4910  CG  GLU A 323       5.011  68.434 -36.472  1.00  0.00           C  
ATOM   4911  CD  GLU A 323       5.788  69.086 -37.599  1.00  0.00           C  
ATOM   4912  OE1 GLU A 323       5.276  70.003 -38.195  1.00  0.00           O  
ATOM   4913  OE2 GLU A 323       6.886  68.657 -37.873  1.00  0.00           O  
ATOM   4914  H   GLU A 323       1.140  69.600 -35.787  1.00  0.00           H  
ATOM   4915  HA  GLU A 323       2.754  67.206 -35.475  1.00  0.00           H  
ATOM   4916 1HB  GLU A 323       3.093  68.895 -37.289  1.00  0.00           H  
ATOM   4917 2HB  GLU A 323       3.657  70.040 -36.079  1.00  0.00           H  
ATOM   4918 1HG  GLU A 323       5.550  68.599 -35.537  1.00  0.00           H  
ATOM   4919 2HG  GLU A 323       4.961  67.356 -36.638  1.00  0.00           H  
ATOM   4920  N   ALA A 324       4.025  67.442 -33.371  1.00  0.00           N  
ATOM   4921  CA  ALA A 324       4.657  67.533 -32.066  1.00  0.00           C  
ATOM   4922  C   ALA A 324       6.060  68.062 -32.200  1.00  0.00           C  
ATOM   4923  O   ALA A 324       6.800  67.642 -33.088  1.00  0.00           O  
ATOM   4924  CB  ALA A 324       4.693  66.178 -31.403  1.00  0.00           C  
ATOM   4925  H   ALA A 324       4.146  66.592 -33.915  1.00  0.00           H  
ATOM   4926  HA  ALA A 324       4.094  68.216 -31.453  1.00  0.00           H  
ATOM   4927 1HB  ALA A 324       5.170  66.287 -30.435  1.00  0.00           H  
ATOM   4928 2HB  ALA A 324       3.678  65.796 -31.282  1.00  0.00           H  
ATOM   4929 3HB  ALA A 324       5.270  65.487 -32.015  1.00  0.00           H
[truncated: 468,995 more chars]
