# Supplementary material for: The transformative power of transformers in protein structure prediction
Source: Proc Natl Acad Sci U S A. 2023 Jul 31;120(32):e2303499120. doi: 10.1073/pnas.2303499120 (PMC10410766; doi:10.1073/pnas.2303499120)
Supplement: Supplementary file 2 — Dataset S01 (GZ) [file pnas.2303499120.sd01.gz › SI_Data/predicted_structures/RoseTTAFold/T1177.pdb]

HEADER                                            27-DEC-22   XXXX              
EXPDTA    THEORETICAL MODEL                                                     
REMARK 220                                                                      
REMARK 220 EXPERIMENTAL DETAILS                                                 
REMARK 220  EXPERIMENT TYPE                : THEORETICAL MODELLING              
REMARK 220  DATE OF DATA COLLECTION        : 27-DEC-22                          
REMARK 220                                                                      
REMARK 220 REMARK: MODEL GENERATED BY ROSETTA                                   
REMARK 220  VERSION 2022.39+release.d8d9982                                     
ATOM      1  N   ARG A   1       0.708  -1.109   0.577  1.00  0.00           N  
ATOM      2  CA  ARG A   1       2.154  -0.928   0.566  1.00  0.00           C  
ATOM      3  C   ARG A   1       2.612   0.418   0.022  1.00  0.00           C  
ATOM      4  O   ARG A   1       2.304   0.794  -1.117  1.00  0.00           O  
ATOM      5  CB  ARG A   1       2.838  -2.033  -0.222  1.00  0.00           C  
ATOM      6  CG  ARG A   1       4.314  -1.793  -0.408  1.00  0.00           C  
ATOM      7  CD  ARG A   1       5.087  -1.901   0.833  1.00  0.00           C  
ATOM      8  NE  ARG A   1       6.423  -1.393   0.630  1.00  0.00           N  
ATOM      9  CZ  ARG A   1       7.497  -2.124   0.286  1.00  0.00           C  
ATOM     10  NH1 ARG A   1       7.393  -3.430   0.140  1.00  0.00           N  
ATOM     11  NH2 ARG A   1       8.661  -1.533   0.094  1.00  0.00           N  
ATOM     12 1H   ARG A   1       0.468  -1.859   1.208  1.00  0.00           H  
ATOM     13 2H   ARG A   1       0.268  -0.254   0.887  1.00  0.00           H  
ATOM     14 3H   ARG A   1       0.388  -1.335  -0.354  1.00  0.00           H  
ATOM     15  HA  ARG A   1       2.502  -1.002   1.597  1.00  0.00           H  
ATOM     16 1HB  ARG A   1       2.709  -2.987   0.286  1.00  0.00           H  
ATOM     17 2HB  ARG A   1       2.386  -2.114  -1.212  1.00  0.00           H  
ATOM     18 1HG  ARG A   1       4.712  -2.517  -1.116  1.00  0.00           H  
ATOM     19 2HG  ARG A   1       4.468  -0.792  -0.790  1.00  0.00           H  
ATOM     20 1HD  ARG A   1       4.618  -1.319   1.620  1.00  0.00           H  
ATOM     21 2HD  ARG A   1       5.158  -2.942   1.136  1.00  0.00           H  
ATOM     22  HE  ARG A   1       6.528  -0.368   0.700  1.00  0.00           H  
ATOM     23 1HH1 ARG A   1       6.503  -3.883   0.284  1.00  0.00           H  
ATOM     24 2HH1 ARG A   1       8.202  -3.975  -0.120  1.00  0.00           H  
ATOM     25 1HH2 ARG A   1       8.746  -0.528   0.203  1.00  0.00           H  
ATOM     26 2HH2 ARG A   1       9.465  -2.077  -0.167  1.00  0.00           H  
ATOM     27  N   LYS A   2       3.361   1.136   0.855  1.00  0.00           N  
ATOM     28  CA  LYS A   2       3.940   2.422   0.483  1.00  0.00           C  
ATOM     29  C   LYS A   2       5.366   2.281  -0.036  1.00  0.00           C  
ATOM     30  O   LYS A   2       6.131   1.412   0.409  1.00  0.00           O  
ATOM     31  CB  LYS A   2       3.950   3.365   1.682  1.00  0.00           C  
ATOM     32  CG  LYS A   2       2.586   3.774   2.179  1.00  0.00           C  
ATOM     33  CD  LYS A   2       2.688   4.625   3.430  1.00  0.00           C  
ATOM     34  CE  LYS A   2       1.315   5.001   3.963  1.00  0.00           C  
ATOM     35  NZ  LYS A   2       1.411   5.736   5.259  1.00  0.00           N  
ATOM     36  H   LYS A   2       3.558   0.783   1.783  1.00  0.00           H  
ATOM     37  HA  LYS A   2       3.337   2.860  -0.311  1.00  0.00           H  
ATOM     38 1HB  LYS A   2       4.491   2.903   2.506  1.00  0.00           H  
ATOM     39 2HB  LYS A   2       4.489   4.277   1.409  1.00  0.00           H  
ATOM     40 1HG  LYS A   2       2.123   4.373   1.405  1.00  0.00           H  
ATOM     41 2HG  LYS A   2       1.967   2.901   2.370  1.00  0.00           H  
ATOM     42 1HD  LYS A   2       3.232   4.077   4.200  1.00  0.00           H  
ATOM     43 2HD  LYS A   2       3.238   5.535   3.200  1.00  0.00           H  
ATOM     44 1HE  LYS A   2       0.809   5.632   3.232  1.00  0.00           H  
ATOM     45 2HE  LYS A   2       0.728   4.095   4.113  1.00  0.00           H  
ATOM     46 1HZ  LYS A   2       0.485   5.968   5.586  1.00  0.00           H  
ATOM     47 2HZ  LYS A   2       1.871   5.150   5.943  1.00  0.00           H  
ATOM     48 3HZ  LYS A   2       1.945   6.582   5.130  1.00  0.00           H  
ATOM     49  N   TYR A   3       5.715   3.168  -0.956  1.00  0.00           N  
ATOM     50  CA  TYR A   3       7.066   3.274  -1.500  1.00  0.00           C  
ATOM     51  C   TYR A   3       7.534   4.719  -1.490  1.00  0.00           C  
ATOM     52  O   TYR A   3       6.714   5.639  -1.633  1.00  0.00           O  
ATOM     53  CB  TYR A   3       7.139   2.733  -2.915  1.00  0.00           C  
ATOM     54  CG  TYR A   3       6.866   1.267  -3.078  1.00  0.00           C  
ATOM     55  CD1 TYR A   3       5.577   0.805  -3.254  1.00  0.00           C  
ATOM     56  CD2 TYR A   3       7.927   0.378  -3.065  1.00  0.00           C  
ATOM     57  CE1 TYR A   3       5.360  -0.551  -3.424  1.00  0.00           C  
ATOM     58  CE2 TYR A   3       7.703  -0.971  -3.232  1.00  0.00           C  
ATOM     59  CZ  TYR A   3       6.426  -1.433  -3.413  1.00  0.00           C  
ATOM     60  OH  TYR A   3       6.200  -2.781  -3.583  1.00  0.00           O  
ATOM     61  H   TYR A   3       4.998   3.822  -1.278  1.00  0.00           H  
ATOM     62  HA  TYR A   3       7.749   2.705  -0.868  1.00  0.00           H  
ATOM     63 1HB  TYR A   3       6.407   3.247  -3.476  1.00  0.00           H  
ATOM     64 2HB  TYR A   3       8.118   2.960  -3.353  1.00  0.00           H  
ATOM     65  HD1 TYR A   3       4.737   1.505  -3.261  1.00  0.00           H  
ATOM     66  HD2 TYR A   3       8.946   0.750  -2.927  1.00  0.00           H  
ATOM     67  HE1 TYR A   3       4.354  -0.934  -3.564  1.00  0.00           H  
ATOM     68  HE2 TYR A   3       8.539  -1.669  -3.223  1.00  0.00           H  
ATOM     69  HH  TYR A   3       5.279  -2.923  -3.827  1.00  0.00           H  
ATOM     70  N   ASP A   4       8.845   4.922  -1.321  1.00  0.00           N  
ATOM     71  CA  ASP A   4       9.372   6.275  -1.335  1.00  0.00           C  
ATOM     72  C   ASP A   4      10.208   6.586  -2.577  1.00  0.00           C  
ATOM     73  O   ASP A   4      11.096   5.820  -2.967  1.00  0.00           O  
ATOM     74  CB  ASP A   4      10.207   6.541  -0.085  1.00  0.00           C  
ATOM     75  CG  ASP A   4       9.398   6.423   1.236  1.00  0.00           C  
ATOM     76  OD1 ASP A   4       8.206   6.240   1.177  1.00  0.00           O  
ATOM     77  OD2 ASP A   4       9.984   6.527   2.287  1.00  0.00           O  
ATOM     78  H   ASP A   4       9.497   4.137  -1.202  1.00  0.00           H  
ATOM     79  HA  ASP A   4       8.533   6.967  -1.323  1.00  0.00           H  
ATOM     80 1HB  ASP A   4      11.046   5.831  -0.051  1.00  0.00           H  
ATOM     81 2HB  ASP A   4      10.633   7.544  -0.148  1.00  0.00           H  
ATOM     82  N   LEU A   5       9.940   7.724  -3.194  1.00  0.00           N  
ATOM     83  CA  LEU A   5      10.745   8.167  -4.310  1.00  0.00           C  
ATOM     84  C   LEU A   5      11.611   9.304  -3.818  1.00  0.00           C  
ATOM     85  O   LEU A   5      11.211  10.093  -2.946  1.00  0.00           O  
ATOM     86  CB  LEU A   5       9.913   8.628  -5.519  1.00  0.00           C  
ATOM     87  CG  LEU A   5       8.915   7.612  -6.090  1.00  0.00           C  
ATOM     88  CD1 LEU A   5       8.183   8.206  -7.282  1.00  0.00           C  
ATOM     89  CD2 LEU A   5       9.629   6.357  -6.480  1.00  0.00           C  
ATOM     90  H   LEU A   5       9.180   8.306  -2.853  1.00  0.00           H  
ATOM     91  HA  LEU A   5      11.392   7.355  -4.628  1.00  0.00           H  
ATOM     92 1HB  LEU A   5       9.362   9.509  -5.241  1.00  0.00           H  
ATOM     93 2HB  LEU A   5      10.607   8.899  -6.318  1.00  0.00           H  
ATOM     94  HG  LEU A   5       8.182   7.398  -5.333  1.00  0.00           H  
ATOM     95 1HD1 LEU A   5       7.459   7.492  -7.659  1.00  0.00           H  
ATOM     96 2HD1 LEU A   5       7.682   9.090  -6.984  1.00  0.00           H  
ATOM     97 3HD1 LEU A   5       8.897   8.446  -8.069  1.00  0.00           H  
ATOM     98 1HD2 LEU A   5       8.925   5.628  -6.872  1.00  0.00           H  
ATOM     99 2HD2 LEU A   5      10.375   6.581  -7.241  1.00  0.00           H  
ATOM    100 3HD2 LEU A   5      10.116   5.942  -5.603  1.00  0.00           H  
ATOM    101  N   TYR A   6      12.785   9.423  -4.392  1.00  0.00           N  
ATOM    102  CA  TYR A   6      13.673  10.498  -4.013  1.00  0.00           C  
ATOM    103  C   TYR A   6      13.904  11.317  -5.267  1.00  0.00           C  
ATOM    104  O   TYR A   6      14.003  10.747  -6.362  1.00  0.00           O  
ATOM    105  CB  TYR A   6      14.962   9.886  -3.477  1.00  0.00           C  
ATOM    106  CG  TYR A   6      14.683   8.878  -2.346  1.00  0.00           C  
ATOM    107  CD1 TYR A   6      14.393   7.562  -2.692  1.00  0.00           C  
ATOM    108  CD2 TYR A   6      14.700   9.241  -1.009  1.00  0.00           C  
ATOM    109  CE1 TYR A   6      14.129   6.615  -1.744  1.00  0.00           C  
ATOM    110  CE2 TYR A   6      14.434   8.272  -0.037  1.00  0.00           C  
ATOM    111  CZ  TYR A   6      14.150   6.958  -0.413  1.00  0.00           C  
ATOM    112  OH  TYR A   6      13.899   5.988   0.543  1.00  0.00           O  
ATOM    113  H   TYR A   6      13.071   8.725  -5.077  1.00  0.00           H  
ATOM    114  HA  TYR A   6      13.209  11.135  -3.260  1.00  0.00           H  
ATOM    115 1HB  TYR A   6      15.483   9.369  -4.281  1.00  0.00           H  
ATOM    116 2HB  TYR A   6      15.617  10.668  -3.099  1.00  0.00           H  
ATOM    117  HD1 TYR A   6      14.375   7.277  -3.731  1.00  0.00           H  
ATOM    118  HD2 TYR A   6      14.922  10.267  -0.718  1.00  0.00           H  
ATOM    119  HE1 TYR A   6      13.907   5.591  -2.040  1.00  0.00           H  
ATOM    120  HE2 TYR A   6      14.448   8.544   1.021  1.00  0.00           H  
ATOM    121  HH  TYR A   6      13.480   5.194   0.119  1.00  0.00           H  
ATOM    122  N   LEU A   7      13.962  12.644  -5.128  1.00  0.00           N  
ATOM    123  CA  LEU A   7      14.136  13.497  -6.304  1.00  0.00           C  
ATOM    124  C   LEU A   7      15.098  14.672  -6.038  1.00  0.00           C  
ATOM    125  O   LEU A   7      14.790  15.592  -5.270  1.00  0.00           O  
ATOM    126  CB  LEU A   7      12.718  13.926  -6.733  1.00  0.00           C  
ATOM    127  CG  LEU A   7      12.566  14.794  -7.915  1.00  0.00           C  
ATOM    128  CD1 LEU A   7      13.113  14.095  -9.062  1.00  0.00           C  
ATOM    129  CD2 LEU A   7      11.072  15.064  -8.172  1.00  0.00           C  
ATOM    130  H   LEU A   7      13.867  13.056  -4.200  1.00  0.00           H  
ATOM    131  HA  LEU A   7      14.560  12.892  -7.105  1.00  0.00           H  
ATOM    132 1HB  LEU A   7      12.148  13.020  -6.940  1.00  0.00           H  
ATOM    133 2HB  LEU A   7      12.244  14.422  -5.894  1.00  0.00           H  
ATOM    134  HG  LEU A   7      13.111  15.720  -7.768  1.00  0.00           H  
ATOM    135 1HD1 LEU A   7      12.992  14.708  -9.919  1.00  0.00           H  
ATOM    136 2HD1 LEU A   7      14.153  13.892  -8.901  1.00  0.00           H  
ATOM    137 3HD1 LEU A   7      12.573  13.165  -9.202  1.00  0.00           H  
ATOM    138 1HD2 LEU A   7      10.951  15.684  -9.061  1.00  0.00           H  
ATOM    139 2HD2 LEU A   7      10.553  14.114  -8.330  1.00  0.00           H  
ATOM    140 3HD2 LEU A   7      10.627  15.562  -7.329  1.00  0.00           H  
ATOM    141  N   THR A   8      16.266  14.641  -6.691  1.00  0.00           N  
ATOM    142  CA  THR A   8      17.352  15.593  -6.417  1.00  0.00           C  
ATOM    143  C   THR A   8      17.582  16.562  -7.562  1.00  0.00           C  
ATOM    144  O   THR A   8      17.714  16.156  -8.715  1.00  0.00           O  
ATOM    145  CB  THR A   8      18.669  14.850  -6.118  1.00  0.00           C  
ATOM    146  OG1 THR A   8      18.509  13.987  -4.967  1.00  0.00           O  
ATOM    147  CG2 THR A   8      19.785  15.858  -5.848  1.00  0.00           C  
ATOM    148  H   THR A   8      16.412  13.903  -7.379  1.00  0.00           H  
ATOM    149  HA  THR A   8      17.092  16.178  -5.547  1.00  0.00           H  
ATOM    150  HB  THR A   8      18.941  14.239  -6.975  1.00  0.00           H  
ATOM    151  HG1 THR A   8      18.115  14.461  -4.209  1.00  0.00           H  
ATOM    152 1HG2 THR A   8      20.711  15.327  -5.640  1.00  0.00           H  
ATOM    153 2HG2 THR A   8      19.927  16.497  -6.717  1.00  0.00           H  
ATOM    154 3HG2 THR A   8      19.519  16.473  -4.990  1.00  0.00           H  
ATOM    155  N   ALA A   9      17.630  17.854  -7.277  1.00  0.00           N  
ATOM    156  CA  ALA A   9      17.770  18.795  -8.383  1.00  0.00           C  
ATOM    157  C   ALA A   9      19.210  19.012  -8.827  1.00  0.00           C  
ATOM    158  O   ALA A   9      20.090  19.249  -7.998  1.00  0.00           O  
ATOM    159  CB  ALA A   9      17.170  20.114  -7.976  1.00  0.00           C  
ATOM    160  H   ALA A   9      17.575  18.181  -6.305  1.00  0.00           H  
ATOM    161  HA  ALA A   9      17.229  18.395  -9.228  1.00  0.00           H  
ATOM    162 1HB  ALA A   9      17.238  20.792  -8.808  1.00  0.00           H  
ATOM    163 2HB  ALA A   9      16.129  19.964  -7.708  1.00  0.00           H  
ATOM    164 3HB  ALA A   9      17.712  20.522  -7.123  1.00  0.00           H  
ATOM    165  N   LYS A  10      19.458  19.074 -10.146  1.00  0.00           N  
ATOM    166  CA  LYS A  10      20.814  19.359 -10.625  1.00  0.00           C  
ATOM    167  C   LYS A  10      21.128  20.854 -10.601  1.00  0.00           C  
ATOM    168  O   LYS A  10      21.297  21.480 -11.648  1.00  0.00           O  
ATOM    169  CB  LYS A  10      21.005  18.852 -12.054  1.00  0.00           C  
ATOM    170  CG  LYS A  10      20.919  17.338 -12.250  1.00  0.00           C  
ATOM    171  CD  LYS A  10      21.082  16.978 -13.734  1.00  0.00           C  
ATOM    172  CE  LYS A  10      20.936  15.492 -13.969  1.00  0.00           C  
ATOM    173  NZ  LYS A  10      21.116  15.122 -15.405  1.00  0.00           N  
ATOM    174  H   LYS A  10      18.736  18.869 -10.844  1.00  0.00           H  
ATOM    175  HA  LYS A  10      21.526  18.854  -9.969  1.00  0.00           H  
ATOM    176 1HB  LYS A  10      20.244  19.305 -12.696  1.00  0.00           H  
ATOM    177 2HB  LYS A  10      21.974  19.180 -12.424  1.00  0.00           H  
ATOM    178 1HG  LYS A  10      21.706  16.849 -11.677  1.00  0.00           H  
ATOM    179 2HG  LYS A  10      19.955  16.968 -11.895  1.00  0.00           H  
ATOM    180 1HD  LYS A  10      20.319  17.498 -14.312  1.00  0.00           H  
ATOM    181 2HD  LYS A  10      22.061  17.299 -14.084  1.00  0.00           H  
ATOM    182 1HE  LYS A  10      21.678  14.965 -13.375  1.00  0.00           H  
ATOM    183 2HE  LYS A  10      19.938  15.185 -13.649  1.00  0.00           H  
ATOM    184 1HZ  LYS A  10      21.005  14.121 -15.506  1.00  0.00           H  
ATOM    185 2HZ  LYS A  10      20.423  15.595 -15.966  1.00  0.00           H  
ATOM    186 3HZ  LYS A  10      22.039  15.390 -15.713  1.00  0.00           H  
ATOM    187  N   ASN A  11      21.202  21.418  -9.400  1.00  0.00           N  
ATOM    188  CA  ASN A  11      21.457  22.852  -9.186  1.00  0.00           C  
ATOM    189  C   ASN A  11      20.493  23.752  -9.980  1.00  0.00           C  
ATOM    190  O   ASN A  11      20.907  24.756 -10.558  1.00  0.00           O  
ATOM    191  CB  ASN A  11      22.887  23.194  -9.566  1.00  0.00           C  
ATOM    192  CG  ASN A  11      23.913  22.478  -8.735  1.00  0.00           C  
ATOM    193  OD1 ASN A  11      23.783  22.341  -7.513  1.00  0.00           O  
ATOM    194  ND2 ASN A  11      24.944  22.008  -9.395  1.00  0.00           N  
ATOM    195  H   ASN A  11      21.046  20.794  -8.609  1.00  0.00           H  
ATOM    196  HA  ASN A  11      21.310  23.069  -8.129  1.00  0.00           H  
ATOM    197 1HB  ASN A  11      23.061  22.964 -10.615  1.00  0.00           H  
ATOM    198 2HB  ASN A  11      23.035  24.268  -9.448  1.00  0.00           H  
ATOM    199 1HD2 ASN A  11      25.672  21.515  -8.919  1.00  0.00           H  
ATOM    200 2HD2 ASN A  11      25.004  22.143 -10.384  1.00  0.00           H  
ATOM    201  N   THR A  12      19.205  23.409  -9.980  1.00  0.00           N  
ATOM    202  CA  THR A  12      18.202  24.141 -10.763  1.00  0.00           C  
ATOM    203  C   THR A  12      17.473  25.262  -9.997  1.00  0.00           C  
ATOM    204  O   THR A  12      16.638  25.982 -10.565  1.00  0.00           O  
ATOM    205  CB  THR A  12      17.146  23.175 -11.232  1.00  0.00           C  
ATOM    206  OG1 THR A  12      16.469  22.715 -10.070  1.00  0.00           O  
ATOM    207  CG2 THR A  12      17.788  21.974 -11.963  1.00  0.00           C  
ATOM    208  H   THR A  12      18.927  22.588  -9.466  1.00  0.00           H  
ATOM    209  HA  THR A  12      18.701  24.584 -11.625  1.00  0.00           H  
ATOM    210  HB  THR A  12      16.452  23.682 -11.892  1.00  0.00           H  
ATOM    211  HG1 THR A  12      16.215  23.481  -9.537  1.00  0.00           H  
ATOM    212 1HG2 THR A  12      17.028  21.274 -12.282  1.00  0.00           H  
ATOM    213 2HG2 THR A  12      18.333  22.330 -12.835  1.00  0.00           H  
ATOM    214 3HG2 THR A  12      18.468  21.477 -11.296  1.00  0.00           H  
ATOM    215  N   ALA A  13      17.767  25.384  -8.707  1.00  0.00           N  
ATOM    216  CA  ALA A  13      17.163  26.402  -7.847  1.00  0.00           C  
ATOM    217  C   ALA A  13      15.636  26.432  -7.968  1.00  0.00           C  
ATOM    218  O   ALA A  13      14.973  25.416  -7.751  1.00  0.00           O  
ATOM    219  CB  ALA A  13      17.759  27.763  -8.181  1.00  0.00           C  
ATOM    220  H   ALA A  13      18.458  24.761  -8.319  1.00  0.00           H  
ATOM    221  HA  ALA A  13      17.410  26.155  -6.814  1.00  0.00           H  
ATOM    222 1HB  ALA A  13      17.350  28.518  -7.508  1.00  0.00           H  
ATOM    223 2HB  ALA A  13      18.840  27.719  -8.051  1.00  0.00           H  
ATOM    224 3HB  ALA A  13      17.535  28.029  -9.213  1.00  0.00           H  
ATOM    225  N   ARG A  14      15.092  27.598  -8.341  1.00  0.00           N  
ATOM    226  CA  ARG A  14      13.657  27.887  -8.444  1.00  0.00           C  
ATOM    227  C   ARG A  14      12.802  26.829  -9.131  1.00  0.00           C  
ATOM    228  O   ARG A  14      11.624  26.675  -8.789  1.00  0.00           O  
ATOM    229  CB  ARG A  14      13.419  29.186  -9.187  1.00  0.00           C  
ATOM    230  CG  ARG A  14      11.948  29.616  -9.210  1.00  0.00           C  
ATOM    231  CD  ARG A  14      11.691  30.816 -10.066  1.00  0.00           C  
ATOM    232  NE  ARG A  14      11.915  30.531 -11.474  1.00  0.00           N  
ATOM    233  CZ  ARG A  14      11.032  29.861 -12.248  1.00  0.00           C  
ATOM    234  NH1 ARG A  14       9.914  29.427 -11.723  1.00  0.00           N  
ATOM    235  NH2 ARG A  14      11.286  29.629 -13.524  1.00  0.00           N  
ATOM    236  H   ARG A  14      15.715  28.363  -8.543  1.00  0.00           H  
ATOM    237  HA  ARG A  14      13.280  28.010  -7.427  1.00  0.00           H  
ATOM    238 1HB  ARG A  14      13.996  29.985  -8.728  1.00  0.00           H  
ATOM    239 2HB  ARG A  14      13.754  29.084 -10.220  1.00  0.00           H  
ATOM    240 1HG  ARG A  14      11.341  28.791  -9.595  1.00  0.00           H  
ATOM    241 2HG  ARG A  14      11.628  29.850  -8.194  1.00  0.00           H  
ATOM    242 1HD  ARG A  14      10.655  31.131  -9.943  1.00  0.00           H  
ATOM    243 2HD  ARG A  14      12.357  31.625  -9.772  1.00  0.00           H  
ATOM    244  HE  ARG A  14      12.773  30.855 -11.898  1.00  0.00           H  
ATOM    245 1HH1 ARG A  14       9.707  29.582 -10.750  1.00  0.00           H  
ATOM    246 2HH1 ARG A  14       9.243  28.881 -12.286  1.00  0.00           H  
ATOM    247 1HH2 ARG A  14      12.145  29.953 -13.939  1.00  0.00           H  
ATOM    248 2HH2 ARG A  14      10.610  29.115 -14.078  1.00  0.00           H  
ATOM    249  N   SER A  15      13.360  26.092 -10.100  1.00  0.00           N  
ATOM    250  CA  SER A  15      12.555  25.104 -10.822  1.00  0.00           C  
ATOM    251  C   SER A  15      11.954  24.087  -9.848  1.00  0.00           C  
ATOM    252  O   SER A  15      10.934  23.457 -10.140  1.00  0.00           O  
ATOM    253  CB  SER A  15      13.381  24.373 -11.843  1.00  0.00           C  
ATOM    254  OG  SER A  15      13.835  25.239 -12.848  1.00  0.00           O  
ATOM    255  H   SER A  15      14.354  26.210 -10.318  1.00  0.00           H  
ATOM    256  HA  SER A  15      11.740  25.622 -11.330  1.00  0.00           H  
ATOM    257 1HB  SER A  15      14.224  23.908 -11.344  1.00  0.00           H  
ATOM    258 2HB  SER A  15      12.787  23.573 -12.286  1.00  0.00           H  
ATOM    259  HG  SER A  15      14.448  25.847 -12.415  1.00  0.00           H  
ATOM    260  N   VAL A  16      12.576  23.945  -8.674  1.00  0.00           N  
ATOM    261  CA  VAL A  16      12.087  23.052  -7.657  1.00  0.00           C  
ATOM    262  C   VAL A  16      10.720  23.505  -7.177  1.00  0.00           C  
ATOM    263  O   VAL A  16       9.844  22.671  -6.973  1.00  0.00           O  
ATOM    264  CB  VAL A  16      13.075  22.995  -6.486  1.00  0.00           C  
ATOM    265  CG1 VAL A  16      12.459  22.248  -5.352  1.00  0.00           C  
ATOM    266  CG2 VAL A  16      14.351  22.299  -6.956  1.00  0.00           C  
ATOM    267  H   VAL A  16      13.410  24.494  -8.480  1.00  0.00           H  
ATOM    268  HA  VAL A  16      11.992  22.058  -8.068  1.00  0.00           H  
ATOM    269  HB  VAL A  16      13.305  24.008  -6.147  1.00  0.00           H  
ATOM    270 1HG1 VAL A  16      13.152  22.197  -4.526  1.00  0.00           H  
ATOM    271 2HG1 VAL A  16      11.558  22.764  -5.039  1.00  0.00           H  
ATOM    272 3HG1 VAL A  16      12.216  21.260  -5.682  1.00  0.00           H  
ATOM    273 1HG2 VAL A  16      15.064  22.251  -6.143  1.00  0.00           H  
ATOM    274 2HG2 VAL A  16      14.115  21.298  -7.286  1.00  0.00           H  
ATOM    275 3HG2 VAL A  16      14.787  22.860  -7.783  1.00  0.00           H  
ATOM    276  N   GLU A  17      10.502  24.804  -7.000  1.00  0.00           N  
ATOM    277  CA  GLU A  17       9.205  25.270  -6.523  1.00  0.00           C  
ATOM    278  C   GLU A  17       8.127  24.974  -7.565  1.00  0.00           C  
ATOM    279  O   GLU A  17       6.998  24.583  -7.230  1.00  0.00           O  
ATOM    280  CB  GLU A  17       9.267  26.764  -6.215  1.00  0.00           C  
ATOM    281  CG  GLU A  17      10.133  27.129  -4.995  1.00  0.00           C  
ATOM    282  CD  GLU A  17       9.557  26.660  -3.650  1.00  0.00           C  
ATOM    283  OE1 GLU A  17       8.424  26.972  -3.380  1.00  0.00           O  
ATOM    284  OE2 GLU A  17      10.259  26.009  -2.893  1.00  0.00           O  
ATOM    285  H   GLU A  17      11.220  25.482  -7.248  1.00  0.00           H  
ATOM    286  HA  GLU A  17       8.954  24.734  -5.610  1.00  0.00           H  
ATOM    287 1HB  GLU A  17       9.670  27.294  -7.080  1.00  0.00           H  
ATOM    288 2HB  GLU A  17       8.261  27.142  -6.042  1.00  0.00           H  
ATOM    289 1HG  GLU A  17      11.119  26.679  -5.130  1.00  0.00           H  
ATOM    290 2HG  GLU A  17      10.261  28.211  -4.971  1.00  0.00           H  
ATOM    291  N   ASP A  18       8.486  25.112  -8.847  1.00  0.00           N  
ATOM    292  CA  ASP A  18       7.503  24.798  -9.886  1.00  0.00           C  
ATOM    293  C   ASP A  18       7.235  23.297  -9.919  1.00  0.00           C  
ATOM    294  O   ASP A  18       6.087  22.862 -10.052  1.00  0.00           O  
ATOM    295  CB  ASP A  18       7.948  25.272 -11.274  1.00  0.00           C  
ATOM    296  CG  ASP A  18       7.869  26.795 -11.465  1.00  0.00           C  
ATOM    297  OD1 ASP A  18       7.276  27.451 -10.638  1.00  0.00           O  
ATOM    298  OD2 ASP A  18       8.383  27.291 -12.456  1.00  0.00           O  
ATOM    299  H   ASP A  18       9.430  25.444  -9.065  1.00  0.00           H  
ATOM    300  HA  ASP A  18       6.570  25.304  -9.641  1.00  0.00           H  
ATOM    301 1HB  ASP A  18       8.980  24.949 -11.444  1.00  0.00           H  
ATOM    302 2HB  ASP A  18       7.331  24.788 -12.033  1.00  0.00           H  
ATOM    303  N   THR A  19       8.287  22.505  -9.733  1.00  0.00           N  
ATOM    304  CA  THR A  19       8.155  21.063  -9.758  1.00  0.00           C  
ATOM    305  C   THR A  19       7.278  20.615  -8.609  1.00  0.00           C  
ATOM    306  O   THR A  19       6.408  19.766  -8.783  1.00  0.00           O  
ATOM    307  CB  THR A  19       9.497  20.369  -9.653  1.00  0.00           C  
ATOM    308  OG1 THR A  19      10.337  20.796 -10.718  1.00  0.00           O  
ATOM    309  CG2 THR A  19       9.247  18.848  -9.797  1.00  0.00           C  
ATOM    310  H   THR A  19       9.216  22.914  -9.627  1.00  0.00           H  
ATOM    311  HA  THR A  19       7.678  20.770 -10.694  1.00  0.00           H  
ATOM    312  HB  THR A  19       9.966  20.598  -8.697  1.00  0.00           H  
ATOM    313  HG1 THR A  19      10.435  21.780 -10.678  1.00  0.00           H  
ATOM    314 1HG2 THR A  19      10.167  18.289  -9.744  1.00  0.00           H  
ATOM    315 2HG2 THR A  19       8.594  18.538  -9.004  1.00  0.00           H  
ATOM    316 3HG2 THR A  19       8.772  18.656 -10.756  1.00  0.00           H  
ATOM    317  N   ILE A  20       7.494  21.208  -7.432  1.00  0.00           N  
ATOM    318  CA  ILE A  20       6.694  20.891  -6.266  1.00  0.00           C  
ATOM    319  C   ILE A  20       5.243  21.200  -6.520  1.00  0.00           C  
ATOM    320  O   ILE A  20       4.378  20.370  -6.236  1.00  0.00           O  
ATOM    321  CB  ILE A  20       7.163  21.674  -5.025  1.00  0.00           C  
ATOM    322  CG1 ILE A  20       8.500  21.149  -4.560  1.00  0.00           C  
ATOM    323  CG2 ILE A  20       6.108  21.667  -3.907  1.00  0.00           C  
ATOM    324  CD1 ILE A  20       9.157  22.036  -3.567  1.00  0.00           C  
ATOM    325  H   ILE A  20       8.245  21.887  -7.347  1.00  0.00           H  
ATOM    326  HA  ILE A  20       6.800  19.835  -6.071  1.00  0.00           H  
ATOM    327  HB  ILE A  20       7.329  22.708  -5.326  1.00  0.00           H  
ATOM    328 1HG1 ILE A  20       8.354  20.180  -4.096  1.00  0.00           H  
ATOM    329 2HG1 ILE A  20       9.151  21.020  -5.411  1.00  0.00           H  
ATOM    330 1HG2 ILE A  20       6.471  22.265  -3.074  1.00  0.00           H  
ATOM    331 2HG2 ILE A  20       5.176  22.096  -4.274  1.00  0.00           H  
ATOM    332 3HG2 ILE A  20       5.915  20.673  -3.553  1.00  0.00           H  
ATOM    333 1HD1 ILE A  20      10.084  21.602  -3.278  1.00  0.00           H  
ATOM    334 2HD1 ILE A  20       9.335  23.016  -4.009  1.00  0.00           H  
ATOM    335 3HD1 ILE A  20       8.518  22.148  -2.695  1.00  0.00           H  
ATOM    336  N   SER A  21       4.968  22.358  -7.112  1.00  0.00           N  
ATOM    337  CA  SER A  21       3.594  22.706  -7.391  1.00  0.00           C  
ATOM    338  C   SER A  21       2.954  21.640  -8.280  1.00  0.00           C  
ATOM    339  O   SER A  21       1.810  21.250  -8.058  1.00  0.00           O  
ATOM    340  CB  SER A  21       3.537  24.062  -8.068  1.00  0.00           C  
ATOM    341  OG  SER A  21       3.995  25.075  -7.206  1.00  0.00           O  
ATOM    342  H   SER A  21       5.715  23.020  -7.331  1.00  0.00           H  
ATOM    343  HA  SER A  21       3.048  22.748  -6.448  1.00  0.00           H  
ATOM    344 1HB  SER A  21       4.143  24.047  -8.970  1.00  0.00           H  
ATOM    345 2HB  SER A  21       2.513  24.269  -8.368  1.00  0.00           H  
ATOM    346  HG  SER A  21       4.964  24.928  -7.114  1.00  0.00           H  
ATOM    347  N   GLU A  22       3.687  21.132  -9.276  1.00  0.00           N  
ATOM    348  CA  GLU A  22       3.113  20.086 -10.118  1.00  0.00           C  
ATOM    349  C   GLU A  22       2.977  18.746  -9.372  1.00  0.00           C  
ATOM    350  O   GLU A  22       1.951  18.074  -9.464  1.00  0.00           O  
ATOM    351  CB  GLU A  22       3.962  19.891 -11.379  1.00  0.00           C  
ATOM    352  CG  GLU A  22       3.934  21.054 -12.383  1.00  0.00           C  
ATOM    353  CD  GLU A  22       2.561  21.322 -12.980  1.00  0.00           C  
ATOM    354  OE1 GLU A  22       1.943  20.397 -13.457  1.00  0.00           O  
ATOM    355  OE2 GLU A  22       2.139  22.457 -12.968  1.00  0.00           O  
ATOM    356  H   GLU A  22       4.625  21.495  -9.451  1.00  0.00           H  
ATOM    357  HA  GLU A  22       2.114  20.406 -10.420  1.00  0.00           H  
ATOM    358 1HB  GLU A  22       5.004  19.732 -11.089  1.00  0.00           H  
ATOM    359 2HB  GLU A  22       3.630  18.998 -11.900  1.00  0.00           H  
ATOM    360 1HG  GLU A  22       4.278  21.956 -11.874  1.00  0.00           H  
ATOM    361 2HG  GLU A  22       4.637  20.836 -13.185  1.00  0.00           H  
ATOM    362  N   LEU A  23       3.967  18.386  -8.553  1.00  0.00           N  
ATOM    363  CA  LEU A  23       3.926  17.120  -7.815  1.00  0.00           C  
ATOM    364  C   LEU A  23       2.792  17.044  -6.812  1.00  0.00           C  
ATOM    365  O   LEU A  23       2.180  15.993  -6.642  1.00  0.00           O  
ATOM    366  CB  LEU A  23       5.264  16.832  -7.159  1.00  0.00           C  
ATOM    367  CG  LEU A  23       6.345  16.432  -8.152  1.00  0.00           C  
ATOM    368  CD1 LEU A  23       7.674  16.342  -7.500  1.00  0.00           C  
ATOM    369  CD2 LEU A  23       5.980  15.101  -8.705  1.00  0.00           C  
ATOM    370  H   LEU A  23       4.788  18.982  -8.478  1.00  0.00           H  
ATOM    371  HA  LEU A  23       3.781  16.332  -8.541  1.00  0.00           H  
ATOM    372 1HB  LEU A  23       5.593  17.745  -6.688  1.00  0.00           H  
ATOM    373 2HB  LEU A  23       5.152  16.050  -6.406  1.00  0.00           H  
ATOM    374  HG  LEU A  23       6.396  17.170  -8.950  1.00  0.00           H  
ATOM    375 1HD1 LEU A  23       8.403  16.047  -8.244  1.00  0.00           H  
ATOM    376 2HD1 LEU A  23       7.939  17.312  -7.098  1.00  0.00           H  
ATOM    377 3HD1 LEU A  23       7.646  15.604  -6.703  1.00  0.00           H  
ATOM    378 1HD2 LEU A  23       6.734  14.793  -9.432  1.00  0.00           H  
ATOM    379 2HD2 LEU A  23       5.941  14.386  -7.890  1.00  0.00           H  
ATOM    380 3HD2 LEU A  23       5.010  15.153  -9.185  1.00  0.00           H  
ATOM    381  N   GLU A  24       2.446  18.167  -6.202  1.00  0.00           N  
ATOM    382  CA  GLU A  24       1.356  18.185  -5.235  1.00  0.00           C  
ATOM    383  C   GLU A  24       0.010  17.803  -5.878  1.00  0.00           C  
ATOM    384  O   GLU A  24      -0.914  17.402  -5.169  1.00  0.00           O  
ATOM    385  CB  GLU A  24       1.255  19.549  -4.540  1.00  0.00           C  
ATOM    386  CG  GLU A  24       2.402  19.851  -3.548  1.00  0.00           C  
ATOM    387  CD  GLU A  24       2.302  21.219  -2.897  1.00  0.00           C  
ATOM    388  OE1 GLU A  24       1.422  21.969  -3.247  1.00  0.00           O  
ATOM    389  OE2 GLU A  24       3.105  21.504  -2.036  1.00  0.00           O  
ATOM    390  H   GLU A  24       2.987  19.017  -6.373  1.00  0.00           H  
ATOM    391  HA  GLU A  24       1.578  17.444  -4.469  1.00  0.00           H  
ATOM    392 1HB  GLU A  24       1.262  20.335  -5.301  1.00  0.00           H  
ATOM    393 2HB  GLU A  24       0.310  19.617  -4.005  1.00  0.00           H  
ATOM    394 1HG  GLU A  24       2.390  19.093  -2.766  1.00  0.00           H  
ATOM    395 2HG  GLU A  24       3.349  19.769  -4.066  1.00  0.00           H  
ATOM    396  N   ASP A  25      -0.109  17.940  -7.208  1.00  0.00           N  
ATOM    397  CA  ASP A  25      -1.333  17.606  -7.921  1.00  0.00           C  
ATOM    398  C   ASP A  25      -1.299  16.225  -8.592  1.00  0.00           C  
ATOM    399  O   ASP A  25      -2.189  15.906  -9.387  1.00  0.00           O  
ATOM    400  CB  ASP A  25      -1.658  18.668  -8.980  1.00  0.00           C  
ATOM    401  CG  ASP A  25      -2.077  20.025  -8.389  1.00  0.00           C  
ATOM    402  OD1 ASP A  25      -2.825  20.030  -7.435  1.00  0.00           O  
ATOM    403  OD2 ASP A  25      -1.680  21.035  -8.918  1.00  0.00           O  
ATOM    404  H   ASP A  25       0.689  18.242  -7.767  1.00  0.00           H  
ATOM    405  HA  ASP A  25      -2.149  17.597  -7.200  1.00  0.00           H  
ATOM    406 1HB  ASP A  25      -0.769  18.822  -9.605  1.00  0.00           H  
ATOM    407 2HB  ASP A  25      -2.453  18.303  -9.628  1.00  0.00           H  
ATOM    408  N   ILE A  26      -0.295  15.396  -8.292  1.00  0.00           N  
ATOM    409  CA  ILE A  26      -0.264  14.080  -8.923  1.00  0.00           C  
ATOM    410  C   ILE A  26      -0.971  13.023  -8.069  1.00  0.00           C  
ATOM    411  O   ILE A  26      -0.529  12.653  -6.974  1.00  0.00           O  
ATOM    412  CB  ILE A  26       1.178  13.628  -9.213  1.00  0.00           C  
ATOM    413  CG1 ILE A  26       1.902  14.667 -10.060  1.00  0.00           C  
ATOM    414  CG2 ILE A  26       1.194  12.257  -9.880  1.00  0.00           C  
ATOM    415  CD1 ILE A  26       1.266  14.963 -11.374  1.00  0.00           C  
ATOM    416  H   ILE A  26       0.445  15.671  -7.644  1.00  0.00           H  
ATOM    417  HA  ILE A  26      -0.784  14.141  -9.877  1.00  0.00           H  
ATOM    418  HB  ILE A  26       1.697  13.573  -8.313  1.00  0.00           H  
ATOM    419 1HG1 ILE A  26       1.931  15.583  -9.504  1.00  0.00           H  
ATOM    420 2HG1 ILE A  26       2.921  14.325 -10.241  1.00  0.00           H  
ATOM    421 1HG2 ILE A  26       2.218  11.935 -10.058  1.00  0.00           H  
ATOM    422 2HG2 ILE A  26       0.698  11.544  -9.233  1.00  0.00           H  
ATOM    423 3HG2 ILE A  26       0.664  12.304 -10.828  1.00  0.00           H  
ATOM    424 1HD1 ILE A  26       1.848  15.721 -11.895  1.00  0.00           H  
ATOM    425 2HD1 ILE A  26       1.227  14.056 -11.972  1.00  0.00           H  
ATOM    426 3HD1 ILE A  26       0.254  15.330 -11.211  1.00  0.00           H  
ATOM    427  N   ASP A  27      -2.075  12.520  -8.598  1.00  0.00           N  
ATOM    428  CA  ASP A  27      -2.881  11.550  -7.879  1.00  0.00           C  
ATOM    429  C   ASP A  27      -2.060  10.314  -7.567  1.00  0.00           C  
ATOM    430  O   ASP A  27      -1.230   9.900  -8.376  1.00  0.00           O  
ATOM    431  CB  ASP A  27      -4.118  11.164  -8.688  1.00  0.00           C  
ATOM    432  CG  ASP A  27      -5.180  12.272  -8.755  1.00  0.00           C  
ATOM    433  OD1 ASP A  27      -5.062  13.242  -8.043  1.00  0.00           O  
ATOM    434  OD2 ASP A  27      -6.101  12.125  -9.521  1.00  0.00           O  
ATOM    435  H   ASP A  27      -2.374  12.854  -9.506  1.00  0.00           H  
ATOM    436  HA  ASP A  27      -3.205  11.997  -6.938  1.00  0.00           H  
ATOM    437 1HB  ASP A  27      -3.819  10.911  -9.705  1.00  0.00           H  
ATOM    438 2HB  ASP A  27      -4.571  10.273  -8.252  1.00  0.00           H  
ATOM    439  N   GLY A  28      -2.313   9.731  -6.397  1.00  0.00           N  
ATOM    440  CA  GLY A  28      -1.630   8.531  -5.912  1.00  0.00           C  
ATOM    441  C   GLY A  28      -0.555   8.856  -4.872  1.00  0.00           C  
ATOM    442  O   GLY A  28      -0.148   7.974  -4.101  1.00  0.00           O  
ATOM    443  H   GLY A  28      -3.012  10.150  -5.800  1.00  0.00           H  
ATOM    444 1HA  GLY A  28      -2.362   7.853  -5.474  1.00  0.00           H  
ATOM    445 2HA  GLY A  28      -1.179   8.004  -6.746  1.00  0.00           H  
ATOM    446  N   ILE A  29      -0.136  10.126  -4.808  1.00  0.00           N  
ATOM    447  CA  ILE A  29       0.850  10.559  -3.818  1.00  0.00           C  
ATOM    448  C   ILE A  29       0.155  10.738  -2.473  1.00  0.00           C  
ATOM    449  O   ILE A  29      -0.928  11.328  -2.410  1.00  0.00           O  
ATOM    450  CB  ILE A  29       1.550  11.870  -4.211  1.00  0.00           C  
ATOM    451  CG1 ILE A  29       2.305  11.695  -5.470  1.00  0.00           C  
ATOM    452  CG2 ILE A  29       2.521  12.307  -3.107  1.00  0.00           C  
ATOM    453  CD1 ILE A  29       2.805  12.987  -5.967  1.00  0.00           C  
ATOM    454  H   ILE A  29      -0.483  10.817  -5.483  1.00  0.00           H  
ATOM    455  HA  ILE A  29       1.611   9.788  -3.710  1.00  0.00           H  
ATOM    456  HB  ILE A  29       0.802  12.648  -4.383  1.00  0.00           H  
ATOM    457 1HG1 ILE A  29       3.116  11.027  -5.308  1.00  0.00           H  
ATOM    458 2HG1 ILE A  29       1.650  11.266  -6.232  1.00  0.00           H  
ATOM    459 1HG2 ILE A  29       2.998  13.223  -3.418  1.00  0.00           H  
ATOM    460 2HG2 ILE A  29       1.986  12.478  -2.181  1.00  0.00           H  
ATOM    461 3HG2 ILE A  29       3.277  11.536  -2.949  1.00  0.00           H  
ATOM    462 1HD1 ILE A  29       3.345  12.849  -6.899  1.00  0.00           H  
ATOM    463 2HD1 ILE A  29       1.949  13.632  -6.125  1.00  0.00           H  
ATOM    464 3HD1 ILE A  29       3.461  13.442  -5.230  1.00  0.00           H  
ATOM    465  N   LYS A  30       0.738  10.193  -1.409  1.00  0.00           N  
ATOM    466  CA  LYS A  30       0.151  10.294  -0.077  1.00  0.00           C  
ATOM    467  C   LYS A  30       0.773  11.463   0.695  1.00  0.00           C  
ATOM    468  O   LYS A  30       0.072  12.228   1.358  1.00  0.00           O  
ATOM    469  CB  LYS A  30       0.326   8.981   0.676  1.00  0.00           C  
ATOM    470  CG  LYS A  30      -0.336   8.945   2.045  1.00  0.00           C  
ATOM    471  CD  LYS A  30      -1.866   8.995   1.932  1.00  0.00           C  
ATOM    472  CE  LYS A  30      -2.536   8.825   3.293  1.00  0.00           C  
ATOM    473  NZ  LYS A  30      -4.025   8.920   3.203  1.00  0.00           N  
ATOM    474  H   LYS A  30       1.634   9.728  -1.521  1.00  0.00           H  
ATOM    475  HA  LYS A  30      -0.915  10.494  -0.180  1.00  0.00           H  
ATOM    476 1HB  LYS A  30      -0.088   8.172   0.081  1.00  0.00           H  
ATOM    477 2HB  LYS A  30       1.391   8.777   0.806  1.00  0.00           H  
ATOM    478 1HG  LYS A  30      -0.038   8.043   2.575  1.00  0.00           H  
ATOM    479 2HG  LYS A  30      -0.016   9.807   2.613  1.00  0.00           H  
ATOM    480 1HD  LYS A  30      -2.160   9.959   1.514  1.00  0.00           H  
ATOM    481 2HD  LYS A  30      -2.214   8.216   1.263  1.00  0.00           H  
ATOM    482 1HE  LYS A  30      -2.268   7.851   3.699  1.00  0.00           H  
ATOM    483 2HE  LYS A  30      -2.174   9.602   3.967  1.00  0.00           H  
ATOM    484 1HZ  LYS A  30      -4.426   8.802   4.123  1.00  0.00           H  
ATOM    485 2HZ  LYS A  30      -4.284   9.826   2.837  1.00  0.00           H  
ATOM    486 3HZ  LYS A  30      -4.374   8.198   2.589  1.00  0.00           H  
ATOM    487  N   ASN A  31       2.097  11.598   0.594  1.00  0.00           N  
ATOM    488  CA  ASN A  31       2.831  12.679   1.259  1.00  0.00           C  
ATOM    489  C   ASN A  31       3.954  13.177   0.363  1.00  0.00           C  
ATOM    490  O   ASN A  31       4.589  12.417  -0.365  1.00  0.00           O  
ATOM    491  CB  ASN A  31       3.386  12.291   2.626  1.00  0.00           C  
ATOM    492  CG  ASN A  31       2.351  12.122   3.705  1.00  0.00           C  
ATOM    493  OD1 ASN A  31       1.878  13.111   4.276  1.00  0.00           O  
ATOM    494  ND2 ASN A  31       2.008  10.903   4.011  1.00  0.00           N  
ATOM    495  H   ASN A  31       2.608  10.929   0.022  1.00  0.00           H  
ATOM    496  HA  ASN A  31       2.151  13.518   1.406  1.00  0.00           H  
ATOM    497 1HB  ASN A  31       3.901  11.363   2.532  1.00  0.00           H  
ATOM    498 2HB  ASN A  31       4.115  13.036   2.952  1.00  0.00           H  
ATOM    499 1HD2 ASN A  31       1.330  10.747   4.729  1.00  0.00           H  
ATOM    500 2HD2 ASN A  31       2.419  10.133   3.530  1.00  0.00           H  
ATOM    501  N   PHE A  32       4.198  14.468   0.403  1.00  0.00           N  
ATOM    502  CA  PHE A  32       5.265  15.037  -0.403  1.00  0.00           C  
ATOM    503  C   PHE A  32       5.958  16.192   0.294  1.00  0.00           C  
ATOM    504  O   PHE A  32       5.309  17.149   0.727  1.00  0.00           O  
ATOM    505  CB  PHE A  32       4.710  15.427  -1.758  1.00  0.00           C  
ATOM    506  CG  PHE A  32       5.668  16.052  -2.624  1.00  0.00           C  
ATOM    507  CD1 PHE A  32       6.894  15.485  -2.879  1.00  0.00           C  
ATOM    508  CD2 PHE A  32       5.341  17.219  -3.208  1.00  0.00           C  
ATOM    509  CE1 PHE A  32       7.779  16.110  -3.703  1.00  0.00           C  
ATOM    510  CE2 PHE A  32       6.194  17.832  -4.014  1.00  0.00           C  
ATOM    511  CZ  PHE A  32       7.418  17.298  -4.271  1.00  0.00           C  
ATOM    512  H   PHE A  32       3.649  15.069   1.003  1.00  0.00           H  
ATOM    513  HA  PHE A  32       6.020  14.268  -0.566  1.00  0.00           H  
ATOM    514 1HB  PHE A  32       4.357  14.541  -2.252  1.00  0.00           H  
ATOM    515 2HB  PHE A  32       3.863  16.103  -1.637  1.00  0.00           H  
ATOM    516  HD1 PHE A  32       7.151  14.545  -2.408  1.00  0.00           H  
ATOM    517  HD2 PHE A  32       4.365  17.660  -3.012  1.00  0.00           H  
ATOM    518  HE1 PHE A  32       8.752  15.666  -3.905  1.00  0.00           H  
ATOM    519  HE2 PHE A  32       5.894  18.750  -4.463  1.00  0.00           H  
ATOM    520  HZ  PHE A  32       8.088  17.815  -4.931  1.00  0.00           H  
ATOM    521  N   GLU A  33       7.277  16.076   0.441  1.00  0.00           N  
ATOM    522  CA  GLU A  33       8.052  17.073   1.150  1.00  0.00           C  
ATOM    523  C   GLU A  33       9.260  17.616   0.403  1.00  0.00           C  
ATOM    524  O   GLU A  33       9.975  16.896  -0.308  1.00  0.00           O  
ATOM    525  CB  GLU A  33       8.550  16.459   2.465  1.00  0.00           C  
ATOM    526  CG  GLU A  33       7.466  16.072   3.420  1.00  0.00           C  
ATOM    527  CD  GLU A  33       7.981  15.452   4.652  1.00  0.00           C  
ATOM    528  OE1 GLU A  33       8.419  14.334   4.613  1.00  0.00           O  
ATOM    529  OE2 GLU A  33       7.954  16.120   5.652  1.00  0.00           O  
ATOM    530  H   GLU A  33       7.758  15.257   0.061  1.00  0.00           H  
ATOM    531  HA  GLU A  33       7.392  17.912   1.371  1.00  0.00           H  
ATOM    532 1HB  GLU A  33       9.137  15.567   2.243  1.00  0.00           H  
ATOM    533 2HB  GLU A  33       9.216  17.168   2.965  1.00  0.00           H  
ATOM    534 1HG  GLU A  33       6.890  16.957   3.686  1.00  0.00           H  
ATOM    535 2HG  GLU A  33       6.793  15.367   2.933  1.00  0.00           H  
ATOM    536  N   LEU A  34       9.551  18.881   0.672  1.00  0.00           N  
ATOM    537  CA  LEU A  34      10.792  19.490   0.241  1.00  0.00           C  
ATOM    538  C   LEU A  34      11.800  19.264   1.314  1.00  0.00           C  
ATOM    539  O   LEU A  34      11.521  19.475   2.496  1.00  0.00           O  
ATOM    540  CB  LEU A  34      10.689  20.983  -0.056  1.00  0.00           C  
ATOM    541  CG  LEU A  34      12.076  21.691  -0.365  1.00  0.00           C  
ATOM    542  CD1 LEU A  34      12.709  21.134  -1.619  1.00  0.00           C  
ATOM    543  CD2 LEU A  34      11.857  23.178  -0.538  1.00  0.00           C  
ATOM    544  H   LEU A  34       8.903  19.427   1.228  1.00  0.00           H  
ATOM    545  HA  LEU A  34      11.138  18.986  -0.646  1.00  0.00           H  
ATOM    546 1HB  LEU A  34      10.032  21.126  -0.899  1.00  0.00           H  
ATOM    547 2HB  LEU A  34      10.254  21.482   0.816  1.00  0.00           H  
ATOM    548  HG  LEU A  34      12.765  21.525   0.465  1.00  0.00           H  
ATOM    549 1HD1 LEU A  34      13.631  21.640  -1.778  1.00  0.00           H  
ATOM    550 2HD1 LEU A  34      12.899  20.086  -1.497  1.00  0.00           H  
ATOM    551 3HD1 LEU A  34      12.073  21.288  -2.461  1.00  0.00           H  
ATOM    552 1HD2 LEU A  34      12.815  23.656  -0.739  1.00  0.00           H  
ATOM    553 2HD2 LEU A  34      11.179  23.359  -1.377  1.00  0.00           H  
ATOM    554 3HD2 LEU A  34      11.423  23.592   0.374  1.00  0.00           H  
ATOM    555  N   ALA A  35      12.950  18.782   0.922  1.00  0.00           N  
ATOM    556  CA  ALA A  35      13.977  18.508   1.875  1.00  0.00           C  
ATOM    557  C   ALA A  35      15.342  18.688   1.263  1.00  0.00           C  
ATOM    558  O   ALA A  35      15.476  18.894   0.053  1.00  0.00           O  
ATOM    559  CB  ALA A  35      13.820  17.101   2.437  1.00  0.00           C  
ATOM    560  H   ALA A  35      13.122  18.612  -0.052  1.00  0.00           H  
ATOM    561  HA  ALA A  35      13.877  19.242   2.667  1.00  0.00           H  
ATOM    562 1HB  ALA A  35      14.591  16.916   3.183  1.00  0.00           H  
ATOM    563 2HB  ALA A  35      12.836  17.003   2.900  1.00  0.00           H  
ATOM    564 3HB  ALA A  35      13.914  16.376   1.627  1.00  0.00           H  
ATOM    565  N   THR A  36      16.312  18.736   2.149  1.00  0.00           N  
ATOM    566  CA  THR A  36      17.741  18.815   1.860  1.00  0.00           C  
ATOM    567  C   THR A  36      18.574  17.882   2.759  1.00  0.00           C  
ATOM    568  O   THR A  36      18.234  17.650   3.920  1.00  0.00           O  
ATOM    569  CB  THR A  36      18.233  20.276   1.959  1.00  0.00           C  
ATOM    570  OG1 THR A  36      17.651  21.051   0.948  1.00  0.00           O  
ATOM    571  CG2 THR A  36      19.717  20.408   1.925  1.00  0.00           C  
ATOM    572  H   THR A  36      16.000  18.664   3.116  1.00  0.00           H  
ATOM    573  HA  THR A  36      17.895  18.493   0.830  1.00  0.00           H  
ATOM    574  HB  THR A  36      17.905  20.680   2.862  1.00  0.00           H  
ATOM    575  HG1 THR A  36      18.285  21.098   0.192  1.00  0.00           H  
ATOM    576 1HG2 THR A  36      19.987  21.457   2.012  1.00  0.00           H  
ATOM    577 2HG2 THR A  36      20.147  19.866   2.750  1.00  0.00           H  
ATOM    578 3HG2 THR A  36      20.104  20.010   0.998  1.00  0.00           H  
ATOM    579  N   GLY A  37      19.667  17.337   2.225  1.00  0.00           N  
ATOM    580  CA  GLY A  37      20.643  16.626   3.061  1.00  0.00           C  
ATOM    581  C   GLY A  37      22.029  17.051   2.582  1.00  0.00           C  
ATOM    582  O   GLY A  37      22.332  16.947   1.387  1.00  0.00           O  
ATOM    583  H   GLY A  37      19.864  17.489   1.246  1.00  0.00           H  
ATOM    584 1HA  GLY A  37      20.512  16.886   4.111  1.00  0.00           H  
ATOM    585 2HA  GLY A  37      20.516  15.551   2.961  1.00  0.00           H  
ATOM    586  N   GLN A  38      22.861  17.550   3.512  1.00  0.00           N  
ATOM    587  CA  GLN A  38      24.185  18.101   3.177  1.00  0.00           C  
ATOM    588  C   GLN A  38      25.264  17.760   4.205  1.00  0.00           C  
ATOM    589  O   GLN A  38      24.998  17.683   5.410  1.00  0.00           O  
ATOM    590  CB  GLN A  38      24.087  19.638   3.083  1.00  0.00           C  
ATOM    591  CG  GLN A  38      23.130  20.184   1.994  1.00  0.00           C  
ATOM    592  CD  GLN A  38      23.606  20.191   0.530  1.00  0.00           C  
ATOM    593  OE1 GLN A  38      23.922  21.260  -0.046  1.00  0.00           O  
ATOM    594  NE2 GLN A  38      23.649  19.016  -0.078  1.00  0.00           N  
ATOM    595  H   GLN A  38      22.531  17.598   4.477  1.00  0.00           H  
ATOM    596  HA  GLN A  38      24.495  17.694   2.214  1.00  0.00           H  
ATOM    597 1HB  GLN A  38      23.728  20.024   4.041  1.00  0.00           H  
ATOM    598 2HB  GLN A  38      25.071  20.044   2.939  1.00  0.00           H  
ATOM    599 1HG  GLN A  38      22.262  19.612   2.019  1.00  0.00           H  
ATOM    600 2HG  GLN A  38      22.902  21.166   2.264  1.00  0.00           H  
ATOM    601 1HE2 GLN A  38      23.943  18.944  -1.029  1.00  0.00           H  
ATOM    602 2HE2 GLN A  38      23.353  18.178   0.428  1.00  0.00           H  
ATOM    603  N   TYR A  39      26.508  17.627   3.746  1.00  0.00           N  
ATOM    604  CA  TYR A  39      27.604  17.435   4.691  1.00  0.00           C  
ATOM    605  C   TYR A  39      28.238  18.767   5.051  1.00  0.00           C  
ATOM    606  O   TYR A  39      28.532  19.612   4.185  1.00  0.00           O  
ATOM    607  CB  TYR A  39      28.590  16.395   4.185  1.00  0.00           C  
ATOM    608  CG  TYR A  39      27.964  15.039   4.283  1.00  0.00           C  
ATOM    609  CD1 TYR A  39      27.180  14.546   3.251  1.00  0.00           C  
ATOM    610  CD2 TYR A  39      28.134  14.303   5.445  1.00  0.00           C  
ATOM    611  CE1 TYR A  39      26.563  13.319   3.387  1.00  0.00           C  
ATOM    612  CE2 TYR A  39      27.522  13.081   5.579  1.00  0.00           C  
ATOM    613  CZ  TYR A  39      26.730  12.588   4.558  1.00  0.00           C  
ATOM    614  OH  TYR A  39      26.076  11.382   4.700  1.00  0.00           O  
ATOM    615  H   TYR A  39      26.693  17.667   2.753  1.00  0.00           H  
ATOM    616  HA  TYR A  39      27.194  17.031   5.617  1.00  0.00           H  
ATOM    617 1HB  TYR A  39      28.867  16.592   3.149  1.00  0.00           H  
ATOM    618 2HB  TYR A  39      29.487  16.401   4.797  1.00  0.00           H  
ATOM    619  HD1 TYR A  39      27.036  15.129   2.342  1.00  0.00           H  
ATOM    620  HD2 TYR A  39      28.742  14.701   6.263  1.00  0.00           H  
ATOM    621  HE1 TYR A  39      25.934  12.931   2.588  1.00  0.00           H  
ATOM    622  HE2 TYR A  39      27.643  12.510   6.503  1.00  0.00           H  
ATOM    623  HH  TYR A  39      25.626  11.354   5.581  1.00  0.00           H  
ATOM    624  N   VAL A  40      28.341  18.951   6.359  1.00  0.00           N  
ATOM    625  CA  VAL A  40      28.824  20.170   6.985  1.00  0.00           C  
ATOM    626  C   VAL A  40      29.834  19.831   8.076  1.00  0.00           C  
ATOM    627  O   VAL A  40      29.562  18.962   8.899  1.00  0.00           O  
ATOM    628  CB  VAL A  40      27.622  20.898   7.597  1.00  0.00           C  
ATOM    629  CG1 VAL A  40      28.031  22.166   8.251  1.00  0.00           C  
ATOM    630  CG2 VAL A  40      26.544  21.184   6.504  1.00  0.00           C  
ATOM    631  H   VAL A  40      28.081  18.162   6.959  1.00  0.00           H  
ATOM    632  HA  VAL A  40      29.299  20.802   6.236  1.00  0.00           H  
ATOM    633  HB  VAL A  40      27.218  20.258   8.367  1.00  0.00           H  
ATOM    634 1HG1 VAL A  40      27.153  22.618   8.690  1.00  0.00           H  
ATOM    635 2HG1 VAL A  40      28.772  21.972   9.019  1.00  0.00           H  
ATOM    636 3HG1 VAL A  40      28.437  22.820   7.522  1.00  0.00           H  
ATOM    637 1HG2 VAL A  40      25.695  21.683   6.943  1.00  0.00           H  
ATOM    638 2HG2 VAL A  40      26.961  21.817   5.753  1.00  0.00           H  
ATOM    639 3HG2 VAL A  40      26.201  20.259   6.051  1.00  0.00           H  
ATOM    640  N   SER A  41      30.979  20.489   8.115  1.00  0.00           N  
ATOM    641  CA  SER A  41      31.913  20.177   9.186  1.00  0.00           C  
ATOM    642  C   SER A  41      31.526  20.956  10.428  1.00  0.00           C  
ATOM    643  O   SER A  41      31.321  22.167  10.358  1.00  0.00           O  
ATOM    644  CB  SER A  41      33.328  20.505   8.782  1.00  0.00           C  
ATOM    645  OG  SER A  41      34.207  20.326   9.850  1.00  0.00           O  
ATOM    646  H   SER A  41      31.175  21.227   7.438  1.00  0.00           H  
ATOM    647  HA  SER A  41      31.846  19.111   9.414  1.00  0.00           H  
ATOM    648 1HB  SER A  41      33.624  19.852   7.972  1.00  0.00           H  
ATOM    649 2HB  SER A  41      33.379  21.535   8.420  1.00  0.00           H  
ATOM    650  HG  SER A  41      33.810  20.794  10.592  1.00  0.00           H  
ATOM    651  N   ILE A  42      31.397  20.292  11.565  1.00  0.00           N  
ATOM    652  CA  ILE A  42      30.998  21.041  12.760  1.00  0.00           C  
ATOM    653  C   ILE A  42      32.132  21.170  13.759  1.00  0.00           C  
ATOM    654  O   ILE A  42      32.771  20.179  14.126  1.00  0.00           O  
ATOM    655  CB  ILE A  42      29.825  20.365  13.433  1.00  0.00           C  
ATOM    656  CG1 ILE A  42      28.680  20.150  12.393  1.00  0.00           C  
ATOM    657  CG2 ILE A  42      29.361  21.180  14.548  1.00  0.00           C  
ATOM    658  CD1 ILE A  42      28.125  21.323  11.873  1.00  0.00           C  
ATOM    659  H   ILE A  42      31.539  19.277  11.583  1.00  0.00           H  
ATOM    660  HA  ILE A  42      30.693  22.044  12.472  1.00  0.00           H  
ATOM    661  HB  ILE A  42      30.139  19.424  13.813  1.00  0.00           H  
ATOM    662 1HG1 ILE A  42      29.080  19.590  11.556  1.00  0.00           H  
ATOM    663 2HG1 ILE A  42      27.886  19.601  12.830  1.00  0.00           H  
ATOM    664 1HG2 ILE A  42      28.539  20.695  15.029  1.00  0.00           H  
ATOM    665 2HG2 ILE A  42      30.158  21.325  15.274  1.00  0.00           H  
ATOM    666 3HG2 ILE A  42      29.052  22.139  14.147  1.00  0.00           H  
ATOM    667 1HD1 ILE A  42      27.346  21.078  11.153  1.00  0.00           H  
ATOM    668 2HD1 ILE A  42      27.709  21.847  12.702  1.00  0.00           H  
ATOM    669 3HD1 ILE A  42      28.888  21.911  11.393  1.00  0.00           H  
ATOM    670  N   ARG A  43      32.404  22.393  14.196  1.00  0.00           N  
ATOM    671  CA  ARG A  43      33.495  22.580  15.133  1.00  0.00           C  
ATOM    672  C   ARG A  43      32.954  22.583  16.554  1.00  0.00           C  
ATOM    673  O   ARG A  43      32.019  23.329  16.868  1.00  0.00           O  
ATOM    674  CB  ARG A  43      34.225  23.871  14.844  1.00  0.00           C  
ATOM    675  CG  ARG A  43      34.823  23.934  13.459  1.00  0.00           C  
ATOM    676  CD  ARG A  43      35.686  25.108  13.289  1.00  0.00           C  
ATOM    677  NE  ARG A  43      36.142  25.261  11.913  1.00  0.00           N  
ATOM    678  CZ  ARG A  43      37.157  24.581  11.354  1.00  0.00           C  
ATOM    679  NH1 ARG A  43      37.786  23.646  12.019  1.00  0.00           N  
ATOM    680  NH2 ARG A  43      37.485  24.863  10.120  1.00  0.00           N  
ATOM    681  H   ARG A  43      31.857  23.199  13.881  1.00  0.00           H  
ATOM    682  HA  ARG A  43      34.204  21.760  15.028  1.00  0.00           H  
ATOM    683 1HB  ARG A  43      33.541  24.708  14.951  1.00  0.00           H  
ATOM    684 2HB  ARG A  43      35.032  24.004  15.568  1.00  0.00           H  
ATOM    685 1HG  ARG A  43      35.416  23.039  13.280  1.00  0.00           H  
ATOM    686 2HG  ARG A  43      34.018  23.993  12.721  1.00  0.00           H  
ATOM    687 1HD  ARG A  43      35.139  26.006  13.570  1.00  0.00           H  
ATOM    688 2HD  ARG A  43      36.561  25.000  13.931  1.00  0.00           H  
ATOM    689  HE  ARG A  43      35.677  25.954  11.311  1.00  0.00           H  
ATOM    690 1HH1 ARG A  43      37.495  23.370  12.967  1.00  0.00           H  
ATOM    691 2HH1 ARG A  43      38.517  23.077  11.590  1.00  0.00           H  
ATOM    692 1HH2 ARG A  43      36.949  25.608   9.645  1.00  0.00           H  
ATOM    693 2HH2 ARG A  43      38.238  24.368   9.672  1.00  0.00           H  
ATOM    694  N   VAL A  44      33.526  21.733  17.405  1.00  0.00           N  
ATOM    695  CA  VAL A  44      33.069  21.647  18.784  1.00  0.00           C  
ATOM    696  C   VAL A  44      34.244  21.816  19.740  1.00  0.00           C  
ATOM    697  O   VAL A  44      35.229  21.085  19.658  1.00  0.00           O  
ATOM    698  CB  VAL A  44      32.424  20.275  19.047  1.00  0.00           C  
ATOM    699  CG1 VAL A  44      31.911  20.209  20.477  1.00  0.00           C  
ATOM    700  CG2 VAL A  44      31.349  19.964  17.984  1.00  0.00           C  
ATOM    701  H   VAL A  44      34.283  21.135  17.069  1.00  0.00           H  
ATOM    702  HA  VAL A  44      32.343  22.435  18.973  1.00  0.00           H  
ATOM    703  HB  VAL A  44      33.192  19.524  18.974  1.00  0.00           H  
ATOM    704 1HG1 VAL A  44      31.500  19.238  20.667  1.00  0.00           H  
ATOM    705 2HG1 VAL A  44      32.725  20.390  21.170  1.00  0.00           H  
ATOM    706 3HG1 VAL A  44      31.146  20.951  20.633  1.00  0.00           H  
ATOM    707 1HG2 VAL A  44      30.934  18.976  18.170  1.00  0.00           H  
ATOM    708 2HG2 VAL A  44      30.575  20.685  18.016  1.00  0.00           H  
ATOM    709 3HG2 VAL A  44      31.803  19.975  16.992  1.00  0.00           H  
ATOM    710  N   SER A  45      34.160  22.761  20.660  1.00  0.00           N  
ATOM    711  CA  SER A  45      35.264  22.941  21.604  1.00  0.00           C  
ATOM    712  C   SER A  45      35.513  21.700  22.416  1.00  0.00           C  
ATOM    713  O   SER A  45      34.572  21.010  22.799  1.00  0.00           O  
ATOM    714  CB  SER A  45      35.037  24.084  22.564  1.00  0.00           C  
ATOM    715  OG  SER A  45      36.049  24.082  23.559  1.00  0.00           O  
ATOM    716  H   SER A  45      33.338  23.350  20.703  1.00  0.00           H  
ATOM    717  HA  SER A  45      36.167  23.150  21.043  1.00  0.00           H  
ATOM    718 1HB  SER A  45      35.057  25.027  22.021  1.00  0.00           H  
ATOM    719 2HB  SER A  45      34.061  23.985  23.029  1.00  0.00           H  
ATOM    720  HG  SER A  45      36.888  24.159  23.075  1.00  0.00           H  
ATOM    721  N   GLU A  46      36.774  21.445  22.753  1.00  0.00           N  
ATOM    722  CA  GLU A  46      37.105  20.297  23.593  1.00  0.00           C  
ATOM    723  C   GLU A  46      36.371  20.344  24.940  1.00  0.00           C  
ATOM    724  O   GLU A  46      36.098  19.300  25.539  1.00  0.00           O  
ATOM    725  CB  GLU A  46      38.629  20.209  23.812  1.00  0.00           C  
ATOM    726  CG  GLU A  46      39.253  21.388  24.611  1.00  0.00           C  
ATOM    727  CD  GLU A  46      40.772  21.319  24.704  1.00  0.00           C  
ATOM    728  OE1 GLU A  46      41.327  20.237  24.585  1.00  0.00           O  
ATOM    729  OE2 GLU A  46      41.394  22.368  24.822  1.00  0.00           O  
ATOM    730  H   GLU A  46      37.522  22.038  22.392  1.00  0.00           H  
ATOM    731  HA  GLU A  46      36.800  19.399  23.069  1.00  0.00           H  
ATOM    732 1HB  GLU A  46      38.863  19.279  24.333  1.00  0.00           H  
ATOM    733 2HB  GLU A  46      39.131  20.162  22.835  1.00  0.00           H  
ATOM    734 1HG  GLU A  46      38.979  22.324  24.138  1.00  0.00           H  
ATOM    735 2HG  GLU A  46      38.819  21.381  25.610  1.00  0.00           H  
ATOM    736  N   ASN A  47      35.944  21.532  25.379  1.00  0.00           N  
ATOM    737  CA  ASN A  47      35.273  21.648  26.666  1.00  0.00           C  
ATOM    738  C   ASN A  47      33.765  21.400  26.566  1.00  0.00           C  
ATOM    739  O   ASN A  47      33.047  21.511  27.560  1.00  0.00           O  
ATOM    740  CB  ASN A  47      35.545  23.008  27.264  1.00  0.00           C  
ATOM    741  CG  ASN A  47      36.972  23.154  27.711  1.00  0.00           C  
ATOM    742  OD1 ASN A  47      37.590  22.195  28.193  1.00  0.00           O  
ATOM    743  ND2 ASN A  47      37.513  24.334  27.554  1.00  0.00           N  
ATOM    744  H   ASN A  47      36.117  22.373  24.820  1.00  0.00           H  
ATOM    745  HA  ASN A  47      35.681  20.890  27.334  1.00  0.00           H  
ATOM    746 1HB  ASN A  47      35.322  23.778  26.522  1.00  0.00           H  
ATOM    747 2HB  ASN A  47      34.884  23.170  28.116  1.00  0.00           H  
ATOM    748 1HD2 ASN A  47      38.463  24.490  27.827  1.00  0.00           H  
ATOM    749 2HD2 ASN A  47      36.979  25.080  27.154  1.00  0.00           H  
ATOM    750  N   LYS A  48      33.289  21.067  25.366  1.00  0.00           N  
ATOM    751  CA  LYS A  48      31.891  20.750  25.123  1.00  0.00           C  
ATOM    752  C   LYS A  48      31.751  19.286  24.698  1.00  0.00           C  
ATOM    753  O   LYS A  48      30.678  18.851  24.279  1.00  0.00           O  
ATOM    754  CB  LYS A  48      31.308  21.690  24.071  1.00  0.00           C  
ATOM    755  CG  LYS A  48      31.330  23.156  24.504  1.00  0.00           C  
ATOM    756  CD  LYS A  48      30.726  24.077  23.461  1.00  0.00           C  
ATOM    757  CE  LYS A  48      30.850  25.540  23.887  1.00  0.00           C  
ATOM    758  NZ  LYS A  48      30.322  26.483  22.853  1.00  0.00           N  
ATOM    759  H   LYS A  48      33.918  21.015  24.568  1.00  0.00           H  
ATOM    760  HA  LYS A  48      31.334  20.880  26.050  1.00  0.00           H  
ATOM    761 1HB  LYS A  48      31.892  21.607  23.154  1.00  0.00           H  
ATOM    762 2HB  LYS A  48      30.278  21.407  23.840  1.00  0.00           H  
ATOM    763 1HG  LYS A  48      30.768  23.260  25.434  1.00  0.00           H  
ATOM    764 2HG  LYS A  48      32.358  23.460  24.692  1.00  0.00           H  
ATOM    765 1HD  LYS A  48      31.213  23.923  22.497  1.00  0.00           H  
ATOM    766 2HD  LYS A  48      29.670  23.837  23.364  1.00  0.00           H  
ATOM    767 1HE  LYS A  48      30.299  25.689  24.815  1.00  0.00           H  
ATOM    768 2HE  LYS A  48      31.904  25.765  24.061  1.00  0.00           H  
ATOM    769 1HZ  LYS A  48      30.430  27.434  23.177  1.00  0.00           H  
ATOM    770 2HZ  LYS A  48      30.832  26.365  21.988  1.00  0.00           H  
ATOM    771 3HZ  LYS A  48      29.340  26.298  22.691  1.00  0.00           H  
ATOM    772  N   ILE A  49      32.844  18.529  24.794  1.00  0.00           N  
ATOM    773  CA  ILE A  49      32.862  17.119  24.406  1.00  0.00           C  
ATOM    774  C   ILE A  49      32.387  16.189  25.516  1.00  0.00           C  
ATOM    775  O   ILE A  49      32.733  16.355  26.692  1.00  0.00           O  
ATOM    776  CB  ILE A  49      34.271  16.705  23.954  1.00  0.00           C  
ATOM    777  CG1 ILE A  49      34.686  17.526  22.762  1.00  0.00           C  
ATOM    778  CG2 ILE A  49      34.330  15.246  23.636  1.00  0.00           C  
ATOM    779  CD1 ILE A  49      33.823  17.379  21.552  1.00  0.00           C  
ATOM    780  H   ILE A  49      33.716  18.932  25.138  1.00  0.00           H  
ATOM    781  HA  ILE A  49      32.194  16.991  23.559  1.00  0.00           H  
ATOM    782  HB  ILE A  49      34.981  16.927  24.752  1.00  0.00           H  
ATOM    783 1HG1 ILE A  49      34.665  18.563  23.049  1.00  0.00           H  
ATOM    784 2HG1 ILE A  49      35.689  17.258  22.506  1.00  0.00           H  
ATOM    785 1HG2 ILE A  49      35.338  14.979  23.323  1.00  0.00           H  
ATOM    786 2HG2 ILE A  49      34.071  14.656  24.507  1.00  0.00           H  
ATOM    787 3HG2 ILE A  49      33.622  15.049  22.834  1.00  0.00           H  
ATOM    788 1HD1 ILE A  49      34.205  18.024  20.759  1.00  0.00           H  
ATOM    789 2HD1 ILE A  49      33.831  16.347  21.220  1.00  0.00           H  
ATOM    790 3HD1 ILE A  49      32.815  17.670  21.806  1.00  0.00           H  
ATOM    791  N   ASN A  50      31.562  15.200  25.172  1.00  0.00           N  
ATOM    792  CA  ASN A  50      31.139  14.316  26.233  1.00  0.00           C  
ATOM    793  C   ASN A  50      32.305  13.428  26.577  1.00  0.00           C  
ATOM    794  O   ASN A  50      32.563  12.415  25.932  1.00  0.00           O  
ATOM    795  CB  ASN A  50      29.936  13.490  25.856  1.00  0.00           C  
ATOM    796  CG  ASN A  50      29.452  12.606  27.018  1.00  0.00           C  
ATOM    797  OD1 ASN A  50      30.220  12.214  27.937  1.00  0.00           O  
ATOM    798  ND2 ASN A  50      28.180  12.286  26.996  1.00  0.00           N  
ATOM    799  H   ASN A  50      31.259  15.038  24.210  1.00  0.00           H  
ATOM    800  HA  ASN A  50      30.893  14.898  27.115  1.00  0.00           H  
ATOM    801 1HB  ASN A  50      29.121  14.151  25.552  1.00  0.00           H  
ATOM    802 2HB  ASN A  50      30.177  12.853  25.003  1.00  0.00           H  
ATOM    803 1HD2 ASN A  50      27.784  11.714  27.718  1.00  0.00           H  
ATOM    804 2HD2 ASN A  50      27.590  12.609  26.256  1.00  0.00           H  
ATOM    805  N   LYS A  51      32.965  13.801  27.660  1.00  0.00           N  
ATOM    806  CA  LYS A  51      34.201  13.180  28.102  1.00  0.00           C  
ATOM    807  C   LYS A  51      34.068  11.694  28.406  1.00  0.00           C  
ATOM    808  O   LYS A  51      35.054  10.958  28.327  1.00  0.00           O  
ATOM    809  CB  LYS A  51      34.704  13.895  29.361  1.00  0.00           C  
ATOM    810  CG  LYS A  51      35.136  15.333  29.130  1.00  0.00           C  
ATOM    811  CD  LYS A  51      36.367  15.409  28.246  1.00  0.00           C  
ATOM    812  CE  LYS A  51      36.852  16.838  28.116  1.00  0.00           C  
ATOM    813  NZ  LYS A  51      38.065  16.939  27.283  1.00  0.00           N  
ATOM    814  H   LYS A  51      32.653  14.666  28.084  1.00  0.00           H  
ATOM    815  HA  LYS A  51      34.936  13.306  27.317  1.00  0.00           H  
ATOM    816 1HB  LYS A  51      33.924  13.894  30.121  1.00  0.00           H  
ATOM    817 2HB  LYS A  51      35.559  13.352  29.764  1.00  0.00           H  
ATOM    818 1HG  LYS A  51      34.325  15.881  28.647  1.00  0.00           H  
ATOM    819 2HG  LYS A  51      35.353  15.807  30.085  1.00  0.00           H  
ATOM    820 1HD  LYS A  51      37.167  14.791  28.660  1.00  0.00           H  
ATOM    821 2HD  LYS A  51      36.123  15.030  27.249  1.00  0.00           H  
ATOM    822 1HE  LYS A  51      36.062  17.442  27.659  1.00  0.00           H  
ATOM    823 2HE  LYS A  51      37.070  17.232  29.106  1.00  0.00           H  
ATOM    824 1HZ  LYS A  51      38.344  17.909  27.225  1.00  0.00           H  
ATOM    825 2HZ  LYS A  51      38.815  16.396  27.700  1.00  0.00           H  
ATOM    826 3HZ  LYS A  51      37.863  16.590  26.355  1.00  0.00           H  
ATOM    827  N   SER A  52      32.864  11.203  28.694  1.00  0.00           N  
ATOM    828  CA  SER A  52      32.731   9.782  29.003  1.00  0.00           C  
ATOM    829  C   SER A  52      33.011   8.921  27.766  1.00  0.00           C  
ATOM    830  O   SER A  52      33.258   7.719  27.874  1.00  0.00           O  
ATOM    831  CB  SER A  52      31.358   9.467  29.579  1.00  0.00           C  
ATOM    832  OG  SER A  52      30.336   9.623  28.634  1.00  0.00           O  
ATOM    833  H   SER A  52      32.034  11.799  28.662  1.00  0.00           H  
ATOM    834  HA  SER A  52      33.475   9.529  29.759  1.00  0.00           H  
ATOM    835 1HB  SER A  52      31.355   8.443  29.950  1.00  0.00           H  
ATOM    836 2HB  SER A  52      31.168  10.120  30.428  1.00  0.00           H  
ATOM    837  HG  SER A  52      30.289  10.574  28.441  1.00  0.00           H  
ATOM    838  N   LYS A  53      32.958   9.550  26.588  1.00  0.00           N  
ATOM    839  CA  LYS A  53      33.183   8.909  25.312  1.00  0.00           C  
ATOM    840  C   LYS A  53      34.376   9.528  24.580  1.00  0.00           C  
ATOM    841  O   LYS A  53      34.525   9.340  23.366  1.00  0.00           O  
ATOM    842  CB  LYS A  53      31.922   9.022  24.462  1.00  0.00           C  
ATOM    843  CG  LYS A  53      30.673   8.368  25.088  1.00  0.00           C  
ATOM    844  CD  LYS A  53      30.817   6.837  25.209  1.00  0.00           C  
ATOM    845  CE  LYS A  53      29.529   6.195  25.719  1.00  0.00           C  
ATOM    846  NZ  LYS A  53      29.661   4.709  25.877  1.00  0.00           N  
ATOM    847  H   LYS A  53      32.756  10.549  26.564  1.00  0.00           H  
ATOM    848  HA  LYS A  53      33.403   7.855  25.484  1.00  0.00           H  
ATOM    849 1HB  LYS A  53      31.688  10.083  24.301  1.00  0.00           H  
ATOM    850 2HB  LYS A  53      32.096   8.573  23.487  1.00  0.00           H  
ATOM    851 1HG  LYS A  53      30.524   8.780  26.082  1.00  0.00           H  
ATOM    852 2HG  LYS A  53      29.797   8.620  24.497  1.00  0.00           H  
ATOM    853 1HD  LYS A  53      31.072   6.405  24.249  1.00  0.00           H  
ATOM    854 2HD  LYS A  53      31.620   6.607  25.912  1.00  0.00           H  
ATOM    855 1HE  LYS A  53      29.275   6.633  26.685  1.00  0.00           H  
ATOM    856 2HE  LYS A  53      28.725   6.406  25.012  1.00  0.00           H  
ATOM    857 1HZ  LYS A  53      28.788   4.326  26.214  1.00  0.00           H  
ATOM    858 2HZ  LYS A  53      29.886   4.293  24.983  1.00  0.00           H  
ATOM    859 3HZ  LYS A  53      30.398   4.507  26.540  1.00  0.00           H  
ATOM    860  N   GLU A  54      35.259  10.235  25.306  1.00  0.00           N  
ATOM    861  CA  GLU A  54      36.371  10.925  24.643  1.00  0.00           C  
ATOM    862  C   GLU A  54      37.220  10.000  23.777  1.00  0.00           C  
ATOM    863  O   GLU A  54      37.726  10.424  22.739  1.00  0.00           O  
ATOM    864  CB  GLU A  54      37.271  11.675  25.630  1.00  0.00           C  
ATOM    865  CG  GLU A  54      38.357  12.490  24.921  1.00  0.00           C  
ATOM    866  CD  GLU A  54      39.158  13.417  25.816  1.00  0.00           C  
ATOM    867  OE1 GLU A  54      38.878  13.503  26.983  1.00  0.00           O  
ATOM    868  OE2 GLU A  54      40.083  14.028  25.313  1.00  0.00           O  
ATOM    869  H   GLU A  54      35.139  10.339  26.317  1.00  0.00           H  
ATOM    870  HA  GLU A  54      35.936  11.680  23.988  1.00  0.00           H  
ATOM    871 1HB  GLU A  54      36.678  12.351  26.230  1.00  0.00           H  
ATOM    872 2HB  GLU A  54      37.751  10.966  26.304  1.00  0.00           H  
ATOM    873 1HG  GLU A  54      39.037  11.780  24.463  1.00  0.00           H  
ATOM    874 2HG  GLU A  54      37.894  13.071  24.121  1.00  0.00           H  
ATOM    875  N   ASP A  55      37.391   8.740  24.174  1.00  0.00           N  
ATOM    876  CA  ASP A  55      38.196   7.832  23.364  1.00  0.00           C  
ATOM    877  C   ASP A  55      37.628   7.698  21.939  1.00  0.00           C  
ATOM    878  O   ASP A  55      38.387   7.575  20.972  1.00  0.00           O  
ATOM    879  CB  ASP A  55      38.259   6.445  24.009  1.00  0.00           C  
ATOM    880  CG  ASP A  55      39.120   6.386  25.274  1.00  0.00           C  
ATOM    881  OD1 ASP A  55      39.866   7.305  25.524  1.00  0.00           O  
ATOM    882  OD2 ASP A  55      39.016   5.413  25.982  1.00  0.00           O  
ATOM    883  H   ASP A  55      36.963   8.425  25.033  1.00  0.00           H  
ATOM    884  HA  ASP A  55      39.207   8.236  23.294  1.00  0.00           H  
ATOM    885 1HB  ASP A  55      37.249   6.119  24.259  1.00  0.00           H  
ATOM    886 2HB  ASP A  55      38.656   5.732  23.286  1.00  0.00           H  
ATOM    887  N   LEU A  56      36.295   7.724  21.802  1.00  0.00           N  
ATOM    888  CA  LEU A  56      35.665   7.580  20.494  1.00  0.00           C  
ATOM    889  C   LEU A  56      35.755   8.892  19.744  1.00  0.00           C  
ATOM    890  O   LEU A  56      35.919   8.930  18.524  1.00  0.00           O  
ATOM    891  CB  LEU A  56      34.196   7.165  20.632  1.00  0.00           C  
ATOM    892  CG  LEU A  56      33.948   5.772  21.198  1.00  0.00           C  
ATOM    893  CD1 LEU A  56      32.462   5.581  21.389  1.00  0.00           C  
ATOM    894  CD2 LEU A  56      34.516   4.732  20.239  1.00  0.00           C  
ATOM    895  H   LEU A  56      35.707   7.902  22.611  1.00  0.00           H  
ATOM    896  HA  LEU A  56      36.196   6.816  19.932  1.00  0.00           H  
ATOM    897 1HB  LEU A  56      33.700   7.882  21.290  1.00  0.00           H  
ATOM    898 2HB  LEU A  56      33.725   7.220  19.656  1.00  0.00           H  
ATOM    899  HG  LEU A  56      34.435   5.677  22.170  1.00  0.00           H  
ATOM    900 1HD1 LEU A  56      32.265   4.590  21.798  1.00  0.00           H  
ATOM    901 2HD1 LEU A  56      32.095   6.332  22.074  1.00  0.00           H  
ATOM    902 3HD1 LEU A  56      31.964   5.686  20.434  1.00  0.00           H  
ATOM    903 1HD2 LEU A  56      34.340   3.733  20.639  1.00  0.00           H  
ATOM    904 2HD2 LEU A  56      34.032   4.819  19.274  1.00  0.00           H  
ATOM    905 3HD2 LEU A  56      35.590   4.893  20.121  1.00  0.00           H  
ATOM    906  N   ILE A  57      35.709   9.989  20.488  1.00  0.00           N  
ATOM    907  CA  ILE A  57      35.761  11.279  19.832  1.00  0.00           C  
ATOM    908  C   ILE A  57      37.150  11.443  19.218  1.00  0.00           C  
ATOM    909  O   ILE A  57      37.288  11.846  18.064  1.00  0.00           O  
ATOM    910  CB  ILE A  57      35.501  12.407  20.838  1.00  0.00           C  
ATOM    911  CG1 ILE A  57      34.102  12.243  21.427  1.00  0.00           C  
ATOM    912  CG2 ILE A  57      35.652  13.783  20.188  1.00  0.00           C  
ATOM    913  CD1 ILE A  57      33.015  12.311  20.443  1.00  0.00           C  
ATOM    914  H   ILE A  57      35.580   9.907  21.496  1.00  0.00           H  
ATOM    915  HA  ILE A  57      35.012  11.305  19.056  1.00  0.00           H  
ATOM    916  HB  ILE A  57      36.219  12.325  21.649  1.00  0.00           H  
ATOM    917 1HG1 ILE A  57      34.046  11.280  21.919  1.00  0.00           H  
ATOM    918 2HG1 ILE A  57      33.943  12.989  22.156  1.00  0.00           H  
ATOM    919 1HG2 ILE A  57      35.488  14.557  20.927  1.00  0.00           H  
ATOM    920 2HG2 ILE A  57      36.651  13.869  19.795  1.00  0.00           H  
ATOM    921 3HG2 ILE A  57      34.936  13.906  19.390  1.00  0.00           H  
ATOM    922 1HD1 ILE A  57      32.074  12.181  20.959  1.00  0.00           H  
ATOM    923 2HD1 ILE A  57      33.026  13.274  19.946  1.00  0.00           H  
ATOM    924 3HD1 ILE A  57      33.149  11.521  19.716  1.00  0.00           H  
ATOM    925  N   ARG A  58      38.179  11.055  19.971  1.00  0.00           N  
ATOM    926  CA  ARG A  58      39.540  11.137  19.463  1.00  0.00           C  
ATOM    927  C   ARG A  58      39.749  10.172  18.292  1.00  0.00           C  
ATOM    928  O   ARG A  58      40.457  10.498  17.336  1.00  0.00           O  
ATOM    929  CB  ARG A  58      40.536  10.778  20.555  1.00  0.00           C  
ATOM    930  CG  ARG A  58      40.685  11.787  21.685  1.00  0.00           C  
ATOM    931  CD  ARG A  58      41.679  11.294  22.691  1.00  0.00           C  
ATOM    932  NE  ARG A  58      41.805  12.169  23.849  1.00  0.00           N  
ATOM    933  CZ  ARG A  58      42.724  12.036  24.823  1.00  0.00           C  
ATOM    934  NH1 ARG A  58      43.637  11.090  24.768  1.00  0.00           N  
ATOM    935  NH2 ARG A  58      42.688  12.874  25.833  1.00  0.00           N  
ATOM    936  H   ARG A  58      38.011  10.733  20.922  1.00  0.00           H  
ATOM    937  HA  ARG A  58      39.727  12.149  19.124  1.00  0.00           H  
ATOM    938 1HB  ARG A  58      40.234   9.833  21.011  1.00  0.00           H  
ATOM    939 2HB  ARG A  58      41.519  10.627  20.111  1.00  0.00           H  
ATOM    940 1HG  ARG A  58      41.035  12.739  21.287  1.00  0.00           H  
ATOM    941 2HG  ARG A  58      39.725  11.934  22.174  1.00  0.00           H  
ATOM    942 1HD  ARG A  58      41.358  10.313  23.047  1.00  0.00           H  
ATOM    943 2HD  ARG A  58      42.656  11.209  22.224  1.00  0.00           H  
ATOM    944  HE  ARG A  58      41.112  12.920  23.983  1.00  0.00           H  
ATOM    945 1HH1 ARG A  58      43.651  10.448  23.989  1.00  0.00           H  
ATOM    946 2HH1 ARG A  58      44.317  11.004  25.508  1.00  0.00           H  
ATOM    947 1HH2 ARG A  58      41.941  13.580  25.845  1.00  0.00           H  
ATOM    948 2HH2 ARG A  58      43.352  12.808  26.584  1.00  0.00           H  
ATOM    949  N   LYS A  59      39.136   8.986  18.359  1.00  0.00           N  
ATOM    950  CA  LYS A  59      39.261   7.989  17.304  1.00  0.00           C  
ATOM    951  C   LYS A  59      38.662   8.425  15.966  1.00  0.00           C  
ATOM    952  O   LYS A  59      39.238   8.144  14.913  1.00  0.00           O  
ATOM    953  CB  LYS A  59      38.615   6.672  17.730  1.00  0.00           C  
ATOM    954  CG  LYS A  59      38.775   5.538  16.735  1.00  0.00           C  
ATOM    955  CD  LYS A  59      38.281   4.217  17.312  1.00  0.00           C  
ATOM    956  CE  LYS A  59      38.504   3.077  16.318  1.00  0.00           C  
ATOM    957  NZ  LYS A  59      38.153   1.759  16.890  1.00  0.00           N  
ATOM    958  H   LYS A  59      38.593   8.740  19.186  1.00  0.00           H  
ATOM    959  HA  LYS A  59      40.324   7.809  17.143  1.00  0.00           H  
ATOM    960 1HB  LYS A  59      39.015   6.358  18.693  1.00  0.00           H  
ATOM    961 2HB  LYS A  59      37.546   6.837  17.860  1.00  0.00           H  
ATOM    962 1HG  LYS A  59      38.191   5.771  15.840  1.00  0.00           H  
ATOM    963 2HG  LYS A  59      39.821   5.442  16.455  1.00  0.00           H  
ATOM    964 1HD  LYS A  59      38.809   3.999  18.241  1.00  0.00           H  
ATOM    965 2HD  LYS A  59      37.212   4.298  17.530  1.00  0.00           H  
ATOM    966 1HE  LYS A  59      37.887   3.249  15.434  1.00  0.00           H  
ATOM    967 2HE  LYS A  59      39.551   3.062  16.018  1.00  0.00           H  
ATOM    968 1HZ  LYS A  59      38.317   1.021  16.180  1.00  0.00           H  
ATOM    969 2HZ  LYS A  59      38.724   1.572  17.696  1.00  0.00           H  
ATOM    970 3HZ  LYS A  59      37.183   1.748  17.152  1.00  0.00           H  
ATOM    971  N   TYR A  60      37.502   9.087  16.002  1.00  0.00           N  
ATOM    972  CA  TYR A  60      36.832   9.452  14.758  1.00  0.00           C  
ATOM    973  C   TYR A  60      36.998  10.901  14.278  1.00  0.00           C  
ATOM    974  O   TYR A  60      36.801  11.158  13.087  1.00  0.00           O  
ATOM    975  CB  TYR A  60      35.321   9.221  14.866  1.00  0.00           C  
ATOM    976  CG  TYR A  60      34.831   7.796  15.110  1.00  0.00           C  
ATOM    977  CD1 TYR A  60      34.194   7.497  16.311  1.00  0.00           C  
ATOM    978  CD2 TYR A  60      34.987   6.803  14.146  1.00  0.00           C  
ATOM    979  CE1 TYR A  60      33.709   6.234  16.547  1.00  0.00           C  
ATOM    980  CE2 TYR A  60      34.493   5.528  14.392  1.00  0.00           C  
ATOM    981  CZ  TYR A  60      33.855   5.250  15.582  1.00  0.00           C  
ATOM    982  OH  TYR A  60      33.374   3.988  15.821  1.00  0.00           O  
ATOM    983  H   TYR A  60      37.060   9.285  16.901  1.00  0.00           H  
ATOM    984  HA  TYR A  60      37.228   8.809  13.974  1.00  0.00           H  
ATOM    985 1HB  TYR A  60      34.954   9.822  15.691  1.00  0.00           H  
ATOM    986 2HB  TYR A  60      34.829   9.601  13.964  1.00  0.00           H  
ATOM    987  HD1 TYR A  60      34.072   8.276  17.065  1.00  0.00           H  
ATOM    988  HD2 TYR A  60      35.483   7.022  13.200  1.00  0.00           H  
ATOM    989  HE1 TYR A  60      33.210   6.008  17.480  1.00  0.00           H  
ATOM    990  HE2 TYR A  60      34.602   4.741  13.635  1.00  0.00           H  
ATOM    991  HH  TYR A  60      32.988   3.952  16.701  1.00  0.00           H  
ATOM    992  N   TYR A  61      37.320  11.853  15.156  1.00  0.00           N  
ATOM    993  CA  TYR A  61      37.322  13.256  14.727  1.00  0.00           C  
ATOM    994  C   TYR A  61      38.706  13.885  14.747  1.00  0.00           C  
ATOM    995  O   TYR A  61      39.615  13.388  15.405  1.00  0.00           O  
ATOM    996  CB  TYR A  61      36.339  14.035  15.581  1.00  0.00           C  
ATOM    997  CG  TYR A  61      35.013  13.372  15.507  1.00  0.00           C  
ATOM    998  CD1 TYR A  61      34.531  12.768  16.610  1.00  0.00           C  
ATOM    999  CD2 TYR A  61      34.348  13.259  14.315  1.00  0.00           C  
ATOM   1000  CE1 TYR A  61      33.373  12.072  16.572  1.00  0.00           C  
ATOM   1001  CE2 TYR A  61      33.179  12.561  14.265  1.00  0.00           C  
ATOM   1002  CZ  TYR A  61      32.706  11.973  15.401  1.00  0.00           C  
ATOM   1003  OH  TYR A  61      31.594  11.276  15.353  1.00  0.00           O  
ATOM   1004  H   TYR A  61      37.495  11.640  16.142  1.00  0.00           H  
ATOM   1005  HA  TYR A  61      36.972  13.301  13.695  1.00  0.00           H  
ATOM   1006 1HB  TYR A  61      36.669  14.050  16.623  1.00  0.00           H  
ATOM   1007 2HB  TYR A  61      36.243  15.063  15.233  1.00  0.00           H  
ATOM   1008  HD1 TYR A  61      35.086  12.846  17.511  1.00  0.00           H  
ATOM   1009  HD2 TYR A  61      34.760  13.711  13.415  1.00  0.00           H  
ATOM   1010  HE1 TYR A  61      32.990  11.586  17.460  1.00  0.00           H  
ATOM   1011  HE2 TYR A  61      32.638  12.456  13.324  1.00  0.00           H  
ATOM   1012  HH  TYR A  61      31.371  10.937  16.230  1.00  0.00           H  
ATOM   1013  N   GLN A  62      38.891  14.974  14.004  1.00  0.00           N  
ATOM   1014  CA  GLN A  62      40.213  15.604  14.007  1.00  0.00           C  
ATOM   1015  C   GLN A  62      40.299  16.666  15.088  1.00  0.00           C  
ATOM   1016  O   GLN A  62      39.283  17.233  15.471  1.00  0.00           O  
ATOM   1017  CB  GLN A  62      40.546  16.174  12.634  1.00  0.00           C  
ATOM   1018  CG  GLN A  62      40.660  15.120  11.542  1.00  0.00           C  
ATOM   1019  CD  GLN A  62      41.081  15.707  10.203  1.00  0.00           C  
ATOM   1020  OE1 GLN A  62      40.742  16.851   9.868  1.00  0.00           O  
ATOM   1021  NE2 GLN A  62      41.829  14.926   9.431  1.00  0.00           N  
ATOM   1022  H   GLN A  62      38.105  15.385  13.486  1.00  0.00           H  
ATOM   1023  HA  GLN A  62      40.958  14.843  14.233  1.00  0.00           H  
ATOM   1024 1HB  GLN A  62      39.774  16.876  12.337  1.00  0.00           H  
ATOM   1025 2HB  GLN A  62      41.493  16.710  12.683  1.00  0.00           H  
ATOM   1026 1HG  GLN A  62      41.403  14.385  11.846  1.00  0.00           H  
ATOM   1027 2HG  GLN A  62      39.686  14.643  11.418  1.00  0.00           H  
ATOM   1028 1HE2 GLN A  62      42.139  15.252   8.536  1.00  0.00           H  
ATOM   1029 2HE2 GLN A  62      42.080  14.010   9.742  1.00  0.00           H  
ATOM   1030  N   LYS A  63      41.498  16.948  15.586  1.00  0.00           N  
ATOM   1031  CA  LYS A  63      41.641  17.971  16.626  1.00  0.00           C  
ATOM   1032  C   LYS A  63      42.631  19.062  16.211  1.00  0.00           C  
ATOM   1033  O   LYS A  63      43.768  18.771  15.823  1.00  0.00           O  
ATOM   1034  CB  LYS A  63      42.067  17.310  17.947  1.00  0.00           C  
ATOM   1035  CG  LYS A  63      42.178  18.245  19.154  1.00  0.00           C  
ATOM   1036  CD  LYS A  63      42.578  17.464  20.432  1.00  0.00           C  
ATOM   1037  CE  LYS A  63      42.657  18.376  21.659  1.00  0.00           C  
ATOM   1038  NZ  LYS A  63      43.064  17.648  22.894  1.00  0.00           N  
ATOM   1039  H   LYS A  63      42.319  16.453  15.254  1.00  0.00           H  
ATOM   1040  HA  LYS A  63      40.678  18.453  16.782  1.00  0.00           H  
ATOM   1041 1HB  LYS A  63      41.347  16.534  18.204  1.00  0.00           H  
ATOM   1042 2HB  LYS A  63      43.033  16.826  17.815  1.00  0.00           H  
ATOM   1043 1HG  LYS A  63      42.929  18.999  18.946  1.00  0.00           H  
ATOM   1044 2HG  LYS A  63      41.218  18.744  19.314  1.00  0.00           H  
ATOM   1045 1HD  LYS A  63      41.850  16.680  20.621  1.00  0.00           H  
ATOM   1046 2HD  LYS A  63      43.549  16.998  20.280  1.00  0.00           H  
ATOM   1047 1HE  LYS A  63      43.381  19.148  21.472  1.00  0.00           H  
ATOM   1048 2HE  LYS A  63      41.677  18.833  21.828  1.00  0.00           H  
ATOM   1049 1HZ  LYS A  63      43.102  18.306  23.673  1.00  0.00           H  
ATOM   1050 2HZ  LYS A  63      42.397  16.922  23.107  1.00  0.00           H  
ATOM   1051 3HZ  LYS A  63      43.972  17.238  22.757  1.00  0.00           H  
ATOM   1052  N   TYR A  64      42.172  20.315  16.264  1.00  0.00           N  
ATOM   1053  CA  TYR A  64      42.970  21.475  15.862  1.00  0.00           C  
ATOM   1054  C   TYR A  64      42.991  22.545  16.936  1.00  0.00           C  
ATOM   1055  O   TYR A  64      42.069  22.642  17.744  1.00  0.00           O  
ATOM   1056  CB  TYR A  64      42.430  22.082  14.567  1.00  0.00           C  
ATOM   1057  CG  TYR A  64      42.479  21.168  13.378  1.00  0.00           C  
ATOM   1058  CD1 TYR A  64      41.409  20.349  13.080  1.00  0.00           C  
ATOM   1059  CD2 TYR A  64      43.610  21.151  12.577  1.00  0.00           C  
ATOM   1060  CE1 TYR A  64      41.467  19.527  11.977  1.00  0.00           C  
ATOM   1061  CE2 TYR A  64      43.668  20.321  11.479  1.00  0.00           C  
ATOM   1062  CZ  TYR A  64      42.601  19.511  11.174  1.00  0.00           C  
ATOM   1063  OH  TYR A  64      42.666  18.690  10.064  1.00  0.00           O  
ATOM   1064  H   TYR A  64      41.223  20.461  16.613  1.00  0.00           H  
ATOM   1065  HA  TYR A  64      43.997  21.148  15.699  1.00  0.00           H  
ATOM   1066 1HB  TYR A  64      41.391  22.380  14.722  1.00  0.00           H  
ATOM   1067 2HB  TYR A  64      42.997  22.978  14.329  1.00  0.00           H  
ATOM   1068  HD1 TYR A  64      40.512  20.361  13.705  1.00  0.00           H  
ATOM   1069  HD2 TYR A  64      44.455  21.795  12.815  1.00  0.00           H  
ATOM   1070  HE1 TYR A  64      40.618  18.897  11.733  1.00  0.00           H  
ATOM   1071  HE2 TYR A  64      44.557  20.311  10.849  1.00  0.00           H  
ATOM   1072  HH  TYR A  64      41.850  18.156   9.994  1.00  0.00           H  
ATOM   1073  N   LYS A  65      44.038  23.373  16.970  1.00  0.00           N  
ATOM   1074  CA  LYS A  65      44.027  24.410  17.993  1.00  0.00           C  
ATOM   1075  C   LYS A  65      43.161  25.589  17.571  1.00  0.00           C  
ATOM   1076  O   LYS A  65      42.278  25.993  18.310  1.00  0.00           O  
ATOM   1077  CB  LYS A  65      45.435  24.879  18.334  1.00  0.00           C  
ATOM   1078  CG  LYS A  65      45.466  25.863  19.482  1.00  0.00           C  
ATOM   1079  CD  LYS A  65      46.887  26.186  19.916  1.00  0.00           C  
ATOM   1080  CE  LYS A  65      46.892  27.156  21.095  1.00  0.00           C  
ATOM   1081  NZ  LYS A  65      48.278  27.488  21.538  1.00  0.00           N  
ATOM   1082  H   LYS A  65      44.799  23.283  16.314  1.00  0.00           H  
ATOM   1083  HA  LYS A  65      43.596  24.011  18.899  1.00  0.00           H  
ATOM   1084 1HB  LYS A  65      46.065  24.037  18.581  1.00  0.00           H  
ATOM   1085 2HB  LYS A  65      45.873  25.375  17.472  1.00  0.00           H  
ATOM   1086 1HG  LYS A  65      44.979  26.779  19.160  1.00  0.00           H  
ATOM   1087 2HG  LYS A  65      44.907  25.459  20.331  1.00  0.00           H  
ATOM   1088 1HD  LYS A  65      47.398  25.266  20.206  1.00  0.00           H  
ATOM   1089 2HD  LYS A  65      47.425  26.638  19.084  1.00  0.00           H  
ATOM   1090 1HE  LYS A  65      46.386  28.075  20.804  1.00  0.00           H  
ATOM   1091 2HE  LYS A  65      46.351  26.705  21.927  1.00  0.00           H  
ATOM   1092 1HZ  LYS A  65      48.234  28.130  22.316  1.00  0.00           H  
ATOM   1093 2HZ  LYS A  65      48.756  26.644  21.822  1.00  0.00           H  
ATOM   1094 3HZ  LYS A  65      48.778  27.919  20.774  1.00  0.00           H  
ATOM   1095  N   ILE A  66      43.378  26.115  16.361  1.00  0.00           N  
ATOM   1096  CA  ILE A  66      42.599  27.243  15.819  1.00  0.00           C  
ATOM   1097  C   ILE A  66      42.728  28.562  16.621  1.00  0.00           C  
ATOM   1098  O   ILE A  66      43.259  29.550  16.124  1.00  0.00           O  
ATOM   1099  CB  ILE A  66      41.110  26.834  15.681  1.00  0.00           C  
ATOM   1100  CG1 ILE A  66      41.015  25.688  14.685  1.00  0.00           C  
ATOM   1101  CG2 ILE A  66      40.261  28.008  15.203  1.00  0.00           C  
ATOM   1102  CD1 ILE A  66      39.690  25.012  14.682  1.00  0.00           C  
ATOM   1103  H   ILE A  66      44.113  25.727  15.800  1.00  0.00           H  
ATOM   1104  HA  ILE A  66      42.976  27.442  14.812  1.00  0.00           H  
ATOM   1105  HB  ILE A  66      40.708  26.489  16.628  1.00  0.00           H  
ATOM   1106 1HG1 ILE A  66      41.213  26.071  13.686  1.00  0.00           H  
ATOM   1107 2HG1 ILE A  66      41.770  24.955  14.929  1.00  0.00           H  
ATOM   1108 1HG2 ILE A  66      39.224  27.682  15.103  1.00  0.00           H  
ATOM   1109 2HG2 ILE A  66      40.310  28.824  15.915  1.00  0.00           H  
ATOM   1110 3HG2 ILE A  66      40.631  28.350  14.238  1.00  0.00           H  
ATOM   1111 1HD1 ILE A  66      39.697  24.199  13.960  1.00  0.00           H  
ATOM   1112 2HD1 ILE A  66      39.498  24.612  15.668  1.00  0.00           H  
ATOM   1113 3HD1 ILE A  66      38.908  25.723  14.425  1.00  0.00           H  
ATOM   1114  N   GLY A  67      42.191  28.559  17.842  1.00  0.00           N  
ATOM   1115  CA  GLY A  67      42.163  29.694  18.765  1.00  0.00           C  
ATOM   1116  C   GLY A  67      43.084  29.480  19.971  1.00  0.00           C  
ATOM   1117  O   GLY A  67      44.223  29.037  19.829  1.00  0.00           O  
ATOM   1118  H   GLY A  67      41.800  27.679  18.152  1.00  0.00           H  
ATOM   1119 1HA  GLY A  67      42.461  30.600  18.238  1.00  0.00           H  
ATOM   1120 2HA  GLY A  67      41.143  29.848  19.111  1.00  0.00           H  
ATOM   1121  N   ASP A  68      42.590  29.839  21.165  1.00  0.00           N  
ATOM   1122  CA  ASP A  68      43.364  29.754  22.413  1.00  0.00           C  
ATOM   1123  C   ASP A  68      43.110  28.455  23.201  1.00  0.00           C  
ATOM   1124  O   ASP A  68      43.615  28.275  24.309  1.00  0.00           O  
ATOM   1125  CB  ASP A  68      43.034  30.949  23.304  1.00  0.00           C  
ATOM   1126  CG  ASP A  68      43.469  32.276  22.693  1.00  0.00           C  
ATOM   1127  OD1 ASP A  68      44.532  32.330  22.125  1.00  0.00           O  
ATOM   1128  OD2 ASP A  68      42.721  33.216  22.784  1.00  0.00           O  
ATOM   1129  H   ASP A  68      41.645  30.194  21.208  1.00  0.00           H  
ATOM   1130  HA  ASP A  68      44.421  29.787  22.157  1.00  0.00           H  
ATOM   1131 1HB  ASP A  68      41.961  30.975  23.491  1.00  0.00           H  
ATOM   1132 2HB  ASP A  68      43.531  30.825  24.267  1.00  0.00           H  
ATOM   1133  N   SER A  69      42.321  27.567  22.616  1.00  0.00           N  
ATOM   1134  CA  SER A  69      41.945  26.276  23.185  1.00  0.00           C  
ATOM   1135  C   SER A  69      41.680  25.353  22.017  1.00  0.00           C  
ATOM   1136  O   SER A  69      41.491  25.842  20.909  1.00  0.00           O  
ATOM   1137  CB  SER A  69      40.691  26.393  24.017  1.00  0.00           C  
ATOM   1138  OG  SER A  69      39.584  26.695  23.205  1.00  0.00           O  
ATOM   1139  H   SER A  69      41.955  27.797  21.706  1.00  0.00           H  
ATOM   1140  HA  SER A  69      42.769  25.881  23.786  1.00  0.00           H  
ATOM   1141 1HB  SER A  69      40.520  25.450  24.536  1.00  0.00           H  
ATOM   1142 2HB  SER A  69      40.819  27.169  24.779  1.00  0.00           H  
ATOM   1143  HG  SER A  69      39.551  25.989  22.539  1.00  0.00           H  
ATOM   1144  N   TYR A  70      41.601  24.046  22.242  1.00  0.00           N  
ATOM   1145  CA  TYR A  70      41.395  23.154  21.105  1.00  0.00           C  
ATOM   1146  C   TYR A  70      39.944  22.860  20.797  1.00  0.00           C  
ATOM   1147  O   TYR A  70      39.068  22.941  21.671  1.00  0.00           O  
ATOM   1148  CB  TYR A  70      42.151  21.852  21.318  1.00  0.00           C  
ATOM   1149  CG  TYR A  70      43.643  21.988  21.203  1.00  0.00           C  
ATOM   1150  CD1 TYR A  70      44.383  22.515  22.241  1.00  0.00           C  
ATOM   1151  CD2 TYR A  70      44.277  21.540  20.062  1.00  0.00           C  
ATOM   1152  CE1 TYR A  70      45.756  22.608  22.122  1.00  0.00           C  
ATOM   1153  CE2 TYR A  70      45.636  21.621  19.940  1.00  0.00           C  
ATOM   1154  CZ  TYR A  70      46.382  22.156  20.964  1.00  0.00           C  
ATOM   1155  OH  TYR A  70      47.750  22.243  20.846  1.00  0.00           O  
ATOM   1156  H   TYR A  70      41.694  23.639  23.194  1.00  0.00           H  
ATOM   1157  HA  TYR A  70      41.816  23.646  20.224  1.00  0.00           H  
ATOM   1158 1HB  TYR A  70      41.922  21.454  22.279  1.00  0.00           H  
ATOM   1159 2HB  TYR A  70      41.822  21.132  20.576  1.00  0.00           H  
ATOM   1160  HD1 TYR A  70      43.882  22.859  23.148  1.00  0.00           H  
ATOM   1161  HD2 TYR A  70      43.684  21.115  19.254  1.00  0.00           H  
ATOM   1162  HE1 TYR A  70      46.344  23.029  22.937  1.00  0.00           H  
ATOM   1163  HE2 TYR A  70      46.125  21.264  19.033  1.00  0.00           H  
ATOM   1164  HH  TYR A  70      48.026  21.833  20.024  1.00  0.00           H  
ATOM   1165  N   GLU A  71      39.712  22.550  19.523  1.00  0.00           N  
ATOM   1166  CA  GLU A  71      38.400  22.181  19.018  1.00  0.00           C  
ATOM   1167  C   GLU A  71      38.478  20.888  18.207  1.00  0.00           C  
ATOM   1168  O   GLU A  71      39.495  20.586  17.572  1.00  0.00           O  
ATOM   1169  CB  GLU A  71      37.844  23.296  18.105  1.00  0.00           C  
ATOM   1170  CG  GLU A  71      37.677  24.680  18.770  1.00  0.00           C  
ATOM   1171  CD  GLU A  71      37.108  25.732  17.846  1.00  0.00           C  
ATOM   1172  OE1 GLU A  71      36.847  25.423  16.714  1.00  0.00           O  
ATOM   1173  OE2 GLU A  71      36.934  26.849  18.286  1.00  0.00           O  
ATOM   1174  H   GLU A  71      40.505  22.567  18.876  1.00  0.00           H  
ATOM   1175  HA  GLU A  71      37.726  22.008  19.851  1.00  0.00           H  
ATOM   1176 1HB  GLU A  71      38.492  23.397  17.247  1.00  0.00           H  
ATOM   1177 2HB  GLU A  71      36.863  22.987  17.730  1.00  0.00           H  
ATOM   1178 1HG  GLU A  71      37.028  24.595  19.623  1.00  0.00           H  
ATOM   1179 2HG  GLU A  71      38.652  25.015  19.127  1.00  0.00           H  
ATOM   1180  N   TYR A  72      37.394  20.134  18.219  1.00  0.00           N  
ATOM   1181  CA  TYR A  72      37.292  18.950  17.397  1.00  0.00           C  
ATOM   1182  C   TYR A  72      36.495  19.244  16.146  1.00  0.00           C  
ATOM   1183  O   TYR A  72      35.478  19.948  16.204  1.00  0.00           O  
ATOM   1184  CB  TYR A  72      36.649  17.810  18.168  1.00  0.00           C  
ATOM   1185  CG  TYR A  72      37.509  17.180  19.208  1.00  0.00           C  
ATOM   1186  CD1 TYR A  72      37.545  17.693  20.486  1.00  0.00           C  
ATOM   1187  CD2 TYR A  72      38.252  16.054  18.880  1.00  0.00           C  
ATOM   1188  CE1 TYR A  72      38.318  17.072  21.449  1.00  0.00           C  
ATOM   1189  CE2 TYR A  72      39.022  15.436  19.837  1.00  0.00           C  
ATOM   1190  CZ  TYR A  72      39.052  15.938  21.121  1.00  0.00           C  
ATOM   1191  OH  TYR A  72      39.804  15.307  22.085  1.00  0.00           O  
ATOM   1192  H   TYR A  72      36.600  20.415  18.782  1.00  0.00           H  
ATOM   1193  HA  TYR A  72      38.289  18.648  17.097  1.00  0.00           H  
ATOM   1194 1HB  TYR A  72      35.769  18.199  18.668  1.00  0.00           H  
ATOM   1195 2HB  TYR A  72      36.326  17.033  17.473  1.00  0.00           H  
ATOM   1196  HD1 TYR A  72      36.955  18.581  20.737  1.00  0.00           H  
ATOM   1197  HD2 TYR A  72      38.218  15.654  17.862  1.00  0.00           H  
ATOM   1198  HE1 TYR A  72      38.345  17.463  22.464  1.00  0.00           H  
ATOM   1199  HE2 TYR A  72      39.597  14.547  19.582  1.00  0.00           H  
ATOM   1200  HH  TYR A  72      39.776  15.817  22.902  1.00  0.00           H  
ATOM   1201  N   ASP A  73      36.926  18.678  15.024  1.00  0.00           N  
ATOM   1202  CA  ASP A  73      36.195  18.841  13.784  1.00  0.00           C  
ATOM   1203  C   ASP A  73      35.436  17.592  13.403  1.00  0.00           C  
ATOM   1204  O   ASP A  73      35.998  16.559  12.989  1.00  0.00           O  
ATOM   1205  CB  ASP A  73      37.079  19.249  12.602  1.00  0.00           C  
ATOM   1206  CG  ASP A  73      37.663  20.653  12.689  1.00  0.00           C  
ATOM   1207  OD1 ASP A  73      37.252  21.432  13.522  1.00  0.00           O  
ATOM   1208  OD2 ASP A  73      38.459  20.995  11.841  1.00  0.00           O  
ATOM   1209  H   ASP A  73      37.775  18.118  15.057  1.00  0.00           H  
ATOM   1210  HA  ASP A  73      35.458  19.634  13.923  1.00  0.00           H  
ATOM   1211 1HB  ASP A  73      37.905  18.542  12.519  1.00  0.00           H  
ATOM   1212 2HB  ASP A  73      36.496  19.173  11.681  1.00  0.00           H  
ATOM   1213  N   PHE A  74      34.128  17.685  13.534  1.00  0.00           N  
ATOM   1214  CA  PHE A  74      33.260  16.581  13.234  1.00  0.00           C  
ATOM   1215  C   PHE A  74      32.914  16.662  11.748  1.00  0.00           C  
ATOM   1216  O   PHE A  74      31.830  17.099  11.344  1.00  0.00           O  
ATOM   1217  CB  PHE A  74      32.038  16.619  14.138  1.00  0.00           C  
ATOM   1218  CG  PHE A  74      32.240  16.318  15.610  1.00  0.00           C  
ATOM   1219  CD1 PHE A  74      33.012  17.122  16.433  1.00  0.00           C  
ATOM   1220  CD2 PHE A  74      31.586  15.231  16.187  1.00  0.00           C  
ATOM   1221  CE1 PHE A  74      33.133  16.819  17.780  1.00  0.00           C  
ATOM   1222  CE2 PHE A  74      31.716  14.952  17.529  1.00  0.00           C  
ATOM   1223  CZ  PHE A  74      32.486  15.744  18.319  1.00  0.00           C  
ATOM   1224  H   PHE A  74      33.711  18.561  13.857  1.00  0.00           H  
ATOM   1225  HA  PHE A  74      33.791  15.664  13.411  1.00  0.00           H  
ATOM   1226 1HB  PHE A  74      31.590  17.600  14.065  1.00  0.00           H  
ATOM   1227 2HB  PHE A  74      31.354  15.893  13.772  1.00  0.00           H  
ATOM   1228  HD1 PHE A  74      33.525  17.999  16.015  1.00  0.00           H  
ATOM   1229  HD2 PHE A  74      30.962  14.590  15.559  1.00  0.00           H  
ATOM   1230  HE1 PHE A  74      33.731  17.441  18.411  1.00  0.00           H  
ATOM   1231  HE2 PHE A  74      31.210  14.102  17.956  1.00  0.00           H  
ATOM   1232  HZ  PHE A  74      32.584  15.523  19.377  1.00  0.00           H  
ATOM   1233  N   SER A  75      33.899  16.275  10.939  1.00  0.00           N  
ATOM   1234  CA  SER A  75      33.884  16.414   9.479  1.00  0.00           C  
ATOM   1235  C   SER A  75      32.845  15.576   8.739  1.00  0.00           C  
ATOM   1236  O   SER A  75      32.551  15.839   7.575  1.00  0.00           O  
ATOM   1237  CB  SER A  75      35.258  16.088   8.938  1.00  0.00           C  
ATOM   1238  OG  SER A  75      35.570  14.734   9.127  1.00  0.00           O  
ATOM   1239  H   SER A  75      34.746  15.942  11.404  1.00  0.00           H  
ATOM   1240  HA  SER A  75      33.682  17.459   9.256  1.00  0.00           H  
ATOM   1241 1HB  SER A  75      35.304  16.333   7.879  1.00  0.00           H  
ATOM   1242 2HB  SER A  75      35.997  16.706   9.452  1.00  0.00           H  
ATOM   1243  HG  SER A  75      35.053  14.249   8.474  1.00  0.00           H  
ATOM   1244  N   ASN A  76      32.309  14.557   9.402  1.00  0.00           N  
ATOM   1245  CA  ASN A  76      31.324  13.673   8.788  1.00  0.00           C  
ATOM   1246  C   ASN A  76      29.883  14.034   9.167  1.00  0.00           C  
ATOM   1247  O   ASN A  76      28.945  13.284   8.875  1.00  0.00           O  
ATOM   1248  CB  ASN A  76      31.616  12.238   9.179  1.00  0.00           C  
ATOM   1249  CG  ASN A  76      32.910  11.729   8.599  1.00  0.00           C  
ATOM   1250  OD1 ASN A  76      33.252  12.028   7.450  1.00  0.00           O  
ATOM   1251  ND2 ASN A  76      33.637  10.964   9.374  1.00  0.00           N  
ATOM   1252  H   ASN A  76      32.598  14.398  10.357  1.00  0.00           H  
ATOM   1253  HA  ASN A  76      31.404  13.765   7.704  1.00  0.00           H  
ATOM   1254 1HB  ASN A  76      31.660  12.158  10.269  1.00  0.00           H  
ATOM   1255 2HB  ASN A  76      30.812  11.600   8.840  1.00  0.00           H  
ATOM   1256 1HD2 ASN A  76      34.507  10.596   9.046  1.00  0.00           H  
ATOM   1257 2HD2 ASN A  76      33.324  10.742  10.300  1.00  0.00           H  
ATOM   1258  N   ASN A  77      29.700  15.168   9.839  1.00  0.00           N  
ATOM   1259  CA  ASN A  77      28.363  15.558  10.274  1.00  0.00           C  
ATOM   1260  C   ASN A  77      27.381  15.869   9.177  1.00  0.00           C  
ATOM   1261  O   ASN A  77      27.736  16.282   8.065  1.00  0.00           O  
ATOM   1262  CB  ASN A  77      28.412  16.703  11.216  1.00  0.00           C  
ATOM   1263  CG  ASN A  77      28.917  16.281  12.512  1.00  0.00           C  
ATOM   1264  OD1 ASN A  77      29.197  15.117  12.768  1.00  0.00           O  
ATOM   1265  ND2 ASN A  77      29.045  17.176  13.368  1.00  0.00           N  
ATOM   1266  H   ASN A  77      30.486  15.781  10.072  1.00  0.00           H  
ATOM   1267  HA  ASN A  77      27.940  14.717  10.824  1.00  0.00           H  
ATOM   1268 1HB  ASN A  77      29.080  17.454  10.815  1.00  0.00           H  
ATOM   1269 2HB  ASN A  77      27.422  17.149  11.331  1.00  0.00           H  
ATOM   1270 1HD2 ASN A  77      29.407  16.970  14.277  1.00  0.00           H  
ATOM   1271 2HD2 ASN A  77      28.821  18.096  13.126  1.00  0.00           H  
ATOM   1272  N   GLU A  78      26.111  15.678   9.519  1.00  0.00           N  
ATOM   1273  CA  GLU A  78      25.062  15.948   8.561  1.00  0.00           C  
ATOM   1274  C   GLU A  78      24.084  16.993   9.022  1.00  0.00           C  
ATOM   1275  O   GLU A  78      23.692  17.010  10.198  1.00  0.00           O  
ATOM   1276  CB  GLU A  78      24.223  14.678   8.332  1.00  0.00           C  
ATOM   1277  CG  GLU A  78      24.914  13.535   7.701  1.00  0.00           C  
ATOM   1278  CD  GLU A  78      24.030  12.305   7.609  1.00  0.00           C  
ATOM   1279  OE1 GLU A  78      23.040  12.248   8.333  1.00  0.00           O  
ATOM   1280  OE2 GLU A  78      24.322  11.431   6.807  1.00  0.00           O  
ATOM   1281  H   GLU A  78      25.893  15.361  10.469  1.00  0.00           H  
ATOM   1282  HA  GLU A  78      25.510  16.283   7.624  1.00  0.00           H  
ATOM   1283 1HB  GLU A  78      23.836  14.332   9.287  1.00  0.00           H  
ATOM   1284 2HB  GLU A  78      23.361  14.924   7.706  1.00  0.00           H  
ATOM   1285 1HG  GLU A  78      25.183  13.844   6.704  1.00  0.00           H  
ATOM   1286 2HG  GLU A  78      25.825  13.308   8.254  1.00  0.00           H  
ATOM   1287  N   LEU A  79      23.664  17.820   8.075  1.00  0.00           N  
ATOM   1288  CA  LEU A  79      22.523  18.679   8.274  1.00  0.00           C  
ATOM   1289  C   LEU A  79      21.420  18.142   7.398  1.00  0.00           C  
ATOM   1290  O   LEU A  79      21.617  17.891   6.197  1.00  0.00           O  
ATOM   1291  CB  LEU A  79      22.802  20.167   7.998  1.00  0.00           C  
ATOM   1292  CG  LEU A  79      23.213  21.040   9.237  1.00  0.00           C  
ATOM   1293  CD1 LEU A  79      24.581  20.658   9.754  1.00  0.00           C  
ATOM   1294  CD2 LEU A  79      23.183  22.525   8.860  1.00  0.00           C  
ATOM   1295  H   LEU A  79      24.101  17.778   7.153  1.00  0.00           H  
ATOM   1296  HA  LEU A  79      22.205  18.594   9.308  1.00  0.00           H  
ATOM   1297 1HB  LEU A  79      23.569  20.249   7.232  1.00  0.00           H  
ATOM   1298 2HB  LEU A  79      21.904  20.586   7.633  1.00  0.00           H  
ATOM   1299  HG  LEU A  79      22.491  20.871  10.016  1.00  0.00           H  
ATOM   1300 1HD1 LEU A  79      24.828  21.272  10.625  1.00  0.00           H  
ATOM   1301 2HD1 LEU A  79      24.611  19.617  10.033  1.00  0.00           H  
ATOM   1302 3HD1 LEU A  79      25.267  20.834   9.004  1.00  0.00           H  
ATOM   1303 1HD2 LEU A  79      23.439  23.126   9.734  1.00  0.00           H  
ATOM   1304 2HD2 LEU A  79      23.897  22.721   8.066  1.00  0.00           H  
ATOM   1305 3HD2 LEU A  79      22.186  22.788   8.524  1.00  0.00           H  
ATOM   1306  N   ILE A  80      20.268  17.947   7.993  1.00  0.00           N  
ATOM   1307  CA  ILE A  80      19.141  17.411   7.256  1.00  0.00           C  
ATOM   1308  C   ILE A  80      17.996  18.343   7.481  1.00  0.00           C  
ATOM   1309  O   ILE A  80      17.801  18.866   8.583  1.00  0.00           O  
ATOM   1310  CB  ILE A  80      18.782  15.970   7.634  1.00  0.00           C  
ATOM   1311  CG1 ILE A  80      19.964  15.091   7.477  1.00  0.00           C  
ATOM   1312  CG2 ILE A  80      17.719  15.416   6.687  1.00  0.00           C  
ATOM   1313  CD1 ILE A  80      19.692  13.751   7.980  1.00  0.00           C  
ATOM   1314  H   ILE A  80      20.189  18.184   8.983  1.00  0.00           H  
ATOM   1315  HA  ILE A  80      19.370  17.422   6.196  1.00  0.00           H  
ATOM   1316  HB  ILE A  80      18.441  15.922   8.600  1.00  0.00           H  
ATOM   1317 1HG1 ILE A  80      20.251  15.049   6.430  1.00  0.00           H  
ATOM   1318 2HG1 ILE A  80      20.795  15.490   8.053  1.00  0.00           H  
ATOM   1319 1HG2 ILE A  80      17.514  14.396   6.969  1.00  0.00           H  
ATOM   1320 2HG2 ILE A  80      16.817  15.978   6.727  1.00  0.00           H  
ATOM   1321 3HG2 ILE A  80      18.102  15.442   5.662  1.00  0.00           H  
ATOM   1322 1HD1 ILE A  80      20.578  13.131   7.882  1.00  0.00           H  
ATOM   1323 2HD1 ILE A  80      19.424  13.840   9.008  1.00  0.00           H  
ATOM   1324 3HD1 ILE A  80      18.872  13.306   7.428  1.00  0.00           H  
ATOM   1325  N   PHE A  81      17.286  18.605   6.417  1.00  0.00           N  
ATOM   1326  CA  PHE A  81      16.208  19.542   6.422  1.00  0.00           C  
ATOM   1327  C   PHE A  81      14.906  18.897   5.976  1.00  0.00           C  
ATOM   1328  O   PHE A  81      14.593  18.966   4.799  1.00  0.00           O  
ATOM   1329  CB  PHE A  81      16.581  20.583   5.421  1.00  0.00           C  
ATOM   1330  CG  PHE A  81      17.901  21.202   5.720  1.00  0.00           C  
ATOM   1331  CD1 PHE A  81      19.077  20.593   5.324  1.00  0.00           C  
ATOM   1332  CD2 PHE A  81      17.986  22.377   6.319  1.00  0.00           C  
ATOM   1333  CE1 PHE A  81      20.272  21.150   5.562  1.00  0.00           C  
ATOM   1334  CE2 PHE A  81      19.197  22.955   6.569  1.00  0.00           C  
ATOM   1335  CZ  PHE A  81      20.331  22.337   6.197  1.00  0.00           C  
ATOM   1336  H   PHE A  81      17.534  18.142   5.542  1.00  0.00           H  
ATOM   1337  HA  PHE A  81      16.115  19.987   7.399  1.00  0.00           H  
ATOM   1338 1HB  PHE A  81      16.592  20.154   4.461  1.00  0.00           H  
ATOM   1339 2HB  PHE A  81      15.837  21.371   5.427  1.00  0.00           H  
ATOM   1340  HD1 PHE A  81      19.036  19.649   4.831  1.00  0.00           H  
ATOM   1341  HD2 PHE A  81      17.069  22.880   6.614  1.00  0.00           H  
ATOM   1342  HE1 PHE A  81      21.186  20.640   5.247  1.00  0.00           H  
ATOM   1343  HE2 PHE A  81      19.235  23.917   7.071  1.00  0.00           H  
ATOM   1344  HZ  PHE A  81      21.289  22.797   6.402  1.00  0.00           H  
ATOM   1345  N   PRO A  82      14.230  18.115   6.826  1.00  0.00           N  
ATOM   1346  CA  PRO A  82      12.972  17.452   6.552  1.00  0.00           C  
ATOM   1347  C   PRO A  82      11.819  18.450   6.490  1.00  0.00           C  
ATOM   1348  O   PRO A  82      11.916  19.555   7.021  1.00  0.00           O  
ATOM   1349  CB  PRO A  82      12.842  16.516   7.744  1.00  0.00           C  
ATOM   1350  CG  PRO A  82      13.646  17.140   8.826  1.00  0.00           C  
ATOM   1351  CD  PRO A  82      14.782  17.781   8.147  1.00  0.00           C  
ATOM   1352  HA  PRO A  82      13.046  16.890   5.617  1.00  0.00           H  
ATOM   1353 1HB  PRO A  82      11.802  16.477   8.039  1.00  0.00           H  
ATOM   1354 2HB  PRO A  82      13.155  15.501   7.469  1.00  0.00           H  
ATOM   1355 1HG  PRO A  82      13.066  17.885   9.352  1.00  0.00           H  
ATOM   1356 2HG  PRO A  82      13.950  16.392   9.566  1.00  0.00           H  
ATOM   1357 1HD  PRO A  82      15.067  18.640   8.704  1.00  0.00           H  
ATOM   1358 2HD  PRO A  82      15.580  17.072   8.088  1.00  0.00           H  
ATOM   1359  N   GLY A  83      10.725  18.050   5.844  1.00  0.00           N  
ATOM   1360  CA  GLY A  83       9.538  18.894   5.792  1.00  0.00           C  
ATOM   1361  C   GLY A  83       8.719  18.739   7.065  1.00  0.00           C  
ATOM   1362  O   GLY A  83       9.117  18.013   7.981  1.00  0.00           O  
ATOM   1363  H   GLY A  83      10.692  17.139   5.406  1.00  0.00           H  
ATOM   1364 1HA  GLY A  83       9.834  19.938   5.659  1.00  0.00           H  
ATOM   1365 2HA  GLY A  83       8.931  18.617   4.932  1.00  0.00           H  
ATOM   1366  N   ASP A  84       7.561  19.392   7.121  1.00  0.00           N  
ATOM   1367  CA  ASP A  84       6.743  19.388   8.330  1.00  0.00           C  
ATOM   1368  C   ASP A  84       6.272  18.000   8.774  1.00  0.00           C  
ATOM   1369  O   ASP A  84       6.228  17.709   9.965  1.00  0.00           O  
ATOM   1370  CB  ASP A  84       5.512  20.258   8.120  1.00  0.00           C  
ATOM   1371  CG  ASP A  84       5.809  21.763   7.996  1.00  0.00           C  
ATOM   1372  OD1 ASP A  84       6.901  22.197   8.295  1.00  0.00           O  
ATOM   1373  OD2 ASP A  84       4.932  22.483   7.591  1.00  0.00           O  
ATOM   1374  H   ASP A  84       7.267  19.938   6.320  1.00  0.00           H  
ATOM   1375  HA  ASP A  84       7.348  19.810   9.140  1.00  0.00           H  
ATOM   1376 1HB  ASP A  84       4.999  19.935   7.214  1.00  0.00           H  
ATOM   1377 2HB  ASP A  84       4.823  20.110   8.949  1.00  0.00           H  
ATOM   1378  N   PHE A  85       5.897  17.152   7.811  1.00  0.00           N  
ATOM   1379  CA  PHE A  85       5.413  15.802   8.112  1.00  0.00           C  
ATOM   1380  C   PHE A  85       6.478  14.989   8.833  1.00  0.00           C  
ATOM   1381  O   PHE A  85       6.256  14.479   9.937  1.00  0.00           O  
ATOM   1382  CB  PHE A  85       4.974  15.130   6.800  1.00  0.00           C  
ATOM   1383  CG  PHE A  85       4.626  13.672   6.848  1.00  0.00           C  
ATOM   1384  CD1 PHE A  85       3.415  13.223   7.342  1.00  0.00           C  
ATOM   1385  CD2 PHE A  85       5.529  12.738   6.343  1.00  0.00           C  
ATOM   1386  CE1 PHE A  85       3.114  11.871   7.342  1.00  0.00           C  
ATOM   1387  CE2 PHE A  85       5.233  11.395   6.342  1.00  0.00           C  
ATOM   1388  CZ  PHE A  85       4.024  10.958   6.841  1.00  0.00           C  
ATOM   1389  H   PHE A  85       5.982  17.438   6.847  1.00  0.00           H  
ATOM   1390  HA  PHE A  85       4.546  15.883   8.766  1.00  0.00           H  
ATOM   1391 1HB  PHE A  85       4.106  15.657   6.415  1.00  0.00           H  
ATOM   1392 2HB  PHE A  85       5.736  15.249   6.073  1.00  0.00           H  
ATOM   1393  HD1 PHE A  85       2.696  13.943   7.729  1.00  0.00           H  
ATOM   1394  HD2 PHE A  85       6.486  13.090   5.942  1.00  0.00           H  
ATOM   1395  HE1 PHE A  85       2.158  11.530   7.732  1.00  0.00           H  
ATOM   1396  HE2 PHE A  85       5.951  10.680   5.945  1.00  0.00           H  
ATOM   1397  HZ  PHE A  85       3.786   9.897   6.839  1.00  0.00           H  
ATOM   1398  N   ALA A  86       7.653  14.903   8.223  1.00  0.00           N  
ATOM   1399  CA  ALA A  86       8.748  14.162   8.812  1.00  0.00           C  
ATOM   1400  C   ALA A  86       9.163  14.761  10.155  1.00  0.00           C  
ATOM   1401  O   ALA A  86       9.455  14.024  11.107  1.00  0.00           O  
ATOM   1402  CB  ALA A  86       9.902  14.153   7.848  1.00  0.00           C  
ATOM   1403  H   ALA A  86       7.789  15.353   7.315  1.00  0.00           H  
ATOM   1404  HA  ALA A  86       8.417  13.144   8.986  1.00  0.00           H  
ATOM   1405 1HB  ALA A  86      10.733  13.592   8.258  1.00  0.00           H  
ATOM   1406 2HB  ALA A  86       9.579  13.699   6.908  1.00  0.00           H  
ATOM   1407 3HB  ALA A  86      10.187  15.164   7.665  1.00  0.00           H  
ATOM   1408  N   VAL A  87       9.143  16.090  10.277  1.00  0.00           N  
ATOM   1409  CA  VAL A  87       9.504  16.664  11.558  1.00  0.00           C  
ATOM   1410  C   VAL A  87       8.532  16.255  12.636  1.00  0.00           C  
ATOM   1411  O   VAL A  87       8.958  15.799  13.696  1.00  0.00           O  
ATOM   1412  CB  VAL A  87       9.577  18.195  11.513  1.00  0.00           C  
ATOM   1413  CG1 VAL A  87       9.708  18.715  12.923  1.00  0.00           C  
ATOM   1414  CG2 VAL A  87      10.801  18.626  10.708  1.00  0.00           C  
ATOM   1415  H   VAL A  87       8.913  16.698   9.487  1.00  0.00           H  
ATOM   1416  HA  VAL A  87      10.492  16.295  11.825  1.00  0.00           H  
ATOM   1417  HB  VAL A  87       8.664  18.598  11.066  1.00  0.00           H  
ATOM   1418 1HG1 VAL A  87       9.760  19.790  12.901  1.00  0.00           H  
ATOM   1419 2HG1 VAL A  87       8.843  18.410  13.510  1.00  0.00           H  
ATOM   1420 3HG1 VAL A  87      10.610  18.308  13.369  1.00  0.00           H  
ATOM   1421 1HG2 VAL A  87      10.873  19.701  10.680  1.00  0.00           H  
ATOM   1422 2HG2 VAL A  87      11.689  18.219  11.180  1.00  0.00           H  
ATOM   1423 3HG2 VAL A  87      10.730  18.253   9.700  1.00  0.00           H  
ATOM   1424  N   LYS A  88       7.232  16.347  12.367  1.00  0.00           N  
ATOM   1425  CA  LYS A  88       6.253  15.973  13.373  1.00  0.00           C  
ATOM   1426  C   LYS A  88       6.391  14.509  13.771  1.00  0.00           C  
ATOM   1427  O   LYS A  88       6.244  14.161  14.944  1.00  0.00           O  
ATOM   1428  CB  LYS A  88       4.842  16.259  12.866  1.00  0.00           C  
ATOM   1429  CG  LYS A  88       4.500  17.744  12.795  1.00  0.00           C  
ATOM   1430  CD  LYS A  88       3.107  17.967  12.236  1.00  0.00           C  
ATOM   1431  CE  LYS A  88       2.777  19.449  12.147  1.00  0.00           C  
ATOM   1432  NZ  LYS A  88       1.418  19.679  11.585  1.00  0.00           N  
ATOM   1433  H   LYS A  88       6.915  16.710  11.465  1.00  0.00           H  
ATOM   1434  HA  LYS A  88       6.424  16.582  14.258  1.00  0.00           H  
ATOM   1435 1HB  LYS A  88       4.737  15.846  11.857  1.00  0.00           H  
ATOM   1436 2HB  LYS A  88       4.115  15.762  13.504  1.00  0.00           H  
ATOM   1437 1HG  LYS A  88       4.551  18.171  13.795  1.00  0.00           H  
ATOM   1438 2HG  LYS A  88       5.226  18.255  12.169  1.00  0.00           H  
ATOM   1439 1HD  LYS A  88       3.056  17.534  11.234  1.00  0.00           H  
ATOM   1440 2HD  LYS A  88       2.372  17.471  12.867  1.00  0.00           H  
ATOM   1441 1HE  LYS A  88       2.829  19.887  13.142  1.00  0.00           H  
ATOM   1442 2HE  LYS A  88       3.513  19.939  11.505  1.00  0.00           H  
ATOM   1443 1HZ  LYS A  88       1.234  20.672  11.539  1.00  0.00           H  
ATOM   1444 2HZ  LYS A  88       1.369  19.284  10.656  1.00  0.00           H  
ATOM   1445 3HZ  LYS A  88       0.730  19.236  12.177  1.00  0.00           H  
ATOM   1446  N   ASN A  89       6.711  13.651  12.806  1.00  0.00           N  
ATOM   1447  CA  ASN A  89       6.862  12.232  13.073  1.00  0.00           C  
ATOM   1448  C   ASN A  89       8.037  11.881  13.995  1.00  0.00           C  
ATOM   1449  O   ASN A  89       7.951  10.922  14.765  1.00  0.00           O  
ATOM   1450  CB  ASN A  89       7.001  11.476  11.769  1.00  0.00           C  
ATOM   1451  CG  ASN A  89       5.712  11.376  11.021  1.00  0.00           C  
ATOM   1452  OD1 ASN A  89       4.623  11.507  11.598  1.00  0.00           O  
ATOM   1453  ND2 ASN A  89       5.802  11.127   9.753  1.00  0.00           N  
ATOM   1454  H   ASN A  89       6.811  13.990  11.846  1.00  0.00           H  
ATOM   1455  HA  ASN A  89       5.955  11.890  13.573  1.00  0.00           H  
ATOM   1456 1HB  ASN A  89       7.730  11.986  11.142  1.00  0.00           H  
ATOM   1457 2HB  ASN A  89       7.382  10.475  11.965  1.00  0.00           H  
ATOM   1458 1HD2 ASN A  89       4.966  11.035   9.211  1.00  0.00           H  
ATOM   1459 2HD2 ASN A  89       6.695  11.021   9.323  1.00  0.00           H  
ATOM   1460  N   LYS A  90       9.132  12.648  13.923  1.00  0.00           N  
ATOM   1461  CA  LYS A  90      10.309  12.312  14.729  1.00  0.00           C  
ATOM   1462  C   LYS A  90      10.576  13.232  15.937  1.00  0.00           C  
ATOM   1463  O   LYS A  90      11.162  12.784  16.929  1.00  0.00           O  
ATOM   1464  CB  LYS A  90      11.534  12.252  13.828  1.00  0.00           C  
ATOM   1465  CG  LYS A  90      11.422  11.230  12.706  1.00  0.00           C  
ATOM   1466  CD  LYS A  90      11.183   9.786  13.215  1.00  0.00           C  
ATOM   1467  CE  LYS A  90      12.451   9.118  13.756  1.00  0.00           C  
ATOM   1468  NZ  LYS A  90      12.195   7.677  14.134  1.00  0.00           N  
ATOM   1469  H   LYS A  90       9.160  13.420  13.252  1.00  0.00           H  
ATOM   1470  HA  LYS A  90      10.159  11.311  15.129  1.00  0.00           H  
ATOM   1471 1HB  LYS A  90      11.666  13.227  13.365  1.00  0.00           H  
ATOM   1472 2HB  LYS A  90      12.423  12.031  14.421  1.00  0.00           H  
ATOM   1473 1HG  LYS A  90      10.595  11.521  12.058  1.00  0.00           H  
ATOM   1474 2HG  LYS A  90      12.339  11.249  12.121  1.00  0.00           H  
ATOM   1475 1HD  LYS A  90      10.441   9.809  14.015  1.00  0.00           H  
ATOM   1476 2HD  LYS A  90      10.785   9.176  12.406  1.00  0.00           H  
ATOM   1477 1HE  LYS A  90      13.227   9.150  12.990  1.00  0.00           H  
ATOM   1478 2HE  LYS A  90      12.802   9.655  14.641  1.00  0.00           H  
ATOM   1479 1HZ  LYS A  90      13.052   7.254  14.482  1.00  0.00           H  
ATOM   1480 2HZ  LYS A  90      11.481   7.642  14.859  1.00  0.00           H  
ATOM   1481 3HZ  LYS A  90      11.878   7.167  13.326  1.00  0.00           H  
ATOM   1482  N   ILE A  91      10.132  14.491  15.885  1.00  0.00           N  
ATOM   1483  CA  ILE A  91      10.372  15.500  16.932  1.00  0.00           C  
ATOM   1484  C   ILE A  91       9.805  15.078  18.288  1.00  0.00           C  
ATOM   1485  O   ILE A  91      10.187  15.597  19.332  1.00  0.00           O  
ATOM   1486  CB  ILE A  91       9.835  16.877  16.530  1.00  0.00           C  
ATOM   1487  CG1 ILE A  91      10.490  17.965  17.391  1.00  0.00           C  
ATOM   1488  CG2 ILE A  91       8.320  16.909  16.676  1.00  0.00           C  
ATOM   1489  CD1 ILE A  91      11.993  18.086  17.147  1.00  0.00           C  
ATOM   1490  H   ILE A  91       9.633  14.803  15.055  1.00  0.00           H  
ATOM   1491  HA  ILE A  91      11.450  15.604  17.049  1.00  0.00           H  
ATOM   1492  HB  ILE A  91      10.101  17.072  15.502  1.00  0.00           H  
ATOM   1493 1HG1 ILE A  91      10.025  18.921  17.159  1.00  0.00           H  
ATOM   1494 2HG1 ILE A  91      10.325  17.744  18.445  1.00  0.00           H  
ATOM   1495 1HG2 ILE A  91       7.945  17.882  16.369  1.00  0.00           H  
ATOM   1496 2HG2 ILE A  91       7.884  16.137  16.050  1.00  0.00           H  
ATOM   1497 3HG2 ILE A  91       8.040  16.726  17.713  1.00  0.00           H  
ATOM   1498 1HD1 ILE A  91      12.410  18.870  17.762  1.00  0.00           H  
ATOM   1499 2HD1 ILE A  91      12.475  17.142  17.393  1.00  0.00           H  
ATOM   1500 3HD1 ILE A  91      12.174  18.317  16.105  1.00  0.00           H  
ATOM   1501  N   ASN A  92       8.895  14.114  18.269  1.00  0.00           N  
ATOM   1502  CA  ASN A  92       8.275  13.550  19.456  1.00  0.00           C  
ATOM   1503  C   ASN A  92       9.317  12.959  20.424  1.00  0.00           C  
ATOM   1504  O   ASN A  92       9.027  12.763  21.605  1.00  0.00           O  
ATOM   1505  CB  ASN A  92       7.285  12.493  19.033  1.00  0.00           C  
ATOM   1506  CG  ASN A  92       6.060  13.098  18.414  1.00  0.00           C  
ATOM   1507  OD1 ASN A  92       5.758  14.281  18.625  1.00  0.00           O  
ATOM   1508  ND2 ASN A  92       5.352  12.315  17.644  1.00  0.00           N  
ATOM   1509  H   ASN A  92       8.624  13.750  17.366  1.00  0.00           H  
ATOM   1510  HA  ASN A  92       7.749  14.345  19.982  1.00  0.00           H  
ATOM   1511 1HB  ASN A  92       7.757  11.824  18.307  1.00  0.00           H  
ATOM   1512 2HB  ASN A  92       6.996  11.897  19.896  1.00  0.00           H  
ATOM   1513 1HD2 ASN A  92       4.533  12.667  17.193  1.00  0.00           H  
ATOM   1514 2HD2 ASN A  92       5.641  11.371  17.491  1.00  0.00           H  
ATOM   1515  N   ASN A  93      10.534  12.692  19.926  1.00  0.00           N  
ATOM   1516  CA  ASN A  93      11.622  12.143  20.730  1.00  0.00           C  
ATOM   1517  C   ASN A  93      12.593  13.226  21.223  1.00  0.00           C  
ATOM   1518  O   ASN A  93      13.756  12.948  21.566  1.00  0.00           O  
ATOM   1519  CB  ASN A  93      12.346  11.068  19.966  1.00  0.00           C  
ATOM   1520  CG  ASN A  93      11.473   9.861  19.789  1.00  0.00           C  
ATOM   1521  OD1 ASN A  93      11.303   9.062  20.719  1.00  0.00           O  
ATOM   1522  ND2 ASN A  93      10.905   9.719  18.623  1.00  0.00           N  
ATOM   1523  H   ASN A  93      10.715  12.865  18.934  1.00  0.00           H  
ATOM   1524  HA  ASN A  93      11.188  11.684  21.620  1.00  0.00           H  
ATOM   1525 1HB  ASN A  93      12.636  11.448  18.980  1.00  0.00           H  
ATOM   1526 2HB  ASN A  93      13.255  10.783  20.493  1.00  0.00           H  
ATOM   1527 1HD2 ASN A  93      10.319   8.931  18.443  1.00  0.00           H  
ATOM   1528 2HD2 ASN A  93      11.076  10.395  17.898  1.00  0.00           H  
ATOM   1529  N   LEU A  94      12.121  14.474  21.222  1.00  0.00           N  
ATOM   1530  CA  LEU A  94      12.844  15.627  21.753  1.00  0.00           C  
ATOM   1531  C   LEU A  94      13.087  15.448  23.254  1.00  0.00           C  
ATOM   1532  O   LEU A  94      12.208  14.995  23.987  1.00  0.00           O  
ATOM   1533  CB  LEU A  94      12.016  16.904  21.477  1.00  0.00           C  
ATOM   1534  CG  LEU A  94      12.569  18.260  21.962  1.00  0.00           C  
ATOM   1535  CD1 LEU A  94      12.048  19.371  21.042  1.00  0.00           C  
ATOM   1536  CD2 LEU A  94      12.092  18.523  23.376  1.00  0.00           C  
ATOM   1537  H   LEU A  94      11.194  14.648  20.836  1.00  0.00           H  
ATOM   1538  HA  LEU A  94      13.804  15.709  21.250  1.00  0.00           H  
ATOM   1539 1HB  LEU A  94      11.907  16.995  20.402  1.00  0.00           H  
ATOM   1540 2HB  LEU A  94      11.022  16.772  21.903  1.00  0.00           H  
ATOM   1541  HG  LEU A  94      13.661  18.251  21.939  1.00  0.00           H  
ATOM   1542 1HD1 LEU A  94      12.409  20.322  21.387  1.00  0.00           H  
ATOM   1543 2HD1 LEU A  94      12.391  19.193  20.033  1.00  0.00           H  
ATOM   1544 3HD1 LEU A  94      10.961  19.376  21.064  1.00  0.00           H  
ATOM   1545 1HD2 LEU A  94      12.473  19.474  23.708  1.00  0.00           H  
ATOM   1546 2HD2 LEU A  94      11.004  18.545  23.391  1.00  0.00           H  
ATOM   1547 3HD2 LEU A  94      12.438  17.749  24.039  1.00  0.00           H  
ATOM   1548  N   VAL A  95      14.289  15.801  23.696  1.00  0.00           N  
ATOM   1549  CA  VAL A  95      14.711  15.720  25.091  1.00  0.00           C  
ATOM   1550  C   VAL A  95      14.645  17.071  25.807  1.00  0.00           C  
ATOM   1551  O   VAL A  95      14.151  17.167  26.933  1.00  0.00           O  
ATOM   1552  CB  VAL A  95      16.153  15.190  25.150  1.00  0.00           C  
ATOM   1553  CG1 VAL A  95      16.664  15.202  26.569  1.00  0.00           C  
ATOM   1554  CG2 VAL A  95      16.188  13.796  24.580  1.00  0.00           C  
ATOM   1555  H   VAL A  95      14.964  16.157  23.034  1.00  0.00           H  
ATOM   1556  HA  VAL A  95      14.056  15.018  25.604  1.00  0.00           H  
ATOM   1557  HB  VAL A  95      16.797  15.839  24.563  1.00  0.00           H  
ATOM   1558 1HG1 VAL A  95      17.690  14.834  26.585  1.00  0.00           H  
ATOM   1559 2HG1 VAL A  95      16.637  16.221  26.957  1.00  0.00           H  
ATOM   1560 3HG1 VAL A  95      16.037  14.561  27.185  1.00  0.00           H  
ATOM   1561 1HG2 VAL A  95      17.211  13.423  24.602  1.00  0.00           H  
ATOM   1562 2HG2 VAL A  95      15.552  13.137  25.172  1.00  0.00           H  
ATOM   1563 3HG2 VAL A  95      15.832  13.797  23.561  1.00  0.00           H  
ATOM   1564  N   GLN A  96      15.165  18.110  25.152  1.00  0.00           N  
ATOM   1565  CA  GLN A  96      15.239  19.451  25.744  1.00  0.00           C  
ATOM   1566  C   GLN A  96      14.936  20.535  24.718  1.00  0.00           C  
ATOM   1567  O   GLN A  96      15.419  20.464  23.596  1.00  0.00           O  
ATOM   1568  CB  GLN A  96      16.651  19.698  26.317  1.00  0.00           C  
ATOM   1569  CG  GLN A  96      16.848  21.056  27.047  1.00  0.00           C  
ATOM   1570  CD  GLN A  96      18.294  21.270  27.594  1.00  0.00           C  
ATOM   1571  OE1 GLN A  96      19.251  21.656  26.882  1.00  0.00           O  
ATOM   1572  NE2 GLN A  96      18.450  21.015  28.890  1.00  0.00           N  
ATOM   1573  H   GLN A  96      15.543  17.941  24.221  1.00  0.00           H  
ATOM   1574  HA  GLN A  96      14.501  19.522  26.543  1.00  0.00           H  
ATOM   1575 1HB  GLN A  96      16.892  18.905  27.023  1.00  0.00           H  
ATOM   1576 2HB  GLN A  96      17.379  19.647  25.508  1.00  0.00           H  
ATOM   1577 1HG  GLN A  96      16.624  21.867  26.373  1.00  0.00           H  
ATOM   1578 2HG  GLN A  96      16.163  21.087  27.893  1.00  0.00           H  
ATOM   1579 1HE2 GLN A  96      19.345  21.130  29.322  1.00  0.00           H  
ATOM   1580 2HE2 GLN A  96      17.671  20.708  29.439  1.00  0.00           H  
ATOM   1581  N   GLY A  97      14.169  21.562  25.107  1.00  0.00           N  
ATOM   1582  CA  GLY A  97      13.906  22.701  24.211  1.00  0.00           C  
ATOM   1583  C   GLY A  97      12.644  22.555  23.365  1.00  0.00           C  
ATOM   1584  O   GLY A  97      11.706  21.858  23.755  1.00  0.00           O  
ATOM   1585  H   GLY A  97      13.770  21.561  26.037  1.00  0.00           H  
ATOM   1586 1HA  GLY A  97      13.832  23.611  24.808  1.00  0.00           H  
ATOM   1587 2HA  GLY A  97      14.753  22.844  23.550  1.00  0.00           H  
ATOM   1588  N   SER A  98      12.593  23.290  22.249  1.00  0.00           N  
ATOM   1589  CA  SER A  98      11.400  23.313  21.391  1.00  0.00           C  
ATOM   1590  C   SER A  98      11.701  23.713  19.935  1.00  0.00           C  
ATOM   1591  O   SER A  98      12.305  24.752  19.662  1.00  0.00           O  
ATOM   1592  CB  SER A  98      10.369  24.265  21.962  1.00  0.00           C  
ATOM   1593  OG  SER A  98       9.232  24.306  21.149  1.00  0.00           O  
ATOM   1594  H   SER A  98      13.433  23.808  21.982  1.00  0.00           H  
ATOM   1595  HA  SER A  98      10.972  22.311  21.383  1.00  0.00           H  
ATOM   1596 1HB  SER A  98      10.091  23.953  22.969  1.00  0.00           H  
ATOM   1597 2HB  SER A  98      10.804  25.261  22.033  1.00  0.00           H  
ATOM   1598  HG  SER A  98       9.557  24.382  20.246  1.00  0.00           H  
ATOM   1599  N   PHE A  99      11.187  22.942  18.975  1.00  0.00           N  
ATOM   1600  CA  PHE A  99      11.477  23.210  17.559  1.00  0.00           C  
ATOM   1601  C   PHE A  99      10.549  24.242  16.928  1.00  0.00           C  
ATOM   1602  O   PHE A  99       9.724  23.941  16.055  1.00  0.00           O  
ATOM   1603  CB  PHE A  99      11.372  21.912  16.773  1.00  0.00           C  
ATOM   1604  CG  PHE A  99      12.069  21.897  15.422  1.00  0.00           C  
ATOM   1605  CD1 PHE A  99      12.959  22.903  15.033  1.00  0.00           C  
ATOM   1606  CD2 PHE A  99      11.902  20.821  14.594  1.00  0.00           C  
ATOM   1607  CE1 PHE A  99      13.651  22.798  13.833  1.00  0.00           C  
ATOM   1608  CE2 PHE A  99      12.586  20.717  13.409  1.00  0.00           C  
ATOM   1609  CZ  PHE A  99      13.452  21.687  13.032  1.00  0.00           C  
ATOM   1610  H   PHE A  99      10.644  22.127  19.229  1.00  0.00           H  
ATOM   1611  HA  PHE A  99      12.499  23.589  17.489  1.00  0.00           H  
ATOM   1612 1HB  PHE A  99      11.771  21.104  17.369  1.00  0.00           H  
ATOM   1613 2HB  PHE A  99      10.321  21.686  16.603  1.00  0.00           H  
ATOM   1614  HD1 PHE A  99      13.112  23.756  15.688  1.00  0.00           H  
ATOM   1615  HD2 PHE A  99      11.226  20.033  14.903  1.00  0.00           H  
ATOM   1616  HE1 PHE A  99      14.351  23.574  13.531  1.00  0.00           H  
ATOM   1617  HE2 PHE A  99      12.447  19.854  12.773  1.00  0.00           H  
ATOM   1618  HZ  PHE A  99      13.971  21.576  12.104  1.00  0.00           H  
ATOM   1619  N   ASN A 100      10.699  25.480  17.352  1.00  0.00           N  
ATOM   1620  CA  ASN A 100       9.812  26.507  16.837  1.00  0.00           C  
ATOM   1621  C   ASN A 100      10.265  26.938  15.466  1.00  0.00           C  
ATOM   1622  O   ASN A 100      11.179  27.752  15.328  1.00  0.00           O  
ATOM   1623  CB  ASN A 100       9.716  27.705  17.754  1.00  0.00           C  
ATOM   1624  CG  ASN A 100       8.693  28.755  17.266  1.00  0.00           C  
ATOM   1625  OD1 ASN A 100       8.372  28.896  16.062  1.00  0.00           O  
ATOM   1626  ND2 ASN A 100       8.172  29.504  18.216  1.00  0.00           N  
ATOM   1627  H   ASN A 100      11.402  25.658  18.071  1.00  0.00           H  
ATOM   1628  HA  ASN A 100       8.813  26.083  16.733  1.00  0.00           H  
ATOM   1629 1HB  ASN A 100       9.434  27.370  18.756  1.00  0.00           H  
ATOM   1630 2HB  ASN A 100      10.695  28.176  17.833  1.00  0.00           H  
ATOM   1631 1HD2 ASN A 100       7.499  30.211  17.984  1.00  0.00           H  
ATOM   1632 2HD2 ASN A 100       8.443  29.369  19.170  1.00  0.00           H  
ATOM   1633  N   LYS A 101       9.565  26.428  14.463  1.00  0.00           N  
ATOM   1634  CA  LYS A 101       9.864  26.667  13.054  1.00  0.00           C  
ATOM   1635  C   LYS A 101      10.098  28.123  12.703  1.00  0.00           C  
ATOM   1636  O   LYS A 101      10.953  28.431  11.871  1.00  0.00           O  
ATOM   1637  CB  LYS A 101       8.726  26.132  12.171  1.00  0.00           C  
ATOM   1638  CG  LYS A 101       8.956  26.287  10.673  1.00  0.00           C  
ATOM   1639  CD  LYS A 101       7.872  25.572   9.876  1.00  0.00           C  
ATOM   1640  CE  LYS A 101       8.100  25.686   8.380  1.00  0.00           C  
ATOM   1641  NZ  LYS A 101       7.076  24.924   7.616  1.00  0.00           N  
ATOM   1642  H   LYS A 101       8.860  25.746  14.725  1.00  0.00           H  
ATOM   1643  HA  LYS A 101      10.773  26.132  12.813  1.00  0.00           H  
ATOM   1644 1HB  LYS A 101       8.532  25.093  12.393  1.00  0.00           H  
ATOM   1645 2HB  LYS A 101       7.814  26.678  12.409  1.00  0.00           H  
ATOM   1646 1HG  LYS A 101       8.909  27.346  10.430  1.00  0.00           H  
ATOM   1647 2HG  LYS A 101       9.926  25.921  10.386  1.00  0.00           H  
ATOM   1648 1HD  LYS A 101       7.852  24.513  10.141  1.00  0.00           H  
ATOM   1649 2HD  LYS A 101       6.902  26.000  10.115  1.00  0.00           H  
ATOM   1650 1HE  LYS A 101       8.056  26.731   8.086  1.00  0.00           H  
ATOM   1651 2HE  LYS A 101       9.087  25.288   8.133  1.00  0.00           H  
ATOM   1652 1HZ  LYS A 101       7.249  25.000   6.629  1.00  0.00           H  
ATOM   1653 2HZ  LYS A 101       7.119  23.923   7.882  1.00  0.00           H  
ATOM   1654 3HZ  LYS A 101       6.150  25.260   7.818  1.00  0.00           H  
ATOM   1655  N   GLU A 102       9.349  29.042  13.298  1.00  0.00           N  
ATOM   1656  CA  GLU A 102       9.531  30.431  12.909  1.00  0.00           C  
ATOM   1657  C   GLU A 102      10.930  30.907  13.285  1.00  0.00           C  
ATOM   1658  O   GLU A 102      11.550  31.688  12.563  1.00  0.00           O  
ATOM   1659  CB  GLU A 102       8.462  31.330  13.535  1.00  0.00           C  
ATOM   1660  CG  GLU A 102       7.053  31.094  12.987  1.00  0.00           C  
ATOM   1661  CD  GLU A 102       5.993  31.987  13.607  1.00  0.00           C  
ATOM   1662  OE1 GLU A 102       6.300  32.711  14.526  1.00  0.00           O  
ATOM   1663  OE2 GLU A 102       4.873  31.941  13.151  1.00  0.00           O  
ATOM   1664  H   GLU A 102       8.712  28.789  14.057  1.00  0.00           H  
ATOM   1665  HA  GLU A 102       9.437  30.497  11.823  1.00  0.00           H  
ATOM   1666 1HB  GLU A 102       8.441  31.171  14.613  1.00  0.00           H  
ATOM   1667 2HB  GLU A 102       8.722  32.376  13.364  1.00  0.00           H  
ATOM   1668 1HG  GLU A 102       7.066  31.259  11.911  1.00  0.00           H  
ATOM   1669 2HG  GLU A 102       6.789  30.051  13.162  1.00  0.00           H  
ATOM   1670  N   ARG A 103      11.430  30.417  14.424  1.00  0.00           N  
ATOM   1671  CA  ARG A 103      12.723  30.832  14.937  1.00  0.00           C  
ATOM   1672  C   ARG A 103      13.791  30.003  14.262  1.00  0.00           C  
ATOM   1673  O   ARG A 103      14.901  30.462  14.001  1.00  0.00           O  
ATOM   1674  CB  ARG A 103      12.777  30.653  16.441  1.00  0.00           C  
ATOM   1675  CG  ARG A 103      11.828  31.551  17.196  1.00  0.00           C  
ATOM   1676  CD  ARG A 103      11.932  31.365  18.653  1.00  0.00           C  
ATOM   1677  NE  ARG A 103      13.206  31.835  19.161  1.00  0.00           N  
ATOM   1678  CZ  ARG A 103      13.663  31.643  20.403  1.00  0.00           C  
ATOM   1679  NH1 ARG A 103      12.957  30.975  21.295  1.00  0.00           N  
ATOM   1680  NH2 ARG A 103      14.833  32.148  20.705  1.00  0.00           N  
ATOM   1681  H   ARG A 103      10.909  29.712  14.934  1.00  0.00           H  
ATOM   1682  HA  ARG A 103      12.883  31.883  14.702  1.00  0.00           H  
ATOM   1683 1HB  ARG A 103      12.543  29.618  16.693  1.00  0.00           H  
ATOM   1684 2HB  ARG A 103      13.792  30.860  16.796  1.00  0.00           H  
ATOM   1685 1HG  ARG A 103      12.055  32.593  16.963  1.00  0.00           H  
ATOM   1686 2HG  ARG A 103      10.803  31.325  16.891  1.00  0.00           H  
ATOM   1687 1HD  ARG A 103      11.139  31.921  19.150  1.00  0.00           H  
ATOM   1688 2HD  ARG A 103      11.840  30.306  18.890  1.00  0.00           H  
ATOM   1689  HE  ARG A 103      13.830  32.369  18.531  1.00  0.00           H  
ATOM   1690 1HH1 ARG A 103      12.055  30.597  21.044  1.00  0.00           H  
ATOM   1691 2HH1 ARG A 103      13.318  30.844  22.229  1.00  0.00           H  
ATOM   1692 1HH2 ARG A 103      15.336  32.664  19.962  1.00  0.00           H  
ATOM   1693 2HH2 ARG A 103      15.223  32.037  21.625  1.00  0.00           H  
ATOM   1694  N   ALA A 104      13.442  28.774  13.894  1.00  0.00           N  
ATOM   1695  CA  ALA A 104      14.417  27.952  13.198  1.00  0.00           C  
ATOM   1696  C   ALA A 104      14.816  28.664  11.931  1.00  0.00           C  
ATOM   1697  O   ALA A 104      16.000  28.721  11.591  1.00  0.00           O  
ATOM   1698  CB  ALA A 104      13.858  26.582  12.882  1.00  0.00           C  
ATOM   1699  H   ALA A 104      12.522  28.413  14.139  1.00  0.00           H  
ATOM   1700  HA  ALA A 104      15.294  27.856  13.817  1.00  0.00           H  
ATOM   1701 1HB  ALA A 104      14.617  25.996  12.366  1.00  0.00           H  
ATOM   1702 2HB  ALA A 104      13.566  26.078  13.799  1.00  0.00           H  
ATOM   1703 3HB  ALA A 104      12.990  26.698  12.244  1.00  0.00           H  
ATOM   1704  N   ILE A 105      13.852  29.304  11.293  1.00  0.00           N  
ATOM   1705  CA  ILE A 105      14.102  30.050  10.091  1.00  0.00           C  
ATOM   1706  C   ILE A 105      14.783  31.384  10.374  1.00  0.00           C  
ATOM   1707  O   ILE A 105      15.897  31.618   9.905  1.00  0.00           O  
ATOM   1708  CB  ILE A 105      12.783  30.207   9.346  1.00  0.00           C  
ATOM   1709  CG1 ILE A 105      12.305  28.800   8.950  1.00  0.00           C  
ATOM   1710  CG2 ILE A 105      12.940  31.070   8.118  1.00  0.00           C  
ATOM   1711  CD1 ILE A 105      10.896  28.740   8.473  1.00  0.00           C  
ATOM   1712  H   ILE A 105      12.887  29.218  11.630  1.00  0.00           H  
ATOM   1713  HA  ILE A 105      14.767  29.481   9.456  1.00  0.00           H  
ATOM   1714  HB  ILE A 105      12.040  30.643  10.023  1.00  0.00           H  
ATOM   1715 1HG1 ILE A 105      12.958  28.426   8.161  1.00  0.00           H  
ATOM   1716 2HG1 ILE A 105      12.400  28.142   9.811  1.00  0.00           H  
ATOM   1717 1HG2 ILE A 105      11.981  31.149   7.608  1.00  0.00           H  
ATOM   1718 2HG2 ILE A 105      13.284  32.063   8.407  1.00  0.00           H  
ATOM   1719 3HG2 ILE A 105      13.662  30.608   7.451  1.00  0.00           H  
ATOM   1720 1HD1 ILE A 105      10.646  27.711   8.217  1.00  0.00           H  
ATOM   1721 2HD1 ILE A 105      10.235  29.091   9.267  1.00  0.00           H  
ATOM   1722 3HD1 ILE A 105      10.777  29.372   7.594  1.00  0.00           H  
ATOM   1723  N   GLU A 106      14.192  32.227  11.222  1.00  0.00           N  
ATOM   1724  CA  GLU A 106      14.782  33.538  11.491  1.00  0.00           C  
ATOM   1725  C   GLU A 106      16.188  33.518  12.097  1.00  0.00           C  
ATOM   1726  O   GLU A 106      17.010  34.379  11.793  1.00  0.00           O  
ATOM   1727  CB  GLU A 106      13.873  34.384  12.383  1.00  0.00           C  
ATOM   1728  CG  GLU A 106      12.585  34.889  11.708  1.00  0.00           C  
ATOM   1729  CD  GLU A 106      11.699  35.717  12.632  1.00  0.00           C  
ATOM   1730  OE1 GLU A 106      11.957  35.743  13.814  1.00  0.00           O  
ATOM   1731  OE2 GLU A 106      10.776  36.334  12.143  1.00  0.00           O  
ATOM   1732  H   GLU A 106      13.301  31.983  11.663  1.00  0.00           H  
ATOM   1733  HA  GLU A 106      14.863  34.052  10.524  1.00  0.00           H  
ATOM   1734 1HB  GLU A 106      13.578  33.788  13.250  1.00  0.00           H  
ATOM   1735 2HB  GLU A 106      14.424  35.245  12.755  1.00  0.00           H  
ATOM   1736 1HG  GLU A 106      12.858  35.497  10.846  1.00  0.00           H  
ATOM   1737 2HG  GLU A 106      12.023  34.028  11.345  1.00  0.00           H  
ATOM   1738  N   GLU A 107      16.452  32.555  12.986  1.00  0.00           N  
ATOM   1739  CA  GLU A 107      17.732  32.488  13.675  1.00  0.00           C  
ATOM   1740  C   GLU A 107      18.673  31.389  13.179  1.00  0.00           C  
ATOM   1741  O   GLU A 107      19.678  31.133  13.842  1.00  0.00           O  
ATOM   1742  CB  GLU A 107      17.512  32.255  15.182  1.00  0.00           C  
ATOM   1743  CG  GLU A 107      16.677  33.363  15.888  1.00  0.00           C  
ATOM   1744  CD  GLU A 107      16.619  33.222  17.421  1.00  0.00           C  
ATOM   1745  OE1 GLU A 107      17.657  32.983  18.002  1.00  0.00           O  
ATOM   1746  OE2 GLU A 107      15.557  33.354  18.005  1.00  0.00           O  
ATOM   1747  H   GLU A 107      15.751  31.862  13.210  1.00  0.00           H  
ATOM   1748  HA  GLU A 107      18.238  33.442  13.539  1.00  0.00           H  
ATOM   1749 1HB  GLU A 107      17.004  31.300  15.329  1.00  0.00           H  
ATOM   1750 2HB  GLU A 107      18.478  32.188  15.682  1.00  0.00           H  
ATOM   1751 1HG  GLU A 107      17.102  34.332  15.637  1.00  0.00           H  
ATOM   1752 2HG  GLU A 107      15.660  33.327  15.487  1.00  0.00           H  
ATOM   1753  N   ASN A 108      18.365  30.702  12.061  1.00  0.00           N  
ATOM   1754  CA  ASN A 108      19.202  29.546  11.670  1.00  0.00           C  
ATOM   1755  C   ASN A 108      19.313  28.587  12.860  1.00  0.00           C  
ATOM   1756  O   ASN A 108      20.414  28.306  13.335  1.00  0.00           O  
ATOM   1757  CB  ASN A 108      20.601  29.928  11.171  1.00  0.00           C  
ATOM   1758  CG  ASN A 108      20.598  30.687   9.866  1.00  0.00           C  
ATOM   1759  OD1 ASN A 108      19.919  30.312   8.906  1.00  0.00           O  
ATOM   1760  ND2 ASN A 108      21.357  31.750   9.810  1.00  0.00           N  
ATOM   1761  H   ASN A 108      17.550  30.961  11.494  1.00  0.00           H  
ATOM   1762  HA  ASN A 108      18.687  29.004  10.873  1.00  0.00           H  
ATOM   1763 1HB  ASN A 108      21.128  30.521  11.918  1.00  0.00           H  
ATOM   1764 2HB  ASN A 108      21.183  29.016  11.030  1.00  0.00           H  
ATOM   1765 1HD2 ASN A 108      21.401  32.290   8.970  1.00  0.00           H  
ATOM   1766 2HD2 ASN A 108      21.895  32.024  10.610  1.00  0.00           H  
ATOM   1767  N   GLY A 109      18.166  28.210  13.416  1.00  0.00           N  
ATOM   1768  CA  GLY A 109      18.125  27.341  14.587  1.00  0.00           C  
ATOM   1769  C   GLY A 109      18.147  25.866  14.192  1.00  0.00           C  
ATOM   1770  O   GLY A 109      17.894  25.554  13.030  1.00  0.00           O  
ATOM   1771  H   GLY A 109      17.310  28.493  12.945  1.00  0.00           H  
ATOM   1772 1HA  GLY A 109      18.980  27.573  15.206  1.00  0.00           H  
ATOM   1773 2HA  GLY A 109      17.241  27.564  15.175  1.00  0.00           H  
ATOM   1774  N   VAL A 110      18.369  24.967  15.162  1.00  0.00           N  
ATOM   1775  CA  VAL A 110      18.436  23.526  14.889  1.00  0.00           C  
ATOM   1776  C   VAL A 110      18.072  22.583  16.038  1.00  0.00           C  
ATOM   1777  O   VAL A 110      18.211  22.920  17.222  1.00  0.00           O  
ATOM   1778  CB  VAL A 110      19.876  23.217  14.431  1.00  0.00           C  
ATOM   1779  CG1 VAL A 110      20.809  23.454  15.590  1.00  0.00           C  
ATOM   1780  CG2 VAL A 110      20.051  21.854  13.971  1.00  0.00           C  
ATOM   1781  H   VAL A 110      18.592  25.329  16.083  1.00  0.00           H  
ATOM   1782  HA  VAL A 110      17.744  23.313  14.079  1.00  0.00           H  
ATOM   1783  HB  VAL A 110      20.120  23.899  13.626  1.00  0.00           H  
ATOM   1784 1HG1 VAL A 110      21.823  23.295  15.300  1.00  0.00           H  
ATOM   1785 2HG1 VAL A 110      20.697  24.462  15.916  1.00  0.00           H  
ATOM   1786 3HG1 VAL A 110      20.553  22.771  16.398  1.00  0.00           H  
ATOM   1787 1HG2 VAL A 110      21.019  21.784  13.670  1.00  0.00           H  
ATOM   1788 2HG2 VAL A 110      19.884  21.145  14.736  1.00  0.00           H  
ATOM   1789 3HG2 VAL A 110      19.411  21.648  13.155  1.00  0.00           H  
ATOM   1790  N   ILE A 111      17.614  21.388  15.664  1.00  0.00           N  
ATOM   1791  CA  ILE A 111      17.408  20.299  16.592  1.00  0.00           C  
ATOM   1792  C   ILE A 111      18.642  19.404  16.540  1.00  0.00           C  
ATOM   1793  O   ILE A 111      18.983  18.862  15.490  1.00  0.00           O  
ATOM   1794  CB  ILE A 111      16.215  19.465  16.184  1.00  0.00           C  
ATOM   1795  CG1 ILE A 111      15.114  20.334  16.028  1.00  0.00           C  
ATOM   1796  CG2 ILE A 111      15.943  18.383  17.250  1.00  0.00           C  
ATOM   1797  CD1 ILE A 111      14.842  20.981  17.222  1.00  0.00           C  
ATOM   1798  H   ILE A 111      17.445  21.208  14.681  1.00  0.00           H  
ATOM   1799  HA  ILE A 111      17.267  20.692  17.580  1.00  0.00           H  
ATOM   1800  HB  ILE A 111      16.392  19.026  15.264  1.00  0.00           H  
ATOM   1801 1HG1 ILE A 111      15.368  21.068  15.272  1.00  0.00           H  
ATOM   1802 2HG1 ILE A 111      14.248  19.782  15.705  1.00  0.00           H  
ATOM   1803 1HG2 ILE A 111      15.080  17.793  16.958  1.00  0.00           H  
ATOM   1804 2HG2 ILE A 111      16.815  17.735  17.336  1.00  0.00           H  
ATOM   1805 3HG2 ILE A 111      15.754  18.856  18.216  1.00  0.00           H  
ATOM   1806 1HD1 ILE A 111      14.054  21.649  17.159  1.00  0.00           H  
ATOM   1807 2HD1 ILE A 111      14.591  20.179  17.881  1.00  0.00           H  
ATOM   1808 3HD1 ILE A 111      15.719  21.523  17.562  1.00  0.00           H  
ATOM   1809  N   LEU A 112      19.338  19.268  17.644  1.00  0.00           N  
ATOM   1810  CA  LEU A 112      20.560  18.480  17.621  1.00  0.00           C  
ATOM   1811  C   LEU A 112      20.369  17.065  18.121  1.00  0.00           C  
ATOM   1812  O   LEU A 112      19.863  16.843  19.218  1.00  0.00           O  
ATOM   1813  CB  LEU A 112      21.655  19.160  18.442  1.00  0.00           C  
ATOM   1814  CG  LEU A 112      22.928  18.340  18.615  1.00  0.00           C  
ATOM   1815  CD1 LEU A 112      23.576  18.168  17.292  1.00  0.00           C  
ATOM   1816  CD2 LEU A 112      23.846  19.021  19.583  1.00  0.00           C  
ATOM   1817  H   LEU A 112      19.017  19.722  18.493  1.00  0.00           H  
ATOM   1818  HA  LEU A 112      20.915  18.419  16.592  1.00  0.00           H  
ATOM   1819 1HB  LEU A 112      21.929  20.091  17.946  1.00  0.00           H  
ATOM   1820 2HB  LEU A 112      21.269  19.399  19.407  1.00  0.00           H  
ATOM   1821  HG  LEU A 112      22.675  17.355  19.002  1.00  0.00           H  
ATOM   1822 1HD1 LEU A 112      24.455  17.593  17.406  1.00  0.00           H  
ATOM   1823 2HD1 LEU A 112      22.911  17.669  16.610  1.00  0.00           H  
ATOM   1824 3HD1 LEU A 112      23.816  19.124  16.910  1.00  0.00           H  
ATOM   1825 1HD2 LEU A 112      24.745  18.417  19.705  1.00  0.00           H  
ATOM   1826 2HD2 LEU A 112      24.115  19.997  19.199  1.00  0.00           H  
ATOM   1827 3HD2 LEU A 112      23.345  19.128  20.548  1.00  0.00           H  
ATOM   1828  N   VAL A 113      20.776  16.097  17.315  1.00  0.00           N  
ATOM   1829  CA  VAL A 113      20.692  14.729  17.753  1.00  0.00           C  
ATOM   1830  C   VAL A 113      22.020  14.467  18.450  1.00  0.00           C  
ATOM   1831  O   VAL A 113      23.087  14.496  17.820  1.00  0.00           O  
ATOM   1832  CB  VAL A 113      20.557  13.764  16.573  1.00  0.00           C  
ATOM   1833  CG1 VAL A 113      20.442  12.333  17.105  1.00  0.00           C  
ATOM   1834  CG2 VAL A 113      19.392  14.161  15.656  1.00  0.00           C  
ATOM   1835  H   VAL A 113      21.153  16.316  16.400  1.00  0.00           H  
ATOM   1836  HA  VAL A 113      19.885  14.599  18.460  1.00  0.00           H  
ATOM   1837  HB  VAL A 113      21.473  13.806  16.003  1.00  0.00           H  
ATOM   1838 1HG1 VAL A 113      20.399  11.631  16.272  1.00  0.00           H  
ATOM   1839 2HG1 VAL A 113      21.301  12.110  17.717  1.00  0.00           H  
ATOM   1840 3HG1 VAL A 113      19.540  12.238  17.703  1.00  0.00           H  
ATOM   1841 1HG2 VAL A 113      19.346  13.475  14.812  1.00  0.00           H  
ATOM   1842 2HG2 VAL A 113      18.479  14.114  16.181  1.00  0.00           H  
ATOM   1843 3HG2 VAL A 113      19.546  15.177  15.283  1.00  0.00           H  
ATOM   1844  N   ARG A 114      21.934  14.272  19.774  1.00  0.00           N  
ATOM   1845  CA  ARG A 114      23.105  14.106  20.636  1.00  0.00           C  
ATOM   1846  C   ARG A 114      23.849  12.809  20.334  1.00  0.00           C  
ATOM   1847  O   ARG A 114      25.082  12.727  20.436  1.00  0.00           O  
ATOM   1848  CB  ARG A 114      22.698  14.074  22.110  1.00  0.00           C  
ATOM   1849  CG  ARG A 114      23.894  14.170  23.083  1.00  0.00           C  
ATOM   1850  CD  ARG A 114      23.523  14.093  24.550  1.00  0.00           C  
ATOM   1851  NE  ARG A 114      22.572  15.116  24.989  1.00  0.00           N  
ATOM   1852  CZ  ARG A 114      22.866  16.412  25.271  1.00  0.00           C  
ATOM   1853  NH1 ARG A 114      24.067  16.905  25.111  1.00  0.00           N  
ATOM   1854  NH2 ARG A 114      21.925  17.220  25.723  1.00  0.00           N  
ATOM   1855  H   ARG A 114      21.003  14.243  20.194  1.00  0.00           H  
ATOM   1856  HA  ARG A 114      23.777  14.946  20.474  1.00  0.00           H  
ATOM   1857 1HB  ARG A 114      22.024  14.899  22.322  1.00  0.00           H  
ATOM   1858 2HB  ARG A 114      22.162  13.149  22.327  1.00  0.00           H  
ATOM   1859 1HG  ARG A 114      24.585  13.348  22.878  1.00  0.00           H  
ATOM   1860 2HG  ARG A 114      24.411  15.119  22.924  1.00  0.00           H  
ATOM   1861 1HD  ARG A 114      23.086  13.113  24.751  1.00  0.00           H  
ATOM   1862 2HD  ARG A 114      24.432  14.201  25.145  1.00  0.00           H  
ATOM   1863  HE  ARG A 114      21.620  14.817  25.145  1.00  0.00           H  
ATOM   1864 1HH1 ARG A 114      24.855  16.330  24.775  1.00  0.00           H  
ATOM   1865 2HH1 ARG A 114      24.201  17.907  25.302  1.00  0.00           H  
ATOM   1866 1HH2 ARG A 114      20.983  16.887  25.853  1.00  0.00           H  
ATOM   1867 2HH2 ARG A 114      22.173  18.184  25.950  1.00  0.00           H  
ATOM   1868  N   LYS A 115      23.056  11.780  20.063  1.00  0.00           N  
ATOM   1869  CA  LYS A 115      23.519  10.423  19.855  1.00  0.00           C  
ATOM   1870  C   LYS A 115      23.881  10.121  18.408  1.00  0.00           C  
ATOM   1871  O   LYS A 115      23.275  10.662  17.488  1.00  0.00           O  
ATOM   1872  CB  LYS A 115      22.455   9.450  20.358  1.00  0.00           C  
ATOM   1873  CG  LYS A 115      22.252   9.489  21.878  1.00  0.00           C  
ATOM   1874  CD  LYS A 115      21.143   8.542  22.345  1.00  0.00           C  
ATOM   1875  CE  LYS A 115      21.078   8.440  23.897  1.00  0.00           C  
ATOM   1876  NZ  LYS A 115      20.563   9.689  24.569  1.00  0.00           N  
ATOM   1877  H   LYS A 115      22.063  11.966  19.994  1.00  0.00           H  
ATOM   1878  HA  LYS A 115      24.405  10.294  20.454  1.00  0.00           H  
ATOM   1879 1HB  LYS A 115      21.493   9.678  19.888  1.00  0.00           H  
ATOM   1880 2HB  LYS A 115      22.727   8.442  20.071  1.00  0.00           H  
ATOM   1881 1HG  LYS A 115      23.180   9.182  22.344  1.00  0.00           H  
ATOM   1882 2HG  LYS A 115      22.016  10.505  22.194  1.00  0.00           H  
ATOM   1883 1HD  LYS A 115      20.181   8.918  21.984  1.00  0.00           H  
ATOM   1884 2HD  LYS A 115      21.302   7.556  21.932  1.00  0.00           H  
ATOM   1885 1HE  LYS A 115      20.429   7.609  24.161  1.00  0.00           H  
ATOM   1886 2HE  LYS A 115      22.084   8.239  24.273  1.00  0.00           H  
ATOM   1887 1HZ  LYS A 115      20.543   9.559  25.568  1.00  0.00           H  
ATOM   1888 2HZ  LYS A 115      21.134  10.486  24.358  1.00  0.00           H  
ATOM   1889 3HZ  LYS A 115      19.611   9.909  24.249  1.00  0.00           H  
ATOM   1890  N   SER A 116      24.807   9.188  18.218  1.00  0.00           N  
ATOM   1891  CA  SER A 116      25.184   8.759  16.874  1.00  0.00           C  
ATOM   1892  C   SER A 116      25.523   7.270  16.837  1.00  0.00           C  
ATOM   1893  O   SER A 116      25.603   6.627  17.882  1.00  0.00           O  
ATOM   1894  CB  SER A 116      26.348   9.571  16.403  1.00  0.00           C  
ATOM   1895  OG  SER A 116      27.494   9.264  17.119  1.00  0.00           O  
ATOM   1896  H   SER A 116      25.295   8.826  19.035  1.00  0.00           H  
ATOM   1897  HA  SER A 116      24.340   8.931  16.203  1.00  0.00           H  
ATOM   1898 1HB  SER A 116      26.503   9.411  15.348  1.00  0.00           H  
ATOM   1899 2HB  SER A 116      26.110  10.616  16.548  1.00  0.00           H  
ATOM   1900  HG  SER A 116      28.231   9.723  16.655  1.00  0.00           H  
ATOM   1901  N   ALA A 117      25.682   6.703  15.635  1.00  0.00           N  
ATOM   1902  CA  ALA A 117      25.950   5.261  15.519  1.00  0.00           C  
ATOM   1903  C   ALA A 117      27.435   4.962  15.433  1.00  0.00           C  
ATOM   1904  O   ALA A 117      28.157   5.634  14.707  1.00  0.00           O  
ATOM   1905  CB  ALA A 117      25.248   4.701  14.294  1.00  0.00           C  
ATOM   1906  H   ALA A 117      25.667   7.281  14.792  1.00  0.00           H  
ATOM   1907  HA  ALA A 117      25.560   4.772  16.406  1.00  0.00           H  
ATOM   1908 1HB  ALA A 117      25.433   3.629  14.238  1.00  0.00           H  
ATOM   1909 2HB  ALA A 117      24.177   4.884  14.369  1.00  0.00           H  
ATOM   1910 3HB  ALA A 117      25.639   5.186  13.398  1.00  0.00           H  
ATOM   1911  N   ILE A 118      27.892   3.910  16.093  1.00  0.00           N  
ATOM   1912  CA  ILE A 118      29.324   3.604  16.039  1.00  0.00           C  
ATOM   1913  C   ILE A 118      29.716   2.217  15.575  1.00  0.00           C  
ATOM   1914  O   ILE A 118      28.973   1.238  15.703  1.00  0.00           O  
ATOM   1915  CB  ILE A 118      30.005   3.880  17.391  1.00  0.00           C  
ATOM   1916  CG1 ILE A 118      29.368   3.055  18.475  1.00  0.00           C  
ATOM   1917  CG2 ILE A 118      29.944   5.330  17.712  1.00  0.00           C  
ATOM   1918  CD1 ILE A 118      30.077   3.116  19.798  1.00  0.00           C  
ATOM   1919  H   ILE A 118      27.241   3.366  16.657  1.00  0.00           H  
ATOM   1920  HA  ILE A 118      29.777   4.297  15.326  1.00  0.00           H  
ATOM   1921  HB  ILE A 118      31.049   3.566  17.332  1.00  0.00           H  
ATOM   1922 1HG1 ILE A 118      28.364   3.417  18.618  1.00  0.00           H  
ATOM   1923 2HG1 ILE A 118      29.333   2.014  18.147  1.00  0.00           H  
ATOM   1924 1HG2 ILE A 118      30.439   5.518  18.655  1.00  0.00           H  
ATOM   1925 2HG2 ILE A 118      30.437   5.897  16.925  1.00  0.00           H  
ATOM   1926 3HG2 ILE A 118      28.909   5.621  17.777  1.00  0.00           H  
ATOM   1927 1HD1 ILE A 118      29.539   2.501  20.515  1.00  0.00           H  
ATOM   1928 2HD1 ILE A 118      31.098   2.743  19.682  1.00  0.00           H  
ATOM   1929 3HD1 ILE A 118      30.101   4.134  20.142  1.00  0.00           H  
ATOM   1930  N   GLU A 119      30.945   2.194  15.057  1.00  0.00           N  
ATOM   1931  CA  GLU A 119      31.687   1.070  14.514  1.00  0.00           C  
ATOM   1932  C   GLU A 119      32.629   0.619  15.661  1.00  0.00           C  
ATOM   1933  O   GLU A 119      32.569   1.237  16.723  1.00  0.00           O  
ATOM   1934  CB  GLU A 119      32.394   1.592  13.248  1.00  0.00           C  
ATOM   1935  CG  GLU A 119      31.431   2.164  12.195  1.00  0.00           C  
ATOM   1936  CD  GLU A 119      32.121   2.685  10.942  1.00  0.00           C  
ATOM   1937  OE1 GLU A 119      33.325   2.695  10.898  1.00  0.00           O  
ATOM   1938  OE2 GLU A 119      31.425   3.086  10.035  1.00  0.00           O  
ATOM   1939  H   GLU A 119      31.466   3.071  15.047  1.00  0.00           H  
ATOM   1940  HA  GLU A 119      31.008   0.259  14.261  1.00  0.00           H  
ATOM   1941 1HB  GLU A 119      33.131   2.356  13.517  1.00  0.00           H  
ATOM   1942 2HB  GLU A 119      32.899   0.819  12.737  1.00  0.00           H  
ATOM   1943 1HG  GLU A 119      30.731   1.378  11.910  1.00  0.00           H  
ATOM   1944 2HG  GLU A 119      30.858   2.972  12.648  1.00  0.00           H  
ATOM   1945  N   GLU A 120      33.469  -0.438  15.527  1.00  0.00           N  
ATOM   1946  CA  GLU A 120      33.746  -1.253  14.342  1.00  0.00           C  
ATOM   1947  C   GLU A 120      33.922  -2.732  14.668  1.00  0.00           C  
ATOM   1948  O   GLU A 120      34.547  -3.463  13.908  1.00  0.00           O  
ATOM   1949  CB  GLU A 120      35.044  -0.753  13.700  1.00  0.00           C  
ATOM   1950  CG  GLU A 120      36.230  -0.819  14.651  1.00  0.00           C  
ATOM   1951  CD  GLU A 120      37.530  -0.312  14.074  1.00  0.00           C  
ATOM   1952  OE1 GLU A 120      37.572   0.026  12.920  1.00  0.00           O  
ATOM   1953  OE2 GLU A 120      38.481  -0.220  14.830  1.00  0.00           O  
ATOM   1954  H   GLU A 120      34.006  -0.678  16.351  1.00  0.00           H  
ATOM   1955  HA  GLU A 120      32.911  -1.174  13.649  1.00  0.00           H  
ATOM   1956 1HB  GLU A 120      35.273  -1.348  12.815  1.00  0.00           H  
ATOM   1957 2HB  GLU A 120      34.954   0.280  13.388  1.00  0.00           H  
ATOM   1958 1HG  GLU A 120      35.987  -0.231  15.534  1.00  0.00           H  
ATOM   1959 2HG  GLU A 120      36.358  -1.854  14.968  1.00  0.00           H  
ATOM   1960  N   ASN A 121      33.368  -3.179  15.785  1.00  0.00           N  
ATOM   1961  CA  ASN A 121      33.551  -4.562  16.254  1.00  0.00           C  
ATOM   1962  C   ASN A 121      32.579  -5.582  15.654  1.00  0.00           C  
ATOM   1963  O   ASN A 121      32.444  -6.696  16.158  1.00  0.00           O  
ATOM   1964  CB  ASN A 121      33.485  -4.597  17.765  1.00  0.00           C  
ATOM   1965  CG  ASN A 121      32.126  -4.238  18.311  1.00  0.00           C  
ATOM   1966  OD1 ASN A 121      31.121  -4.086  17.600  1.00  0.00           O  
ATOM   1967  ND2 ASN A 121      32.076  -4.083  19.615  1.00  0.00           N  
ATOM   1968  H   ASN A 121      32.831  -2.531  16.349  1.00  0.00           H  
ATOM   1969  HA  ASN A 121      34.553  -4.878  15.958  1.00  0.00           H  
ATOM   1970 1HB  ASN A 121      33.751  -5.595  18.113  1.00  0.00           H  
ATOM   1971 2HB  ASN A 121      34.221  -3.904  18.174  1.00  0.00           H  
ATOM   1972 1HD2 ASN A 121      31.211  -3.839  20.056  1.00  0.00           H  
ATOM   1973 2HD2 ASN A 121      32.902  -4.207  20.168  1.00  0.00           H  
ATOM   1974  N   GLY A 122      31.886  -5.187  14.595  1.00  0.00           N  
ATOM   1975  CA  GLY A 122      30.921  -6.030  13.906  1.00  0.00           C  
ATOM   1976  C   GLY A 122      29.492  -5.723  14.328  1.00  0.00           C  
ATOM   1977  O   GLY A 122      28.542  -6.119  13.651  1.00  0.00           O  
ATOM   1978  H   GLY A 122      32.057  -4.259  14.239  1.00  0.00           H  
ATOM   1979 1HA  GLY A 122      31.023  -5.886  12.831  1.00  0.00           H  
ATOM   1980 2HA  GLY A 122      31.144  -7.076  14.110  1.00  0.00           H  
ATOM   1981  N   LYS A 123      29.334  -4.992  15.426  1.00  0.00           N  
ATOM   1982  CA  LYS A 123      28.010  -4.621  15.895  1.00  0.00           C  
ATOM   1983  C   LYS A 123      27.825  -3.122  15.733  1.00  0.00           C  
ATOM   1984  O   LYS A 123      28.798  -2.371  15.759  1.00  0.00           O  
ATOM   1985  CB  LYS A 123      27.832  -5.029  17.355  1.00  0.00           C  
ATOM   1986  CG  LYS A 123      27.900  -6.532  17.590  1.00  0.00           C  
ATOM   1987  CD  LYS A 123      27.682  -6.879  19.052  1.00  0.00           C  
ATOM   1988  CE  LYS A 123      27.764  -8.383  19.284  1.00  0.00           C  
ATOM   1989  NZ  LYS A 123      27.566  -8.734  20.717  1.00  0.00           N  
ATOM   1990  H   LYS A 123      30.143  -4.699  15.974  1.00  0.00           H  
ATOM   1991  HA  LYS A 123      27.256  -5.125  15.289  1.00  0.00           H  
ATOM   1992 1HB  LYS A 123      28.601  -4.556  17.961  1.00  0.00           H  
ATOM   1993 2HB  LYS A 123      26.867  -4.669  17.716  1.00  0.00           H  
ATOM   1994 1HG  LYS A 123      27.146  -7.031  16.981  1.00  0.00           H  
ATOM   1995 2HG  LYS A 123      28.885  -6.893  17.288  1.00  0.00           H  
ATOM   1996 1HD  LYS A 123      28.444  -6.384  19.657  1.00  0.00           H  
ATOM   1997 2HD  LYS A 123      26.703  -6.524  19.370  1.00  0.00           H  
ATOM   1998 1HE  LYS A 123      26.998  -8.878  18.689  1.00  0.00           H  
ATOM   1999 2HE  LYS A 123      28.745  -8.739  18.965  1.00  0.00           H  
ATOM   2000 1HZ  LYS A 123      27.627  -9.736  20.830  1.00  0.00           H  
ATOM   2001 2HZ  LYS A 123      28.280  -8.288  21.275  1.00  0.00           H  
ATOM   2002 3HZ  LYS A 123      26.656  -8.417  21.018  1.00  0.00           H  
ATOM   2003  N   LYS A 124      26.584  -2.690  15.563  1.00  0.00           N  
ATOM   2004  CA  LYS A 124      26.276  -1.266  15.479  1.00  0.00           C  
ATOM   2005  C   LYS A 124      25.912  -0.740  16.861  1.00  0.00           C  
ATOM   2006  O   LYS A 124      24.942  -1.208  17.462  1.00  0.00           O  
ATOM   2007  CB  LYS A 124      25.124  -1.059  14.496  1.00  0.00           C  
ATOM   2008  CG  LYS A 124      24.711   0.370  14.214  1.00  0.00           C  
ATOM   2009  CD  LYS A 124      23.573   0.356  13.190  1.00  0.00           C  
ATOM   2010  CE  LYS A 124      23.045   1.729  12.870  1.00  0.00           C  
ATOM   2011  NZ  LYS A 124      21.925   1.653  11.897  1.00  0.00           N  
ATOM   2012  H   LYS A 124      25.830  -3.360  15.518  1.00  0.00           H  
ATOM   2013  HA  LYS A 124      27.158  -0.724  15.130  1.00  0.00           H  
ATOM   2014 1HB  LYS A 124      25.388  -1.513  13.541  1.00  0.00           H  
ATOM   2015 2HB  LYS A 124      24.244  -1.579  14.868  1.00  0.00           H  
ATOM   2016 1HG  LYS A 124      24.382   0.855  15.138  1.00  0.00           H  
ATOM   2017 2HG  LYS A 124      25.559   0.925  13.814  1.00  0.00           H  
ATOM   2018 1HD  LYS A 124      23.929  -0.102  12.266  1.00  0.00           H  
ATOM   2019 2HD  LYS A 124      22.752  -0.248  13.576  1.00  0.00           H  
ATOM   2020 1HE  LYS A 124      22.687   2.200  13.784  1.00  0.00           H  
ATOM   2021 2HE  LYS A 124      23.841   2.340  12.444  1.00  0.00           H  
ATOM   2022 1HZ  LYS A 124      21.588   2.600  11.712  1.00  0.00           H  
ATOM   2023 2HZ  LYS A 124      22.242   1.234  11.038  1.00  0.00           H  
ATOM   2024 3HZ  LYS A 124      21.174   1.104  12.281  1.00  0.00           H  
ATOM   2025  N   GLY A 125      26.695   0.199  17.386  1.00  0.00           N  
ATOM   2026  CA  GLY A 125      26.418   0.705  18.729  1.00  0.00           C  
ATOM   2027  C   GLY A 125      25.944   2.143  18.691  1.00  0.00           C  
ATOM   2028  O   GLY A 125      25.777   2.705  17.609  1.00  0.00           O  
ATOM   2029  H   GLY A 125      27.491   0.552  16.846  1.00  0.00           H  
ATOM   2030 1HA  GLY A 125      25.664   0.084  19.211  1.00  0.00           H  
ATOM   2031 2HA  GLY A 125      27.323   0.634  19.330  1.00  0.00           H  
ATOM   2032  N   VAL A 126      25.747   2.734  19.871  1.00  0.00           N  
ATOM   2033  CA  VAL A 126      25.293   4.119  19.999  1.00  0.00           C  
ATOM   2034  C   VAL A 126      26.155   4.902  20.993  1.00  0.00           C  
ATOM   2035  O   VAL A 126      26.494   4.396  22.066  1.00  0.00           O  
ATOM   2036  CB  VAL A 126      23.799   4.200  20.400  1.00  0.00           C  
ATOM   2037  CG1 VAL A 126      23.373   5.668  20.553  1.00  0.00           C  
ATOM   2038  CG2 VAL A 126      22.944   3.522  19.328  1.00  0.00           C  
ATOM   2039  H   VAL A 126      25.912   2.200  20.713  1.00  0.00           H  
ATOM   2040  HA  VAL A 126      25.389   4.590  19.027  1.00  0.00           H  
ATOM   2041  HB  VAL A 126      23.648   3.708  21.358  1.00  0.00           H  
ATOM   2042 1HG1 VAL A 126      22.324   5.705  20.829  1.00  0.00           H  
ATOM   2043 2HG1 VAL A 126      23.960   6.154  21.325  1.00  0.00           H  
ATOM   2044 3HG1 VAL A 126      23.519   6.183  19.600  1.00  0.00           H  
ATOM   2045 1HG2 VAL A 126      21.893   3.585  19.609  1.00  0.00           H  
ATOM   2046 2HG2 VAL A 126      23.097   4.031  18.371  1.00  0.00           H  
ATOM   2047 3HG2 VAL A 126      23.220   2.479  19.229  1.00  0.00           H  
ATOM   2048  N   VAL A 127      26.508   6.128  20.622  1.00  0.00           N  
ATOM   2049  CA  VAL A 127      27.341   6.986  21.463  1.00  0.00           C  
ATOM   2050  C   VAL A 127      26.771   8.393  21.619  1.00  0.00           C  
ATOM   2051  O   VAL A 127      26.245   8.954  20.668  1.00  0.00           O  
ATOM   2052  CB  VAL A 127      28.705   7.139  20.774  1.00  0.00           C  
ATOM   2053  CG1 VAL A 127      28.490   7.819  19.478  1.00  0.00           C  
ATOM   2054  CG2 VAL A 127      29.672   7.925  21.588  1.00  0.00           C  
ATOM   2055  H   VAL A 127      26.192   6.450  19.710  1.00  0.00           H  
ATOM   2056  HA  VAL A 127      27.450   6.528  22.442  1.00  0.00           H  
ATOM   2057  HB  VAL A 127      29.108   6.157  20.583  1.00  0.00           H  
ATOM   2058 1HG1 VAL A 127      29.432   7.921  18.948  1.00  0.00           H  
ATOM   2059 2HG1 VAL A 127      27.800   7.244  18.880  1.00  0.00           H  
ATOM   2060 3HG1 VAL A 127      28.072   8.806  19.659  1.00  0.00           H  
ATOM   2061 1HG2 VAL A 127      30.615   8.004  21.054  1.00  0.00           H  
ATOM   2062 2HG2 VAL A 127      29.301   8.918  21.770  1.00  0.00           H  
ATOM   2063 3HG2 VAL A 127      29.823   7.418  22.513  1.00  0.00           H  
ATOM   2064  N   GLU A 128      26.896   8.972  22.818  1.00  0.00           N  
ATOM   2065  CA  GLU A 128      26.555  10.386  23.015  1.00  0.00           C  
ATOM   2066  C   GLU A 128      27.832  11.167  22.737  1.00  0.00           C  
ATOM   2067  O   GLU A 128      28.839  10.943  23.402  1.00  0.00           O  
ATOM   2068  CB  GLU A 128      26.048  10.672  24.428  1.00  0.00           C  
ATOM   2069  CG  GLU A 128      24.718  10.063  24.773  1.00  0.00           C  
ATOM   2070  CD  GLU A 128      24.252  10.415  26.162  1.00  0.00           C  
ATOM   2071  OE1 GLU A 128      24.974  11.082  26.863  1.00  0.00           O  
ATOM   2072  OE2 GLU A 128      23.155  10.033  26.510  1.00  0.00           O  
ATOM   2073  H   GLU A 128      27.284   8.444  23.584  1.00  0.00           H  
ATOM   2074  HA  GLU A 128      25.800  10.692  22.295  1.00  0.00           H  
ATOM   2075 1HB  GLU A 128      26.781  10.308  25.150  1.00  0.00           H  
ATOM   2076 2HB  GLU A 128      25.967  11.751  24.564  1.00  0.00           H  
ATOM   2077 1HG  GLU A 128      23.990  10.449  24.071  1.00  0.00           H  
ATOM   2078 2HG  GLU A 128      24.768   8.981  24.658  1.00  0.00           H  
ATOM   2079  N   LEU A 129      27.807  12.056  21.758  1.00  0.00           N  
ATOM   2080  CA  LEU A 129      29.043  12.722  21.359  1.00  0.00           C  
ATOM   2081  C   LEU A 129      29.414  13.997  22.119  1.00  0.00           C  
ATOM   2082  O   LEU A 129      30.579  14.198  22.485  1.00  0.00           O  
ATOM   2083  CB  LEU A 129      28.914  13.079  19.893  1.00  0.00           C  
ATOM   2084  CG  LEU A 129      28.784  11.930  18.941  1.00  0.00           C  
ATOM   2085  CD1 LEU A 129      28.499  12.468  17.597  1.00  0.00           C  
ATOM   2086  CD2 LEU A 129      30.055  11.133  18.926  1.00  0.00           C  
ATOM   2087  H   LEU A 129      26.935  12.232  21.255  1.00  0.00           H  
ATOM   2088  HA  LEU A 129      29.849  12.005  21.485  1.00  0.00           H  
ATOM   2089 1HB  LEU A 129      28.023  13.672  19.783  1.00  0.00           H  
ATOM   2090 2HB  LEU A 129      29.766  13.676  19.606  1.00  0.00           H  
ATOM   2091  HG  LEU A 129      27.946  11.287  19.239  1.00  0.00           H  
ATOM   2092 1HD1 LEU A 129      28.389  11.675  16.923  1.00  0.00           H  
ATOM   2093 2HD1 LEU A 129      27.588  13.006  17.619  1.00  0.00           H  
ATOM   2094 3HD1 LEU A 129      29.296  13.109  17.264  1.00  0.00           H  
ATOM   2095 1HD2 LEU A 129      29.955  10.306  18.220  1.00  0.00           H  
ATOM   2096 2HD2 LEU A 129      30.871  11.770  18.617  1.00  0.00           H  
ATOM   2097 3HD2 LEU A 129      30.249  10.738  19.923  1.00  0.00           H  
ATOM   2098  N   THR A 130      28.440  14.868  22.336  1.00  0.00           N  
ATOM   2099  CA  THR A 130      28.713  16.167  22.943  1.00  0.00           C  
ATOM   2100  C   THR A 130      27.799  16.506  24.105  1.00  0.00           C  
ATOM   2101  O   THR A 130      26.753  15.874  24.299  1.00  0.00           O  
ATOM   2102  CB  THR A 130      28.633  17.292  21.891  1.00  0.00           C  
ATOM   2103  OG1 THR A 130      27.301  17.358  21.356  1.00  0.00           O  
ATOM   2104  CG2 THR A 130      29.652  17.075  20.763  1.00  0.00           C  
ATOM   2105  H   THR A 130      27.503  14.633  22.046  1.00  0.00           H  
ATOM   2106  HA  THR A 130      29.727  16.162  23.330  1.00  0.00           H  
ATOM   2107  HB  THR A 130      28.861  18.246  22.377  1.00  0.00           H  
ATOM   2108  HG1 THR A 130      27.115  16.565  20.855  1.00  0.00           H  
ATOM   2109 1HG2 THR A 130      29.581  17.898  20.065  1.00  0.00           H  
ATOM   2110 2HG2 THR A 130      30.648  17.041  21.185  1.00  0.00           H  
ATOM   2111 3HG2 THR A 130      29.460  16.149  20.245  1.00  0.00           H  
ATOM   2112  N   ASN A 131      28.206  17.548  24.833  1.00  0.00           N  
ATOM   2113  CA  ASN A 131      27.512  18.114  25.977  1.00  0.00           C  
ATOM   2114  C   ASN A 131      26.753  19.390  25.623  1.00  0.00           C  
ATOM   2115  O   ASN A 131      26.471  20.207  26.499  1.00  0.00           O  
ATOM   2116  CB  ASN A 131      28.471  18.422  27.105  1.00  0.00           C  
ATOM   2117  CG  ASN A 131      29.073  17.213  27.770  1.00  0.00           C  
ATOM   2118  OD1 ASN A 131      28.446  16.154  27.917  1.00  0.00           O  
ATOM   2119  ND2 ASN A 131      30.288  17.368  28.210  1.00  0.00           N  
ATOM   2120  H   ASN A 131      29.089  17.986  24.576  1.00  0.00           H  
ATOM   2121  HA  ASN A 131      26.780  17.386  26.330  1.00  0.00           H  
ATOM   2122 1HB  ASN A 131      29.285  19.035  26.717  1.00  0.00           H  
ATOM   2123 2HB  ASN A 131      27.955  19.012  27.862  1.00  0.00           H  
ATOM   2124 1HD2 ASN A 131      30.749  16.622  28.679  1.00  0.00           H  
ATOM   2125 2HD2 ASN A 131      30.759  18.243  28.092  1.00  0.00           H  
ATOM   2126  N   TYR A 132      26.437  19.572  24.347  1.00  0.00           N  
ATOM   2127  CA  TYR A 132      25.709  20.764  23.923  1.00  0.00           C  
ATOM   2128  C   TYR A 132      24.379  20.894  24.648  1.00  0.00           C  
ATOM   2129  O   TYR A 132      23.753  19.891  25.019  1.00  0.00           O  
ATOM   2130  CB  TYR A 132      25.446  20.777  22.410  1.00  0.00           C  
ATOM   2131  CG  TYR A 132      26.601  21.243  21.537  1.00  0.00           C  
ATOM   2132  CD1 TYR A 132      27.112  20.462  20.500  1.00  0.00           C  
ATOM   2133  CD2 TYR A 132      27.146  22.475  21.790  1.00  0.00           C  
ATOM   2134  CE1 TYR A 132      28.151  20.940  19.734  1.00  0.00           C  
ATOM   2135  CE2 TYR A 132      28.180  22.943  21.038  1.00  0.00           C  
ATOM   2136  CZ  TYR A 132      28.685  22.198  20.019  1.00  0.00           C  
ATOM   2137  OH  TYR A 132      29.723  22.708  19.287  1.00  0.00           O  
ATOM   2138  H   TYR A 132      26.702  18.874  23.664  1.00  0.00           H  
ATOM   2139  HA  TYR A 132      26.305  21.646  24.175  1.00  0.00           H  
ATOM   2140 1HB  TYR A 132      25.179  19.773  22.098  1.00  0.00           H  
ATOM   2141 2HB  TYR A 132      24.597  21.412  22.222  1.00  0.00           H  
ATOM   2142  HD1 TYR A 132      26.693  19.489  20.285  1.00  0.00           H  
ATOM   2143  HD2 TYR A 132      26.745  23.080  22.597  1.00  0.00           H  
ATOM   2144  HE1 TYR A 132      28.542  20.336  18.924  1.00  0.00           H  
ATOM   2145  HE2 TYR A 132      28.598  23.923  21.246  1.00  0.00           H  
ATOM   2146  HH  TYR A 132      29.782  22.245  18.449  1.00  0.00           H  
ATOM   2147  N   LYS A 133      23.946  22.141  24.843  1.00  0.00           N  
ATOM   2148  CA  LYS A 133      22.649  22.410  25.464  1.00  0.00           C  
ATOM   2149  C   LYS A 133      21.831  23.369  24.613  1.00  0.00           C  
ATOM   2150  O   LYS A 133      22.360  24.061  23.741  1.00  0.00           O  
ATOM   2151  CB  LYS A 133      22.794  23.004  26.865  1.00  0.00           C  
ATOM   2152  CG  LYS A 133      23.430  24.376  26.923  1.00  0.00           C  
ATOM   2153  CD  LYS A 133      23.640  24.842  28.353  1.00  0.00           C  
ATOM   2154  CE  LYS A 133      24.145  26.293  28.415  1.00  0.00           C  
ATOM   2155  NZ  LYS A 133      25.485  26.472  27.761  1.00  0.00           N  
ATOM   2156  H   LYS A 133      24.553  22.926  24.566  1.00  0.00           H  
ATOM   2157  HA  LYS A 133      22.098  21.479  25.550  1.00  0.00           H  
ATOM   2158 1HB  LYS A 133      21.807  23.083  27.321  1.00  0.00           H  
ATOM   2159 2HB  LYS A 133      23.389  22.333  27.487  1.00  0.00           H  
ATOM   2160 1HG  LYS A 133      24.399  24.329  26.447  1.00  0.00           H  
ATOM   2161 2HG  LYS A 133      22.811  25.101  26.383  1.00  0.00           H  
ATOM   2162 1HD  LYS A 133      22.696  24.769  28.891  1.00  0.00           H  
ATOM   2163 2HD  LYS A 133      24.370  24.195  28.840  1.00  0.00           H  
ATOM   2164 1HE  LYS A 133      23.424  26.948  27.925  1.00  0.00           H  
ATOM   2165 2HE  LYS A 133      24.227  26.579  29.463  1.00  0.00           H  
ATOM   2166 1HZ  LYS A 133      25.772  27.429  27.837  1.00  0.00           H  
ATOM   2167 2HZ  LYS A 133      26.167  25.881  28.200  1.00  0.00           H  
ATOM   2168 3HZ  LYS A 133      25.429  26.233  26.752  1.00  0.00           H  
ATOM   2169  N   VAL A 134      20.535  23.411  24.860  1.00  0.00           N  
ATOM   2170  CA  VAL A 134      19.698  24.332  24.117  1.00  0.00           C  
ATOM   2171  C   VAL A 134      20.089  25.776  24.387  1.00  0.00           C  
ATOM   2172  O   VAL A 134      20.311  26.178  25.531  1.00  0.00           O  
ATOM   2173  CB  VAL A 134      18.240  24.061  24.433  1.00  0.00           C  
ATOM   2174  CG1 VAL A 134      17.347  25.092  23.797  1.00  0.00           C  
ATOM   2175  CG2 VAL A 134      17.955  22.710  23.918  1.00  0.00           C  
ATOM   2176  H   VAL A 134      20.114  22.803  25.571  1.00  0.00           H  
ATOM   2177  HA  VAL A 134      19.841  24.140  23.054  1.00  0.00           H  
ATOM   2178  HB  VAL A 134      18.073  24.091  25.509  1.00  0.00           H  
ATOM   2179 1HG1 VAL A 134      16.307  24.863  24.013  1.00  0.00           H  
ATOM   2180 2HG1 VAL A 134      17.586  26.078  24.186  1.00  0.00           H  
ATOM   2181 3HG1 VAL A 134      17.502  25.084  22.730  1.00  0.00           H  
ATOM   2182 1HG2 VAL A 134      16.940  22.461  24.115  1.00  0.00           H  
ATOM   2183 2HG2 VAL A 134      18.144  22.713  22.862  1.00  0.00           H  
ATOM   2184 3HG2 VAL A 134      18.603  21.980  24.393  1.00  0.00           H  
ATOM   2185  N   GLY A 135      20.210  26.538  23.303  1.00  0.00           N  
ATOM   2186  CA  GLY A 135      20.640  27.926  23.304  1.00  0.00           C  
ATOM   2187  C   GLY A 135      22.099  28.054  22.857  1.00  0.00           C  
ATOM   2188  O   GLY A 135      22.551  29.144  22.496  1.00  0.00           O  
ATOM   2189  H   GLY A 135      19.972  26.138  22.398  1.00  0.00           H  
ATOM   2190 1HA  GLY A 135      20.002  28.498  22.631  1.00  0.00           H  
ATOM   2191 2HA  GLY A 135      20.521  28.345  24.301  1.00  0.00           H  
ATOM   2192  N   ASP A 136      22.846  26.944  22.883  1.00  0.00           N  
ATOM   2193  CA  ASP A 136      24.230  26.975  22.426  1.00  0.00           C  
ATOM   2194  C   ASP A 136      24.319  27.300  20.943  1.00  0.00           C  
ATOM   2195  O   ASP A 136      23.483  26.880  20.139  1.00  0.00           O  
ATOM   2196  CB  ASP A 136      24.964  25.659  22.696  1.00  0.00           C  
ATOM   2197  CG  ASP A 136      25.415  25.428  24.139  1.00  0.00           C  
ATOM   2198  OD1 ASP A 136      25.390  26.335  24.963  1.00  0.00           O  
ATOM   2199  OD2 ASP A 136      25.812  24.312  24.406  1.00  0.00           O  
ATOM   2200  H   ASP A 136      22.454  26.056  23.203  1.00  0.00           H  
ATOM   2201  HA  ASP A 136      24.749  27.761  22.970  1.00  0.00           H  
ATOM   2202 1HB  ASP A 136      24.316  24.842  22.422  1.00  0.00           H  
ATOM   2203 2HB  ASP A 136      25.838  25.602  22.049  1.00  0.00           H  
ATOM   2204  N   THR A 137      25.365  28.023  20.577  1.00  0.00           N  
ATOM   2205  CA  THR A 137      25.607  28.335  19.177  1.00  0.00           C  
ATOM   2206  C   THR A 137      26.786  27.515  18.684  1.00  0.00           C  
ATOM   2207  O   THR A 137      27.820  27.434  19.359  1.00  0.00           O  
ATOM   2208  CB  THR A 137      25.849  29.832  18.963  1.00  0.00           C  
ATOM   2209  OG1 THR A 137      24.693  30.576  19.384  1.00  0.00           O  
ATOM   2210  CG2 THR A 137      26.099  30.105  17.500  1.00  0.00           C  
ATOM   2211  H   THR A 137      26.005  28.359  21.283  1.00  0.00           H  
ATOM   2212  HA  THR A 137      24.735  28.049  18.593  1.00  0.00           H  
ATOM   2213  HB  THR A 137      26.713  30.152  19.544  1.00  0.00           H  
ATOM   2214  HG1 THR A 137      24.556  30.460  20.330  1.00  0.00           H  
ATOM   2215 1HG2 THR A 137      26.261  31.170  17.363  1.00  0.00           H  
ATOM   2216 2HG2 THR A 137      26.978  29.561  17.156  1.00  0.00           H  
ATOM   2217 3HG2 THR A 137      25.229  29.789  16.917  1.00  0.00           H  
ATOM   2218  N   VAL A 138      26.612  26.886  17.529  1.00  0.00           N  
ATOM   2219  CA  VAL A 138      27.607  26.004  16.959  1.00  0.00           C  
ATOM   2220  C   VAL A 138      28.169  26.539  15.644  1.00  0.00           C  
ATOM   2221  O   VAL A 138      27.422  26.984  14.765  1.00  0.00           O  
ATOM   2222  CB  VAL A 138      26.975  24.624  16.720  1.00  0.00           C  
ATOM   2223  CG1 VAL A 138      27.986  23.696  16.159  1.00  0.00           C  
ATOM   2224  CG2 VAL A 138      26.368  24.115  18.003  1.00  0.00           C  
ATOM   2225  H   VAL A 138      25.723  27.006  17.045  1.00  0.00           H  
ATOM   2226  HA  VAL A 138      28.428  25.898  17.672  1.00  0.00           H  
ATOM   2227  HB  VAL A 138      26.184  24.716  15.970  1.00  0.00           H  
ATOM   2228 1HG1 VAL A 138      27.516  22.747  15.977  1.00  0.00           H  
ATOM   2229 2HG1 VAL A 138      28.373  24.091  15.227  1.00  0.00           H  
ATOM   2230 3HG1 VAL A 138      28.805  23.571  16.864  1.00  0.00           H  
ATOM   2231 1HG2 VAL A 138      25.916  23.145  17.838  1.00  0.00           H  
ATOM   2232 2HG2 VAL A 138      27.137  24.035  18.735  1.00  0.00           H  
ATOM   2233 3HG2 VAL A 138      25.607  24.812  18.356  1.00  0.00           H  
ATOM   2234  N   ASN A 139      29.491  26.514  15.510  1.00  0.00           N  
ATOM   2235  CA  ASN A 139      30.148  26.976  14.288  1.00  0.00           C  
ATOM   2236  C   ASN A 139      30.196  25.853  13.263  1.00  0.00           C  
ATOM   2237  O   ASN A 139      30.904  24.855  13.447  1.00  0.00           O  
ATOM   2238  CB  ASN A 139      31.544  27.469  14.583  1.00  0.00           C  
ATOM   2239  CG  ASN A 139      31.585  28.716  15.430  1.00  0.00           C  
ATOM   2240  OD1 ASN A 139      30.917  29.712  15.141  1.00  0.00           O  
ATOM   2241  ND2 ASN A 139      32.363  28.674  16.481  1.00  0.00           N  
ATOM   2242  H   ASN A 139      30.055  26.148  16.268  1.00  0.00           H  
ATOM   2243  HA  ASN A 139      29.562  27.790  13.854  1.00  0.00           H  
ATOM   2244 1HB  ASN A 139      32.092  26.681  15.102  1.00  0.00           H  
ATOM   2245 2HB  ASN A 139      32.059  27.654  13.644  1.00  0.00           H  
ATOM   2246 1HD2 ASN A 139      32.435  29.470  17.085  1.00  0.00           H  
ATOM   2247 2HD2 ASN A 139      32.892  27.847  16.684  1.00  0.00           H  
ATOM   2248  N   CYS A 140      29.406  26.006  12.205  1.00  0.00           N  
ATOM   2249  CA  CYS A 140      29.247  24.961  11.214  1.00  0.00           C  
ATOM   2250  C   CYS A 140      29.832  25.415   9.864  1.00  0.00           C  
ATOM   2251  O   CYS A 140      29.597  26.554   9.456  1.00  0.00           O  
ATOM   2252  CB  CYS A 140      27.741  24.759  11.054  1.00  0.00           C  
ATOM   2253  SG  CYS A 140      26.850  24.410  12.621  1.00  0.00           S  
ATOM   2254  H   CYS A 140      28.845  26.855  12.097  1.00  0.00           H  
ATOM   2255  HA  CYS A 140      29.746  24.057  11.550  1.00  0.00           H  
ATOM   2256 1HB  CYS A 140      27.297  25.651  10.610  1.00  0.00           H  
ATOM   2257 2HB  CYS A 140      27.562  23.948  10.391  1.00  0.00           H  
ATOM   2258  HG  CYS A 140      27.095  25.596  13.208  1.00  0.00           H  
ATOM   2259  N   GLU A 141      30.563  24.547   9.142  1.00  0.00           N  
ATOM   2260  CA  GLU A 141      31.073  24.969   7.831  1.00  0.00           C  
ATOM   2261  C   GLU A 141      30.652  24.052   6.680  1.00  0.00           C  
ATOM   2262  O   GLU A 141      31.037  22.882   6.590  1.00  0.00           O  
ATOM   2263  CB  GLU A 141      32.603  25.146   7.833  1.00  0.00           C  
ATOM   2264  CG  GLU A 141      33.101  26.248   8.816  1.00  0.00           C  
ATOM   2265  CD  GLU A 141      34.550  26.688   8.644  1.00  0.00           C  
ATOM   2266  OE1 GLU A 141      34.929  26.954   7.529  1.00  0.00           O  
ATOM   2267  OE2 GLU A 141      35.274  26.772   9.616  1.00  0.00           O  
ATOM   2268  H   GLU A 141      30.770  23.623   9.501  1.00  0.00           H  
ATOM   2269  HA  GLU A 141      30.658  25.943   7.616  1.00  0.00           H  
ATOM   2270 1HB  GLU A 141      33.077  24.205   8.115  1.00  0.00           H  
ATOM   2271 2HB  GLU A 141      32.945  25.403   6.830  1.00  0.00           H  
ATOM   2272 1HG  GLU A 141      32.477  27.101   8.697  1.00  0.00           H  
ATOM   2273 2HG  GLU A 141      32.967  25.884   9.834  1.00  0.00           H  
ATOM   2274  N   TYR A 142      29.804  24.583   5.803  1.00  0.00           N  
ATOM   2275  CA  TYR A 142      29.285  23.814   4.672  1.00  0.00           C  
ATOM   2276  C   TYR A 142      30.432  23.402   3.797  1.00  0.00           C  
ATOM   2277  O   TYR A 142      31.289  24.238   3.495  1.00  0.00           O  
ATOM   2278  CB  TYR A 142      28.225  24.605   3.916  1.00  0.00           C  
ATOM   2279  CG  TYR A 142      27.722  23.938   2.650  1.00  0.00           C  
ATOM   2280  CD1 TYR A 142      27.170  22.662   2.668  1.00  0.00           C  
ATOM   2281  CD2 TYR A 142      27.783  24.643   1.456  1.00  0.00           C  
ATOM   2282  CE1 TYR A 142      26.694  22.110   1.502  1.00  0.00           C  
ATOM   2283  CE2 TYR A 142      27.293  24.084   0.300  1.00  0.00           C  
ATOM   2284  CZ  TYR A 142      26.747  22.830   0.322  1.00  0.00           C  
ATOM   2285  OH  TYR A 142      26.242  22.280  -0.829  1.00  0.00           O  
ATOM   2286  H   TYR A 142      29.545  25.565   5.912  1.00  0.00           H  
ATOM   2287  HA  TYR A 142      28.826  22.904   5.047  1.00  0.00           H  
ATOM   2288 1HB  TYR A 142      27.369  24.776   4.570  1.00  0.00           H  
ATOM   2289 2HB  TYR A 142      28.629  25.583   3.648  1.00  0.00           H  
ATOM   2290  HD1 TYR A 142      27.114  22.097   3.588  1.00  0.00           H  
ATOM   2291  HD2 TYR A 142      28.208  25.646   1.438  1.00  0.00           H  
ATOM   2292  HE1 TYR A 142      26.268  21.123   1.499  1.00  0.00           H  
ATOM   2293  HE2 TYR A 142      27.332  24.640  -0.640  1.00  0.00           H  
ATOM   2294  HH  TYR A 142      25.450  21.760  -0.611  1.00  0.00           H  
ATOM   2295  N   LEU A 143      30.460  22.121   3.406  1.00  0.00           N  
ATOM   2296  CA  LEU A 143      31.557  21.579   2.607  1.00  0.00           C  
ATOM   2297  C   LEU A 143      31.390  21.671   1.084  1.00  0.00           C  
ATOM   2298  O   LEU A 143      32.382  21.657   0.345  1.00  0.00           O  
ATOM   2299  CB  LEU A 143      31.723  20.107   2.988  1.00  0.00           C  
ATOM   2300  CG  LEU A 143      31.999  19.897   4.475  1.00  0.00           C  
ATOM   2301  CD1 LEU A 143      32.087  18.422   4.806  1.00  0.00           C  
ATOM   2302  CD2 LEU A 143      33.217  20.618   4.822  1.00  0.00           C  
ATOM   2303  H   LEU A 143      29.726  21.472   3.705  1.00  0.00           H  
ATOM   2304  HA  LEU A 143      32.467  22.114   2.876  1.00  0.00           H  
ATOM   2305 1HB  LEU A 143      30.808  19.573   2.724  1.00  0.00           H  
ATOM   2306 2HB  LEU A 143      32.552  19.690   2.416  1.00  0.00           H  
ATOM   2307  HG  LEU A 143      31.181  20.305   5.045  1.00  0.00           H  
ATOM   2308 1HD1 LEU A 143      32.266  18.295   5.879  1.00  0.00           H  
ATOM   2309 2HD1 LEU A 143      31.158  17.948   4.540  1.00  0.00           H  
ATOM   2310 3HD1 LEU A 143      32.902  17.971   4.246  1.00  0.00           H  
ATOM   2311 1HD2 LEU A 143      33.418  20.516   5.866  1.00  0.00           H  
ATOM   2312 2HD2 LEU A 143      34.059  20.227   4.249  1.00  0.00           H  
ATOM   2313 3HD2 LEU A 143      33.070  21.672   4.582  1.00  0.00           H  
ATOM   2314  N   ASP A 144      30.151  21.723   0.601  1.00  0.00           N  
ATOM   2315  CA  ASP A 144      29.923  21.689  -0.841  1.00  0.00           C  
ATOM   2316  C   ASP A 144      30.672  20.489  -1.434  1.00  0.00           C  
ATOM   2317  O   ASP A 144      30.567  19.383  -0.900  1.00  0.00           O  
ATOM   2318  CB  ASP A 144      30.349  23.020  -1.487  1.00  0.00           C  
ATOM   2319  CG  ASP A 144      29.888  23.203  -2.936  1.00  0.00           C  
ATOM   2320  OD1 ASP A 144      28.721  23.354  -3.238  1.00  0.00           O  
ATOM   2321  OD2 ASP A 144      30.776  23.136  -3.747  1.00  0.00           O  
ATOM   2322  H   ASP A 144      29.368  21.765   1.235  1.00  0.00           H  
ATOM   2323  HA  ASP A 144      28.862  21.542  -1.029  1.00  0.00           H  
ATOM   2324 1HB  ASP A 144      29.946  23.843  -0.901  1.00  0.00           H  
ATOM   2325 2HB  ASP A 144      31.433  23.120  -1.453  1.00  0.00           H  
ATOM   2326  N   GLU A 145      31.432  20.700  -2.513  1.00  0.00           N  
ATOM   2327  CA  GLU A 145      32.180  19.620  -3.142  1.00  0.00           C  
ATOM   2328  C   GLU A 145      33.692  19.824  -3.029  1.00  0.00           C  
ATOM   2329  O   GLU A 145      34.461  19.175  -3.741  1.00  0.00           O  
ATOM   2330  CB  GLU A 145      31.756  19.507  -4.611  1.00  0.00           C  
ATOM   2331  CG  GLU A 145      30.270  19.175  -4.775  1.00  0.00           C  
ATOM   2332  CD  GLU A 145      29.778  19.068  -6.203  1.00  0.00           C  
ATOM   2333  OE1 GLU A 145      30.561  19.182  -7.116  1.00  0.00           O  
ATOM   2334  OE2 GLU A 145      28.582  18.898  -6.366  1.00  0.00           O  
ATOM   2335  H   GLU A 145      31.472  21.626  -2.947  1.00  0.00           H  
ATOM   2336  HA  GLU A 145      31.931  18.688  -2.637  1.00  0.00           H  
ATOM   2337 1HB  GLU A 145      31.949  20.454  -5.118  1.00  0.00           H  
ATOM   2338 2HB  GLU A 145      32.342  18.735  -5.107  1.00  0.00           H  
ATOM   2339 1HG  GLU A 145      30.068  18.234  -4.265  1.00  0.00           H  
ATOM   2340 2HG  GLU A 145      29.698  19.953  -4.268  1.00  0.00           H  
ATOM   2341  N   ASN A 146      34.125  20.769  -2.186  1.00  0.00           N  
ATOM   2342  CA  ASN A 146      35.561  21.043  -2.065  1.00  0.00           C  
ATOM   2343  C   ASN A 146      35.978  21.788  -0.802  1.00  0.00           C  
ATOM   2344  O   ASN A 146      35.605  22.944  -0.600  1.00  0.00           O  
ATOM   2345  CB  ASN A 146      36.067  21.804  -3.282  1.00  0.00           C  
ATOM   2346  CG  ASN A 146      37.562  22.023  -3.245  1.00  0.00           C  
ATOM   2347  OD1 ASN A 146      38.056  22.929  -2.558  1.00  0.00           O  
ATOM   2348  ND2 ASN A 146      38.287  21.212  -3.970  1.00  0.00           N  
ATOM   2349  H   ASN A 146      33.455  21.248  -1.578  1.00  0.00           H  
ATOM   2350  HA  ASN A 146      36.075  20.083  -2.036  1.00  0.00           H  
ATOM   2351 1HB  ASN A 146      35.820  21.265  -4.195  1.00  0.00           H  
ATOM   2352 2HB  ASN A 146      35.570  22.773  -3.332  1.00  0.00           H  
ATOM   2353 1HD2 ASN A 146      39.281  21.307  -3.984  1.00  0.00           H  
ATOM   2354 2HD2 ASN A 146      37.844  20.493  -4.506  1.00  0.00           H  
ATOM   2355  N   ALA A 147      36.806  21.137   0.018  1.00  0.00           N  
ATOM   2356  CA  ALA A 147      37.309  21.728   1.257  1.00  0.00           C  
ATOM   2357  C   ALA A 147      36.177  22.362   2.049  1.00  0.00           C  
ATOM   2358  O   ALA A 147      35.189  21.697   2.349  1.00  0.00           O  
ATOM   2359  CB  ALA A 147      38.394  22.747   0.943  1.00  0.00           C  
ATOM   2360  H   ALA A 147      37.076  20.195  -0.220  1.00  0.00           H  
ATOM   2361  HA  ALA A 147      37.739  20.931   1.863  1.00  0.00           H  
ATOM   2362 1HB  ALA A 147      38.795  23.159   1.868  1.00  0.00           H  
ATOM   2363 2HB  ALA A 147      39.197  22.257   0.392  1.00  0.00           H  
ATOM   2364 3HB  ALA A 147      37.980  23.553   0.330  1.00  0.00           H  
ATOM   2365  N   LEU A 148      36.339  23.627   2.436  1.00  0.00           N  
ATOM   2366  CA  LEU A 148      35.299  24.325   3.176  1.00  0.00           C  
ATOM   2367  C   LEU A 148      34.722  25.431   2.292  1.00  0.00           C  
ATOM   2368  O   LEU A 148      35.479  26.146   1.631  1.00  0.00           O  
ATOM   2369  CB  LEU A 148      35.911  24.911   4.454  1.00  0.00           C  
ATOM   2370  CG  LEU A 148      36.601  23.876   5.376  1.00  0.00           C  
ATOM   2371  CD1 LEU A 148      37.235  24.564   6.541  1.00  0.00           C  
ATOM   2372  CD2 LEU A 148      35.591  22.893   5.837  1.00  0.00           C  
ATOM   2373  H   LEU A 148      37.170  24.130   2.176  1.00  0.00           H  
ATOM   2374  HA  LEU A 148      34.501  23.629   3.433  1.00  0.00           H  
ATOM   2375 1HB  LEU A 148      36.648  25.663   4.180  1.00  0.00           H  
ATOM   2376 2HB  LEU A 148      35.119  25.400   5.033  1.00  0.00           H  
ATOM   2377  HG  LEU A 148      37.384  23.361   4.823  1.00  0.00           H  
ATOM   2378 1HD1 LEU A 148      37.720  23.827   7.178  1.00  0.00           H  
ATOM   2379 2HD1 LEU A 148      37.974  25.280   6.186  1.00  0.00           H  
ATOM   2380 3HD1 LEU A 148      36.472  25.084   7.109  1.00  0.00           H  
ATOM   2381 1HD2 LEU A 148      36.057  22.146   6.479  1.00  0.00           H  
ATOM   2382 2HD2 LEU A 148      34.798  23.404   6.390  1.00  0.00           H  
ATOM   2383 3HD2 LEU A 148      35.185  22.423   4.968  1.00  0.00           H  
ATOM   2384  N   SER A 149      33.400  25.622   2.325  1.00  0.00           N  
ATOM   2385  CA  SER A 149      32.761  26.670   1.526  1.00  0.00           C  
ATOM   2386  C   SER A 149      32.167  27.823   2.337  1.00  0.00           C  
ATOM   2387  O   SER A 149      32.426  28.988   2.026  1.00  0.00           O  
ATOM   2388  CB  SER A 149      31.666  26.077   0.669  1.00  0.00           C  
ATOM   2389  OG  SER A 149      31.022  27.077  -0.073  1.00  0.00           O  
ATOM   2390  H   SER A 149      32.809  25.004   2.873  1.00  0.00           H  
ATOM   2391  HA  SER A 149      33.517  27.090   0.863  1.00  0.00           H  
ATOM   2392 1HB  SER A 149      32.091  25.330  -0.002  1.00  0.00           H  
ATOM   2393 2HB  SER A 149      30.940  25.569   1.303  1.00  0.00           H  
ATOM   2394  HG  SER A 149      30.718  27.720   0.574  1.00  0.00           H  
ATOM   2395  N   LYS A 150      31.343  27.527   3.348  1.00  0.00           N  
ATOM   2396  CA  LYS A 150      30.716  28.649   4.073  1.00  0.00           C  
ATOM   2397  C   LYS A 150      30.459  28.418   5.557  1.00  0.00           C  
ATOM   2398  O   LYS A 150      29.826  27.437   5.956  1.00  0.00           O  
ATOM   2399  CB  LYS A 150      29.393  29.055   3.412  1.00  0.00           C  
ATOM   2400  CG  LYS A 150      28.734  30.288   4.049  1.00  0.00           C  
ATOM   2401  CD  LYS A 150      27.459  30.706   3.323  1.00  0.00           C  
ATOM   2402  CE  LYS A 150      26.854  31.951   3.967  1.00  0.00           C  
ATOM   2403  NZ  LYS A 150      25.595  32.373   3.295  1.00  0.00           N  
ATOM   2404  H   LYS A 150      31.172  26.547   3.582  1.00  0.00           H  
ATOM   2405  HA  LYS A 150      31.392  29.502   4.007  1.00  0.00           H  
ATOM   2406 1HB  LYS A 150      29.564  29.276   2.358  1.00  0.00           H  
ATOM   2407 2HB  LYS A 150      28.685  28.227   3.467  1.00  0.00           H  
ATOM   2408 1HG  LYS A 150      28.486  30.077   5.087  1.00  0.00           H  
ATOM   2409 2HG  LYS A 150      29.436  31.120   4.033  1.00  0.00           H  
ATOM   2410 1HD  LYS A 150      27.680  30.915   2.276  1.00  0.00           H  
ATOM   2411 2HD  LYS A 150      26.729  29.895   3.369  1.00  0.00           H  
ATOM   2412 1HE  LYS A 150      26.645  31.747   5.015  1.00  0.00           H  
ATOM   2413 2HE  LYS A 150      27.575  32.765   3.904  1.00  0.00           H  
ATOM   2414 1HZ  LYS A 150      25.224  33.198   3.742  1.00  0.00           H  
ATOM   2415 2HZ  LYS A 150      25.777  32.574   2.319  1.00  0.00           H  
ATOM   2416 3HZ  LYS A 150      24.914  31.623   3.366  1.00  0.00           H  
ATOM   2417  N   LYS A 151      30.917  29.378   6.368  1.00  0.00           N  
ATOM   2418  CA  LYS A 151      30.744  29.334   7.818  1.00  0.00           C  
ATOM   2419  C   LYS A 151      29.458  29.992   8.285  1.00  0.00           C  
ATOM   2420  O   LYS A 151      29.202  31.163   7.986  1.00  0.00           O  
ATOM   2421  CB  LYS A 151      31.926  30.009   8.518  1.00  0.00           C  
ATOM   2422  CG  LYS A 151      31.885  29.932  10.046  1.00  0.00           C  
ATOM   2423  CD  LYS A 151      33.125  30.580  10.653  1.00  0.00           C  
ATOM   2424  CE  LYS A 151      33.104  30.531  12.171  1.00  0.00           C  
ATOM   2425  NZ  LYS A 151      34.306  31.188  12.754  1.00  0.00           N  
ATOM   2426  H   LYS A 151      31.419  30.155   5.963  1.00  0.00           H  
ATOM   2427  HA  LYS A 151      30.699  28.296   8.125  1.00  0.00           H  
ATOM   2428 1HB  LYS A 151      32.857  29.544   8.186  1.00  0.00           H  
ATOM   2429 2HB  LYS A 151      31.963  31.059   8.237  1.00  0.00           H  
ATOM   2430 1HG  LYS A 151      30.993  30.441  10.415  1.00  0.00           H  
ATOM   2431 2HG  LYS A 151      31.834  28.884  10.352  1.00  0.00           H  
ATOM   2432 1HD  LYS A 151      34.014  30.054  10.293  1.00  0.00           H  
ATOM   2433 2HD  LYS A 151      33.184  31.619  10.333  1.00  0.00           H  
ATOM   2434 1HE  LYS A 151      32.208  31.035  12.538  1.00  0.00           H  
ATOM   2435 2HE  LYS A 151      33.080  29.494  12.493  1.00  0.00           H  
ATOM   2436 1HZ  LYS A 151      34.263  31.137  13.762  1.00  0.00           H  
ATOM   2437 2HZ  LYS A 151      35.137  30.716  12.427  1.00  0.00           H  
ATOM   2438 3HZ  LYS A 151      34.333  32.156  12.468  1.00  0.00           H  
ATOM   2439  N   VAL A 152      28.656  29.220   9.009  1.00  0.00           N  
ATOM   2440  CA  VAL A 152      27.388  29.684   9.541  1.00  0.00           C  
ATOM   2441  C   VAL A 152      27.223  29.353  11.020  1.00  0.00           C  
ATOM   2442  O   VAL A 152      27.478  28.226  11.451  1.00  0.00           O  
ATOM   2443  CB  VAL A 152      26.204  29.062   8.778  1.00  0.00           C  
ATOM   2444  CG1 VAL A 152      24.898  29.575   9.398  1.00  0.00           C  
ATOM   2445  CG2 VAL A 152      26.295  29.405   7.280  1.00  0.00           C  
ATOM   2446  H   VAL A 152      28.950  28.263   9.192  1.00  0.00           H  
ATOM   2447  HA  VAL A 152      27.344  30.766   9.424  1.00  0.00           H  
ATOM   2448  HB  VAL A 152      26.221  27.977   8.900  1.00  0.00           H  
ATOM   2449 1HG1 VAL A 152      24.079  29.159   8.913  1.00  0.00           H  
ATOM   2450 2HG1 VAL A 152      24.843  29.298  10.434  1.00  0.00           H  
ATOM   2451 3HG1 VAL A 152      24.850  30.657   9.311  1.00  0.00           H  
ATOM   2452 1HG2 VAL A 152      25.456  28.965   6.749  1.00  0.00           H  
ATOM   2453 2HG2 VAL A 152      26.275  30.487   7.159  1.00  0.00           H  
ATOM   2454 3HG2 VAL A 152      27.221  29.009   6.868  1.00  0.00           H  
ATOM   2455  N   LYS A 153      26.793  30.333  11.804  1.00  0.00           N  
ATOM   2456  CA  LYS A 153      26.502  30.060  13.200  1.00  0.00           C  
ATOM   2457  C   LYS A 153      25.082  29.518  13.296  1.00  0.00           C  
ATOM   2458  O   LYS A 153      24.151  30.136  12.776  1.00  0.00           O  
ATOM   2459  CB  LYS A 153      26.665  31.317  14.037  1.00  0.00           C  
ATOM   2460  CG  LYS A 153      28.095  31.797  14.165  1.00  0.00           C  
ATOM   2461  CD  LYS A 153      28.189  33.027  15.054  1.00  0.00           C  
ATOM   2462  CE  LYS A 153      29.626  33.504  15.187  1.00  0.00           C  
ATOM   2463  NZ  LYS A 153      29.731  34.722  16.040  1.00  0.00           N  
ATOM   2464  H   LYS A 153      26.632  31.254  11.420  1.00  0.00           H  
ATOM   2465  HA  LYS A 153      27.183  29.294  13.572  1.00  0.00           H  
ATOM   2466 1HB  LYS A 153      26.086  32.122  13.589  1.00  0.00           H  
ATOM   2467 2HB  LYS A 153      26.267  31.150  15.011  1.00  0.00           H  
ATOM   2468 1HG  LYS A 153      28.696  30.998  14.602  1.00  0.00           H  
ATOM   2469 2HG  LYS A 153      28.496  32.030  13.179  1.00  0.00           H  
ATOM   2470 1HD  LYS A 153      27.583  33.829  14.632  1.00  0.00           H  
ATOM   2471 2HD  LYS A 153      27.804  32.787  16.046  1.00  0.00           H  
ATOM   2472 1HE  LYS A 153      30.225  32.706  15.629  1.00  0.00           H  
ATOM   2473 2HE  LYS A 153      30.017  33.731  14.196  1.00  0.00           H  
ATOM   2474 1HZ  LYS A 153      30.699  35.006  16.103  1.00  0.00           H  
ATOM   2475 2HZ  LYS A 153      29.187  35.469  15.631  1.00  0.00           H  
ATOM   2476 3HZ  LYS A 153      29.381  34.517  16.965  1.00  0.00           H  
ATOM   2477  N   VAL A 154      24.923  28.368  13.941  1.00  0.00           N  
ATOM   2478  CA  VAL A 154      23.614  27.729  14.061  1.00  0.00           C  
ATOM   2479  C   VAL A 154      23.221  27.580  15.535  1.00  0.00           C  
ATOM   2480  O   VAL A 154      24.036  27.169  16.364  1.00  0.00           O  
ATOM   2481  CB  VAL A 154      23.651  26.363  13.345  1.00  0.00           C  
ATOM   2482  CG1 VAL A 154      22.359  25.659  13.480  1.00  0.00           C  
ATOM   2483  CG2 VAL A 154      23.999  26.567  11.846  1.00  0.00           C  
ATOM   2484  H   VAL A 154      25.745  27.901  14.324  1.00  0.00           H  
ATOM   2485  HA  VAL A 154      22.872  28.357  13.567  1.00  0.00           H  
ATOM   2486  HB  VAL A 154      24.408  25.742  13.823  1.00  0.00           H  
ATOM   2487 1HG1 VAL A 154      22.419  24.684  12.995  1.00  0.00           H  
ATOM   2488 2HG1 VAL A 154      22.157  25.541  14.522  1.00  0.00           H  
ATOM   2489 3HG1 VAL A 154      21.569  26.233  13.022  1.00  0.00           H  
ATOM   2490 1HG2 VAL A 154      24.039  25.601  11.347  1.00  0.00           H  
ATOM   2491 2HG2 VAL A 154      23.233  27.188  11.379  1.00  0.00           H  
ATOM   2492 3HG2 VAL A 154      24.970  27.057  11.754  1.00  0.00           H  
ATOM   2493  N   LYS A 155      21.995  27.979  15.880  1.00  0.00           N  
ATOM   2494  CA  LYS A 155      21.561  27.932  17.290  1.00  0.00           C  
ATOM   2495  C   LYS A 155      20.753  26.701  17.663  1.00  0.00           C  
ATOM   2496  O   LYS A 155      19.740  26.393  17.037  1.00  0.00           O  
ATOM   2497  CB  LYS A 155      20.754  29.169  17.673  1.00  0.00           C  
ATOM   2498  CG  LYS A 155      20.325  29.164  19.145  1.00  0.00           C  
ATOM   2499  CD  LYS A 155      19.540  30.390  19.507  1.00  0.00           C  
ATOM   2500  CE  LYS A 155      20.424  31.622  19.574  1.00  0.00           C  
ATOM   2501  NZ  LYS A 155      19.652  32.808  20.018  1.00  0.00           N  
ATOM   2502  H   LYS A 155      21.361  28.281  15.133  1.00  0.00           H  
ATOM   2503  HA  LYS A 155      22.452  27.923  17.916  1.00  0.00           H  
ATOM   2504 1HB  LYS A 155      21.353  30.064  17.497  1.00  0.00           H  
ATOM   2505 2HB  LYS A 155      19.861  29.240  17.051  1.00  0.00           H  
ATOM   2506 1HG  LYS A 155      19.696  28.295  19.341  1.00  0.00           H  
ATOM   2507 2HG  LYS A 155      21.212  29.096  19.784  1.00  0.00           H  
ATOM   2508 1HD  LYS A 155      18.760  30.561  18.755  1.00  0.00           H  
ATOM   2509 2HD  LYS A 155      19.062  30.244  20.474  1.00  0.00           H  
ATOM   2510 1HE  LYS A 155      21.245  31.446  20.269  1.00  0.00           H  
ATOM   2511 2HE  LYS A 155      20.833  31.820  18.583  1.00  0.00           H  
ATOM   2512 1HZ  LYS A 155      20.245  33.620  20.042  1.00  0.00           H  
ATOM   2513 2HZ  LYS A 155      18.884  32.958  19.344  1.00  0.00           H  
ATOM   2514 3HZ  LYS A 155      19.268  32.642  20.930  1.00  0.00           H  
ATOM   2515  N   ILE A 156      21.138  26.019  18.725  1.00  0.00           N  
ATOM   2516  CA  ILE A 156      20.370  24.847  19.076  1.00  0.00           C  
ATOM   2517  C   ILE A 156      19.068  25.246  19.761  1.00  0.00           C  
ATOM   2518  O   ILE A 156      19.060  25.881  20.818  1.00  0.00           O  
ATOM   2519  CB  ILE A 156      21.193  23.897  19.957  1.00  0.00           C  
ATOM   2520  CG1 ILE A 156      22.436  23.423  19.199  1.00  0.00           C  
ATOM   2521  CG2 ILE A 156      20.345  22.703  20.354  1.00  0.00           C  
ATOM   2522  CD1 ILE A 156      23.403  22.691  20.069  1.00  0.00           C  
ATOM   2523  H   ILE A 156      21.966  26.293  19.262  1.00  0.00           H  
ATOM   2524  HA  ILE A 156      20.111  24.312  18.171  1.00  0.00           H  
ATOM   2525  HB  ILE A 156      21.528  24.427  20.855  1.00  0.00           H  
ATOM   2526 1HG1 ILE A 156      22.132  22.764  18.389  1.00  0.00           H  
ATOM   2527 2HG1 ILE A 156      22.947  24.292  18.771  1.00  0.00           H  
ATOM   2528 1HG2 ILE A 156      20.934  22.041  20.974  1.00  0.00           H  
ATOM   2529 2HG2 ILE A 156      19.473  23.033  20.899  1.00  0.00           H  
ATOM   2530 3HG2 ILE A 156      20.025  22.169  19.453  1.00  0.00           H  
ATOM   2531 1HD1 ILE A 156      24.265  22.381  19.486  1.00  0.00           H  
ATOM   2532 2HD1 ILE A 156      23.728  23.343  20.867  1.00  0.00           H  
ATOM   2533 3HD1 ILE A 156      22.912  21.817  20.491  1.00  0.00           H  
ATOM   2534  N   LEU A 157      17.958  24.859  19.148  1.00  0.00           N  
ATOM   2535  CA  LEU A 157      16.618  25.155  19.638  1.00  0.00           C  
ATOM   2536  C   LEU A 157      16.152  24.035  20.527  1.00  0.00           C  
ATOM   2537  O   LEU A 157      15.371  24.233  21.466  1.00  0.00           O  
ATOM   2538  CB  LEU A 157      15.630  25.262  18.493  1.00  0.00           C  
ATOM   2539  CG  LEU A 157      15.841  26.331  17.489  1.00  0.00           C  
ATOM   2540  CD1 LEU A 157      14.805  26.140  16.419  1.00  0.00           C  
ATOM   2541  CD2 LEU A 157      15.718  27.717  18.124  1.00  0.00           C  
ATOM   2542  H   LEU A 157      18.061  24.325  18.294  1.00  0.00           H  
ATOM   2543  HA  LEU A 157      16.638  26.084  20.210  1.00  0.00           H  
ATOM   2544 1HB  LEU A 157      15.634  24.308  17.960  1.00  0.00           H  
ATOM   2545 2HB  LEU A 157      14.640  25.401  18.916  1.00  0.00           H  
ATOM   2546  HG  LEU A 157      16.822  26.230  17.059  1.00  0.00           H  
ATOM   2547 1HD1 LEU A 157      14.942  26.885  15.695  1.00  0.00           H  
ATOM   2548 2HD1 LEU A 157      14.931  25.156  15.972  1.00  0.00           H  
ATOM   2549 3HD1 LEU A 157      13.802  26.228  16.845  1.00  0.00           H  
ATOM   2550 1HD2 LEU A 157      15.867  28.486  17.360  1.00  0.00           H  
ATOM   2551 2HD2 LEU A 157      14.722  27.830  18.562  1.00  0.00           H  
ATOM   2552 3HD2 LEU A 157      16.475  27.828  18.903  1.00  0.00           H  
ATOM   2553  N   ALA A 158      16.627  22.846  20.193  1.00  0.00           N  
ATOM   2554  CA  ALA A 158      16.285  21.668  20.952  1.00  0.00           C  
ATOM   2555  C   ALA A 158      17.283  20.554  20.718  1.00  0.00           C  
ATOM   2556  O   ALA A 158      18.028  20.567  19.742  1.00  0.00           O  
ATOM   2557  CB  ALA A 158      14.913  21.193  20.644  1.00  0.00           C  
ATOM   2558  H   ALA A 158      17.238  22.779  19.380  1.00  0.00           H  
ATOM   2559  HA  ALA A 158      16.299  21.933  21.987  1.00  0.00           H  
ATOM   2560 1HB  ALA A 158      14.702  20.340  21.265  1.00  0.00           H  
ATOM   2561 2HB  ALA A 158      14.212  21.956  20.827  1.00  0.00           H  
ATOM   2562 3HB  ALA A 158      14.859  20.931  19.724  1.00  0.00           H  
ATOM   2563  N   ILE A 159      17.292  19.610  21.640  1.00  0.00           N  
ATOM   2564  CA  ILE A 159      18.117  18.414  21.560  1.00  0.00           C  
ATOM   2565  C   ILE A 159      17.273  17.159  21.660  1.00  0.00           C  
ATOM   2566  O   ILE A 159      16.337  17.112  22.462  1.00  0.00           O  
ATOM   2567  CB  ILE A 159      19.218  18.414  22.634  1.00  0.00           C  
ATOM   2568  CG1 ILE A 159      20.114  19.630  22.381  1.00  0.00           C  
ATOM   2569  CG2 ILE A 159      20.036  17.115  22.574  1.00  0.00           C  
ATOM   2570  CD1 ILE A 159      21.102  19.897  23.397  1.00  0.00           C  
ATOM   2571  H   ILE A 159      16.665  19.730  22.430  1.00  0.00           H  
ATOM   2572  HA  ILE A 159      18.609  18.406  20.594  1.00  0.00           H  
ATOM   2573  HB  ILE A 159      18.776  18.527  23.620  1.00  0.00           H  
ATOM   2574 1HG1 ILE A 159      20.620  19.488  21.455  1.00  0.00           H  
ATOM   2575 2HG1 ILE A 159      19.495  20.508  22.311  1.00  0.00           H  
ATOM   2576 1HG2 ILE A 159      20.808  17.148  23.305  1.00  0.00           H  
ATOM   2577 2HG2 ILE A 159      19.397  16.258  22.767  1.00  0.00           H  
ATOM   2578 3HG2 ILE A 159      20.491  17.013  21.591  1.00  0.00           H  
ATOM   2579 1HD1 ILE A 159      21.670  20.779  23.112  1.00  0.00           H  
ATOM   2580 2HD1 ILE A 159      20.601  20.073  24.351  1.00  0.00           H  
ATOM   2581 3HD1 ILE A 159      21.772  19.051  23.485  1.00  0.00           H  
ATOM   2582  N   THR A 160      17.587  16.173  20.810  1.00  0.00           N  
ATOM   2583  CA  THR A 160      16.919  14.867  20.784  1.00  0.00           C  
ATOM   2584  C   THR A 160      17.837  13.664  20.942  1.00  0.00           C  
ATOM   2585  O   THR A 160      19.072  13.764  20.918  1.00  0.00           O  
ATOM   2586  CB  THR A 160      16.157  14.641  19.465  1.00  0.00           C  
ATOM   2587  OG1 THR A 160      15.404  13.411  19.559  1.00  0.00           O  
ATOM   2588  CG2 THR A 160      17.066  14.558  18.345  1.00  0.00           C  
ATOM   2589  H   THR A 160      18.369  16.340  20.177  1.00  0.00           H  
ATOM   2590  HA  THR A 160      16.198  14.839  21.594  1.00  0.00           H  
ATOM   2591  HB  THR A 160      15.463  15.469  19.303  1.00  0.00           H  
ATOM   2592  HG1 THR A 160      14.707  13.517  20.234  1.00  0.00           H  
ATOM   2593 1HG2 THR A 160      16.495  14.395  17.431  1.00  0.00           H  
ATOM   2594 2HG2 THR A 160      17.633  15.485  18.260  1.00  0.00           H  
ATOM   2595 3HG2 THR A 160      17.744  13.724  18.492  1.00  0.00           H  
ATOM   2596  N   ASP A 161      17.184  12.502  21.055  1.00  0.00           N  
ATOM   2597  CA  ASP A 161      17.857  11.210  21.143  1.00  0.00           C  
ATOM   2598  C   ASP A 161      17.928  10.397  19.861  1.00  0.00           C  
ATOM   2599  O   ASP A 161      18.605   9.368  19.845  1.00  0.00           O  
ATOM   2600  CB  ASP A 161      17.230  10.321  22.216  1.00  0.00           C  
ATOM   2601  CG  ASP A 161      17.522  10.761  23.617  1.00  0.00           C  
ATOM   2602  OD1 ASP A 161      18.638  11.217  23.851  1.00  0.00           O  
ATOM   2603  OD2 ASP A 161      16.699  10.602  24.470  1.00  0.00           O  
ATOM   2604  H   ASP A 161      16.159  12.537  21.078  1.00  0.00           H  
ATOM   2605  HA  ASP A 161      18.882  11.405  21.452  1.00  0.00           H  
ATOM   2606 1HB  ASP A 161      16.148  10.307  22.073  1.00  0.00           H  
ATOM   2607 2HB  ASP A 161      17.584   9.298  22.082  1.00  0.00           H  
ATOM   2608  N   GLU A 162      17.234  10.799  18.799  1.00  0.00           N  
ATOM   2609  CA  GLU A 162      17.294   9.905  17.634  1.00  0.00           C  
ATOM   2610  C   GLU A 162      17.191  10.531  16.256  1.00  0.00           C  
ATOM   2611  O   GLU A 162      16.865  11.708  16.089  1.00  0.00           O  
ATOM   2612  CB  GLU A 162      16.248   8.790  17.720  1.00  0.00           C  
ATOM   2613  CG  GLU A 162      14.813   9.228  17.691  1.00  0.00           C  
ATOM   2614  CD  GLU A 162      13.864   8.043  17.713  1.00  0.00           C  
ATOM   2615  OE1 GLU A 162      14.162   7.064  18.353  1.00  0.00           O  
ATOM   2616  OE2 GLU A 162      12.849   8.119  17.050  1.00  0.00           O  
ATOM   2617  H   GLU A 162      16.669  11.657  18.837  1.00  0.00           H  
ATOM   2618  HA  GLU A 162      18.267   9.415  17.657  1.00  0.00           H  
ATOM   2619 1HB  GLU A 162      16.394   8.083  16.908  1.00  0.00           H  
ATOM   2620 2HB  GLU A 162      16.394   8.240  18.652  1.00  0.00           H  
ATOM   2621 1HG  GLU A 162      14.622   9.857  18.556  1.00  0.00           H  
ATOM   2622 2HG  GLU A 162      14.636   9.820  16.794  1.00  0.00           H  
ATOM   2623  N   GLU A 163      17.512   9.681  15.275  1.00  0.00           N  
ATOM   2624  CA  GLU A 163      17.558   9.986  13.852  1.00  0.00           C  
ATOM   2625  C   GLU A 163      17.202   8.763  12.983  1.00  0.00           C  
ATOM   2626  O   GLU A 163      17.480   7.643  13.413  1.00  0.00           O  
ATOM   2627  CB  GLU A 163      19.013  10.361  13.559  1.00  0.00           C  
ATOM   2628  CG  GLU A 163      19.994   9.240  13.828  1.00  0.00           C  
ATOM   2629  CD  GLU A 163      21.418   9.647  13.586  1.00  0.00           C  
ATOM   2630  OE1 GLU A 163      21.638  10.809  13.402  1.00  0.00           O  
ATOM   2631  OE2 GLU A 163      22.286   8.790  13.559  1.00  0.00           O  
ATOM   2632  H   GLU A 163      17.752   8.739  15.551  1.00  0.00           H  
ATOM   2633  HA  GLU A 163      16.869  10.802  13.655  1.00  0.00           H  
ATOM   2634 1HB  GLU A 163      19.165  10.575  12.530  1.00  0.00           H  
ATOM   2635 2HB  GLU A 163      19.299  11.232  14.130  1.00  0.00           H  
ATOM   2636 1HG  GLU A 163      19.892   8.927  14.866  1.00  0.00           H  
ATOM   2637 2HG  GLU A 163      19.746   8.395  13.188  1.00  0.00           H  
ATOM   2638  N   ARG A 164      16.650   8.917  11.746  1.00  0.00           N  
ATOM   2639  CA  ARG A 164      16.110  10.122  11.063  1.00  0.00           C  
ATOM   2640  C   ARG A 164      15.447   9.658   9.760  1.00  0.00           C  
ATOM   2641  O   ARG A 164      15.983   8.798   9.070  1.00  0.00           O  
ATOM   2642  CB  ARG A 164      17.162  11.182  10.744  1.00  0.00           C  
ATOM   2643  CG  ARG A 164      16.696  12.446  10.083  1.00  0.00           C  
ATOM   2644  CD  ARG A 164      15.732  13.148  10.942  1.00  0.00           C  
ATOM   2645  NE  ARG A 164      16.272  13.392  12.260  1.00  0.00           N  
ATOM   2646  CZ  ARG A 164      15.518  13.841  13.293  1.00  0.00           C  
ATOM   2647  NH1 ARG A 164      14.258  14.114  13.101  1.00  0.00           N  
ATOM   2648  NH2 ARG A 164      16.026  14.034  14.485  1.00  0.00           N  
ATOM   2649  H   ARG A 164      16.559   8.063  11.214  1.00  0.00           H  
ATOM   2650  HA  ARG A 164      15.346  10.578  11.695  1.00  0.00           H  
ATOM   2651 1HB  ARG A 164      17.537  11.586  11.629  1.00  0.00           H  
ATOM   2652 2HB  ARG A 164      17.991  10.757  10.179  1.00  0.00           H  
ATOM   2653 1HG  ARG A 164      17.538  13.102   9.961  1.00  0.00           H  
ATOM   2654 2HG  ARG A 164      16.267  12.243   9.129  1.00  0.00           H  
ATOM   2655 1HD  ARG A 164      15.488  14.112  10.493  1.00  0.00           H  
ATOM   2656 2HD  ARG A 164      14.827  12.563  11.054  1.00  0.00           H  
ATOM   2657  HE  ARG A 164      17.289  13.207  12.409  1.00  0.00           H  
ATOM   2658 1HH1 ARG A 164      13.844  13.987  12.189  1.00  0.00           H  
ATOM   2659 2HH1 ARG A 164      13.713  14.481  13.868  1.00  0.00           H  
ATOM   2660 1HH2 ARG A 164      17.010  13.848  14.656  1.00  0.00           H  
ATOM   2661 2HH2 ARG A 164      15.426  14.371  15.219  1.00  0.00           H  
ATOM   2662  N   LEU A 165      14.304  10.234   9.404  1.00  0.00           N  
ATOM   2663  CA  LEU A 165      13.613   9.860   8.167  1.00  0.00           C  
ATOM   2664  C   LEU A 165      14.296  10.328   6.869  1.00  0.00           C  
ATOM   2665  O   LEU A 165      14.201   9.665   5.838  1.00  0.00           O  
ATOM   2666  CB  LEU A 165      12.188  10.418   8.218  1.00  0.00           C  
ATOM   2667  CG  LEU A 165      11.276   9.780   9.279  1.00  0.00           C  
ATOM   2668  CD1 LEU A 165       9.944  10.536   9.352  1.00  0.00           C  
ATOM   2669  CD2 LEU A 165      11.054   8.325   8.937  1.00  0.00           C  
ATOM   2670  H   LEU A 165      13.885  10.931  10.001  1.00  0.00           H  
ATOM   2671  HA  LEU A 165      13.554   8.772   8.138  1.00  0.00           H  
ATOM   2672 1HB  LEU A 165      12.239  11.484   8.418  1.00  0.00           H  
ATOM   2673 2HB  LEU A 165      11.724  10.273   7.242  1.00  0.00           H  
ATOM   2674  HG  LEU A 165      11.754   9.842  10.238  1.00  0.00           H  
ATOM   2675 1HD1 LEU A 165       9.309  10.084  10.113  1.00  0.00           H  
ATOM   2676 2HD1 LEU A 165      10.137  11.572   9.616  1.00  0.00           H  
ATOM   2677 3HD1 LEU A 165       9.441  10.492   8.388  1.00  0.00           H  
ATOM   2678 1HD2 LEU A 165      10.418   7.864   9.695  1.00  0.00           H  
ATOM   2679 2HD2 LEU A 165      10.570   8.250   7.963  1.00  0.00           H  
ATOM   2680 3HD2 LEU A 165      12.013   7.808   8.906  1.00  0.00           H  
ATOM   2681  N   GLY A 166      14.943  11.492   6.915  1.00  0.00           N  
ATOM   2682  CA  GLY A 166      15.571  12.104   5.739  1.00  0.00           C  
ATOM   2683  C   GLY A 166      16.687  11.286   5.078  1.00  0.00           C  
ATOM   2684  O   GLY A 166      16.600  10.976   3.889  1.00  0.00           O  
ATOM   2685  H   GLY A 166      14.991  11.970   7.794  1.00  0.00           H  
ATOM   2686 1HA  GLY A 166      14.795  12.292   4.997  1.00  0.00           H  
ATOM   2687 2HA  GLY A 166      15.959  13.078   6.015  1.00  0.00           H  
ATOM   2688  N   LEU A 167      17.751  10.970   5.824  1.00  0.00           N  
ATOM   2689  CA  LEU A 167      18.857  10.204   5.252  1.00  0.00           C  
ATOM   2690  C   LEU A 167      19.030   8.832   5.894  1.00  0.00           C  
ATOM   2691  O   LEU A 167      19.005   8.688   7.114  1.00  0.00           O  
ATOM   2692  CB  LEU A 167      20.185  10.976   5.369  1.00  0.00           C  
ATOM   2693  CG  LEU A 167      20.274  12.351   4.644  1.00  0.00           C  
ATOM   2694  CD1 LEU A 167      21.651  12.970   4.914  1.00  0.00           C  
ATOM   2695  CD2 LEU A 167      20.051  12.169   3.170  1.00  0.00           C  
ATOM   2696  H   LEU A 167      17.778  11.243   6.793  1.00  0.00           H  
ATOM   2697  HA  LEU A 167      18.651  10.049   4.194  1.00  0.00           H  
ATOM   2698 1HB  LEU A 167      20.378  11.160   6.423  1.00  0.00           H  
ATOM   2699 2HB  LEU A 167      20.983  10.357   5.003  1.00  0.00           H  
ATOM   2700  HG  LEU A 167      19.513  13.021   5.039  1.00  0.00           H  
ATOM   2701 1HD1 LEU A 167      21.727  13.936   4.425  1.00  0.00           H  
ATOM   2702 2HD1 LEU A 167      21.801  13.101   5.974  1.00  0.00           H  
ATOM   2703 3HD1 LEU A 167      22.431  12.308   4.530  1.00  0.00           H  
ATOM   2704 1HD2 LEU A 167      20.112  13.133   2.671  1.00  0.00           H  
ATOM   2705 2HD2 LEU A 167      20.811  11.506   2.767  1.00  0.00           H  
ATOM   2706 3HD2 LEU A 167      19.064  11.735   3.000  1.00  0.00           H  
ATOM   2707  N   GLY A 168      19.323   7.836   5.059  1.00  0.00           N  
ATOM   2708  CA  GLY A 168      19.586   6.459   5.489  1.00  0.00           C  
ATOM   2709  C   GLY A 168      21.083   6.193   5.661  1.00  0.00           C  
ATOM   2710  O   GLY A 168      21.525   5.048   5.687  1.00  0.00           O  
ATOM   2711  H   GLY A 168      19.338   8.034   4.066  1.00  0.00           H  
ATOM   2712 1HA  GLY A 168      19.069   6.267   6.429  1.00  0.00           H  
ATOM   2713 2HA  GLY A 168      19.178   5.766   4.752  1.00  0.00           H  
ATOM   2714  N   TYR A 169      21.852   7.271   5.726  1.00  0.00           N  
ATOM   2715  CA  TYR A 169      23.308   7.231   5.761  1.00  0.00           C  
ATOM   2716  C   TYR A 169      23.889   7.637   7.114  1.00  0.00           C  
ATOM   2717  O   TYR A 169      25.008   8.140   7.184  1.00  0.00           O  
ATOM   2718  CB  TYR A 169      23.842   8.150   4.674  1.00  0.00           C  
ATOM   2719  CG  TYR A 169      23.269   7.802   3.325  1.00  0.00           C  
ATOM   2720  CD1 TYR A 169      22.306   8.628   2.768  1.00  0.00           C  
ATOM   2721  CD2 TYR A 169      23.667   6.655   2.664  1.00  0.00           C  
ATOM   2722  CE1 TYR A 169      21.746   8.318   1.552  1.00  0.00           C  
ATOM   2723  CE2 TYR A 169      23.108   6.339   1.442  1.00  0.00           C  
ATOM   2724  CZ  TYR A 169      22.150   7.167   0.886  1.00  0.00           C  
ATOM   2725  OH  TYR A 169      21.589   6.851  -0.333  1.00  0.00           O  
ATOM   2726  H   TYR A 169      21.399   8.171   5.737  1.00  0.00           H  
ATOM   2727  HA  TYR A 169      23.632   6.209   5.560  1.00  0.00           H  
ATOM   2728 1HB  TYR A 169      23.589   9.191   4.908  1.00  0.00           H  
ATOM   2729 2HB  TYR A 169      24.928   8.074   4.622  1.00  0.00           H  
ATOM   2730  HD1 TYR A 169      21.999   9.518   3.287  1.00  0.00           H  
ATOM   2731  HD2 TYR A 169      24.418   6.001   3.108  1.00  0.00           H  
ATOM   2732  HE1 TYR A 169      20.991   8.973   1.117  1.00  0.00           H  
ATOM   2733  HE2 TYR A 169      23.417   5.436   0.918  1.00  0.00           H  
ATOM   2734  HH  TYR A 169      20.971   7.537  -0.590  1.00  0.00           H  
ATOM   2735  N   GLN A 170      23.124   7.428   8.185  1.00  0.00           N  
ATOM   2736  CA  GLN A 170      23.577   7.818   9.517  1.00  0.00           C  
ATOM   2737  C   GLN A 170      24.957   7.249   9.797  1.00  0.00           C  
ATOM   2738  O   GLN A 170      25.292   6.143   9.372  1.00  0.00           O  
ATOM   2739  CB  GLN A 170      22.632   7.313  10.607  1.00  0.00           C  
ATOM   2740  CG  GLN A 170      22.644   5.812  10.787  1.00  0.00           C  
ATOM   2741  CD  GLN A 170      21.649   5.316  11.836  1.00  0.00           C  
ATOM   2742  OE1 GLN A 170      21.025   4.259  11.622  1.00  0.00           O  
ATOM   2743  NE2 GLN A 170      21.488   6.040  12.942  1.00  0.00           N  
ATOM   2744  H   GLN A 170      22.219   7.002   8.061  1.00  0.00           H  
ATOM   2745  HA  GLN A 170      23.634   8.905   9.566  1.00  0.00           H  
ATOM   2746 1HB  GLN A 170      22.939   7.744  11.553  1.00  0.00           H  
ATOM   2747 2HB  GLN A 170      21.613   7.644  10.410  1.00  0.00           H  
ATOM   2748 1HG  GLN A 170      22.405   5.343   9.833  1.00  0.00           H  
ATOM   2749 2HG  GLN A 170      23.648   5.520  11.106  1.00  0.00           H  
ATOM   2750 1HE2 GLN A 170      20.839   5.756  13.647  1.00  0.00           H  
ATOM   2751 2HE2 GLN A 170      22.005   6.918  13.082  1.00  0.00           H  
ATOM   2752  N   ASN A 171      25.738   8.006  10.550  1.00  0.00           N  
ATOM   2753  CA  ASN A 171      27.096   7.614  10.886  1.00  0.00           C  
ATOM   2754  C   ASN A 171      27.403   8.019  12.322  1.00  0.00           C  
ATOM   2755  O   ASN A 171      26.478   8.236  13.113  1.00  0.00           O  
ATOM   2756  CB  ASN A 171      28.066   8.199   9.862  1.00  0.00           C  
ATOM   2757  CG  ASN A 171      28.124   9.726   9.831  1.00  0.00           C  
ATOM   2758  OD1 ASN A 171      27.928  10.413  10.837  1.00  0.00           O  
ATOM   2759  ND2 ASN A 171      28.405  10.276   8.675  1.00  0.00           N  
ATOM   2760  H   ASN A 171      25.389   8.895  10.874  1.00  0.00           H  
ATOM   2761  HA  ASN A 171      27.170   6.526  10.840  1.00  0.00           H  
ATOM   2762 1HB  ASN A 171      29.055   7.797  10.011  1.00  0.00           H  
ATOM   2763 2HB  ASN A 171      27.746   7.868   8.872  1.00  0.00           H  
ATOM   2764 1HD2 ASN A 171      28.468  11.296   8.613  1.00  0.00           H  
ATOM   2765 2HD2 ASN A 171      28.562   9.706   7.869  1.00  0.00           H  
ATOM   2766  N   MET A 172      28.690   8.081  12.658  1.00  0.00           N  
ATOM   2767  CA  MET A 172      29.154   8.390  14.012  1.00  0.00           C  
ATOM   2768  C   MET A 172      29.148   9.859  14.396  1.00  0.00           C  
ATOM   2769  O   MET A 172      29.476  10.184  15.536  1.00  0.00           O  
ATOM   2770  CB  MET A 172      30.564   7.847  14.195  1.00  0.00           C  
ATOM   2771  CG  MET A 172      31.611   8.532  13.347  1.00  0.00           C  
ATOM   2772  SD  MET A 172      31.433   8.177  11.617  1.00  0.00           S  
ATOM   2773  CE  MET A 172      31.807   6.420  11.610  1.00  0.00           C  
ATOM   2774  H   MET A 172      29.386   7.890  11.956  1.00  0.00           H  
ATOM   2775  HA  MET A 172      28.493   7.906  14.719  1.00  0.00           H  
ATOM   2776 1HB  MET A 172      30.856   7.956  15.238  1.00  0.00           H  
ATOM   2777 2HB  MET A 172      30.575   6.779  13.967  1.00  0.00           H  
ATOM   2778 1HG  MET A 172      31.546   9.606  13.478  1.00  0.00           H  
ATOM   2779 2HG  MET A 172      32.577   8.221  13.652  1.00  0.00           H  
ATOM   2780 1HE  MET A 172      31.736   6.030  10.591  1.00  0.00           H  
ATOM   2781 2HE  MET A 172      32.813   6.256  11.985  1.00  0.00           H  
ATOM   2782 3HE  MET A 172      31.096   5.888  12.246  1.00  0.00           H  
ATOM   2783  N   GLY A 173      28.801  10.746  13.475  1.00  0.00           N  
ATOM   2784  CA  GLY A 173      28.828  12.178  13.747  1.00  0.00           C  
ATOM   2785  C   GLY A 173      27.538  12.710  14.364  1.00  0.00           C  
ATOM   2786  O   GLY A 173      26.611  11.960  14.640  1.00  0.00           O  
ATOM   2787  H   GLY A 173      28.505  10.432  12.557  1.00  0.00           H  
ATOM   2788 1HA  GLY A 173      29.665  12.424  14.392  1.00  0.00           H  
ATOM   2789 2HA  GLY A 173      29.004  12.688  12.803  1.00  0.00           H  
ATOM   2790  N   LEU A 174      27.493  14.020  14.560  1.00  0.00           N  
ATOM   2791  CA  LEU A 174      26.341  14.724  15.123  1.00  0.00           C  
ATOM   2792  C   LEU A 174      25.351  14.965  14.008  1.00  0.00           C  
ATOM   2793  O   LEU A 174      25.764  15.152  12.853  1.00  0.00           O  
ATOM   2794  CB  LEU A 174      26.746  16.089  15.706  1.00  0.00           C  
ATOM   2795  CG  LEU A 174      27.687  16.141  16.906  1.00  0.00           C  
ATOM   2796  CD1 LEU A 174      28.187  17.573  17.102  1.00  0.00           C  
ATOM   2797  CD2 LEU A 174      26.900  15.753  18.162  1.00  0.00           C  
ATOM   2798  H   LEU A 174      28.303  14.544  14.256  1.00  0.00           H  
ATOM   2799  HA  LEU A 174      25.873  14.108  15.891  1.00  0.00           H  
ATOM   2800 1HB  LEU A 174      27.175  16.644  14.943  1.00  0.00           H  
ATOM   2801 2HB  LEU A 174      25.838  16.591  15.987  1.00  0.00           H  
ATOM   2802  HG  LEU A 174      28.529  15.471  16.746  1.00  0.00           H  
ATOM   2803 1HD1 LEU A 174      28.838  17.607  17.957  1.00  0.00           H  
ATOM   2804 2HD1 LEU A 174      28.739  17.897  16.220  1.00  0.00           H  
ATOM   2805 3HD1 LEU A 174      27.338  18.237  17.265  1.00  0.00           H  
ATOM   2806 1HD2 LEU A 174      27.552  15.799  19.012  1.00  0.00           H  
ATOM   2807 2HD2 LEU A 174      26.089  16.442  18.310  1.00  0.00           H  
ATOM   2808 3HD2 LEU A 174      26.485  14.763  18.078  1.00  0.00           H  
ATOM   2809  N   GLN A 175      24.064  14.986  14.333  1.00  0.00           N  
ATOM   2810  CA  GLN A 175      23.127  15.313  13.269  1.00  0.00           C  
ATOM   2811  C   GLN A 175      22.300  16.529  13.642  1.00  0.00           C  
ATOM   2812  O   GLN A 175      21.709  16.613  14.716  1.00  0.00           O  
ATOM   2813  CB  GLN A 175      22.244  14.131  12.920  1.00  0.00           C  
ATOM   2814  CG  GLN A 175      21.352  14.374  11.745  1.00  0.00           C  
ATOM   2815  CD  GLN A 175      20.480  13.195  11.490  1.00  0.00           C  
ATOM   2816  OE1 GLN A 175      19.426  13.060  12.141  1.00  0.00           O  
ATOM   2817  NE2 GLN A 175      20.896  12.306  10.585  1.00  0.00           N  
ATOM   2818  H   GLN A 175      23.750  14.796  15.294  1.00  0.00           H  
ATOM   2819  HA  GLN A 175      23.683  15.572  12.368  1.00  0.00           H  
ATOM   2820 1HB  GLN A 175      22.867  13.265  12.680  1.00  0.00           H  
ATOM   2821 2HB  GLN A 175      21.628  13.859  13.751  1.00  0.00           H  
ATOM   2822 1HG  GLN A 175      20.729  15.225  11.946  1.00  0.00           H  
ATOM   2823 2HG  GLN A 175      21.978  14.555  10.866  1.00  0.00           H  
ATOM   2824 1HE2 GLN A 175      20.364  11.483  10.418  1.00  0.00           H  
ATOM   2825 2HE2 GLN A 175      21.774  12.441  10.051  1.00  0.00           H  
ATOM   2826  N   PHE A 176      22.298  17.484  12.744  1.00  0.00           N  
ATOM   2827  CA  PHE A 176      21.613  18.748  12.924  1.00  0.00           C  
ATOM   2828  C   PHE A 176      20.361  18.847  12.043  1.00  0.00           C  
ATOM   2829  O   PHE A 176      20.455  18.842  10.817  1.00  0.00           O  
ATOM   2830  CB  PHE A 176      22.645  19.809  12.593  1.00  0.00           C  
ATOM   2831  CG  PHE A 176      23.775  19.997  13.629  1.00  0.00           C  
ATOM   2832  CD1 PHE A 176      24.879  19.166  13.662  1.00  0.00           C  
ATOM   2833  CD2 PHE A 176      23.740  21.046  14.533  1.00  0.00           C  
ATOM   2834  CE1 PHE A 176      25.871  19.384  14.602  1.00  0.00           C  
ATOM   2835  CE2 PHE A 176      24.725  21.264  15.450  1.00  0.00           C  
ATOM   2836  CZ  PHE A 176      25.792  20.427  15.493  1.00  0.00           C  
ATOM   2837  H   PHE A 176      22.811  17.336  11.872  1.00  0.00           H  
ATOM   2838  HA  PHE A 176      21.311  18.844  13.967  1.00  0.00           H  
ATOM   2839 1HB  PHE A 176      23.121  19.449  11.714  1.00  0.00           H  
ATOM   2840 2HB  PHE A 176      22.213  20.745  12.338  1.00  0.00           H  
ATOM   2841  HD1 PHE A 176      24.956  18.338  12.953  1.00  0.00           H  
ATOM   2842  HD2 PHE A 176      22.924  21.701  14.511  1.00  0.00           H  
ATOM   2843  HE1 PHE A 176      26.727  18.739  14.637  1.00  0.00           H  
ATOM   2844  HE2 PHE A 176      24.652  22.099  16.147  1.00  0.00           H  
ATOM   2845  HZ  PHE A 176      26.579  20.585  16.229  1.00  0.00           H  
ATOM   2846  N   ILE A 177      19.185  18.915  12.675  1.00  0.00           N  
ATOM   2847  CA  ILE A 177      17.928  18.927  11.935  1.00  0.00           C  
ATOM   2848  C   ILE A 177      17.227  20.275  11.953  1.00  0.00           C  
ATOM   2849  O   ILE A 177      16.954  20.853  13.002  1.00  0.00           O  
ATOM   2850  CB  ILE A 177      17.000  17.861  12.500  1.00  0.00           C  
ATOM   2851  CG1 ILE A 177      17.693  16.575  12.465  1.00  0.00           C  
ATOM   2852  CG2 ILE A 177      15.712  17.818  11.719  1.00  0.00           C  
ATOM   2853  CD1 ILE A 177      18.047  16.163  11.111  1.00  0.00           C  
ATOM   2854  H   ILE A 177      19.153  18.921  13.689  1.00  0.00           H  
ATOM   2855  HA  ILE A 177      18.142  18.668  10.907  1.00  0.00           H  
ATOM   2856  HB  ILE A 177      16.798  18.061  13.499  1.00  0.00           H  
ATOM   2857 1HG1 ILE A 177      18.600  16.634  13.068  1.00  0.00           H  
ATOM   2858 2HG1 ILE A 177      17.080  15.877  12.889  1.00  0.00           H  
ATOM   2859 1HG2 ILE A 177      15.060  17.051  12.124  1.00  0.00           H  
ATOM   2860 2HG2 ILE A 177      15.212  18.787  11.774  1.00  0.00           H  
ATOM   2861 3HG2 ILE A 177      15.952  17.589  10.692  1.00  0.00           H  
ATOM   2862 1HD1 ILE A 177      18.531  15.212  11.134  1.00  0.00           H  
ATOM   2863 2HD1 ILE A 177      17.137  16.088  10.517  1.00  0.00           H  
ATOM   2864 3HD1 ILE A 177      18.708  16.898  10.672  1.00  0.00           H  
ATOM   2865  N   THR A 178      16.969  20.797  10.772  1.00  0.00           N  
ATOM   2866  CA  THR A 178      16.343  22.103  10.640  1.00  0.00           C  
ATOM   2867  C   THR A 178      15.184  21.980   9.648  1.00  0.00           C  
ATOM   2868  O   THR A 178      14.863  20.883   9.230  1.00  0.00           O  
ATOM   2869  CB  THR A 178      17.337  23.167  10.207  1.00  0.00           C  
ATOM   2870  OG1 THR A 178      17.703  22.936   8.953  1.00  0.00           O  
ATOM   2871  CG2 THR A 178      18.571  23.162  11.001  1.00  0.00           C  
ATOM   2872  H   THR A 178      17.221  20.257   9.940  1.00  0.00           H  
ATOM   2873  HA  THR A 178      15.946  22.411  11.604  1.00  0.00           H  
ATOM   2874  HB  THR A 178      16.875  24.134  10.291  1.00  0.00           H  
ATOM   2875  HG1 THR A 178      18.077  22.052   8.887  1.00  0.00           H  
ATOM   2876 1HG2 THR A 178      19.241  23.942  10.647  1.00  0.00           H  
ATOM   2877 2HG2 THR A 178      18.318  23.346  12.000  1.00  0.00           H  
ATOM   2878 3HG2 THR A 178      19.068  22.198  10.911  1.00  0.00           H  
ATOM   2879  N   TYR A 179      14.514  23.071   9.316  1.00  0.00           N  
ATOM   2880  CA  TYR A 179      13.431  23.007   8.322  1.00  0.00           C  
ATOM   2881  C   TYR A 179      13.917  23.320   6.894  1.00  0.00           C  
ATOM   2882  O   TYR A 179      14.920  24.006   6.698  1.00  0.00           O  
ATOM   2883  CB  TYR A 179      12.262  23.918   8.704  1.00  0.00           C  
ATOM   2884  CG  TYR A 179      11.403  23.432   9.872  1.00  0.00           C  
ATOM   2885  CD1 TYR A 179      11.643  23.860  11.149  1.00  0.00           C  
ATOM   2886  CD2 TYR A 179      10.342  22.560   9.634  1.00  0.00           C  
ATOM   2887  CE1 TYR A 179      10.820  23.436  12.185  1.00  0.00           C  
ATOM   2888  CE2 TYR A 179       9.531  22.141  10.676  1.00  0.00           C  
ATOM   2889  CZ  TYR A 179       9.771  22.584  11.946  1.00  0.00           C  
ATOM   2890  OH  TYR A 179       8.951  22.196  12.995  1.00  0.00           O  
ATOM   2891  H   TYR A 179      14.785  23.957   9.716  1.00  0.00           H  
ATOM   2892  HA  TYR A 179      13.047  21.984   8.299  1.00  0.00           H  
ATOM   2893 1HB  TYR A 179      12.642  24.909   8.955  1.00  0.00           H  
ATOM   2894 2HB  TYR A 179      11.609  24.037   7.836  1.00  0.00           H  
ATOM   2895  HD1 TYR A 179      12.462  24.543  11.345  1.00  0.00           H  
ATOM   2896  HD2 TYR A 179      10.140  22.211   8.619  1.00  0.00           H  
ATOM   2897  HE1 TYR A 179      10.996  23.789  13.198  1.00  0.00           H  
ATOM   2898  HE2 TYR A 179       8.696  21.467  10.475  1.00  0.00           H  
ATOM   2899  HH  TYR A 179       9.247  22.617  13.816  1.00  0.00           H  
ATOM   2900  N   ASP A 180      13.163  22.873   5.897  1.00  0.00           N  
ATOM   2901  CA  ASP A 180      13.440  23.159   4.480  1.00  0.00           C  
ATOM   2902  C   ASP A 180      13.809  24.631   4.180  1.00  0.00           C  
ATOM   2903  O   ASP A 180      14.788  24.909   3.483  1.00  0.00           O  
ATOM   2904  CB  ASP A 180      12.214  22.726   3.685  1.00  0.00           C  
ATOM   2905  CG  ASP A 180      10.879  23.361   4.242  1.00  0.00           C  
ATOM   2906  OD1 ASP A 180      10.938  24.066   5.252  1.00  0.00           O  
ATOM   2907  OD2 ASP A 180       9.831  23.104   3.691  1.00  0.00           O  
ATOM   2908  H   ASP A 180      12.367  22.285   6.120  1.00  0.00           H  
ATOM   2909  HA  ASP A 180      14.276  22.535   4.169  1.00  0.00           H  
ATOM   2910 1HB  ASP A 180      12.332  23.010   2.641  1.00  0.00           H  
ATOM   2911 2HB  ASP A 180      12.124  21.637   3.721  1.00  0.00           H  
ATOM   2912  N   GLU A 181      13.059  25.563   4.745  1.00  0.00           N  
ATOM   2913  CA  GLU A 181      13.322  26.991   4.539  1.00  0.00           C  
ATOM   2914  C   GLU A 181      14.693  27.400   5.100  1.00  0.00           C  
ATOM   2915  O   GLU A 181      15.311  28.353   4.614  1.00  0.00           O  
ATOM   2916  CB  GLU A 181      12.208  27.843   5.142  1.00  0.00           C  
ATOM   2917  CG  GLU A 181      10.864  27.783   4.388  1.00  0.00           C  
ATOM   2918  CD  GLU A 181      10.922  28.369   2.962  1.00  0.00           C  
ATOM   2919  OE1 GLU A 181      11.371  29.479   2.817  1.00  0.00           O  
ATOM   2920  OE2 GLU A 181      10.514  27.694   2.025  1.00  0.00           O  
ATOM   2921  H   GLU A 181      12.259  25.237   5.285  1.00  0.00           H  
ATOM   2922  HA  GLU A 181      13.333  27.176   3.469  1.00  0.00           H  
ATOM   2923 1HB  GLU A 181      12.023  27.494   6.145  1.00  0.00           H  
ATOM   2924 2HB  GLU A 181      12.526  28.883   5.201  1.00  0.00           H  
ATOM   2925 1HG  GLU A 181      10.548  26.737   4.330  1.00  0.00           H  
ATOM   2926 2HG  GLU A 181      10.120  28.325   4.971  1.00  0.00           H  
ATOM   2927  N   VAL A 182      15.168  26.714   6.136  1.00  0.00           N  
ATOM   2928  CA  VAL A 182      16.463  27.025   6.706  1.00  0.00           C  
ATOM   2929  C   VAL A 182      17.500  26.657   5.651  1.00  0.00           C  
ATOM   2930  O   VAL A 182      18.457  27.389   5.427  1.00  0.00           O  
ATOM   2931  CB  VAL A 182      16.733  26.277   8.022  1.00  0.00           C  
ATOM   2932  CG1 VAL A 182      18.162  26.556   8.472  1.00  0.00           C  
ATOM   2933  CG2 VAL A 182      15.735  26.683   9.063  1.00  0.00           C  
ATOM   2934  H   VAL A 182      14.662  25.907   6.488  1.00  0.00           H  
ATOM   2935  HA  VAL A 182      16.515  28.098   6.904  1.00  0.00           H  
ATOM   2936  HB  VAL A 182      16.663  25.211   7.846  1.00  0.00           H  
ATOM   2937 1HG1 VAL A 182      18.374  26.009   9.388  1.00  0.00           H  
ATOM   2938 2HG1 VAL A 182      18.836  26.233   7.694  1.00  0.00           H  
ATOM   2939 3HG1 VAL A 182      18.293  27.625   8.651  1.00  0.00           H  
ATOM   2940 1HG2 VAL A 182      15.919  26.163   9.994  1.00  0.00           H  
ATOM   2941 2HG2 VAL A 182      15.856  27.719   9.218  1.00  0.00           H  
ATOM   2942 3HG2 VAL A 182      14.727  26.464   8.714  1.00  0.00           H  
ATOM   2943  N   ALA A 183      17.295  25.521   4.971  1.00  0.00           N  
ATOM   2944  CA  ALA A 183      18.256  25.117   3.939  1.00  0.00           C  
ATOM   2945  C   ALA A 183      18.412  26.198   2.900  1.00  0.00           C  
ATOM   2946  O   ALA A 183      19.522  26.481   2.438  1.00  0.00           O  
ATOM   2947  CB  ALA A 183      17.814  23.875   3.200  1.00  0.00           C  
ATOM   2948  H   ALA A 183      16.477  24.949   5.202  1.00  0.00           H  
ATOM   2949  HA  ALA A 183      19.210  24.947   4.425  1.00  0.00           H  
ATOM   2950 1HB  ALA A 183      18.555  23.612   2.456  1.00  0.00           H  
ATOM   2951 2HB  ALA A 183      17.685  23.069   3.835  1.00  0.00           H  
ATOM   2952 3HB  ALA A 183      16.880  24.059   2.699  1.00  0.00           H  
ATOM   2953  N   LYS A 184      17.296  26.842   2.564  1.00  0.00           N  
ATOM   2954  CA  LYS A 184      17.348  27.914   1.591  1.00  0.00           C  
ATOM   2955  C   LYS A 184      18.165  29.090   2.147  1.00  0.00           C  
ATOM   2956  O   LYS A 184      19.024  29.641   1.454  1.00  0.00           O  
ATOM   2957  CB  LYS A 184      15.935  28.359   1.236  1.00  0.00           C  
ATOM   2958  CG  LYS A 184      15.133  27.343   0.435  1.00  0.00           C  
ATOM   2959  CD  LYS A 184      13.737  27.876   0.183  1.00  0.00           C  
ATOM   2960  CE  LYS A 184      12.874  26.903  -0.583  1.00  0.00           C  
ATOM   2961  NZ  LYS A 184      11.482  27.416  -0.731  1.00  0.00           N  
ATOM   2962  H   LYS A 184      16.408  26.540   2.975  1.00  0.00           H  
ATOM   2963  HA  LYS A 184      17.842  27.548   0.691  1.00  0.00           H  
ATOM   2964 1HB  LYS A 184      15.382  28.572   2.144  1.00  0.00           H  
ATOM   2965 2HB  LYS A 184      15.980  29.284   0.661  1.00  0.00           H  
ATOM   2966 1HG  LYS A 184      15.628  27.130  -0.513  1.00  0.00           H  
ATOM   2967 2HG  LYS A 184      15.057  26.414   1.008  1.00  0.00           H  
ATOM   2968 1HD  LYS A 184      13.256  28.085   1.141  1.00  0.00           H  
ATOM   2969 2HD  LYS A 184      13.796  28.810  -0.374  1.00  0.00           H  
ATOM   2970 1HE  LYS A 184      13.299  26.746  -1.573  1.00  0.00           H  
ATOM   2971 2HE  LYS A 184      12.845  25.959  -0.052  1.00  0.00           H  
ATOM   2972 1HZ  LYS A 184      10.924  26.736  -1.269  1.00  0.00           H  
ATOM   2973 2HZ  LYS A 184      11.067  27.553   0.214  1.00  0.00           H  
ATOM   2974 3HZ  LYS A 184      11.483  28.289  -1.222  1.00  0.00           H  
ATOM   2975  N   ASN A 185      17.970  29.411   3.436  1.00  0.00           N  
ATOM   2976  CA  ASN A 185      18.699  30.511   4.089  1.00  0.00           C  
ATOM   2977  C   ASN A 185      20.202  30.232   4.157  1.00  0.00           C  
ATOM   2978  O   ASN A 185      21.025  31.151   4.137  1.00  0.00           O  
ATOM   2979  CB  ASN A 185      18.173  30.769   5.494  1.00  0.00           C  
ATOM   2980  CG  ASN A 185      16.834  31.442   5.535  1.00  0.00           C  
ATOM   2981  OD1 ASN A 185      16.390  32.078   4.567  1.00  0.00           O  
ATOM   2982  ND2 ASN A 185      16.179  31.326   6.656  1.00  0.00           N  
ATOM   2983  H   ASN A 185      17.252  28.908   3.964  1.00  0.00           H  
ATOM   2984  HA  ASN A 185      18.562  31.413   3.493  1.00  0.00           H  
ATOM   2985 1HB  ASN A 185      18.104  29.827   6.031  1.00  0.00           H  
ATOM   2986 2HB  ASN A 185      18.890  31.387   6.036  1.00  0.00           H  
ATOM   2987 1HD2 ASN A 185      15.284  31.756   6.760  1.00  0.00           H  
ATOM   2988 2HD2 ASN A 185      16.575  30.802   7.415  1.00  0.00           H  
ATOM   2989  N   LEU A 186      20.550  28.951   4.198  1.00  0.00           N  
ATOM   2990  CA  LEU A 186      21.930  28.499   4.275  1.00  0.00           C  
ATOM   2991  C   LEU A 186      22.553  28.293   2.886  1.00  0.00           C  
ATOM   2992  O   LEU A 186      23.692  27.832   2.783  1.00  0.00           O  
ATOM   2993  CB  LEU A 186      22.005  27.187   5.063  1.00  0.00           C  
ATOM   2994  CG  LEU A 186      21.546  27.229   6.512  1.00  0.00           C  
ATOM   2995  CD1 LEU A 186      21.636  25.840   7.081  1.00  0.00           C  
ATOM   2996  CD2 LEU A 186      22.346  28.158   7.258  1.00  0.00           C  
ATOM   2997  H   LEU A 186      19.804  28.257   4.243  1.00  0.00           H  
ATOM   2998  HA  LEU A 186      22.506  29.255   4.801  1.00  0.00           H  
ATOM   2999 1HB  LEU A 186      21.348  26.480   4.570  1.00  0.00           H  
ATOM   3000 2HB  LEU A 186      23.023  26.806   5.030  1.00  0.00           H  
ATOM   3001  HG  LEU A 186      20.524  27.548   6.559  1.00  0.00           H  
ATOM   3002 1HD1 LEU A 186      21.293  25.838   8.115  1.00  0.00           H  
ATOM   3003 2HD1 LEU A 186      21.012  25.196   6.488  1.00  0.00           H  
ATOM   3004 3HD1 LEU A 186      22.666  25.490   7.040  1.00  0.00           H  
ATOM   3005 1HD2 LEU A 186      22.003  28.177   8.295  1.00  0.00           H  
ATOM   3006 2HD2 LEU A 186      23.381  27.833   7.216  1.00  0.00           H  
ATOM   3007 3HD2 LEU A 186      22.253  29.157   6.827  1.00  0.00           H  
ATOM   3008  N   ASN A 187      21.809  28.631   1.820  1.00  0.00           N  
ATOM   3009  CA  ASN A 187      22.239  28.471   0.427  1.00  0.00           C  
ATOM   3010  C   ASN A 187      22.632  27.036   0.069  1.00  0.00           C  
ATOM   3011  O   ASN A 187      23.622  26.807  -0.631  1.00  0.00           O  
ATOM   3012  CB  ASN A 187      23.390  29.413   0.111  1.00  0.00           C  
ATOM   3013  CG  ASN A 187      23.010  30.869   0.259  1.00  0.00           C  
ATOM   3014  OD1 ASN A 187      23.634  31.603   1.046  1.00  0.00           O  
ATOM   3015  ND2 ASN A 187      22.010  31.298  -0.470  1.00  0.00           N  
ATOM   3016  H   ASN A 187      20.876  29.014   1.959  1.00  0.00           H  
ATOM   3017  HA  ASN A 187      21.394  28.736  -0.212  1.00  0.00           H  
ATOM   3018 1HB  ASN A 187      24.240  29.200   0.755  1.00  0.00           H  
ATOM   3019 2HB  ASN A 187      23.714  29.243  -0.915  1.00  0.00           H  
ATOM   3020 1HD2 ASN A 187      21.714  32.253  -0.406  1.00  0.00           H  
ATOM   3021 2HD2 ASN A 187      21.535  30.670  -1.086  1.00  0.00           H  
ATOM   3022  N   LEU A 188      21.840  26.077   0.532  1.00  0.00           N  
ATOM   3023  CA  LEU A 188      22.088  24.661   0.287  1.00  0.00           C  
ATOM   3024  C   LEU A 188      21.306  24.089  -0.895  1.00  0.00           C  
ATOM   3025  O   LEU A 188      20.354  24.702  -1.386  1.00  0.00           O  
ATOM   3026  CB  LEU A 188      21.783  23.909   1.554  1.00  0.00           C  
ATOM   3027  CG  LEU A 188      22.596  24.392   2.723  1.00  0.00           C  
ATOM   3028  CD1 LEU A 188      22.192  23.692   3.932  1.00  0.00           C  
ATOM   3029  CD2 LEU A 188      24.036  24.194   2.449  1.00  0.00           C  
ATOM   3030  H   LEU A 188      21.037  26.332   1.113  1.00  0.00           H  
ATOM   3031  HA  LEU A 188      23.149  24.537   0.072  1.00  0.00           H  
ATOM   3032 1HB  LEU A 188      20.739  24.047   1.793  1.00  0.00           H  
ATOM   3033 2HB  LEU A 188      21.958  22.875   1.381  1.00  0.00           H  
ATOM   3034  HG  LEU A 188      22.412  25.436   2.860  1.00  0.00           H  
ATOM   3035 1HD1 LEU A 188      22.767  24.064   4.778  1.00  0.00           H  
ATOM   3036 2HD1 LEU A 188      21.149  23.884   4.088  1.00  0.00           H  
ATOM   3037 3HD1 LEU A 188      22.356  22.635   3.831  1.00  0.00           H  
ATOM   3038 1HD2 LEU A 188      24.624  24.562   3.291  1.00  0.00           H  
ATOM   3039 2HD2 LEU A 188      24.225  23.142   2.306  1.00  0.00           H  
ATOM   3040 3HD2 LEU A 188      24.316  24.743   1.548  1.00  0.00           H  
ATOM   3041  N   LYS A 189      21.737  22.917  -1.369  1.00  0.00           N  
ATOM   3042  CA  LYS A 189      21.103  22.253  -2.513  1.00  0.00           C  
ATOM   3043  C   LYS A 189      19.794  21.595  -2.083  1.00  0.00           C  
ATOM   3044  O   LYS A 189      19.617  21.331  -0.898  1.00  0.00           O  
ATOM   3045  CB  LYS A 189      22.083  21.241  -3.091  1.00  0.00           C  
ATOM   3046  CG  LYS A 189      23.353  21.918  -3.640  1.00  0.00           C  
ATOM   3047  CD  LYS A 189      24.379  20.932  -4.174  1.00  0.00           C  
ATOM   3048  CE  LYS A 189      25.642  21.675  -4.636  1.00  0.00           C  
ATOM   3049  NZ  LYS A 189      26.706  20.752  -5.101  1.00  0.00           N  
ATOM   3050  H   LYS A 189      22.533  22.455  -0.917  1.00  0.00           H  
ATOM   3051  HA  LYS A 189      20.875  23.002  -3.272  1.00  0.00           H  
ATOM   3052 1HB  LYS A 189      22.376  20.531  -2.321  1.00  0.00           H  
ATOM   3053 2HB  LYS A 189      21.609  20.683  -3.899  1.00  0.00           H  
ATOM   3054 1HG  LYS A 189      23.080  22.603  -4.444  1.00  0.00           H  
ATOM   3055 2HG  LYS A 189      23.821  22.500  -2.839  1.00  0.00           H  
ATOM   3056 1HD  LYS A 189      24.651  20.227  -3.389  1.00  0.00           H  
ATOM   3057 2HD  LYS A 189      23.960  20.382  -5.017  1.00  0.00           H  
ATOM   3058 1HE  LYS A 189      25.383  22.346  -5.449  1.00  0.00           H  
ATOM   3059 2HE  LYS A 189      26.034  22.264  -3.804  1.00  0.00           H  
ATOM   3060 1HZ  LYS A 189      27.517  21.297  -5.393  1.00  0.00           H  
ATOM   3061 2HZ  LYS A 189      26.968  20.138  -4.346  1.00  0.00           H  
ATOM   3062 3HZ  LYS A 189      26.383  20.200  -5.881  1.00  0.00           H  
ATOM   3063  N   LEU A 190      18.863  21.365  -3.014  1.00  0.00           N  
ATOM   3064  CA  LEU A 190      17.588  20.740  -2.636  1.00  0.00           C  
ATOM   3065  C   LEU A 190      17.437  19.297  -3.151  1.00  0.00           C  
ATOM   3066  O   LEU A 190      17.821  18.995  -4.292  1.00  0.00           O  
ATOM   3067  CB  LEU A 190      16.440  21.614  -3.162  1.00  0.00           C  
ATOM   3068  CG  LEU A 190      16.452  23.140  -2.682  1.00  0.00           C  
ATOM   3069  CD1 LEU A 190      15.298  23.908  -3.322  1.00  0.00           C  
ATOM   3070  CD2 LEU A 190      16.365  23.220  -1.168  1.00  0.00           C  
ATOM   3071  H   LEU A 190      19.039  21.608  -3.977  1.00  0.00           H  
ATOM   3072  HA  LEU A 190      17.519  20.711  -1.556  1.00  0.00           H  
ATOM   3073 1HB  LEU A 190      16.472  21.607  -4.247  1.00  0.00           H  
ATOM   3074 2HB  LEU A 190      15.510  21.161  -2.854  1.00  0.00           H  
ATOM   3075  HG  LEU A 190      17.383  23.609  -3.008  1.00  0.00           H  
ATOM   3076 1HD1 LEU A 190      15.334  24.949  -3.002  1.00  0.00           H  
ATOM   3077 2HD1 LEU A 190      15.385  23.866  -4.404  1.00  0.00           H  
ATOM   3078 3HD1 LEU A 190      14.354  23.481  -3.018  1.00  0.00           H  
ATOM   3079 1HD2 LEU A 190      16.391  24.266  -0.852  1.00  0.00           H  
ATOM   3080 2HD2 LEU A 190      15.446  22.763  -0.812  1.00  0.00           H  
ATOM   3081 3HD2 LEU A 190      17.208  22.706  -0.743  1.00  0.00           H  
ATOM   3082  N   SER A 191      16.839  18.430  -2.307  1.00  0.00           N  
ATOM   3083  CA  SER A 191      16.547  17.026  -2.629  1.00  0.00           C  
ATOM   3084  C   SER A 191      15.268  16.560  -1.908  1.00  0.00           C  
ATOM   3085  O   SER A 191      15.236  16.385  -0.691  1.00  0.00           O  
ATOM   3086  CB  SER A 191      17.720  16.158  -2.242  1.00  0.00           C  
ATOM   3087  OG  SER A 191      17.474  14.824  -2.553  1.00  0.00           O  
ATOM   3088  H   SER A 191      16.543  18.760  -1.391  1.00  0.00           H  
ATOM   3089  HA  SER A 191      16.366  16.948  -3.691  1.00  0.00           H  
ATOM   3090 1HB  SER A 191      18.610  16.499  -2.766  1.00  0.00           H  
ATOM   3091 2HB  SER A 191      17.911  16.260  -1.175  1.00  0.00           H  
ATOM   3092  HG  SER A 191      16.735  14.557  -1.990  1.00  0.00           H  
ATOM   3093  N   LYS A 192      14.230  16.334  -2.696  1.00  0.00           N  
ATOM   3094  CA  LYS A 192      12.865  16.062  -2.251  1.00  0.00           C  
ATOM   3095  C   LYS A 192      12.568  14.609  -1.927  1.00  0.00           C  
ATOM   3096  O   LYS A 192      13.249  13.685  -2.396  1.00  0.00           O  
ATOM   3097  CB  LYS A 192      11.908  16.568  -3.322  1.00  0.00           C  
ATOM   3098  CG  LYS A 192      12.013  18.051  -3.528  1.00  0.00           C  
ATOM   3099  CD  LYS A 192      11.104  18.551  -4.567  1.00  0.00           C  
ATOM   3100  CE  LYS A 192      11.517  18.015  -5.883  1.00  0.00           C  
ATOM   3101  NZ  LYS A 192      12.881  18.421  -6.221  1.00  0.00           N  
ATOM   3102  H   LYS A 192      14.388  16.387  -3.696  1.00  0.00           H  
ATOM   3103  HA  LYS A 192      12.689  16.636  -1.340  1.00  0.00           H  
ATOM   3104 1HB  LYS A 192      12.117  16.077  -4.265  1.00  0.00           H  
ATOM   3105 2HB  LYS A 192      10.883  16.332  -3.034  1.00  0.00           H  
ATOM   3106 1HG  LYS A 192      11.748  18.522  -2.631  1.00  0.00           H  
ATOM   3107 2HG  LYS A 192      13.040  18.321  -3.776  1.00  0.00           H  
ATOM   3108 1HD  LYS A 192      10.115  18.232  -4.334  1.00  0.00           H  
ATOM   3109 2HD  LYS A 192      11.119  19.626  -4.579  1.00  0.00           H  
ATOM   3110 1HE  LYS A 192      11.481  16.943  -5.834  1.00  0.00           H  
ATOM   3111 2HE  LYS A 192      10.834  18.369  -6.659  1.00  0.00           H  
ATOM   3112 1HZ  LYS A 192      13.138  18.018  -7.109  1.00  0.00           H  
ATOM   3113 2HZ  LYS A 192      12.948  19.424  -6.273  1.00  0.00           H  
ATOM   3114 3HZ  LYS A 192      13.513  18.076  -5.509  1.00  0.00           H  
ATOM   3115  N   SER A 193      11.492  14.408  -1.165  1.00  0.00           N  
ATOM   3116  CA  SER A 193      11.043  13.071  -0.792  1.00  0.00           C  
ATOM   3117  C   SER A 193       9.539  12.908  -1.004  1.00  0.00           C  
ATOM   3118  O   SER A 193       8.723  13.727  -0.570  1.00  0.00           O  
ATOM   3119  CB  SER A 193      11.410  12.795   0.651  1.00  0.00           C  
ATOM   3120  OG  SER A 193      10.927  11.552   1.063  1.00  0.00           O  
ATOM   3121  H   SER A 193      10.968  15.218  -0.822  1.00  0.00           H  
ATOM   3122  HA  SER A 193      11.552  12.342  -1.426  1.00  0.00           H  
ATOM   3123 1HB  SER A 193      12.495  12.818   0.749  1.00  0.00           H  
ATOM   3124 2HB  SER A 193      11.004  13.582   1.289  1.00  0.00           H  
ATOM   3125  HG  SER A 193      11.132  10.939   0.350  1.00  0.00           H  
ATOM   3126  N   LEU A 194       9.168  11.846  -1.706  1.00  0.00           N  
ATOM   3127  CA  LEU A 194       7.774  11.624  -2.064  1.00  0.00           C  
ATOM   3128  C   LEU A 194       7.298  10.231  -1.690  1.00  0.00           C  
ATOM   3129  O   LEU A 194       7.927   9.232  -2.030  1.00  0.00           O  
ATOM   3130  CB  LEU A 194       7.668  11.848  -3.571  1.00  0.00           C  
ATOM   3131  CG  LEU A 194       6.341  11.776  -4.219  1.00  0.00           C  
ATOM   3132  CD1 LEU A 194       6.407  12.658  -5.470  1.00  0.00           C  
ATOM   3133  CD2 LEU A 194       6.041  10.313  -4.553  1.00  0.00           C  
ATOM   3134  H   LEU A 194       9.876  11.190  -2.041  1.00  0.00           H  
ATOM   3135  HA  LEU A 194       7.150  12.344  -1.538  1.00  0.00           H  
ATOM   3136 1HB  LEU A 194       8.075  12.829  -3.795  1.00  0.00           H  
ATOM   3137 2HB  LEU A 194       8.300  11.120  -4.055  1.00  0.00           H  
ATOM   3138  HG  LEU A 194       5.563  12.168  -3.560  1.00  0.00           H  
ATOM   3139 1HD1 LEU A 194       5.482  12.630  -5.987  1.00  0.00           H  
ATOM   3140 2HD1 LEU A 194       6.626  13.683  -5.190  1.00  0.00           H  
ATOM   3141 3HD1 LEU A 194       7.189  12.292  -6.129  1.00  0.00           H  
ATOM   3142 1HD2 LEU A 194       5.099  10.224  -5.047  1.00  0.00           H  
ATOM   3143 2HD2 LEU A 194       6.810   9.941  -5.187  1.00  0.00           H  
ATOM   3144 3HD2 LEU A 194       6.018   9.724  -3.649  1.00  0.00           H  
ATOM   3145  N   ILE A 195       6.172  10.165  -1.000  1.00  0.00           N  
ATOM   3146  CA  ILE A 195       5.621   8.898  -0.556  1.00  0.00           C  
ATOM   3147  C   ILE A 195       4.332   8.615  -1.294  1.00  0.00           C  
ATOM   3148  O   ILE A 195       3.419   9.450  -1.284  1.00  0.00           O  
ATOM   3149  CB  ILE A 195       5.319   8.936   0.943  1.00  0.00           C  
ATOM   3150  CG1 ILE A 195       6.604   9.225   1.735  1.00  0.00           C  
ATOM   3151  CG2 ILE A 195       4.714   7.593   1.374  1.00  0.00           C  
ATOM   3152  CD1 ILE A 195       6.380   9.531   3.200  1.00  0.00           C  
ATOM   3153  H   ILE A 195       5.676  11.021  -0.764  1.00  0.00           H  
ATOM   3154  HA  ILE A 195       6.330   8.097  -0.763  1.00  0.00           H  
ATOM   3155  HB  ILE A 195       4.620   9.729   1.146  1.00  0.00           H  
ATOM   3156 1HG1 ILE A 195       7.251   8.362   1.665  1.00  0.00           H  
ATOM   3157 2HG1 ILE A 195       7.117  10.073   1.286  1.00  0.00           H  
ATOM   3158 1HG2 ILE A 195       4.497   7.619   2.435  1.00  0.00           H  
ATOM   3159 2HG2 ILE A 195       3.797   7.401   0.823  1.00  0.00           H  
ATOM   3160 3HG2 ILE A 195       5.442   6.794   1.164  1.00  0.00           H  
ATOM   3161 1HD1 ILE A 195       7.344   9.714   3.680  1.00  0.00           H  
ATOM   3162 2HD1 ILE A 195       5.762  10.409   3.306  1.00  0.00           H  
ATOM   3163 3HD1 ILE A 195       5.895   8.683   3.678  1.00  0.00           H  
ATOM   3164  N   PHE A 196       4.216   7.431  -1.882  1.00  0.00           N  
ATOM   3165  CA  PHE A 196       2.995   7.128  -2.619  1.00  0.00           C  
ATOM   3166  C   PHE A 196       2.535   5.723  -2.291  1.00  0.00           C  
ATOM   3167  O   PHE A 196       3.290   4.904  -1.752  1.00  0.00           O  
ATOM   3168  CB  PHE A 196       3.210   7.264  -4.136  1.00  0.00           C  
ATOM   3169  CG  PHE A 196       4.078   6.206  -4.741  1.00  0.00           C  
ATOM   3170  CD1 PHE A 196       3.491   5.058  -5.284  1.00  0.00           C  
ATOM   3171  CD2 PHE A 196       5.454   6.312  -4.754  1.00  0.00           C  
ATOM   3172  CE1 PHE A 196       4.264   4.058  -5.826  1.00  0.00           C  
ATOM   3173  CE2 PHE A 196       6.215   5.303  -5.295  1.00  0.00           C  
ATOM   3174  CZ  PHE A 196       5.623   4.187  -5.829  1.00  0.00           C  
ATOM   3175  H   PHE A 196       4.997   6.767  -1.842  1.00  0.00           H  
ATOM   3176  HA  PHE A 196       2.206   7.813  -2.314  1.00  0.00           H  
ATOM   3177 1HB  PHE A 196       2.246   7.231  -4.639  1.00  0.00           H  
ATOM   3178 2HB  PHE A 196       3.653   8.232  -4.354  1.00  0.00           H  
ATOM   3179  HD1 PHE A 196       2.404   4.962  -5.273  1.00  0.00           H  
ATOM   3180  HD2 PHE A 196       5.933   7.192  -4.319  1.00  0.00           H  
ATOM   3181  HE1 PHE A 196       3.800   3.165  -6.243  1.00  0.00           H  
ATOM   3182  HE2 PHE A 196       7.289   5.367  -5.290  1.00  0.00           H  
ATOM   3183  HZ  PHE A 196       6.249   3.397  -6.238  1.00  0.00           H  
ATOM   3184  N   ILE A 197       1.278   5.449  -2.608  1.00  0.00           N  
ATOM   3185  CA  ILE A 197       0.701   4.140  -2.320  1.00  0.00           C  
ATOM   3186  C   ILE A 197       0.512   3.273  -3.546  1.00  0.00           C  
ATOM   3187  O   ILE A 197      -0.080   3.690  -4.552  1.00  0.00           O  
ATOM   3188  CB  ILE A 197      -0.630   4.291  -1.576  1.00  0.00           C  
ATOM   3189  CG1 ILE A 197      -0.380   4.967  -0.231  1.00  0.00           C  
ATOM   3190  CG2 ILE A 197      -1.281   2.921  -1.382  1.00  0.00           C  
ATOM   3191  CD1 ILE A 197      -1.618   5.413   0.469  1.00  0.00           C  
ATOM   3192  H   ILE A 197       0.714   6.178  -3.057  1.00  0.00           H  
ATOM   3193  HA  ILE A 197       1.382   3.610  -1.657  1.00  0.00           H  
ATOM   3194  HB  ILE A 197      -1.299   4.932  -2.150  1.00  0.00           H  
ATOM   3195 1HG1 ILE A 197       0.123   4.259   0.410  1.00  0.00           H  
ATOM   3196 2HG1 ILE A 197       0.265   5.828  -0.377  1.00  0.00           H  
ATOM   3197 1HG2 ILE A 197      -2.223   3.040  -0.851  1.00  0.00           H  
ATOM   3198 2HG2 ILE A 197      -1.471   2.461  -2.348  1.00  0.00           H  
ATOM   3199 3HG2 ILE A 197      -0.612   2.285  -0.802  1.00  0.00           H  
ATOM   3200 1HD1 ILE A 197      -1.350   5.868   1.421  1.00  0.00           H  
ATOM   3201 2HD1 ILE A 197      -2.141   6.144  -0.152  1.00  0.00           H  
ATOM   3202 3HD1 ILE A 197      -2.265   4.558   0.648  1.00  0.00           H  
ATOM   3203  N   ASP A 198       0.994   2.032  -3.471  1.00  0.00           N  
ATOM   3204  CA  ASP A 198       0.886   1.163  -4.623  1.00  0.00           C  
ATOM   3205  C   ASP A 198      -0.490   0.558  -4.785  1.00  0.00           C  
ATOM   3206  O   ASP A 198      -0.753  -0.599  -4.458  1.00  0.00           O  
ATOM   3207  CB  ASP A 198       1.918   0.065  -4.621  1.00  0.00           C  
ATOM   3208  CG  ASP A 198       1.866  -0.748  -5.929  1.00  0.00           C  
ATOM   3209  OD1 ASP A 198       1.044  -0.432  -6.811  1.00  0.00           O  
ATOM   3210  OD2 ASP A 198       2.644  -1.670  -6.052  1.00  0.00           O  
ATOM   3211  H   ASP A 198       1.460   1.699  -2.626  1.00  0.00           H  
ATOM   3212  HA  ASP A 198       1.089   1.766  -5.496  1.00  0.00           H  
ATOM   3213 1HB  ASP A 198       2.895   0.515  -4.531  1.00  0.00           H  
ATOM   3214 2HB  ASP A 198       1.767  -0.591  -3.761  1.00  0.00           H  
ATOM   3215  N   SER A 199      -1.336   1.375  -5.365  1.00  0.00           N  
ATOM   3216  CA  SER A 199      -2.720   1.102  -5.658  1.00  0.00           C  
ATOM   3217  C   SER A 199      -2.917   0.617  -7.102  1.00  0.00           C  
ATOM   3218  O   SER A 199      -3.993   0.802  -7.674  1.00  0.00           O  
ATOM   3219  CB  SER A 199      -3.532   2.358  -5.401  1.00  0.00           C  
ATOM   3220  OG  SER A 199      -3.093   3.419  -6.212  1.00  0.00           O  
ATOM   3221  H   SER A 199      -0.975   2.308  -5.550  1.00  0.00           H  
ATOM   3222  HA  SER A 199      -3.065   0.319  -4.986  1.00  0.00           H  
ATOM   3223 1HB  SER A 199      -4.582   2.155  -5.599  1.00  0.00           H  
ATOM   3224 2HB  SER A 199      -3.443   2.640  -4.350  1.00  0.00           H  
ATOM   3225  HG  SER A 199      -2.216   3.666  -5.867  1.00  0.00           H  
ATOM   3226  N   GLY A 200      -1.856   0.116  -7.768  1.00  0.00           N  
ATOM   3227  CA  GLY A 200      -2.005  -0.387  -9.153  1.00  0.00           C  
ATOM   3228  C   GLY A 200      -1.941   0.734 -10.194  1.00  0.00           C  
ATOM   3229  O   GLY A 200      -1.095   0.750 -11.089  1.00  0.00           O  
ATOM   3230  H   GLY A 200      -0.944   0.006  -7.292  1.00  0.00           H  
ATOM   3231 1HA  GLY A 200      -1.209  -1.107  -9.349  1.00  0.00           H  
ATOM   3232 2HA  GLY A 200      -2.947  -0.921  -9.245  1.00  0.00           H  
ATOM   3233  N   GLY A 201      -2.784   1.750  -9.997  1.00  0.00           N  
ATOM   3234  CA  GLY A 201      -2.828   2.964 -10.824  1.00  0.00           C  
ATOM   3235  C   GLY A 201      -1.585   3.821 -10.534  1.00  0.00           C  
ATOM   3236  O   GLY A 201      -1.286   4.800 -11.225  1.00  0.00           O  
ATOM   3237  H   GLY A 201      -3.449   1.637  -9.234  1.00  0.00           H  
ATOM   3238 1HA  GLY A 201      -2.861   2.693 -11.877  1.00  0.00           H  
ATOM   3239 2HA  GLY A 201      -3.730   3.529 -10.596  1.00  0.00           H  
ATOM   3240  N   SER A 202      -0.809   3.345  -9.562  1.00  0.00           N  
ATOM   3241  CA  SER A 202       0.452   3.877  -9.096  1.00  0.00           C  
ATOM   3242  C   SER A 202       1.464   3.888 -10.227  1.00  0.00           C  
ATOM   3243  O   SER A 202       2.424   4.649 -10.212  1.00  0.00           O  
ATOM   3244  CB  SER A 202       0.966   2.970  -8.012  1.00  0.00           C  
ATOM   3245  OG  SER A 202       1.324   1.712  -8.560  1.00  0.00           O  
ATOM   3246  H   SER A 202      -1.160   2.534  -9.078  1.00  0.00           H  
ATOM   3247  HA  SER A 202       0.294   4.884  -8.719  1.00  0.00           H  
ATOM   3248 1HB  SER A 202       1.813   3.419  -7.512  1.00  0.00           H  
ATOM   3249 2HB  SER A 202       0.179   2.839  -7.286  1.00  0.00           H  
ATOM   3250  HG  SER A 202       1.304   1.046  -7.825  1.00  0.00           H  
ATOM   3251  N   ILE A 203       1.231   3.062 -11.240  1.00  0.00           N  
ATOM   3252  CA  ILE A 203       2.104   3.045 -12.392  1.00  0.00           C  
ATOM   3253  C   ILE A 203       2.053   4.410 -13.066  1.00  0.00           C  
ATOM   3254  O   ILE A 203       3.080   4.944 -13.490  1.00  0.00           O  
ATOM   3255  CB  ILE A 203       1.677   1.961 -13.378  1.00  0.00           C  
ATOM   3256  CG1 ILE A 203       1.919   0.589 -12.753  1.00  0.00           C  
ATOM   3257  CG2 ILE A 203       2.440   2.121 -14.684  1.00  0.00           C  
ATOM   3258  CD1 ILE A 203       1.271  -0.540 -13.507  1.00  0.00           C  
ATOM   3259  H   ILE A 203       0.438   2.417 -11.194  1.00  0.00           H  
ATOM   3260  HA  ILE A 203       3.126   2.852 -12.062  1.00  0.00           H  
ATOM   3261  HB  ILE A 203       0.605   2.047 -13.565  1.00  0.00           H  
ATOM   3262 1HG1 ILE A 203       2.990   0.407 -12.705  1.00  0.00           H  
ATOM   3263 2HG1 ILE A 203       1.521   0.594 -11.731  1.00  0.00           H  
ATOM   3264 1HG2 ILE A 203       2.125   1.349 -15.382  1.00  0.00           H  
ATOM   3265 2HG2 ILE A 203       2.231   3.103 -15.105  1.00  0.00           H  
ATOM   3266 3HG2 ILE A 203       3.507   2.025 -14.488  1.00  0.00           H  
ATOM   3267 1HD1 ILE A 203       1.480  -1.482 -13.002  1.00  0.00           H  
ATOM   3268 2HD1 ILE A 203       0.190  -0.374 -13.536  1.00  0.00           H  
ATOM   3269 3HD1 ILE A 203       1.662  -0.575 -14.520  1.00  0.00           H  
ATOM   3270  N   LYS A 204       0.840   4.958 -13.204  1.00  0.00           N  
ATOM   3271  CA  LYS A 204       0.647   6.255 -13.832  1.00  0.00           C  
ATOM   3272  C   LYS A 204       1.251   7.319 -12.931  1.00  0.00           C  
ATOM   3273  O   LYS A 204       1.957   8.211 -13.404  1.00  0.00           O  
ATOM   3274  CB  LYS A 204      -0.839   6.506 -14.100  1.00  0.00           C  
ATOM   3275  CG  LYS A 204      -1.178   7.819 -14.838  1.00  0.00           C  
ATOM   3276  CD  LYS A 204      -2.682   7.870 -15.167  1.00  0.00           C  
ATOM   3277  CE  LYS A 204      -3.063   9.081 -16.026  1.00  0.00           C  
ATOM   3278  NZ  LYS A 204      -2.937  10.360 -15.291  1.00  0.00           N  
ATOM   3279  H   LYS A 204       0.035   4.503 -12.785  1.00  0.00           H  
ATOM   3280  HA  LYS A 204       1.181   6.272 -14.780  1.00  0.00           H  
ATOM   3281 1HB  LYS A 204      -1.244   5.681 -14.683  1.00  0.00           H  
ATOM   3282 2HB  LYS A 204      -1.374   6.524 -13.151  1.00  0.00           H  
ATOM   3283 1HG  LYS A 204      -0.922   8.673 -14.203  1.00  0.00           H  
ATOM   3284 2HG  LYS A 204      -0.602   7.890 -15.760  1.00  0.00           H  
ATOM   3285 1HD  LYS A 204      -2.965   6.961 -15.697  1.00  0.00           H  
ATOM   3286 2HD  LYS A 204      -3.247   7.912 -14.235  1.00  0.00           H  
ATOM   3287 1HE  LYS A 204      -2.413   9.114 -16.898  1.00  0.00           H  
ATOM   3288 2HE  LYS A 204      -4.094   8.969 -16.356  1.00  0.00           H  
ATOM   3289 1HZ  LYS A 204      -3.184  11.129 -15.887  1.00  0.00           H  
ATOM   3290 2HZ  LYS A 204      -3.531  10.362 -14.485  1.00  0.00           H  
ATOM   3291 3HZ  LYS A 204      -1.964  10.496 -14.987  1.00  0.00           H  
ATOM   3292  N   THR A 205       1.009   7.189 -11.619  1.00  0.00           N  
ATOM   3293  CA  THR A 205       1.537   8.154 -10.649  1.00  0.00           C  
ATOM   3294  C   THR A 205       3.044   8.262 -10.802  1.00  0.00           C  
ATOM   3295  O   THR A 205       3.590   9.358 -10.963  1.00  0.00           O  
ATOM   3296  CB  THR A 205       1.266   7.693  -9.195  1.00  0.00           C  
ATOM   3297  OG1 THR A 205      -0.135   7.571  -8.970  1.00  0.00           O  
ATOM   3298  CG2 THR A 205       1.864   8.643  -8.162  1.00  0.00           C  
ATOM   3299  H   THR A 205       0.413   6.419 -11.312  1.00  0.00           H  
ATOM   3300  HA  THR A 205       1.086   9.132 -10.828  1.00  0.00           H  
ATOM   3301  HB  THR A 205       1.726   6.731  -9.050  1.00  0.00           H  
ATOM   3302  HG1 THR A 205      -0.517   8.456  -8.848  1.00  0.00           H  
ATOM   3303 1HG2 THR A 205       1.667   8.265  -7.160  1.00  0.00           H  
ATOM   3304 2HG2 THR A 205       2.927   8.705  -8.320  1.00  0.00           H  
ATOM   3305 3HG2 THR A 205       1.422   9.622  -8.264  1.00  0.00           H  
ATOM   3306  N   LYS A 206       3.722   7.113 -10.800  1.00  0.00           N  
ATOM   3307  CA  LYS A 206       5.166   7.116 -10.918  1.00  0.00           C  
ATOM   3308  C   LYS A 206       5.618   7.686 -12.247  1.00  0.00           C  
ATOM   3309  O   LYS A 206       6.550   8.484 -12.279  1.00  0.00           O  
ATOM   3310  CB  LYS A 206       5.739   5.713 -10.769  1.00  0.00           C  
ATOM   3311  CG  LYS A 206       5.710   5.139  -9.375  1.00  0.00           C  
ATOM   3312  CD  LYS A 206       6.272   3.737  -9.400  1.00  0.00           C  
ATOM   3313  CE  LYS A 206       7.772   3.771  -9.691  1.00  0.00           C  
ATOM   3314  NZ  LYS A 206       8.389   2.425  -9.616  1.00  0.00           N  
ATOM   3315  H   LYS A 206       3.225   6.231 -10.683  1.00  0.00           H  
ATOM   3316  HA  LYS A 206       5.575   7.742 -10.128  1.00  0.00           H  
ATOM   3317 1HB  LYS A 206       5.165   5.032 -11.410  1.00  0.00           H  
ATOM   3318 2HB  LYS A 206       6.769   5.701 -11.124  1.00  0.00           H  
ATOM   3319 1HG  LYS A 206       6.306   5.750  -8.706  1.00  0.00           H  
ATOM   3320 2HG  LYS A 206       4.684   5.113  -9.006  1.00  0.00           H  
ATOM   3321 1HD  LYS A 206       6.099   3.234  -8.465  1.00  0.00           H  
ATOM   3322 2HD  LYS A 206       5.772   3.171 -10.187  1.00  0.00           H  
ATOM   3323 1HE  LYS A 206       7.933   4.177 -10.689  1.00  0.00           H  
ATOM   3324 2HE  LYS A 206       8.263   4.421  -8.964  1.00  0.00           H  
ATOM   3325 1HZ  LYS A 206       9.387   2.502  -9.803  1.00  0.00           H  
ATOM   3326 2HZ  LYS A 206       8.276   2.050  -8.672  1.00  0.00           H  
ATOM   3327 3HZ  LYS A 206       7.970   1.809 -10.279  1.00  0.00           H  
ATOM   3328  N   LYS A 207       4.942   7.334 -13.346  1.00  0.00           N  
ATOM   3329  CA  LYS A 207       5.363   7.861 -14.634  1.00  0.00           C  
ATOM   3330  C   LYS A 207       5.233   9.377 -14.699  1.00  0.00           C  
ATOM   3331  O   LYS A 207       6.103  10.052 -15.252  1.00  0.00           O  
ATOM   3332  CB  LYS A 207       4.586   7.197 -15.773  1.00  0.00           C  
ATOM   3333  CG  LYS A 207       4.983   5.743 -16.043  1.00  0.00           C  
ATOM   3334  CD  LYS A 207       4.145   5.138 -17.155  1.00  0.00           C  
ATOM   3335  CE  LYS A 207       4.573   3.711 -17.457  1.00  0.00           C  
ATOM   3336  NZ  LYS A 207       3.732   3.093 -18.519  1.00  0.00           N  
ATOM   3337  H   LYS A 207       4.164   6.671 -13.300  1.00  0.00           H  
ATOM   3338  HA  LYS A 207       6.419   7.617 -14.767  1.00  0.00           H  
ATOM   3339 1HB  LYS A 207       3.521   7.210 -15.527  1.00  0.00           H  
ATOM   3340 2HB  LYS A 207       4.719   7.768 -16.688  1.00  0.00           H  
ATOM   3341 1HG  LYS A 207       6.032   5.710 -16.336  1.00  0.00           H  
ATOM   3342 2HG  LYS A 207       4.866   5.154 -15.142  1.00  0.00           H  
ATOM   3343 1HD  LYS A 207       3.097   5.133 -16.846  1.00  0.00           H  
ATOM   3344 2HD  LYS A 207       4.240   5.738 -18.057  1.00  0.00           H  
ATOM   3345 1HE  LYS A 207       5.611   3.713 -17.784  1.00  0.00           H  
ATOM   3346 2HE  LYS A 207       4.494   3.117 -16.551  1.00  0.00           H  
ATOM   3347 1HZ  LYS A 207       4.046   2.149 -18.691  1.00  0.00           H  
ATOM   3348 2HZ  LYS A 207       2.769   3.078 -18.216  1.00  0.00           H  
ATOM   3349 3HZ  LYS A 207       3.810   3.635 -19.368  1.00  0.00           H  
ATOM   3350  N   GLU A 208       4.170   9.934 -14.117  1.00  0.00           N  
ATOM   3351  CA  GLU A 208       4.028  11.383 -14.124  1.00  0.00           C  
ATOM   3352  C   GLU A 208       5.138  12.036 -13.296  1.00  0.00           C  
ATOM   3353  O   GLU A 208       5.700  13.059 -13.694  1.00  0.00           O  
ATOM   3354  CB  GLU A 208       2.636  11.794 -13.644  1.00  0.00           C  
ATOM   3355  CG  GLU A 208       1.525  11.431 -14.652  1.00  0.00           C  
ATOM   3356  CD  GLU A 208       0.109  11.797 -14.237  1.00  0.00           C  
ATOM   3357  OE1 GLU A 208      -0.103  12.255 -13.152  1.00  0.00           O  
ATOM   3358  OE2 GLU A 208      -0.781  11.592 -15.043  1.00  0.00           O  
ATOM   3359  H   GLU A 208       3.457   9.345 -13.683  1.00  0.00           H  
ATOM   3360  HA  GLU A 208       4.133  11.729 -15.151  1.00  0.00           H  
ATOM   3361 1HB  GLU A 208       2.416  11.293 -12.698  1.00  0.00           H  
ATOM   3362 2HB  GLU A 208       2.613  12.866 -13.469  1.00  0.00           H  
ATOM   3363 1HG  GLU A 208       1.746  11.929 -15.594  1.00  0.00           H  
ATOM   3364 2HG  GLU A 208       1.570  10.357 -14.831  1.00  0.00           H  
ATOM   3365  N   ILE A 209       5.503  11.411 -12.176  1.00  0.00           N  
ATOM   3366  CA  ILE A 209       6.552  11.956 -11.324  1.00  0.00           C  
ATOM   3367  C   ILE A 209       7.893  11.908 -12.048  1.00  0.00           C  
ATOM   3368  O   ILE A 209       8.651  12.891 -12.034  1.00  0.00           O  
ATOM   3369  CB  ILE A 209       6.645  11.161 -10.015  1.00  0.00           C  
ATOM   3370  CG1 ILE A 209       5.362  11.392  -9.213  1.00  0.00           C  
ATOM   3371  CG2 ILE A 209       7.887  11.616  -9.213  1.00  0.00           C  
ATOM   3372  CD1 ILE A 209       5.195  10.453  -8.091  1.00  0.00           C  
ATOM   3373  H   ILE A 209       5.004  10.566 -11.886  1.00  0.00           H  
ATOM   3374  HA  ILE A 209       6.315  12.988 -11.096  1.00  0.00           H  
ATOM   3375  HB  ILE A 209       6.717  10.099 -10.233  1.00  0.00           H  
ATOM   3376 1HG1 ILE A 209       5.365  12.382  -8.817  1.00  0.00           H  
ATOM   3377 2HG1 ILE A 209       4.518  11.298  -9.877  1.00  0.00           H  
ATOM   3378 1HG2 ILE A 209       7.946  11.057  -8.289  1.00  0.00           H  
ATOM   3379 2HG2 ILE A 209       8.785  11.433  -9.805  1.00  0.00           H  
ATOM   3380 3HG2 ILE A 209       7.815  12.674  -8.987  1.00  0.00           H  
ATOM   3381 1HD1 ILE A 209       4.270  10.669  -7.569  1.00  0.00           H  
ATOM   3382 2HD1 ILE A 209       5.169   9.437  -8.469  1.00  0.00           H  
ATOM   3383 3HD1 ILE A 209       6.019  10.565  -7.424  1.00  0.00           H  
ATOM   3384  N   GLU A 210       8.202  10.773 -12.668  1.00  0.00           N  
ATOM   3385  CA  GLU A 210       9.445  10.615 -13.403  1.00  0.00           C  
ATOM   3386  C   GLU A 210       9.494  11.593 -14.576  1.00  0.00           C  
ATOM   3387  O   GLU A 210      10.533  12.180 -14.867  1.00  0.00           O  
ATOM   3388  CB  GLU A 210       9.630   9.168 -13.861  1.00  0.00           C  
ATOM   3389  CG  GLU A 210       9.856   8.181 -12.697  1.00  0.00           C  
ATOM   3390  CD  GLU A 210      10.035   6.732 -13.124  1.00  0.00           C  
ATOM   3391  OE1 GLU A 210       9.916   6.445 -14.294  1.00  0.00           O  
ATOM   3392  OE2 GLU A 210      10.288   5.911 -12.265  1.00  0.00           O  
ATOM   3393  H   GLU A 210       7.542   9.991 -12.636  1.00  0.00           H  
ATOM   3394  HA  GLU A 210      10.273  10.862 -12.725  1.00  0.00           H  
ATOM   3395 1HB  GLU A 210       8.738   8.849 -14.407  1.00  0.00           H  
ATOM   3396 2HB  GLU A 210      10.479   9.100 -14.541  1.00  0.00           H  
ATOM   3397 1HG  GLU A 210      10.718   8.504 -12.137  1.00  0.00           H  
ATOM   3398 2HG  GLU A 210       9.008   8.244 -12.027  1.00  0.00           H  
ATOM   3399  N   ALA A 211       8.350  11.797 -15.253  1.00  0.00           N  
ATOM   3400  CA  ALA A 211       8.324  12.746 -16.357  1.00  0.00           C  
ATOM   3401  C   ALA A 211       8.670  14.138 -15.850  1.00  0.00           C  
ATOM   3402  O   ALA A 211       9.477  14.843 -16.465  1.00  0.00           O  
ATOM   3403  CB  ALA A 211       6.955  12.755 -17.016  1.00  0.00           C  
ATOM   3404  H   ALA A 211       7.508  11.277 -15.021  1.00  0.00           H  
ATOM   3405  HA  ALA A 211       9.074  12.445 -17.085  1.00  0.00           H  
ATOM   3406 1HB  ALA A 211       6.954  13.456 -17.845  1.00  0.00           H  
ATOM   3407 2HB  ALA A 211       6.721  11.755 -17.379  1.00  0.00           H  
ATOM   3408 3HB  ALA A 211       6.208  13.056 -16.284  1.00  0.00           H  
ATOM   3409  N   LEU A 212       8.128  14.523 -14.694  1.00  0.00           N  
ATOM   3410  CA  LEU A 212       8.447  15.820 -14.118  1.00  0.00           C  
ATOM   3411  C   LEU A 212       9.925  15.901 -13.765  1.00  0.00           C  
ATOM   3412  O   LEU A 212      10.594  16.913 -13.998  1.00  0.00           O  
ATOM   3413  CB  LEU A 212       7.554  16.088 -12.901  1.00  0.00           C  
ATOM   3414  CG  LEU A 212       6.070  16.365 -13.225  1.00  0.00           C  
ATOM   3415  CD1 LEU A 212       5.241  16.373 -11.944  1.00  0.00           C  
ATOM   3416  CD2 LEU A 212       5.986  17.717 -13.921  1.00  0.00           C  
ATOM   3417  H   LEU A 212       7.456  13.913 -14.217  1.00  0.00           H  
ATOM   3418  HA  LEU A 212       8.235  16.584 -14.871  1.00  0.00           H  
ATOM   3419 1HB  LEU A 212       7.588  15.216 -12.249  1.00  0.00           H  
ATOM   3420 2HB  LEU A 212       7.945  16.940 -12.354  1.00  0.00           H  
ATOM   3421  HG  LEU A 212       5.682  15.588 -13.882  1.00  0.00           H  
ATOM   3422 1HD1 LEU A 212       4.198  16.577 -12.181  1.00  0.00           H  
ATOM   3423 2HD1 LEU A 212       5.319  15.400 -11.479  1.00  0.00           H  
ATOM   3424 3HD1 LEU A 212       5.612  17.141 -11.269  1.00  0.00           H  
ATOM   3425 1HD2 LEU A 212       4.944  17.936 -14.167  1.00  0.00           H  
ATOM   3426 2HD2 LEU A 212       6.373  18.493 -13.259  1.00  0.00           H  
ATOM   3427 3HD2 LEU A 212       6.577  17.690 -14.835  1.00  0.00           H  
ATOM   3428  N   ALA A 213      10.469  14.807 -13.231  1.00  0.00           N  
ATOM   3429  CA  ALA A 213      11.879  14.794 -12.895  1.00  0.00           C  
ATOM   3430  C   ALA A 213      12.737  15.026 -14.132  1.00  0.00           C  
ATOM   3431  O   ALA A 213      13.711  15.782 -14.111  1.00  0.00           O  
ATOM   3432  CB  ALA A 213      12.254  13.469 -12.276  1.00  0.00           C  
ATOM   3433  H   ALA A 213       9.890  13.992 -13.031  1.00  0.00           H  
ATOM   3434  HA  ALA A 213      12.063  15.603 -12.186  1.00  0.00           H  
ATOM   3435 1HB  ALA A 213      13.309  13.487 -12.012  1.00  0.00           H  
ATOM   3436 2HB  ALA A 213      11.646  13.297 -11.396  1.00  0.00           H  
ATOM   3437 3HB  ALA A 213      12.077  12.674 -12.989  1.00  0.00           H  
ATOM   3438  N   ASN A 214      12.338  14.425 -15.251  1.00  0.00           N  
ATOM   3439  CA  ASN A 214      13.118  14.570 -16.467  1.00  0.00           C  
ATOM   3440  C   ASN A 214      13.004  15.982 -17.036  1.00  0.00           C  
ATOM   3441  O   ASN A 214      14.012  16.609 -17.382  1.00  0.00           O  
ATOM   3442  CB  ASN A 214      12.654  13.546 -17.482  1.00  0.00           C  
ATOM   3443  CG  ASN A 214      13.065  12.137 -17.125  1.00  0.00           C  
ATOM   3444  OD1 ASN A 214      14.018  11.908 -16.375  1.00  0.00           O  
ATOM   3445  ND2 ASN A 214      12.346  11.181 -17.654  1.00  0.00           N  
ATOM   3446  H   ASN A 214      11.522  13.814 -15.236  1.00  0.00           H  
ATOM   3447  HA  ASN A 214      14.165  14.390 -16.230  1.00  0.00           H  
ATOM   3448 1HB  ASN A 214      11.565  13.583 -17.553  1.00  0.00           H  
ATOM   3449 2HB  ASN A 214      13.055  13.797 -18.462  1.00  0.00           H  
ATOM   3450 1HD2 ASN A 214      12.560  10.225 -17.454  1.00  0.00           H  
ATOM   3451 2HD2 ASN A 214      11.580  11.407 -18.252  1.00  0.00           H  
ATOM   3452  N   LYS A 215      11.785  16.524 -17.045  1.00  0.00           N  
ATOM   3453  CA  LYS A 215      11.516  17.850 -17.596  1.00  0.00           C  
ATOM   3454  C   LYS A 215      12.275  18.947 -16.869  1.00  0.00           C  
ATOM   3455  O   LYS A 215      12.691  19.934 -17.479  1.00  0.00           O  
ATOM   3456  CB  LYS A 215      10.016  18.149 -17.547  1.00  0.00           C  
ATOM   3457  CG  LYS A 215       9.173  17.344 -18.548  1.00  0.00           C  
ATOM   3458  CD  LYS A 215       7.687  17.642 -18.394  1.00  0.00           C  
ATOM   3459  CE  LYS A 215       6.858  16.820 -19.372  1.00  0.00           C  
ATOM   3460  NZ  LYS A 215       5.396  17.085 -19.226  1.00  0.00           N  
ATOM   3461  H   LYS A 215      10.999  15.968 -16.705  1.00  0.00           H  
ATOM   3462  HA  LYS A 215      11.838  17.857 -18.635  1.00  0.00           H  
ATOM   3463 1HB  LYS A 215       9.642  17.927 -16.545  1.00  0.00           H  
ATOM   3464 2HB  LYS A 215       9.849  19.209 -17.730  1.00  0.00           H  
ATOM   3465 1HG  LYS A 215       9.479  17.607 -19.559  1.00  0.00           H  
ATOM   3466 2HG  LYS A 215       9.346  16.285 -18.410  1.00  0.00           H  
ATOM   3467 1HD  LYS A 215       7.378  17.396 -17.377  1.00  0.00           H  
ATOM   3468 2HD  LYS A 215       7.504  18.700 -18.569  1.00  0.00           H  
ATOM   3469 1HE  LYS A 215       7.162  17.064 -20.389  1.00  0.00           H  
ATOM   3470 2HE  LYS A 215       7.045  15.762 -19.191  1.00  0.00           H  
ATOM   3471 1HZ  LYS A 215       4.885  16.521 -19.889  1.00  0.00           H  
ATOM   3472 2HZ  LYS A 215       5.104  16.850 -18.288  1.00  0.00           H  
ATOM   3473 3HZ  LYS A 215       5.211  18.063 -19.403  1.00  0.00           H  
ATOM   3474  N   ASN A 216      12.478  18.767 -15.570  1.00  0.00           N  
ATOM   3475  CA  ASN A 216      13.160  19.760 -14.763  1.00  0.00           C  
ATOM   3476  C   ASN A 216      14.625  19.440 -14.469  1.00  0.00           C  
ATOM   3477  O   ASN A 216      15.235  20.110 -13.642  1.00  0.00           O  
ATOM   3478  CB  ASN A 216      12.405  19.951 -13.476  1.00  0.00           C  
ATOM   3479  CG  ASN A 216      11.075  20.582 -13.697  1.00  0.00           C  
ATOM   3480  OD1 ASN A 216      10.966  21.805 -13.873  1.00  0.00           O  
ATOM   3481  ND2 ASN A 216      10.052  19.768 -13.717  1.00  0.00           N  
ATOM   3482  H   ASN A 216      12.091  17.939 -15.111  1.00  0.00           H  
ATOM   3483  HA  ASN A 216      13.147  20.704 -15.308  1.00  0.00           H  
ATOM   3484 1HB  ASN A 216      12.271  18.986 -12.975  1.00  0.00           H  
ATOM   3485 2HB  ASN A 216      12.977  20.590 -12.823  1.00  0.00           H  
ATOM   3486 1HD2 ASN A 216       9.132  20.122 -13.865  1.00  0.00           H  
ATOM   3487 2HD2 ASN A 216      10.212  18.772 -13.588  1.00  0.00           H  
ATOM   3488  N   ASN A 217      15.223  18.479 -15.180  1.00  0.00           N  
ATOM   3489  CA  ASN A 217      16.629  18.121 -14.948  1.00  0.00           C  
ATOM   3490  C   ASN A 217      16.936  17.687 -13.507  1.00  0.00           C  
ATOM   3491  O   ASN A 217      17.907  18.154 -12.897  1.00  0.00           O  
ATOM   3492  CB  ASN A 217      17.546  19.273 -15.337  1.00  0.00           C  
ATOM   3493  CG  ASN A 217      17.470  19.608 -16.802  1.00  0.00           C  
ATOM   3494  OD1 ASN A 217      17.590  18.729 -17.664  1.00  0.00           O  
ATOM   3495  ND2 ASN A 217      17.271  20.869 -17.102  1.00  0.00           N  
ATOM   3496  H   ASN A 217      14.698  17.954 -15.884  1.00  0.00           H  
ATOM   3497  HA  ASN A 217      16.859  17.267 -15.588  1.00  0.00           H  
ATOM   3498 1HB  ASN A 217      17.335  20.166 -14.760  1.00  0.00           H  
ATOM   3499 2HB  ASN A 217      18.571  18.997 -15.106  1.00  0.00           H  
ATOM   3500 1HD2 ASN A 217      17.207  21.151 -18.060  1.00  0.00           H  
ATOM   3501 2HD2 ASN A 217      17.175  21.547 -16.375  1.00  0.00           H  
ATOM   3502  N   PHE A 218      16.084  16.834 -12.938  1.00  0.00           N  
ATOM   3503  CA  PHE A 218      16.298  16.301 -11.595  1.00  0.00           C  
ATOM   3504  C   PHE A 218      16.685  14.809 -11.681  1.00  0.00           C  
ATOM   3505  O   PHE A 218      16.279  14.114 -12.613  1.00  0.00           O  
ATOM   3506  CB  PHE A 218      15.036  16.430 -10.753  1.00  0.00           C  
ATOM   3507  CG  PHE A 218      14.524  17.825 -10.477  1.00  0.00           C  
ATOM   3508  CD1 PHE A 218      15.188  18.950 -10.863  1.00  0.00           C  
ATOM   3509  CD2 PHE A 218      13.344  18.001  -9.815  1.00  0.00           C  
ATOM   3510  CE1 PHE A 218      14.690  20.183 -10.617  1.00  0.00           C  
ATOM   3511  CE2 PHE A 218      12.867  19.256  -9.554  1.00  0.00           C  
ATOM   3512  CZ  PHE A 218      13.544  20.343  -9.969  1.00  0.00           C  
ATOM   3513  H   PHE A 218      15.265  16.515 -13.456  1.00  0.00           H  
ATOM   3514  HA  PHE A 218      17.113  16.843 -11.117  1.00  0.00           H  
ATOM   3515 1HB  PHE A 218      14.259  15.899 -11.265  1.00  0.00           H  
ATOM   3516 2HB  PHE A 218      15.209  15.940  -9.796  1.00  0.00           H  
ATOM   3517  HD1 PHE A 218      16.117  18.872 -11.381  1.00  0.00           H  
ATOM   3518  HD2 PHE A 218      12.787  17.139  -9.500  1.00  0.00           H  
ATOM   3519  HE1 PHE A 218      15.217  21.035 -10.958  1.00  0.00           H  
ATOM   3520  HE2 PHE A 218      11.947  19.384  -9.027  1.00  0.00           H  
ATOM   3521  HZ  PHE A 218      13.167  21.336  -9.791  1.00  0.00           H  
ATOM   3522  N   ASN A 219      17.475  14.318 -10.731  1.00  0.00           N  
ATOM   3523  CA  ASN A 219      17.814  12.896 -10.664  1.00  0.00           C  
ATOM   3524  C   ASN A 219      16.817  12.189  -9.764  1.00  0.00           C  
ATOM   3525  O   ASN A 219      16.272  12.805  -8.854  1.00  0.00           O  
ATOM   3526  CB  ASN A 219      19.215  12.678 -10.135  1.00  0.00           C  
ATOM   3527  CG  ASN A 219      20.309  13.150 -11.050  1.00  0.00           C  
ATOM   3528  OD1 ASN A 219      20.251  12.960 -12.270  1.00  0.00           O  
ATOM   3529  ND2 ASN A 219      21.325  13.747 -10.472  1.00  0.00           N  
ATOM   3530  H   ASN A 219      17.794  14.942 -10.000  1.00  0.00           H  
ATOM   3531  HA  ASN A 219      17.731  12.458 -11.660  1.00  0.00           H  
ATOM   3532 1HB  ASN A 219      19.314  13.200  -9.184  1.00  0.00           H  
ATOM   3533 2HB  ASN A 219      19.362  11.616  -9.936  1.00  0.00           H  
ATOM   3534 1HD2 ASN A 219      22.102  14.069 -11.011  1.00  0.00           H  
ATOM   3535 2HD2 ASN A 219      21.336  13.864  -9.480  1.00  0.00           H  
ATOM   3536  N   PHE A 220      16.624  10.889  -9.933  1.00  0.00           N  
ATOM   3537  CA  PHE A 220      15.687  10.212  -9.039  1.00  0.00           C  
ATOM   3538  C   PHE A 220      16.010   8.763  -8.720  1.00  0.00           C  
ATOM   3539  O   PHE A 220      16.814   8.113  -9.394  1.00  0.00           O  
ATOM   3540  CB  PHE A 220      14.261  10.334  -9.583  1.00  0.00           C  
ATOM   3541  CG  PHE A 220      14.037   9.741 -10.928  1.00  0.00           C  
ATOM   3542  CD1 PHE A 220      13.623   8.437 -11.078  1.00  0.00           C  
ATOM   3543  CD2 PHE A 220      14.222  10.519 -12.066  1.00  0.00           C  
ATOM   3544  CE1 PHE A 220      13.405   7.911 -12.340  1.00  0.00           C  
ATOM   3545  CE2 PHE A 220      13.996  10.003 -13.320  1.00  0.00           C  
ATOM   3546  CZ  PHE A 220      13.588   8.696 -13.460  1.00  0.00           C  
ATOM   3547  H   PHE A 220      17.087  10.383 -10.676  1.00  0.00           H  
ATOM   3548  HA  PHE A 220      15.709  10.744  -8.090  1.00  0.00           H  
ATOM   3549 1HB  PHE A 220      13.568   9.864  -8.885  1.00  0.00           H  
ATOM   3550 2HB  PHE A 220      13.997  11.378  -9.632  1.00  0.00           H  
ATOM   3551  HD1 PHE A 220      13.470   7.822 -10.189  1.00  0.00           H  
ATOM   3552  HD2 PHE A 220      14.548  11.554 -11.961  1.00  0.00           H  
ATOM   3553  HE1 PHE A 220      13.071   6.875 -12.447  1.00  0.00           H  
ATOM   3554  HE2 PHE A 220      14.143  10.628 -14.199  1.00  0.00           H  
ATOM   3555  HZ  PHE A 220      13.404   8.282 -14.450  1.00  0.00           H  
ATOM   3556  N   TYR A 221      15.349   8.276  -7.668  1.00  0.00           N  
ATOM   3557  CA  TYR A 221      15.522   6.917  -7.161  1.00  0.00           C  
ATOM   3558  C   TYR A 221      14.251   6.377  -6.495  1.00  0.00           C  
ATOM   3559  O   TYR A 221      13.465   7.128  -5.922  1.00  0.00           O  
ATOM   3560  CB  TYR A 221      16.725   6.879  -6.220  1.00  0.00           C  
ATOM   3561  CG  TYR A 221      17.035   5.533  -5.667  1.00  0.00           C  
ATOM   3562  CD1 TYR A 221      17.533   4.538  -6.492  1.00  0.00           C  
ATOM   3563  CD2 TYR A 221      16.862   5.298  -4.326  1.00  0.00           C  
ATOM   3564  CE1 TYR A 221      17.833   3.301  -5.967  1.00  0.00           C  
ATOM   3565  CE2 TYR A 221      17.164   4.082  -3.805  1.00  0.00           C  
ATOM   3566  CZ  TYR A 221      17.645   3.077  -4.612  1.00  0.00           C  
ATOM   3567  OH  TYR A 221      17.943   1.847  -4.069  1.00  0.00           O  
ATOM   3568  H   TYR A 221      14.728   8.923  -7.182  1.00  0.00           H  
ATOM   3569  HA  TYR A 221      15.740   6.267  -8.009  1.00  0.00           H  
ATOM   3570 1HB  TYR A 221      17.610   7.240  -6.747  1.00  0.00           H  
ATOM   3571 2HB  TYR A 221      16.550   7.551  -5.386  1.00  0.00           H  
ATOM   3572  HD1 TYR A 221      17.679   4.734  -7.554  1.00  0.00           H  
ATOM   3573  HD2 TYR A 221      16.490   6.079  -3.680  1.00  0.00           H  
ATOM   3574  HE1 TYR A 221      18.218   2.511  -6.609  1.00  0.00           H  
ATOM   3575  HE2 TYR A 221      17.028   3.905  -2.741  1.00  0.00           H  
ATOM   3576  HH  TYR A 221      17.648   1.831  -3.128  1.00  0.00           H  
ATOM   3577  N   ASP A 222      14.017   5.069  -6.646  1.00  0.00           N  
ATOM   3578  CA  ASP A 222      12.827   4.390  -6.109  1.00  0.00           C  
ATOM   3579  C   ASP A 222      13.126   3.301  -5.061  1.00  0.00           C  
ATOM   3580  O   ASP A 222      13.689   2.257  -5.403  1.00  0.00           O  
ATOM   3581  CB  ASP A 222      12.050   3.772  -7.290  1.00  0.00           C  
ATOM   3582  CG  ASP A 222      10.688   3.069  -6.964  1.00  0.00           C  
ATOM   3583  OD1 ASP A 222      10.300   2.994  -5.843  1.00  0.00           O  
ATOM   3584  OD2 ASP A 222      10.052   2.601  -7.911  1.00  0.00           O  
ATOM   3585  H   ASP A 222      14.703   4.511  -7.137  1.00  0.00           H  
ATOM   3586  HA  ASP A 222      12.207   5.137  -5.621  1.00  0.00           H  
ATOM   3587 1HB  ASP A 222      11.851   4.554  -8.026  1.00  0.00           H  
ATOM   3588 2HB  ASP A 222      12.690   3.036  -7.780  1.00  0.00           H  
ATOM   3589  N   GLU A 223      12.789   3.572  -3.788  1.00  0.00           N  
ATOM   3590  CA  GLU A 223      13.008   2.634  -2.681  1.00  0.00           C  
ATOM   3591  C   GLU A 223      12.273   3.088  -1.413  1.00  0.00           C  
ATOM   3592  O   GLU A 223      11.115   2.713  -1.191  1.00  0.00           O  
ATOM   3593  OXT GLU A 223      12.944   3.563  -0.493  1.00  0.00           O  
ATOM   3594  CB  GLU A 223      14.497   2.448  -2.353  1.00  0.00           C  
ATOM   3595  CG  GLU A 223      14.767   1.364  -1.288  1.00  0.00           C  
ATOM   3596  CD  GLU A 223      16.244   1.111  -0.997  1.00  0.00           C  
ATOM   3597  OE1 GLU A 223      17.071   1.827  -1.506  1.00  0.00           O  
ATOM   3598  OE2 GLU A 223      16.530   0.194  -0.262  1.00  0.00           O  
ATOM   3599  H   GLU A 223      12.308   4.449  -3.585  1.00  0.00           H  
ATOM   3600  HA  GLU A 223      12.601   1.666  -2.973  1.00  0.00           H  
ATOM   3601 1HB  GLU A 223      15.043   2.171  -3.250  1.00  0.00           H  
ATOM   3602 2HB  GLU A 223      14.903   3.384  -1.986  1.00  0.00           H  
ATOM   3603 1HG  GLU A 223      14.276   1.657  -0.362  1.00  0.00           H  
ATOM   3604 2HG  GLU A 223      14.313   0.433  -1.625  1.00  0.00           H  
TER                                                                             
# All scores below are weighted scores, not raw scores.
#BEGIN_POSE_ENERGIES_TABLE /home/grads/bernardm/FoldingBenchMarks/RosettaFold/RoseTTAFold/results_pyrosetta_rerun/T1177.pdb/pdb-3track/model0_0_0.35.pdb
label fa_atr fa_rep fa_sol fa_intra_rep fa_intra_sol_xover4 lk_ball_wtd fa_elec hbond_sr_bb hbond_lr_bb hbond_bb_sc hbond_sc dslf_fa13 omega fa_dun p_aa_pp yhh_planarity ref rama_prepro cart_bonded total
weights 1 0.55 1 0.005 1 1 1 1 1 1 1 1.25 0.4 0.7 0.6 0.625 1 0.45 0.5 NA
pose -1252.37 141.713 768.075 3.22854 43.8704 -38.2608 -427.812 -67.4764 -96.6773 -30.5197 -27.6755 0 2.10482 284.377 -47.5906 0.70096 21.1791 -2.64897 112.304 -613.474
ARG:NtermProteinFull_1 -4.46564 0.26914 3.58692 0.0363 0.51667 -0.49145 -2.60941 0 0 -0.40094 0 0 0.00612 3.42254 0 0 -0.09474 0 0.20606 -0.01844
LYS_2 -4.28477 0.29687 2.31814 0.00796 0.12959 -0.32054 -1.52293 0 0 -0.40094 0 0 0.01611 1.05815 0.01927 0 -0.71458 -0.08217 0.31228 -3.16756
TYR_3 -7.05927 0.68788 4.55471 0.02171 0.22896 -0.31135 -2.2552 0 0 0 0 0 0.00728 1.32236 -0.28779 0.01328 0.58223 -0.21642 0.27445 -2.43715
ASP_4 -5.077 0.29712 5.22294 0.0034 0.296 -0.48523 -2.55422 0 0 0 0 0 0.11512 2.34463 0.81349 0 -2.14574 0.06676 0.26647 -0.83626
LEU_5 -7.50912 0.90464 2.22026 0.01527 0.05165 -0.00804 -2.64817 0 0 0 0 0 0.00973 0.20265 -0.34177 0 1.66147 0.06932 0.35593 -5.01617
TYR_6 -6.75306 0.48085 4.12756 0.02681 0.33272 -0.17351 -3.28188 0 0 0 0 0 0.07856 1.84729 -0.18316 0.04396 0.58223 -0.25309 0.66752 -2.45722
LEU_7 -7.46333 1.1648 2.96308 0.0208 0.10766 -0.13362 -2.78709 0 0 0 0 0 0.14257 0.17068 -0.03039 0 1.66147 0.24578 0.96454 -2.97305
THR_8 -4.85882 0.36612 4.22665 0.01104 0.05589 0.08809 -3.06457 0 0 0 -0.7459 0 0.04477 0.06018 -0.15352 0 1.15175 0.40342 0.75982 -1.65506
ALA_9 -4.33968 0.5583 1.11201 0.00176 0 -0.07444 -1.44715 0 0 0 0 0 -0.01056 0 0.20661 0 1.32468 0.01785 0.51119 -2.13942
LYS_10 -4.5182 0.39177 3.77309 0.00972 0.17703 -0.44589 -0.8342 0 0 0 0 0 0.0026 0.86437 0.23544 0 -0.71458 0.27608 0.43422 -0.34854
ASN_11 -2.20798 0.24825 2.22862 0.00746 0.31878 -0.2752 -0.56414 0 0 0 0 0 0.0755 1.54558 -1.02177 0 -1.34026 -0.15301 0.23104 -0.90713
THR_12 -5.02449 0.70819 3.22348 0.01273 0.0806 -0.32522 -1.15377 0 0 0 0 0 -0.01601 0.13789 -0.29453 0 1.15175 -0.69365 0.41613 -1.77688
ALA_13 -2.37548 0.39589 2.32615 0.00113 0 0.10275 -1.12026 0 0 0 0 0 -0.06159 0 0.35118 0 1.32468 0.66354 0.46897 2.07695
ARG_14 -3.26868 0.6702 4.19877 0.03105 0.93595 0.11065 -2.63584 0 0 0 -0.49006 0 -0.13589 2.37091 -0.11922 0 -0.09474 1.08844 0.50128 3.16282
SER_15 -4.88838 0.33452 4.88404 0.00157 0.02635 -0.243 -2.70577 0 0 0 0 0 -0.02471 1.29934 -0.16749 0 -0.28969 -0.02611 0.40337 -1.39596
VAL_16 -8.02026 1.2118 3.58763 0.02379 0.05545 -0.03312 -1.73397 0 0 0 0 0 -0.05873 0.0316 -0.19184 0 2.64269 -0.30953 0.28198 -2.51252
GLU_17 -4.92628 0.21941 5.62311 0.00563 0.65632 -0.14961 -4.05476 0 0 0 -0.30365 0 0.07658 2.8614 -0.31314 0 -2.72453 -0.35906 0.33593 -3.05265
ASP_18 -4.47908 0.29762 5.83352 0.00364 0.28597 -0.17316 -3.08575 0 0 0 -0.49006 0 -0.01874 1.48697 0.09092 0 -2.14574 -0.36013 0.25052 -2.50351
THR_19 -7.59255 0.65847 5.686 0.01314 0.06593 -0.33297 -2.7851 0 0 0 0 0 0.06438 0.12529 0.01047 0 1.15175 -0.1047 0.31836 -2.72153
ILE_20 -8.75716 1.06542 4.30905 0.03021 0.07352 -0.36435 -1.67703 0 0 0 0 0 -0.02919 0.21087 -0.36663 0 2.30374 0.00269 0.40318 -2.79567
SER_21 -3.99661 0.21573 4.57992 0.00133 0.02325 -0.35147 -1.35072 0 0 0 0 0 0.0387 0.47316 0.28754 0 -0.28969 -0.02512 0.35732 -0.03666
GLU_22 -5.07146 0.3011 4.07757 0.00572 0.71505 -0.28162 -1.31975 0 0 0 0 0 -0.01446 2.83247 -0.2563 0 -2.72453 -0.17108 0.28445 -1.62284
LEU_23 -9.23545 1.37138 1.61535 0.04033 0.09382 -0.13199 -1.65935 0 0 0 0 0 0.00349 0.27306 -0.30629 0 1.66147 -0.32196 0.47129 -6.12485
GLU_24 -3.93149 0.20879 3.56583 0.00487 0.26153 -0.47422 -0.81531 0 0 0 0 0 -0.06604 2.7895 -0.27112 0 -2.72453 -0.49074 0.44531 -1.49762
ASP_25 -2.63366 0.27346 3.00967 0.00532 0.3351 -0.46966 -0.65385 0 0 0 0 0 -0.05197 2.2083 -0.37564 0 -2.14574 -0.64661 0.306 -0.83927
ILE_26 -7.10954 0.76086 2.72307 0.03249 0.09305 0.15588 -1.62522 0 0 0 0 0 -0.039 0.78628 -0.48576 0 2.30374 -0.51346 0.35142 -2.5662
ASP_27 -2.04746 0.11674 2.1509 0.00369 0.26329 0.00024 -1.01457 0 0 -0.60034 0 0 -0.02528 1.4607 0.03291 0 -2.14574 -0.44031 0.22694 -2.01828
GLY_28 -2.26787 0.10799 2.05237 8e-05 0 0.0509 -1.11812 0 0 0 0 0 -0.07319 0 -1.50178 0 0.79816 -0.46045 0.1167 -2.29521
ILE_29 -7.29615 1.03255 0.66821 0.04118 0.06829 -0.15156 -0.41121 0 0 0 0 0 -0.0718 0.27759 -0.44342 0 2.30374 -0.43932 0.30995 -4.11194
LYS_30 -4.06153 0.27609 2.66636 0.01337 0.44064 -0.34876 -0.0741 0 0 0 0 0 0.08276 2.21581 -0.09773 0 -0.71458 -0.14126 0.28838 0.54547
ASN_31 -5.6651 0.32482 3.8729 0.00353 0.2213 -0.43385 -1.1504 0 0 0 0 0 0.00068 1.59854 0.41802 0 -1.34026 0.31991 0.19991 -1.62999
PHE_32 -7.52615 1.18484 0.6762 0.034 0.08943 -0.11544 -0.49648 0 0 0 0 0 0.00999 2.3505 -0.31224 0 1.21829 0.45338 0.4663 -1.96738
GLU_33 -6.20586 0.38789 6.79412 0.0064 0.29325 0.10265 -5.04475 0 0 -1.03617 0 0 0.3806 3.00171 0.00996 0 -2.72453 0.23564 0.58033 -3.21875
LEU_34 -5.85678 0.80219 0.67701 0.01509 0.07355 -0.28739 -0.10957 0 0 0 0 0 -0.03143 0.7728 -0.33077 0 1.66147 -0.06895 0.65872 -2.02406
ALA_35 -4.67501 0.76127 2.94432 0.00136 0 0.01149 -1.63457 0 0 0 0 0 0.00734 0 -0.38168 0 1.32468 -0.01099 0.88389 -0.7679
THR_36 -7.24308 1.55939 3.3914 0.0094 0.04807 0.12521 -2.44237 0 0 -0.62237 0 0 0.33341 1.20638 -0.11688 0 1.15175 0.02849 1.03575 -1.53545
GLY_37 -2.64496 0.41573 1.15189 6e-05 0 0.07279 -1.05844 0 0 -0.75126 0 0 0.0636 0 1.36296 0 0.79816 1.30736 0.68231 1.40019
GLN_38 -7.60732 0.91083 4.82588 0.00707 0.45622 0.16362 -3.74771 0 0 -1.33685 -0.51405 0 0.04783 4.26652 -0.12924 0 -1.45095 1.30274 0.60005 -2.20533
TYR_39 -5.67949 0.48671 3.06085 0.02359 0.24759 -0.45705 -2.72027 0 0 0 -0.76497 0 0.08361 1.83626 -0.02785 0.33428 0.58223 -0.13265 1.21469 -1.91248
VAL_40 -7.99918 1.18013 1.51143 0.01623 0.04179 -0.48769 -0.58995 0 0 0 0 0 -0.05385 0.06855 -0.6277 0 2.64269 -0.21476 1.12824 -3.38408
SER_41 -5.28572 0.33554 4.08284 0.00283 0.05869 -0.18347 -2.45503 0 0 0 0 0 -0.03361 0.35894 0.3796 0 -0.28969 -0.08096 0.54351 -2.56653
ILE_42 -9.53446 1.96797 1.94891 0.04844 0.08747 -0.00153 -1.62696 0 0 0 0 0 -0.04468 1.07184 -0.75942 0 2.30374 -0.1999 0.64896 -4.08963
ARG_43 -6.36441 0.59056 6.53979 0.01449 0.36257 0.11271 -6.09345 0 0 0 -1.60188 0 -0.05032 2.65447 0.05491 0 -0.09474 -0.23187 0.79499 -3.31217
VAL_44 -7.68279 0.77869 1.53984 0.01758 0.04515 0.03861 -2.07956 0 0 0 0 0 -0.06104 0.15548 -0.71235 0 2.64269 -0.15941 0.57662 -4.90048
SER_45 -5.16038 0.67411 4.72095 0.00276 0.05706 -0.17618 -1.91539 0 0 -1.1029 0 0 -0.03241 0.72353 -0.06649 0 -0.28969 -0.41578 0.41534 -2.56548
GLU_46 -6.60226 0.47794 6.91562 0.00629 0.33303 -0.71783 -3.54406 0 0 -0.44364 0 0 -0.11446 3.56233 -0.26475 0 -2.72453 -0.46789 0.40335 -3.18087
ASN_47 -2.73397 0.37783 2.84823 0.00713 0.29993 -0.41499 -0.46155 0 0 -1.1029 0 0 0.0147 1.62584 -0.30179 0 -1.34026 -0.53132 0.29294 -1.42017
LYS_48 -5.72041 0.28157 4.42893 0.00869 0.1594 -0.47342 -2.77491 0 0 0 0 0 -0.04521 0.92816 0.06038 0 -0.71458 -0.33137 0.1328 -4.05999
ILE_49 -8.54251 0.99798 2.16595 0.04177 0.0761 -0.47328 -1.04266 0 0 0 0 0 -0.06803 0.91042 -0.39556 0 2.30374 -0.17453 0.39867 -3.80193
ASN_50 -7.00806 0.43422 6.88084 0.01199 0.62 -0.29455 -2.75264 0 0 -0.67951 -0.63359 0 -0.00875 1.2901 -0.61033 0 -1.34026 -0.04863 0.79019 -3.34899
LYS_51 -4.44987 0.47703 5.47211 0.01469 0.30999 -0.62527 -2.43011 0 0 0 0 0 -0.09403 2.13379 -0.02631 0 -0.71458 -0.16321 0.74022 0.64445
SER_52 -2.59827 0.23858 3.18445 0.00141 0.05327 0.03704 -1.00929 0 0 -0.67951 -0.63359 0 -0.05276 0.10133 -0.26667 0 -0.28969 -0.57757 0.35723 -2.13403
LYS_53 -6.14109 0.7549 4.86948 0.0126 0.302 0.039 -2.3038 0 0 0 0 0 0.07046 1.12814 0.17111 0 -0.71458 -0.20188 0.26342 -1.75024
GLU_54 -6.4979 0.40698 7.62185 0.00978 0.40043 -0.38642 -4.7867 0 0 0 -0.88236 0 -0.05088 2.98159 -0.2847 0 -2.72453 -0.11647 0.40579 -3.90356
ASP_55 -3.07351 0.2354 3.05895 0.00356 0.293 -0.11205 -0.91125 0 0 0 0 0 -0.06026 1.29247 0.06568 0 -2.14574 -0.38338 0.35016 -1.38697
LEU_56 -6.65619 0.52415 2.7802 0.01797 0.07514 -0.10417 -1.33756 0 0 0 0 0 -0.02482 0.12938 -0.27744 0 1.66147 -0.24767 0.23412 -3.22541
ILE_57 -9.20017 1.10354 2.30798 0.03779 0.10684 -0.07421 -1.42253 0 0 0 0 0 -0.00857 1.16394 -0.39099 0 2.30374 -0.11479 0.35528 -3.83215
ARG_58 -5.22967 0.22679 5.5506 0.01017 0.1929 -0.24763 -2.58752 0 0 0 -0.88236 0 -0.00886 1.56898 -0.12644 0 -0.09474 -0.22437 0.43799 -1.41415
LYS_59 -4.02635 0.14869 4.23128 0.00975 0.22189 0.05875 -2.43018 0 0 0 -0.50393 0 -0.0116 1.46725 -0.00937 0 -0.71458 -0.3842 0.34105 -1.60155
TYR_60 -7.71816 0.51088 3.00229 0.0208 0.24269 -0.45402 -1.43069 0 0 -0.43637 0 0 0.04952 1.66724 -0.15049 0.00073 0.58223 -0.16929 0.70821 -3.57442
TYR_61 -9.93159 1.15922 3.13153 0.03365 0.37899 -0.14558 -1.13981 0 0 0 0 0 0.03647 2.73918 -0.35736 0.00028 0.58223 -0.06288 1.18233 -2.39334
GLN_62 -3.87123 0.37132 3.2767 0.00641 0.17479 -0.00147 -2.48666 0 0 0 -0.4554 0 0.0355 2.4862 -0.0904 0 -1.45095 -0.19992 0.72145 -1.48366
LYS_63 -5.09608 0.36571 2.95026 0.00699 0.14298 -0.48312 -1.11051 0 0 0 0 0 -0.03719 1.15388 0.268 0 -0.71458 -0.03916 0.19496 -2.39786
TYR_64 -6.02804 0.351 4.00283 0.02164 0.24623 -0.20923 -1.98869 0 0 0 -0.4554 0 0.01678 1.40511 -0.39201 0.0007 0.58223 -0.06997 0.27347 -2.24335
LYS_65 -5.51085 0.81361 3.76299 0.00954 0.17878 -0.1079 -0.38703 0 0 0 0 0 0.06298 1.11844 -0.02193 0 -0.71458 0.00497 0.31553 -0.47547
ILE_66 -3.55908 0.438 1.45961 0.02729 0.06104 -0.38647 0.28594 0 0 0 0 0 0.03051 0.42218 0.13398 0 2.30374 5.15371 0.43821 6.80868
GLY_67 -2.13083 0.4248 2.40501 2e-05 0 -0.1984 -0.91409 0 0 0 0 0 -0.04762 0 -1.1875 0 0.79816 5.34025 0.34013 4.82992
ASP_68 -1.02037 0.02851 1.14096 0.00449 0.33339 -0.19425 -0.02012 0 0 0 0 0 -0.05142 2.15396 -0.3202 0 -2.14574 -0.01178 0.13717 0.0346
SER_69 -2.58818 0.13196 2.86933 0.00321 0.0807 -0.07224 0.03405 0 0 0 0 0 0.12159 0.07389 -0.53564 0 -0.28969 -0.48305 0.44221 -0.21185
TYR_70 -7.63832 0.74236 4.70202 0.02411 0.21242 -0.4402 -3.02545 0 0 -0.44364 0 0 -0.00726 2.08271 -0.2288 0.003 0.58223 -0.21283 0.58961 -3.05805
GLU_71 -6.14169 0.34546 5.22393 0.00526 0.25659 -0.38297 -2.74481 0 0 0 0 0 0.03793 2.47345 -0.01004 0 -2.72453 -0.0886 0.35923 -3.39079
TYR_72 -9.59046 0.69835 4.35067 0.02167 0.21038 -0.15928 -2.53225 0 0 0 0 0 -0.015 1.57113 -0.24584 0.00378 0.58223 -0.09754 0.20846 -4.99369
ASP_73 -5.6332 0.47881 6.63082 0.00352 0.28731 0.01199 -4.87581 0 0 0 -0.65066 0 -0.01733 3.33718 -0.44665 0 -2.14574 -0.14017 0.38922 -2.77071
PHE_74 -11.3157 1.33307 2.01181 0.02593 0.21132 -0.08413 -1.89986 0 0 0 0 0 0.08389 3.45078 -0.03877 0 1.21829 0.08691 0.81953 -4.09689
SER_75 -2.8208 0.17692 2.84632 0.0019 0.05322 -0.29884 -0.23971 0 0 0 0 0 -0.06532 0.09682 -0.27964 0 -0.28969 -0.16459 0.69857 -0.28484
ASN_76 -3.42989 0.1734 3.11193 0.00646 0.29834 -0.2028 -0.75121 0 0 -0.70595 0 0 -0.04013 1.58262 -0.4615 0 -1.34026 -0.66316 0.23152 -2.19063
ASN_77 -8.47901 1.76021 7.09735 0.01065 0.25158 -0.10582 -2.66865 0 0 -0.52062 0 0 0.01357 2.05425 0.32924 0 -1.34026 -0.40389 0.51888 -1.48253
GLU_78 -6.91612 0.44095 6.06581 0.0076 0.3367 0.18666 -3.84256 0 0 0 -1.18714 0 0.82451 2.66664 0.12957 0 -2.72453 0.0073 0.88246 -3.12215
LEU_79 -7.43078 1.375 1.28698 0.00967 0.05542 0.06372 -2.39292 0 0 0 0 0 -0.0345 2.48893 -0.27905 0 1.66147 0.02685 0.88918 -2.28003
ILE_80 -9.58847 1.77487 2.44524 0.05388 0.059 -0.15265 -1.96803 0 0 0 0 0 0.14308 0.54739 -0.55638 0 2.30374 -0.11769 1.1018 -3.95423
PHE_81 -12.3912 3.76004 2.70827 0.0464 0.3859 -0.36844 -2.18413 0 0 0 0 0 0.1351 2.06434 -0.49282 0 1.21829 -0.34599 1.99938 -3.46479
PRO_82 -5.52182 1.16082 1.97446 0.00408 0.1044 -0.13876 -0.864 0 0 0 0 0 -0.01086 0.18087 -0.96796 0 -1.64321 -0.4123 1.59 -4.54429
GLY_83 -3.78528 0.26046 3.71096 0.00015 0 -0.16081 -1.7127 0 0 0 0 0 0.00806 0 -0.65135 0 0.79816 -0.18393 0.27332 -1.44298
ASP_84 -3.89067 0.15755 5.11271 0.00357 0.29484 0.33569 -4.58176 0 0 0 -0.80602 0 -0.03646 1.35779 0.18829 0 -2.14574 -0.14876 0.18443 -3.97453
PHE_85 -6.56483 0.47438 4.98871 0.02118 0.16134 -0.59293 -1.41316 0 0 0 0 0 0.02597 1.44539 -0.44916 0 1.21829 -0.01356 0.31138 -0.38699
ALA_86 -5.53214 0.39747 3.81294 0.00169 0 8e-05 -1.92353 0 0 -1.03617 0 0 0.0328 0 -0.29021 0 1.32468 -0.14325 0.37472 -2.98092
VAL_87 -7.58781 1.07376 3.01281 0.02889 0.05559 -0.27958 -2.50062 0 0 0 0 0 -0.0525 0.05562 -0.32076 0 2.64269 -0.27238 0.39352 -3.75077
LYS_88 -4.41202 0.25469 3.94917 0.00745 0.12047 -0.30507 -1.10048 0 0 0 0 0 -0.03628 0.92311 -0.05237 0 -0.71458 -0.26508 0.24063 -1.39036
ASN_89 -4.87468 0.25177 3.99052 0.00725 0.27918 -0.32327 -1.02895 0 0 0 0 0 -0.04178 1.08746 0.18168 0 -1.34026 -0.26819 0.20828 -1.871
LYS_90 -6.27688 0.60226 6.11468 0.02749 0.43656 -0.46147 -2.87097 0 0 0 0 0 -0.03882 2.30402 -0.2165 0 -0.71458 -0.03408 0.47982 -0.64845
ILE_91 -6.28918 0.86665 2.02309 0.04338 0.20526 -0.06358 -1.64554 0 0 0 0 0 -0.11443 1.02446 0.4139 0 2.30374 -0.04798 0.48418 -0.79605
ASN_92 -2.93005 0.429 2.89107 0.0074 0.28483 -0.53463 0.2796 0 0 0 0 0 -0.10699 1.23369 0.19636 0 -1.34026 0.0494 0.23748 0.6969
ASN_93 -4.32102 0.44437 5.14588 0.00681 0.32414 -0.53712 -2.50226 0 0 0 0 0 0.11079 1.9192 -0.68212 0 -1.34026 -0.13788 0.25945 -1.31
LEU_94 -6.62974 0.74349 2.10792 0.01791 0.13994 -0.41614 -0.55992 0 0 0 0 0 -0.0514 2.98683 -0.07553 0 1.66147 -0.50496 0.36342 -0.21671
VAL_95 -4.02071 0.37951 2.02513 0.02164 0.05273 -0.14367 -0.62066 0 0 0 0 0 -0.02806 -0.00205 -0.45444 0 2.64269 -0.22242 0.25936 -0.11095
GLN_96 -5.50024 0.63378 3.30145 0.00583 0.14465 0.16032 -2.76694 0 0 -0.75691 0 0 0.02271 3.06721 -0.09825 0 -1.45095 0.1156 0.23933 -2.88241
GLY_97 -2.66083 0.264 0.65438 3e-05 0 -0.19399 -0.42374 0 0 0 0 0 -0.04701 0 -1.50533 0 0.79816 0.24546 0.28074 -2.58813
SER_98 -2.81888 0.33201 2.14575 0.00303 0.05963 -0.11466 -1.04474 0 0 0 0 0 0.06634 0.04783 -0.2651 0 -0.28969 0.37757 0.33817 -1.16274
PHE_99 -8.62408 1.82282 -0.36864 0.04173 0.27443 -0.10255 -0.42834 0 0 0 0 0 0.01003 3.49981 -0.00195 0 1.21829 0.31242 0.55895 -1.78708
ASN_100 -4.89223 0.26723 4.74509 0.01121 0.60803 0.18073 -2.91746 0 0 -0.52919 0 0 -0.03395 1.3175 -0.60458 0 -1.34026 0.10826 0.69065 -2.38897
LYS_101 -6.89632 0.81976 5.50715 0.01012 0.23099 0.1776 -4.65867 0 0 0 -0.80602 0 -0.06501 1.03362 -0.05954 0 -0.71458 -0.01016 0.68341 -4.74767
GLU_102 -3.92348 0.23003 3.82786 0.00516 0.24213 -0.08193 -0.9849 0 0 -0.52919 0 0 -0.04472 2.52075 -0.33441 0 -2.72453 -0.26857 0.44581 -1.61999
ARG_103 -6.47114 0.48302 6.26942 0.01333 0.3496 0.03741 -3.01203 0 0 0 -1.14241 0 0.1517 1.76448 -0.1301 0 -0.09474 -0.34929 0.38278 -1.74798
ALA_104 -6.42736 0.60018 2.84252 0.00147 0 -0.14315 -1.45532 0 0 0 0 0 0.03084 0 -0.34039 0 1.32468 -0.32754 0.44137 -3.45271
ILE_105 -6.89276 0.73703 3.68605 0.02845 0.06348 -0.39086 -1.05912 0 0 0 0 0 0.02855 0.23129 -0.47243 0 2.30374 -0.09427 0.55688 -1.27396
GLU_106 -2.91659 0.09232 2.7399 0.00521 0.24868 -0.14133 -0.40541 0 0 0 0 0 -0.03956 2.54056 -0.29391 0 -2.72453 -0.13626 0.56729 -0.46364
GLU_107 -4.45017 0.32705 5.96841 0.00712 0.32313 0.20582 -4.73172 0 0 0 -1.63561 0 0.1852 3.18337 0.133 0 -2.72453 -0.37 0.51536 -3.06356
ASN_108 -4.79839 0.34669 3.64689 0.00587 0.29491 -0.16146 -1.5795 0 0 0 0 0 -0.00449 1.71125 -1.02865 0 -1.34026 -0.33537 0.62685 -2.61566
GLY_109 -4.45482 0.56742 2.24795 0.00012 0 0.11366 -1.12687 0 0 0 0 0 0.00301 0 0.03853 0 0.79816 -0.19149 0.46554 -1.5388
VAL_110 -9.30491 2.28907 2.12828 0.0257 0.06577 -0.1884 -2.653 0 0 0 0 0 0.24696 0.06937 0.30401 0 2.64269 0.22222 0.90821 -3.24401
ILE_111 -9.32587 2.51716 1.5205 0.14525 0.1068 0.02898 -2.28701 0 0 0 0 0 -0.04279 0.94509 -0.60805 0 2.30374 -0.07143 1.68183 -3.08581
LEU_112 -9.19883 1.08014 1.64589 0.02476 0.10639 0.11061 -2.63284 0 0 0 0 0 0.05259 0.52538 -0.37715 0 1.66147 -0.25438 1.13105 -6.1249
VAL_113 -8.287 0.82219 2.4763 0.01553 0.04741 0.06007 -1.3671 0 0 0 0 0 -0.03258 0.10755 -0.28116 0 2.64269 -0.12095 0.65438 -3.26268
ARG_114 -7.05049 0.1766 5.9903 0.01278 0.5624 0.20832 -3.54948 0 0 -1.18025 0 0 0.02219 2.73576 -0.10236 0 -0.09474 -0.26263 0.90742 -1.62418
LYS_115 -6.16449 0.751 5.74077 0.0077 0.1925 -0.0238 -4.05638 0 0 0 0 0 -0.01192 1.99319 -0.05017 0 -0.71458 -0.2907 0.68731 -1.93957
SER_116 -5.87726 0.86379 5.26387 0.0019 0.06569 0.1734 -3.52369 0 0 -0.36477 0 0 0.09936 0.16012 -0.51362 0 -0.28969 -0.16096 0.40567 -3.69619
ALA_117 -4.23715 0.55252 2.3855 0.00147 0 -0.23916 -1.34737 0 0 0 0 0 0.0074 0 0.21058 0 1.32468 0.04447 0.30611 -0.99095
ILE_118 -6.90658 0.62515 2.2595 0.02701 0.11287 -0.07391 -1.55506 0 0 0 0 0 -0.00758 0.0981 -0.07569 0 2.30374 0.01812 0.86869 -2.30564
GLU_119 -3.11672 0.45298 2.26372 0.00843 0.26459 -0.21777 -0.35415 0 0 -0.43637 0 0 0.12171 2.51326 0.22368 0 -2.72453 0.3285 1.96906 1.2964
GLU_120 -2.14303 0.55885 2.78256 0.01532 0.60207 0.00899 -0.95411 0 0 0 -0.50393 0 0.05208 3.23646 0.48237 0 -2.72453 1.15653 1.48582 4.05544
ASN_121 -2.18449 0.10811 2.31524 0.01021 0.68575 -0.08425 -0.22297 0 0 -0.76558 0 0 -0.0571 1.73524 -0.56288 0 -1.34026 0.68644 0.37503 0.6985
GLY_122 -1.16666 0.16882 1.28497 7e-05 0 -0.08884 -0.04564 0 0 0 0 0 -0.12567 0 -1.49915 0 0.79816 -0.35263 0.16803 -0.85852
LYS_123 -2.2996 0.14099 2.59233 0.00762 0.12213 -0.09927 -0.2775 0 0 -0.76558 0 0 0.01181 0.89811 -0.00486 0 -0.71458 -0.34489 0.08696 -0.64634
LYS_124 -2.19107 0.09024 2.12754 0.00828 0.1788 0.00201 -1.54676 0 0 0 -0.50278 0 -0.07065 0.95577 0.2391 0 -0.71458 -0.02438 0.23398 -1.21451
GLY_125 -2.98637 0.34775 2.37456 0.00014 0 -0.05274 -1.88365 0 0 0 0 0 -0.14145 0 -0.38163 0 0.79816 0.2647 0.21662 -1.4439
VAL_126 -3.39262 0.46242 0.78905 0.01435 0.038 -0.18474 -0.42217 0 0 0 0 0 -0.02853 0.09839 -0.66877 0 2.64269 0.09916 0.12745 -0.42531
VAL_127 -7.40674 1.29995 1.61391 0.05381 0.07151 -0.03649 -1.51202 0 0 0 0 0 0.31693 1.10946 -0.59744 0 2.64269 -0.23376 0.459 -2.21919
GLU_128 -5.31084 0.32691 4.00134 0.00563 0.29582 -0.49726 -1.61536 0 0 0 0 0 0.10531 3.03603 0.19583 0 -2.72453 -0.08305 0.61867 -1.64548
LEU_129 -8.90793 1.07241 1.57635 0.0212 0.07984 -0.17402 -1.27072 0 0 0 0 0 -0.00386 0.27246 -0.23217 0 1.66147 0.11919 0.63301 -5.15276
THR_130 -6.7235 0.53229 2.59971 0.00485 0.07462 -0.14093 -0.6569 0 0 -0.54231 0 0 -0.00503 0.06044 -0.542 0 1.15175 -0.12537 0.6109 -3.70149
ASN_131 -4.2919 0.13463 4.26206 0.00856 0.31018 -0.70283 -0.84838 0 0 0 0 0 -0.04854 1.83806 -0.67934 0 -1.34026 -0.44068 0.33814 -1.4603
TYR_132 -8.47755 0.99759 2.51667 0.02543 0.14436 0.26202 -2.18696 0 0 -0.63794 0 0 -0.01669 2.40934 0.31337 0.06675 0.58223 -0.26926 0.33255 -3.93809
LYS_133 -5.06648 0.39195 5.61301 0.01144 0.37956 0.01889 -5.42108 0 0 -0.61315 -0.72105 0 -0.00225 2.80249 0.09432 0 -0.71458 -0.04477 0.38127 -2.89041
VAL_134 -6.78347 0.86573 1.12897 0.02323 0.04143 -0.37468 -0.66073 0 0 -0.75691 0 0 -0.00942 0.07412 -0.18894 0 2.64269 -0.28096 0.46598 -3.81296
GLY_135 -2.39595 0.08558 2.37675 6e-05 0 0.04194 -1.1777 0 0 0 0 0 -0.07978 0 -1.50258 0 0.79816 -0.4713 0.366 -1.95883
ASP_136 -5.82751 0.44319 7.62807 0.00324 0.22603 0.12385 -6.7886 0 0 -0.61315 -0.72105 0 -0.02197 1.65761 0.06796 0 -2.14574 -0.43094 0.21439 -6.18462
THR_137 -3.40659 0.36647 1.70439 0.00854 0.05153 -0.3937 -0.6332 0 0 0 0 0 0.07403 0.05269 -0.16346 0 1.15175 -0.20394 0.23134 -1.16017
VAL_138 -7.02613 0.8342 1.29193 0.02184 0.04155 -0.1629 -1.91494 0 0 0 0 0 -0.05156 0.14399 -0.76994 0 2.64269 -0.12439 0.20544 -4.86824
ASN_139 -4.17597 0.17466 3.23344 0.00486 0.27295 -0.31222 -1.79166 0 0 0 0 0 -0.02196 2.55209 -0.50429 0 -1.34026 -0.25214 0.18956 -1.97095
CYS_140 -7.00074 0.86369 2.19612 0.00343 0.01362 0.09082 -2.52913 0 0 0 0 0 -0.02104 0.59382 0.19197 0 3.25479 0.03766 0.49098 -1.814
GLU_141 -7.15999 0.61945 6.11049 0.00433 0.20852 -0.02282 -4.38156 0 0 0 -0.95122 0 -0.05349 3.889 0.29756 0 -2.72453 0.4586 0.6844 -3.02125
TYR_142 -9.31252 0.73323 4.93969 0.0228 0.08223 -0.31784 -3.54342 0 0 0 -0.51405 0 0.02822 2.32861 0.04362 0.22374 0.58223 0.05541 0.59527 -4.05279
LEU_143 -7.39675 0.66791 3.69245 0.03976 0.09697 0.01238 -1.14918 0 0 0 0 0 -0.00655 0.19209 -0.26369 0 1.66147 -0.34563 0.69762 -2.10113
ASP_144 -4.12664 0.50748 4.59466 0.00206 0.29037 -0.53409 -1.85059 0 0 -0.36898 0 0 -0.05359 2.62621 0.22207 0 -2.14574 0.59387 0.60914 0.36624
GLU_145 -2.05313 0.2835 3.37741 0.00798 0.33675 -0.33654 -2.67519 0 0 -0.36898 0 0 -0.03089 2.37155 0.22108 0 -2.72453 0.72339 0.44486 -0.42273
ASN_146 -2.23988 0.16328 2.58968 0.00741 0.59308 -0.15308 -0.4441 0 0 0 0 0 0.01651 1.95346 -0.63606 0 -1.34026 0.54653 0.33188 1.38843
ALA_147 -2.30923 0.23669 1.48739 0.00112 0 -0.19308 0.21572 0 0 0 0 0 -0.02413 0 0.32598 0 1.32468 1.3428 0.198 2.60595
LEU_148 -3.7891 0.46665 1.28464 0.0199 0.06513 -0.33098 0.14286 0 0 0 0 0 -0.01751 0.24717 -0.24046 0 1.66147 0.78655 0.24382 0.54013
SER_149 -2.56153 0.13164 2.36146 0.00316 0.07633 -0.16747 -0.92984 0 0 0 0 0 -0.00717 0.47075 0.25654 0 -0.28969 0.71774 0.3735 0.43545
LYS_150 -4.16479 0.24063 3.92988 0.0101 0.16009 -0.01057 -2.29771 0 0 0 0 0 -0.0303 0.92074 -0.09089 0 -0.71458 1.03551 0.43784 -0.57404
LYS_151 -3.82356 0.3696 2.6734 0.00942 0.16913 -0.52778 -0.59993 0 0 0 0 0 -0.04404 0.96462 0.12658 0 -0.71458 0.22836 0.30592 -0.86285
VAL_152 -5.27711 0.65553 2.08441 0.01916 0.04257 -0.06567 -1.66523 0 0 0 0 0 0.09386 0.05571 -0.68677 0 2.64269 -0.15843 0.22395 -2.03533
LYS_153 -3.2782 0.46749 1.35655 0.00752 0.13042 -0.25669 -0.09843 0 0 0 0 0 -0.03041 1.3813 0.06214 0 -0.71458 -0.19976 0.259 -0.91365
VAL_154 -6.75017 0.72481 1.83526 0.01671 0.03897 0.04604 -2.28246 0 0 0 0 0 0.01784 0.04101 -0.79528 0 2.64269 -0.25061 0.26155 -4.45365
LYS_155 -6.25803 0.58043 5.60166 0.01817 0.23368 0.08958 -4.72816 0 0 0 -0.49321 0 -0.0444 2.00327 0.17624 0 -0.71458 -0.20936 0.5028 -3.24193
ILE_156 -9.7944 0.72837 1.89662 0.02775 0.07596 -0.1727 -2.29602 0 0 0 0 0 -0.05832 0.19726 -0.38847 0 2.30374 -0.18586 0.46543 -7.20065
LEU_157 -8.09982 0.70315 2.44219 0.01564 0.07635 -0.28714 -1.63971 0 0 0 0 0 0.06752 0.06737 -0.28455 0 1.66147 -0.18105 0.43381 -5.02477
ALA_158 -7.15746 2.31004 1.68967 0.00192 0 0.01785 -1.74892 0 0 0 0 0 -0.00056 0 -0.53464 0 1.32468 -0.02288 0.81463 -3.30567
ILE_159 -9.24389 0.99366 3.01943 0.02451 0.06292 0.08717 -3.31349 0 0 0 0 0 -0.04888 0.26922 -0.61652 0 2.30374 -0.12228 0.77824 -5.80618
THR_160 -7.13858 0.65121 4.10926 0.01643 0.07571 -0.16043 -2.89262 0 0 -0.84102 0 0 0.01089 2.19578 -0.70238 0 1.15175 -0.23156 0.60472 -3.15085
ASP_161 -3.95362 0.36376 4.29586 0.00624 0.36211 -0.18284 -3.8179 0 0 0 0 0 -0.02401 2.0448 -0.06912 0 -2.14574 -0.20088 0.8276 -2.49374
GLU_162 -4.50599 0.19555 4.74378 0.0075 0.36104 -0.74592 -2.2999 0 0 -0.84102 0 0 0.09112 2.82385 0.1949 0 -2.72453 0.04729 1.12213 -1.5302
GLU_163 -5.16925 0.86466 4.66401 0.01846 0.59658 -0.35975 -0.64002 0 0 0 -0.86582 0 0.38593 2.78541 -0.0467 0 -2.72453 0.17339 1.73877 1.42115
ARG_164 -7.89407 1.39162 4.92428 0.03558 0.59358 -0.60521 0.86513 0 0 0 -0.39826 0 0.02911 3.34351 -0.06066 0 -0.09474 0.60849 1.75536 4.49371
LEU_165 -3.45376 0.26589 0.86643 0.02062 0.08632 -0.0205 0.83686 0 0 0 0 0 -0.03218 0.14742 -0.30141 0 1.66147 0.43799 0.79155 1.30672
GLY_166 -1.84976 0.24149 0.94074 0.00018 0 -0.10413 0.71723 0 0 0 0 0 -0.05049 0 -0.04153 0 0.79816 0.57441 0.29868 1.52498
LEU_167 -5.08053 0.49564 1.42121 0.01398 0.05129 -0.47324 0.48563 0 0 0 0 0 -0.01347 0.2504 -0.18871 0 1.66147 0.63698 0.31268 -0.42665
GLY_168 -1.37221 0.05007 0.87899 7e-05 0 -0.15827 0.23267 0 0 0 0 0 0.07206 0 0.29596 0 0.79816 0.06227 0.2203 1.08006
TYR_169 -3.27913 0.28788 2.17097 0.02515 0.35329 -0.23395 -0.01021 0 0 0 0 0 -0.00542 1.73542 -0.21399 0.00077 0.58223 0.12311 0.17167 1.7078
GLN_170 -3.43051 0.23437 4.10157 0.01734 0.37807 -0.13332 -2.83142 0 0 0 -1.3686 0 0.00437 4.42015 0.27825 0 -1.45095 0.01037 0.24664 0.47632
ASN_171 -5.27347 0.28442 4.68199 0.00763 0.49173 0.01443 -1.697 0 0 -1.5263 0 0 -0.08257 1.38952 -0.46277 0 -1.34026 0.40151 0.31052 -2.80063
MET_172 -7.56828 1.08056 3.68606 0.04408 0.29743 -0.05827 -1.21623 0 0 -0.36477 0 0 -0.03796 2.97423 0.08791 0 1.65735 0.18571 0.3953 1.1631
GLY_173 -4.02014 0.61661 3.00443 6e-05 0 -0.25203 -0.90324 0 0 -0.82035 0 0 -0.07625 0 -0.63082 0 0.79816 -0.21041 0.3486 -2.14538
LEU_174 -8.31856 1.18865 1.05056 0.01107 0.04083 -0.03568 -1.4865 0 0 -0.52062 0 0 -0.00553 0.50932 -0.26461 0 1.66147 -0.21592 0.60824 -5.77729
GLN_175 -8.85707 1.02425 6.12811 0.00839 0.21065 0.12081 -3.70041 0 0 0 -0.82043 0 -0.02327 3.23917 0.26067 0 -1.45095 -0.10955 0.75646 -3.21319
PHE_176 -10.4212 2.00444 0.38365 0.02456 0.21529 0.0237 -2.25046 0 0 0 0 0 -0.05035 1.94011 -0.2243 0 1.21829 0.1575 0.85205 -6.12674
ILE_177 -9.79761 1.79243 3.32917 0.0743 0.0936 -0.19882 -2.39462 0 0 0 0 0 -0.04179 1.04181 -0.74932 0 2.30374 -0.1819 0.92487 -3.80415
THR_178 -7.16393 2.00974 3.02907 0.00863 0.06553 -0.08584 -1.07737 0 0 0 0 0 0.00737 0.24297 -0.76839 0 1.15175 -0.21071 0.97111 -1.82007
TYR_179 -10.5615 1.45122 3.77061 0.02022 0.1739 -0.19606 -2.3772 0 0 0 0 0 -0.00751 1.71078 -0.18774 0.00044 0.58223 0.00652 0.82132 -4.79278
ASP_180 -5.42397 0.47307 5.55928 0.00594 0.4571 -0.27973 -3.70528 0 0 -0.5606 0 0 0.00804 3.38942 0.08831 0 -2.14574 0.27985 0.48367 -1.37065
GLU_181 -5.5217 0.4462 5.75436 0.00573 0.72485 -0.11585 -3.89839 0 0 -0.5606 -0.73408 0 -0.00185 3.0133 -0.34976 0 -2.72453 -0.01716 0.48752 -3.49197
VAL_182 -8.99179 1.13175 3.63549 0.01816 0.05348 -0.31471 -1.63626 0 0 0 0 0 -0.04954 0.04048 -0.23766 0 2.64269 -0.40166 0.4716 -3.63795
ALA_183 -7.02914 0.95361 3.17646 0.00174 0 -0.09912 -1.75857 0 0 0 0 0 0.00568 0 -0.36549 0 1.32468 -0.30005 0.56013 -3.53005
LYS_184 -5.84125 0.45872 7.00571 0.00771 0.11805 -0.31731 -5.31293 0 0 0 -1.03774 0 0.01001 0.97774 -0.00598 0 -0.71458 -0.38451 0.48394 -4.5524
ASN_185 -4.40635 0.2558 4.20624 0.00523 0.25709 -0.33006 -1.08758 0 0 0 0 0 -0.0471 1.14479 0.0453 0 -1.34026 -0.22398 0.31282 -1.20805
LEU_186 -7.24354 1.08963 2.04263 0.02143 0.10616 -0.55157 -0.87013 0 0 0 0 0 -0.06315 0.047 -0.11428 0 1.66147 -0.30168 0.33398 -3.84204
ASN_187 -2.941 0.16237 3.4828 0.00843 0.33463 -0.48969 -1.96149 0 0 0 0 0 -0.06974 2.83122 -1.00376 0 -1.34026 -0.67468 0.30369 -1.35748
LEU_188 -7.73463 1.14383 0.88959 0.03812 0.05445 -0.23736 -0.9274 0 0 0 0 0 0.05501 0.04834 -0.24089 0 1.66147 -0.44764 0.41111 -5.286
LYS_189 -4.57019 0.33468 5.72879 0.00892 0.13183 -0.66721 -4.09659 0 0 -1.20797 0 0 0.06618 0.96299 0.03615 0 -0.71458 -0.12761 0.53494 -3.57968
LEU_190 -5.13982 0.47129 0.59675 0.01208 0.05262 -0.14395 -1.00677 0 0 0 0 0 -0.01151 0.20265 -0.2874 0 1.66147 -0.20155 0.43735 -3.35679
SER_191 -4.05768 0.42518 4.00387 0.00225 0.06757 -0.08147 -1.47782 0 0 0 -0.7459 0 0.20313 0.07952 -0.08902 0 -0.28969 0.32827 0.4955 -1.13629
LYS_192 -8.47161 0.74633 6.60369 0.03891 0.87386 0.02593 -2.03021 0 0 0 0 0 -0.00276 3.1441 -0.03207 0 -0.71458 0.35239 0.61878 1.15278
SER_193 -3.17102 0.10251 3.14823 0.00189 0.05663 0.07636 -2.17453 0 0 0 0 0 0.10715 0.29588 0.18415 0 -0.28969 0.07812 0.43289 -1.15143
LEU_194 -8.4307 1.05791 0.88591 0.03008 0.1974 0.04651 -2.10716 0 0 0 0 0 -0.01926 1.7501 -0.1002 0 1.66147 0.22175 0.39947 -4.40672
ILE_195 -6.9977 0.53727 3.80476 0.02552 0.07861 -0.191 -3.53734 0 0 0 0 0 -0.04947 0.29148 -0.76963 0 2.30374 -0.15058 0.48542 -4.16892
PHE_196 -9.16877 0.94109 2.78004 0.02585 0.47898 -0.15976 -2.10188 0 0 0 0 0 0.08995 1.55963 -0.40523 0 1.21829 -0.29674 0.29596 -4.74258
ILE_197 -5.01014 0.4169 2.65239 0.02865 0.0717 -0.22133 -1.93184 0 0 0 0 0 -0.02939 0.32904 -0.7324 0 2.30374 -0.30437 0.29645 -2.1306
ASP_198 -3.85359 0.3785 3.86377 0.01254 0.87051 0.0446 -2.90605 0 0 -0.57337 -0.4028 0 0.07569 1.65977 -0.75056 0 -2.14574 -0.28028 0.67425 -3.33276
SER_199 -2.39273 0.32069 3.10089 0.00279 0.07888 0.01109 -1.83572 0 0 0 0 0 -0.04768 0.26588 0.13736 0 -0.28969 0.10234 0.78462 0.23871
GLY_200 -2.35367 0.58194 2.93013 0.00012 0 -0.05154 -1.50199 0 0 -0.57337 0 0 0.04926 0 -0.89235 0 0.79816 0.74436 0.48585 0.21689
GLY_201 -2.34464 0.55133 3.07246 3e-05 0 0.08734 -2.29342 0 0 0 0 0 0.03526 0 0.21059 0 0.79816 0.73532 0.5044 1.35683
SER_202 -5.88032 0.97757 6.35186 0.00259 0.05443 -0.47679 -1.88901 0 0 0 -0.4028 0 0.0393 0.11284 -0.18749 0 -0.28969 -0.14093 0.59902 -1.12941
ILE_203 -4.60237 0.51983 4.07005 0.02878 0.07442 -0.24865 -1.097 0 0 0 0 0 -0.04824 0.0872 -0.37606 0 2.30374 -0.30237 0.47742 0.88674
LYS_204 -4.72752 0.41473 5.93195 0.00727 0.22638 -0.05711 -3.98402 0 0 0 0 0 -6e-05 2.1068 -0.01583 0 -0.71458 -0.13817 0.33335 -0.61682
THR_205 -7.29647 0.61659 4.80103 0.00949 0.05783 -0.13666 -2.25178 0 0 -0.60034 0 0 -0.00681 0.02414 0.04661 0 1.15175 0.06226 0.37168 -3.15067
LYS_206 -7.1927 0.80154 6.64019 0.02208 0.17082 -0.40301 -5.42778 0 0 0 0 0 -0.01934 2.16094 0.00834 0 -0.71458 0.00037 0.42436 -3.52877
LYS_207 -5.11092 0.29859 4.67773 0.00706 0.11417 -0.22764 -2.06624 0 0 0 0 0 0.05267 0.96 -0.02588 0 -0.71458 -0.39811 0.29863 -2.13453
GLU_208 -6.20677 0.46694 6.35199 0.00499 0.2254 0.07428 -4.6664 0 0 0 0 0 -0.00769 2.52686 -0.29218 0 -2.72453 -0.46372 0.27197 -4.43886
ILE_209 -8.75128 0.89453 1.94716 0.0271 0.0733 -0.1529 -1.87303 0 0 0 0 0 -0.039 0.10508 -0.46216 0 2.30374 -0.23421 0.30293 -5.85873
GLU_210 -6.36426 0.42102 5.27323 0.00513 0.23507 -0.48318 -2.17991 0 0 0 0 0 0.05426 2.55409 -0.26356 0 -2.72453 -0.25568 0.27109 -3.45721
ALA_211 -4.82604 0.33501 4.15965 0.00141 0 -0.19367 -2.27523 0 0 0 0 0 0.0791 0 -0.1912 0 1.32468 -0.40713 0.21643 -1.77698
LEU_212 -7.70015 0.4748 4.00241 0.01844 0.07382 -0.11343 -2.15744 0 0 0 0 0 0.04129 0.32524 -0.27026 0 1.66147 -0.28258 0.18791 -3.73848
ALA_213 -6.25702 0.5595 3.27741 0.00159 0 -0.07138 -2.19872 0 0 0 0 0 -0.04361 0 -0.27946 0 1.32468 -0.3545 0.24353 -3.79798
ASN_214 -4.32627 0.27382 4.45102 0.00575 0.24408 -0.53529 -1.41005 0 0 0 0 0 -0.03009 1.19701 0.44339 0 -1.34026 -0.05572 0.23686 -0.84577
LYS_215 -3.78684 0.18876 3.42016 0.00701 0.11941 -0.40284 -0.80122 0 0 0 0 0 -0.06389 0.91115 -0.06458 0 -0.71458 -0.1167 0.18259 -1.12154
ASN_216 -6.01192 0.65001 4.96892 0.00753 0.33703 -0.54305 -1.55794 0 0 0 0 0 -0.05551 1.75341 -0.57439 0 -1.34026 -0.61502 0.2708 -2.7104
ASN_217 -4.00931 0.5452 3.54646 0.00724 0.31737 -0.47364 -1.84007 0 0 0 0 0 -0.05955 1.60889 -1.00882 0 -1.34026 -0.70886 0.34167 -3.07367
PHE_218 -11.3713 1.95996 3.12593 0.03478 0.22112 -0.15931 -1.25954 0 0 0 0 0 0.02494 3.83953 -0.3835 0 1.21829 -0.4923 0.53101 -2.71034
ASN_219 -4.1279 0.3832 3.93402 0.00442 0.2221 -0.14527 -2.64458 0 0 0 0 0 0.00638 1.34439 0.0433 0 -1.34026 -0.08836 0.61371 -1.79486
PHE_220 -4.80225 0.49631 1.21338 0.02383 0.44672 -0.13238 -0.863 0 0 0 0 0 0.07346 1.15297 -0.56079 0 1.21829 -0.09159 0.50428 -1.32077
TYR_221 -5.47573 0.53451 3.73439 0.02311 0.03232 0.22696 -2.52176 0 0 0 -0.45336 0 0.11166 2.0146 -0.15231 0.00924 0.58223 -0.05513 0.44534 -0.94394
ASP_222 -3.61609 0.56809 3.65608 0.00411 0.5815 -0.17755 -3.58813 0 0 0 0 0 0.02479 1.64515 -0.33081 0 -2.14574 0.10404 0.49951 -2.77503
GLU:CtermProteinFull_223 -3.96204 0.26499 5.0579 0.01159 0.66634 0.02543 -4.22499 0 0 0 -0.45336 0 0 2.36552 0 0 -2.72453 0.03338 0.54611 -2.39366
#END_POSE_ENERGIES_TABLE /home/grads/bernardm/FoldingBenchMarks/RosettaFold/RoseTTAFold/results_pyrosetta_rerun/T1177.pdb/pdb-3track/model0_0_0.35.pdb
