# Supplementary material for: The transformative power of transformers in protein structure prediction
Source: Proc Natl Acad Sci U S A. 2023 Jul 31;120(32):e2303499120. doi: 10.1073/pnas.2303499120 (PMC10410766; doi:10.1073/pnas.2303499120)
Supplement: Supplementary file 2 — Dataset S01 (GZ) [file pnas.2303499120.sd01.gz › SI_Data/predicted_structures/RoseTTAFold/T1163.pdb]

HEADER                                            27-DEC-22   XXXX              
EXPDTA    THEORETICAL MODEL                                                     
REMARK 220                                                                      
REMARK 220 EXPERIMENTAL DETAILS                                                 
REMARK 220  EXPERIMENT TYPE                : THEORETICAL MODELLING              
REMARK 220  DATE OF DATA COLLECTION        : 27-DEC-22                          
REMARK 220                                                                      
REMARK 220 REMARK: MODEL GENERATED BY ROSETTA                                   
REMARK 220  VERSION 2022.39+release.d8d9982                                     
SSBOND     CYS A   15    CYS A   90                                       2.04  
SSBOND     CYS A   58    CYS A  145                                       2.03  
SSBOND     CYS A  140    CYS A  163                                       2.03  
ATOM      1  N   SER A   1       0.255  -2.060   1.894  1.00  0.00           N  
ATOM      2  CA  SER A   1       1.516  -2.066   1.167  1.00  0.00           C  
ATOM      3  C   SER A   1       2.244  -0.747   1.343  1.00  0.00           C  
ATOM      4  O   SER A   1       1.814   0.285   0.826  1.00  0.00           O  
ATOM      5  CB  SER A   1       1.284  -2.309  -0.308  1.00  0.00           C  
ATOM      6  OG  SER A   1       2.495  -2.262  -1.014  1.00  0.00           O  
ATOM      7 1H   SER A   1       0.016  -3.001   2.170  1.00  0.00           H  
ATOM      8 2H   SER A   1       0.349  -1.481   2.716  1.00  0.00           H  
ATOM      9 3H   SER A   1      -0.473  -1.687   1.302  1.00  0.00           H  
ATOM     10  HA  SER A   1       2.146  -2.862   1.565  1.00  0.00           H  
ATOM     11 1HB  SER A   1       0.806  -3.276  -0.455  1.00  0.00           H  
ATOM     12 2HB  SER A   1       0.610  -1.546  -0.693  1.00  0.00           H  
ATOM     13  HG  SER A   1       2.972  -1.483  -0.680  1.00  0.00           H  
ATOM     14  N   ALA A   2       3.329  -0.762   2.106  1.00  0.00           N  
ATOM     15  CA  ALA A   2       4.084   0.466   2.328  1.00  0.00           C  
ATOM     16  C   ALA A   2       4.714   0.928   1.008  1.00  0.00           C  
ATOM     17  O   ALA A   2       5.063   0.084   0.181  1.00  0.00           O  
ATOM     18  CB  ALA A   2       5.176   0.246   3.371  1.00  0.00           C  
ATOM     19  H   ALA A   2       3.654  -1.626   2.521  1.00  0.00           H  
ATOM     20  HA  ALA A   2       3.387   1.214   2.690  1.00  0.00           H  
ATOM     21 1HB  ALA A   2       5.729   1.172   3.535  1.00  0.00           H  
ATOM     22 2HB  ALA A   2       4.730  -0.076   4.309  1.00  0.00           H  
ATOM     23 3HB  ALA A   2       5.869  -0.516   3.018  1.00  0.00           H  
ATOM     24  N   PRO A   3       4.851   2.242   0.777  1.00  0.00           N  
ATOM     25  CA  PRO A   3       5.542   2.851  -0.336  1.00  0.00           C  
ATOM     26  C   PRO A   3       7.021   2.666  -0.062  1.00  0.00           C  
ATOM     27  O   PRO A   3       7.373   2.317   1.060  1.00  0.00           O  
ATOM     28  CB  PRO A   3       5.115   4.315  -0.247  1.00  0.00           C  
ATOM     29  CG  PRO A   3       4.866   4.526   1.215  1.00  0.00           C  
ATOM     30  CD  PRO A   3       4.282   3.223   1.714  1.00  0.00           C  
ATOM     31  HA  PRO A   3       5.208   2.373  -1.265  1.00  0.00           H  
ATOM     32 1HB  PRO A   3       5.914   4.975  -0.630  1.00  0.00           H  
ATOM     33 2HB  PRO A   3       4.226   4.501  -0.869  1.00  0.00           H  
ATOM     34 1HG  PRO A   3       5.813   4.785   1.721  1.00  0.00           H  
ATOM     35 2HG  PRO A   3       4.186   5.367   1.382  1.00  0.00           H  
ATOM     36 1HD  PRO A   3       4.638   3.068   2.738  1.00  0.00           H  
ATOM     37 2HD  PRO A   3       3.182   3.243   1.642  1.00  0.00           H  
ATOM     38  N   PRO A   4       7.911   2.817  -1.035  1.00  0.00           N  
ATOM     39  CA  PRO A   4       9.329   2.837  -0.791  1.00  0.00           C  
ATOM     40  C   PRO A   4       9.587   3.953   0.223  1.00  0.00           C  
ATOM     41  O   PRO A   4       8.979   5.019   0.105  1.00  0.00           O  
ATOM     42  CB  PRO A   4       9.897   3.143  -2.173  1.00  0.00           C  
ATOM     43  CG  PRO A   4       8.832   2.641  -3.139  1.00  0.00           C  
ATOM     44  CD  PRO A   4       7.512   2.923  -2.441  1.00  0.00           C  
ATOM     45  HA  PRO A   4       9.618   1.840  -0.426  1.00  0.00           H  
ATOM     46 1HB  PRO A   4      10.074   4.218  -2.263  1.00  0.00           H  
ATOM     47 2HB  PRO A   4      10.869   2.647  -2.307  1.00  0.00           H  
ATOM     48 1HG  PRO A   4       8.921   3.163  -4.104  1.00  0.00           H  
ATOM     49 2HG  PRO A   4       8.984   1.570  -3.343  1.00  0.00           H  
ATOM     50 1HD  PRO A   4       7.140   3.934  -2.670  1.00  0.00           H  
ATOM     51 2HD  PRO A   4       6.800   2.138  -2.717  1.00  0.00           H  
ATOM     52  N   PRO A   5      10.532   3.788   1.156  1.00  0.00           N  
ATOM     53  CA  PRO A   5      10.870   4.728   2.216  1.00  0.00           C  
ATOM     54  C   PRO A   5      11.452   6.072   1.777  1.00  0.00           C  
ATOM     55  O   PRO A   5      11.426   7.024   2.559  1.00  0.00           O  
ATOM     56  CB  PRO A   5      11.913   3.945   3.023  1.00  0.00           C  
ATOM     57  CG  PRO A   5      12.492   2.944   2.052  1.00  0.00           C  
ATOM     58  CD  PRO A   5      11.344   2.567   1.154  1.00  0.00           C  
ATOM     59  HA  PRO A   5       9.969   4.890   2.828  1.00  0.00           H  
ATOM     60 1HB  PRO A   5      12.671   4.638   3.416  1.00  0.00           H  
ATOM     61 2HB  PRO A   5      11.436   3.470   3.888  1.00  0.00           H  
ATOM     62 1HG  PRO A   5      13.332   3.397   1.503  1.00  0.00           H  
ATOM     63 2HG  PRO A   5      12.899   2.081   2.600  1.00  0.00           H  
ATOM     64 1HD  PRO A   5      11.733   2.344   0.153  1.00  0.00           H  
ATOM     65 2HD  PRO A   5      10.770   1.729   1.591  1.00  0.00           H  
ATOM     66  N   SER A   6      11.997   6.163   0.557  1.00  0.00           N  
ATOM     67  CA  SER A   6      12.611   7.428   0.148  1.00  0.00           C  
ATOM     68  C   SER A   6      12.380   7.899  -1.299  1.00  0.00           C  
ATOM     69  O   SER A   6      12.975   8.892  -1.720  1.00  0.00           O  
ATOM     70  CB  SER A   6      14.101   7.358   0.403  1.00  0.00           C  
ATOM     71  OG  SER A   6      14.705   6.352  -0.365  1.00  0.00           O  
ATOM     72  H   SER A   6      12.004   5.372  -0.066  1.00  0.00           H  
ATOM     73  HA  SER A   6      12.211   8.189   0.803  1.00  0.00           H  
ATOM     74 1HB  SER A   6      14.554   8.321   0.170  1.00  0.00           H  
ATOM     75 2HB  SER A   6      14.273   7.163   1.461  1.00  0.00           H  
ATOM     76  HG  SER A   6      14.605   6.622  -1.283  1.00  0.00           H  
ATOM     77  N   THR A   7      11.568   7.193  -2.075  1.00  0.00           N  
ATOM     78  CA  THR A   7      11.366   7.578  -3.477  1.00  0.00           C  
ATOM     79  C   THR A   7      10.686   8.925  -3.690  1.00  0.00           C  
ATOM     80  O   THR A   7       9.668   9.227  -3.071  1.00  0.00           O  
ATOM     81  CB  THR A   7      10.589   6.502  -4.263  1.00  0.00           C  
ATOM     82  OG1 THR A   7      11.352   5.284  -4.274  1.00  0.00           O  
ATOM     83  CG2 THR A   7      10.310   6.946  -5.710  1.00  0.00           C  
ATOM     84  H   THR A   7      11.074   6.401  -1.691  1.00  0.00           H  
ATOM     85  HA  THR A   7      12.352   7.650  -3.938  1.00  0.00           H  
ATOM     86  HB  THR A   7       9.637   6.312  -3.765  1.00  0.00           H  
ATOM     87  HG1 THR A   7      10.944   4.658  -4.883  1.00  0.00           H  
ATOM     88 1HG2 THR A   7       9.766   6.161  -6.228  1.00  0.00           H  
ATOM     89 2HG2 THR A   7       9.708   7.853  -5.715  1.00  0.00           H  
ATOM     90 3HG2 THR A   7      11.251   7.135  -6.225  1.00  0.00           H  
ATOM     91  N   VAL A   8      11.254   9.704  -4.607  1.00  0.00           N  
ATOM     92  CA  VAL A   8      10.689  10.970  -5.040  1.00  0.00           C  
ATOM     93  C   VAL A   8      10.302  10.861  -6.506  1.00  0.00           C  
ATOM     94  O   VAL A   8      11.061  10.325  -7.317  1.00  0.00           O  
ATOM     95  CB  VAL A   8      11.644  12.156  -4.815  1.00  0.00           C  
ATOM     96  CG1 VAL A   8      11.036  13.436  -5.406  1.00  0.00           C  
ATOM     97  CG2 VAL A   8      11.855  12.337  -3.316  1.00  0.00           C  
ATOM     98  H   VAL A   8      12.108   9.385  -5.037  1.00  0.00           H  
ATOM     99  HA  VAL A   8       9.800  11.154  -4.458  1.00  0.00           H  
ATOM    100  HB  VAL A   8      12.593  11.966  -5.308  1.00  0.00           H  
ATOM    101 1HG1 VAL A   8      11.711  14.268  -5.232  1.00  0.00           H  
ATOM    102 2HG1 VAL A   8      10.884  13.322  -6.476  1.00  0.00           H  
ATOM    103 3HG1 VAL A   8      10.075  13.636  -4.928  1.00  0.00           H  
ATOM    104 1HG2 VAL A   8      12.524  13.177  -3.140  1.00  0.00           H  
ATOM    105 2HG2 VAL A   8      10.898  12.534  -2.854  1.00  0.00           H  
ATOM    106 3HG2 VAL A   8      12.287  11.431  -2.889  1.00  0.00           H  
ATOM    107  N   ALA A   9       9.109  11.340  -6.834  1.00  0.00           N  
ATOM    108  CA  ALA A   9       8.603  11.255  -8.205  1.00  0.00           C  
ATOM    109  C   ALA A   9       7.770  12.470  -8.574  1.00  0.00           C  
ATOM    110  O   ALA A   9       7.320  13.212  -7.702  1.00  0.00           O  
ATOM    111  CB  ALA A   9       7.774   9.998  -8.371  1.00  0.00           C  
ATOM    112  H   ALA A   9       8.549  11.750  -6.082  1.00  0.00           H  
ATOM    113  HA  ALA A   9       9.457  11.216  -8.881  1.00  0.00           H  
ATOM    114 1HB  ALA A   9       7.421   9.926  -9.399  1.00  0.00           H  
ATOM    115 2HB  ALA A   9       8.387   9.127  -8.134  1.00  0.00           H  
ATOM    116 3HB  ALA A   9       6.926  10.035  -7.698  1.00  0.00           H  
ATOM    117  N   ALA A  10       7.563  12.693  -9.878  1.00  0.00           N  
ATOM    118  CA  ALA A  10       6.769  13.851 -10.282  1.00  0.00           C  
ATOM    119  C   ALA A  10       6.029  13.680 -11.604  1.00  0.00           C  
ATOM    120  O   ALA A  10       6.428  12.881 -12.455  1.00  0.00           O  
ATOM    121  CB  ALA A  10       7.669  15.062 -10.401  1.00  0.00           C  
ATOM    122  H   ALA A  10       7.948  12.072 -10.576  1.00  0.00           H  
ATOM    123  HA  ALA A  10       6.037  14.006  -9.505  1.00  0.00           H  
ATOM    124 1HB  ALA A  10       7.067  15.944 -10.640  1.00  0.00           H  
ATOM    125 2HB  ALA A  10       8.162  15.193  -9.468  1.00  0.00           H  
ATOM    126 3HB  ALA A  10       8.402  14.901 -11.180  1.00  0.00           H  
ATOM    127  N   ALA A  11       4.969  14.482 -11.784  1.00  0.00           N  
ATOM    128  CA  ALA A  11       4.214  14.496 -13.042  1.00  0.00           C  
ATOM    129  C   ALA A  11       3.592  15.856 -13.359  1.00  0.00           C  
ATOM    130  O   ALA A  11       2.952  16.470 -12.508  1.00  0.00           O  
ATOM    131  CB  ALA A  11       3.101  13.471 -12.964  1.00  0.00           C  
ATOM    132  H   ALA A  11       4.690  15.077 -11.003  1.00  0.00           H  
ATOM    133  HA  ALA A  11       4.899  14.240 -13.850  1.00  0.00           H  
ATOM    134 1HB  ALA A  11       2.556  13.457 -13.909  1.00  0.00           H  
ATOM    135 2HB  ALA A  11       3.527  12.485 -12.773  1.00  0.00           H  
ATOM    136 3HB  ALA A  11       2.420  13.737 -12.156  1.00  0.00           H  
ATOM    137  N   SER A  12       3.750  16.316 -14.604  1.00  0.00           N  
ATOM    138  CA  SER A  12       3.188  17.611 -15.021  1.00  0.00           C  
ATOM    139  C   SER A  12       1.666  17.616 -14.916  1.00  0.00           C  
ATOM    140  O   SER A  12       1.028  16.649 -15.337  1.00  0.00           O  
ATOM    141  CB  SER A  12       3.602  17.906 -16.446  1.00  0.00           C  
ATOM    142  OG  SER A  12       4.999  18.018 -16.553  1.00  0.00           O  
ATOM    143  H   SER A  12       4.283  15.772 -15.269  1.00  0.00           H  
ATOM    144  HA  SER A  12       3.578  18.394 -14.374  1.00  0.00           H  
ATOM    145 1HB  SER A  12       3.244  17.115 -17.101  1.00  0.00           H  
ATOM    146 2HB  SER A  12       3.136  18.838 -16.769  1.00  0.00           H  
ATOM    147  HG  SER A  12       5.247  18.784 -16.014  1.00  0.00           H  
ATOM    148  N   ILE A  13       1.092  18.701 -14.372  1.00  0.00           N  
ATOM    149  CA  ILE A  13      -0.366  18.828 -14.218  1.00  0.00           C  
ATOM    150  C   ILE A  13      -0.930  20.137 -14.800  1.00  0.00           C  
ATOM    151  O   ILE A  13      -0.425  21.227 -14.519  1.00  0.00           O  
ATOM    152  CB  ILE A  13      -0.750  18.757 -12.728  1.00  0.00           C  
ATOM    153  CG1 ILE A  13      -0.224  17.523 -12.109  1.00  0.00           C  
ATOM    154  CG2 ILE A  13      -2.218  18.743 -12.585  1.00  0.00           C  
ATOM    155  CD1 ILE A  13      -0.830  16.240 -12.608  1.00  0.00           C  
ATOM    156  H   ILE A  13       1.695  19.460 -14.064  1.00  0.00           H  
ATOM    157  HA  ILE A  13      -0.837  17.996 -14.738  1.00  0.00           H  
ATOM    158  HB  ILE A  13      -0.333  19.615 -12.192  1.00  0.00           H  
ATOM    159 1HG1 ILE A  13       0.818  17.488 -12.273  1.00  0.00           H  
ATOM    160 2HG1 ILE A  13      -0.384  17.605 -11.073  1.00  0.00           H  
ATOM    161 1HG2 ILE A  13      -2.463  18.681 -11.530  1.00  0.00           H  
ATOM    162 2HG2 ILE A  13      -2.634  19.645 -13.008  1.00  0.00           H  
ATOM    163 3HG2 ILE A  13      -2.628  17.882 -13.101  1.00  0.00           H  
ATOM    164 1HD1 ILE A  13      -0.370  15.401 -12.092  1.00  0.00           H  
ATOM    165 2HD1 ILE A  13      -1.900  16.246 -12.415  1.00  0.00           H  
ATOM    166 3HD1 ILE A  13      -0.664  16.134 -13.667  1.00  0.00           H  
ATOM    167  N   ASP A  14      -2.029  20.071 -15.547  1.00  0.00           N  
ATOM    168  CA  ASP A  14      -2.581  21.325 -16.050  1.00  0.00           C  
ATOM    169  C   ASP A  14      -3.482  22.011 -15.043  1.00  0.00           C  
ATOM    170  O   ASP A  14      -4.705  21.872 -15.077  1.00  0.00           O  
ATOM    171  CB  ASP A  14      -3.381  21.131 -17.326  1.00  0.00           C  
ATOM    172  CG  ASP A  14      -3.885  22.478 -17.919  1.00  0.00           C  
ATOM    173  OD1 ASP A  14      -3.828  23.519 -17.236  1.00  0.00           O  
ATOM    174  OD2 ASP A  14      -4.340  22.454 -19.041  1.00  0.00           O  
ATOM    175  H   ASP A  14      -2.455  19.182 -15.768  1.00  0.00           H  
ATOM    176  HA  ASP A  14      -1.751  21.997 -16.274  1.00  0.00           H  
ATOM    177 1HB  ASP A  14      -2.763  20.632 -18.074  1.00  0.00           H  
ATOM    178 2HB  ASP A  14      -4.240  20.488 -17.126  1.00  0.00           H  
ATOM    179  N   CYS A  15      -2.878  22.818 -14.195  1.00  0.00           N  
ATOM    180  CA  CYS A  15      -3.622  23.538 -13.170  1.00  0.00           C  
ATOM    181  C   CYS A  15      -4.076  24.908 -13.641  1.00  0.00           C  
ATOM    182  O   CYS A  15      -4.605  25.687 -12.841  1.00  0.00           O  
ATOM    183  CB  CYS A  15      -2.781  23.739 -11.910  1.00  0.00           C  
ATOM    184  SG  CYS A  15      -2.319  22.215 -11.038  1.00  0.00           S  
ATOM    185  H   CYS A  15      -1.864  22.856 -14.230  1.00  0.00           H  
ATOM    186  HA  CYS A  15      -4.507  22.959 -12.917  1.00  0.00           H  
ATOM    187 1HB  CYS A  15      -1.868  24.254 -12.178  1.00  0.00           H  
ATOM    188 2HB  CYS A  15      -3.317  24.379 -11.211  1.00  0.00           H  
ATOM    189  N   THR A  16      -3.854  25.250 -14.919  1.00  0.00           N  
ATOM    190  CA  THR A  16      -4.182  26.613 -15.308  1.00  0.00           C  
ATOM    191  C   THR A  16      -5.667  26.856 -15.359  1.00  0.00           C  
ATOM    192  O   THR A  16      -6.099  27.965 -15.084  1.00  0.00           O  
ATOM    193  CB  THR A  16      -3.507  27.056 -16.631  1.00  0.00           C  
ATOM    194  OG1 THR A  16      -3.893  26.194 -17.724  1.00  0.00           O  
ATOM    195  CG2 THR A  16      -1.998  27.086 -16.452  1.00  0.00           C  
ATOM    196  H   THR A  16      -3.510  24.568 -15.611  1.00  0.00           H  
ATOM    197  HA  THR A  16      -3.792  27.279 -14.549  1.00  0.00           H  
ATOM    198  HB  THR A  16      -3.829  28.069 -16.872  1.00  0.00           H  
ATOM    199  HG1 THR A  16      -3.836  25.243 -17.473  1.00  0.00           H  
ATOM    200 1HG2 THR A  16      -1.529  27.428 -17.373  1.00  0.00           H  
ATOM    201 2HG2 THR A  16      -1.738  27.769 -15.648  1.00  0.00           H  
ATOM    202 3HG2 THR A  16      -1.645  26.090 -16.203  1.00  0.00           H  
ATOM    203  N   THR A  17      -6.483  25.839 -15.611  1.00  0.00           N  
ATOM    204  CA  THR A  17      -7.915  26.113 -15.616  1.00  0.00           C  
ATOM    205  C   THR A  17      -8.371  26.552 -14.224  1.00  0.00           C  
ATOM    206  O   THR A  17      -9.106  27.532 -14.073  1.00  0.00           O  
ATOM    207  CB  THR A  17      -8.739  24.890 -16.061  1.00  0.00           C  
ATOM    208  OG1 THR A  17      -8.407  24.536 -17.413  1.00  0.00           O  
ATOM    209  CG2 THR A  17     -10.220  25.201 -15.965  1.00  0.00           C  
ATOM    210  H   THR A  17      -6.109  24.921 -15.828  1.00  0.00           H  
ATOM    211  HA  THR A  17      -8.113  26.929 -16.310  1.00  0.00           H  
ATOM    212  HB  THR A  17      -8.510  24.046 -15.410  1.00  0.00           H  
ATOM    213  HG1 THR A  17      -7.482  24.261 -17.458  1.00  0.00           H  
ATOM    214 1HG2 THR A  17     -10.797  24.330 -16.273  1.00  0.00           H  
ATOM    215 2HG2 THR A  17     -10.472  25.458 -14.935  1.00  0.00           H  
ATOM    216 3HG2 THR A  17     -10.457  26.042 -16.616  1.00  0.00           H  
ATOM    217  N   ALA A  18      -7.940  25.810 -13.202  1.00  0.00           N  
ATOM    218  CA  ALA A  18      -8.333  26.114 -11.833  1.00  0.00           C  
ATOM    219  C   ALA A  18      -7.800  27.470 -11.374  1.00  0.00           C  
ATOM    220  O   ALA A  18      -8.536  28.270 -10.776  1.00  0.00           O  
ATOM    221  CB  ALA A  18      -7.825  25.020 -10.910  1.00  0.00           C  
ATOM    222  H   ALA A  18      -7.327  25.029 -13.386  1.00  0.00           H  
ATOM    223  HA  ALA A  18      -9.421  26.148 -11.793  1.00  0.00           H  
ATOM    224 1HB  ALA A  18      -8.141  25.230  -9.888  1.00  0.00           H  
ATOM    225 2HB  ALA A  18      -8.228  24.059 -11.222  1.00  0.00           H  
ATOM    226 3HB  ALA A  18      -6.734  24.989 -10.953  1.00  0.00           H  
ATOM    227  N   MET A  19      -6.532  27.748 -11.705  1.00  0.00           N  
ATOM    228  CA  MET A  19      -5.921  29.000 -11.294  1.00  0.00           C  
ATOM    229  C   MET A  19      -6.562  30.174 -12.023  1.00  0.00           C  
ATOM    230  O   MET A  19      -6.810  31.226 -11.424  1.00  0.00           O  
ATOM    231  CB  MET A  19      -4.411  28.967 -11.561  1.00  0.00           C  
ATOM    232  CG  MET A  19      -3.606  28.032 -10.669  1.00  0.00           C  
ATOM    233  SD  MET A  19      -1.825  28.242 -10.884  1.00  0.00           S  
ATOM    234  CE  MET A  19      -1.681  27.591 -12.519  1.00  0.00           C  
ATOM    235  H   MET A  19      -5.969  27.066 -12.214  1.00  0.00           H  
ATOM    236  HA  MET A  19      -6.093  29.135 -10.228  1.00  0.00           H  
ATOM    237 1HB  MET A  19      -4.242  28.666 -12.593  1.00  0.00           H  
ATOM    238 2HB  MET A  19      -4.010  29.963 -11.444  1.00  0.00           H  
ATOM    239 1HG  MET A  19      -3.851  28.211  -9.635  1.00  0.00           H  
ATOM    240 2HG  MET A  19      -3.861  27.001 -10.895  1.00  0.00           H  
ATOM    241 1HE  MET A  19      -0.670  27.614 -12.838  1.00  0.00           H  
ATOM    242 2HE  MET A  19      -2.029  26.575 -12.532  1.00  0.00           H  
ATOM    243 3HE  MET A  19      -2.278  28.195 -13.188  1.00  0.00           H  
ATOM    244  N   ASN A  20      -6.866  29.985 -13.310  1.00  0.00           N  
ATOM    245  CA  ASN A  20      -7.468  31.028 -14.117  1.00  0.00           C  
ATOM    246  C   ASN A  20      -8.882  31.320 -13.712  1.00  0.00           C  
ATOM    247  O   ASN A  20      -9.311  32.468 -13.792  1.00  0.00           O  
ATOM    248  CB  ASN A  20      -7.399  30.700 -15.577  1.00  0.00           C  
ATOM    249  CG  ASN A  20      -6.064  30.871 -16.043  1.00  0.00           C  
ATOM    250  OD1 ASN A  20      -5.320  31.583 -15.357  1.00  0.00           O  
ATOM    251  ND2 ASN A  20      -5.717  30.290 -17.156  1.00  0.00           N  
ATOM    252  H   ASN A  20      -6.653  29.101 -13.764  1.00  0.00           H  
ATOM    253  HA  ASN A  20      -6.899  31.940 -13.961  1.00  0.00           H  
ATOM    254 1HB  ASN A  20      -7.739  29.680 -15.754  1.00  0.00           H  
ATOM    255 2HB  ASN A  20      -8.056  31.367 -16.134  1.00  0.00           H  
ATOM    256 1HD2 ASN A  20      -4.776  30.392 -17.526  1.00  0.00           H  
ATOM    257 2HD2 ASN A  20      -6.381  29.730 -17.648  1.00  0.00           H  
ATOM    258  N   GLY A  21      -9.605  30.307 -13.243  1.00  0.00           N  
ATOM    259  CA  GLY A  21     -10.955  30.530 -12.776  1.00  0.00           C  
ATOM    260  C   GLY A  21     -10.888  31.596 -11.699  1.00  0.00           C  
ATOM    261  O   GLY A  21     -11.517  32.650 -11.807  1.00  0.00           O  
ATOM    262  H   GLY A  21      -9.225  29.359 -13.243  1.00  0.00           H  
ATOM    263 1HA  GLY A  21     -11.591  30.855 -13.597  1.00  0.00           H  
ATOM    264 2HA  GLY A  21     -11.363  29.602 -12.372  1.00  0.00           H  
ATOM    265  N   ILE A  22     -10.061  31.344 -10.690  1.00  0.00           N  
ATOM    266  CA  ILE A  22      -9.922  32.291  -9.596  1.00  0.00           C  
ATOM    267  C   ILE A  22      -9.380  33.651 -10.027  1.00  0.00           C  
ATOM    268  O   ILE A  22      -9.839  34.686  -9.546  1.00  0.00           O  
ATOM    269  CB  ILE A  22      -9.081  31.688  -8.482  1.00  0.00           C  
ATOM    270  CG1 ILE A  22      -9.994  30.915  -7.575  1.00  0.00           C  
ATOM    271  CG2 ILE A  22      -8.360  32.719  -7.718  1.00  0.00           C  
ATOM    272  CD1 ILE A  22     -10.857  29.911  -8.290  1.00  0.00           C  
ATOM    273  H   ILE A  22      -9.540  30.460 -10.679  1.00  0.00           H  
ATOM    274  HA  ILE A  22     -10.916  32.458  -9.184  1.00  0.00           H  
ATOM    275  HB  ILE A  22      -8.362  30.985  -8.912  1.00  0.00           H  
ATOM    276 1HG1 ILE A  22      -9.398  30.415  -6.846  1.00  0.00           H  
ATOM    277 2HG1 ILE A  22     -10.660  31.615  -7.059  1.00  0.00           H  
ATOM    278 1HG2 ILE A  22      -7.793  32.237  -6.933  1.00  0.00           H  
ATOM    279 2HG2 ILE A  22      -7.682  33.261  -8.371  1.00  0.00           H  
ATOM    280 3HG2 ILE A  22      -9.083  33.405  -7.285  1.00  0.00           H  
ATOM    281 1HD1 ILE A  22     -11.486  29.396  -7.567  1.00  0.00           H  
ATOM    282 2HD1 ILE A  22     -11.492  30.429  -9.013  1.00  0.00           H  
ATOM    283 3HD1 ILE A  22     -10.229  29.189  -8.811  1.00  0.00           H  
ATOM    284  N   ARG A  23      -8.392  33.682 -10.919  1.00  0.00           N  
ATOM    285  CA  ARG A  23      -7.908  34.986 -11.354  1.00  0.00           C  
ATOM    286  C   ARG A  23      -9.015  35.771 -12.069  1.00  0.00           C  
ATOM    287  O   ARG A  23      -9.206  36.966 -11.825  1.00  0.00           O  
ATOM    288  CB  ARG A  23      -6.703  34.833 -12.249  1.00  0.00           C  
ATOM    289  CG  ARG A  23      -5.470  34.388 -11.502  1.00  0.00           C  
ATOM    290  CD  ARG A  23      -4.393  34.119 -12.411  1.00  0.00           C  
ATOM    291  NE  ARG A  23      -3.914  35.316 -13.087  1.00  0.00           N  
ATOM    292  CZ  ARG A  23      -2.944  36.131 -12.637  1.00  0.00           C  
ATOM    293  NH1 ARG A  23      -2.320  35.898 -11.543  1.00  0.00           N  
ATOM    294  NH2 ARG A  23      -2.605  37.184 -13.321  1.00  0.00           N  
ATOM    295  H   ARG A  23      -7.986  32.819 -11.280  1.00  0.00           H  
ATOM    296  HA  ARG A  23      -7.590  35.539 -10.474  1.00  0.00           H  
ATOM    297 1HB  ARG A  23      -6.914  34.096 -13.020  1.00  0.00           H  
ATOM    298 2HB  ARG A  23      -6.484  35.779 -12.753  1.00  0.00           H  
ATOM    299 1HG  ARG A  23      -5.148  35.177 -10.818  1.00  0.00           H  
ATOM    300 2HG  ARG A  23      -5.682  33.482 -10.933  1.00  0.00           H  
ATOM    301 1HD  ARG A  23      -3.575  33.691 -11.858  1.00  0.00           H  
ATOM    302 2HD  ARG A  23      -4.737  33.410 -13.166  1.00  0.00           H  
ATOM    303  HE  ARG A  23      -4.336  35.582 -13.973  1.00  0.00           H  
ATOM    304 1HH1 ARG A  23      -2.549  35.093 -10.975  1.00  0.00           H  
ATOM    305 2HH1 ARG A  23      -1.577  36.546 -11.266  1.00  0.00           H  
ATOM    306 1HH2 ARG A  23      -3.096  37.371 -14.199  1.00  0.00           H  
ATOM    307 2HH2 ARG A  23      -1.855  37.783 -12.948  1.00  0.00           H  
ATOM    308  N   ALA A  24      -9.808  35.096 -12.899  1.00  0.00           N  
ATOM    309  CA  ALA A  24     -10.891  35.766 -13.603  1.00  0.00           C  
ATOM    310  C   ALA A  24     -11.894  36.364 -12.616  1.00  0.00           C  
ATOM    311  O   ALA A  24     -12.359  37.494 -12.792  1.00  0.00           O  
ATOM    312  CB  ALA A  24     -11.587  34.790 -14.529  1.00  0.00           C  
ATOM    313  H   ALA A  24      -9.647  34.108 -13.076  1.00  0.00           H  
ATOM    314  HA  ALA A  24     -10.461  36.578 -14.191  1.00  0.00           H  
ATOM    315 1HB  ALA A  24     -12.378  35.301 -15.069  1.00  0.00           H  
ATOM    316 2HB  ALA A  24     -10.862  34.382 -15.234  1.00  0.00           H  
ATOM    317 3HB  ALA A  24     -12.012  33.976 -13.941  1.00  0.00           H  
ATOM    318  N   GLU A  25     -12.147  35.640 -11.521  1.00  0.00           N  
ATOM    319  CA  GLU A  25     -13.084  36.049 -10.470  1.00  0.00           C  
ATOM    320  C   GLU A  25     -12.668  37.334  -9.762  1.00  0.00           C  
ATOM    321  O   GLU A  25     -13.501  37.994  -9.134  1.00  0.00           O  
ATOM    322  CB  GLU A  25     -13.282  34.921  -9.445  1.00  0.00           C  
ATOM    323  CG  GLU A  25     -14.088  33.723  -9.968  1.00  0.00           C  
ATOM    324  CD  GLU A  25     -14.166  32.558  -8.995  1.00  0.00           C  
ATOM    325  OE1 GLU A  25     -13.492  32.587  -7.993  1.00  0.00           O  
ATOM    326  OE2 GLU A  25     -14.915  31.644  -9.258  1.00  0.00           O  
ATOM    327  H   GLU A  25     -11.714  34.717 -11.446  1.00  0.00           H  
ATOM    328  HA  GLU A  25     -14.047  36.234 -10.941  1.00  0.00           H  
ATOM    329 1HB  GLU A  25     -12.318  34.555  -9.115  1.00  0.00           H  
ATOM    330 2HB  GLU A  25     -13.796  35.315  -8.568  1.00  0.00           H  
ATOM    331 1HG  GLU A  25     -15.100  34.062 -10.179  1.00  0.00           H  
ATOM    332 2HG  GLU A  25     -13.658  33.387 -10.901  1.00  0.00           H  
ATOM    333  N   VAL A  26     -11.382  37.677  -9.827  1.00  0.00           N  
ATOM    334  CA  VAL A  26     -10.871  38.867  -9.177  1.00  0.00           C  
ATOM    335  C   VAL A  26     -10.459  39.928 -10.203  1.00  0.00           C  
ATOM    336  O   VAL A  26      -9.820  40.920  -9.857  1.00  0.00           O  
ATOM    337  CB  VAL A  26      -9.664  38.544  -8.289  1.00  0.00           C  
ATOM    338  CG1 VAL A  26     -10.040  37.574  -7.135  1.00  0.00           C  
ATOM    339  CG2 VAL A  26      -8.633  37.931  -9.079  1.00  0.00           C  
ATOM    340  H   VAL A  26     -10.733  37.116 -10.378  1.00  0.00           H  
ATOM    341  HA  VAL A  26     -11.655  39.284  -8.545  1.00  0.00           H  
ATOM    342  HB  VAL A  26      -9.293  39.471  -7.886  1.00  0.00           H  
ATOM    343 1HG1 VAL A  26      -9.160  37.374  -6.526  1.00  0.00           H  
ATOM    344 2HG1 VAL A  26     -10.805  38.021  -6.517  1.00  0.00           H  
ATOM    345 3HG1 VAL A  26     -10.410  36.634  -7.553  1.00  0.00           H  
ATOM    346 1HG2 VAL A  26      -7.783  37.742  -8.467  1.00  0.00           H  
ATOM    347 2HG2 VAL A  26      -9.025  37.015  -9.452  1.00  0.00           H  
ATOM    348 3HG2 VAL A  26      -8.365  38.576  -9.894  1.00  0.00           H  
ATOM    349  N   GLY A  27     -10.796  39.715 -11.478  1.00  0.00           N  
ATOM    350  CA  GLY A  27     -10.486  40.695 -12.515  1.00  0.00           C  
ATOM    351  C   GLY A  27      -9.043  40.716 -13.036  1.00  0.00           C  
ATOM    352  O   GLY A  27      -8.621  41.724 -13.609  1.00  0.00           O  
ATOM    353  H   GLY A  27     -11.314  38.877 -11.746  1.00  0.00           H  
ATOM    354 1HA  GLY A  27     -11.155  40.514 -13.357  1.00  0.00           H  
ATOM    355 2HA  GLY A  27     -10.737  41.685 -12.139  1.00  0.00           H  
ATOM    356  N   LEU A  28      -8.276  39.648 -12.831  1.00  0.00           N  
ATOM    357  CA  LEU A  28      -6.891  39.637 -13.303  1.00  0.00           C  
ATOM    358  C   LEU A  28      -6.719  38.792 -14.564  1.00  0.00           C  
ATOM    359  O   LEU A  28      -7.471  37.846 -14.806  1.00  0.00           O  
ATOM    360  CB  LEU A  28      -5.940  39.165 -12.206  1.00  0.00           C  
ATOM    361  CG  LEU A  28      -5.912  40.011 -10.916  1.00  0.00           C  
ATOM    362  CD1 LEU A  28      -5.000  39.338  -9.948  1.00  0.00           C  
ATOM    363  CD2 LEU A  28      -5.430  41.422 -11.221  1.00  0.00           C  
ATOM    364  H   LEU A  28      -8.657  38.824 -12.366  1.00  0.00           H  
ATOM    365  HA  LEU A  28      -6.610  40.657 -13.554  1.00  0.00           H  
ATOM    366 1HB  LEU A  28      -6.225  38.153 -11.922  1.00  0.00           H  
ATOM    367 2HB  LEU A  28      -4.927  39.133 -12.608  1.00  0.00           H  
ATOM    368  HG  LEU A  28      -6.898  40.073 -10.485  1.00  0.00           H  
ATOM    369 1HD1 LEU A  28      -4.953  39.908  -9.027  1.00  0.00           H  
ATOM    370 2HD1 LEU A  28      -5.355  38.334  -9.736  1.00  0.00           H  
ATOM    371 3HD1 LEU A  28      -4.018  39.288 -10.402  1.00  0.00           H  
ATOM    372 1HD2 LEU A  28      -5.404  42.006 -10.297  1.00  0.00           H  
ATOM    373 2HD2 LEU A  28      -4.432  41.377 -11.651  1.00  0.00           H  
ATOM    374 3HD2 LEU A  28      -6.113  41.895 -11.931  1.00  0.00           H  
ATOM    375  N   ALA A  29      -5.718  39.145 -15.374  1.00  0.00           N  
ATOM    376  CA  ALA A  29      -5.421  38.408 -16.599  1.00  0.00           C  
ATOM    377  C   ALA A  29      -5.080  36.955 -16.264  1.00  0.00           C  
ATOM    378  O   ALA A  29      -4.429  36.721 -15.249  1.00  0.00           O  
ATOM    379  CB  ALA A  29      -4.253  39.056 -17.329  1.00  0.00           C  
ATOM    380  H   ALA A  29      -5.152  39.947 -15.132  1.00  0.00           H  
ATOM    381  HA  ALA A  29      -6.309  38.447 -17.220  1.00  0.00           H  
ATOM    382 1HB  ALA A  29      -4.040  38.518 -18.249  1.00  0.00           H  
ATOM    383 2HB  ALA A  29      -4.504  40.090 -17.567  1.00  0.00           H  
ATOM    384 3HB  ALA A  29      -3.370  39.034 -16.692  1.00  0.00           H  
ATOM    385  N   PRO A  30      -5.453  35.977 -17.108  1.00  0.00           N  
ATOM    386  CA  PRO A  30      -5.192  34.553 -16.950  1.00  0.00           C  
ATOM    387  C   PRO A  30      -3.733  34.156 -17.146  1.00  0.00           C  
ATOM    388  O   PRO A  30      -2.977  34.820 -17.860  1.00  0.00           O  
ATOM    389  CB  PRO A  30      -6.056  33.938 -18.050  1.00  0.00           C  
ATOM    390  CG  PRO A  30      -6.184  35.015 -19.099  1.00  0.00           C  
ATOM    391  CD  PRO A  30      -6.223  36.308 -18.327  1.00  0.00           C  
ATOM    392  HA  PRO A  30      -5.544  34.233 -15.960  1.00  0.00           H  
ATOM    393 1HB  PRO A  30      -5.561  33.030 -18.434  1.00  0.00           H  
ATOM    394 2HB  PRO A  30      -7.022  33.622 -17.633  1.00  0.00           H  
ATOM    395 1HG  PRO A  30      -5.334  34.967 -19.793  1.00  0.00           H  
ATOM    396 2HG  PRO A  30      -7.092  34.851 -19.699  1.00  0.00           H  
ATOM    397 1HD  PRO A  30      -5.732  37.081 -18.925  1.00  0.00           H  
ATOM    398 2HD  PRO A  30      -7.265  36.565 -18.071  1.00  0.00           H  
ATOM    399  N   LEU A  31      -3.383  33.025 -16.546  1.00  0.00           N  
ATOM    400  CA  LEU A  31      -2.084  32.390 -16.662  1.00  0.00           C  
ATOM    401  C   LEU A  31      -2.073  31.436 -17.846  1.00  0.00           C  
ATOM    402  O   LEU A  31      -3.063  30.758 -18.139  1.00  0.00           O  
ATOM    403  CB  LEU A  31      -1.798  31.650 -15.359  1.00  0.00           C  
ATOM    404  CG  LEU A  31      -1.734  32.545 -14.163  1.00  0.00           C  
ATOM    405  CD1 LEU A  31      -1.697  31.707 -12.889  1.00  0.00           C  
ATOM    406  CD2 LEU A  31      -0.497  33.450 -14.282  1.00  0.00           C  
ATOM    407  H   LEU A  31      -4.069  32.546 -15.987  1.00  0.00           H  
ATOM    408  HA  LEU A  31      -1.329  33.157 -16.820  1.00  0.00           H  
ATOM    409 1HB  LEU A  31      -2.581  30.911 -15.192  1.00  0.00           H  
ATOM    410 2HB  LEU A  31      -0.841  31.131 -15.454  1.00  0.00           H  
ATOM    411  HG  LEU A  31      -2.597  33.155 -14.149  1.00  0.00           H  
ATOM    412 1HD1 LEU A  31      -1.659  32.357 -12.013  1.00  0.00           H  
ATOM    413 2HD1 LEU A  31      -2.591  31.097 -12.850  1.00  0.00           H  
ATOM    414 3HD1 LEU A  31      -0.850  31.079 -12.892  1.00  0.00           H  
ATOM    415 1HD2 LEU A  31      -0.454  34.122 -13.423  1.00  0.00           H  
ATOM    416 2HD2 LEU A  31       0.402  32.846 -14.312  1.00  0.00           H  
ATOM    417 3HD2 LEU A  31      -0.569  34.037 -15.202  1.00  0.00           H  
ATOM    418  N   GLN A  32      -0.945  31.370 -18.519  1.00  0.00           N  
ATOM    419  CA  GLN A  32      -0.801  30.506 -19.677  1.00  0.00           C  
ATOM    420  C   GLN A  32       0.009  29.248 -19.341  1.00  0.00           C  
ATOM    421  O   GLN A  32       0.592  29.161 -18.265  1.00  0.00           O  
ATOM    422  CB  GLN A  32      -0.171  31.312 -20.803  1.00  0.00           C  
ATOM    423  CG  GLN A  32      -0.915  32.605 -21.163  1.00  0.00           C  
ATOM    424  CD  GLN A  32      -2.335  32.384 -21.620  1.00  0.00           C  
ATOM    425  OE1 GLN A  32      -2.598  31.631 -22.563  1.00  0.00           O  
ATOM    426  NE2 GLN A  32      -3.270  33.061 -20.961  1.00  0.00           N  
ATOM    427  H   GLN A  32      -0.171  31.975 -18.239  1.00  0.00           H  
ATOM    428  HA  GLN A  32      -1.793  30.188 -19.997  1.00  0.00           H  
ATOM    429 1HB  GLN A  32       0.799  31.627 -20.489  1.00  0.00           H  
ATOM    430 2HB  GLN A  32      -0.059  30.700 -21.695  1.00  0.00           H  
ATOM    431 1HG  GLN A  32      -0.937  33.246 -20.275  1.00  0.00           H  
ATOM    432 2HG  GLN A  32      -0.374  33.106 -21.964  1.00  0.00           H  
ATOM    433 1HE2 GLN A  32      -4.230  32.960 -21.217  1.00  0.00           H  
ATOM    434 2HE2 GLN A  32      -3.004  33.684 -20.210  1.00  0.00           H  
ATOM    435  N   LEU A  33       0.018  28.264 -20.246  1.00  0.00           N  
ATOM    436  CA  LEU A  33       0.769  27.002 -20.065  1.00  0.00           C  
ATOM    437  C   LEU A  33       2.203  26.980 -20.591  1.00  0.00           C  
ATOM    438  O   LEU A  33       2.789  25.907 -20.773  1.00  0.00           O  
ATOM    439  CB  LEU A  33       0.014  25.831 -20.681  1.00  0.00           C  
ATOM    440  CG  LEU A  33      -1.238  25.422 -19.982  1.00  0.00           C  
ATOM    441  CD1 LEU A  33      -1.975  24.397 -20.800  1.00  0.00           C  
ATOM    442  CD2 LEU A  33      -0.824  24.793 -18.657  1.00  0.00           C  
ATOM    443  H   LEU A  33      -0.514  28.387 -21.099  1.00  0.00           H  
ATOM    444  HA  LEU A  33       0.824  26.818 -18.990  1.00  0.00           H  
ATOM    445 1HB  LEU A  33      -0.245  26.087 -21.708  1.00  0.00           H  
ATOM    446 2HB  LEU A  33       0.676  24.969 -20.700  1.00  0.00           H  
ATOM    447  HG  LEU A  33      -1.883  26.287 -19.813  1.00  0.00           H  
ATOM    448 1HD1 LEU A  33      -2.875  24.090 -20.263  1.00  0.00           H  
ATOM    449 2HD1 LEU A  33      -2.257  24.827 -21.759  1.00  0.00           H  
ATOM    450 3HD1 LEU A  33      -1.339  23.530 -20.962  1.00  0.00           H  
ATOM    451 1HD2 LEU A  33      -1.708  24.473 -18.113  1.00  0.00           H  
ATOM    452 2HD2 LEU A  33      -0.189  23.931 -18.846  1.00  0.00           H  
ATOM    453 3HD2 LEU A  33      -0.270  25.517 -18.067  1.00  0.00           H  
ATOM    454  N   GLY A  34       2.745  28.135 -20.928  1.00  0.00           N  
ATOM    455  CA  GLY A  34       4.138  28.223 -21.369  1.00  0.00           C  
ATOM    456  C   GLY A  34       4.397  27.886 -22.821  1.00  0.00           C  
ATOM    457  O   GLY A  34       4.768  28.764 -23.603  1.00  0.00           O  
ATOM    458  H   GLY A  34       2.204  28.977 -20.809  1.00  0.00           H  
ATOM    459 1HA  GLY A  34       4.529  29.199 -21.171  1.00  0.00           H  
ATOM    460 2HA  GLY A  34       4.736  27.565 -20.750  1.00  0.00           H  
ATOM    461  N   THR A  35       4.136  26.629 -23.168  1.00  0.00           N  
ATOM    462  CA  THR A  35       4.391  26.024 -24.481  1.00  0.00           C  
ATOM    463  C   THR A  35       5.903  26.060 -24.641  1.00  0.00           C  
ATOM    464  O   THR A  35       6.579  26.562 -23.743  1.00  0.00           O  
ATOM    465  CB  THR A  35       3.654  26.700 -25.676  1.00  0.00           C  
ATOM    466  OG1 THR A  35       4.182  28.003 -25.978  1.00  0.00           O  
ATOM    467  CG2 THR A  35       2.173  26.847 -25.317  1.00  0.00           C  
ATOM    468  H   THR A  35       3.775  26.045 -22.417  1.00  0.00           H  
ATOM    469  HA  THR A  35       4.086  24.978 -24.457  1.00  0.00           H  
ATOM    470  HB  THR A  35       3.740  26.072 -26.560  1.00  0.00           H  
ATOM    471  HG1 THR A  35       4.487  28.428 -25.179  1.00  0.00           H  
ATOM    472 1HG2 THR A  35       1.641  27.300 -26.153  1.00  0.00           H  
ATOM    473 2HG2 THR A  35       1.753  25.864 -25.108  1.00  0.00           H  
ATOM    474 3HG2 THR A  35       2.064  27.479 -24.438  1.00  0.00           H  
ATOM    475  N   THR A  36       6.441  25.487 -25.725  1.00  0.00           N  
ATOM    476  CA  THR A  36       7.894  25.292 -25.864  1.00  0.00           C  
ATOM    477  C   THR A  36       8.474  24.786 -24.531  1.00  0.00           C  
ATOM    478  O   THR A  36       7.742  24.231 -23.711  1.00  0.00           O  
ATOM    479  CB  THR A  36       8.660  26.562 -26.398  1.00  0.00           C  
ATOM    480  OG1 THR A  36      10.032  26.199 -26.642  1.00  0.00           O  
ATOM    481  CG2 THR A  36       8.647  27.769 -25.433  1.00  0.00           C  
ATOM    482  H   THR A  36       5.829  25.143 -26.448  1.00  0.00           H  
ATOM    483  HA  THR A  36       8.061  24.505 -26.602  1.00  0.00           H  
ATOM    484  HB  THR A  36       8.210  26.872 -27.341  1.00  0.00           H  
ATOM    485  HG1 THR A  36      10.068  25.583 -27.385  1.00  0.00           H  
ATOM    486 1HG2 THR A  36       9.209  28.586 -25.877  1.00  0.00           H  
ATOM    487 2HG2 THR A  36       7.636  28.109 -25.261  1.00  0.00           H  
ATOM    488 3HG2 THR A  36       9.100  27.495 -24.490  1.00  0.00           H  
ATOM    489  N   GLU A  37       9.793  24.846 -24.377  1.00  0.00           N  
ATOM    490  CA  GLU A  37      10.396  24.394 -23.129  1.00  0.00           C  
ATOM    491  C   GLU A  37      10.821  25.560 -22.226  1.00  0.00           C  
ATOM    492  O   GLU A  37      10.529  25.578 -21.033  1.00  0.00           O  
ATOM    493  CB  GLU A  37      11.619  23.523 -23.421  1.00  0.00           C  
ATOM    494  CG  GLU A  37      11.335  22.268 -24.262  1.00  0.00           C  
ATOM    495  CD  GLU A  37      10.464  21.236 -23.588  1.00  0.00           C  
ATOM    496  OE1 GLU A  37      10.769  20.817 -22.494  1.00  0.00           O  
ATOM    497  OE2 GLU A  37       9.481  20.845 -24.175  1.00  0.00           O  
ATOM    498  H   GLU A  37      10.329  25.268 -25.116  1.00  0.00           H  
ATOM    499  HA  GLU A  37       9.662  23.801 -22.583  1.00  0.00           H  
ATOM    500 1HB  GLU A  37      12.367  24.116 -23.949  1.00  0.00           H  
ATOM    501 2HB  GLU A  37      12.065  23.201 -22.480  1.00  0.00           H  
ATOM    502 1HG  GLU A  37      10.852  22.576 -25.189  1.00  0.00           H  
ATOM    503 2HG  GLU A  37      12.287  21.807 -24.522  1.00  0.00           H  
ATOM    504  N   GLN A  38      11.451  26.579 -22.800  1.00  0.00           N  
ATOM    505  CA  GLN A  38      11.995  27.665 -21.983  1.00  0.00           C  
ATOM    506  C   GLN A  38      10.937  28.446 -21.211  1.00  0.00           C  
ATOM    507  O   GLN A  38      11.134  28.776 -20.039  1.00  0.00           O  
ATOM    508  CB  GLN A  38      12.787  28.632 -22.863  1.00  0.00           C  
ATOM    509  CG  GLN A  38      14.084  28.058 -23.403  1.00  0.00           C  
ATOM    510  CD  GLN A  38      14.808  29.024 -24.330  1.00  0.00           C  
ATOM    511  OE1 GLN A  38      14.186  29.880 -24.968  1.00  0.00           O  
ATOM    512  NE2 GLN A  38      16.129  28.893 -24.407  1.00  0.00           N  
ATOM    513  H   GLN A  38      11.617  26.565 -23.794  1.00  0.00           H  
ATOM    514  HA  GLN A  38      12.678  27.228 -21.255  1.00  0.00           H  
ATOM    515 1HB  GLN A  38      12.172  28.938 -23.710  1.00  0.00           H  
ATOM    516 2HB  GLN A  38      13.025  29.529 -22.292  1.00  0.00           H  
ATOM    517 1HG  GLN A  38      14.742  27.829 -22.565  1.00  0.00           H  
ATOM    518 2HG  GLN A  38      13.859  27.148 -23.961  1.00  0.00           H  
ATOM    519 1HE2 GLN A  38      16.658  29.501 -25.000  1.00  0.00           H  
ATOM    520 2HE2 GLN A  38      16.594  28.187 -23.874  1.00  0.00           H  
ATOM    521  N   SER A  39       9.775  28.647 -21.827  1.00  0.00           N  
ATOM    522  CA  SER A  39       8.690  29.433 -21.244  1.00  0.00           C  
ATOM    523  C   SER A  39       7.964  28.696 -20.131  1.00  0.00           C  
ATOM    524  O   SER A  39       7.112  29.269 -19.449  1.00  0.00           O  
ATOM    525  CB  SER A  39       7.696  29.822 -22.314  1.00  0.00           C  
ATOM    526  OG  SER A  39       8.259  30.709 -23.245  1.00  0.00           O  
ATOM    527  H   SER A  39       9.658  28.286 -22.761  1.00  0.00           H  
ATOM    528  HA  SER A  39       9.121  30.342 -20.823  1.00  0.00           H  
ATOM    529 1HB  SER A  39       7.361  28.919 -22.826  1.00  0.00           H  
ATOM    530 2HB  SER A  39       6.820  30.275 -21.856  1.00  0.00           H  
ATOM    531  HG  SER A  39       7.660  30.706 -24.001  1.00  0.00           H  
ATOM    532  N   LYS A  40       8.276  27.417 -19.971  1.00  0.00           N  
ATOM    533  CA  LYS A  40       7.686  26.595 -18.947  1.00  0.00           C  
ATOM    534  C   LYS A  40       8.576  26.453 -17.728  1.00  0.00           C  
ATOM    535  O   LYS A  40       8.142  25.870 -16.746  1.00  0.00           O  
ATOM    536  CB  LYS A  40       7.378  25.194 -19.475  1.00  0.00           C  
ATOM    537  CG  LYS A  40       6.267  25.102 -20.492  1.00  0.00           C  
ATOM    538  CD  LYS A  40       6.066  23.662 -20.949  1.00  0.00           C  
ATOM    539  CE  LYS A  40       5.658  22.782 -19.768  1.00  0.00           C  
ATOM    540  NZ  LYS A  40       4.311  23.126 -19.236  1.00  0.00           N  
ATOM    541  H   LYS A  40       8.993  26.984 -20.552  1.00  0.00           H  
ATOM    542  HA  LYS A  40       6.754  27.059 -18.626  1.00  0.00           H  
ATOM    543 1HB  LYS A  40       8.267  24.796 -19.951  1.00  0.00           H  
ATOM    544 2HB  LYS A  40       7.134  24.538 -18.641  1.00  0.00           H  
ATOM    545 1HG  LYS A  40       5.341  25.455 -20.047  1.00  0.00           H  
ATOM    546 2HG  LYS A  40       6.511  25.719 -21.356  1.00  0.00           H  
ATOM    547 1HD  LYS A  40       5.294  23.634 -21.719  1.00  0.00           H  
ATOM    548 2HD  LYS A  40       6.998  23.289 -21.379  1.00  0.00           H  
ATOM    549 1HE  LYS A  40       5.667  21.734 -20.061  1.00  0.00           H  
ATOM    550 2HE  LYS A  40       6.393  22.929 -18.979  1.00  0.00           H  
ATOM    551 1HZ  LYS A  40       4.110  22.536 -18.401  1.00  0.00           H  
ATOM    552 2HZ  LYS A  40       4.312  24.092 -18.955  1.00  0.00           H  
ATOM    553 3HZ  LYS A  40       3.607  22.986 -19.935  1.00  0.00           H  
ATOM    554  N   LEU A  41       9.805  26.983 -17.755  1.00  0.00           N  
ATOM    555  CA  LEU A  41      10.770  26.685 -16.679  1.00  0.00           C  
ATOM    556  C   LEU A  41      10.496  25.276 -16.094  1.00  0.00           C  
ATOM    557  O   LEU A  41      10.304  25.131 -14.886  1.00  0.00           O  
ATOM    558  CB  LEU A  41      10.535  27.711 -15.572  1.00  0.00           C  
ATOM    559  CG  LEU A  41      10.783  29.163 -15.968  1.00  0.00           C  
ATOM    560  CD1 LEU A  41      10.289  30.089 -14.853  1.00  0.00           C  
ATOM    561  CD2 LEU A  41      12.251  29.353 -16.220  1.00  0.00           C  
ATOM    562  H   LEU A  41      10.111  27.544 -18.553  1.00  0.00           H  
ATOM    563  HA  LEU A  41      11.788  26.756 -17.065  1.00  0.00           H  
ATOM    564 1HB  LEU A  41       9.503  27.629 -15.227  1.00  0.00           H  
ATOM    565 2HB  LEU A  41      11.195  27.484 -14.730  1.00  0.00           H  
ATOM    566  HG  LEU A  41      10.236  29.396 -16.881  1.00  0.00           H  
ATOM    567 1HD1 LEU A  41      10.470  31.126 -15.130  1.00  0.00           H  
ATOM    568 2HD1 LEU A  41       9.225  29.931 -14.697  1.00  0.00           H  
ATOM    569 3HD1 LEU A  41      10.794  29.877 -13.954  1.00  0.00           H  
ATOM    570 1HD2 LEU A  41      12.440  30.387 -16.506  1.00  0.00           H  
ATOM    571 2HD2 LEU A  41      12.809  29.120 -15.325  1.00  0.00           H  
ATOM    572 3HD2 LEU A  41      12.568  28.689 -17.024  1.00  0.00           H  
ATOM    573  N   PRO A  42      10.595  24.227 -16.942  1.00  0.00           N  
ATOM    574  CA  PRO A  42       9.868  22.968 -16.839  1.00  0.00           C  
ATOM    575  C   PRO A  42      10.063  22.157 -15.561  1.00  0.00           C  
ATOM    576  O   PRO A  42      11.193  21.940 -15.098  1.00  0.00           O  
ATOM    577  CB  PRO A  42      10.443  22.173 -18.031  1.00  0.00           C  
ATOM    578  CG  PRO A  42      10.961  23.195 -18.985  1.00  0.00           C  
ATOM    579  CD  PRO A  42      11.523  24.287 -18.099  1.00  0.00           C  
ATOM    580  HA  PRO A  42       8.798  23.174 -16.993  1.00  0.00           H  
ATOM    581 1HB  PRO A  42      11.209  21.476 -17.702  1.00  0.00           H  
ATOM    582 2HB  PRO A  42       9.645  21.576 -18.480  1.00  0.00           H  
ATOM    583 1HG  PRO A  42      11.718  22.752 -19.654  1.00  0.00           H  
ATOM    584 2HG  PRO A  42      10.151  23.541 -19.628  1.00  0.00           H  
ATOM    585 1HD  PRO A  42      12.545  24.050 -17.779  1.00  0.00           H  
ATOM    586 2HD  PRO A  42      11.475  25.223 -18.655  1.00  0.00           H  
ATOM    587  N   LEU A  43       8.962  21.634 -15.035  1.00  0.00           N  
ATOM    588  CA  LEU A  43       9.004  20.733 -13.889  1.00  0.00           C  
ATOM    589  C   LEU A  43       8.861  19.277 -14.350  1.00  0.00           C  
ATOM    590  O   LEU A  43       7.885  18.608 -14.005  1.00  0.00           O  
ATOM    591  CB  LEU A  43       7.911  21.087 -12.893  1.00  0.00           C  
ATOM    592  CG  LEU A  43       7.951  22.514 -12.343  1.00  0.00           C  
ATOM    593  CD1 LEU A  43       6.804  22.699 -11.323  1.00  0.00           C  
ATOM    594  CD2 LEU A  43       9.311  22.767 -11.757  1.00  0.00           C  
ATOM    595  H   LEU A  43       8.057  21.887 -15.450  1.00  0.00           H  
ATOM    596  HA  LEU A  43       9.968  20.841 -13.396  1.00  0.00           H  
ATOM    597 1HB  LEU A  43       6.946  20.969 -13.392  1.00  0.00           H  
ATOM    598 2HB  LEU A  43       7.952  20.398 -12.058  1.00  0.00           H  
ATOM    599  HG  LEU A  43       7.771  23.227 -13.157  1.00  0.00           H  
ATOM    600 1HD1 LEU A  43       6.803  23.715 -10.945  1.00  0.00           H  
ATOM    601 2HD1 LEU A  43       5.851  22.503 -11.814  1.00  0.00           H  
ATOM    602 3HD1 LEU A  43       6.925  22.012 -10.495  1.00  0.00           H  
ATOM    603 1HD2 LEU A  43       9.358  23.777 -11.366  1.00  0.00           H  
ATOM    604 2HD2 LEU A  43       9.491  22.056 -10.971  1.00  0.00           H  
ATOM    605 3HD2 LEU A  43      10.072  22.644 -12.529  1.00  0.00           H  
ATOM    606  N   LYS A  44       9.819  18.786 -15.137  1.00  0.00           N  
ATOM    607  CA  LYS A  44       9.699  17.465 -15.750  1.00  0.00           C  
ATOM    608  C   LYS A  44      10.634  16.398 -15.195  1.00  0.00           C  
ATOM    609  O   LYS A  44      10.811  15.343 -15.818  1.00  0.00           O  
ATOM    610  CB  LYS A  44       9.914  17.567 -17.248  1.00  0.00           C  
ATOM    611  CG  LYS A  44       8.894  18.386 -18.012  1.00  0.00           C  
ATOM    612  CD  LYS A  44       9.256  18.384 -19.496  1.00  0.00           C  
ATOM    613  CE  LYS A  44       8.242  19.109 -20.358  1.00  0.00           C  
ATOM    614  NZ  LYS A  44       8.662  19.113 -21.783  1.00  0.00           N  
ATOM    615  H   LYS A  44      10.641  19.339 -15.368  1.00  0.00           H  
ATOM    616  HA  LYS A  44       8.680  17.113 -15.584  1.00  0.00           H  
ATOM    617 1HB  LYS A  44      10.904  17.985 -17.449  1.00  0.00           H  
ATOM    618 2HB  LYS A  44       9.890  16.566 -17.666  1.00  0.00           H  
ATOM    619 1HG  LYS A  44       7.898  17.959 -17.875  1.00  0.00           H  
ATOM    620 2HG  LYS A  44       8.890  19.406 -17.634  1.00  0.00           H  
ATOM    621 1HD  LYS A  44      10.232  18.862 -19.630  1.00  0.00           H  
ATOM    622 2HD  LYS A  44       9.337  17.354 -19.849  1.00  0.00           H  
ATOM    623 1HE  LYS A  44       7.281  18.608 -20.275  1.00  0.00           H  
ATOM    624 2HE  LYS A  44       8.136  20.141 -20.018  1.00  0.00           H  
ATOM    625 1HZ  LYS A  44       7.983  19.596 -22.354  1.00  0.00           H  
ATOM    626 2HZ  LYS A  44       9.562  19.604 -21.875  1.00  0.00           H  
ATOM    627 3HZ  LYS A  44       8.767  18.165 -22.121  1.00  0.00           H  
ATOM    628  N   ALA A  45      11.259  16.661 -14.053  1.00  0.00           N  
ATOM    629  CA  ALA A  45      12.156  15.674 -13.459  1.00  0.00           C  
ATOM    630  C   ALA A  45      13.179  15.222 -14.493  1.00  0.00           C  
ATOM    631  O   ALA A  45      13.991  16.011 -14.947  1.00  0.00           O  
ATOM    632  CB  ALA A  45      11.368  14.494 -12.899  1.00  0.00           C  
ATOM    633  H   ALA A  45      11.094  17.542 -13.587  1.00  0.00           H  
ATOM    634  HA  ALA A  45      12.698  16.158 -12.645  1.00  0.00           H  
ATOM    635 1HB  ALA A  45      12.058  13.788 -12.436  1.00  0.00           H  
ATOM    636 2HB  ALA A  45      10.671  14.860 -12.148  1.00  0.00           H  
ATOM    637 3HB  ALA A  45      10.808  13.993 -13.686  1.00  0.00           H  
ATOM    638  N   GLU A  46      13.125  13.967 -14.915  1.00  0.00           N  
ATOM    639  CA  GLU A  46      14.095  13.427 -15.865  1.00  0.00           C  
ATOM    640  C   GLU A  46      14.406  14.350 -17.058  1.00  0.00           C  
ATOM    641  O   GLU A  46      15.548  14.389 -17.522  1.00  0.00           O  
ATOM    642  CB  GLU A  46      13.577  12.091 -16.410  1.00  0.00           C  
ATOM    643  CG  GLU A  46      14.518  11.388 -17.388  1.00  0.00           C  
ATOM    644  CD  GLU A  46      13.994  10.045 -17.872  1.00  0.00           C  
ATOM    645  OE1 GLU A  46      12.924   9.656 -17.465  1.00  0.00           O  
ATOM    646  OE2 GLU A  46      14.670   9.416 -18.654  1.00  0.00           O  
ATOM    647  H   GLU A  46      12.409  13.357 -14.559  1.00  0.00           H  
ATOM    648  HA  GLU A  46      15.027  13.252 -15.326  1.00  0.00           H  
ATOM    649 1HB  GLU A  46      13.382  11.414 -15.581  1.00  0.00           H  
ATOM    650 2HB  GLU A  46      12.628  12.261 -16.924  1.00  0.00           H  
ATOM    651 1HG  GLU A  46      14.667  12.040 -18.252  1.00  0.00           H  
ATOM    652 2HG  GLU A  46      15.482  11.244 -16.906  1.00  0.00           H  
ATOM    653  N   GLU A  47      13.401  15.047 -17.592  1.00  0.00           N  
ATOM    654  CA  GLU A  47      13.628  15.873 -18.782  1.00  0.00           C  
ATOM    655  C   GLU A  47      14.022  17.337 -18.495  1.00  0.00           C  
ATOM    656  O   GLU A  47      14.170  18.115 -19.439  1.00  0.00           O  
ATOM    657  CB  GLU A  47      12.409  15.855 -19.711  1.00  0.00           C  
ATOM    658  CG  GLU A  47      12.068  14.495 -20.317  1.00  0.00           C  
ATOM    659  CD  GLU A  47      10.872  14.552 -21.256  1.00  0.00           C  
ATOM    660  OE1 GLU A  47      10.342  15.625 -21.452  1.00  0.00           O  
ATOM    661  OE2 GLU A  47      10.494  13.528 -21.773  1.00  0.00           O  
ATOM    662  H   GLU A  47      12.485  15.022 -17.140  1.00  0.00           H  
ATOM    663  HA  GLU A  47      14.453  15.424 -19.334  1.00  0.00           H  
ATOM    664 1HB  GLU A  47      11.549  16.183 -19.165  1.00  0.00           H  
ATOM    665 2HB  GLU A  47      12.561  16.560 -20.527  1.00  0.00           H  
ATOM    666 1HG  GLU A  47      12.933  14.125 -20.866  1.00  0.00           H  
ATOM    667 2HG  GLU A  47      11.860  13.793 -19.506  1.00  0.00           H  
ATOM    668  N   SER A  48      14.175  17.726 -17.222  1.00  0.00           N  
ATOM    669  CA  SER A  48      14.525  19.115 -16.899  1.00  0.00           C  
ATOM    670  C   SER A  48      16.039  19.386 -16.683  1.00  0.00           C  
ATOM    671  O   SER A  48      16.580  20.220 -17.408  1.00  0.00           O  
ATOM    672  CB  SER A  48      13.657  19.648 -15.788  1.00  0.00           C  
ATOM    673  OG  SER A  48      12.351  19.854 -16.222  1.00  0.00           O  
ATOM    674  H   SER A  48      14.059  17.048 -16.470  1.00  0.00           H  
ATOM    675  HA  SER A  48      14.238  19.716 -17.762  1.00  0.00           H  
ATOM    676 1HB  SER A  48      13.609  18.947 -14.998  1.00  0.00           H  
ATOM    677 2HB  SER A  48      14.075  20.559 -15.418  1.00  0.00           H  
ATOM    678  HG  SER A  48      12.073  20.675 -15.777  1.00  0.00           H  
ATOM    679  N   PRO A  49      16.773  18.760 -15.732  1.00  0.00           N  
ATOM    680  CA  PRO A  49      16.484  17.939 -14.549  1.00  0.00           C  
ATOM    681  C   PRO A  49      15.648  18.615 -13.449  1.00  0.00           C  
ATOM    682  O   PRO A  49      14.633  18.085 -13.004  1.00  0.00           O  
ATOM    683  CB  PRO A  49      17.895  17.655 -14.007  1.00  0.00           C  
ATOM    684  CG  PRO A  49      18.771  17.718 -15.201  1.00  0.00           C  
ATOM    685  CD  PRO A  49      18.212  18.862 -15.992  1.00  0.00           C  
ATOM    686  HA  PRO A  49      16.038  17.002 -14.872  1.00  0.00           H  
ATOM    687 1HB  PRO A  49      18.169  18.371 -13.227  1.00  0.00           H  
ATOM    688 2HB  PRO A  49      17.917  16.660 -13.549  1.00  0.00           H  
ATOM    689 1HG  PRO A  49      19.819  17.869 -14.907  1.00  0.00           H  
ATOM    690 2HG  PRO A  49      18.723  16.765 -15.750  1.00  0.00           H  
ATOM    691 1HD  PRO A  49      18.596  19.827 -15.628  1.00  0.00           H  
ATOM    692 2HD  PRO A  49      18.413  18.721 -17.065  1.00  0.00           H  
ATOM    693  N   ASN A  50      16.123  19.763 -12.956  1.00  0.00           N  
ATOM    694  CA  ASN A  50      15.476  20.464 -11.838  1.00  0.00           C  
ATOM    695  C   ASN A  50      15.212  19.521 -10.652  1.00  0.00           C  
ATOM    696  O   ASN A  50      14.185  19.610  -9.969  1.00  0.00           O  
ATOM    697  CB  ASN A  50      14.227  21.215 -12.291  1.00  0.00           C  
ATOM    698  CG  ASN A  50      14.610  22.398 -13.196  1.00  0.00           C  
ATOM    699  OD1 ASN A  50      15.721  22.918 -13.033  1.00  0.00           O  
ATOM    700  ND2 ASN A  50      13.755  22.843 -14.091  1.00  0.00           N  
ATOM    701  H   ASN A  50      16.952  20.171 -13.365  1.00  0.00           H  
ATOM    702  HA  ASN A  50      16.172  21.221 -11.475  1.00  0.00           H  
ATOM    703 1HB  ASN A  50      13.555  20.547 -12.832  1.00  0.00           H  
ATOM    704 2HB  ASN A  50      13.687  21.592 -11.422  1.00  0.00           H  
ATOM    705 1HD2 ASN A  50      14.004  23.618 -14.668  1.00  0.00           H  
ATOM    706 2HD2 ASN A  50      12.841  22.427 -14.214  1.00  0.00           H  
ATOM    707  N   LEU A  51      16.181  18.646 -10.389  1.00  0.00           N  
ATOM    708  CA  LEU A  51      16.055  17.667  -9.327  1.00  0.00           C  
ATOM    709  C   LEU A  51      16.475  18.256  -7.993  1.00  0.00           C  
ATOM    710  O   LEU A  51      15.980  17.848  -6.939  1.00  0.00           O  
ATOM    711  CB  LEU A  51      16.858  16.423  -9.697  1.00  0.00           C  
ATOM    712  CG  LEU A  51      16.350  15.719 -10.974  1.00  0.00           C  
ATOM    713  CD1 LEU A  51      17.253  14.562 -11.319  1.00  0.00           C  
ATOM    714  CD2 LEU A  51      14.919  15.268 -10.770  1.00  0.00           C  
ATOM    715  H   LEU A  51      16.996  18.634 -10.983  1.00  0.00           H  
ATOM    716  HA  LEU A  51      15.008  17.376  -9.256  1.00  0.00           H  
ATOM    717 1HB  LEU A  51      17.897  16.707  -9.856  1.00  0.00           H  
ATOM    718 2HB  LEU A  51      16.811  15.712  -8.874  1.00  0.00           H  
ATOM    719  HG  LEU A  51      16.374  16.411 -11.792  1.00  0.00           H  
ATOM    720 1HD1 LEU A  51      16.896  14.084 -12.233  1.00  0.00           H  
ATOM    721 2HD1 LEU A  51      18.269  14.926 -11.476  1.00  0.00           H  
ATOM    722 3HD1 LEU A  51      17.248  13.839 -10.505  1.00  0.00           H  
ATOM    723 1HD2 LEU A  51      14.564  14.787 -11.680  1.00  0.00           H  
ATOM    724 2HD2 LEU A  51      14.868  14.562  -9.943  1.00  0.00           H  
ATOM    725 3HD2 LEU A  51      14.293  16.137 -10.549  1.00  0.00           H  
ATOM    726  N   ALA A  52      17.390  19.234  -8.019  1.00  0.00           N  
ATOM    727  CA  ALA A  52      17.790  19.897  -6.781  1.00  0.00           C  
ATOM    728  C   ALA A  52      16.571  20.591  -6.190  1.00  0.00           C  
ATOM    729  O   ALA A  52      16.360  20.597  -4.980  1.00  0.00           O  
ATOM    730  CB  ALA A  52      18.898  20.899  -7.035  1.00  0.00           C  
ATOM    731  H   ALA A  52      17.791  19.525  -8.897  1.00  0.00           H  
ATOM    732  HA  ALA A  52      18.135  19.140  -6.074  1.00  0.00           H  
ATOM    733 1HB  ALA A  52      19.175  21.377  -6.096  1.00  0.00           H  
ATOM    734 2HB  ALA A  52      19.763  20.387  -7.452  1.00  0.00           H  
ATOM    735 3HB  ALA A  52      18.550  21.657  -7.736  1.00  0.00           H  
ATOM    736  N   PHE A  53      15.763  21.169  -7.086  1.00  0.00           N  
ATOM    737  CA  PHE A  53      14.520  21.847  -6.748  1.00  0.00           C  
ATOM    738  C   PHE A  53      13.574  20.866  -6.103  1.00  0.00           C  
ATOM    739  O   PHE A  53      13.159  21.049  -4.962  1.00  0.00           O  
ATOM    740  CB  PHE A  53      13.924  22.430  -8.025  1.00  0.00           C  
ATOM    741  CG  PHE A  53      12.567  23.077  -7.977  1.00  0.00           C  
ATOM    742  CD1 PHE A  53      12.384  24.371  -7.533  1.00  0.00           C  
ATOM    743  CD2 PHE A  53      11.464  22.383  -8.433  1.00  0.00           C  
ATOM    744  CE1 PHE A  53      11.149  24.949  -7.555  1.00  0.00           C  
ATOM    745  CE2 PHE A  53      10.232  22.967  -8.443  1.00  0.00           C  
ATOM    746  CZ  PHE A  53      10.075  24.243  -8.013  1.00  0.00           C  
ATOM    747  H   PHE A  53      16.023  21.120  -8.059  1.00  0.00           H  
ATOM    748  HA  PHE A  53      14.726  22.650  -6.045  1.00  0.00           H  
ATOM    749 1HB  PHE A  53      14.621  23.172  -8.394  1.00  0.00           H  
ATOM    750 2HB  PHE A  53      13.882  21.663  -8.771  1.00  0.00           H  
ATOM    751  HD1 PHE A  53      13.227  24.937  -7.184  1.00  0.00           H  
ATOM    752  HD2 PHE A  53      11.590  21.359  -8.794  1.00  0.00           H  
ATOM    753  HE1 PHE A  53      11.030  25.973  -7.214  1.00  0.00           H  
ATOM    754  HE2 PHE A  53       9.368  22.412  -8.800  1.00  0.00           H  
ATOM    755  HZ  PHE A  53       9.096  24.696  -8.036  1.00  0.00           H  
ATOM    756  N   SER A  54      13.320  19.752  -6.791  1.00  0.00           N  
ATOM    757  CA  SER A  54      12.405  18.757  -6.260  1.00  0.00           C  
ATOM    758  C   SER A  54      12.853  18.266  -4.890  1.00  0.00           C  
ATOM    759  O   SER A  54      12.054  18.214  -3.954  1.00  0.00           O  
ATOM    760  CB  SER A  54      12.341  17.582  -7.206  1.00  0.00           C  
ATOM    761  OG  SER A  54      11.473  16.596  -6.725  1.00  0.00           O  
ATOM    762  H   SER A  54      13.712  19.628  -7.726  1.00  0.00           H  
ATOM    763  HA  SER A  54      11.416  19.208  -6.168  1.00  0.00           H  
ATOM    764 1HB  SER A  54      12.042  17.923  -8.187  1.00  0.00           H  
ATOM    765 2HB  SER A  54      13.339  17.161  -7.309  1.00  0.00           H  
ATOM    766  HG  SER A  54      11.806  16.367  -5.851  1.00  0.00           H  
ATOM    767  N   THR A  55      14.133  17.932  -4.763  1.00  0.00           N  
ATOM    768  CA  THR A  55      14.667  17.402  -3.519  1.00  0.00           C  
ATOM    769  C   THR A  55      14.562  18.411  -2.378  1.00  0.00           C  
ATOM    770  O   THR A  55      14.133  18.070  -1.263  1.00  0.00           O  
ATOM    771  CB  THR A  55      16.136  17.011  -3.707  1.00  0.00           C  
ATOM    772  OG1 THR A  55      16.234  16.008  -4.726  1.00  0.00           O  
ATOM    773  CG2 THR A  55      16.711  16.478  -2.407  1.00  0.00           C  
ATOM    774  H   THR A  55      14.758  18.018  -5.564  1.00  0.00           H  
ATOM    775  HA  THR A  55      14.093  16.515  -3.250  1.00  0.00           H  
ATOM    776  HB  THR A  55      16.704  17.890  -4.022  1.00  0.00           H  
ATOM    777  HG1 THR A  55      16.066  16.437  -5.594  1.00  0.00           H  
ATOM    778 1HG2 THR A  55      17.755  16.208  -2.558  1.00  0.00           H  
ATOM    779 2HG2 THR A  55      16.642  17.248  -1.638  1.00  0.00           H  
ATOM    780 3HG2 THR A  55      16.150  15.599  -2.093  1.00  0.00           H  
ATOM    781  N   ALA A  56      14.946  19.665  -2.645  1.00  0.00           N  
ATOM    782  CA  ALA A  56      14.884  20.701  -1.631  1.00  0.00           C  
ATOM    783  C   ALA A  56      13.460  20.891  -1.155  1.00  0.00           C  
ATOM    784  O   ALA A  56      13.212  21.062   0.046  1.00  0.00           O  
ATOM    785  CB  ALA A  56      15.411  22.004  -2.192  1.00  0.00           C  
ATOM    786  H   ALA A  56      15.302  19.911  -3.571  1.00  0.00           H  
ATOM    787  HA  ALA A  56      15.493  20.391  -0.783  1.00  0.00           H  
ATOM    788 1HB  ALA A  56      15.376  22.775  -1.429  1.00  0.00           H  
ATOM    789 2HB  ALA A  56      16.439  21.866  -2.525  1.00  0.00           H  
ATOM    790 3HB  ALA A  56      14.792  22.301  -3.043  1.00  0.00           H  
ATOM    791  N   VAL A  57      12.518  20.824  -2.095  1.00  0.00           N  
ATOM    792  CA  VAL A  57      11.125  20.988  -1.770  1.00  0.00           C  
ATOM    793  C   VAL A  57      10.601  19.818  -0.993  1.00  0.00           C  
ATOM    794  O   VAL A  57       9.836  20.011  -0.063  1.00  0.00           O  
ATOM    795  CB  VAL A  57      10.255  21.201  -2.977  1.00  0.00           C  
ATOM    796  CG1 VAL A  57       8.815  21.203  -2.481  1.00  0.00           C  
ATOM    797  CG2 VAL A  57      10.632  22.492  -3.618  1.00  0.00           C  
ATOM    798  H   VAL A  57      12.784  20.688  -3.073  1.00  0.00           H  
ATOM    799  HA  VAL A  57      11.031  21.876  -1.149  1.00  0.00           H  
ATOM    800  HB  VAL A  57      10.391  20.382  -3.689  1.00  0.00           H  
ATOM    801 1HG1 VAL A  57       8.138  21.363  -3.272  1.00  0.00           H  
ATOM    802 2HG1 VAL A  57       8.591  20.245  -2.006  1.00  0.00           H  
ATOM    803 3HG1 VAL A  57       8.700  22.002  -1.753  1.00  0.00           H  
ATOM    804 1HG2 VAL A  57      10.031  22.649  -4.482  1.00  0.00           H  
ATOM    805 2HG2 VAL A  57      10.486  23.278  -2.898  1.00  0.00           H  
ATOM    806 3HG2 VAL A  57      11.658  22.479  -3.916  1.00  0.00           H  
ATOM    807  N   CYS A  58      10.985  18.600  -1.371  1.00  0.00           N  
ATOM    808  CA  CYS A  58      10.510  17.448  -0.615  1.00  0.00           C  
ATOM    809  C   CYS A  58      10.924  17.546   0.844  1.00  0.00           C  
ATOM    810  O   CYS A  58      10.120  17.315   1.744  1.00  0.00           O  
ATOM    811  CB  CYS A  58      11.091  16.155  -1.190  1.00  0.00           C  
ATOM    812  SG  CYS A  58      10.409  15.629  -2.779  1.00  0.00           S  
ATOM    813  H   CYS A  58      11.584  18.469  -2.170  1.00  0.00           H  
ATOM    814  HA  CYS A  58       9.424  17.418  -0.672  1.00  0.00           H  
ATOM    815 1HB  CYS A  58      12.164  16.291  -1.328  1.00  0.00           H  
ATOM    816 2HB  CYS A  58      10.972  15.351  -0.475  1.00  0.00           H  
ATOM    817  N   THR A  59      12.168  17.965   1.079  1.00  0.00           N  
ATOM    818  CA  THR A  59      12.638  18.098   2.445  1.00  0.00           C  
ATOM    819  C   THR A  59      11.825  19.156   3.174  1.00  0.00           C  
ATOM    820  O   THR A  59      11.329  18.938   4.288  1.00  0.00           O  
ATOM    821  CB  THR A  59      14.119  18.502   2.467  1.00  0.00           C  
ATOM    822  OG1 THR A  59      14.904  17.482   1.833  1.00  0.00           O  
ATOM    823  CG2 THR A  59      14.581  18.694   3.902  1.00  0.00           C  
ATOM    824  H   THR A  59      12.800  18.153   0.298  1.00  0.00           H  
ATOM    825  HA  THR A  59      12.513  17.146   2.957  1.00  0.00           H  
ATOM    826  HB  THR A  59      14.247  19.435   1.917  1.00  0.00           H  
ATOM    827  HG1 THR A  59      14.660  17.447   0.892  1.00  0.00           H  
ATOM    828 1HG2 THR A  59      15.630  18.985   3.909  1.00  0.00           H  
ATOM    829 2HG2 THR A  59      13.984  19.477   4.373  1.00  0.00           H  
ATOM    830 3HG2 THR A  59      14.458  17.763   4.453  1.00  0.00           H  
ATOM    831  N   ALA A  60      11.667  20.301   2.530  1.00  0.00           N  
ATOM    832  CA  ALA A  60      10.922  21.388   3.113  1.00  0.00           C  
ATOM    833  C   ALA A  60       9.472  21.015   3.381  1.00  0.00           C  
ATOM    834  O   ALA A  60       8.926  21.361   4.428  1.00  0.00           O  
ATOM    835  CB  ALA A  60      10.979  22.550   2.184  1.00  0.00           C  
ATOM    836  H   ALA A  60      12.095  20.433   1.611  1.00  0.00           H  
ATOM    837  HA  ALA A  60      11.390  21.650   4.061  1.00  0.00           H  
ATOM    838 1HB  ALA A  60      10.466  23.368   2.600  1.00  0.00           H  
ATOM    839 2HB  ALA A  60      12.018  22.819   2.006  1.00  0.00           H  
ATOM    840 3HB  ALA A  60      10.505  22.253   1.254  1.00  0.00           H  
ATOM    841  N   ALA A  61       8.848  20.283   2.450  1.00  0.00           N  
ATOM    842  CA  ALA A  61       7.457  19.886   2.594  1.00  0.00           C  
ATOM    843  C   ALA A  61       7.305  19.010   3.812  1.00  0.00           C  
ATOM    844  O   ALA A  61       6.390  19.194   4.613  1.00  0.00           O  
ATOM    845  CB  ALA A  61       6.970  19.156   1.352  1.00  0.00           C  
ATOM    846  H   ALA A  61       9.342  20.018   1.609  1.00  0.00           H  
ATOM    847  HA  ALA A  61       6.866  20.786   2.743  1.00  0.00           H  
ATOM    848 1HB  ALA A  61       5.923  18.882   1.472  1.00  0.00           H  
ATOM    849 2HB  ALA A  61       7.081  19.811   0.486  1.00  0.00           H  
ATOM    850 3HB  ALA A  61       7.570  18.256   1.204  1.00  0.00           H  
ATOM    851  N   ARG A  62       8.270  18.114   4.014  1.00  0.00           N  
ATOM    852  CA  ARG A  62       8.280  17.224   5.163  1.00  0.00           C  
ATOM    853  C   ARG A  62       8.281  18.057   6.439  1.00  0.00           C  
ATOM    854  O   ARG A  62       7.577  17.757   7.405  1.00  0.00           O  
ATOM    855  CB  ARG A  62       9.499  16.316   5.121  1.00  0.00           C  
ATOM    856  CG  ARG A  62       9.508  15.207   6.129  1.00  0.00           C  
ATOM    857  CD  ARG A  62      10.237  15.558   7.374  1.00  0.00           C  
ATOM    858  NE  ARG A  62      10.213  14.451   8.327  1.00  0.00           N  
ATOM    859  CZ  ARG A  62      10.696  14.503   9.586  1.00  0.00           C  
ATOM    860  NH1 ARG A  62      11.255  15.609  10.036  1.00  0.00           N  
ATOM    861  NH2 ARG A  62      10.607  13.445  10.374  1.00  0.00           N  
ATOM    862  H   ARG A  62       9.010  18.009   3.316  1.00  0.00           H  
ATOM    863  HA  ARG A  62       7.381  16.607   5.140  1.00  0.00           H  
ATOM    864 1HB  ARG A  62       9.587  15.870   4.128  1.00  0.00           H  
ATOM    865 2HB  ARG A  62      10.394  16.901   5.292  1.00  0.00           H  
ATOM    866 1HG  ARG A  62       8.483  14.949   6.400  1.00  0.00           H  
ATOM    867 2HG  ARG A  62       9.998  14.341   5.688  1.00  0.00           H  
ATOM    868 1HD  ARG A  62      11.275  15.789   7.138  1.00  0.00           H  
ATOM    869 2HD  ARG A  62       9.769  16.424   7.840  1.00  0.00           H  
ATOM    870  HE  ARG A  62       9.783  13.567   8.007  1.00  0.00           H  
ATOM    871 1HH1 ARG A  62      11.323  16.419   9.436  1.00  0.00           H  
ATOM    872 2HH1 ARG A  62      11.614  15.645  10.980  1.00  0.00           H  
ATOM    873 1HH2 ARG A  62      10.167  12.592  10.045  1.00  0.00           H  
ATOM    874 2HH2 ARG A  62      10.965  13.484  11.319  1.00  0.00           H  
ATOM    875  N   ALA A  63       9.075  19.129   6.415  1.00  0.00           N  
ATOM    876  CA  ALA A  63       9.238  20.057   7.526  1.00  0.00           C  
ATOM    877  C   ALA A  63       8.102  21.099   7.638  1.00  0.00           C  
ATOM    878  O   ALA A  63       8.132  21.935   8.544  1.00  0.00           O  
ATOM    879  CB  ALA A  63      10.570  20.775   7.381  1.00  0.00           C  
ATOM    880  H   ALA A  63       9.634  19.291   5.574  1.00  0.00           H  
ATOM    881  HA  ALA A  63       9.244  19.474   8.445  1.00  0.00           H  
ATOM    882 1HB  ALA A  63      10.720  21.441   8.227  1.00  0.00           H  
ATOM    883 2HB  ALA A  63      11.375  20.041   7.342  1.00  0.00           H  
ATOM    884 3HB  ALA A  63      10.567  21.348   6.464  1.00  0.00           H  
ATOM    885  N   GLY A  64       7.124  21.086   6.721  1.00  0.00           N  
ATOM    886  CA  GLY A  64       6.013  22.040   6.752  1.00  0.00           C  
ATOM    887  C   GLY A  64       6.321  23.434   6.184  1.00  0.00           C  
ATOM    888  O   GLY A  64       5.624  24.399   6.505  1.00  0.00           O  
ATOM    889  H   GLY A  64       7.115  20.379   5.990  1.00  0.00           H  
ATOM    890 1HA  GLY A  64       5.183  21.610   6.192  1.00  0.00           H  
ATOM    891 2HA  GLY A  64       5.669  22.142   7.779  1.00  0.00           H  
ATOM    892  N   THR A  65       7.360  23.542   5.361  1.00  0.00           N  
ATOM    893  CA  THR A  65       7.786  24.814   4.779  1.00  0.00           C  
ATOM    894  C   THR A  65       8.166  24.690   3.294  1.00  0.00           C  
ATOM    895  O   THR A  65       7.796  23.726   2.623  1.00  0.00           O  
ATOM    896  CB  THR A  65       8.945  25.408   5.627  1.00  0.00           C  
ATOM    897  OG1 THR A  65       9.229  26.751   5.193  1.00  0.00           O  
ATOM    898  CG2 THR A  65      10.195  24.549   5.535  1.00  0.00           C  
ATOM    899  H   THR A  65       7.887  22.703   5.128  1.00  0.00           H  
ATOM    900  HA  THR A  65       6.950  25.511   4.839  1.00  0.00           H  
ATOM    901  HB  THR A  65       8.623  25.441   6.668  1.00  0.00           H  
ATOM    902  HG1 THR A  65       9.761  26.729   4.384  1.00  0.00           H  
ATOM    903 1HG2 THR A  65      10.978  24.977   6.158  1.00  0.00           H  
ATOM    904 2HG2 THR A  65       9.960  23.543   5.881  1.00  0.00           H  
ATOM    905 3HG2 THR A  65      10.541  24.505   4.520  1.00  0.00           H  
ATOM    906  N   LEU A  66       8.813  25.728   2.764  1.00  0.00           N  
ATOM    907  CA  LEU A  66       9.220  25.764   1.359  1.00  0.00           C  
ATOM    908  C   LEU A  66      10.575  26.490   1.266  1.00  0.00           C  
ATOM    909  O   LEU A  66      10.776  27.430   2.035  1.00  0.00           O  
ATOM    910  CB  LEU A  66       8.171  26.513   0.538  1.00  0.00           C  
ATOM    911  CG  LEU A  66       8.338  26.453  -0.936  1.00  0.00           C  
ATOM    912  CD1 LEU A  66       8.072  25.023  -1.283  1.00  0.00           C  
ATOM    913  CD2 LEU A  66       7.364  27.413  -1.651  1.00  0.00           C  
ATOM    914  H   LEU A  66       9.041  26.480   3.396  1.00  0.00           H  
ATOM    915  HA  LEU A  66       9.284  24.747   0.999  1.00  0.00           H  
ATOM    916 1HB  LEU A  66       7.204  26.078   0.762  1.00  0.00           H  
ATOM    917 2HB  LEU A  66       8.173  27.563   0.832  1.00  0.00           H  
ATOM    918  HG  LEU A  66       9.347  26.721  -1.224  1.00  0.00           H  
ATOM    919 1HD1 LEU A  66       8.151  24.860  -2.299  1.00  0.00           H  
ATOM    920 2HD1 LEU A  66       8.757  24.370  -0.764  1.00  0.00           H  
ATOM    921 3HD1 LEU A  66       7.095  24.800  -0.975  1.00  0.00           H  
ATOM    922 1HD2 LEU A  66       7.483  27.325  -2.733  1.00  0.00           H  
ATOM    923 2HD2 LEU A  66       6.355  27.172  -1.391  1.00  0.00           H  
ATOM    924 3HD2 LEU A  66       7.577  28.439  -1.350  1.00  0.00           H  
ATOM    925  N   PRO A  67      11.558  26.075   0.432  1.00  0.00           N  
ATOM    926  CA  PRO A  67      12.792  26.801   0.230  1.00  0.00           C  
ATOM    927  C   PRO A  67      12.447  28.157  -0.352  1.00  0.00           C  
ATOM    928  O   PRO A  67      11.523  28.238  -1.164  1.00  0.00           O  
ATOM    929  CB  PRO A  67      13.541  25.942  -0.795  1.00  0.00           C  
ATOM    930  CG  PRO A  67      12.901  24.576  -0.702  1.00  0.00           C  
ATOM    931  CD  PRO A  67      11.461  24.870  -0.417  1.00  0.00           C  
ATOM    932  HA  PRO A  67      13.338  26.894   1.182  1.00  0.00           H  
ATOM    933 1HB  PRO A  67      13.452  26.398  -1.798  1.00  0.00           H  
ATOM    934 2HB  PRO A  67      14.615  25.925  -0.554  1.00  0.00           H  
ATOM    935 1HG  PRO A  67      13.035  24.027  -1.649  1.00  0.00           H  
ATOM    936 2HG  PRO A  67      13.380  23.970   0.086  1.00  0.00           H  
ATOM    937 1HD  PRO A  67      10.971  25.107  -1.358  1.00  0.00           H  
ATOM    938 2HD  PRO A  67      11.030  24.046   0.055  1.00  0.00           H  
ATOM    939  N   SER A  68      13.207  29.199  -0.041  1.00  0.00           N  
ATOM    940  CA  SER A  68      12.935  30.467  -0.709  1.00  0.00           C  
ATOM    941  C   SER A  68      13.106  30.189  -2.193  1.00  0.00           C  
ATOM    942  O   SER A  68      14.058  29.495  -2.564  1.00  0.00           O  
ATOM    943  CB  SER A  68      13.879  31.562  -0.245  1.00  0.00           C  
ATOM    944  OG  SER A  68      13.656  32.755  -0.954  1.00  0.00           O  
ATOM    945  H   SER A  68      13.953  29.116   0.637  1.00  0.00           H  
ATOM    946  HA  SER A  68      11.903  30.768  -0.519  1.00  0.00           H  
ATOM    947 1HB  SER A  68      13.741  31.738   0.822  1.00  0.00           H  
ATOM    948 2HB  SER A  68      14.908  31.238  -0.393  1.00  0.00           H  
ATOM    949  HG  SER A  68      14.373  33.345  -0.705  1.00  0.00           H  
ATOM    950  N   THR A  69      12.234  30.753  -3.030  1.00  0.00           N  
ATOM    951  CA  THR A  69      12.231  30.486  -4.471  1.00  0.00           C  
ATOM    952  C   THR A  69      13.593  30.424  -5.170  1.00  0.00           C  
ATOM    953  O   THR A  69      13.845  29.522  -5.965  1.00  0.00           O  
ATOM    954  CB  THR A  69      11.400  31.549  -5.222  1.00  0.00           C  
ATOM    955  OG1 THR A  69       9.994  31.500  -4.832  1.00  0.00           O  
ATOM    956  CG2 THR A  69      11.527  31.339  -6.688  1.00  0.00           C  
ATOM    957  H   THR A  69      11.513  31.343  -2.638  1.00  0.00           H  
ATOM    958  HA  THR A  69      11.747  29.519  -4.615  1.00  0.00           H  
ATOM    959  HB  THR A  69      11.790  32.535  -4.978  1.00  0.00           H  
ATOM    960  HG1 THR A  69       9.925  31.447  -3.862  1.00  0.00           H  
ATOM    961 1HG2 THR A  69      10.982  32.099  -7.173  1.00  0.00           H  
ATOM    962 2HG2 THR A  69      12.570  31.404  -6.990  1.00  0.00           H  
ATOM    963 3HG2 THR A  69      11.138  30.367  -6.968  1.00  0.00           H  
ATOM    964  N   ALA A  70      14.483  31.362  -4.887  1.00  0.00           N  
ATOM    965  CA  ALA A  70      15.744  31.419  -5.625  1.00  0.00           C  
ATOM    966  C   ALA A  70      16.796  30.405  -5.162  1.00  0.00           C  
ATOM    967  O   ALA A  70      17.830  30.250  -5.816  1.00  0.00           O  
ATOM    968  CB  ALA A  70      16.329  32.811  -5.513  1.00  0.00           C  
ATOM    969  H   ALA A  70      14.267  32.059  -4.190  1.00  0.00           H  
ATOM    970  HA  ALA A  70      15.520  31.211  -6.673  1.00  0.00           H  
ATOM    971 1HB  ALA A  70      17.245  32.868  -6.103  1.00  0.00           H  
ATOM    972 2HB  ALA A  70      15.611  33.538  -5.885  1.00  0.00           H  
ATOM    973 3HB  ALA A  70      16.556  33.022  -4.469  1.00  0.00           H  
ATOM    974  N   SER A  71      16.524  29.670  -4.084  1.00  0.00           N  
ATOM    975  CA  SER A  71      17.494  28.750  -3.486  1.00  0.00           C  
ATOM    976  C   SER A  71      18.022  27.716  -4.469  1.00  0.00           C  
ATOM    977  O   SER A  71      19.185  27.319  -4.402  1.00  0.00           O  
ATOM    978  CB  SER A  71      16.846  28.005  -2.341  1.00  0.00           C  
ATOM    979  OG  SER A  71      16.468  28.880  -1.325  1.00  0.00           O  
ATOM    980  H   SER A  71      15.618  29.769  -3.626  1.00  0.00           H  
ATOM    981  HA  SER A  71      18.334  29.335  -3.112  1.00  0.00           H  
ATOM    982 1HB  SER A  71      15.968  27.466  -2.704  1.00  0.00           H  
ATOM    983 2HB  SER A  71      17.545  27.269  -1.951  1.00  0.00           H  
ATOM    984  HG  SER A  71      15.646  29.306  -1.663  1.00  0.00           H  
ATOM    985  N   THR A  72      17.152  27.259  -5.353  1.00  0.00           N  
ATOM    986  CA  THR A  72      17.478  26.254  -6.345  1.00  0.00           C  
ATOM    987  C   THR A  72      17.250  26.774  -7.759  1.00  0.00           C  
ATOM    988  O   THR A  72      17.041  25.983  -8.677  1.00  0.00           O  
ATOM    989  CB  THR A  72      16.666  24.980  -6.122  1.00  0.00           C  
ATOM    990  OG1 THR A  72      15.289  25.315  -6.142  1.00  0.00           O  
ATOM    991  CG2 THR A  72      17.020  24.311  -4.798  1.00  0.00           C  
ATOM    992  H   THR A  72      16.217  27.647  -5.344  1.00  0.00           H  
ATOM    993  HA  THR A  72      18.535  26.004  -6.250  1.00  0.00           H  
ATOM    994  HB  THR A  72      16.872  24.287  -6.939  1.00  0.00           H  
ATOM    995  HG1 THR A  72      15.141  25.995  -6.816  1.00  0.00           H  
ATOM    996 1HG2 THR A  72      16.434  23.410  -4.674  1.00  0.00           H  
ATOM    997 2HG2 THR A  72      18.079  24.053  -4.795  1.00  0.00           H  
ATOM    998 3HG2 THR A  72      16.813  24.990  -3.974  1.00  0.00           H  
ATOM    999  N   SER A  73      17.288  28.099  -7.929  1.00  0.00           N  
ATOM   1000  CA  SER A  73      17.068  28.754  -9.220  1.00  0.00           C  
ATOM   1001  C   SER A  73      15.684  28.545  -9.854  1.00  0.00           C  
ATOM   1002  O   SER A  73      14.659  28.792  -9.229  1.00  0.00           O  
ATOM   1003  CB  SER A  73      18.141  28.310 -10.208  1.00  0.00           C  
ATOM   1004  OG  SER A  73      18.056  29.031 -11.409  1.00  0.00           O  
ATOM   1005  H   SER A  73      17.495  28.696  -7.126  1.00  0.00           H  
ATOM   1006  HA  SER A  73      17.190  29.827  -9.057  1.00  0.00           H  
ATOM   1007 1HB  SER A  73      19.120  28.469  -9.762  1.00  0.00           H  
ATOM   1008 2HB  SER A  73      18.057  27.251 -10.424  1.00  0.00           H  
ATOM   1009  HG  SER A  73      18.198  29.964 -11.188  1.00  0.00           H  
ATOM   1010  N   LEU A  74      15.684  28.143 -11.128  1.00  0.00           N  
ATOM   1011  CA  LEU A  74      14.515  27.969 -12.018  1.00  0.00           C  
ATOM   1012  C   LEU A  74      13.853  29.290 -12.406  1.00  0.00           C  
ATOM   1013  O   LEU A  74      12.738  29.298 -12.889  1.00  0.00           O  
ATOM   1014  CB  LEU A  74      13.404  27.056 -11.430  1.00  0.00           C  
ATOM   1015  CG  LEU A  74      13.604  25.553 -11.571  1.00  0.00           C  
ATOM   1016  CD1 LEU A  74      14.640  25.089 -10.577  1.00  0.00           C  
ATOM   1017  CD2 LEU A  74      12.263  24.859 -11.374  1.00  0.00           C  
ATOM   1018  H   LEU A  74      16.598  27.972 -11.539  1.00  0.00           H  
ATOM   1019  HA  LEU A  74      14.869  27.498 -12.934  1.00  0.00           H  
ATOM   1020 1HB  LEU A  74      13.262  27.263 -10.378  1.00  0.00           H  
ATOM   1021 2HB  LEU A  74      12.471  27.298 -11.943  1.00  0.00           H  
ATOM   1022  HG  LEU A  74      13.980  25.325 -12.564  1.00  0.00           H  
ATOM   1023 1HD1 LEU A  74      14.793  24.019 -10.677  1.00  0.00           H  
ATOM   1024 2HD1 LEU A  74      15.579  25.603 -10.767  1.00  0.00           H  
ATOM   1025 3HD1 LEU A  74      14.306  25.315  -9.570  1.00  0.00           H  
ATOM   1026 1HD2 LEU A  74      12.386  23.783 -11.475  1.00  0.00           H  
ATOM   1027 2HD2 LEU A  74      11.882  25.085 -10.391  1.00  0.00           H  
ATOM   1028 3HD2 LEU A  74      11.553  25.212 -12.128  1.00  0.00           H  
ATOM   1029  N   ASP A  75      14.524  30.403 -12.153  1.00  0.00           N  
ATOM   1030  CA  ASP A  75      14.237  31.775 -12.637  1.00  0.00           C  
ATOM   1031  C   ASP A  75      12.823  32.405 -12.527  1.00  0.00           C  
ATOM   1032  O   ASP A  75      12.662  33.581 -12.864  1.00  0.00           O  
ATOM   1033  CB  ASP A  75      14.667  31.860 -14.093  1.00  0.00           C  
ATOM   1034  CG  ASP A  75      16.180  31.715 -14.239  1.00  0.00           C  
ATOM   1035  OD1 ASP A  75      16.865  31.798 -13.238  1.00  0.00           O  
ATOM   1036  OD2 ASP A  75      16.636  31.513 -15.338  1.00  0.00           O  
ATOM   1037  H   ASP A  75      15.386  30.279 -11.646  1.00  0.00           H  
ATOM   1038  HA  ASP A  75      14.900  32.431 -12.072  1.00  0.00           H  
ATOM   1039 1HB  ASP A  75      14.175  31.080 -14.666  1.00  0.00           H  
ATOM   1040 2HB  ASP A  75      14.360  32.817 -14.510  1.00  0.00           H  
ATOM   1041  N   GLY A  76      11.834  31.682 -12.033  1.00  0.00           N  
ATOM   1042  CA  GLY A  76      10.490  32.224 -11.852  1.00  0.00           C  
ATOM   1043  C   GLY A  76      10.128  32.390 -10.387  1.00  0.00           C  
ATOM   1044  O   GLY A  76      11.007  32.476  -9.534  1.00  0.00           O  
ATOM   1045  H   GLY A  76      12.008  30.706 -11.848  1.00  0.00           H  
ATOM   1046 1HA  GLY A  76      10.389  33.165 -12.379  1.00  0.00           H  
ATOM   1047 2HA  GLY A  76       9.789  31.532 -12.307  1.00  0.00           H  
ATOM   1048  N   ASN A  77       8.823  32.439 -10.106  1.00  0.00           N  
ATOM   1049  CA  ASN A  77       8.309  32.502  -8.723  1.00  0.00           C  
ATOM   1050  C   ASN A  77       7.776  31.131  -8.371  1.00  0.00           C  
ATOM   1051  O   ASN A  77       7.147  30.496  -9.214  1.00  0.00           O  
ATOM   1052  CB  ASN A  77       7.249  33.572  -8.495  1.00  0.00           C  
ATOM   1053  CG  ASN A  77       7.781  34.956  -8.413  1.00  0.00           C  
ATOM   1054  OD1 ASN A  77       7.494  35.832  -9.245  1.00  0.00           O  
ATOM   1055  ND2 ASN A  77       8.551  35.186  -7.381  1.00  0.00           N  
ATOM   1056  H   ASN A  77       8.188  32.404 -10.905  1.00  0.00           H  
ATOM   1057  HA  ASN A  77       9.125  32.717  -8.046  1.00  0.00           H  
ATOM   1058 1HB  ASN A  77       6.518  33.530  -9.301  1.00  0.00           H  
ATOM   1059 2HB  ASN A  77       6.717  33.351  -7.566  1.00  0.00           H  
ATOM   1060 1HD2 ASN A  77       8.943  36.089  -7.220  1.00  0.00           H  
ATOM   1061 2HD2 ASN A  77       8.737  34.453  -6.724  1.00  0.00           H  
ATOM   1062  N   PHE A  78       7.988  30.669  -7.136  1.00  0.00           N  
ATOM   1063  CA  PHE A  78       7.556  29.321  -6.779  1.00  0.00           C  
ATOM   1064  C   PHE A  78       6.466  29.189  -5.705  1.00  0.00           C  
ATOM   1065  O   PHE A  78       6.636  29.601  -4.557  1.00  0.00           O  
ATOM   1066  CB  PHE A  78       8.809  28.560  -6.386  1.00  0.00           C  
ATOM   1067  CG  PHE A  78       8.627  27.243  -5.919  1.00  0.00           C  
ATOM   1068  CD1 PHE A  78       7.623  26.442  -6.359  1.00  0.00           C  
ATOM   1069  CD2 PHE A  78       9.493  26.784  -4.991  1.00  0.00           C  
ATOM   1070  CE1 PHE A  78       7.472  25.215  -5.858  1.00  0.00           C  
ATOM   1071  CE2 PHE A  78       9.365  25.567  -4.505  1.00  0.00           C  
ATOM   1072  CZ  PHE A  78       8.334  24.767  -4.932  1.00  0.00           C  
ATOM   1073  H   PHE A  78       8.525  31.194  -6.436  1.00  0.00           H  
ATOM   1074  HA  PHE A  78       7.164  28.853  -7.681  1.00  0.00           H  
ATOM   1075 1HB  PHE A  78       9.478  28.517  -7.245  1.00  0.00           H  
ATOM   1076 2HB  PHE A  78       9.322  29.112  -5.607  1.00  0.00           H  
ATOM   1077  HD1 PHE A  78       6.935  26.804  -7.105  1.00  0.00           H  
ATOM   1078  HD2 PHE A  78      10.299  27.430  -4.640  1.00  0.00           H  
ATOM   1079  HE1 PHE A  78       6.657  24.608  -6.202  1.00  0.00           H  
ATOM   1080  HE2 PHE A  78      10.067  25.230  -3.761  1.00  0.00           H  
ATOM   1081  HZ  PHE A  78       8.214  23.786  -4.518  1.00  0.00           H  
ATOM   1082  N   ALA A  79       5.330  28.617  -6.130  1.00  0.00           N  
ATOM   1083  CA  ALA A  79       4.155  28.360  -5.306  1.00  0.00           C  
ATOM   1084  C   ALA A  79       4.067  26.872  -4.957  1.00  0.00           C  
ATOM   1085  O   ALA A  79       4.476  26.014  -5.746  1.00  0.00           O  
ATOM   1086  CB  ALA A  79       2.899  28.783  -6.042  1.00  0.00           C  
ATOM   1087  H   ALA A  79       5.294  28.310  -7.101  1.00  0.00           H  
ATOM   1088  HA  ALA A  79       4.254  28.925  -4.379  1.00  0.00           H  
ATOM   1089 1HB  ALA A  79       2.026  28.593  -5.425  1.00  0.00           H  
ATOM   1090 2HB  ALA A  79       2.957  29.835  -6.282  1.00  0.00           H  
ATOM   1091 3HB  ALA A  79       2.818  28.222  -6.948  1.00  0.00           H  
ATOM   1092  N   ILE A  80       3.480  26.554  -3.809  1.00  0.00           N  
ATOM   1093  CA  ILE A  80       3.315  25.155  -3.428  1.00  0.00           C  
ATOM   1094  C   ILE A  80       2.027  24.901  -2.657  1.00  0.00           C  
ATOM   1095  O   ILE A  80       1.571  25.741  -1.876  1.00  0.00           O  
ATOM   1096  CB  ILE A  80       4.457  24.661  -2.516  1.00  0.00           C  
ATOM   1097  CG1 ILE A  80       4.427  23.109  -2.376  1.00  0.00           C  
ATOM   1098  CG2 ILE A  80       4.216  25.282  -1.124  1.00  0.00           C  
ATOM   1099  CD1 ILE A  80       5.664  22.525  -1.811  1.00  0.00           C  
ATOM   1100  H   ILE A  80       3.148  27.292  -3.206  1.00  0.00           H  
ATOM   1101  HA  ILE A  80       3.304  24.566  -4.330  1.00  0.00           H  
ATOM   1102  HB  ILE A  80       5.425  24.961  -2.920  1.00  0.00           H  
ATOM   1103 1HG1 ILE A  80       3.621  22.814  -1.721  1.00  0.00           H  
ATOM   1104 2HG1 ILE A  80       4.263  22.678  -3.361  1.00  0.00           H  
ATOM   1105 1HG2 ILE A  80       4.975  24.968  -0.422  1.00  0.00           H  
ATOM   1106 2HG2 ILE A  80       4.221  26.366  -1.210  1.00  0.00           H  
ATOM   1107 3HG2 ILE A  80       3.246  24.958  -0.754  1.00  0.00           H  
ATOM   1108 1HD1 ILE A  80       5.578  21.447  -1.754  1.00  0.00           H  
ATOM   1109 2HD1 ILE A  80       6.482  22.793  -2.462  1.00  0.00           H  
ATOM   1110 3HD1 ILE A  80       5.835  22.917  -0.813  1.00  0.00           H  
ATOM   1111  N   SER A  81       1.474  23.715  -2.835  1.00  0.00           N  
ATOM   1112  CA  SER A  81       0.366  23.277  -2.008  1.00  0.00           C  
ATOM   1113  C   SER A  81       0.531  21.839  -1.558  1.00  0.00           C  
ATOM   1114  O   SER A  81       0.548  20.912  -2.367  1.00  0.00           O  
ATOM   1115  CB  SER A  81      -0.932  23.421  -2.719  1.00  0.00           C  
ATOM   1116  OG  SER A  81      -1.964  22.883  -1.945  1.00  0.00           O  
ATOM   1117  H   SER A  81       1.855  23.113  -3.566  1.00  0.00           H  
ATOM   1118  HA  SER A  81       0.334  23.903  -1.115  1.00  0.00           H  
ATOM   1119 1HB  SER A  81      -1.128  24.471  -2.902  1.00  0.00           H  
ATOM   1120 2HB  SER A  81      -0.885  22.923  -3.675  1.00  0.00           H  
ATOM   1121  HG  SER A  81      -1.812  23.187  -1.045  1.00  0.00           H  
ATOM   1122  N   ILE A  82       0.663  21.662  -0.251  1.00  0.00           N  
ATOM   1123  CA  ILE A  82       0.881  20.349   0.338  1.00  0.00           C  
ATOM   1124  C   ILE A  82      -0.445  19.655   0.628  1.00  0.00           C  
ATOM   1125  O   ILE A  82      -1.350  20.255   1.214  1.00  0.00           O  
ATOM   1126  CB  ILE A  82       1.743  20.473   1.596  1.00  0.00           C  
ATOM   1127  CG1 ILE A  82       3.129  21.051   1.191  1.00  0.00           C  
ATOM   1128  CG2 ILE A  82       1.892  19.130   2.241  1.00  0.00           C  
ATOM   1129  CD1 ILE A  82       4.005  21.461   2.346  1.00  0.00           C  
ATOM   1130  H   ILE A  82       0.626  22.470   0.357  1.00  0.00           H  
ATOM   1131  HA  ILE A  82       1.429  19.736  -0.375  1.00  0.00           H  
ATOM   1132  HB  ILE A  82       1.279  21.165   2.294  1.00  0.00           H  
ATOM   1133 1HG1 ILE A  82       3.661  20.303   0.604  1.00  0.00           H  
ATOM   1134 2HG1 ILE A  82       2.968  21.928   0.566  1.00  0.00           H  
ATOM   1135 1HG2 ILE A  82       2.503  19.232   3.128  1.00  0.00           H  
ATOM   1136 2HG2 ILE A  82       0.914  18.743   2.521  1.00  0.00           H  
ATOM   1137 3HG2 ILE A  82       2.365  18.445   1.537  1.00  0.00           H  
ATOM   1138 1HD1 ILE A  82       4.942  21.861   1.958  1.00  0.00           H  
ATOM   1139 2HD1 ILE A  82       3.502  22.230   2.933  1.00  0.00           H  
ATOM   1140 3HD1 ILE A  82       4.213  20.596   2.981  1.00  0.00           H  
ATOM   1141  N   GLN A  83      -0.571  18.411   0.168  1.00  0.00           N  
ATOM   1142  CA  GLN A  83      -1.812  17.658   0.308  1.00  0.00           C  
ATOM   1143  C   GLN A  83      -1.557  16.195   0.709  1.00  0.00           C  
ATOM   1144  O   GLN A  83      -1.004  15.401  -0.053  1.00  0.00           O  
ATOM   1145  CB  GLN A  83      -2.565  17.756  -1.028  1.00  0.00           C  
ATOM   1146  CG  GLN A  83      -3.939  17.159  -1.068  1.00  0.00           C  
ATOM   1147  CD  GLN A  83      -4.635  17.448  -2.412  1.00  0.00           C  
ATOM   1148  OE1 GLN A  83      -4.021  18.028  -3.342  1.00  0.00           O  
ATOM   1149  NE2 GLN A  83      -5.902  17.053  -2.503  1.00  0.00           N  
ATOM   1150  H   GLN A  83       0.234  17.984  -0.287  1.00  0.00           H  
ATOM   1151  HA  GLN A  83      -2.412  18.123   1.089  1.00  0.00           H  
ATOM   1152 1HB  GLN A  83      -2.655  18.808  -1.308  1.00  0.00           H  
ATOM   1153 2HB  GLN A  83      -1.972  17.266  -1.804  1.00  0.00           H  
ATOM   1154 1HG  GLN A  83      -3.864  16.077  -0.937  1.00  0.00           H  
ATOM   1155 2HG  GLN A  83      -4.539  17.595  -0.268  1.00  0.00           H  
ATOM   1156 1HE2 GLN A  83      -6.437  17.206  -3.336  1.00  0.00           H  
ATOM   1157 2HE2 GLN A  83      -6.336  16.598  -1.726  1.00  0.00           H  
ATOM   1158  N   LYS A  84      -2.011  15.806   1.899  1.00  0.00           N  
ATOM   1159  CA  LYS A  84      -1.717  14.456   2.397  1.00  0.00           C  
ATOM   1160  C   LYS A  84      -2.707  13.397   1.901  1.00  0.00           C  
ATOM   1161  O   LYS A  84      -3.521  12.885   2.670  1.00  0.00           O  
ATOM   1162  CB  LYS A  84      -1.705  14.449   3.924  1.00  0.00           C  
ATOM   1163  CG  LYS A  84      -1.207  13.144   4.539  1.00  0.00           C  
ATOM   1164  CD  LYS A  84      -1.221  13.205   6.064  1.00  0.00           C  
ATOM   1165  CE  LYS A  84      -0.685  11.912   6.684  1.00  0.00           C  
ATOM   1166  NZ  LYS A  84       0.806  11.823   6.591  1.00  0.00           N  
ATOM   1167  H   LYS A  84      -2.510  16.461   2.485  1.00  0.00           H  
ATOM   1168  HA  LYS A  84      -0.725  14.171   2.044  1.00  0.00           H  
ATOM   1169 1HB  LYS A  84      -1.070  15.256   4.290  1.00  0.00           H  
ATOM   1170 2HB  LYS A  84      -2.714  14.629   4.296  1.00  0.00           H  
ATOM   1171 1HG  LYS A  84      -1.840  12.320   4.206  1.00  0.00           H  
ATOM   1172 2HG  LYS A  84      -0.184  12.948   4.203  1.00  0.00           H  
ATOM   1173 1HD  LYS A  84      -0.599  14.038   6.397  1.00  0.00           H  
ATOM   1174 2HD  LYS A  84      -2.239  13.371   6.413  1.00  0.00           H  
ATOM   1175 1HE  LYS A  84      -0.974  11.864   7.731  1.00  0.00           H  
ATOM   1176 2HE  LYS A  84      -1.116  11.060   6.158  1.00  0.00           H  
ATOM   1177 1HZ  LYS A  84       1.135  10.935   7.020  1.00  0.00           H  
ATOM   1178 2HZ  LYS A  84       1.129  11.858   5.628  1.00  0.00           H  
ATOM   1179 3HZ  LYS A  84       1.212  12.606   7.096  1.00  0.00           H  
ATOM   1180  N   GLY A  85      -2.638  13.088   0.613  1.00  0.00           N  
ATOM   1181  CA  GLY A  85      -3.559  12.124  -0.003  1.00  0.00           C  
ATOM   1182  C   GLY A  85      -2.863  11.074  -0.875  1.00  0.00           C  
ATOM   1183  O   GLY A  85      -1.645  10.862  -0.782  1.00  0.00           O  
ATOM   1184  H   GLY A  85      -1.938  13.584   0.061  1.00  0.00           H  
ATOM   1185 1HA  GLY A  85      -4.128  11.622   0.779  1.00  0.00           H  
ATOM   1186 2HA  GLY A  85      -4.282  12.670  -0.610  1.00  0.00           H  
ATOM   1187  N   SER A  86      -3.660  10.392  -1.712  1.00  0.00           N  
ATOM   1188  CA  SER A  86      -3.134   9.377  -2.630  1.00  0.00           C  
ATOM   1189  C   SER A  86      -2.714  10.031  -3.940  1.00  0.00           C  
ATOM   1190  O   SER A  86      -1.823   9.547  -4.642  1.00  0.00           O  
ATOM   1191  CB  SER A  86      -4.196   8.339  -2.924  1.00  0.00           C  
ATOM   1192  OG  SER A  86      -5.278   8.909  -3.632  1.00  0.00           O  
ATOM   1193  H   SER A  86      -4.651  10.590  -1.714  1.00  0.00           H  
ATOM   1194  HA  SER A  86      -2.270   8.895  -2.176  1.00  0.00           H  
ATOM   1195 1HB  SER A  86      -3.764   7.529  -3.509  1.00  0.00           H  
ATOM   1196 2HB  SER A  86      -4.555   7.915  -1.989  1.00  0.00           H  
ATOM   1197  HG  SER A  86      -4.970   9.036  -4.562  1.00  0.00           H  
ATOM   1198  N   ASN A  87      -3.369  11.150  -4.223  1.00  0.00           N  
ATOM   1199  CA  ASN A  87      -3.212  11.959  -5.423  1.00  0.00           C  
ATOM   1200  C   ASN A  87      -3.445  13.409  -5.034  1.00  0.00           C  
ATOM   1201  O   ASN A  87      -4.268  13.678  -4.156  1.00  0.00           O  
ATOM   1202  CB  ASN A  87      -4.222  11.545  -6.478  1.00  0.00           C  
ATOM   1203  CG  ASN A  87      -4.040  10.125  -6.962  1.00  0.00           C  
ATOM   1204  OD1 ASN A  87      -4.559   9.172  -6.345  1.00  0.00           O  
ATOM   1205  ND2 ASN A  87      -3.326   9.962  -8.051  1.00  0.00           N  
ATOM   1206  H   ASN A  87      -4.058  11.452  -3.554  1.00  0.00           H  
ATOM   1207  HA  ASN A  87      -2.194  11.862  -5.804  1.00  0.00           H  
ATOM   1208 1HB  ASN A  87      -5.228  11.651  -6.073  1.00  0.00           H  
ATOM   1209 2HB  ASN A  87      -4.143  12.223  -7.331  1.00  0.00           H  
ATOM   1210 1HD2 ASN A  87      -3.174   9.043  -8.417  1.00  0.00           H  
ATOM   1211 2HD2 ASN A  87      -2.933  10.756  -8.513  1.00  0.00           H  
ATOM   1212  N   GLY A  88      -2.751  14.345  -5.662  1.00  0.00           N  
ATOM   1213  CA  GLY A  88      -3.047  15.737  -5.361  1.00  0.00           C  
ATOM   1214  C   GLY A  88      -4.191  16.227  -6.243  1.00  0.00           C  
ATOM   1215  O   GLY A  88      -4.640  15.499  -7.133  1.00  0.00           O  
ATOM   1216  H   GLY A  88      -2.059  14.106  -6.357  1.00  0.00           H  
ATOM   1217 1HA  GLY A  88      -3.312  15.830  -4.314  1.00  0.00           H  
ATOM   1218 2HA  GLY A  88      -2.162  16.349  -5.528  1.00  0.00           H  
ATOM   1219  N   ASP A  89      -4.609  17.478  -6.043  1.00  0.00           N  
ATOM   1220  CA  ASP A  89      -5.660  18.099  -6.856  1.00  0.00           C  
ATOM   1221  C   ASP A  89      -5.465  19.612  -6.929  1.00  0.00           C  
ATOM   1222  O   ASP A  89      -5.447  20.307  -5.908  1.00  0.00           O  
ATOM   1223  CB  ASP A  89      -7.061  17.730  -6.358  1.00  0.00           C  
ATOM   1224  CG  ASP A  89      -8.250  18.192  -7.308  1.00  0.00           C  
ATOM   1225  OD1 ASP A  89      -8.090  19.117  -8.104  1.00  0.00           O  
ATOM   1226  OD2 ASP A  89      -9.301  17.600  -7.199  1.00  0.00           O  
ATOM   1227  H   ASP A  89      -4.226  17.973  -5.238  1.00  0.00           H  
ATOM   1228  HA  ASP A  89      -5.579  17.710  -7.869  1.00  0.00           H  
ATOM   1229 1HB  ASP A  89      -7.121  16.643  -6.248  1.00  0.00           H  
ATOM   1230 2HB  ASP A  89      -7.217  18.160  -5.372  1.00  0.00           H  
ATOM   1231  N   CYS A  90      -5.331  20.124  -8.148  1.00  0.00           N  
ATOM   1232  CA  CYS A  90      -5.108  21.547  -8.385  1.00  0.00           C  
ATOM   1233  C   CYS A  90      -6.189  22.382  -7.700  1.00  0.00           C  
ATOM   1234  O   CYS A  90      -5.934  23.499  -7.248  1.00  0.00           O  
ATOM   1235  CB  CYS A  90      -5.194  21.851  -9.871  1.00  0.00           C  
ATOM   1236  SG  CYS A  90      -3.980  21.044 -10.893  1.00  0.00           S  
ATOM   1237  H   CYS A  90      -5.394  19.500  -8.939  1.00  0.00           H  
ATOM   1238  HA  CYS A  90      -4.136  21.824  -7.998  1.00  0.00           H  
ATOM   1239 1HB  CYS A  90      -6.180  21.558 -10.237  1.00  0.00           H  
ATOM   1240 2HB  CYS A  90      -5.107  22.923 -10.023  1.00  0.00           H  
ATOM   1241  N   ALA A  91      -7.421  21.864  -7.645  1.00  0.00           N  
ATOM   1242  CA  ALA A  91      -8.507  22.611  -7.021  1.00  0.00           C  
ATOM   1243  C   ALA A  91      -8.218  22.878  -5.545  1.00  0.00           C  
ATOM   1244  O   ALA A  91      -8.591  23.930  -5.014  1.00  0.00           O  
ATOM   1245  CB  ALA A  91      -9.808  21.857  -7.158  1.00  0.00           C  
ATOM   1246  H   ALA A  91      -7.599  20.914  -7.999  1.00  0.00           H  
ATOM   1247  HA  ALA A  91      -8.592  23.572  -7.529  1.00  0.00           H  
ATOM   1248 1HB  ALA A  91     -10.615  22.432  -6.712  1.00  0.00           H  
ATOM   1249 2HB  ALA A  91     -10.018  21.689  -8.214  1.00  0.00           H  
ATOM   1250 3HB  ALA A  91      -9.721  20.894  -6.652  1.00  0.00           H  
ATOM   1251  N   THR A  92      -7.583  21.906  -4.873  1.00  0.00           N  
ATOM   1252  CA  THR A  92      -7.255  22.027  -3.462  1.00  0.00           C  
ATOM   1253  C   THR A  92      -6.204  23.088  -3.324  1.00  0.00           C  
ATOM   1254  O   THR A  92      -6.254  23.924  -2.418  1.00  0.00           O  
ATOM   1255  CB  THR A  92      -6.757  20.702  -2.852  1.00  0.00           C  
ATOM   1256  OG1 THR A  92      -7.799  19.715  -2.939  1.00  0.00           O  
ATOM   1257  CG2 THR A  92      -6.347  20.900  -1.407  1.00  0.00           C  
ATOM   1258  H   THR A  92      -7.251  21.084  -5.371  1.00  0.00           H  
ATOM   1259  HA  THR A  92      -8.142  22.348  -2.917  1.00  0.00           H  
ATOM   1260  HB  THR A  92      -5.891  20.348  -3.413  1.00  0.00           H  
ATOM   1261  HG1 THR A  92      -8.035  19.587  -3.862  1.00  0.00           H  
ATOM   1262 1HG2 THR A  92      -5.992  19.957  -0.996  1.00  0.00           H  
ATOM   1263 2HG2 THR A  92      -5.546  21.641  -1.359  1.00  0.00           H  
ATOM   1264 3HG2 THR A  92      -7.202  21.250  -0.831  1.00  0.00           H  
ATOM   1265  N   ALA A  93      -5.237  23.044  -4.237  1.00  0.00           N  
ATOM   1266  CA  ALA A  93      -4.156  24.005  -4.200  1.00  0.00           C  
ATOM   1267  C   ALA A  93      -4.662  25.416  -4.322  1.00  0.00           C  
ATOM   1268  O   ALA A  93      -4.287  26.288  -3.538  1.00  0.00           O  
ATOM   1269  CB  ALA A  93      -3.201  23.735  -5.328  1.00  0.00           C  
ATOM   1270  H   ALA A  93      -5.266  22.307  -4.946  1.00  0.00           H  
ATOM   1271  HA  ALA A  93      -3.661  23.913  -3.245  1.00  0.00           H  
ATOM   1272 1HB  ALA A  93      -2.397  24.443  -5.269  1.00  0.00           H  
ATOM   1273 2HB  ALA A  93      -2.815  22.723  -5.234  1.00  0.00           H  
ATOM   1274 3HB  ALA A  93      -3.704  23.844  -6.276  1.00  0.00           H  
ATOM   1275  N   VAL A  94      -5.602  25.621  -5.227  1.00  0.00           N  
ATOM   1276  CA  VAL A  94      -6.153  26.940  -5.396  1.00  0.00           C  
ATOM   1277  C   VAL A  94      -6.925  27.354  -4.153  1.00  0.00           C  
ATOM   1278  O   VAL A  94      -6.793  28.494  -3.712  1.00  0.00           O  
ATOM   1279  CB  VAL A  94      -6.986  27.011  -6.668  1.00  0.00           C  
ATOM   1280  CG1 VAL A  94      -7.705  28.308  -6.747  1.00  0.00           C  
ATOM   1281  CG2 VAL A  94      -6.040  26.892  -7.870  1.00  0.00           C  
ATOM   1282  H   VAL A  94      -5.891  24.858  -5.842  1.00  0.00           H  
ATOM   1283  HA  VAL A  94      -5.326  27.635  -5.525  1.00  0.00           H  
ATOM   1284  HB  VAL A  94      -7.721  26.200  -6.674  1.00  0.00           H  
ATOM   1285 1HG1 VAL A  94      -8.279  28.334  -7.672  1.00  0.00           H  
ATOM   1286 2HG1 VAL A  94      -8.374  28.403  -5.893  1.00  0.00           H  
ATOM   1287 3HG1 VAL A  94      -6.989  29.122  -6.743  1.00  0.00           H  
ATOM   1288 1HG2 VAL A  94      -6.611  26.942  -8.785  1.00  0.00           H  
ATOM   1289 2HG2 VAL A  94      -5.325  27.710  -7.840  1.00  0.00           H  
ATOM   1290 3HG2 VAL A  94      -5.508  25.943  -7.826  1.00  0.00           H  
ATOM   1291  N   LYS A  95      -7.721  26.445  -3.570  1.00  0.00           N  
ATOM   1292  CA  LYS A  95      -8.448  26.768  -2.342  1.00  0.00           C  
ATOM   1293  C   LYS A  95      -7.475  27.243  -1.260  1.00  0.00           C  
ATOM   1294  O   LYS A  95      -7.689  28.286  -0.638  1.00  0.00           O  
ATOM   1295  CB  LYS A  95      -9.229  25.548  -1.837  1.00  0.00           C  
ATOM   1296  CG  LYS A  95     -10.062  25.783  -0.565  1.00  0.00           C  
ATOM   1297  CD  LYS A  95     -10.821  24.508  -0.166  1.00  0.00           C  
ATOM   1298  CE  LYS A  95     -11.753  24.740   1.027  1.00  0.00           C  
ATOM   1299  NZ  LYS A  95     -11.002  25.046   2.279  1.00  0.00           N  
ATOM   1300  H   LYS A  95      -7.830  25.518  -3.986  1.00  0.00           H  
ATOM   1301  HA  LYS A  95      -9.146  27.575  -2.551  1.00  0.00           H  
ATOM   1302 1HB  LYS A  95      -9.893  25.192  -2.625  1.00  0.00           H  
ATOM   1303 2HB  LYS A  95      -8.533  24.741  -1.622  1.00  0.00           H  
ATOM   1304 1HG  LYS A  95      -9.400  26.075   0.259  1.00  0.00           H  
ATOM   1305 2HG  LYS A  95     -10.776  26.587  -0.734  1.00  0.00           H  
ATOM   1306 1HD  LYS A  95     -11.407  24.157  -1.016  1.00  0.00           H  
ATOM   1307 2HD  LYS A  95     -10.099  23.734   0.097  1.00  0.00           H  
ATOM   1308 1HE  LYS A  95     -12.418  25.573   0.803  1.00  0.00           H  
ATOM   1309 2HE  LYS A  95     -12.350  23.844   1.187  1.00  0.00           H  
ATOM   1310 1HZ  LYS A  95     -11.637  25.198   3.041  1.00  0.00           H  
ATOM   1311 2HZ  LYS A  95     -10.384  24.291   2.512  1.00  0.00           H  
ATOM   1312 3HZ  LYS A  95     -10.442  25.903   2.154  1.00  0.00           H  
ATOM   1313  N   HIS A  96      -6.383  26.498  -1.070  1.00  0.00           N  
ATOM   1314  CA  HIS A  96      -5.367  26.822  -0.070  1.00  0.00           C  
ATOM   1315  C   HIS A  96      -4.805  28.213  -0.340  1.00  0.00           C  
ATOM   1316  O   HIS A  96      -4.668  29.045   0.571  1.00  0.00           O  
ATOM   1317  CB  HIS A  96      -4.263  25.747  -0.097  1.00  0.00           C  
ATOM   1318  CG  HIS A  96      -3.126  25.902   0.891  1.00  0.00           C  
ATOM   1319  ND1 HIS A  96      -3.286  25.708   2.251  1.00  0.00           N  
ATOM   1320  CD2 HIS A  96      -1.811  26.175   0.702  1.00  0.00           C  
ATOM   1321  CE1 HIS A  96      -2.118  25.870   2.857  1.00  0.00           C  
ATOM   1322  NE2 HIS A  96      -1.207  26.142   1.941  1.00  0.00           N  
ATOM   1323  H   HIS A  96      -6.262  25.653  -1.632  1.00  0.00           H  
ATOM   1324  HA  HIS A  96      -5.819  26.828   0.922  1.00  0.00           H  
ATOM   1325 1HB  HIS A  96      -4.719  24.769   0.062  1.00  0.00           H  
ATOM   1326 2HB  HIS A  96      -3.823  25.723  -1.093  1.00  0.00           H  
ATOM   1327  HD1 HIS A  96      -4.137  25.464   2.720  1.00  0.00           H  
ATOM   1328  HD2 HIS A  96      -1.215  26.377  -0.188  1.00  0.00           H  
ATOM   1329  HE1 HIS A  96      -2.033  25.763   3.938  1.00  0.00           H  
ATOM   1330  N   TRP A  97      -4.470  28.467  -1.596  1.00  0.00           N  
ATOM   1331  CA  TRP A  97      -3.918  29.744  -1.975  1.00  0.00           C  
ATOM   1332  C   TRP A  97      -4.929  30.864  -1.716  1.00  0.00           C  
ATOM   1333  O   TRP A  97      -4.556  31.914  -1.208  1.00  0.00           O  
ATOM   1334  CB  TRP A  97      -3.484  29.671  -3.421  1.00  0.00           C  
ATOM   1335  CG  TRP A  97      -2.390  28.648  -3.583  1.00  0.00           C  
ATOM   1336  CD1 TRP A  97      -1.621  28.164  -2.568  1.00  0.00           C  
ATOM   1337  CD2 TRP A  97      -1.943  27.955  -4.784  1.00  0.00           C  
ATOM   1338  NE1 TRP A  97      -0.730  27.235  -3.045  1.00  0.00           N  
ATOM   1339  CE2 TRP A  97      -0.907  27.100  -4.395  1.00  0.00           C  
ATOM   1340  CE3 TRP A  97      -2.331  27.988  -6.135  1.00  0.00           C  
ATOM   1341  CZ2 TRP A  97      -0.245  26.297  -5.302  1.00  0.00           C  
ATOM   1342  CZ3 TRP A  97      -1.667  27.174  -7.033  1.00  0.00           C  
ATOM   1343  CH2 TRP A  97      -0.651  26.359  -6.620  1.00  0.00           C  
ATOM   1344  H   TRP A  97      -4.590  27.745  -2.308  1.00  0.00           H  
ATOM   1345  HA  TRP A  97      -3.036  29.933  -1.365  1.00  0.00           H  
ATOM   1346 1HB  TRP A  97      -4.327  29.375  -4.034  1.00  0.00           H  
ATOM   1347 2HB  TRP A  97      -3.127  30.639  -3.765  1.00  0.00           H  
ATOM   1348  HD1 TRP A  97      -1.701  28.472  -1.527  1.00  0.00           H  
ATOM   1349  HE1 TRP A  97      -0.026  26.723  -2.487  1.00  0.00           H  
ATOM   1350  HE3 TRP A  97      -3.127  28.624  -6.470  1.00  0.00           H  
ATOM   1351  HZ2 TRP A  97       0.564  25.630  -5.012  1.00  0.00           H  
ATOM   1352  HZ3 TRP A  97      -1.971  27.196  -8.075  1.00  0.00           H  
ATOM   1353  HH2 TRP A  97      -0.159  25.739  -7.339  1.00  0.00           H  
ATOM   1354  N   ARG A  98      -6.221  30.640  -1.995  1.00  0.00           N  
ATOM   1355  CA  ARG A  98      -7.233  31.667  -1.726  1.00  0.00           C  
ATOM   1356  C   ARG A  98      -7.303  31.985  -0.232  1.00  0.00           C  
ATOM   1357  O   ARG A  98      -7.398  33.149   0.163  1.00  0.00           O  
ATOM   1358  CB  ARG A  98      -8.632  31.215  -2.137  1.00  0.00           C  
ATOM   1359  CG  ARG A  98      -8.946  31.103  -3.621  1.00  0.00           C  
ATOM   1360  CD  ARG A  98     -10.352  30.571  -3.802  1.00  0.00           C  
ATOM   1361  NE  ARG A  98     -11.392  31.467  -3.237  1.00  0.00           N  
ATOM   1362  CZ  ARG A  98     -12.695  31.127  -3.091  1.00  0.00           C  
ATOM   1363  NH1 ARG A  98     -13.098  29.934  -3.479  1.00  0.00           N  
ATOM   1364  NH2 ARG A  98     -13.582  31.973  -2.558  1.00  0.00           N  
ATOM   1365  H   ARG A  98      -6.498  29.757  -2.421  1.00  0.00           H  
ATOM   1366  HA  ARG A  98      -6.968  32.573  -2.274  1.00  0.00           H  
ATOM   1367 1HB  ARG A  98      -8.826  30.239  -1.707  1.00  0.00           H  
ATOM   1368 2HB  ARG A  98      -9.362  31.900  -1.709  1.00  0.00           H  
ATOM   1369 1HG  ARG A  98      -8.840  32.055  -4.116  1.00  0.00           H  
ATOM   1370 2HG  ARG A  98      -8.265  30.399  -4.077  1.00  0.00           H  
ATOM   1371 1HD  ARG A  98     -10.567  30.431  -4.844  1.00  0.00           H  
ATOM   1372 2HD  ARG A  98     -10.426  29.612  -3.295  1.00  0.00           H  
ATOM   1373  HE  ARG A  98     -11.113  32.384  -2.923  1.00  0.00           H  
ATOM   1374 1HH1 ARG A  98     -12.440  29.284  -3.885  1.00  0.00           H  
ATOM   1375 2HH1 ARG A  98     -14.067  29.669  -3.374  1.00  0.00           H  
ATOM   1376 1HH2 ARG A  98     -13.319  32.921  -2.233  1.00  0.00           H  
ATOM   1377 2HH2 ARG A  98     -14.545  31.690  -2.462  1.00  0.00           H  
ATOM   1378  N   GLU A  99      -7.191  30.949   0.614  1.00  0.00           N  
ATOM   1379  CA  GLU A  99      -7.235  31.128   2.070  1.00  0.00           C  
ATOM   1380  C   GLU A  99      -6.057  31.981   2.534  1.00  0.00           C  
ATOM   1381  O   GLU A  99      -6.170  32.737   3.508  1.00  0.00           O  
ATOM   1382  CB  GLU A  99      -7.280  29.774   2.803  1.00  0.00           C  
ATOM   1383  CG  GLU A  99      -8.615  29.020   2.616  1.00  0.00           C  
ATOM   1384  CD  GLU A  99      -8.695  27.664   3.301  1.00  0.00           C  
ATOM   1385  OE1 GLU A  99      -7.755  27.257   3.944  1.00  0.00           O  
ATOM   1386  OE2 GLU A  99      -9.725  27.023   3.156  1.00  0.00           O  
ATOM   1387  H   GLU A  99      -7.117  30.006   0.229  1.00  0.00           H  
ATOM   1388  HA  GLU A  99      -8.149  31.664   2.319  1.00  0.00           H  
ATOM   1389 1HB  GLU A  99      -6.482  29.132   2.432  1.00  0.00           H  
ATOM   1390 2HB  GLU A  99      -7.114  29.925   3.868  1.00  0.00           H  
ATOM   1391 1HG  GLU A  99      -9.417  29.647   3.001  1.00  0.00           H  
ATOM   1392 2HG  GLU A  99      -8.787  28.887   1.553  1.00  0.00           H  
ATOM   1393  N   GLY A 100      -4.956  31.920   1.767  1.00  0.00           N  
ATOM   1394  CA  GLY A 100      -3.730  32.679   1.997  1.00  0.00           C  
ATOM   1395  C   GLY A 100      -3.991  34.186   2.033  1.00  0.00           C  
ATOM   1396  O   GLY A 100      -3.203  34.942   2.589  1.00  0.00           O  
ATOM   1397  H   GLY A 100      -4.955  31.246   0.999  1.00  0.00           H  
ATOM   1398 1HA  GLY A 100      -3.279  32.359   2.933  1.00  0.00           H  
ATOM   1399 2HA  GLY A 100      -3.020  32.450   1.202  1.00  0.00           H  
ATOM   1400  N   PHE A 101      -5.117  34.631   1.478  1.00  0.00           N  
ATOM   1401  CA  PHE A 101      -5.521  36.030   1.503  1.00  0.00           C  
ATOM   1402  C   PHE A 101      -5.443  36.588   2.925  1.00  0.00           C  
ATOM   1403  O   PHE A 101      -5.067  37.750   3.148  1.00  0.00           O  
ATOM   1404  CB  PHE A 101      -6.954  36.183   1.009  1.00  0.00           C  
ATOM   1405  CG  PHE A 101      -7.413  37.584   1.041  1.00  0.00           C  
ATOM   1406  CD1 PHE A 101      -7.117  38.459   0.019  1.00  0.00           C  
ATOM   1407  CD2 PHE A 101      -8.119  38.045   2.133  1.00  0.00           C  
ATOM   1408  CE1 PHE A 101      -7.519  39.761   0.092  1.00  0.00           C  
ATOM   1409  CE2 PHE A 101      -8.516  39.348   2.212  1.00  0.00           C  
ATOM   1410  CZ  PHE A 101      -8.212  40.207   1.198  1.00  0.00           C  
ATOM   1411  H   PHE A 101      -5.750  33.970   1.026  1.00  0.00           H  
ATOM   1412  HA  PHE A 101      -4.849  36.602   0.863  1.00  0.00           H  
ATOM   1413 1HB  PHE A 101      -7.031  35.811  -0.005  1.00  0.00           H  
ATOM   1414 2HB  PHE A 101      -7.621  35.582   1.629  1.00  0.00           H  
ATOM   1415  HD1 PHE A 101      -6.559  38.108  -0.839  1.00  0.00           H  
ATOM   1416  HD2 PHE A 101      -8.348  37.352   2.947  1.00  0.00           H  
ATOM   1417  HE1 PHE A 101      -7.280  40.451  -0.720  1.00  0.00           H  
ATOM   1418  HE2 PHE A 101      -9.065  39.703   3.085  1.00  0.00           H  
ATOM   1419  HZ  PHE A 101      -8.517  41.243   1.275  1.00  0.00           H  
ATOM   1420  N   ASP A 102      -5.866  35.762   3.890  1.00  0.00           N  
ATOM   1421  CA  ASP A 102      -5.987  36.122   5.295  1.00  0.00           C  
ATOM   1422  C   ASP A 102      -4.626  36.375   5.955  1.00  0.00           C  
ATOM   1423  O   ASP A 102      -4.567  36.888   7.071  1.00  0.00           O  
ATOM   1424  CB  ASP A 102      -6.737  35.017   6.046  1.00  0.00           C  
ATOM   1425  CG  ASP A 102      -7.490  35.500   7.288  1.00  0.00           C  
ATOM   1426  OD1 ASP A 102      -8.304  36.404   7.143  1.00  0.00           O  
ATOM   1427  OD2 ASP A 102      -7.257  34.999   8.369  1.00  0.00           O  
ATOM   1428  H   ASP A 102      -6.099  34.798   3.636  1.00  0.00           H  
ATOM   1429  HA  ASP A 102      -6.569  37.043   5.354  1.00  0.00           H  
ATOM   1430 1HB  ASP A 102      -7.446  34.540   5.365  1.00  0.00           H  
ATOM   1431 2HB  ASP A 102      -6.022  34.248   6.344  1.00  0.00           H  
ATOM   1432  N   LEU A 103      -3.532  36.011   5.273  1.00  0.00           N  
ATOM   1433  CA  LEU A 103      -2.190  36.216   5.790  1.00  0.00           C  
ATOM   1434  C   LEU A 103      -1.741  37.642   5.508  1.00  0.00           C  
ATOM   1435  O   LEU A 103      -0.708  38.091   6.010  1.00  0.00           O  
ATOM   1436  CB  LEU A 103      -1.220  35.281   5.077  1.00  0.00           C  
ATOM   1437  CG  LEU A 103      -1.468  33.790   5.245  1.00  0.00           C  
ATOM   1438  CD1 LEU A 103      -0.534  33.046   4.345  1.00  0.00           C  
ATOM   1439  CD2 LEU A 103      -1.253  33.379   6.683  1.00  0.00           C  
ATOM   1440  H   LEU A 103      -3.614  35.593   4.348  1.00  0.00           H  
ATOM   1441  HA  LEU A 103      -2.185  36.038   6.864  1.00  0.00           H  
ATOM   1442 1HB  LEU A 103      -1.246  35.506   4.015  1.00  0.00           H  
ATOM   1443 2HB  LEU A 103      -0.214  35.492   5.435  1.00  0.00           H  
ATOM   1444  HG  LEU A 103      -2.492  33.557   4.950  1.00  0.00           H  
ATOM   1445 1HD1 LEU A 103      -0.724  31.996   4.459  1.00  0.00           H  
ATOM   1446 2HD1 LEU A 103      -0.711  33.344   3.309  1.00  0.00           H  
ATOM   1447 3HD1 LEU A 103       0.490  33.263   4.622  1.00  0.00           H  
ATOM   1448 1HD2 LEU A 103      -1.433  32.304   6.780  1.00  0.00           H  
ATOM   1449 2HD2 LEU A 103      -0.228  33.602   6.979  1.00  0.00           H  
ATOM   1450 3HD2 LEU A 103      -1.946  33.925   7.323  1.00  0.00           H  
ATOM   1451  N   PHE A 104      -2.512  38.346   4.681  1.00  0.00           N  
ATOM   1452  CA  PHE A 104      -2.166  39.691   4.281  1.00  0.00           C  
ATOM   1453  C   PHE A 104      -3.160  40.703   4.808  1.00  0.00           C  
ATOM   1454  O   PHE A 104      -2.775  41.754   5.323  1.00  0.00           O  
ATOM   1455  CB  PHE A 104      -2.206  39.761   2.768  1.00  0.00           C  
ATOM   1456  CG  PHE A 104      -1.280  38.821   2.126  1.00  0.00           C  
ATOM   1457  CD1 PHE A 104      -1.727  37.585   1.763  1.00  0.00           C  
ATOM   1458  CD2 PHE A 104       0.018  39.150   1.875  1.00  0.00           C  
ATOM   1459  CE1 PHE A 104      -0.906  36.698   1.163  1.00  0.00           C  
ATOM   1460  CE2 PHE A 104       0.843  38.264   1.255  1.00  0.00           C  
ATOM   1461  CZ  PHE A 104       0.370  37.041   0.900  1.00  0.00           C  
ATOM   1462  H   PHE A 104      -3.362  37.935   4.299  1.00  0.00           H  
ATOM   1463  HA  PHE A 104      -1.172  39.937   4.655  1.00  0.00           H  
ATOM   1464 1HB  PHE A 104      -3.212  39.525   2.430  1.00  0.00           H  
ATOM   1465 2HB  PHE A 104      -1.975  40.777   2.435  1.00  0.00           H  
ATOM   1466  HD1 PHE A 104      -2.758  37.320   1.966  1.00  0.00           H  
ATOM   1467  HD2 PHE A 104       0.384  40.132   2.169  1.00  0.00           H  
ATOM   1468  HE1 PHE A 104      -1.285  35.715   0.889  1.00  0.00           H  
ATOM   1469  HE2 PHE A 104       1.870  38.531   1.052  1.00  0.00           H  
ATOM   1470  HZ  PHE A 104       1.015  36.338   0.407  1.00  0.00           H  
ATOM   1471  N   LYS A 105      -4.452  40.374   4.672  1.00  0.00           N  
ATOM   1472  CA  LYS A 105      -5.597  41.229   5.039  1.00  0.00           C  
ATOM   1473  C   LYS A 105      -5.673  42.501   4.163  1.00  0.00           C  
ATOM   1474  O   LYS A 105      -6.629  42.707   3.405  1.00  0.00           O  
ATOM   1475  CB  LYS A 105      -5.508  41.668   6.518  1.00  0.00           C  
ATOM   1476  CG  LYS A 105      -5.504  40.554   7.584  1.00  0.00           C  
ATOM   1477  CD  LYS A 105      -6.845  39.848   7.729  1.00  0.00           C  
ATOM   1478  CE  LYS A 105      -6.811  38.882   8.924  1.00  0.00           C  
ATOM   1479  NZ  LYS A 105      -8.115  38.203   9.146  1.00  0.00           N  
ATOM   1480  H   LYS A 105      -4.665  39.471   4.250  1.00  0.00           H  
ATOM   1481  HA  LYS A 105      -6.513  40.657   4.887  1.00  0.00           H  
ATOM   1482 1HB  LYS A 105      -4.641  42.289   6.692  1.00  0.00           H  
ATOM   1483 2HB  LYS A 105      -6.373  42.294   6.737  1.00  0.00           H  
ATOM   1484 1HG  LYS A 105      -4.751  39.805   7.318  1.00  0.00           H  
ATOM   1485 2HG  LYS A 105      -5.231  40.984   8.545  1.00  0.00           H  
ATOM   1486 1HD  LYS A 105      -7.642  40.576   7.869  1.00  0.00           H  
ATOM   1487 2HD  LYS A 105      -7.053  39.265   6.826  1.00  0.00           H  
ATOM   1488 1HE  LYS A 105      -6.055  38.120   8.745  1.00  0.00           H  
ATOM   1489 2HE  LYS A 105      -6.547  39.437   9.821  1.00  0.00           H  
ATOM   1490 1HZ  LYS A 105      -8.035  37.570   9.926  1.00  0.00           H  
ATOM   1491 2HZ  LYS A 105      -8.835  38.876   9.323  1.00  0.00           H  
ATOM   1492 3HZ  LYS A 105      -8.359  37.657   8.324  1.00  0.00           H  
ATOM   1493  N   GLY A 106      -4.647  43.345   4.286  1.00  0.00           N  
ATOM   1494  CA  GLY A 106      -4.513  44.584   3.542  1.00  0.00           C  
ATOM   1495  C   GLY A 106      -3.524  44.402   2.410  1.00  0.00           C  
ATOM   1496  O   GLY A 106      -3.087  43.286   2.140  1.00  0.00           O  
ATOM   1497  H   GLY A 106      -3.901  43.078   4.917  1.00  0.00           H  
ATOM   1498 1HA  GLY A 106      -5.481  44.889   3.147  1.00  0.00           H  
ATOM   1499 2HA  GLY A 106      -4.167  45.373   4.209  1.00  0.00           H  
ATOM   1500  N   LEU A 107      -3.133  45.506   1.785  1.00  0.00           N  
ATOM   1501  CA  LEU A 107      -2.218  45.447   0.659  1.00  0.00           C  
ATOM   1502  C   LEU A 107      -0.878  44.877   1.135  1.00  0.00           C  
ATOM   1503  O   LEU A 107      -0.330  45.394   2.109  1.00  0.00           O  
ATOM   1504  CB  LEU A 107      -1.997  46.852   0.094  1.00  0.00           C  
ATOM   1505  CG  LEU A 107      -1.185  46.912  -1.180  1.00  0.00           C  
ATOM   1506  CD1 LEU A 107      -1.963  46.249  -2.234  1.00  0.00           C  
ATOM   1507  CD2 LEU A 107      -0.923  48.346  -1.565  1.00  0.00           C  
ATOM   1508  H   LEU A 107      -3.505  46.398   2.075  1.00  0.00           H  
ATOM   1509  HA  LEU A 107      -2.674  44.850  -0.116  1.00  0.00           H  
ATOM   1510 1HB  LEU A 107      -2.969  47.300  -0.118  1.00  0.00           H  
ATOM   1511 2HB  LEU A 107      -1.493  47.460   0.844  1.00  0.00           H  
ATOM   1512  HG  LEU A 107      -0.237  46.379  -1.051  1.00  0.00           H  
ATOM   1513 1HD1 LEU A 107      -1.422  46.277  -3.155  1.00  0.00           H  
ATOM   1514 2HD1 LEU A 107      -2.165  45.237  -1.966  1.00  0.00           H  
ATOM   1515 3HD1 LEU A 107      -2.878  46.763  -2.343  1.00  0.00           H  
ATOM   1516 1HD2 LEU A 107      -0.356  48.368  -2.500  1.00  0.00           H  
ATOM   1517 2HD2 LEU A 107      -1.872  48.864  -1.700  1.00  0.00           H  
ATOM   1518 3HD2 LEU A 107      -0.351  48.834  -0.779  1.00  0.00           H  
ATOM   1519  N   PRO A 108      -0.339  43.804   0.532  1.00  0.00           N  
ATOM   1520  CA  PRO A 108       0.927  43.221   0.897  1.00  0.00           C  
ATOM   1521  C   PRO A 108       2.053  44.266   0.787  1.00  0.00           C  
ATOM   1522  O   PRO A 108       2.026  45.100  -0.120  1.00  0.00           O  
ATOM   1523  CB  PRO A 108       1.052  42.082  -0.118  1.00  0.00           C  
ATOM   1524  CG  PRO A 108      -0.356  41.759  -0.488  1.00  0.00           C  
ATOM   1525  CD  PRO A 108      -1.060  43.055  -0.490  1.00  0.00           C  
ATOM   1526  HA  PRO A 108       0.806  42.829   1.913  1.00  0.00           H  
ATOM   1527 1HB  PRO A 108       1.651  42.403  -0.970  1.00  0.00           H  
ATOM   1528 2HB  PRO A 108       1.565  41.228   0.332  1.00  0.00           H  
ATOM   1529 1HG  PRO A 108      -0.395  41.221  -1.422  1.00  0.00           H  
ATOM   1530 2HG  PRO A 108      -0.806  41.107   0.242  1.00  0.00           H  
ATOM   1531 1HD  PRO A 108      -0.979  43.514  -1.468  1.00  0.00           H  
ATOM   1532 2HD  PRO A 108      -2.075  42.854  -0.175  1.00  0.00           H  
ATOM   1533  N   PRO A 109       3.071  44.198   1.660  1.00  0.00           N  
ATOM   1534  CA  PRO A 109       4.231  45.071   1.737  1.00  0.00           C  
ATOM   1535  C   PRO A 109       5.190  44.835   0.575  1.00  0.00           C  
ATOM   1536  O   PRO A 109       5.043  43.852  -0.153  1.00  0.00           O  
ATOM   1537  CB  PRO A 109       4.844  44.683   3.096  1.00  0.00           C  
ATOM   1538  CG  PRO A 109       4.430  43.276   3.322  1.00  0.00           C  
ATOM   1539  CD  PRO A 109       3.051  43.159   2.710  1.00  0.00           C  
ATOM   1540  HA  PRO A 109       3.860  46.102   1.753  1.00  0.00           H  
ATOM   1541 1HB  PRO A 109       5.939  44.761   3.059  1.00  0.00           H  
ATOM   1542 2HB  PRO A 109       4.495  45.370   3.879  1.00  0.00           H  
ATOM   1543 1HG  PRO A 109       5.157  42.606   2.874  1.00  0.00           H  
ATOM   1544 2HG  PRO A 109       4.432  43.059   4.400  1.00  0.00           H  
ATOM   1545 1HD  PRO A 109       2.931  42.153   2.282  1.00  0.00           H  
ATOM   1546 2HD  PRO A 109       2.291  43.392   3.474  1.00  0.00           H  
ATOM   1547  N   PRO A 110       6.177  45.714   0.360  1.00  0.00           N  
ATOM   1548  CA  PRO A 110       7.183  45.559  -0.661  1.00  0.00           C  
ATOM   1549  C   PRO A 110       7.741  44.167  -0.564  1.00  0.00           C  
ATOM   1550  O   PRO A 110       8.104  43.710   0.524  1.00  0.00           O  
ATOM   1551  CB  PRO A 110       8.182  46.636  -0.279  1.00  0.00           C  
ATOM   1552  CG  PRO A 110       7.333  47.710   0.364  1.00  0.00           C  
ATOM   1553  CD  PRO A 110       6.298  46.955   1.156  1.00  0.00           C  
ATOM   1554  HA  PRO A 110       6.765  45.755  -1.636  1.00  0.00           H  
ATOM   1555 1HB  PRO A 110       8.949  46.220   0.390  1.00  0.00           H  
ATOM   1556 2HB  PRO A 110       8.691  46.997  -1.156  1.00  0.00           H  
ATOM   1557 1HG  PRO A 110       7.958  48.364   0.988  1.00  0.00           H  
ATOM   1558 2HG  PRO A 110       6.888  48.348  -0.417  1.00  0.00           H  
ATOM   1559 1HD  PRO A 110       6.668  46.756   2.167  1.00  0.00           H  
ATOM   1560 2HD  PRO A 110       5.368  47.534   1.151  1.00  0.00           H  
ATOM   1561  N   TYR A 111       7.821  43.487  -1.695  1.00  0.00           N  
ATOM   1562  CA  TYR A 111       8.223  42.103  -1.670  1.00  0.00           C  
ATOM   1563  C   TYR A 111       9.623  41.900  -1.125  1.00  0.00           C  
ATOM   1564  O   TYR A 111      10.577  42.584  -1.509  1.00  0.00           O  
ATOM   1565  CB  TYR A 111       8.070  41.486  -3.057  1.00  0.00           C  
ATOM   1566  CG  TYR A 111       8.310  40.014  -3.068  1.00  0.00           C  
ATOM   1567  CD1 TYR A 111       7.342  39.183  -2.524  1.00  0.00           C  
ATOM   1568  CD2 TYR A 111       9.450  39.482  -3.618  1.00  0.00           C  
ATOM   1569  CE1 TYR A 111       7.525  37.821  -2.512  1.00  0.00           C  
ATOM   1570  CE2 TYR A 111       9.637  38.118  -3.614  1.00  0.00           C  
ATOM   1571  CZ  TYR A 111       8.681  37.287  -3.062  1.00  0.00           C  
ATOM   1572  OH  TYR A 111       8.874  35.925  -3.060  1.00  0.00           O  
ATOM   1573  H   TYR A 111       7.533  43.904  -2.578  1.00  0.00           H  
ATOM   1574  HA  TYR A 111       7.546  41.577  -1.015  1.00  0.00           H  
ATOM   1575 1HB  TYR A 111       7.078  41.680  -3.442  1.00  0.00           H  
ATOM   1576 2HB  TYR A 111       8.776  41.953  -3.740  1.00  0.00           H  
ATOM   1577  HD1 TYR A 111       6.438  39.614  -2.100  1.00  0.00           H  
ATOM   1578  HD2 TYR A 111      10.208  40.134  -4.053  1.00  0.00           H  
ATOM   1579  HE1 TYR A 111       6.767  37.168  -2.079  1.00  0.00           H  
ATOM   1580  HE2 TYR A 111      10.545  37.699  -4.048  1.00  0.00           H  
ATOM   1581  HH  TYR A 111       8.125  35.498  -2.637  1.00  0.00           H  
ATOM   1582  N   SER A 112       9.738  40.961  -0.195  1.00  0.00           N  
ATOM   1583  CA  SER A 112      11.021  40.595   0.376  1.00  0.00           C  
ATOM   1584  C   SER A 112      10.976  39.290   1.133  1.00  0.00           C  
ATOM   1585  O   SER A 112      10.142  39.086   2.011  1.00  0.00           O  
ATOM   1586  CB  SER A 112      11.552  41.654   1.318  1.00  0.00           C  
ATOM   1587  OG  SER A 112      12.757  41.210   1.917  1.00  0.00           O  
ATOM   1588  H   SER A 112       8.907  40.469   0.098  1.00  0.00           H  
ATOM   1589  HA  SER A 112      11.731  40.482  -0.447  1.00  0.00           H  
ATOM   1590 1HB  SER A 112      11.735  42.577   0.770  1.00  0.00           H  
ATOM   1591 2HB  SER A 112      10.810  41.869   2.089  1.00  0.00           H  
ATOM   1592  HG  SER A 112      13.173  41.998   2.298  1.00  0.00           H  
ATOM   1593  N   ALA A 113      11.990  38.472   0.912  1.00  0.00           N  
ATOM   1594  CA  ALA A 113      12.164  37.205   1.614  1.00  0.00           C  
ATOM   1595  C   ALA A 113      12.318  37.403   3.124  1.00  0.00           C  
ATOM   1596  O   ALA A 113      12.153  36.462   3.899  1.00  0.00           O  
ATOM   1597  CB  ALA A 113      13.377  36.476   1.071  1.00  0.00           C  
ATOM   1598  H   ALA A 113      12.658  38.726   0.195  1.00  0.00           H  
ATOM   1599  HA  ALA A 113      11.272  36.600   1.444  1.00  0.00           H  
ATOM   1600 1HB  ALA A 113      13.482  35.518   1.580  1.00  0.00           H  
ATOM   1601 2HB  ALA A 113      13.253  36.307   0.001  1.00  0.00           H  
ATOM   1602 3HB  ALA A 113      14.268  37.079   1.244  1.00  0.00           H  
ATOM   1603  N   GLU A 114      12.704  38.611   3.542  1.00  0.00           N  
ATOM   1604  CA  GLU A 114      12.909  38.888   4.951  1.00  0.00           C  
ATOM   1605  C   GLU A 114      11.602  39.119   5.718  1.00  0.00           C  
ATOM   1606  O   GLU A 114      11.597  39.068   6.951  1.00  0.00           O  
ATOM   1607  CB  GLU A 114      13.822  40.105   5.124  1.00  0.00           C  
ATOM   1608  CG  GLU A 114      15.259  39.893   4.640  1.00  0.00           C  
ATOM   1609  CD  GLU A 114      16.142  41.114   4.815  1.00  0.00           C  
ATOM   1610  OE1 GLU A 114      15.654  42.126   5.261  1.00  0.00           O  
ATOM   1611  OE2 GLU A 114      17.307  41.027   4.500  1.00  0.00           O  
ATOM   1612  H   GLU A 114      12.812  39.374   2.874  1.00  0.00           H  
ATOM   1613  HA  GLU A 114      13.406  38.025   5.393  1.00  0.00           H  
ATOM   1614 1HB  GLU A 114      13.403  40.948   4.575  1.00  0.00           H  
ATOM   1615 2HB  GLU A 114      13.857  40.386   6.176  1.00  0.00           H  
ATOM   1616 1HG  GLU A 114      15.695  39.060   5.190  1.00  0.00           H  
ATOM   1617 2HG  GLU A 114      15.230  39.619   3.585  1.00  0.00           H  
ATOM   1618  N   ALA A 115      10.505  39.440   5.024  1.00  0.00           N  
ATOM   1619  CA  ALA A 115       9.270  39.705   5.753  1.00  0.00           C  
ATOM   1620  C   ALA A 115       8.578  38.378   6.098  1.00  0.00           C  
ATOM   1621  O   ALA A 115       8.405  37.546   5.208  1.00  0.00           O  
ATOM   1622  CB  ALA A 115       8.337  40.581   4.934  1.00  0.00           C  
ATOM   1623  H   ALA A 115      10.516  39.450   4.002  1.00  0.00           H  
ATOM   1624  HA  ALA A 115       9.531  40.249   6.649  1.00  0.00           H  
ATOM   1625 1HB  ALA A 115       7.444  40.790   5.510  1.00  0.00           H  
ATOM   1626 2HB  ALA A 115       8.836  41.519   4.689  1.00  0.00           H  
ATOM   1627 3HB  ALA A 115       8.077  40.064   4.022  1.00  0.00           H  
ATOM   1628  N   PRO A 116       8.091  38.157   7.338  1.00  0.00           N  
ATOM   1629  CA  PRO A 116       7.348  36.965   7.744  1.00  0.00           C  
ATOM   1630  C   PRO A 116       6.203  36.638   6.796  1.00  0.00           C  
ATOM   1631  O   PRO A 116       5.923  35.461   6.511  1.00  0.00           O  
ATOM   1632  CB  PRO A 116       6.813  37.385   9.113  1.00  0.00           C  
ATOM   1633  CG  PRO A 116       7.856  38.338   9.640  1.00  0.00           C  
ATOM   1634  CD  PRO A 116       8.316  39.125   8.427  1.00  0.00           C  
ATOM   1635  HA  PRO A 116       8.037  36.119   7.835  1.00  0.00           H  
ATOM   1636 1HB  PRO A 116       5.820  37.849   9.008  1.00  0.00           H  
ATOM   1637 2HB  PRO A 116       6.685  36.499   9.751  1.00  0.00           H  
ATOM   1638 1HG  PRO A 116       7.422  38.978  10.423  1.00  0.00           H  
ATOM   1639 2HG  PRO A 116       8.675  37.775  10.110  1.00  0.00           H  
ATOM   1640 1HD  PRO A 116       7.716  40.037   8.283  1.00  0.00           H  
ATOM   1641 2HD  PRO A 116       9.390  39.331   8.562  1.00  0.00           H  
ATOM   1642  N   VAL A 117       5.573  37.688   6.265  1.00  0.00           N  
ATOM   1643  CA  VAL A 117       4.474  37.529   5.333  1.00  0.00           C  
ATOM   1644  C   VAL A 117       4.898  36.850   4.052  1.00  0.00           C  
ATOM   1645  O   VAL A 117       4.062  36.287   3.383  1.00  0.00           O  
ATOM   1646  CB  VAL A 117       3.772  38.850   5.013  1.00  0.00           C  
ATOM   1647  CG1 VAL A 117       4.615  39.690   4.159  1.00  0.00           C  
ATOM   1648  CG2 VAL A 117       2.477  38.553   4.299  1.00  0.00           C  
ATOM   1649  H   VAL A 117       5.849  38.622   6.525  1.00  0.00           H  
ATOM   1650  HA  VAL A 117       3.728  36.891   5.812  1.00  0.00           H  
ATOM   1651  HB  VAL A 117       3.580  39.391   5.939  1.00  0.00           H  
ATOM   1652 1HG1 VAL A 117       4.098  40.603   3.952  1.00  0.00           H  
ATOM   1653 2HG1 VAL A 117       5.541  39.899   4.657  1.00  0.00           H  
ATOM   1654 3HG1 VAL A 117       4.798  39.173   3.245  1.00  0.00           H  
ATOM   1655 1HG2 VAL A 117       1.970  39.486   4.070  1.00  0.00           H  
ATOM   1656 2HG2 VAL A 117       2.703  38.019   3.381  1.00  0.00           H  
ATOM   1657 3HG2 VAL A 117       1.832  37.938   4.931  1.00  0.00           H  
ATOM   1658  N   TYR A 118       6.171  36.939   3.664  1.00  0.00           N  
ATOM   1659  CA  TYR A 118       6.581  36.270   2.447  1.00  0.00           C  
ATOM   1660  C   TYR A 118       7.423  35.055   2.776  1.00  0.00           C  
ATOM   1661  O   TYR A 118       7.705  34.253   1.890  1.00  0.00           O  
ATOM   1662  CB  TYR A 118       7.310  37.199   1.487  1.00  0.00           C  
ATOM   1663  CG  TYR A 118       6.453  38.346   1.046  1.00  0.00           C  
ATOM   1664  CD1 TYR A 118       6.824  39.647   1.322  1.00  0.00           C  
ATOM   1665  CD2 TYR A 118       5.245  38.094   0.419  1.00  0.00           C  
ATOM   1666  CE1 TYR A 118       6.010  40.683   0.954  1.00  0.00           C  
ATOM   1667  CE2 TYR A 118       4.444  39.138   0.065  1.00  0.00           C  
ATOM   1668  CZ  TYR A 118       4.820  40.416   0.323  1.00  0.00           C  
ATOM   1669  OH  TYR A 118       3.995  41.418  -0.040  1.00  0.00           O  
ATOM   1670  H   TYR A 118       6.864  37.413   4.229  1.00  0.00           H  
ATOM   1671  HA  TYR A 118       5.693  35.907   1.932  1.00  0.00           H  
ATOM   1672 1HB  TYR A 118       8.188  37.598   1.986  1.00  0.00           H  
ATOM   1673 2HB  TYR A 118       7.643  36.650   0.608  1.00  0.00           H  
ATOM   1674  HD1 TYR A 118       7.762  39.849   1.824  1.00  0.00           H  
ATOM   1675  HD2 TYR A 118       4.933  37.066   0.218  1.00  0.00           H  
ATOM   1676  HE1 TYR A 118       6.307  41.712   1.161  1.00  0.00           H  
ATOM   1677  HE2 TYR A 118       3.502  38.958  -0.417  1.00  0.00           H  
ATOM   1678  HH  TYR A 118       4.454  42.276   0.004  1.00  0.00           H  
ATOM   1679  N   LYS A 119       7.802  34.891   4.048  1.00  0.00           N  
ATOM   1680  CA  LYS A 119       8.517  33.677   4.426  1.00  0.00           C  
ATOM   1681  C   LYS A 119       7.545  32.496   4.364  1.00  0.00           C  
ATOM   1682  O   LYS A 119       7.901  31.407   3.910  1.00  0.00           O  
ATOM   1683  CB  LYS A 119       9.122  33.767   5.829  1.00  0.00           C  
ATOM   1684  CG  LYS A 119      10.301  34.711   5.971  1.00  0.00           C  
ATOM   1685  CD  LYS A 119      10.846  34.709   7.395  1.00  0.00           C  
ATOM   1686  CE  LYS A 119      11.983  35.686   7.539  1.00  0.00           C  
ATOM   1687  NZ  LYS A 119      12.539  35.709   8.928  1.00  0.00           N  
ATOM   1688  H   LYS A 119       7.616  35.622   4.731  1.00  0.00           H  
ATOM   1689  HA  LYS A 119       9.320  33.501   3.711  1.00  0.00           H  
ATOM   1690 1HB  LYS A 119       8.353  34.091   6.526  1.00  0.00           H  
ATOM   1691 2HB  LYS A 119       9.447  32.778   6.144  1.00  0.00           H  
ATOM   1692 1HG  LYS A 119      11.095  34.408   5.287  1.00  0.00           H  
ATOM   1693 2HG  LYS A 119      10.002  35.719   5.707  1.00  0.00           H  
ATOM   1694 1HD  LYS A 119      10.060  34.980   8.092  1.00  0.00           H  
ATOM   1695 2HD  LYS A 119      11.202  33.712   7.645  1.00  0.00           H  
ATOM   1696 1HE  LYS A 119      12.775  35.424   6.836  1.00  0.00           H  
ATOM   1697 2HE  LYS A 119      11.614  36.664   7.297  1.00  0.00           H  
ATOM   1698 1HZ  LYS A 119      13.288  36.385   8.975  1.00  0.00           H  
ATOM   1699 2HZ  LYS A 119      11.811  35.968   9.580  1.00  0.00           H  
ATOM   1700 3HZ  LYS A 119      12.894  34.796   9.165  1.00  0.00           H  
ATOM   1701  N   THR A 120       6.302  32.722   4.805  1.00  0.00           N  
ATOM   1702  CA  THR A 120       5.290  31.666   4.778  1.00  0.00           C  
ATOM   1703  C   THR A 120       5.025  31.197   3.338  1.00  0.00           C  
ATOM   1704  O   THR A 120       4.622  31.992   2.484  1.00  0.00           O  
ATOM   1705  CB  THR A 120       3.987  32.184   5.425  1.00  0.00           C  
ATOM   1706  OG1 THR A 120       4.249  32.583   6.778  1.00  0.00           O  
ATOM   1707  CG2 THR A 120       2.892  31.145   5.394  1.00  0.00           C  
ATOM   1708  H   THR A 120       6.079  33.642   5.195  1.00  0.00           H  
ATOM   1709  HA  THR A 120       5.658  30.817   5.355  1.00  0.00           H  
ATOM   1710  HB  THR A 120       3.646  33.062   4.871  1.00  0.00           H  
ATOM   1711  HG1 THR A 120       4.823  33.371   6.777  1.00  0.00           H  
ATOM   1712 1HG2 THR A 120       1.988  31.552   5.847  1.00  0.00           H  
ATOM   1713 2HG2 THR A 120       2.691  30.882   4.379  1.00  0.00           H  
ATOM   1714 3HG2 THR A 120       3.209  30.262   5.945  1.00  0.00           H  
ATOM   1715  N   SER A 121       5.139  29.886   3.086  1.00  0.00           N  
ATOM   1716  CA  SER A 121       4.954  29.379   1.722  1.00  0.00           C  
ATOM   1717  C   SER A 121       3.564  29.636   1.167  1.00  0.00           C  
ATOM   1718  O   SER A 121       3.391  29.911  -0.023  1.00  0.00           O  
ATOM   1719  CB  SER A 121       5.165  27.890   1.721  1.00  0.00           C  
ATOM   1720  OG  SER A 121       4.149  27.248   2.441  1.00  0.00           O  
ATOM   1721  H   SER A 121       5.436  29.264   3.824  1.00  0.00           H  
ATOM   1722  HA  SER A 121       5.690  29.860   1.074  1.00  0.00           H  
ATOM   1723 1HB  SER A 121       5.189  27.524   0.705  1.00  0.00           H  
ATOM   1724 2HB  SER A 121       6.121  27.672   2.183  1.00  0.00           H  
ATOM   1725  HG  SER A 121       3.349  27.341   1.906  1.00  0.00           H  
ATOM   1726  N   GLN A 122       2.567  29.612   2.040  1.00  0.00           N  
ATOM   1727  CA  GLN A 122       1.194  29.855   1.625  1.00  0.00           C  
ATOM   1728  C   GLN A 122       1.054  31.259   1.053  1.00  0.00           C  
ATOM   1729  O   GLN A 122       0.252  31.496   0.149  1.00  0.00           O  
ATOM   1730  CB  GLN A 122       0.227  29.635   2.782  1.00  0.00           C  
ATOM   1731  CG  GLN A 122      -1.239  29.800   2.421  1.00  0.00           C  
ATOM   1732  CD  GLN A 122      -2.171  29.515   3.601  1.00  0.00           C  
ATOM   1733  OE1 GLN A 122      -1.763  29.564   4.771  1.00  0.00           O  
ATOM   1734  NE2 GLN A 122      -3.427  29.202   3.302  1.00  0.00           N  
ATOM   1735  H   GLN A 122       2.773  29.393   3.005  1.00  0.00           H  
ATOM   1736  HA  GLN A 122       0.942  29.144   0.837  1.00  0.00           H  
ATOM   1737 1HB  GLN A 122       0.353  28.622   3.165  1.00  0.00           H  
ATOM   1738 2HB  GLN A 122       0.469  30.310   3.583  1.00  0.00           H  
ATOM   1739 1HG  GLN A 122      -1.395  30.822   2.095  1.00  0.00           H  
ATOM   1740 2HG  GLN A 122      -1.493  29.112   1.614  1.00  0.00           H  
ATOM   1741 1HE2 GLN A 122      -4.081  29.000   4.032  1.00  0.00           H  
ATOM   1742 2HE2 GLN A 122      -3.734  29.146   2.324  1.00  0.00           H  
ATOM   1743  N   ALA A 123       1.792  32.209   1.630  1.00  0.00           N  
ATOM   1744  CA  ALA A 123       1.733  33.589   1.200  1.00  0.00           C  
ATOM   1745  C   ALA A 123       2.429  33.758  -0.127  1.00  0.00           C  
ATOM   1746  O   ALA A 123       1.932  34.433  -1.029  1.00  0.00           O  
ATOM   1747  CB  ALA A 123       2.391  34.466   2.209  1.00  0.00           C  
ATOM   1748  H   ALA A 123       2.479  31.966   2.334  1.00  0.00           H  
ATOM   1749  HA  ALA A 123       0.688  33.872   1.086  1.00  0.00           H  
ATOM   1750 1HB  ALA A 123       2.354  35.484   1.895  1.00  0.00           H  
ATOM   1751 2HB  ALA A 123       1.902  34.374   3.165  1.00  0.00           H  
ATOM   1752 3HB  ALA A 123       3.429  34.166   2.306  1.00  0.00           H  
ATOM   1753  N   GLN A 124       3.573  33.089  -0.287  1.00  0.00           N  
ATOM   1754  CA  GLN A 124       4.311  33.217  -1.540  1.00  0.00           C  
ATOM   1755  C   GLN A 124       3.445  32.691  -2.660  1.00  0.00           C  
ATOM   1756  O   GLN A 124       3.393  33.261  -3.757  1.00  0.00           O  
ATOM   1757  CB  GLN A 124       5.600  32.381  -1.517  1.00  0.00           C  
ATOM   1758  CG  GLN A 124       6.666  32.872  -0.602  1.00  0.00           C  
ATOM   1759  CD  GLN A 124       7.890  31.926  -0.543  1.00  0.00           C  
ATOM   1760  OE1 GLN A 124       8.174  31.122  -1.444  1.00  0.00           O  
ATOM   1761  NE2 GLN A 124       8.613  32.043   0.550  1.00  0.00           N  
ATOM   1762  H   GLN A 124       3.944  32.537   0.491  1.00  0.00           H  
ATOM   1763  HA  GLN A 124       4.538  34.266  -1.722  1.00  0.00           H  
ATOM   1764 1HB  GLN A 124       5.357  31.363  -1.210  1.00  0.00           H  
ATOM   1765 2HB  GLN A 124       6.014  32.320  -2.524  1.00  0.00           H  
ATOM   1766 1HG  GLN A 124       6.998  33.861  -0.913  1.00  0.00           H  
ATOM   1767 2HG  GLN A 124       6.231  32.922   0.401  1.00  0.00           H  
ATOM   1768 1HE2 GLN A 124       9.415  31.476   0.704  1.00  0.00           H  
ATOM   1769 2HE2 GLN A 124       8.336  32.737   1.244  1.00  0.00           H  
ATOM   1770  N   SER A 125       2.748  31.605  -2.346  1.00  0.00           N  
ATOM   1771  CA  SER A 125       1.909  30.914  -3.280  1.00  0.00           C  
ATOM   1772  C   SER A 125       0.686  31.750  -3.648  1.00  0.00           C  
ATOM   1773  O   SER A 125       0.364  31.895  -4.831  1.00  0.00           O  
ATOM   1774  CB  SER A 125       1.511  29.623  -2.651  1.00  0.00           C  
ATOM   1775  OG  SER A 125       2.643  28.843  -2.354  1.00  0.00           O  
ATOM   1776  H   SER A 125       2.854  31.205  -1.415  1.00  0.00           H  
ATOM   1777  HA  SER A 125       2.484  30.734  -4.177  1.00  0.00           H  
ATOM   1778 1HB  SER A 125       0.920  29.793  -1.756  1.00  0.00           H  
ATOM   1779 2HB  SER A 125       0.915  29.119  -3.356  1.00  0.00           H  
ATOM   1780  HG  SER A 125       3.086  29.300  -1.603  1.00  0.00           H  
ATOM   1781  N   PHE A 126       0.049  32.364  -2.639  1.00  0.00           N  
ATOM   1782  CA  PHE A 126      -1.067  33.272  -2.869  1.00  0.00           C  
ATOM   1783  C   PHE A 126      -0.657  34.371  -3.812  1.00  0.00           C  
ATOM   1784  O   PHE A 126      -1.335  34.645  -4.805  1.00  0.00           O  
ATOM   1785  CB  PHE A 126      -1.513  33.935  -1.564  1.00  0.00           C  
ATOM   1786  CG  PHE A 126      -2.467  35.126  -1.753  1.00  0.00           C  
ATOM   1787  CD1 PHE A 126      -3.836  35.029  -1.833  1.00  0.00           C  
ATOM   1788  CD2 PHE A 126      -1.918  36.375  -1.884  1.00  0.00           C  
ATOM   1789  CE1 PHE A 126      -4.608  36.157  -2.023  1.00  0.00           C  
ATOM   1790  CE2 PHE A 126      -2.657  37.466  -2.077  1.00  0.00           C  
ATOM   1791  CZ  PHE A 126      -4.015  37.374  -2.148  1.00  0.00           C  
ATOM   1792  H   PHE A 126       0.331  32.181  -1.678  1.00  0.00           H  
ATOM   1793  HA  PHE A 126      -1.898  32.717  -3.302  1.00  0.00           H  
ATOM   1794 1HB  PHE A 126      -2.010  33.194  -0.938  1.00  0.00           H  
ATOM   1795 2HB  PHE A 126      -0.643  34.282  -1.022  1.00  0.00           H  
ATOM   1796  HD1 PHE A 126      -4.310  34.080  -1.746  1.00  0.00           H  
ATOM   1797  HD2 PHE A 126      -0.847  36.480  -1.824  1.00  0.00           H  
ATOM   1798  HE1 PHE A 126      -5.683  36.069  -2.083  1.00  0.00           H  
ATOM   1799  HE2 PHE A 126      -2.151  38.407  -2.171  1.00  0.00           H  
ATOM   1800  HZ  PHE A 126      -4.614  38.259  -2.303  1.00  0.00           H  
ATOM   1801  N   VAL A 127       0.472  35.003  -3.520  1.00  0.00           N  
ATOM   1802  CA  VAL A 127       0.857  36.120  -4.332  1.00  0.00           C  
ATOM   1803  C   VAL A 127       1.121  35.675  -5.753  1.00  0.00           C  
ATOM   1804  O   VAL A 127       0.656  36.328  -6.681  1.00  0.00           O  
ATOM   1805  CB  VAL A 127       2.097  36.808  -3.781  1.00  0.00           C  
ATOM   1806  CG1 VAL A 127       2.524  37.815  -4.753  1.00  0.00           C  
ATOM   1807  CG2 VAL A 127       1.813  37.447  -2.456  1.00  0.00           C  
ATOM   1808  H   VAL A 127       1.029  34.731  -2.709  1.00  0.00           H  
ATOM   1809  HA  VAL A 127       0.043  36.838  -4.334  1.00  0.00           H  
ATOM   1810  HB  VAL A 127       2.899  36.072  -3.669  1.00  0.00           H  
ATOM   1811 1HG1 VAL A 127       3.424  38.302  -4.386  1.00  0.00           H  
ATOM   1812 2HG1 VAL A 127       2.722  37.324  -5.698  1.00  0.00           H  
ATOM   1813 3HG1 VAL A 127       1.736  38.547  -4.888  1.00  0.00           H  
ATOM   1814 1HG2 VAL A 127       2.712  37.919  -2.110  1.00  0.00           H  
ATOM   1815 2HG2 VAL A 127       1.032  38.178  -2.547  1.00  0.00           H  
ATOM   1816 3HG2 VAL A 127       1.511  36.691  -1.764  1.00  0.00           H  
ATOM   1817  N   ALA A 128       1.842  34.569  -5.941  1.00  0.00           N  
ATOM   1818  CA  ALA A 128       2.118  34.077  -7.284  1.00  0.00           C  
ATOM   1819  C   ALA A 128       0.821  33.755  -8.038  1.00  0.00           C  
ATOM   1820  O   ALA A 128       0.729  33.981  -9.245  1.00  0.00           O  
ATOM   1821  CB  ALA A 128       3.000  32.858  -7.210  1.00  0.00           C  
ATOM   1822  H   ALA A 128       2.220  34.061  -5.140  1.00  0.00           H  
ATOM   1823  HA  ALA A 128       2.641  34.860  -7.831  1.00  0.00           H  
ATOM   1824 1HB  ALA A 128       3.228  32.503  -8.215  1.00  0.00           H  
ATOM   1825 2HB  ALA A 128       3.927  33.107  -6.691  1.00  0.00           H  
ATOM   1826 3HB  ALA A 128       2.474  32.084  -6.659  1.00  0.00           H  
ATOM   1827  N   LEU A 129      -0.192  33.235  -7.333  1.00  0.00           N  
ATOM   1828  CA  LEU A 129      -1.486  32.937  -7.946  1.00  0.00           C  
ATOM   1829  C   LEU A 129      -2.144  34.192  -8.469  1.00  0.00           C  
ATOM   1830  O   LEU A 129      -2.701  34.180  -9.567  1.00  0.00           O  
ATOM   1831  CB  LEU A 129      -2.451  32.258  -6.970  1.00  0.00           C  
ATOM   1832  CG  LEU A 129      -3.886  31.979  -7.517  1.00  0.00           C  
ATOM   1833  CD1 LEU A 129      -3.805  31.085  -8.716  1.00  0.00           C  
ATOM   1834  CD2 LEU A 129      -4.743  31.320  -6.429  1.00  0.00           C  
ATOM   1835  H   LEU A 129      -0.059  33.023  -6.344  1.00  0.00           H  
ATOM   1836  HA  LEU A 129      -1.320  32.264  -8.784  1.00  0.00           H  
ATOM   1837 1HB  LEU A 129      -2.014  31.313  -6.649  1.00  0.00           H  
ATOM   1838 2HB  LEU A 129      -2.556  32.891  -6.094  1.00  0.00           H  
ATOM   1839  HG  LEU A 129      -4.347  32.925  -7.817  1.00  0.00           H  
ATOM   1840 1HD1 LEU A 129      -4.810  30.907  -9.096  1.00  0.00           H  
ATOM   1841 2HD1 LEU A 129      -3.202  31.563  -9.491  1.00  0.00           H  
ATOM   1842 3HD1 LEU A 129      -3.346  30.146  -8.429  1.00  0.00           H  
ATOM   1843 1HD2 LEU A 129      -5.735  31.142  -6.818  1.00  0.00           H  
ATOM   1844 2HD2 LEU A 129      -4.306  30.392  -6.138  1.00  0.00           H  
ATOM   1845 3HD2 LEU A 129      -4.804  31.969  -5.566  1.00  0.00           H  
ATOM   1846  N   PHE A 130      -2.121  35.257  -7.665  1.00  0.00           N  
ATOM   1847  CA  PHE A 130      -2.770  36.506  -8.037  1.00  0.00           C  
ATOM   1848  C   PHE A 130      -1.836  37.577  -8.569  1.00  0.00           C  
ATOM   1849  O   PHE A 130      -2.296  38.654  -8.926  1.00  0.00           O  
ATOM   1850  CB  PHE A 130      -3.503  37.077  -6.836  1.00  0.00           C  
ATOM   1851  CG  PHE A 130      -4.586  36.236  -6.411  1.00  0.00           C  
ATOM   1852  CD1 PHE A 130      -4.439  35.434  -5.328  1.00  0.00           C  
ATOM   1853  CD2 PHE A 130      -5.754  36.230  -7.085  1.00  0.00           C  
ATOM   1854  CE1 PHE A 130      -5.434  34.619  -4.926  1.00  0.00           C  
ATOM   1855  CE2 PHE A 130      -6.765  35.432  -6.687  1.00  0.00           C  
ATOM   1856  CZ  PHE A 130      -6.590  34.611  -5.597  1.00  0.00           C  
ATOM   1857  H   PHE A 130      -1.653  35.180  -6.758  1.00  0.00           H  
ATOM   1858  HA  PHE A 130      -3.500  36.285  -8.814  1.00  0.00           H  
ATOM   1859 1HB  PHE A 130      -2.817  37.174  -6.005  1.00  0.00           H  
ATOM   1860 2HB  PHE A 130      -3.895  38.048  -7.076  1.00  0.00           H  
ATOM   1861  HD1 PHE A 130      -3.506  35.448  -4.790  1.00  0.00           H  
ATOM   1862  HD2 PHE A 130      -5.862  36.871  -7.948  1.00  0.00           H  
ATOM   1863  HE1 PHE A 130      -5.300  33.971  -4.063  1.00  0.00           H  
ATOM   1864  HE2 PHE A 130      -7.706  35.434  -7.235  1.00  0.00           H  
ATOM   1865  HZ  PHE A 130      -7.369  33.952  -5.267  1.00  0.00           H  
ATOM   1866  N   ALA A 131      -0.548  37.307  -8.701  1.00  0.00           N  
ATOM   1867  CA  ALA A 131       0.321  38.358  -9.188  1.00  0.00           C  
ATOM   1868  C   ALA A 131      -0.253  38.867 -10.520  1.00  0.00           C  
ATOM   1869  O   ALA A 131      -0.578  38.062 -11.397  1.00  0.00           O  
ATOM   1870  CB  ALA A 131       1.741  37.851  -9.365  1.00  0.00           C  
ATOM   1871  H   ALA A 131      -0.160  36.422  -8.381  1.00  0.00           H  
ATOM   1872  HA  ALA A 131       0.336  39.140  -8.442  1.00  0.00           H  
ATOM   1873 1HB  ALA A 131       2.384  38.659  -9.715  1.00  0.00           H  
ATOM   1874 2HB  ALA A 131       2.118  37.484  -8.411  1.00  0.00           H  
ATOM   1875 3HB  ALA A 131       1.753  37.037 -10.088  1.00  0.00           H  
ATOM   1876  N   PRO A 132      -0.355  40.187 -10.726  1.00  0.00           N  
ATOM   1877  CA  PRO A 132      -0.923  40.837 -11.892  1.00  0.00           C  
ATOM   1878  C   PRO A 132       0.024  40.994 -13.075  1.00  0.00           C  
ATOM   1879  O   PRO A 132      -0.286  41.730 -14.012  1.00  0.00           O  
ATOM   1880  CB  PRO A 132      -1.283  42.200 -11.327  1.00  0.00           C  
ATOM   1881  CG  PRO A 132      -0.181  42.471 -10.320  1.00  0.00           C  
ATOM   1882  CD  PRO A 132       0.102  41.139  -9.689  1.00  0.00           C  
ATOM   1883  HA  PRO A 132      -1.829  40.291 -12.195  1.00  0.00           H  
ATOM   1884 1HB  PRO A 132      -1.323  42.938 -12.136  1.00  0.00           H  
ATOM   1885 2HB  PRO A 132      -2.278  42.168 -10.863  1.00  0.00           H  
ATOM   1886 1HG  PRO A 132       0.698  42.896 -10.824  1.00  0.00           H  
ATOM   1887 2HG  PRO A 132      -0.502  43.205  -9.574  1.00  0.00           H  
ATOM   1888 1HD  PRO A 132       1.180  41.038  -9.483  1.00  0.00           H  
ATOM   1889 2HD  PRO A 132      -0.512  41.069  -8.784  1.00  0.00           H  
ATOM   1890  N   HIS A 133       1.202  40.377 -13.024  1.00  0.00           N  
ATOM   1891  CA  HIS A 133       2.161  40.603 -14.096  1.00  0.00           C  
ATOM   1892  C   HIS A 133       1.528  40.171 -15.409  1.00  0.00           C  
ATOM   1893  O   HIS A 133       0.871  39.128 -15.492  1.00  0.00           O  
ATOM   1894  CB  HIS A 133       3.460  39.821 -13.873  1.00  0.00           C  
ATOM   1895  CG  HIS A 133       4.640  40.247 -14.766  1.00  0.00           C  
ATOM   1896  ND1 HIS A 133       4.721  39.971 -16.129  1.00  0.00           N  
ATOM   1897  CD2 HIS A 133       5.777  40.917 -14.454  1.00  0.00           C  
ATOM   1898  CE1 HIS A 133       5.847  40.467 -16.606  1.00  0.00           C  
ATOM   1899  NE2 HIS A 133       6.508  41.044 -15.615  1.00  0.00           N  
ATOM   1900  H   HIS A 133       1.433  39.759 -12.262  1.00  0.00           H  
ATOM   1901  HA  HIS A 133       2.402  41.663 -14.167  1.00  0.00           H  
ATOM   1902 1HB  HIS A 133       3.772  39.939 -12.833  1.00  0.00           H  
ATOM   1903 2HB  HIS A 133       3.275  38.760 -14.039  1.00  0.00           H  
ATOM   1904  HD1 HIS A 133       4.042  39.500 -16.737  1.00  0.00           H  
ATOM   1905  HD2 HIS A 133       6.158  41.329 -13.516  1.00  0.00           H  
ATOM   1906  HE1 HIS A 133       6.090  40.354 -17.662  1.00  0.00           H  
ATOM   1907  N   GLU A 134       1.732  40.973 -16.435  1.00  0.00           N  
ATOM   1908  CA  GLU A 134       1.210  40.675 -17.752  1.00  0.00           C  
ATOM   1909  C   GLU A 134       1.722  39.348 -18.293  1.00  0.00           C  
ATOM   1910  O   GLU A 134       2.909  39.034 -18.175  1.00  0.00           O  
ATOM   1911  CB  GLU A 134       1.583  41.796 -18.726  1.00  0.00           C  
ATOM   1912  CG  GLU A 134       1.019  41.631 -20.141  1.00  0.00           C  
ATOM   1913  CD  GLU A 134       1.340  42.793 -21.058  1.00  0.00           C  
ATOM   1914  OE1 GLU A 134       1.995  43.712 -20.626  1.00  0.00           O  
ATOM   1915  OE2 GLU A 134       0.924  42.754 -22.193  1.00  0.00           O  
ATOM   1916  H   GLU A 134       2.267  41.817 -16.293  1.00  0.00           H  
ATOM   1917  HA  GLU A 134       0.124  40.618 -17.681  1.00  0.00           H  
ATOM   1918 1HB  GLU A 134       1.232  42.750 -18.333  1.00  0.00           H  
ATOM   1919 2HB  GLU A 134       2.669  41.855 -18.806  1.00  0.00           H  
ATOM   1920 1HG  GLU A 134       1.439  40.729 -20.580  1.00  0.00           H  
ATOM   1921 2HG  GLU A 134      -0.060  41.504 -20.080  1.00  0.00           H  
ATOM   1922  N   ALA A 135       0.808  38.561 -18.862  1.00  0.00           N  
ATOM   1923  CA  ALA A 135       1.130  37.294 -19.514  1.00  0.00           C  
ATOM   1924  C   ALA A 135       1.972  36.329 -18.682  1.00  0.00           C  
ATOM   1925  O   ALA A 135       2.988  35.823 -19.166  1.00  0.00           O  
ATOM   1926  CB  ALA A 135       1.865  37.571 -20.814  1.00  0.00           C  
ATOM   1927  H   ALA A 135      -0.151  38.876 -18.873  1.00  0.00           H  
ATOM   1928  HA  ALA A 135       0.185  36.797 -19.736  1.00  0.00           H  
ATOM   1929 1HB  ALA A 135       2.051  36.631 -21.327  1.00  0.00           H  
ATOM   1930 2HB  ALA A 135       1.255  38.216 -21.449  1.00  0.00           H  
ATOM   1931 3HB  ALA A 135       2.812  38.066 -20.602  1.00  0.00           H  
ATOM   1932  N   GLY A 136       1.594  36.061 -17.437  1.00  0.00           N  
ATOM   1933  CA  GLY A 136       2.363  35.071 -16.685  1.00  0.00           C  
ATOM   1934  C   GLY A 136       2.126  33.675 -17.279  1.00  0.00           C  
ATOM   1935  O   GLY A 136       1.023  33.383 -17.757  1.00  0.00           O  
ATOM   1936  H   GLY A 136       0.790  36.522 -17.031  1.00  0.00           H  
ATOM   1937 1HA  GLY A 136       3.427  35.317 -16.725  1.00  0.00           H  
ATOM   1938 2HA  GLY A 136       2.064  35.088 -15.638  1.00  0.00           H  
ATOM   1939  N   LYS A 137       3.147  32.819 -17.221  1.00  0.00           N  
ATOM   1940  CA  LYS A 137       3.081  31.435 -17.705  1.00  0.00           C  
ATOM   1941  C   LYS A 137       3.393  30.502 -16.546  1.00  0.00           C  
ATOM   1942  O   LYS A 137       4.369  30.733 -15.837  1.00  0.00           O  
ATOM   1943  CB  LYS A 137       4.122  31.210 -18.820  1.00  0.00           C  
ATOM   1944  CG  LYS A 137       3.749  31.593 -20.287  1.00  0.00           C  
ATOM   1945  CD  LYS A 137       3.628  33.049 -20.578  1.00  0.00           C  
ATOM   1946  CE  LYS A 137       4.980  33.750 -20.477  1.00  0.00           C  
ATOM   1947  NZ  LYS A 137       4.900  35.135 -20.973  1.00  0.00           N  
ATOM   1948  H   LYS A 137       4.038  33.158 -16.854  1.00  0.00           H  
ATOM   1949  HA  LYS A 137       2.079  31.221 -18.069  1.00  0.00           H  
ATOM   1950 1HB  LYS A 137       5.011  31.788 -18.578  1.00  0.00           H  
ATOM   1951 2HB  LYS A 137       4.422  30.159 -18.819  1.00  0.00           H  
ATOM   1952 1HG  LYS A 137       4.579  31.300 -20.911  1.00  0.00           H  
ATOM   1953 2HG  LYS A 137       2.880  31.061 -20.609  1.00  0.00           H  
ATOM   1954 1HD  LYS A 137       3.244  33.181 -21.588  1.00  0.00           H  
ATOM   1955 2HD  LYS A 137       2.929  33.494 -19.900  1.00  0.00           H  
ATOM   1956 1HE  LYS A 137       5.290  33.772 -19.429  1.00  0.00           H  
ATOM   1957 2HE  LYS A 137       5.724  33.203 -21.056  1.00  0.00           H  
ATOM   1958 1HZ  LYS A 137       5.789  35.593 -20.878  1.00  0.00           H  
ATOM   1959 2HZ  LYS A 137       4.613  35.143 -21.938  1.00  0.00           H  
ATOM   1960 3HZ  LYS A 137       4.193  35.608 -20.394  1.00  0.00           H  
ATOM   1961  N   VAL A 138       2.582  29.469 -16.327  1.00  0.00           N  
ATOM   1962  CA  VAL A 138       2.847  28.598 -15.184  1.00  0.00           C  
ATOM   1963  C   VAL A 138       2.932  27.122 -15.507  1.00  0.00           C  
ATOM   1964  O   VAL A 138       2.049  26.557 -16.156  1.00  0.00           O  
ATOM   1965  CB  VAL A 138       1.793  28.786 -14.086  1.00  0.00           C  
ATOM   1966  CG1 VAL A 138       2.111  27.865 -12.941  1.00  0.00           C  
ATOM   1967  CG2 VAL A 138       1.819  30.172 -13.626  1.00  0.00           C  
ATOM   1968  H   VAL A 138       1.794  29.299 -16.945  1.00  0.00           H  
ATOM   1969  HA  VAL A 138       3.802  28.888 -14.762  1.00  0.00           H  
ATOM   1970  HB  VAL A 138       0.805  28.536 -14.463  1.00  0.00           H  
ATOM   1971 1HG1 VAL A 138       1.391  27.997 -12.147  1.00  0.00           H  
ATOM   1972 2HG1 VAL A 138       2.085  26.846 -13.285  1.00  0.00           H  
ATOM   1973 3HG1 VAL A 138       3.103  28.095 -12.557  1.00  0.00           H  
ATOM   1974 1HG2 VAL A 138       1.118  30.297 -12.829  1.00  0.00           H  
ATOM   1975 2HG2 VAL A 138       2.796  30.372 -13.269  1.00  0.00           H  
ATOM   1976 3HG2 VAL A 138       1.582  30.841 -14.439  1.00  0.00           H  
ATOM   1977  N   ASP A 139       3.999  26.492 -15.023  1.00  0.00           N  
ATOM   1978  CA  ASP A 139       4.158  25.060 -15.210  1.00  0.00           C  
ATOM   1979  C   ASP A 139       4.008  24.400 -13.858  1.00  0.00           C  
ATOM   1980  O   ASP A 139       4.826  24.629 -12.961  1.00  0.00           O  
ATOM   1981  CB  ASP A 139       5.509  24.664 -15.781  1.00  0.00           C  
ATOM   1982  CG  ASP A 139       5.538  23.166 -16.251  1.00  0.00           C  
ATOM   1983  OD1 ASP A 139       4.486  22.694 -16.688  1.00  0.00           O  
ATOM   1984  OD2 ASP A 139       6.571  22.522 -16.227  1.00  0.00           O  
ATOM   1985  H   ASP A 139       4.689  27.034 -14.496  1.00  0.00           H  
ATOM   1986  HA  ASP A 139       3.370  24.688 -15.864  1.00  0.00           H  
ATOM   1987 1HB  ASP A 139       5.732  25.304 -16.631  1.00  0.00           H  
ATOM   1988 2HB  ASP A 139       6.297  24.827 -15.034  1.00  0.00           H  
ATOM   1989  N   CYS A 140       2.935  23.650 -13.689  1.00  0.00           N  
ATOM   1990  CA  CYS A 140       2.687  22.981 -12.427  1.00  0.00           C  
ATOM   1991  C   CYS A 140       2.906  21.483 -12.532  1.00  0.00           C  
ATOM   1992  O   CYS A 140       2.705  20.894 -13.599  1.00  0.00           O  
ATOM   1993  CB  CYS A 140       1.265  23.224 -11.950  1.00  0.00           C  
ATOM   1994  SG  CYS A 140       0.853  24.931 -11.582  1.00  0.00           S  
ATOM   1995  H   CYS A 140       2.299  23.511 -14.463  1.00  0.00           H  
ATOM   1996  HA  CYS A 140       3.373  23.376 -11.689  1.00  0.00           H  
ATOM   1997 1HB  CYS A 140       0.559  22.853 -12.694  1.00  0.00           H  
ATOM   1998 2HB  CYS A 140       1.118  22.664 -11.064  1.00  0.00           H  
ATOM   1999  N   ALA A 141       3.273  20.858 -11.422  1.00  0.00           N  
ATOM   2000  CA  ALA A 141       3.429  19.408 -11.383  1.00  0.00           C  
ATOM   2001  C   ALA A 141       3.168  18.842 -10.005  1.00  0.00           C  
ATOM   2002  O   ALA A 141       3.393  19.502  -8.987  1.00  0.00           O  
ATOM   2003  CB  ALA A 141       4.838  19.027 -11.812  1.00  0.00           C  
ATOM   2004  H   ALA A 141       3.468  21.429 -10.599  1.00  0.00           H  
ATOM   2005  HA  ALA A 141       2.704  18.969 -12.060  1.00  0.00           H  
ATOM   2006 1HB  ALA A 141       4.950  17.945 -11.794  1.00  0.00           H  
ATOM   2007 2HB  ALA A 141       5.032  19.395 -12.816  1.00  0.00           H  
ATOM   2008 3HB  ALA A 141       5.526  19.458 -11.156  1.00  0.00           H  
ATOM   2009  N   PHE A 142       2.718  17.599  -9.959  1.00  0.00           N  
ATOM   2010  CA  PHE A 142       2.564  16.950  -8.673  1.00  0.00           C  
ATOM   2011  C   PHE A 142       3.867  16.281  -8.344  1.00  0.00           C  
ATOM   2012  O   PHE A 142       4.477  15.650  -9.207  1.00  0.00           O  
ATOM   2013  CB  PHE A 142       1.468  15.873  -8.667  1.00  0.00           C  
ATOM   2014  CG  PHE A 142       0.035  16.325  -8.723  1.00  0.00           C  
ATOM   2015  CD1 PHE A 142      -0.369  17.572  -8.295  1.00  0.00           C  
ATOM   2016  CD2 PHE A 142      -0.922  15.470  -9.243  1.00  0.00           C  
ATOM   2017  CE1 PHE A 142      -1.711  17.951  -8.405  1.00  0.00           C  
ATOM   2018  CE2 PHE A 142      -2.235  15.854  -9.353  1.00  0.00           C  
ATOM   2019  CZ  PHE A 142      -2.618  17.097  -8.943  1.00  0.00           C  
ATOM   2020  H   PHE A 142       2.545  17.097 -10.828  1.00  0.00           H  
ATOM   2021  HA  PHE A 142       2.347  17.695  -7.909  1.00  0.00           H  
ATOM   2022 1HB  PHE A 142       1.633  15.217  -9.524  1.00  0.00           H  
ATOM   2023 2HB  PHE A 142       1.591  15.260  -7.774  1.00  0.00           H  
ATOM   2024  HD1 PHE A 142       0.370  18.250  -7.877  1.00  0.00           H  
ATOM   2025  HD2 PHE A 142      -0.617  14.481  -9.585  1.00  0.00           H  
ATOM   2026  HE1 PHE A 142      -2.047  18.931  -8.070  1.00  0.00           H  
ATOM   2027  HE2 PHE A 142      -2.975  15.173  -9.772  1.00  0.00           H  
ATOM   2028  HZ  PHE A 142      -3.653  17.394  -9.037  1.00  0.00           H  
ATOM   2029  N   PHE A 143       4.273  16.402  -7.100  1.00  0.00           N  
ATOM   2030  CA  PHE A 143       5.446  15.741  -6.581  1.00  0.00           C  
ATOM   2031  C   PHE A 143       5.056  14.828  -5.453  1.00  0.00           C  
ATOM   2032  O   PHE A 143       4.164  15.132  -4.653  1.00  0.00           O  
ATOM   2033  CB  PHE A 143       6.480  16.769  -6.141  1.00  0.00           C  
ATOM   2034  CG  PHE A 143       7.160  17.464  -7.317  1.00  0.00           C  
ATOM   2035  CD1 PHE A 143       6.572  18.492  -8.019  1.00  0.00           C  
ATOM   2036  CD2 PHE A 143       8.435  17.111  -7.669  1.00  0.00           C  
ATOM   2037  CE1 PHE A 143       7.243  19.128  -9.049  1.00  0.00           C  
ATOM   2038  CE2 PHE A 143       9.094  17.750  -8.712  1.00  0.00           C  
ATOM   2039  CZ  PHE A 143       8.494  18.758  -9.396  1.00  0.00           C  
ATOM   2040  H   PHE A 143       3.739  16.995  -6.474  1.00  0.00           H  
ATOM   2041  HA  PHE A 143       5.885  15.139  -7.370  1.00  0.00           H  
ATOM   2042 1HB  PHE A 143       6.002  17.515  -5.519  1.00  0.00           H  
ATOM   2043 2HB  PHE A 143       7.249  16.280  -5.539  1.00  0.00           H  
ATOM   2044  HD1 PHE A 143       5.563  18.811  -7.759  1.00  0.00           H  
ATOM   2045  HD2 PHE A 143       8.930  16.302  -7.121  1.00  0.00           H  
ATOM   2046  HE1 PHE A 143       6.768  19.934  -9.568  1.00  0.00           H  
ATOM   2047  HE2 PHE A 143      10.090  17.440  -8.986  1.00  0.00           H  
ATOM   2048  HZ  PHE A 143       9.018  19.261 -10.207  1.00  0.00           H  
ATOM   2049  N   ILE A 144       5.731  13.703  -5.396  1.00  0.00           N  
ATOM   2050  CA  ILE A 144       5.516  12.739  -4.346  1.00  0.00           C  
ATOM   2051  C   ILE A 144       6.805  12.597  -3.592  1.00  0.00           C  
ATOM   2052  O   ILE A 144       7.848  12.324  -4.186  1.00  0.00           O  
ATOM   2053  CB  ILE A 144       5.093  11.385  -4.911  1.00  0.00           C  
ATOM   2054  CG1 ILE A 144       3.847  11.563  -5.797  1.00  0.00           C  
ATOM   2055  CG2 ILE A 144       4.823  10.424  -3.752  1.00  0.00           C  
ATOM   2056  CD1 ILE A 144       4.173  11.794  -7.279  1.00  0.00           C  
ATOM   2057  H   ILE A 144       6.420  13.517  -6.123  1.00  0.00           H  
ATOM   2058  HA  ILE A 144       4.754  13.101  -3.660  1.00  0.00           H  
ATOM   2059  HB  ILE A 144       5.888  10.982  -5.538  1.00  0.00           H  
ATOM   2060 1HG1 ILE A 144       3.220  10.676  -5.712  1.00  0.00           H  
ATOM   2061 2HG1 ILE A 144       3.289  12.416  -5.456  1.00  0.00           H  
ATOM   2062 1HG2 ILE A 144       4.521   9.449  -4.137  1.00  0.00           H  
ATOM   2063 2HG2 ILE A 144       5.725  10.302  -3.151  1.00  0.00           H  
ATOM   2064 3HG2 ILE A 144       4.034  10.822  -3.123  1.00  0.00           H  
ATOM   2065 1HD1 ILE A 144       3.248  11.917  -7.839  1.00  0.00           H  
ATOM   2066 2HD1 ILE A 144       4.781  12.687  -7.396  1.00  0.00           H  
ATOM   2067 3HD1 ILE A 144       4.717  10.941  -7.667  1.00  0.00           H  
ATOM   2068  N   CYS A 145       6.743  12.786  -2.288  1.00  0.00           N  
ATOM   2069  CA  CYS A 145       7.940  12.727  -1.488  1.00  0.00           C  
ATOM   2070  C   CYS A 145       7.669  11.908  -0.231  1.00  0.00           C  
ATOM   2071  O   CYS A 145       6.513  11.714   0.135  1.00  0.00           O  
ATOM   2072  CB  CYS A 145       8.280  14.151  -1.078  1.00  0.00           C  
ATOM   2073  SG  CYS A 145       8.423  15.350  -2.457  1.00  0.00           S  
ATOM   2074  H   CYS A 145       5.857  13.020  -1.839  1.00  0.00           H  
ATOM   2075  HA  CYS A 145       8.732  12.280  -2.080  1.00  0.00           H  
ATOM   2076 1HB  CYS A 145       7.504  14.508  -0.454  1.00  0.00           H  
ATOM   2077 2HB  CYS A 145       9.160  14.169  -0.489  1.00  0.00           H  
ATOM   2078  N   PRO A 146       8.686  11.347   0.419  1.00  0.00           N  
ATOM   2079  CA  PRO A 146       8.579  10.677   1.702  1.00  0.00           C  
ATOM   2080  C   PRO A 146       8.425  11.674   2.844  1.00  0.00           C  
ATOM   2081  O   PRO A 146       8.997  12.763   2.788  1.00  0.00           O  
ATOM   2082  CB  PRO A 146       9.923   9.947   1.783  1.00  0.00           C  
ATOM   2083  CG  PRO A 146      10.873  10.840   0.971  1.00  0.00           C  
ATOM   2084  CD  PRO A 146      10.041  11.349  -0.165  1.00  0.00           C  
ATOM   2085  HA  PRO A 146       7.737   9.966   1.683  1.00  0.00           H  
ATOM   2086 1HB  PRO A 146      10.234   9.825   2.825  1.00  0.00           H  
ATOM   2087 2HB  PRO A 146       9.822   8.933   1.365  1.00  0.00           H  
ATOM   2088 1HG  PRO A 146      11.247  11.654   1.606  1.00  0.00           H  
ATOM   2089 2HG  PRO A 146      11.750  10.305   0.619  1.00  0.00           H  
ATOM   2090 1HD  PRO A 146      10.391  12.343  -0.428  1.00  0.00           H  
ATOM   2091 2HD  PRO A 146      10.097  10.648  -1.015  1.00  0.00           H  
ATOM   2092  N   GLU A 147       7.795  11.253   3.939  1.00  0.00           N  
ATOM   2093  CA  GLU A 147       7.824  12.038   5.179  1.00  0.00           C  
ATOM   2094  C   GLU A 147       8.990  11.618   6.077  1.00  0.00           C  
ATOM   2095  O   GLU A 147       9.130  12.105   7.203  1.00  0.00           O  
ATOM   2096  CB  GLU A 147       6.547  11.910   6.007  1.00  0.00           C  
ATOM   2097  CG  GLU A 147       5.295  12.491   5.419  1.00  0.00           C  
ATOM   2098  CD  GLU A 147       4.142  12.387   6.399  1.00  0.00           C  
ATOM   2099  OE1 GLU A 147       4.360  11.869   7.468  1.00  0.00           O  
ATOM   2100  OE2 GLU A 147       3.047  12.840   6.104  1.00  0.00           O  
ATOM   2101  H   GLU A 147       7.264  10.378   3.922  1.00  0.00           H  
ATOM   2102  HA  GLU A 147       7.950  13.084   4.910  1.00  0.00           H  
ATOM   2103 1HB  GLU A 147       6.354  10.850   6.199  1.00  0.00           H  
ATOM   2104 2HB  GLU A 147       6.703  12.388   6.974  1.00  0.00           H  
ATOM   2105 1HG  GLU A 147       5.477  13.538   5.190  1.00  0.00           H  
ATOM   2106 2HG  GLU A 147       5.050  11.967   4.496  1.00  0.00           H  
ATOM   2107  N   SER A 148       9.783  10.670   5.587  1.00  0.00           N  
ATOM   2108  CA  SER A 148      10.880  10.044   6.317  1.00  0.00           C  
ATOM   2109  C   SER A 148      10.309   9.332   7.526  1.00  0.00           C  
ATOM   2110  O   SER A 148       9.092   9.191   7.638  1.00  0.00           O  
ATOM   2111  CB  SER A 148      11.950  11.041   6.735  1.00  0.00           C  
ATOM   2112  OG  SER A 148      13.079  10.356   7.220  1.00  0.00           O  
ATOM   2113  H   SER A 148       9.595  10.355   4.649  1.00  0.00           H  
ATOM   2114  HA  SER A 148      11.347   9.296   5.673  1.00  0.00           H  
ATOM   2115 1HB  SER A 148      12.227  11.660   5.883  1.00  0.00           H  
ATOM   2116 2HB  SER A 148      11.568  11.700   7.512  1.00  0.00           H  
ATOM   2117  HG  SER A 148      13.753  11.029   7.369  1.00  0.00           H  
ATOM   2118  N   THR A 149      11.171   8.849   8.404  1.00  0.00           N  
ATOM   2119  CA  THR A 149      10.654   8.112   9.545  1.00  0.00           C  
ATOM   2120  C   THR A 149      11.245   8.507  10.892  1.00  0.00           C  
ATOM   2121  O   THR A 149      12.400   8.918  10.995  1.00  0.00           O  
ATOM   2122  CB  THR A 149      10.881   6.595   9.356  1.00  0.00           C  
ATOM   2123  OG1 THR A 149      12.286   6.326   9.292  1.00  0.00           O  
ATOM   2124  CG2 THR A 149      10.194   6.044   8.095  1.00  0.00           C  
ATOM   2125  H   THR A 149      12.157   9.031   8.255  1.00  0.00           H  
ATOM   2126  HA  THR A 149       9.580   8.289   9.605  1.00  0.00           H  
ATOM   2127  HB  THR A 149      10.478   6.098  10.202  1.00  0.00           H  
ATOM   2128  HG1 THR A 149      12.711   6.675  10.081  1.00  0.00           H  
ATOM   2129 1HG2 THR A 149      10.366   4.969   8.032  1.00  0.00           H  
ATOM   2130 2HG2 THR A 149       9.131   6.236   8.161  1.00  0.00           H  
ATOM   2131 3HG2 THR A 149      10.592   6.524   7.208  1.00  0.00           H  
ATOM   2132  N   ASP A 150      10.444   8.269  11.929  1.00  0.00           N  
ATOM   2133  CA  ASP A 150      10.842   8.372  13.335  1.00  0.00           C  
ATOM   2134  C   ASP A 150      11.183   6.963  13.824  1.00  0.00           C  
ATOM   2135  O   ASP A 150      11.971   6.759  14.747  1.00  0.00           O  
ATOM   2136  CB  ASP A 150       9.717   8.978  14.180  1.00  0.00           C  
ATOM   2137  CG  ASP A 150       9.358  10.426  13.772  1.00  0.00           C  
ATOM   2138  OD1 ASP A 150      10.230  11.257  13.769  1.00  0.00           O  
ATOM   2139  OD2 ASP A 150       8.200  10.681  13.454  1.00  0.00           O  
ATOM   2140  H   ASP A 150       9.502   7.981  11.717  1.00  0.00           H  
ATOM   2141  HA  ASP A 150      11.732   8.997  13.416  1.00  0.00           H  
ATOM   2142 1HB  ASP A 150       8.828   8.354  14.100  1.00  0.00           H  
ATOM   2143 2HB  ASP A 150      10.018   8.979  15.228  1.00  0.00           H  
ATOM   2144  N   SER A 151      10.534   6.005  13.172  1.00  0.00           N  
ATOM   2145  CA  SER A 151      10.598   4.573  13.412  1.00  0.00           C  
ATOM   2146  C   SER A 151      10.315   3.924  12.065  1.00  0.00           C  
ATOM   2147  O   SER A 151       9.376   4.333  11.379  1.00  0.00           O  
ATOM   2148  CB  SER A 151       9.563   4.146  14.433  1.00  0.00           C  
ATOM   2149  OG  SER A 151       9.599   2.759  14.636  1.00  0.00           O  
ATOM   2150  H   SER A 151       9.934   6.306  12.428  1.00  0.00           H  
ATOM   2151  HA  SER A 151      11.599   4.295  13.748  1.00  0.00           H  
ATOM   2152 1HB  SER A 151       9.745   4.663  15.377  1.00  0.00           H  
ATOM   2153 2HB  SER A 151       8.574   4.439  14.084  1.00  0.00           H  
ATOM   2154  HG  SER A 151      10.412   2.585  15.118  1.00  0.00           H  
ATOM   2155  N   GLY A 152      11.075   2.888  11.707  1.00  0.00           N  
ATOM   2156  CA  GLY A 152      11.011   2.260  10.374  1.00  0.00           C  
ATOM   2157  C   GLY A 152       9.623   1.865   9.865  1.00  0.00           C  
ATOM   2158  O   GLY A 152       9.424   1.722   8.657  1.00  0.00           O  
ATOM   2159  H   GLY A 152      11.780   2.566  12.356  1.00  0.00           H  
ATOM   2160 1HA  GLY A 152      11.462   2.946   9.655  1.00  0.00           H  
ATOM   2161 2HA  GLY A 152      11.645   1.375  10.379  1.00  0.00           H  
ATOM   2162  N   THR A 153       8.680   1.650  10.765  1.00  0.00           N  
ATOM   2163  CA  THR A 153       7.322   1.283  10.392  1.00  0.00           C  
ATOM   2164  C   THR A 153       6.572   2.401   9.651  1.00  0.00           C  
ATOM   2165  O   THR A 153       5.806   2.148   8.714  1.00  0.00           O  
ATOM   2166  CB  THR A 153       6.504   0.887  11.634  1.00  0.00           C  
ATOM   2167  OG1 THR A 153       7.100  -0.260  12.265  1.00  0.00           O  
ATOM   2168  CG2 THR A 153       5.074   0.570  11.241  1.00  0.00           C  
ATOM   2169  H   THR A 153       8.908   1.775  11.741  1.00  0.00           H  
ATOM   2170  HA  THR A 153       7.375   0.422   9.728  1.00  0.00           H  
ATOM   2171  HB  THR A 153       6.506   1.717  12.341  1.00  0.00           H  
ATOM   2172  HG1 THR A 153       6.617  -0.469  13.071  1.00  0.00           H  
ATOM   2173 1HG2 THR A 153       4.505   0.298  12.129  1.00  0.00           H  
ATOM   2174 2HG2 THR A 153       4.624   1.446  10.774  1.00  0.00           H  
ATOM   2175 3HG2 THR A 153       5.066  -0.261  10.537  1.00  0.00           H  
ATOM   2176  N   LYS A 154       6.737   3.647  10.100  1.00  0.00           N  
ATOM   2177  CA  LYS A 154       5.895   4.741   9.601  1.00  0.00           C  
ATOM   2178  C   LYS A 154       6.334   5.341   8.271  1.00  0.00           C  
ATOM   2179  O   LYS A 154       6.626   6.531   8.155  1.00  0.00           O  
ATOM   2180  CB  LYS A 154       5.811   5.840  10.662  1.00  0.00           C  
ATOM   2181  CG  LYS A 154       4.908   7.020  10.284  1.00  0.00           C  
ATOM   2182  CD  LYS A 154       4.655   7.943  11.477  1.00  0.00           C  
ATOM   2183  CE  LYS A 154       5.917   8.673  11.900  1.00  0.00           C  
ATOM   2184  NZ  LYS A 154       5.664   9.656  12.981  1.00  0.00           N  
ATOM   2185  H   LYS A 154       7.466   3.831  10.787  1.00  0.00           H  
ATOM   2186  HA  LYS A 154       4.891   4.344   9.454  1.00  0.00           H  
ATOM   2187 1HB  LYS A 154       5.436   5.416  11.593  1.00  0.00           H  
ATOM   2188 2HB  LYS A 154       6.812   6.228  10.857  1.00  0.00           H  
ATOM   2189 1HG  LYS A 154       5.363   7.597   9.476  1.00  0.00           H  
ATOM   2190 2HG  LYS A 154       3.946   6.639   9.932  1.00  0.00           H  
ATOM   2191 1HD  LYS A 154       3.893   8.678  11.201  1.00  0.00           H  
ATOM   2192 2HD  LYS A 154       4.282   7.360  12.319  1.00  0.00           H  
ATOM   2193 1HE  LYS A 154       6.642   7.944  12.258  1.00  0.00           H  
ATOM   2194 2HE  LYS A 154       6.338   9.198  11.041  1.00  0.00           H  
ATOM   2195 1HZ  LYS A 154       6.566  10.093  13.214  1.00  0.00           H  
ATOM   2196 2HZ  LYS A 154       5.017  10.360  12.671  1.00  0.00           H  
ATOM   2197 3HZ  LYS A 154       5.297   9.195  13.794  1.00  0.00           H  
ATOM   2198  N   GLN A 155       6.272   4.532   7.231  1.00  0.00           N  
ATOM   2199  CA  GLN A 155       6.698   4.964   5.905  1.00  0.00           C  
ATOM   2200  C   GLN A 155       5.579   5.645   5.142  1.00  0.00           C  
ATOM   2201  O   GLN A 155       4.987   5.070   4.233  1.00  0.00           O  
ATOM   2202  CB  GLN A 155       7.266   3.790   5.114  1.00  0.00           C  
ATOM   2203  CG  GLN A 155       8.517   3.246   5.748  1.00  0.00           C  
ATOM   2204  CD  GLN A 155       9.123   2.058   5.038  1.00  0.00           C  
ATOM   2205  OE1 GLN A 155       9.014   1.889   3.823  1.00  0.00           O  
ATOM   2206  NE2 GLN A 155       9.782   1.216   5.822  1.00  0.00           N  
ATOM   2207  H   GLN A 155       5.979   3.572   7.412  1.00  0.00           H  
ATOM   2208  HA  GLN A 155       7.498   5.694   6.030  1.00  0.00           H  
ATOM   2209 1HB  GLN A 155       6.531   2.989   5.070  1.00  0.00           H  
ATOM   2210 2HB  GLN A 155       7.490   4.098   4.088  1.00  0.00           H  
ATOM   2211 1HG  GLN A 155       9.263   4.038   5.768  1.00  0.00           H  
ATOM   2212 2HG  GLN A 155       8.275   2.943   6.768  1.00  0.00           H  
ATOM   2213 1HE2 GLN A 155      10.216   0.401   5.440  1.00  0.00           H  
ATOM   2214 2HE2 GLN A 155       9.823   1.401   6.833  1.00  0.00           H  
ATOM   2215  N   GLU A 156       5.269   6.863   5.552  1.00  0.00           N  
ATOM   2216  CA  GLU A 156       4.190   7.629   4.935  1.00  0.00           C  
ATOM   2217  C   GLU A 156       4.723   8.614   3.895  1.00  0.00           C  
ATOM   2218  O   GLU A 156       5.886   9.034   3.956  1.00  0.00           O  
ATOM   2219  CB  GLU A 156       3.363   8.358   5.997  1.00  0.00           C  
ATOM   2220  CG  GLU A 156       2.666   7.403   6.976  1.00  0.00           C  
ATOM   2221  CD  GLU A 156       1.732   8.075   7.985  1.00  0.00           C  
ATOM   2222  OE1 GLU A 156       1.472   9.265   7.882  1.00  0.00           O  
ATOM   2223  OE2 GLU A 156       1.278   7.380   8.866  1.00  0.00           O  
ATOM   2224  H   GLU A 156       5.804   7.236   6.340  1.00  0.00           H  
ATOM   2225  HA  GLU A 156       3.527   6.933   4.420  1.00  0.00           H  
ATOM   2226 1HB  GLU A 156       4.015   9.021   6.574  1.00  0.00           H  
ATOM   2227 2HB  GLU A 156       2.608   8.980   5.515  1.00  0.00           H  
ATOM   2228 1HG  GLU A 156       2.091   6.681   6.398  1.00  0.00           H  
ATOM   2229 2HG  GLU A 156       3.436   6.853   7.515  1.00  0.00           H  
ATOM   2230  N   GLU A 157       3.869   8.942   2.927  1.00  0.00           N  
ATOM   2231  CA  GLU A 157       4.165   9.924   1.885  1.00  0.00           C  
ATOM   2232  C   GLU A 157       3.477  11.252   2.103  1.00  0.00           C  
ATOM   2233  O   GLU A 157       2.420  11.337   2.736  1.00  0.00           O  
ATOM   2234  CB  GLU A 157       3.751   9.436   0.495  1.00  0.00           C  
ATOM   2235  CG  GLU A 157       4.517   8.281  -0.057  1.00  0.00           C  
ATOM   2236  CD  GLU A 157       3.966   7.847  -1.393  1.00  0.00           C  
ATOM   2237  OE1 GLU A 157       2.817   8.162  -1.670  1.00  0.00           O  
ATOM   2238  OE2 GLU A 157       4.678   7.232  -2.150  1.00  0.00           O  
ATOM   2239  H   GLU A 157       2.953   8.516   2.939  1.00  0.00           H  
ATOM   2240  HA  GLU A 157       5.239  10.109   1.881  1.00  0.00           H  
ATOM   2241 1HB  GLU A 157       2.700   9.158   0.511  1.00  0.00           H  
ATOM   2242 2HB  GLU A 157       3.857  10.261  -0.218  1.00  0.00           H  
ATOM   2243 1HG  GLU A 157       5.561   8.581  -0.184  1.00  0.00           H  
ATOM   2244 2HG  GLU A 157       4.485   7.468   0.645  1.00  0.00           H  
ATOM   2245  N   ILE A 158       4.059  12.264   1.491  1.00  0.00           N  
ATOM   2246  CA  ILE A 158       3.518  13.604   1.436  1.00  0.00           C  
ATOM   2247  C   ILE A 158       3.494  14.018  -0.026  1.00  0.00           C  
ATOM   2248  O   ILE A 158       4.443  13.773  -0.774  1.00  0.00           O  
ATOM   2249  CB  ILE A 158       4.402  14.561   2.267  1.00  0.00           C  
ATOM   2250  CG1 ILE A 158       3.859  15.964   2.325  1.00  0.00           C  
ATOM   2251  CG2 ILE A 158       5.791  14.585   1.741  1.00  0.00           C  
ATOM   2252  CD1 ILE A 158       4.578  16.775   3.391  1.00  0.00           C  
ATOM   2253  H   ILE A 158       4.941  12.080   1.018  1.00  0.00           H  
ATOM   2254  HA  ILE A 158       2.501  13.606   1.826  1.00  0.00           H  
ATOM   2255  HB  ILE A 158       4.423  14.201   3.281  1.00  0.00           H  
ATOM   2256 1HG1 ILE A 158       3.994  16.452   1.357  1.00  0.00           H  
ATOM   2257 2HG1 ILE A 158       2.793  15.938   2.555  1.00  0.00           H  
ATOM   2258 1HG2 ILE A 158       6.417  15.234   2.356  1.00  0.00           H  
ATOM   2259 2HG2 ILE A 158       6.201  13.581   1.752  1.00  0.00           H  
ATOM   2260 3HG2 ILE A 158       5.752  14.966   0.731  1.00  0.00           H  
ATOM   2261 1HD1 ILE A 158       4.197  17.780   3.428  1.00  0.00           H  
ATOM   2262 2HD1 ILE A 158       4.439  16.302   4.366  1.00  0.00           H  
ATOM   2263 3HD1 ILE A 158       5.633  16.803   3.153  1.00  0.00           H  
ATOM   2264  N   LYS A 159       2.406  14.624  -0.451  1.00  0.00           N  
ATOM   2265  CA  LYS A 159       2.332  15.070  -1.826  1.00  0.00           C  
ATOM   2266  C   LYS A 159       2.294  16.565  -1.878  1.00  0.00           C  
ATOM   2267  O   LYS A 159       1.862  17.226  -0.928  1.00  0.00           O  
ATOM   2268  CB  LYS A 159       1.111  14.513  -2.554  1.00  0.00           C  
ATOM   2269  CG  LYS A 159       1.289  13.171  -3.215  1.00  0.00           C  
ATOM   2270  CD  LYS A 159       1.199  12.018  -2.253  1.00  0.00           C  
ATOM   2271  CE  LYS A 159       0.893  10.745  -3.015  1.00  0.00           C  
ATOM   2272  NZ  LYS A 159       0.606   9.618  -2.118  1.00  0.00           N  
ATOM   2273  H   LYS A 159       1.628  14.786   0.174  1.00  0.00           H  
ATOM   2274  HA  LYS A 159       3.224  14.746  -2.358  1.00  0.00           H  
ATOM   2275 1HB  LYS A 159       0.287  14.419  -1.862  1.00  0.00           H  
ATOM   2276 2HB  LYS A 159       0.805  15.222  -3.324  1.00  0.00           H  
ATOM   2277 1HG  LYS A 159       0.549  13.045  -4.006  1.00  0.00           H  
ATOM   2278 2HG  LYS A 159       2.270  13.165  -3.653  1.00  0.00           H  
ATOM   2279 1HD  LYS A 159       2.149  11.893  -1.728  1.00  0.00           H  
ATOM   2280 2HD  LYS A 159       0.415  12.198  -1.519  1.00  0.00           H  
ATOM   2281 1HE  LYS A 159       0.024  10.937  -3.625  1.00  0.00           H  
ATOM   2282 2HE  LYS A 159       1.722  10.480  -3.661  1.00  0.00           H  
ATOM   2283 1HZ  LYS A 159       0.374   8.810  -2.667  1.00  0.00           H  
ATOM   2284 2HZ  LYS A 159       1.423   9.385  -1.542  1.00  0.00           H  
ATOM   2285 3HZ  LYS A 159      -0.204   9.906  -1.526  1.00  0.00           H  
ATOM   2286  N   ALA A 160       2.717  17.109  -2.999  1.00  0.00           N  
ATOM   2287  CA  ALA A 160       2.601  18.534  -3.154  1.00  0.00           C  
ATOM   2288  C   ALA A 160       2.442  18.940  -4.600  1.00  0.00           C  
ATOM   2289  O   ALA A 160       3.004  18.332  -5.512  1.00  0.00           O  
ATOM   2290  CB  ALA A 160       3.828  19.214  -2.569  1.00  0.00           C  
ATOM   2291  H   ALA A 160       3.117  16.518  -3.728  1.00  0.00           H  
ATOM   2292  HA  ALA A 160       1.712  18.855  -2.620  1.00  0.00           H  
ATOM   2293 1HB  ALA A 160       3.702  20.285  -2.670  1.00  0.00           H  
ATOM   2294 2HB  ALA A 160       3.926  18.953  -1.516  1.00  0.00           H  
ATOM   2295 3HB  ALA A 160       4.712  18.892  -3.106  1.00  0.00           H  
ATOM   2296  N   LEU A 161       1.707  20.013  -4.804  1.00  0.00           N  
ATOM   2297  CA  LEU A 161       1.623  20.612  -6.114  1.00  0.00           C  
ATOM   2298  C   LEU A 161       2.614  21.732  -6.160  1.00  0.00           C  
ATOM   2299  O   LEU A 161       2.570  22.626  -5.316  1.00  0.00           O  
ATOM   2300  CB  LEU A 161       0.263  21.217  -6.382  1.00  0.00           C  
ATOM   2301  CG  LEU A 161       0.161  21.956  -7.726  1.00  0.00           C  
ATOM   2302  CD1 LEU A 161       0.248  20.977  -8.833  1.00  0.00           C  
ATOM   2303  CD2 LEU A 161      -1.072  22.756  -7.765  1.00  0.00           C  
ATOM   2304  H   LEU A 161       1.220  20.433  -4.013  1.00  0.00           H  
ATOM   2305  HA  LEU A 161       1.877  19.881  -6.879  1.00  0.00           H  
ATOM   2306 1HB  LEU A 161      -0.486  20.425  -6.372  1.00  0.00           H  
ATOM   2307 2HB  LEU A 161       0.032  21.922  -5.594  1.00  0.00           H  
ATOM   2308  HG  LEU A 161       1.009  22.630  -7.825  1.00  0.00           H  
ATOM   2309 1HD1 LEU A 161       0.195  21.454  -9.749  1.00  0.00           H  
ATOM   2310 2HD1 LEU A 161       1.168  20.438  -8.759  1.00  0.00           H  
ATOM   2311 3HD1 LEU A 161      -0.561  20.323  -8.765  1.00  0.00           H  
ATOM   2312 1HD2 LEU A 161      -1.129  23.303  -8.696  1.00  0.00           H  
ATOM   2313 2HD2 LEU A 161      -1.926  22.103  -7.668  1.00  0.00           H  
ATOM   2314 3HD2 LEU A 161      -1.039  23.451  -6.952  1.00  0.00           H  
ATOM   2315  N   LEU A 162       3.547  21.662  -7.083  1.00  0.00           N  
ATOM   2316  CA  LEU A 162       4.541  22.704  -7.210  1.00  0.00           C  
ATOM   2317  C   LEU A 162       4.272  23.480  -8.473  1.00  0.00           C  
ATOM   2318  O   LEU A 162       4.088  22.883  -9.535  1.00  0.00           O  
ATOM   2319  CB  LEU A 162       5.942  22.101  -7.256  1.00  0.00           C  
ATOM   2320  CG  LEU A 162       6.600  21.698  -5.890  1.00  0.00           C  
ATOM   2321  CD1 LEU A 162       5.831  20.605  -5.203  1.00  0.00           C  
ATOM   2322  CD2 LEU A 162       8.032  21.280  -6.187  1.00  0.00           C  
ATOM   2323  H   LEU A 162       3.544  20.880  -7.739  1.00  0.00           H  
ATOM   2324  HA  LEU A 162       4.466  23.385  -6.362  1.00  0.00           H  
ATOM   2325 1HB  LEU A 162       5.878  21.225  -7.857  1.00  0.00           H  
ATOM   2326 2HB  LEU A 162       6.607  22.806  -7.758  1.00  0.00           H  
ATOM   2327  HG  LEU A 162       6.586  22.527  -5.215  1.00  0.00           H  
ATOM   2328 1HD1 LEU A 162       6.319  20.354  -4.270  1.00  0.00           H  
ATOM   2329 2HD1 LEU A 162       4.841  20.937  -4.993  1.00  0.00           H  
ATOM   2330 3HD1 LEU A 162       5.781  19.750  -5.802  1.00  0.00           H  
ATOM   2331 1HD2 LEU A 162       8.544  20.996  -5.314  1.00  0.00           H  
ATOM   2332 2HD2 LEU A 162       8.056  20.461  -6.851  1.00  0.00           H  
ATOM   2333 3HD2 LEU A 162       8.531  22.107  -6.626  1.00  0.00           H  
ATOM   2334  N   CYS A 163       4.238  24.799  -8.376  1.00  0.00           N  
ATOM   2335  CA  CYS A 163       4.014  25.621  -9.554  1.00  0.00           C  
ATOM   2336  C   CYS A 163       5.051  26.702  -9.697  1.00  0.00           C  
ATOM   2337  O   CYS A 163       5.326  27.446  -8.754  1.00  0.00           O  
ATOM   2338  CB  CYS A 163       2.628  26.262  -9.509  1.00  0.00           C  
ATOM   2339  SG  CYS A 163       1.246  25.112  -9.599  1.00  0.00           S  
ATOM   2340  H   CYS A 163       4.373  25.243  -7.467  1.00  0.00           H  
ATOM   2341  HA  CYS A 163       4.081  24.997 -10.435  1.00  0.00           H  
ATOM   2342 1HB  CYS A 163       2.528  26.801  -8.587  1.00  0.00           H  
ATOM   2343 2HB  CYS A 163       2.535  26.976 -10.306  1.00  0.00           H  
ATOM   2344  N   VAL A 164       5.593  26.834 -10.898  1.00  0.00           N  
ATOM   2345  CA  VAL A 164       6.571  27.885 -11.136  1.00  0.00           C  
ATOM   2346  C   VAL A 164       6.090  28.863 -12.204  1.00  0.00           C  
ATOM   2347  O   VAL A 164       5.670  28.455 -13.295  1.00  0.00           O  
ATOM   2348  CB  VAL A 164       7.942  27.279 -11.491  1.00  0.00           C  
ATOM   2349  CG1 VAL A 164       8.948  28.398 -11.796  1.00  0.00           C  
ATOM   2350  CG2 VAL A 164       8.456  26.450 -10.294  1.00  0.00           C  
ATOM   2351  H   VAL A 164       5.339  26.176 -11.641  1.00  0.00           H  
ATOM   2352  HA  VAL A 164       6.702  28.434 -10.214  1.00  0.00           H  
ATOM   2353  HB  VAL A 164       7.848  26.647 -12.380  1.00  0.00           H  
ATOM   2354 1HG1 VAL A 164       9.919  27.966 -12.048  1.00  0.00           H  
ATOM   2355 2HG1 VAL A 164       8.590  28.983 -12.633  1.00  0.00           H  
ATOM   2356 3HG1 VAL A 164       9.053  29.044 -10.921  1.00  0.00           H  
ATOM   2357 1HG2 VAL A 164       9.427  26.029 -10.539  1.00  0.00           H  
ATOM   2358 2HG2 VAL A 164       8.551  27.098  -9.423  1.00  0.00           H  
ATOM   2359 3HG2 VAL A 164       7.763  25.648 -10.069  1.00  0.00           H  
ATOM   2360  N   THR A 165       6.125  30.160 -11.875  1.00  0.00           N  
ATOM   2361  CA  THR A 165       5.640  31.185 -12.797  1.00  0.00           C  
ATOM   2362  C   THR A 165       6.761  31.913 -13.528  1.00  0.00           C  
ATOM   2363  O   THR A 165       7.684  32.436 -12.896  1.00  0.00           O  
ATOM   2364  CB  THR A 165       4.788  32.253 -12.066  1.00  0.00           C  
ATOM   2365  OG1 THR A 165       3.648  31.649 -11.436  1.00  0.00           O  
ATOM   2366  CG2 THR A 165       4.301  33.315 -13.083  1.00  0.00           C  
ATOM   2367  H   THR A 165       6.484  30.415 -10.955  1.00  0.00           H  
ATOM   2368  HA  THR A 165       5.023  30.701 -13.542  1.00  0.00           H  
ATOM   2369  HB  THR A 165       5.391  32.741 -11.305  1.00  0.00           H  
ATOM   2370  HG1 THR A 165       3.063  32.337 -11.101  1.00  0.00           H  
ATOM   2371 1HG2 THR A 165       3.707  34.066 -12.563  1.00  0.00           H  
ATOM   2372 2HG2 THR A 165       5.160  33.800 -13.551  1.00  0.00           H  
ATOM   2373 3HG2 THR A 165       3.693  32.836 -13.853  1.00  0.00           H  
ATOM   2374  N   SER A 166       6.668  31.929 -14.861  1.00  0.00           N  
ATOM   2375  CA  SER A 166       7.595  32.623 -15.742  1.00  0.00           C  
ATOM   2376  C   SER A 166       6.933  33.907 -16.268  1.00  0.00           C  
ATOM   2377  O   SER A 166       5.753  33.890 -16.630  1.00  0.00           O  
ATOM   2378  CB  SER A 166       7.957  31.750 -16.931  1.00  0.00           C  
ATOM   2379  OG  SER A 166       8.826  32.415 -17.810  1.00  0.00           O  
ATOM   2380  H   SER A 166       5.879  31.449 -15.278  1.00  0.00           H  
ATOM   2381  HA  SER A 166       8.491  32.859 -15.176  1.00  0.00           H  
ATOM   2382 1HB  SER A 166       8.380  30.829 -16.618  1.00  0.00           H  
ATOM   2383 2HB  SER A 166       7.045  31.495 -17.462  1.00  0.00           H  
ATOM   2384  HG  SER A 166       8.998  31.799 -18.528  1.00  0.00           H  
ATOM   2385  N   PRO A 167       7.641  35.037 -16.300  1.00  0.00           N  
ATOM   2386  CA  PRO A 167       8.962  35.358 -15.797  1.00  0.00           C  
ATOM   2387  C   PRO A 167       8.778  35.522 -14.318  1.00  0.00           C  
ATOM   2388  O   PRO A 167       7.632  35.521 -13.869  1.00  0.00           O  
ATOM   2389  CB  PRO A 167       9.275  36.687 -16.482  1.00  0.00           C  
ATOM   2390  CG  PRO A 167       7.919  37.337 -16.630  1.00  0.00           C  
ATOM   2391  CD  PRO A 167       6.967  36.183 -16.923  1.00  0.00           C  
ATOM   2392  HA  PRO A 167       9.690  34.574 -16.048  1.00  0.00           H  
ATOM   2393 1HB  PRO A 167       9.955  37.284 -15.851  1.00  0.00           H  
ATOM   2394 2HB  PRO A 167       9.782  36.514 -17.441  1.00  0.00           H  
ATOM   2395 1HG  PRO A 167       7.661  37.874 -15.695  1.00  0.00           H  
ATOM   2396 2HG  PRO A 167       7.938  38.091 -17.427  1.00  0.00           H  
ATOM   2397 1HD  PRO A 167       5.995  36.361 -16.438  1.00  0.00           H  
ATOM   2398 2HD  PRO A 167       6.861  36.019 -18.003  1.00  0.00           H  
ATOM   2399  N   LYS A 168       9.847  35.675 -13.548  1.00  0.00           N  
ATOM   2400  CA  LYS A 168       9.592  35.968 -12.146  1.00  0.00           C  
ATOM   2401  C   LYS A 168       8.634  37.156 -12.187  1.00  0.00           C  
ATOM   2402  O   LYS A 168       8.923  38.162 -12.839  1.00  0.00           O  
ATOM   2403  CB  LYS A 168      10.892  36.309 -11.409  1.00  0.00           C  
ATOM   2404  CG  LYS A 168      10.760  36.459  -9.909  1.00  0.00           C  
ATOM   2405  CD  LYS A 168      12.099  36.803  -9.238  1.00  0.00           C  
ATOM   2406  CE  LYS A 168      11.953  36.921  -7.711  1.00  0.00           C  
ATOM   2407  NZ  LYS A 168      13.240  37.321  -7.039  1.00  0.00           N  
ATOM   2408  H   LYS A 168      10.792  35.626 -13.908  1.00  0.00           H  
ATOM   2409  HA  LYS A 168       9.090  35.127 -11.666  1.00  0.00           H  
ATOM   2410 1HB  LYS A 168      11.631  35.533 -11.597  1.00  0.00           H  
ATOM   2411 2HB  LYS A 168      11.291  37.244 -11.798  1.00  0.00           H  
ATOM   2412 1HG  LYS A 168      10.021  37.221  -9.677  1.00  0.00           H  
ATOM   2413 2HG  LYS A 168      10.419  35.510  -9.509  1.00  0.00           H  
ATOM   2414 1HD  LYS A 168      12.828  36.025  -9.470  1.00  0.00           H  
ATOM   2415 2HD  LYS A 168      12.462  37.751  -9.631  1.00  0.00           H  
ATOM   2416 1HE  LYS A 168      11.187  37.665  -7.482  1.00  0.00           H  
ATOM   2417 2HE  LYS A 168      11.635  35.955  -7.315  1.00  0.00           H  
ATOM   2418 1HZ  LYS A 168      13.092  37.380  -6.034  1.00  0.00           H  
ATOM   2419 2HZ  LYS A 168      13.955  36.638  -7.230  1.00  0.00           H  
ATOM   2420 3HZ  LYS A 168      13.539  38.223  -7.381  1.00  0.00           H  
ATOM   2421  N   SER A 169       7.484  37.013 -11.539  1.00  0.00           N  
ATOM   2422  CA  SER A 169       6.425  38.001 -11.564  1.00  0.00           C  
ATOM   2423  C   SER A 169       6.560  39.036 -10.466  1.00  0.00           C  
ATOM   2424  O   SER A 169       5.982  40.122 -10.543  1.00  0.00           O  
ATOM   2425  CB  SER A 169       5.111  37.265 -11.441  1.00  0.00           C  
ATOM   2426  OG  SER A 169       4.998  36.638 -10.190  1.00  0.00           O  
ATOM   2427  H   SER A 169       7.336  36.178 -10.994  1.00  0.00           H  
ATOM   2428  HA  SER A 169       6.462  38.509 -12.528  1.00  0.00           H  
ATOM   2429 1HB  SER A 169       4.285  37.949 -11.583  1.00  0.00           H  
ATOM   2430 2HB  SER A 169       5.058  36.513 -12.232  1.00  0.00           H  
ATOM   2431  HG  SER A 169       5.877  36.254  -9.995  1.00  0.00           H  
ATOM   2432  N   LEU A 170       7.335  38.693  -9.449  1.00  0.00           N  
ATOM   2433  CA  LEU A 170       7.541  39.563  -8.310  1.00  0.00           C  
ATOM   2434  C   LEU A 170       8.925  40.190  -8.366  1.00  0.00           C  
ATOM   2435  O   LEU A 170       9.871  39.587  -8.872  1.00  0.00           O  
ATOM   2436  CB  LEU A 170       7.353  38.755  -7.028  1.00  0.00           C  
ATOM   2437  CG  LEU A 170       6.004  38.071  -6.960  1.00  0.00           C  
ATOM   2438  CD1 LEU A 170       5.906  37.242  -5.703  1.00  0.00           C  
ATOM   2439  CD2 LEU A 170       4.945  39.128  -7.045  1.00  0.00           C  
ATOM   2440  H   LEU A 170       7.740  37.763  -9.454  1.00  0.00           H  
ATOM   2441  HA  LEU A 170       6.801  40.360  -8.336  1.00  0.00           H  
ATOM   2442 1HB  LEU A 170       8.128  38.001  -6.968  1.00  0.00           H  
ATOM   2443 2HB  LEU A 170       7.445  39.421  -6.169  1.00  0.00           H  
ATOM   2444  HG  LEU A 170       5.901  37.395  -7.800  1.00  0.00           H  
ATOM   2445 1HD1 LEU A 170       4.955  36.734  -5.672  1.00  0.00           H  
ATOM   2446 2HD1 LEU A 170       6.698  36.501  -5.687  1.00  0.00           H  
ATOM   2447 3HD1 LEU A 170       5.999  37.892  -4.847  1.00  0.00           H  
ATOM   2448 1HD2 LEU A 170       3.967  38.677  -7.027  1.00  0.00           H  
ATOM   2449 2HD2 LEU A 170       5.064  39.799  -6.205  1.00  0.00           H  
ATOM   2450 3HD2 LEU A 170       5.055  39.686  -7.972  1.00  0.00           H  
ATOM   2451  N   LYS A 171       9.041  41.402  -7.848  1.00  0.00           N  
ATOM   2452  CA  LYS A 171      10.318  42.097  -7.804  1.00  0.00           C  
ATOM   2453  C   LYS A 171      10.588  42.614  -6.409  1.00  0.00           C  
ATOM   2454  O   LYS A 171       9.738  43.276  -5.807  1.00  0.00           O  
ATOM   2455  CB  LYS A 171      10.345  43.241  -8.817  1.00  0.00           C  
ATOM   2456  CG  LYS A 171      11.657  44.014  -8.858  1.00  0.00           C  
ATOM   2457  CD  LYS A 171      11.641  45.091  -9.935  1.00  0.00           C  
ATOM   2458  CE  LYS A 171      12.944  45.876  -9.942  1.00  0.00           C  
ATOM   2459  NZ  LYS A 171      12.955  46.929 -10.996  1.00  0.00           N  
ATOM   2460  H   LYS A 171       8.222  41.852  -7.466  1.00  0.00           H  
ATOM   2461  HA  LYS A 171      11.112  41.393  -8.054  1.00  0.00           H  
ATOM   2462 1HB  LYS A 171      10.151  42.848  -9.815  1.00  0.00           H  
ATOM   2463 2HB  LYS A 171       9.552  43.952  -8.581  1.00  0.00           H  
ATOM   2464 1HG  LYS A 171      11.825  44.489  -7.885  1.00  0.00           H  
ATOM   2465 2HG  LYS A 171      12.478  43.326  -9.049  1.00  0.00           H  
ATOM   2466 1HD  LYS A 171      11.498  44.629 -10.912  1.00  0.00           H  
ATOM   2467 2HD  LYS A 171      10.816  45.775  -9.753  1.00  0.00           H  
ATOM   2468 1HE  LYS A 171      13.078  46.348  -8.968  1.00  0.00           H  
ATOM   2469 2HE  LYS A 171      13.772  45.190 -10.119  1.00  0.00           H  
ATOM   2470 1HZ  LYS A 171      13.835  47.425 -10.967  1.00  0.00           H  
ATOM   2471 2HZ  LYS A 171      12.842  46.498 -11.904  1.00  0.00           H  
ATOM   2472 3HZ  LYS A 171      12.198  47.576 -10.835  1.00  0.00           H  
ATOM   2473  N   ASP A 172      11.757  42.279  -5.890  1.00  0.00           N  
ATOM   2474  CA  ASP A 172      12.097  42.655  -4.536  1.00  0.00           C  
ATOM   2475  C   ASP A 172      12.008  44.167  -4.386  1.00  0.00           C  
ATOM   2476  O   ASP A 172      12.459  44.914  -5.257  1.00  0.00           O  
ATOM   2477  CB  ASP A 172      13.512  42.183  -4.189  1.00  0.00           C  
ATOM   2478  CG  ASP A 172      13.668  40.641  -4.138  1.00  0.00           C  
ATOM   2479  OD1 ASP A 172      12.682  39.950  -4.213  1.00  0.00           O  
ATOM   2480  OD2 ASP A 172      14.775  40.179  -4.038  1.00  0.00           O  
ATOM   2481  H   ASP A 172      12.414  41.747  -6.441  1.00  0.00           H  
ATOM   2482  HA  ASP A 172      11.387  42.194  -3.851  1.00  0.00           H  
ATOM   2483 1HB  ASP A 172      14.216  42.583  -4.917  1.00  0.00           H  
ATOM   2484 2HB  ASP A 172      13.789  42.588  -3.215  1.00  0.00           H  
ATOM   2485  N   GLY A 173      11.433  44.608  -3.277  1.00  0.00           N  
ATOM   2486  CA  GLY A 173      11.298  46.023  -2.960  1.00  0.00           C  
ATOM   2487  C   GLY A 173      10.033  46.668  -3.530  1.00  0.00           C  
ATOM   2488  O   GLY A 173       9.744  47.827  -3.231  1.00  0.00           O  
ATOM   2489  H   GLY A 173      11.071  43.920  -2.620  1.00  0.00           H  
ATOM   2490 1HA  GLY A 173      11.301  46.140  -1.877  1.00  0.00           H  
ATOM   2491 2HA  GLY A 173      12.170  46.554  -3.336  1.00  0.00           H  
ATOM   2492  N   VAL A 174       9.259  45.922  -4.311  1.00  0.00           N  
ATOM   2493  CA  VAL A 174       8.043  46.457  -4.910  1.00  0.00           C  
ATOM   2494  C   VAL A 174       6.842  45.693  -4.365  1.00  0.00           C  
ATOM   2495  O   VAL A 174       6.907  44.474  -4.220  1.00  0.00           O  
ATOM   2496  CB  VAL A 174       8.119  46.305  -6.440  1.00  0.00           C  
ATOM   2497  CG1 VAL A 174       6.872  46.860  -7.098  1.00  0.00           C  
ATOM   2498  CG2 VAL A 174       9.381  46.983  -6.955  1.00  0.00           C  
ATOM   2499  H   VAL A 174       9.545  44.972  -4.558  1.00  0.00           H  
ATOM   2500  HA  VAL A 174       7.945  47.512  -4.653  1.00  0.00           H  
ATOM   2501  HB  VAL A 174       8.164  45.242  -6.688  1.00  0.00           H  
ATOM   2502 1HG1 VAL A 174       6.940  46.721  -8.175  1.00  0.00           H  
ATOM   2503 2HG1 VAL A 174       6.003  46.340  -6.730  1.00  0.00           H  
ATOM   2504 3HG1 VAL A 174       6.781  47.921  -6.873  1.00  0.00           H  
ATOM   2505 1HG2 VAL A 174       9.443  46.855  -8.030  1.00  0.00           H  
ATOM   2506 2HG2 VAL A 174       9.349  48.043  -6.714  1.00  0.00           H  
ATOM   2507 3HG2 VAL A 174      10.258  46.527  -6.486  1.00  0.00           H  
ATOM   2508  N   ALA A 175       5.771  46.378  -3.960  1.00  0.00           N  
ATOM   2509  CA  ALA A 175       4.634  45.602  -3.464  1.00  0.00           C  
ATOM   2510  C   ALA A 175       4.147  44.742  -4.622  1.00  0.00           C  
ATOM   2511  O   ALA A 175       4.072  45.247  -5.737  1.00  0.00           O  
ATOM   2512  CB  ALA A 175       3.512  46.488  -2.948  1.00  0.00           C  
ATOM   2513  H   ALA A 175       5.734  47.385  -4.040  1.00  0.00           H  
ATOM   2514  HA  ALA A 175       4.964  44.991  -2.644  1.00  0.00           H  
ATOM   2515 1HB  ALA A 175       2.688  45.862  -2.591  1.00  0.00           H  
ATOM   2516 2HB  ALA A 175       3.878  47.099  -2.124  1.00  0.00           H  
ATOM   2517 3HB  ALA A 175       3.151  47.130  -3.749  1.00  0.00           H  
ATOM   2518  N   PRO A 176       3.801  43.461  -4.425  1.00  0.00           N  
ATOM   2519  CA  PRO A 176       3.253  42.583  -5.444  1.00  0.00           C  
ATOM   2520  C   PRO A 176       1.952  43.076  -6.085  1.00  0.00           C  
ATOM   2521  O   PRO A 176       1.606  42.636  -7.183  1.00  0.00           O  
ATOM   2522  CB  PRO A 176       2.987  41.311  -4.657  1.00  0.00           C  
ATOM   2523  CG  PRO A 176       3.942  41.332  -3.513  1.00  0.00           C  
ATOM   2524  CD  PRO A 176       4.066  42.789  -3.137  1.00  0.00           C  
ATOM   2525  HA  PRO A 176       4.016  42.411  -6.215  1.00  0.00           H  
ATOM   2526 1HB  PRO A 176       1.978  41.303  -4.313  1.00  0.00           H  
ATOM   2527 2HB  PRO A 176       3.093  40.467  -5.313  1.00  0.00           H  
ATOM   2528 1HG  PRO A 176       3.552  40.719  -2.686  1.00  0.00           H  
ATOM   2529 2HG  PRO A 176       4.895  40.882  -3.811  1.00  0.00           H  
ATOM   2530 1HD  PRO A 176       3.339  43.095  -2.373  1.00  0.00           H  
ATOM   2531 2HD  PRO A 176       5.100  42.924  -2.805  1.00  0.00           H  
ATOM   2532  N   PHE A 177       1.219  43.952  -5.388  1.00  0.00           N  
ATOM   2533  CA  PHE A 177      -0.058  44.452  -5.887  1.00  0.00           C  
ATOM   2534  C   PHE A 177      -0.224  45.961  -5.745  1.00  0.00           C  
ATOM   2535  O   PHE A 177       0.322  46.577  -4.827  1.00  0.00           O  
ATOM   2536  CB  PHE A 177      -1.211  43.809  -5.117  1.00  0.00           C  
ATOM   2537  CG  PHE A 177      -1.255  42.368  -5.180  1.00  0.00           C  
ATOM   2538  CD1 PHE A 177      -0.658  41.643  -4.202  1.00  0.00           C  
ATOM   2539  CD2 PHE A 177      -1.856  41.720  -6.204  1.00  0.00           C  
ATOM   2540  CE1 PHE A 177      -0.656  40.278  -4.229  1.00  0.00           C  
ATOM   2541  CE2 PHE A 177      -1.852  40.362  -6.239  1.00  0.00           C  
ATOM   2542  CZ  PHE A 177      -1.249  39.631  -5.250  1.00  0.00           C  
ATOM   2543  H   PHE A 177       1.551  44.285  -4.497  1.00  0.00           H  
ATOM   2544  HA  PHE A 177      -0.143  44.202  -6.947  1.00  0.00           H  
ATOM   2545 1HB  PHE A 177      -1.139  44.088  -4.075  1.00  0.00           H  
ATOM   2546 2HB  PHE A 177      -2.164  44.200  -5.491  1.00  0.00           H  
ATOM   2547  HD1 PHE A 177      -0.171  42.177  -3.395  1.00  0.00           H  
ATOM   2548  HD2 PHE A 177      -2.337  42.295  -7.001  1.00  0.00           H  
ATOM   2549  HE1 PHE A 177      -0.175  39.726  -3.443  1.00  0.00           H  
ATOM   2550  HE2 PHE A 177      -2.328  39.876  -7.046  1.00  0.00           H  
ATOM   2551  HZ  PHE A 177      -1.245  38.549  -5.287  1.00  0.00           H  
ATOM   2552  N   GLU A 178      -1.057  46.540  -6.606  1.00  0.00           N  
ATOM   2553  CA  GLU A 178      -1.503  47.917  -6.414  1.00  0.00           C  
ATOM   2554  C   GLU A 178      -2.755  47.856  -5.548  1.00  0.00           C  
ATOM   2555  O   GLU A 178      -3.492  46.869  -5.617  1.00  0.00           O  
ATOM   2556  CB  GLU A 178      -1.815  48.609  -7.738  1.00  0.00           C  
ATOM   2557  CG  GLU A 178      -0.625  48.774  -8.662  1.00  0.00           C  
ATOM   2558  CD  GLU A 178      -0.972  49.509  -9.937  1.00  0.00           C  
ATOM   2559  OE1 GLU A 178      -2.141  49.662 -10.212  1.00  0.00           O  
ATOM   2560  OE2 GLU A 178      -0.069  49.923 -10.630  1.00  0.00           O  
ATOM   2561  H   GLU A 178      -1.422  46.001  -7.396  1.00  0.00           H  
ATOM   2562  HA  GLU A 178      -0.734  48.480  -5.885  1.00  0.00           H  
ATOM   2563 1HB  GLU A 178      -2.574  48.038  -8.271  1.00  0.00           H  
ATOM   2564 2HB  GLU A 178      -2.231  49.597  -7.542  1.00  0.00           H  
ATOM   2565 1HG  GLU A 178       0.159  49.318  -8.137  1.00  0.00           H  
ATOM   2566 2HG  GLU A 178      -0.241  47.784  -8.911  1.00  0.00           H  
ATOM   2567  N   GLN A 179      -3.068  48.925  -4.819  1.00  0.00           N  
ATOM   2568  CA  GLN A 179      -4.275  48.921  -3.986  1.00  0.00           C  
ATOM   2569  C   GLN A 179      -5.539  48.588  -4.776  1.00  0.00           C  
ATOM   2570  O   GLN A 179      -6.394  47.847  -4.303  1.00  0.00           O  
ATOM   2571  CB  GLN A 179      -4.457  50.277  -3.311  1.00  0.00           C  
ATOM   2572  CG  GLN A 179      -5.596  50.342  -2.285  1.00  0.00           C  
ATOM   2573  CD  GLN A 179      -5.328  49.502  -1.032  1.00  0.00           C  
ATOM   2574  OE1 GLN A 179      -4.260  49.651  -0.423  1.00  0.00           O  
ATOM   2575  NE2 GLN A 179      -6.279  48.658  -0.616  1.00  0.00           N  
ATOM   2576  H   GLN A 179      -2.446  49.722  -4.806  1.00  0.00           H  
ATOM   2577  HA  GLN A 179      -4.172  48.172  -3.216  1.00  0.00           H  
ATOM   2578 1HB  GLN A 179      -3.534  50.556  -2.803  1.00  0.00           H  
ATOM   2579 2HB  GLN A 179      -4.655  51.033  -4.069  1.00  0.00           H  
ATOM   2580 1HG  GLN A 179      -5.738  51.376  -1.980  1.00  0.00           H  
ATOM   2581 2HG  GLN A 179      -6.514  49.962  -2.752  1.00  0.00           H  
ATOM   2582 1HE2 GLN A 179      -6.142  48.116   0.202  1.00  0.00           H  
ATOM   2583 2HE2 GLN A 179      -7.179  48.550  -1.119  1.00  0.00           H  
ATOM   2584  N   LYS A 180      -5.649  49.074  -6.008  1.00  0.00           N  
ATOM   2585  CA  LYS A 180      -6.859  48.789  -6.773  1.00  0.00           C  
ATOM   2586  C   LYS A 180      -7.015  47.291  -7.043  1.00  0.00           C  
ATOM   2587  O   LYS A 180      -8.132  46.763  -7.079  1.00  0.00           O  
ATOM   2588  CB  LYS A 180      -6.838  49.554  -8.094  1.00  0.00           C  
ATOM   2589  CG  LYS A 180      -7.012  51.060  -7.943  1.00  0.00           C  
ATOM   2590  CD  LYS A 180      -6.961  51.765  -9.294  1.00  0.00           C  
ATOM   2591  CE  LYS A 180      -7.128  53.271  -9.140  1.00  0.00           C  
ATOM   2592  NZ  LYS A 180      -7.041  53.975 -10.448  1.00  0.00           N  
ATOM   2593  H   LYS A 180      -4.919  49.654  -6.395  1.00  0.00           H  
ATOM   2594  HA  LYS A 180      -7.720  49.114  -6.189  1.00  0.00           H  
ATOM   2595 1HB  LYS A 180      -5.890  49.371  -8.604  1.00  0.00           H  
ATOM   2596 2HB  LYS A 180      -7.634  49.183  -8.740  1.00  0.00           H  
ATOM   2597 1HG  LYS A 180      -7.970  51.268  -7.466  1.00  0.00           H  
ATOM   2598 2HG  LYS A 180      -6.217  51.451  -7.309  1.00  0.00           H  
ATOM   2599 1HD  LYS A 180      -6.002  51.560  -9.774  1.00  0.00           H  
ATOM   2600 2HD  LYS A 180      -7.757  51.384  -9.934  1.00  0.00           H  
ATOM   2601 1HE  LYS A 180      -8.098  53.478  -8.691  1.00  0.00           H  
ATOM   2602 2HE  LYS A 180      -6.346  53.651  -8.482  1.00  0.00           H  
ATOM   2603 1HZ  LYS A 180      -7.155  54.968 -10.305  1.00  0.00           H  
ATOM   2604 2HZ  LYS A 180      -6.139  53.797 -10.867  1.00  0.00           H  
ATOM   2605 3HZ  LYS A 180      -7.769  53.637 -11.061  1.00  0.00           H  
ATOM   2606  N   GLN A 181      -5.893  46.612  -7.269  1.00  0.00           N  
ATOM   2607  CA  GLN A 181      -5.905  45.198  -7.593  1.00  0.00           C  
ATOM   2608  C   GLN A 181      -6.250  44.438  -6.342  1.00  0.00           C  
ATOM   2609  O   GLN A 181      -7.004  43.468  -6.371  1.00  0.00           O  
ATOM   2610  CB  GLN A 181      -4.540  44.796  -8.133  1.00  0.00           C  
ATOM   2611  CG  GLN A 181      -4.241  45.454  -9.458  1.00  0.00           C  
ATOM   2612  CD  GLN A 181      -2.808  45.325  -9.899  1.00  0.00           C  
ATOM   2613  OE1 GLN A 181      -1.871  45.251  -9.080  1.00  0.00           O  
ATOM   2614  NE2 GLN A 181      -2.611  45.340 -11.215  1.00  0.00           N  
ATOM   2615  H   GLN A 181      -4.996  47.072  -7.155  1.00  0.00           H  
ATOM   2616  HA  GLN A 181      -6.672  45.006  -8.344  1.00  0.00           H  
ATOM   2617 1HB  GLN A 181      -3.766  45.081  -7.422  1.00  0.00           H  
ATOM   2618 2HB  GLN A 181      -4.493  43.714  -8.258  1.00  0.00           H  
ATOM   2619 1HG  GLN A 181      -4.873  45.000 -10.220  1.00  0.00           H  
ATOM   2620 2HG  GLN A 181      -4.468  46.519  -9.371  1.00  0.00           H  
ATOM   2621 1HE2 GLN A 181      -1.681  45.308 -11.588  1.00  0.00           H  
ATOM   2622 2HE2 GLN A 181      -3.392  45.418 -11.838  1.00  0.00           H  
ATOM   2623  N   TRP A 182      -5.711  44.908  -5.224  1.00  0.00           N  
ATOM   2624  CA  TRP A 182      -5.952  44.261  -3.956  1.00  0.00           C  
ATOM   2625  C   TRP A 182      -7.416  44.297  -3.620  1.00  0.00           C  
ATOM   2626  O   TRP A 182      -7.978  43.295  -3.181  1.00  0.00           O  
ATOM   2627  CB  TRP A 182      -5.197  44.919  -2.836  1.00  0.00           C  
ATOM   2628  CG  TRP A 182      -5.337  44.157  -1.587  1.00  0.00           C  
ATOM   2629  CD1 TRP A 182      -6.019  44.455  -0.439  1.00  0.00           C  
ATOM   2630  CD2 TRP A 182      -4.754  42.878  -1.392  1.00  0.00           C  
ATOM   2631  NE1 TRP A 182      -5.874  43.422   0.465  1.00  0.00           N  
ATOM   2632  CE2 TRP A 182      -5.094  42.455  -0.108  1.00  0.00           C  
ATOM   2633  CE3 TRP A 182      -3.977  42.067  -2.197  1.00  0.00           C  
ATOM   2634  CZ2 TRP A 182      -4.661  41.247   0.393  1.00  0.00           C  
ATOM   2635  CZ3 TRP A 182      -3.556  40.877  -1.712  1.00  0.00           C  
ATOM   2636  CH2 TRP A 182      -3.879  40.460  -0.439  1.00  0.00           C  
ATOM   2637  H   TRP A 182      -5.095  45.721  -5.269  1.00  0.00           H  
ATOM   2638  HA  TRP A 182      -5.634  43.223  -4.030  1.00  0.00           H  
ATOM   2639 1HB  TRP A 182      -4.167  44.961  -3.118  1.00  0.00           H  
ATOM   2640 2HB  TRP A 182      -5.555  45.939  -2.680  1.00  0.00           H  
ATOM   2641  HD1 TRP A 182      -6.587  45.370  -0.270  1.00  0.00           H  
ATOM   2642  HE1 TRP A 182      -6.267  43.351   1.425  1.00  0.00           H  
ATOM   2643  HE3 TRP A 182      -3.704  42.382  -3.205  1.00  0.00           H  
ATOM   2644  HZ2 TRP A 182      -4.920  40.917   1.402  1.00  0.00           H  
ATOM   2645  HZ3 TRP A 182      -2.954  40.286  -2.367  1.00  0.00           H  
ATOM   2646  HH2 TRP A 182      -3.519  39.496  -0.077  1.00  0.00           H  
ATOM   2647  N   ASP A 183      -8.038  45.463  -3.803  1.00  0.00           N  
ATOM   2648  CA  ASP A 183      -9.444  45.606  -3.487  1.00  0.00           C  
ATOM   2649  C   ASP A 183     -10.272  44.647  -4.341  1.00  0.00           C  
ATOM   2650  O   ASP A 183     -11.214  44.021  -3.845  1.00  0.00           O  
ATOM   2651  CB  ASP A 183      -9.906  47.045  -3.723  1.00  0.00           C  
ATOM   2652  CG  ASP A 183      -9.343  48.069  -2.696  1.00  0.00           C  
ATOM   2653  OD1 ASP A 183      -8.787  47.664  -1.694  1.00  0.00           O  
ATOM   2654  OD2 ASP A 183      -9.505  49.246  -2.919  1.00  0.00           O  
ATOM   2655  H   ASP A 183      -7.512  46.265  -4.155  1.00  0.00           H  
ATOM   2656  HA  ASP A 183      -9.592  45.355  -2.437  1.00  0.00           H  
ATOM   2657 1HB  ASP A 183      -9.586  47.355  -4.723  1.00  0.00           H  
ATOM   2658 2HB  ASP A 183     -10.993  47.086  -3.703  1.00  0.00           H  
ATOM   2659  N   LYS A 184      -9.892  44.474  -5.616  1.00  0.00           N  
ATOM   2660  CA  LYS A 184     -10.603  43.532  -6.476  1.00  0.00           C  
ATOM   2661  C   LYS A 184     -10.413  42.094  -5.981  1.00  0.00           C  
ATOM   2662  O   LYS A 184     -11.362  41.302  -5.971  1.00  0.00           O  
ATOM   2663  CB  LYS A 184     -10.132  43.659  -7.923  1.00  0.00           C  
ATOM   2664  CG  LYS A 184     -10.556  44.943  -8.621  1.00  0.00           C  
ATOM   2665  CD  LYS A 184     -10.014  45.005 -10.045  1.00  0.00           C  
ATOM   2666  CE  LYS A 184     -10.411  46.303 -10.733  1.00  0.00           C  
ATOM   2667  NZ  LYS A 184      -9.861  46.390 -12.117  1.00  0.00           N  
ATOM   2668  H   LYS A 184      -9.124  45.030  -6.004  1.00  0.00           H  
ATOM   2669  HA  LYS A 184     -11.667  43.763  -6.436  1.00  0.00           H  
ATOM   2670 1HB  LYS A 184      -9.046  43.590  -7.963  1.00  0.00           H  
ATOM   2671 2HB  LYS A 184     -10.530  42.833  -8.496  1.00  0.00           H  
ATOM   2672 1HG  LYS A 184     -11.642  44.992  -8.652  1.00  0.00           H  
ATOM   2673 2HG  LYS A 184     -10.190  45.795  -8.060  1.00  0.00           H  
ATOM   2674 1HD  LYS A 184      -8.924  44.940 -10.013  1.00  0.00           H  
ATOM   2675 2HD  LYS A 184     -10.392  44.156 -10.618  1.00  0.00           H  
ATOM   2676 1HE  LYS A 184     -11.496  46.367 -10.778  1.00  0.00           H  
ATOM   2677 2HE  LYS A 184     -10.030  47.143 -10.148  1.00  0.00           H  
ATOM   2678 1HZ  LYS A 184     -10.142  47.264 -12.539  1.00  0.00           H  
ATOM   2679 2HZ  LYS A 184      -8.853  46.341 -12.081  1.00  0.00           H  
ATOM   2680 3HZ  LYS A 184     -10.213  45.622 -12.670  1.00  0.00           H  
ATOM   2681  N   ILE A 185      -9.199  41.764  -5.528  1.00  0.00           N  
ATOM   2682  CA  ILE A 185      -8.922  40.429  -5.012  1.00  0.00           C  
ATOM   2683  C   ILE A 185      -9.724  40.174  -3.761  1.00  0.00           C  
ATOM   2684  O   ILE A 185     -10.379  39.144  -3.621  1.00  0.00           O  
ATOM   2685  CB  ILE A 185      -7.417  40.211  -4.727  1.00  0.00           C  
ATOM   2686  CG1 ILE A 185      -6.636  40.208  -6.020  1.00  0.00           C  
ATOM   2687  CG2 ILE A 185      -7.208  38.903  -4.010  1.00  0.00           C  
ATOM   2688  CD1 ILE A 185      -5.173  40.305  -5.800  1.00  0.00           C  
ATOM   2689  H   ILE A 185      -8.446  42.452  -5.575  1.00  0.00           H  
ATOM   2690  HA  ILE A 185      -9.228  39.708  -5.741  1.00  0.00           H  
ATOM   2691  HB  ILE A 185      -7.041  41.030  -4.109  1.00  0.00           H  
ATOM   2692 1HG1 ILE A 185      -6.842  39.283  -6.559  1.00  0.00           H  
ATOM   2693 2HG1 ILE A 185      -6.957  41.041  -6.637  1.00  0.00           H  
ATOM   2694 1HG2 ILE A 185      -6.156  38.767  -3.818  1.00  0.00           H  
ATOM   2695 2HG2 ILE A 185      -7.753  38.922  -3.073  1.00  0.00           H  
ATOM   2696 3HG2 ILE A 185      -7.571  38.088  -4.634  1.00  0.00           H  
ATOM   2697 1HD1 ILE A 185      -4.675  40.300  -6.756  1.00  0.00           H  
ATOM   2698 2HD1 ILE A 185      -4.945  41.233  -5.281  1.00  0.00           H  
ATOM   2699 3HD1 ILE A 185      -4.832  39.462  -5.201  1.00  0.00           H  
ATOM   2700  N   ALA A 186      -9.713  41.132  -2.850  1.00  0.00           N  
ATOM   2701  CA  ALA A 186     -10.443  40.972  -1.615  1.00  0.00           C  
ATOM   2702  C   ALA A 186     -11.930  40.809  -1.859  1.00  0.00           C  
ATOM   2703  O   ALA A 186     -12.561  39.897  -1.321  1.00  0.00           O  
ATOM   2704  CB  ALA A 186     -10.210  42.195  -0.750  1.00  0.00           C  
ATOM   2705  H   ALA A 186      -9.171  41.974  -3.012  1.00  0.00           H  
ATOM   2706  HA  ALA A 186     -10.080  40.077  -1.118  1.00  0.00           H  
ATOM   2707 1HB  ALA A 186     -10.735  42.079   0.196  1.00  0.00           H  
ATOM   2708 2HB  ALA A 186      -9.145  42.321  -0.573  1.00  0.00           H  
ATOM   2709 3HB  ALA A 186     -10.584  43.076  -1.271  1.00  0.00           H  
ATOM   2710  N   ALA A 187     -12.501  41.651  -2.718  1.00  0.00           N  
ATOM   2711  CA  ALA A 187     -13.925  41.563  -2.981  1.00  0.00           C  
ATOM   2712  C   ALA A 187     -14.292  40.239  -3.625  1.00  0.00           C  
ATOM   2713  O   ALA A 187     -15.272  39.595  -3.234  1.00  0.00           O  
ATOM   2714  CB  ALA A 187     -14.346  42.704  -3.885  1.00  0.00           C  
ATOM   2715  H   ALA A 187     -11.954  42.387  -3.169  1.00  0.00           H  
ATOM   2716  HA  ALA A 187     -14.450  41.638  -2.030  1.00  0.00           H  
ATOM   2717 1HB  ALA A 187     -15.417  42.653  -4.064  1.00  0.00           H  
ATOM   2718 2HB  ALA A 187     -14.097  43.653  -3.410  1.00  0.00           H  
ATOM   2719 3HB  ALA A 187     -13.811  42.624  -4.833  1.00  0.00           H  
ATOM   2720  N   GLY A 188     -13.479  39.816  -4.591  1.00  0.00           N  
ATOM   2721  CA  GLY A 188     -13.698  38.583  -5.324  1.00  0.00           C  
ATOM   2722  C   GLY A 188     -13.608  37.349  -4.444  1.00  0.00           C  
ATOM   2723  O   GLY A 188     -14.502  36.501  -4.453  1.00  0.00           O  
ATOM   2724  H   GLY A 188     -12.679  40.384  -4.867  1.00  0.00           H  
ATOM   2725 1HA  GLY A 188     -14.678  38.621  -5.797  1.00  0.00           H  
ATOM   2726 2HA  GLY A 188     -12.973  38.516  -6.130  1.00  0.00           H  
ATOM   2727  N   LEU A 189     -12.516  37.230  -3.688  1.00  0.00           N  
ATOM   2728  CA  LEU A 189     -12.301  36.051  -2.867  1.00  0.00           C  
ATOM   2729  C   LEU A 189     -13.267  35.931  -1.702  1.00  0.00           C  
ATOM   2730  O   LEU A 189     -13.670  34.817  -1.346  1.00  0.00           O  
ATOM   2731  CB  LEU A 189     -10.884  36.049  -2.311  1.00  0.00           C  
ATOM   2732  CG  LEU A 189      -9.820  35.905  -3.355  1.00  0.00           C  
ATOM   2733  CD1 LEU A 189      -8.466  35.943  -2.677  1.00  0.00           C  
ATOM   2734  CD2 LEU A 189     -10.067  34.663  -4.129  1.00  0.00           C  
ATOM   2735  H   LEU A 189     -11.810  37.965  -3.695  1.00  0.00           H  
ATOM   2736  HA  LEU A 189     -12.428  35.177  -3.502  1.00  0.00           H  
ATOM   2737 1HB  LEU A 189     -10.713  37.000  -1.793  1.00  0.00           H  
ATOM   2738 2HB  LEU A 189     -10.781  35.239  -1.593  1.00  0.00           H  
ATOM   2739  HG  LEU A 189      -9.870  36.752  -4.033  1.00  0.00           H  
ATOM   2740 1HD1 LEU A 189      -7.687  35.874  -3.413  1.00  0.00           H  
ATOM   2741 2HD1 LEU A 189      -8.372  36.875  -2.138  1.00  0.00           H  
ATOM   2742 3HD1 LEU A 189      -8.381  35.108  -1.977  1.00  0.00           H  
ATOM   2743 1HD2 LEU A 189      -9.339  34.559  -4.895  1.00  0.00           H  
ATOM   2744 2HD2 LEU A 189     -10.016  33.843  -3.449  1.00  0.00           H  
ATOM   2745 3HD2 LEU A 189     -11.054  34.707  -4.590  1.00  0.00           H  
ATOM   2746  N   VAL A 190     -13.639  37.067  -1.106  1.00  0.00           N  
ATOM   2747  CA  VAL A 190     -14.534  37.076   0.039  1.00  0.00           C  
ATOM   2748  C   VAL A 190     -15.994  36.931  -0.380  1.00  0.00           C  
ATOM   2749  O   VAL A 190     -16.752  36.175   0.232  1.00  0.00           O  
ATOM   2750  CB  VAL A 190     -14.338  38.366   0.851  1.00  0.00           C  
ATOM   2751  CG1 VAL A 190     -15.360  38.442   1.968  1.00  0.00           C  
ATOM   2752  CG2 VAL A 190     -12.896  38.393   1.413  1.00  0.00           C  
ATOM   2753  H   VAL A 190     -13.272  37.964  -1.428  1.00  0.00           H  
ATOM   2754  HA  VAL A 190     -14.275  36.233   0.679  1.00  0.00           H  
ATOM   2755  HB  VAL A 190     -14.494  39.227   0.198  1.00  0.00           H  
ATOM   2756 1HG1 VAL A 190     -15.217  39.366   2.527  1.00  0.00           H  
ATOM   2757 2HG1 VAL A 190     -16.363  38.427   1.541  1.00  0.00           H  
ATOM   2758 3HG1 VAL A 190     -15.235  37.590   2.634  1.00  0.00           H  
ATOM   2759 1HG2 VAL A 190     -12.742  39.312   1.975  1.00  0.00           H  
ATOM   2760 2HG2 VAL A 190     -12.746  37.535   2.066  1.00  0.00           H  
ATOM   2761 3HG2 VAL A 190     -12.180  38.349   0.590  1.00  0.00           H  
ATOM   2762  N   GLY A 191     -16.411  37.664  -1.413  1.00  0.00           N  
ATOM   2763  CA  GLY A 191     -17.784  37.605  -1.881  1.00  0.00           C  
ATOM   2764  C   GLY A 191     -18.275  36.165  -1.976  1.00  0.00           C  
ATOM   2765  O   GLY A 191     -19.321  35.895  -2.570  1.00  0.00           O  
ATOM   2766  H   GLY A 191     -15.774  38.281  -1.914  1.00  0.00           H  
ATOM   2767 1HA  GLY A 191     -18.424  38.172  -1.206  1.00  0.00           H  
ATOM   2768 2HA  GLY A 191     -17.846  38.080  -2.860  1.00  0.00           H  
TER                                                                             
# All scores below are weighted scores, not raw scores.
#BEGIN_POSE_ENERGIES_TABLE /home/grads/bernardm/FoldingBenchMarks/RosettaFold/RoseTTAFold/results_pyrosetta_rerun/T1163.pdb/pdb-3track/model0_1_0.25.pdb
label fa_atr fa_rep fa_sol fa_intra_rep fa_intra_sol_xover4 lk_ball_wtd fa_elec hbond_sr_bb hbond_lr_bb hbond_bb_sc hbond_sc dslf_fa13 omega fa_dun p_aa_pp yhh_planarity ref rama_prepro cart_bonded total
weights 1 0.55 1 0.005 1 1 1 1 1 1 1 1.25 0.4 0.7 0.6 0.625 1 0.45 0.5 NA
pose -991.718 118.692 578.755 2.08825 26.3706 -27.7271 -321.324 -73.3673 -36.9724 -43.5581 -10.4337 -2.92346 6.85297 169.092 -30.355 0.03261 66.7118 40.6045 105.41 -423.77
SER:NtermProteinFull_1 -0.69947 0.02473 0.67476 0.00371 0.07309 -0.04281 -0.72276 0 0 0 0 0 -0.07883 0.19113 0 0 -0.28969 0 0.07279 -0.79335
ALA_2 -1.57532 0.3593 0.8195 0.00128 0 -0.10444 -0.7704 0 0 0 0 0 0.10428 0 -0.12394 0 1.32468 -0.36528 0.61812 0.28777
PRO_3 -3.84556 0.72588 2.45315 0.00593 0.1242 -0.02172 -0.10511 0 0 0 0 0 0.11574 0.05356 -0.91026 0 -1.64321 -0.53284 1.46581 -2.11443
PRO_4 -2.77987 0.51982 1.99915 0.00337 0.08126 -0.18034 -0.1182 0 0 0 0 0 -0.01657 0.07719 -1.04155 0 -1.64321 -0.29562 1.7114 -1.68317
PRO_5 -2.90849 0.31902 1.52646 0.00288 0.0454 -0.13509 0.01693 0 0 0 0 0 -0.07553 0.31185 -0.24257 0 -1.64321 -0.32314 1.09638 -2.00911
SER_6 -2.29033 0.27224 1.78797 0.00284 0.06433 -0.17483 -0.15356 0 0 0 0 0 -0.04009 0.13768 -0.28816 0 -0.28969 0.17038 0.61716 -0.18408
THR_7 -2.96124 0.24066 2.08494 0.01115 0.05485 -0.39879 -0.502 0 0 0 0 0 0.12348 0.14118 0.04237 0 1.15175 0.20937 0.51416 0.71188
VAL_8 -4.47435 0.72737 0.07497 0.01528 0.03937 -0.01585 -0.30188 0 0 0 0 0 -0.01298 0.08176 -0.75957 0 2.64269 -0.30933 0.34225 -1.95026
ALA_9 -3.2408 0.29076 1.71952 0.00139 0 0.15983 -1.7977 0 0 0 0 0 0.03204 0 -0.37101 0 1.32468 -0.08673 0.23888 -1.72913
ALA_10 -2.79111 0.62548 -0.30244 0.0016 0 0.01755 -0.68726 0 0 0 0 0 -0.0012 0 -0.52371 0 1.32468 0.04148 0.30041 -1.99452
ALA_11 -2.99959 0.28954 2.31925 0.00169 0 0.15871 -2.16291 0 0 0 0 0 -0.02748 0 -0.07316 0 1.32468 0.22246 0.3154 -0.63142
SER_12 -2.42663 0.28513 1.54366 0.00138 0.0258 -0.26803 -1.00375 0 0 0 0 0 -0.05267 0.83322 0.13234 0 -0.28969 0.04415 0.17101 -1.00408
ILE_13 -7.08535 1.27729 1.86476 0.05231 0.08016 0.0267 -1.10715 0 0 0 0 0 -0.04549 1.61872 -0.59048 0 2.30374 -0.32012 0.46576 -1.45914
ASP_14 -3.13928 0.302 3.42137 0.01371 0.89437 -0.22398 -3.31668 0 0 -0.59872 -0.64841 0 0.09149 1.54192 -0.7971 0 -2.14574 -0.21347 0.63196 -4.18657
CYS:disulfide_15 -6.78775 0.78205 2.37432 0.00401 0.01651 -0.12736 -1.45926 0 0 0 0 -0.40682 0.13538 0.17595 0.31937 0 3.25479 -0.28614 0.57527 -1.42966
THR_16 -6.63432 0.70661 4.90279 0.00494 0.05394 -0.28171 -3.4373 0 0 -0.59872 -0.64841 0 0.06236 0.10628 0.10996 0 1.15175 -0.24483 0.82589 -3.92076
THR_17 -2.82668 0.17611 3.24056 0.0125 0.06401 -0.36558 -1.04505 0 0 0 0 0 -0.01744 0.00705 -0.02601 0 1.15175 0.01364 0.58739 0.97224
ALA_18 -4.07373 0.17322 2.05037 0.00146 0 -0.32831 -0.52788 0 0 0 0 0 -0.0272 0 -0.10156 0 1.32468 -0.01226 0.13663 -1.38458
MET_19 -9.82011 0.84073 2.60117 0.00991 0.05727 -0.1522 -1.84573 0 0 0 0 0 -0.01795 1.40384 0.03107 0 1.65735 -0.09415 0.17265 -5.15616
ASN_20 -7.62531 0.50894 7.16049 0.02182 0.3328 -0.09918 -3.75701 0 0 -1.89338 0 0 0.14741 1.14446 0.15489 0 -1.34026 -0.01027 0.39467 -4.85993
GLY_21 -3.70001 0.29874 3.76711 0.00013 0 -0.19615 -1.46395 0 0 0 0 0 -0.07902 0 0.09119 0 0.79816 0.56671 0.43212 0.51502
ILE_22 -7.77406 1.01318 3.16405 0.05884 0.11948 -0.45505 -0.91971 0 0 0 0 0 -0.01094 3.37732 -0.28141 0 2.30374 0.50616 0.47218 1.5738
ARG_23 -12.7031 1.2952 10.4047 0.01756 0.4326 0.63403 -7.02471 0 0 -2.19411 0 0 0.01179 2.49909 -0.09537 0 -0.09474 -0.25568 0.68438 -6.38838
ALA_24 -3.56627 0.30699 3.32578 0.00143 0 -0.14511 -2.04501 0 0 0 0 0 -0.03376 0 -0.31462 0 1.32468 -0.45594 0.46135 -1.14048
GLU_25 -4.14568 0.29019 3.84961 0.00532 0.2715 -0.46144 -0.95366 0 0 0 0 0 -0.07579 2.85488 -0.27257 0 -2.72453 -0.57479 0.21586 -1.7211
VAL_26 -7.86815 1.31411 1.51989 0.02444 0.05334 -0.11561 -0.73865 0 0 0 0 0 -0.01446 0.00194 0.15615 0 2.64269 -0.33142 0.37573 -2.97998
GLY_27 -2.01776 0.06951 1.75571 0.0001 0 -0.17335 -1.06784 0 0 0 0 0 -0.14148 0 -1.32945 0 0.79816 -0.42249 0.5193 -2.00959
LEU_28 -6.56314 0.51499 1.96566 0.01578 0.04213 -0.39764 -0.61202 0 0 0 0 0 0.01446 0.0759 -0.35253 0 1.66147 -0.53121 0.34863 -3.81752
ALA_29 -2.15296 0.48818 2.24077 0.00138 0 0.29954 -1.81104 0 0 -0.81545 0 0 -0.03769 0 -0.13707 0 1.32468 -0.47468 0.65943 -0.41491
PRO_30 -3.65756 0.34354 1.8594 0.00328 0.10387 -0.31779 -0.31781 0 0 0 0 0 -0.00852 0.14329 -0.95268 0 -1.64321 -0.55467 0.75998 -4.23889
LEU_31 -7.60839 0.69961 2.68128 0.02348 0.05539 -0.26109 -1.37368 0 0 -1.89338 0 0 0.03031 0.28536 -0.3263 0 1.66147 -0.35958 0.4113 -5.9742
GLN_32 -5.02733 0.28741 4.22395 0.00957 0.62917 -0.24644 -1.94528 0 0 0 0 0 -0.01259 1.55026 -0.01673 0 -1.45095 -0.07757 0.36827 -1.70827
LEU_33 -3.98751 0.40826 2.57268 0.03001 0.12702 -0.33085 -1.47106 0 0 0 0 0 0.02014 0.44202 -0.03669 0 1.66147 -0.00015 0.57639 0.01172
GLY_34 -3.56741 0.62715 2.52146 0.0002 0 -0.13468 -0.82133 0 0 -0.64453 0 0 0.09624 0 -0.9068 0 0.79816 0.61743 0.78539 -0.62872
THR_35 -3.15461 0.87669 3.68145 0.00635 0.06255 -0.01489 -1.4945 0 0 -0.64453 0 0 0.34243 0.26324 0.5486 0 1.15175 5.67379 0.98885 8.28717
THR_36 -3.30281 0.73497 2.56163 0.00364 0.04916 -0.26601 -0.29196 0 0 -0.424 0 0 -0.01559 0.38583 0.8038 0 1.15175 9.95545 1.1139 12.4598
GLU_37 -4.08995 0.36046 5.00873 0.00628 0.68283 0.22293 -3.77971 0 0 -0.424 -0.71615 0 0.0127 2.7284 0.00447 0 -2.72453 5.22156 0.71037 3.22438
GLN_38 -2.28715 0.20214 2.22761 0.00708 0.18841 -0.21977 -0.28894 0 0 0 0 0 -0.04167 2.20661 -0.20732 0 -1.45095 0.08257 0.36896 0.78758
SER_39 -3.85792 0.15701 3.12209 0.00208 0.02972 -0.41917 -0.6077 0 0 0 0 0 -0.00997 1.29423 -0.34534 0 -0.28969 -0.42363 0.24025 -1.10804
LYS_40 -8.00872 1.23389 7.79214 0.0433 0.48612 -0.65868 -4.09014 0 0 0 0 0 0.35783 2.69059 -0.07405 0 -0.71458 -0.42428 0.44056 -0.92602
LEU_41 -6.18172 1.25591 2.64594 0.02042 0.11125 -0.2766 -0.18756 0 0 0 0 0 1.92227 0.35266 0.65865 0 1.66147 5.00762 1.11465 8.10496
PRO_42 -5.92823 0.84656 3.84477 0.00301 0.07105 -0.12933 -2.41768 0 0 -0.79943 0 0 0.19308 0.17369 -0.763 0 -1.64321 4.8658 1.1249 -0.55803
LEU_43 -7.02521 0.45682 1.29874 0.0245 0.10699 -0.24075 -1.19701 0 0 -0.65656 0 0 0.16687 0.19868 -0.05361 0 1.66147 0.09357 0.52056 -4.64495
LYS_44 -5.54454 0.41559 6.63394 0.01062 0.17428 0.04368 -4.89431 0 0 -1.00129 -0.71615 0 -0.04289 0.90146 0.07043 0 -0.71458 0.33324 0.38673 -3.9438
ALA_45 -3.72367 0.7498 2.74562 0.00103 0 0.07401 -1.15627 0 0 0 0 0 -0.17317 0 0.35924 0 1.32468 1.06617 0.35156 1.619
GLU_46 -1.9223 0.20434 1.61266 0.00918 0.3938 -0.01577 0.36232 0 0 0 0 0 -0.06856 2.61671 -0.14565 0 -2.72453 1.22722 0.2903 1.83971
GLU_47 -3.0981 0.33532 2.83158 0.00705 0.33837 -0.22614 -0.97399 0 0 0 0 0 -0.06151 2.39022 -0.03215 0 -2.72453 -0.12839 0.40038 -0.94188
SER_48 -4.71451 0.74538 5.31403 0.00174 0.02501 -0.43267 -1.76883 0 0 -1.36625 0 0 0.71415 0.99263 0.30892 0 -0.28969 4.94886 2.13584 6.61461
PRO_49 -3.96487 1.11288 2.39338 0.00262 0.03468 -0.20809 0.62947 0 0 0 0 0 0.06935 0.08582 1.28205 0 -1.64321 5.93468 2.13756 7.86633
ASN_50 -5.48301 0.43256 3.58538 0.00888 0.29134 -0.46111 -1.12307 0 0 -0.43447 0 0 -0.01828 1.62354 -1.01385 0 -1.34026 0.37101 0.48381 -3.07753
LEU_51 -4.97492 0.49584 3.09001 0.02591 0.08472 -0.33445 -0.97579 0 0 0 0 0 0.24328 0.08366 -0.26857 0 1.66147 -0.46402 0.39521 -0.93765
ALA_52 -3.08501 0.10749 2.36826 0.00132 0 -0.17389 -0.55416 0 0 0 0 0 0.07459 0 -0.25993 0 1.32468 -0.29999 0.23471 -0.26193
PHE_53 -9.76268 1.59226 1.44579 0.02329 0.12531 -0.21726 -1.13297 0 0 0 0 0 0.00822 1.34918 -0.42975 0 1.21829 -0.12263 0.51138 -5.39157
SER_54 -5.67693 0.35279 4.59446 0.00257 0.07017 -0.19736 -1.45255 0 0 0 0 0 -0.01506 0.55637 0.35394 0 -0.28969 0.2464 0.47813 -0.97676
THR_55 -4.57802 0.24218 4.81247 0.01137 0.06301 -0.27359 -2.96997 0 0 0 0 0 0.00629 0.01334 -0.01966 0 1.15175 0.19106 0.15786 -1.19192
ALA_56 -4.80658 0.16908 3.22127 0.00155 0 -0.12598 -2.22032 0 0 0 0 0 -0.02148 0 -0.29364 0 1.32468 -0.17918 0.15725 -2.77335
VAL_57 -8.29002 1.47238 1.83693 0.04357 0.05802 -0.1606 -2.12952 0 0 0 0 0 -0.01948 0.01178 -0.27718 0 2.64269 -0.28221 0.51334 -4.5803
CYS:disulfide_58 -6.41463 0.62757 3.74097 0.00222 0.01155 -0.18351 -1.64866 0 0 0 0 -0.42091 0.00129 0.22904 0.25593 0 3.25479 0.11265 0.58032 0.14863
THR_59 -4.10562 0.30369 4.219 0.0114 0.06102 -0.19056 -2.16346 0 0 0 0 0 0.00173 0.00125 -0.02469 0 1.15175 0.26115 0.16077 -0.31256
ALA_60 -6.75939 0.79304 3.46521 0.00206 0 -0.25022 -1.98607 0 0 0 0 0 -0.03411 0 -0.2457 0 1.32468 -0.1005 0.24051 -3.55048
ALA_61 -5.57071 0.43098 2.41605 0.00139 0 -0.22736 -1.80453 0 0 0 0 0 0.05 0 -0.22094 0 1.32468 -0.37467 0.25973 -3.71539
ARG_62 -5.44071 0.39184 4.74694 0.01639 0.69597 -0.26331 -2.56097 0 0 -0.41782 0 0 -0.02821 3.89312 -0.1202 0 -0.09474 -0.36018 0.2319 0.69002
ALA_63 -3.09982 0.22133 2.00233 0.00201 0 -0.10215 -0.69612 0 0 0 0 0 -0.05586 0 -2e-05 0 1.32468 -0.43103 0.33696 -0.49768
GLY_64 -1.84949 0.10263 1.86078 9e-05 0 -0.12114 -0.94117 0 0 0 0 0 -0.12957 0 -1.34909 0 0.79816 -0.61729 0.33084 -1.91523
THR_65 -4.14029 0.49485 2.12443 0.00739 0.05241 -0.37665 -1.70065 0 0 -0.34279 0 0 -0.0583 0.24697 -0.66472 0 1.15175 -0.06857 0.37878 -2.89538
LEU_66 -6.99258 1.81824 -0.29863 0.0345 0.05516 -0.21426 -0.75863 0 0 -0.34279 0 0 0.0625 0.9326 0.04067 0 1.66147 0.71451 1.75064 -1.53659
PRO_67 -4.73203 0.9741 1.80305 0.00412 0.09104 -0.28855 -0.57487 0 0 0 0 0 0.06521 0.28129 -1.01856 0 -1.64321 0.03763 1.90803 -3.09275
SER_68 -2.57559 0.24248 3.30151 0.00159 0.04924 0.11236 -2.2546 0 0 0 0 0 0.20232 0.38821 0.04202 0 -0.28969 -0.63651 0.68392 -0.73275
THR_69 -3.97786 0.51107 3.23759 0.02915 0.06786 0.05334 -0.53236 0 0 -0.9055 0 0 0.03361 0.13638 0.07314 0 1.15175 0.13692 0.69416 0.70927
ALA_70 -2.19641 0.25028 2.0872 0.00194 0 -0.07438 -0.51054 0 0 0 0 0 0.04571 0 -0.02882 0 1.32468 0.12452 0.64438 1.66855
SER_71 -2.7803 0.19577 3.16755 0.00164 0.02536 -0.09001 -1.67016 0 0 0 0 0 -0.06316 0.68818 0.21975 0 -0.28969 -0.3319 0.38382 -0.54314
THR_72 -3.99824 0.53976 2.30099 0.00741 0.09314 -0.24409 -0.82988 0 0 0 0 0 -0.03417 0.01134 -0.36619 0 1.15175 -0.03815 0.28208 -1.12426
SER_73 -2.80921 0.4886 3.05078 0.00154 0.03486 -0.32247 -1.07114 0 0 0 0 0 0.01431 0.16764 0.25543 0 -0.28969 0.86138 0.47539 0.85743
LEU_74 -6.46248 1.01929 1.01268 0.02113 0.11581 -0.31645 -1.64121 0 0 0 0 0 0.67278 2.72191 0.72138 0 1.66147 1.16321 1.00673 1.69623
ASP_75 -2.26809 0.21651 2.11356 0.00746 0.38664 -0.26404 -1.18074 0 0 0 0 0 0.03546 1.75933 -0.30381 0 -2.14574 1.36922 1.51771 1.24345
GLY_76 -3.79249 0.70356 2.0551 7e-05 0 -0.14008 -1.11494 0 0 0 0 0 0.22862 0 -0.97338 0 0.79816 1.24441 0.93982 -0.05116
ASN_77 -7.29689 0.63005 6.32013 0.00568 0.21967 -0.06278 -3.25133 0 0 -1.29618 -0.60609 0 0.16185 3.03624 0.44536 0 -1.34026 0.32691 0.47206 -2.23557
PHE_78 -9.03123 1.88431 0.41947 0.04454 0.17282 -0.23655 -0.61604 0 0 -0.9055 0 0 -0.00238 3.32883 -0.16964 0 1.21829 0.1831 1.19408 -2.5159
ALA_79 -5.22317 0.67391 2.10044 0.00142 0 0.22975 -2.18485 0 0 0 0 0 0.00204 0 0.12468 0 1.32468 0.18347 0.89066 -1.87696
ILE_80 -7.98683 1.16209 1.1631 0.05828 0.08356 -0.03998 -1.4765 0 0 -1.55096 0 0 0.31063 0.27874 0.06731 0 2.30374 0.21997 0.4481 -4.95873
SER_81 -5.35223 0.71912 3.92666 0.00298 0.07272 0.05103 -1.99616 0 0 0 0 0 -0.04929 0.18171 0.0203 0 -0.28969 0.36377 0.48289 -1.86619
ILE_82 -4.48417 0.30078 0.16649 0.02489 0.06708 -0.14194 -0.41293 0 0 0 0 0 0.00756 0.28604 -0.54432 0 2.30374 0.01434 0.23546 -2.17697
GLN_83 -5.12787 0.3576 4.63506 0.00734 0.23265 -0.13502 -2.53702 0 0 -0.88247 0 0 -0.00664 2.61191 0.0304 0 -1.45095 0.12272 0.37573 -1.76656
LYS_84 -1.804 0.19514 3.70171 0.01595 0.36436 0.17835 -4.55673 0 0 0 -0.53853 0 0.01309 2.48474 0.19981 0 -0.71458 0.62776 0.37353 0.5406
GLY_85 -1.84804 0.14844 2.47719 4e-05 0 0.06032 -1.91686 0 0 -0.6568 0 0 0.00646 0 -0.5863 0 0.79816 0.6196 0.20728 -0.69052
SER_86 -2.09271 0.15777 2.8482 0.00187 0.04934 -0.27902 -0.51196 0 0 0 -0.74069 0 -0.03789 0.24129 0.01884 0 -0.28969 0.35022 0.32804 0.04361
ASN_87 -2.48832 0.12412 2.76072 0.00375 0.25051 -0.157 -0.78576 0 0 0 -0.74069 0 -0.00077 2.5575 0.3411 0 -1.34026 0.19055 0.4679 1.18334
GLY_88 -2.61361 0.35941 1.29885 0.00017 0 -0.28547 -0.6753 0 0 0 0 0 -0.03198 0 -0.37875 0 0.79816 0.21382 0.37147 -0.94323
ASP_89 -4.62786 0.37193 5.2746 0.00368 0.48291 0.21997 -3.62742 0 0 -1.5555 0 0 -0.04862 2.01302 -0.39643 0 -2.14574 0.22352 0.32123 -3.4907
CYS:disulfide_90 -5.50078 0.79636 2.28658 0.00248 0.01198 -0.03189 -1.12435 0 0 0 0 -0.40682 -0.07203 0.38854 0.33933 0 3.25479 0.31552 0.38513 0.64485
ALA_91 -3.52015 0.31369 3.29837 0.00148 0 -0.22861 -2.20124 0 0 -0.67303 0 0 -0.03656 0 -0.3173 0 1.32468 -0.18778 0.26591 -1.96054
THR_92 -4.98688 0.30877 4.97407 0.01016 0.06486 -0.36692 -2.06451 0 0 0 0 0 -0.01721 0.04157 0.00608 0 1.15175 -0.24975 0.24661 -0.8814
ALA_93 -6.68672 0.94586 3.26436 0.00186 0 -0.08399 -1.52656 0 0 0 0 0 0.01236 0 -0.18747 0 1.32468 -0.08885 0.33378 -2.69069
VAL_94 -8.10511 0.65986 2.7417 0.01936 0.05437 -0.2712 -2.15226 0 0 0 0 0 0.01944 -0.0125 -0.27715 0 2.64269 -0.19558 0.45502 -4.42136
LYS_95 -5.38465 0.43752 6.30184 0.00881 0.28548 0.06629 -4.0568 0 0 0 0 0 -0.00456 1.66705 0.03962 0 -0.71458 -0.10495 0.33486 -1.12408
HIS_D_96 -7.18202 0.2959 6.22239 0.00287 0.51685 -0.50452 -2.93787 0 0 0 0 0 -0.00864 1.3116 -0.12572 0 -0.30065 -0.0077 0.24962 -2.4679
TRP_97 -13.443 1.47036 4.70282 0.03864 0.38547 -0.5045 -2.04941 0 0 -0.48943 0 0 0.06196 2.4454 0.0326 0 2.26099 -0.10762 0.49804 -4.6977
ARG_98 -7.26892 0.75588 4.71798 0.01335 0.33418 0.12163 -2.89997 0 0 -0.70681 0 0 -0.00635 2.05938 -0.11456 0 -0.09474 -0.3466 0.65189 -2.78365
GLU_99 -4.72496 0.58733 6.06034 0.00448 0.22639 -0.09651 -4.27573 0 0 0 0 0 0.03421 2.6789 -0.33961 0 -2.72453 -0.53998 0.55624 -2.55341
GLY_100 -5.24466 0.6855 3.96478 8e-05 0 -0.26302 -1.98879 0 0 0 0 0 -0.0393 0 0.36727 0 0.79816 -0.17941 0.30624 -1.59317
PHE_101 -8.8396 1.24459 2.89501 0.02894 0.40184 -0.05468 -2.71101 0 0 0 0 0 0.03553 1.46027 -0.09095 0 1.21829 0.20831 0.28979 -3.91366
ASP_102 -4.00738 0.43656 5.00414 0.00368 0.68279 0.00385 -4.22546 0 0 0 -0.47689 0 -0.04985 3.34857 -0.08784 0 -2.14574 -0.01818 0.33172 -1.20001
LEU_103 -5.7349 0.5566 1.58407 0.01536 0.089 -0.33006 -1.03585 0 0 0 0 0 -0.04118 0.10628 -0.158 0 1.66147 -0.31508 0.25602 -3.34625
PHE_104 -9.93292 1.81596 1.40776 0.03014 0.30108 -0.02671 -1.67995 0 0 0 0 0 -0.01577 2.02202 -0.0628 0 1.21829 0.19829 0.47572 -4.24888
LYS_105 -4.06923 0.29606 4.76038 0.00761 0.20639 0.23006 -4.71751 0 0 -0.67023 -0.47689 0 -0.02255 1.44607 -0.01403 0 -0.71458 1.75674 0.59353 -1.38818
GLY_106 -3.02581 0.53538 2.43656 0.00018 0 0.01316 -1.00276 0 0 0 0 0 -0.09466 0 -0.7861 0 0.79816 1.44291 0.31212 0.62914
LEU_107 -6.17649 1.10118 1.06108 0.02699 0.08349 -0.42062 -0.22294 0 0 0 0 0 -0.0177 0.27581 -0.16837 0 1.66147 0.06301 1.00078 -1.73229
PRO_108 -6.66769 1.63926 1.8808 0.00317 0.07403 0.01376 -0.23198 0 0 0 0 0 -0.05879 0.07281 -1.08078 0 -1.64321 -0.22469 1.65511 -4.5682
PRO_109 -4.58895 0.8585 2.33072 0.00339 0.0998 -0.00089 -1.15192 0 0 -0.65102 0 0 -0.00153 0.1413 -0.97453 0 -1.64321 -0.2547 1.33813 -4.49492
PRO_110 -4.29728 0.85708 1.80132 0.00332 0.07349 -0.26346 -0.49659 0 0 0 0 0 0.12815 0.05161 -0.87011 0 -1.64321 -0.13401 0.95556 -3.83413
TYR_111 -8.87979 0.59867 4.231 0.02308 0.07525 -0.30824 -2.68708 0 0 0 0 0 0.01608 1.67906 0.04187 3e-05 0.58223 -0.3114 0.46215 -4.47708
SER_112 -4.07708 0.43064 3.83606 0.00253 0.0636 -0.14887 -1.01134 0 0 -1.11489 0 0 0.02345 0.10752 -0.35764 0 -0.28969 -0.0111 0.41593 -2.13089
ALA_113 -1.99724 0.09072 1.80301 0.00155 0 -0.1541 -0.12439 0 0 0 0 0 -0.08741 0 -0.12397 0 1.32468 -0.04093 0.35276 1.04468
GLU_114 -2.62499 0.38902 2.53844 0.00592 0.29343 -0.29517 -0.81905 0 0 -1.11489 0 0 -0.03423 2.4101 -0.16311 0 -2.72453 -0.51537 0.25544 -2.39901
ALA_115 -4.57622 0.75706 3.27865 0.00147 0 -0.18594 -1.66758 0 0 0 0 0 0.01915 0 0.29959 0 1.32468 -0.16881 0.933 0.01506
PRO_116 -3.50363 0.50179 2.25861 0.00228 0.03424 -0.18365 -0.99691 0 0 0 0 0 -0.09822 0.06751 -0.25133 0 -1.64321 0.12424 0.91561 -2.77266
VAL_117 -5.73688 1.42048 0.26148 0.03405 0.076 -0.33359 0.00101 0 0 0 0 0 -0.06004 0.63634 0.31792 0 2.64269 -0.06529 0.53195 -0.27386
TYR_118 -11.4512 1.52028 3.89763 0.02683 0.30635 -0.06443 -2.87178 0 0 -1.21502 0 0 0.38964 1.74368 -0.23154 0.03258 0.58223 -0.19481 0.69034 -6.83918
LYS_119 -5.08271 0.30233 4.66534 0.00687 0.11007 -0.30836 -1.1004 0 0 0 0 0 0.02476 0.96173 -0.06954 0 -0.71458 -0.19455 0.43494 -0.96411
THR_120 -4.79498 0.37701 3.59467 0.00771 0.05899 -0.39462 -2.20461 0 0 0 0 0 -0.04522 0.02208 0.09257 0 1.15175 -0.22583 0.35286 -2.00762
SER_121 -4.67188 0.40488 3.76843 0.00262 0.04717 -0.22608 -1.89777 0 0 0 0 0 -0.01949 0.41025 0.18196 0 -0.28969 -0.27669 0.36876 -2.19754
GLN_122 -7.42905 0.48746 5.17029 0.00821 0.24825 -0.74514 -1.80825 0 0 0 0 0 -0.05151 3.31296 -0.22902 0 -1.45095 -0.35826 0.28418 -2.56083
ALA_123 -6.59622 1.38233 2.77024 0.00186 0 -0.13919 -1.81672 0 0 0 0 0 -0.01195 0 0.09665 0 1.32468 -0.13575 0.31516 -2.80892
GLN_124 -6.72022 0.27111 6.30716 0.00605 0.18626 -0.15052 -2.91505 0 0 -0.564 0 0 -0.042 2.68008 -0.14318 0 -1.45095 -0.10056 0.46547 -2.17034
SER_125 -7.19757 0.90149 6.44892 0.0016 0.02202 -0.17598 -3.16901 0 0 -1.06153 0 0 0.29641 0.67219 0.32076 0 -0.28969 -0.02214 0.56273 -2.68979
PHE_126 -12.0826 1.83784 2.94044 0.03203 0.29995 -0.00358 -2.08941 0 0 0 0 0 0.03263 1.91162 -0.4855 0 1.21829 0.15196 0.6212 -5.61517
VAL_127 -8.32565 1.47458 2.27919 0.03606 0.05586 -0.17011 -1.7443 0 0 0 0 0 -0.03567 -0.02329 -0.29966 0 2.64269 -0.0109 0.5912 -3.52998
ALA_128 -4.22219 0.18967 2.62186 0.0015 0 -0.23394 -0.68989 0 0 0 0 0 0.06793 0 -0.35281 0 1.32468 -0.33785 0.31045 -1.32061
LEU_129 -8.28837 0.76009 2.00394 0.01876 0.2188 0.26808 -2.15189 0 0 -0.41646 0 0 -0.02432 0.67299 -0.22805 0 1.66147 -0.35853 0.19856 -5.66495
PHE_130 -11.2114 2.12686 0.57477 0.03232 0.32839 -0.23658 -1.22398 0 0 0 0 0 -0.04465 1.54088 -0.16974 0 1.21829 -0.29689 0.66015 -6.70158
ALA_131 -4.7064 0.76239 3.21755 0.00129 0 0.35864 -2.02504 0 0 -0.9622 0 0 -0.00257 0 0.04657 0 1.32468 -0.39397 1.17782 -1.20123
PRO_132 -4.13968 0.58294 1.90008 0.00498 0.06595 0.02515 0.03382 0 0 0 0 0 0.0149 0.03073 -0.00604 0 -1.64321 0.10035 0.9254 -2.10463
HIS_D_133 -4.09514 0.26353 3.42561 0.00387 0.27263 -0.03157 -1.48143 0 0 -0.73638 0 0 -0.06331 1.25752 -0.06201 0 -0.30065 0.03217 0.44763 -1.06753
GLU_134 -2.30995 0.20505 2.28861 0.00708 0.29224 0.20852 -0.49616 0 0 -0.73638 0 0 0.02634 2.41518 -0.04201 0 -2.72453 -0.53549 0.23075 -1.17074
ALA_135 -2.37334 0.26716 2.68763 0.00468 0 0.38008 -1.72351 0 0 -0.47972 0 0 0.0375 0 0.22777 0 1.32468 -0.17752 0.36619 0.5416
GLY_136 -3.44664 0.189 2.64242 7e-05 0 -0.19274 -1.78261 0 0 0 0 0 -0.07984 0 0.52953 0 0.79816 0.18673 0.38679 -0.76913
LYS_137 -7.8191 1.06651 6.67077 0.01329 0.75896 0.30772 -3.92912 0 0 -0.47972 0 0 0.00037 3.93414 0.28531 0 -0.71458 0.08945 0.66774 0.85174
VAL_138 -6.8016 1.32588 1.10608 0.0277 0.04631 -0.21433 -1.12437 0 0 0 0 0 -0.00671 0.07534 -0.74974 0 2.64269 -0.1528 0.84292 -2.98261
ASP_139 -5.97716 0.65002 7.37083 0.00513 0.45433 -0.24744 -6.38587 0 0 -0.65656 0 0 -0.02199 3.21586 -0.24965 0 -2.14574 -0.16835 0.5624 -3.5942
CYS:disulfide_140 -6.77678 1.03041 2.39816 0.00224 0.01087 -0.05309 -1.6109 0 0 0 0 -0.634 0.00899 0.09341 -0.07638 0 3.25479 0.03478 0.44496 -1.87255
ALA_141 -6.58297 0.68171 2.49938 0.00149 0 0.02994 -2.11861 0 0 0 0 0 0.02549 0 -0.49267 0 1.32468 0.02435 0.24784 -4.35936
PHE_142 -9.01979 1.42056 2.36317 0.02768 0.17438 -0.03765 -2.36205 0 0 0 0 0 0.03681 3.36229 -0.2115 0 1.21829 -0.13574 0.54175 -2.62181
PHE_143 -9.5053 1.7707 1.722 0.02405 0.19519 0.1057 -2.51095 0 0 0 0 0 -0.01166 1.88845 -0.21725 0 1.21829 -0.26041 0.62179 -4.95941
ILE_144 -6.85685 0.62883 2.85014 0.02518 0.11858 -0.24043 -2.06723 0 0 0 0 0 -0.0224 2.36263 -0.75625 0 2.30374 -0.31247 0.43747 -1.52907
CYS:disulfide_145 -6.03091 0.94371 2.78263 0.00324 0.01122 0.01635 -1.94131 0 0 0 0 -0.42091 0.10003 0.44127 0.14597 0 3.25479 0.27785 1.02649 0.61042
PRO_146 -4.97164 0.64373 2.19859 0.0037 0.12142 -0.1941 -0.15514 0 0 0 0 0 0.31363 0.05221 -0.73955 0 -1.64321 0.33905 1.10543 -2.92588
GLU_147 -5.55 0.51917 6.31973 0.00848 0.364 -0.33127 -4.18454 0 0 -0.41782 0 0 0.08327 2.45539 -0.03381 0 -2.72453 -0.3568 0.57355 -3.2752
SER_148 -2.48425 0.35543 2.67519 0.00152 0.03092 -0.30837 -0.43127 0 0 -0.36215 0 0 0.00783 0.23035 0.45557 0 -0.28969 0.96464 0.422 1.26774
THR_149 -3.69549 0.36833 2.07017 0.00475 0.09114 -0.56326 -0.07559 0 0 -0.36215 0 0 0.21145 0.08795 -0.24958 0 1.15175 1.04254 0.52294 0.60496
ASP_150 -1.63569 0.05364 2.79098 0.0024 0.26651 -0.00117 -2.43829 0 0 0 -0.61026 0 -0.02849 1.53432 -0.24312 0 -2.14574 -0.20864 0.66823 -1.99532
SER_151 -2.52788 0.39583 2.91991 0.00178 0.05077 -0.15312 -0.69374 0 0 0 0 0 0.4456 0.12729 -0.23938 0 -0.28969 0.02154 0.65685 0.71577
GLY_152 -1.75471 0.10142 1.83844 0.0001 0 0.02072 -0.82304 0 0 -0.5926 0 0 -0.21294 0 0.34532 0 0.79816 0.40875 0.54515 0.67476
THR_153 -1.91651 0.28831 2.15229 0.01554 0.06743 -0.00606 -0.88321 0 0 0 0 0 0.38656 0.07353 0.02684 0 1.15175 0.32864 0.39074 2.07587
LYS_154 -4.0596 0.18832 4.32458 0.03121 0.44051 -0.00272 -3.35787 0 0 0 -0.61026 0 0.0031 3.05466 0.24511 0 -0.71458 0.31094 0.45061 0.30399
GLN_155 -5.12398 0.31949 3.42525 0.00951 0.27418 -0.11318 -1.74977 0 0 -0.5926 0 0 0.0312 2.47333 -0.02672 0 -1.45095 0.49219 0.44854 -1.58351
GLU_156 -4.12879 0.10913 4.9556 0.00537 0.21884 -0.18839 -3.5856 0 0 0 -0.53853 0 -0.00599 2.61653 -0.00173 0 -2.72453 0.14986 0.34002 -2.77822
GLU_157 -4.7974 0.20536 4.63356 0.00698 0.28046 -0.25581 -2.94859 0 0 0 -0.14985 0 0.06724 2.67098 0.06946 0 -2.72453 -0.01762 0.41902 -2.54075
ILE_158 -7.00103 0.65493 2.40468 0.041 0.09298 -0.14912 -1.81238 0 0 0 0 0 -0.05913 1.39804 -0.57861 0 2.30374 -0.09616 0.61751 -2.18356
LYS_159 -7.62409 0.58657 7.76347 0.01223 0.28944 0.06509 -5.72749 0 0 -0.6568 -0.14985 0 0.03569 4.04622 -0.01401 0 -0.71458 -0.16417 0.68141 -1.57087
ALA_160 -5.01328 0.42162 1.97382 0.00151 0 0.10554 -1.97642 0 0 0 0 0 0.1593 0 -0.41354 0 1.32468 -0.01778 0.48628 -2.94828
LEU_161 -9.29058 1.96795 1.1213 0.0259 0.11011 -0.04994 -2.2371 0 0 0 0 0 -0.0291 0.51095 -0.35737 0 1.66147 0.00665 0.65584 -5.90393
LEU_162 -9.91281 2.19847 0.65128 0.01437 0.0744 0.03683 -2.13252 0 0 0 0 0 -0.02738 1.84759 -0.27783 0 1.66147 -0.0638 0.84671 -5.08322
CYS:disulfide_163 -6.93411 0.74704 2.23567 0.00227 0.01252 0.0341 -2.29993 0 0 0 0 -0.634 -0.01016 0.57818 0.07614 0 3.25479 0.15741 0.49958 -2.28051
VAL_164 -7.0117 0.58635 1.38758 0.01494 0.04052 -0.13266 -2.08705 0 0 0 0 0 -0.02108 0.04781 -0.78378 0 2.64269 -0.01182 0.21647 -5.11173
THR_165 -6.21505 0.69711 3.36278 0.01185 0.05831 -0.24765 -2.44349 0 0 0 0 0 0.05138 0.06004 -0.03733 0 1.15175 -0.16191 0.27127 -3.44094
SER_166 -4.85849 0.54215 3.99934 0.00187 0.05151 -0.11794 -2.42075 0 0 0 0 0 0.18113 0.56841 0.41916 0 -0.28969 0.37761 0.75956 -0.78611
PRO_167 -3.82813 0.44973 2.93686 0.00781 0.1294 -0.38186 -0.31718 0 0 0 0 0 0.03968 0.03593 -0.80144 0 -1.64321 0.43853 1.181 -1.75288
LYS_168 -5.79669 0.48808 4.90457 0.00649 0.13406 -0.54137 -1.43048 0 0 0 0 0 0.06898 0.95274 0.00239 0 -0.71458 0.03525 0.928 -0.96256
SER_169 -4.40697 0.25479 3.32768 0.00202 0.05011 0.0611 -0.43576 0 0 -0.36133 -0.60609 0 -0.01787 0.18011 -0.14847 0 -0.28969 -0.18992 0.53085 -2.04944
LEU_170 -6.8116 0.727 1.89275 0.03496 0.06329 -0.26317 -0.2658 0 0 -0.93485 0 0 0.00357 0.1362 -0.34638 0 1.66147 -0.25815 0.32603 -4.03468
LYS_171 -3.38837 0.13611 2.51723 0.00882 0.15085 -0.16976 -0.88297 0 0 0 0 0 0.0299 1.13606 0.18082 0 -0.71458 -0.05946 0.18501 -0.87035
ASP_172 -3.0006 0.22335 2.96708 0.00312 0.28199 -0.31741 -1.77692 0 0 0 0 0 -0.06552 1.73763 -0.02622 0 -2.14574 -0.16911 0.09465 -2.1937
GLY_173 -2.32247 0.21441 1.9493 6e-05 0 -0.08429 -1.25889 0 0 0 0 0 -0.13184 0 -1.45961 0 0.79816 -0.70165 0.1662 -2.83064
VAL_174 -4.95115 0.43329 3.17937 0.01648 0.0382 -0.2737 -1.6685 0 0 0 0 0 -0.05608 0.10526 -0.77371 0 2.64269 -0.62245 0.43521 -1.49507
ALA_175 -3.79969 0.91914 1.35506 0.00131 0 -0.12938 -0.30037 0 0 0 0 0 -0.0068 0 0.03066 0 1.32468 -0.48543 1.17601 0.08519
PRO_176 -6.25327 0.99884 1.58414 0.00272 0.03764 0.07885 0.07659 0 0 0 0 0 -0.13896 0.34941 -0.49659 0 -1.64321 -0.49325 1.13051 -4.76659
PHE_177 -9.62632 1.44825 0.45602 0.02885 0.29593 -0.35235 -0.61774 0 0 0 0 0 0.43687 1.48931 -0.29299 0 1.21829 -0.30883 0.6175 -5.2072
GLU_178 -4.52359 0.22586 3.98415 0.00574 0.25803 -0.21702 -2.53563 0 0 -0.96369 0 0 0.02013 2.49993 -0.05673 0 -2.72453 -0.19988 0.56764 -3.6596
GLN_179 -5.05777 0.39189 4.41513 0.00967 0.76596 -0.24195 -1.73413 0 0 0 -0.72998 0 -0.05537 2.22878 -0.1195 0 -1.45095 -0.12725 0.46537 -1.24011
LYS_180 -3.38658 0.27689 3.27251 0.0072 0.12066 -0.19928 -0.82876 0 0 0 0 0 -0.04963 0.86472 -0.04924 0 -0.71458 -0.31165 0.32295 -0.6748
GLN_181 -7.42894 0.44278 6.01841 0.00971 0.2338 -0.45364 -2.30995 0 0 -0.96369 0 0 -0.01139 2.51165 -0.08628 0 -1.45095 -0.31196 0.28729 -3.51315
TRP_182 -13.8545 1.51643 4.60159 0.02828 0.52256 -0.26256 -2.62948 0 0 -0.67023 0 0 -0.0192 1.95709 -0.21415 0 2.26099 -0.10341 0.59805 -6.26851
ASP_183 -5.00563 0.17048 5.6468 0.00317 0.27709 -0.10748 -3.18359 0 0 0 -0.72998 0 0.08877 1.29529 0.16667 0 -2.14574 -0.18029 0.5167 -3.18773
LYS_184 -5.42398 0.32468 4.73904 0.00702 0.11403 -0.18107 -2.255 0 0 0 0 0 0.03737 0.90926 -0.02677 0 -0.71458 -0.33257 0.17127 -2.6313
ILE_185 -10.0446 1.09124 1.89927 0.03199 0.07145 -0.14685 -1.92621 0 0 0 0 0 -0.05775 0.07735 -0.45964 0 2.30374 -0.16727 0.19199 -7.13524
ALA_186 -5.11365 0.58131 2.96806 0.00168 0 -0.08081 -2.04602 0 0 0 0 0 -0.01761 0 -0.05624 0 1.32468 0.00125 0.26825 -2.16911
ALA_187 -3.2225 0.10824 2.94369 0.00155 0 -0.13796 -2.06329 0 0 0 0 0 -0.02541 0 -0.10997 0 1.32468 -0.1054 0.19154 -1.09482
GLY_188 -3.04466 0.16627 2.63778 0.00015 0 -0.27876 -1.07051 0 0 0 0 0 -0.02201 0 0.33103 0 0.79816 0.40266 0.11021 0.03032
LEU_189 -7.0381 0.78196 1.22026 0.04487 0.09512 0.08105 -1.62288 0 0 -0.70681 0 0 -0.03816 0.37552 -0.3013 0 1.66147 0.34841 0.26686 -4.83174
VAL_190 -2.61252 0.28292 1.61381 0.01946 0.05331 -0.07951 -1.02918 0 0 0 0 0 -0.01914 -0.02311 -0.37326 0 2.64269 -0.14151 0.29081 0.62477
GLY_191 -1.24058 0.11058 1.31048 6e-05 0 -0.04901 -1.20563 0 0 0 0 0 0 0 -0.09373 0 0.79816 -0.00334 0.11357 -0.25944
#END_POSE_ENERGIES_TABLE /home/grads/bernardm/FoldingBenchMarks/RosettaFold/RoseTTAFold/results_pyrosetta_rerun/T1163.pdb/pdb-3track/model0_1_0.25.pdb
