# Supplementary material for: The transformative power of transformers in protein structure prediction
Source: Proc Natl Acad Sci U S A. 2023 Jul 31;120(32):e2303499120. doi: 10.1073/pnas.2303499120 (PMC10410766; doi:10.1073/pnas.2303499120)
Supplement: Supplementary file 2 — Dataset S01 (GZ) [file pnas.2303499120.sd01.gz › SI_Data/predicted_structures/RoseTTAFold/T1173.pdb]

HEADER                                            27-DEC-22   XXXX              
EXPDTA    THEORETICAL MODEL                                                     
REMARK 220                                                                      
REMARK 220 EXPERIMENTAL DETAILS                                                 
REMARK 220  EXPERIMENT TYPE                : THEORETICAL MODELLING              
REMARK 220  DATE OF DATA COLLECTION        : 27-DEC-22                          
REMARK 220                                                                      
REMARK 220 REMARK: MODEL GENERATED BY ROSETTA                                   
REMARK 220  VERSION 2022.39+release.d8d9982                                     
ATOM      1  N   ASN A   1      -0.580   0.762   1.597  1.00  0.00           N  
ATOM      2  CA  ASN A   1       0.872   0.794   1.759  1.00  0.00           C  
ATOM      3  C   ASN A   1       1.419   2.184   1.424  1.00  0.00           C  
ATOM      4  O   ASN A   1       0.698   3.044   0.905  1.00  0.00           O  
ATOM      5  CB  ASN A   1       1.512  -0.307   0.916  1.00  0.00           C  
ATOM      6  CG  ASN A   1       2.917  -0.731   1.361  1.00  0.00           C  
ATOM      7  OD1 ASN A   1       3.541  -0.114   2.234  1.00  0.00           O  
ATOM      8  ND2 ASN A   1       3.413  -1.785   0.762  1.00  0.00           N  
ATOM      9 1H   ASN A   1      -0.915  -0.166   1.806  1.00  0.00           H  
ATOM     10 2H   ASN A   1      -0.998   1.416   2.241  1.00  0.00           H  
ATOM     11 3H   ASN A   1      -0.866   1.009   0.651  1.00  0.00           H  
ATOM     12  HA  ASN A   1       1.108   0.602   2.806  1.00  0.00           H  
ATOM     13 1HB  ASN A   1       0.865  -1.185   0.927  1.00  0.00           H  
ATOM     14 2HB  ASN A   1       1.576   0.029  -0.111  1.00  0.00           H  
ATOM     15 1HD2 ASN A   1       4.326  -2.113   1.005  1.00  0.00           H  
ATOM     16 2HD2 ASN A   1       2.880  -2.259   0.061  1.00  0.00           H  
ATOM     17  N   ALA A   2       2.691   2.413   1.744  1.00  0.00           N  
ATOM     18  CA  ALA A   2       3.318   3.717   1.499  1.00  0.00           C  
ATOM     19  C   ALA A   2       4.843   3.636   1.406  1.00  0.00           C  
ATOM     20  O   ALA A   2       5.464   2.706   1.922  1.00  0.00           O  
ATOM     21  CB  ALA A   2       2.925   4.692   2.595  1.00  0.00           C  
ATOM     22  H   ALA A   2       3.228   1.659   2.162  1.00  0.00           H  
ATOM     23  HA  ALA A   2       2.959   4.085   0.546  1.00  0.00           H  
ATOM     24 1HB  ALA A   2       3.367   5.667   2.378  1.00  0.00           H  
ATOM     25 2HB  ALA A   2       1.841   4.789   2.630  1.00  0.00           H  
ATOM     26 3HB  ALA A   2       3.291   4.331   3.553  1.00  0.00           H  
ATOM     27  N   SER A   3       5.439   4.654   0.776  1.00  0.00           N  
ATOM     28  CA  SER A   3       6.894   4.754   0.638  1.00  0.00           C  
ATOM     29  C   SER A   3       7.382   6.198   0.528  1.00  0.00           C  
ATOM     30  O   SER A   3       6.717   7.046  -0.070  1.00  0.00           O  
ATOM     31  CB  SER A   3       7.335   4.011  -0.604  1.00  0.00           C  
ATOM     32  OG  SER A   3       8.721   4.091  -0.769  1.00  0.00           O  
ATOM     33  H   SER A   3       4.845   5.371   0.359  1.00  0.00           H  
ATOM     34  HA  SER A   3       7.355   4.301   1.516  1.00  0.00           H  
ATOM     35 1HB  SER A   3       7.033   2.967  -0.532  1.00  0.00           H  
ATOM     36 2HB  SER A   3       6.838   4.438  -1.475  1.00  0.00           H  
ATOM     37  HG  SER A   3       8.936   5.033  -0.756  1.00  0.00           H  
ATOM     38  N   ILE A   4       8.559   6.480   1.092  1.00  0.00           N  
ATOM     39  CA  ILE A   4       9.106   7.831   0.974  1.00  0.00           C  
ATOM     40  C   ILE A   4      10.423   7.798   0.211  1.00  0.00           C  
ATOM     41  O   ILE A   4      11.357   7.098   0.611  1.00  0.00           O  
ATOM     42  CB  ILE A   4       9.379   8.458   2.343  1.00  0.00           C  
ATOM     43  CG1 ILE A   4       8.139   8.471   3.167  1.00  0.00           C  
ATOM     44  CG2 ILE A   4       9.820   9.921   2.123  1.00  0.00           C  
ATOM     45  CD1 ILE A   4       8.390   8.884   4.588  1.00  0.00           C  
ATOM     46  H   ILE A   4       9.073   5.761   1.584  1.00  0.00           H  
ATOM     47  HA  ILE A   4       8.408   8.458   0.428  1.00  0.00           H  
ATOM     48  HB  ILE A   4      10.153   7.905   2.871  1.00  0.00           H  
ATOM     49 1HG1 ILE A   4       7.439   9.135   2.706  1.00  0.00           H  
ATOM     50 2HG1 ILE A   4       7.707   7.475   3.181  1.00  0.00           H  
ATOM     51 1HG2 ILE A   4      10.010  10.398   3.079  1.00  0.00           H  
ATOM     52 2HG2 ILE A   4      10.722   9.950   1.519  1.00  0.00           H  
ATOM     53 3HG2 ILE A   4       9.026  10.462   1.600  1.00  0.00           H  
ATOM     54 1HD1 ILE A   4       7.451   8.873   5.142  1.00  0.00           H  
ATOM     55 2HD1 ILE A   4       9.090   8.187   5.051  1.00  0.00           H  
ATOM     56 3HD1 ILE A   4       8.813   9.886   4.606  1.00  0.00           H  
ATOM     57  N   ASN A   5      10.490   8.548  -0.881  1.00  0.00           N  
ATOM     58  CA  ASN A   5      11.691   8.611  -1.688  1.00  0.00           C  
ATOM     59  C   ASN A   5      12.429   9.916  -1.467  1.00  0.00           C  
ATOM     60  O   ASN A   5      11.829  10.982  -1.322  1.00  0.00           O  
ATOM     61  CB  ASN A   5      11.384   8.436  -3.164  1.00  0.00           C  
ATOM     62  CG  ASN A   5      10.860   7.070  -3.508  1.00  0.00           C  
ATOM     63  OD1 ASN A   5      11.252   6.060  -2.912  1.00  0.00           O  
ATOM     64  ND2 ASN A   5       9.996   7.013  -4.489  1.00  0.00           N  
ATOM     65  H   ASN A   5       9.682   9.103  -1.144  1.00  0.00           H  
ATOM     66  HA  ASN A   5      12.363   7.809  -1.379  1.00  0.00           H  
ATOM     67 1HB  ASN A   5      10.646   9.177  -3.466  1.00  0.00           H  
ATOM     68 2HB  ASN A   5      12.287   8.622  -3.744  1.00  0.00           H  
ATOM     69 1HD2 ASN A   5       9.623   6.129  -4.774  1.00  0.00           H  
ATOM     70 2HD2 ASN A   5       9.719   7.849  -4.962  1.00  0.00           H  
ATOM     71  N   PHE A   6      13.742   9.827  -1.498  1.00  0.00           N  
ATOM     72  CA  PHE A   6      14.610  10.985  -1.405  1.00  0.00           C  
ATOM     73  C   PHE A   6      15.356  11.025  -2.726  1.00  0.00           C  
ATOM     74  O   PHE A   6      16.074  10.082  -3.068  1.00  0.00           O  
ATOM     75  CB  PHE A   6      15.503  10.831  -0.184  1.00  0.00           C  
ATOM     76  CG  PHE A   6      14.664  10.766   1.089  1.00  0.00           C  
ATOM     77  CD1 PHE A   6      14.103   9.557   1.511  1.00  0.00           C  
ATOM     78  CD2 PHE A   6      14.435  11.887   1.851  1.00  0.00           C  
ATOM     79  CE1 PHE A   6      13.330   9.494   2.651  1.00  0.00           C  
ATOM     80  CE2 PHE A   6      13.661  11.827   2.997  1.00  0.00           C  
ATOM     81  CZ  PHE A   6      13.107  10.630   3.394  1.00  0.00           C  
ATOM     82  H   PHE A   6      14.163   8.913  -1.603  1.00  0.00           H  
ATOM     83  HA  PHE A   6      14.014  11.895  -1.307  1.00  0.00           H  
ATOM     84 1HB  PHE A   6      16.097   9.921  -0.262  1.00  0.00           H  
ATOM     85 2HB  PHE A   6      16.184  11.677  -0.111  1.00  0.00           H  
ATOM     86  HD1 PHE A   6      14.269   8.652   0.924  1.00  0.00           H  
ATOM     87  HD2 PHE A   6      14.872  12.835   1.537  1.00  0.00           H  
ATOM     88  HE1 PHE A   6      12.890   8.542   2.960  1.00  0.00           H  
ATOM     89  HE2 PHE A   6      13.488  12.727   3.584  1.00  0.00           H  
ATOM     90  HZ  PHE A   6      12.495  10.583   4.294  1.00  0.00           H  
ATOM     91  N   VAL A   7      15.101  12.069  -3.509  1.00  0.00           N  
ATOM     92  CA  VAL A   7      15.600  12.126  -4.876  1.00  0.00           C  
ATOM     93  C   VAL A   7      16.488  13.332  -5.163  1.00  0.00           C  
ATOM     94  O   VAL A   7      16.138  14.472  -4.871  1.00  0.00           O  
ATOM     95  CB  VAL A   7      14.386  12.137  -5.832  1.00  0.00           C  
ATOM     96  CG1 VAL A   7      14.844  12.207  -7.261  1.00  0.00           C  
ATOM     97  CG2 VAL A   7      13.512  10.900  -5.579  1.00  0.00           C  
ATOM     98  H   VAL A   7      14.535  12.836  -3.147  1.00  0.00           H  
ATOM     99  HA  VAL A   7      16.181  11.224  -5.065  1.00  0.00           H  
ATOM    100  HB  VAL A   7      13.803  13.015  -5.640  1.00  0.00           H  
ATOM    101 1HG1 VAL A   7      13.979  12.231  -7.918  1.00  0.00           H  
ATOM    102 2HG1 VAL A   7      15.429  13.101  -7.410  1.00  0.00           H  
ATOM    103 3HG1 VAL A   7      15.449  11.332  -7.493  1.00  0.00           H  
ATOM    104 1HG2 VAL A   7      12.651  10.926  -6.243  1.00  0.00           H  
ATOM    105 2HG2 VAL A   7      14.093   9.997  -5.771  1.00  0.00           H  
ATOM    106 3HG2 VAL A   7      13.165  10.897  -4.547  1.00  0.00           H  
ATOM    107  N   ALA A   8      17.671  13.080  -5.710  1.00  0.00           N  
ATOM    108  CA  ALA A   8      18.590  14.155  -6.065  1.00  0.00           C  
ATOM    109  C   ALA A   8      18.030  14.996  -7.205  1.00  0.00           C  
ATOM    110  O   ALA A   8      17.333  14.479  -8.078  1.00  0.00           O  
ATOM    111  CB  ALA A   8      19.941  13.594  -6.454  1.00  0.00           C  
ATOM    112  H   ALA A   8      17.928  12.122  -5.906  1.00  0.00           H  
ATOM    113  HA  ALA A   8      18.712  14.802  -5.197  1.00  0.00           H  
ATOM    114 1HB  ALA A   8      20.611  14.408  -6.695  1.00  0.00           H  
ATOM    115 2HB  ALA A   8      20.353  13.019  -5.625  1.00  0.00           H  
ATOM    116 3HB  ALA A   8      19.828  12.950  -7.324  1.00  0.00           H  
ATOM    117  N   THR A   9      18.358  16.285  -7.208  1.00  0.00           N  
ATOM    118  CA  THR A   9      17.985  17.197  -8.285  1.00  0.00           C  
ATOM    119  C   THR A   9      19.277  17.780  -8.828  1.00  0.00           C  
ATOM    120  O   THR A   9      19.354  18.284  -9.951  1.00  0.00           O  
ATOM    121  CB  THR A   9      17.061  18.304  -7.761  1.00  0.00           C  
ATOM    122  OG1 THR A   9      17.762  19.028  -6.743  1.00  0.00           O  
ATOM    123  CG2 THR A   9      15.749  17.713  -7.199  1.00  0.00           C  
ATOM    124  H   THR A   9      18.939  16.649  -6.467  1.00  0.00           H  
ATOM    125  HA  THR A   9      17.484  16.643  -9.078  1.00  0.00           H  
ATOM    126  HB  THR A   9      16.830  18.993  -8.574  1.00  0.00           H  
ATOM    127  HG1 THR A   9      17.393  19.930  -6.659  1.00  0.00           H  
ATOM    128 1HG2 THR A   9      15.113  18.521  -6.826  1.00  0.00           H  
ATOM    129 2HG2 THR A   9      15.230  17.178  -7.991  1.00  0.00           H  
ATOM    130 3HG2 THR A   9      15.955  17.022  -6.396  1.00  0.00           H  
ATOM    131  N   GLU A  10      20.286  17.691  -7.974  1.00  0.00           N  
ATOM    132  CA  GLU A  10      21.641  18.190  -8.183  1.00  0.00           C  
ATOM    133  C   GLU A  10      22.600  17.117  -7.702  1.00  0.00           C  
ATOM    134  O   GLU A  10      22.197  16.246  -6.927  1.00  0.00           O  
ATOM    135  CB  GLU A  10      21.899  19.510  -7.439  1.00  0.00           C  
ATOM    136  CG  GLU A  10      21.027  20.705  -7.877  1.00  0.00           C  
ATOM    137  CD  GLU A  10      21.402  22.002  -7.176  1.00  0.00           C  
ATOM    138  OE1 GLU A  10      22.329  21.975  -6.406  1.00  0.00           O  
ATOM    139  OE2 GLU A  10      20.782  23.009  -7.436  1.00  0.00           O  
ATOM    140  H   GLU A  10      20.065  17.244  -7.094  1.00  0.00           H  
ATOM    141  HA  GLU A  10      21.807  18.349  -9.249  1.00  0.00           H  
ATOM    142 1HB  GLU A  10      21.733  19.355  -6.370  1.00  0.00           H  
ATOM    143 2HB  GLU A  10      22.942  19.796  -7.563  1.00  0.00           H  
ATOM    144 1HG  GLU A  10      21.128  20.838  -8.953  1.00  0.00           H  
ATOM    145 2HG  GLU A  10      19.983  20.478  -7.664  1.00  0.00           H  
ATOM    146  N   ALA A  11      23.858  17.143  -8.135  1.00  0.00           N  
ATOM    147  CA  ALA A  11      24.782  16.136  -7.624  1.00  0.00           C  
ATOM    148  C   ALA A  11      24.727  16.170  -6.108  1.00  0.00           C  
ATOM    149  O   ALA A  11      24.779  17.242  -5.507  1.00  0.00           O  
ATOM    150  CB  ALA A  11      26.201  16.403  -8.101  1.00  0.00           C  
ATOM    151  H   ALA A  11      24.164  17.853  -8.783  1.00  0.00           H  
ATOM    152  HA  ALA A  11      24.458  15.154  -7.961  1.00  0.00           H  
ATOM    153 1HB  ALA A  11      26.865  15.638  -7.697  1.00  0.00           H  
ATOM    154 2HB  ALA A  11      26.230  16.373  -9.189  1.00  0.00           H  
ATOM    155 3HB  ALA A  11      26.523  17.383  -7.755  1.00  0.00           H  
ATOM    156  N   HIS A  12      24.624  15.006  -5.483  1.00  0.00           N  
ATOM    157  CA  HIS A  12      24.538  14.974  -4.035  1.00  0.00           C  
ATOM    158  C   HIS A  12      25.794  15.485  -3.353  1.00  0.00           C  
ATOM    159  O   HIS A  12      26.901  15.016  -3.636  1.00  0.00           O  
ATOM    160  CB  HIS A  12      24.233  13.562  -3.529  1.00  0.00           C  
ATOM    161  CG  HIS A  12      23.961  13.505  -2.051  1.00  0.00           C  
ATOM    162  ND1 HIS A  12      22.785  13.968  -1.491  1.00  0.00           N  
ATOM    163  CD2 HIS A  12      24.712  13.045  -1.022  1.00  0.00           C  
ATOM    164  CE1 HIS A  12      22.829  13.795  -0.180  1.00  0.00           C  
ATOM    165  NE2 HIS A  12      23.985  13.236   0.129  1.00  0.00           N  
ATOM    166  H   HIS A  12      24.585  14.151  -6.014  1.00  0.00           H  
ATOM    167  HA  HIS A  12      23.717  15.620  -3.720  1.00  0.00           H  
ATOM    168 1HB  HIS A  12      23.365  13.164  -4.057  1.00  0.00           H  
ATOM    169 2HB  HIS A  12      25.078  12.909  -3.747  1.00  0.00           H  
ATOM    170  HD2 HIS A  12      25.708  12.608  -1.094  1.00  0.00           H  
ATOM    171  HE1 HIS A  12      22.043  14.062   0.526  1.00  0.00           H  
ATOM    172  HE2 HIS A  12      24.292  12.989   1.060  1.00  0.00           H  
ATOM    173  N   THR A  13      25.605  16.427  -2.438  1.00  0.00           N  
ATOM    174  CA  THR A  13      26.670  16.996  -1.620  1.00  0.00           C  
ATOM    175  C   THR A  13      26.132  17.842  -0.483  1.00  0.00           C  
ATOM    176  O   THR A  13      25.136  18.558  -0.615  1.00  0.00           O  
ATOM    177  CB  THR A  13      27.680  17.826  -2.451  1.00  0.00           C  
ATOM    178  OG1 THR A  13      28.643  18.463  -1.559  1.00  0.00           O  
ATOM    179  CG2 THR A  13      26.987  18.873  -3.256  1.00  0.00           C  
ATOM    180  H   THR A  13      24.658  16.758  -2.305  1.00  0.00           H  
ATOM    181  HA  THR A  13      27.225  16.165  -1.180  1.00  0.00           H  
ATOM    182  HB  THR A  13      28.219  17.158  -3.120  1.00  0.00           H  
ATOM    183  HG1 THR A  13      29.462  18.624  -2.055  1.00  0.00           H  
ATOM    184 1HG2 THR A  13      27.718  19.437  -3.835  1.00  0.00           H  
ATOM    185 2HG2 THR A  13      26.280  18.410  -3.931  1.00  0.00           H  
ATOM    186 3HG2 THR A  13      26.476  19.525  -2.597  1.00  0.00           H  
ATOM    187  N   ALA A  14      26.887  17.844   0.611  1.00  0.00           N  
ATOM    188  CA  ALA A  14      26.603  18.667   1.780  1.00  0.00           C  
ATOM    189  C   ALA A  14      26.595  20.141   1.425  1.00  0.00           C  
ATOM    190  O   ALA A  14      25.937  20.946   2.083  1.00  0.00           O  
ATOM    191  CB  ALA A  14      27.634  18.409   2.867  1.00  0.00           C  
ATOM    192  H   ALA A  14      27.699  17.244   0.624  1.00  0.00           H  
ATOM    193  HA  ALA A  14      25.614  18.399   2.153  1.00  0.00           H  
ATOM    194 1HB  ALA A  14      27.394  19.010   3.743  1.00  0.00           H  
ATOM    195 2HB  ALA A  14      27.621  17.353   3.136  1.00  0.00           H  
ATOM    196 3HB  ALA A  14      28.620  18.677   2.497  1.00  0.00           H  
ATOM    197  N   SER A  15      27.353  20.498   0.389  1.00  0.00           N  
ATOM    198  CA  SER A  15      27.468  21.880  -0.035  1.00  0.00           C  
ATOM    199  C   SER A  15      26.253  22.378  -0.830  1.00  0.00           C  
ATOM    200  O   SER A  15      26.153  23.574  -1.114  1.00  0.00           O  
ATOM    201  CB  SER A  15      28.743  22.052  -0.837  1.00  0.00           C  
ATOM    202  OG  SER A  15      28.698  21.322  -2.034  1.00  0.00           O  
ATOM    203  H   SER A  15      27.852  19.783  -0.139  1.00  0.00           H  
ATOM    204  HA  SER A  15      27.551  22.500   0.862  1.00  0.00           H  
ATOM    205 1HB  SER A  15      28.892  23.106  -1.059  1.00  0.00           H  
ATOM    206 2HB  SER A  15      29.591  21.720  -0.243  1.00  0.00           H  
ATOM    207  HG  SER A  15      28.597  20.386  -1.780  1.00  0.00           H  
ATOM    208  N   ALA A  16      25.359  21.469  -1.232  1.00  0.00           N  
ATOM    209  CA  ALA A  16      24.189  21.853  -2.011  1.00  0.00           C  
ATOM    210  C   ALA A  16      22.895  21.634  -1.247  1.00  0.00           C  
ATOM    211  O   ALA A  16      21.989  22.474  -1.282  1.00  0.00           O  
ATOM    212  CB  ALA A  16      24.123  21.061  -3.305  1.00  0.00           C  
ATOM    213  H   ALA A  16      25.467  20.496  -0.970  1.00  0.00           H  
ATOM    214  HA  ALA A  16      24.268  22.913  -2.250  1.00  0.00           H  
ATOM    215 1HB  ALA A  16      23.254  21.378  -3.888  1.00  0.00           H  
ATOM    216 2HB  ALA A  16      25.028  21.228  -3.885  1.00  0.00           H  
ATOM    217 3HB  ALA A  16      24.033  19.999  -3.072  1.00  0.00           H  
ATOM    218  N   GLY A  17      22.783  20.499  -0.559  1.00  0.00           N  
ATOM    219  CA  GLY A  17      21.519  20.179   0.086  1.00  0.00           C  
ATOM    220  C   GLY A  17      20.451  20.113  -1.005  1.00  0.00           C  
ATOM    221  O   GLY A  17      20.616  19.406  -1.999  1.00  0.00           O  
ATOM    222  H   GLY A  17      23.563  19.843  -0.516  1.00  0.00           H  
ATOM    223 1HA  GLY A  17      21.594  19.224   0.603  1.00  0.00           H  
ATOM    224 2HA  GLY A  17      21.270  20.943   0.819  1.00  0.00           H  
ATOM    225  N   GLY A  18      19.367  20.859  -0.829  1.00  0.00           N  
ATOM    226  CA  GLY A  18      18.300  20.862  -1.830  1.00  0.00           C  
ATOM    227  C   GLY A  18      17.630  19.507  -2.017  1.00  0.00           C  
ATOM    228  O   GLY A  18      17.063  18.946  -1.076  1.00  0.00           O  
ATOM    229  H   GLY A  18      19.283  21.436  -0.008  1.00  0.00           H  
ATOM    230 1HA  GLY A  18      17.548  21.601  -1.548  1.00  0.00           H  
ATOM    231 2HA  GLY A  18      18.714  21.192  -2.783  1.00  0.00           H  
ATOM    232  N   ALA A  19      17.725  18.986  -3.237  1.00  0.00           N  
ATOM    233  CA  ALA A  19      17.123  17.727  -3.687  1.00  0.00           C  
ATOM    234  C   ALA A  19      15.610  17.761  -3.470  1.00  0.00           C  
ATOM    235  O   ALA A  19      15.042  18.841  -3.352  1.00  0.00           O  
ATOM    236  CB  ALA A  19      17.751  16.563  -2.919  1.00  0.00           C  
ATOM    237  H   ALA A  19      18.249  19.516  -3.922  1.00  0.00           H  
ATOM    238  HA  ALA A  19      17.326  17.602  -4.740  1.00  0.00           H  
ATOM    239 1HB  ALA A  19      17.349  15.631  -3.237  1.00  0.00           H  
ATOM    240 2HB  ALA A  19      18.827  16.562  -3.095  1.00  0.00           H  
ATOM    241 3HB  ALA A  19      17.565  16.671  -1.856  1.00  0.00           H  
ATOM    242  N   LYS A  20      14.955  16.611  -3.328  1.00  0.00           N  
ATOM    243  CA  LYS A  20      13.512  16.636  -3.081  1.00  0.00           C  
ATOM    244  C   LYS A  20      13.008  15.394  -2.351  1.00  0.00           C  
ATOM    245  O   LYS A  20      13.644  14.333  -2.359  1.00  0.00           O  
ATOM    246  CB  LYS A  20      12.752  16.834  -4.399  1.00  0.00           C  
ATOM    247  CG  LYS A  20      12.922  15.736  -5.414  1.00  0.00           C  
ATOM    248  CD  LYS A  20      12.188  16.059  -6.709  1.00  0.00           C  
ATOM    249  CE  LYS A  20      12.415  14.982  -7.762  1.00  0.00           C  
ATOM    250  NZ  LYS A  20      11.693  15.289  -9.039  1.00  0.00           N  
ATOM    251  H   LYS A  20      15.432  15.731  -3.489  1.00  0.00           H  
ATOM    252  HA  LYS A  20      13.291  17.493  -2.441  1.00  0.00           H  
ATOM    253 1HB  LYS A  20      11.688  16.910  -4.191  1.00  0.00           H  
ATOM    254 2HB  LYS A  20      13.058  17.778  -4.856  1.00  0.00           H  
ATOM    255 1HG  LYS A  20      13.978  15.581  -5.624  1.00  0.00           H  
ATOM    256 2HG  LYS A  20      12.507  14.823  -4.995  1.00  0.00           H  
ATOM    257 1HD  LYS A  20      11.118  16.141  -6.503  1.00  0.00           H  
ATOM    258 2HD  LYS A  20      12.541  17.015  -7.095  1.00  0.00           H  
ATOM    259 1HE  LYS A  20      13.483  14.910  -7.967  1.00  0.00           H  
ATOM    260 2HE  LYS A  20      12.065  14.027  -7.378  1.00  0.00           H  
ATOM    261 1HZ  LYS A  20      11.870  14.555  -9.712  1.00  0.00           H  
ATOM    262 2HZ  LYS A  20      10.700  15.349  -8.863  1.00  0.00           H  
ATOM    263 3HZ  LYS A  20      12.022  16.170  -9.410  1.00  0.00           H  
ATOM    264  N   ILE A  21      11.840  15.526  -1.724  1.00  0.00           N  
ATOM    265  CA  ILE A  21      11.246  14.394  -1.010  1.00  0.00           C  
ATOM    266  C   ILE A  21       9.873  14.065  -1.562  1.00  0.00           C  
ATOM    267  O   ILE A  21       9.044  14.955  -1.771  1.00  0.00           O  
ATOM    268  CB  ILE A  21      11.106  14.667   0.492  1.00  0.00           C  
ATOM    269  CG1 ILE A  21      12.433  14.986   1.099  1.00  0.00           C  
ATOM    270  CG2 ILE A  21      10.517  13.426   1.185  1.00  0.00           C  
ATOM    271  CD1 ILE A  21      12.319  15.467   2.516  1.00  0.00           C  
ATOM    272  H   ILE A  21      11.358  16.428  -1.767  1.00  0.00           H  
ATOM    273  HA  ILE A  21      11.882  13.518  -1.143  1.00  0.00           H  
ATOM    274  HB  ILE A  21      10.472  15.506   0.643  1.00  0.00           H  
ATOM    275 1HG1 ILE A  21      13.046  14.111   1.058  1.00  0.00           H  
ATOM    276 2HG1 ILE A  21      12.913  15.769   0.521  1.00  0.00           H  
ATOM    277 1HG2 ILE A  21      10.417  13.613   2.251  1.00  0.00           H  
ATOM    278 2HG2 ILE A  21       9.540  13.196   0.773  1.00  0.00           H  
ATOM    279 3HG2 ILE A  21      11.185  12.575   1.027  1.00  0.00           H  
ATOM    280 1HD1 ILE A  21      13.313  15.687   2.907  1.00  0.00           H  
ATOM    281 2HD1 ILE A  21      11.708  16.372   2.545  1.00  0.00           H  
ATOM    282 3HD1 ILE A  21      11.853  14.694   3.124  1.00  0.00           H  
ATOM    283  N   ILE A  22       9.651  12.794  -1.864  1.00  0.00           N  
ATOM    284  CA  ILE A  22       8.372  12.364  -2.401  1.00  0.00           C  
ATOM    285  C   ILE A  22       7.699  11.271  -1.570  1.00  0.00           C  
ATOM    286  O   ILE A  22       8.279  10.214  -1.313  1.00  0.00           O  
ATOM    287  CB  ILE A  22       8.538  11.873  -3.845  1.00  0.00           C  
ATOM    288  CG1 ILE A  22       9.085  12.997  -4.740  1.00  0.00           C  
ATOM    289  CG2 ILE A  22       7.215  11.360  -4.349  1.00  0.00           C  
ATOM    290  CD1 ILE A  22       9.476  12.545  -6.108  1.00  0.00           C  
ATOM    291  H   ILE A  22      10.386  12.108  -1.687  1.00  0.00           H  
ATOM    292  HA  ILE A  22       7.700  13.221  -2.414  1.00  0.00           H  
ATOM    293  HB  ILE A  22       9.263  11.066  -3.868  1.00  0.00           H  
ATOM    294 1HG1 ILE A  22       8.332  13.754  -4.836  1.00  0.00           H  
ATOM    295 2HG1 ILE A  22       9.964  13.435  -4.278  1.00  0.00           H  
ATOM    296 1HG2 ILE A  22       7.325  10.989  -5.366  1.00  0.00           H  
ATOM    297 2HG2 ILE A  22       6.893  10.556  -3.704  1.00  0.00           H  
ATOM    298 3HG2 ILE A  22       6.470  12.146  -4.334  1.00  0.00           H  
ATOM    299 1HD1 ILE A  22       9.842  13.394  -6.673  1.00  0.00           H  
ATOM    300 2HD1 ILE A  22      10.259  11.789  -6.031  1.00  0.00           H  
ATOM    301 3HD1 ILE A  22       8.603  12.120  -6.615  1.00  0.00           H  
ATOM    302  N   PHE A  23       6.457  11.516  -1.179  1.00  0.00           N  
ATOM    303  CA  PHE A  23       5.658  10.566  -0.420  1.00  0.00           C  
ATOM    304  C   PHE A  23       4.636   9.916  -1.333  1.00  0.00           C  
ATOM    305  O   PHE A  23       3.733  10.598  -1.849  1.00  0.00           O  
ATOM    306  CB  PHE A  23       4.918  11.284   0.685  1.00  0.00           C  
ATOM    307  CG  PHE A  23       5.778  11.831   1.784  1.00  0.00           C  
ATOM    308  CD1 PHE A  23       6.523  12.987   1.625  1.00  0.00           C  
ATOM    309  CD2 PHE A  23       5.788  11.215   3.014  1.00  0.00           C  
ATOM    310  CE1 PHE A  23       7.280  13.468   2.676  1.00  0.00           C  
ATOM    311  CE2 PHE A  23       6.535  11.711   4.055  1.00  0.00           C  
ATOM    312  CZ  PHE A  23       7.286  12.833   3.880  1.00  0.00           C  
ATOM    313  H   PHE A  23       6.045  12.418  -1.409  1.00  0.00           H  
ATOM    314  HA  PHE A  23       6.307   9.793  -0.004  1.00  0.00           H  
ATOM    315 1HB  PHE A  23       4.366  12.086   0.249  1.00  0.00           H  
ATOM    316 2HB  PHE A  23       4.196  10.602   1.130  1.00  0.00           H  
ATOM    317  HD1 PHE A  23       6.517  13.508   0.663  1.00  0.00           H  
ATOM    318  HD2 PHE A  23       5.189  10.314   3.161  1.00  0.00           H  
ATOM    319  HE1 PHE A  23       7.870  14.350   2.560  1.00  0.00           H  
ATOM    320  HE2 PHE A  23       6.528  11.205   5.020  1.00  0.00           H  
ATOM    321  HZ  PHE A  23       7.882  13.226   4.702  1.00  0.00           H  
ATOM    322  N   ASN A  24       4.797   8.610  -1.537  1.00  0.00           N  
ATOM    323  CA  ASN A  24       3.934   7.838  -2.416  1.00  0.00           C  
ATOM    324  C   ASN A  24       3.033   6.896  -1.631  1.00  0.00           C  
ATOM    325  O   ASN A  24       3.442   6.357  -0.592  1.00  0.00           O  
ATOM    326  CB  ASN A  24       4.752   7.016  -3.389  1.00  0.00           C  
ATOM    327  CG  ASN A  24       5.560   7.812  -4.320  1.00  0.00           C  
ATOM    328  OD1 ASN A  24       5.245   8.955  -4.573  1.00  0.00           O  
ATOM    329  ND2 ASN A  24       6.600   7.230  -4.854  1.00  0.00           N  
ATOM    330  H   ASN A  24       5.556   8.124  -1.060  1.00  0.00           H  
ATOM    331  HA  ASN A  24       3.294   8.523  -2.964  1.00  0.00           H  
ATOM    332 1HB  ASN A  24       5.412   6.349  -2.831  1.00  0.00           H  
ATOM    333 2HB  ASN A  24       4.076   6.403  -3.963  1.00  0.00           H  
ATOM    334 1HD2 ASN A  24       7.176   7.734  -5.502  1.00  0.00           H  
ATOM    335 2HD2 ASN A  24       6.816   6.284  -4.616  1.00  0.00           H  
ATOM    336  N   THR A  25       1.833   6.642  -2.152  1.00  0.00           N  
ATOM    337  CA  THR A  25       0.954   5.670  -1.512  1.00  0.00           C  
ATOM    338  C   THR A  25       0.411   4.645  -2.497  1.00  0.00           C  
ATOM    339  O   THR A  25       0.322   4.901  -3.705  1.00  0.00           O  
ATOM    340  CB  THR A  25      -0.237   6.356  -0.823  1.00  0.00           C  
ATOM    341  OG1 THR A  25      -1.061   6.984  -1.811  1.00  0.00           O  
ATOM    342  CG2 THR A  25       0.250   7.406   0.176  1.00  0.00           C  
ATOM    343  H   THR A  25       1.547   7.139  -2.996  1.00  0.00           H  
ATOM    344  HA  THR A  25       1.513   5.133  -0.756  1.00  0.00           H  
ATOM    345  HB  THR A  25      -0.824   5.602  -0.293  1.00  0.00           H  
ATOM    346  HG1 THR A  25      -1.446   6.302  -2.371  1.00  0.00           H  
ATOM    347 1HG2 THR A  25      -0.608   7.871   0.657  1.00  0.00           H  
ATOM    348 2HG2 THR A  25       0.873   6.921   0.930  1.00  0.00           H  
ATOM    349 3HG2 THR A  25       0.831   8.167  -0.339  1.00  0.00           H  
ATOM    350  N   THR A  26       0.018   3.491  -1.969  1.00  0.00           N  
ATOM    351  CA  THR A  26      -0.615   2.444  -2.769  1.00  0.00           C  
ATOM    352  C   THR A  26      -1.909   1.933  -2.135  1.00  0.00           C  
ATOM    353  O   THR A  26      -1.937   1.531  -0.963  1.00  0.00           O  
ATOM    354  CB  THR A  26       0.377   1.283  -3.013  1.00  0.00           C  
ATOM    355  OG1 THR A  26       1.515   1.777  -3.739  1.00  0.00           O  
ATOM    356  CG2 THR A  26      -0.258   0.135  -3.774  1.00  0.00           C  
ATOM    357  H   THR A  26       0.153   3.347  -0.967  1.00  0.00           H  
ATOM    358  HA  THR A  26      -0.872   2.863  -3.743  1.00  0.00           H  
ATOM    359  HB  THR A  26       0.720   0.917  -2.058  1.00  0.00           H  
ATOM    360  HG1 THR A  26       1.316   1.696  -4.705  1.00  0.00           H  
ATOM    361 1HG2 THR A  26       0.473  -0.657  -3.923  1.00  0.00           H  
ATOM    362 2HG2 THR A  26      -1.090  -0.254  -3.216  1.00  0.00           H  
ATOM    363 3HG2 THR A  26      -0.604   0.485  -4.734  1.00  0.00           H  
ATOM    364  N   ASN A  27      -2.985   1.937  -2.922  1.00  0.00           N  
ATOM    365  CA  ASN A  27      -4.284   1.426  -2.483  1.00  0.00           C  
ATOM    366  C   ASN A  27      -4.197  -0.073  -2.372  1.00  0.00           C  
ATOM    367  O   ASN A  27      -3.456  -0.697  -3.117  1.00  0.00           O  
ATOM    368  CB  ASN A  27      -5.421   1.795  -3.418  1.00  0.00           C  
ATOM    369  CG  ASN A  27      -6.791   1.553  -2.773  1.00  0.00           C  
ATOM    370  OD1 ASN A  27      -7.376   0.449  -2.823  1.00  0.00           O  
ATOM    371  ND2 ASN A  27      -7.315   2.588  -2.160  1.00  0.00           N  
ATOM    372  H   ASN A  27      -2.891   2.289  -3.864  1.00  0.00           H  
ATOM    373  HA  ASN A  27      -4.505   1.817  -1.490  1.00  0.00           H  
ATOM    374 1HB  ASN A  27      -5.340   2.843  -3.705  1.00  0.00           H  
ATOM    375 2HB  ASN A  27      -5.350   1.194  -4.329  1.00  0.00           H  
ATOM    376 1HD2 ASN A  27      -8.209   2.509  -1.717  1.00  0.00           H  
ATOM    377 2HD2 ASN A  27      -6.824   3.459  -2.139  1.00  0.00           H  
ATOM    378  N   ASN A  28      -4.965  -0.677  -1.479  1.00  0.00           N  
ATOM    379  CA  ASN A  28      -4.930  -2.130  -1.418  1.00  0.00           C  
ATOM    380  C   ASN A  28      -5.268  -2.740  -2.791  1.00  0.00           C  
ATOM    381  O   ASN A  28      -4.668  -3.732  -3.205  1.00  0.00           O  
ATOM    382  CB  ASN A  28      -5.899  -2.628  -0.364  1.00  0.00           C  
ATOM    383  CG  ASN A  28      -5.426  -2.362   1.040  1.00  0.00           C  
ATOM    384  OD1 ASN A  28      -4.236  -2.120   1.287  1.00  0.00           O  
ATOM    385  ND2 ASN A  28      -6.341  -2.401   1.974  1.00  0.00           N  
ATOM    386  H   ASN A  28      -5.564  -0.147  -0.864  1.00  0.00           H  
ATOM    387  HA  ASN A  28      -3.918  -2.447  -1.159  1.00  0.00           H  
ATOM    388 1HB  ASN A  28      -6.867  -2.141  -0.508  1.00  0.00           H  
ATOM    389 2HB  ASN A  28      -6.053  -3.699  -0.489  1.00  0.00           H  
ATOM    390 1HD2 ASN A  28      -6.090  -2.232   2.928  1.00  0.00           H  
ATOM    391 2HD2 ASN A  28      -7.291  -2.600   1.736  1.00  0.00           H  
ATOM    392  N   GLY A  29      -6.186  -2.117  -3.539  1.00  0.00           N  
ATOM    393  CA  GLY A  29      -6.559  -2.610  -4.866  1.00  0.00           C  
ATOM    394  C   GLY A  29      -5.610  -2.085  -5.953  1.00  0.00           C  
ATOM    395  O   GLY A  29      -6.052  -1.471  -6.927  1.00  0.00           O  
ATOM    396  H   GLY A  29      -6.630  -1.272  -3.193  1.00  0.00           H  
ATOM    397 1HA  GLY A  29      -6.547  -3.699  -4.864  1.00  0.00           H  
ATOM    398 2HA  GLY A  29      -7.578  -2.300  -5.089  1.00  0.00           H  
ATOM    399  N   ALA A  30      -4.309  -2.293  -5.768  1.00  0.00           N  
ATOM    400  CA  ALA A  30      -3.309  -1.759  -6.695  1.00  0.00           C  
ATOM    401  C   ALA A  30      -1.961  -2.455  -6.591  1.00  0.00           C  
ATOM    402  O   ALA A  30      -1.617  -3.049  -5.569  1.00  0.00           O  
ATOM    403  CB  ALA A  30      -3.103  -0.270  -6.450  1.00  0.00           C  
ATOM    404  H   ALA A  30      -4.041  -2.828  -4.942  1.00  0.00           H  
ATOM    405  HA  ALA A  30      -3.682  -1.906  -7.707  1.00  0.00           H  
ATOM    406 1HB  ALA A  30      -2.383   0.123  -7.163  1.00  0.00           H  
ATOM    407 2HB  ALA A  30      -4.048   0.255  -6.565  1.00  0.00           H  
ATOM    408 3HB  ALA A  30      -2.733  -0.124  -5.447  1.00  0.00           H  
ATOM    409  N   THR A  31      -1.181  -2.338  -7.666  1.00  0.00           N  
ATOM    410  CA  THR A  31       0.195  -2.825  -7.685  1.00  0.00           C  
ATOM    411  C   THR A  31       1.199  -1.683  -7.882  1.00  0.00           C  
ATOM    412  O   THR A  31       2.401  -1.860  -7.681  1.00  0.00           O  
ATOM    413  CB  THR A  31       0.380  -3.875  -8.792  1.00  0.00           C  
ATOM    414  OG1 THR A  31       0.102  -3.282 -10.068  1.00  0.00           O  
ATOM    415  CG2 THR A  31      -0.571  -5.042  -8.564  1.00  0.00           C  
ATOM    416  H   THR A  31      -1.551  -1.889  -8.488  1.00  0.00           H  
ATOM    417  HA  THR A  31       0.412  -3.294  -6.725  1.00  0.00           H  
ATOM    418  HB  THR A  31       1.407  -4.238  -8.782  1.00  0.00           H  
ATOM    419  HG1 THR A  31       0.817  -2.683 -10.304  1.00  0.00           H  
ATOM    420 1HG2 THR A  31      -0.432  -5.782  -9.351  1.00  0.00           H  
ATOM    421 2HG2 THR A  31      -0.360  -5.498  -7.596  1.00  0.00           H  
ATOM    422 3HG2 THR A  31      -1.599  -4.687  -8.581  1.00  0.00           H  
ATOM    423  N   GLY A  32       0.704  -0.524  -8.320  1.00  0.00           N  
ATOM    424  CA  GLY A  32       1.550   0.638  -8.591  1.00  0.00           C  
ATOM    425  C   GLY A  32       1.509   1.604  -7.415  1.00  0.00           C  
ATOM    426  O   GLY A  32       1.044   1.236  -6.338  1.00  0.00           O  
ATOM    427  H   GLY A  32      -0.289  -0.447  -8.457  1.00  0.00           H  
ATOM    428 1HA  GLY A  32       2.576   0.318  -8.771  1.00  0.00           H  
ATOM    429 2HA  GLY A  32       1.204   1.141  -9.493  1.00  0.00           H  
ATOM    430  N   SER A  33       1.977   2.833  -7.625  1.00  0.00           N  
ATOM    431  CA  SER A  33       1.984   3.841  -6.561  1.00  0.00           C  
ATOM    432  C   SER A  33       1.594   5.218  -7.098  1.00  0.00           C  
ATOM    433  O   SER A  33       1.828   5.524  -8.271  1.00  0.00           O  
ATOM    434  CB  SER A  33       3.341   3.901  -5.898  1.00  0.00           C  
ATOM    435  OG  SER A  33       3.686   2.659  -5.335  1.00  0.00           O  
ATOM    436  H   SER A  33       2.341   3.074  -8.535  1.00  0.00           H  
ATOM    437  HA  SER A  33       1.246   3.562  -5.808  1.00  0.00           H  
ATOM    438 1HB  SER A  33       4.096   4.210  -6.617  1.00  0.00           H  
ATOM    439 2HB  SER A  33       3.304   4.647  -5.119  1.00  0.00           H  
ATOM    440  HG  SER A  33       2.951   2.409  -4.733  1.00  0.00           H  
ATOM    441  N   THR A  34       1.030   6.050  -6.227  1.00  0.00           N  
ATOM    442  CA  THR A  34       0.625   7.415  -6.558  1.00  0.00           C  
ATOM    443  C   THR A  34       1.343   8.455  -5.707  1.00  0.00           C  
ATOM    444  O   THR A  34       1.446   8.298  -4.491  1.00  0.00           O  
ATOM    445  CB  THR A  34      -0.898   7.568  -6.366  1.00  0.00           C  
ATOM    446  OG1 THR A  34      -1.584   6.665  -7.242  1.00  0.00           O  
ATOM    447  CG2 THR A  34      -1.354   8.983  -6.643  1.00  0.00           C  
ATOM    448  H   THR A  34       0.851   5.705  -5.285  1.00  0.00           H  
ATOM    449  HA  THR A  34       0.870   7.608  -7.603  1.00  0.00           H  
ATOM    450  HB  THR A  34      -1.150   7.311  -5.335  1.00  0.00           H  
ATOM    451  HG1 THR A  34      -1.238   6.763  -8.133  1.00  0.00           H  
ATOM    452 1HG2 THR A  34      -2.429   9.051  -6.496  1.00  0.00           H  
ATOM    453 2HG2 THR A  34      -0.859   9.671  -5.964  1.00  0.00           H  
ATOM    454 3HG2 THR A  34      -1.112   9.251  -7.669  1.00  0.00           H  
ATOM    455  N   GLU A  35       1.836   9.529  -6.332  1.00  0.00           N  
ATOM    456  CA  GLU A  35       2.490  10.573  -5.541  1.00  0.00           C  
ATOM    457  C   GLU A  35       1.433  11.375  -4.805  1.00  0.00           C  
ATOM    458  O   GLU A  35       0.480  11.852  -5.421  1.00  0.00           O  
ATOM    459  CB  GLU A  35       3.294  11.547  -6.425  1.00  0.00           C  
ATOM    460  CG  GLU A  35       4.495  10.960  -7.166  1.00  0.00           C  
ATOM    461  CD  GLU A  35       5.263  11.994  -7.977  1.00  0.00           C  
ATOM    462  OE1 GLU A  35       4.861  13.137  -7.993  1.00  0.00           O  
ATOM    463  OE2 GLU A  35       6.252  11.633  -8.576  1.00  0.00           O  
ATOM    464  H   GLU A  35       1.749   9.621  -7.334  1.00  0.00           H  
ATOM    465  HA  GLU A  35       3.141  10.119  -4.802  1.00  0.00           H  
ATOM    466 1HB  GLU A  35       2.631  11.985  -7.171  1.00  0.00           H  
ATOM    467 2HB  GLU A  35       3.665  12.363  -5.803  1.00  0.00           H  
ATOM    468 1HG  GLU A  35       5.171  10.536  -6.449  1.00  0.00           H  
ATOM    469 2HG  GLU A  35       4.156  10.158  -7.820  1.00  0.00           H  
ATOM    470  N   LYS A  36       1.618  11.561  -3.502  1.00  0.00           N  
ATOM    471  CA  LYS A  36       0.688  12.352  -2.711  1.00  0.00           C  
ATOM    472  C   LYS A  36       1.313  13.640  -2.214  1.00  0.00           C  
ATOM    473  O   LYS A  36       0.705  14.704  -2.334  1.00  0.00           O  
ATOM    474  CB  LYS A  36       0.145  11.529  -1.546  1.00  0.00           C  
ATOM    475  CG  LYS A  36      -0.694  10.329  -1.976  1.00  0.00           C  
ATOM    476  CD  LYS A  36      -1.975  10.786  -2.686  1.00  0.00           C  
ATOM    477  CE  LYS A  36      -2.860   9.615  -3.072  1.00  0.00           C  
ATOM    478  NZ  LYS A  36      -4.127  10.066  -3.752  1.00  0.00           N  
ATOM    479  H   LYS A  36       2.418  11.130  -3.041  1.00  0.00           H  
ATOM    480  HA  LYS A  36      -0.154  12.622  -3.346  1.00  0.00           H  
ATOM    481 1HB  LYS A  36       0.985  11.144  -0.958  1.00  0.00           H  
ATOM    482 2HB  LYS A  36      -0.453  12.161  -0.892  1.00  0.00           H  
ATOM    483 1HG  LYS A  36      -0.118   9.678  -2.641  1.00  0.00           H  
ATOM    484 2HG  LYS A  36      -0.979   9.759  -1.100  1.00  0.00           H  
ATOM    485 1HD  LYS A  36      -2.537  11.449  -2.028  1.00  0.00           H  
ATOM    486 2HD  LYS A  36      -1.708  11.337  -3.590  1.00  0.00           H  
ATOM    487 1HE  LYS A  36      -2.303   8.968  -3.745  1.00  0.00           H  
ATOM    488 2HE  LYS A  36      -3.119   9.049  -2.181  1.00  0.00           H  
ATOM    489 1HZ  LYS A  36      -4.681   9.256  -3.999  1.00  0.00           H  
ATOM    490 2HZ  LYS A  36      -4.654  10.653  -3.122  1.00  0.00           H  
ATOM    491 3HZ  LYS A  36      -3.905  10.594  -4.585  1.00  0.00           H  
ATOM    492  N   VAL A  37       2.520  13.569  -1.656  1.00  0.00           N  
ATOM    493  CA  VAL A  37       3.131  14.806  -1.158  1.00  0.00           C  
ATOM    494  C   VAL A  37       4.530  14.985  -1.709  1.00  0.00           C  
ATOM    495  O   VAL A  37       5.366  14.081  -1.631  1.00  0.00           O  
ATOM    496  CB  VAL A  37       3.169  14.868   0.386  1.00  0.00           C  
ATOM    497  CG1 VAL A  37       3.825  16.159   0.821  1.00  0.00           C  
ATOM    498  CG2 VAL A  37       1.767  14.749   0.939  1.00  0.00           C  
ATOM    499  H   VAL A  37       2.997  12.670  -1.594  1.00  0.00           H  
ATOM    500  HA  VAL A  37       2.534  15.648  -1.496  1.00  0.00           H  
ATOM    501  HB  VAL A  37       3.769  14.080   0.770  1.00  0.00           H  
ATOM    502 1HG1 VAL A  37       3.866  16.204   1.908  1.00  0.00           H  
ATOM    503 2HG1 VAL A  37       4.833  16.212   0.424  1.00  0.00           H  
ATOM    504 3HG1 VAL A  37       3.242  16.993   0.439  1.00  0.00           H  
ATOM    505 1HG2 VAL A  37       1.799  14.798   2.025  1.00  0.00           H  
ATOM    506 2HG2 VAL A  37       1.171  15.560   0.554  1.00  0.00           H  
ATOM    507 3HG2 VAL A  37       1.329  13.804   0.635  1.00  0.00           H  
ATOM    508  N   VAL A  38       4.777  16.145  -2.303  1.00  0.00           N  
ATOM    509  CA  VAL A  38       6.098  16.403  -2.856  1.00  0.00           C  
ATOM    510  C   VAL A  38       6.695  17.678  -2.297  1.00  0.00           C  
ATOM    511  O   VAL A  38       6.090  18.749  -2.369  1.00  0.00           O  
ATOM    512  CB  VAL A  38       6.046  16.495  -4.395  1.00  0.00           C  
ATOM    513  CG1 VAL A  38       7.456  16.804  -4.931  1.00  0.00           C  
ATOM    514  CG2 VAL A  38       5.493  15.173  -4.977  1.00  0.00           C  
ATOM    515  H   VAL A  38       4.041  16.852  -2.344  1.00  0.00           H  
ATOM    516  HA  VAL A  38       6.756  15.580  -2.591  1.00  0.00           H  
ATOM    517  HB  VAL A  38       5.392  17.317  -4.692  1.00  0.00           H  
ATOM    518 1HG1 VAL A  38       7.424  16.877  -6.016  1.00  0.00           H  
ATOM    519 2HG1 VAL A  38       7.808  17.749  -4.517  1.00  0.00           H  
ATOM    520 3HG1 VAL A  38       8.140  16.015  -4.639  1.00  0.00           H  
ATOM    521 1HG2 VAL A  38       5.454  15.231  -6.068  1.00  0.00           H  
ATOM    522 2HG2 VAL A  38       6.133  14.362  -4.688  1.00  0.00           H  
ATOM    523 3HG2 VAL A  38       4.490  14.988  -4.597  1.00  0.00           H  
ATOM    524  N   ILE A  39       7.908  17.564  -1.763  1.00  0.00           N  
ATOM    525  CA  ILE A  39       8.577  18.733  -1.226  1.00  0.00           C  
ATOM    526  C   ILE A  39       9.725  19.058  -2.148  1.00  0.00           C  
ATOM    527  O   ILE A  39      10.601  18.224  -2.388  1.00  0.00           O  
ATOM    528  CB  ILE A  39       9.111  18.481   0.186  1.00  0.00           C  
ATOM    529  CG1 ILE A  39       7.953  18.091   1.078  1.00  0.00           C  
ATOM    530  CG2 ILE A  39       9.791  19.744   0.703  1.00  0.00           C  
ATOM    531  CD1 ILE A  39       7.728  16.632   1.173  1.00  0.00           C  
ATOM    532  H   ILE A  39       8.358  16.654  -1.733  1.00  0.00           H  
ATOM    533  HA  ILE A  39       7.897  19.573  -1.203  1.00  0.00           H  
ATOM    534  HB  ILE A  39       9.817  17.666   0.175  1.00  0.00           H  
ATOM    535 1HG1 ILE A  39       8.109  18.493   2.074  1.00  0.00           H  
ATOM    536 2HG1 ILE A  39       7.064  18.508   0.662  1.00  0.00           H  
ATOM    537 1HG2 ILE A  39      10.164  19.574   1.711  1.00  0.00           H  
ATOM    538 2HG2 ILE A  39      10.623  20.003   0.048  1.00  0.00           H  
ATOM    539 3HG2 ILE A  39       9.076  20.568   0.713  1.00  0.00           H  
ATOM    540 1HD1 ILE A  39       6.867  16.444   1.811  1.00  0.00           H  
ATOM    541 2HD1 ILE A  39       7.549  16.210   0.184  1.00  0.00           H  
ATOM    542 3HD1 ILE A  39       8.602  16.181   1.605  1.00  0.00           H  
ATOM    543  N   ASP A  40       9.700  20.267  -2.690  1.00  0.00           N  
ATOM    544  CA  ASP A  40      10.708  20.668  -3.657  1.00  0.00           C  
ATOM    545  C   ASP A  40      11.948  21.181  -2.938  1.00  0.00           C  
ATOM    546  O   ASP A  40      11.946  21.386  -1.723  1.00  0.00           O  
ATOM    547  CB  ASP A  40      10.116  21.700  -4.632  1.00  0.00           C  
ATOM    548  CG  ASP A  40      10.815  21.799  -6.039  1.00  0.00           C  
ATOM    549  OD1 ASP A  40      11.954  21.402  -6.160  1.00  0.00           O  
ATOM    550  OD2 ASP A  40      10.187  22.277  -6.956  1.00  0.00           O  
ATOM    551  H   ASP A  40       8.960  20.917  -2.418  1.00  0.00           H  
ATOM    552  HA  ASP A  40      10.999  19.794  -4.239  1.00  0.00           H  
ATOM    553 1HB  ASP A  40       9.061  21.466  -4.791  1.00  0.00           H  
ATOM    554 2HB  ASP A  40      10.147  22.667  -4.172  1.00  0.00           H  
ATOM    555  N   GLN A  41      12.997  21.429  -3.703  1.00  0.00           N  
ATOM    556  CA  GLN A  41      14.272  21.883  -3.152  1.00  0.00           C  
ATOM    557  C   GLN A  41      14.187  23.273  -2.532  1.00  0.00           C  
ATOM    558  O   GLN A  41      15.028  23.658  -1.719  1.00  0.00           O  
ATOM    559  CB  GLN A  41      15.358  21.827  -4.227  1.00  0.00           C  
ATOM    560  CG  GLN A  41      15.229  22.803  -5.348  1.00  0.00           C  
ATOM    561  CD  GLN A  41      16.318  22.562  -6.367  1.00  0.00           C  
ATOM    562  OE1 GLN A  41      16.968  21.505  -6.349  1.00  0.00           O  
ATOM    563  NE2 GLN A  41      16.544  23.532  -7.251  1.00  0.00           N  
ATOM    564  H   GLN A  41      12.898  21.268  -4.703  1.00  0.00           H  
ATOM    565  HA  GLN A  41      14.558  21.186  -2.363  1.00  0.00           H  
ATOM    566 1HB  GLN A  41      16.325  21.976  -3.769  1.00  0.00           H  
ATOM    567 2HB  GLN A  41      15.364  20.841  -4.681  1.00  0.00           H  
ATOM    568 1HG  GLN A  41      14.256  22.664  -5.831  1.00  0.00           H  
ATOM    569 2HG  GLN A  41      15.323  23.818  -4.963  1.00  0.00           H  
ATOM    570 1HE2 GLN A  41      17.266  23.425  -7.942  1.00  0.00           H  
ATOM    571 2HE2 GLN A  41      15.999  24.369  -7.224  1.00  0.00           H  
ATOM    572  N   ASN A  42      13.161  24.026  -2.914  1.00  0.00           N  
ATOM    573  CA  ASN A  42      12.929  25.365  -2.387  1.00  0.00           C  
ATOM    574  C   ASN A  42      12.038  25.372  -1.135  1.00  0.00           C  
ATOM    575  O   ASN A  42      11.683  26.434  -0.625  1.00  0.00           O  
ATOM    576  CB  ASN A  42      12.367  26.239  -3.489  1.00  0.00           C  
ATOM    577  CG  ASN A  42      11.018  25.789  -3.987  1.00  0.00           C  
ATOM    578  OD1 ASN A  42      10.316  24.962  -3.388  1.00  0.00           O  
ATOM    579  ND2 ASN A  42      10.639  26.327  -5.125  1.00  0.00           N  
ATOM    580  H   ASN A  42      12.520  23.643  -3.594  1.00  0.00           H  
ATOM    581  HA  ASN A  42      13.892  25.781  -2.088  1.00  0.00           H  
ATOM    582 1HB  ASN A  42      12.276  27.262  -3.120  1.00  0.00           H  
ATOM    583 2HB  ASN A  42      13.063  26.255  -4.327  1.00  0.00           H  
ATOM    584 1HD2 ASN A  42       9.764  26.068  -5.535  1.00  0.00           H  
ATOM    585 2HD2 ASN A  42      11.232  26.985  -5.590  1.00  0.00           H  
ATOM    586  N   GLY A  43      11.694  24.184  -0.626  1.00  0.00           N  
ATOM    587  CA  GLY A  43      10.874  24.042   0.575  1.00  0.00           C  
ATOM    588  C   GLY A  43       9.360  24.097   0.342  1.00  0.00           C  
ATOM    589  O   GLY A  43       8.576  23.966   1.286  1.00  0.00           O  
ATOM    590  H   GLY A  43      12.001  23.326  -1.082  1.00  0.00           H  
ATOM    591 1HA  GLY A  43      11.122  23.092   1.048  1.00  0.00           H  
ATOM    592 2HA  GLY A  43      11.153  24.821   1.282  1.00  0.00           H  
ATOM    593  N   ASN A  44       8.922  24.288  -0.895  1.00  0.00           N  
ATOM    594  CA  ASN A  44       7.486  24.340  -1.135  1.00  0.00           C  
ATOM    595  C   ASN A  44       6.917  22.925  -1.119  1.00  0.00           C  
ATOM    596  O   ASN A  44       7.562  21.990  -1.603  1.00  0.00           O  
ATOM    597  CB  ASN A  44       7.167  25.054  -2.428  1.00  0.00           C  
ATOM    598  CG  ASN A  44       7.576  26.483  -2.381  1.00  0.00           C  
ATOM    599  OD1 ASN A  44       7.861  26.987  -1.300  1.00  0.00           O  
ATOM    600  ND2 ASN A  44       7.595  27.149  -3.506  1.00  0.00           N  
ATOM    601  H   ASN A  44       9.576  24.420  -1.665  1.00  0.00           H  
ATOM    602  HA  ASN A  44       7.011  24.887  -0.321  1.00  0.00           H  
ATOM    603 1HB  ASN A  44       7.671  24.562  -3.259  1.00  0.00           H  
ATOM    604 2HB  ASN A  44       6.095  25.012  -2.607  1.00  0.00           H  
ATOM    605 1HD2 ASN A  44       7.863  28.111  -3.511  1.00  0.00           H  
ATOM    606 2HD2 ASN A  44       7.347  26.692  -4.361  1.00  0.00           H  
ATOM    607  N   VAL A  45       5.705  22.755  -0.580  1.00  0.00           N  
ATOM    608  CA  VAL A  45       5.106  21.419  -0.529  1.00  0.00           C  
ATOM    609  C   VAL A  45       3.799  21.303  -1.313  1.00  0.00           C  
ATOM    610  O   VAL A  45       2.839  22.026  -1.037  1.00  0.00           O  
ATOM    611  CB  VAL A  45       4.800  21.043   0.928  1.00  0.00           C  
ATOM    612  CG1 VAL A  45       4.198  19.655   0.972  1.00  0.00           C  
ATOM    613  CG2 VAL A  45       6.058  21.178   1.765  1.00  0.00           C  
ATOM    614  H   VAL A  45       5.206  23.545  -0.199  1.00  0.00           H  
ATOM    615  HA  VAL A  45       5.817  20.706  -0.934  1.00  0.00           H  
ATOM    616  HB  VAL A  45       4.053  21.701   1.311  1.00  0.00           H  
ATOM    617 1HG1 VAL A  45       3.957  19.392   2.000  1.00  0.00           H  
ATOM    618 2HG1 VAL A  45       3.292  19.631   0.372  1.00  0.00           H  
ATOM    619 3HG1 VAL A  45       4.899  18.943   0.571  1.00  0.00           H  
ATOM    620 1HG2 VAL A  45       5.839  20.921   2.798  1.00  0.00           H  
ATOM    621 2HG2 VAL A  45       6.807  20.540   1.393  1.00  0.00           H  
ATOM    622 3HG2 VAL A  45       6.419  22.204   1.720  1.00  0.00           H  
ATOM    623  N   GLY A  46       3.760  20.400  -2.289  1.00  0.00           N  
ATOM    624  CA  GLY A  46       2.539  20.194  -3.062  1.00  0.00           C  
ATOM    625  C   GLY A  46       1.796  19.001  -2.494  1.00  0.00           C  
ATOM    626  O   GLY A  46       2.431  18.008  -2.124  1.00  0.00           O  
ATOM    627  H   GLY A  46       4.585  19.829  -2.468  1.00  0.00           H  
ATOM    628 1HA  GLY A  46       1.910  21.082  -3.017  1.00  0.00           H  
ATOM    629 2HA  GLY A  46       2.787  20.019  -4.108  1.00  0.00           H  
ATOM    630  N   VAL A  47       0.459  19.066  -2.443  1.00  0.00           N  
ATOM    631  CA  VAL A  47      -0.302  17.938  -1.910  1.00  0.00           C  
ATOM    632  C   VAL A  47      -1.476  17.492  -2.795  1.00  0.00           C  
ATOM    633  O   VAL A  47      -2.362  18.285  -3.118  1.00  0.00           O  
ATOM    634  CB  VAL A  47      -0.853  18.290  -0.509  1.00  0.00           C  
ATOM    635  CG1 VAL A  47      -1.641  17.104   0.033  1.00  0.00           C  
ATOM    636  CG2 VAL A  47       0.301  18.682   0.442  1.00  0.00           C  
ATOM    637  H   VAL A  47      -0.020  19.896  -2.762  1.00  0.00           H  
ATOM    638  HA  VAL A  47       0.378  17.094  -1.799  1.00  0.00           H  
ATOM    639  HB  VAL A  47      -1.545  19.127  -0.594  1.00  0.00           H  
ATOM    640 1HG1 VAL A  47      -2.046  17.354   1.012  1.00  0.00           H  
ATOM    641 2HG1 VAL A  47      -2.459  16.867  -0.644  1.00  0.00           H  
ATOM    642 3HG1 VAL A  47      -0.989  16.241   0.121  1.00  0.00           H  
ATOM    643 1HG2 VAL A  47      -0.107  18.928   1.420  1.00  0.00           H  
ATOM    644 2HG2 VAL A  47       0.991  17.857   0.537  1.00  0.00           H  
ATOM    645 3HG2 VAL A  47       0.828  19.548   0.053  1.00  0.00           H  
ATOM    646  N   GLY A  48      -1.464  16.219  -3.195  1.00  0.00           N  
ATOM    647  CA  GLY A  48      -2.526  15.572  -3.969  1.00  0.00           C  
ATOM    648  C   GLY A  48      -2.516  15.830  -5.477  1.00  0.00           C  
ATOM    649  O   GLY A  48      -3.354  15.287  -6.197  1.00  0.00           O  
ATOM    650  H   GLY A  48      -0.681  15.642  -2.906  1.00  0.00           H  
ATOM    651 1HA  GLY A  48      -2.463  14.496  -3.798  1.00  0.00           H  
ATOM    652 2HA  GLY A  48      -3.487  15.888  -3.566  1.00  0.00           H  
ATOM    653  N   VAL A  49      -1.595  16.663  -5.951  1.00  0.00           N  
ATOM    654  CA  VAL A  49      -1.543  17.017  -7.368  1.00  0.00           C  
ATOM    655  C   VAL A  49      -0.200  16.752  -8.037  1.00  0.00           C  
ATOM    656  O   VAL A  49      -0.110  16.028  -9.028  1.00  0.00           O  
ATOM    657  CB  VAL A  49      -1.875  18.514  -7.544  1.00  0.00           C  
ATOM    658  CG1 VAL A  49      -1.771  18.904  -9.015  1.00  0.00           C  
ATOM    659  CG2 VAL A  49      -3.270  18.796  -7.009  1.00  0.00           C  
ATOM    660  H   VAL A  49      -0.936  17.064  -5.304  1.00  0.00           H  
ATOM    661  HA  VAL A  49      -2.301  16.433  -7.891  1.00  0.00           H  
ATOM    662  HB  VAL A  49      -1.148  19.112  -6.994  1.00  0.00           H  
ATOM    663 1HG1 VAL A  49      -1.994  19.964  -9.125  1.00  0.00           H  
ATOM    664 2HG1 VAL A  49      -0.763  18.709  -9.379  1.00  0.00           H  
ATOM    665 3HG1 VAL A  49      -2.484  18.320  -9.596  1.00  0.00           H  
ATOM    666 1HG2 VAL A  49      -3.496  19.853  -7.129  1.00  0.00           H  
ATOM    667 2HG2 VAL A  49      -3.998  18.202  -7.561  1.00  0.00           H  
ATOM    668 3HG2 VAL A  49      -3.320  18.538  -5.950  1.00  0.00           H  
ATOM    669  N   GLY A  50       0.834  17.396  -7.516  1.00  0.00           N  
ATOM    670  CA  GLY A  50       2.152  17.405  -8.128  1.00  0.00           C  
ATOM    671  C   GLY A  50       2.937  18.555  -7.526  1.00  0.00           C  
ATOM    672  O   GLY A  50       2.766  18.870  -6.351  1.00  0.00           O  
ATOM    673  H   GLY A  50       0.690  17.941  -6.682  1.00  0.00           H  
ATOM    674 1HA  GLY A  50       2.661  16.458  -7.940  1.00  0.00           H  
ATOM    675 2HA  GLY A  50       2.064  17.532  -9.206  1.00  0.00           H  
ATOM    676  N   ALA A  51       3.820  19.165  -8.303  1.00  0.00           N  
ATOM    677  CA  ALA A  51       4.629  20.251  -7.768  1.00  0.00           C  
ATOM    678  C   ALA A  51       3.725  21.412  -7.305  1.00  0.00           C  
ATOM    679  O   ALA A  51       2.692  21.660  -7.929  1.00  0.00           O  
ATOM    680  CB  ALA A  51       5.608  20.750  -8.821  1.00  0.00           C  
ATOM    681  H   ALA A  51       3.929  18.877  -9.266  1.00  0.00           H  
ATOM    682  HA  ALA A  51       5.180  19.848  -6.925  1.00  0.00           H  
ATOM    683 1HB  ALA A  51       6.226  21.550  -8.415  1.00  0.00           H  
ATOM    684 2HB  ALA A  51       6.249  19.930  -9.141  1.00  0.00           H  
ATOM    685 3HB  ALA A  51       5.052  21.130  -9.676  1.00  0.00           H  
ATOM    686  N   PRO A  52       4.080  22.116  -6.215  1.00  0.00           N  
ATOM    687  CA  PRO A  52       3.410  23.281  -5.652  1.00  0.00           C  
ATOM    688  C   PRO A  52       3.599  24.556  -6.444  1.00  0.00           C  
ATOM    689  O   PRO A  52       4.577  24.704  -7.180  1.00  0.00           O  
ATOM    690  CB  PRO A  52       4.073  23.422  -4.298  1.00  0.00           C  
ATOM    691  CG  PRO A  52       5.455  22.848  -4.507  1.00  0.00           C  
ATOM    692  CD  PRO A  52       5.282  21.715  -5.454  1.00  0.00           C  
ATOM    693  HA  PRO A  52       2.336  23.054  -5.541  1.00  0.00           H  
ATOM    694 1HB  PRO A  52       4.103  24.485  -4.007  1.00  0.00           H  
ATOM    695 2HB  PRO A  52       3.488  22.919  -3.543  1.00  0.00           H  
ATOM    696 1HG  PRO A  52       6.133  23.621  -4.895  1.00  0.00           H  
ATOM    697 2HG  PRO A  52       5.865  22.506  -3.569  1.00  0.00           H  
ATOM    698 1HD  PRO A  52       6.177  21.664  -6.084  1.00  0.00           H  
ATOM    699 2HD  PRO A  52       5.105  20.780  -4.891  1.00  0.00           H  
ATOM    700  N   THR A  53       2.704  25.513  -6.210  1.00  0.00           N  
ATOM    701  CA  THR A  53       2.820  26.857  -6.768  1.00  0.00           C  
ATOM    702  C   THR A  53       3.027  27.908  -5.667  1.00  0.00           C  
ATOM    703  O   THR A  53       3.157  29.099  -5.946  1.00  0.00           O  
ATOM    704  CB  THR A  53       1.575  27.204  -7.599  1.00  0.00           C  
ATOM    705  OG1 THR A  53       0.409  27.155  -6.764  1.00  0.00           O  
ATOM    706  CG2 THR A  53       1.419  26.207  -8.736  1.00  0.00           C  
ATOM    707  H   THR A  53       1.909  25.306  -5.622  1.00  0.00           H  
ATOM    708  HA  THR A  53       3.689  26.886  -7.426  1.00  0.00           H  
ATOM    709  HB  THR A  53       1.680  28.207  -8.009  1.00  0.00           H  
ATOM    710  HG1 THR A  53       0.449  27.869  -6.119  1.00  0.00           H  
ATOM    711 1HG2 THR A  53       0.536  26.460  -9.322  1.00  0.00           H  
ATOM    712 2HG2 THR A  53       2.302  26.242  -9.374  1.00  0.00           H  
ATOM    713 3HG2 THR A  53       1.307  25.201  -8.331  1.00  0.00           H  
ATOM    714  N   ALA A  54       3.019  27.460  -4.412  1.00  0.00           N  
ATOM    715  CA  ALA A  54       3.160  28.344  -3.254  1.00  0.00           C  
ATOM    716  C   ALA A  54       3.673  27.567  -2.047  1.00  0.00           C  
ATOM    717  O   ALA A  54       3.497  26.348  -1.954  1.00  0.00           O  
ATOM    718  CB  ALA A  54       1.837  29.005  -2.923  1.00  0.00           C  
ATOM    719  H   ALA A  54       2.920  26.470  -4.261  1.00  0.00           H  
ATOM    720  HA  ALA A  54       3.892  29.114  -3.497  1.00  0.00           H  
ATOM    721 1HB  ALA A  54       1.972  29.674  -2.070  1.00  0.00           H  
ATOM    722 2HB  ALA A  54       1.489  29.582  -3.779  1.00  0.00           H  
ATOM    723 3HB  ALA A  54       1.099  28.249  -2.673  1.00  0.00           H  
ATOM    724  N   LYS A  55       4.263  28.264  -1.078  1.00  0.00           N  
ATOM    725  CA  LYS A  55       4.775  27.566   0.099  1.00  0.00           C  
ATOM    726  C   LYS A  55       3.728  27.283   1.159  1.00  0.00           C  
ATOM    727  O   LYS A  55       3.753  27.874   2.234  1.00  0.00           O  
ATOM    728  CB  LYS A  55       5.904  28.336   0.772  1.00  0.00           C  
ATOM    729  CG  LYS A  55       6.564  27.523   1.893  1.00  0.00           C  
ATOM    730  CD  LYS A  55       7.763  28.224   2.493  1.00  0.00           C  
ATOM    731  CE  LYS A  55       8.423  27.344   3.548  1.00  0.00           C  
ATOM    732  NZ  LYS A  55       9.622  27.995   4.145  1.00  0.00           N  
ATOM    733  H   LYS A  55       4.370  29.266  -1.160  1.00  0.00           H  
ATOM    734  HA  LYS A  55       5.172  26.606  -0.227  1.00  0.00           H  
ATOM    735 1HB  LYS A  55       6.653  28.631   0.050  1.00  0.00           H  
ATOM    736 2HB  LYS A  55       5.502  29.247   1.215  1.00  0.00           H  
ATOM    737 1HG  LYS A  55       5.833  27.333   2.679  1.00  0.00           H  
ATOM    738 2HG  LYS A  55       6.892  26.562   1.492  1.00  0.00           H  
ATOM    739 1HD  LYS A  55       8.489  28.434   1.703  1.00  0.00           H  
ATOM    740 2HD  LYS A  55       7.456  29.165   2.947  1.00  0.00           H  
ATOM    741 1HE  LYS A  55       7.703  27.132   4.336  1.00  0.00           H  
ATOM    742 2HE  LYS A  55       8.726  26.401   3.082  1.00  0.00           H  
ATOM    743 1HZ  LYS A  55      10.030  27.379   4.833  1.00  0.00           H  
ATOM    744 2HZ  LYS A  55      10.299  28.181   3.414  1.00  0.00           H  
ATOM    745 3HZ  LYS A  55       9.354  28.863   4.586  1.00  0.00           H  
ATOM    746  N   MET A  56       2.841  26.345   0.863  1.00  0.00           N  
ATOM    747  CA  MET A  56       1.788  25.936   1.794  1.00  0.00           C  
ATOM    748  C   MET A  56       0.945  27.092   2.324  1.00  0.00           C  
ATOM    749  O   MET A  56       0.754  27.216   3.533  1.00  0.00           O  
ATOM    750  CB  MET A  56       2.441  25.225   2.975  1.00  0.00           C  
ATOM    751  CG  MET A  56       3.104  23.940   2.609  1.00  0.00           C  
ATOM    752  SD  MET A  56       3.938  23.190   3.992  1.00  0.00           S  
ATOM    753  CE  MET A  56       5.383  24.267   4.040  1.00  0.00           C  
ATOM    754  H   MET A  56       2.908  25.936  -0.068  1.00  0.00           H  
ATOM    755  HA  MET A  56       1.121  25.250   1.274  1.00  0.00           H  
ATOM    756 1HB  MET A  56       3.175  25.863   3.458  1.00  0.00           H  
ATOM    757 2HB  MET A  56       1.677  25.002   3.720  1.00  0.00           H  
ATOM    758 1HG  MET A  56       2.359  23.242   2.226  1.00  0.00           H  
ATOM    759 2HG  MET A  56       3.836  24.123   1.824  1.00  0.00           H  
ATOM    760 1HE  MET A  56       6.044  23.954   4.847  1.00  0.00           H  
ATOM    761 2HE  MET A  56       5.920  24.205   3.090  1.00  0.00           H  
ATOM    762 3HE  MET A  56       5.065  25.297   4.208  1.00  0.00           H  
ATOM    763  N   ASP A  57       0.439  27.941   1.435  1.00  0.00           N  
ATOM    764  CA  ASP A  57      -0.374  29.060   1.890  1.00  0.00           C  
ATOM    765  C   ASP A  57      -1.597  28.578   2.661  1.00  0.00           C  
ATOM    766  O   ASP A  57      -2.270  27.637   2.231  1.00  0.00           O  
ATOM    767  CB  ASP A  57      -0.888  29.893   0.711  1.00  0.00           C  
ATOM    768  CG  ASP A  57       0.182  30.726  -0.038  1.00  0.00           C  
ATOM    769  OD1 ASP A  57       1.293  30.822   0.403  1.00  0.00           O  
ATOM    770  OD2 ASP A  57      -0.176  31.309  -1.051  1.00  0.00           O  
ATOM    771  H   ASP A  57       0.622  27.804   0.453  1.00  0.00           H  
ATOM    772  HA  ASP A  57       0.228  29.686   2.549  1.00  0.00           H  
ATOM    773 1HB  ASP A  57      -1.357  29.227  -0.011  1.00  0.00           H  
ATOM    774 2HB  ASP A  57      -1.671  30.562   1.072  1.00  0.00           H  
ATOM    775  N   VAL A  58      -1.910  29.252   3.767  1.00  0.00           N  
ATOM    776  CA  VAL A  58      -3.112  28.941   4.530  1.00  0.00           C  
ATOM    777  C   VAL A  58      -3.939  30.207   4.713  1.00  0.00           C  
ATOM    778  O   VAL A  58      -3.608  31.057   5.547  1.00  0.00           O  
ATOM    779  CB  VAL A  58      -2.769  28.386   5.922  1.00  0.00           C  
ATOM    780  CG1 VAL A  58      -4.049  28.054   6.640  1.00  0.00           C  
ATOM    781  CG2 VAL A  58      -1.872  27.175   5.811  1.00  0.00           C  
ATOM    782  H   VAL A  58      -1.299  29.993   4.071  1.00  0.00           H  
ATOM    783  HA  VAL A  58      -3.701  28.204   3.983  1.00  0.00           H  
ATOM    784  HB  VAL A  58      -2.262  29.157   6.495  1.00  0.00           H  
ATOM    785 1HG1 VAL A  58      -3.828  27.686   7.640  1.00  0.00           H  
ATOM    786 2HG1 VAL A  58      -4.658  28.926   6.702  1.00  0.00           H  
ATOM    787 3HG1 VAL A  58      -4.583  27.286   6.080  1.00  0.00           H  
ATOM    788 1HG2 VAL A  58      -1.640  26.803   6.807  1.00  0.00           H  
ATOM    789 2HG2 VAL A  58      -2.377  26.396   5.237  1.00  0.00           H  
ATOM    790 3HG2 VAL A  58      -0.951  27.448   5.311  1.00  0.00           H  
ATOM    791  N   ASN A  59      -5.034  30.323   3.968  1.00  0.00           N  
ATOM    792  CA  ASN A  59      -5.823  31.560   3.959  1.00  0.00           C  
ATOM    793  C   ASN A  59      -6.526  31.870   5.280  1.00  0.00           C  
ATOM    794  O   ASN A  59      -6.770  33.028   5.606  1.00  0.00           O  
ATOM    795  CB  ASN A  59      -6.832  31.511   2.832  1.00  0.00           C  
ATOM    796  CG  ASN A  59      -6.191  31.668   1.477  1.00  0.00           C  
ATOM    797  OD1 ASN A  59      -5.091  32.218   1.351  1.00  0.00           O  
ATOM    798  ND2 ASN A  59      -6.860  31.190   0.459  1.00  0.00           N  
ATOM    799  H   ASN A  59      -5.281  29.569   3.342  1.00  0.00           H  
ATOM    800  HA  ASN A  59      -5.140  32.391   3.769  1.00  0.00           H  
ATOM    801 1HB  ASN A  59      -7.364  30.561   2.862  1.00  0.00           H  
ATOM    802 2HB  ASN A  59      -7.568  32.303   2.969  1.00  0.00           H  
ATOM    803 1HD2 ASN A  59      -6.486  31.265  -0.465  1.00  0.00           H  
ATOM    804 2HD2 ASN A  59      -7.747  30.753   0.603  1.00  0.00           H  
ATOM    805  N   GLY A  60      -6.870  30.829   6.030  1.00  0.00           N  
ATOM    806  CA  GLY A  60      -7.556  30.990   7.310  1.00  0.00           C  
ATOM    807  C   GLY A  60      -6.593  30.923   8.496  1.00  0.00           C  
ATOM    808  O   GLY A  60      -7.022  30.797   9.643  1.00  0.00           O  
ATOM    809  H   GLY A  60      -6.646  29.901   5.706  1.00  0.00           H  
ATOM    810 1HA  GLY A  60      -8.081  31.945   7.322  1.00  0.00           H  
ATOM    811 2HA  GLY A  60      -8.312  30.212   7.412  1.00  0.00           H  
ATOM    812  N   GLY A  61      -5.294  30.936   8.210  1.00  0.00           N  
ATOM    813  CA  GLY A  61      -4.264  30.764   9.221  1.00  0.00           C  
ATOM    814  C   GLY A  61      -3.147  31.787   9.107  1.00  0.00           C  
ATOM    815  O   GLY A  61      -3.306  32.967   9.413  1.00  0.00           O  
ATOM    816  H   GLY A  61      -4.982  31.072   7.248  1.00  0.00           H  
ATOM    817 1HA  GLY A  61      -4.715  30.832  10.211  1.00  0.00           H  
ATOM    818 2HA  GLY A  61      -3.844  29.763   9.138  1.00  0.00           H  
ATOM    819  N   ILE A  62      -1.990  31.282   8.710  1.00  0.00           N  
ATOM    820  CA  ILE A  62      -0.740  32.013   8.568  1.00  0.00           C  
ATOM    821  C   ILE A  62      -0.757  33.163   7.561  1.00  0.00           C  
ATOM    822  O   ILE A  62      -0.083  34.180   7.764  1.00  0.00           O  
ATOM    823  CB  ILE A  62       0.378  31.050   8.147  1.00  0.00           C  
ATOM    824  CG1 ILE A  62       0.680  30.077   9.280  1.00  0.00           C  
ATOM    825  CG2 ILE A  62       1.628  31.838   7.759  1.00  0.00           C  
ATOM    826  CD1 ILE A  62       1.557  28.922   8.858  1.00  0.00           C  
ATOM    827  H   ILE A  62      -1.975  30.299   8.482  1.00  0.00           H  
ATOM    828  HA  ILE A  62      -0.489  32.432   9.545  1.00  0.00           H  
ATOM    829  HB  ILE A  62       0.043  30.463   7.289  1.00  0.00           H  
ATOM    830 1HG1 ILE A  62       1.178  30.616  10.085  1.00  0.00           H  
ATOM    831 2HG1 ILE A  62      -0.259  29.674   9.660  1.00  0.00           H  
ATOM    832 1HG2 ILE A  62       2.412  31.148   7.451  1.00  0.00           H  
ATOM    833 2HG2 ILE A  62       1.398  32.512   6.935  1.00  0.00           H  
ATOM    834 3HG2 ILE A  62       1.970  32.418   8.614  1.00  0.00           H  
ATOM    835 1HD1 ILE A  62       1.732  28.267   9.712  1.00  0.00           H  
ATOM    836 2HD1 ILE A  62       1.061  28.359   8.063  1.00  0.00           H  
ATOM    837 3HD1 ILE A  62       2.509  29.303   8.493  1.00  0.00           H  
ATOM    838  N   LYS A  63      -1.407  32.965   6.411  1.00  0.00           N  
ATOM    839  CA  LYS A  63      -1.346  33.980   5.371  1.00  0.00           C  
ATOM    840  C   LYS A  63      -2.302  35.140   5.574  1.00  0.00           C  
ATOM    841  O   LYS A  63      -3.514  34.971   5.689  1.00  0.00           O  
ATOM    842  CB  LYS A  63      -1.600  33.366   4.001  1.00  0.00           C  
ATOM    843  CG  LYS A  63      -1.410  34.347   2.842  1.00  0.00           C  
ATOM    844  CD  LYS A  63      -1.578  33.639   1.520  1.00  0.00           C  
ATOM    845  CE  LYS A  63      -1.254  34.535   0.341  1.00  0.00           C  
ATOM    846  NZ  LYS A  63      -1.441  33.821  -0.956  1.00  0.00           N  
ATOM    847  H   LYS A  63      -1.989  32.139   6.266  1.00  0.00           H  
ATOM    848  HA  LYS A  63      -0.335  34.395   5.370  1.00  0.00           H  
ATOM    849 1HB  LYS A  63      -0.938  32.515   3.846  1.00  0.00           H  
ATOM    850 2HB  LYS A  63      -2.627  32.996   3.957  1.00  0.00           H  
ATOM    851 1HG  LYS A  63      -2.156  35.145   2.916  1.00  0.00           H  
ATOM    852 2HG  LYS A  63      -0.419  34.796   2.893  1.00  0.00           H  
ATOM    853 1HD  LYS A  63      -0.899  32.799   1.501  1.00  0.00           H  
ATOM    854 2HD  LYS A  63      -2.597  33.266   1.423  1.00  0.00           H  
ATOM    855 1HE  LYS A  63      -1.892  35.419   0.363  1.00  0.00           H  
ATOM    856 2HE  LYS A  63      -0.213  34.846   0.421  1.00  0.00           H  
ATOM    857 1HZ  LYS A  63      -1.200  34.422  -1.720  1.00  0.00           H  
ATOM    858 2HZ  LYS A  63      -0.844  32.975  -0.986  1.00  0.00           H  
ATOM    859 3HZ  LYS A  63      -2.397  33.530  -1.047  1.00  0.00           H  
ATOM    860  N   GLN A  64      -1.737  36.328   5.585  1.00  0.00           N  
ATOM    861  CA  GLN A  64      -2.470  37.565   5.732  1.00  0.00           C  
ATOM    862  C   GLN A  64      -1.927  38.455   4.598  1.00  0.00           C  
ATOM    863  O   GLN A  64      -0.730  38.741   4.604  1.00  0.00           O  
ATOM    864  CB  GLN A  64      -2.239  38.168   7.119  1.00  0.00           C  
ATOM    865  CG  GLN A  64      -2.663  37.278   8.289  1.00  0.00           C  
ATOM    866  CD  GLN A  64      -2.316  37.898   9.642  1.00  0.00           C  
ATOM    867  OE1 GLN A  64      -2.923  38.890  10.060  1.00  0.00           O  
ATOM    868  NE2 GLN A  64      -1.311  37.313  10.314  1.00  0.00           N  
ATOM    869  H   GLN A  64      -0.729  36.369   5.499  1.00  0.00           H  
ATOM    870  HA  GLN A  64      -3.531  37.379   5.630  1.00  0.00           H  
ATOM    871 1HB  GLN A  64      -1.225  38.396   7.260  1.00  0.00           H  
ATOM    872 2HB  GLN A  64      -2.802  39.094   7.195  1.00  0.00           H  
ATOM    873 1HG  GLN A  64      -3.739  37.110   8.241  1.00  0.00           H  
ATOM    874 2HG  GLN A  64      -2.137  36.322   8.222  1.00  0.00           H  
ATOM    875 1HE2 GLN A  64      -0.985  37.659  11.233  1.00  0.00           H  
ATOM    876 2HE2 GLN A  64      -0.863  36.506   9.926  1.00  0.00           H  
ATOM    877  N   PRO A  65      -2.718  38.827   3.575  1.00  0.00           N  
ATOM    878  CA  PRO A  65      -2.272  39.577   2.403  1.00  0.00           C  
ATOM    879  C   PRO A  65      -1.508  40.841   2.771  1.00  0.00           C  
ATOM    880  O   PRO A  65      -1.924  41.625   3.609  1.00  0.00           O  
ATOM    881  CB  PRO A  65      -3.600  39.902   1.714  1.00  0.00           C  
ATOM    882  CG  PRO A  65      -4.505  38.758   2.095  1.00  0.00           C  
ATOM    883  CD  PRO A  65      -4.143  38.434   3.529  1.00  0.00           C  
ATOM    884  HA  PRO A  65      -1.651  38.925   1.772  1.00  0.00           H  
ATOM    885 1HB  PRO A  65      -3.975  40.865   2.054  1.00  0.00           H  
ATOM    886 2HB  PRO A  65      -3.447  39.985   0.627  1.00  0.00           H  
ATOM    887 1HG  PRO A  65      -5.561  39.055   1.976  1.00  0.00           H  
ATOM    888 2HG  PRO A  65      -4.337  37.908   1.420  1.00  0.00           H  
ATOM    889 1HD  PRO A  65      -4.741  39.019   4.244  1.00  0.00           H  
ATOM    890 2HD  PRO A  65      -4.267  37.342   3.651  1.00  0.00           H  
ATOM    891  N   ASN A  66      -0.427  41.091   2.071  1.00  0.00           N  
ATOM    892  CA  ASN A  66       0.491  42.189   2.372  1.00  0.00           C  
ATOM    893  C   ASN A  66       0.072  43.615   1.990  1.00  0.00           C  
ATOM    894  O   ASN A  66       0.666  44.255   1.126  1.00  0.00           O  
ATOM    895  CB  ASN A  66       1.838  41.783   1.827  1.00  0.00           C  
ATOM    896  CG  ASN A  66       1.813  41.400   0.380  1.00  0.00           C  
ATOM    897  OD1 ASN A  66       0.747  41.152  -0.194  1.00  0.00           O  
ATOM    898  ND2 ASN A  66       2.967  41.269  -0.206  1.00  0.00           N  
ATOM    899  H   ASN A  66      -0.170  40.442   1.341  1.00  0.00           H  
ATOM    900  HA  ASN A  66       0.602  42.210   3.454  1.00  0.00           H  
ATOM    901 1HB  ASN A  66       2.505  42.630   1.925  1.00  0.00           H  
ATOM    902 2HB  ASN A  66       2.244  40.957   2.416  1.00  0.00           H  
ATOM    903 1HD2 ASN A  66       3.011  40.978  -1.162  1.00  0.00           H  
ATOM    904 2HD2 ASN A  66       3.809  41.449   0.307  1.00  0.00           H  
ATOM    905  N   TYR A  67      -0.964  44.092   2.679  1.00  0.00           N  
ATOM    906  CA  TYR A  67      -1.541  45.418   2.448  1.00  0.00           C  
ATOM    907  C   TYR A  67      -1.132  46.527   3.433  1.00  0.00           C  
ATOM    908  O   TYR A  67      -0.756  46.298   4.595  1.00  0.00           O  
ATOM    909  CB  TYR A  67      -3.074  45.368   2.492  1.00  0.00           C  
ATOM    910  CG  TYR A  67      -3.660  44.836   3.807  1.00  0.00           C  
ATOM    911  CD1 TYR A  67      -3.842  45.674   4.894  1.00  0.00           C  
ATOM    912  CD2 TYR A  67      -4.056  43.522   3.894  1.00  0.00           C  
ATOM    913  CE1 TYR A  67      -4.390  45.171   6.063  1.00  0.00           C  
ATOM    914  CE2 TYR A  67      -4.607  43.017   5.054  1.00  0.00           C  
ATOM    915  CZ  TYR A  67      -4.776  43.841   6.139  1.00  0.00           C  
ATOM    916  OH  TYR A  67      -5.323  43.345   7.300  1.00  0.00           O  
ATOM    917  H   TYR A  67      -1.385  43.456   3.354  1.00  0.00           H  
ATOM    918  HA  TYR A  67      -1.235  45.743   1.454  1.00  0.00           H  
ATOM    919 1HB  TYR A  67      -3.466  46.358   2.328  1.00  0.00           H  
ATOM    920 2HB  TYR A  67      -3.436  44.734   1.683  1.00  0.00           H  
ATOM    921  HD1 TYR A  67      -3.542  46.720   4.831  1.00  0.00           H  
ATOM    922  HD2 TYR A  67      -3.929  42.877   3.037  1.00  0.00           H  
ATOM    923  HE1 TYR A  67      -4.513  45.815   6.918  1.00  0.00           H  
ATOM    924  HE2 TYR A  67      -4.909  41.970   5.103  1.00  0.00           H  
ATOM    925  HH  TYR A  67      -5.301  42.384   7.278  1.00  0.00           H  
ATOM    926  N   GLY A  68      -1.271  47.761   2.943  1.00  0.00           N  
ATOM    927  CA  GLY A  68      -1.152  48.964   3.751  1.00  0.00           C  
ATOM    928  C   GLY A  68      -1.699  50.128   2.939  1.00  0.00           C  
ATOM    929  O   GLY A  68      -1.232  50.412   1.821  1.00  0.00           O  
ATOM    930  H   GLY A  68      -1.524  47.864   1.974  1.00  0.00           H  
ATOM    931 1HA  GLY A  68      -1.726  48.853   4.670  1.00  0.00           H  
ATOM    932 2HA  GLY A  68      -0.114  49.141   4.025  1.00  0.00           H  
ATOM    933  N   ILE A  69      -2.694  50.779   3.526  1.00  0.00           N  
ATOM    934  CA  ILE A  69      -3.413  51.896   2.926  1.00  0.00           C  
ATOM    935  C   ILE A  69      -3.557  53.029   3.939  1.00  0.00           C  
ATOM    936  O   ILE A  69      -3.673  52.730   5.120  1.00  0.00           O  
ATOM    937  CB  ILE A  69      -4.811  51.446   2.479  1.00  0.00           C  
ATOM    938  CG1 ILE A  69      -4.755  50.206   1.607  1.00  0.00           C  
ATOM    939  CG2 ILE A  69      -5.561  52.558   1.733  1.00  0.00           C  
ATOM    940  CD1 ILE A  69      -4.973  48.919   2.418  1.00  0.00           C  
ATOM    941  H   ILE A  69      -3.012  50.424   4.436  1.00  0.00           H  
ATOM    942  HA  ILE A  69      -2.848  52.248   2.074  1.00  0.00           H  
ATOM    943  HB  ILE A  69      -5.320  51.169   3.337  1.00  0.00           H  
ATOM    944 1HG1 ILE A  69      -5.535  50.273   0.848  1.00  0.00           H  
ATOM    945 2HG1 ILE A  69      -3.799  50.153   1.102  1.00  0.00           H  
ATOM    946 1HG2 ILE A  69      -6.550  52.196   1.464  1.00  0.00           H  
ATOM    947 2HG2 ILE A  69      -5.667  53.438   2.345  1.00  0.00           H  
ATOM    948 3HG2 ILE A  69      -5.012  52.820   0.831  1.00  0.00           H  
ATOM    949 1HD1 ILE A  69      -4.942  48.065   1.750  1.00  0.00           H  
ATOM    950 2HD1 ILE A  69      -4.208  48.809   3.182  1.00  0.00           H  
ATOM    951 3HD1 ILE A  69      -5.948  48.960   2.903  1.00  0.00           H  
ATOM    952  N   ILE A  70      -3.523  54.299   3.521  1.00  0.00           N  
ATOM    953  CA  ILE A  70      -3.739  55.446   4.443  1.00  0.00           C  
ATOM    954  C   ILE A  70      -4.998  56.316   4.132  1.00  0.00           C  
ATOM    955  O   ILE A  70      -5.124  56.826   3.009  1.00  0.00           O  
ATOM    956  CB  ILE A  70      -2.502  56.347   4.446  1.00  0.00           C  
ATOM    957  CG1 ILE A  70      -1.292  55.554   4.802  1.00  0.00           C  
ATOM    958  CG2 ILE A  70      -2.678  57.457   5.447  1.00  0.00           C  
ATOM    959  CD1 ILE A  70      -0.590  54.955   3.598  1.00  0.00           C  
ATOM    960  H   ILE A  70      -3.343  54.458   2.523  1.00  0.00           H  
ATOM    961  HA  ILE A  70      -3.866  55.048   5.446  1.00  0.00           H  
ATOM    962  HB  ILE A  70      -2.357  56.740   3.464  1.00  0.00           H  
ATOM    963 1HG1 ILE A  70      -0.592  56.194   5.313  1.00  0.00           H  
ATOM    964 2HG1 ILE A  70      -1.598  54.773   5.479  1.00  0.00           H  
ATOM    965 1HG2 ILE A  70      -1.801  58.095   5.454  1.00  0.00           H  
ATOM    966 2HG2 ILE A  70      -3.555  58.054   5.194  1.00  0.00           H  
ATOM    967 3HG2 ILE A  70      -2.814  57.010   6.433  1.00  0.00           H  
ATOM    968 1HD1 ILE A  70       0.281  54.398   3.921  1.00  0.00           H  
ATOM    969 2HD1 ILE A  70      -1.253  54.294   3.067  1.00  0.00           H  
ATOM    970 3HD1 ILE A  70      -0.281  55.745   2.928  1.00  0.00           H  
ATOM    971  N   SER A  71      -5.911  56.526   5.132  1.00  0.00           N  
ATOM    972  CA  SER A  71      -7.173  57.312   4.976  1.00  0.00           C  
ATOM    973  C   SER A  71      -7.600  58.139   6.245  1.00  0.00           C  
ATOM    974  O   SER A  71      -6.773  58.415   7.085  1.00  0.00           O  
ATOM    975  CB  SER A  71      -8.286  56.363   4.593  1.00  0.00           C  
ATOM    976  OG  SER A  71      -9.429  57.047   4.220  1.00  0.00           O  
ATOM    977  H   SER A  71      -5.777  56.078   6.046  1.00  0.00           H  
ATOM    978  HA  SER A  71      -7.023  58.012   4.154  1.00  0.00           H  
ATOM    979 1HB  SER A  71      -7.953  55.742   3.776  1.00  0.00           H  
ATOM    980 2HB  SER A  71      -8.502  55.720   5.435  1.00  0.00           H  
ATOM    981  HG  SER A  71     -10.135  56.388   4.163  1.00  0.00           H  
ATOM    982  N   ALA A  72      -8.895  58.556   6.330  1.00  0.00           N  
ATOM    983  CA  ALA A  72      -9.558  59.354   7.429  1.00  0.00           C  
ATOM    984  C   ALA A  72      -9.222  60.850   7.615  1.00  0.00           C  
ATOM    985  O   ALA A  72      -8.644  61.256   8.622  1.00  0.00           O  
ATOM    986  CB  ALA A  72      -9.299  58.735   8.777  1.00  0.00           C  
ATOM    987  H   ALA A  72      -9.458  58.256   5.555  1.00  0.00           H  
ATOM    988  HA  ALA A  72     -10.632  59.294   7.233  1.00  0.00           H  
ATOM    989 1HB  ALA A  72      -9.862  59.275   9.536  1.00  0.00           H  
ATOM    990 2HB  ALA A  72      -9.595  57.730   8.779  1.00  0.00           H  
ATOM    991 3HB  ALA A  72      -8.278  58.800   9.003  1.00  0.00           H  
ATOM    992  N   VAL A  73      -9.674  61.658   6.678  1.00  0.00           N  
ATOM    993  CA  VAL A  73      -9.573  63.120   6.682  1.00  0.00           C  
ATOM    994  C   VAL A  73     -10.207  63.894   7.875  1.00  0.00           C  
ATOM    995  O   VAL A  73     -11.306  63.583   8.335  1.00  0.00           O  
ATOM    996  CB  VAL A  73     -10.265  63.598   5.398  1.00  0.00           C  
ATOM    997  CG1 VAL A  73     -11.691  63.178   5.430  1.00  0.00           C  
ATOM    998  CG2 VAL A  73     -10.245  65.121   5.320  1.00  0.00           C  
ATOM    999  H   VAL A  73     -10.126  61.231   5.885  1.00  0.00           H  
ATOM   1000  HA  VAL A  73      -8.519  63.374   6.632  1.00  0.00           H  
ATOM   1001  HB  VAL A  73      -9.777  63.153   4.538  1.00  0.00           H  
ATOM   1002 1HG1 VAL A  73     -12.203  63.520   4.530  1.00  0.00           H  
ATOM   1003 2HG1 VAL A  73     -11.764  62.093   5.497  1.00  0.00           H  
ATOM   1004 3HG1 VAL A  73     -12.131  63.615   6.296  1.00  0.00           H  
ATOM   1005 1HG2 VAL A  73     -10.746  65.447   4.412  1.00  0.00           H  
ATOM   1006 2HG2 VAL A  73     -10.767  65.547   6.167  1.00  0.00           H  
ATOM   1007 3HG2 VAL A  73      -9.227  65.469   5.321  1.00  0.00           H  
ATOM   1008  N   ARG A  74      -9.492  64.933   8.349  1.00  0.00           N  
ATOM   1009  CA  ARG A  74      -9.991  65.803   9.423  1.00  0.00           C  
ATOM   1010  C   ARG A  74     -10.397  67.161   8.845  1.00  0.00           C  
ATOM   1011  O   ARG A  74      -9.780  67.613   7.881  1.00  0.00           O  
ATOM   1012  CB  ARG A  74      -8.920  66.034  10.479  1.00  0.00           C  
ATOM   1013  CG  ARG A  74      -7.592  66.795  10.016  1.00  0.00           C  
ATOM   1014  CD  ARG A  74      -6.702  67.238  11.221  1.00  0.00           C  
ATOM   1015  NE  ARG A  74      -5.394  67.710  10.867  1.00  0.00           N  
ATOM   1016  CZ  ARG A  74      -5.119  68.966  10.663  1.00  0.00           C  
ATOM   1017  NH1 ARG A  74      -6.072  69.881  10.817  1.00  0.00           N  
ATOM   1018  NH2 ARG A  74      -3.889  69.250  10.335  1.00  0.00           N  
ATOM   1019  H   ARG A  74      -8.587  65.125   7.945  1.00  0.00           H  
ATOM   1020  HA  ARG A  74     -10.860  65.338   9.886  1.00  0.00           H  
ATOM   1021 1HB  ARG A  74      -9.342  66.581  11.270  1.00  0.00           H  
ATOM   1022 2HB  ARG A  74      -8.651  65.075  10.879  1.00  0.00           H  
ATOM   1023 1HG  ARG A  74      -7.004  66.138   9.370  1.00  0.00           H  
ATOM   1024 2HG  ARG A  74      -7.871  67.694   9.468  1.00  0.00           H  
ATOM   1025 1HD  ARG A  74      -7.172  68.097  11.605  1.00  0.00           H  
ATOM   1026 2HD  ARG A  74      -6.634  66.562  12.015  1.00  0.00           H  
ATOM   1027  HE  ARG A  74      -4.606  67.047  10.749  1.00  0.00           H  
ATOM   1028 1HH1 ARG A  74      -7.029  69.580  11.138  1.00  0.00           H  
ATOM   1029 2HH1 ARG A  74      -5.863  70.853  10.668  1.00  0.00           H  
ATOM   1030 1HH2 ARG A  74      -3.228  68.448  10.274  1.00  0.00           H  
ATOM   1031 2HH2 ARG A  74      -3.593  70.203  10.167  1.00  0.00           H  
ATOM   1032  N   ASN A  75     -11.385  67.843   9.456  1.00  0.00           N  
ATOM   1033  CA  ASN A  75     -11.790  69.161   8.947  1.00  0.00           C  
ATOM   1034  C   ASN A  75     -11.250  70.423   9.651  1.00  0.00           C  
ATOM   1035  O   ASN A  75     -11.632  71.521   9.254  1.00  0.00           O  
ATOM   1036  CB  ASN A  75     -13.305  69.274   8.935  1.00  0.00           C  
ATOM   1037  CG  ASN A  75     -13.991  68.376   7.955  1.00  0.00           C  
ATOM   1038  OD1 ASN A  75     -13.485  68.071   6.868  1.00  0.00           O  
ATOM   1039  ND2 ASN A  75     -15.170  67.957   8.320  1.00  0.00           N  
ATOM   1040  H   ASN A  75     -11.893  67.451  10.249  1.00  0.00           H  
ATOM   1041  HA  ASN A  75     -11.451  69.222   7.916  1.00  0.00           H  
ATOM   1042 1HB  ASN A  75     -13.687  69.056   9.932  1.00  0.00           H  
ATOM   1043 2HB  ASN A  75     -13.579  70.304   8.707  1.00  0.00           H  
ATOM   1044 1HD2 ASN A  75     -15.700  67.364   7.716  1.00  0.00           H  
ATOM   1045 2HD2 ASN A  75     -15.550  68.237   9.200  1.00  0.00           H  
ATOM   1046  N   SER A  76     -10.436  70.300  10.711  1.00  0.00           N  
ATOM   1047  CA  SER A  76      -9.861  71.422  11.506  1.00  0.00           C  
ATOM   1048  C   SER A  76     -10.875  72.138  12.426  1.00  0.00           C  
ATOM   1049  O   SER A  76     -10.489  72.905  13.309  1.00  0.00           O  
ATOM   1050  CB  SER A  76      -9.191  72.465  10.610  1.00  0.00           C  
ATOM   1051  OG  SER A  76     -10.111  73.398  10.104  1.00  0.00           O  
ATOM   1052  H   SER A  76     -10.145  69.373  11.043  1.00  0.00           H  
ATOM   1053  HA  SER A  76      -9.079  71.014  12.145  1.00  0.00           H  
ATOM   1054 1HB  SER A  76      -8.421  72.984  11.174  1.00  0.00           H  
ATOM   1055 2HB  SER A  76      -8.698  71.957   9.776  1.00  0.00           H  
ATOM   1056  HG  SER A  76     -10.831  72.884   9.728  1.00  0.00           H  
ATOM   1057  N   GLY A  77     -12.166  71.854  12.257  1.00  0.00           N  
ATOM   1058  CA  GLY A  77     -13.258  72.463  13.028  1.00  0.00           C  
ATOM   1059  C   GLY A  77     -13.669  71.655  14.257  1.00  0.00           C  
ATOM   1060  O   GLY A  77     -14.741  71.872  14.818  1.00  0.00           O  
ATOM   1061  H   GLY A  77     -12.400  71.219  11.513  1.00  0.00           H  
ATOM   1062 1HA  GLY A  77     -12.959  73.466  13.334  1.00  0.00           H  
ATOM   1063 2HA  GLY A  77     -14.122  72.588  12.371  1.00  0.00           H  
ATOM   1064  N   GLY A  78     -12.853  70.673  14.625  1.00  0.00           N  
ATOM   1065  CA  GLY A  78     -13.176  69.761  15.727  1.00  0.00           C  
ATOM   1066  C   GLY A  78     -14.057  68.616  15.238  1.00  0.00           C  
ATOM   1067  O   GLY A  78     -14.576  67.820  16.019  1.00  0.00           O  
ATOM   1068  H   GLY A  78     -11.975  70.572  14.137  1.00  0.00           H  
ATOM   1069 1HA  GLY A  78     -12.254  69.353  16.138  1.00  0.00           H  
ATOM   1070 2HA  GLY A  78     -13.678  70.302  16.525  1.00  0.00           H  
ATOM   1071  N   VAL A  79     -14.213  68.556  13.922  1.00  0.00           N  
ATOM   1072  CA  VAL A  79     -15.039  67.577  13.246  1.00  0.00           C  
ATOM   1073  C   VAL A  79     -14.231  66.662  12.335  1.00  0.00           C  
ATOM   1074  O   VAL A  79     -13.363  67.118  11.582  1.00  0.00           O  
ATOM   1075  CB  VAL A  79     -16.118  68.303  12.421  1.00  0.00           C  
ATOM   1076  CG1 VAL A  79     -16.968  67.295  11.642  1.00  0.00           C  
ATOM   1077  CG2 VAL A  79     -16.981  69.134  13.359  1.00  0.00           C  
ATOM   1078  H   VAL A  79     -13.742  69.253  13.371  1.00  0.00           H  
ATOM   1079  HA  VAL A  79     -15.532  66.965  14.002  1.00  0.00           H  
ATOM   1080  HB  VAL A  79     -15.639  68.957  11.695  1.00  0.00           H  
ATOM   1081 1HG1 VAL A  79     -17.721  67.829  11.063  1.00  0.00           H  
ATOM   1082 2HG1 VAL A  79     -16.341  66.722  10.963  1.00  0.00           H  
ATOM   1083 3HG1 VAL A  79     -17.462  66.617  12.337  1.00  0.00           H  
ATOM   1084 1HG2 VAL A  79     -17.740  69.661  12.784  1.00  0.00           H  
ATOM   1085 2HG2 VAL A  79     -17.461  68.479  14.085  1.00  0.00           H  
ATOM   1086 3HG2 VAL A  79     -16.362  69.864  13.886  1.00  0.00           H  
ATOM   1087  N   THR A  80     -14.510  65.373  12.444  1.00  0.00           N  
ATOM   1088  CA  THR A  80     -13.900  64.346  11.619  1.00  0.00           C  
ATOM   1089  C   THR A  80     -14.836  63.995  10.481  1.00  0.00           C  
ATOM   1090  O   THR A  80     -16.040  63.855  10.706  1.00  0.00           O  
ATOM   1091  CB  THR A  80     -13.613  63.079  12.434  1.00  0.00           C  
ATOM   1092  OG1 THR A  80     -12.669  63.376  13.476  1.00  0.00           O  
ATOM   1093  CG2 THR A  80     -13.102  61.994  11.530  1.00  0.00           C  
ATOM   1094  H   THR A  80     -15.213  65.094  13.114  1.00  0.00           H  
ATOM   1095  HA  THR A  80     -12.968  64.723  11.196  1.00  0.00           H  
ATOM   1096  HB  THR A  80     -14.533  62.731  12.902  1.00  0.00           H  
ATOM   1097  HG1 THR A  80     -13.055  64.035  14.067  1.00  0.00           H  
ATOM   1098 1HG2 THR A  80     -12.901  61.098  12.111  1.00  0.00           H  
ATOM   1099 2HG2 THR A  80     -13.844  61.761  10.773  1.00  0.00           H  
ATOM   1100 3HG2 THR A  80     -12.200  62.346  11.041  1.00  0.00           H  
ATOM   1101  N   ALA A  81     -14.317  63.895   9.262  1.00  0.00           N  
ATOM   1102  CA  ALA A  81     -15.168  63.499   8.156  1.00  0.00           C  
ATOM   1103  C   ALA A  81     -14.802  62.081   7.771  1.00  0.00           C  
ATOM   1104  O   ALA A  81     -13.645  61.680   7.885  1.00  0.00           O  
ATOM   1105  CB  ALA A  81     -15.033  64.454   6.988  1.00  0.00           C  
ATOM   1106  H   ALA A  81     -13.313  64.017   9.094  1.00  0.00           H  
ATOM   1107  HA  ALA A  81     -16.206  63.497   8.486  1.00  0.00           H  
ATOM   1108 1HB  ALA A  81     -15.684  64.122   6.179  1.00  0.00           H  
ATOM   1109 2HB  ALA A  81     -15.320  65.440   7.301  1.00  0.00           H  
ATOM   1110 3HB  ALA A  81     -14.029  64.481   6.644  1.00  0.00           H  
ATOM   1111  N   SER A  82     -15.774  61.312   7.322  1.00  0.00           N  
ATOM   1112  CA  SER A  82     -15.461  59.963   6.893  1.00  0.00           C  
ATOM   1113  C   SER A  82     -14.769  59.982   5.545  1.00  0.00           C  
ATOM   1114  O   SER A  82     -14.858  60.969   4.811  1.00  0.00           O  
ATOM   1115  CB  SER A  82     -16.726  59.130   6.817  1.00  0.00           C  
ATOM   1116  OG  SER A  82     -17.582  59.598   5.804  1.00  0.00           O  
ATOM   1117  H   SER A  82     -16.720  61.663   7.265  1.00  0.00           H  
ATOM   1118  HA  SER A  82     -14.785  59.508   7.622  1.00  0.00           H  
ATOM   1119 1HB  SER A  82     -16.456  58.092   6.615  1.00  0.00           H  
ATOM   1120 2HB  SER A  82     -17.239  59.154   7.777  1.00  0.00           H  
ATOM   1121  HG  SER A  82     -18.330  58.993   5.790  1.00  0.00           H  
ATOM   1122  N   MET A  83     -14.134  58.869   5.199  1.00  0.00           N  
ATOM   1123  CA  MET A  83     -13.527  58.703   3.878  1.00  0.00           C  
ATOM   1124  C   MET A  83     -13.880  57.319   3.305  1.00  0.00           C  
ATOM   1125  O   MET A  83     -13.015  56.435   3.235  1.00  0.00           O  
ATOM   1126  CB  MET A  83     -12.021  58.936   3.921  1.00  0.00           C  
ATOM   1127  CG  MET A  83     -11.318  58.754   2.546  1.00  0.00           C  
ATOM   1128  SD  MET A  83     -11.811  59.955   1.274  1.00  0.00           S  
ATOM   1129  CE  MET A  83     -10.887  61.436   1.709  1.00  0.00           C  
ATOM   1130  H   MET A  83     -14.083  58.110   5.884  1.00  0.00           H  
ATOM   1131  HA  MET A  83     -13.918  59.471   3.215  1.00  0.00           H  
ATOM   1132 1HB  MET A  83     -11.831  59.956   4.250  1.00  0.00           H  
ATOM   1133 2HB  MET A  83     -11.573  58.280   4.644  1.00  0.00           H  
ATOM   1134 1HG  MET A  83     -10.243  58.848   2.679  1.00  0.00           H  
ATOM   1135 2HG  MET A  83     -11.525  57.755   2.171  1.00  0.00           H  
ATOM   1136 1HE  MET A  83     -11.111  62.230   0.995  1.00  0.00           H  
ATOM   1137 2HE  MET A  83     -11.165  61.763   2.709  1.00  0.00           H  
ATOM   1138 3HE  MET A  83      -9.813  61.227   1.684  1.00  0.00           H  
ATOM   1139  N   PRO A  84     -15.123  57.148   2.790  1.00  0.00           N  
ATOM   1140  CA  PRO A  84     -15.787  55.909   2.373  1.00  0.00           C  
ATOM   1141  C   PRO A  84     -15.018  55.113   1.342  1.00  0.00           C  
ATOM   1142  O   PRO A  84     -15.305  53.939   1.106  1.00  0.00           O  
ATOM   1143  CB  PRO A  84     -17.095  56.411   1.745  1.00  0.00           C  
ATOM   1144  CG  PRO A  84     -17.343  57.741   2.368  1.00  0.00           C  
ATOM   1145  CD  PRO A  84     -15.982  58.346   2.540  1.00  0.00           C  
ATOM   1146  HA  PRO A  84     -15.991  55.293   3.264  1.00  0.00           H  
ATOM   1147 1HB  PRO A  84     -16.982  56.470   0.651  1.00  0.00           H  
ATOM   1148 2HB  PRO A  84     -17.904  55.691   1.940  1.00  0.00           H  
ATOM   1149 1HG  PRO A  84     -18.000  58.351   1.729  1.00  0.00           H  
ATOM   1150 2HG  PRO A  84     -17.865  57.616   3.328  1.00  0.00           H  
ATOM   1151 1HD  PRO A  84     -15.665  58.873   1.625  1.00  0.00           H  
ATOM   1152 2HD  PRO A  84     -16.062  59.007   3.388  1.00  0.00           H  
ATOM   1153  N   TRP A  85     -14.058  55.758   0.701  1.00  0.00           N  
ATOM   1154  CA  TRP A  85     -13.250  55.156  -0.328  1.00  0.00           C  
ATOM   1155  C   TRP A  85     -12.529  53.896   0.148  1.00  0.00           C  
ATOM   1156  O   TRP A  85     -12.235  53.022  -0.672  1.00  0.00           O  
ATOM   1157  CB  TRP A  85     -12.178  56.151  -0.764  1.00  0.00           C  
ATOM   1158  CG  TRP A  85     -12.724  57.417  -1.307  1.00  0.00           C  
ATOM   1159  CD1 TRP A  85     -14.026  57.825  -1.287  1.00  0.00           C  
ATOM   1160  CD2 TRP A  85     -11.980  58.475  -1.952  1.00  0.00           C  
ATOM   1161  NE1 TRP A  85     -14.142  59.058  -1.875  1.00  0.00           N  
ATOM   1162  CE2 TRP A  85     -12.899  59.469  -2.291  1.00  0.00           C  
ATOM   1163  CE3 TRP A  85     -10.627  58.650  -2.273  1.00  0.00           C  
ATOM   1164  CZ2 TRP A  85     -12.512  60.634  -2.925  1.00  0.00           C  
ATOM   1165  CZ3 TRP A  85     -10.240  59.810  -2.913  1.00  0.00           C  
ATOM   1166  CH2 TRP A  85     -11.163  60.779  -3.234  1.00  0.00           C  
ATOM   1167  H   TRP A  85     -13.869  56.717   0.942  1.00  0.00           H  
ATOM   1168  HA  TRP A  85     -13.890  54.899  -1.170  1.00  0.00           H  
ATOM   1169 1HB  TRP A  85     -11.538  56.388   0.087  1.00  0.00           H  
ATOM   1170 2HB  TRP A  85     -11.556  55.697  -1.528  1.00  0.00           H  
ATOM   1171  HD1 TRP A  85     -14.851  57.257  -0.866  1.00  0.00           H  
ATOM   1172  HE1 TRP A  85     -15.000  59.579  -1.987  1.00  0.00           H  
ATOM   1173  HE3 TRP A  85      -9.900  57.892  -2.025  1.00  0.00           H  
ATOM   1174  HZ2 TRP A  85     -13.225  61.414  -3.192  1.00  0.00           H  
ATOM   1175  HZ3 TRP A  85      -9.186  59.929  -3.160  1.00  0.00           H  
ATOM   1176  HH2 TRP A  85     -10.841  61.684  -3.744  1.00  0.00           H  
ATOM   1177  N   THR A  86     -12.196  53.803   1.448  1.00  0.00           N  
ATOM   1178  CA  THR A  86     -11.468  52.607   1.866  1.00  0.00           C  
ATOM   1179  C   THR A  86     -11.411  52.240   3.356  1.00  0.00           C  
ATOM   1180  O   THR A  86     -11.179  53.076   4.250  1.00  0.00           O  
ATOM   1181  CB  THR A  86     -10.015  52.745   1.412  1.00  0.00           C  
ATOM   1182  OG1 THR A  86      -9.266  51.573   1.750  1.00  0.00           O  
ATOM   1183  CG2 THR A  86      -9.451  53.928   2.115  1.00  0.00           C  
ATOM   1184  H   THR A  86     -12.465  54.547   2.098  1.00  0.00           H  
ATOM   1185  HA  THR A  86     -11.922  51.760   1.348  1.00  0.00           H  
ATOM   1186  HB  THR A  86      -9.958  52.888   0.343  1.00  0.00           H  
ATOM   1187  HG1 THR A  86      -9.419  51.345   2.667  1.00  0.00           H  
ATOM   1188 1HG2 THR A  86      -8.415  54.052   1.834  1.00  0.00           H  
ATOM   1189 2HG2 THR A  86     -10.017  54.821   1.849  1.00  0.00           H  
ATOM   1190 3HG2 THR A  86      -9.527  53.768   3.179  1.00  0.00           H  
ATOM   1191  N   ASN A  87     -11.362  50.926   3.573  1.00  0.00           N  
ATOM   1192  CA  ASN A  87     -11.074  50.315   4.866  1.00  0.00           C  
ATOM   1193  C   ASN A  87      -9.561  50.219   4.966  1.00  0.00           C  
ATOM   1194  O   ASN A  87      -8.948  49.155   4.847  1.00  0.00           O  
ATOM   1195  CB  ASN A  87     -11.743  48.968   4.996  1.00  0.00           C  
ATOM   1196  CG  ASN A  87     -13.229  49.086   5.050  1.00  0.00           C  
ATOM   1197  OD1 ASN A  87     -13.761  49.981   5.717  1.00  0.00           O  
ATOM   1198  ND2 ASN A  87     -13.914  48.215   4.358  1.00  0.00           N  
ATOM   1199  H   ASN A  87     -11.550  50.314   2.790  1.00  0.00           H  
ATOM   1200  HA  ASN A  87     -11.421  50.970   5.668  1.00  0.00           H  
ATOM   1201 1HB  ASN A  87     -11.466  48.337   4.152  1.00  0.00           H  
ATOM   1202 2HB  ASN A  87     -11.400  48.477   5.883  1.00  0.00           H  
ATOM   1203 1HD2 ASN A  87     -14.914  48.254   4.358  1.00  0.00           H  
ATOM   1204 2HD2 ASN A  87     -13.441  47.510   3.830  1.00  0.00           H  
ATOM   1205  N   ALA A  88      -8.953  51.373   5.111  1.00  0.00           N  
ATOM   1206  CA  ALA A  88      -7.512  51.489   5.044  1.00  0.00           C  
ATOM   1207  C   ALA A  88      -6.817  50.910   6.250  1.00  0.00           C  
ATOM   1208  O   ALA A  88      -6.582  51.614   7.232  1.00  0.00           O  
ATOM   1209  CB  ALA A  88      -7.083  52.934   4.879  1.00  0.00           C  
ATOM   1210  H   ALA A  88      -9.544  52.199   5.192  1.00  0.00           H  
ATOM   1211  HA  ALA A  88      -7.204  50.913   4.181  1.00  0.00           H  
ATOM   1212 1HB  ALA A  88      -6.045  52.973   4.800  1.00  0.00           H  
ATOM   1213 2HB  ALA A  88      -7.512  53.339   4.003  1.00  0.00           H  
ATOM   1214 3HB  ALA A  88      -7.362  53.527   5.704  1.00  0.00           H  
ATOM   1215  N   TYR A  89      -6.568  49.621   6.204  1.00  0.00           N  
ATOM   1216  CA  TYR A  89      -5.954  48.901   7.307  1.00  0.00           C  
ATOM   1217  C   TYR A  89      -4.427  48.773   7.089  1.00  0.00           C  
ATOM   1218  O   TYR A  89      -3.938  48.919   5.960  1.00  0.00           O  
ATOM   1219  CB  TYR A  89      -6.605  47.518   7.441  1.00  0.00           C  
ATOM   1220  CG  TYR A  89      -8.102  47.512   7.775  1.00  0.00           C  
ATOM   1221  CD1 TYR A  89      -8.768  48.662   8.140  1.00  0.00           C  
ATOM   1222  CD2 TYR A  89      -8.799  46.316   7.714  1.00  0.00           C  
ATOM   1223  CE1 TYR A  89     -10.123  48.618   8.431  1.00  0.00           C  
ATOM   1224  CE2 TYR A  89     -10.152  46.278   8.008  1.00  0.00           C  
ATOM   1225  CZ  TYR A  89     -10.809  47.430   8.364  1.00  0.00           C  
ATOM   1226  OH  TYR A  89     -12.157  47.409   8.649  1.00  0.00           O  
ATOM   1227  H   TYR A  89      -6.884  49.121   5.373  1.00  0.00           H  
ATOM   1228  HA  TYR A  89      -6.118  49.457   8.223  1.00  0.00           H  
ATOM   1229 1HB  TYR A  89      -6.495  46.995   6.499  1.00  0.00           H  
ATOM   1230 2HB  TYR A  89      -6.087  46.944   8.205  1.00  0.00           H  
ATOM   1231  HD1 TYR A  89      -8.234  49.599   8.200  1.00  0.00           H  
ATOM   1232  HD2 TYR A  89      -8.276  45.400   7.430  1.00  0.00           H  
ATOM   1233  HE1 TYR A  89     -10.655  49.516   8.716  1.00  0.00           H  
ATOM   1234  HE2 TYR A  89     -10.693  45.335   7.955  1.00  0.00           H  
ATOM   1235  HH  TYR A  89     -12.484  46.510   8.585  1.00  0.00           H  
ATOM   1236  N   VAL A  90      -3.675  48.498   8.169  1.00  0.00           N  
ATOM   1237  CA  VAL A  90      -2.230  48.242   8.076  1.00  0.00           C  
ATOM   1238  C   VAL A  90      -1.906  46.812   8.574  1.00  0.00           C  
ATOM   1239  O   VAL A  90      -2.114  46.515   9.754  1.00  0.00           O  
ATOM   1240  CB  VAL A  90      -1.469  49.248   8.963  1.00  0.00           C  
ATOM   1241  CG1 VAL A  90      -0.078  48.997   8.829  1.00  0.00           C  
ATOM   1242  CG2 VAL A  90      -1.836  50.668   8.600  1.00  0.00           C  
ATOM   1243  H   VAL A  90      -4.096  48.471   9.095  1.00  0.00           H  
ATOM   1244  HA  VAL A  90      -1.909  48.340   7.042  1.00  0.00           H  
ATOM   1245  HB  VAL A  90      -1.712  49.069  10.003  1.00  0.00           H  
ATOM   1246 1HG1 VAL A  90       0.497  49.660   9.444  1.00  0.00           H  
ATOM   1247 2HG1 VAL A  90       0.125  47.965   9.108  1.00  0.00           H  
ATOM   1248 3HG1 VAL A  90       0.147  49.166   7.809  1.00  0.00           H  
ATOM   1249 1HG2 VAL A  90      -1.288  51.364   9.237  1.00  0.00           H  
ATOM   1250 2HG2 VAL A  90      -1.594  50.863   7.561  1.00  0.00           H  
ATOM   1251 3HG2 VAL A  90      -2.899  50.796   8.755  1.00  0.00           H  
ATOM   1252  N   LEU A  91      -1.389  45.920   7.701  1.00  0.00           N  
ATOM   1253  CA  LEU A  91      -1.195  44.513   8.116  1.00  0.00           C  
ATOM   1254  C   LEU A  91      -0.006  44.092   8.992  1.00  0.00           C  
ATOM   1255  O   LEU A  91      -0.201  43.357   9.959  1.00  0.00           O  
ATOM   1256  CB  LEU A  91      -1.110  43.574   6.940  1.00  0.00           C  
ATOM   1257  CG  LEU A  91      -0.850  42.171   7.429  1.00  0.00           C  
ATOM   1258  CD1 LEU A  91      -1.973  41.743   8.313  1.00  0.00           C  
ATOM   1259  CD2 LEU A  91      -0.709  41.292   6.333  1.00  0.00           C  
ATOM   1260  H   LEU A  91      -1.186  46.185   6.735  1.00  0.00           H  
ATOM   1261  HA  LEU A  91      -2.094  44.237   8.657  1.00  0.00           H  
ATOM   1262 1HB  LEU A  91      -2.022  43.582   6.387  1.00  0.00           H  
ATOM   1263 2HB  LEU A  91      -0.297  43.879   6.283  1.00  0.00           H  
ATOM   1264  HG  LEU A  91       0.038  42.157   8.000  1.00  0.00           H  
ATOM   1265 1HD1 LEU A  91      -1.774  40.747   8.680  1.00  0.00           H  
ATOM   1266 2HD1 LEU A  91      -2.054  42.429   9.156  1.00  0.00           H  
ATOM   1267 3HD1 LEU A  91      -2.901  41.748   7.749  1.00  0.00           H  
ATOM   1268 1HD2 LEU A  91      -0.501  40.319   6.690  1.00  0.00           H  
ATOM   1269 2HD2 LEU A  91      -1.632  41.297   5.812  1.00  0.00           H  
ATOM   1270 3HD2 LEU A  91       0.097  41.616   5.690  1.00  0.00           H  
ATOM   1271  N   ALA A  92       1.222  44.458   8.610  1.00  0.00           N  
ATOM   1272  CA  ALA A  92       2.459  44.013   9.314  1.00  0.00           C  
ATOM   1273  C   ALA A  92       2.726  42.510   9.349  1.00  0.00           C  
ATOM   1274  O   ALA A  92       3.091  41.971  10.395  1.00  0.00           O  
ATOM   1275  CB  ALA A  92       2.443  44.465  10.761  1.00  0.00           C  
ATOM   1276  H   ALA A  92       1.302  45.073   7.797  1.00  0.00           H  
ATOM   1277  HA  ALA A  92       3.309  44.452   8.811  1.00  0.00           H  
ATOM   1278 1HB  ALA A  92       3.375  44.167  11.218  1.00  0.00           H  
ATOM   1279 2HB  ALA A  92       2.335  45.505  10.857  1.00  0.00           H  
ATOM   1280 3HB  ALA A  92       1.628  44.008  11.276  1.00  0.00           H  
ATOM   1281  N   HIS A  93       2.627  41.798   8.237  1.00  0.00           N  
ATOM   1282  CA  HIS A  93       2.937  40.380   8.370  1.00  0.00           C  
ATOM   1283  C   HIS A  93       4.387  40.250   8.868  1.00  0.00           C  
ATOM   1284  O   HIS A  93       5.281  40.981   8.402  1.00  0.00           O  
ATOM   1285  CB  HIS A  93       2.739  39.617   7.052  1.00  0.00           C  
ATOM   1286  CG  HIS A  93       2.732  38.092   7.225  1.00  0.00           C  
ATOM   1287  ND1 HIS A  93       3.874  37.337   7.394  1.00  0.00           N  
ATOM   1288  CD2 HIS A  93       1.699  37.223   7.281  1.00  0.00           C  
ATOM   1289  CE1 HIS A  93       3.532  36.059   7.550  1.00  0.00           C  
ATOM   1290  NE2 HIS A  93       2.213  35.974   7.485  1.00  0.00           N  
ATOM   1291  H   HIS A  93       2.323  42.200   7.364  1.00  0.00           H  
ATOM   1292  HA  HIS A  93       2.283  39.925   9.117  1.00  0.00           H  
ATOM   1293 1HB  HIS A  93       1.806  39.911   6.590  1.00  0.00           H  
ATOM   1294 2HB  HIS A  93       3.538  39.877   6.363  1.00  0.00           H  
ATOM   1295  HD2 HIS A  93       0.667  37.459   7.192  1.00  0.00           H  
ATOM   1296  HE1 HIS A  93       4.223  35.231   7.711  1.00  0.00           H  
ATOM   1297  HE2 HIS A  93       1.615  35.137   7.576  1.00  0.00           H  
ATOM   1298  N   GLN A  94       4.589  39.322   9.821  1.00  0.00           N  
ATOM   1299  CA  GLN A  94       5.859  38.996  10.500  1.00  0.00           C  
ATOM   1300  C   GLN A  94       5.914  39.637  11.901  1.00  0.00           C  
ATOM   1301  O   GLN A  94       5.977  38.929  12.907  1.00  0.00           O  
ATOM   1302  CB  GLN A  94       7.090  39.464   9.700  1.00  0.00           C  
ATOM   1303  CG  GLN A  94       8.458  39.015  10.226  1.00  0.00           C  
ATOM   1304  CD  GLN A  94       8.717  37.535  10.044  1.00  0.00           C  
ATOM   1305  OE1 GLN A  94       8.629  37.019   8.924  1.00  0.00           O  
ATOM   1306  NE2 GLN A  94       9.055  36.843  11.125  1.00  0.00           N  
ATOM   1307  H   GLN A  94       3.777  38.793  10.106  1.00  0.00           H  
ATOM   1308  HA  GLN A  94       5.916  37.914  10.621  1.00  0.00           H  
ATOM   1309 1HB  GLN A  94       6.994  39.121   8.670  1.00  0.00           H  
ATOM   1310 2HB  GLN A  94       7.149  40.546   9.713  1.00  0.00           H  
ATOM   1311 1HG  GLN A  94       9.242  39.561   9.694  1.00  0.00           H  
ATOM   1312 2HG  GLN A  94       8.510  39.239  11.289  1.00  0.00           H  
ATOM   1313 1HE2 GLN A  94       9.245  35.862  11.052  1.00  0.00           H  
ATOM   1314 2HE2 GLN A  94       9.122  37.301  12.012  1.00  0.00           H  
ATOM   1315  N   GLY A  95       5.905  40.976  11.959  1.00  0.00           N  
ATOM   1316  CA  GLY A  95       5.956  41.705  13.238  1.00  0.00           C  
ATOM   1317  C   GLY A  95       4.584  41.892  13.903  1.00  0.00           C  
ATOM   1318  O   GLY A  95       4.486  42.073  15.117  1.00  0.00           O  
ATOM   1319  H   GLY A  95       5.837  41.498  11.095  1.00  0.00           H  
ATOM   1320 1HA  GLY A  95       6.619  41.179  13.923  1.00  0.00           H  
ATOM   1321 2HA  GLY A  95       6.402  42.683  13.064  1.00  0.00           H  
ATOM   1322  N   GLU A  96       3.545  41.863  13.079  1.00  0.00           N  
ATOM   1323  CA  GLU A  96       2.138  42.033  13.418  1.00  0.00           C  
ATOM   1324  C   GLU A  96       1.754  43.294  14.207  1.00  0.00           C  
ATOM   1325  O   GLU A  96       0.812  43.268  15.005  1.00  0.00           O  
ATOM   1326  CB  GLU A  96       1.590  40.767  14.089  1.00  0.00           C  
ATOM   1327  CG  GLU A  96       1.627  39.526  13.151  1.00  0.00           C  
ATOM   1328  CD  GLU A  96       0.923  38.287  13.711  1.00  0.00           C  
ATOM   1329  OE1 GLU A  96       1.248  37.882  14.804  1.00  0.00           O  
ATOM   1330  OE2 GLU A  96       0.063  37.739  13.028  1.00  0.00           O  
ATOM   1331  H   GLU A  96       3.719  41.730  12.093  1.00  0.00           H  
ATOM   1332  HA  GLU A  96       1.601  42.094  12.472  1.00  0.00           H  
ATOM   1333 1HB  GLU A  96       2.175  40.537  14.980  1.00  0.00           H  
ATOM   1334 2HB  GLU A  96       0.559  40.933  14.400  1.00  0.00           H  
ATOM   1335 1HG  GLU A  96       1.159  39.799  12.204  1.00  0.00           H  
ATOM   1336 2HG  GLU A  96       2.672  39.284  12.944  1.00  0.00           H  
ATOM   1337  N   MET A  97       2.377  44.449  13.906  1.00  0.00           N  
ATOM   1338  CA  MET A  97       1.932  45.691  14.545  1.00  0.00           C  
ATOM   1339  C   MET A  97       0.765  46.234  13.732  1.00  0.00           C  
ATOM   1340  O   MET A  97       0.870  47.240  13.011  1.00  0.00           O  
ATOM   1341  CB  MET A  97       3.012  46.763  14.616  1.00  0.00           C  
ATOM   1342  CG  MET A  97       2.533  48.015  15.364  1.00  0.00           C  
ATOM   1343  SD  MET A  97       3.776  49.313  15.539  1.00  0.00           S  
ATOM   1344  CE  MET A  97       2.863  50.416  16.620  1.00  0.00           C  
ATOM   1345  H   MET A  97       3.141  44.448  13.250  1.00  0.00           H  
ATOM   1346  HA  MET A  97       1.575  45.472  15.551  1.00  0.00           H  
ATOM   1347 1HB  MET A  97       3.895  46.369  15.119  1.00  0.00           H  
ATOM   1348 2HB  MET A  97       3.301  47.058  13.616  1.00  0.00           H  
ATOM   1349 1HG  MET A  97       1.675  48.435  14.836  1.00  0.00           H  
ATOM   1350 2HG  MET A  97       2.198  47.731  16.362  1.00  0.00           H  
ATOM   1351 1HE  MET A  97       3.460  51.293  16.848  1.00  0.00           H  
ATOM   1352 2HE  MET A  97       1.939  50.718  16.143  1.00  0.00           H  
ATOM   1353 3HE  MET A  97       2.627  49.898  17.546  1.00  0.00           H  
ATOM   1354  N   HIS A  98      -0.345  45.522  13.870  1.00  0.00           N  
ATOM   1355  CA  HIS A  98      -1.572  45.767  13.135  1.00  0.00           C  
ATOM   1356  C   HIS A  98      -2.382  46.880  13.743  1.00  0.00           C  
ATOM   1357  O   HIS A  98      -2.692  46.863  14.937  1.00  0.00           O  
ATOM   1358  CB  HIS A  98      -2.392  44.475  13.053  1.00  0.00           C  
ATOM   1359  CG  HIS A  98      -3.666  44.593  12.253  1.00  0.00           C  
ATOM   1360  ND1 HIS A  98      -3.660  44.809  10.909  1.00  0.00           N  
ATOM   1361  CD2 HIS A  98      -4.971  44.511  12.614  1.00  0.00           C  
ATOM   1362  CE1 HIS A  98      -4.893  44.865  10.454  1.00  0.00           C  
ATOM   1363  NE2 HIS A  98      -5.722  44.684  11.468  1.00  0.00           N  
ATOM   1364  H   HIS A  98      -0.287  44.723  14.497  1.00  0.00           H  
ATOM   1365  HA  HIS A  98      -1.322  46.061  12.116  1.00  0.00           H  
ATOM   1366 1HB  HIS A  98      -1.774  43.698  12.591  1.00  0.00           H  
ATOM   1367 2HB  HIS A  98      -2.641  44.138  14.057  1.00  0.00           H  
ATOM   1368  HD1 HIS A  98      -2.832  44.974  10.350  1.00  0.00           H  
ATOM   1369  HD2 HIS A  98      -5.465  44.345  13.571  1.00  0.00           H  
ATOM   1370  HE1 HIS A  98      -5.078  45.036   9.397  1.00  0.00           H  
ATOM   1371  N   GLN A  99      -2.676  47.866  12.910  1.00  0.00           N  
ATOM   1372  CA  GLN A  99      -3.454  49.053  13.273  1.00  0.00           C  
ATOM   1373  C   GLN A  99      -4.273  49.447  12.077  1.00  0.00           C  
ATOM   1374  O   GLN A  99      -3.955  49.040  10.961  1.00  0.00           O  
ATOM   1375  CB  GLN A  99      -2.593  50.247  13.720  1.00  0.00           C  
ATOM   1376  CG  GLN A  99      -1.815  50.067  15.048  1.00  0.00           C  
ATOM   1377  CD  GLN A  99      -2.735  50.102  16.321  1.00  0.00           C  
ATOM   1378  OE1 GLN A  99      -2.913  51.135  17.008  1.00  0.00           O  
ATOM   1379  NE2 GLN A  99      -3.332  48.965  16.613  1.00  0.00           N  
ATOM   1380  H   GLN A  99      -2.377  47.739  11.939  1.00  0.00           H  
ATOM   1381  HA  GLN A  99      -4.141  48.798  14.081  1.00  0.00           H  
ATOM   1382 1HB  GLN A  99      -1.886  50.468  12.940  1.00  0.00           H  
ATOM   1383 2HB  GLN A  99      -3.231  51.131  13.830  1.00  0.00           H  
ATOM   1384 1HG  GLN A  99      -1.262  49.131  15.043  1.00  0.00           H  
ATOM   1385 2HG  GLN A  99      -1.111  50.900  15.130  1.00  0.00           H  
ATOM   1386 1HE2 GLN A  99      -3.949  48.890  17.389  1.00  0.00           H  
ATOM   1387 2HE2 GLN A  99      -3.176  48.157  16.020  1.00  0.00           H  
ATOM   1388  N   TRP A 100      -5.332  50.201  12.282  1.00  0.00           N  
ATOM   1389  CA  TRP A 100      -6.071  50.678  11.127  1.00  0.00           C  
ATOM   1390  C   TRP A 100      -5.881  52.169  11.024  1.00  0.00           C  
ATOM   1391  O   TRP A 100      -5.709  52.836  12.040  1.00  0.00           O  
ATOM   1392  CB  TRP A 100      -7.558  50.389  11.238  1.00  0.00           C  
ATOM   1393  CG  TRP A 100      -7.911  48.935  11.325  1.00  0.00           C  
ATOM   1394  CD1 TRP A 100      -7.101  47.865  11.122  1.00  0.00           C  
ATOM   1395  CD2 TRP A 100      -9.202  48.392  11.653  1.00  0.00           C  
ATOM   1396  NE1 TRP A 100      -7.781  46.713  11.315  1.00  0.00           N  
ATOM   1397  CE2 TRP A 100      -9.070  47.003  11.636  1.00  0.00           C  
ATOM   1398  CE3 TRP A 100     -10.445  48.964  11.958  1.00  0.00           C  
ATOM   1399  CZ2 TRP A 100     -10.123  46.167  11.915  1.00  0.00           C  
ATOM   1400  CZ3 TRP A 100     -11.503  48.122  12.237  1.00  0.00           C  
ATOM   1401  CH2 TRP A 100     -11.346  46.758  12.218  1.00  0.00           C  
ATOM   1402  H   TRP A 100      -5.584  50.475  13.223  1.00  0.00           H  
ATOM   1403  HA  TRP A 100      -5.675  50.223  10.232  1.00  0.00           H  
ATOM   1404 1HB  TRP A 100      -7.958  50.897  12.079  1.00  0.00           H  
ATOM   1405 2HB  TRP A 100      -8.048  50.792  10.362  1.00  0.00           H  
ATOM   1406  HD1 TRP A 100      -6.068  47.898  10.855  1.00  0.00           H  
ATOM   1407  HE1 TRP A 100      -7.342  45.789  11.234  1.00  0.00           H  
ATOM   1408  HE3 TRP A 100     -10.575  50.051  11.976  1.00  0.00           H  
ATOM   1409  HZ2 TRP A 100     -10.017  45.081  11.904  1.00  0.00           H  
ATOM   1410  HZ3 TRP A 100     -12.470  48.572  12.471  1.00  0.00           H  
ATOM   1411  HH2 TRP A 100     -12.202  46.124  12.442  1.00  0.00           H  
ATOM   1412  N   VAL A 101      -5.897  52.675   9.804  1.00  0.00           N  
ATOM   1413  CA  VAL A 101      -5.790  54.086   9.476  1.00  0.00           C  
ATOM   1414  C   VAL A 101      -6.943  54.360   8.499  1.00  0.00           C  
ATOM   1415  O   VAL A 101      -6.855  55.149   7.558  1.00  0.00           O  
ATOM   1416  CB  VAL A 101      -4.390  54.377   8.896  1.00  0.00           C  
ATOM   1417  CG1 VAL A 101      -3.307  54.144   9.961  1.00  0.00           C  
ATOM   1418  CG2 VAL A 101      -4.161  53.513   7.783  1.00  0.00           C  
ATOM   1419  H   VAL A 101      -6.024  52.053   9.002  1.00  0.00           H  
ATOM   1420  HA  VAL A 101      -5.928  54.682  10.373  1.00  0.00           H  
ATOM   1421  HB  VAL A 101      -4.329  55.399   8.579  1.00  0.00           H  
ATOM   1422 1HG1 VAL A 101      -2.324  54.364   9.537  1.00  0.00           H  
ATOM   1423 2HG1 VAL A 101      -3.493  54.802  10.805  1.00  0.00           H  
ATOM   1424 3HG1 VAL A 101      -3.323  53.112  10.301  1.00  0.00           H  
ATOM   1425 1HG2 VAL A 101      -3.174  53.710   7.369  1.00  0.00           H  
ATOM   1426 2HG2 VAL A 101      -4.220  52.481   8.094  1.00  0.00           H  
ATOM   1427 3HG2 VAL A 101      -4.926  53.699   7.041  1.00  0.00           H  
ATOM   1428  N   ALA A 102      -8.005  53.573   8.735  1.00  0.00           N  
ATOM   1429  CA  ALA A 102      -9.241  53.425   7.949  1.00  0.00           C  
ATOM   1430  C   ALA A 102     -10.071  54.675   7.834  1.00  0.00           C  
ATOM   1431  O   ALA A 102     -10.041  55.505   8.711  1.00  0.00           O  
ATOM   1432  CB  ALA A 102     -10.105  52.359   8.591  1.00  0.00           C  
ATOM   1433  H   ALA A 102      -7.921  52.992   9.548  1.00  0.00           H  
ATOM   1434  HA  ALA A 102      -8.981  53.111   6.973  1.00  0.00           H  
ATOM   1435 1HB  ALA A 102     -11.000  52.201   7.994  1.00  0.00           H  
ATOM   1436 2HB  ALA A 102      -9.538  51.455   8.633  1.00  0.00           H  
ATOM   1437 3HB  ALA A 102     -10.386  52.662   9.594  1.00  0.00           H  
ATOM   1438  N   GLY A 103     -10.837  54.790   6.721  1.00  0.00           N  
ATOM   1439  CA  GLY A 103     -11.741  55.931   6.530  1.00  0.00           C  
ATOM   1440  C   GLY A 103     -13.044  55.745   7.313  1.00  0.00           C  
ATOM   1441  O   GLY A 103     -13.911  56.626   7.329  1.00  0.00           O  
ATOM   1442  H   GLY A 103     -10.826  54.083   5.990  1.00  0.00           H  
ATOM   1443 1HA  GLY A 103     -11.245  56.842   6.855  1.00  0.00           H  
ATOM   1444 2HA  GLY A 103     -11.962  56.034   5.471  1.00  0.00           H  
ATOM   1445  N   GLY A 104     -13.164  54.554   7.895  1.00  0.00           N  
ATOM   1446  CA  GLY A 104     -14.227  54.061   8.759  1.00  0.00           C  
ATOM   1447  C   GLY A 104     -13.687  54.253  10.172  1.00  0.00           C  
ATOM   1448  O   GLY A 104     -12.956  55.209  10.400  1.00  0.00           O  
ATOM   1449  H   GLY A 104     -12.392  53.927   7.744  1.00  0.00           H  
ATOM   1450 1HA  GLY A 104     -15.146  54.629   8.610  1.00  0.00           H  
ATOM   1451 2HA  GLY A 104     -14.417  53.012   8.542  1.00  0.00           H  
ATOM   1452  N   PRO A 105     -14.131  53.479  11.164  1.00  0.00           N  
ATOM   1453  CA  PRO A 105     -13.656  53.528  12.534  1.00  0.00           C  
ATOM   1454  C   PRO A 105     -12.153  53.298  12.509  1.00  0.00           C  
ATOM   1455  O   PRO A 105     -11.677  52.483  11.716  1.00  0.00           O  
ATOM   1456  CB  PRO A 105     -14.415  52.377  13.201  1.00  0.00           C  
ATOM   1457  CG  PRO A 105     -15.657  52.196  12.333  1.00  0.00           C  
ATOM   1458  CD  PRO A 105     -15.184  52.491  10.921  1.00  0.00           C  
ATOM   1459  HA  PRO A 105     -13.904  54.508  12.983  1.00  0.00           H  
ATOM   1460 1HB  PRO A 105     -13.773  51.477  13.233  1.00  0.00           H  
ATOM   1461 2HB  PRO A 105     -14.654  52.634  14.239  1.00  0.00           H  
ATOM   1462 1HG  PRO A 105     -16.050  51.175  12.440  1.00  0.00           H  
ATOM   1463 2HG  PRO A 105     -16.455  52.879  12.669  1.00  0.00           H  
ATOM   1464 1HD  PRO A 105     -14.768  51.581  10.456  1.00  0.00           H  
ATOM   1465 2HD  PRO A 105     -16.007  52.926  10.339  1.00  0.00           H  
ATOM   1466  N   ILE A 106     -11.402  53.957  13.393  1.00  0.00           N  
ATOM   1467  CA  ILE A 106      -9.952  53.774  13.349  1.00  0.00           C  
ATOM   1468  C   ILE A 106      -9.437  53.106  14.637  1.00  0.00           C  
ATOM   1469  O   ILE A 106      -9.597  53.590  15.759  1.00  0.00           O  
ATOM   1470  CB  ILE A 106      -9.247  55.125  13.092  1.00  0.00           C  
ATOM   1471  CG1 ILE A 106      -9.755  55.749  11.788  1.00  0.00           C  
ATOM   1472  CG2 ILE A 106      -7.782  54.894  12.941  1.00  0.00           C  
ATOM   1473  CD1 ILE A 106     -10.846  56.778  11.978  1.00  0.00           C  
ATOM   1474  H   ILE A 106     -11.823  54.593  14.045  1.00  0.00           H  
ATOM   1475  HA  ILE A 106      -9.705  53.124  12.521  1.00  0.00           H  
ATOM   1476  HB  ILE A 106      -9.450  55.801  13.887  1.00  0.00           H  
ATOM   1477 1HG1 ILE A 106      -8.922  56.218  11.263  1.00  0.00           H  
ATOM   1478 2HG1 ILE A 106     -10.153  54.956  11.156  1.00  0.00           H  
ATOM   1479 1HG2 ILE A 106      -7.279  55.826  12.733  1.00  0.00           H  
ATOM   1480 2HG2 ILE A 106      -7.380  54.450  13.843  1.00  0.00           H  
ATOM   1481 3HG2 ILE A 106      -7.644  54.228  12.109  1.00  0.00           H  
ATOM   1482 1HD1 ILE A 106     -11.153  57.151  10.995  1.00  0.00           H  
ATOM   1483 2HD1 ILE A 106     -11.699  56.320  12.469  1.00  0.00           H  
ATOM   1484 3HD1 ILE A 106     -10.472  57.595  12.581  1.00  0.00           H  
ATOM   1485  N   LEU A 107      -8.808  51.956  14.434  1.00  0.00           N  
ATOM   1486  CA  LEU A 107      -8.376  51.040  15.491  1.00  0.00           C  
ATOM   1487  C   LEU A 107      -7.095  51.412  16.206  1.00  0.00           C  
ATOM   1488  O   LEU A 107      -6.081  50.713  16.092  1.00  0.00           O  
ATOM   1489  CB  LEU A 107      -8.139  49.671  14.863  1.00  0.00           C  
ATOM   1490  CG  LEU A 107      -7.913  48.526  15.785  1.00  0.00           C  
ATOM   1491  CD1 LEU A 107      -9.203  48.244  16.507  1.00  0.00           C  
ATOM   1492  CD2 LEU A 107      -7.426  47.331  14.987  1.00  0.00           C  
ATOM   1493  H   LEU A 107      -8.667  51.677  13.479  1.00  0.00           H  
ATOM   1494  HA  LEU A 107      -9.181  50.981  16.232  1.00  0.00           H  
ATOM   1495 1HB  LEU A 107      -9.003  49.424  14.273  1.00  0.00           H  
ATOM   1496 2HB  LEU A 107      -7.283  49.723  14.212  1.00  0.00           H  
ATOM   1497  HG  LEU A 107      -7.155  48.789  16.530  1.00  0.00           H  
ATOM   1498 1HD1 LEU A 107      -9.061  47.411  17.199  1.00  0.00           H  
ATOM   1499 2HD1 LEU A 107      -9.503  49.129  17.068  1.00  0.00           H  
ATOM   1500 3HD1 LEU A 107      -9.973  47.988  15.780  1.00  0.00           H  
ATOM   1501 1HD2 LEU A 107      -7.257  46.492  15.661  1.00  0.00           H  
ATOM   1502 2HD2 LEU A 107      -8.177  47.065  14.264  1.00  0.00           H  
ATOM   1503 3HD2 LEU A 107      -6.495  47.577  14.472  1.00  0.00           H  
ATOM   1504  N   GLN A 108      -7.143  52.449  17.017  1.00  0.00           N  
ATOM   1505  CA  GLN A 108      -5.939  52.873  17.732  1.00  0.00           C  
ATOM   1506  C   GLN A 108      -5.719  52.170  19.063  1.00  0.00           C  
ATOM   1507  O   GLN A 108      -5.853  52.766  20.133  1.00  0.00           O  
ATOM   1508  CB  GLN A 108      -5.905  54.379  17.913  1.00  0.00           C  
ATOM   1509  CG  GLN A 108      -5.818  55.071  16.648  1.00  0.00           C  
ATOM   1510  CD  GLN A 108      -4.523  54.731  16.037  1.00  0.00           C  
ATOM   1511  OE1 GLN A 108      -3.471  55.115  16.585  1.00  0.00           O  
ATOM   1512  NE2 GLN A 108      -4.502  54.002  14.939  1.00  0.00           N  
ATOM   1513  H   GLN A 108      -8.021  52.972  17.062  1.00  0.00           H  
ATOM   1514  HA  GLN A 108      -5.084  52.621  17.105  1.00  0.00           H  
ATOM   1515 1HB  GLN A 108      -6.774  54.731  18.476  1.00  0.00           H  
ATOM   1516 2HB  GLN A 108      -5.012  54.644  18.448  1.00  0.00           H  
ATOM   1517 1HG  GLN A 108      -6.639  54.788  16.000  1.00  0.00           H  
ATOM   1518 2HG  GLN A 108      -5.802  56.128  16.844  1.00  0.00           H  
ATOM   1519 1HE2 GLN A 108      -3.593  53.784  14.570  1.00  0.00           H  
ATOM   1520 2HE2 GLN A 108      -5.339  53.701  14.478  1.00  0.00           H  
ATOM   1521  N   ASP A 109      -5.370  50.896  18.975  1.00  0.00           N  
ATOM   1522  CA  ASP A 109      -5.135  50.064  20.158  1.00  0.00           C  
ATOM   1523  C   ASP A 109      -3.686  50.119  20.678  1.00  0.00           C  
ATOM   1524  O   ASP A 109      -3.399  49.610  21.764  1.00  0.00           O  
ATOM   1525  CB  ASP A 109      -5.505  48.604  19.882  1.00  0.00           C  
ATOM   1526  CG  ASP A 109      -6.989  48.393  19.649  1.00  0.00           C  
ATOM   1527  OD1 ASP A 109      -7.771  49.205  20.083  1.00  0.00           O  
ATOM   1528  OD2 ASP A 109      -7.329  47.404  19.060  1.00  0.00           O  
ATOM   1529  H   ASP A 109      -5.298  50.522  18.027  1.00  0.00           H  
ATOM   1530  HA  ASP A 109      -5.784  50.428  20.955  1.00  0.00           H  
ATOM   1531 1HB  ASP A 109      -4.963  48.250  19.010  1.00  0.00           H  
ATOM   1532 2HB  ASP A 109      -5.196  47.992  20.727  1.00  0.00           H  
ATOM   1533  N   SER A 110      -2.783  50.738  19.910  1.00  0.00           N  
ATOM   1534  CA  SER A 110      -1.362  50.812  20.266  1.00  0.00           C  
ATOM   1535  C   SER A 110      -0.913  52.216  20.757  1.00  0.00           C  
ATOM   1536  O   SER A 110      -1.708  52.996  21.297  1.00  0.00           O  
ATOM   1537  CB  SER A 110      -0.516  50.340  19.081  1.00  0.00           C  
ATOM   1538  OG  SER A 110       0.816  50.191  19.447  1.00  0.00           O  
ATOM   1539  H   SER A 110      -3.072  51.118  19.006  1.00  0.00           H  
ATOM   1540  HA  SER A 110      -1.188  50.110  21.085  1.00  0.00           H  
ATOM   1541 1HB  SER A 110      -0.905  49.393  18.706  1.00  0.00           H  
ATOM   1542 2HB  SER A 110      -0.589  51.069  18.274  1.00  0.00           H  
ATOM   1543  HG  SER A 110       0.834  49.465  20.086  1.00  0.00           H  
ATOM   1544  N   VAL A 111       0.382  52.514  20.581  1.00  0.00           N  
ATOM   1545  CA  VAL A 111       1.088  53.705  21.075  1.00  0.00           C  
ATOM   1546  C   VAL A 111       0.506  55.070  20.671  1.00  0.00           C  
ATOM   1547  O   VAL A 111       0.851  56.088  21.274  1.00  0.00           O  
ATOM   1548  CB  VAL A 111       2.554  53.617  20.614  1.00  0.00           C  
ATOM   1549  CG1 VAL A 111       3.218  52.401  21.224  1.00  0.00           C  
ATOM   1550  CG2 VAL A 111       2.599  53.498  19.100  1.00  0.00           C  
ATOM   1551  H   VAL A 111       0.930  51.816  20.106  1.00  0.00           H  
ATOM   1552  HA  VAL A 111       1.077  53.651  22.165  1.00  0.00           H  
ATOM   1553  HB  VAL A 111       3.093  54.507  20.935  1.00  0.00           H  
ATOM   1554 1HG1 VAL A 111       4.255  52.345  20.892  1.00  0.00           H  
ATOM   1555 2HG1 VAL A 111       3.188  52.478  22.310  1.00  0.00           H  
ATOM   1556 3HG1 VAL A 111       2.689  51.502  20.909  1.00  0.00           H  
ATOM   1557 1HG2 VAL A 111       3.634  53.437  18.766  1.00  0.00           H  
ATOM   1558 2HG2 VAL A 111       2.062  52.601  18.786  1.00  0.00           H  
ATOM   1559 3HG2 VAL A 111       2.136  54.354  18.666  1.00  0.00           H  
ATOM   1560  N   THR A 112      -0.369  55.093  19.673  1.00  0.00           N  
ATOM   1561  CA  THR A 112      -1.032  56.307  19.211  1.00  0.00           C  
ATOM   1562  C   THR A 112      -2.525  56.361  19.559  1.00  0.00           C  
ATOM   1563  O   THR A 112      -3.285  57.189  19.032  1.00  0.00           O  
ATOM   1564  CB  THR A 112      -0.691  56.617  17.738  1.00  0.00           C  
ATOM   1565  OG1 THR A 112      -0.887  55.474  16.886  1.00  0.00           O  
ATOM   1566  CG2 THR A 112       0.698  57.069  17.640  1.00  0.00           C  
ATOM   1567  H   THR A 112      -0.596  54.214  19.225  1.00  0.00           H  
ATOM   1568  HA  THR A 112      -0.578  57.137  19.755  1.00  0.00           H  
ATOM   1569  HB  THR A 112      -1.343  57.417  17.391  1.00  0.00           H  
ATOM   1570  HG1 THR A 112      -1.848  55.301  16.764  1.00  0.00           H  
ATOM   1571 1HG2 THR A 112       0.908  57.317  16.620  1.00  0.00           H  
ATOM   1572 2HG2 THR A 112       0.826  57.947  18.269  1.00  0.00           H  
ATOM   1573 3HG2 THR A 112       1.357  56.296  17.973  1.00  0.00           H  
ATOM   1574  N   GLY A 113      -2.882  55.601  20.610  1.00  0.00           N  
ATOM   1575  CA  GLY A 113      -4.215  55.515  21.234  1.00  0.00           C  
ATOM   1576  C   GLY A 113      -4.663  56.833  21.882  1.00  0.00           C  
ATOM   1577  O   GLY A 113      -5.754  56.937  22.439  1.00  0.00           O  
ATOM   1578  H   GLY A 113      -2.182  54.953  20.972  1.00  0.00           H  
ATOM   1579 1HA  GLY A 113      -4.952  55.214  20.503  1.00  0.00           H  
ATOM   1580 2HA  GLY A 113      -4.198  54.727  21.989  1.00  0.00           H  
ATOM   1581  N   CYS A 114      -3.807  57.848  21.786  1.00  0.00           N  
ATOM   1582  CA  CYS A 114      -4.055  59.209  22.221  1.00  0.00           C  
ATOM   1583  C   CYS A 114      -5.161  59.868  21.390  1.00  0.00           C  
ATOM   1584  O   CYS A 114      -5.763  60.850  21.817  1.00  0.00           O  
ATOM   1585  CB  CYS A 114      -2.777  60.023  22.047  1.00  0.00           C  
ATOM   1586  SG  CYS A 114      -2.286  60.224  20.299  1.00  0.00           S  
ATOM   1587  H   CYS A 114      -2.922  57.657  21.345  1.00  0.00           H  
ATOM   1588  HA  CYS A 114      -4.352  59.196  23.270  1.00  0.00           H  
ATOM   1589 1HB  CYS A 114      -2.907  61.012  22.484  1.00  0.00           H  
ATOM   1590 2HB  CYS A 114      -1.958  59.530  22.572  1.00  0.00           H  
ATOM   1591  HG  CYS A 114      -2.448  58.937  19.950  1.00  0.00           H  
ATOM   1592  N   ASN A 115      -5.418  59.316  20.193  1.00  0.00           N  
ATOM   1593  CA  ASN A 115      -6.448  59.797  19.262  1.00  0.00           C  
ATOM   1594  C   ASN A 115      -6.262  61.233  18.747  1.00  0.00           C  
ATOM   1595  O   ASN A 115      -7.232  61.887  18.378  1.00  0.00           O  
ATOM   1596  CB  ASN A 115      -7.824  59.665  19.913  1.00  0.00           C  
ATOM   1597  CG  ASN A 115      -8.230  58.225  20.215  1.00  0.00           C  
ATOM   1598  OD1 ASN A 115      -8.348  57.370  19.318  1.00  0.00           O  
ATOM   1599  ND2 ASN A 115      -8.441  57.943  21.470  1.00  0.00           N  
ATOM   1600  H   ASN A 115      -4.853  58.514  19.907  1.00  0.00           H  
ATOM   1601  HA  ASN A 115      -6.420  59.148  18.388  1.00  0.00           H  
ATOM   1602 1HB  ASN A 115      -7.876  60.243  20.829  1.00  0.00           H  
ATOM   1603 2HB  ASN A 115      -8.562  60.092  19.238  1.00  0.00           H  
ATOM   1604 1HD2 ASN A 115      -8.694  57.015  21.743  1.00  0.00           H  
ATOM   1605 2HD2 ASN A 115      -8.328  58.651  22.168  1.00  0.00           H  
ATOM   1606  N   ALA A 116      -5.015  61.682  18.643  1.00  0.00           N  
ATOM   1607  CA  ALA A 116      -4.642  62.989  18.092  1.00  0.00           C  
ATOM   1608  C   ALA A 116      -5.397  64.187  18.713  1.00  0.00           C  
ATOM   1609  O   ALA A 116      -5.508  64.286  19.937  1.00  0.00           O  
ATOM   1610  CB  ALA A 116      -4.867  62.945  16.594  1.00  0.00           C  
ATOM   1611  H   ALA A 116      -4.276  61.082  18.979  1.00  0.00           H  
ATOM   1612  HA  ALA A 116      -3.579  63.136  18.288  1.00  0.00           H  
ATOM   1613 1HB  ALA A 116      -4.536  63.867  16.146  1.00  0.00           H  
ATOM   1614 2HB  ALA A 116      -4.292  62.126  16.170  1.00  0.00           H  
ATOM   1615 3HB  ALA A 116      -5.927  62.790  16.377  1.00  0.00           H  
ATOM   1616  N   GLY A 117      -5.858  65.128  17.868  1.00  0.00           N  
ATOM   1617  CA  GLY A 117      -6.568  66.325  18.326  1.00  0.00           C  
ATOM   1618  C   GLY A 117      -8.086  66.122  18.316  1.00  0.00           C  
ATOM   1619  O   GLY A 117      -8.549  65.009  18.100  1.00  0.00           O  
ATOM   1620  H   GLY A 117      -5.732  65.011  16.876  1.00  0.00           H  
ATOM   1621 1HA  GLY A 117      -6.226  66.567  19.332  1.00  0.00           H  
ATOM   1622 2HA  GLY A 117      -6.299  67.161  17.680  1.00  0.00           H  
ATOM   1623  N   PRO A 118      -8.889  67.164  18.616  1.00  0.00           N  
ATOM   1624  CA  PRO A 118     -10.350  67.150  18.596  1.00  0.00           C  
ATOM   1625  C   PRO A 118     -10.916  66.582  17.290  1.00  0.00           C  
ATOM   1626  O   PRO A 118     -11.837  65.764  17.295  1.00  0.00           O  
ATOM   1627  CB  PRO A 118     -10.675  68.637  18.767  1.00  0.00           C  
ATOM   1628  CG  PRO A 118      -9.525  69.173  19.584  1.00  0.00           C  
ATOM   1629  CD  PRO A 118      -8.305  68.451  19.030  1.00  0.00           C  
ATOM   1630  HA  PRO A 118     -10.714  66.566  19.458  1.00  0.00           H  
ATOM   1631 1HB  PRO A 118     -10.732  69.116  17.790  1.00  0.00           H  
ATOM   1632 2HB  PRO A 118     -11.656  68.762  19.249  1.00  0.00           H  
ATOM   1633 1HG  PRO A 118      -9.463  70.268  19.484  1.00  0.00           H  
ATOM   1634 2HG  PRO A 118      -9.695  68.961  20.651  1.00  0.00           H  
ATOM   1635 1HD  PRO A 118      -7.893  68.988  18.160  1.00  0.00           H  
ATOM   1636 2HD  PRO A 118      -7.568  68.321  19.831  1.00  0.00           H  
ATOM   1637  N   ASP A 119     -10.282  66.915  16.154  1.00  0.00           N  
ATOM   1638  CA  ASP A 119     -10.710  66.376  14.854  1.00  0.00           C  
ATOM   1639  C   ASP A 119      -9.915  65.084  14.627  1.00  0.00           C  
ATOM   1640  O   ASP A 119      -9.074  64.946  13.725  1.00  0.00           O  
ATOM   1641  CB  ASP A 119     -10.635  67.441  13.737  1.00  0.00           C  
ATOM   1642  CG  ASP A 119      -9.279  68.116  13.491  1.00  0.00           C  
ATOM   1643  OD1 ASP A 119      -8.438  68.112  14.348  1.00  0.00           O  
ATOM   1644  OD2 ASP A 119      -9.126  68.680  12.402  1.00  0.00           O  
ATOM   1645  H   ASP A 119      -9.512  67.562  16.179  1.00  0.00           H  
ATOM   1646  HA  ASP A 119     -11.767  66.098  14.927  1.00  0.00           H  
ATOM   1647 1HB  ASP A 119     -10.976  66.985  12.811  1.00  0.00           H  
ATOM   1648 2HB  ASP A 119     -11.340  68.220  13.960  1.00  0.00           H  
ATOM   1649  N   ALA A 120     -10.214  64.153  15.523  1.00  0.00           N  
ATOM   1650  CA  ALA A 120      -9.499  62.924  15.825  1.00  0.00           C  
ATOM   1651  C   ALA A 120      -9.299  61.950  14.682  1.00  0.00           C  
ATOM   1652  O   ALA A 120      -8.371  61.151  14.741  1.00  0.00           O  
ATOM   1653  CB  ALA A 120     -10.210  62.223  16.957  1.00  0.00           C  
ATOM   1654  H   ALA A 120     -10.979  64.410  16.152  1.00  0.00           H  
ATOM   1655  HA  ALA A 120      -8.509  63.216  16.184  1.00  0.00           H  
ATOM   1656 1HB  ALA A 120      -9.648  61.360  17.258  1.00  0.00           H  
ATOM   1657 2HB  ALA A 120     -10.286  62.914  17.801  1.00  0.00           H  
ATOM   1658 3HB  ALA A 120     -11.204  61.928  16.636  1.00  0.00           H  
ATOM   1659  N   GLY A 121     -10.103  61.972  13.621  1.00  0.00           N  
ATOM   1660  CA  GLY A 121      -9.864  61.014  12.525  1.00  0.00           C  
ATOM   1661  C   GLY A 121      -8.445  61.111  11.974  1.00  0.00           C  
ATOM   1662  O   GLY A 121      -7.898  60.135  11.456  1.00  0.00           O  
ATOM   1663  H   GLY A 121     -10.886  62.618  13.571  1.00  0.00           H  
ATOM   1664 1HA  GLY A 121     -10.049  60.002  12.884  1.00  0.00           H  
ATOM   1665 2HA  GLY A 121     -10.548  61.188  11.710  1.00  0.00           H  
ATOM   1666  N   VAL A 122      -7.802  62.264  12.187  1.00  0.00           N  
ATOM   1667  CA  VAL A 122      -6.440  62.514  11.762  1.00  0.00           C  
ATOM   1668  C   VAL A 122      -5.449  61.546  12.378  1.00  0.00           C  
ATOM   1669  O   VAL A 122      -4.300  61.454  11.939  1.00  0.00           O  
ATOM   1670  CB  VAL A 122      -6.003  63.889  12.089  1.00  0.00           C  
ATOM   1671  CG1 VAL A 122      -5.698  64.046  13.530  1.00  0.00           C  
ATOM   1672  CG2 VAL A 122      -4.861  64.188  11.241  1.00  0.00           C  
ATOM   1673  H   VAL A 122      -8.299  63.024  12.657  1.00  0.00           H  
ATOM   1674  HA  VAL A 122      -6.413  62.425  10.685  1.00  0.00           H  
ATOM   1675  HB  VAL A 122      -6.797  64.518  11.886  1.00  0.00           H  
ATOM   1676 1HG1 VAL A 122      -5.405  65.079  13.722  1.00  0.00           H  
ATOM   1677 2HG1 VAL A 122      -6.581  63.798  14.120  1.00  0.00           H  
ATOM   1678 3HG1 VAL A 122      -4.876  63.381  13.783  1.00  0.00           H  
ATOM   1679 1HG2 VAL A 122      -4.557  65.186  11.435  1.00  0.00           H  
ATOM   1680 2HG2 VAL A 122      -4.054  63.492  11.471  1.00  0.00           H  
ATOM   1681 3HG2 VAL A 122      -5.144  64.089  10.199  1.00  0.00           H  
ATOM   1682  N   LYS A 123      -5.903  60.821  13.411  1.00  0.00           N  
ATOM   1683  CA  LYS A 123      -5.165  59.808  14.135  1.00  0.00           C  
ATOM   1684  C   LYS A 123      -4.675  58.736  13.166  1.00  0.00           C  
ATOM   1685  O   LYS A 123      -3.821  57.944  13.525  1.00  0.00           O  
ATOM   1686  CB  LYS A 123      -6.036  59.171  15.217  1.00  0.00           C  
ATOM   1687  CG  LYS A 123      -7.108  58.230  14.677  1.00  0.00           C  
ATOM   1688  CD  LYS A 123      -7.981  57.653  15.784  1.00  0.00           C  
ATOM   1689  CE  LYS A 123      -9.116  58.537  16.127  1.00  0.00           C  
ATOM   1690  NZ  LYS A 123     -10.036  57.878  17.065  1.00  0.00           N  
ATOM   1691  H   LYS A 123      -6.856  60.985  13.721  1.00  0.00           H  
ATOM   1692  HA  LYS A 123      -4.292  60.270  14.595  1.00  0.00           H  
ATOM   1693 1HB  LYS A 123      -5.403  58.601  15.896  1.00  0.00           H  
ATOM   1694 2HB  LYS A 123      -6.520  59.946  15.804  1.00  0.00           H  
ATOM   1695 1HG  LYS A 123      -7.732  58.748  13.946  1.00  0.00           H  
ATOM   1696 2HG  LYS A 123      -6.608  57.414  14.182  1.00  0.00           H  
ATOM   1697 1HD  LYS A 123      -8.329  56.670  15.542  1.00  0.00           H  
ATOM   1698 2HD  LYS A 123      -7.399  57.597  16.689  1.00  0.00           H  
ATOM   1699 1HE  LYS A 123      -8.719  59.428  16.591  1.00  0.00           H  
ATOM   1700 2HE  LYS A 123      -9.656  58.811  15.225  1.00  0.00           H  
ATOM   1701 1HZ  LYS A 123     -10.792  58.492  17.313  1.00  0.00           H  
ATOM   1702 2HZ  LYS A 123     -10.412  57.041  16.651  1.00  0.00           H  
ATOM   1703 3HZ  LYS A 123      -9.493  57.640  17.899  1.00  0.00           H  
ATOM   1704  N   PHE A 124      -5.161  58.739  11.910  1.00  0.00           N  
ATOM   1705  CA  PHE A 124      -4.715  57.843  10.844  1.00  0.00           C  
ATOM   1706  C   PHE A 124      -3.215  57.949  10.627  1.00  0.00           C  
ATOM   1707  O   PHE A 124      -2.600  57.073  10.026  1.00  0.00           O  
ATOM   1708  CB  PHE A 124      -5.317  58.199   9.514  1.00  0.00           C  
ATOM   1709  CG  PHE A 124      -4.749  59.478   8.834  1.00  0.00           C  
ATOM   1710  CD1 PHE A 124      -3.551  59.459   8.120  1.00  0.00           C  
ATOM   1711  CD2 PHE A 124      -5.452  60.645   8.845  1.00  0.00           C  
ATOM   1712  CE1 PHE A 124      -3.086  60.600   7.468  1.00  0.00           C  
ATOM   1713  CE2 PHE A 124      -4.993  61.788   8.199  1.00  0.00           C  
ATOM   1714  CZ  PHE A 124      -3.801  61.760   7.515  1.00  0.00           C  
ATOM   1715  H   PHE A 124      -5.916  59.394  11.688  1.00  0.00           H  
ATOM   1716  HA  PHE A 124      -4.972  56.819  11.118  1.00  0.00           H  
ATOM   1717 1HB  PHE A 124      -5.233  57.385   8.826  1.00  0.00           H  
ATOM   1718 2HB  PHE A 124      -6.352  58.358   9.676  1.00  0.00           H  
ATOM   1719  HD1 PHE A 124      -2.985  58.537   8.083  1.00  0.00           H  
ATOM   1720  HD2 PHE A 124      -6.403  60.655   9.370  1.00  0.00           H  
ATOM   1721  HE1 PHE A 124      -2.162  60.570   6.910  1.00  0.00           H  
ATOM   1722  HE2 PHE A 124      -5.585  62.700   8.228  1.00  0.00           H  
ATOM   1723  HZ  PHE A 124      -3.439  62.647   7.000  1.00  0.00           H  
ATOM   1724  N   ASP A 125      -2.605  59.016  11.153  1.00  0.00           N  
ATOM   1725  CA  ASP A 125      -1.172  59.193  11.048  1.00  0.00           C  
ATOM   1726  C   ASP A 125      -0.446  58.289  12.066  1.00  0.00           C  
ATOM   1727  O   ASP A 125       0.771  58.290  12.153  1.00  0.00           O  
ATOM   1728  CB  ASP A 125      -0.802  60.666  11.257  1.00  0.00           C  
ATOM   1729  CG  ASP A 125      -1.053  61.253  12.663  1.00  0.00           C  
ATOM   1730  OD1 ASP A 125      -1.459  60.569  13.562  1.00  0.00           O  
ATOM   1731  OD2 ASP A 125      -0.672  62.390  12.853  1.00  0.00           O  
ATOM   1732  H   ASP A 125      -3.170  59.741  11.600  1.00  0.00           H  
ATOM   1733  HA  ASP A 125      -0.865  58.902  10.051  1.00  0.00           H  
ATOM   1734 1HB  ASP A 125       0.243  60.774  11.062  1.00  0.00           H  
ATOM   1735 2HB  ASP A 125      -1.337  61.274  10.526  1.00  0.00           H  
ATOM   1736  N   SER A 126      -1.225  57.463  12.751  1.00  0.00           N  
ATOM   1737  CA  SER A 126      -0.885  56.465  13.740  1.00  0.00           C  
ATOM   1738  C   SER A 126       0.367  55.693  13.462  1.00  0.00           C  
ATOM   1739  O   SER A 126       0.721  55.426  12.313  1.00  0.00           O  
ATOM   1740  CB  SER A 126      -2.007  55.476  13.756  1.00  0.00           C  
ATOM   1741  OG  SER A 126      -1.808  54.429  14.636  1.00  0.00           O  
ATOM   1742  H   SER A 126      -2.221  57.585  12.625  1.00  0.00           H  
ATOM   1743  HA  SER A 126      -0.796  56.960  14.705  1.00  0.00           H  
ATOM   1744 1HB  SER A 126      -2.897  55.958  14.013  1.00  0.00           H  
ATOM   1745 2HB  SER A 126      -2.137  55.079  12.757  1.00  0.00           H  
ATOM   1746  HG  SER A 126      -1.916  54.816  15.543  1.00  0.00           H  
ATOM   1747  N   ILE A 127       1.049  55.324  14.531  1.00  0.00           N  
ATOM   1748  CA  ILE A 127       2.266  54.567  14.351  1.00  0.00           C  
ATOM   1749  C   ILE A 127       1.892  53.139  14.069  1.00  0.00           C  
ATOM   1750  O   ILE A 127       1.094  52.531  14.783  1.00  0.00           O  
ATOM   1751  CB  ILE A 127       3.218  54.657  15.539  1.00  0.00           C  
ATOM   1752  CG1 ILE A 127       3.670  56.090  15.718  1.00  0.00           C  
ATOM   1753  CG2 ILE A 127       4.425  53.779  15.285  1.00  0.00           C  
ATOM   1754  CD1 ILE A 127       4.393  56.360  17.012  1.00  0.00           C  
ATOM   1755  H   ILE A 127       0.650  55.517  15.447  1.00  0.00           H  
ATOM   1756  HA  ILE A 127       2.783  54.953  13.486  1.00  0.00           H  
ATOM   1757  HB  ILE A 127       2.712  54.342  16.428  1.00  0.00           H  
ATOM   1758 1HG1 ILE A 127       4.336  56.328  14.908  1.00  0.00           H  
ATOM   1759 2HG1 ILE A 127       2.816  56.731  15.645  1.00  0.00           H  
ATOM   1760 1HG2 ILE A 127       5.106  53.847  16.129  1.00  0.00           H  
ATOM   1761 2HG2 ILE A 127       4.114  52.750  15.155  1.00  0.00           H  
ATOM   1762 3HG2 ILE A 127       4.932  54.120  14.376  1.00  0.00           H  
ATOM   1763 1HD1 ILE A 127       4.695  57.409  17.051  1.00  0.00           H  
ATOM   1764 2HD1 ILE A 127       3.742  56.144  17.853  1.00  0.00           H  
ATOM   1765 3HD1 ILE A 127       5.278  55.729  17.071  1.00  0.00           H  
ATOM   1766  N   ALA A 128       2.426  52.628  12.984  1.00  0.00           N  
ATOM   1767  CA  ALA A 128       2.095  51.286  12.549  1.00  0.00           C  
ATOM   1768  C   ALA A 128       3.165  50.753  11.634  1.00  0.00           C  
ATOM   1769  O   ALA A 128       3.990  51.515  11.117  1.00  0.00           O  
ATOM   1770  CB  ALA A 128       0.746  51.269  11.862  1.00  0.00           C  
ATOM   1771  H   ALA A 128       3.075  53.217  12.459  1.00  0.00           H  
ATOM   1772  HA  ALA A 128       2.044  50.648  13.430  1.00  0.00           H  
ATOM   1773 1HB  ALA A 128       0.505  50.248  11.589  1.00  0.00           H  
ATOM   1774 2HB  ALA A 128      -0.003  51.648  12.545  1.00  0.00           H  
ATOM   1775 3HB  ALA A 128       0.768  51.891  10.973  1.00  0.00           H  
ATOM   1776  N   THR A 129       3.152  49.454  11.402  1.00  0.00           N  
ATOM   1777  CA  THR A 129       4.120  48.892  10.473  1.00  0.00           C  
ATOM   1778  C   THR A 129       3.459  48.030   9.417  1.00  0.00           C  
ATOM   1779  O   THR A 129       2.453  47.408   9.706  1.00  0.00           O  
ATOM   1780  CB  THR A 129       5.188  48.084  11.238  1.00  0.00           C  
ATOM   1781  OG1 THR A 129       5.852  48.964  12.145  1.00  0.00           O  
ATOM   1782  CG2 THR A 129       6.220  47.474  10.292  1.00  0.00           C  
ATOM   1783  H   THR A 129       2.477  48.839  11.871  1.00  0.00           H  
ATOM   1784  HA  THR A 129       4.615  49.710   9.977  1.00  0.00           H  
ATOM   1785  HB  THR A 129       4.711  47.288  11.797  1.00  0.00           H  
ATOM   1786  HG1 THR A 129       6.224  49.702  11.646  1.00  0.00           H  
ATOM   1787 1HG2 THR A 129       6.968  46.934  10.869  1.00  0.00           H  
ATOM   1788 2HG2 THR A 129       5.756  46.783   9.597  1.00  0.00           H  
ATOM   1789 3HG2 THR A 129       6.696  48.280   9.739  1.00  0.00           H  
ATOM   1790  N   SER A 130       3.943  48.020   8.174  1.00  0.00           N  
ATOM   1791  CA  SER A 130       3.377  46.967   7.340  1.00  0.00           C  
ATOM   1792  C   SER A 130       4.425  46.209   6.526  1.00  0.00           C  
ATOM   1793  O   SER A 130       5.621  46.494   6.604  1.00  0.00           O  
ATOM   1794  CB  SER A 130       2.275  47.416   6.413  1.00  0.00           C  
ATOM   1795  OG  SER A 130       1.559  46.260   5.991  1.00  0.00           O  
ATOM   1796  H   SER A 130       4.716  48.626   7.918  1.00  0.00           H  
ATOM   1797  HA  SER A 130       2.912  46.285   7.989  1.00  0.00           H  
ATOM   1798 1HB  SER A 130       1.647  48.076   6.894  1.00  0.00           H  
ATOM   1799 2HB  SER A 130       2.692  47.927   5.545  1.00  0.00           H  
ATOM   1800  HG  SER A 130       0.808  46.578   5.432  1.00  0.00           H  
ATOM   1801  N   TRP A 131       3.931  45.215   5.771  1.00  0.00           N  
ATOM   1802  CA  TRP A 131       4.691  44.291   4.924  1.00  0.00           C  
ATOM   1803  C   TRP A 131       6.040  44.011   5.506  1.00  0.00           C  
ATOM   1804  O   TRP A 131       7.029  44.565   5.036  1.00  0.00           O  
ATOM   1805  CB  TRP A 131       4.918  44.674   3.482  1.00  0.00           C  
ATOM   1806  CG  TRP A 131       5.421  43.392   2.761  1.00  0.00           C  
ATOM   1807  CD1 TRP A 131       4.937  42.149   3.052  1.00  0.00           C  
ATOM   1808  CD2 TRP A 131       6.420  43.178   1.725  1.00  0.00           C  
ATOM   1809  NE1 TRP A 131       5.527  41.203   2.263  1.00  0.00           N  
ATOM   1810  CE2 TRP A 131       6.427  41.810   1.443  1.00  0.00           C  
ATOM   1811  CE3 TRP A 131       7.273  43.997   1.037  1.00  0.00           C  
ATOM   1812  CZ2 TRP A 131       7.250  41.267   0.475  1.00  0.00           C  
ATOM   1813  CZ3 TRP A 131       8.091  43.463   0.062  1.00  0.00           C  
ATOM   1814  CH2 TRP A 131       8.076  42.133  -0.217  1.00  0.00           C  
ATOM   1815  H   TRP A 131       2.928  45.133   5.781  1.00  0.00           H  
ATOM   1816  HA  TRP A 131       4.152  43.345   4.906  1.00  0.00           H  
ATOM   1817 1HB  TRP A 131       3.988  45.004   3.034  1.00  0.00           H  
ATOM   1818 2HB  TRP A 131       5.665  45.466   3.394  1.00  0.00           H  
ATOM   1819  HD1 TRP A 131       4.176  41.939   3.799  1.00  0.00           H  
ATOM   1820  HE1 TRP A 131       5.330  40.211   2.287  1.00  0.00           H  
ATOM   1821  HE3 TRP A 131       7.297  45.021   1.245  1.00  0.00           H  
ATOM   1822  HZ2 TRP A 131       7.252  40.198   0.252  1.00  0.00           H  
ATOM   1823  HZ3 TRP A 131       8.752  44.142  -0.480  1.00  0.00           H  
ATOM   1824  HH2 TRP A 131       8.737  41.745  -0.991  1.00  0.00           H  
ATOM   1825  N   GLY A 132       6.114  43.214   6.554  1.00  0.00           N  
ATOM   1826  CA  GLY A 132       7.395  43.055   7.159  1.00  0.00           C  
ATOM   1827  C   GLY A 132       8.229  42.014   6.434  1.00  0.00           C  
ATOM   1828  O   GLY A 132       8.774  42.241   5.348  1.00  0.00           O  
ATOM   1829  H   GLY A 132       5.333  42.703   6.955  1.00  0.00           H  
ATOM   1830 1HA  GLY A 132       7.902  44.017   7.168  1.00  0.00           H  
ATOM   1831 2HA  GLY A 132       7.261  42.760   8.198  1.00  0.00           H  
ATOM   1832  N   GLY A 133       8.363  40.863   7.037  1.00  0.00           N  
ATOM   1833  CA  GLY A 133       9.276  39.892   6.459  1.00  0.00           C  
ATOM   1834  C   GLY A 133      10.633  40.616   6.462  1.00  0.00           C  
ATOM   1835  O   GLY A 133      10.962  41.250   7.461  1.00  0.00           O  
ATOM   1836  H   GLY A 133       7.797  40.685   7.861  1.00  0.00           H  
ATOM   1837 1HA  GLY A 133       9.315  38.985   7.063  1.00  0.00           H  
ATOM   1838 2HA  GLY A 133       8.935  39.628   5.463  1.00  0.00           H  
ATOM   1839  N   PRO A 134      11.424  40.571   5.375  1.00  0.00           N  
ATOM   1840  CA  PRO A 134      12.718  41.226   5.239  1.00  0.00           C  
ATOM   1841  C   PRO A 134      12.641  42.714   4.791  1.00  0.00           C  
ATOM   1842  O   PRO A 134      13.668  43.309   4.459  1.00  0.00           O  
ATOM   1843  CB  PRO A 134      13.388  40.327   4.193  1.00  0.00           C  
ATOM   1844  CG  PRO A 134      12.266  39.873   3.310  1.00  0.00           C  
ATOM   1845  CD  PRO A 134      11.054  39.726   4.227  1.00  0.00           C  
ATOM   1846  HA  PRO A 134      13.246  41.159   6.193  1.00  0.00           H  
ATOM   1847 1HB  PRO A 134      14.148  40.898   3.650  1.00  0.00           H  
ATOM   1848 2HB  PRO A 134      13.905  39.493   4.696  1.00  0.00           H  
ATOM   1849 1HG  PRO A 134      12.121  40.598   2.542  1.00  0.00           H  
ATOM   1850 2HG  PRO A 134      12.532  38.935   2.805  1.00  0.00           H  
ATOM   1851 1HD  PRO A 134      10.170  40.141   3.710  1.00  0.00           H  
ATOM   1852 2HD  PRO A 134      10.922  38.678   4.531  1.00  0.00           H  
ATOM   1853  N   TYR A 135      11.437  43.295   4.780  1.00  0.00           N  
ATOM   1854  CA  TYR A 135      11.182  44.684   4.363  1.00  0.00           C  
ATOM   1855  C   TYR A 135      10.412  45.411   5.460  1.00  0.00           C  
ATOM   1856  O   TYR A 135      10.012  44.786   6.438  1.00  0.00           O  
ATOM   1857  CB  TYR A 135      10.361  44.733   3.073  1.00  0.00           C  
ATOM   1858  CG  TYR A 135      11.026  44.134   1.882  1.00  0.00           C  
ATOM   1859  CD1 TYR A 135      10.866  42.805   1.605  1.00  0.00           C  
ATOM   1860  CD2 TYR A 135      11.781  44.926   1.054  1.00  0.00           C  
ATOM   1861  CE1 TYR A 135      11.464  42.259   0.482  1.00  0.00           C  
ATOM   1862  CE2 TYR A 135      12.382  44.394  -0.062  1.00  0.00           C  
ATOM   1863  CZ  TYR A 135      12.225  43.062  -0.351  1.00  0.00           C  
ATOM   1864  OH  TYR A 135      12.820  42.518  -1.465  1.00  0.00           O  
ATOM   1865  H   TYR A 135      10.612  42.769   5.065  1.00  0.00           H  
ATOM   1866  HA  TYR A 135      12.132  45.195   4.215  1.00  0.00           H  
ATOM   1867 1HB  TYR A 135       9.415  44.205   3.237  1.00  0.00           H  
ATOM   1868 2HB  TYR A 135      10.120  45.768   2.835  1.00  0.00           H  
ATOM   1869  HD1 TYR A 135      10.257  42.182   2.266  1.00  0.00           H  
ATOM   1870  HD2 TYR A 135      11.900  45.971   1.284  1.00  0.00           H  
ATOM   1871  HE1 TYR A 135      11.333  41.200   0.257  1.00  0.00           H  
ATOM   1872  HE2 TYR A 135      12.982  45.033  -0.716  1.00  0.00           H  
ATOM   1873  HH  TYR A 135      13.380  43.179  -1.883  1.00  0.00           H  
ATOM   1874  N   LYS A 136      10.272  46.743   5.379  1.00  0.00           N  
ATOM   1875  CA  LYS A 136       9.417  47.388   6.371  1.00  0.00           C  
ATOM   1876  C   LYS A 136       8.736  48.681   5.883  1.00  0.00           C  
ATOM   1877  O   LYS A 136       9.382  49.570   5.315  1.00  0.00           O  
ATOM   1878  CB  LYS A 136      10.242  47.682   7.627  1.00  0.00           C  
ATOM   1879  CG  LYS A 136       9.445  48.148   8.802  1.00  0.00           C  
ATOM   1880  CD  LYS A 136      10.325  48.416  10.015  1.00  0.00           C  
ATOM   1881  CE  LYS A 136      10.848  47.117  10.609  1.00  0.00           C  
ATOM   1882  NZ  LYS A 136      11.628  47.349  11.859  1.00  0.00           N  
ATOM   1883  H   LYS A 136      10.698  47.293   4.642  1.00  0.00           H  
ATOM   1884  HA  LYS A 136       8.616  46.690   6.631  1.00  0.00           H  
ATOM   1885 1HB  LYS A 136      10.787  46.788   7.928  1.00  0.00           H  
ATOM   1886 2HB  LYS A 136      10.978  48.454   7.402  1.00  0.00           H  
ATOM   1887 1HG  LYS A 136       8.879  49.034   8.550  1.00  0.00           H  
ATOM   1888 2HG  LYS A 136       8.752  47.355   9.045  1.00  0.00           H  
ATOM   1889 1HD  LYS A 136      11.171  49.033   9.719  1.00  0.00           H  
ATOM   1890 2HD  LYS A 136       9.749  48.950  10.772  1.00  0.00           H  
ATOM   1891 1HE  LYS A 136      10.004  46.465  10.832  1.00  0.00           H  
ATOM   1892 2HE  LYS A 136      11.490  46.626   9.878  1.00  0.00           H  
ATOM   1893 1HZ  LYS A 136      11.957  46.465  12.220  1.00  0.00           H  
ATOM   1894 2HZ  LYS A 136      12.418  47.946  11.657  1.00  0.00           H  
ATOM   1895 3HZ  LYS A 136      11.039  47.794  12.547  1.00  0.00           H  
ATOM   1896  N   VAL A 137       7.438  48.803   6.157  1.00  0.00           N  
ATOM   1897  CA  VAL A 137       6.678  50.029   5.882  1.00  0.00           C  
ATOM   1898  C   VAL A 137       6.398  50.727   7.201  1.00  0.00           C  
ATOM   1899  O   VAL A 137       5.808  50.109   8.078  1.00  0.00           O  
ATOM   1900  CB  VAL A 137       5.333  49.684   5.224  1.00  0.00           C  
ATOM   1901  CG1 VAL A 137       4.524  50.908   5.002  1.00  0.00           C  
ATOM   1902  CG2 VAL A 137       5.574  48.967   3.938  1.00  0.00           C  
ATOM   1903  H   VAL A 137       6.943  47.999   6.550  1.00  0.00           H  
ATOM   1904  HA  VAL A 137       7.259  50.691   5.240  1.00  0.00           H  
ATOM   1905  HB  VAL A 137       4.785  49.061   5.877  1.00  0.00           H  
ATOM   1906 1HG1 VAL A 137       3.565  50.644   4.558  1.00  0.00           H  
ATOM   1907 2HG1 VAL A 137       4.367  51.410   5.946  1.00  0.00           H  
ATOM   1908 3HG1 VAL A 137       5.034  51.541   4.363  1.00  0.00           H  
ATOM   1909 1HG2 VAL A 137       4.621  48.713   3.493  1.00  0.00           H  
ATOM   1910 2HG2 VAL A 137       6.135  49.616   3.267  1.00  0.00           H  
ATOM   1911 3HG2 VAL A 137       6.140  48.050   4.131  1.00  0.00           H  
ATOM   1912  N   ILE A 138       6.800  51.990   7.361  1.00  0.00           N  
ATOM   1913  CA  ILE A 138       6.588  52.673   8.641  1.00  0.00           C  
ATOM   1914  C   ILE A 138       5.681  53.890   8.545  1.00  0.00           C  
ATOM   1915  O   ILE A 138       5.945  54.840   7.802  1.00  0.00           O  
ATOM   1916  CB  ILE A 138       7.923  53.132   9.251  1.00  0.00           C  
ATOM   1917  CG1 ILE A 138       8.827  51.933   9.497  1.00  0.00           C  
ATOM   1918  CG2 ILE A 138       7.665  53.912  10.557  1.00  0.00           C  
ATOM   1919  CD1 ILE A 138      10.230  52.317   9.880  1.00  0.00           C  
ATOM   1920  H   ILE A 138       7.271  52.480   6.602  1.00  0.00           H  
ATOM   1921  HA  ILE A 138       6.121  51.973   9.332  1.00  0.00           H  
ATOM   1922  HB  ILE A 138       8.434  53.776   8.549  1.00  0.00           H  
ATOM   1923 1HG1 ILE A 138       8.395  51.316  10.283  1.00  0.00           H  
ATOM   1924 2HG1 ILE A 138       8.883  51.349   8.585  1.00  0.00           H  
ATOM   1925 1HG2 ILE A 138       8.615  54.242  10.975  1.00  0.00           H  
ATOM   1926 2HG2 ILE A 138       7.044  54.783  10.349  1.00  0.00           H  
ATOM   1927 3HG2 ILE A 138       7.153  53.269  11.276  1.00  0.00           H  
ATOM   1928 1HD1 ILE A 138      10.829  51.426  10.030  1.00  0.00           H  
ATOM   1929 2HD1 ILE A 138      10.674  52.921   9.079  1.00  0.00           H  
ATOM   1930 3HD1 ILE A 138      10.209  52.896  10.800  1.00  0.00           H  
ATOM   1931  N   PHE A 139       4.639  53.882   9.363  1.00  0.00           N  
ATOM   1932  CA  PHE A 139       3.676  54.969   9.439  1.00  0.00           C  
ATOM   1933  C   PHE A 139       4.049  55.737  10.711  1.00  0.00           C  
ATOM   1934  O   PHE A 139       4.340  55.096  11.730  1.00  0.00           O  
ATOM   1935  CB  PHE A 139       2.288  54.337   9.586  1.00  0.00           C  
ATOM   1936  CG  PHE A 139       1.843  53.437   8.396  1.00  0.00           C  
ATOM   1937  CD1 PHE A 139       2.378  52.160   8.294  1.00  0.00           C  
ATOM   1938  CD2 PHE A 139       0.864  53.786   7.465  1.00  0.00           C  
ATOM   1939  CE1 PHE A 139       2.010  51.294   7.317  1.00  0.00           C  
ATOM   1940  CE2 PHE A 139       0.493  52.875   6.471  1.00  0.00           C  
ATOM   1941  CZ  PHE A 139       1.073  51.644   6.400  1.00  0.00           C  
ATOM   1942  H   PHE A 139       4.487  53.064   9.958  1.00  0.00           H  
ATOM   1943  HA  PHE A 139       3.751  55.623   8.569  1.00  0.00           H  
ATOM   1944 1HB  PHE A 139       2.276  53.738  10.479  1.00  0.00           H  
ATOM   1945 2HB  PHE A 139       1.544  55.119   9.731  1.00  0.00           H  
ATOM   1946  HD1 PHE A 139       3.121  51.849   9.001  1.00  0.00           H  
ATOM   1947  HD2 PHE A 139       0.382  54.758   7.518  1.00  0.00           H  
ATOM   1948  HE1 PHE A 139       2.473  50.314   7.277  1.00  0.00           H  
ATOM   1949  HE2 PHE A 139      -0.261  53.119   5.751  1.00  0.00           H  
ATOM   1950  HZ  PHE A 139       0.775  50.943   5.622  1.00  0.00           H  
ATOM   1951  N   HIS A 140       3.984  57.076  10.714  1.00  0.00           N  
ATOM   1952  CA  HIS A 140       4.282  57.787  11.965  1.00  0.00           C  
ATOM   1953  C   HIS A 140       3.512  59.114  12.114  1.00  0.00           C  
ATOM   1954  O   HIS A 140       3.266  59.858  11.148  1.00  0.00           O  
ATOM   1955  CB  HIS A 140       5.797  58.002  12.103  1.00  0.00           C  
ATOM   1956  CG  HIS A 140       6.243  58.451  13.474  1.00  0.00           C  
ATOM   1957  ND1 HIS A 140       6.191  59.762  13.889  1.00  0.00           N  
ATOM   1958  CD2 HIS A 140       6.750  57.746  14.513  1.00  0.00           C  
ATOM   1959  CE1 HIS A 140       6.638  59.847  15.128  1.00  0.00           C  
ATOM   1960  NE2 HIS A 140       6.987  58.634  15.531  1.00  0.00           N  
ATOM   1961  H   HIS A 140       3.810  57.594   9.856  1.00  0.00           H  
ATOM   1962  HA  HIS A 140       3.968  57.164  12.796  1.00  0.00           H  
ATOM   1963 1HB  HIS A 140       6.316  57.069  11.869  1.00  0.00           H  
ATOM   1964 2HB  HIS A 140       6.121  58.743  11.375  1.00  0.00           H  
ATOM   1965  HD1 HIS A 140       5.875  60.543  13.342  1.00  0.00           H  
ATOM   1966  HD2 HIS A 140       6.972  56.686  14.649  1.00  0.00           H  
ATOM   1967  HE1 HIS A 140       6.666  60.811  15.637  1.00  0.00           H  
ATOM   1968  N   THR A 141       3.121  59.360  13.372  1.00  0.00           N  
ATOM   1969  CA  THR A 141       2.223  60.429  13.808  1.00  0.00           C  
ATOM   1970  C   THR A 141       2.786  61.791  14.156  1.00  0.00           C  
ATOM   1971  O   THR A 141       3.888  61.913  14.696  1.00  0.00           O  
ATOM   1972  CB  THR A 141       1.499  59.942  15.067  1.00  0.00           C  
ATOM   1973  OG1 THR A 141       0.468  60.866  15.481  1.00  0.00           O  
ATOM   1974  CG2 THR A 141       2.537  59.836  16.160  1.00  0.00           C  
ATOM   1975  H   THR A 141       3.427  58.703  14.074  1.00  0.00           H  
ATOM   1976  HA  THR A 141       1.511  60.579  13.012  1.00  0.00           H  
ATOM   1977  HB  THR A 141       1.046  58.971  14.878  1.00  0.00           H  
ATOM   1978  HG1 THR A 141      -0.317  60.763  14.878  1.00  0.00           H  
ATOM   1979 1HG2 THR A 141       2.084  59.494  17.072  1.00  0.00           H  
ATOM   1980 2HG2 THR A 141       3.313  59.139  15.852  1.00  0.00           H  
ATOM   1981 3HG2 THR A 141       2.980  60.816  16.329  1.00  0.00           H  
ATOM   1982  N   THR A 142       1.966  62.803  13.870  1.00  0.00           N  
ATOM   1983  CA  THR A 142       2.175  64.197  14.215  1.00  0.00           C  
ATOM   1984  C   THR A 142       0.885  64.709  14.862  1.00  0.00           C  
ATOM   1985  O   THR A 142       0.665  65.918  14.939  1.00  0.00           O  
ATOM   1986  CB  THR A 142       2.479  65.058  12.976  1.00  0.00           C  
ATOM   1987  OG1 THR A 142       1.393  64.976  12.070  1.00  0.00           O  
ATOM   1988  CG2 THR A 142       3.709  64.592  12.269  1.00  0.00           C  
ATOM   1989  H   THR A 142       1.080  62.583  13.400  1.00  0.00           H  
ATOM   1990  HA  THR A 142       2.990  64.275  14.934  1.00  0.00           H  
ATOM   1991  HB  THR A 142       2.603  66.093  13.287  1.00  0.00           H  
ATOM   1992  HG1 THR A 142       1.485  64.175  11.512  1.00  0.00           H  
ATOM   1993 1HG2 THR A 142       3.862  65.233  11.413  1.00  0.00           H  
ATOM   1994 2HG2 THR A 142       4.568  64.651  12.934  1.00  0.00           H  
ATOM   1995 3HG2 THR A 142       3.580  63.561  11.932  1.00  0.00           H  
ATOM   1996  N   GLY A 143       0.052  63.771  15.321  1.00  0.00           N  
ATOM   1997  CA  GLY A 143      -1.354  63.931  15.741  1.00  0.00           C  
ATOM   1998  C   GLY A 143      -1.850  65.276  16.285  1.00  0.00           C  
ATOM   1999  O   GLY A 143      -2.880  65.775  15.812  1.00  0.00           O  
ATOM   2000  H   GLY A 143       0.385  62.810  15.283  1.00  0.00           H  
ATOM   2001 1HA  GLY A 143      -1.978  63.655  14.890  1.00  0.00           H  
ATOM   2002 2HA  GLY A 143      -1.556  63.168  16.490  1.00  0.00           H  
ATOM   2003  N   SER A 144      -1.133  65.931  17.196  1.00  0.00           N  
ATOM   2004  CA  SER A 144      -1.642  67.219  17.703  1.00  0.00           C  
ATOM   2005  C   SER A 144      -1.789  68.272  16.577  1.00  0.00           C  
ATOM   2006  O   SER A 144      -2.567  69.220  16.699  1.00  0.00           O  
ATOM   2007  CB  SER A 144      -0.731  67.748  18.790  1.00  0.00           C  
ATOM   2008  OG  SER A 144       0.514  68.094  18.270  1.00  0.00           O  
ATOM   2009  H   SER A 144      -0.272  65.534  17.545  1.00  0.00           H  
ATOM   2010  HA  SER A 144      -2.630  67.048  18.133  1.00  0.00           H  
ATOM   2011 1HB  SER A 144      -1.190  68.620  19.251  1.00  0.00           H  
ATOM   2012 2HB  SER A 144      -0.608  66.994  19.564  1.00  0.00           H  
ATOM   2013  HG  SER A 144       0.324  68.634  17.495  1.00  0.00           H  
ATOM   2014  N   ASN A 145      -1.034  68.076  15.495  1.00  0.00           N  
ATOM   2015  CA  ASN A 145      -1.035  68.869  14.272  1.00  0.00           C  
ATOM   2016  C   ASN A 145      -1.030  67.838  13.150  1.00  0.00           C  
ATOM   2017  O   ASN A 145      -0.291  67.965  12.173  1.00  0.00           O  
ATOM   2018  CB  ASN A 145       0.193  69.764  14.161  1.00  0.00           C  
ATOM   2019  CG  ASN A 145       0.277  70.846  15.225  1.00  0.00           C  
ATOM   2020  OD1 ASN A 145      -0.405  71.873  15.133  1.00  0.00           O  
ATOM   2021  ND2 ASN A 145       1.122  70.646  16.212  1.00  0.00           N  
ATOM   2022  H   ASN A 145      -0.428  67.261  15.492  1.00  0.00           H  
ATOM   2023  HA  ASN A 145      -1.953  69.455  14.200  1.00  0.00           H  
ATOM   2024 1HB  ASN A 145       1.090  69.139  14.220  1.00  0.00           H  
ATOM   2025 2HB  ASN A 145       0.195  70.237  13.180  1.00  0.00           H  
ATOM   2026 1HD2 ASN A 145       1.223  71.337  16.932  1.00  0.00           H  
ATOM   2027 2HD2 ASN A 145       1.675  69.811  16.238  1.00  0.00           H  
ATOM   2028  N   GLY A 146      -1.865  66.818  13.316  1.00  0.00           N  
ATOM   2029  CA  GLY A 146      -1.850  65.613  12.503  1.00  0.00           C  
ATOM   2030  C   GLY A 146      -1.839  65.714  10.983  1.00  0.00           C  
ATOM   2031  O   GLY A 146      -2.639  66.414  10.339  1.00  0.00           O  
ATOM   2032  H   GLY A 146      -2.467  66.807  14.136  1.00  0.00           H  
ATOM   2033 1HA  GLY A 146      -0.985  65.027  12.798  1.00  0.00           H  
ATOM   2034 2HA  GLY A 146      -2.689  64.999  12.811  1.00  0.00           H  
ATOM   2035  N   ALA A 147      -0.887  64.940  10.454  1.00  0.00           N  
ATOM   2036  CA  ALA A 147      -0.533  64.676   9.060  1.00  0.00           C  
ATOM   2037  C   ALA A 147       0.385  63.445   9.113  1.00  0.00           C  
ATOM   2038  O   ALA A 147       1.163  63.309  10.060  1.00  0.00           O  
ATOM   2039  CB  ALA A 147       0.152  65.874   8.426  1.00  0.00           C  
ATOM   2040  H   ALA A 147      -0.329  64.455  11.148  1.00  0.00           H  
ATOM   2041  HA  ALA A 147      -1.433  64.423   8.502  1.00  0.00           H  
ATOM   2042 1HB  ALA A 147       0.416  65.653   7.406  1.00  0.00           H  
ATOM   2043 2HB  ALA A 147      -0.532  66.701   8.454  1.00  0.00           H  
ATOM   2044 3HB  ALA A 147       1.054  66.123   8.988  1.00  0.00           H  
ATOM   2045  N   ILE A 148       0.359  62.560   8.127  1.00  0.00           N  
ATOM   2046  CA  ILE A 148       1.264  61.410   8.264  1.00  0.00           C  
ATOM   2047  C   ILE A 148       2.655  61.648   7.703  1.00  0.00           C  
ATOM   2048  O   ILE A 148       2.832  62.360   6.704  1.00  0.00           O  
ATOM   2049  CB  ILE A 148       0.671  60.117   7.629  1.00  0.00           C  
ATOM   2050  CG1 ILE A 148       1.433  58.883   8.094  1.00  0.00           C  
ATOM   2051  CG2 ILE A 148       0.744  60.154   6.121  1.00  0.00           C  
ATOM   2052  CD1 ILE A 148       0.752  57.599   7.783  1.00  0.00           C  
ATOM   2053  H   ILE A 148      -0.260  62.658   7.335  1.00  0.00           H  
ATOM   2054  HA  ILE A 148       1.401  61.203   9.319  1.00  0.00           H  
ATOM   2055  HB  ILE A 148      -0.341  60.005   7.949  1.00  0.00           H  
ATOM   2056 1HG1 ILE A 148       2.365  58.854   7.603  1.00  0.00           H  
ATOM   2057 2HG1 ILE A 148       1.600  58.941   9.175  1.00  0.00           H  
ATOM   2058 1HG2 ILE A 148       0.323  59.240   5.709  1.00  0.00           H  
ATOM   2059 2HG2 ILE A 148       0.196  60.979   5.777  1.00  0.00           H  
ATOM   2060 3HG2 ILE A 148       1.787  60.247   5.805  1.00  0.00           H  
ATOM   2061 1HD1 ILE A 148       1.375  56.792   8.125  1.00  0.00           H  
ATOM   2062 2HD1 ILE A 148      -0.215  57.551   8.281  1.00  0.00           H  
ATOM   2063 3HD1 ILE A 148       0.614  57.524   6.721  1.00  0.00           H  
ATOM   2064  N   HIS A 149       3.633  61.024   8.364  1.00  0.00           N  
ATOM   2065  CA  HIS A 149       5.005  60.905   7.896  1.00  0.00           C  
ATOM   2066  C   HIS A 149       5.106  59.446   7.496  1.00  0.00           C  
ATOM   2067  O   HIS A 149       4.706  58.567   8.270  1.00  0.00           O  
ATOM   2068  CB  HIS A 149       6.045  61.265   8.962  1.00  0.00           C  
ATOM   2069  CG  HIS A 149       6.086  62.722   9.343  1.00  0.00           C  
ATOM   2070  ND1 HIS A 149       7.097  63.253  10.122  1.00  0.00           N  
ATOM   2071  CD2 HIS A 149       5.267  63.756   9.040  1.00  0.00           C  
ATOM   2072  CE1 HIS A 149       6.900  64.548  10.270  1.00  0.00           C  
ATOM   2073  NE2 HIS A 149       5.802  64.878   9.623  1.00  0.00           N  
ATOM   2074  H   HIS A 149       3.400  60.547   9.236  1.00  0.00           H  
ATOM   2075  HA  HIS A 149       5.174  61.515   7.015  1.00  0.00           H  
ATOM   2076 1HB  HIS A 149       5.840  60.689   9.866  1.00  0.00           H  
ATOM   2077 2HB  HIS A 149       7.034  60.978   8.608  1.00  0.00           H  
ATOM   2078  HD1 HIS A 149       7.876  62.754  10.505  1.00  0.00           H  
ATOM   2079  HD2 HIS A 149       4.354  63.837   8.456  1.00  0.00           H  
ATOM   2080  HE1 HIS A 149       7.596  65.151  10.852  1.00  0.00           H  
ATOM   2081  N   LEU A 150       5.550  59.157   6.281  1.00  0.00           N  
ATOM   2082  CA  LEU A 150       5.456  57.766   5.868  1.00  0.00           C  
ATOM   2083  C   LEU A 150       6.685  57.274   5.088  1.00  0.00           C  
ATOM   2084  O   LEU A 150       7.030  57.806   4.039  1.00  0.00           O  
ATOM   2085  CB  LEU A 150       4.118  57.717   5.120  1.00  0.00           C  
ATOM   2086  CG  LEU A 150       3.644  56.528   4.519  1.00  0.00           C  
ATOM   2087  CD1 LEU A 150       3.431  55.432   5.544  1.00  0.00           C  
ATOM   2088  CD2 LEU A 150       2.346  56.890   3.882  1.00  0.00           C  
ATOM   2089  H   LEU A 150       5.902  59.869   5.634  1.00  0.00           H  
ATOM   2090  HA  LEU A 150       5.371  57.143   6.754  1.00  0.00           H  
ATOM   2091 1HB  LEU A 150       3.359  57.991   5.824  1.00  0.00           H  
ATOM   2092 2HB  LEU A 150       4.125  58.483   4.359  1.00  0.00           H  
ATOM   2093  HG  LEU A 150       4.344  56.197   3.798  1.00  0.00           H  
ATOM   2094 1HD1 LEU A 150       3.044  54.536   5.064  1.00  0.00           H  
ATOM   2095 2HD1 LEU A 150       4.370  55.203   6.012  1.00  0.00           H  
ATOM   2096 3HD1 LEU A 150       2.724  55.775   6.290  1.00  0.00           H  
ATOM   2097 1HD2 LEU A 150       1.944  56.030   3.415  1.00  0.00           H  
ATOM   2098 2HD2 LEU A 150       1.655  57.247   4.639  1.00  0.00           H  
ATOM   2099 3HD2 LEU A 150       2.510  57.673   3.148  1.00  0.00           H  
ATOM   2100  N   GLU A 151       7.365  56.263   5.653  1.00  0.00           N  
ATOM   2101  CA  GLU A 151       8.629  55.749   5.114  1.00  0.00           C  
ATOM   2102  C   GLU A 151       8.514  54.339   4.560  1.00  0.00           C  
ATOM   2103  O   GLU A 151       8.022  53.421   5.221  1.00  0.00           O  
ATOM   2104  CB  GLU A 151       9.715  55.780   6.195  1.00  0.00           C  
ATOM   2105  CG  GLU A 151      11.087  55.278   5.746  1.00  0.00           C  
ATOM   2106  CD  GLU A 151      12.138  55.364   6.836  1.00  0.00           C  
ATOM   2107  OE1 GLU A 151      11.833  55.860   7.895  1.00  0.00           O  
ATOM   2108  OE2 GLU A 151      13.245  54.935   6.605  1.00  0.00           O  
ATOM   2109  H   GLU A 151       6.983  55.836   6.497  1.00  0.00           H  
ATOM   2110  HA  GLU A 151       8.938  56.403   4.297  1.00  0.00           H  
ATOM   2111 1HB  GLU A 151       9.835  56.802   6.553  1.00  0.00           H  
ATOM   2112 2HB  GLU A 151       9.402  55.178   7.037  1.00  0.00           H  
ATOM   2113 1HG  GLU A 151      10.997  54.238   5.425  1.00  0.00           H  
ATOM   2114 2HG  GLU A 151      11.410  55.865   4.888  1.00  0.00           H  
ATOM   2115  N   TRP A 152       8.957  54.166   3.327  1.00  0.00           N  
ATOM   2116  CA  TRP A 152       8.867  52.884   2.640  1.00  0.00           C  
ATOM   2117  C   TRP A 152      10.271  52.341   2.419  1.00  0.00           C  
ATOM   2118  O   TRP A 152      11.208  53.123   2.309  1.00  0.00           O  
ATOM   2119  CB  TRP A 152       8.121  53.119   1.326  1.00  0.00           C  
ATOM   2120  CG  TRP A 152       6.734  53.590   1.588  1.00  0.00           C  
ATOM   2121  CD1 TRP A 152       6.062  53.369   2.710  1.00  0.00           C  
ATOM   2122  CD2 TRP A 152       5.888  54.424   0.788  1.00  0.00           C  
ATOM   2123  NE1 TRP A 152       4.859  53.968   2.676  1.00  0.00           N  
ATOM   2124  CE2 TRP A 152       4.735  54.635   1.513  1.00  0.00           C  
ATOM   2125  CE3 TRP A 152       6.016  55.013  -0.429  1.00  0.00           C  
ATOM   2126  CZ2 TRP A 152       3.694  55.417   1.035  1.00  0.00           C  
ATOM   2127  CZ3 TRP A 152       4.970  55.799  -0.869  1.00  0.00           C  
ATOM   2128  CH2 TRP A 152       3.846  55.992  -0.159  1.00  0.00           C  
ATOM   2129  H   TRP A 152       9.363  54.952   2.846  1.00  0.00           H  
ATOM   2130  HA  TRP A 152       8.309  52.177   3.257  1.00  0.00           H  
ATOM   2131 1HB  TRP A 152       8.632  53.855   0.727  1.00  0.00           H  
ATOM   2132 2HB  TRP A 152       8.075  52.197   0.747  1.00  0.00           H  
ATOM   2133  HD1 TRP A 152       6.445  52.790   3.525  1.00  0.00           H  
ATOM   2134  HE1 TRP A 152       4.172  53.936   3.421  1.00  0.00           H  
ATOM   2135  HE3 TRP A 152       6.925  54.880  -1.031  1.00  0.00           H  
ATOM   2136  HZ2 TRP A 152       2.795  55.577   1.573  1.00  0.00           H  
ATOM   2137  HZ3 TRP A 152       5.088  56.280  -1.794  1.00  0.00           H  
ATOM   2138  HH2 TRP A 152       3.052  56.625  -0.555  1.00  0.00           H  
ATOM   2139  N   SER A 153      10.425  51.020   2.368  1.00  0.00           N  
ATOM   2140  CA  SER A 153      11.736  50.426   2.115  1.00  0.00           C  
ATOM   2141  C   SER A 153      11.665  49.279   1.125  1.00  0.00           C  
ATOM   2142  O   SER A 153      12.385  48.294   1.271  1.00  0.00           O  
ATOM   2143  CB  SER A 153      12.368  49.913   3.395  1.00  0.00           C  
ATOM   2144  OG  SER A 153      11.577  48.936   4.016  1.00  0.00           O  
ATOM   2145  H   SER A 153       9.626  50.417   2.514  1.00  0.00           H  
ATOM   2146  HA  SER A 153      12.383  51.195   1.694  1.00  0.00           H  
ATOM   2147 1HB  SER A 153      13.345  49.495   3.164  1.00  0.00           H  
ATOM   2148 2HB  SER A 153      12.524  50.748   4.082  1.00  0.00           H  
ATOM   2149  HG  SER A 153      10.834  49.418   4.439  1.00  0.00           H  
ATOM   2150  N   GLY A 154      10.796  49.395   0.127  1.00  0.00           N  
ATOM   2151  CA  GLY A 154      10.633  48.311  -0.838  1.00  0.00           C  
ATOM   2152  C   GLY A 154       9.205  47.776  -0.963  1.00  0.00           C  
ATOM   2153  O   GLY A 154       9.019  46.630  -1.361  1.00  0.00           O  
ATOM   2154  H   GLY A 154      10.258  50.242   0.043  1.00  0.00           H  
ATOM   2155 1HA  GLY A 154      10.984  48.638  -1.810  1.00  0.00           H  
ATOM   2156 2HA  GLY A 154      11.286  47.489  -0.556  1.00  0.00           H  
ATOM   2157  N   TRP A 155       8.187  48.572  -0.606  1.00  0.00           N  
ATOM   2158  CA  TRP A 155       6.816  48.064  -0.711  1.00  0.00           C  
ATOM   2159  C   TRP A 155       5.837  49.070  -1.270  1.00  0.00           C  
ATOM   2160  O   TRP A 155       5.866  50.244  -0.906  1.00  0.00           O  
ATOM   2161  CB  TRP A 155       6.284  47.588   0.622  1.00  0.00           C  
ATOM   2162  CG  TRP A 155       4.996  46.813   0.445  1.00  0.00           C  
ATOM   2163  CD1 TRP A 155       3.775  46.983   1.034  1.00  0.00           C  
ATOM   2164  CD2 TRP A 155       4.817  45.754  -0.523  1.00  0.00           C  
ATOM   2165  NE1 TRP A 155       2.889  46.046   0.535  1.00  0.00           N  
ATOM   2166  CE2 TRP A 155       3.512  45.316  -0.419  1.00  0.00           C  
ATOM   2167  CE3 TRP A 155       5.658  45.164  -1.468  1.00  0.00           C  
ATOM   2168  CZ2 TRP A 155       3.030  44.309  -1.205  1.00  0.00           C  
ATOM   2169  CZ3 TRP A 155       5.174  44.153  -2.257  1.00  0.00           C  
ATOM   2170  CH2 TRP A 155       3.893  43.736  -2.132  1.00  0.00           C  
ATOM   2171  H   TRP A 155       8.356  49.511  -0.290  1.00  0.00           H  
ATOM   2172  HA  TRP A 155       6.819  47.201  -1.367  1.00  0.00           H  
ATOM   2173 1HB  TRP A 155       7.023  47.041   1.167  1.00  0.00           H  
ATOM   2174 2HB  TRP A 155       6.043  48.466   1.206  1.00  0.00           H  
ATOM   2175  HD1 TRP A 155       3.535  47.720   1.789  1.00  0.00           H  
ATOM   2176  HE1 TRP A 155       1.905  45.885   0.788  1.00  0.00           H  
ATOM   2177  HE3 TRP A 155       6.685  45.500  -1.571  1.00  0.00           H  
ATOM   2178  HZ2 TRP A 155       1.995  43.965  -1.121  1.00  0.00           H  
ATOM   2179  HZ3 TRP A 155       5.845  43.701  -2.989  1.00  0.00           H  
ATOM   2180  HH2 TRP A 155       3.528  42.930  -2.773  1.00  0.00           H  
ATOM   2181  N   GLN A 156       4.972  48.601  -2.168  1.00  0.00           N  
ATOM   2182  CA  GLN A 156       3.930  49.446  -2.721  1.00  0.00           C  
ATOM   2183  C   GLN A 156       2.866  49.763  -1.678  1.00  0.00           C  
ATOM   2184  O   GLN A 156       2.330  48.861  -1.033  1.00  0.00           O  
ATOM   2185  CB  GLN A 156       3.278  48.787  -3.934  1.00  0.00           C  
ATOM   2186  CG  GLN A 156       2.221  49.670  -4.607  1.00  0.00           C  
ATOM   2187  CD  GLN A 156       1.650  49.075  -5.863  1.00  0.00           C  
ATOM   2188  OE1 GLN A 156       2.368  48.498  -6.689  1.00  0.00           O  
ATOM   2189  NE2 GLN A 156       0.339  49.207  -6.023  1.00  0.00           N  
ATOM   2190  H   GLN A 156       5.018  47.629  -2.439  1.00  0.00           H  
ATOM   2191  HA  GLN A 156       4.394  50.373  -3.030  1.00  0.00           H  
ATOM   2192 1HB  GLN A 156       4.041  48.543  -4.671  1.00  0.00           H  
ATOM   2193 2HB  GLN A 156       2.803  47.855  -3.629  1.00  0.00           H  
ATOM   2194 1HG  GLN A 156       1.402  49.818  -3.903  1.00  0.00           H  
ATOM   2195 2HG  GLN A 156       2.657  50.626  -4.856  1.00  0.00           H  
ATOM   2196 1HE2 GLN A 156      -0.107  48.833  -6.837  1.00  0.00           H  
ATOM   2197 2HE2 GLN A 156      -0.202  49.669  -5.320  1.00  0.00           H  
ATOM   2198  N   VAL A 157       2.578  51.051  -1.520  1.00  0.00           N  
ATOM   2199  CA  VAL A 157       1.622  51.541  -0.518  1.00  0.00           C  
ATOM   2200  C   VAL A 157       0.582  52.502  -1.115  1.00  0.00           C  
ATOM   2201  O   VAL A 157       0.909  53.337  -1.973  1.00  0.00           O  
ATOM   2202  CB  VAL A 157       2.381  52.184   0.656  1.00  0.00           C  
ATOM   2203  CG1 VAL A 157       1.417  52.778   1.690  1.00  0.00           C  
ATOM   2204  CG2 VAL A 157       3.260  51.124   1.343  1.00  0.00           C  
ATOM   2205  H   VAL A 157       3.070  51.712  -2.126  1.00  0.00           H  
ATOM   2206  HA  VAL A 157       1.083  50.680  -0.117  1.00  0.00           H  
ATOM   2207  HB  VAL A 157       2.991  52.958   0.269  1.00  0.00           H  
ATOM   2208 1HG1 VAL A 157       1.987  53.226   2.499  1.00  0.00           H  
ATOM   2209 2HG1 VAL A 157       0.798  53.542   1.223  1.00  0.00           H  
ATOM   2210 3HG1 VAL A 157       0.786  51.990   2.089  1.00  0.00           H  
ATOM   2211 1HG2 VAL A 157       3.798  51.567   2.152  1.00  0.00           H  
ATOM   2212 2HG2 VAL A 157       2.626  50.324   1.728  1.00  0.00           H  
ATOM   2213 3HG2 VAL A 157       3.970  50.713   0.646  1.00  0.00           H  
ATOM   2214  N   SER A 158      -0.689  52.329  -0.718  1.00  0.00           N  
ATOM   2215  CA  SER A 158      -1.767  53.184  -1.230  1.00  0.00           C  
ATOM   2216  C   SER A 158      -2.082  54.364  -0.302  1.00  0.00           C  
ATOM   2217  O   SER A 158      -2.589  54.189   0.808  1.00  0.00           O  
ATOM   2218  CB  SER A 158      -3.007  52.353  -1.462  1.00  0.00           C  
ATOM   2219  OG  SER A 158      -4.085  53.141  -1.875  1.00  0.00           O  
ATOM   2220  H   SER A 158      -0.901  51.625  -0.003  1.00  0.00           H  
ATOM   2221  HA  SER A 158      -1.451  53.596  -2.189  1.00  0.00           H  
ATOM   2222 1HB  SER A 158      -2.798  51.599  -2.217  1.00  0.00           H  
ATOM   2223 2HB  SER A 158      -3.262  51.831  -0.550  1.00  0.00           H  
ATOM   2224  HG  SER A 158      -3.832  53.500  -2.737  1.00  0.00           H  
ATOM   2225  N   LEU A 159      -1.770  55.563  -0.767  1.00  0.00           N  
ATOM   2226  CA  LEU A 159      -1.906  56.771   0.039  1.00  0.00           C  
ATOM   2227  C   LEU A 159      -2.976  57.725  -0.470  1.00  0.00           C  
ATOM   2228  O   LEU A 159      -2.911  58.200  -1.607  1.00  0.00           O  
ATOM   2229  CB  LEU A 159      -0.527  57.455   0.091  1.00  0.00           C  
ATOM   2230  CG  LEU A 159      -0.391  58.842   0.755  1.00  0.00           C  
ATOM   2231  CD1 LEU A 159      -0.770  58.813   2.222  1.00  0.00           C  
ATOM   2232  CD2 LEU A 159       1.056  59.246   0.616  1.00  0.00           C  
ATOM   2233  H   LEU A 159      -1.415  55.640  -1.720  1.00  0.00           H  
ATOM   2234  HA  LEU A 159      -2.181  56.479   1.049  1.00  0.00           H  
ATOM   2235 1HB  LEU A 159       0.162  56.783   0.602  1.00  0.00           H  
ATOM   2236 2HB  LEU A 159      -0.177  57.564  -0.939  1.00  0.00           H  
ATOM   2237  HG  LEU A 159      -1.034  59.565   0.249  1.00  0.00           H  
ATOM   2238 1HD1 LEU A 159      -0.642  59.800   2.649  1.00  0.00           H  
ATOM   2239 2HD1 LEU A 159      -1.813  58.528   2.302  1.00  0.00           H  
ATOM   2240 3HD1 LEU A 159      -0.150  58.108   2.757  1.00  0.00           H  
ATOM   2241 1HD2 LEU A 159       1.197  60.219   1.059  1.00  0.00           H  
ATOM   2242 2HD2 LEU A 159       1.688  58.522   1.120  1.00  0.00           H  
ATOM   2243 3HD2 LEU A 159       1.326  59.279  -0.437  1.00  0.00           H  
ATOM   2244  N   LYS A 160      -3.967  58.010   0.376  1.00  0.00           N  
ATOM   2245  CA  LYS A 160      -5.012  58.950   0.002  1.00  0.00           C  
ATOM   2246  C   LYS A 160      -4.809  60.220   0.793  1.00  0.00           C  
ATOM   2247  O   LYS A 160      -4.526  60.174   1.991  1.00  0.00           O  
ATOM   2248  CB  LYS A 160      -6.396  58.355   0.281  1.00  0.00           C  
ATOM   2249  CG  LYS A 160      -6.740  57.147  -0.587  1.00  0.00           C  
ATOM   2250  CD  LYS A 160      -7.988  56.447  -0.110  1.00  0.00           C  
ATOM   2251  CE  LYS A 160      -8.445  55.364  -1.110  1.00  0.00           C  
ATOM   2252  NZ  LYS A 160      -7.400  54.318  -1.371  1.00  0.00           N  
ATOM   2253  H   LYS A 160      -4.028  57.568   1.297  1.00  0.00           H  
ATOM   2254  HA  LYS A 160      -4.927  59.191  -1.054  1.00  0.00           H  
ATOM   2255 1HB  LYS A 160      -6.466  58.055   1.322  1.00  0.00           H  
ATOM   2256 2HB  LYS A 160      -7.156  59.119   0.112  1.00  0.00           H  
ATOM   2257 1HG  LYS A 160      -6.901  57.482  -1.602  1.00  0.00           H  
ATOM   2258 2HG  LYS A 160      -5.909  56.439  -0.584  1.00  0.00           H  
ATOM   2259 1HD  LYS A 160      -7.769  55.996   0.851  1.00  0.00           H  
ATOM   2260 2HD  LYS A 160      -8.787  57.174   0.027  1.00  0.00           H  
ATOM   2261 1HE  LYS A 160      -9.337  54.886  -0.735  1.00  0.00           H  
ATOM   2262 2HE  LYS A 160      -8.685  55.851  -2.051  1.00  0.00           H  
ATOM   2263 1HZ  LYS A 160      -7.748  53.658  -2.074  1.00  0.00           H  
ATOM   2264 2HZ  LYS A 160      -6.585  54.772  -1.754  1.00  0.00           H  
ATOM   2265 3HZ  LYS A 160      -7.119  53.806  -0.552  1.00  0.00           H  
ATOM   2266  N   ASN A 161      -4.951  61.360   0.138  1.00  0.00           N  
ATOM   2267  CA  ASN A 161      -4.816  62.606   0.866  1.00  0.00           C  
ATOM   2268  C   ASN A 161      -6.217  63.045   1.343  1.00  0.00           C  
ATOM   2269  O   ASN A 161      -7.226  62.436   0.962  1.00  0.00           O  
ATOM   2270  CB  ASN A 161      -4.058  63.626   0.013  1.00  0.00           C  
ATOM   2271  CG  ASN A 161      -3.281  64.621   0.845  1.00  0.00           C  
ATOM   2272  OD1 ASN A 161      -3.685  64.931   1.953  1.00  0.00           O  
ATOM   2273  ND2 ASN A 161      -2.175  65.103   0.343  1.00  0.00           N  
ATOM   2274  H   ASN A 161      -5.135  61.351  -0.869  1.00  0.00           H  
ATOM   2275  HA  ASN A 161      -4.219  62.430   1.760  1.00  0.00           H  
ATOM   2276 1HB  ASN A 161      -3.371  63.105  -0.656  1.00  0.00           H  
ATOM   2277 2HB  ASN A 161      -4.751  64.176  -0.605  1.00  0.00           H  
ATOM   2278 1HD2 ASN A 161      -1.625  65.758   0.864  1.00  0.00           H  
ATOM   2279 2HD2 ASN A 161      -1.871  64.813  -0.561  1.00  0.00           H  
ATOM   2280  N   SER A 162      -6.271  64.097   2.162  1.00  0.00           N  
ATOM   2281  CA  SER A 162      -7.512  64.623   2.761  1.00  0.00           C  
ATOM   2282  C   SER A 162      -8.767  64.701   1.881  1.00  0.00           C  
ATOM   2283  O   SER A 162      -9.861  64.388   2.345  1.00  0.00           O  
ATOM   2284  CB  SER A 162      -7.262  66.022   3.264  1.00  0.00           C  
ATOM   2285  OG  SER A 162      -6.343  66.021   4.306  1.00  0.00           O  
ATOM   2286  H   SER A 162      -5.380  64.488   2.467  1.00  0.00           H  
ATOM   2287  HA  SER A 162      -7.744  63.983   3.610  1.00  0.00           H  
ATOM   2288 1HB  SER A 162      -6.897  66.621   2.449  1.00  0.00           H  
ATOM   2289 2HB  SER A 162      -8.190  66.471   3.586  1.00  0.00           H  
ATOM   2290  HG  SER A 162      -5.514  65.718   3.912  1.00  0.00           H  
ATOM   2291  N   ALA A 163      -8.653  65.119   0.633  1.00  0.00           N  
ATOM   2292  CA  ALA A 163      -9.838  65.239  -0.205  1.00  0.00           C  
ATOM   2293  C   ALA A 163      -9.540  64.493  -1.464  1.00  0.00           C  
ATOM   2294  O   ALA A 163      -9.940  64.878  -2.572  1.00  0.00           O  
ATOM   2295  CB  ALA A 163     -10.147  66.691  -0.475  1.00  0.00           C  
ATOM   2296  H   ALA A 163      -7.745  65.352   0.210  1.00  0.00           H  
ATOM   2297  HA  ALA A 163     -10.685  64.764   0.287  1.00  0.00           H  
ATOM   2298 1HB  ALA A 163     -11.017  66.755  -1.107  1.00  0.00           H  
ATOM   2299 2HB  ALA A 163     -10.348  67.188   0.470  1.00  0.00           H  
ATOM   2300 3HB  ALA A 163      -9.291  67.157  -0.967  1.00  0.00           H  
ATOM   2301  N   GLY A 164      -8.815  63.409  -1.269  1.00  0.00           N  
ATOM   2302  CA  GLY A 164      -8.254  62.678  -2.355  1.00  0.00           C  
ATOM   2303  C   GLY A 164      -7.047  63.539  -2.552  1.00  0.00           C  
ATOM   2304  O   GLY A 164      -6.869  64.478  -1.784  1.00  0.00           O  
ATOM   2305  H   GLY A 164      -8.557  63.131  -0.323  1.00  0.00           H  
ATOM   2306 1HA  GLY A 164      -7.986  61.663  -2.057  1.00  0.00           H  
ATOM   2307 2HA  GLY A 164      -8.904  62.689  -3.224  1.00  0.00           H  
ATOM   2308  N   THR A 165      -6.223  63.301  -3.533  1.00  0.00           N  
ATOM   2309  CA  THR A 165      -6.286  62.251  -4.510  1.00  0.00           C  
ATOM   2310  C   THR A 165      -5.715  60.951  -3.984  1.00  0.00           C  
ATOM   2311  O   THR A 165      -5.134  60.920  -2.895  1.00  0.00           O  
ATOM   2312  CB  THR A 165      -5.532  62.759  -5.715  1.00  0.00           C  
ATOM   2313  OG1 THR A 165      -4.218  63.065  -5.297  1.00  0.00           O  
ATOM   2314  CG2 THR A 165      -6.185  64.005  -6.239  1.00  0.00           C  
ATOM   2315  H   THR A 165      -5.441  63.922  -3.611  1.00  0.00           H  
ATOM   2316  HA  THR A 165      -7.325  62.083  -4.792  1.00  0.00           H  
ATOM   2317  HB  THR A 165      -5.497  61.995  -6.490  1.00  0.00           H  
ATOM   2318  HG1 THR A 165      -3.698  63.365  -6.069  1.00  0.00           H  
ATOM   2319 1HG2 THR A 165      -5.616  64.382  -7.093  1.00  0.00           H  
ATOM   2320 2HG2 THR A 165      -7.204  63.781  -6.548  1.00  0.00           H  
ATOM   2321 3HG2 THR A 165      -6.203  64.745  -5.458  1.00  0.00           H  
ATOM   2322  N   GLU A 166      -5.934  59.878  -4.735  1.00  0.00           N  
ATOM   2323  CA  GLU A 166      -5.404  58.568  -4.383  1.00  0.00           C  
ATOM   2324  C   GLU A 166      -4.176  58.203  -5.203  1.00  0.00           C  
ATOM   2325  O   GLU A 166      -4.240  58.159  -6.434  1.00  0.00           O  
ATOM   2326  CB  GLU A 166      -6.478  57.502  -4.586  1.00  0.00           C  
ATOM   2327  CG  GLU A 166      -6.020  56.101  -4.248  1.00  0.00           C  
ATOM   2328  CD  GLU A 166      -7.111  55.078  -4.353  1.00  0.00           C  
ATOM   2329  OE1 GLU A 166      -8.157  55.386  -4.853  1.00  0.00           O  
ATOM   2330  OE2 GLU A 166      -6.915  53.986  -3.849  1.00  0.00           O  
ATOM   2331  H   GLU A 166      -6.443  59.978  -5.602  1.00  0.00           H  
ATOM   2332  HA  GLU A 166      -5.109  58.579  -3.335  1.00  0.00           H  
ATOM   2333 1HB  GLU A 166      -7.347  57.736  -3.970  1.00  0.00           H  
ATOM   2334 2HB  GLU A 166      -6.803  57.506  -5.625  1.00  0.00           H  
ATOM   2335 1HG  GLU A 166      -5.221  55.827  -4.936  1.00  0.00           H  
ATOM   2336 2HG  GLU A 166      -5.600  56.095  -3.243  1.00  0.00           H  
ATOM   2337  N   LEU A 167      -3.060  57.941  -4.525  1.00  0.00           N  
ATOM   2338  CA  LEU A 167      -1.843  57.555  -5.221  1.00  0.00           C  
ATOM   2339  C   LEU A 167      -1.342  56.175  -4.812  1.00  0.00           C  
ATOM   2340  O   LEU A 167      -1.297  55.819  -3.632  1.00  0.00           O  
ATOM   2341  CB  LEU A 167      -0.729  58.588  -4.968  1.00  0.00           C  
ATOM   2342  CG  LEU A 167      -0.828  59.907  -5.764  1.00  0.00           C  
ATOM   2343  CD1 LEU A 167      -1.735  60.885  -5.052  1.00  0.00           C  
ATOM   2344  CD2 LEU A 167       0.572  60.497  -5.940  1.00  0.00           C  
ATOM   2345  H   LEU A 167      -3.052  58.017  -3.508  1.00  0.00           H  
ATOM   2346  HA  LEU A 167      -2.051  57.533  -6.289  1.00  0.00           H  
ATOM   2347 1HB  LEU A 167      -0.733  58.841  -3.903  1.00  0.00           H  
ATOM   2348 2HB  LEU A 167       0.224  58.128  -5.206  1.00  0.00           H  
ATOM   2349  HG  LEU A 167      -1.267  59.707  -6.744  1.00  0.00           H  
ATOM   2350 1HD1 LEU A 167      -1.797  61.786  -5.652  1.00  0.00           H  
ATOM   2351 2HD1 LEU A 167      -2.722  60.481  -4.938  1.00  0.00           H  
ATOM   2352 3HD1 LEU A 167      -1.335  61.116  -4.071  1.00  0.00           H  
ATOM   2353 1HD2 LEU A 167       0.490  61.419  -6.500  1.00  0.00           H  
ATOM   2354 2HD2 LEU A 167       1.009  60.702  -4.980  1.00  0.00           H  
ATOM   2355 3HD2 LEU A 167       1.205  59.791  -6.476  1.00  0.00           H  
ATOM   2356  N   ALA A 168      -0.908  55.409  -5.801  1.00  0.00           N  
ATOM   2357  CA  ALA A 168      -0.289  54.117  -5.539  1.00  0.00           C  
ATOM   2358  C   ALA A 168       1.171  54.260  -5.869  1.00  0.00           C  
ATOM   2359  O   ALA A 168       1.537  54.439  -7.032  1.00  0.00           O  
ATOM   2360  CB  ALA A 168      -0.929  53.007  -6.347  1.00  0.00           C  
ATOM   2361  H   ALA A 168      -0.988  55.736  -6.753  1.00  0.00           H  
ATOM   2362  HA  ALA A 168      -0.377  53.883  -4.478  1.00  0.00           H  
ATOM   2363 1HB  ALA A 168      -0.423  52.069  -6.124  1.00  0.00           H  
ATOM   2364 2HB  ALA A 168      -1.981  52.927  -6.084  1.00  0.00           H  
ATOM   2365 3HB  ALA A 168      -0.834  53.229  -7.409  1.00  0.00           H  
ATOM   2366  N   ILE A 169       1.998  54.246  -4.845  1.00  0.00           N  
ATOM   2367  CA  ILE A 169       3.408  54.489  -5.053  1.00  0.00           C  
ATOM   2368  C   ILE A 169       4.177  53.194  -4.869  1.00  0.00           C  
ATOM   2369  O   ILE A 169       4.016  52.499  -3.865  1.00  0.00           O  
ATOM   2370  CB  ILE A 169       3.881  55.613  -4.153  1.00  0.00           C  
ATOM   2371  CG1 ILE A 169       3.083  56.922  -4.497  1.00  0.00           C  
ATOM   2372  CG2 ILE A 169       5.342  55.812  -4.385  1.00  0.00           C  
ATOM   2373  CD1 ILE A 169       3.273  58.087  -3.528  1.00  0.00           C  
ATOM   2374  H   ILE A 169       1.642  54.069  -3.901  1.00  0.00           H  
ATOM   2375  HA  ILE A 169       3.560  54.818  -6.077  1.00  0.00           H  
ATOM   2376  HB  ILE A 169       3.656  55.355  -3.142  1.00  0.00           H  
ATOM   2377 1HG1 ILE A 169       3.385  57.257  -5.492  1.00  0.00           H  
ATOM   2378 2HG1 ILE A 169       2.025  56.683  -4.517  1.00  0.00           H  
ATOM   2379 1HG2 ILE A 169       5.734  56.622  -3.785  1.00  0.00           H  
ATOM   2380 2HG2 ILE A 169       5.879  54.890  -4.152  1.00  0.00           H  
ATOM   2381 3HG2 ILE A 169       5.464  56.058  -5.424  1.00  0.00           H  
ATOM   2382 1HD1 ILE A 169       2.674  58.926  -3.869  1.00  0.00           H  
ATOM   2383 2HD1 ILE A 169       2.950  57.799  -2.533  1.00  0.00           H  
ATOM   2384 3HD1 ILE A 169       4.325  58.378  -3.501  1.00  0.00           H  
ATOM   2385  N   GLY A 170       4.964  52.837  -5.888  1.00  0.00           N  
ATOM   2386  CA  GLY A 170       5.616  51.533  -5.957  1.00  0.00           C  
ATOM   2387  C   GLY A 170       6.845  51.292  -5.085  1.00  0.00           C  
ATOM   2388  O   GLY A 170       7.331  52.164  -4.362  1.00  0.00           O  
ATOM   2389  H   GLY A 170       5.064  53.480  -6.661  1.00  0.00           H  
ATOM   2390 1HA  GLY A 170       4.877  50.769  -5.726  1.00  0.00           H  
ATOM   2391 2HA  GLY A 170       5.894  51.354  -6.994  1.00  0.00           H  
ATOM   2392  N   MET A 171       7.359  50.069  -5.235  1.00  0.00           N  
ATOM   2393  CA  MET A 171       8.433  49.479  -4.439  1.00  0.00           C  
ATOM   2394  C   MET A 171       9.785  50.174  -4.507  1.00  0.00           C  
ATOM   2395  O   MET A 171      10.565  50.091  -3.571  1.00  0.00           O  
ATOM   2396  CB  MET A 171       8.603  48.019  -4.870  1.00  0.00           C  
ATOM   2397  CG  MET A 171       7.421  47.128  -4.512  1.00  0.00           C  
ATOM   2398  SD  MET A 171       7.581  45.421  -5.074  1.00  0.00           S  
ATOM   2399  CE  MET A 171       8.790  44.748  -3.935  1.00  0.00           C  
ATOM   2400  H   MET A 171       6.909  49.470  -5.913  1.00  0.00           H  
ATOM   2401  HA  MET A 171       8.113  49.503  -3.397  1.00  0.00           H  
ATOM   2402 1HB  MET A 171       8.760  47.969  -5.944  1.00  0.00           H  
ATOM   2403 2HB  MET A 171       9.490  47.601  -4.386  1.00  0.00           H  
ATOM   2404 1HG  MET A 171       7.333  47.109  -3.459  1.00  0.00           H  
ATOM   2405 2HG  MET A 171       6.503  47.548  -4.922  1.00  0.00           H  
ATOM   2406 1HE  MET A 171       8.981  43.704  -4.181  1.00  0.00           H  
ATOM   2407 2HE  MET A 171       9.717  45.317  -4.006  1.00  0.00           H  
ATOM   2408 3HE  MET A 171       8.413  44.807  -2.924  1.00  0.00           H  
ATOM   2409  N   GLY A 172      10.079  50.855  -5.603  1.00  0.00           N  
ATOM   2410  CA  GLY A 172      11.389  51.488  -5.746  1.00  0.00           C  
ATOM   2411  C   GLY A 172      11.504  52.856  -5.059  1.00  0.00           C  
ATOM   2412  O   GLY A 172      12.567  53.494  -5.128  1.00  0.00           O  
ATOM   2413  H   GLY A 172       9.400  50.924  -6.343  1.00  0.00           H  
ATOM   2414 1HA  GLY A 172      12.151  50.817  -5.361  1.00  0.00           H  
ATOM   2415 2HA  GLY A 172      11.601  51.608  -6.806  1.00  0.00           H  
ATOM   2416  N   GLN A 173      10.419  53.302  -4.412  1.00  0.00           N  
ATOM   2417  CA  GLN A 173      10.373  54.633  -3.828  1.00  0.00           C  
ATOM   2418  C   GLN A 173      10.262  54.701  -2.298  1.00  0.00           C  
ATOM   2419  O   GLN A 173       9.530  53.939  -1.672  1.00  0.00           O  
ATOM   2420  CB  GLN A 173       9.161  55.332  -4.437  1.00  0.00           C  
ATOM   2421  CG  GLN A 173       9.234  55.488  -5.958  1.00  0.00           C  
ATOM   2422  CD  GLN A 173       7.995  56.107  -6.534  1.00  0.00           C  
ATOM   2423  OE1 GLN A 173       7.585  57.212  -6.149  1.00  0.00           O  
ATOM   2424  NE2 GLN A 173       7.367  55.405  -7.482  1.00  0.00           N  
ATOM   2425  H   GLN A 173       9.573  52.730  -4.365  1.00  0.00           H  
ATOM   2426  HA  GLN A 173      11.275  55.158  -4.121  1.00  0.00           H  
ATOM   2427 1HB  GLN A 173       8.271  54.744  -4.215  1.00  0.00           H  
ATOM   2428 2HB  GLN A 173       9.026  56.299  -3.984  1.00  0.00           H  
ATOM   2429 1HG  GLN A 173      10.091  56.098  -6.225  1.00  0.00           H  
ATOM   2430 2HG  GLN A 173       9.336  54.499  -6.398  1.00  0.00           H  
ATOM   2431 1HE2 GLN A 173       6.539  55.776  -7.911  1.00  0.00           H  
ATOM   2432 2HE2 GLN A 173       7.732  54.519  -7.775  1.00  0.00           H  
ATOM   2433  N   VAL A 174      10.927  55.708  -1.725  1.00  0.00           N  
ATOM   2434  CA  VAL A 174      10.846  56.065  -0.304  1.00  0.00           C  
ATOM   2435  C   VAL A 174      10.148  57.396  -0.265  1.00  0.00           C  
ATOM   2436  O   VAL A 174      10.556  58.313  -0.986  1.00  0.00           O  
ATOM   2437  CB  VAL A 174      12.209  56.239   0.358  1.00  0.00           C  
ATOM   2438  CG1 VAL A 174      12.022  56.607   1.838  1.00  0.00           C  
ATOM   2439  CG2 VAL A 174      12.967  55.024   0.178  1.00  0.00           C  
ATOM   2440  H   VAL A 174      11.526  56.255  -2.318  1.00  0.00           H  
ATOM   2441  HA  VAL A 174      10.267  55.325   0.237  1.00  0.00           H  
ATOM   2442  HB  VAL A 174      12.742  57.063  -0.117  1.00  0.00           H  
ATOM   2443 1HG1 VAL A 174      12.994  56.740   2.305  1.00  0.00           H  
ATOM   2444 2HG1 VAL A 174      11.453  57.536   1.926  1.00  0.00           H  
ATOM   2445 3HG1 VAL A 174      11.485  55.803   2.343  1.00  0.00           H  
ATOM   2446 1HG2 VAL A 174      13.957  55.131   0.618  1.00  0.00           H  
ATOM   2447 2HG2 VAL A 174      12.459  54.195   0.630  1.00  0.00           H  
ATOM   2448 3HG2 VAL A 174      13.038  54.872  -0.865  1.00  0.00           H  
ATOM   2449  N   PHE A 175       9.098  57.501   0.530  1.00  0.00           N  
ATOM   2450  CA  PHE A 175       8.269  58.686   0.535  1.00  0.00           C  
ATOM   2451  C   PHE A 175       8.583  59.749   1.596  1.00  0.00           C  
ATOM   2452  O   PHE A 175       9.410  59.570   2.491  1.00  0.00           O  
ATOM   2453  CB  PHE A 175       6.828  58.200   0.605  1.00  0.00           C  
ATOM   2454  CG  PHE A 175       5.788  59.205   0.547  1.00  0.00           C  
ATOM   2455  CD1 PHE A 175       5.526  59.812  -0.633  1.00  0.00           C  
ATOM   2456  CD2 PHE A 175       5.073  59.554   1.662  1.00  0.00           C  
ATOM   2457  CE1 PHE A 175       4.601  60.764  -0.707  1.00  0.00           C  
ATOM   2458  CE2 PHE A 175       4.121  60.527   1.607  1.00  0.00           C  
ATOM   2459  CZ  PHE A 175       3.886  61.146   0.413  1.00  0.00           C  
ATOM   2460  H   PHE A 175       8.835  56.725   1.117  1.00  0.00           H  
ATOM   2461  HA  PHE A 175       8.390  59.170  -0.434  1.00  0.00           H  
ATOM   2462 1HB  PHE A 175       6.712  57.601  -0.243  1.00  0.00           H  
ATOM   2463 2HB  PHE A 175       6.669  57.579   1.490  1.00  0.00           H  
ATOM   2464  HD1 PHE A 175       6.089  59.526  -1.523  1.00  0.00           H  
ATOM   2465  HD2 PHE A 175       5.304  59.052   2.597  1.00  0.00           H  
ATOM   2466  HE1 PHE A 175       4.437  61.225  -1.653  1.00  0.00           H  
ATOM   2467  HE2 PHE A 175       3.567  60.812   2.505  1.00  0.00           H  
ATOM   2468  HZ  PHE A 175       3.140  61.932   0.350  1.00  0.00           H  
ATOM   2469  N   ALA A 176       7.920  60.879   1.389  1.00  0.00           N  
ATOM   2470  CA  ALA A 176       7.907  62.120   2.137  1.00  0.00           C  
ATOM   2471  C   ALA A 176       6.860  62.142   3.268  1.00  0.00           C  
ATOM   2472  O   ALA A 176       6.547  61.120   3.897  1.00  0.00           O  
ATOM   2473  CB  ALA A 176       7.649  63.247   1.148  1.00  0.00           C  
ATOM   2474  H   ALA A 176       7.306  60.871   0.592  1.00  0.00           H  
ATOM   2475  HA  ALA A 176       8.891  62.253   2.586  1.00  0.00           H  
ATOM   2476 1HB  ALA A 176       7.688  64.217   1.621  1.00  0.00           H  
ATOM   2477 2HB  ALA A 176       8.413  63.215   0.377  1.00  0.00           H  
ATOM   2478 3HB  ALA A 176       6.666  63.104   0.696  1.00  0.00           H  
ATOM   2479  N   THR A 177       6.447  63.362   3.590  1.00  0.00           N  
ATOM   2480  CA  THR A 177       5.515  63.722   4.642  1.00  0.00           C  
ATOM   2481  C   THR A 177       4.343  64.504   4.030  1.00  0.00           C  
ATOM   2482  O   THR A 177       4.510  65.104   2.969  1.00  0.00           O  
ATOM   2483  CB  THR A 177       6.279  64.605   5.623  1.00  0.00           C  
ATOM   2484  OG1 THR A 177       6.753  65.732   4.890  1.00  0.00           O  
ATOM   2485  CG2 THR A 177       7.468  63.872   6.211  1.00  0.00           C  
ATOM   2486  H   THR A 177       6.789  64.133   3.046  1.00  0.00           H  
ATOM   2487  HA  THR A 177       5.131  62.823   5.125  1.00  0.00           H  
ATOM   2488  HB  THR A 177       5.606  64.939   6.409  1.00  0.00           H  
ATOM   2489  HG1 THR A 177       6.927  66.494   5.468  1.00  0.00           H  
ATOM   2490 1HG2 THR A 177       7.998  64.539   6.893  1.00  0.00           H  
ATOM   2491 2HG2 THR A 177       7.131  63.004   6.744  1.00  0.00           H  
ATOM   2492 3HG2 THR A 177       8.141  63.563   5.417  1.00  0.00           H  
ATOM   2493  N   LEU A 178       3.179  64.563   4.705  1.00  0.00           N  
ATOM   2494  CA  LEU A 178       2.072  65.344   4.121  1.00  0.00           C  
ATOM   2495  C   LEU A 178       1.979  66.843   4.527  1.00  0.00           C  
ATOM   2496  O   LEU A 178       1.469  67.640   3.738  1.00  0.00           O  
ATOM   2497  CB  LEU A 178       0.720  64.677   4.396  1.00  0.00           C  
ATOM   2498  CG  LEU A 178       0.510  63.272   3.807  1.00  0.00           C  
ATOM   2499  CD1 LEU A 178      -0.899  62.819   4.180  1.00  0.00           C  
ATOM   2500  CD2 LEU A 178       0.712  63.274   2.286  1.00  0.00           C  
ATOM   2501  H   LEU A 178       3.059  64.012   5.554  1.00  0.00           H  
ATOM   2502  HA  LEU A 178       2.203  65.322   3.045  1.00  0.00           H  
ATOM   2503 1HB  LEU A 178       0.586  64.590   5.459  1.00  0.00           H  
ATOM   2504 2HB  LEU A 178      -0.054  65.316   4.001  1.00  0.00           H  
ATOM   2505  HG  LEU A 178       1.225  62.582   4.264  1.00  0.00           H  
ATOM   2506 1HD1 LEU A 178      -1.080  61.818   3.803  1.00  0.00           H  
ATOM   2507 2HD1 LEU A 178      -1.028  62.830   5.257  1.00  0.00           H  
ATOM   2508 3HD1 LEU A 178      -1.602  63.497   3.728  1.00  0.00           H  
ATOM   2509 1HD2 LEU A 178       0.554  62.275   1.899  1.00  0.00           H  
ATOM   2510 2HD2 LEU A 178       0.002  63.956   1.827  1.00  0.00           H  
ATOM   2511 3HD2 LEU A 178       1.730  63.597   2.055  1.00  0.00           H  
ATOM   2512  N   HIS A 179       2.434  67.233   5.722  1.00  0.00           N  
ATOM   2513  CA  HIS A 179       2.383  68.653   6.158  1.00  0.00           C  
ATOM   2514  C   HIS A 179       1.038  69.398   6.072  1.00  0.00           C  
ATOM   2515  O   HIS A 179       0.893  70.360   5.315  1.00  0.00           O  
ATOM   2516  CB  HIS A 179       3.438  69.487   5.436  1.00  0.00           C  
ATOM   2517  CG  HIS A 179       4.814  69.061   5.757  1.00  0.00           C  
ATOM   2518  ND1 HIS A 179       5.360  69.209   7.019  1.00  0.00           N  
ATOM   2519  CD2 HIS A 179       5.761  68.492   5.000  1.00  0.00           C  
ATOM   2520  CE1 HIS A 179       6.589  68.736   7.022  1.00  0.00           C  
ATOM   2521  NE2 HIS A 179       6.864  68.289   5.814  1.00  0.00           N  
ATOM   2522  H   HIS A 179       2.844  66.543   6.336  1.00  0.00           H  
ATOM   2523  HA  HIS A 179       2.657  68.676   7.212  1.00  0.00           H  
ATOM   2524 1HB  HIS A 179       3.296  69.419   4.356  1.00  0.00           H  
ATOM   2525 2HB  HIS A 179       3.326  70.537   5.716  1.00  0.00           H  
ATOM   2526  HD1 HIS A 179       4.907  69.604   7.820  1.00  0.00           H  
ATOM   2527  HD2 HIS A 179       5.786  68.185   3.952  1.00  0.00           H  
ATOM   2528  HE1 HIS A 179       7.190  68.758   7.931  1.00  0.00           H  
ATOM   2529  N   TYR A 180       0.051  68.982   6.843  1.00  0.00           N  
ATOM   2530  CA  TYR A 180      -1.252  69.635   6.750  1.00  0.00           C  
ATOM   2531  C   TYR A 180      -1.342  70.989   7.456  1.00  0.00           C  
ATOM   2532  O   TYR A 180      -1.788  71.083   8.602  1.00  0.00           O  
ATOM   2533  CB  TYR A 180      -2.361  68.766   7.308  1.00  0.00           C  
ATOM   2534  CG  TYR A 180      -2.688  67.568   6.519  1.00  0.00           C  
ATOM   2535  CD1 TYR A 180      -2.247  67.448   5.221  1.00  0.00           C  
ATOM   2536  CD2 TYR A 180      -3.503  66.601   7.083  1.00  0.00           C  
ATOM   2537  CE1 TYR A 180      -2.625  66.370   4.488  1.00  0.00           C  
ATOM   2538  CE2 TYR A 180      -3.883  65.522   6.353  1.00  0.00           C  
ATOM   2539  CZ  TYR A 180      -3.459  65.404   5.052  1.00  0.00           C  
ATOM   2540  OH  TYR A 180      -3.885  64.335   4.295  1.00  0.00           O  
ATOM   2541  H   TYR A 180       0.191  68.211   7.476  1.00  0.00           H  
ATOM   2542  HA  TYR A 180      -1.457  69.806   5.695  1.00  0.00           H  
ATOM   2543 1HB  TYR A 180      -2.095  68.444   8.312  1.00  0.00           H  
ATOM   2544 2HB  TYR A 180      -3.267  69.367   7.392  1.00  0.00           H  
ATOM   2545  HD1 TYR A 180      -1.612  68.217   4.776  1.00  0.00           H  
ATOM   2546  HD2 TYR A 180      -3.854  66.715   8.110  1.00  0.00           H  
ATOM   2547  HE1 TYR A 180      -2.289  66.282   3.458  1.00  0.00           H  
ATOM   2548  HE2 TYR A 180      -4.537  64.771   6.789  1.00  0.00           H  
ATOM   2549  HH  TYR A 180      -3.543  64.428   3.414  1.00  0.00           H  
ATOM   2550  N   ASP A 181      -0.944  72.035   6.746  1.00  0.00           N  
ATOM   2551  CA  ASP A 181      -0.981  73.399   7.280  1.00  0.00           C  
ATOM   2552  C   ASP A 181      -2.378  73.706   7.862  1.00  0.00           C  
ATOM   2553  O   ASP A 181      -3.394  73.277   7.298  1.00  0.00           O  
ATOM   2554  CB  ASP A 181      -0.677  74.457   6.200  1.00  0.00           C  
ATOM   2555  CG  ASP A 181       0.795  74.553   5.773  1.00  0.00           C  
ATOM   2556  OD1 ASP A 181       1.633  73.948   6.399  1.00  0.00           O  
ATOM   2557  OD2 ASP A 181       1.058  75.258   4.823  1.00  0.00           O  
ATOM   2558  H   ASP A 181      -0.545  71.828   5.830  1.00  0.00           H  
ATOM   2559  HA  ASP A 181      -0.205  73.460   8.026  1.00  0.00           H  
ATOM   2560 1HB  ASP A 181      -1.271  74.261   5.320  1.00  0.00           H  
ATOM   2561 2HB  ASP A 181      -0.987  75.436   6.568  1.00  0.00           H  
ATOM   2562  N   PRO A 182      -2.453  74.462   8.977  1.00  0.00           N  
ATOM   2563  CA  PRO A 182      -3.667  74.845   9.665  1.00  0.00           C  
ATOM   2564  C   PRO A 182      -4.684  75.489   8.755  1.00  0.00           C  
ATOM   2565  O   PRO A 182      -4.354  76.261   7.857  1.00  0.00           O  
ATOM   2566  CB  PRO A 182      -3.164  75.866  10.690  1.00  0.00           C  
ATOM   2567  CG  PRO A 182      -1.756  75.449  10.979  1.00  0.00           C  
ATOM   2568  CD  PRO A 182      -1.216  74.948   9.661  1.00  0.00           C  
ATOM   2569  HA  PRO A 182      -4.093  73.961  10.161  1.00  0.00           H  
ATOM   2570 1HB  PRO A 182      -3.235  76.882  10.269  1.00  0.00           H  
ATOM   2571 2HB  PRO A 182      -3.807  75.848  11.582  1.00  0.00           H  
ATOM   2572 1HG  PRO A 182      -1.183  76.301  11.377  1.00  0.00           H  
ATOM   2573 2HG  PRO A 182      -1.747  74.671  11.759  1.00  0.00           H  
ATOM   2574 1HD  PRO A 182      -0.717  75.743   9.086  1.00  0.00           H  
ATOM   2575 2HD  PRO A 182      -0.544  74.127   9.936  1.00  0.00           H  
ATOM   2576  N   ALA A 183      -5.936  75.150   9.031  1.00  0.00           N  
ATOM   2577  CA  ALA A 183      -7.141  75.588   8.330  1.00  0.00           C  
ATOM   2578  C   ALA A 183      -7.261  75.083   6.889  1.00  0.00           C  
ATOM   2579  O   ALA A 183      -8.152  75.534   6.166  1.00  0.00           O  
ATOM   2580  CB  ALA A 183      -7.214  77.109   8.321  1.00  0.00           C  
ATOM   2581  H   ALA A 183      -6.077  74.514   9.802  1.00  0.00           H  
ATOM   2582  HA  ALA A 183      -7.998  75.201   8.885  1.00  0.00           H  
ATOM   2583 1HB  ALA A 183      -8.148  77.415   7.850  1.00  0.00           H  
ATOM   2584 2HB  ALA A 183      -7.187  77.480   9.343  1.00  0.00           H  
ATOM   2585 3HB  ALA A 183      -6.385  77.531   7.764  1.00  0.00           H  
ATOM   2586  N   VAL A 184      -6.456  74.093   6.487  1.00  0.00           N  
ATOM   2587  CA  VAL A 184      -6.657  73.515   5.163  1.00  0.00           C  
ATOM   2588  C   VAL A 184      -7.024  72.035   5.289  1.00  0.00           C  
ATOM   2589  O   VAL A 184      -6.281  71.240   5.872  1.00  0.00           O  
ATOM   2590  CB  VAL A 184      -5.399  73.646   4.311  1.00  0.00           C  
ATOM   2591  CG1 VAL A 184      -5.650  73.024   2.909  1.00  0.00           C  
ATOM   2592  CG2 VAL A 184      -4.982  75.090   4.224  1.00  0.00           C  
ATOM   2593  H   VAL A 184      -5.676  73.770   7.062  1.00  0.00           H  
ATOM   2594  HA  VAL A 184      -7.471  74.036   4.664  1.00  0.00           H  
ATOM   2595  HB  VAL A 184      -4.621  73.097   4.786  1.00  0.00           H  
ATOM   2596 1HG1 VAL A 184      -4.743  73.093   2.313  1.00  0.00           H  
ATOM   2597 2HG1 VAL A 184      -5.930  71.983   3.011  1.00  0.00           H  
ATOM   2598 3HG1 VAL A 184      -6.450  73.566   2.410  1.00  0.00           H  
ATOM   2599 1HG2 VAL A 184      -4.069  75.167   3.635  1.00  0.00           H  
ATOM   2600 2HG2 VAL A 184      -5.773  75.670   3.754  1.00  0.00           H  
ATOM   2601 3HG2 VAL A 184      -4.794  75.476   5.232  1.00  0.00           H  
ATOM   2602  N   SER A 185      -8.170  71.670   4.711  1.00  0.00           N  
ATOM   2603  CA  SER A 185      -8.681  70.297   4.749  1.00  0.00           C  
ATOM   2604  C   SER A 185      -8.964  69.744   3.347  1.00  0.00           C  
ATOM   2605  O   SER A 185      -9.642  68.733   3.187  1.00  0.00           O  
ATOM   2606  CB  SER A 185      -9.945  70.253   5.584  1.00  0.00           C  
ATOM   2607  OG  SER A 185     -10.935  71.084   5.036  1.00  0.00           O  
ATOM   2608  H   SER A 185      -8.725  72.383   4.259  1.00  0.00           H  
ATOM   2609  HA  SER A 185      -7.931  69.659   5.219  1.00  0.00           H  
ATOM   2610 1HB  SER A 185     -10.314  69.227   5.649  1.00  0.00           H  
ATOM   2611 2HB  SER A 185      -9.714  70.581   6.599  1.00  0.00           H  
ATOM   2612  HG  SER A 185     -11.312  70.585   4.306  1.00  0.00           H  
ATOM   2613  N   ASN A 186      -8.443  70.418   2.329  1.00  0.00           N  
ATOM   2614  CA  ASN A 186      -8.675  70.032   0.936  1.00  0.00           C  
ATOM   2615  C   ASN A 186      -7.379  69.732   0.208  1.00  0.00           C  
ATOM   2616  O   ASN A 186      -7.168  70.151  -0.929  1.00  0.00           O  
ATOM   2617  CB  ASN A 186      -9.459  71.093   0.190  1.00  0.00           C  
ATOM   2618  CG  ASN A 186     -10.866  71.244   0.692  1.00  0.00           C  
ATOM   2619  OD1 ASN A 186     -11.738  70.419   0.389  1.00  0.00           O  
ATOM   2620  ND2 ASN A 186     -11.113  72.288   1.445  1.00  0.00           N  
ATOM   2621  H   ASN A 186      -7.872  71.227   2.527  1.00  0.00           H  
ATOM   2622  HA  ASN A 186      -9.258  69.117   0.929  1.00  0.00           H  
ATOM   2623 1HB  ASN A 186      -8.946  72.050   0.281  1.00  0.00           H  
ATOM   2624 2HB  ASN A 186      -9.488  70.838  -0.865  1.00  0.00           H  
ATOM   2625 1HD2 ASN A 186     -12.036  72.439   1.802  1.00  0.00           H  
ATOM   2626 2HD2 ASN A 186     -10.385  72.935   1.657  1.00  0.00           H  
ATOM   2627  N   TRP A 187      -6.501  69.019   0.879  1.00  0.00           N  
ATOM   2628  CA  TRP A 187      -5.210  68.677   0.316  1.00  0.00           C  
ATOM   2629  C   TRP A 187      -5.381  67.623  -0.757  1.00  0.00           C  
ATOM   2630  O   TRP A 187      -5.989  66.585  -0.498  1.00  0.00           O  
ATOM   2631  CB  TRP A 187      -4.347  68.101   1.423  1.00  0.00           C  
ATOM   2632  CG  TRP A 187      -4.065  69.078   2.430  1.00  0.00           C  
ATOM   2633  CD1 TRP A 187      -4.721  69.209   3.604  1.00  0.00           C  
ATOM   2634  CD2 TRP A 187      -3.062  70.089   2.411  1.00  0.00           C  
ATOM   2635  NE1 TRP A 187      -4.218  70.238   4.300  1.00  0.00           N  
ATOM   2636  CE2 TRP A 187      -3.190  70.796   3.586  1.00  0.00           C  
ATOM   2637  CE3 TRP A 187      -2.082  70.457   1.493  1.00  0.00           C  
ATOM   2638  CZ2 TRP A 187      -2.386  71.855   3.881  1.00  0.00           C  
ATOM   2639  CZ3 TRP A 187      -1.260  71.529   1.796  1.00  0.00           C  
ATOM   2640  CH2 TRP A 187      -1.414  72.213   2.965  1.00  0.00           C  
ATOM   2641  H   TRP A 187      -6.739  68.704   1.809  1.00  0.00           H  
ATOM   2642  HA  TRP A 187      -4.751  69.568  -0.113  1.00  0.00           H  
ATOM   2643 1HB  TRP A 187      -4.832  67.259   1.882  1.00  0.00           H  
ATOM   2644 2HB  TRP A 187      -3.406  67.752   1.007  1.00  0.00           H  
ATOM   2645  HD1 TRP A 187      -5.552  68.587   3.931  1.00  0.00           H  
ATOM   2646  HE1 TRP A 187      -4.583  70.549   5.213  1.00  0.00           H  
ATOM   2647  HE3 TRP A 187      -1.964  69.910   0.555  1.00  0.00           H  
ATOM   2648  HZ2 TRP A 187      -2.508  72.408   4.796  1.00  0.00           H  
ATOM   2649  HZ3 TRP A 187      -0.490  71.813   1.076  1.00  0.00           H  
ATOM   2650  HH2 TRP A 187      -0.756  73.060   3.180  1.00  0.00           H  
ATOM   2651  N   ARG A 188      -4.844  67.901  -1.952  1.00  0.00           N  
ATOM   2652  CA  ARG A 188      -4.919  67.004  -3.111  1.00  0.00           C  
ATOM   2653  C   ARG A 188      -3.551  66.912  -3.786  1.00  0.00           C  
ATOM   2654  O   ARG A 188      -2.757  67.845  -3.675  1.00  0.00           O  
ATOM   2655  CB  ARG A 188      -5.972  67.483  -4.105  1.00  0.00           C  
ATOM   2656  CG  ARG A 188      -7.420  67.445  -3.578  1.00  0.00           C  
ATOM   2657  CD  ARG A 188      -8.408  67.784  -4.622  1.00  0.00           C  
ATOM   2658  NE  ARG A 188      -9.778  67.656  -4.138  1.00  0.00           N  
ATOM   2659  CZ  ARG A 188     -10.515  68.664  -3.618  1.00  0.00           C  
ATOM   2660  NH1 ARG A 188     -10.022  69.882  -3.543  1.00  0.00           N  
ATOM   2661  NH2 ARG A 188     -11.740  68.423  -3.188  1.00  0.00           N  
ATOM   2662  H   ARG A 188      -4.375  68.787  -2.064  1.00  0.00           H  
ATOM   2663  HA  ARG A 188      -5.198  66.013  -2.764  1.00  0.00           H  
ATOM   2664 1HB  ARG A 188      -5.760  68.515  -4.369  1.00  0.00           H  
ATOM   2665 2HB  ARG A 188      -5.916  66.907  -5.013  1.00  0.00           H  
ATOM   2666 1HG  ARG A 188      -7.647  66.445  -3.215  1.00  0.00           H  
ATOM   2667 2HG  ARG A 188      -7.532  68.155  -2.760  1.00  0.00           H  
ATOM   2668 1HD  ARG A 188      -8.255  68.810  -4.949  1.00  0.00           H  
ATOM   2669 2HD  ARG A 188      -8.282  67.108  -5.467  1.00  0.00           H  
ATOM   2670  HE  ARG A 188     -10.195  66.724  -4.154  1.00  0.00           H  
ATOM   2671 1HH1 ARG A 188      -9.083  70.070  -3.872  1.00  0.00           H  
ATOM   2672 2HH1 ARG A 188     -10.581  70.631  -3.159  1.00  0.00           H  
ATOM   2673 1HH2 ARG A 188     -12.118  67.486  -3.247  1.00  0.00           H  
ATOM   2674 2HH2 ARG A 188     -12.296  69.169  -2.799  1.00  0.00           H  
ATOM   2675  N   VAL A 189      -3.258  65.796  -4.469  1.00  0.00           N  
ATOM   2676  CA  VAL A 189      -1.963  65.605  -5.108  1.00  0.00           C  
ATOM   2677  C   VAL A 189      -2.001  65.249  -6.595  1.00  0.00           C  
ATOM   2678  O   VAL A 189      -2.740  64.360  -7.012  1.00  0.00           O  
ATOM   2679  CB  VAL A 189      -1.251  64.479  -4.364  1.00  0.00           C  
ATOM   2680  CG1 VAL A 189      -0.004  64.165  -5.014  1.00  0.00           C  
ATOM   2681  CG2 VAL A 189      -1.004  64.871  -2.933  1.00  0.00           C  
ATOM   2682  H   VAL A 189      -3.903  65.021  -4.565  1.00  0.00           H  
ATOM   2683  HA  VAL A 189      -1.391  66.526  -4.993  1.00  0.00           H  
ATOM   2684  HB  VAL A 189      -1.870  63.610  -4.377  1.00  0.00           H  
ATOM   2685 1HG1 VAL A 189       0.407  63.374  -4.472  1.00  0.00           H  
ATOM   2686 2HG1 VAL A 189      -0.187  63.845  -6.023  1.00  0.00           H  
ATOM   2687 3HG1 VAL A 189       0.666  65.027  -5.010  1.00  0.00           H  
ATOM   2688 1HG2 VAL A 189      -0.506  64.054  -2.412  1.00  0.00           H  
ATOM   2689 2HG2 VAL A 189      -0.374  65.762  -2.902  1.00  0.00           H  
ATOM   2690 3HG2 VAL A 189      -1.948  65.078  -2.455  1.00  0.00           H  
ATOM   2691  N   GLU A 190      -1.179  65.916  -7.402  1.00  0.00           N  
ATOM   2692  CA  GLU A 190      -1.119  65.555  -8.816  1.00  0.00           C  
ATOM   2693  C   GLU A 190      -0.231  64.315  -9.024  1.00  0.00           C  
ATOM   2694  O   GLU A 190      -0.635  63.351  -9.674  1.00  0.00           O  
ATOM   2695  CB  GLU A 190      -0.591  66.732  -9.636  1.00  0.00           C  
ATOM   2696  CG  GLU A 190      -1.530  67.938  -9.675  1.00  0.00           C  
ATOM   2697  CD  GLU A 190      -0.971  69.112 -10.453  1.00  0.00           C  
ATOM   2698  OE1 GLU A 190       0.148  69.028 -10.903  1.00  0.00           O  
ATOM   2699  OE2 GLU A 190      -1.668  70.090 -10.594  1.00  0.00           O  
ATOM   2700  H   GLU A 190      -0.600  66.658  -7.034  1.00  0.00           H  
ATOM   2701  HA  GLU A 190      -2.126  65.314  -9.158  1.00  0.00           H  
ATOM   2702 1HB  GLU A 190       0.365  67.060  -9.231  1.00  0.00           H  
ATOM   2703 2HB  GLU A 190      -0.417  66.408 -10.663  1.00  0.00           H  
ATOM   2704 1HG  GLU A 190      -2.472  67.633 -10.132  1.00  0.00           H  
ATOM   2705 2HG  GLU A 190      -1.740  68.250  -8.653  1.00  0.00           H  
ATOM   2706  N   HIS A 191       0.979  64.346  -8.460  1.00  0.00           N  
ATOM   2707  CA  HIS A 191       1.924  63.232  -8.558  1.00  0.00           C  
ATOM   2708  C   HIS A 191       3.040  63.381  -7.523  1.00  0.00           C  
ATOM   2709  O   HIS A 191       3.485  64.498  -7.261  1.00  0.00           O  
ATOM   2710  CB  HIS A 191       2.516  63.136  -9.974  1.00  0.00           C  
ATOM   2711  CG  HIS A 191       3.304  61.865 -10.237  1.00  0.00           C  
ATOM   2712  ND1 HIS A 191       4.632  61.713  -9.884  1.00  0.00           N  
ATOM   2713  CD2 HIS A 191       2.930  60.694 -10.806  1.00  0.00           C  
ATOM   2714  CE1 HIS A 191       5.040  60.501 -10.227  1.00  0.00           C  
ATOM   2715  NE2 HIS A 191       4.026  59.864 -10.789  1.00  0.00           N  
ATOM   2716  H   HIS A 191       1.251  65.169  -7.947  1.00  0.00           H  
ATOM   2717  HA  HIS A 191       1.408  62.298  -8.359  1.00  0.00           H  
ATOM   2718 1HB  HIS A 191       1.719  63.196 -10.715  1.00  0.00           H  
ATOM   2719 2HB  HIS A 191       3.179  63.984 -10.144  1.00  0.00           H  
ATOM   2720  HD1 HIS A 191       5.208  62.402  -9.442  1.00  0.00           H  
ATOM   2721  HD2 HIS A 191       1.988  60.346 -11.228  1.00  0.00           H  
ATOM   2722  HE1 HIS A 191       6.061  60.178 -10.029  1.00  0.00           H  
ATOM   2723  N   MET A 192       3.509  62.259  -6.963  1.00  0.00           N  
ATOM   2724  CA  MET A 192       4.651  62.277  -6.040  1.00  0.00           C  
ATOM   2725  C   MET A 192       5.662  61.228  -6.480  1.00  0.00           C  
ATOM   2726  O   MET A 192       5.264  60.151  -6.922  1.00  0.00           O  
ATOM   2727  CB  MET A 192       4.181  62.032  -4.600  1.00  0.00           C  
ATOM   2728  CG  MET A 192       3.230  63.099  -4.155  1.00  0.00           C  
ATOM   2729  SD  MET A 192       2.630  63.059  -2.432  1.00  0.00           S  
ATOM   2730  CE  MET A 192       1.488  61.663  -2.286  1.00  0.00           C  
ATOM   2731  H   MET A 192       3.085  61.374  -7.206  1.00  0.00           H  
ATOM   2732  HA  MET A 192       5.134  63.251  -6.099  1.00  0.00           H  
ATOM   2733 1HB  MET A 192       3.681  61.075  -4.534  1.00  0.00           H  
ATOM   2734 2HB  MET A 192       5.029  62.006  -3.937  1.00  0.00           H  
ATOM   2735 1HG  MET A 192       3.682  64.072  -4.334  1.00  0.00           H  
ATOM   2736 2HG  MET A 192       2.417  63.003  -4.800  1.00  0.00           H  
ATOM   2737 1HE  MET A 192       1.112  61.613  -1.267  1.00  0.00           H  
ATOM   2738 2HE  MET A 192       0.656  61.784  -2.955  1.00  0.00           H  
ATOM   2739 3HE  MET A 192       2.008  60.742  -2.518  1.00  0.00           H  
ATOM   2740  N   PHE A 193       6.961  61.518  -6.348  1.00  0.00           N  
ATOM   2741  CA  PHE A 193       7.976  60.559  -6.777  1.00  0.00           C  
ATOM   2742  C   PHE A 193       9.084  60.416  -5.722  1.00  0.00           C  
ATOM   2743  O   PHE A 193       9.869  61.335  -5.497  1.00  0.00           O  
ATOM   2744  CB  PHE A 193       8.535  61.058  -8.121  1.00  0.00           C  
ATOM   2745  CG  PHE A 193       9.379  60.111  -8.918  1.00  0.00           C  
ATOM   2746  CD1 PHE A 193       9.382  58.771  -8.646  1.00  0.00           C  
ATOM   2747  CD2 PHE A 193      10.109  60.571 -10.005  1.00  0.00           C  
ATOM   2748  CE1 PHE A 193      10.096  57.884  -9.416  1.00  0.00           C  
ATOM   2749  CE2 PHE A 193      10.825  59.696 -10.788  1.00  0.00           C  
ATOM   2750  CZ  PHE A 193      10.816  58.344 -10.494  1.00  0.00           C  
ATOM   2751  H   PHE A 193       7.275  62.426  -6.008  1.00  0.00           H  
ATOM   2752  HA  PHE A 193       7.505  59.590  -6.923  1.00  0.00           H  
ATOM   2753 1HB  PHE A 193       7.711  61.374  -8.746  1.00  0.00           H  
ATOM   2754 2HB  PHE A 193       9.135  61.947  -7.926  1.00  0.00           H  
ATOM   2755  HD1 PHE A 193       8.809  58.422  -7.813  1.00  0.00           H  
ATOM   2756  HD2 PHE A 193      10.103  61.637 -10.240  1.00  0.00           H  
ATOM   2757  HE1 PHE A 193      10.083  56.821  -9.174  1.00  0.00           H  
ATOM   2758  HE2 PHE A 193      11.396  60.064 -11.639  1.00  0.00           H  
ATOM   2759  HZ  PHE A 193      11.382  57.651 -11.112  1.00  0.00           H  
ATOM   2760  N   GLY A 194       9.105  59.278  -5.031  1.00  0.00           N  
ATOM   2761  CA  GLY A 194      10.071  59.061  -3.959  1.00  0.00           C  
ATOM   2762  C   GLY A 194      11.307  58.330  -4.479  1.00  0.00           C  
ATOM   2763  O   GLY A 194      11.438  58.118  -5.682  1.00  0.00           O  
ATOM   2764  H   GLY A 194       8.446  58.542  -5.274  1.00  0.00           H  
ATOM   2765 1HA  GLY A 194      10.358  60.015  -3.517  1.00  0.00           H  
ATOM   2766 2HA  GLY A 194       9.596  58.477  -3.178  1.00  0.00           H  
ATOM   2767  N   ARG A 195      12.234  57.951  -3.586  1.00  0.00           N  
ATOM   2768  CA  ARG A 195      13.422  57.236  -4.098  1.00  0.00           C  
ATOM   2769  C   ARG A 195      14.277  56.432  -3.092  1.00  0.00           C  
ATOM   2770  O   ARG A 195      14.806  57.000  -2.141  1.00  0.00           O  
ATOM   2771  CB  ARG A 195      14.337  58.211  -4.818  1.00  0.00           C  
ATOM   2772  CG  ARG A 195      15.500  57.585  -5.512  1.00  0.00           C  
ATOM   2773  CD  ARG A 195      15.081  56.797  -6.738  1.00  0.00           C  
ATOM   2774  NE  ARG A 195      14.990  55.355  -6.517  1.00  0.00           N  
ATOM   2775  CZ  ARG A 195      14.612  54.461  -7.467  1.00  0.00           C  
ATOM   2776  NH1 ARG A 195      14.308  54.876  -8.673  1.00  0.00           N  
ATOM   2777  NH2 ARG A 195      14.550  53.167  -7.201  1.00  0.00           N  
ATOM   2778  H   ARG A 195      12.071  58.151  -2.598  1.00  0.00           H  
ATOM   2779  HA  ARG A 195      13.066  56.527  -4.848  1.00  0.00           H  
ATOM   2780 1HB  ARG A 195      13.797  58.779  -5.559  1.00  0.00           H  
ATOM   2781 2HB  ARG A 195      14.746  58.926  -4.104  1.00  0.00           H  
ATOM   2782 1HG  ARG A 195      16.181  58.369  -5.835  1.00  0.00           H  
ATOM   2783 2HG  ARG A 195      16.021  56.931  -4.827  1.00  0.00           H  
ATOM   2784 1HD  ARG A 195      14.097  57.131  -7.020  1.00  0.00           H  
ATOM   2785 2HD  ARG A 195      15.774  56.976  -7.554  1.00  0.00           H  
ATOM   2786  HE  ARG A 195      15.206  55.007  -5.600  1.00  0.00           H  
ATOM   2787 1HH1 ARG A 195      14.349  55.860  -8.890  1.00  0.00           H  
ATOM   2788 2HH1 ARG A 195      14.030  54.211  -9.381  1.00  0.00           H  
ATOM   2789 1HH2 ARG A 195      14.778  52.821  -6.281  1.00  0.00           H  
ATOM   2790 2HH2 ARG A 195      14.266  52.523  -7.922  1.00  0.00           H  
ATOM   2791  N   ILE A 196      14.438  55.118  -3.324  1.00  0.00           N  
ATOM   2792  CA  ILE A 196      15.321  54.276  -2.482  1.00  0.00           C  
ATOM   2793  C   ILE A 196      16.835  54.499  -2.667  1.00  0.00           C  
ATOM   2794  O   ILE A 196      17.584  54.444  -1.692  1.00  0.00           O  
ATOM   2795  CB  ILE A 196      15.029  52.770  -2.619  1.00  0.00           C  
ATOM   2796  CG1 ILE A 196      13.664  52.436  -2.027  1.00  0.00           C  
ATOM   2797  CG2 ILE A 196      16.112  51.973  -1.924  1.00  0.00           C  
ATOM   2798  CD1 ILE A 196      13.205  51.062  -2.294  1.00  0.00           C  
ATOM   2799  H   ILE A 196      13.908  54.676  -4.076  1.00  0.00           H  
ATOM   2800  HA  ILE A 196      15.129  54.527  -1.449  1.00  0.00           H  
ATOM   2801  HB  ILE A 196      15.000  52.501  -3.673  1.00  0.00           H  
ATOM   2802 1HG1 ILE A 196      13.702  52.561  -0.951  1.00  0.00           H  
ATOM   2803 2HG1 ILE A 196      12.929  53.120  -2.439  1.00  0.00           H  
ATOM   2804 1HG2 ILE A 196      15.906  50.910  -2.031  1.00  0.00           H  
ATOM   2805 2HG2 ILE A 196      17.079  52.201  -2.370  1.00  0.00           H  
ATOM   2806 3HG2 ILE A 196      16.131  52.236  -0.866  1.00  0.00           H  
ATOM   2807 1HD1 ILE A 196      12.228  50.924  -1.841  1.00  0.00           H  
ATOM   2808 2HD1 ILE A 196      13.137  50.900  -3.352  1.00  0.00           H  
ATOM   2809 3HD1 ILE A 196      13.907  50.352  -1.867  1.00  0.00           H  
ATOM   2810  N   ASN A 197      17.299  54.662  -3.911  1.00  0.00           N  
ATOM   2811  CA  ASN A 197      18.731  54.822  -4.181  1.00  0.00           C  
ATOM   2812  C   ASN A 197      19.164  56.261  -3.887  1.00  0.00           C  
ATOM   2813  O   ASN A 197      18.411  57.025  -3.290  1.00  0.00           O  
ATOM   2814  CB  ASN A 197      19.087  54.408  -5.607  1.00  0.00           C  
ATOM   2815  CG  ASN A 197      18.585  55.340  -6.687  1.00  0.00           C  
ATOM   2816  OD1 ASN A 197      18.261  56.503  -6.423  1.00  0.00           O  
ATOM   2817  ND2 ASN A 197      18.515  54.842  -7.899  1.00  0.00           N  
ATOM   2818  H   ASN A 197      16.649  54.684  -4.674  1.00  0.00           H  
ATOM   2819  HA  ASN A 197      19.287  54.178  -3.498  1.00  0.00           H  
ATOM   2820 1HB  ASN A 197      20.169  54.315  -5.699  1.00  0.00           H  
ATOM   2821 2HB  ASN A 197      18.668  53.419  -5.795  1.00  0.00           H  
ATOM   2822 1HD2 ASN A 197      18.187  55.403  -8.662  1.00  0.00           H  
ATOM   2823 2HD2 ASN A 197      18.790  53.895  -8.065  1.00  0.00           H  
ATOM   2824  N   ASN A 198      20.375  56.642  -4.303  1.00  0.00           N  
ATOM   2825  CA  ASN A 198      20.928  57.950  -3.939  1.00  0.00           C  
ATOM   2826  C   ASN A 198      20.651  59.101  -4.926  1.00  0.00           C  
ATOM   2827  O   ASN A 198      21.267  60.164  -4.818  1.00  0.00           O  
ATOM   2828  CB  ASN A 198      22.426  57.822  -3.723  1.00  0.00           C  
ATOM   2829  CG  ASN A 198      22.779  57.025  -2.483  1.00  0.00           C  
ATOM   2830  OD1 ASN A 198      22.129  57.143  -1.439  1.00  0.00           O  
ATOM   2831  ND2 ASN A 198      23.799  56.208  -2.587  1.00  0.00           N  
ATOM   2832  H   ASN A 198      20.949  56.001  -4.828  1.00  0.00           H  
ATOM   2833  HA  ASN A 198      20.474  58.244  -2.990  1.00  0.00           H  
ATOM   2834 1HB  ASN A 198      22.880  57.344  -4.590  1.00  0.00           H  
ATOM   2835 2HB  ASN A 198      22.862  58.817  -3.632  1.00  0.00           H  
ATOM   2836 1HD2 ASN A 198      24.080  55.653  -1.802  1.00  0.00           H  
ATOM   2837 2HD2 ASN A 198      24.300  56.138  -3.450  1.00  0.00           H  
ATOM   2838  N   THR A 199      19.760  58.892  -5.894  1.00  0.00           N  
ATOM   2839  CA  THR A 199      19.387  59.964  -6.817  1.00  0.00           C  
ATOM   2840  C   THR A 199      18.332  60.820  -6.111  1.00  0.00           C  
ATOM   2841  O   THR A 199      17.823  60.410  -5.069  1.00  0.00           O  
ATOM   2842  CB  THR A 199      18.887  59.406  -8.163  1.00  0.00           C  
ATOM   2843  OG1 THR A 199      17.708  58.640  -7.960  1.00  0.00           O  
ATOM   2844  CG2 THR A 199      19.951  58.516  -8.781  1.00  0.00           C  
ATOM   2845  H   THR A 199      19.290  57.993  -5.962  1.00  0.00           H  
ATOM   2846  HA  THR A 199      20.259  60.589  -7.011  1.00  0.00           H  
ATOM   2847  HB  THR A 199      18.661  60.229  -8.838  1.00  0.00           H  
ATOM   2848  HG1 THR A 199      17.931  57.865  -7.416  1.00  0.00           H  
ATOM   2849 1HG2 THR A 199      19.589  58.124  -9.731  1.00  0.00           H  
ATOM   2850 2HG2 THR A 199      20.857  59.096  -8.948  1.00  0.00           H  
ATOM   2851 3HG2 THR A 199      20.170  57.689  -8.107  1.00  0.00           H  
ATOM   2852  N   ASN A 200      17.991  61.997  -6.646  1.00  0.00           N  
ATOM   2853  CA  ASN A 200      17.031  62.848  -5.934  1.00  0.00           C  
ATOM   2854  C   ASN A 200      15.751  63.217  -6.679  1.00  0.00           C  
ATOM   2855  O   ASN A 200      15.754  64.040  -7.599  1.00  0.00           O  
ATOM   2856  CB  ASN A 200      17.727  64.109  -5.463  1.00  0.00           C  
ATOM   2857  CG  ASN A 200      18.813  63.820  -4.452  1.00  0.00           C  
ATOM   2858  OD1 ASN A 200      18.539  63.360  -3.337  1.00  0.00           O  
ATOM   2859  ND2 ASN A 200      20.039  64.080  -4.824  1.00  0.00           N  
ATOM   2860  H   ASN A 200      18.405  62.306  -7.514  1.00  0.00           H  
ATOM   2861  HA  ASN A 200      16.705  62.307  -5.045  1.00  0.00           H  
ATOM   2862 1HB  ASN A 200      18.173  64.620  -6.318  1.00  0.00           H  
ATOM   2863 2HB  ASN A 200      16.998  64.786  -5.019  1.00  0.00           H  
ATOM   2864 1HD2 ASN A 200      20.798  63.902  -4.196  1.00  0.00           H  
ATOM   2865 2HD2 ASN A 200      20.217  64.451  -5.732  1.00  0.00           H  
ATOM   2866  N   PHE A 201      14.655  62.598  -6.249  1.00  0.00           N  
ATOM   2867  CA  PHE A 201      13.318  62.803  -6.796  1.00  0.00           C  
ATOM   2868  C   PHE A 201      12.488  63.559  -5.772  1.00  0.00           C  
ATOM   2869  O   PHE A 201      12.852  63.587  -4.592  1.00  0.00           O  
ATOM   2870  CB  PHE A 201      12.654  61.492  -7.170  1.00  0.00           C  
ATOM   2871  CG  PHE A 201      13.373  60.767  -8.258  1.00  0.00           C  
ATOM   2872  CD1 PHE A 201      14.167  61.445  -9.173  1.00  0.00           C  
ATOM   2873  CD2 PHE A 201      13.244  59.426  -8.390  1.00  0.00           C  
ATOM   2874  CE1 PHE A 201      14.823  60.772 -10.175  1.00  0.00           C  
ATOM   2875  CE2 PHE A 201      13.893  58.745  -9.398  1.00  0.00           C  
ATOM   2876  CZ  PHE A 201      14.684  59.418 -10.287  1.00  0.00           C  
ATOM   2877  H   PHE A 201      14.759  61.935  -5.493  1.00  0.00           H  
ATOM   2878  HA  PHE A 201      13.388  63.419  -7.694  1.00  0.00           H  
ATOM   2879 1HB  PHE A 201      12.596  60.842  -6.297  1.00  0.00           H  
ATOM   2880 2HB  PHE A 201      11.636  61.677  -7.495  1.00  0.00           H  
ATOM   2881  HD1 PHE A 201      14.280  62.526  -9.091  1.00  0.00           H  
ATOM   2882  HD2 PHE A 201      12.605  58.887  -7.690  1.00  0.00           H  
ATOM   2883  HE1 PHE A 201      15.450  61.318 -10.880  1.00  0.00           H  
ATOM   2884  HE2 PHE A 201      13.768  57.675  -9.492  1.00  0.00           H  
ATOM   2885  HZ  PHE A 201      15.195  58.880 -11.083  1.00  0.00           H  
ATOM   2886  N   THR A 202      11.400  64.185  -6.209  1.00  0.00           N  
ATOM   2887  CA  THR A 202      10.570  64.953  -5.291  1.00  0.00           C  
ATOM   2888  C   THR A 202       9.126  64.482  -5.176  1.00  0.00           C  
ATOM   2889  O   THR A 202       8.549  63.919  -6.107  1.00  0.00           O  
ATOM   2890  CB  THR A 202      10.543  66.414  -5.748  1.00  0.00           C  
ATOM   2891  OG1 THR A 202       9.958  66.479  -7.059  1.00  0.00           O  
ATOM   2892  CG2 THR A 202      11.946  66.979  -5.801  1.00  0.00           C  
ATOM   2893  H   THR A 202      11.144  64.130  -7.183  1.00  0.00           H  
ATOM   2894  HA  THR A 202      11.015  64.899  -4.298  1.00  0.00           H  
ATOM   2895  HB  THR A 202       9.939  66.996  -5.057  1.00  0.00           H  
ATOM   2896  HG1 THR A 202       9.886  67.401  -7.341  1.00  0.00           H  
ATOM   2897 1HG2 THR A 202      11.914  68.010  -6.130  1.00  0.00           H  
ATOM   2898 2HG2 THR A 202      12.394  66.929  -4.809  1.00  0.00           H  
ATOM   2899 3HG2 THR A 202      12.546  66.402  -6.500  1.00  0.00           H  
ATOM   2900  N   CYS A 203       8.514  64.831  -4.049  1.00  0.00           N  
ATOM   2901  CA  CYS A 203       7.098  64.592  -3.810  1.00  0.00           C  
ATOM   2902  C   CYS A 203       6.348  65.919  -3.771  1.00  0.00           C  
ATOM   2903  O   CYS A 203       5.225  66.012  -4.256  1.00  0.00           O  
ATOM   2904  CB  CYS A 203       6.886  63.825  -2.504  1.00  0.00           C  
ATOM   2905  SG  CYS A 203       7.635  62.150  -2.478  1.00  0.00           S  
ATOM   2906  H   CYS A 203       9.066  65.270  -3.331  1.00  0.00           H  
ATOM   2907  HA  CYS A 203       6.702  63.999  -4.624  1.00  0.00           H  
ATOM   2908 1HB  CYS A 203       7.317  64.398  -1.687  1.00  0.00           H  
ATOM   2909 2HB  CYS A 203       5.819  63.732  -2.298  1.00  0.00           H  
ATOM   2910  HG  CYS A 203       8.884  62.536  -2.722  1.00  0.00           H  
ATOM   2911  N   TRP A 204       7.007  66.950  -3.237  1.00  0.00           N  
ATOM   2912  CA  TRP A 204       6.424  68.279  -3.113  1.00  0.00           C  
ATOM   2913  C   TRP A 204       5.040  68.246  -2.483  1.00  0.00           C  
ATOM   2914  O   TRP A 204       4.870  67.631  -1.431  1.00  0.00           O  
ATOM   2915  OXT TRP A 204       4.234  69.115  -2.809  1.00  0.00           O  
ATOM   2916  CB  TRP A 204       6.380  68.943  -4.491  1.00  0.00           C  
ATOM   2917  CG  TRP A 204       7.742  69.339  -4.999  1.00  0.00           C  
ATOM   2918  CD1 TRP A 204       8.827  69.671  -4.242  1.00  0.00           C  
ATOM   2919  CD2 TRP A 204       8.174  69.427  -6.375  1.00  0.00           C  
ATOM   2920  NE1 TRP A 204       9.892  69.980  -5.049  1.00  0.00           N  
ATOM   2921  CE2 TRP A 204       9.512  69.834  -6.358  1.00  0.00           C  
ATOM   2922  CE3 TRP A 204       7.545  69.197  -7.602  1.00  0.00           C  
ATOM   2923  CZ2 TRP A 204      10.236  70.023  -7.524  1.00  0.00           C  
ATOM   2924  CZ3 TRP A 204       8.274  69.383  -8.771  1.00  0.00           C  
ATOM   2925  CH2 TRP A 204       9.584  69.787  -8.731  1.00  0.00           C  
ATOM   2926  H   TRP A 204       7.934  66.802  -2.880  1.00  0.00           H  
ATOM   2927  HA  TRP A 204       7.072  68.874  -2.471  1.00  0.00           H  
ATOM   2928 1HB  TRP A 204       5.925  68.272  -5.219  1.00  0.00           H  
ATOM   2929 2HB  TRP A 204       5.761  69.837  -4.443  1.00  0.00           H  
ATOM   2930  HD1 TRP A 204       8.843  69.698  -3.154  1.00  0.00           H  
ATOM   2931  HE1 TRP A 204      10.808  70.264  -4.731  1.00  0.00           H  
ATOM   2932  HE3 TRP A 204       6.503  68.877  -7.640  1.00  0.00           H  
ATOM   2933  HZ2 TRP A 204      11.279  70.340  -7.513  1.00  0.00           H  
ATOM   2934  HZ3 TRP A 204       7.776  69.201  -9.724  1.00  0.00           H  
ATOM   2935  HH2 TRP A 204      10.125  69.923  -9.668  1.00  0.00           H  
TER                                                                             
# All scores below are weighted scores, not raw scores.
#BEGIN_POSE_ENERGIES_TABLE /home/grads/bernardm/FoldingBenchMarks/RosettaFold/RoseTTAFold/results_pyrosetta_rerun/T1173.pdb/pdb-3track/model0_1_0.35.pdb
label fa_atr fa_rep fa_sol fa_intra_rep fa_intra_sol_xover4 lk_ball_wtd fa_elec hbond_sr_bb hbond_lr_bb hbond_bb_sc hbond_sc dslf_fa13 omega fa_dun p_aa_pp yhh_planarity ref rama_prepro cart_bonded total
weights 1 0.55 1 0.005 1 1 1 1 1 1 1 1.25 0.4 0.7 0.6 0.625 1 0.45 0.5 NA
pose -969.962 125.102 541.158 2.53821 29.9189 -29.9214 -220.173 -34.5184 -63.1739 -43.8305 -15.956 0 8.88999 209.558 -45.0491 0.05521 113.585 51.0099 138.132 -202.637
ASN:NtermProteinFull_1 -2.41952 0.12858 3.14195 0.00431 0.26105 0.23402 -2.93558 0 0 -0.79117 0 0 0.00814 2.83284 0 0 -1.34026 0 0.10427 -0.77138
ALA_2 -2.04627 0.2103 1.09749 0.0013 0 0.00144 -1.00088 0 0 -0.79117 0 0 0.01113 0 -0.5448 0 1.32468 -0.03096 0.19372 -1.57403
SER_3 -2.62544 0.10669 2.94205 0.00267 0.05012 0.03598 -1.95228 0 0 0 0 0 -0.02186 0.27459 -0.34129 0 -0.28969 -0.04527 0.16838 -1.69535
ILE_4 -4.96496 0.57661 0.12881 0.03232 0.08061 -0.32974 -0.42349 0 0 0 0 0 -0.02961 0.34393 -0.7422 0 2.30374 -0.19448 0.26038 -2.95809
ASN_5 -4.56876 0.22796 3.53747 0.0048 0.23149 -0.35495 -2.10469 0 0 0 0 0 0.01869 1.47206 0.41143 0 -1.34026 -0.05633 0.25286 -2.26822
PHE_6 -4.06839 0.40464 0.22044 0.02578 0.30121 -0.31628 -0.4287 0 0 0 0 0 0.26711 1.66584 -0.19852 0 1.21829 0.21516 0.48784 -0.20559
VAL_7 -4.77934 0.52354 2.38695 0.01942 0.04331 0.13266 -1.90513 0 0 0 0 0 -0.03664 0.07209 -0.78081 0 2.64269 -0.10911 0.55739 -1.23297
ALA_8 -2.4059 0.2561 0.62764 0.00139 0 -0.08023 -0.18849 0 0 0 0 0 0.00904 0 -0.13427 0 1.32468 -0.55376 0.19438 -0.94942
THR_9 -3.97227 0.3353 2.43583 0.00486 0.0604 -0.11693 -0.73925 0 0 0 -0.43659 0 0.0046 0.03887 -0.6471 0 1.15175 -0.37211 0.51558 -1.73706
GLU_10 -2.55393 0.3012 2.54923 0.00496 0.21983 -0.04258 -0.39091 0 0 0 0 0 0.00245 2.62745 0.02089 0 -2.72453 -0.00185 0.69118 0.70338
ALA_11 -1.31362 0.20714 1.08597 0.0014 0 -0.10508 -0.28808 0 0 0 0 0 -0.06962 0 0.03459 0 1.32468 -0.24598 0.32605 0.95745
HIS_12 -1.59684 0.08122 1.28 0.00456 0.34803 -0.16124 -0.03116 0 0 0 0 0 0.0614 1.68691 -0.00416 0 -0.30065 -0.39057 0.18199 1.15948
THR_13 -4.48512 0.54711 3.658 0.00947 0.09133 -0.02973 -2.25924 0 0 -1.12956 -0.76551 0 -0.00103 0.21614 0.18549 0 1.15175 0.19904 0.36624 -2.24561
ALA_14 -1.33557 0.11185 1.31426 0.00149 0 -0.1397 0.29783 0 0 0 0 0 -0.08872 0 -0.23411 0 1.32468 -0.01471 0.31373 1.55102
SER_15 -2.10603 0.29957 2.15544 0.00167 0.05567 -0.00647 -0.33068 0 0 -1.12956 -0.76551 0 -0.03731 0.16285 -0.31456 0 -0.28969 -0.66501 0.13819 -2.83143
ALA_16 -2.62581 0.34207 1.85377 0.00151 0 -0.18638 -0.67465 0 0 0 0 0 0.02082 0 0.62613 0 1.32468 0.37085 0.20838 1.26138
GLY_17 -1.43389 0.06572 1.65056 4e-05 0 -0.0872 -0.69416 0 0 0 0 0 -0.19911 0 -1.3239 0 0.79816 0.64127 0.19675 -0.38576
GLY_18 -1.64238 0.15029 1.16662 2e-05 0 -0.00931 -0.1846 0 0 0 0 0 -0.19763 0 -1.31167 0 0.79816 0.06096 0.23489 -0.93465
ALA_19 -4.10707 0.72683 2.41357 0.0012 0 0.19375 -0.65745 0 0 0 0 0 0.12423 0 0.80267 0 1.32468 1.69733 0.43844 2.95817
LYS_20 -6.23824 0.40651 3.69434 0.00934 0.22707 -0.00493 -1.95192 0 0 0 0 0 0.02278 0.82912 0.22095 0 -0.71458 1.66919 0.37815 -1.45222
ILE_21 -6.6296 0.71147 1.63957 0.03166 0.06972 0.05254 -2.35009 0 0 0 0 0 -0.06371 0.25362 -0.73179 0 2.30374 -0.08534 0.23698 -4.56125
ILE_22 -7.41568 0.72945 2.77058 0.03192 0.07611 -0.21254 -2.50854 0 0 0 0 0 -0.02263 0.14497 -0.70747 0 2.30374 -0.33195 0.27792 -4.86411
PHE_23 -7.33384 0.79415 2.08484 0.02603 0.23488 0.10704 -3.4084 0 0 0 0 0 -0.06347 2.09605 -0.22622 0 1.21829 -0.10542 0.32384 -4.25223
ASN_24 -5.9779 0.6591 4.84217 0.00576 0.25717 -0.25367 -2.56003 0 0 0 0 0 0.02178 1.74944 0.40518 0 -1.34026 0.19363 0.33769 -1.65995
THR_25 -4.53298 0.27782 3.91987 0.00656 0.08896 -0.04767 -2.57805 0 0 0 0 0 0.00751 0.05629 -0.32662 0 1.15175 -0.04114 0.20441 -1.81329
THR_26 -4.52999 0.39573 4.10035 0.00771 0.05482 0.31074 -3.13474 0 0 -0.64273 -0.33362 0 0.02751 0.09714 -0.0562 0 1.15175 -0.08478 0.29261 -2.34368
ASN_27 -3.49625 0.45491 2.98143 0.00425 0.31364 -0.2229 -0.41603 0 0 -1.193 0 0 -0.009 2.6692 0.226 0 -1.34026 0.03329 0.4518 0.45708
ASN_28 -1.74709 0.23021 1.96906 0.00562 0.24996 -0.13235 -0.2693 0 0 0 0 0 -0.01182 1.07973 0.26911 0 -1.34026 -0.01488 0.32575 0.61375
GLY_29 -1.49078 0.22266 1.41512 0.00014 0 -0.11312 -0.45523 0 0 -1.193 0 0 0.0506 0 0.15113 0 0.79816 0.77974 0.13939 0.3048
ALA_30 -2.92499 0.30759 1.34945 0.00139 0 -0.17098 -0.14565 0 0 0 0 0 0.03317 0 -0.55179 0 1.32468 0.73198 0.18198 0.13684
THR_31 -0.99507 0.07218 0.59951 0.00684 0.06432 -0.15766 0.30791 0 0 0 0 0 -0.03205 0.00563 -0.66925 0 1.15175 -0.10653 0.18773 0.43532
GLY_32 -1.60007 0.18331 1.73921 0.00015 0 0.07115 -0.90723 0 0 -0.64273 0 0 -0.07454 0 -0.9379 0 0.79816 -0.01994 0.06788 -1.32256
SER_33 -2.14013 0.13113 2.13019 0.00115 0.02287 -0.35246 -1.00911 0 0 0 -0.33362 0 0.01532 0.92553 -0.3111 0 -0.28969 0.03562 0.08645 -1.08786
THR_34 -3.89065 0.25993 3.70967 0.00943 0.0544 -0.2321 -2.05582 0 0 0 0 0 -0.02518 0.05527 -0.22256 0 1.15175 -0.00705 0.17582 -1.01709
GLU_35 -3.77305 0.38029 2.01989 0.00496 0.2778 -0.37765 -0.83657 0 0 0 0 0 -0.01525 2.93612 0.03458 0 -2.72453 -0.05469 0.24107 -1.88703
LYS_36 -5.32259 0.30859 4.09269 0.01617 0.30507 -0.10399 -2.36351 0 0 0 0 0 0.01259 1.3718 -0.13425 0 -0.71458 0.18249 0.2487 -2.10081
VAL_37 -6.22201 0.75376 1.45847 0.01814 0.04274 0.09786 -2.03245 0 0 0 0 0 -0.07247 0.05337 -0.7172 0 2.64269 0.11126 0.26927 -3.59658
VAL_38 -6.09904 0.54773 2.19661 0.01721 0.0449 -0.16439 -2.41102 0 0 0 0 0 -0.05164 0.04749 -0.75112 0 2.64269 -0.35569 0.23891 -4.09735
ILE_39 -7.21265 1.00065 1.67498 0.02994 0.11932 0.09205 -2.25507 0 0 0 0 0 -0.01817 2.44889 -0.73649 0 2.30374 -0.40882 0.31149 -2.65013
ASP_40 -4.7208 0.39939 5.01915 0.00271 0.26523 -0.29411 -3.43652 0 0 -0.87097 0 0 0.05575 3.1387 -0.07853 0 -2.14574 -0.29758 0.40701 -2.55632
GLN_41 -4.31089 0.36499 4.23133 0.01146 0.27028 0.01477 -2.46307 0 0 -0.87097 -0.43659 0 -0.01075 3.58027 -0.1235 0 -1.45095 -0.30071 0.30221 -1.1921
ASN_42 -3.72572 0.38876 4.10024 0.00908 0.60699 -0.73059 -0.37727 0 0 -0.75427 0 0 -0.04145 2.149 -0.39495 0 -1.34026 -0.56692 0.21877 -0.45862
GLY_43 -2.72574 0.09833 2.41925 6e-05 0 -0.26222 -1.09154 0 0 0 0 0 -0.1236 0 -1.44168 0 0.79816 -0.83242 0.28824 -2.87317
ASN_44 -6.89747 0.61425 5.63959 0.00681 0.26165 -0.84125 -1.45929 0 0 -0.75427 0 0 0.03673 1.9278 0.15545 0 -1.34026 -0.5194 0.2818 -2.88787
VAL_45 -6.26481 0.89274 0.84673 0.02452 0.04991 -0.23119 -0.06744 0 0 0 0 0 0.0293 0.06454 -0.71238 0 2.64269 -0.19175 0.26972 -2.64741
GLY_46 -3.90201 0.38627 2.82321 8e-05 0 0.10817 -1.91895 0 0 0 0 0 -0.0751 0 0.69024 0 0.79816 0.44242 0.26805 -0.37946
VAL_47 -3.03303 0.40266 0.47741 0.01974 0.04669 -0.11083 0.10801 0 0 0 0 0 0.13202 0.04175 -0.5862 0 2.64269 0.50238 0.25673 0.90002
GLY_48 -1.56734 0.13464 1.14447 7e-05 0 -0.05278 -1.09565 0 0 0 0 0 -0.12695 0 -1.40119 0 0.79816 -0.52319 0.32681 -2.36295
VAL_49 -1.46511 0.20344 0.92837 0.02125 0.0485 -0.19581 0.36206 0 0 0 0 0 0.13555 0.00285 -0.44618 0 2.64269 -0.21118 0.28729 2.31373
GLY_50 -1.65874 0.13654 1.17216 0.00016 0 -0.13635 -0.08622 0 0 0 0 0 -0.07962 0 -1.51535 0 0.79816 0.77232 0.21959 -0.37735
ALA_51 -1.25035 0.38738 0.75987 0.0013 0 -0.10916 -0.07729 0 0 0 0 0 -0.02915 0 -0.12222 0 1.32468 0.20264 0.61832 1.70601
PRO_52 -4.85014 0.79862 2.29554 0.00393 0.11102 -0.22088 0.11042 0 0 0 0 0 0.03966 0.05121 -0.90444 0 -1.64321 -0.49889 0.76062 -3.94654
THR_53 -1.02393 0.06754 0.68372 0.00702 0.07217 -0.08584 0.07057 0 0 0 0 0 -0.04815 0.01223 -0.60706 0 1.15175 -0.28841 0.27416 0.28578
ALA_54 -2.68801 0.14311 2.23001 0.00128 0 -0.29622 -0.90817 0 0 0 0 0 0.0807 0 -0.55072 0 1.32468 -0.18351 0.12029 -0.72655
LYS_55 -3.81072 0.32667 2.43108 0.02558 0.33786 -0.41156 0.12965 0 0 0 0 0 0.13531 1.92329 0.20193 0 -0.71458 0.22 0.28228 1.07678
MET_56 -3.96493 0.45646 1.89097 0.01523 0.14915 0.03967 -0.64357 0 0 0 0 0 -0.0568 1.43258 0.37141 0 1.65735 0.53936 0.37096 2.25785
ASP_57 -3.08489 0.26118 3.77965 0.00309 0.26312 -0.43709 -2.76716 0 0 0 -0.35491 0 0.02441 1.61646 -0.00519 0 -2.14574 0.0244 0.33147 -2.4912
VAL_58 -4.697 0.36258 3.01955 0.02096 0.05671 -0.10667 -0.70252 0 0 0 0 0 0.0489 0.02794 -0.34784 0 2.64269 -0.14278 0.32395 0.50646
ASN_59 -1.90863 0.0903 1.70592 0.00674 0.27684 -0.15022 0.36104 0 0 0 0 0 -0.03115 1.12939 0.0676 0 -1.34026 0.07893 0.22828 0.51479
GLY_60 -0.99846 0.10863 0.70962 6e-05 0 -0.13217 0.14713 0 0 0 0 0 0.00535 0 0.37029 0 0.79816 0.00953 0.1066 1.12474
GLY_61 -2.09838 0.25373 1.83465 4e-05 0 -0.28189 0.01506 0 0 0 0 0 0.0384 0 -0.96217 0 0.79816 1.14308 0.21656 0.95724
ILE_62 -2.55482 0.04393 1.86924 0.04195 0.0811 0.21785 -0.58843 0 0 -0.42609 0 0 0.12889 0.18895 -0.24231 0 2.30374 1.03488 0.48013 2.579
LYS_63 -4.94614 0.25211 4.79795 0.01026 0.16851 -0.18334 -2.63697 0 0 0 -0.35491 0 0.00034 1.1182 0.07305 0 -0.71458 -0.10375 0.4851 -2.03419
GLN_64 -4.48575 0.93037 2.59512 0.00629 0.23415 -0.11835 -0.70428 0 0 0 -0.72096 0 0.00056 3.17577 0.09849 0 -1.45095 0.31333 1.33072 1.20452
PRO_65 -3.15701 1.02287 1.61817 0.00273 0.06739 -0.01588 -0.99702 0 0 0 0 0 0.16429 0.0498 -0.95602 0 -1.64321 0.12187 1.45145 -2.27057
ASN_66 -4.16838 0.48343 2.21 0.01056 0.75296 -0.03536 -0.55014 0 0 -0.22209 0 0 -0.01711 3.42071 -0.50165 0 -1.34026 -0.13278 0.90702 0.81691
TYR_67 -7.21873 0.8311 3.14745 0.02584 0.55661 -0.14627 -2.91875 0 0 0 0 0 0.28066 2.44716 -0.29521 0.04649 0.58223 0.06879 1.06942 -1.52322
GLY_68 -3.21595 0.25267 1.50524 6e-05 0 -0.10222 -1.26355 0 0 0 0 0 -0.04476 0 0.27588 0 0.79816 1.57764 0.65512 0.43829
ILE_69 -7.70513 1.70938 1.97214 0.02202 0.10907 -0.1939 -0.92071 0 0 0 0 0 -0.00477 2.963 -0.22629 0 2.30374 1.5919 0.63434 2.25479
ILE_70 -8.44828 1.31511 -0.04129 0.03967 0.1153 -0.01553 -1.83914 0 0 0 0 0 -0.05031 2.39719 -0.76624 0 2.30374 -0.22075 0.92974 -4.28078
SER_71 -5.63999 0.9129 4.17334 0.00158 0.03195 0.066 -1.06548 0 0 -0.44672 0 0 -0.03584 0.25254 -0.45221 0 -0.28969 0.40213 1.21068 -0.87882
ALA_72 -4.56597 0.61604 1.78318 0.00622 0 -0.09581 -0.73186 0 0 -0.44672 0 0 0.21647 0 0.34419 0 1.32468 1.89041 1.74335 2.08418
VAL_73 -5.32208 0.67897 1.4401 0.04289 0.0756 -0.07553 -0.73145 0 0 0 0 0 0.01124 1.11979 0.12476 0 2.64269 1.07213 1.5824 2.66151
ARG_74 -7.84833 1.5205 6.05534 0.03858 0.50052 0.08407 -3.17935 0 0 -1.04053 -0.45058 0 0.02054 3.4011 -0.03217 0 -0.09474 -0.24508 1.59476 0.32464
ASN_75 -4.24845 0.38206 3.8774 0.00858 0.32146 0.04733 -1.22995 0 0 -0.66503 0 0 -0.04194 1.52605 -0.25537 0 -1.34026 -0.26063 1.62731 -0.25145
SER_76 -2.64683 0.28389 3.31896 0.00243 0.0699 0.00432 -1.7648 0 0 -1.29726 0 0 0.00909 0.5942 0.3962 0 -0.28969 0.50403 0.98388 0.16831
GLY_77 -1.55 0.33168 1.50559 7e-05 0 -0.19831 0.5537 0 0 0 0 0 -0.01562 0 0.26663 0 0.79816 0.80039 0.46838 2.96068
GLY_78 -2.42472 0.22432 1.63489 5e-05 0 -0.34422 0.26096 0 0 0 0 0 -0.14631 0 -1.43031 0 0.79816 -0.39366 0.14305 -1.6778
VAL_79 -4.07279 0.3308 2.97527 0.01786 0.04103 -0.27419 -1.26519 0 0 0 0 0 -0.00073 0.03107 -0.77754 0 2.64269 -0.62564 0.1575 -0.81985
THR_80 -3.75503 0.56056 2.24538 0.0131 0.05549 -0.4418 -1.19427 0 0 -1.10962 0 0 -0.0084 0.1105 -0.07166 0 1.15175 -0.11287 0.30037 -2.25651
ALA_81 -3.12136 0.41042 1.7403 0.00127 0 -0.05629 -0.60884 0 0 0 0 0 -0.00121 0 0.16096 0 1.32468 0.21314 0.36443 0.42749
SER_82 -2.27425 0.1705 1.33383 0.00157 0.07365 -0.11195 -0.53275 0 0 0 0 0 0.03638 0.10612 -0.3971 0 -0.28969 -0.1239 0.2031 -1.80448
MET_83 -7.50909 0.98271 3.38008 0.01549 0.18336 0.07111 -0.80052 0 0 0 0 0 0.20196 1.80096 0.18884 0 1.65735 -0.16646 0.76725 0.77306
PRO_84 -2.79164 0.62976 1.46912 0.00288 0.03971 -0.12735 0.29003 0 0 0 0 0 -0.18081 0.23881 -0.73964 0 -1.64321 0.23313 0.9351 -1.64411
TRP_85 -5.78987 0.6612 1.57056 0.04235 0.33767 -0.20956 0.2807 0 0 0 0 0 -0.10034 3.49371 0.08025 0 2.26099 -0.06854 0.47344 3.03257
THR_86 -5.41769 0.82366 3.66141 0.0414 0.10205 -0.28236 -2.05693 0 0 0 0 0 0.31994 0.02093 0.21706 0 1.15175 -0.00296 1.20096 -0.22077
ASN_87 -3.30364 0.28529 1.62157 0.00624 0.29677 -0.17506 -0.09429 0 0 0 0 0 0.14459 1.90281 -0.54744 0 -1.34026 0.16204 1.21475 0.17336
ALA_88 -7.52603 1.75734 2.24426 0.00319 0 -0.30896 -1.94975 0 0 0 0 0 -0.00544 0 0.02784 0 1.32468 0.42741 0.6346 -3.37085
TYR_89 -9.64251 1.18529 2.6454 0.03183 0.22613 -0.4516 -1.36398 0 0 0 0 0 0.01452 3.60731 -0.1812 0.00083 0.58223 0.45567 0.56469 -2.32537
VAL_90 -8.19881 1.04978 2.00092 0.02781 0.05211 -0.06815 -1.7189 0 0 0 0 0 0.05087 0.06762 -0.63499 0 2.64269 -0.09336 0.68401 -4.13842
LEU_91 -8.71288 1.46772 3.08704 0.11077 0.29058 -0.23155 -0.5665 0 0 0 0 0 0.01348 0.5761 -0.17304 0 1.66147 0.06589 1.78573 -0.62519
ALA_92 -6.12637 1.72308 3.14512 0.007 0 -0.10792 -1.59466 0 0 -1.0248 0 0 -0.08435 0 0.30022 0 1.32468 0.41288 2.09358 0.06846
HIS_93 -5.39609 0.83216 4.24218 0.00365 0.2858 0.04814 -2.0904 0 0 -0.42609 0 0 -0.02091 1.2318 -0.06252 0 -0.30065 0.00776 1.17736 -0.4678
GLN_94 -3.2467 0.54472 2.75749 0.00747 0.60156 -0.03789 0.18686 0 0 0 0 0 -0.01929 2.32382 0.92303 0 -1.45095 4.71774 0.57277 7.88062
GLY_95 -1.67953 0.07923 1.54743 8e-05 0 -0.14919 0.02352 0 0 0 0 0 -0.05202 0 0.7563 0 0.79816 5.21192 0.37985 6.91576
GLU_96 -3.46774 0.46367 3.12095 0.00754 0.28358 0.12896 -2.57252 0 0 0 -0.72096 0 0.19049 2.68261 0.04487 0 -2.72453 0.22029 0.80104 -1.54173
MET_97 -5.63759 0.4797 2.29887 0.0143 0.18188 -0.21386 -0.26601 0 0 0 0 0 0.00668 2.17167 0.00566 0 1.65735 0.26773 0.99889 1.96528
HIS_D_98 -5.97514 0.53802 4.79824 0.00398 0.35846 0.45188 -3.30267 0 0 -0.87402 -0.67059 0 -0.0401 1.90308 0.04024 0 -0.30065 0.30382 0.62439 -2.14106
GLN_99 -8.38485 0.66855 7.09904 0.00646 0.48022 -0.01434 -3.63591 0 0 -1.69107 0 0 0.01691 3.77079 0.00735 0 -1.45095 0.0207 0.61998 -2.48711
TRP_100 -11.0053 1.49441 2.59395 0.0241 0.30618 -0.16105 -0.88911 0 0 0 -0.67059 0 0.00275 2.50676 -0.3237 0 2.26099 0.13319 0.6917 -3.03571
VAL_101 -8.15708 1.07193 2.07804 0.02548 0.05615 0.02817 -2.28914 0 0 0 0 0 0.20311 0.04841 0.24976 0 2.64269 0.47264 1.21658 -2.35327
ALA_102 -6.59908 1.26002 2.29485 0.0018 0 -0.21087 0.77881 0 0 0 0 0 -0.01497 0 -0.18644 0 1.32468 0.04467 1.2743 -0.03222
GLY_103 -3.7783 0.17336 2.73288 4e-05 0 0.05236 -1.70228 0 0 0 0 0 0.11057 0 0.32157 0 0.79816 -0.34192 0.72628 -0.90728
GLY_104 -2.18134 0.43537 1.92609 0.00029 0 -0.10433 0.56214 0 0 0 0 0 0.13262 0 -1.1686 0 0.79816 0.33125 1.23375 1.96542
PRO_105 -1.91528 0.30513 0.92057 0.00326 0.0814 -0.30568 -0.47875 0 0 0 0 0 -0.02045 0.09425 -1.05734 0 -1.64321 0.01702 1.13608 -2.863
ILE_106 -6.85019 0.75686 1.5809 0.02313 0.10462 0.16092 -0.57108 0 0 0 0 0 0.25926 2.33648 -0.73054 0 2.30374 -0.52076 0.62092 -0.52575
LEU_107 -6.43006 0.55366 3.31999 0.03355 0.23015 -0.43248 -0.68357 0 0 0 0 0 0.03028 1.4253 0.0168 0 1.66147 0.00689 0.7251 0.45709
GLN_108 -7.30541 0.92222 6.70603 0.0263 0.78326 -0.10773 -2.36151 0 0 0 -1.49386 0 0.04478 1.79491 -0.0188 0 -1.45095 0.36857 0.97779 -1.1144
ASP_109 -2.77852 0.12519 3.25342 0.0043 0.3335 0.02504 -0.60727 0 0 0 0 0 -0.04369 1.69496 -0.21978 0 -2.14574 -0.0335 0.7513 0.35921
SER_110 -3.58406 0.32087 3.51337 0.00132 0.03018 -0.13681 -2.12263 0 0 -1.09343 0 0 0.06653 0.37756 -0.02974 0 -0.28969 0.69042 0.45008 -1.80604
VAL_111 -2.88917 0.31552 0.32499 0.0209 0.03758 -0.08079 -0.37083 0 0 -0.27637 0 0 -0.15633 0.34176 0.5198 0 2.64269 1.05879 0.56477 2.0533
THR_112 -6.27114 1.11695 4.28844 0.00749 0.06574 -0.14805 -2.63954 0 0 -0.91913 -0.77351 0 0.05822 0.43343 -0.20137 0 1.15175 0.21612 1.19816 -2.41644
GLY_113 -2.72243 0.4071 2.63389 5e-05 0 -0.28217 -0.68365 0 0 0 0 0 0.08699 0 0.1295 0 0.79816 0.54847 1.12544 2.04135
CYS_114 -3.18038 0.66753 2.14553 0.00402 0.03139 -0.3411 0.04449 0 0 0 0 0 -0.03669 0.69471 0.24964 0 3.25479 0.30299 0.32494 4.16187
ASN_115 -4.99284 0.43432 4.59172 0.0068 0.30818 -0.1046 -1.18411 0 0 0 -0.64878 0 -0.0011 1.66518 -0.87102 0 -1.34026 -0.50779 0.3835 -2.26079
ALA_116 -3.84404 0.50873 0.88745 0.00126 0 -0.18151 0.14956 0 0 0 0 0 -0.03219 0 0.42718 0 1.32468 0.55669 0.46238 0.26018
GLY_117 -2.43833 0.3801 2.39201 0.00011 0 0.05324 0.63616 0 0 0 0 0 -0.01048 0 -0.65019 0 0.79816 0.67689 0.7296 2.56729
PRO_118 -2.09546 0.4142 1.37166 0.00216 0.03365 -0.13509 0.01924 0 0 0 0 0 0.02677 0.03214 0.10805 0 -1.64321 -0.07763 0.7271 -1.21643
ASP_119 -6.89721 1.05668 7.23863 0.0026 0.82984 -0.00812 -5.21484 0 0 -0.63222 -0.45058 0 0.80387 2.9395 -0.57975 0 -2.14574 0.17769 1.32067 -1.55899
ALA_120 -5.00109 1.09819 3.96137 0.00196 0 -0.15302 -2.27667 0 0 0 0 0 -0.08452 0 -0.19434 0 1.32468 -0.18882 1.66216 0.14992
GLY_121 -4.35855 0.93026 3.13246 9e-05 0 0.14751 -1.40574 0 0 -1.10962 0 0 -0.13719 0 0.38695 0 0.79816 -0.08448 0.68043 -1.01972
VAL_122 -8.34859 2.5507 3.33271 0.05121 0.08219 -0.19424 -0.49274 0 0 0 0 0 -0.14731 1.03496 0.55761 0 2.64269 0.23738 0.65619 1.96276
LYS_123 -9.53327 2.19928 7.67317 0.0159 0.31799 -0.34231 -3.01307 0 0 0 -0.64878 0 0.09401 3.36188 -0.02553 0 -0.71458 0.29613 0.86769 0.54852
PHE_124 -10.4589 2.72445 3.33392 0.03759 0.32879 0.06886 -0.3007 0 0 0 0 0 -0.07157 1.87461 0.42281 0 1.21829 0.35258 0.78791 0.31863
ASP_125 -9.2917 1.49504 10.3769 0.00461 0.67977 -0.37545 -5.58044 0 0 -0.55744 -0.43919 0 -0.03459 1.39909 -0.46164 0 -2.14574 0.05004 1.16348 -3.71725
SER_126 -6.0955 1.3729 6.52503 0.00297 0.05298 0.27162 -1.92837 0 0 0 -1.07649 0 -0.01863 0.55071 -0.10634 0 -0.28969 0.45411 1.33696 1.05226
ILE_127 -6.9225 0.84098 1.74391 0.02635 0.06758 -0.27198 -0.67235 0 0 -0.91913 0 0 -0.01781 0.23105 -0.47367 0 2.30374 0.28366 0.9204 -2.85978
ALA_128 -5.50559 0.61246 1.71057 0.00141 0 -0.01693 -1.86594 0 0 0 0 0 -0.00435 0 -0.45948 0 1.32468 -0.23382 0.42356 -4.01343
THR_129 -5.67812 1.23527 2.73516 0.00669 0.04759 -0.19106 -1.14857 0 0 0 0 0 0.41817 0.68566 -0.19949 0 1.15175 0.00927 0.79076 -0.13692
SER_130 -6.60529 1.42194 4.92494 0.00189 0.03266 0.11801 -2.04426 0 0 -1.36364 0 0 0.0511 1.72616 -0.37627 0 -0.28969 0.14563 1.4805 -0.77632
TRP_131 -8.8945 1.3182 2.25113 0.06786 0.48438 -0.05116 0.3607 0 0 -0.33883 0 0 0.19062 3.75027 0.00561 0 2.26099 2.01271 2.14093 5.55891
GLY_132 -3.97997 0.34462 3.48945 3e-05 0 0.07156 -1.31831 0 0 0 0 0 0.18057 0 -1.04124 0 0.79816 3.29444 1.61826 3.45756
GLY_133 -2.18115 0.55589 2.17901 0.00017 0 -0.08289 0.33134 0 0 0 0 0 -0.10801 0 -1.35368 0 0.79816 2.09179 1.22166 3.45229
PRO_134 -2.26822 0.4801 0.66931 0.00305 0.06047 -0.07928 0.13415 0 0 0 0 0 0.0096 0.08758 0.02623 0 -1.64321 0.92393 1.20893 -0.38737
TYR_135 -6.45625 0.954 2.64183 0.02291 0.2364 -0.11942 -0.93972 0 0 0 0 0 0.07685 1.5361 -0.2888 0.00604 0.58223 0.30432 0.7596 -0.68393
LYS_136 -4.26684 0.32714 3.05458 0.01653 0.21958 -0.22057 -1.9155 0 0 -0.88461 0 0 0.14278 2.0459 -0.12466 0 -0.71458 0.27626 0.66856 -1.37544
VAL_137 -7.72158 1.20987 1.97013 0.02066 0.04939 -0.12429 -2.1972 0 0 0 0 0 -0.04161 0.03562 -0.64709 0 2.64269 0.06463 0.5021 -4.23667
ILE_138 -5.65899 0.41893 3.11777 0.03042 0.08004 0.01405 -2.52473 0 0 0 0 0 -0.02508 0.18997 -0.75971 0 2.30374 -0.37541 0.45341 -2.73559
PHE_139 -10.5591 1.23636 0.46775 0.02713 0.2709 -0.11421 -2.29764 0 0 0 0 0 -0.01289 2.14349 -0.27557 0 1.21829 -0.30424 1.03388 -7.16581
HIS_D_140 -6.34171 0.44646 4.56963 0.00387 0.28288 -0.03127 -2.24553 0 0 0 0 0 0.80486 1.66031 -0.36547 0 -0.30065 -0.14314 1.25383 -0.40594
THR_141 -6.05369 0.62105 4.6645 0.03607 0.0938 -0.43313 -2.37689 0 0 -1.02765 -0.43919 0 0.06792 1.77725 0.08759 0 1.15175 0.01244 1.16054 -0.65765
THR_142 -5.38173 0.40807 5.99475 0.00679 0.09594 -0.08946 -3.3319 0 0 -1.16373 0 0 1.03887 0.02082 -0.39616 0 1.15175 0.15857 1.38861 -0.0988
GLY_143 -3.93803 0.47516 3.39378 0.0002 0 -0.05083 -1.48399 0 0 -1.02765 0 0 -0.01088 0 0.10594 0 0.79816 1.50823 1.28542 1.0555
SER_144 -2.08494 0.10953 2.48044 0.00219 0.05015 -0.16772 -0.11761 0 0 0 0 0 0.11627 0.10793 -0.12628 0 -0.28969 1.08815 0.90611 2.07453
ASN_145 -2.9695 0.33713 3.43329 0.00532 0.30577 -0.35398 -1.01275 0 0 0 0 0 0.74927 1.48837 -0.71522 0 -1.34026 -0.06672 0.70184 0.56255
GLY_146 -4.61439 0.55433 3.40987 0 0 0.09937 -2.79026 0 0 -1.04053 0 0 0.0007 0 1.00751 0 0.79816 0.6103 1.57837 -0.38657
ALA_147 -5.08783 0.26626 2.653 0.00131 0 0.10314 -0.70031 0 0 -0.60628 0 0 0.06882 0 -0.39006 0 1.32468 0.55839 1.63035 -0.17855
ILE_148 -9.1535 1.29657 1.0414 0.03007 0.07694 -0.14903 -1.7922 0 0 0 0 0 0.53447 1.35044 0.02941 0 2.30374 0.26131 1.00698 -3.16339
HIS_D_149 -5.92179 0.76924 3.21846 0.00533 0.3201 -0.19527 -1.90743 0 0 0 0 0 0.38897 2.78413 0.06348 0 -0.30065 0.14728 1.08151 0.45337
LEU_150 -8.54468 1.33223 0.35455 0.01961 0.0985 0.16466 -0.67471 0 0 0 0 0 0.06225 0.16096 -0.12916 0 1.66147 0.33674 1.72848 -3.4291
GLU_151 -4.12357 0.4064 3.12235 0.00815 0.33278 -0.09722 -2.01389 0 0 0 0 0 -0.01951 2.45695 0.3406 0 -2.72453 0.38368 1.16145 -0.76636
TRP_152 -11.0557 2.93909 1.64282 0.04115 0.40626 -0.35747 -0.02664 0 0 0 0 0 0.00992 2.77893 -0.32022 0 2.26099 0.23264 0.66462 -0.78365
SER_153 -2.53479 0.15723 2.56216 0.00459 0.09426 -0.1109 -1.30705 0 0 -0.88461 0 0 -0.00383 0.48724 -0.10593 0 -0.28969 0.64639 0.71506 -0.56986
GLY_154 -3.34144 0.419 1.5508 0.00012 0 -0.04207 -0.04716 0 0 0 0 0 -0.06334 0 -1.5165 0 0.79816 1.1375 0.27997 -0.82497
TRP_155 -10.0196 1.46888 2.89836 0.07404 0.08164 -0.22089 0.0971 0 0 -0.22209 0 0 0.0157 3.77483 0.01779 0 2.26099 0.84773 0.68491 1.75935
GLN_156 -5.05099 0.5585 2.96219 0.00846 0.19498 -0.25763 -0.57033 0 0 0 0 0 -0.00737 2.65447 0.09303 0 -1.45095 0.15555 0.57376 -0.13633
VAL_157 -6.71622 0.83136 1.15201 0.01415 0.03608 -0.1826 -1.80507 0 0 0 0 0 -0.03901 0.12265 -0.69507 0 2.64269 -0.22308 0.28001 -4.58211
SER_158 -4.11884 0.38086 3.52774 0.00219 0.07106 0.01577 -2.64043 0 0 0 0 0 -0.04824 0.24019 0.45461 0 -0.28969 0.05978 0.30253 -2.04247
LEU_159 -7.02899 0.54252 0.71691 0.01199 0.10399 0.12348 -1.83957 0 0 0 0 0 0.04687 0.57691 -0.25988 0 1.66147 0.25275 0.38981 -4.70172
LYS_160 -7.27107 0.79833 6.80174 0.0092 0.28746 -0.46074 -3.60325 0 0 0 0 0 -0.02019 2.30623 0.21942 0 -0.71458 0.02911 0.55308 -1.06525
ASN_161 -7.01651 0.5589 6.06958 0.00529 0.21691 -0.50824 -2.81524 0 0 -1.00258 -0.32107 0 0.07522 3.25979 -0.1251 0 -1.34026 -0.00195 0.64127 -2.304
SER_162 -5.458 0.70085 4.22606 0.00218 0.02645 -0.0134 -0.68922 0 0 -1.12992 0 0 -0.07113 0.52406 0.26126 0 -0.28969 0.42518 0.85973 -0.62561
ALA_163 -4.36758 0.36421 2.57096 0.00267 0 -0.19425 -1.9822 0 0 0 0 0 0.65547 0 0.20189 0 1.32468 0.81749 0.84701 0.24036
GLY_164 -4.56786 0.66418 3.80845 0.00269 0 -0.15404 -0.69132 0 0 0 0 0 0.00597 0 -1.48678 0 0.79816 0.41436 1.7847 0.57851
THR_165 -5.10711 0.28814 4.23272 0.01263 0.07486 0.09377 -1.40491 0 0 -1.5243 0 0 -0.01954 0.2271 -0.47736 0 1.15175 -0.2208 1.80856 -0.86447
GLU_166 -3.88822 0.58683 3.84809 0.0094 0.37578 -0.31003 -2.6881 0 0 0 0 0 0.00343 2.57425 0.2984 0 -2.72453 -0.12957 0.47624 -1.56803
LEU_167 -6.63217 0.58715 1.56205 0.01329 0.06506 0.03007 -1.69369 0 0 0 0 0 0.09475 1.85295 -0.10296 0 1.66147 0.05429 0.18126 -2.32648
ALA_168 -1.88924 0.12998 0.89175 0.00172 0 -0.23722 -0.26044 0 0 0 0 0 -0.04063 0 0.54942 0 1.32468 0.49355 0.2706 1.23416
ILE_169 -6.5029 1.23916 1.55824 0.02391 0.06574 -0.2222 -1.36922 0 0 0 0 0 0.39837 0.26962 -0.75571 0 2.30374 0.2788 0.54165 -2.17081
GLY_170 -2.99829 0.12437 2.3846 1e-05 0 -0.18294 -0.13135 0 0 0 0 0 0.24171 0 -0.48861 0 0.79816 -0.21651 0.91318 0.44433
MET_171 -5.35014 0.65898 2.3249 0.00681 0.02651 -0.01383 0.12124 0 0 0 0 0 -0.05793 1.41155 -0.16502 0 1.65735 -0.10968 0.80238 1.3131
GLY_172 -2.90392 0.22795 2.53374 5e-05 0 -0.27149 -1.47493 0 0 0 0 0 0.03728 0 0.22956 0 0.79816 -0.15223 0.37611 -0.59972
GLN_173 -7.99494 0.8117 4.87586 0.00887 0.25449 -0.81217 -0.93201 0 0 -1.12411 0 0 0.14063 2.84158 0.118 0 -1.45095 -0.0559 0.4884 -2.83055
VAL_174 -5.85754 1.00833 2.38082 0.02093 0.04468 -0.10944 -0.62043 0 0 0 0 0 0.22821 0.09196 -0.73966 0 2.64269 -0.23032 0.86437 -0.27538
PHE_175 -9.06149 1.68531 0.20452 0.02713 -0.04834 -0.12853 -0.21517 0 0 0 0 0 -0.01285 3.89345 -0.04792 0 1.21829 -0.03383 1.66003 -0.85939
ALA_176 -3.70387 0.73984 1.2612 0.00137 0 -0.06485 -0.57917 0 0 0 0 0 0.03297 0 0.91754 0 1.32468 1.58082 1.65249 3.16302
THR_177 -4.52009 0.62851 2.06452 0.00845 0.0985 -0.36349 -0.59851 0 0 0 -0.33883 0 0.00322 0.0965 -0.38082 0 1.15175 1.27963 1.12549 0.25482
LEU_178 -6.12322 0.60908 0.68003 0.01736 0.093 -0.26133 0.03786 0 0 0 0 0 0.06808 0.20444 -0.27947 0 1.66147 -0.18422 1.12062 -2.35629
HIS_D_179 -3.34387 0.27596 2.90745 0.00757 0.45845 -0.22537 -0.54842 0 0 0 -0.33883 0 -0.02904 1.51112 -0.36628 0 -0.30065 0.367 0.93687 1.31195
TYR_180 -9.30674 0.89039 3.61465 0.05091 0.25524 -0.20829 -1.02226 0 0 -0.12734 -0.32107 0 0.12888 3.27707 0.12322 0.00184 0.58223 0.73315 0.85102 -0.47708
ASP_181 -3.45678 0.76538 3.32936 0.00326 0.24389 -0.21625 -1.33664 0 0 0 0 0 -0.04155 1.62143 -0.00506 0 -2.14574 0.34862 1.11469 0.22462
PRO_182 -1.87661 0.60278 1.17563 0.00309 0.06876 -0.12383 0.13969 0 0 0 0 0 -0.08514 0.06771 -1.07234 0 -1.64321 -0.21236 1.09606 -1.85977
ALA_183 -1.40473 0.2058 0.90963 0.00279 0 -0.06386 -0.32217 0 0 0 0 0 0.11166 0 0.51543 0 1.32468 0.09334 0.72782 2.10036
VAL_184 -4.72135 0.65818 1.67784 0.01785 0.04536 -0.38975 -0.52871 0 0 -0.20012 0 0 -0.05025 0.065 -0.74204 0 2.64269 0.13868 0.48182 -0.90481
SER_185 -3.33683 0.1388 2.63709 0.00228 0.07029 -0.5469 0.2549 0 0 0 0 0 -0.01353 0.30653 -0.07317 0 -0.28969 -0.03019 0.20319 -0.67723
ASN_186 -3.52918 0.15437 2.49154 0.00703 0.32308 -0.58632 -0.06404 0 0 0 0 0 -0.01544 1.49261 -0.69668 0 -1.34026 0.3337 0.11503 -1.31457
TRP_187 -10.4633 1.18733 5.15244 0.02423 0.329 -0.64428 -1.29119 0 0 -0.20012 0 0 -0.04824 1.45388 -0.06206 0 2.26099 0.0305 0.38286 -1.88793
ARG_188 -5.4093 0.41194 3.45004 0.01341 0.28825 -0.55174 -1.08941 0 0 0 0 0 0.1512 2.20022 -0.24402 0 -0.09474 -0.26691 0.49721 -0.64385
VAL_189 -5.68115 1.06575 1.2482 0.03088 0.0483 0.02964 -0.42655 0 0 -1.5243 0 0 0.01161 0.11202 -0.76318 0 2.64269 -0.29155 0.60239 -2.89523
GLU_190 -1.31831 0.1632 0.68407 0.00574 0.24687 -0.08022 0.28006 0 0 0 0 0 0.05964 2.60068 -0.06548 0 -2.72453 -0.03145 0.48419 0.30447
HIS_D_191 -3.49532 0.34784 2.08561 0.00381 0.28897 -0.32177 0.30522 0 0 0 0 0 0.01147 1.35994 -0.48571 0 -0.30065 0.27953 0.08911 0.16804
MET_192 -8.00696 1.43216 0.38056 0.0076 0.06813 -0.20279 -0.27362 0 0 0 0 0 0.06279 1.35355 -0.05 0 1.65735 0.19753 0.58768 -2.78601
PHE_193 -6.93381 0.6486 2.91333 0.03477 0.09138 -0.30255 -0.95705 0 0 0 0 0 -0.04052 3.25167 -0.22432 0 1.21829 0.38435 0.82729 0.91142
GLY_194 -4.29558 0.45512 2.8318 0.00014 0 -0.12887 -0.99555 0 0 -1.12411 0 0 -0.09629 0 -0.68477 0 0.79816 0.37314 0.41391 -2.4529
ARG_195 -9.08709 0.74502 7.36792 0.0218 0.50447 -0.62757 0.02179 0 0 0 0 0 0.22872 4.41972 0.07974 0 -0.09474 0.64306 0.66279 4.88564
ILE_196 -5.60354 0.78669 2.59219 0.04287 0.08124 -0.1294 -0.0787 0 0 0 0 0 -0.03051 0.26753 -0.37202 0 2.30374 0.57525 0.92652 1.36186
ASN_197 -5.03416 0.25329 5.19922 0.01392 0.57757 -0.55121 0.23158 0 0 -0.68658 -0.82544 0 0.00874 1.06192 -0.45475 0 -1.34026 0.16524 0.51199 -0.86893
ASN_198 -1.55253 0.06886 1.61463 0.00775 0.30893 -0.19386 0.03739 0 0 0 0 0 0.03881 1.71549 -0.54077 0 -1.34026 -0.11238 0.33323 0.38528
THR_199 -3.73551 0.20126 3.90632 0.00671 0.07231 -0.40426 -0.56721 0 0 -0.68658 -0.82544 0 0.14419 0.01468 -0.46333 0 1.15175 -0.52259 0.44463 -1.26309
ASN_200 -1.71089 0.17036 1.32973 0.00517 0.28787 -0.37084 0.18975 0 0 0 0 0 0.06951 2.27754 -0.29158 0 -1.34026 -0.12921 0.48137 0.96852
PHE_201 -5.97095 0.76648 1.31414 0.04326 0.24006 -0.34438 -0.78764 0 0 0 0 0 0.08587 3.54202 -0.32689 0 1.21829 0.05263 0.37247 0.20536
THR_202 -4.11446 0.22323 2.80482 0.00814 0.09409 -0.13233 -0.60202 0 0 0 0 0 0.06695 0.01187 -0.33019 0 1.15175 -0.15378 0.34761 -0.62434
CYS_203 -5.58945 0.37789 1.66963 0.00192 0.01074 -0.16634 1.01321 0 0 0 0 0 0.04032 0.0676 0.04722 0 3.25479 0.32507 0.27218 1.32477
TRP:CtermProteinFull_204 -2.53884 0.18312 1.53156 0.02866 0.4093 -0.18049 0.2883 0 0 0 0 0 0 2.46684 0 0 2.26099 0.43503 0.18985 5.07432
#END_POSE_ENERGIES_TABLE /home/grads/bernardm/FoldingBenchMarks/RosettaFold/RoseTTAFold/results_pyrosetta_rerun/T1173.pdb/pdb-3track/model0_1_0.35.pdb
