# Supplementary material for: The transformative power of transformers in protein structure prediction
Source: Proc Natl Acad Sci U S A. 2023 Jul 31;120(32):e2303499120. doi: 10.1073/pnas.2303499120 (PMC10410766; doi:10.1073/pnas.2303499120)
Supplement: Supplementary file 2 — Dataset S01 (GZ) [file pnas.2303499120.sd01.gz › SI_Data/predicted_structures/RoseTTAFold/T1106s2.pdb]

HEADER                                            24-DEC-22   XXXX              
EXPDTA    THEORETICAL MODEL                                                     
REMARK 220                                                                      
REMARK 220 EXPERIMENTAL DETAILS                                                 
REMARK 220  EXPERIMENT TYPE                : THEORETICAL MODELLING              
REMARK 220  DATE OF DATA COLLECTION        : 24-DEC-22                          
REMARK 220                                                                      
REMARK 220 REMARK: MODEL GENERATED BY ROSETTA                                   
REMARK 220  VERSION 2022.39+release.d8d9982                                     
ATOM      1  N   MET A   1       2.280  -1.438  -1.670  1.00  0.00           N  
ATOM      2  CA  MET A   1       3.250  -0.392  -1.379  1.00  0.00           C  
ATOM      3  C   MET A   1       2.576   0.855  -0.848  1.00  0.00           C  
ATOM      4  O   MET A   1       1.684   1.413  -1.487  1.00  0.00           O  
ATOM      5  CB  MET A   1       4.055  -0.027  -2.620  1.00  0.00           C  
ATOM      6  CG  MET A   1       5.101   1.046  -2.358  1.00  0.00           C  
ATOM      7  SD  MET A   1       6.083   1.461  -3.799  1.00  0.00           S  
ATOM      8  CE  MET A   1       7.094   2.762  -3.103  1.00  0.00           C  
ATOM      9 1H   MET A   1       2.667  -2.337  -1.424  1.00  0.00           H  
ATOM     10 2H   MET A   1       1.443  -1.271  -1.130  1.00  0.00           H  
ATOM     11 3H   MET A   1       2.054  -1.424  -2.654  1.00  0.00           H  
ATOM     12  HA  MET A   1       3.930  -0.754  -0.609  1.00  0.00           H  
ATOM     13 1HB  MET A   1       4.560  -0.911  -3.006  1.00  0.00           H  
ATOM     14 2HB  MET A   1       3.384   0.341  -3.396  1.00  0.00           H  
ATOM     15 1HG  MET A   1       4.607   1.949  -2.005  1.00  0.00           H  
ATOM     16 2HG  MET A   1       5.772   0.708  -1.571  1.00  0.00           H  
ATOM     17 1HE  MET A   1       7.771   3.145  -3.866  1.00  0.00           H  
ATOM     18 2HE  MET A   1       6.457   3.568  -2.744  1.00  0.00           H  
ATOM     19 3HE  MET A   1       7.673   2.364  -2.270  1.00  0.00           H  
ATOM     20  N   ASN A   2       2.998   1.304   0.324  1.00  0.00           N  
ATOM     21  CA  ASN A   2       2.436   2.531   0.868  1.00  0.00           C  
ATOM     22  C   ASN A   2       3.105   3.726   0.206  1.00  0.00           C  
ATOM     23  O   ASN A   2       4.332   3.782   0.109  1.00  0.00           O  
ATOM     24  CB  ASN A   2       2.603   2.586   2.373  1.00  0.00           C  
ATOM     25  CG  ASN A   2       1.800   1.523   3.075  1.00  0.00           C  
ATOM     26  OD1 ASN A   2       0.611   1.334   2.795  1.00  0.00           O  
ATOM     27  ND2 ASN A   2       2.431   0.821   3.981  1.00  0.00           N  
ATOM     28  H   ASN A   2       3.722   0.818   0.836  1.00  0.00           H  
ATOM     29  HA  ASN A   2       1.373   2.576   0.627  1.00  0.00           H  
ATOM     30 1HB  ASN A   2       3.655   2.463   2.628  1.00  0.00           H  
ATOM     31 2HB  ASN A   2       2.290   3.567   2.735  1.00  0.00           H  
ATOM     32 1HD2 ASN A   2       1.948   0.100   4.480  1.00  0.00           H  
ATOM     33 2HD2 ASN A   2       3.393   1.006   4.179  1.00  0.00           H  
ATOM     34  N   ILE A   3       2.292   4.664  -0.255  1.00  0.00           N  
ATOM     35  CA  ILE A   3       2.781   5.865  -0.911  1.00  0.00           C  
ATOM     36  C   ILE A   3       2.569   7.066  -0.009  1.00  0.00           C  
ATOM     37  O   ILE A   3       1.464   7.269   0.493  1.00  0.00           O  
ATOM     38  CB  ILE A   3       2.051   6.085  -2.250  1.00  0.00           C  
ATOM     39  CG1 ILE A   3       2.189   4.824  -3.133  1.00  0.00           C  
ATOM     40  CG2 ILE A   3       2.607   7.313  -2.963  1.00  0.00           C  
ATOM     41  CD1 ILE A   3       3.608   4.460  -3.465  1.00  0.00           C  
ATOM     42  H   ILE A   3       1.296   4.535  -0.150  1.00  0.00           H  
ATOM     43  HA  ILE A   3       3.849   5.760  -1.101  1.00  0.00           H  
ATOM     44  HB  ILE A   3       0.989   6.234  -2.059  1.00  0.00           H  
ATOM     45 1HG1 ILE A   3       1.735   3.978  -2.612  1.00  0.00           H  
ATOM     46 2HG1 ILE A   3       1.648   4.986  -4.065  1.00  0.00           H  
ATOM     47 1HG2 ILE A   3       2.077   7.461  -3.901  1.00  0.00           H  
ATOM     48 2HG2 ILE A   3       2.479   8.194  -2.334  1.00  0.00           H  
ATOM     49 3HG2 ILE A   3       3.668   7.167  -3.165  1.00  0.00           H  
ATOM     50 1HD1 ILE A   3       3.617   3.561  -4.081  1.00  0.00           H  
ATOM     51 2HD1 ILE A   3       4.080   5.277  -4.006  1.00  0.00           H  
ATOM     52 3HD1 ILE A   3       4.154   4.274  -2.548  1.00  0.00           H  
ATOM     53  N   THR A   4       3.619   7.853   0.198  1.00  0.00           N  
ATOM     54  CA  THR A   4       3.523   9.030   1.048  1.00  0.00           C  
ATOM     55  C   THR A   4       3.867  10.283   0.263  1.00  0.00           C  
ATOM     56  O   THR A   4       4.573  10.232  -0.745  1.00  0.00           O  
ATOM     57  CB  THR A   4       4.448   8.899   2.268  1.00  0.00           C  
ATOM     58  OG1 THR A   4       5.816   8.809   1.834  1.00  0.00           O  
ATOM     59  CG2 THR A   4       4.084   7.659   3.059  1.00  0.00           C  
ATOM     60  H   THR A   4       4.499   7.624  -0.242  1.00  0.00           H  
ATOM     61  HA  THR A   4       2.500   9.126   1.405  1.00  0.00           H  
ATOM     62  HB  THR A   4       4.332   9.779   2.902  1.00  0.00           H  
ATOM     63  HG1 THR A   4       6.400   8.859   2.598  1.00  0.00           H  
ATOM     64 1HG2 THR A   4       4.732   7.577   3.929  1.00  0.00           H  
ATOM     65 2HG2 THR A   4       3.048   7.735   3.383  1.00  0.00           H  
ATOM     66 3HG2 THR A   4       4.202   6.774   2.436  1.00  0.00           H  
ATOM     67  N   LEU A   5       3.454  11.434   0.768  1.00  0.00           N  
ATOM     68  CA  LEU A   5       3.686  12.687   0.062  1.00  0.00           C  
ATOM     69  C   LEU A   5       5.040  13.334   0.329  1.00  0.00           C  
ATOM     70  O   LEU A   5       5.089  14.460   0.828  1.00  0.00           O  
ATOM     71  CB  LEU A   5       2.581  13.661   0.458  1.00  0.00           C  
ATOM     72  CG  LEU A   5       2.555  14.912  -0.274  1.00  0.00           C  
ATOM     73  CD1 LEU A   5       2.271  14.618  -1.731  1.00  0.00           C  
ATOM     74  CD2 LEU A   5       1.526  15.823   0.308  1.00  0.00           C  
ATOM     75  H   LEU A   5       2.928  11.438   1.627  1.00  0.00           H  
ATOM     76  HA  LEU A   5       3.615  12.488  -1.006  1.00  0.00           H  
ATOM     77 1HB  LEU A   5       1.632  13.189   0.261  1.00  0.00           H  
ATOM     78 2HB  LEU A   5       2.660  13.884   1.524  1.00  0.00           H  
ATOM     79  HG  LEU A   5       3.503  15.371  -0.190  1.00  0.00           H  
ATOM     80 1HD1 LEU A   5       2.261  15.539  -2.303  1.00  0.00           H  
ATOM     81 2HD1 LEU A   5       3.048  13.959  -2.125  1.00  0.00           H  
ATOM     82 3HD1 LEU A   5       1.304  14.131  -1.821  1.00  0.00           H  
ATOM     83 1HD2 LEU A   5       1.532  16.749  -0.249  1.00  0.00           H  
ATOM     84 2HD2 LEU A   5       0.542  15.363   0.240  1.00  0.00           H  
ATOM     85 3HD2 LEU A   5       1.766  16.019   1.346  1.00  0.00           H  
ATOM     86  N   THR A   6       6.097  12.631  -0.115  1.00  0.00           N  
ATOM     87  CA  THR A   6       7.526  12.985  -0.004  1.00  0.00           C  
ATOM     88  C   THR A   6       7.842  13.958   1.161  1.00  0.00           C  
ATOM     89  O   THR A   6       7.178  13.947   2.195  1.00  0.00           O  
ATOM     90  CB  THR A   6       8.058  13.504  -1.383  1.00  0.00           C  
ATOM     91  OG1 THR A   6       9.478  13.724  -1.314  1.00  0.00           O  
ATOM     92  CG2 THR A   6       7.366  14.775  -1.794  1.00  0.00           C  
ATOM     93  H   THR A   6       5.849  11.735  -0.538  1.00  0.00           H  
ATOM     94  HA  THR A   6       8.070  12.063   0.203  1.00  0.00           H  
ATOM     95  HB  THR A   6       7.863  12.749  -2.145  1.00  0.00           H  
ATOM     96  HG1 THR A   6       9.935  12.874  -1.385  1.00  0.00           H  
ATOM     97 1HG2 THR A   6       7.743  15.105  -2.760  1.00  0.00           H  
ATOM     98 2HG2 THR A   6       6.307  14.579  -1.872  1.00  0.00           H  
ATOM     99 3HG2 THR A   6       7.540  15.537  -1.061  1.00  0.00           H  
ATOM    100  N   LYS A   7       8.963  14.677   1.067  1.00  0.00           N  
ATOM    101  CA  LYS A   7       9.311  15.658   2.089  1.00  0.00           C  
ATOM    102  C   LYS A   7       8.836  17.061   1.704  1.00  0.00           C  
ATOM    103  O   LYS A   7       8.102  17.704   2.449  1.00  0.00           O  
ATOM    104  CB  LYS A   7      10.818  15.673   2.338  1.00  0.00           C  
ATOM    105  CG  LYS A   7      11.278  16.618   3.464  1.00  0.00           C  
ATOM    106  CD  LYS A   7      12.791  16.507   3.698  1.00  0.00           C  
ATOM    107  CE  LYS A   7      13.247  17.313   4.924  1.00  0.00           C  
ATOM    108  NZ  LYS A   7      13.055  18.776   4.745  1.00  0.00           N  
ATOM    109  H   LYS A   7       9.512  14.574   0.232  1.00  0.00           H  
ATOM    110  HA  LYS A   7       8.811  15.385   3.018  1.00  0.00           H  
ATOM    111 1HB  LYS A   7      11.152  14.667   2.594  1.00  0.00           H  
ATOM    112 2HB  LYS A   7      11.337  15.966   1.427  1.00  0.00           H  
ATOM    113 1HG  LYS A   7      11.037  17.654   3.197  1.00  0.00           H  
ATOM    114 2HG  LYS A   7      10.754  16.373   4.386  1.00  0.00           H  
ATOM    115 1HD  LYS A   7      13.061  15.461   3.844  1.00  0.00           H  
ATOM    116 2HD  LYS A   7      13.318  16.880   2.821  1.00  0.00           H  
ATOM    117 1HE  LYS A   7      12.678  16.989   5.794  1.00  0.00           H  
ATOM    118 2HE  LYS A   7      14.304  17.118   5.101  1.00  0.00           H  
ATOM    119 1HZ  LYS A   7      13.355  19.272   5.564  1.00  0.00           H  
ATOM    120 2HZ  LYS A   7      13.574  19.105   3.952  1.00  0.00           H  
ATOM    121 3HZ  LYS A   7      12.056  18.981   4.595  1.00  0.00           H  
ATOM    122  N   ARG A   8       9.228  17.535   0.519  1.00  0.00           N  
ATOM    123  CA  ARG A   8       8.891  18.907   0.140  1.00  0.00           C  
ATOM    124  C   ARG A   8       7.392  19.145  -0.012  1.00  0.00           C  
ATOM    125  O   ARG A   8       6.878  20.190   0.383  1.00  0.00           O  
ATOM    126  CB  ARG A   8       9.583  19.274  -1.159  1.00  0.00           C  
ATOM    127  CG  ARG A   8      11.093  19.443  -1.046  1.00  0.00           C  
ATOM    128  CD  ARG A   8      11.721  19.751  -2.365  1.00  0.00           C  
ATOM    129  NE  ARG A   8      13.165  19.926  -2.255  1.00  0.00           N  
ATOM    130  CZ  ARG A   8      14.003  20.081  -3.301  1.00  0.00           C  
ATOM    131  NH1 ARG A   8      13.533  20.079  -4.529  1.00  0.00           N  
ATOM    132  NH2 ARG A   8      15.300  20.234  -3.091  1.00  0.00           N  
ATOM    133  H   ARG A   8       9.797  16.968  -0.091  1.00  0.00           H  
ATOM    134  HA  ARG A   8       9.263  19.573   0.924  1.00  0.00           H  
ATOM    135 1HB  ARG A   8       9.388  18.502  -1.904  1.00  0.00           H  
ATOM    136 2HB  ARG A   8       9.171  20.208  -1.538  1.00  0.00           H  
ATOM    137 1HG  ARG A   8      11.312  20.262  -0.358  1.00  0.00           H  
ATOM    138 2HG  ARG A   8      11.531  18.520  -0.660  1.00  0.00           H  
ATOM    139 1HD  ARG A   8      11.529  18.934  -3.059  1.00  0.00           H  
ATOM    140 2HD  ARG A   8      11.296  20.672  -2.762  1.00  0.00           H  
ATOM    141  HE  ARG A   8      13.567  19.934  -1.327  1.00  0.00           H  
ATOM    142 1HH1 ARG A   8      12.543  19.962  -4.690  1.00  0.00           H  
ATOM    143 2HH1 ARG A   8      14.162  20.195  -5.310  1.00  0.00           H  
ATOM    144 1HH2 ARG A   8      15.662  20.235  -2.147  1.00  0.00           H  
ATOM    145 2HH2 ARG A   8      15.927  20.350  -3.873  1.00  0.00           H  
ATOM    146  N   GLN A   9       6.677  18.178  -0.575  1.00  0.00           N  
ATOM    147  CA  GLN A   9       5.242  18.351  -0.743  1.00  0.00           C  
ATOM    148  C   GLN A   9       4.548  18.355   0.621  1.00  0.00           C  
ATOM    149  O   GLN A   9       3.601  19.118   0.828  1.00  0.00           O  
ATOM    150  CB  GLN A   9       4.680  17.316  -1.699  1.00  0.00           C  
ATOM    151  CG  GLN A   9       5.119  17.514  -3.140  1.00  0.00           C  
ATOM    152  CD  GLN A   9       4.593  16.439  -4.090  1.00  0.00           C  
ATOM    153  OE1 GLN A   9       4.669  15.237  -3.828  1.00  0.00           O  
ATOM    154  NE2 GLN A   9       4.043  16.883  -5.213  1.00  0.00           N  
ATOM    155  H   GLN A   9       7.128  17.332  -0.884  1.00  0.00           H  
ATOM    156  HA  GLN A   9       5.071  19.323  -1.200  1.00  0.00           H  
ATOM    157 1HB  GLN A   9       4.998  16.347  -1.390  1.00  0.00           H  
ATOM    158 2HB  GLN A   9       3.599  17.356  -1.668  1.00  0.00           H  
ATOM    159 1HG  GLN A   9       4.759  18.483  -3.484  1.00  0.00           H  
ATOM    160 2HG  GLN A   9       6.208  17.488  -3.172  1.00  0.00           H  
ATOM    161 1HE2 GLN A   9       3.676  16.234  -5.881  1.00  0.00           H  
ATOM    162 2HE2 GLN A   9       3.996  17.866  -5.392  1.00  0.00           H  
ATOM    163  N   GLN A  10       5.058  17.548   1.560  1.00  0.00           N  
ATOM    164  CA  GLN A  10       4.557  17.510   2.930  1.00  0.00           C  
ATOM    165  C   GLN A  10       4.698  18.888   3.559  1.00  0.00           C  
ATOM    166  O   GLN A  10       3.745  19.418   4.142  1.00  0.00           O  
ATOM    167  CB  GLN A  10       5.338  16.460   3.745  1.00  0.00           C  
ATOM    168  CG  GLN A  10       4.993  16.328   5.214  1.00  0.00           C  
ATOM    169  CD  GLN A  10       5.825  15.237   5.898  1.00  0.00           C  
ATOM    170  OE1 GLN A  10       5.287  14.182   6.281  1.00  0.00           O  
ATOM    171  NE2 GLN A  10       7.130  15.481   6.043  1.00  0.00           N  
ATOM    172  H   GLN A  10       5.823  16.930   1.316  1.00  0.00           H  
ATOM    173  HA  GLN A  10       3.508  17.241   2.907  1.00  0.00           H  
ATOM    174 1HB  GLN A  10       5.207  15.480   3.278  1.00  0.00           H  
ATOM    175 2HB  GLN A  10       6.385  16.679   3.707  1.00  0.00           H  
ATOM    176 1HG  GLN A  10       5.204  17.277   5.699  1.00  0.00           H  
ATOM    177 2HG  GLN A  10       3.972  16.074   5.344  1.00  0.00           H  
ATOM    178 1HE2 GLN A  10       7.725  14.803   6.471  1.00  0.00           H  
ATOM    179 2HE2 GLN A  10       7.515  16.346   5.715  1.00  0.00           H  
ATOM    180  N   GLU A  11       5.887  19.486   3.394  1.00  0.00           N  
ATOM    181  CA  GLU A  11       6.163  20.820   3.921  1.00  0.00           C  
ATOM    182  C   GLU A  11       5.247  21.862   3.277  1.00  0.00           C  
ATOM    183  O   GLU A  11       4.760  22.771   3.951  1.00  0.00           O  
ATOM    184  CB  GLU A  11       7.633  21.197   3.692  1.00  0.00           C  
ATOM    185  CG  GLU A  11       8.633  20.403   4.537  1.00  0.00           C  
ATOM    186  CD  GLU A  11      10.079  20.723   4.214  1.00  0.00           C  
ATOM    187  OE1 GLU A  11      10.324  21.496   3.320  1.00  0.00           O  
ATOM    188  OE2 GLU A  11      10.952  20.161   4.857  1.00  0.00           O  
ATOM    189  H   GLU A  11       6.627  18.978   2.904  1.00  0.00           H  
ATOM    190  HA  GLU A  11       5.974  20.811   4.993  1.00  0.00           H  
ATOM    191 1HB  GLU A  11       7.886  21.037   2.646  1.00  0.00           H  
ATOM    192 2HB  GLU A  11       7.774  22.254   3.904  1.00  0.00           H  
ATOM    193 1HG  GLU A  11       8.450  20.620   5.588  1.00  0.00           H  
ATOM    194 2HG  GLU A  11       8.457  19.342   4.381  1.00  0.00           H  
ATOM    195  N   PHE A  12       4.985  21.717   1.979  1.00  0.00           N  
ATOM    196  CA  PHE A  12       4.081  22.611   1.266  1.00  0.00           C  
ATOM    197  C   PHE A  12       2.681  22.554   1.880  1.00  0.00           C  
ATOM    198  O   PHE A  12       2.100  23.596   2.193  1.00  0.00           O  
ATOM    199  CB  PHE A  12       4.090  22.285  -0.226  1.00  0.00           C  
ATOM    200  CG  PHE A  12       3.159  23.065  -1.083  1.00  0.00           C  
ATOM    201  CD1 PHE A  12       3.421  24.388  -1.402  1.00  0.00           C  
ATOM    202  CD2 PHE A  12       2.047  22.456  -1.626  1.00  0.00           C  
ATOM    203  CE1 PHE A  12       2.569  25.090  -2.236  1.00  0.00           C  
ATOM    204  CE2 PHE A  12       1.196  23.146  -2.460  1.00  0.00           C  
ATOM    205  CZ  PHE A  12       1.456  24.469  -2.766  1.00  0.00           C  
ATOM    206  H   PHE A  12       5.453  20.973   1.461  1.00  0.00           H  
ATOM    207  HA  PHE A  12       4.453  23.630   1.379  1.00  0.00           H  
ATOM    208 1HB  PHE A  12       5.100  22.415  -0.611  1.00  0.00           H  
ATOM    209 2HB  PHE A  12       3.843  21.247  -0.353  1.00  0.00           H  
ATOM    210  HD1 PHE A  12       4.305  24.873  -0.988  1.00  0.00           H  
ATOM    211  HD2 PHE A  12       1.856  21.414  -1.393  1.00  0.00           H  
ATOM    212  HE1 PHE A  12       2.779  26.132  -2.478  1.00  0.00           H  
ATOM    213  HE2 PHE A  12       0.322  22.649  -2.881  1.00  0.00           H  
ATOM    214  HZ  PHE A  12       0.787  25.019  -3.426  1.00  0.00           H  
ATOM    215  N   LEU A  13       2.129  21.346   2.080  1.00  0.00           N  
ATOM    216  CA  LEU A  13       0.806  21.259   2.702  1.00  0.00           C  
ATOM    217  C   LEU A  13       0.812  21.825   4.118  1.00  0.00           C  
ATOM    218  O   LEU A  13      -0.133  22.510   4.511  1.00  0.00           O  
ATOM    219  CB  LEU A  13       0.274  19.827   2.732  1.00  0.00           C  
ATOM    220  CG  LEU A  13      -0.595  19.436   1.559  1.00  0.00           C  
ATOM    221  CD1 LEU A  13       0.230  19.510   0.322  1.00  0.00           C  
ATOM    222  CD2 LEU A  13      -1.209  18.054   1.803  1.00  0.00           C  
ATOM    223  H   LEU A  13       2.635  20.503   1.798  1.00  0.00           H  
ATOM    224  HA  LEU A  13       0.116  21.851   2.105  1.00  0.00           H  
ATOM    225 1HB  LEU A  13       1.134  19.168   2.743  1.00  0.00           H  
ATOM    226 2HB  LEU A  13      -0.306  19.680   3.642  1.00  0.00           H  
ATOM    227  HG  LEU A  13      -1.395  20.151   1.452  1.00  0.00           H  
ATOM    228 1HD1 LEU A  13      -0.376  19.256  -0.546  1.00  0.00           H  
ATOM    229 2HD1 LEU A  13       0.607  20.519   0.223  1.00  0.00           H  
ATOM    230 3HD1 LEU A  13       1.058  18.826   0.403  1.00  0.00           H  
ATOM    231 1HD2 LEU A  13      -1.845  17.785   0.961  1.00  0.00           H  
ATOM    232 2HD2 LEU A  13      -0.429  17.321   1.905  1.00  0.00           H  
ATOM    233 3HD2 LEU A  13      -1.809  18.078   2.718  1.00  0.00           H  
ATOM    234  N   LEU A  14       1.887  21.585   4.869  1.00  0.00           N  
ATOM    235  CA  LEU A  14       2.015  22.119   6.220  1.00  0.00           C  
ATOM    236  C   LEU A  14       1.944  23.634   6.189  1.00  0.00           C  
ATOM    237  O   LEU A  14       1.196  24.246   6.960  1.00  0.00           O  
ATOM    238  CB  LEU A  14       3.334  21.697   6.829  1.00  0.00           C  
ATOM    239  CG  LEU A  14       3.641  22.257   8.169  1.00  0.00           C  
ATOM    240  CD1 LEU A  14       2.610  21.765   9.196  1.00  0.00           C  
ATOM    241  CD2 LEU A  14       5.064  21.881   8.498  1.00  0.00           C  
ATOM    242  H   LEU A  14       2.635  20.994   4.500  1.00  0.00           H  
ATOM    243  HA  LEU A  14       1.195  21.737   6.826  1.00  0.00           H  
ATOM    244 1HB  LEU A  14       3.352  20.624   6.881  1.00  0.00           H  
ATOM    245 2HB  LEU A  14       4.127  22.009   6.174  1.00  0.00           H  
ATOM    246  HG  LEU A  14       3.569  23.339   8.131  1.00  0.00           H  
ATOM    247 1HD1 LEU A  14       2.837  22.188  10.173  1.00  0.00           H  
ATOM    248 2HD1 LEU A  14       1.611  22.080   8.895  1.00  0.00           H  
ATOM    249 3HD1 LEU A  14       2.644  20.687   9.257  1.00  0.00           H  
ATOM    250 1HD2 LEU A  14       5.337  22.310   9.451  1.00  0.00           H  
ATOM    251 2HD2 LEU A  14       5.159  20.802   8.534  1.00  0.00           H  
ATOM    252 3HD2 LEU A  14       5.723  22.277   7.724  1.00  0.00           H  
ATOM    253  N   LEU A  15       2.730  24.240   5.292  1.00  0.00           N  
ATOM    254  CA  LEU A  15       2.732  25.679   5.130  1.00  0.00           C  
ATOM    255  C   LEU A  15       1.352  26.163   4.771  1.00  0.00           C  
ATOM    256  O   LEU A  15       0.860  27.107   5.383  1.00  0.00           O  
ATOM    257  CB  LEU A  15       3.719  26.133   4.057  1.00  0.00           C  
ATOM    258  CG  LEU A  15       3.662  27.637   3.772  1.00  0.00           C  
ATOM    259  CD1 LEU A  15       3.999  28.411   5.037  1.00  0.00           C  
ATOM    260  CD2 LEU A  15       4.615  27.978   2.647  1.00  0.00           C  
ATOM    261  H   LEU A  15       3.340  23.677   4.701  1.00  0.00           H  
ATOM    262  HA  LEU A  15       3.021  26.129   6.076  1.00  0.00           H  
ATOM    263 1HB  LEU A  15       4.727  25.871   4.370  1.00  0.00           H  
ATOM    264 2HB  LEU A  15       3.496  25.602   3.130  1.00  0.00           H  
ATOM    265  HG  LEU A  15       2.654  27.899   3.475  1.00  0.00           H  
ATOM    266 1HD1 LEU A  15       3.939  29.480   4.834  1.00  0.00           H  
ATOM    267 2HD1 LEU A  15       3.288  28.152   5.823  1.00  0.00           H  
ATOM    268 3HD1 LEU A  15       5.007  28.159   5.361  1.00  0.00           H  
ATOM    269 1HD2 LEU A  15       4.560  29.046   2.436  1.00  0.00           H  
ATOM    270 2HD2 LEU A  15       5.631  27.715   2.938  1.00  0.00           H  
ATOM    271 3HD2 LEU A  15       4.333  27.415   1.755  1.00  0.00           H  
ATOM    272  N   ASN A  16       0.709  25.521   3.794  1.00  0.00           N  
ATOM    273  CA  ASN A  16      -0.628  25.935   3.415  1.00  0.00           C  
ATOM    274  C   ASN A  16      -1.566  25.818   4.614  1.00  0.00           C  
ATOM    275  O   ASN A  16      -2.421  26.677   4.822  1.00  0.00           O  
ATOM    276  CB  ASN A  16      -1.124  25.134   2.230  1.00  0.00           C  
ATOM    277  CG  ASN A  16      -0.488  25.538   0.945  1.00  0.00           C  
ATOM    278  OD1 ASN A  16       0.085  26.629   0.820  1.00  0.00           O  
ATOM    279  ND2 ASN A  16      -0.602  24.690  -0.033  1.00  0.00           N  
ATOM    280  H   ASN A  16       1.160  24.746   3.309  1.00  0.00           H  
ATOM    281  HA  ASN A  16      -0.597  26.983   3.128  1.00  0.00           H  
ATOM    282 1HB  ASN A  16      -0.921  24.078   2.403  1.00  0.00           H  
ATOM    283 2HB  ASN A  16      -2.200  25.254   2.138  1.00  0.00           H  
ATOM    284 1HD2 ASN A  16      -0.221  24.913  -0.931  1.00  0.00           H  
ATOM    285 2HD2 ASN A  16      -1.075  23.824   0.107  1.00  0.00           H  
ATOM    286  N   GLY A  17      -1.364  24.801   5.449  1.00  0.00           N  
ATOM    287  CA  GLY A  17      -2.145  24.627   6.659  1.00  0.00           C  
ATOM    288  C   GLY A  17      -1.999  25.884   7.503  1.00  0.00           C  
ATOM    289  O   GLY A  17      -2.993  26.514   7.872  1.00  0.00           O  
ATOM    290  H   GLY A  17      -0.661  24.103   5.225  1.00  0.00           H  
ATOM    291 1HA  GLY A  17      -3.188  24.453   6.414  1.00  0.00           H  
ATOM    292 2HA  GLY A  17      -1.776  23.761   7.207  1.00  0.00           H  
ATOM    293  N   TRP A  18      -0.751  26.278   7.768  1.00  0.00           N  
ATOM    294  CA  TRP A  18      -0.499  27.463   8.575  1.00  0.00           C  
ATOM    295  C   TRP A  18      -1.041  28.745   7.940  1.00  0.00           C  
ATOM    296  O   TRP A  18      -1.585  29.596   8.646  1.00  0.00           O  
ATOM    297  CB  TRP A  18       0.999  27.659   8.833  1.00  0.00           C  
ATOM    298  CG  TRP A  18       1.597  26.750   9.861  1.00  0.00           C  
ATOM    299  CD1 TRP A  18       2.577  25.821   9.676  1.00  0.00           C  
ATOM    300  CD2 TRP A  18       1.233  26.674  11.259  1.00  0.00           C  
ATOM    301  NE1 TRP A  18       2.861  25.193  10.869  1.00  0.00           N  
ATOM    302  CE2 TRP A  18       2.042  25.695  11.840  1.00  0.00           C  
ATOM    303  CE3 TRP A  18       0.294  27.342  12.050  1.00  0.00           C  
ATOM    304  CZ2 TRP A  18       1.942  25.368  13.177  1.00  0.00           C  
ATOM    305  CZ3 TRP A  18       0.193  27.008  13.387  1.00  0.00           C  
ATOM    306  CH2 TRP A  18       0.994  26.047  13.934  1.00  0.00           C  
ATOM    307  H   TRP A  18       0.026  25.715   7.414  1.00  0.00           H  
ATOM    308  HA  TRP A  18      -0.992  27.326   9.533  1.00  0.00           H  
ATOM    309 1HB  TRP A  18       1.538  27.504   7.898  1.00  0.00           H  
ATOM    310 2HB  TRP A  18       1.178  28.688   9.139  1.00  0.00           H  
ATOM    311  HD1 TRP A  18       3.070  25.618   8.727  1.00  0.00           H  
ATOM    312  HE1 TRP A  18       3.555  24.476  11.020  1.00  0.00           H  
ATOM    313  HE3 TRP A  18      -0.352  28.108  11.617  1.00  0.00           H  
ATOM    314  HZ2 TRP A  18       2.570  24.602  13.636  1.00  0.00           H  
ATOM    315  HZ3 TRP A  18      -0.541  27.531  13.993  1.00  0.00           H  
ATOM    316  HH2 TRP A  18       0.891  25.806  14.991  1.00  0.00           H  
ATOM    317  N   LEU A  19      -0.915  28.893   6.620  1.00  0.00           N  
ATOM    318  CA  LEU A  19      -1.393  30.106   5.960  1.00  0.00           C  
ATOM    319  C   LEU A  19      -2.911  30.197   6.080  1.00  0.00           C  
ATOM    320  O   LEU A  19      -3.480  31.273   6.309  1.00  0.00           O  
ATOM    321  CB  LEU A  19      -0.980  30.097   4.488  1.00  0.00           C  
ATOM    322  CG  LEU A  19       0.541  30.207   4.233  1.00  0.00           C  
ATOM    323  CD1 LEU A  19       0.821  30.006   2.750  1.00  0.00           C  
ATOM    324  CD2 LEU A  19       1.040  31.535   4.717  1.00  0.00           C  
ATOM    325  H   LEU A  19      -0.455  28.163   6.079  1.00  0.00           H  
ATOM    326  HA  LEU A  19      -0.948  30.971   6.451  1.00  0.00           H  
ATOM    327 1HB  LEU A  19      -1.328  29.167   4.042  1.00  0.00           H  
ATOM    328 2HB  LEU A  19      -1.469  30.928   3.984  1.00  0.00           H  
ATOM    329  HG  LEU A  19       1.052  29.430   4.777  1.00  0.00           H  
ATOM    330 1HD1 LEU A  19       1.892  30.068   2.572  1.00  0.00           H  
ATOM    331 2HD1 LEU A  19       0.461  29.026   2.440  1.00  0.00           H  
ATOM    332 3HD1 LEU A  19       0.313  30.776   2.176  1.00  0.00           H  
ATOM    333 1HD2 LEU A  19       2.114  31.601   4.549  1.00  0.00           H  
ATOM    334 2HD2 LEU A  19       0.536  32.337   4.180  1.00  0.00           H  
ATOM    335 3HD2 LEU A  19       0.834  31.626   5.782  1.00  0.00           H  
ATOM    336  N   GLN A  20      -3.587  29.054   5.956  1.00  0.00           N  
ATOM    337  CA  GLN A  20      -5.029  29.056   6.080  1.00  0.00           C  
ATOM    338  C   GLN A  20      -5.399  29.441   7.509  1.00  0.00           C  
ATOM    339  O   GLN A  20      -6.345  30.205   7.719  1.00  0.00           O  
ATOM    340  CB  GLN A  20      -5.605  27.687   5.701  1.00  0.00           C  
ATOM    341  CG  GLN A  20      -5.520  27.297   4.208  1.00  0.00           C  
ATOM    342  CD  GLN A  20      -6.343  28.166   3.268  1.00  0.00           C  
ATOM    343  OE1 GLN A  20      -7.518  28.448   3.510  1.00  0.00           O  
ATOM    344  NE2 GLN A  20      -5.722  28.596   2.175  1.00  0.00           N  
ATOM    345  H   GLN A  20      -3.098  28.181   5.751  1.00  0.00           H  
ATOM    346  HA  GLN A  20      -5.438  29.804   5.405  1.00  0.00           H  
ATOM    347 1HB  GLN A  20      -5.049  26.923   6.241  1.00  0.00           H  
ATOM    348 2HB  GLN A  20      -6.634  27.613   6.020  1.00  0.00           H  
ATOM    349 1HG  GLN A  20      -4.495  27.381   3.889  1.00  0.00           H  
ATOM    350 2HG  GLN A  20      -5.853  26.263   4.107  1.00  0.00           H  
ATOM    351 1HE2 GLN A  20      -6.200  29.173   1.512  1.00  0.00           H  
ATOM    352 2HE2 GLN A  20      -4.767  28.345   2.012  1.00  0.00           H  
ATOM    353  N   LEU A  21      -4.602  28.995   8.494  1.00  0.00           N  
ATOM    354  CA  LEU A  21      -4.863  29.363   9.882  1.00  0.00           C  
ATOM    355  C   LEU A  21      -4.667  30.855  10.104  1.00  0.00           C  
ATOM    356  O   LEU A  21      -5.481  31.500  10.764  1.00  0.00           O  
ATOM    357  CB  LEU A  21      -3.974  28.553  10.834  1.00  0.00           C  
ATOM    358  CG  LEU A  21      -4.342  27.139  10.849  1.00  0.00           C  
ATOM    359  CD1 LEU A  21      -3.377  26.324  11.687  1.00  0.00           C  
ATOM    360  CD2 LEU A  21      -5.721  27.075  11.328  1.00  0.00           C  
ATOM    361  H   LEU A  21      -3.841  28.350   8.274  1.00  0.00           H  
ATOM    362  HA  LEU A  21      -5.902  29.126  10.104  1.00  0.00           H  
ATOM    363 1HB  LEU A  21      -2.941  28.635  10.519  1.00  0.00           H  
ATOM    364 2HB  LEU A  21      -4.067  28.950  11.843  1.00  0.00           H  
ATOM    365  HG  LEU A  21      -4.302  26.761   9.851  1.00  0.00           H  
ATOM    366 1HD1 LEU A  21      -3.667  25.277  11.673  1.00  0.00           H  
ATOM    367 2HD1 LEU A  21      -2.389  26.427  11.279  1.00  0.00           H  
ATOM    368 3HD1 LEU A  21      -3.385  26.683  12.700  1.00  0.00           H  
ATOM    369 1HD2 LEU A  21      -6.050  26.081  11.304  1.00  0.00           H  
ATOM    370 2HD2 LEU A  21      -5.764  27.454  12.330  1.00  0.00           H  
ATOM    371 3HD2 LEU A  21      -6.347  27.675  10.678  1.00  0.00           H  
ATOM    372  N   GLN A  22      -3.655  31.440   9.464  1.00  0.00           N  
ATOM    373  CA  GLN A  22      -3.410  32.877   9.592  1.00  0.00           C  
ATOM    374  C   GLN A  22      -4.597  33.666   9.052  1.00  0.00           C  
ATOM    375  O   GLN A  22      -4.952  34.724   9.573  1.00  0.00           O  
ATOM    376  CB  GLN A  22      -2.143  33.297   8.841  1.00  0.00           C  
ATOM    377  CG  GLN A  22      -0.841  32.812   9.454  1.00  0.00           C  
ATOM    378  CD  GLN A  22       0.375  33.227   8.638  1.00  0.00           C  
ATOM    379  OE1 GLN A  22       0.281  33.553   7.451  1.00  0.00           O  
ATOM    380  NE2 GLN A  22       1.540  33.218   9.280  1.00  0.00           N  
ATOM    381  H   GLN A  22      -3.009  30.861   8.929  1.00  0.00           H  
ATOM    382  HA  GLN A  22      -3.291  33.117  10.646  1.00  0.00           H  
ATOM    383 1HB  GLN A  22      -2.190  32.918   7.821  1.00  0.00           H  
ATOM    384 2HB  GLN A  22      -2.105  34.383   8.780  1.00  0.00           H  
ATOM    385 1HG  GLN A  22      -0.747  33.240  10.450  1.00  0.00           H  
ATOM    386 2HG  GLN A  22      -0.859  31.734   9.518  1.00  0.00           H  
ATOM    387 1HE2 GLN A  22       2.379  33.482   8.801  1.00  0.00           H  
ATOM    388 2HE2 GLN A  22       1.577  32.946  10.242  1.00  0.00           H  
ATOM    389  N   CYS A  23      -5.229  33.117   8.016  1.00  0.00           N  
ATOM    390  CA  CYS A  23      -6.379  33.718   7.360  1.00  0.00           C  
ATOM    391  C   CYS A  23      -7.707  33.375   8.065  1.00  0.00           C  
ATOM    392  O   CYS A  23      -8.773  33.811   7.628  1.00  0.00           O  
ATOM    393  CB  CYS A  23      -6.451  33.221   5.922  1.00  0.00           C  
ATOM    394  SG  CYS A  23      -5.022  33.669   4.923  1.00  0.00           S  
ATOM    395  H   CYS A  23      -4.849  32.253   7.624  1.00  0.00           H  
ATOM    396  HA  CYS A  23      -6.249  34.799   7.361  1.00  0.00           H  
ATOM    397 1HB  CYS A  23      -6.533  32.135   5.923  1.00  0.00           H  
ATOM    398 2HB  CYS A  23      -7.341  33.622   5.445  1.00  0.00           H  
ATOM    399  HG  CYS A  23      -4.176  32.782   5.519  1.00  0.00           H  
ATOM    400  N   GLY A  24      -7.643  32.564   9.132  1.00  0.00           N  
ATOM    401  CA  GLY A  24      -8.808  32.116   9.894  1.00  0.00           C  
ATOM    402  C   GLY A  24      -9.525  30.889   9.312  1.00  0.00           C  
ATOM    403  O   GLY A  24     -10.514  30.407   9.875  1.00  0.00           O  
ATOM    404  H   GLY A  24      -6.737  32.253   9.469  1.00  0.00           H  
ATOM    405 1HA  GLY A  24      -8.485  31.890  10.910  1.00  0.00           H  
ATOM    406 2HA  GLY A  24      -9.515  32.940   9.969  1.00  0.00           H  
ATOM    407  N   HIS A  25      -9.021  30.336   8.216  1.00  0.00           N  
ATOM    408  CA  HIS A  25      -9.686  29.216   7.561  1.00  0.00           C  
ATOM    409  C   HIS A  25      -9.251  27.876   8.154  1.00  0.00           C  
ATOM    410  O   HIS A  25      -8.632  27.032   7.494  1.00  0.00           O  
ATOM    411  CB  HIS A  25      -9.410  29.269   6.069  1.00  0.00           C  
ATOM    412  CG  HIS A  25      -9.937  30.499   5.411  1.00  0.00           C  
ATOM    413  ND1 HIS A  25     -11.246  30.920   5.540  1.00  0.00           N  
ATOM    414  CD2 HIS A  25      -9.325  31.406   4.621  1.00  0.00           C  
ATOM    415  CE1 HIS A  25     -11.412  32.039   4.857  1.00  0.00           C  
ATOM    416  NE2 HIS A  25     -10.262  32.355   4.289  1.00  0.00           N  
ATOM    417  H   HIS A  25      -8.151  30.688   7.826  1.00  0.00           H  
ATOM    418  HA  HIS A  25     -10.762  29.305   7.702  1.00  0.00           H  
ATOM    419 1HB  HIS A  25      -8.339  29.239   5.902  1.00  0.00           H  
ATOM    420 2HB  HIS A  25      -9.845  28.402   5.590  1.00  0.00           H  
ATOM    421  HD2 HIS A  25      -8.280  31.384   4.308  1.00  0.00           H  
ATOM    422  HE1 HIS A  25     -12.339  32.605   4.776  1.00  0.00           H  
ATOM    423  HE2 HIS A  25     -10.094  33.164   3.708  1.00  0.00           H  
ATOM    424  N   ALA A  26      -9.628  27.691   9.411  1.00  0.00           N  
ATOM    425  CA  ALA A  26      -9.265  26.518  10.197  1.00  0.00           C  
ATOM    426  C   ALA A  26      -9.780  25.217   9.593  1.00  0.00           C  
ATOM    427  O   ALA A  26      -9.106  24.189   9.661  1.00  0.00           O  
ATOM    428  CB  ALA A  26      -9.782  26.690  11.601  1.00  0.00           C  
ATOM    429  H   ALA A  26     -10.156  28.458   9.834  1.00  0.00           H  
ATOM    430  HA  ALA A  26      -8.188  26.453  10.222  1.00  0.00           H  
ATOM    431 1HB  ALA A  26      -9.484  25.840  12.214  1.00  0.00           H  
ATOM    432 2HB  ALA A  26      -9.374  27.602  12.026  1.00  0.00           H  
ATOM    433 3HB  ALA A  26     -10.861  26.760  11.577  1.00  0.00           H  
ATOM    434  N   GLU A  27     -10.969  25.235   8.989  1.00  0.00           N  
ATOM    435  CA  GLU A  27     -11.501  24.002   8.408  1.00  0.00           C  
ATOM    436  C   GLU A  27     -10.593  23.487   7.296  1.00  0.00           C  
ATOM    437  O   GLU A  27     -10.254  22.302   7.251  1.00  0.00           O  
ATOM    438  CB  GLU A  27     -12.911  24.213   7.862  1.00  0.00           C  
ATOM    439  CG  GLU A  27     -13.548  22.955   7.269  1.00  0.00           C  
ATOM    440  CD  GLU A  27     -14.956  23.178   6.761  1.00  0.00           C  
ATOM    441  OE1 GLU A  27     -15.430  24.287   6.838  1.00  0.00           O  
ATOM    442  OE2 GLU A  27     -15.559  22.233   6.305  1.00  0.00           O  
ATOM    443  H   GLU A  27     -11.497  26.096   8.944  1.00  0.00           H  
ATOM    444  HA  GLU A  27     -11.543  23.242   9.190  1.00  0.00           H  
ATOM    445 1HB  GLU A  27     -13.559  24.578   8.660  1.00  0.00           H  
ATOM    446 2HB  GLU A  27     -12.889  24.976   7.082  1.00  0.00           H  
ATOM    447 1HG  GLU A  27     -12.926  22.609   6.442  1.00  0.00           H  
ATOM    448 2HG  GLU A  27     -13.558  22.175   8.028  1.00  0.00           H  
ATOM    449  N   ARG A  28     -10.184  24.385   6.396  1.00  0.00           N  
ATOM    450  CA  ARG A  28      -9.332  23.977   5.290  1.00  0.00           C  
ATOM    451  C   ARG A  28      -8.003  23.511   5.834  1.00  0.00           C  
ATOM    452  O   ARG A  28      -7.422  22.537   5.345  1.00  0.00           O  
ATOM    453  CB  ARG A  28      -9.104  25.120   4.332  1.00  0.00           C  
ATOM    454  CG  ARG A  28     -10.297  25.546   3.498  1.00  0.00           C  
ATOM    455  CD  ARG A  28      -9.937  26.754   2.744  1.00  0.00           C  
ATOM    456  NE  ARG A  28     -10.967  27.266   1.902  1.00  0.00           N  
ATOM    457  CZ  ARG A  28     -10.919  28.500   1.363  1.00  0.00           C  
ATOM    458  NH1 ARG A  28      -9.881  29.288   1.619  1.00  0.00           N  
ATOM    459  NH2 ARG A  28     -11.902  28.923   0.584  1.00  0.00           N  
ATOM    460  H   ARG A  28     -10.468  25.349   6.486  1.00  0.00           H  
ATOM    461  HA  ARG A  28      -9.807  23.156   4.761  1.00  0.00           H  
ATOM    462 1HB  ARG A  28      -8.771  25.997   4.895  1.00  0.00           H  
ATOM    463 2HB  ARG A  28      -8.299  24.860   3.646  1.00  0.00           H  
ATOM    464 1HG  ARG A  28     -10.567  24.756   2.798  1.00  0.00           H  
ATOM    465 2HG  ARG A  28     -11.142  25.773   4.150  1.00  0.00           H  
ATOM    466 1HD  ARG A  28      -9.718  27.518   3.461  1.00  0.00           H  
ATOM    467 2HD  ARG A  28      -9.054  26.564   2.134  1.00  0.00           H  
ATOM    468  HE  ARG A  28     -11.762  26.679   1.696  1.00  0.00           H  
ATOM    469 1HH1 ARG A  28      -9.106  28.963   2.228  1.00  0.00           H  
ATOM    470 2HH1 ARG A  28      -9.843  30.212   1.221  1.00  0.00           H  
ATOM    471 1HH2 ARG A  28     -12.691  28.320   0.392  1.00  0.00           H  
ATOM    472 2HH2 ARG A  28     -11.864  29.847   0.181  1.00  0.00           H  
ATOM    473  N   ALA A  29      -7.518  24.197   6.873  1.00  0.00           N  
ATOM    474  CA  ALA A  29      -6.265  23.791   7.467  1.00  0.00           C  
ATOM    475  C   ALA A  29      -6.384  22.384   8.014  1.00  0.00           C  
ATOM    476  O   ALA A  29      -5.515  21.552   7.782  1.00  0.00           O  
ATOM    477  CB  ALA A  29      -5.865  24.733   8.575  1.00  0.00           C  
ATOM    478  H   ALA A  29      -8.016  25.014   7.235  1.00  0.00           H  
ATOM    479  HA  ALA A  29      -5.504  23.798   6.688  1.00  0.00           H  
ATOM    480 1HB  ALA A  29      -4.909  24.419   8.997  1.00  0.00           H  
ATOM    481 2HB  ALA A  29      -5.772  25.743   8.181  1.00  0.00           H  
ATOM    482 3HB  ALA A  29      -6.621  24.717   9.345  1.00  0.00           H  
ATOM    483  N   CYS A  30      -7.509  22.075   8.663  1.00  0.00           N  
ATOM    484  CA  CYS A  30      -7.676  20.753   9.239  1.00  0.00           C  
ATOM    485  C   CYS A  30      -7.625  19.707   8.141  1.00  0.00           C  
ATOM    486  O   CYS A  30      -6.961  18.687   8.291  1.00  0.00           O  
ATOM    487  CB  CYS A  30      -9.018  20.635   9.969  1.00  0.00           C  
ATOM    488  SG  CYS A  30      -9.144  21.614  11.484  1.00  0.00           S  
ATOM    489  H   CYS A  30      -8.223  22.785   8.816  1.00  0.00           H  
ATOM    490  HA  CYS A  30      -6.868  20.572   9.946  1.00  0.00           H  
ATOM    491 1HB  CYS A  30      -9.821  20.942   9.306  1.00  0.00           H  
ATOM    492 2HB  CYS A  30      -9.192  19.588  10.226  1.00  0.00           H  
ATOM    493  HG  CYS A  30      -9.062  22.811  10.846  1.00  0.00           H  
ATOM    494  N   ILE A  31      -8.247  19.994   7.002  1.00  0.00           N  
ATOM    495  CA  ILE A  31      -8.266  19.055   5.887  1.00  0.00           C  
ATOM    496  C   ILE A  31      -6.863  18.777   5.335  1.00  0.00           C  
ATOM    497  O   ILE A  31      -6.471  17.619   5.132  1.00  0.00           O  
ATOM    498  CB  ILE A  31      -9.183  19.592   4.774  1.00  0.00           C  
ATOM    499  CG1 ILE A  31     -10.642  19.579   5.273  1.00  0.00           C  
ATOM    500  CG2 ILE A  31      -9.014  18.776   3.505  1.00  0.00           C  
ATOM    501  CD1 ILE A  31     -11.606  20.354   4.401  1.00  0.00           C  
ATOM    502  H   ILE A  31      -8.768  20.873   6.935  1.00  0.00           H  
ATOM    503  HA  ILE A  31      -8.680  18.114   6.248  1.00  0.00           H  
ATOM    504  HB  ILE A  31      -8.923  20.628   4.568  1.00  0.00           H  
ATOM    505 1HG1 ILE A  31     -10.980  18.546   5.327  1.00  0.00           H  
ATOM    506 2HG1 ILE A  31     -10.672  20.004   6.275  1.00  0.00           H  
ATOM    507 1HG2 ILE A  31      -9.661  19.176   2.728  1.00  0.00           H  
ATOM    508 2HG2 ILE A  31      -7.977  18.828   3.174  1.00  0.00           H  
ATOM    509 3HG2 ILE A  31      -9.280  17.738   3.702  1.00  0.00           H  
ATOM    510 1HD1 ILE A  31     -12.609  20.294   4.828  1.00  0.00           H  
ATOM    511 2HD1 ILE A  31     -11.298  21.394   4.360  1.00  0.00           H  
ATOM    512 3HD1 ILE A  31     -11.611  19.935   3.399  1.00  0.00           H  
ATOM    513  N   LEU A  32      -6.082  19.837   5.134  1.00  0.00           N  
ATOM    514  CA  LEU A  32      -4.729  19.687   4.607  1.00  0.00           C  
ATOM    515  C   LEU A  32      -3.845  18.872   5.545  1.00  0.00           C  
ATOM    516  O   LEU A  32      -3.038  18.039   5.116  1.00  0.00           O  
ATOM    517  CB  LEU A  32      -4.108  21.076   4.444  1.00  0.00           C  
ATOM    518  CG  LEU A  32      -4.706  21.951   3.353  1.00  0.00           C  
ATOM    519  CD1 LEU A  32      -4.130  23.353   3.480  1.00  0.00           C  
ATOM    520  CD2 LEU A  32      -4.379  21.347   2.003  1.00  0.00           C  
ATOM    521  H   LEU A  32      -6.453  20.770   5.331  1.00  0.00           H  
ATOM    522  HA  LEU A  32      -4.784  19.185   3.643  1.00  0.00           H  
ATOM    523 1HB  LEU A  32      -4.225  21.612   5.389  1.00  0.00           H  
ATOM    524 2HB  LEU A  32      -3.039  20.965   4.245  1.00  0.00           H  
ATOM    525  HG  LEU A  32      -5.787  22.007   3.473  1.00  0.00           H  
ATOM    526 1HD1 LEU A  32      -4.544  23.997   2.708  1.00  0.00           H  
ATOM    527 2HD1 LEU A  32      -4.380  23.756   4.456  1.00  0.00           H  
ATOM    528 3HD1 LEU A  32      -3.054  23.296   3.375  1.00  0.00           H  
ATOM    529 1HD2 LEU A  32      -4.803  21.968   1.215  1.00  0.00           H  
ATOM    530 2HD2 LEU A  32      -3.305  21.300   1.887  1.00  0.00           H  
ATOM    531 3HD2 LEU A  32      -4.800  20.342   1.941  1.00  0.00           H  
ATOM    532  N   LEU A  33      -4.023  19.101   6.833  1.00  0.00           N  
ATOM    533  CA  LEU A  33      -3.195  18.480   7.839  1.00  0.00           C  
ATOM    534  C   LEU A  33      -3.648  17.054   8.111  1.00  0.00           C  
ATOM    535  O   LEU A  33      -2.812  16.177   8.330  1.00  0.00           O  
ATOM    536  CB  LEU A  33      -3.294  19.364   9.044  1.00  0.00           C  
ATOM    537  CG  LEU A  33      -2.796  20.764   8.743  1.00  0.00           C  
ATOM    538  CD1 LEU A  33      -3.202  21.623   9.843  1.00  0.00           C  
ATOM    539  CD2 LEU A  33      -1.294  20.766   8.539  1.00  0.00           C  
ATOM    540  H   LEU A  33      -4.719  19.790   7.128  1.00  0.00           H  
ATOM    541  HA  LEU A  33      -2.167  18.465   7.484  1.00  0.00           H  
ATOM    542 1HB  LEU A  33      -4.338  19.426   9.359  1.00  0.00           H  
ATOM    543 2HB  LEU A  33      -2.696  18.943   9.854  1.00  0.00           H  
ATOM    544  HG  LEU A  33      -3.252  21.121   7.839  1.00  0.00           H  
ATOM    545 1HD1 LEU A  33      -2.912  22.619   9.638  1.00  0.00           H  
ATOM    546 2HD1 LEU A  33      -4.280  21.592   9.967  1.00  0.00           H  
ATOM    547 3HD1 LEU A  33      -2.735  21.262  10.700  1.00  0.00           H  
ATOM    548 1HD2 LEU A  33      -0.953  21.778   8.323  1.00  0.00           H  
ATOM    549 2HD2 LEU A  33      -0.812  20.405   9.435  1.00  0.00           H  
ATOM    550 3HD2 LEU A  33      -1.047  20.119   7.705  1.00  0.00           H  
ATOM    551  N   ASP A  34      -4.960  16.790   8.061  1.00  0.00           N  
ATOM    552  CA  ASP A  34      -5.429  15.426   8.253  1.00  0.00           C  
ATOM    553  C   ASP A  34      -4.838  14.559   7.152  1.00  0.00           C  
ATOM    554  O   ASP A  34      -4.419  13.424   7.402  1.00  0.00           O  
ATOM    555  CB  ASP A  34      -6.968  15.331   8.251  1.00  0.00           C  
ATOM    556  CG  ASP A  34      -7.667  15.840   9.554  1.00  0.00           C  
ATOM    557  OD1 ASP A  34      -6.992  16.018  10.550  1.00  0.00           O  
ATOM    558  OD2 ASP A  34      -8.868  16.000   9.543  1.00  0.00           O  
ATOM    559  H   ASP A  34      -5.634  17.533   7.899  1.00  0.00           H  
ATOM    560  HA  ASP A  34      -5.066  15.063   9.214  1.00  0.00           H  
ATOM    561 1HB  ASP A  34      -7.348  15.927   7.414  1.00  0.00           H  
ATOM    562 2HB  ASP A  34      -7.266  14.300   8.074  1.00  0.00           H  
ATOM    563  N   ALA A  35      -4.757  15.098   5.927  1.00  0.00           N  
ATOM    564  CA  ALA A  35      -4.153  14.334   4.846  1.00  0.00           C  
ATOM    565  C   ALA A  35      -2.694  14.022   5.167  1.00  0.00           C  
ATOM    566  O   ALA A  35      -2.246  12.879   5.032  1.00  0.00           O  
ATOM    567  CB  ALA A  35      -4.237  15.108   3.543  1.00  0.00           C  
ATOM    568  H   ALA A  35      -5.141  16.030   5.742  1.00  0.00           H  
ATOM    569  HA  ALA A  35      -4.695  13.394   4.746  1.00  0.00           H  
ATOM    570 1HB  ALA A  35      -3.796  14.520   2.741  1.00  0.00           H  
ATOM    571 2HB  ALA A  35      -5.280  15.320   3.313  1.00  0.00           H  
ATOM    572 3HB  ALA A  35      -3.693  16.046   3.645  1.00  0.00           H  
ATOM    573  N   LEU A  36      -1.964  15.008   5.699  1.00  0.00           N  
ATOM    574  CA  LEU A  36      -0.566  14.757   6.027  1.00  0.00           C  
ATOM    575  C   LEU A  36      -0.398  13.729   7.129  1.00  0.00           C  
ATOM    576  O   LEU A  36       0.540  12.935   7.112  1.00  0.00           O  
ATOM    577  CB  LEU A  36       0.160  16.030   6.461  1.00  0.00           C  
ATOM    578  CG  LEU A  36       0.369  17.040   5.390  1.00  0.00           C  
ATOM    579  CD1 LEU A  36       1.126  18.224   5.989  1.00  0.00           C  
ATOM    580  CD2 LEU A  36       1.075  16.369   4.236  1.00  0.00           C  
ATOM    581  H   LEU A  36      -2.361  15.945   5.804  1.00  0.00           H  
ATOM    582  HA  LEU A  36      -0.077  14.371   5.135  1.00  0.00           H  
ATOM    583 1HB  LEU A  36      -0.417  16.500   7.256  1.00  0.00           H  
ATOM    584 2HB  LEU A  36       1.138  15.756   6.866  1.00  0.00           H  
ATOM    585  HG  LEU A  36      -0.588  17.420   5.041  1.00  0.00           H  
ATOM    586 1HD1 LEU A  36       1.289  18.968   5.241  1.00  0.00           H  
ATOM    587 2HD1 LEU A  36       0.557  18.650   6.807  1.00  0.00           H  
ATOM    588 3HD1 LEU A  36       2.088  17.880   6.357  1.00  0.00           H  
ATOM    589 1HD2 LEU A  36       1.241  17.077   3.454  1.00  0.00           H  
ATOM    590 2HD2 LEU A  36       2.006  15.976   4.558  1.00  0.00           H  
ATOM    591 3HD2 LEU A  36       0.459  15.554   3.861  1.00  0.00           H  
ATOM    592  N   LEU A  37      -1.310  13.736   8.087  1.00  0.00           N  
ATOM    593  CA  LEU A  37      -1.236  12.808   9.201  1.00  0.00           C  
ATOM    594  C   LEU A  37      -1.714  11.419   8.828  1.00  0.00           C  
ATOM    595  O   LEU A  37      -1.326  10.435   9.448  1.00  0.00           O  
ATOM    596  CB  LEU A  37      -2.005  13.387  10.365  1.00  0.00           C  
ATOM    597  CG  LEU A  37      -1.352  14.629  10.865  1.00  0.00           C  
ATOM    598  CD1 LEU A  37      -2.195  15.252  11.928  1.00  0.00           C  
ATOM    599  CD2 LEU A  37       0.041  14.260  11.329  1.00  0.00           C  
ATOM    600  H   LEU A  37      -2.052  14.435   8.060  1.00  0.00           H  
ATOM    601  HA  LEU A  37      -0.193  12.725   9.498  1.00  0.00           H  
ATOM    602 1HB  LEU A  37      -3.016  13.634  10.034  1.00  0.00           H  
ATOM    603 2HB  LEU A  37      -2.052  12.658  11.173  1.00  0.00           H  
ATOM    604  HG  LEU A  37      -1.263  15.345  10.055  1.00  0.00           H  
ATOM    605 1HD1 LEU A  37      -1.728  16.158  12.265  1.00  0.00           H  
ATOM    606 2HD1 LEU A  37      -3.163  15.480  11.497  1.00  0.00           H  
ATOM    607 3HD1 LEU A  37      -2.318  14.563  12.757  1.00  0.00           H  
ATOM    608 1HD2 LEU A  37       0.554  15.152  11.663  1.00  0.00           H  
ATOM    609 2HD2 LEU A  37      -0.016  13.533  12.138  1.00  0.00           H  
ATOM    610 3HD2 LEU A  37       0.592  13.823  10.499  1.00  0.00           H  
ATOM    611  N   THR A  38      -2.586  11.330   7.840  1.00  0.00           N  
ATOM    612  CA  THR A  38      -3.039  10.038   7.383  1.00  0.00           C  
ATOM    613  C   THR A  38      -1.874   9.319   6.713  1.00  0.00           C  
ATOM    614  O   THR A  38      -1.633   8.132   6.941  1.00  0.00           O  
ATOM    615  CB  THR A  38      -4.194  10.189   6.381  1.00  0.00           C  
ATOM    616  OG1 THR A  38      -5.299  10.850   7.023  1.00  0.00           O  
ATOM    617  CG2 THR A  38      -4.628   8.834   5.862  1.00  0.00           C  
ATOM    618  H   THR A  38      -2.945  12.173   7.396  1.00  0.00           H  
ATOM    619  HA  THR A  38      -3.371   9.451   8.237  1.00  0.00           H  
ATOM    620  HB  THR A  38      -3.861  10.804   5.544  1.00  0.00           H  
ATOM    621  HG1 THR A  38      -5.009  11.751   7.303  1.00  0.00           H  
ATOM    622 1HG2 THR A  38      -5.441   8.962   5.150  1.00  0.00           H  
ATOM    623 2HG2 THR A  38      -3.783   8.351   5.368  1.00  0.00           H  
ATOM    624 3HG2 THR A  38      -4.965   8.217   6.693  1.00  0.00           H  
ATOM    625  N   LEU A  39      -1.157  10.061   5.872  1.00  0.00           N  
ATOM    626  CA  LEU A  39      -0.048   9.532   5.098  1.00  0.00           C  
ATOM    627  C   LEU A  39       1.197   9.099   5.882  1.00  0.00           C  
ATOM    628  O   LEU A  39       1.797   8.081   5.546  1.00  0.00           O  
ATOM    629  CB  LEU A  39       0.371  10.588   4.084  1.00  0.00           C  
ATOM    630  CG  LEU A  39      -0.639  10.867   2.985  1.00  0.00           C  
ATOM    631  CD1 LEU A  39      -0.173  12.056   2.195  1.00  0.00           C  
ATOM    632  CD2 LEU A  39      -0.776   9.638   2.107  1.00  0.00           C  
ATOM    633  H   LEU A  39      -1.419  11.040   5.740  1.00  0.00           H  
ATOM    634  HA  LEU A  39      -0.416   8.662   4.558  1.00  0.00           H  
ATOM    635 1HB  LEU A  39       0.544  11.526   4.622  1.00  0.00           H  
ATOM    636 2HB  LEU A  39       1.304  10.277   3.619  1.00  0.00           H  
ATOM    637  HG  LEU A  39      -1.606  11.103   3.426  1.00  0.00           H  
ATOM    638 1HD1 LEU A  39      -0.887  12.279   1.403  1.00  0.00           H  
ATOM    639 2HD1 LEU A  39      -0.081  12.921   2.856  1.00  0.00           H  
ATOM    640 3HD1 LEU A  39       0.779  11.812   1.773  1.00  0.00           H  
ATOM    641 1HD2 LEU A  39      -1.502   9.835   1.319  1.00  0.00           H  
ATOM    642 2HD2 LEU A  39       0.182   9.394   1.659  1.00  0.00           H  
ATOM    643 3HD2 LEU A  39      -1.116   8.797   2.711  1.00  0.00           H  
ATOM    644  N   ASN A  40       1.605   9.822   6.926  1.00  0.00           N  
ATOM    645  CA  ASN A  40       2.577  10.062   7.994  1.00  0.00           C  
ATOM    646  C   ASN A  40       2.037  10.551   9.347  1.00  0.00           C  
ATOM    647  O   ASN A  40       2.207  11.718   9.708  1.00  0.00           O  
ATOM    648  CB  ASN A  40       3.649  11.023   7.530  1.00  0.00           C  
ATOM    649  CG  ASN A  40       4.767  11.115   8.541  1.00  0.00           C  
ATOM    650  OD1 ASN A  40       4.788  10.335   9.524  1.00  0.00           O  
ATOM    651  ND2 ASN A  40       5.697  12.034   8.329  1.00  0.00           N  
ATOM    652  H   ASN A  40       2.258   9.058   6.843  1.00  0.00           H  
ATOM    653  HA  ASN A  40       3.085   9.117   8.175  1.00  0.00           H  
ATOM    654 1HB  ASN A  40       4.054  10.695   6.571  1.00  0.00           H  
ATOM    655 2HB  ASN A  40       3.214  12.017   7.386  1.00  0.00           H  
ATOM    656 1HD2 ASN A  40       6.461  12.127   8.967  1.00  0.00           H  
ATOM    657 2HD2 ASN A  40       5.632  12.666   7.523  1.00  0.00           H  
ATOM    658  N   PRO A  41       1.510   9.646  10.179  1.00  0.00           N  
ATOM    659  CA  PRO A  41       0.992   9.888  11.514  1.00  0.00           C  
ATOM    660  C   PRO A  41       2.026  10.482  12.479  1.00  0.00           C  
ATOM    661  O   PRO A  41       1.653  10.964  13.554  1.00  0.00           O  
ATOM    662  CB  PRO A  41       0.574   8.486  11.973  1.00  0.00           C  
ATOM    663  CG  PRO A  41       0.314   7.723  10.697  1.00  0.00           C  
ATOM    664  CD  PRO A  41       1.332   8.239   9.725  1.00  0.00           C  
ATOM    665  HA  PRO A  41       0.120  10.552  11.442  1.00  0.00           H  
ATOM    666 1HB  PRO A  41       1.376   8.040  12.580  1.00  0.00           H  
ATOM    667 2HB  PRO A  41      -0.316   8.551  12.612  1.00  0.00           H  
ATOM    668 1HG  PRO A  41       0.392   6.642  10.868  1.00  0.00           H  
ATOM    669 2HG  PRO A  41      -0.717   7.918  10.345  1.00  0.00           H  
ATOM    670 1HD  PRO A  41       2.268   7.671   9.803  1.00  0.00           H  
ATOM    671 2HD  PRO A  41       0.874   8.178   8.738  1.00  0.00           H  
ATOM    672  N   GLU A  42       3.327  10.381  12.160  1.00  0.00           N  
ATOM    673  CA  GLU A  42       4.357  10.887  13.057  1.00  0.00           C  
ATOM    674  C   GLU A  42       4.743  12.331  12.740  1.00  0.00           C  
ATOM    675  O   GLU A  42       5.629  12.909  13.383  1.00  0.00           O  
ATOM    676  CB  GLU A  42       5.589   9.977  13.025  1.00  0.00           C  
ATOM    677  CG  GLU A  42       5.325   8.559  13.545  1.00  0.00           C  
ATOM    678  CD  GLU A  42       6.550   7.662  13.522  1.00  0.00           C  
ATOM    679  OE1 GLU A  42       7.592   8.108  13.103  1.00  0.00           O  
ATOM    680  OE2 GLU A  42       6.435   6.529  13.929  1.00  0.00           O  
ATOM    681  H   GLU A  42       3.637  10.021  11.256  1.00  0.00           H  
ATOM    682  HA  GLU A  42       3.962  10.868  14.073  1.00  0.00           H  
ATOM    683 1HB  GLU A  42       5.955   9.899  12.001  1.00  0.00           H  
ATOM    684 2HB  GLU A  42       6.383  10.417  13.626  1.00  0.00           H  
ATOM    685 1HG  GLU A  42       4.956   8.625  14.568  1.00  0.00           H  
ATOM    686 2HG  GLU A  42       4.541   8.109  12.936  1.00  0.00           H  
ATOM    687  N   HIS A  43       4.079  12.939  11.761  1.00  0.00           N  
ATOM    688  CA  HIS A  43       4.431  14.295  11.386  1.00  0.00           C  
ATOM    689  C   HIS A  43       4.013  15.287  12.462  1.00  0.00           C  
ATOM    690  O   HIS A  43       2.968  15.939  12.370  1.00  0.00           O  
ATOM    691  CB  HIS A  43       3.777  14.671  10.058  1.00  0.00           C  
ATOM    692  CG  HIS A  43       4.253  15.941   9.459  1.00  0.00           C  
ATOM    693  ND1 HIS A  43       3.394  16.916   9.016  1.00  0.00           N  
ATOM    694  CD2 HIS A  43       5.499  16.403   9.223  1.00  0.00           C  
ATOM    695  CE1 HIS A  43       4.088  17.915   8.522  1.00  0.00           C  
ATOM    696  NE2 HIS A  43       5.369  17.633   8.636  1.00  0.00           N  
ATOM    697  H   HIS A  43       3.351  12.448  11.238  1.00  0.00           H  
ATOM    698  HA  HIS A  43       5.511  14.368  11.262  1.00  0.00           H  
ATOM    699 1HB  HIS A  43       3.930  13.879   9.335  1.00  0.00           H  
ATOM    700 2HB  HIS A  43       2.711  14.756  10.198  1.00  0.00           H  
ATOM    701  HD2 HIS A  43       6.433  15.889   9.450  1.00  0.00           H  
ATOM    702  HE1 HIS A  43       3.673  18.808   8.102  1.00  0.00           H  
ATOM    703  HE2 HIS A  43       6.133  18.224   8.338  1.00  0.00           H  
ATOM    704  N   LEU A  44       4.894  15.461  13.444  1.00  0.00           N  
ATOM    705  CA  LEU A  44       4.672  16.374  14.560  1.00  0.00           C  
ATOM    706  C   LEU A  44       4.201  17.740  14.100  1.00  0.00           C  
ATOM    707  O   LEU A  44       3.264  18.296  14.666  1.00  0.00           O  
ATOM    708  CB  LEU A  44       5.965  16.555  15.370  1.00  0.00           C  
ATOM    709  CG  LEU A  44       5.883  17.593  16.506  1.00  0.00           C  
ATOM    710  CD1 LEU A  44       4.876  17.168  17.501  1.00  0.00           C  
ATOM    711  CD2 LEU A  44       7.246  17.784  17.160  1.00  0.00           C  
ATOM    712  H   LEU A  44       5.704  14.845  13.438  1.00  0.00           H  
ATOM    713  HA  LEU A  44       3.909  15.942  15.206  1.00  0.00           H  
ATOM    714 1HB  LEU A  44       6.237  15.596  15.809  1.00  0.00           H  
ATOM    715 2HB  LEU A  44       6.761  16.862  14.696  1.00  0.00           H  
ATOM    716  HG  LEU A  44       5.559  18.520  16.091  1.00  0.00           H  
ATOM    717 1HD1 LEU A  44       4.796  17.919  18.287  1.00  0.00           H  
ATOM    718 2HD1 LEU A  44       3.920  17.065  16.991  1.00  0.00           H  
ATOM    719 3HD1 LEU A  44       5.166  16.214  17.939  1.00  0.00           H  
ATOM    720 1HD2 LEU A  44       7.167  18.535  17.947  1.00  0.00           H  
ATOM    721 2HD2 LEU A  44       7.584  16.842  17.591  1.00  0.00           H  
ATOM    722 3HD2 LEU A  44       7.964  18.119  16.412  1.00  0.00           H  
ATOM    723  N   ALA A  45       4.852  18.305  13.090  1.00  0.00           N  
ATOM    724  CA  ALA A  45       4.452  19.625  12.626  1.00  0.00           C  
ATOM    725  C   ALA A  45       3.006  19.638  12.132  1.00  0.00           C  
ATOM    726  O   ALA A  45       2.300  20.637  12.296  1.00  0.00           O  
ATOM    727  CB  ALA A  45       5.374  20.102  11.541  1.00  0.00           C  
ATOM    728  H   ALA A  45       5.612  17.810  12.646  1.00  0.00           H  
ATOM    729  HA  ALA A  45       4.522  20.308  13.467  1.00  0.00           H  
ATOM    730 1HB  ALA A  45       5.065  21.091  11.261  1.00  0.00           H  
ATOM    731 2HB  ALA A  45       6.396  20.125  11.908  1.00  0.00           H  
ATOM    732 3HB  ALA A  45       5.309  19.441  10.697  1.00  0.00           H  
ATOM    733  N   GLY A  46       2.563  18.541  11.509  1.00  0.00           N  
ATOM    734  CA  GLY A  46       1.210  18.431  10.994  1.00  0.00           C  
ATOM    735  C   GLY A  46       0.265  18.489  12.167  1.00  0.00           C  
ATOM    736  O   GLY A  46      -0.717  19.235  12.163  1.00  0.00           O  
ATOM    737  H   GLY A  46       3.155  17.721  11.435  1.00  0.00           H  
ATOM    738 1HA  GLY A  46       1.007  19.236  10.295  1.00  0.00           H  
ATOM    739 2HA  GLY A  46       1.092  17.485  10.465  1.00  0.00           H  
ATOM    740  N   ARG A  47       0.588  17.686  13.185  1.00  0.00           N  
ATOM    741  CA  ARG A  47      -0.211  17.584  14.397  1.00  0.00           C  
ATOM    742  C   ARG A  47      -0.285  18.893  15.164  1.00  0.00           C  
ATOM    743  O   ARG A  47      -1.354  19.262  15.653  1.00  0.00           O  
ATOM    744  CB  ARG A  47       0.336  16.492  15.293  1.00  0.00           C  
ATOM    745  CG  ARG A  47       0.096  15.123  14.790  1.00  0.00           C  
ATOM    746  CD  ARG A  47       0.585  14.089  15.672  1.00  0.00           C  
ATOM    747  NE  ARG A  47       0.310  12.772  15.153  1.00  0.00           N  
ATOM    748  CZ  ARG A  47      -0.823  12.086  15.366  1.00  0.00           C  
ATOM    749  NH1 ARG A  47      -1.797  12.574  16.105  1.00  0.00           N  
ATOM    750  NH2 ARG A  47      -0.925  10.904  14.819  1.00  0.00           N  
ATOM    751  H   ARG A  47       1.433  17.119  13.084  1.00  0.00           H  
ATOM    752  HA  ARG A  47      -1.222  17.305  14.119  1.00  0.00           H  
ATOM    753 1HB  ARG A  47       1.403  16.628  15.439  1.00  0.00           H  
ATOM    754 2HB  ARG A  47      -0.149  16.562  16.258  1.00  0.00           H  
ATOM    755 1HG  ARG A  47      -0.964  14.967  14.632  1.00  0.00           H  
ATOM    756 2HG  ARG A  47       0.636  15.024  13.879  1.00  0.00           H  
ATOM    757 1HD  ARG A  47       1.662  14.192  15.800  1.00  0.00           H  
ATOM    758 2HD  ARG A  47       0.081  14.178  16.631  1.00  0.00           H  
ATOM    759  HE  ARG A  47       1.011  12.307  14.564  1.00  0.00           H  
ATOM    760 1HH1 ARG A  47      -1.717  13.503  16.541  1.00  0.00           H  
ATOM    761 2HH1 ARG A  47      -2.637  12.040  16.256  1.00  0.00           H  
ATOM    762 1HH2 ARG A  47      -0.130  10.585  14.256  1.00  0.00           H  
ATOM    763 2HH2 ARG A  47      -1.749  10.341  14.951  1.00  0.00           H  
ATOM    764  N   ARG A  48       0.819  19.635  15.226  1.00  0.00           N  
ATOM    765  CA  ARG A  48       0.808  20.905  15.940  1.00  0.00           C  
ATOM    766  C   ARG A  48      -0.001  21.950  15.182  1.00  0.00           C  
ATOM    767  O   ARG A  48      -0.738  22.739  15.780  1.00  0.00           O  
ATOM    768  CB  ARG A  48       2.220  21.405  16.148  1.00  0.00           C  
ATOM    769  CG  ARG A  48       3.005  20.595  17.129  1.00  0.00           C  
ATOM    770  CD  ARG A  48       4.343  21.165  17.396  1.00  0.00           C  
ATOM    771  NE  ARG A  48       5.192  21.095  16.228  1.00  0.00           N  
ATOM    772  CZ  ARG A  48       6.474  21.490  16.191  1.00  0.00           C  
ATOM    773  NH1 ARG A  48       7.031  21.977  17.271  1.00  0.00           N  
ATOM    774  NH2 ARG A  48       7.175  21.384  15.075  1.00  0.00           N  
ATOM    775  H   ARG A  48       1.686  19.286  14.816  1.00  0.00           H  
ATOM    776  HA  ARG A  48       0.352  20.746  16.917  1.00  0.00           H  
ATOM    777 1HB  ARG A  48       2.752  21.380  15.195  1.00  0.00           H  
ATOM    778 2HB  ARG A  48       2.202  22.438  16.493  1.00  0.00           H  
ATOM    779 1HG  ARG A  48       2.452  20.549  18.040  1.00  0.00           H  
ATOM    780 2HG  ARG A  48       3.131  19.591  16.748  1.00  0.00           H  
ATOM    781 1HD  ARG A  48       4.245  22.208  17.688  1.00  0.00           H  
ATOM    782 2HD  ARG A  48       4.822  20.605  18.202  1.00  0.00           H  
ATOM    783  HE  ARG A  48       4.786  20.717  15.383  1.00  0.00           H  
ATOM    784 1HH1 ARG A  48       6.499  22.053  18.126  1.00  0.00           H  
ATOM    785 2HH1 ARG A  48       7.998  22.270  17.265  1.00  0.00           H  
ATOM    786 1HH2 ARG A  48       6.746  21.007  14.243  1.00  0.00           H  
ATOM    787 2HH2 ARG A  48       8.139  21.681  15.058  1.00  0.00           H  
ATOM    788  N   CYS A  49       0.085  21.927  13.856  1.00  0.00           N  
ATOM    789  CA  CYS A  49      -0.680  22.860  13.054  1.00  0.00           C  
ATOM    790  C   CYS A  49      -2.161  22.503  13.207  1.00  0.00           C  
ATOM    791  O   CYS A  49      -3.012  23.383  13.361  1.00  0.00           O  
ATOM    792  CB  CYS A  49      -0.201  22.801  11.606  1.00  0.00           C  
ATOM    793  SG  CYS A  49      -0.830  24.069  10.526  1.00  0.00           S  
ATOM    794  H   CYS A  49       0.718  21.278  13.385  1.00  0.00           H  
ATOM    795  HA  CYS A  49      -0.536  23.863  13.432  1.00  0.00           H  
ATOM    796 1HB  CYS A  49       0.884  22.859  11.591  1.00  0.00           H  
ATOM    797 2HB  CYS A  49      -0.459  21.841  11.196  1.00  0.00           H  
ATOM    798  HG  CYS A  49      -0.141  25.059  11.086  1.00  0.00           H  
ATOM    799  N   ARG A  50      -2.464  21.196  13.186  1.00  0.00           N  
ATOM    800  CA  ARG A  50      -3.824  20.696  13.347  1.00  0.00           C  
ATOM    801  C   ARG A  50      -4.381  21.104  14.693  1.00  0.00           C  
ATOM    802  O   ARG A  50      -5.523  21.539  14.781  1.00  0.00           O  
ATOM    803  CB  ARG A  50      -3.872  19.191  13.192  1.00  0.00           C  
ATOM    804  CG  ARG A  50      -5.234  18.570  13.314  1.00  0.00           C  
ATOM    805  CD  ARG A  50      -5.149  17.126  13.055  1.00  0.00           C  
ATOM    806  NE  ARG A  50      -6.413  16.462  13.201  1.00  0.00           N  
ATOM    807  CZ  ARG A  50      -6.883  15.973  14.365  1.00  0.00           C  
ATOM    808  NH1 ARG A  50      -6.155  16.093  15.459  1.00  0.00           N  
ATOM    809  NH2 ARG A  50      -8.056  15.370  14.405  1.00  0.00           N  
ATOM    810  H   ARG A  50      -1.724  20.515  13.029  1.00  0.00           H  
ATOM    811  HA  ARG A  50      -4.446  21.134  12.568  1.00  0.00           H  
ATOM    812 1HB  ARG A  50      -3.463  18.914  12.223  1.00  0.00           H  
ATOM    813 2HB  ARG A  50      -3.242  18.735  13.947  1.00  0.00           H  
ATOM    814 1HG  ARG A  50      -5.621  18.725  14.322  1.00  0.00           H  
ATOM    815 2HG  ARG A  50      -5.913  19.016  12.582  1.00  0.00           H  
ATOM    816 1HD  ARG A  50      -4.826  16.987  12.022  1.00  0.00           H  
ATOM    817 2HD  ARG A  50      -4.431  16.665  13.734  1.00  0.00           H  
ATOM    818  HE  ARG A  50      -6.973  16.339  12.336  1.00  0.00           H  
ATOM    819 1HH1 ARG A  50      -5.254  16.553  15.408  1.00  0.00           H  
ATOM    820 2HH1 ARG A  50      -6.483  15.723  16.344  1.00  0.00           H  
ATOM    821 1HH2 ARG A  50      -8.604  15.281  13.554  1.00  0.00           H  
ATOM    822 2HH2 ARG A  50      -8.403  15.000  15.274  1.00  0.00           H  
ATOM    823  N   LEU A  51      -3.564  20.997  15.734  1.00  0.00           N  
ATOM    824  CA  LEU A  51      -3.949  21.385  17.077  1.00  0.00           C  
ATOM    825  C   LEU A  51      -4.374  22.842  17.090  1.00  0.00           C  
ATOM    826  O   LEU A  51      -5.437  23.173  17.618  1.00  0.00           O  
ATOM    827  CB  LEU A  51      -2.789  21.105  18.017  1.00  0.00           C  
ATOM    828  CG  LEU A  51      -2.922  21.495  19.435  1.00  0.00           C  
ATOM    829  CD1 LEU A  51      -4.079  20.810  20.038  1.00  0.00           C  
ATOM    830  CD2 LEU A  51      -1.629  21.070  20.152  1.00  0.00           C  
ATOM    831  H   LEU A  51      -2.636  20.600  15.600  1.00  0.00           H  
ATOM    832  HA  LEU A  51      -4.793  20.777  17.384  1.00  0.00           H  
ATOM    833 1HB  LEU A  51      -2.577  20.034  17.987  1.00  0.00           H  
ATOM    834 2HB  LEU A  51      -1.920  21.620  17.638  1.00  0.00           H  
ATOM    835  HG  LEU A  51      -3.080  22.566  19.506  1.00  0.00           H  
ATOM    836 1HD1 LEU A  51      -4.168  21.103  21.082  1.00  0.00           H  
ATOM    837 2HD1 LEU A  51      -4.979  21.097  19.502  1.00  0.00           H  
ATOM    838 3HD1 LEU A  51      -3.940  19.741  19.972  1.00  0.00           H  
ATOM    839 1HD2 LEU A  51      -1.676  21.313  21.195  1.00  0.00           H  
ATOM    840 2HD2 LEU A  51      -1.522  20.006  20.048  1.00  0.00           H  
ATOM    841 3HD2 LEU A  51      -0.771  21.572  19.697  1.00  0.00           H  
ATOM    842  N   VAL A  52      -3.578  23.711  16.472  1.00  0.00           N  
ATOM    843  CA  VAL A  52      -3.964  25.109  16.401  1.00  0.00           C  
ATOM    844  C   VAL A  52      -5.274  25.261  15.632  1.00  0.00           C  
ATOM    845  O   VAL A  52      -6.145  26.041  16.025  1.00  0.00           O  
ATOM    846  CB  VAL A  52      -2.871  25.965  15.763  1.00  0.00           C  
ATOM    847  CG1 VAL A  52      -3.415  27.368  15.516  1.00  0.00           C  
ATOM    848  CG2 VAL A  52      -1.673  26.000  16.704  1.00  0.00           C  
ATOM    849  H   VAL A  52      -2.694  23.395  16.064  1.00  0.00           H  
ATOM    850  HA  VAL A  52      -4.116  25.470  17.413  1.00  0.00           H  
ATOM    851  HB  VAL A  52      -2.578  25.535  14.802  1.00  0.00           H  
ATOM    852 1HG1 VAL A  52      -2.646  27.985  15.060  1.00  0.00           H  
ATOM    853 2HG1 VAL A  52      -4.275  27.308  14.850  1.00  0.00           H  
ATOM    854 3HG1 VAL A  52      -3.723  27.811  16.463  1.00  0.00           H  
ATOM    855 1HG2 VAL A  52      -0.886  26.607  16.277  1.00  0.00           H  
ATOM    856 2HG2 VAL A  52      -1.978  26.425  17.658  1.00  0.00           H  
ATOM    857 3HG2 VAL A  52      -1.307  24.985  16.861  1.00  0.00           H  
ATOM    858  N   ALA A  53      -5.424  24.536  14.526  1.00  0.00           N  
ATOM    859  CA  ALA A  53      -6.661  24.617  13.767  1.00  0.00           C  
ATOM    860  C   ALA A  53      -7.867  24.199  14.618  1.00  0.00           C  
ATOM    861  O   ALA A  53      -8.924  24.844  14.583  1.00  0.00           O  
ATOM    862  CB  ALA A  53      -6.561  23.740  12.535  1.00  0.00           C  
ATOM    863  H   ALA A  53      -4.667  23.928  14.210  1.00  0.00           H  
ATOM    864  HA  ALA A  53      -6.801  25.651  13.475  1.00  0.00           H  
ATOM    865 1HB  ALA A  53      -7.465  23.851  11.954  1.00  0.00           H  
ATOM    866 2HB  ALA A  53      -5.710  24.023  11.933  1.00  0.00           H  
ATOM    867 3HB  ALA A  53      -6.441  22.710  12.831  1.00  0.00           H  
ATOM    868  N   LEU A  54      -7.692  23.159  15.440  1.00  0.00           N  
ATOM    869  CA  LEU A  54      -8.774  22.707  16.299  1.00  0.00           C  
ATOM    870  C   LEU A  54      -9.113  23.804  17.298  1.00  0.00           C  
ATOM    871  O   LEU A  54     -10.290  24.100  17.535  1.00  0.00           O  
ATOM    872  CB  LEU A  54      -8.364  21.447  17.073  1.00  0.00           C  
ATOM    873  CG  LEU A  54      -8.173  20.142  16.300  1.00  0.00           C  
ATOM    874  CD1 LEU A  54      -7.581  19.094  17.257  1.00  0.00           C  
ATOM    875  CD2 LEU A  54      -9.497  19.679  15.751  1.00  0.00           C  
ATOM    876  H   LEU A  54      -6.807  22.658  15.431  1.00  0.00           H  
ATOM    877  HA  LEU A  54      -9.649  22.493  15.689  1.00  0.00           H  
ATOM    878 1HB  LEU A  54      -7.426  21.653  17.577  1.00  0.00           H  
ATOM    879 2HB  LEU A  54      -9.115  21.259  17.839  1.00  0.00           H  
ATOM    880  HG  LEU A  54      -7.484  20.296  15.481  1.00  0.00           H  
ATOM    881 1HD1 LEU A  54      -7.436  18.165  16.730  1.00  0.00           H  
ATOM    882 2HD1 LEU A  54      -6.630  19.441  17.642  1.00  0.00           H  
ATOM    883 3HD1 LEU A  54      -8.267  18.938  18.083  1.00  0.00           H  
ATOM    884 1HD2 LEU A  54      -9.359  18.748  15.204  1.00  0.00           H  
ATOM    885 2HD2 LEU A  54     -10.192  19.516  16.574  1.00  0.00           H  
ATOM    886 3HD2 LEU A  54      -9.900  20.438  15.078  1.00  0.00           H  
ATOM    887  N   LEU A  55      -8.085  24.473  17.833  1.00  0.00           N  
ATOM    888  CA  LEU A  55      -8.320  25.544  18.790  1.00  0.00           C  
ATOM    889  C   LEU A  55      -9.066  26.700  18.128  1.00  0.00           C  
ATOM    890  O   LEU A  55     -10.003  27.253  18.702  1.00  0.00           O  
ATOM    891  CB  LEU A  55      -6.987  26.048  19.362  1.00  0.00           C  
ATOM    892  CG  LEU A  55      -6.233  25.071  20.280  1.00  0.00           C  
ATOM    893  CD1 LEU A  55      -4.865  25.600  20.603  1.00  0.00           C  
ATOM    894  CD2 LEU A  55      -6.995  24.890  21.527  1.00  0.00           C  
ATOM    895  H   LEU A  55      -7.128  24.197  17.601  1.00  0.00           H  
ATOM    896  HA  LEU A  55      -8.929  25.152  19.603  1.00  0.00           H  
ATOM    897 1HB  LEU A  55      -6.330  26.296  18.534  1.00  0.00           H  
ATOM    898 2HB  LEU A  55      -7.177  26.957  19.928  1.00  0.00           H  
ATOM    899  HG  LEU A  55      -6.117  24.114  19.782  1.00  0.00           H  
ATOM    900 1HD1 LEU A  55      -4.377  24.891  21.248  1.00  0.00           H  
ATOM    901 2HD1 LEU A  55      -4.289  25.723  19.694  1.00  0.00           H  
ATOM    902 3HD1 LEU A  55      -4.952  26.552  21.107  1.00  0.00           H  
ATOM    903 1HD2 LEU A  55      -6.448  24.213  22.148  1.00  0.00           H  
ATOM    904 2HD2 LEU A  55      -7.107  25.845  22.038  1.00  0.00           H  
ATOM    905 3HD2 LEU A  55      -7.972  24.479  21.295  1.00  0.00           H  
ATOM    906  N   ASN A  56      -8.714  27.017  16.880  1.00  0.00           N  
ATOM    907  CA  ASN A  56      -9.363  28.108  16.154  1.00  0.00           C  
ATOM    908  C   ASN A  56     -10.842  27.815  15.866  1.00  0.00           C  
ATOM    909  O   ASN A  56     -11.659  28.733  15.773  1.00  0.00           O  
ATOM    910  CB  ASN A  56      -8.597  28.443  14.899  1.00  0.00           C  
ATOM    911  CG  ASN A  56      -7.301  29.178  15.194  1.00  0.00           C  
ATOM    912  OD1 ASN A  56      -7.087  29.706  16.292  1.00  0.00           O  
ATOM    913  ND2 ASN A  56      -6.450  29.245  14.217  1.00  0.00           N  
ATOM    914  H   ASN A  56      -7.935  26.521  16.445  1.00  0.00           H  
ATOM    915  HA  ASN A  56      -9.340  28.992  16.792  1.00  0.00           H  
ATOM    916 1HB  ASN A  56      -8.359  27.517  14.372  1.00  0.00           H  
ATOM    917 2HB  ASN A  56      -9.215  29.049  14.239  1.00  0.00           H  
ATOM    918 1HD2 ASN A  56      -5.584  29.731  14.336  1.00  0.00           H  
ATOM    919 2HD2 ASN A  56      -6.681  28.820  13.350  1.00  0.00           H  
ATOM    920  N   ASN A  57     -11.191  26.530  15.800  1.00  0.00           N  
ATOM    921  CA  ASN A  57     -12.573  26.087  15.621  1.00  0.00           C  
ATOM    922  C   ASN A  57     -13.275  25.867  16.967  1.00  0.00           C  
ATOM    923  O   ASN A  57     -14.394  25.349  17.013  1.00  0.00           O  
ATOM    924  CB  ASN A  57     -12.644  24.798  14.820  1.00  0.00           C  
ATOM    925  CG  ASN A  57     -12.447  24.936  13.352  1.00  0.00           C  
ATOM    926  OD1 ASN A  57     -12.950  25.886  12.732  1.00  0.00           O  
ATOM    927  ND2 ASN A  57     -11.748  23.995  12.781  1.00  0.00           N  
ATOM    928  H   ASN A  57     -10.451  25.825  15.831  1.00  0.00           H  
ATOM    929  HA  ASN A  57     -13.119  26.866  15.091  1.00  0.00           H  
ATOM    930 1HB  ASN A  57     -11.882  24.109  15.202  1.00  0.00           H  
ATOM    931 2HB  ASN A  57     -13.610  24.336  14.992  1.00  0.00           H  
ATOM    932 1HD2 ASN A  57     -11.595  24.007  11.794  1.00  0.00           H  
ATOM    933 2HD2 ASN A  57     -11.370  23.257  13.344  1.00  0.00           H  
ATOM    934  N   ASN A  58     -12.607  26.249  18.059  1.00  0.00           N  
ATOM    935  CA  ASN A  58     -13.067  26.111  19.437  1.00  0.00           C  
ATOM    936  C   ASN A  58     -13.325  24.661  19.838  1.00  0.00           C  
ATOM    937  O   ASN A  58     -14.097  24.375  20.760  1.00  0.00           O  
ATOM    938  CB  ASN A  58     -14.308  26.951  19.675  1.00  0.00           C  
ATOM    939  CG  ASN A  58     -14.045  28.426  19.495  1.00  0.00           C  
ATOM    940  OD1 ASN A  58     -13.035  28.965  19.960  1.00  0.00           O  
ATOM    941  ND2 ASN A  58     -14.947  29.090  18.817  1.00  0.00           N  
ATOM    942  H   ASN A  58     -11.689  26.672  17.953  1.00  0.00           H  
ATOM    943  HA  ASN A  58     -12.277  26.492  20.082  1.00  0.00           H  
ATOM    944 1HB  ASN A  58     -15.110  26.648  19.007  1.00  0.00           H  
ATOM    945 2HB  ASN A  58     -14.656  26.784  20.693  1.00  0.00           H  
ATOM    946 1HD2 ASN A  58     -14.831  30.072  18.658  1.00  0.00           H  
ATOM    947 2HD2 ASN A  58     -15.748  28.616  18.453  1.00  0.00           H  
ATOM    948  N   GLN A  59     -12.600  23.728  19.230  1.00  0.00           N  
ATOM    949  CA  GLN A  59     -12.771  22.323  19.552  1.00  0.00           C  
ATOM    950  C   GLN A  59     -11.852  21.971  20.699  1.00  0.00           C  
ATOM    951  O   GLN A  59     -10.885  21.221  20.544  1.00  0.00           O  
ATOM    952  CB  GLN A  59     -12.520  21.454  18.316  1.00  0.00           C  
ATOM    953  CG  GLN A  59     -13.534  21.689  17.192  1.00  0.00           C  
ATOM    954  CD  GLN A  59     -13.289  20.844  15.928  1.00  0.00           C  
ATOM    955  OE1 GLN A  59     -12.700  19.752  15.964  1.00  0.00           O  
ATOM    956  NE2 GLN A  59     -13.776  21.345  14.794  1.00  0.00           N  
ATOM    957  H   GLN A  59     -11.921  23.993  18.518  1.00  0.00           H  
ATOM    958  HA  GLN A  59     -13.798  22.159  19.876  1.00  0.00           H  
ATOM    959 1HB  GLN A  59     -11.528  21.664  17.922  1.00  0.00           H  
ATOM    960 2HB  GLN A  59     -12.553  20.408  18.594  1.00  0.00           H  
ATOM    961 1HG  GLN A  59     -14.528  21.458  17.569  1.00  0.00           H  
ATOM    962 2HG  GLN A  59     -13.487  22.739  16.913  1.00  0.00           H  
ATOM    963 1HE2 GLN A  59     -13.663  20.848  13.931  1.00  0.00           H  
ATOM    964 2HE2 GLN A  59     -14.269  22.217  14.806  1.00  0.00           H  
ATOM    965  N   GLY A  60     -12.199  22.524  21.856  1.00  0.00           N  
ATOM    966  CA  GLY A  60     -11.411  22.442  23.074  1.00  0.00           C  
ATOM    967  C   GLY A  60     -11.066  21.024  23.465  1.00  0.00           C  
ATOM    968  O   GLY A  60      -9.890  20.704  23.603  1.00  0.00           O  
ATOM    969  H   GLY A  60     -13.043  23.099  21.833  1.00  0.00           H  
ATOM    970 1HA  GLY A  60     -10.490  23.006  22.946  1.00  0.00           H  
ATOM    971 2HA  GLY A  60     -11.959  22.921  23.887  1.00  0.00           H  
ATOM    972  N   GLU A  61     -12.071  20.170  23.643  1.00  0.00           N  
ATOM    973  CA  GLU A  61     -11.813  18.796  24.071  1.00  0.00           C  
ATOM    974  C   GLU A  61     -10.909  18.022  23.121  1.00  0.00           C  
ATOM    975  O   GLU A  61      -9.995  17.313  23.551  1.00  0.00           O  
ATOM    976  CB  GLU A  61     -13.128  18.051  24.257  1.00  0.00           C  
ATOM    977  CG  GLU A  61     -12.950  16.616  24.726  1.00  0.00           C  
ATOM    978  CD  GLU A  61     -14.247  15.879  24.971  1.00  0.00           C  
ATOM    979  OE1 GLU A  61     -15.293  16.464  24.829  1.00  0.00           O  
ATOM    980  OE2 GLU A  61     -14.177  14.704  25.284  1.00  0.00           O  
ATOM    981  H   GLU A  61     -13.019  20.491  23.504  1.00  0.00           H  
ATOM    982  HA  GLU A  61     -11.310  18.826  25.035  1.00  0.00           H  
ATOM    983 1HB  GLU A  61     -13.742  18.577  24.989  1.00  0.00           H  
ATOM    984 2HB  GLU A  61     -13.675  18.036  23.314  1.00  0.00           H  
ATOM    985 1HG  GLU A  61     -12.378  16.076  23.970  1.00  0.00           H  
ATOM    986 2HG  GLU A  61     -12.365  16.625  25.644  1.00  0.00           H  
ATOM    987  N   ARG A  62     -11.136  18.154  21.820  1.00  0.00           N  
ATOM    988  CA  ARG A  62     -10.297  17.423  20.889  1.00  0.00           C  
ATOM    989  C   ARG A  62      -8.875  17.957  20.942  1.00  0.00           C  
ATOM    990  O   ARG A  62      -7.911  17.184  20.923  1.00  0.00           O  
ATOM    991  CB  ARG A  62     -10.846  17.537  19.482  1.00  0.00           C  
ATOM    992  CG  ARG A  62     -12.138  16.785  19.241  1.00  0.00           C  
ATOM    993  CD  ARG A  62     -12.680  17.045  17.886  1.00  0.00           C  
ATOM    994  NE  ARG A  62     -13.892  16.284  17.628  1.00  0.00           N  
ATOM    995  CZ  ARG A  62     -14.715  16.474  16.577  1.00  0.00           C  
ATOM    996  NH1 ARG A  62     -14.461  17.414  15.692  1.00  0.00           N  
ATOM    997  NH2 ARG A  62     -15.787  15.710  16.437  1.00  0.00           N  
ATOM    998  H   ARG A  62     -11.877  18.754  21.489  1.00  0.00           H  
ATOM    999  HA  ARG A  62     -10.287  16.373  21.179  1.00  0.00           H  
ATOM   1000 1HB  ARG A  62     -11.021  18.588  19.250  1.00  0.00           H  
ATOM   1001 2HB  ARG A  62     -10.108  17.169  18.770  1.00  0.00           H  
ATOM   1002 1HG  ARG A  62     -11.961  15.714  19.344  1.00  0.00           H  
ATOM   1003 2HG  ARG A  62     -12.880  17.104  19.975  1.00  0.00           H  
ATOM   1004 1HD  ARG A  62     -12.926  18.094  17.813  1.00  0.00           H  
ATOM   1005 2HD  ARG A  62     -11.941  16.792  17.127  1.00  0.00           H  
ATOM   1006  HE  ARG A  62     -14.130  15.551  18.281  1.00  0.00           H  
ATOM   1007 1HH1 ARG A  62     -13.637  18.021  15.797  1.00  0.00           H  
ATOM   1008 2HH1 ARG A  62     -15.081  17.550  14.911  1.00  0.00           H  
ATOM   1009 1HH2 ARG A  62     -15.986  14.988  17.115  1.00  0.00           H  
ATOM   1010 2HH2 ARG A  62     -16.406  15.850  15.652  1.00  0.00           H  
ATOM   1011  N   ALA A  63      -8.746  19.284  21.033  1.00  0.00           N  
ATOM   1012  CA  ALA A  63      -7.446  19.921  21.111  1.00  0.00           C  
ATOM   1013  C   ALA A  63      -6.712  19.533  22.392  1.00  0.00           C  
ATOM   1014  O   ALA A  63      -5.503  19.308  22.371  1.00  0.00           O  
ATOM   1015  CB  ALA A  63      -7.607  21.423  21.030  1.00  0.00           C  
ATOM   1016  H   ALA A  63      -9.573  19.881  21.039  1.00  0.00           H  
ATOM   1017  HA  ALA A  63      -6.853  19.580  20.266  1.00  0.00           H  
ATOM   1018 1HB  ALA A  63      -6.637  21.898  21.064  1.00  0.00           H  
ATOM   1019 2HB  ALA A  63      -8.110  21.690  20.104  1.00  0.00           H  
ATOM   1020 3HB  ALA A  63      -8.205  21.764  21.869  1.00  0.00           H  
ATOM   1021  N   GLU A  64      -7.434  19.426  23.513  1.00  0.00           N  
ATOM   1022  CA  GLU A  64      -6.789  19.074  24.772  1.00  0.00           C  
ATOM   1023  C   GLU A  64      -6.215  17.676  24.650  1.00  0.00           C  
ATOM   1024  O   GLU A  64      -5.044  17.448  24.955  1.00  0.00           O  
ATOM   1025  CB  GLU A  64      -7.774  19.158  25.966  1.00  0.00           C  
ATOM   1026  CG  GLU A  64      -7.130  18.898  27.352  1.00  0.00           C  
ATOM   1027  CD  GLU A  64      -8.072  19.043  28.576  1.00  0.00           C  
ATOM   1028  OE1 GLU A  64      -9.245  19.311  28.411  1.00  0.00           O  
ATOM   1029  OE2 GLU A  64      -7.577  18.947  29.688  1.00  0.00           O  
ATOM   1030  H   GLU A  64      -8.431  19.626  23.493  1.00  0.00           H  
ATOM   1031  HA  GLU A  64      -5.967  19.766  24.950  1.00  0.00           H  
ATOM   1032 1HB  GLU A  64      -8.235  20.143  25.995  1.00  0.00           H  
ATOM   1033 2HB  GLU A  64      -8.577  18.431  25.821  1.00  0.00           H  
ATOM   1034 1HG  GLU A  64      -6.702  17.897  27.351  1.00  0.00           H  
ATOM   1035 2HG  GLU A  64      -6.328  19.601  27.472  1.00  0.00           H  
ATOM   1036  N   LYS A  65      -7.020  16.744  24.134  1.00  0.00           N  
ATOM   1037  CA  LYS A  65      -6.571  15.367  24.002  1.00  0.00           C  
ATOM   1038  C   LYS A  65      -5.388  15.239  23.034  1.00  0.00           C  
ATOM   1039  O   LYS A  65      -4.426  14.511  23.319  1.00  0.00           O  
ATOM   1040  CB  LYS A  65      -7.748  14.493  23.554  1.00  0.00           C  
ATOM   1041  CG  LYS A  65      -8.809  14.298  24.639  1.00  0.00           C  
ATOM   1042  CD  LYS A  65      -9.984  13.469  24.143  1.00  0.00           C  
ATOM   1043  CE  LYS A  65     -11.041  13.306  25.233  1.00  0.00           C  
ATOM   1044  NZ  LYS A  65     -12.228  12.540  24.755  1.00  0.00           N  
ATOM   1045  H   LYS A  65      -7.977  16.988  23.870  1.00  0.00           H  
ATOM   1046  HA  LYS A  65      -6.240  15.023  24.982  1.00  0.00           H  
ATOM   1047 1HB  LYS A  65      -8.234  14.959  22.692  1.00  0.00           H  
ATOM   1048 2HB  LYS A  65      -7.385  13.516  23.245  1.00  0.00           H  
ATOM   1049 1HG  LYS A  65      -8.359  13.806  25.501  1.00  0.00           H  
ATOM   1050 2HG  LYS A  65      -9.176  15.277  24.954  1.00  0.00           H  
ATOM   1051 1HD  LYS A  65     -10.440  13.974  23.287  1.00  0.00           H  
ATOM   1052 2HD  LYS A  65      -9.639  12.487  23.827  1.00  0.00           H  
ATOM   1053 1HE  LYS A  65     -10.604  12.787  26.082  1.00  0.00           H  
ATOM   1054 2HE  LYS A  65     -11.366  14.291  25.555  1.00  0.00           H  
ATOM   1055 1HZ  LYS A  65     -12.908  12.466  25.507  1.00  0.00           H  
ATOM   1056 2HZ  LYS A  65     -12.650  13.024  23.967  1.00  0.00           H  
ATOM   1057 3HZ  LYS A  65     -11.944  11.619  24.466  1.00  0.00           H  
ATOM   1058  N   GLU A  66      -5.414  15.985  21.923  1.00  0.00           N  
ATOM   1059  CA  GLU A  66      -4.309  15.923  20.972  1.00  0.00           C  
ATOM   1060  C   GLU A  66      -3.048  16.501  21.594  1.00  0.00           C  
ATOM   1061  O   GLU A  66      -1.965  15.922  21.468  1.00  0.00           O  
ATOM   1062  CB  GLU A  66      -4.651  16.692  19.694  1.00  0.00           C  
ATOM   1063  CG  GLU A  66      -3.536  16.722  18.616  1.00  0.00           C  
ATOM   1064  CD  GLU A  66      -3.268  15.384  17.965  1.00  0.00           C  
ATOM   1065  OE1 GLU A  66      -4.170  14.579  17.922  1.00  0.00           O  
ATOM   1066  OE2 GLU A  66      -2.162  15.159  17.518  1.00  0.00           O  
ATOM   1067  H   GLU A  66      -6.225  16.570  21.714  1.00  0.00           H  
ATOM   1068  HA  GLU A  66      -4.123  14.879  20.722  1.00  0.00           H  
ATOM   1069 1HB  GLU A  66      -5.535  16.247  19.238  1.00  0.00           H  
ATOM   1070 2HB  GLU A  66      -4.916  17.710  19.951  1.00  0.00           H  
ATOM   1071 1HG  GLU A  66      -3.819  17.441  17.842  1.00  0.00           H  
ATOM   1072 2HG  GLU A  66      -2.620  17.084  19.081  1.00  0.00           H  
ATOM   1073  N   ALA A  67      -3.179  17.626  22.294  1.00  0.00           N  
ATOM   1074  CA  ALA A  67      -2.029  18.236  22.926  1.00  0.00           C  
ATOM   1075  C   ALA A  67      -1.417  17.298  23.957  1.00  0.00           C  
ATOM   1076  O   ALA A  67      -0.200  17.156  24.025  1.00  0.00           O  
ATOM   1077  CB  ALA A  67      -2.431  19.530  23.570  1.00  0.00           C  
ATOM   1078  H   ALA A  67      -4.088  18.081  22.378  1.00  0.00           H  
ATOM   1079  HA  ALA A  67      -1.283  18.433  22.158  1.00  0.00           H  
ATOM   1080 1HB  ALA A  67      -1.561  19.998  24.022  1.00  0.00           H  
ATOM   1081 2HB  ALA A  67      -2.855  20.193  22.834  1.00  0.00           H  
ATOM   1082 3HB  ALA A  67      -3.178  19.328  24.328  1.00  0.00           H  
ATOM   1083  N   GLN A  68      -2.257  16.600  24.728  1.00  0.00           N  
ATOM   1084  CA  GLN A  68      -1.753  15.676  25.740  1.00  0.00           C  
ATOM   1085  C   GLN A  68      -0.991  14.524  25.098  1.00  0.00           C  
ATOM   1086  O   GLN A  68       0.039  14.072  25.618  1.00  0.00           O  
ATOM   1087  CB  GLN A  68      -2.907  15.150  26.589  1.00  0.00           C  
ATOM   1088  CG  GLN A  68      -3.507  16.190  27.501  1.00  0.00           C  
ATOM   1089  CD  GLN A  68      -4.777  15.728  28.160  1.00  0.00           C  
ATOM   1090  OE1 GLN A  68      -5.526  14.903  27.622  1.00  0.00           O  
ATOM   1091  NE2 GLN A  68      -5.036  16.262  29.341  1.00  0.00           N  
ATOM   1092  H   GLN A  68      -3.264  16.745  24.642  1.00  0.00           H  
ATOM   1093  HA  GLN A  68      -1.068  16.219  26.388  1.00  0.00           H  
ATOM   1094 1HB  GLN A  68      -3.700  14.789  25.930  1.00  0.00           H  
ATOM   1095 2HB  GLN A  68      -2.570  14.309  27.192  1.00  0.00           H  
ATOM   1096 1HG  GLN A  68      -2.786  16.431  28.281  1.00  0.00           H  
ATOM   1097 2HG  GLN A  68      -3.726  17.071  26.927  1.00  0.00           H  
ATOM   1098 1HE2 GLN A  68      -5.873  16.015  29.832  1.00  0.00           H  
ATOM   1099 2HE2 GLN A  68      -4.401  16.919  29.736  1.00  0.00           H  
ATOM   1100  N   TRP A  69      -1.481  14.045  23.950  1.00  0.00           N  
ATOM   1101  CA  TRP A  69      -0.800  12.966  23.249  1.00  0.00           C  
ATOM   1102  C   TRP A  69       0.589  13.459  22.837  1.00  0.00           C  
ATOM   1103  O   TRP A  69       1.606  12.815  23.122  1.00  0.00           O  
ATOM   1104  CB  TRP A  69      -1.610  12.561  22.004  1.00  0.00           C  
ATOM   1105  CG  TRP A  69      -1.099  11.372  21.223  1.00  0.00           C  
ATOM   1106  CD1 TRP A  69      -1.421  10.066  21.445  1.00  0.00           C  
ATOM   1107  CD2 TRP A  69      -0.183  11.371  20.100  1.00  0.00           C  
ATOM   1108  NE1 TRP A  69      -0.780   9.257  20.536  1.00  0.00           N  
ATOM   1109  CE2 TRP A  69      -0.017  10.040  19.707  1.00  0.00           C  
ATOM   1110  CE3 TRP A  69       0.493  12.364  19.417  1.00  0.00           C  
ATOM   1111  CZ2 TRP A  69       0.809   9.685  18.650  1.00  0.00           C  
ATOM   1112  CZ3 TRP A  69       1.330  12.008  18.371  1.00  0.00           C  
ATOM   1113  CH2 TRP A  69       1.481  10.706  17.994  1.00  0.00           C  
ATOM   1114  H   TRP A  69      -2.356  14.419  23.574  1.00  0.00           H  
ATOM   1115  HA  TRP A  69      -0.695  12.112  23.916  1.00  0.00           H  
ATOM   1116 1HB  TRP A  69      -2.639  12.358  22.302  1.00  0.00           H  
ATOM   1117 2HB  TRP A  69      -1.648  13.407  21.318  1.00  0.00           H  
ATOM   1118  HD1 TRP A  69      -2.094   9.715  22.225  1.00  0.00           H  
ATOM   1119  HE1 TRP A  69      -0.860   8.251  20.488  1.00  0.00           H  
ATOM   1120  HE3 TRP A  69       0.369  13.397  19.710  1.00  0.00           H  
ATOM   1121  HZ2 TRP A  69       0.942   8.650  18.339  1.00  0.00           H  
ATOM   1122  HZ3 TRP A  69       1.864  12.793  17.850  1.00  0.00           H  
ATOM   1123  HH2 TRP A  69       2.145  10.466  17.161  1.00  0.00           H  
ATOM   1124  N   LEU A  70       0.631  14.655  22.244  1.00  0.00           N  
ATOM   1125  CA  LEU A  70       1.882  15.222  21.765  1.00  0.00           C  
ATOM   1126  C   LEU A  70       2.881  15.489  22.889  1.00  0.00           C  
ATOM   1127  O   LEU A  70       4.069  15.179  22.747  1.00  0.00           O  
ATOM   1128  CB  LEU A  70       1.579  16.528  21.040  1.00  0.00           C  
ATOM   1129  CG  LEU A  70       0.856  16.407  19.735  1.00  0.00           C  
ATOM   1130  CD1 LEU A  70       0.432  17.782  19.252  1.00  0.00           C  
ATOM   1131  CD2 LEU A  70       1.775  15.794  18.788  1.00  0.00           C  
ATOM   1132  H   LEU A  70      -0.242  15.159  22.073  1.00  0.00           H  
ATOM   1133  HA  LEU A  70       2.329  14.520  21.067  1.00  0.00           H  
ATOM   1134 1HB  LEU A  70       1.007  17.181  21.695  1.00  0.00           H  
ATOM   1135 2HB  LEU A  70       2.513  16.984  20.821  1.00  0.00           H  
ATOM   1136  HG  LEU A  70      -0.038  15.791  19.850  1.00  0.00           H  
ATOM   1137 1HD1 LEU A  70      -0.091  17.701  18.302  1.00  0.00           H  
ATOM   1138 2HD1 LEU A  70      -0.228  18.206  19.988  1.00  0.00           H  
ATOM   1139 3HD1 LEU A  70       1.304  18.417  19.130  1.00  0.00           H  
ATOM   1140 1HD2 LEU A  70       1.302  15.702  17.849  1.00  0.00           H  
ATOM   1141 2HD2 LEU A  70       2.620  16.426  18.712  1.00  0.00           H  
ATOM   1142 3HD2 LEU A  70       2.083  14.823  19.144  1.00  0.00           H  
ATOM   1143  N   ILE A  71       2.392  15.999  24.018  1.00  0.00           N  
ATOM   1144  CA  ILE A  71       3.203  16.274  25.200  1.00  0.00           C  
ATOM   1145  C   ILE A  71       3.757  14.993  25.777  1.00  0.00           C  
ATOM   1146  O   ILE A  71       4.913  14.936  26.168  1.00  0.00           O  
ATOM   1147  CB  ILE A  71       2.401  17.061  26.243  1.00  0.00           C  
ATOM   1148  CG1 ILE A  71       2.144  18.468  25.689  1.00  0.00           C  
ATOM   1149  CG2 ILE A  71       3.113  17.123  27.561  1.00  0.00           C  
ATOM   1150  CD1 ILE A  71       1.132  19.249  26.432  1.00  0.00           C  
ATOM   1151  H   ILE A  71       1.400  16.234  24.053  1.00  0.00           H  
ATOM   1152  HA  ILE A  71       4.046  16.896  24.897  1.00  0.00           H  
ATOM   1153  HB  ILE A  71       1.436  16.573  26.378  1.00  0.00           H  
ATOM   1154 1HG1 ILE A  71       3.082  19.028  25.712  1.00  0.00           H  
ATOM   1155 2HG1 ILE A  71       1.828  18.373  24.666  1.00  0.00           H  
ATOM   1156 1HG2 ILE A  71       2.495  17.676  28.257  1.00  0.00           H  
ATOM   1157 2HG2 ILE A  71       3.278  16.116  27.939  1.00  0.00           H  
ATOM   1158 3HG2 ILE A  71       4.059  17.626  27.439  1.00  0.00           H  
ATOM   1159 1HD1 ILE A  71       1.013  20.219  25.973  1.00  0.00           H  
ATOM   1160 2HD1 ILE A  71       0.188  18.710  26.391  1.00  0.00           H  
ATOM   1161 3HD1 ILE A  71       1.445  19.369  27.462  1.00  0.00           H  
ATOM   1162  N   SER A  72       2.939  13.948  25.842  1.00  0.00           N  
ATOM   1163  CA  SER A  72       3.411  12.681  26.369  1.00  0.00           C  
ATOM   1164  C   SER A  72       4.590  12.167  25.536  1.00  0.00           C  
ATOM   1165  O   SER A  72       5.572  11.664  26.088  1.00  0.00           O  
ATOM   1166  CB  SER A  72       2.287  11.668  26.345  1.00  0.00           C  
ATOM   1167  OG  SER A  72       1.240  12.067  27.197  1.00  0.00           O  
ATOM   1168  H   SER A  72       1.969  14.028  25.536  1.00  0.00           H  
ATOM   1169  HA  SER A  72       3.743  12.831  27.395  1.00  0.00           H  
ATOM   1170 1HB  SER A  72       1.911  11.561  25.329  1.00  0.00           H  
ATOM   1171 2HB  SER A  72       2.667  10.699  26.657  1.00  0.00           H  
ATOM   1172  HG  SER A  72       0.836  12.858  26.762  1.00  0.00           H  
ATOM   1173  N   HIS A  73       4.511  12.324  24.208  1.00  0.00           N  
ATOM   1174  CA  HIS A  73       5.598  11.899  23.326  1.00  0.00           C  
ATOM   1175  C   HIS A  73       6.823  12.821  23.376  1.00  0.00           C  
ATOM   1176  O   HIS A  73       7.959  12.342  23.313  1.00  0.00           O  
ATOM   1177  CB  HIS A  73       5.089  11.735  21.893  1.00  0.00           C  
ATOM   1178  CG  HIS A  73       4.298  10.474  21.726  1.00  0.00           C  
ATOM   1179  ND1 HIS A  73       4.897   9.226  21.723  1.00  0.00           N  
ATOM   1180  CD2 HIS A  73       2.979  10.250  21.594  1.00  0.00           C  
ATOM   1181  CE1 HIS A  73       3.974   8.299  21.585  1.00  0.00           C  
ATOM   1182  NE2 HIS A  73       2.804   8.886  21.509  1.00  0.00           N  
ATOM   1183  H   HIS A  73       3.656  12.720  23.806  1.00  0.00           H  
ATOM   1184  HA  HIS A  73       5.938  10.917  23.649  1.00  0.00           H  
ATOM   1185 1HB  HIS A  73       4.445  12.584  21.636  1.00  0.00           H  
ATOM   1186 2HB  HIS A  73       5.926  11.726  21.198  1.00  0.00           H  
ATOM   1187  HD2 HIS A  73       2.205  11.000  21.569  1.00  0.00           H  
ATOM   1188  HE1 HIS A  73       4.152   7.225  21.549  1.00  0.00           H  
ATOM   1189  HE2 HIS A  73       1.920   8.408  21.411  1.00  0.00           H  
ATOM   1190  N   ASP A  74       6.608  14.132  23.503  1.00  0.00           N  
ATOM   1191  CA  ASP A  74       7.716  15.079  23.606  1.00  0.00           C  
ATOM   1192  C   ASP A  74       7.385  16.269  24.516  1.00  0.00           C  
ATOM   1193  O   ASP A  74       7.065  17.360  24.030  1.00  0.00           O  
ATOM   1194  CB  ASP A  74       8.174  15.584  22.244  1.00  0.00           C  
ATOM   1195  CG  ASP A  74       9.447  16.482  22.360  1.00  0.00           C  
ATOM   1196  OD1 ASP A  74       9.781  16.939  23.463  1.00  0.00           O  
ATOM   1197  OD2 ASP A  74      10.063  16.725  21.335  1.00  0.00           O  
ATOM   1198  H   ASP A  74       5.651  14.481  23.514  1.00  0.00           H  
ATOM   1199  HA  ASP A  74       8.573  14.547  24.010  1.00  0.00           H  
ATOM   1200 1HB  ASP A  74       8.395  14.735  21.595  1.00  0.00           H  
ATOM   1201 2HB  ASP A  74       7.369  16.157  21.779  1.00  0.00           H  
ATOM   1202  N   PRO A  75       7.559  16.115  25.837  1.00  0.00           N  
ATOM   1203  CA  PRO A  75       7.250  17.060  26.892  1.00  0.00           C  
ATOM   1204  C   PRO A  75       7.938  18.415  26.777  1.00  0.00           C  
ATOM   1205  O   PRO A  75       7.562  19.345  27.490  1.00  0.00           O  
ATOM   1206  CB  PRO A  75       7.731  16.338  28.156  1.00  0.00           C  
ATOM   1207  CG  PRO A  75       7.696  14.883  27.814  1.00  0.00           C  
ATOM   1208  CD  PRO A  75       8.081  14.820  26.364  1.00  0.00           C  
ATOM   1209  HA  PRO A  75       6.162  17.190  26.915  1.00  0.00           H  
ATOM   1210 1HB  PRO A  75       8.742  16.688  28.416  1.00  0.00           H  
ATOM   1211 2HB  PRO A  75       7.075  16.591  29.001  1.00  0.00           H  
ATOM   1212 1HG  PRO A  75       8.381  14.319  28.460  1.00  0.00           H  
ATOM   1213 2HG  PRO A  75       6.686  14.474  27.989  1.00  0.00           H  
ATOM   1214 1HD  PRO A  75       9.171  14.754  26.245  1.00  0.00           H  
ATOM   1215 2HD  PRO A  75       7.553  13.958  25.943  1.00  0.00           H  
ATOM   1216  N   LEU A  76       8.988  18.537  25.949  1.00  0.00           N  
ATOM   1217  CA  LEU A  76       9.697  19.813  25.875  1.00  0.00           C  
ATOM   1218  C   LEU A  76       9.124  20.758  24.816  1.00  0.00           C  
ATOM   1219  O   LEU A  76       9.535  21.920  24.691  1.00  0.00           O  
ATOM   1220  CB  LEU A  76      11.172  19.547  25.613  1.00  0.00           C  
ATOM   1221  CG  LEU A  76      11.862  18.724  26.713  1.00  0.00           C  
ATOM   1222  CD1 LEU A  76      13.308  18.470  26.326  1.00  0.00           C  
ATOM   1223  CD2 LEU A  76      11.745  19.455  28.030  1.00  0.00           C  
ATOM   1224  H   LEU A  76       9.275  17.781  25.306  1.00  0.00           H  
ATOM   1225  HA  LEU A  76       9.610  20.301  26.842  1.00  0.00           H  
ATOM   1226 1HB  LEU A  76      11.259  18.995  24.670  1.00  0.00           H  
ATOM   1227 2HB  LEU A  76      11.693  20.497  25.512  1.00  0.00           H  
ATOM   1228  HG  LEU A  76      11.367  17.754  26.799  1.00  0.00           H  
ATOM   1229 1HD1 LEU A  76      13.793  17.872  27.098  1.00  0.00           H  
ATOM   1230 2HD1 LEU A  76      13.338  17.933  25.377  1.00  0.00           H  
ATOM   1231 3HD1 LEU A  76      13.829  19.422  26.223  1.00  0.00           H  
ATOM   1232 1HD2 LEU A  76      12.219  18.869  28.817  1.00  0.00           H  
ATOM   1233 2HD2 LEU A  76      12.237  20.424  27.952  1.00  0.00           H  
ATOM   1234 3HD2 LEU A  76      10.690  19.599  28.270  1.00  0.00           H  
ATOM   1235  N   GLN A  77       8.123  20.302  24.087  1.00  0.00           N  
ATOM   1236  CA  GLN A  77       7.557  21.147  23.056  1.00  0.00           C  
ATOM   1237  C   GLN A  77       6.637  22.183  23.679  1.00  0.00           C  
ATOM   1238  O   GLN A  77       5.424  21.987  23.813  1.00  0.00           O  
ATOM   1239  CB  GLN A  77       6.800  20.333  22.020  1.00  0.00           C  
ATOM   1240  CG  GLN A  77       7.617  19.335  21.243  1.00  0.00           C  
ATOM   1241  CD  GLN A  77       8.580  19.948  20.260  1.00  0.00           C  
ATOM   1242  OE1 GLN A  77       8.335  21.037  19.718  1.00  0.00           O  
ATOM   1243  NE2 GLN A  77       9.683  19.255  20.004  1.00  0.00           N  
ATOM   1244  H   GLN A  77       7.784  19.343  24.210  1.00  0.00           H  
ATOM   1245  HA  GLN A  77       8.370  21.671  22.552  1.00  0.00           H  
ATOM   1246 1HB  GLN A  77       6.038  19.762  22.541  1.00  0.00           H  
ATOM   1247 2HB  GLN A  77       6.298  20.997  21.318  1.00  0.00           H  
ATOM   1248 1HG  GLN A  77       8.199  18.797  21.971  1.00  0.00           H  
ATOM   1249 2HG  GLN A  77       6.956  18.649  20.713  1.00  0.00           H  
ATOM   1250 1HE2 GLN A  77      10.362  19.599  19.364  1.00  0.00           H  
ATOM   1251 2HE2 GLN A  77       9.846  18.350  20.476  1.00  0.00           H  
ATOM   1252  N   ALA A  78       7.225  23.326  24.004  1.00  0.00           N  
ATOM   1253  CA  ALA A  78       6.519  24.417  24.665  1.00  0.00           C  
ATOM   1254  C   ALA A  78       5.268  24.794  23.883  1.00  0.00           C  
ATOM   1255  O   ALA A  78       4.222  25.050  24.479  1.00  0.00           O  
ATOM   1256  CB  ALA A  78       7.422  25.634  24.775  1.00  0.00           C  
ATOM   1257  H   ALA A  78       8.233  23.359  23.875  1.00  0.00           H  
ATOM   1258  HA  ALA A  78       6.228  24.086  25.661  1.00  0.00           H  
ATOM   1259 1HB  ALA A  78       6.906  26.437  25.285  1.00  0.00           H  
ATOM   1260 2HB  ALA A  78       8.308  25.376  25.327  1.00  0.00           H  
ATOM   1261 3HB  ALA A  78       7.708  25.966  23.777  1.00  0.00           H  
ATOM   1262  N   GLY A  79       5.342  24.740  22.556  1.00  0.00           N  
ATOM   1263  CA  GLY A  79       4.198  25.066  21.714  1.00  0.00           C  
ATOM   1264  C   GLY A  79       2.968  24.195  22.018  1.00  0.00           C  
ATOM   1265  O   GLY A  79       1.830  24.647  21.848  1.00  0.00           O  
ATOM   1266  H   GLY A  79       6.226  24.499  22.124  1.00  0.00           H  
ATOM   1267 1HA  GLY A  79       3.946  26.119  21.841  1.00  0.00           H  
ATOM   1268 2HA  GLY A  79       4.485  24.926  20.676  1.00  0.00           H  
ATOM   1269  N   ASN A  80       3.187  22.938  22.432  1.00  0.00           N  
ATOM   1270  CA  ASN A  80       2.080  22.040  22.733  1.00  0.00           C  
ATOM   1271  C   ASN A  80       1.488  22.393  24.072  1.00  0.00           C  
ATOM   1272  O   ASN A  80       0.283  22.267  24.273  1.00  0.00           O  
ATOM   1273  CB  ASN A  80       2.520  20.606  22.729  1.00  0.00           C  
ATOM   1274  CG  ASN A  80       2.829  20.140  21.385  1.00  0.00           C  
ATOM   1275  OD1 ASN A  80       2.281  20.648  20.410  1.00  0.00           O  
ATOM   1276  ND2 ASN A  80       3.700  19.188  21.295  1.00  0.00           N  
ATOM   1277  H   ASN A  80       4.135  22.615  22.601  1.00  0.00           H  
ATOM   1278  HA  ASN A  80       1.304  22.172  21.979  1.00  0.00           H  
ATOM   1279 1HB  ASN A  80       3.388  20.470  23.377  1.00  0.00           H  
ATOM   1280 2HB  ASN A  80       1.712  19.999  23.117  1.00  0.00           H  
ATOM   1281 1HD2 ASN A  80       3.963  18.812  20.410  1.00  0.00           H  
ATOM   1282 2HD2 ASN A  80       4.093  18.805  22.132  1.00  0.00           H  
ATOM   1283  N   TRP A  81       2.335  22.873  24.982  1.00  0.00           N  
ATOM   1284  CA  TRP A  81       1.872  23.267  26.312  1.00  0.00           C  
ATOM   1285  C   TRP A  81       1.061  24.544  26.208  1.00  0.00           C  
ATOM   1286  O   TRP A  81       0.056  24.725  26.899  1.00  0.00           O  
ATOM   1287  CB  TRP A  81       3.055  23.485  27.241  1.00  0.00           C  
ATOM   1288  CG  TRP A  81       3.656  22.245  27.751  1.00  0.00           C  
ATOM   1289  CD1 TRP A  81       4.812  21.660  27.354  1.00  0.00           C  
ATOM   1290  CD2 TRP A  81       3.144  21.440  28.816  1.00  0.00           C  
ATOM   1291  NE1 TRP A  81       5.056  20.546  28.104  1.00  0.00           N  
ATOM   1292  CE2 TRP A  81       4.045  20.398  29.010  1.00  0.00           C  
ATOM   1293  CE3 TRP A  81       2.015  21.526  29.616  1.00  0.00           C  
ATOM   1294  CZ2 TRP A  81       3.853  19.442  29.981  1.00  0.00           C  
ATOM   1295  CZ3 TRP A  81       1.811  20.568  30.586  1.00  0.00           C  
ATOM   1296  CH2 TRP A  81       2.706  19.552  30.768  1.00  0.00           C  
ATOM   1297  H   TRP A  81       3.327  22.933  24.733  1.00  0.00           H  
ATOM   1298  HA  TRP A  81       1.243  22.480  26.719  1.00  0.00           H  
ATOM   1299 1HB  TRP A  81       3.826  24.053  26.732  1.00  0.00           H  
ATOM   1300 2HB  TRP A  81       2.734  24.083  28.101  1.00  0.00           H  
ATOM   1301  HD1 TRP A  81       5.458  22.025  26.560  1.00  0.00           H  
ATOM   1302  HE1 TRP A  81       5.885  19.941  27.992  1.00  0.00           H  
ATOM   1303  HE3 TRP A  81       1.309  22.339  29.473  1.00  0.00           H  
ATOM   1304  HZ2 TRP A  81       4.558  18.626  30.138  1.00  0.00           H  
ATOM   1305  HZ3 TRP A  81       0.920  20.645  31.209  1.00  0.00           H  
ATOM   1306  HH2 TRP A  81       2.519  18.812  31.547  1.00  0.00           H  
ATOM   1307  N   LEU A  82       1.451  25.400  25.270  1.00  0.00           N  
ATOM   1308  CA  LEU A  82       0.728  26.633  25.029  1.00  0.00           C  
ATOM   1309  C   LEU A  82      -0.656  26.268  24.513  1.00  0.00           C  
ATOM   1310  O   LEU A  82      -1.677  26.761  25.004  1.00  0.00           O  
ATOM   1311  CB  LEU A  82       1.469  27.461  23.992  1.00  0.00           C  
ATOM   1312  CG  LEU A  82       0.896  28.787  23.627  1.00  0.00           C  
ATOM   1313  CD1 LEU A  82       0.852  29.679  24.873  1.00  0.00           C  
ATOM   1314  CD2 LEU A  82       1.777  29.390  22.540  1.00  0.00           C  
ATOM   1315  H   LEU A  82       2.305  25.201  24.749  1.00  0.00           H  
ATOM   1316  HA  LEU A  82       0.638  27.188  25.962  1.00  0.00           H  
ATOM   1317 1HB  LEU A  82       2.464  27.608  24.324  1.00  0.00           H  
ATOM   1318 2HB  LEU A  82       1.517  26.880  23.076  1.00  0.00           H  
ATOM   1319  HG  LEU A  82      -0.118  28.664  23.256  1.00  0.00           H  
ATOM   1320 1HD1 LEU A  82       0.440  30.652  24.610  1.00  0.00           H  
ATOM   1321 2HD1 LEU A  82       0.225  29.214  25.634  1.00  0.00           H  
ATOM   1322 3HD1 LEU A  82       1.858  29.807  25.263  1.00  0.00           H  
ATOM   1323 1HD2 LEU A  82       1.393  30.361  22.250  1.00  0.00           H  
ATOM   1324 2HD2 LEU A  82       2.790  29.502  22.920  1.00  0.00           H  
ATOM   1325 3HD2 LEU A  82       1.786  28.727  21.672  1.00  0.00           H  
ATOM   1326  N   CYS A  83      -0.684  25.360  23.534  1.00  0.00           N  
ATOM   1327  CA  CYS A  83      -1.928  24.897  22.956  1.00  0.00           C  
ATOM   1328  C   CYS A  83      -2.786  24.139  23.966  1.00  0.00           C  
ATOM   1329  O   CYS A  83      -4.008  24.299  23.981  1.00  0.00           O  
ATOM   1330  CB  CYS A  83      -1.634  24.009  21.780  1.00  0.00           C  
ATOM   1331  SG  CYS A  83      -0.947  24.868  20.363  1.00  0.00           S  
ATOM   1332  H   CYS A  83       0.193  25.001  23.152  1.00  0.00           H  
ATOM   1333  HA  CYS A  83      -2.481  25.763  22.606  1.00  0.00           H  
ATOM   1334 1HB  CYS A  83      -0.920  23.255  22.087  1.00  0.00           H  
ATOM   1335 2HB  CYS A  83      -2.540  23.516  21.489  1.00  0.00           H  
ATOM   1336  HG  CYS A  83       0.304  24.963  20.893  1.00  0.00           H  
ATOM   1337  N   LEU A  84      -2.149  23.346  24.836  1.00  0.00           N  
ATOM   1338  CA  LEU A  84      -2.854  22.611  25.875  1.00  0.00           C  
ATOM   1339  C   LEU A  84      -3.555  23.607  26.772  1.00  0.00           C  
ATOM   1340  O   LEU A  84      -4.743  23.458  27.057  1.00  0.00           O  
ATOM   1341  CB  LEU A  84      -1.903  21.766  26.730  1.00  0.00           C  
ATOM   1342  CG  LEU A  84      -2.573  21.002  27.851  1.00  0.00           C  
ATOM   1343  CD1 LEU A  84      -3.539  20.011  27.255  1.00  0.00           C  
ATOM   1344  CD2 LEU A  84      -1.549  20.313  28.716  1.00  0.00           C  
ATOM   1345  H   LEU A  84      -1.146  23.227  24.760  1.00  0.00           H  
ATOM   1346  HA  LEU A  84      -3.598  21.964  25.412  1.00  0.00           H  
ATOM   1347 1HB  LEU A  84      -1.383  21.063  26.095  1.00  0.00           H  
ATOM   1348 2HB  LEU A  84      -1.168  22.425  27.179  1.00  0.00           H  
ATOM   1349  HG  LEU A  84      -3.129  21.700  28.456  1.00  0.00           H  
ATOM   1350 1HD1 LEU A  84      -4.045  19.471  28.052  1.00  0.00           H  
ATOM   1351 2HD1 LEU A  84      -4.272  20.540  26.649  1.00  0.00           H  
ATOM   1352 3HD1 LEU A  84      -2.992  19.308  26.635  1.00  0.00           H  
ATOM   1353 1HD2 LEU A  84      -2.054  19.787  29.524  1.00  0.00           H  
ATOM   1354 2HD2 LEU A  84      -0.993  19.612  28.132  1.00  0.00           H  
ATOM   1355 3HD2 LEU A  84      -0.880  21.057  29.131  1.00  0.00           H  
ATOM   1356  N   SER A  85      -2.830  24.651  27.192  1.00  0.00           N  
ATOM   1357  CA  SER A  85      -3.410  25.650  28.068  1.00  0.00           C  
ATOM   1358  C   SER A  85      -4.626  26.248  27.392  1.00  0.00           C  
ATOM   1359  O   SER A  85      -5.695  26.330  27.996  1.00  0.00           O  
ATOM   1360  CB  SER A  85      -2.418  26.773  28.365  1.00  0.00           C  
ATOM   1361  OG  SER A  85      -2.989  27.730  29.253  1.00  0.00           O  
ATOM   1362  H   SER A  85      -1.849  24.731  26.926  1.00  0.00           H  
ATOM   1363  HA  SER A  85      -3.719  25.171  28.994  1.00  0.00           H  
ATOM   1364 1HB  SER A  85      -1.501  26.372  28.785  1.00  0.00           H  
ATOM   1365 2HB  SER A  85      -2.150  27.263  27.435  1.00  0.00           H  
ATOM   1366  HG  SER A  85      -2.855  27.363  30.162  1.00  0.00           H  
ATOM   1367  N   ARG A  86      -4.488  26.630  26.120  1.00  0.00           N  
ATOM   1368  CA  ARG A  86      -5.598  27.237  25.401  1.00  0.00           C  
ATOM   1369  C   ARG A  86      -6.785  26.280  25.303  1.00  0.00           C  
ATOM   1370  O   ARG A  86      -7.933  26.695  25.483  1.00  0.00           O  
ATOM   1371  CB  ARG A  86      -5.139  27.642  24.014  1.00  0.00           C  
ATOM   1372  CG  ARG A  86      -4.179  28.825  23.978  1.00  0.00           C  
ATOM   1373  CD  ARG A  86      -3.615  29.049  22.611  1.00  0.00           C  
ATOM   1374  NE  ARG A  86      -2.725  30.204  22.573  1.00  0.00           N  
ATOM   1375  CZ  ARG A  86      -1.851  30.478  21.580  1.00  0.00           C  
ATOM   1376  NH1 ARG A  86      -1.737  29.669  20.546  1.00  0.00           N  
ATOM   1377  NH2 ARG A  86      -1.105  31.566  21.648  1.00  0.00           N  
ATOM   1378  H   ARG A  86      -3.579  26.531  25.663  1.00  0.00           H  
ATOM   1379  HA  ARG A  86      -5.908  28.130  25.940  1.00  0.00           H  
ATOM   1380 1HB  ARG A  86      -4.632  26.801  23.552  1.00  0.00           H  
ATOM   1381 2HB  ARG A  86      -6.002  27.883  23.397  1.00  0.00           H  
ATOM   1382 1HG  ARG A  86      -4.708  29.728  24.284  1.00  0.00           H  
ATOM   1383 2HG  ARG A  86      -3.354  28.640  24.665  1.00  0.00           H  
ATOM   1384 1HD  ARG A  86      -3.040  28.170  22.317  1.00  0.00           H  
ATOM   1385 2HD  ARG A  86      -4.423  29.211  21.900  1.00  0.00           H  
ATOM   1386  HE  ARG A  86      -2.772  30.854  23.345  1.00  0.00           H  
ATOM   1387 1HH1 ARG A  86      -2.304  28.835  20.493  1.00  0.00           H  
ATOM   1388 2HH1 ARG A  86      -1.078  29.881  19.807  1.00  0.00           H  
ATOM   1389 1HH2 ARG A  86      -1.191  32.189  22.440  1.00  0.00           H  
ATOM   1390 2HH2 ARG A  86      -0.450  31.775  20.910  1.00  0.00           H  
ATOM   1391  N   ALA A  87      -6.523  24.994  25.058  1.00  0.00           N  
ATOM   1392  CA  ALA A  87      -7.602  24.020  24.974  1.00  0.00           C  
ATOM   1393  C   ALA A  87      -8.340  23.921  26.299  1.00  0.00           C  
ATOM   1394  O   ALA A  87      -9.573  23.880  26.352  1.00  0.00           O  
ATOM   1395  CB  ALA A  87      -7.052  22.664  24.608  1.00  0.00           C  
ATOM   1396  H   ALA A  87      -5.561  24.693  24.903  1.00  0.00           H  
ATOM   1397  HA  ALA A  87      -8.298  24.348  24.212  1.00  0.00           H  
ATOM   1398 1HB  ALA A  87      -7.879  21.973  24.537  1.00  0.00           H  
ATOM   1399 2HB  ALA A  87      -6.528  22.690  23.674  1.00  0.00           H  
ATOM   1400 3HB  ALA A  87      -6.364  22.333  25.382  1.00  0.00           H  
ATOM   1401  N   GLN A  88      -7.577  23.932  27.382  1.00  0.00           N  
ATOM   1402  CA  GLN A  88      -8.142  23.830  28.708  1.00  0.00           C  
ATOM   1403  C   GLN A  88      -8.976  25.060  29.024  1.00  0.00           C  
ATOM   1404  O   GLN A  88     -10.061  24.944  29.605  1.00  0.00           O  
ATOM   1405  CB  GLN A  88      -7.015  23.560  29.690  1.00  0.00           C  
ATOM   1406  CG  GLN A  88      -6.477  22.161  29.484  1.00  0.00           C  
ATOM   1407  CD  GLN A  88      -5.253  21.810  30.235  1.00  0.00           C  
ATOM   1408  OE1 GLN A  88      -4.393  22.634  30.552  1.00  0.00           O  
ATOM   1409  NE2 GLN A  88      -5.146  20.520  30.532  1.00  0.00           N  
ATOM   1410  H   GLN A  88      -6.562  23.974  27.277  1.00  0.00           H  
ATOM   1411  HA  GLN A  88      -8.802  22.964  28.730  1.00  0.00           H  
ATOM   1412 1HB  GLN A  88      -6.205  24.266  29.527  1.00  0.00           H  
ATOM   1413 2HB  GLN A  88      -7.368  23.666  30.720  1.00  0.00           H  
ATOM   1414 1HG  GLN A  88      -7.256  21.477  29.806  1.00  0.00           H  
ATOM   1415 2HG  GLN A  88      -6.279  22.010  28.425  1.00  0.00           H  
ATOM   1416 1HE2 GLN A  88      -4.351  20.185  31.029  1.00  0.00           H  
ATOM   1417 2HE2 GLN A  88      -5.894  19.875  30.237  1.00  0.00           H  
ATOM   1418  N   GLN A  89      -8.518  26.233  28.568  1.00  0.00           N  
ATOM   1419  CA  GLN A  89      -9.273  27.463  28.762  1.00  0.00           C  
ATOM   1420  C   GLN A  89     -10.596  27.370  27.980  1.00  0.00           C  
ATOM   1421  O   GLN A  89     -11.651  27.730  28.499  1.00  0.00           O  
ATOM   1422  CB  GLN A  89      -8.470  28.683  28.289  1.00  0.00           C  
ATOM   1423  CG  GLN A  89      -7.234  29.018  29.122  1.00  0.00           C  
ATOM   1424  CD  GLN A  89      -6.418  30.166  28.536  1.00  0.00           C  
ATOM   1425  OE1 GLN A  89      -7.002  31.194  28.173  1.00  0.00           O  
ATOM   1426  NE2 GLN A  89      -5.078  30.023  28.421  1.00  0.00           N  
ATOM   1427  H   GLN A  89      -7.605  26.267  28.112  1.00  0.00           H  
ATOM   1428  HA  GLN A  89      -9.503  27.571  29.821  1.00  0.00           H  
ATOM   1429 1HB  GLN A  89      -8.142  28.518  27.266  1.00  0.00           H  
ATOM   1430 2HB  GLN A  89      -9.115  29.558  28.284  1.00  0.00           H  
ATOM   1431 1HG  GLN A  89      -7.532  29.277  30.133  1.00  0.00           H  
ATOM   1432 2HG  GLN A  89      -6.620  28.162  29.129  1.00  0.00           H  
ATOM   1433 1HE2 GLN A  89      -4.541  30.773  28.038  1.00  0.00           H  
ATOM   1434 2HE2 GLN A  89      -4.576  29.177  28.714  1.00  0.00           H  
ATOM   1435  N   LEU A  90     -10.563  26.786  26.767  1.00  0.00           N  
ATOM   1436  CA  LEU A  90     -11.779  26.613  25.955  1.00  0.00           C  
ATOM   1437  C   LEU A  90     -12.786  25.716  26.661  1.00  0.00           C  
ATOM   1438  O   LEU A  90     -13.997  25.923  26.562  1.00  0.00           O  
ATOM   1439  CB  LEU A  90     -11.476  25.990  24.579  1.00  0.00           C  
ATOM   1440  CG  LEU A  90     -10.742  26.842  23.543  1.00  0.00           C  
ATOM   1441  CD1 LEU A  90     -10.365  25.960  22.352  1.00  0.00           C  
ATOM   1442  CD2 LEU A  90     -11.657  27.958  23.086  1.00  0.00           C  
ATOM   1443  H   LEU A  90      -9.663  26.503  26.378  1.00  0.00           H  
ATOM   1444  HA  LEU A  90     -12.233  27.590  25.805  1.00  0.00           H  
ATOM   1445 1HB  LEU A  90     -10.888  25.102  24.732  1.00  0.00           H  
ATOM   1446 2HB  LEU A  90     -12.422  25.689  24.132  1.00  0.00           H  
ATOM   1447  HG  LEU A  90      -9.836  27.260  23.973  1.00  0.00           H  
ATOM   1448 1HD1 LEU A  90      -9.849  26.559  21.598  1.00  0.00           H  
ATOM   1449 2HD1 LEU A  90      -9.723  25.175  22.686  1.00  0.00           H  
ATOM   1450 3HD1 LEU A  90     -11.260  25.532  21.924  1.00  0.00           H  
ATOM   1451 1HD2 LEU A  90     -11.147  28.566  22.337  1.00  0.00           H  
ATOM   1452 2HD2 LEU A  90     -12.562  27.531  22.646  1.00  0.00           H  
ATOM   1453 3HD2 LEU A  90     -11.925  28.580  23.939  1.00  0.00           H  
ATOM   1454  N   ASN A  91     -12.277  24.740  27.408  1.00  0.00           N  
ATOM   1455  CA  ASN A  91     -13.114  23.800  28.139  1.00  0.00           C  
ATOM   1456  C   ASN A  91     -13.511  24.338  29.525  1.00  0.00           C  
ATOM   1457  O   ASN A  91     -14.200  23.655  30.285  1.00  0.00           O  
ATOM   1458  CB  ASN A  91     -12.389  22.470  28.289  1.00  0.00           C  
ATOM   1459  CG  ASN A  91     -12.243  21.744  27.000  1.00  0.00           C  
ATOM   1460  OD1 ASN A  91     -13.053  21.931  26.080  1.00  0.00           O  
ATOM   1461  ND2 ASN A  91     -11.241  20.904  26.896  1.00  0.00           N  
ATOM   1462  H   ASN A  91     -11.263  24.614  27.418  1.00  0.00           H  
ATOM   1463  HA  ASN A  91     -14.032  23.644  27.574  1.00  0.00           H  
ATOM   1464 1HB  ASN A  91     -11.392  22.652  28.699  1.00  0.00           H  
ATOM   1465 2HB  ASN A  91     -12.923  21.839  28.995  1.00  0.00           H  
ATOM   1466 1HD2 ASN A  91     -11.109  20.399  26.052  1.00  0.00           H  
ATOM   1467 2HD2 ASN A  91     -10.592  20.722  27.655  1.00  0.00           H  
ATOM   1468  N   GLY A  92     -13.051  25.548  29.865  1.00  0.00           N  
ATOM   1469  CA  GLY A  92     -13.333  26.191  31.143  1.00  0.00           C  
ATOM   1470  C   GLY A  92     -12.427  25.730  32.287  1.00  0.00           C  
ATOM   1471  O   GLY A  92     -12.575  26.176  33.432  1.00  0.00           O  
ATOM   1472  H   GLY A  92     -12.501  26.086  29.200  1.00  0.00           H  
ATOM   1473 1HA  GLY A  92     -13.224  27.269  31.017  1.00  0.00           H  
ATOM   1474 2HA  GLY A  92     -14.372  26.011  31.409  1.00  0.00           H  
ATOM   1475  N   ASP A  93     -11.477  24.838  32.015  1.00  0.00           N  
ATOM   1476  CA  ASP A  93     -10.661  24.345  33.108  1.00  0.00           C  
ATOM   1477  C   ASP A  93      -9.453  25.223  33.292  1.00  0.00           C  
ATOM   1478  O   ASP A  93      -8.332  24.892  32.893  1.00  0.00           O  
ATOM   1479  CB  ASP A  93     -10.289  22.878  32.914  1.00  0.00           C  
ATOM   1480  CG  ASP A  93      -9.594  22.274  34.176  1.00  0.00           C  
ATOM   1481  OD1 ASP A  93      -9.083  23.022  35.007  1.00  0.00           O  
ATOM   1482  OD2 ASP A  93      -9.620  21.055  34.325  1.00  0.00           O  
ATOM   1483  H   ASP A  93     -11.303  24.539  31.060  1.00  0.00           H  
ATOM   1484  HA  ASP A  93     -11.248  24.397  34.024  1.00  0.00           H  
ATOM   1485 1HB  ASP A  93     -11.188  22.303  32.688  1.00  0.00           H  
ATOM   1486 2HB  ASP A  93      -9.616  22.787  32.055  1.00  0.00           H  
ATOM   1487  N   LEU A  94      -9.709  26.323  33.975  1.00  0.00           N  
ATOM   1488  CA  LEU A  94      -8.743  27.377  34.186  1.00  0.00           C  
ATOM   1489  C   LEU A  94      -7.618  26.981  35.133  1.00  0.00           C  
ATOM   1490  O   LEU A  94      -6.534  27.568  35.096  1.00  0.00           O  
ATOM   1491  CB  LEU A  94      -9.468  28.626  34.678  1.00  0.00           C  
ATOM   1492  CG  LEU A  94     -10.423  29.218  33.626  1.00  0.00           C  
ATOM   1493  CD1 LEU A  94     -11.158  30.406  34.215  1.00  0.00           C  
ATOM   1494  CD2 LEU A  94      -9.623  29.591  32.375  1.00  0.00           C  
ATOM   1495  H   LEU A  94     -10.682  26.447  34.261  1.00  0.00           H  
ATOM   1496  HA  LEU A  94      -8.308  27.616  33.221  1.00  0.00           H  
ATOM   1497 1HB  LEU A  94     -10.048  28.370  35.564  1.00  0.00           H  
ATOM   1498 2HB  LEU A  94      -8.734  29.384  34.944  1.00  0.00           H  
ATOM   1499  HG  LEU A  94     -11.171  28.468  33.356  1.00  0.00           H  
ATOM   1500 1HD1 LEU A  94     -11.846  30.811  33.474  1.00  0.00           H  
ATOM   1501 2HD1 LEU A  94     -11.720  30.085  35.093  1.00  0.00           H  
ATOM   1502 3HD1 LEU A  94     -10.440  31.173  34.502  1.00  0.00           H  
ATOM   1503 1HD2 LEU A  94     -10.295  29.994  31.615  1.00  0.00           H  
ATOM   1504 2HD2 LEU A  94      -8.872  30.339  32.628  1.00  0.00           H  
ATOM   1505 3HD2 LEU A  94      -9.132  28.701  31.987  1.00  0.00           H  
ATOM   1506  N   ASP A  95      -7.831  25.972  35.974  1.00  0.00           N  
ATOM   1507  CA  ASP A  95      -6.759  25.620  36.890  1.00  0.00           C  
ATOM   1508  C   ASP A  95      -5.759  24.738  36.161  1.00  0.00           C  
ATOM   1509  O   ASP A  95      -4.545  24.943  36.274  1.00  0.00           O  
ATOM   1510  CB  ASP A  95      -7.307  24.915  38.131  1.00  0.00           C  
ATOM   1511  CG  ASP A  95      -8.194  25.835  39.017  1.00  0.00           C  
ATOM   1512  OD1 ASP A  95      -7.710  26.863  39.492  1.00  0.00           O  
ATOM   1513  OD2 ASP A  95      -9.342  25.508  39.206  1.00  0.00           O  
ATOM   1514  H   ASP A  95      -8.710  25.463  35.968  1.00  0.00           H  
ATOM   1515  HA  ASP A  95      -6.247  26.524  37.201  1.00  0.00           H  
ATOM   1516 1HB  ASP A  95      -7.902  24.052  37.815  1.00  0.00           H  
ATOM   1517 2HB  ASP A  95      -6.477  24.537  38.729  1.00  0.00           H  
ATOM   1518  N   LYS A  96      -6.235  23.821  35.315  1.00  0.00           N  
ATOM   1519  CA  LYS A  96      -5.246  23.035  34.593  1.00  0.00           C  
ATOM   1520  C   LYS A  96      -4.570  23.944  33.595  1.00  0.00           C  
ATOM   1521  O   LYS A  96      -3.359  23.849  33.386  1.00  0.00           O  
ATOM   1522  CB  LYS A  96      -5.836  21.845  33.862  1.00  0.00           C  
ATOM   1523  CG  LYS A  96      -6.328  20.733  34.720  1.00  0.00           C  
ATOM   1524  CD  LYS A  96      -6.801  19.579  33.857  1.00  0.00           C  
ATOM   1525  CE  LYS A  96      -7.444  18.506  34.699  1.00  0.00           C  
ATOM   1526  NZ  LYS A  96      -8.687  19.030  35.333  1.00  0.00           N  
ATOM   1527  H   LYS A  96      -7.245  23.641  35.199  1.00  0.00           H  
ATOM   1528  HA  LYS A  96      -4.494  22.676  35.295  1.00  0.00           H  
ATOM   1529 1HB  LYS A  96      -6.674  22.184  33.243  1.00  0.00           H  
ATOM   1530 2HB  LYS A  96      -5.087  21.437  33.198  1.00  0.00           H  
ATOM   1531 1HG  LYS A  96      -5.533  20.394  35.379  1.00  0.00           H  
ATOM   1532 2HG  LYS A  96      -7.161  21.090  35.330  1.00  0.00           H  
ATOM   1533 1HD  LYS A  96      -7.535  19.951  33.134  1.00  0.00           H  
ATOM   1534 2HD  LYS A  96      -5.961  19.156  33.311  1.00  0.00           H  
ATOM   1535 1HE  LYS A  96      -7.697  17.657  34.069  1.00  0.00           H  
ATOM   1536 2HE  LYS A  96      -6.755  18.181  35.477  1.00  0.00           H  
ATOM   1537 1HZ  LYS A  96      -9.130  18.328  35.888  1.00  0.00           H  
ATOM   1538 2HZ  LYS A  96      -8.466  19.829  35.912  1.00  0.00           H  
ATOM   1539 3HZ  LYS A  96      -9.339  19.356  34.603  1.00  0.00           H  
ATOM   1540  N   ALA A  97      -5.349  24.861  33.003  1.00  0.00           N  
ATOM   1541  CA  ALA A  97      -4.806  25.775  32.016  1.00  0.00           C  
ATOM   1542  C   ALA A  97      -3.689  26.620  32.592  1.00  0.00           C  
ATOM   1543  O   ALA A  97      -2.667  26.843  31.925  1.00  0.00           O  
ATOM   1544  CB  ALA A  97      -5.880  26.697  31.518  1.00  0.00           C  
ATOM   1545  H   ALA A  97      -6.350  24.893  33.204  1.00  0.00           H  
ATOM   1546  HA  ALA A  97      -4.414  25.184  31.195  1.00  0.00           H  
ATOM   1547 1HB  ALA A  97      -5.437  27.342  30.777  1.00  0.00           H  
ATOM   1548 2HB  ALA A  97      -6.694  26.131  31.079  1.00  0.00           H  
ATOM   1549 3HB  ALA A  97      -6.250  27.286  32.338  1.00  0.00           H  
ATOM   1550  N   ARG A  98      -3.858  27.067  33.842  1.00  0.00           N  
ATOM   1551  CA  ARG A  98      -2.838  27.852  34.511  1.00  0.00           C  
ATOM   1552  C   ARG A  98      -1.577  27.032  34.649  1.00  0.00           C  
ATOM   1553  O   ARG A  98      -0.484  27.516  34.348  1.00  0.00           O  
ATOM   1554  CB  ARG A  98      -3.311  28.308  35.885  1.00  0.00           C  
ATOM   1555  CG  ARG A  98      -2.341  29.217  36.650  1.00  0.00           C  
ATOM   1556  CD  ARG A  98      -2.961  29.758  37.912  1.00  0.00           C  
ATOM   1557  NE  ARG A  98      -3.284  28.703  38.869  1.00  0.00           N  
ATOM   1558  CZ  ARG A  98      -4.538  28.276  39.145  1.00  0.00           C  
ATOM   1559  NH1 ARG A  98      -5.579  28.798  38.559  1.00  0.00           N  
ATOM   1560  NH2 ARG A  98      -4.762  27.315  40.005  1.00  0.00           N  
ATOM   1561  H   ARG A  98      -4.734  26.893  34.338  1.00  0.00           H  
ATOM   1562  HA  ARG A  98      -2.622  28.732  33.906  1.00  0.00           H  
ATOM   1563 1HB  ARG A  98      -4.256  28.840  35.781  1.00  0.00           H  
ATOM   1564 2HB  ARG A  98      -3.505  27.430  36.507  1.00  0.00           H  
ATOM   1565 1HG  ARG A  98      -1.452  28.640  36.922  1.00  0.00           H  
ATOM   1566 2HG  ARG A  98      -2.051  30.056  36.018  1.00  0.00           H  
ATOM   1567 1HD  ARG A  98      -2.269  30.450  38.390  1.00  0.00           H  
ATOM   1568 2HD  ARG A  98      -3.883  30.283  37.662  1.00  0.00           H  
ATOM   1569  HE  ARG A  98      -2.521  28.251  39.350  1.00  0.00           H  
ATOM   1570 1HH1 ARG A  98      -5.478  29.533  37.877  1.00  0.00           H  
ATOM   1571 2HH1 ARG A  98      -6.505  28.415  38.806  1.00  0.00           H  
ATOM   1572 1HH2 ARG A  98      -4.006  26.871  40.504  1.00  0.00           H  
ATOM   1573 2HH2 ARG A  98      -5.743  27.025  40.134  1.00  0.00           H  
ATOM   1574  N   HIS A  99      -1.727  25.773  35.052  1.00  0.00           N  
ATOM   1575  CA  HIS A  99      -0.563  24.925  35.229  1.00  0.00           C  
ATOM   1576  C   HIS A  99       0.127  24.664  33.889  1.00  0.00           C  
ATOM   1577  O   HIS A  99       1.357  24.679  33.794  1.00  0.00           O  
ATOM   1578  CB  HIS A  99      -0.960  23.626  35.923  1.00  0.00           C  
ATOM   1579  CG  HIS A  99      -1.326  23.845  37.382  1.00  0.00           C  
ATOM   1580  ND1 HIS A  99      -0.451  24.419  38.296  1.00  0.00           N  
ATOM   1581  CD2 HIS A  99      -2.460  23.569  38.074  1.00  0.00           C  
ATOM   1582  CE1 HIS A  99      -1.037  24.486  39.476  1.00  0.00           C  
ATOM   1583  NE2 HIS A  99      -2.254  23.975  39.372  1.00  0.00           N  
ATOM   1584  H   HIS A  99      -2.659  25.414  35.276  1.00  0.00           H  
ATOM   1585  HA  HIS A  99       0.153  25.428  35.871  1.00  0.00           H  
ATOM   1586 1HB  HIS A  99      -1.818  23.186  35.414  1.00  0.00           H  
ATOM   1587 2HB  HIS A  99      -0.138  22.914  35.871  1.00  0.00           H  
ATOM   1588  HD1 HIS A  99       0.486  24.783  38.109  1.00  0.00           H  
ATOM   1589  HD2 HIS A  99      -3.411  23.121  37.785  1.00  0.00           H  
ATOM   1590  HE1 HIS A  99      -0.508  24.909  40.329  1.00  0.00           H  
ATOM   1591  N   ALA A 100      -0.655  24.452  32.833  1.00  0.00           N  
ATOM   1592  CA  ALA A 100      -0.061  24.240  31.521  1.00  0.00           C  
ATOM   1593  C   ALA A 100       0.742  25.472  31.116  1.00  0.00           C  
ATOM   1594  O   ALA A 100       1.831  25.345  30.546  1.00  0.00           O  
ATOM   1595  CB  ALA A 100      -1.132  23.944  30.496  1.00  0.00           C  
ATOM   1596  H   ALA A 100      -1.667  24.425  32.949  1.00  0.00           H  
ATOM   1597  HA  ALA A 100       0.620  23.397  31.583  1.00  0.00           H  
ATOM   1598 1HB  ALA A 100      -0.682  23.782  29.516  1.00  0.00           H  
ATOM   1599 2HB  ALA A 100      -1.688  23.054  30.793  1.00  0.00           H  
ATOM   1600 3HB  ALA A 100      -1.808  24.779  30.453  1.00  0.00           H  
ATOM   1601  N   TYR A 101       0.238  26.663  31.463  1.00  0.00           N  
ATOM   1602  CA  TYR A 101       0.928  27.897  31.136  1.00  0.00           C  
ATOM   1603  C   TYR A 101       2.223  27.981  31.936  1.00  0.00           C  
ATOM   1604  O   TYR A 101       3.252  28.403  31.416  1.00  0.00           O  
ATOM   1605  CB  TYR A 101       0.054  29.130  31.342  1.00  0.00           C  
ATOM   1606  CG  TYR A 101       0.703  30.352  30.712  1.00  0.00           C  
ATOM   1607  CD1 TYR A 101       0.793  30.412  29.316  1.00  0.00           C  
ATOM   1608  CD2 TYR A 101       1.178  31.398  31.475  1.00  0.00           C  
ATOM   1609  CE1 TYR A 101       1.367  31.501  28.699  1.00  0.00           C  
ATOM   1610  CE2 TYR A 101       1.746  32.497  30.848  1.00  0.00           C  
ATOM   1611  CZ  TYR A 101       1.844  32.547  29.471  1.00  0.00           C  
ATOM   1612  OH  TYR A 101       2.413  33.644  28.863  1.00  0.00           O  
ATOM   1613  H   TYR A 101      -0.672  26.713  31.924  1.00  0.00           H  
ATOM   1614  HA  TYR A 101       1.191  27.867  30.081  1.00  0.00           H  
ATOM   1615 1HB  TYR A 101      -0.928  28.973  30.890  1.00  0.00           H  
ATOM   1616 2HB  TYR A 101      -0.089  29.313  32.407  1.00  0.00           H  
ATOM   1617  HD1 TYR A 101       0.413  29.584  28.712  1.00  0.00           H  
ATOM   1618  HD2 TYR A 101       1.105  31.360  32.564  1.00  0.00           H  
ATOM   1619  HE1 TYR A 101       1.440  31.538  27.611  1.00  0.00           H  
ATOM   1620  HE2 TYR A 101       2.121  33.328  31.443  1.00  0.00           H  
ATOM   1621  HH  TYR A 101       2.678  34.279  29.534  1.00  0.00           H  
ATOM   1622  N   GLN A 102       2.193  27.570  33.202  1.00  0.00           N  
ATOM   1623  CA  GLN A 102       3.411  27.611  34.003  1.00  0.00           C  
ATOM   1624  C   GLN A 102       4.477  26.729  33.344  1.00  0.00           C  
ATOM   1625  O   GLN A 102       5.640  27.128  33.248  1.00  0.00           O  
ATOM   1626  CB  GLN A 102       3.132  27.097  35.421  1.00  0.00           C  
ATOM   1627  CG  GLN A 102       2.273  28.009  36.278  1.00  0.00           C  
ATOM   1628  CD  GLN A 102       1.817  27.327  37.582  1.00  0.00           C  
ATOM   1629  OE1 GLN A 102       1.830  26.083  37.694  1.00  0.00           O  
ATOM   1630  NE2 GLN A 102       1.415  28.133  38.563  1.00  0.00           N  
ATOM   1631  H   GLN A 102       1.312  27.255  33.609  1.00  0.00           H  
ATOM   1632  HA  GLN A 102       3.776  28.634  34.045  1.00  0.00           H  
ATOM   1633 1HB  GLN A 102       2.640  26.132  35.364  1.00  0.00           H  
ATOM   1634 2HB  GLN A 102       4.078  26.941  35.937  1.00  0.00           H  
ATOM   1635 1HG  GLN A 102       2.857  28.890  36.539  1.00  0.00           H  
ATOM   1636 2HG  GLN A 102       1.396  28.301  35.714  1.00  0.00           H  
ATOM   1637 1HE2 GLN A 102       1.111  27.751  39.436  1.00  0.00           H  
ATOM   1638 2HE2 GLN A 102       1.424  29.125  38.428  1.00  0.00           H  
ATOM   1639  N   HIS A 103       4.065  25.566  32.815  1.00  0.00           N  
ATOM   1640  CA  HIS A 103       5.015  24.670  32.157  1.00  0.00           C  
ATOM   1641  C   HIS A 103       5.515  25.317  30.860  1.00  0.00           C  
ATOM   1642  O   HIS A 103       6.693  25.217  30.502  1.00  0.00           O  
ATOM   1643  CB  HIS A 103       4.397  23.299  31.905  1.00  0.00           C  
ATOM   1644  CG  HIS A 103       4.153  22.518  33.169  1.00  0.00           C  
ATOM   1645  ND1 HIS A 103       5.163  22.218  34.074  1.00  0.00           N  
ATOM   1646  CD2 HIS A 103       3.018  21.979  33.679  1.00  0.00           C  
ATOM   1647  CE1 HIS A 103       4.652  21.532  35.080  1.00  0.00           C  
ATOM   1648  NE2 HIS A 103       3.354  21.368  34.864  1.00  0.00           N  
ATOM   1649  H   HIS A 103       3.087  25.287  32.926  1.00  0.00           H  
ATOM   1650  HA  HIS A 103       5.879  24.519  32.803  1.00  0.00           H  
ATOM   1651 1HB  HIS A 103       3.444  23.425  31.394  1.00  0.00           H  
ATOM   1652 2HB  HIS A 103       5.045  22.713  31.252  1.00  0.00           H  
ATOM   1653  HD1 HIS A 103       6.149  22.515  34.031  1.00  0.00           H  
ATOM   1654  HD2 HIS A 103       1.987  21.960  33.327  1.00  0.00           H  
ATOM   1655  HE1 HIS A 103       5.292  21.203  35.898  1.00  0.00           H  
ATOM   1656  N   TYR A 104       4.628  26.019  30.162  1.00  0.00           N  
ATOM   1657  CA  TYR A 104       5.031  26.755  28.977  1.00  0.00           C  
ATOM   1658  C   TYR A 104       6.149  27.720  29.325  1.00  0.00           C  
ATOM   1659  O   TYR A 104       7.177  27.751  28.649  1.00  0.00           O  
ATOM   1660  CB  TYR A 104       3.858  27.512  28.364  1.00  0.00           C  
ATOM   1661  CG  TYR A 104       4.242  28.421  27.283  1.00  0.00           C  
ATOM   1662  CD1 TYR A 104       4.534  27.906  26.092  1.00  0.00           C  
ATOM   1663  CD2 TYR A 104       4.275  29.791  27.490  1.00  0.00           C  
ATOM   1664  CE1 TYR A 104       4.884  28.701  25.060  1.00  0.00           C  
ATOM   1665  CE2 TYR A 104       4.616  30.627  26.449  1.00  0.00           C  
ATOM   1666  CZ  TYR A 104       4.927  30.076  25.222  1.00  0.00           C  
ATOM   1667  OH  TYR A 104       5.274  30.873  24.148  1.00  0.00           O  
ATOM   1668  H   TYR A 104       3.653  26.036  30.460  1.00  0.00           H  
ATOM   1669  HA  TYR A 104       5.414  26.048  28.241  1.00  0.00           H  
ATOM   1670 1HB  TYR A 104       3.125  26.801  27.974  1.00  0.00           H  
ATOM   1671 2HB  TYR A 104       3.367  28.095  29.102  1.00  0.00           H  
ATOM   1672  HD1 TYR A 104       4.492  26.837  25.965  1.00  0.00           H  
ATOM   1673  HD2 TYR A 104       4.027  30.202  28.470  1.00  0.00           H  
ATOM   1674  HE1 TYR A 104       5.116  28.237  24.114  1.00  0.00           H  
ATOM   1675  HE2 TYR A 104       4.641  31.707  26.596  1.00  0.00           H  
ATOM   1676  HH  TYR A 104       5.555  30.314  23.432  1.00  0.00           H  
ATOM   1677  N   LEU A 105       5.950  28.497  30.389  1.00  0.00           N  
ATOM   1678  CA  LEU A 105       6.925  29.493  30.799  1.00  0.00           C  
ATOM   1679  C   LEU A 105       8.266  28.849  31.180  1.00  0.00           C  
ATOM   1680  O   LEU A 105       9.326  29.396  30.879  1.00  0.00           O  
ATOM   1681  CB  LEU A 105       6.377  30.289  31.984  1.00  0.00           C  
ATOM   1682  CG  LEU A 105       5.159  31.180  31.687  1.00  0.00           C  
ATOM   1683  CD1 LEU A 105       4.668  31.780  32.993  1.00  0.00           C  
ATOM   1684  CD2 LEU A 105       5.530  32.225  30.679  1.00  0.00           C  
ATOM   1685  H   LEU A 105       5.073  28.405  30.905  1.00  0.00           H  
ATOM   1686  HA  LEU A 105       7.087  30.171  29.967  1.00  0.00           H  
ATOM   1687 1HB  LEU A 105       6.088  29.587  32.762  1.00  0.00           H  
ATOM   1688 2HB  LEU A 105       7.171  30.922  32.372  1.00  0.00           H  
ATOM   1689  HG  LEU A 105       4.356  30.577  31.277  1.00  0.00           H  
ATOM   1690 1HD1 LEU A 105       3.804  32.400  32.816  1.00  0.00           H  
ATOM   1691 2HD1 LEU A 105       4.401  30.978  33.678  1.00  0.00           H  
ATOM   1692 3HD1 LEU A 105       5.459  32.384  33.432  1.00  0.00           H  
ATOM   1693 1HD2 LEU A 105       4.672  32.849  30.463  1.00  0.00           H  
ATOM   1694 2HD2 LEU A 105       6.338  32.842  31.070  1.00  0.00           H  
ATOM   1695 3HD2 LEU A 105       5.850  31.732  29.779  1.00  0.00           H  
ATOM   1696  N   GLU A 106       8.226  27.666  31.810  1.00  0.00           N  
ATOM   1697  CA  GLU A 106       9.448  26.938  32.176  1.00  0.00           C  
ATOM   1698  C   GLU A 106      10.266  26.553  30.934  1.00  0.00           C  
ATOM   1699  O   GLU A 106      11.498  26.540  30.973  1.00  0.00           O  
ATOM   1700  CB  GLU A 106       9.111  25.651  32.957  1.00  0.00           C  
ATOM   1701  CG  GLU A 106       8.580  25.837  34.384  1.00  0.00           C  
ATOM   1702  CD  GLU A 106       8.031  24.531  35.000  1.00  0.00           C  
ATOM   1703  OE1 GLU A 106       7.812  23.578  34.262  1.00  0.00           O  
ATOM   1704  OE2 GLU A 106       7.847  24.494  36.198  1.00  0.00           O  
ATOM   1705  H   GLU A 106       7.317  27.280  32.069  1.00  0.00           H  
ATOM   1706  HA  GLU A 106      10.059  27.584  32.804  1.00  0.00           H  
ATOM   1707 1HB  GLU A 106       8.367  25.085  32.407  1.00  0.00           H  
ATOM   1708 2HB  GLU A 106      10.001  25.028  33.017  1.00  0.00           H  
ATOM   1709 1HG  GLU A 106       9.390  26.206  35.010  1.00  0.00           H  
ATOM   1710 2HG  GLU A 106       7.800  26.589  34.376  1.00  0.00           H  
ATOM   1711  N   LEU A 107       9.565  26.216  29.848  1.00  0.00           N  
ATOM   1712  CA  LEU A 107      10.169  25.788  28.588  1.00  0.00           C  
ATOM   1713  C   LEU A 107      10.447  26.896  27.554  1.00  0.00           C  
ATOM   1714  O   LEU A 107      11.355  26.747  26.713  1.00  0.00           O  
ATOM   1715  CB  LEU A 107       9.251  24.764  27.947  1.00  0.00           C  
ATOM   1716  CG  LEU A 107       9.026  23.491  28.698  1.00  0.00           C  
ATOM   1717  CD1 LEU A 107       7.974  22.712  27.980  1.00  0.00           C  
ATOM   1718  CD2 LEU A 107      10.313  22.713  28.756  1.00  0.00           C  
ATOM   1719  H   LEU A 107       8.544  26.220  29.923  1.00  0.00           H  
ATOM   1720  HA  LEU A 107      11.118  25.312  28.828  1.00  0.00           H  
ATOM   1721 1HB  LEU A 107       8.275  25.232  27.803  1.00  0.00           H  
ATOM   1722 2HB  LEU A 107       9.658  24.496  26.977  1.00  0.00           H  
ATOM   1723  HG  LEU A 107       8.675  23.706  29.710  1.00  0.00           H  
ATOM   1724 1HD1 LEU A 107       7.787  21.775  28.504  1.00  0.00           H  
ATOM   1725 2HD1 LEU A 107       7.065  23.306  27.957  1.00  0.00           H  
ATOM   1726 3HD1 LEU A 107       8.297  22.501  26.971  1.00  0.00           H  
ATOM   1727 1HD2 LEU A 107      10.144  21.782  29.292  1.00  0.00           H  
ATOM   1728 2HD2 LEU A 107      10.647  22.496  27.741  1.00  0.00           H  
ATOM   1729 3HD2 LEU A 107      11.071  23.301  29.274  1.00  0.00           H  
ATOM   1730  N   LYS A 108       9.672  27.977  27.569  1.00  0.00           N  
ATOM   1731  CA  LYS A 108       9.858  28.978  26.533  1.00  0.00           C  
ATOM   1732  C   LYS A 108      11.248  29.556  26.679  1.00  0.00           C  
ATOM   1733  O   LYS A 108      11.837  29.545  27.757  1.00  0.00           O  
ATOM   1734  CB  LYS A 108       8.815  30.101  26.584  1.00  0.00           C  
ATOM   1735  CG  LYS A 108       9.014  31.125  27.676  1.00  0.00           C  
ATOM   1736  CD  LYS A 108       7.878  32.140  27.711  1.00  0.00           C  
ATOM   1737  CE  LYS A 108       7.794  33.039  26.446  1.00  0.00           C  
ATOM   1738  NZ  LYS A 108       8.953  34.007  26.297  1.00  0.00           N  
ATOM   1739  H   LYS A 108       8.930  28.074  28.259  1.00  0.00           H  
ATOM   1740  HA  LYS A 108       9.790  28.494  25.558  1.00  0.00           H  
ATOM   1741 1HB  LYS A 108       8.811  30.636  25.635  1.00  0.00           H  
ATOM   1742 2HB  LYS A 108       7.823  29.664  26.722  1.00  0.00           H  
ATOM   1743 1HG  LYS A 108       9.081  30.618  28.632  1.00  0.00           H  
ATOM   1744 2HG  LYS A 108       9.941  31.652  27.511  1.00  0.00           H  
ATOM   1745 1HD  LYS A 108       6.952  31.596  27.793  1.00  0.00           H  
ATOM   1746 2HD  LYS A 108       7.990  32.771  28.590  1.00  0.00           H  
ATOM   1747 1HE  LYS A 108       7.748  32.406  25.561  1.00  0.00           H  
ATOM   1748 2HE  LYS A 108       6.872  33.615  26.514  1.00  0.00           H  
ATOM   1749 1HZ  LYS A 108       8.819  34.561  25.473  1.00  0.00           H  
ATOM   1750 2HZ  LYS A 108       9.013  34.610  27.097  1.00  0.00           H  
ATOM   1751 3HZ  LYS A 108       9.856  33.506  26.193  1.00  0.00           H  
ATOM   1752  N   ASP A 109      11.778  30.036  25.566  1.00  0.00           N  
ATOM   1753  CA  ASP A 109      13.118  30.615  25.435  1.00  0.00           C  
ATOM   1754  C   ASP A 109      14.230  29.557  25.574  1.00  0.00           C  
ATOM   1755  O   ASP A 109      15.415  29.894  25.520  1.00  0.00           O  
ATOM   1756  CB  ASP A 109      13.364  31.710  26.489  1.00  0.00           C  
ATOM   1757  CG  ASP A 109      12.253  32.771  26.537  1.00  0.00           C  
ATOM   1758  OD1 ASP A 109      11.430  32.812  25.644  1.00  0.00           O  
ATOM   1759  OD2 ASP A 109      12.210  33.529  27.471  1.00  0.00           O  
ATOM   1760  H   ASP A 109      11.218  29.992  24.725  1.00  0.00           H  
ATOM   1761  HA  ASP A 109      13.200  31.061  24.444  1.00  0.00           H  
ATOM   1762 1HB  ASP A 109      13.489  31.266  27.477  1.00  0.00           H  
ATOM   1763 2HB  ASP A 109      14.301  32.214  26.255  1.00  0.00           H  
ATOM   1764  N   HIS A 110      13.843  28.275  25.667  1.00  0.00           N  
ATOM   1765  CA  HIS A 110      14.766  27.156  25.648  1.00  0.00           C  
ATOM   1766  C   HIS A 110      14.297  26.325  24.477  1.00  0.00           C  
ATOM   1767  O   HIS A 110      15.067  25.618  23.822  1.00  0.00           O  
ATOM   1768  CB  HIS A 110      14.683  26.342  26.942  1.00  0.00           C  
ATOM   1769  CG  HIS A 110      14.980  27.130  28.174  1.00  0.00           C  
ATOM   1770  ND1 HIS A 110      16.254  27.551  28.511  1.00  0.00           N  
ATOM   1771  CD2 HIS A 110      14.162  27.589  29.143  1.00  0.00           C  
ATOM   1772  CE1 HIS A 110      16.199  28.232  29.643  1.00  0.00           C  
ATOM   1773  NE2 HIS A 110      14.942  28.268  30.047  1.00  0.00           N  
ATOM   1774  H   HIS A 110      12.857  28.033  25.746  1.00  0.00           H  
ATOM   1775  HA  HIS A 110      15.790  27.481  25.474  1.00  0.00           H  
ATOM   1776 1HB  HIS A 110      13.688  25.916  27.042  1.00  0.00           H  
ATOM   1777 2HB  HIS A 110      15.385  25.513  26.890  1.00  0.00           H  
ATOM   1778  HD2 HIS A 110      13.081  27.450  29.192  1.00  0.00           H  
ATOM   1779  HE1 HIS A 110      17.046  28.687  30.154  1.00  0.00           H  
ATOM   1780  HE2 HIS A 110      14.594  28.721  30.880  1.00  0.00           H  
ATOM   1781  N   ASN A 111      13.002  26.489  24.205  1.00  0.00           N  
ATOM   1782  CA  ASN A 111      12.299  25.777  23.143  1.00  0.00           C  
ATOM   1783  C   ASN A 111      11.588  26.810  22.254  1.00  0.00           C  
ATOM   1784  O   ASN A 111      11.982  27.979  22.262  1.00  0.00           O  
ATOM   1785  CB  ASN A 111      11.355  24.768  23.771  1.00  0.00           C  
ATOM   1786  CG  ASN A 111      12.117  23.580  24.318  1.00  0.00           C  
ATOM   1787  OD1 ASN A 111      12.612  22.725  23.572  1.00  0.00           O  
ATOM   1788  ND2 ASN A 111      12.257  23.548  25.618  1.00  0.00           N  
ATOM   1789  H   ASN A 111      12.473  27.079  24.848  1.00  0.00           H  
ATOM   1790  HA  ASN A 111      13.024  25.249  22.523  1.00  0.00           H  
ATOM   1791 1HB  ASN A 111      10.802  25.238  24.585  1.00  0.00           H  
ATOM   1792 2HB  ASN A 111      10.631  24.405  23.049  1.00  0.00           H  
ATOM   1793 1HD2 ASN A 111      12.780  22.815  26.047  1.00  0.00           H  
ATOM   1794 2HD2 ASN A 111      11.859  24.285  26.173  1.00  0.00           H  
ATOM   1795  N   GLU A 112      10.554  26.411  21.503  1.00  0.00           N  
ATOM   1796  CA  GLU A 112       9.948  27.351  20.552  1.00  0.00           C  
ATOM   1797  C   GLU A 112       8.452  27.129  20.295  1.00  0.00           C  
ATOM   1798  O   GLU A 112       7.976  25.993  20.212  1.00  0.00           O  
ATOM   1799  CB  GLU A 112      10.735  27.278  19.231  1.00  0.00           C  
ATOM   1800  CG  GLU A 112      10.337  28.280  18.153  1.00  0.00           C  
ATOM   1801  CD  GLU A 112      11.243  28.215  16.936  1.00  0.00           C  
ATOM   1802  OE1 GLU A 112      12.147  27.413  16.936  1.00  0.00           O  
ATOM   1803  OE2 GLU A 112      11.038  28.975  16.017  1.00  0.00           O  
ATOM   1804  H   GLU A 112      10.226  25.458  21.542  1.00  0.00           H  
ATOM   1805  HA  GLU A 112      10.060  28.356  20.958  1.00  0.00           H  
ATOM   1806 1HB  GLU A 112      11.796  27.427  19.437  1.00  0.00           H  
ATOM   1807 2HB  GLU A 112      10.626  26.281  18.806  1.00  0.00           H  
ATOM   1808 1HG  GLU A 112       9.319  28.068  17.833  1.00  0.00           H  
ATOM   1809 2HG  GLU A 112      10.356  29.285  18.571  1.00  0.00           H  
ATOM   1810  N   SER A 113       7.715  28.237  20.189  1.00  0.00           N  
ATOM   1811  CA  SER A 113       6.291  28.213  19.867  1.00  0.00           C  
ATOM   1812  C   SER A 113       6.081  28.444  18.365  1.00  0.00           C  
ATOM   1813  O   SER A 113       6.897  29.130  17.752  1.00  0.00           O  
ATOM   1814  CB  SER A 113       5.580  29.305  20.634  1.00  0.00           C  
ATOM   1815  OG  SER A 113       5.664  29.067  21.992  1.00  0.00           O  
ATOM   1816  H   SER A 113       8.177  29.130  20.296  1.00  0.00           H  
ATOM   1817  HA  SER A 113       5.903  27.248  20.174  1.00  0.00           H  
ATOM   1818 1HB  SER A 113       6.030  30.269  20.400  1.00  0.00           H  
ATOM   1819 2HB  SER A 113       4.532  29.349  20.329  1.00  0.00           H  
ATOM   1820  HG  SER A 113       5.258  29.817  22.416  1.00  0.00           H  
ATOM   1821  N   PRO A 114       5.025  27.885  17.754  1.00  0.00           N  
ATOM   1822  CA  PRO A 114       4.599  28.151  16.398  1.00  0.00           C  
ATOM   1823  C   PRO A 114       3.632  29.326  16.385  1.00  0.00           C  
ATOM   1824  O   PRO A 114       3.473  29.999  15.367  1.00  0.00           O  
ATOM   1825  OXT PRO A 114       2.865  29.464  17.338  1.00  0.00           O  
ATOM   1826  CB  PRO A 114       3.903  26.853  16.009  1.00  0.00           C  
ATOM   1827  CG  PRO A 114       3.310  26.333  17.312  1.00  0.00           C  
ATOM   1828  CD  PRO A 114       4.277  26.799  18.409  1.00  0.00           C  
ATOM   1829  HA  PRO A 114       5.477  28.350  15.764  1.00  0.00           H  
ATOM   1830 1HB  PRO A 114       3.156  27.075  15.255  1.00  0.00           H  
ATOM   1831 2HB  PRO A 114       4.623  26.157  15.552  1.00  0.00           H  
ATOM   1832 1HG  PRO A 114       2.289  26.726  17.446  1.00  0.00           H  
ATOM   1833 2HG  PRO A 114       3.216  25.236  17.268  1.00  0.00           H  
ATOM   1834 1HD  PRO A 114       3.717  27.165  19.283  1.00  0.00           H  
ATOM   1835 2HD  PRO A 114       4.957  25.968  18.649  1.00  0.00           H  
TER                                                                             
# All scores below are weighted scores, not raw scores.
#BEGIN_POSE_ENERGIES_TABLE /home/grads/bernardm/FoldingBenchMarks/RosettaFold/RoseTTAFold/results_pyrosetta_rerun/T1106s2.pdb/pdb-3track/model0_0_0.15.pdb
label fa_atr fa_rep fa_sol fa_intra_rep fa_intra_sol_xover4 lk_ball_wtd fa_elec hbond_sr_bb hbond_lr_bb hbond_bb_sc hbond_sc dslf_fa13 omega fa_dun p_aa_pp yhh_planarity ref rama_prepro cart_bonded total
weights 1 0.55 1 0.005 1 1 1 1 1 1 1 1.25 0.4 0.7 0.6 0.625 1 0.45 0.5 NA
pose -706.872 62.3798 467.689 1.44681 23.168 -23.8208 -233.974 -89.4609 -1.83823 -6.99891 -20.5086 0 2.72563 134.362 -19.8581 0.00919 24.11 -3.47474 75.0407 -315.875
MET:NtermProteinFull_1 -2.02782 0.09612 0.64657 0.00902 0.08732 -0.23566 -0.55859 0 0 0 0 0 -0.00307 1.77265 0 0 1.65735 0 0.07605 1.51996
ASN_2 -1.69625 0.09093 0.9165 0.00473 0.25464 -0.35743 -0.53467 0 0 0 0 0 -0.03412 1.76658 0.11253 0 -1.34026 0.00857 0.10631 -0.70193
ILE_3 -2.8786 0.21034 0.74622 0.03103 0.08488 -0.24737 -0.32379 0 0 0 0 0 -0.04625 0.9255 -0.75199 0 2.30374 -0.227 0.08625 -0.08702
THR_4 -2.70603 0.24958 1.0772 0.00687 0.08493 -0.22423 -0.77301 0 0 0 0 0 0.14681 0.02116 -0.42274 0 1.15175 -0.37441 0.17397 -1.58814
LEU_5 -5.55406 1.02518 1.39667 0.05255 0.24253 -0.2652 0.04621 0 0 0 0 0 0.03595 1.51644 -0.03954 0 1.66147 -0.00189 0.70852 0.82482
THR_6 -3.64936 0.66442 2.51669 0.00647 0.04862 0.07243 -1.03171 0 0 -0.38188 0 0 0.03907 0.60454 0.33669 0 1.15175 5.11476 1.14052 6.633
LYS_7 -3.97269 0.46643 4.83674 0.00884 0.25811 0.07341 -3.46049 0 0 -0.38188 0 0 0.01224 2.14611 -0.02723 0 -0.71458 5.2691 0.68168 5.19578
ARG_8 -3.39776 0.14936 3.10685 0.01054 0.19548 -0.15438 -0.49839 0 0 0 0 0 -0.00778 1.4407 -0.1032 0 -0.09474 0.09325 0.19753 0.93745
GLN_9 -6.07785 0.81507 3.41462 0.00631 0.17582 -0.35 -1.06946 0 0 0 0 0 0.24537 2.36246 -0.2134 0 -1.45095 -0.34251 0.22732 -2.25721
GLN_10 -8.30894 0.60972 6.47082 0.0071 0.1874 -0.34549 -2.30972 0 0 0 -0.93829 0 0.03213 4.0554 0.13017 0 -1.45095 -0.09512 0.31308 -1.64269
GLU_11 -5.61641 0.39604 6.548 0.00535 0.25015 -0.0333 -4.40293 0 0 0 0 0 0.10784 2.51898 -0.27338 0 -2.72453 -0.22385 0.21218 -3.23587
PHE_12 -5.90355 0.43324 4.81177 0.02165 0.21057 -0.03618 -2.07683 0 0 0 0 0 0.06514 1.41445 -0.38276 0 1.21829 -0.2681 0.28065 -0.21167
LEU_13 -7.92513 0.69662 2.90049 0.02072 0.07791 -0.23193 -1.96502 0 0 0 0 0 0.0722 3.19877 -0.28011 0 1.66147 -0.15553 0.40048 -1.52906
LEU_14 -8.53203 0.72453 3.56936 0.02165 0.17592 -0.29751 -1.66016 0 0 0 0 0 0.06433 0.42165 -0.19161 0 1.66147 -0.13397 0.34799 -3.82836
LEU_15 -6.1683 0.49115 4.28265 0.02519 0.21147 -0.15524 -2.15548 0 0 0 0 0 0.01857 0.47704 -0.19502 0 1.66147 0.03696 0.2901 -1.17943
ASN_16 -6.8953 0.5154 5.33971 0.00645 0.25733 -0.30494 -2.28778 0 0 0 0 0 0.1422 1.04935 0.27656 0 -1.34026 0.01594 0.21417 -3.01117
GLY_17 -5.71633 0.47176 3.91493 0.00014 0 -0.16624 -2.212 0 0 0 0 0 -0.0731 0 0.20423 0 0.79816 0.50849 0.16646 -2.10351
TRP_18 -10.4652 1.00532 4.04141 0.02147 0.24699 -0.37678 -2.10425 0 0 0 0 0 -0.03767 1.79236 0.04133 0 2.26099 0.36589 0.21669 -2.9914
LEU_19 -6.85529 0.50106 4.20286 0.01808 0.07091 -0.21982 -2.42858 0 0 0 0 0 0.02779 0.23319 -0.2828 0 1.66147 -0.27929 0.23191 -3.11851
GLN_20 -8.72837 0.67429 6.80551 0.00592 0.53472 -0.1169 -3.70059 0 0 0 -0.84836 0 0.09335 2.52845 -0.21439 0 -1.45095 -0.29824 0.30452 -4.41106
LEU_21 -9.21211 1.41105 2.36439 0.11123 0.0933 -0.29951 -1.15917 0 0 0 0 0 0.05443 0.21347 -0.28623 0 1.66147 -0.29734 0.6508 -4.69421
GLN_22 -3.78207 0.30008 3.2753 0.00617 0.17595 -0.24845 -0.88106 0 0 0 0 0 -0.03709 2.278 -0.25449 0 -1.45095 -0.32571 0.52366 -0.42064
CYS_23 -4.05886 0.31396 3.02656 0.00314 0.01495 -0.29402 -1.07932 0 0 0 0 0 -0.06565 0.3181 0.23539 0 3.25479 -0.41484 0.23662 1.49081
GLY_24 -2.28499 0.20331 2.40922 5e-05 0 -0.11043 -1.72693 0 0 0 0 0 -0.09532 0 -1.4336 0 0.79816 -0.73495 0.37033 -2.60515
HIS_25 -6.40214 0.3455 5.1555 0.00639 0.45421 -0.50274 -1.77427 0 0 0 0 0 0.01896 1.84991 -0.20156 0 -0.30065 -0.26368 0.37992 -1.23465
ALA_26 -5.51403 0.55225 2.17478 0.0016 0 -0.0064 -2.1447 0 0 0 0 0 -0.04484 0 -0.33827 0 1.32468 -0.05553 0.29811 -3.75235
GLU_27 -3.95141 0.31499 3.27881 0.00805 0.33493 -0.08946 -0.81633 0 0 0 0 0 -0.01254 2.62973 -0.05838 0 -2.72453 -0.36587 0.17375 -1.27827
ARG_28 -6.43517 0.53488 5.24714 0.0153 0.2239 -0.39034 -1.62154 0 0 0 -0.84836 0 0.04124 1.50153 -0.1189 0 -0.09474 -0.27545 0.29578 -1.92473
ALA_29 -7.05812 0.87012 2.84824 0.00156 0 -0.06586 -1.51709 0 0 0 0 0 -0.03511 0 -0.20134 0 1.32468 -0.35871 0.41498 -3.77667
CYS_30 -6.74936 0.5016 4.6986 0.00203 0.01132 -0.29775 -2.62641 0 0 0 0 0 -0.02508 0.1276 0.25746 0 3.25479 -0.03678 0.26866 -0.61334
ILE_31 -5.14337 0.33248 4.06202 0.02657 0.07134 -0.22605 -1.5708 0 0 0 0 0 -0.0496 0.06861 -0.43057 0 2.30374 0.12568 0.21187 -0.21807
LEU_32 -7.20703 0.37163 3.27975 0.0171 0.07277 -0.14975 -1.58951 0 0 0 0 0 0.00033 0.22833 -0.27684 0 1.66147 -0.14672 0.2209 -3.51756
LEU_33 -10.213 1.61893 3.33873 0.03113 0.08268 -0.21048 -1.88752 0 0 0 0 0 0.20037 0.61981 -0.26635 0 1.66147 -0.2043 0.72768 -4.50081
ASP_34 -5.28798 0.22314 6.55137 0.00283 0.26551 -0.19056 -4.50224 0 0 0 -0.49239 0 0.0831 1.37274 0.17194 0 -2.14574 -0.19076 0.7863 -3.35273
ALA_35 -4.41538 0.36911 3.55183 0.00142 0 -0.27277 -1.60807 0 0 0 0 0 -0.0043 0 -0.17466 0 1.32468 -0.27188 0.33897 -1.16105
LEU_36 -9.07931 0.85951 2.97622 0.04309 0.09467 -0.19266 -0.50703 0 0 0 0 0 -0.03777 0.46625 -0.30558 0 1.66147 -0.29694 0.37186 -3.94623
LEU_37 -9.0505 0.89808 3.82397 0.08777 0.10475 -0.326 -1.2165 0 0 0 0 0 0.18719 0.07814 -0.25471 0 1.66147 -0.29731 0.6072 -3.69644
THR_38 -3.51141 0.09953 3.55289 0.0098 0.06198 -0.19261 -1.77183 0 0 0 0 0 -0.02522 -0.00614 -0.01274 0 1.15175 -0.06177 0.49795 -0.20782
LEU_39 -5.11781 0.37817 1.86592 0.02222 0.08806 -0.22739 -0.41546 0 0 0 0 0 -0.03324 0.23348 -0.28008 0 1.66147 -0.05825 9.29899 7.4161
ASN_40 -5.81989 0.59745 5.35381 0.02058 0.82083 -0.26498 -1.01925 0 0 -0.3639 -0.93829 0 0.24505 1.54949 -0.71571 0 -1.34026 -0.24135 15.6463 13.5299
PRO_41 -4.48025 0.56833 2.78239 0.00249 0.03861 0.24193 -1.32083 0 0 -0.98969 0 0 -0.12839 0.32709 -0.60874 0 -1.64321 -0.20394 6.75806 1.34387
GLU_42 -2.5494 0.35447 2.41589 0.00633 0.31362 -0.11065 -1.23871 0 0 -0.3639 0 0 -0.05274 2.3534 -0.02381 0 -2.72453 -0.31081 0.41147 -1.51936
HIS_43 -8.81685 0.76059 6.31622 0.00727 0.63928 -0.87738 -2.79877 0 0 0 0 0 0.10151 2.61601 -0.26255 0 -0.30065 0.3339 0.2984 -1.98302
LEU_44 -6.23008 0.79102 3.55584 0.0225 0.20616 -0.28295 -1.75303 0 0 0 0 0 -0.0225 0.37334 -0.12243 0 1.66147 0.72199 0.31764 -0.76103
ALA_45 -5.29729 0.50279 2.92952 0.00162 0 -0.21046 -0.71836 0 0 0 0 0 -0.03428 0 -0.34345 0 1.32468 -0.13977 0.25697 -1.72803
GLY_46 -5.55251 0.40533 4.06614 0.00013 0 -0.08124 -2.23381 0 0 0 0 0 -0.03023 0 0.47568 0 0.79816 0.09586 0.25576 -1.80075
ARG_47 -10.4148 0.95833 7.53489 0.01606 0.34749 0.14236 -4.75067 0 0 -0.98969 -0.86355 0 -0.00394 2.04465 -0.11839 0 -0.09474 0.18428 0.4503 -5.5574
ARG_48 -8.65295 0.6194 6.16972 0.01415 0.37408 -0.43627 -2.30318 0 0 0 0 0 0.08806 2.34558 -0.12603 0 -0.09474 -0.34174 0.42855 -1.91537
CYS_49 -9.41749 1.21954 2.87871 0.00188 0.03779 -0.14568 -2.08708 0 0 0 0 0 0.05142 1.35181 0.28853 0 3.25479 0.04889 0.3078 -2.20907
ARG_50 -8.35994 0.84567 6.42446 0.01835 0.46937 -0.33699 -4.15318 0 0 0 -0.49239 0 0.05226 2.22426 -0.08155 0 -0.09474 0.00493 0.3408 -3.13871
LEU_51 -9.94682 1.19597 3.05278 0.01951 0.16033 0.09846 -2.11548 0 0 0 0 0 0.10272 0.50996 -0.19424 0 1.66147 -0.16822 0.42848 -5.19509
VAL_52 -7.26835 0.48266 3.38886 0.02371 0.05577 -0.37155 -1.80261 0 0 0 0 0 -0.02283 -0.00593 -0.20971 0 2.64269 -0.08943 0.40577 -2.77096
ALA_53 -7.22228 0.88586 2.73046 0.00142 0 -0.20651 -1.73869 0 0 0 0 0 0.01027 0 -0.29563 0 1.32468 -0.30956 0.2293 -4.59068
LEU_54 -9.45654 0.55122 4.78544 0.0128 0.06387 -0.4591 -2.56445 0 0 0 0 0 0.00293 0.26376 -0.26771 0 1.66147 -0.3511 0.27794 -5.47945
LEU_55 -8.81229 0.85115 2.78599 0.01739 0.07078 -0.18375 -1.44542 0 0 0 0 0 -0.01323 0.234 -0.2771 0 1.66147 -0.27315 0.32137 -5.06278
ASN_56 -4.59767 0.28527 3.65458 0.00656 0.26921 -0.52737 -0.7744 0 0 0 0 0 0.1936 1.20619 0.00889 0 -1.34026 -0.20507 0.30141 -1.51907
ASN_57 -5.5443 0.43424 4.69984 0.00761 0.30059 -0.66654 -1.01995 0 0 0 0 0 -0.05944 1.84842 -0.44603 0 -1.34026 -0.40056 0.3209 -1.86548
ASN_58 -3.69862 0.40418 2.91547 0.00682 0.30576 -0.29681 -1.82394 0 0 0 0 0 -0.05227 1.44087 -0.88168 0 -1.34026 -0.66618 0.37082 -3.31585
GLN_59 -6.53596 0.35912 5.22182 0.00723 0.24239 -0.25945 -2.70302 0 0 0 -0.43529 0 0.062 2.43092 -0.02148 0 -1.45095 -0.1382 0.46842 -2.75243
GLY_60 -4.52507 0.39327 3.26448 0.00022 0 0.11681 -1.93728 0 0 0 0 0 -0.07887 0 -0.02641 0 0.79816 0.83803 0.34783 -0.80883
GLU_61 -4.44374 0.25669 5.14758 0.00975 0.36764 -0.04368 -2.24803 0 0 0 0 0 -0.02043 2.7407 -0.14469 0 -2.72453 0.46028 0.19348 -0.44898
ARG_62 -5.25616 0.24315 4.21112 0.01079 0.19675 -0.16433 -1.56855 0 0 0 -0.43529 0 0.02927 1.50978 -0.07123 0 -0.09474 -0.33703 0.1785 -1.54796
ALA_63 -6.71828 0.44967 2.40316 0.0015 0 0.07661 -1.97557 0 0 0 0 0 -0.02989 0 -0.19958 0 1.32468 -0.3439 0.13907 -4.87253
GLU_64 -8.09962 0.60505 7.09002 0.00472 0.24668 -0.12892 -3.98036 0 0 0 -1.09604 0 -0.01545 2.68158 -0.06031 0 -2.72453 -0.24338 0.30995 -5.41061
LYS_65 -5.39799 0.20067 5.87857 0.00737 0.11764 -0.28915 -3.34773 0 0 0 0 0 0.01891 0.93063 -0.01436 0 -0.71458 -0.25432 0.34725 -2.51709
GLU_66 -7.14164 0.33535 6.68467 0.00847 0.95095 -0.00266 -4.06523 0 0 0 -0.86355 0 0.01538 3.06284 -0.1761 0 -2.72453 -0.34456 0.19046 -4.07015
ALA_67 -7.02943 0.50017 2.99965 0.00163 0 -0.1172 -2.26857 0 0 0 0 0 -0.01172 0 -0.24022 0 1.32468 -0.33051 0.17006 -5.00147
GLN_68 -6.41026 0.37947 5.63602 0.00809 0.21129 -0.42907 -2.8352 0 0 0 0 0 0.04565 2.32244 -0.17812 0 -1.45095 -0.33733 0.16818 -2.86979
TRP_69 -7.92431 0.68762 5.23837 0.01925 0.24745 -0.58671 -1.9576 0 0 0 0 0 -0.0159 1.27604 -0.27908 0 2.26099 -0.12634 0.287 -0.87321
LEU_70 -9.43771 1.07502 3.92421 0.02686 0.07976 -0.44289 -1.85525 0 0 0 0 0 0.06803 0.29852 -0.26312 0 1.66147 -0.11016 0.49017 -4.48507
ILE_71 -9.31803 0.99795 3.16515 0.02678 0.07626 -0.3422 -1.04274 0 0 0 0 0 -0.03888 0.16706 -0.35832 0 2.30374 -0.17157 0.45234 -4.08246
SER_72 -3.37843 0.1359 3.4997 0.00136 0.02318 -0.21046 -1.71889 0 0 0 0 0 0.03783 0.49181 0.28237 0 -0.28969 -0.08673 0.27195 -0.9401
HIS_73 -4.35291 0.36249 2.79936 0.00463 0.4172 -0.29122 -0.90627 0 0 0 0 0 0.1233 1.91769 -0.04079 0 -0.30065 -0.08614 0.25629 -0.09701
ASP_74 -5.00513 0.70157 6.20102 0.01198 0.90178 0.1053 -4.84215 0 0 -0.54428 -0.53099 0 0.02032 1.71194 -0.67345 0 -2.14574 0.09513 0.81811 -3.17459
PRO_75 -4.58689 0.71404 2.34566 0.00268 0.03991 0.32352 -0.69586 0 0 -0.64445 0 0 -0.08182 0.28652 -0.6792 0 -1.64321 0.17568 1.0402 -3.40322
LEU_76 -4.64025 0.41307 2.86762 0.02768 0.09801 -0.10464 -2.28227 0 0 -0.54428 0 0 -0.05434 0.07261 -0.16664 0 1.66147 -0.23931 0.59195 -2.29933
GLN_77 -6.22055 0.61065 6.065 0.00986 0.50108 -0.5858 -3.79512 0 0 0 -0.53099 0 -0.01093 2.59719 0.0922 0 -1.45095 0.11852 0.5144 -2.08545
ALA_78 -5.73227 0.61003 2.67728 0.00146 0 -0.05376 -1.78847 0 0 0 0 0 -0.01516 0 -0.39694 0 1.32468 0.22735 0.4128 -2.73301
GLY_79 -4.16021 0.42731 3.207 0.0001 0 -0.01615 -1.2728 0 0 0 0 0 -0.12377 0 0.39671 0 0.79816 -0.06351 0.20315 -0.60401
ASN_80 -8.12003 0.86056 5.5963 0.00831 0.28601 -0.49141 -2.27345 0 0 0 0 0 0.04982 1.30292 0.14786 0 -1.34026 0.15406 0.21658 -3.60274
TRP_81 -11.5892 0.6991 3.91851 0.02055 0.24461 -0.1643 -2.37662 0 0 -0.64445 0 0 0.13605 1.46104 0.06206 0 2.26099 -0.06314 0.31679 -5.71804
LEU_82 -7.97353 0.53056 4.37678 0.01788 0.13963 -0.49309 -1.79275 0 0 0 0 0 0.03969 0.4835 -0.20175 0 1.66147 -0.10248 0.401 -2.91309
CYS_83 -7.77109 0.74144 3.66665 0.00283 0.01257 0.00712 -2.2267 0 0 0 0 0 0.08684 0.11161 0.28026 0 3.25479 0.0588 0.36078 -1.41411
LEU_84 -9.72664 0.90682 3.47157 0.02471 0.17366 -0.3956 -2.15484 0 0 0 0 0 -0.00894 0.47642 -0.20539 0 1.66147 0.03546 0.31485 -5.42645
SER_85 -7.47577 0.5781 6.53259 0.00172 0.06801 0.10106 -3.25918 0 0 0 -0.91767 0 -0.01438 0.56422 0.35462 0 -0.28969 0.13441 0.36416 -3.25781
ARG_86 -7.62237 0.43045 5.3562 0.01088 0.19424 -0.58875 -1.83919 0 0 0 0 0 0.01858 1.68269 -0.10792 0 -0.09474 -0.05466 0.28156 -2.33304
ALA_87 -7.29509 0.72289 3.52062 0.00157 0 -0.17312 -1.99266 0 0 0 0 0 -0.02582 0 -0.19247 0 1.32468 -0.35914 0.15976 -4.30878
GLN_88 -10.9057 0.60373 8.74233 0.01029 0.23145 -0.93508 -3.28079 0 0 0 -0.76159 0 0.13958 2.28415 -0.18723 0 -1.45095 -0.29736 0.5309 -5.27626
GLN_89 -6.03782 0.59267 4.75256 0.00535 0.18712 -0.2066 -2.01453 0 0 0 -0.91767 0 0.06112 2.86433 -0.14368 0 -1.45095 -0.27327 0.7226 -1.85876
LEU_90 -6.22026 0.60158 2.58658 0.01347 0.07537 -0.06809 -0.75036 0 0 0 0 0 -0.03631 0.21342 -0.29553 0 1.66147 -0.30956 0.43801 -2.09022
ASN_91 -5.07434 0.29837 5.21216 0.0068 0.29781 -0.04306 -1.5613 0 0 0 -0.33445 0 -0.06225 1.52844 -0.22638 0 -1.34026 -0.4888 0.29484 -1.49241
GLY_92 -2.3074 0.21757 2.41679 5e-05 0 -0.13122 -1.56127 0 0 0 0 0 -0.12322 0 -1.41311 0 0.79816 -0.81647 0.36834 -2.55178
ASP_93 -5.51452 0.49446 7.65406 0.00734 0.81758 0.02102 -7.42566 0 0 -0.57526 0 0 0.0016 1.94648 -0.73989 0 -2.14574 -0.57889 0.63605 -5.40136
LEU_94 -4.18221 0.23622 3.01143 0.03659 0.09618 -0.27223 -1.45388 0 0 0 0 0 -0.04188 0.10501 -0.19981 0 1.66147 -0.23007 0.67054 -0.56263
ASP_95 -4.56423 0.38572 5.55578 0.00246 0.2589 0.1178 -3.30215 0 0 0 -1.17091 0 0.17998 1.93635 -0.13271 0 -2.14574 -0.22549 0.58801 -2.51624
LYS_96 -6.16595 0.52666 7.2723 0.01156 0.28175 -0.36615 -6.16239 0 0 -0.57526 0 0 -0.01945 2.40776 -0.08115 0 -0.71458 -0.22692 0.62111 -3.19072
ALA_97 -7.07208 0.57613 4.0738 0.00192 0 0.022 -2.27872 0 0 0 0 0 0.05007 0 -0.2984 0 1.32468 -0.37566 0.43906 -3.53719
ARG_98 -6.35062 0.34263 7.05018 0.01949 0.80922 0.00616 -4.08002 0 0 0 -1.17091 0 -0.02163 2.55283 -0.04377 0 -0.09474 -0.33958 0.39288 -0.92787
HIS_D_99 -6.55605 0.47029 6.0261 0.0047 0.40777 -0.23801 -2.44874 0 0 0 -0.56609 0 0.07817 2.05991 0.05921 0 -0.30065 -0.22083 0.38481 -0.83941
ALA_100 -6.66647 0.35118 3.44779 0.00143 0 -0.07198 -2.32604 0 0 0 0 0 -0.01071 0 -0.31781 0 1.32468 -0.36708 0.21239 -4.42263
TYR_101 -7.29323 0.75933 4.39697 0.02331 0.33121 -0.17061 -1.86644 0 0 0 0 0 0.03175 2.26247 0.09937 8e-05 0.58223 -0.34117 0.3047 -0.88004
GLN_102 -6.52303 0.44277 6.05891 0.00713 0.195 -0.1374 -2.23256 0 0 0 -0.56609 0 -0.00497 2.42077 -0.12081 0 -1.45095 -0.19313 0.36293 -1.74141
HIS_D_103 -7.39777 0.43223 5.80287 0.00425 0.39841 -0.31893 -2.6535 0 0 0 -0.56551 0 0.31501 2.00252 0.05373 0 -0.30065 -0.2208 0.29397 -2.15418
TYR_104 -11.0479 1.23994 4.89984 0.02764 0.30399 -0.0903 -2.55308 0 0 0 -1.12596 0 -0.01075 1.51101 -0.41562 0.00911 0.58223 -0.06804 0.35895 -6.37893
LEU_105 -6.40098 0.58187 3.35364 0.01943 0.07723 -0.23619 -0.81209 0 0 0 0 0 0.07906 0.20739 -0.2872 0 1.66147 -0.13874 0.30678 -1.58833
GLU_106 -4.2308 0.24341 4.51591 0.00507 0.25007 -0.05987 -1.55536 0 0 0 -0.56551 0 -0.05432 2.70627 -0.32306 0 -2.72453 -0.47279 0.24219 -2.02331
LEU_107 -8.39693 0.62283 3.8088 0.02035 0.09202 -0.15261 -2.94309 0 0 0 0 0 -0.03269 0.11762 -0.27703 0 1.66147 -0.34 0.50507 -5.31418
LYS_108 -6.55228 0.7481 6.60932 0.01875 0.47783 -0.07852 -4.08119 0 0 0 -0.70327 0 0.08246 3.60381 0.18483 0 -0.71458 -0.13249 0.70552 0.16831
ASP_109 -2.91692 0.26483 4.33805 0.00416 0.34509 -0.02918 -3.8153 0 0 0 -0.70327 0 0.21022 2.54716 0.06621 0 -2.14574 0.06802 0.50714 -1.25953
HIS_110 -3.70758 0.4359 3.19419 0.00355 0.40675 -0.52426 -0.47664 0 0 0 0 0 0.04319 1.17034 -0.37596 0 -0.30065 0.53523 0.72771 1.13177
ASN_111 -4.7788 0.26766 3.95864 0.00447 0.21128 -0.35827 -0.77503 0 0 0 0 0 0.05836 1.31463 -0.4799 0 -1.34026 0.85531 0.84727 -0.21464
GLU_112 -1.74999 0.14724 1.55056 0.00623 0.26901 -0.19236 -0.52066 0 0 0 0 0 -0.01358 2.4276 -0.18022 0 -2.72453 0.63089 0.43919 0.08938
SER_113 -2.53243 0.64001 2.17696 0.00139 0.02481 -0.24081 -0.3798 0 0 0 -1.12596 0 0.17263 0.64682 0.00714 0 -0.28969 0.28217 0.80259 0.18585
PRO:CtermProteinFull_114 -2.14931 0.42987 0.78787 0.00409 0.20585 -0.18044 -0.0766 0 0 0 0 0 0 0.03641 0 0 -1.64321 0.13457 0.89132 -1.55958
#END_POSE_ENERGIES_TABLE /home/grads/bernardm/FoldingBenchMarks/RosettaFold/RoseTTAFold/results_pyrosetta_rerun/T1106s2.pdb/pdb-3track/model0_0_0.15.pdb
