# Supplementary material for: The transformative power of transformers in protein structure prediction
Source: Proc Natl Acad Sci U S A. 2023 Jul 31;120(32):e2303499120. doi: 10.1073/pnas.2303499120 (PMC10410766; doi:10.1073/pnas.2303499120)
Supplement: Supplementary file 2 — Dataset S01 (GZ) [file pnas.2303499120.sd01.gz › SI_Data/predicted_structures/RoseTTAFold/T1170.pdb]

HEADER                                            27-DEC-22   XXXX              
EXPDTA    THEORETICAL MODEL                                                     
REMARK 220                                                                      
REMARK 220 EXPERIMENTAL DETAILS                                                 
REMARK 220  EXPERIMENT TYPE                : THEORETICAL MODELLING              
REMARK 220  DATE OF DATA COLLECTION        : 27-DEC-22                          
REMARK 220                                                                      
REMARK 220 REMARK: MODEL GENERATED BY ROSETTA                                   
REMARK 220  VERSION 2022.39+release.d8d9982                                     
ATOM      1  N   VAL A   1       2.514  -0.993   1.817  1.00  0.00           N  
ATOM      2  CA  VAL A   1       3.701  -0.259   1.403  1.00  0.00           C  
ATOM      3  C   VAL A   1       3.585   1.198   1.819  1.00  0.00           C  
ATOM      4  O   VAL A   1       2.624   1.585   2.485  1.00  0.00           O  
ATOM      5  CB  VAL A   1       3.893  -0.360  -0.126  1.00  0.00           C  
ATOM      6  CG1 VAL A   1       4.070  -1.822  -0.534  1.00  0.00           C  
ATOM      7  CG2 VAL A   1       2.693   0.254  -0.834  1.00  0.00           C  
ATOM      8 1H   VAL A   1       2.672  -1.984   1.716  1.00  0.00           H  
ATOM      9 2H   VAL A   1       2.313  -0.780   2.784  1.00  0.00           H  
ATOM     10 3H   VAL A   1       1.730  -0.715   1.244  1.00  0.00           H  
ATOM     11  HA  VAL A   1       4.571  -0.694   1.895  1.00  0.00           H  
ATOM     12  HB  VAL A   1       4.795   0.173  -0.415  1.00  0.00           H  
ATOM     13 1HG1 VAL A   1       4.209  -1.873  -1.609  1.00  0.00           H  
ATOM     14 2HG1 VAL A   1       4.941  -2.242  -0.031  1.00  0.00           H  
ATOM     15 3HG1 VAL A   1       3.180  -2.386  -0.257  1.00  0.00           H  
ATOM     16 1HG2 VAL A   1       2.841   0.183  -1.905  1.00  0.00           H  
ATOM     17 2HG2 VAL A   1       1.789  -0.286  -0.553  1.00  0.00           H  
ATOM     18 3HG2 VAL A   1       2.592   1.303  -0.548  1.00  0.00           H  
ATOM     19  N   GLU A   2       4.559   2.009   1.422  1.00  0.00           N  
ATOM     20  CA  GLU A   2       4.555   3.425   1.764  1.00  0.00           C  
ATOM     21  C   GLU A   2       4.546   4.290   0.503  1.00  0.00           C  
ATOM     22  O   GLU A   2       5.428   4.194  -0.350  1.00  0.00           O  
ATOM     23  CB  GLU A   2       5.764   3.749   2.640  1.00  0.00           C  
ATOM     24  CG  GLU A   2       5.784   3.051   3.997  1.00  0.00           C  
ATOM     25  CD  GLU A   2       6.999   3.411   4.836  1.00  0.00           C  
ATOM     26  OE1 GLU A   2       7.803   4.182   4.380  1.00  0.00           O  
ATOM     27  OE2 GLU A   2       7.119   2.906   5.928  1.00  0.00           O  
ATOM     28  H   GLU A   2       5.326   1.643   0.877  1.00  0.00           H  
ATOM     29  HA  GLU A   2       3.650   3.648   2.330  1.00  0.00           H  
ATOM     30 1HB  GLU A   2       6.654   3.432   2.128  1.00  0.00           H  
ATOM     31 2HB  GLU A   2       5.834   4.827   2.796  1.00  0.00           H  
ATOM     32 1HG  GLU A   2       4.882   3.322   4.546  1.00  0.00           H  
ATOM     33 2HG  GLU A   2       5.768   1.974   3.840  1.00  0.00           H  
ATOM     34  N   ARG A   3       3.547   5.164   0.405  1.00  0.00           N  
ATOM     35  CA  ARG A   3       3.352   6.020  -0.768  1.00  0.00           C  
ATOM     36  C   ARG A   3       4.514   6.963  -1.057  1.00  0.00           C  
ATOM     37  O   ARG A   3       4.782   7.293  -2.209  1.00  0.00           O  
ATOM     38  CB  ARG A   3       2.088   6.851  -0.615  1.00  0.00           C  
ATOM     39  CG  ARG A   3       0.784   6.064  -0.704  1.00  0.00           C  
ATOM     40  CD  ARG A   3      -0.409   6.959  -0.600  1.00  0.00           C  
ATOM     41  NE  ARG A   3      -1.664   6.211  -0.601  1.00  0.00           N  
ATOM     42  CZ  ARG A   3      -2.280   5.759  -1.715  1.00  0.00           C  
ATOM     43  NH1 ARG A   3      -1.763   5.965  -2.895  1.00  0.00           N  
ATOM     44  NH2 ARG A   3      -3.414   5.095  -1.655  1.00  0.00           N  
ATOM     45  H   ARG A   3       2.872   5.205   1.156  1.00  0.00           H  
ATOM     46  HA  ARG A   3       3.222   5.369  -1.635  1.00  0.00           H  
ATOM     47 1HB  ARG A   3       2.104   7.363   0.345  1.00  0.00           H  
ATOM     48 2HB  ARG A   3       2.064   7.615  -1.392  1.00  0.00           H  
ATOM     49 1HG  ARG A   3       0.740   5.540  -1.659  1.00  0.00           H  
ATOM     50 2HG  ARG A   3       0.744   5.338   0.110  1.00  0.00           H  
ATOM     51 1HD  ARG A   3      -0.354   7.529   0.328  1.00  0.00           H  
ATOM     52 2HD  ARG A   3      -0.422   7.647  -1.446  1.00  0.00           H  
ATOM     53  HE  ARG A   3      -2.104   6.024   0.290  1.00  0.00           H  
ATOM     54 1HH1 ARG A   3      -0.897   6.470  -2.993  1.00  0.00           H  
ATOM     55 2HH1 ARG A   3      -2.267   5.586  -3.707  1.00  0.00           H  
ATOM     56 1HH2 ARG A   3      -3.858   4.907  -0.768  1.00  0.00           H  
ATOM     57 2HH2 ARG A   3      -3.827   4.778  -2.545  1.00  0.00           H  
ATOM     58  N   THR A   4       5.251   7.359  -0.030  1.00  0.00           N  
ATOM     59  CA  THR A   4       6.336   8.311  -0.229  1.00  0.00           C  
ATOM     60  C   THR A   4       7.535   7.698  -0.952  1.00  0.00           C  
ATOM     61  O   THR A   4       8.438   8.414  -1.377  1.00  0.00           O  
ATOM     62  CB  THR A   4       6.768   8.933   1.111  1.00  0.00           C  
ATOM     63  OG1 THR A   4       7.205   7.914   2.007  1.00  0.00           O  
ATOM     64  CG2 THR A   4       5.597   9.667   1.733  1.00  0.00           C  
ATOM     65  H   THR A   4       5.033   7.027   0.897  1.00  0.00           H  
ATOM     66  HA  THR A   4       5.960   9.121  -0.856  1.00  0.00           H  
ATOM     67  HB  THR A   4       7.588   9.629   0.938  1.00  0.00           H  
ATOM     68  HG1 THR A   4       7.823   7.336   1.556  1.00  0.00           H  
ATOM     69 1HG2 THR A   4       5.906  10.110   2.680  1.00  0.00           H  
ATOM     70 2HG2 THR A   4       5.262  10.454   1.057  1.00  0.00           H  
ATOM     71 3HG2 THR A   4       4.782   8.967   1.908  1.00  0.00           H  
ATOM     72  N   LEU A   5       7.550   6.370  -1.090  1.00  0.00           N  
ATOM     73  CA  LEU A   5       8.634   5.675  -1.768  1.00  0.00           C  
ATOM     74  C   LEU A   5       8.297   5.479  -3.241  1.00  0.00           C  
ATOM     75  O   LEU A   5       9.102   4.955  -4.013  1.00  0.00           O  
ATOM     76  CB  LEU A   5       8.798   4.296  -1.160  1.00  0.00           C  
ATOM     77  CG  LEU A   5       9.541   4.199   0.125  1.00  0.00           C  
ATOM     78  CD1 LEU A   5       8.985   5.209   1.103  1.00  0.00           C  
ATOM     79  CD2 LEU A   5       9.358   2.779   0.607  1.00  0.00           C  
ATOM     80  H   LEU A   5       6.775   5.806  -0.736  1.00  0.00           H  
ATOM     81  HA  LEU A   5       9.549   6.245  -1.669  1.00  0.00           H  
ATOM     82 1HB  LEU A   5       7.809   3.874  -1.000  1.00  0.00           H  
ATOM     83 2HB  LEU A   5       9.318   3.667  -1.883  1.00  0.00           H  
ATOM     84  HG  LEU A   5      10.577   4.417  -0.004  1.00  0.00           H  
ATOM     85 1HD1 LEU A   5       9.491   5.132   2.054  1.00  0.00           H  
ATOM     86 2HD1 LEU A   5       9.142   6.195   0.704  1.00  0.00           H  
ATOM     87 3HD1 LEU A   5       7.930   5.039   1.247  1.00  0.00           H  
ATOM     88 1HD2 LEU A   5       9.849   2.618   1.539  1.00  0.00           H  
ATOM     89 2HD2 LEU A   5       8.298   2.576   0.726  1.00  0.00           H  
ATOM     90 3HD2 LEU A   5       9.770   2.121  -0.133  1.00  0.00           H  
ATOM     91  N   ARG A   6       7.072   5.841  -3.614  1.00  0.00           N  
ATOM     92  CA  ARG A   6       6.564   5.594  -4.946  1.00  0.00           C  
ATOM     93  C   ARG A   6       6.922   6.721  -5.929  1.00  0.00           C  
ATOM     94  O   ARG A   6       6.703   7.891  -5.613  1.00  0.00           O  
ATOM     95  CB  ARG A   6       5.057   5.439  -4.842  1.00  0.00           C  
ATOM     96  CG  ARG A   6       4.335   5.098  -6.066  1.00  0.00           C  
ATOM     97  CD  ARG A   6       2.914   4.780  -5.747  1.00  0.00           C  
ATOM     98  NE  ARG A   6       2.798   3.476  -5.097  1.00  0.00           N  
ATOM     99  CZ  ARG A   6       1.699   3.007  -4.476  1.00  0.00           C  
ATOM    100  NH1 ARG A   6       0.616   3.741  -4.393  1.00  0.00           N  
ATOM    101  NH2 ARG A   6       1.709   1.798  -3.948  1.00  0.00           N  
ATOM    102  H   ARG A   6       6.448   6.306  -2.956  1.00  0.00           H  
ATOM    103  HA  ARG A   6       6.960   4.639  -5.263  1.00  0.00           H  
ATOM    104 1HB  ARG A   6       4.819   4.691  -4.087  1.00  0.00           H  
ATOM    105 2HB  ARG A   6       4.634   6.380  -4.504  1.00  0.00           H  
ATOM    106 1HG  ARG A   6       4.401   5.909  -6.772  1.00  0.00           H  
ATOM    107 2HG  ARG A   6       4.786   4.213  -6.493  1.00  0.00           H  
ATOM    108 1HD  ARG A   6       2.526   5.538  -5.068  1.00  0.00           H  
ATOM    109 2HD  ARG A   6       2.317   4.771  -6.644  1.00  0.00           H  
ATOM    110  HE  ARG A   6       3.608   2.867  -5.135  1.00  0.00           H  
ATOM    111 1HH1 ARG A   6       0.603   4.669  -4.791  1.00  0.00           H  
ATOM    112 2HH1 ARG A   6      -0.202   3.373  -3.929  1.00  0.00           H  
ATOM    113 1HH2 ARG A   6       2.540   1.226  -4.013  1.00  0.00           H  
ATOM    114 2HH2 ARG A   6       0.886   1.441  -3.485  1.00  0.00           H  
ATOM    115  N   PRO A   7       7.485   6.414  -7.116  1.00  0.00           N  
ATOM    116  CA  PRO A   7       7.770   7.360  -8.189  1.00  0.00           C  
ATOM    117  C   PRO A   7       6.532   8.145  -8.531  1.00  0.00           C  
ATOM    118  O   PRO A   7       5.455   7.563  -8.616  1.00  0.00           O  
ATOM    119  CB  PRO A   7       8.170   6.434  -9.335  1.00  0.00           C  
ATOM    120  CG  PRO A   7       8.785   5.239  -8.650  1.00  0.00           C  
ATOM    121  CD  PRO A   7       7.981   5.049  -7.377  1.00  0.00           C  
ATOM    122  HA  PRO A   7       8.596   8.030  -7.894  1.00  0.00           H  
ATOM    123 1HB  PRO A   7       7.289   6.182  -9.942  1.00  0.00           H  
ATOM    124 2HB  PRO A   7       8.870   6.950  -9.998  1.00  0.00           H  
ATOM    125 1HG  PRO A   7       8.757   4.364  -9.314  1.00  0.00           H  
ATOM    126 2HG  PRO A   7       9.851   5.445  -8.454  1.00  0.00           H  
ATOM    127 1HD  PRO A   7       7.173   4.340  -7.501  1.00  0.00           H  
ATOM    128 2HD  PRO A   7       8.687   4.743  -6.586  1.00  0.00           H  
ATOM    129  N   GLN A   8       6.677   9.452  -8.746  1.00  0.00           N  
ATOM    130  CA  GLN A   8       5.521  10.292  -9.047  1.00  0.00           C  
ATOM    131  C   GLN A   8       5.352  10.598 -10.526  1.00  0.00           C  
ATOM    132  O   GLN A   8       4.237  10.797 -10.985  1.00  0.00           O  
ATOM    133  CB  GLN A   8       5.611  11.605  -8.256  1.00  0.00           C  
ATOM    134  CG  GLN A   8       5.529  11.432  -6.748  1.00  0.00           C  
ATOM    135  CD  GLN A   8       5.650  12.730  -5.978  1.00  0.00           C  
ATOM    136  OE1 GLN A   8       5.398  13.819  -6.503  1.00  0.00           O  
ATOM    137  NE2 GLN A   8       6.033  12.622  -4.707  1.00  0.00           N  
ATOM    138  H   GLN A   8       7.601   9.891  -8.672  1.00  0.00           H  
ATOM    139  HA  GLN A   8       4.628   9.765  -8.732  1.00  0.00           H  
ATOM    140 1HB  GLN A   8       6.565  12.087  -8.475  1.00  0.00           H  
ATOM    141 2HB  GLN A   8       4.817  12.282  -8.572  1.00  0.00           H  
ATOM    142 1HG  GLN A   8       4.569  11.020  -6.508  1.00  0.00           H  
ATOM    143 2HG  GLN A   8       6.323  10.753  -6.424  1.00  0.00           H  
ATOM    144 1HE2 GLN A   8       6.129  13.442  -4.141  1.00  0.00           H  
ATOM    145 2HE2 GLN A   8       6.228  11.715  -4.319  1.00  0.00           H  
ATOM    146  N   TYR A   9       6.454  10.644 -11.255  1.00  0.00           N  
ATOM    147  CA  TYR A   9       6.455  11.006 -12.673  1.00  0.00           C  
ATOM    148  C   TYR A   9       7.232   9.987 -13.494  1.00  0.00           C  
ATOM    149  O   TYR A   9       7.995   9.197 -12.945  1.00  0.00           O  
ATOM    150  CB  TYR A   9       6.975  12.432 -12.860  1.00  0.00           C  
ATOM    151  CG  TYR A   9       6.060  13.460 -12.228  1.00  0.00           C  
ATOM    152  CD1 TYR A   9       6.254  13.881 -10.924  1.00  0.00           C  
ATOM    153  CD2 TYR A   9       4.995  13.958 -12.965  1.00  0.00           C  
ATOM    154  CE1 TYR A   9       5.382  14.799 -10.361  1.00  0.00           C  
ATOM    155  CE2 TYR A   9       4.133  14.871 -12.415  1.00  0.00           C  
ATOM    156  CZ  TYR A   9       4.317  15.294 -11.119  1.00  0.00           C  
ATOM    157  OH  TYR A   9       3.445  16.208 -10.570  1.00  0.00           O  
ATOM    158  H   TYR A   9       7.333  10.452 -10.795  1.00  0.00           H  
ATOM    159  HA  TYR A   9       5.426  10.997 -13.035  1.00  0.00           H  
ATOM    160 1HB  TYR A   9       7.957  12.520 -12.396  1.00  0.00           H  
ATOM    161 2HB  TYR A   9       7.079  12.659 -13.921  1.00  0.00           H  
ATOM    162  HD1 TYR A   9       7.089  13.486 -10.339  1.00  0.00           H  
ATOM    163  HD2 TYR A   9       4.839  13.620 -13.987  1.00  0.00           H  
ATOM    164  HE1 TYR A   9       5.530  15.130  -9.331  1.00  0.00           H  
ATOM    165  HE2 TYR A   9       3.298  15.253 -13.005  1.00  0.00           H  
ATOM    166  HH  TYR A   9       2.802  16.477 -11.234  1.00  0.00           H  
ATOM    167  N   PHE A  10       7.073  10.002 -14.817  1.00  0.00           N  
ATOM    168  CA  PHE A  10       7.792   9.023 -15.640  1.00  0.00           C  
ATOM    169  C   PHE A  10       9.293   9.136 -15.466  1.00  0.00           C  
ATOM    170  O   PHE A  10       9.992   8.132 -15.417  1.00  0.00           O  
ATOM    171  CB  PHE A  10       7.480   9.165 -17.128  1.00  0.00           C  
ATOM    172  CG  PHE A  10       6.190   8.605 -17.551  1.00  0.00           C  
ATOM    173  CD1 PHE A  10       5.287   9.364 -18.224  1.00  0.00           C  
ATOM    174  CD2 PHE A  10       5.873   7.311 -17.265  1.00  0.00           C  
ATOM    175  CE1 PHE A  10       4.092   8.832 -18.601  1.00  0.00           C  
ATOM    176  CE2 PHE A  10       4.696   6.770 -17.653  1.00  0.00           C  
ATOM    177  CZ  PHE A  10       3.804   7.519 -18.313  1.00  0.00           C  
ATOM    178  H   PHE A  10       6.446  10.685 -15.252  1.00  0.00           H  
ATOM    179  HA  PHE A  10       7.490   8.024 -15.323  1.00  0.00           H  
ATOM    180 1HB  PHE A  10       7.487  10.225 -17.392  1.00  0.00           H  
ATOM    181 2HB  PHE A  10       8.262   8.680 -17.709  1.00  0.00           H  
ATOM    182  HD1 PHE A  10       5.525  10.408 -18.452  1.00  0.00           H  
ATOM    183  HD2 PHE A  10       6.574   6.723 -16.714  1.00  0.00           H  
ATOM    184  HE1 PHE A  10       3.376   9.456 -19.126  1.00  0.00           H  
ATOM    185  HE2 PHE A  10       4.473   5.749 -17.432  1.00  0.00           H  
ATOM    186  HZ  PHE A  10       2.869   7.081 -18.606  1.00  0.00           H  
ATOM    187  N   LYS A  11       9.794  10.354 -15.330  1.00  0.00           N  
ATOM    188  CA  LYS A  11      11.221  10.601 -15.151  1.00  0.00           C  
ATOM    189  C   LYS A  11      11.803   9.948 -13.878  1.00  0.00           C  
ATOM    190  O   LYS A  11      13.021   9.817 -13.751  1.00  0.00           O  
ATOM    191  CB  LYS A  11      11.478  12.107 -15.135  1.00  0.00           C  
ATOM    192  CG  LYS A  11      10.903  12.812 -13.921  1.00  0.00           C  
ATOM    193  CD  LYS A  11      11.107  14.317 -13.968  1.00  0.00           C  
ATOM    194  CE  LYS A  11      10.537  14.982 -12.714  1.00  0.00           C  
ATOM    195  NZ  LYS A  11      10.718  16.461 -12.737  1.00  0.00           N  
ATOM    196  H   LYS A  11       9.160  11.139 -15.362  1.00  0.00           H  
ATOM    197  HA  LYS A  11      11.746  10.173 -16.005  1.00  0.00           H  
ATOM    198 1HB  LYS A  11      12.552  12.293 -15.157  1.00  0.00           H  
ATOM    199 2HB  LYS A  11      11.046  12.561 -16.026  1.00  0.00           H  
ATOM    200 1HG  LYS A  11       9.845  12.585 -13.835  1.00  0.00           H  
ATOM    201 2HG  LYS A  11      11.411  12.439 -13.040  1.00  0.00           H  
ATOM    202 1HD  LYS A  11      12.173  14.539 -14.036  1.00  0.00           H  
ATOM    203 2HD  LYS A  11      10.609  14.728 -14.847  1.00  0.00           H  
ATOM    204 1HE  LYS A  11       9.472  14.757 -12.645  1.00  0.00           H  
ATOM    205 2HE  LYS A  11      11.040  14.575 -11.834  1.00  0.00           H  
ATOM    206 1HZ  LYS A  11      10.329  16.860 -11.893  1.00  0.00           H  
ATOM    207 2HZ  LYS A  11      11.703  16.680 -12.789  1.00  0.00           H  
ATOM    208 3HZ  LYS A  11      10.245  16.848 -13.541  1.00  0.00           H  
ATOM    209  N   GLU A  12      10.937   9.598 -12.914  1.00  0.00           N  
ATOM    210  CA  GLU A  12      11.344   8.982 -11.659  1.00  0.00           C  
ATOM    211  C   GLU A  12      11.149   7.460 -11.700  1.00  0.00           C  
ATOM    212  O   GLU A  12      11.490   6.752 -10.746  1.00  0.00           O  
ATOM    213  CB  GLU A  12      10.532   9.583 -10.495  1.00  0.00           C  
ATOM    214  CG  GLU A  12      10.756  11.076 -10.272  1.00  0.00           C  
ATOM    215  CD  GLU A  12       9.954  11.665  -9.140  1.00  0.00           C  
ATOM    216  OE1 GLU A  12       9.055  11.013  -8.641  1.00  0.00           O  
ATOM    217  OE2 GLU A  12      10.244  12.780  -8.766  1.00  0.00           O  
ATOM    218  H   GLU A  12       9.939   9.700 -13.070  1.00  0.00           H  
ATOM    219  HA  GLU A  12      12.402   9.186 -11.498  1.00  0.00           H  
ATOM    220 1HB  GLU A  12       9.467   9.430 -10.684  1.00  0.00           H  
ATOM    221 2HB  GLU A  12      10.777   9.061  -9.571  1.00  0.00           H  
ATOM    222 1HG  GLU A  12      11.816  11.261 -10.100  1.00  0.00           H  
ATOM    223 2HG  GLU A  12      10.469  11.586 -11.178  1.00  0.00           H  
ATOM    224  N   TYR A  13      10.534   6.967 -12.776  1.00  0.00           N  
ATOM    225  CA  TYR A  13      10.217   5.556 -12.919  1.00  0.00           C  
ATOM    226  C   TYR A  13      11.425   4.880 -13.575  1.00  0.00           C  
ATOM    227  O   TYR A  13      11.937   5.352 -14.591  1.00  0.00           O  
ATOM    228  CB  TYR A  13       8.907   5.396 -13.696  1.00  0.00           C  
ATOM    229  CG  TYR A  13       8.406   4.014 -13.773  1.00  0.00           C  
ATOM    230  CD1 TYR A  13       7.860   3.403 -12.647  1.00  0.00           C  
ATOM    231  CD2 TYR A  13       8.471   3.356 -14.947  1.00  0.00           C  
ATOM    232  CE1 TYR A  13       7.390   2.109 -12.740  1.00  0.00           C  
ATOM    233  CE2 TYR A  13       8.008   2.099 -15.051  1.00  0.00           C  
ATOM    234  CZ  TYR A  13       7.472   1.458 -13.960  1.00  0.00           C  
ATOM    235  OH  TYR A  13       7.008   0.181 -14.091  1.00  0.00           O  
ATOM    236  H   TYR A  13      10.304   7.579 -13.554  1.00  0.00           H  
ATOM    237  HA  TYR A  13      10.086   5.120 -11.930  1.00  0.00           H  
ATOM    238 1HB  TYR A  13       8.134   6.020 -13.238  1.00  0.00           H  
ATOM    239 2HB  TYR A  13       9.048   5.760 -14.713  1.00  0.00           H  
ATOM    240  HD1 TYR A  13       7.805   3.944 -11.703  1.00  0.00           H  
ATOM    241  HD2 TYR A  13       8.890   3.842 -15.801  1.00  0.00           H  
ATOM    242  HE1 TYR A  13       6.957   1.609 -11.870  1.00  0.00           H  
ATOM    243  HE2 TYR A  13       8.062   1.602 -16.009  1.00  0.00           H  
ATOM    244  HH  TYR A  13       7.537  -0.408 -13.530  1.00  0.00           H  
ATOM    245  N   ILE A  14      11.906   3.809 -12.958  1.00  0.00           N  
ATOM    246  CA  ILE A  14      13.146   3.137 -13.354  1.00  0.00           C  
ATOM    247  C   ILE A  14      13.028   1.748 -13.983  1.00  0.00           C  
ATOM    248  O   ILE A  14      12.242   0.921 -13.549  1.00  0.00           O  
ATOM    249  CB  ILE A  14      14.030   3.013 -12.101  1.00  0.00           C  
ATOM    250  CG1 ILE A  14      14.381   4.395 -11.580  1.00  0.00           C  
ATOM    251  CG2 ILE A  14      15.311   2.217 -12.383  1.00  0.00           C  
ATOM    252  CD1 ILE A  14      14.948   4.361 -10.204  1.00  0.00           C  
ATOM    253  H   ILE A  14      11.412   3.470 -12.146  1.00  0.00           H  
ATOM    254  HA  ILE A  14      13.652   3.781 -14.072  1.00  0.00           H  
ATOM    255  HB  ILE A  14      13.464   2.515 -11.327  1.00  0.00           H  
ATOM    256 1HG1 ILE A  14      15.129   4.836 -12.243  1.00  0.00           H  
ATOM    257 2HG1 ILE A  14      13.500   5.034 -11.573  1.00  0.00           H  
ATOM    258 1HG2 ILE A  14      15.901   2.148 -11.480  1.00  0.00           H  
ATOM    259 2HG2 ILE A  14      15.067   1.217 -12.714  1.00  0.00           H  
ATOM    260 3HG2 ILE A  14      15.898   2.724 -13.150  1.00  0.00           H  
ATOM    261 1HD1 ILE A  14      15.200   5.366  -9.906  1.00  0.00           H  
ATOM    262 2HD1 ILE A  14      14.222   3.951  -9.515  1.00  0.00           H  
ATOM    263 3HD1 ILE A  14      15.831   3.741 -10.204  1.00  0.00           H  
ATOM    264  N   GLY A  15      13.777   1.500 -15.053  1.00  0.00           N  
ATOM    265  CA  GLY A  15      13.904   0.141 -15.608  1.00  0.00           C  
ATOM    266  C   GLY A  15      12.846  -0.363 -16.568  1.00  0.00           C  
ATOM    267  O   GLY A  15      13.156  -0.787 -17.685  1.00  0.00           O  
ATOM    268  H   GLY A  15      14.339   2.242 -15.448  1.00  0.00           H  
ATOM    269 1HA  GLY A  15      14.867   0.081 -16.112  1.00  0.00           H  
ATOM    270 2HA  GLY A  15      13.959  -0.556 -14.778  1.00  0.00           H  
ATOM    271  N   GLN A  16      11.585  -0.320 -16.166  1.00  0.00           N  
ATOM    272  CA  GLN A  16      10.535  -0.827 -17.058  1.00  0.00           C  
ATOM    273  C   GLN A  16      10.190   0.176 -18.149  1.00  0.00           C  
ATOM    274  O   GLN A  16       9.082   0.722 -18.209  1.00  0.00           O  
ATOM    275  CB  GLN A  16       9.263  -1.137 -16.285  1.00  0.00           C  
ATOM    276  CG  GLN A  16       8.143  -1.589 -17.147  1.00  0.00           C  
ATOM    277  CD  GLN A  16       8.335  -2.972 -17.648  1.00  0.00           C  
ATOM    278  OE1 GLN A  16       8.388  -3.878 -16.823  1.00  0.00           O  
ATOM    279  NE2 GLN A  16       8.459  -3.176 -18.948  1.00  0.00           N  
ATOM    280  H   GLN A  16      11.397   0.040 -15.232  1.00  0.00           H  
ATOM    281  HA  GLN A  16      10.895  -1.738 -17.532  1.00  0.00           H  
ATOM    282 1HB  GLN A  16       9.468  -1.947 -15.585  1.00  0.00           H  
ATOM    283 2HB  GLN A  16       8.982  -0.312 -15.708  1.00  0.00           H  
ATOM    284 1HG  GLN A  16       7.221  -1.539 -16.571  1.00  0.00           H  
ATOM    285 2HG  GLN A  16       8.091  -0.927 -18.003  1.00  0.00           H  
ATOM    286 1HE2 GLN A  16       8.599  -4.111 -19.287  1.00  0.00           H  
ATOM    287 2HE2 GLN A  16       8.432  -2.416 -19.576  1.00  0.00           H  
ATOM    288  N   ASP A  17      11.137   0.346 -19.058  1.00  0.00           N  
ATOM    289  CA  ASP A  17      11.040   1.335 -20.104  1.00  0.00           C  
ATOM    290  C   ASP A  17      10.015   1.008 -21.172  1.00  0.00           C  
ATOM    291  O   ASP A  17       9.338   1.900 -21.660  1.00  0.00           O  
ATOM    292  CB  ASP A  17      12.416   1.591 -20.716  1.00  0.00           C  
ATOM    293  CG  ASP A  17      13.335   2.370 -19.743  1.00  0.00           C  
ATOM    294  OD1 ASP A  17      12.842   2.842 -18.719  1.00  0.00           O  
ATOM    295  OD2 ASP A  17      14.485   2.535 -20.039  1.00  0.00           O  
ATOM    296  H   ASP A  17      11.994  -0.189 -18.936  1.00  0.00           H  
ATOM    297  HA  ASP A  17      10.739   2.264 -19.636  1.00  0.00           H  
ATOM    298 1HB  ASP A  17      12.887   0.642 -20.969  1.00  0.00           H  
ATOM    299 2HB  ASP A  17      12.302   2.167 -21.642  1.00  0.00           H  
ATOM    300  N   LYS A  18       9.852  -0.260 -21.523  1.00  0.00           N  
ATOM    301  CA  LYS A  18       8.886  -0.587 -22.570  1.00  0.00           C  
ATOM    302  C   LYS A  18       7.493  -0.036 -22.250  1.00  0.00           C  
ATOM    303  O   LYS A  18       6.914   0.711 -23.039  1.00  0.00           O  
ATOM    304  CB  LYS A  18       8.857  -2.100 -22.780  1.00  0.00           C  
ATOM    305  CG  LYS A  18       7.872  -2.615 -23.821  1.00  0.00           C  
ATOM    306  CD  LYS A  18       8.114  -4.113 -24.086  1.00  0.00           C  
ATOM    307  CE  LYS A  18       7.818  -4.983 -22.855  1.00  0.00           C  
ATOM    308  NZ  LYS A  18       8.035  -6.436 -23.144  1.00  0.00           N  
ATOM    309  H   LYS A  18      10.413  -0.978 -21.090  1.00  0.00           H  
ATOM    310  HA  LYS A  18       9.218  -0.118 -23.498  1.00  0.00           H  
ATOM    311 1HB  LYS A  18       9.849  -2.442 -23.069  1.00  0.00           H  
ATOM    312 2HB  LYS A  18       8.608  -2.589 -21.842  1.00  0.00           H  
ATOM    313 1HG  LYS A  18       6.849  -2.475 -23.457  1.00  0.00           H  
ATOM    314 2HG  LYS A  18       7.990  -2.058 -24.749  1.00  0.00           H  
ATOM    315 1HD  LYS A  18       7.476  -4.440 -24.906  1.00  0.00           H  
ATOM    316 2HD  LYS A  18       9.153  -4.266 -24.378  1.00  0.00           H  
ATOM    317 1HE  LYS A  18       8.482  -4.688 -22.043  1.00  0.00           H  
ATOM    318 2HE  LYS A  18       6.784  -4.834 -22.536  1.00  0.00           H  
ATOM    319 1HZ  LYS A  18       7.856  -7.004 -22.301  1.00  0.00           H  
ATOM    320 2HZ  LYS A  18       7.427  -6.739 -23.877  1.00  0.00           H  
ATOM    321 3HZ  LYS A  18       8.991  -6.596 -23.417  1.00  0.00           H  
ATOM    322  N   VAL A  19       6.983  -0.363 -21.066  1.00  0.00           N  
ATOM    323  CA  VAL A  19       5.661   0.082 -20.665  1.00  0.00           C  
ATOM    324  C   VAL A  19       5.652   1.584 -20.405  1.00  0.00           C  
ATOM    325  O   VAL A  19       4.732   2.285 -20.833  1.00  0.00           O  
ATOM    326  CB  VAL A  19       5.192  -0.692 -19.419  1.00  0.00           C  
ATOM    327  CG1 VAL A  19       3.878  -0.133 -18.910  1.00  0.00           C  
ATOM    328  CG2 VAL A  19       5.037  -2.150 -19.777  1.00  0.00           C  
ATOM    329  H   VAL A  19       7.512  -0.947 -20.448  1.00  0.00           H  
ATOM    330  HA  VAL A  19       4.967  -0.132 -21.479  1.00  0.00           H  
ATOM    331  HB  VAL A  19       5.916  -0.575 -18.631  1.00  0.00           H  
ATOM    332 1HG1 VAL A  19       3.563  -0.682 -18.026  1.00  0.00           H  
ATOM    333 2HG1 VAL A  19       4.016   0.904 -18.661  1.00  0.00           H  
ATOM    334 3HG1 VAL A  19       3.115  -0.223 -19.683  1.00  0.00           H  
ATOM    335 1HG2 VAL A  19       4.712  -2.704 -18.907  1.00  0.00           H  
ATOM    336 2HG2 VAL A  19       4.296  -2.248 -20.566  1.00  0.00           H  
ATOM    337 3HG2 VAL A  19       5.985  -2.548 -20.125  1.00  0.00           H  
ATOM    338  N   LYS A  20       6.683   2.087 -19.717  1.00  0.00           N  
ATOM    339  CA  LYS A  20       6.782   3.508 -19.410  1.00  0.00           C  
ATOM    340  C   LYS A  20       6.665   4.357 -20.672  1.00  0.00           C  
ATOM    341  O   LYS A  20       5.834   5.265 -20.740  1.00  0.00           O  
ATOM    342  CB  LYS A  20       8.148   3.779 -18.792  1.00  0.00           C  
ATOM    343  CG  LYS A  20       8.431   5.172 -18.313  1.00  0.00           C  
ATOM    344  CD  LYS A  20       9.919   5.321 -17.988  1.00  0.00           C  
ATOM    345  CE  LYS A  20      10.733   5.485 -19.269  1.00  0.00           C  
ATOM    346  NZ  LYS A  20      12.196   5.514 -19.006  1.00  0.00           N  
ATOM    347  H   LYS A  20       7.437   1.484 -19.384  1.00  0.00           H  
ATOM    348  HA  LYS A  20       5.981   3.784 -18.729  1.00  0.00           H  
ATOM    349 1HB  LYS A  20       8.308   3.099 -17.967  1.00  0.00           H  
ATOM    350 2HB  LYS A  20       8.902   3.560 -19.531  1.00  0.00           H  
ATOM    351 1HG  LYS A  20       8.112   5.916 -19.046  1.00  0.00           H  
ATOM    352 2HG  LYS A  20       7.901   5.305 -17.403  1.00  0.00           H  
ATOM    353 1HD  LYS A  20      10.080   6.183 -17.332  1.00  0.00           H  
ATOM    354 2HD  LYS A  20      10.286   4.426 -17.483  1.00  0.00           H  
ATOM    355 1HE  LYS A  20      10.514   4.661 -19.951  1.00  0.00           H  
ATOM    356 2HE  LYS A  20      10.443   6.420 -19.750  1.00  0.00           H  
ATOM    357 1HZ  LYS A  20      12.685   5.619 -19.880  1.00  0.00           H  
ATOM    358 2HZ  LYS A  20      12.429   6.265 -18.390  1.00  0.00           H  
ATOM    359 3HZ  LYS A  20      12.470   4.617 -18.582  1.00  0.00           H  
ATOM    360  N   ASP A  21       7.490   4.041 -21.684  1.00  0.00           N  
ATOM    361  CA  ASP A  21       7.510   4.785 -22.936  1.00  0.00           C  
ATOM    362  C   ASP A  21       6.190   4.674 -23.689  1.00  0.00           C  
ATOM    363  O   ASP A  21       5.689   5.663 -24.233  1.00  0.00           O  
ATOM    364  CB  ASP A  21       8.650   4.288 -23.839  1.00  0.00           C  
ATOM    365  CG  ASP A  21      10.090   4.698 -23.376  1.00  0.00           C  
ATOM    366  OD1 ASP A  21      10.241   5.556 -22.523  1.00  0.00           O  
ATOM    367  OD2 ASP A  21      11.027   4.138 -23.899  1.00  0.00           O  
ATOM    368  H   ASP A  21       8.134   3.260 -21.580  1.00  0.00           H  
ATOM    369  HA  ASP A  21       7.685   5.834 -22.704  1.00  0.00           H  
ATOM    370 1HB  ASP A  21       8.606   3.194 -23.880  1.00  0.00           H  
ATOM    371 2HB  ASP A  21       8.491   4.653 -24.852  1.00  0.00           H  
ATOM    372  N   GLN A  22       5.571   3.492 -23.692  1.00  0.00           N  
ATOM    373  CA  GLN A  22       4.308   3.383 -24.409  1.00  0.00           C  
ATOM    374  C   GLN A  22       3.271   4.278 -23.754  1.00  0.00           C  
ATOM    375  O   GLN A  22       2.560   5.028 -24.431  1.00  0.00           O  
ATOM    376  CB  GLN A  22       3.845   1.925 -24.406  1.00  0.00           C  
ATOM    377  CG  GLN A  22       4.704   1.020 -25.275  1.00  0.00           C  
ATOM    378  CD  GLN A  22       4.411  -0.459 -25.079  1.00  0.00           C  
ATOM    379  OE1 GLN A  22       3.815  -0.879 -24.080  1.00  0.00           O  
ATOM    380  NE2 GLN A  22       4.838  -1.265 -26.047  1.00  0.00           N  
ATOM    381  H   GLN A  22       5.982   2.668 -23.245  1.00  0.00           H  
ATOM    382  HA  GLN A  22       4.456   3.715 -25.435  1.00  0.00           H  
ATOM    383 1HB  GLN A  22       3.882   1.539 -23.383  1.00  0.00           H  
ATOM    384 2HB  GLN A  22       2.813   1.866 -24.744  1.00  0.00           H  
ATOM    385 1HG  GLN A  22       4.497   1.261 -26.317  1.00  0.00           H  
ATOM    386 2HG  GLN A  22       5.750   1.205 -25.066  1.00  0.00           H  
ATOM    387 1HE2 GLN A  22       4.680  -2.249 -25.987  1.00  0.00           H  
ATOM    388 2HE2 GLN A  22       5.317  -0.884 -26.838  1.00  0.00           H  
ATOM    389  N   LEU A  23       3.228   4.260 -22.426  1.00  0.00           N  
ATOM    390  CA  LEU A  23       2.279   5.086 -21.711  1.00  0.00           C  
ATOM    391  C   LEU A  23       2.552   6.554 -21.888  1.00  0.00           C  
ATOM    392  O   LEU A  23       1.615   7.330 -22.051  1.00  0.00           O  
ATOM    393  CB  LEU A  23       2.279   4.712 -20.247  1.00  0.00           C  
ATOM    394  CG  LEU A  23       1.667   3.397 -19.970  1.00  0.00           C  
ATOM    395  CD1 LEU A  23       1.932   3.040 -18.599  1.00  0.00           C  
ATOM    396  CD2 LEU A  23       0.178   3.508 -20.206  1.00  0.00           C  
ATOM    397  H   LEU A  23       3.850   3.640 -21.902  1.00  0.00           H  
ATOM    398  HA  LEU A  23       1.289   4.879 -22.108  1.00  0.00           H  
ATOM    399 1HB  LEU A  23       3.312   4.688 -19.889  1.00  0.00           H  
ATOM    400 2HB  LEU A  23       1.725   5.459 -19.691  1.00  0.00           H  
ATOM    401  HG  LEU A  23       2.101   2.635 -20.624  1.00  0.00           H  
ATOM    402 1HD1 LEU A  23       1.492   2.083 -18.377  1.00  0.00           H  
ATOM    403 2HD1 LEU A  23       3.004   2.991 -18.469  1.00  0.00           H  
ATOM    404 3HD1 LEU A  23       1.518   3.799 -17.951  1.00  0.00           H  
ATOM    405 1HD2 LEU A  23      -0.288   2.550 -20.001  1.00  0.00           H  
ATOM    406 2HD2 LEU A  23      -0.243   4.266 -19.545  1.00  0.00           H  
ATOM    407 3HD2 LEU A  23      -0.004   3.793 -21.238  1.00  0.00           H  
ATOM    408  N   LYS A  24       3.826   6.938 -21.908  1.00  0.00           N  
ATOM    409  CA  LYS A  24       4.185   8.332 -22.083  1.00  0.00           C  
ATOM    410  C   LYS A  24       3.605   8.841 -23.388  1.00  0.00           C  
ATOM    411  O   LYS A  24       2.977   9.896 -23.421  1.00  0.00           O  
ATOM    412  CB  LYS A  24       5.704   8.498 -22.026  1.00  0.00           C  
ATOM    413  CG  LYS A  24       6.213   9.935 -22.104  1.00  0.00           C  
ATOM    414  CD  LYS A  24       7.732   9.971 -21.905  1.00  0.00           C  
ATOM    415  CE  LYS A  24       8.272  11.399 -21.813  1.00  0.00           C  
ATOM    416  NZ  LYS A  24       8.142  12.141 -23.096  1.00  0.00           N  
ATOM    417  H   LYS A  24       4.565   6.252 -21.752  1.00  0.00           H  
ATOM    418  HA  LYS A  24       3.738   8.915 -21.291  1.00  0.00           H  
ATOM    419 1HB  LYS A  24       6.081   8.048 -21.103  1.00  0.00           H  
ATOM    420 2HB  LYS A  24       6.151   7.945 -22.853  1.00  0.00           H  
ATOM    421 1HG  LYS A  24       5.967  10.362 -23.083  1.00  0.00           H  
ATOM    422 2HG  LYS A  24       5.734  10.538 -21.334  1.00  0.00           H  
ATOM    423 1HD  LYS A  24       7.982   9.434 -20.987  1.00  0.00           H  
ATOM    424 2HD  LYS A  24       8.213   9.463 -22.741  1.00  0.00           H  
ATOM    425 1HE  LYS A  24       7.724  11.936 -21.039  1.00  0.00           H  
ATOM    426 2HE  LYS A  24       9.325  11.359 -21.536  1.00  0.00           H  
ATOM    427 1HZ  LYS A  24       8.500  13.074 -22.994  1.00  0.00           H  
ATOM    428 2HZ  LYS A  24       8.645  11.671 -23.824  1.00  0.00           H  
ATOM    429 3HZ  LYS A  24       7.151  12.208 -23.365  1.00  0.00           H  
ATOM    430  N   ILE A  25       3.735   8.051 -24.452  1.00  0.00           N  
ATOM    431  CA  ILE A  25       3.197   8.445 -25.747  1.00  0.00           C  
ATOM    432  C   ILE A  25       1.674   8.584 -25.710  1.00  0.00           C  
ATOM    433  O   ILE A  25       1.119   9.573 -26.210  1.00  0.00           O  
ATOM    434  CB  ILE A  25       3.593   7.416 -26.815  1.00  0.00           C  
ATOM    435  CG1 ILE A  25       5.114   7.490 -27.043  1.00  0.00           C  
ATOM    436  CG2 ILE A  25       2.813   7.661 -28.101  1.00  0.00           C  
ATOM    437  CD1 ILE A  25       5.666   6.335 -27.839  1.00  0.00           C  
ATOM    438  H   ILE A  25       4.256   7.174 -24.364  1.00  0.00           H  
ATOM    439  HA  ILE A  25       3.622   9.409 -26.015  1.00  0.00           H  
ATOM    440  HB  ILE A  25       3.372   6.414 -26.447  1.00  0.00           H  
ATOM    441 1HG1 ILE A  25       5.347   8.416 -27.565  1.00  0.00           H  
ATOM    442 2HG1 ILE A  25       5.613   7.504 -26.071  1.00  0.00           H  
ATOM    443 1HG2 ILE A  25       3.099   6.918 -28.843  1.00  0.00           H  
ATOM    444 2HG2 ILE A  25       1.745   7.578 -27.899  1.00  0.00           H  
ATOM    445 3HG2 ILE A  25       3.036   8.658 -28.478  1.00  0.00           H  
ATOM    446 1HD1 ILE A  25       6.743   6.454 -27.953  1.00  0.00           H  
ATOM    447 2HD1 ILE A  25       5.457   5.404 -27.307  1.00  0.00           H  
ATOM    448 3HD1 ILE A  25       5.197   6.310 -28.819  1.00  0.00           H  
ATOM    449  N   PHE A  26       0.984   7.618 -25.102  1.00  0.00           N  
ATOM    450  CA  PHE A  26      -0.471   7.713 -25.045  1.00  0.00           C  
ATOM    451  C   PHE A  26      -0.918   8.918 -24.203  1.00  0.00           C  
ATOM    452  O   PHE A  26      -1.886   9.603 -24.555  1.00  0.00           O  
ATOM    453  CB  PHE A  26      -1.088   6.429 -24.488  1.00  0.00           C  
ATOM    454  CG  PHE A  26      -1.091   5.257 -25.432  1.00  0.00           C  
ATOM    455  CD1 PHE A  26      -0.231   4.192 -25.259  1.00  0.00           C  
ATOM    456  CD2 PHE A  26      -1.985   5.214 -26.485  1.00  0.00           C  
ATOM    457  CE1 PHE A  26      -0.249   3.112 -26.110  1.00  0.00           C  
ATOM    458  CE2 PHE A  26      -2.014   4.132 -27.342  1.00  0.00           C  
ATOM    459  CZ  PHE A  26      -1.142   3.079 -27.154  1.00  0.00           C  
ATOM    460  H   PHE A  26       1.476   6.813 -24.704  1.00  0.00           H  
ATOM    461  HA  PHE A  26      -0.841   7.854 -26.059  1.00  0.00           H  
ATOM    462 1HB  PHE A  26      -0.575   6.139 -23.568  1.00  0.00           H  
ATOM    463 2HB  PHE A  26      -2.112   6.622 -24.256  1.00  0.00           H  
ATOM    464  HD1 PHE A  26       0.448   4.207 -24.431  1.00  0.00           H  
ATOM    465  HD2 PHE A  26      -2.679   6.045 -26.629  1.00  0.00           H  
ATOM    466  HE1 PHE A  26       0.438   2.283 -25.947  1.00  0.00           H  
ATOM    467  HE2 PHE A  26      -2.728   4.109 -28.166  1.00  0.00           H  
ATOM    468  HZ  PHE A  26      -1.166   2.224 -27.829  1.00  0.00           H  
ATOM    469  N   ILE A  27      -0.205   9.191 -23.110  1.00  0.00           N  
ATOM    470  CA  ILE A  27      -0.505  10.327 -22.251  1.00  0.00           C  
ATOM    471  C   ILE A  27      -0.252  11.643 -22.922  1.00  0.00           C  
ATOM    472  O   ILE A  27      -1.085  12.544 -22.828  1.00  0.00           O  
ATOM    473  CB  ILE A  27       0.231  10.244 -20.920  1.00  0.00           C  
ATOM    474  CG1 ILE A  27      -0.361   9.106 -20.152  1.00  0.00           C  
ATOM    475  CG2 ILE A  27       0.116  11.560 -20.167  1.00  0.00           C  
ATOM    476  CD1 ILE A  27       0.405   8.722 -19.003  1.00  0.00           C  
ATOM    477  H   ILE A  27       0.573   8.585 -22.859  1.00  0.00           H  
ATOM    478  HA  ILE A  27      -1.561  10.300 -22.017  1.00  0.00           H  
ATOM    479  HB  ILE A  27       1.283  10.008 -21.099  1.00  0.00           H  
ATOM    480 1HG1 ILE A  27      -1.350   9.399 -19.820  1.00  0.00           H  
ATOM    481 2HG1 ILE A  27      -0.453   8.242 -20.811  1.00  0.00           H  
ATOM    482 1HG2 ILE A  27       0.634  11.483 -19.218  1.00  0.00           H  
ATOM    483 2HG2 ILE A  27       0.565  12.354 -20.761  1.00  0.00           H  
ATOM    484 3HG2 ILE A  27      -0.925  11.790 -19.994  1.00  0.00           H  
ATOM    485 1HD1 ILE A  27      -0.078   7.910 -18.524  1.00  0.00           H  
ATOM    486 2HD1 ILE A  27       1.359   8.421 -19.353  1.00  0.00           H  
ATOM    487 3HD1 ILE A  27       0.500   9.560 -18.311  1.00  0.00           H  
ATOM    488  N   GLU A  28       0.878  11.789 -23.605  1.00  0.00           N  
ATOM    489  CA  GLU A  28       1.109  13.055 -24.263  1.00  0.00           C  
ATOM    490  C   GLU A  28       0.007  13.288 -25.280  1.00  0.00           C  
ATOM    491  O   GLU A  28      -0.519  14.394 -25.377  1.00  0.00           O  
ATOM    492  CB  GLU A  28       2.486  13.091 -24.929  1.00  0.00           C  
ATOM    493  CG  GLU A  28       3.661  13.165 -23.944  1.00  0.00           C  
ATOM    494  CD  GLU A  28       5.024  13.111 -24.607  1.00  0.00           C  
ATOM    495  OE1 GLU A  28       5.097  12.939 -25.798  1.00  0.00           O  
ATOM    496  OE2 GLU A  28       6.008  13.230 -23.898  1.00  0.00           O  
ATOM    497  H   GLU A  28       1.562  11.036 -23.659  1.00  0.00           H  
ATOM    498  HA  GLU A  28       1.064  13.849 -23.518  1.00  0.00           H  
ATOM    499 1HB  GLU A  28       2.615  12.185 -25.529  1.00  0.00           H  
ATOM    500 2HB  GLU A  28       2.546  13.945 -25.603  1.00  0.00           H  
ATOM    501 1HG  GLU A  28       3.582  14.095 -23.384  1.00  0.00           H  
ATOM    502 2HG  GLU A  28       3.576  12.347 -23.234  1.00  0.00           H  
ATOM    503  N   ALA A  29      -0.405  12.238 -25.997  1.00  0.00           N  
ATOM    504  CA  ALA A  29      -1.477  12.404 -26.961  1.00  0.00           C  
ATOM    505  C   ALA A  29      -2.776  12.843 -26.284  1.00  0.00           C  
ATOM    506  O   ALA A  29      -3.451  13.766 -26.758  1.00  0.00           O  
ATOM    507  CB  ALA A  29      -1.696  11.101 -27.695  1.00  0.00           C  
ATOM    508  H   ALA A  29       0.052  11.328 -25.899  1.00  0.00           H  
ATOM    509  HA  ALA A  29      -1.182  13.175 -27.669  1.00  0.00           H  
ATOM    510 1HB  ALA A  29      -2.473  11.229 -28.430  1.00  0.00           H  
ATOM    511 2HB  ALA A  29      -0.769  10.804 -28.187  1.00  0.00           H  
ATOM    512 3HB  ALA A  29      -1.988  10.332 -26.987  1.00  0.00           H  
ATOM    513  N   ALA A  30      -3.100  12.219 -25.143  1.00  0.00           N  
ATOM    514  CA  ALA A  30      -4.306  12.567 -24.401  1.00  0.00           C  
ATOM    515  C   ALA A  30      -4.251  14.016 -23.935  1.00  0.00           C  
ATOM    516  O   ALA A  30      -5.248  14.745 -23.981  1.00  0.00           O  
ATOM    517  CB  ALA A  30      -4.470  11.641 -23.205  1.00  0.00           C  
ATOM    518  H   ALA A  30      -2.513  11.457 -24.801  1.00  0.00           H  
ATOM    519  HA  ALA A  30      -5.162  12.452 -25.067  1.00  0.00           H  
ATOM    520 1HB  ALA A  30      -5.377  11.886 -22.673  1.00  0.00           H  
ATOM    521 2HB  ALA A  30      -4.521  10.613 -23.557  1.00  0.00           H  
ATOM    522 3HB  ALA A  30      -3.617  11.753 -22.539  1.00  0.00           H  
ATOM    523  N   LYS A  31      -3.069  14.461 -23.506  1.00  0.00           N  
ATOM    524  CA  LYS A  31      -2.931  15.827 -23.035  1.00  0.00           C  
ATOM    525  C   LYS A  31      -3.080  16.812 -24.188  1.00  0.00           C  
ATOM    526  O   LYS A  31      -3.791  17.810 -24.070  1.00  0.00           O  
ATOM    527  CB  LYS A  31      -1.598  15.998 -22.306  1.00  0.00           C  
ATOM    528  CG  LYS A  31      -1.573  15.278 -20.951  1.00  0.00           C  
ATOM    529  CD  LYS A  31      -0.208  15.298 -20.297  1.00  0.00           C  
ATOM    530  CE  LYS A  31       0.136  16.665 -19.733  1.00  0.00           C  
ATOM    531  NZ  LYS A  31       1.379  16.616 -18.918  1.00  0.00           N  
ATOM    532  H   LYS A  31      -2.268  13.830 -23.475  1.00  0.00           H  
ATOM    533  HA  LYS A  31      -3.731  16.025 -22.322  1.00  0.00           H  
ATOM    534 1HB  LYS A  31      -0.796  15.588 -22.923  1.00  0.00           H  
ATOM    535 2HB  LYS A  31      -1.393  17.054 -22.148  1.00  0.00           H  
ATOM    536 1HG  LYS A  31      -2.287  15.750 -20.276  1.00  0.00           H  
ATOM    537 2HG  LYS A  31      -1.875  14.241 -21.091  1.00  0.00           H  
ATOM    538 1HD  LYS A  31      -0.182  14.566 -19.496  1.00  0.00           H  
ATOM    539 2HD  LYS A  31       0.544  15.019 -21.036  1.00  0.00           H  
ATOM    540 1HE  LYS A  31       0.275  17.367 -20.552  1.00  0.00           H  
ATOM    541 2HE  LYS A  31      -0.684  17.008 -19.101  1.00  0.00           H  
ATOM    542 1HZ  LYS A  31       1.585  17.526 -18.544  1.00  0.00           H  
ATOM    543 2HZ  LYS A  31       1.209  15.948 -18.142  1.00  0.00           H  
ATOM    544 3HZ  LYS A  31       2.153  16.296 -19.476  1.00  0.00           H  
ATOM    545  N   LEU A  32      -2.503  16.488 -25.343  1.00  0.00           N  
ATOM    546  CA  LEU A  32      -2.581  17.358 -26.513  1.00  0.00           C  
ATOM    547  C   LEU A  32      -4.019  17.526 -26.985  1.00  0.00           C  
ATOM    548  O   LEU A  32      -4.417  18.605 -27.427  1.00  0.00           O  
ATOM    549  CB  LEU A  32      -1.715  16.791 -27.640  1.00  0.00           C  
ATOM    550  CG  LEU A  32      -0.200  16.866 -27.398  1.00  0.00           C  
ATOM    551  CD1 LEU A  32       0.522  16.076 -28.473  1.00  0.00           C  
ATOM    552  CD2 LEU A  32       0.230  18.318 -27.405  1.00  0.00           C  
ATOM    553  H   LEU A  32      -1.944  15.636 -25.398  1.00  0.00           H  
ATOM    554  HA  LEU A  32      -2.195  18.336 -26.237  1.00  0.00           H  
ATOM    555 1HB  LEU A  32      -1.976  15.742 -27.776  1.00  0.00           H  
ATOM    556 2HB  LEU A  32      -1.941  17.325 -28.560  1.00  0.00           H  
ATOM    557  HG  LEU A  32       0.041  16.438 -26.438  1.00  0.00           H  
ATOM    558 1HD1 LEU A  32       1.596  16.123 -28.299  1.00  0.00           H  
ATOM    559 2HD1 LEU A  32       0.196  15.039 -28.435  1.00  0.00           H  
ATOM    560 3HD1 LEU A  32       0.291  16.496 -29.450  1.00  0.00           H  
ATOM    561 1HD2 LEU A  32       1.303  18.379 -27.228  1.00  0.00           H  
ATOM    562 2HD2 LEU A  32      -0.006  18.763 -28.371  1.00  0.00           H  
ATOM    563 3HD2 LEU A  32      -0.300  18.855 -26.618  1.00  0.00           H  
ATOM    564  N   ARG A  33      -4.808  16.462 -26.864  1.00  0.00           N  
ATOM    565  CA  ARG A  33      -6.207  16.492 -27.259  1.00  0.00           C  
ATOM    566  C   ARG A  33      -7.158  16.900 -26.124  1.00  0.00           C  
ATOM    567  O   ARG A  33      -8.374  16.896 -26.316  1.00  0.00           O  
ATOM    568  CB  ARG A  33      -6.642  15.147 -27.819  1.00  0.00           C  
ATOM    569  CG  ARG A  33      -5.989  14.760 -29.153  1.00  0.00           C  
ATOM    570  CD  ARG A  33      -6.680  13.592 -29.778  1.00  0.00           C  
ATOM    571  NE  ARG A  33      -6.545  12.384 -29.005  1.00  0.00           N  
ATOM    572  CZ  ARG A  33      -5.604  11.446 -29.158  1.00  0.00           C  
ATOM    573  NH1 ARG A  33      -4.691  11.543 -30.107  1.00  0.00           N  
ATOM    574  NH2 ARG A  33      -5.641  10.418 -28.333  1.00  0.00           N  
ATOM    575  H   ARG A  33      -4.410  15.584 -26.523  1.00  0.00           H  
ATOM    576  HA  ARG A  33      -6.309  17.226 -28.057  1.00  0.00           H  
ATOM    577 1HB  ARG A  33      -6.374  14.368 -27.102  1.00  0.00           H  
ATOM    578 2HB  ARG A  33      -7.725  15.121 -27.938  1.00  0.00           H  
ATOM    579 1HG  ARG A  33      -6.030  15.604 -29.840  1.00  0.00           H  
ATOM    580 2HG  ARG A  33      -4.946  14.487 -28.970  1.00  0.00           H  
ATOM    581 1HD  ARG A  33      -7.744  13.812 -29.870  1.00  0.00           H  
ATOM    582 2HD  ARG A  33      -6.262  13.411 -30.766  1.00  0.00           H  
ATOM    583  HE  ARG A  33      -7.221  12.218 -28.256  1.00  0.00           H  
ATOM    584 1HH1 ARG A  33      -4.696  12.341 -30.727  1.00  0.00           H  
ATOM    585 2HH1 ARG A  33      -4.007  10.812 -30.232  1.00  0.00           H  
ATOM    586 1HH2 ARG A  33      -6.395  10.413 -27.624  1.00  0.00           H  
ATOM    587 2HH2 ARG A  33      -4.968   9.673 -28.395  1.00  0.00           H  
ATOM    588  N   ASP A  34      -6.619  17.244 -24.946  1.00  0.00           N  
ATOM    589  CA  ASP A  34      -7.416  17.616 -23.774  1.00  0.00           C  
ATOM    590  C   ASP A  34      -8.470  16.562 -23.408  1.00  0.00           C  
ATOM    591  O   ASP A  34      -9.639  16.898 -23.196  1.00  0.00           O  
ATOM    592  CB  ASP A  34      -8.098  18.980 -23.994  1.00  0.00           C  
ATOM    593  CG  ASP A  34      -8.632  19.648 -22.691  1.00  0.00           C  
ATOM    594  OD1 ASP A  34      -8.112  19.365 -21.635  1.00  0.00           O  
ATOM    595  OD2 ASP A  34      -9.539  20.450 -22.784  1.00  0.00           O  
ATOM    596  H   ASP A  34      -5.608  17.268 -24.839  1.00  0.00           H  
ATOM    597  HA  ASP A  34      -6.732  17.710 -22.929  1.00  0.00           H  
ATOM    598 1HB  ASP A  34      -7.391  19.659 -24.470  1.00  0.00           H  
ATOM    599 2HB  ASP A  34      -8.937  18.853 -24.680  1.00  0.00           H  
ATOM    600  N   GLU A  35      -8.058  15.293 -23.302  1.00  0.00           N  
ATOM    601  CA  GLU A  35      -9.008  14.227 -22.983  1.00  0.00           C  
ATOM    602  C   GLU A  35      -8.459  13.177 -22.017  1.00  0.00           C  
ATOM    603  O   GLU A  35      -7.262  13.108 -21.754  1.00  0.00           O  
ATOM    604  CB  GLU A  35      -9.474  13.528 -24.267  1.00  0.00           C  
ATOM    605  CG  GLU A  35      -8.386  12.783 -25.034  1.00  0.00           C  
ATOM    606  CD  GLU A  35      -8.892  12.181 -26.338  1.00  0.00           C  
ATOM    607  OE1 GLU A  35     -10.005  12.464 -26.712  1.00  0.00           O  
ATOM    608  OE2 GLU A  35      -8.166  11.427 -26.956  1.00  0.00           O  
ATOM    609  H   GLU A  35      -7.080  15.070 -23.490  1.00  0.00           H  
ATOM    610  HA  GLU A  35      -9.877  14.682 -22.510  1.00  0.00           H  
ATOM    611 1HB  GLU A  35     -10.260  12.813 -24.028  1.00  0.00           H  
ATOM    612 2HB  GLU A  35      -9.900  14.271 -24.943  1.00  0.00           H  
ATOM    613 1HG  GLU A  35      -7.577  13.479 -25.249  1.00  0.00           H  
ATOM    614 2HG  GLU A  35      -7.984  11.991 -24.400  1.00  0.00           H  
ATOM    615  N   ALA A  36      -9.368  12.402 -21.436  1.00  0.00           N  
ATOM    616  CA  ALA A  36      -9.010  11.293 -20.555  1.00  0.00           C  
ATOM    617  C   ALA A  36      -8.226  10.239 -21.346  1.00  0.00           C  
ATOM    618  O   ALA A  36      -8.480  10.026 -22.530  1.00  0.00           O  
ATOM    619  CB  ALA A  36     -10.262  10.704 -19.924  1.00  0.00           C  
ATOM    620  H   ALA A  36     -10.340  12.554 -21.660  1.00  0.00           H  
ATOM    621  HA  ALA A  36      -8.362  11.675 -19.766  1.00  0.00           H  
ATOM    622 1HB  ALA A  36      -9.992   9.900 -19.255  1.00  0.00           H  
ATOM    623 2HB  ALA A  36     -10.786  11.476 -19.358  1.00  0.00           H  
ATOM    624 3HB  ALA A  36     -10.917  10.318 -20.703  1.00  0.00           H  
ATOM    625  N   LEU A  37      -7.319   9.525 -20.688  1.00  0.00           N  
ATOM    626  CA  LEU A  37      -6.468   8.530 -21.351  1.00  0.00           C  
ATOM    627  C   LEU A  37      -7.126   7.199 -21.639  1.00  0.00           C  
ATOM    628  O   LEU A  37      -6.667   6.167 -21.146  1.00  0.00           O  
ATOM    629  CB  LEU A  37      -5.304   8.208 -20.418  1.00  0.00           C  
ATOM    630  CG  LEU A  37      -4.260   7.251 -20.904  1.00  0.00           C  
ATOM    631  CD1 LEU A  37      -3.532   7.880 -22.000  1.00  0.00           C  
ATOM    632  CD2 LEU A  37      -3.339   6.888 -19.755  1.00  0.00           C  
ATOM    633  H   LEU A  37      -7.189   9.692 -19.704  1.00  0.00           H  
ATOM    634  HA  LEU A  37      -6.110   8.955 -22.287  1.00  0.00           H  
ATOM    635 1HB  LEU A  37      -4.783   9.134 -20.248  1.00  0.00           H  
ATOM    636 2HB  LEU A  37      -5.692   7.848 -19.474  1.00  0.00           H  
ATOM    637  HG  LEU A  37      -4.726   6.342 -21.285  1.00  0.00           H  
ATOM    638 1HD1 LEU A  37      -2.781   7.196 -22.321  1.00  0.00           H  
ATOM    639 2HD1 LEU A  37      -4.210   8.116 -22.823  1.00  0.00           H  
ATOM    640 3HD1 LEU A  37      -3.077   8.779 -21.638  1.00  0.00           H  
ATOM    641 1HD2 LEU A  37      -2.568   6.195 -20.102  1.00  0.00           H  
ATOM    642 2HD2 LEU A  37      -2.878   7.781 -19.378  1.00  0.00           H  
ATOM    643 3HD2 LEU A  37      -3.918   6.418 -18.962  1.00  0.00           H  
ATOM    644  N   ASP A  38      -8.167   7.215 -22.467  1.00  0.00           N  
ATOM    645  CA  ASP A  38      -8.884   5.988 -22.799  1.00  0.00           C  
ATOM    646  C   ASP A  38      -9.047   5.189 -21.508  1.00  0.00           C  
ATOM    647  O   ASP A  38      -9.434   5.743 -20.469  1.00  0.00           O  
ATOM    648  CB  ASP A  38      -8.116   5.159 -23.851  1.00  0.00           C  
ATOM    649  CG  ASP A  38      -7.926   5.853 -25.203  1.00  0.00           C  
ATOM    650  OD1 ASP A  38      -8.826   6.516 -25.649  1.00  0.00           O  
ATOM    651  OD2 ASP A  38      -6.867   5.706 -25.773  1.00  0.00           O  
ATOM    652  H   ASP A  38      -8.455   8.123 -22.831  1.00  0.00           H  
ATOM    653  HA  ASP A  38      -9.873   6.239 -23.184  1.00  0.00           H  
ATOM    654 1HB  ASP A  38      -7.136   4.879 -23.457  1.00  0.00           H  
ATOM    655 2HB  ASP A  38      -8.668   4.245 -24.062  1.00  0.00           H  
ATOM    656  N   HIS A  39      -8.656   3.907 -21.584  1.00  0.00           N  
ATOM    657  CA  HIS A  39      -8.543   2.997 -20.453  1.00  0.00           C  
ATOM    658  C   HIS A  39      -7.238   2.209 -20.637  1.00  0.00           C  
ATOM    659  O   HIS A  39      -6.883   1.842 -21.774  1.00  0.00           O  
ATOM    660  CB  HIS A  39      -9.744   2.061 -20.354  1.00  0.00           C  
ATOM    661  CG  HIS A  39     -11.044   2.767 -20.208  1.00  0.00           C  
ATOM    662  ND1 HIS A  39     -11.446   3.365 -19.032  1.00  0.00           N  
ATOM    663  CD2 HIS A  39     -12.055   2.932 -21.080  1.00  0.00           C  
ATOM    664  CE1 HIS A  39     -12.654   3.886 -19.201  1.00  0.00           C  
ATOM    665  NE2 HIS A  39     -13.040   3.628 -20.435  1.00  0.00           N  
ATOM    666  H   HIS A  39      -8.388   3.552 -22.479  1.00  0.00           H  
ATOM    667  HA  HIS A  39      -8.470   3.542 -19.521  1.00  0.00           H  
ATOM    668 1HB  HIS A  39      -9.806   1.447 -21.235  1.00  0.00           H  
ATOM    669 2HB  HIS A  39      -9.608   1.406 -19.498  1.00  0.00           H  
ATOM    670  HD2 HIS A  39     -12.091   2.565 -22.108  1.00  0.00           H  
ATOM    671  HE1 HIS A  39     -13.236   4.423 -18.448  1.00  0.00           H  
ATOM    672  HE2 HIS A  39     -13.942   3.874 -20.865  1.00  0.00           H  
ATOM    673  N   THR A  40      -6.553   1.934 -19.521  1.00  0.00           N  
ATOM    674  CA  THR A  40      -5.268   1.228 -19.540  1.00  0.00           C  
ATOM    675  C   THR A  40      -5.272  -0.048 -18.723  1.00  0.00           C  
ATOM    676  O   THR A  40      -5.749  -0.052 -17.601  1.00  0.00           O  
ATOM    677  CB  THR A  40      -4.148   2.118 -18.948  1.00  0.00           C  
ATOM    678  OG1 THR A  40      -4.008   3.321 -19.706  1.00  0.00           O  
ATOM    679  CG2 THR A  40      -2.812   1.390 -18.903  1.00  0.00           C  
ATOM    680  H   THR A  40      -6.956   2.224 -18.627  1.00  0.00           H  
ATOM    681  HA  THR A  40      -5.027   0.965 -20.567  1.00  0.00           H  
ATOM    682  HB  THR A  40      -4.411   2.377 -17.947  1.00  0.00           H  
ATOM    683  HG1 THR A  40      -4.685   3.948 -19.432  1.00  0.00           H  
ATOM    684 1HG2 THR A  40      -2.067   2.045 -18.464  1.00  0.00           H  
ATOM    685 2HG2 THR A  40      -2.896   0.499 -18.294  1.00  0.00           H  
ATOM    686 3HG2 THR A  40      -2.506   1.110 -19.907  1.00  0.00           H  
ATOM    687  N   LEU A  41      -4.742  -1.117 -19.276  1.00  0.00           N  
ATOM    688  CA  LEU A  41      -4.582  -2.346 -18.525  1.00  0.00           C  
ATOM    689  C   LEU A  41      -3.125  -2.702 -18.487  1.00  0.00           C  
ATOM    690  O   LEU A  41      -2.463  -2.798 -19.526  1.00  0.00           O  
ATOM    691  CB  LEU A  41      -5.453  -3.472 -19.093  1.00  0.00           C  
ATOM    692  CG  LEU A  41      -5.313  -4.836 -18.508  1.00  0.00           C  
ATOM    693  CD1 LEU A  41      -5.588  -4.813 -17.071  1.00  0.00           C  
ATOM    694  CD2 LEU A  41      -6.373  -5.714 -19.166  1.00  0.00           C  
ATOM    695  H   LEU A  41      -4.418  -1.069 -20.235  1.00  0.00           H  
ATOM    696  HA  LEU A  41      -4.902  -2.177 -17.499  1.00  0.00           H  
ATOM    697 1HB  LEU A  41      -6.457  -3.209 -18.917  1.00  0.00           H  
ATOM    698 2HB  LEU A  41      -5.293  -3.540 -20.173  1.00  0.00           H  
ATOM    699  HG  LEU A  41      -4.311  -5.213 -18.667  1.00  0.00           H  
ATOM    700 1HD1 LEU A  41      -5.498  -5.822 -16.672  1.00  0.00           H  
ATOM    701 2HD1 LEU A  41      -4.868  -4.180 -16.586  1.00  0.00           H  
ATOM    702 3HD1 LEU A  41      -6.587  -4.428 -16.909  1.00  0.00           H  
ATOM    703 1HD2 LEU A  41      -6.323  -6.720 -18.759  1.00  0.00           H  
ATOM    704 2HD2 LEU A  41      -7.345  -5.301 -18.965  1.00  0.00           H  
ATOM    705 3HD2 LEU A  41      -6.214  -5.739 -20.243  1.00  0.00           H  
ATOM    706  N   LEU A  42      -2.619  -2.821 -17.276  1.00  0.00           N  
ATOM    707  CA  LEU A  42      -1.243  -3.177 -17.080  1.00  0.00           C  
ATOM    708  C   LEU A  42      -1.224  -4.644 -16.706  1.00  0.00           C  
ATOM    709  O   LEU A  42      -2.020  -5.073 -15.869  1.00  0.00           O  
ATOM    710  CB  LEU A  42      -0.679  -2.330 -15.941  1.00  0.00           C  
ATOM    711  CG  LEU A  42      -0.800  -0.798 -16.132  1.00  0.00           C  
ATOM    712  CD1 LEU A  42      -0.319  -0.098 -14.881  1.00  0.00           C  
ATOM    713  CD2 LEU A  42       0.015  -0.360 -17.343  1.00  0.00           C  
ATOM    714  H   LEU A  42      -3.214  -2.672 -16.459  1.00  0.00           H  
ATOM    715  HA  LEU A  42      -0.678  -3.026 -17.999  1.00  0.00           H  
ATOM    716 1HB  LEU A  42      -1.208  -2.589 -15.022  1.00  0.00           H  
ATOM    717 2HB  LEU A  42       0.377  -2.573 -15.810  1.00  0.00           H  
ATOM    718  HG  LEU A  42      -1.848  -0.536 -16.282  1.00  0.00           H  
ATOM    719 1HD1 LEU A  42      -0.415   0.983 -15.002  1.00  0.00           H  
ATOM    720 2HD1 LEU A  42      -0.918  -0.420 -14.026  1.00  0.00           H  
ATOM    721 3HD1 LEU A  42       0.716  -0.354 -14.708  1.00  0.00           H  
ATOM    722 1HD2 LEU A  42      -0.090   0.714 -17.463  1.00  0.00           H  
ATOM    723 2HD2 LEU A  42       1.062  -0.610 -17.195  1.00  0.00           H  
ATOM    724 3HD2 LEU A  42      -0.354  -0.866 -18.238  1.00  0.00           H  
ATOM    725  N   PHE A  43      -0.283  -5.391 -17.236  1.00  0.00           N  
ATOM    726  CA  PHE A  43      -0.202  -6.774 -16.840  1.00  0.00           C  
ATOM    727  C   PHE A  43       1.152  -7.075 -16.243  1.00  0.00           C  
ATOM    728  O   PHE A  43       2.126  -6.378 -16.526  1.00  0.00           O  
ATOM    729  CB  PHE A  43      -0.398  -7.722 -18.011  1.00  0.00           C  
ATOM    730  CG  PHE A  43      -1.674  -7.625 -18.774  1.00  0.00           C  
ATOM    731  CD1 PHE A  43      -1.761  -6.796 -19.874  1.00  0.00           C  
ATOM    732  CD2 PHE A  43      -2.758  -8.378 -18.436  1.00  0.00           C  
ATOM    733  CE1 PHE A  43      -2.892  -6.746 -20.624  1.00  0.00           C  
ATOM    734  CE2 PHE A  43      -3.913  -8.323 -19.191  1.00  0.00           C  
ATOM    735  CZ  PHE A  43      -3.963  -7.516 -20.294  1.00  0.00           C  
ATOM    736  H   PHE A  43       0.320  -5.018 -17.963  1.00  0.00           H  
ATOM    737  HA  PHE A  43      -0.959  -6.945 -16.101  1.00  0.00           H  
ATOM    738 1HB  PHE A  43       0.414  -7.576 -18.711  1.00  0.00           H  
ATOM    739 2HB  PHE A  43      -0.316  -8.748 -17.642  1.00  0.00           H  
ATOM    740  HD1 PHE A  43      -0.904  -6.192 -20.155  1.00  0.00           H  
ATOM    741  HD2 PHE A  43      -2.685  -9.035 -17.568  1.00  0.00           H  
ATOM    742  HE1 PHE A  43      -2.938  -6.100 -21.481  1.00  0.00           H  
ATOM    743  HE2 PHE A  43      -4.779  -8.927 -18.925  1.00  0.00           H  
ATOM    744  HZ  PHE A  43      -4.864  -7.479 -20.900  1.00  0.00           H  
ATOM    745  N   GLY A  44       1.208  -8.094 -15.404  1.00  0.00           N  
ATOM    746  CA  GLY A  44       2.486  -8.550 -14.853  1.00  0.00           C  
ATOM    747  C   GLY A  44       2.401  -8.946 -13.368  1.00  0.00           C  
ATOM    748  O   GLY A  44       1.439  -8.590 -12.682  1.00  0.00           O  
ATOM    749  H   GLY A  44       0.332  -8.578 -15.199  1.00  0.00           H  
ATOM    750 1HA  GLY A  44       2.813  -9.382 -15.466  1.00  0.00           H  
ATOM    751 2HA  GLY A  44       3.234  -7.766 -14.975  1.00  0.00           H  
ATOM    752  N   PRO A  45       3.384  -9.693 -12.847  1.00  0.00           N  
ATOM    753  CA  PRO A  45       3.515 -10.127 -11.453  1.00  0.00           C  
ATOM    754  C   PRO A  45       3.461  -8.996 -10.400  1.00  0.00           C  
ATOM    755  O   PRO A  45       3.823  -7.844 -10.685  1.00  0.00           O  
ATOM    756  CB  PRO A  45       4.887 -10.799 -11.471  1.00  0.00           C  
ATOM    757  CG  PRO A  45       5.034 -11.312 -12.891  1.00  0.00           C  
ATOM    758  CD  PRO A  45       4.348 -10.339 -13.774  1.00  0.00           C  
ATOM    759  HA  PRO A  45       2.772 -10.896 -11.282  1.00  0.00           H  
ATOM    760 1HB  PRO A  45       5.668 -10.089 -11.171  1.00  0.00           H  
ATOM    761 2HB  PRO A  45       4.905 -11.618 -10.732  1.00  0.00           H  
ATOM    762 1HG  PRO A  45       6.086 -11.440 -13.149  1.00  0.00           H  
ATOM    763 2HG  PRO A  45       4.567 -12.292 -12.965  1.00  0.00           H  
ATOM    764 1HD  PRO A  45       5.023  -9.649 -14.274  1.00  0.00           H  
ATOM    765 2HD  PRO A  45       3.813 -10.966 -14.499  1.00  0.00           H  
ATOM    766  N   PRO A  46       2.955  -9.283  -9.186  1.00  0.00           N  
ATOM    767  CA  PRO A  46       2.881  -8.375  -8.069  1.00  0.00           C  
ATOM    768  C   PRO A  46       4.258  -7.867  -7.746  1.00  0.00           C  
ATOM    769  O   PRO A  46       5.240  -8.603  -7.827  1.00  0.00           O  
ATOM    770  CB  PRO A  46       2.360  -9.262  -6.936  1.00  0.00           C  
ATOM    771  CG  PRO A  46       1.601 -10.341  -7.622  1.00  0.00           C  
ATOM    772  CD  PRO A  46       2.370 -10.598  -8.893  1.00  0.00           C  
ATOM    773  HA  PRO A  46       2.193  -7.553  -8.293  1.00  0.00           H  
ATOM    774 1HB  PRO A  46       3.203  -9.655  -6.353  1.00  0.00           H  
ATOM    775 2HB  PRO A  46       1.740  -8.669  -6.249  1.00  0.00           H  
ATOM    776 1HG  PRO A  46       1.536 -11.229  -6.979  1.00  0.00           H  
ATOM    777 2HG  PRO A  46       0.568 -10.021  -7.818  1.00  0.00           H  
ATOM    778 1HD  PRO A  46       3.165 -11.327  -8.763  1.00  0.00           H  
ATOM    779 2HD  PRO A  46       1.617 -10.911  -9.604  1.00  0.00           H  
ATOM    780  N   GLY A  47       4.321  -6.608  -7.366  1.00  0.00           N  
ATOM    781  CA  GLY A  47       5.575  -5.991  -7.001  1.00  0.00           C  
ATOM    782  C   GLY A  47       6.309  -5.340  -8.168  1.00  0.00           C  
ATOM    783  O   GLY A  47       7.281  -4.607  -7.960  1.00  0.00           O  
ATOM    784  H   GLY A  47       3.476  -6.059  -7.321  1.00  0.00           H  
ATOM    785 1HA  GLY A  47       5.353  -5.235  -6.261  1.00  0.00           H  
ATOM    786 2HA  GLY A  47       6.214  -6.731  -6.523  1.00  0.00           H  
ATOM    787  N   LEU A  48       5.797  -5.511  -9.396  1.00  0.00           N  
ATOM    788  CA  LEU A  48       6.447  -4.937 -10.575  1.00  0.00           C  
ATOM    789  C   LEU A  48       6.075  -3.500 -10.913  1.00  0.00           C  
ATOM    790  O   LEU A  48       6.380  -3.029 -12.002  1.00  0.00           O  
ATOM    791  CB  LEU A  48       6.225  -5.792 -11.811  1.00  0.00           C  
ATOM    792  CG  LEU A  48       6.848  -7.128 -11.743  1.00  0.00           C  
ATOM    793  CD1 LEU A  48       6.554  -7.837 -12.976  1.00  0.00           C  
ATOM    794  CD2 LEU A  48       8.283  -6.985 -11.557  1.00  0.00           C  
ATOM    795  H   LEU A  48       4.996  -6.132  -9.544  1.00  0.00           H  
ATOM    796  HA  LEU A  48       7.516  -4.953 -10.385  1.00  0.00           H  
ATOM    797 1HB  LEU A  48       5.152  -5.936 -11.949  1.00  0.00           H  
ATOM    798 2HB  LEU A  48       6.619  -5.277 -12.685  1.00  0.00           H  
ATOM    799  HG  LEU A  48       6.424  -7.684 -10.904  1.00  0.00           H  
ATOM    800 1HD1 LEU A  48       6.996  -8.834 -12.944  1.00  0.00           H  
ATOM    801 2HD1 LEU A  48       5.485  -7.889 -13.058  1.00  0.00           H  
ATOM    802 3HD1 LEU A  48       6.959  -7.286 -13.822  1.00  0.00           H  
ATOM    803 1HD2 LEU A  48       8.725  -7.954 -11.497  1.00  0.00           H  
ATOM    804 2HD2 LEU A  48       8.689  -6.448 -12.399  1.00  0.00           H  
ATOM    805 3HD2 LEU A  48       8.479  -6.440 -10.650  1.00  0.00           H  
ATOM    806  N   GLY A  49       5.395  -2.804 -10.015  1.00  0.00           N  
ATOM    807  CA  GLY A  49       5.095  -1.399 -10.262  1.00  0.00           C  
ATOM    808  C   GLY A  49       3.778  -1.071 -10.957  1.00  0.00           C  
ATOM    809  O   GLY A  49       3.603   0.059 -11.394  1.00  0.00           O  
ATOM    810  H   GLY A  49       5.145  -3.237  -9.140  1.00  0.00           H  
ATOM    811 1HA  GLY A  49       5.120  -0.876  -9.306  1.00  0.00           H  
ATOM    812 2HA  GLY A  49       5.909  -0.971 -10.848  1.00  0.00           H  
ATOM    813  N   LYS A  50       2.844  -2.012 -11.066  1.00  0.00           N  
ATOM    814  CA  LYS A  50       1.568  -1.689 -11.722  1.00  0.00           C  
ATOM    815  C   LYS A  50       0.870  -0.507 -11.030  1.00  0.00           C  
ATOM    816  O   LYS A  50       0.492   0.471 -11.684  1.00  0.00           O  
ATOM    817  CB  LYS A  50       0.646  -2.904 -11.799  1.00  0.00           C  
ATOM    818  CG  LYS A  50       1.210  -4.068 -12.632  1.00  0.00           C  
ATOM    819  CD  LYS A  50       0.187  -5.174 -12.840  1.00  0.00           C  
ATOM    820  CE  LYS A  50      -0.249  -5.832 -11.538  1.00  0.00           C  
ATOM    821  NZ  LYS A  50       0.785  -6.608 -10.949  1.00  0.00           N  
ATOM    822  H   LYS A  50       3.023  -2.942 -10.718  1.00  0.00           H  
ATOM    823  HA  LYS A  50       1.776  -1.387 -12.743  1.00  0.00           H  
ATOM    824 1HB  LYS A  50       0.437  -3.274 -10.796  1.00  0.00           H  
ATOM    825 2HB  LYS A  50      -0.307  -2.608 -12.243  1.00  0.00           H  
ATOM    826 1HG  LYS A  50       1.495  -3.696 -13.611  1.00  0.00           H  
ATOM    827 2HG  LYS A  50       2.098  -4.481 -12.148  1.00  0.00           H  
ATOM    828 1HD  LYS A  50      -0.676  -4.784 -13.378  1.00  0.00           H  
ATOM    829 2HD  LYS A  50       0.639  -5.950 -13.458  1.00  0.00           H  
ATOM    830 1HE  LYS A  50      -0.553  -5.065 -10.828  1.00  0.00           H  
ATOM    831 2HE  LYS A  50      -1.099  -6.488 -11.743  1.00  0.00           H  
ATOM    832 1HZ  LYS A  50       0.417  -7.023 -10.110  1.00  0.00           H  
ATOM    833 2HZ  LYS A  50       1.039  -7.329 -11.623  1.00  0.00           H  
ATOM    834 3HZ  LYS A  50       1.582  -6.037 -10.742  1.00  0.00           H  
ATOM    835  N   THR A  51       0.716  -0.583  -9.706  1.00  0.00           N  
ATOM    836  CA  THR A  51       0.093   0.506  -8.953  1.00  0.00           C  
ATOM    837  C   THR A  51       0.895   1.796  -9.106  1.00  0.00           C  
ATOM    838  O   THR A  51       0.321   2.881  -9.252  1.00  0.00           O  
ATOM    839  CB  THR A  51      -0.039   0.195  -7.460  1.00  0.00           C  
ATOM    840  OG1 THR A  51      -0.873  -0.947  -7.250  1.00  0.00           O  
ATOM    841  CG2 THR A  51      -0.664   1.382  -6.784  1.00  0.00           C  
ATOM    842  H   THR A  51       1.035  -1.405  -9.215  1.00  0.00           H  
ATOM    843  HA  THR A  51      -0.902   0.685  -9.356  1.00  0.00           H  
ATOM    844  HB  THR A  51       0.944   0.005  -7.033  1.00  0.00           H  
ATOM    845  HG1 THR A  51      -0.525  -1.721  -7.706  1.00  0.00           H  
ATOM    846 1HG2 THR A  51      -0.768   1.184  -5.720  1.00  0.00           H  
ATOM    847 2HG2 THR A  51      -0.034   2.258  -6.938  1.00  0.00           H  
ATOM    848 3HG2 THR A  51      -1.643   1.558  -7.218  1.00  0.00           H  
ATOM    849  N   THR A  52       2.228   1.679  -9.062  1.00  0.00           N  
ATOM    850  CA  THR A  52       3.084   2.844  -9.222  1.00  0.00           C  
ATOM    851  C   THR A  52       2.815   3.489 -10.552  1.00  0.00           C  
ATOM    852  O   THR A  52       2.689   4.705 -10.652  1.00  0.00           O  
ATOM    853  CB  THR A  52       4.576   2.501  -9.160  1.00  0.00           C  
ATOM    854  OG1 THR A  52       4.926   1.999  -7.857  1.00  0.00           O  
ATOM    855  CG2 THR A  52       5.396   3.724  -9.531  1.00  0.00           C  
ATOM    856  H   THR A  52       2.638   0.766  -8.947  1.00  0.00           H  
ATOM    857  HA  THR A  52       2.852   3.563  -8.447  1.00  0.00           H  
ATOM    858  HB  THR A  52       4.790   1.727  -9.887  1.00  0.00           H  
ATOM    859  HG1 THR A  52       5.852   1.735  -7.858  1.00  0.00           H  
ATOM    860 1HG2 THR A  52       6.444   3.460  -9.521  1.00  0.00           H  
ATOM    861 2HG2 THR A  52       5.121   4.050 -10.533  1.00  0.00           H  
ATOM    862 3HG2 THR A  52       5.210   4.535  -8.835  1.00  0.00           H  
ATOM    863  N   MET A  53       2.716   2.682 -11.587  1.00  0.00           N  
ATOM    864  CA  MET A  53       2.460   3.230 -12.883  1.00  0.00           C  
ATOM    865  C   MET A  53       1.122   3.938 -12.925  1.00  0.00           C  
ATOM    866  O   MET A  53       1.023   5.002 -13.521  1.00  0.00           O  
ATOM    867  CB  MET A  53       2.560   2.157 -13.926  1.00  0.00           C  
ATOM    868  CG  MET A  53       2.350   2.675 -15.273  1.00  0.00           C  
ATOM    869  SD  MET A  53       3.578   3.891 -15.669  1.00  0.00           S  
ATOM    870  CE  MET A  53       4.937   2.862 -16.078  1.00  0.00           C  
ATOM    871  H   MET A  53       2.837   1.681 -11.476  1.00  0.00           H  
ATOM    872  HA  MET A  53       3.231   3.966 -13.095  1.00  0.00           H  
ATOM    873 1HB  MET A  53       3.555   1.726 -13.879  1.00  0.00           H  
ATOM    874 2HB  MET A  53       1.847   1.380 -13.709  1.00  0.00           H  
ATOM    875 1HG  MET A  53       2.419   1.854 -15.983  1.00  0.00           H  
ATOM    876 2HG  MET A  53       1.364   3.125 -15.350  1.00  0.00           H  
ATOM    877 1HE  MET A  53       5.792   3.480 -16.333  1.00  0.00           H  
ATOM    878 2HE  MET A  53       5.165   2.239 -15.224  1.00  0.00           H  
ATOM    879 3HE  MET A  53       4.686   2.231 -16.915  1.00  0.00           H  
ATOM    880  N   ALA A  54       0.092   3.396 -12.272  1.00  0.00           N  
ATOM    881  CA  ALA A  54      -1.206   4.069 -12.267  1.00  0.00           C  
ATOM    882  C   ALA A  54      -1.092   5.468 -11.650  1.00  0.00           C  
ATOM    883  O   ALA A  54      -1.678   6.440 -12.144  1.00  0.00           O  
ATOM    884  CB  ALA A  54      -2.199   3.239 -11.496  1.00  0.00           C  
ATOM    885  H   ALA A  54       0.211   2.495 -11.805  1.00  0.00           H  
ATOM    886  HA  ALA A  54      -1.542   4.173 -13.291  1.00  0.00           H  
ATOM    887 1HB  ALA A  54      -3.173   3.724 -11.510  1.00  0.00           H  
ATOM    888 2HB  ALA A  54      -2.269   2.257 -11.957  1.00  0.00           H  
ATOM    889 3HB  ALA A  54      -1.870   3.128 -10.467  1.00  0.00           H  
ATOM    890  N   PHE A  55      -0.300   5.551 -10.583  1.00  0.00           N  
ATOM    891  CA  PHE A  55      -0.001   6.784  -9.864  1.00  0.00           C  
ATOM    892  C   PHE A  55       0.731   7.759 -10.789  1.00  0.00           C  
ATOM    893  O   PHE A  55       0.327   8.920 -10.930  1.00  0.00           O  
ATOM    894  CB  PHE A  55       0.755   6.406  -8.598  1.00  0.00           C  
ATOM    895  CG  PHE A  55       1.190   7.463  -7.696  1.00  0.00           C  
ATOM    896  CD1 PHE A  55       0.309   8.122  -6.858  1.00  0.00           C  
ATOM    897  CD2 PHE A  55       2.509   7.743  -7.619  1.00  0.00           C  
ATOM    898  CE1 PHE A  55       0.779   9.066  -5.964  1.00  0.00           C  
ATOM    899  CE2 PHE A  55       2.994   8.660  -6.729  1.00  0.00           C  
ATOM    900  CZ  PHE A  55       2.133   9.331  -5.898  1.00  0.00           C  
ATOM    901  H   PHE A  55       0.118   4.685 -10.237  1.00  0.00           H  
ATOM    902  HA  PHE A  55      -0.924   7.256  -9.566  1.00  0.00           H  
ATOM    903 1HB  PHE A  55       0.138   5.714  -8.027  1.00  0.00           H  
ATOM    904 2HB  PHE A  55       1.634   5.860  -8.875  1.00  0.00           H  
ATOM    905  HD1 PHE A  55      -0.754   7.888  -6.905  1.00  0.00           H  
ATOM    906  HD2 PHE A  55       3.181   7.200  -8.278  1.00  0.00           H  
ATOM    907  HE1 PHE A  55       0.086   9.588  -5.305  1.00  0.00           H  
ATOM    908  HE2 PHE A  55       4.066   8.842  -6.678  1.00  0.00           H  
ATOM    909  HZ  PHE A  55       2.520  10.061  -5.187  1.00  0.00           H  
ATOM    910  N   VAL A  56       1.767   7.268 -11.468  1.00  0.00           N  
ATOM    911  CA  VAL A  56       2.524   8.067 -12.418  1.00  0.00           C  
ATOM    912  C   VAL A  56       1.630   8.570 -13.548  1.00  0.00           C  
ATOM    913  O   VAL A  56       1.691   9.746 -13.907  1.00  0.00           O  
ATOM    914  CB  VAL A  56       3.709   7.270 -12.993  1.00  0.00           C  
ATOM    915  CG1 VAL A  56       4.314   8.020 -14.134  1.00  0.00           C  
ATOM    916  CG2 VAL A  56       4.778   7.047 -11.890  1.00  0.00           C  
ATOM    917  H   VAL A  56       2.048   6.303 -11.304  1.00  0.00           H  
ATOM    918  HA  VAL A  56       2.926   8.928 -11.888  1.00  0.00           H  
ATOM    919  HB  VAL A  56       3.355   6.315 -13.363  1.00  0.00           H  
ATOM    920 1HG1 VAL A  56       5.147   7.455 -14.527  1.00  0.00           H  
ATOM    921 2HG1 VAL A  56       3.569   8.171 -14.916  1.00  0.00           H  
ATOM    922 3HG1 VAL A  56       4.646   8.968 -13.781  1.00  0.00           H  
ATOM    923 1HG2 VAL A  56       5.613   6.481 -12.298  1.00  0.00           H  
ATOM    924 2HG2 VAL A  56       5.135   8.000 -11.533  1.00  0.00           H  
ATOM    925 3HG2 VAL A  56       4.343   6.501 -11.059  1.00  0.00           H  
ATOM    926  N   ILE A  57       0.748   7.710 -14.069  1.00  0.00           N  
ATOM    927  CA  ILE A  57      -0.163   8.123 -15.125  1.00  0.00           C  
ATOM    928  C   ILE A  57      -1.015   9.289 -14.652  1.00  0.00           C  
ATOM    929  O   ILE A  57      -1.106  10.314 -15.331  1.00  0.00           O  
ATOM    930  CB  ILE A  57      -1.114   6.960 -15.549  1.00  0.00           C  
ATOM    931  CG1 ILE A  57      -0.348   5.798 -16.305  1.00  0.00           C  
ATOM    932  CG2 ILE A  57      -2.284   7.495 -16.351  1.00  0.00           C  
ATOM    933  CD1 ILE A  57      -1.182   4.504 -16.466  1.00  0.00           C  
ATOM    934  H   ILE A  57       0.730   6.750 -13.738  1.00  0.00           H  
ATOM    935  HA  ILE A  57       0.424   8.443 -15.985  1.00  0.00           H  
ATOM    936  HB  ILE A  57      -1.513   6.509 -14.648  1.00  0.00           H  
ATOM    937 1HG1 ILE A  57      -0.079   6.126 -17.289  1.00  0.00           H  
ATOM    938 2HG1 ILE A  57       0.562   5.569 -15.773  1.00  0.00           H  
ATOM    939 1HG2 ILE A  57      -2.966   6.683 -16.591  1.00  0.00           H  
ATOM    940 2HG2 ILE A  57      -2.806   8.237 -15.764  1.00  0.00           H  
ATOM    941 3HG2 ILE A  57      -1.930   7.949 -17.255  1.00  0.00           H  
ATOM    942 1HD1 ILE A  57      -0.604   3.754 -16.993  1.00  0.00           H  
ATOM    943 2HD1 ILE A  57      -1.452   4.119 -15.499  1.00  0.00           H  
ATOM    944 3HD1 ILE A  57      -2.086   4.723 -17.033  1.00  0.00           H  
ATOM    945  N   ALA A  58      -1.586   9.177 -13.452  1.00  0.00           N  
ATOM    946  CA  ALA A  58      -2.413  10.256 -12.943  1.00  0.00           C  
ATOM    947  C   ALA A  58      -1.646  11.562 -12.795  1.00  0.00           C  
ATOM    948  O   ALA A  58      -2.140  12.640 -13.160  1.00  0.00           O  
ATOM    949  CB  ALA A  58      -2.975   9.853 -11.594  1.00  0.00           C  
ATOM    950  H   ALA A  58      -1.474   8.316 -12.910  1.00  0.00           H  
ATOM    951  HA  ALA A  58      -3.207  10.424 -13.655  1.00  0.00           H  
ATOM    952 1HB  ALA A  58      -3.627  10.644 -11.216  1.00  0.00           H  
ATOM    953 2HB  ALA A  58      -3.537   8.929 -11.697  1.00  0.00           H  
ATOM    954 3HB  ALA A  58      -2.157   9.691 -10.894  1.00  0.00           H  
ATOM    955  N   ASN A  59      -0.417  11.474 -12.306  1.00  0.00           N  
ATOM    956  CA  ASN A  59       0.365  12.672 -12.074  1.00  0.00           C  
ATOM    957  C   ASN A  59       0.783  13.350 -13.371  1.00  0.00           C  
ATOM    958  O   ASN A  59       0.729  14.578 -13.483  1.00  0.00           O  
ATOM    959  CB  ASN A  59       1.544  12.304 -11.232  1.00  0.00           C  
ATOM    960  CG  ASN A  59       1.159  12.027  -9.819  1.00  0.00           C  
ATOM    961  OD1 ASN A  59       0.133  12.492  -9.301  1.00  0.00           O  
ATOM    962  ND2 ASN A  59       1.966  11.266  -9.189  1.00  0.00           N  
ATOM    963  H   ASN A  59      -0.038  10.563 -12.034  1.00  0.00           H  
ATOM    964  HA  ASN A  59      -0.252  13.379 -11.521  1.00  0.00           H  
ATOM    965 1HB  ASN A  59       1.991  11.408 -11.655  1.00  0.00           H  
ATOM    966 2HB  ASN A  59       2.286  13.083 -11.254  1.00  0.00           H  
ATOM    967 1HD2 ASN A  59       1.794  11.030  -8.233  1.00  0.00           H  
ATOM    968 2HD2 ASN A  59       2.772  10.923  -9.695  1.00  0.00           H  
ATOM    969  N   GLU A  60       1.140  12.549 -14.370  1.00  0.00           N  
ATOM    970  CA  GLU A  60       1.525  13.056 -15.680  1.00  0.00           C  
ATOM    971  C   GLU A  60       0.345  13.715 -16.394  1.00  0.00           C  
ATOM    972  O   GLU A  60       0.505  14.747 -17.060  1.00  0.00           O  
ATOM    973  CB  GLU A  60       2.089  11.914 -16.505  1.00  0.00           C  
ATOM    974  CG  GLU A  60       3.463  11.425 -16.069  1.00  0.00           C  
ATOM    975  CD  GLU A  60       4.586  12.357 -16.462  1.00  0.00           C  
ATOM    976  OE1 GLU A  60       4.339  13.272 -17.211  1.00  0.00           O  
ATOM    977  OE2 GLU A  60       5.707  12.121 -16.053  1.00  0.00           O  
ATOM    978  H   GLU A  60       1.171  11.542 -14.205  1.00  0.00           H  
ATOM    979  HA  GLU A  60       2.302  13.805 -15.541  1.00  0.00           H  
ATOM    980 1HB  GLU A  60       1.404  11.063 -16.459  1.00  0.00           H  
ATOM    981 2HB  GLU A  60       2.163  12.220 -17.544  1.00  0.00           H  
ATOM    982 1HG  GLU A  60       3.456  11.368 -14.977  1.00  0.00           H  
ATOM    983 2HG  GLU A  60       3.619  10.438 -16.423  1.00  0.00           H  
ATOM    984  N   MET A  61      -0.850  13.128 -16.234  1.00  0.00           N  
ATOM    985  CA  MET A  61      -2.079  13.658 -16.817  1.00  0.00           C  
ATOM    986  C   MET A  61      -2.610  14.876 -16.065  1.00  0.00           C  
ATOM    987  O   MET A  61      -3.315  15.705 -16.645  1.00  0.00           O  
ATOM    988  CB  MET A  61      -3.141  12.573 -16.860  1.00  0.00           C  
ATOM    989  CG  MET A  61      -2.918  11.466 -17.847  1.00  0.00           C  
ATOM    990  SD  MET A  61      -4.142  10.199 -17.665  1.00  0.00           S  
ATOM    991  CE  MET A  61      -5.640  11.023 -18.158  1.00  0.00           C  
ATOM    992  H   MET A  61      -0.906  12.257 -15.701  1.00  0.00           H  
ATOM    993  HA  MET A  61      -1.866  13.968 -17.837  1.00  0.00           H  
ATOM    994 1HB  MET A  61      -3.153  12.084 -15.900  1.00  0.00           H  
ATOM    995 2HB  MET A  61      -4.120  13.012 -17.030  1.00  0.00           H  
ATOM    996 1HG  MET A  61      -2.974  11.857 -18.860  1.00  0.00           H  
ATOM    997 2HG  MET A  61      -1.931  11.023 -17.692  1.00  0.00           H  
ATOM    998 1HE  MET A  61      -6.476  10.335 -18.060  1.00  0.00           H  
ATOM    999 2HE  MET A  61      -5.807  11.881 -17.513  1.00  0.00           H  
ATOM   1000 3HE  MET A  61      -5.553  11.362 -19.195  1.00  0.00           H  
ATOM   1001  N   GLY A  62      -2.263  15.000 -14.781  1.00  0.00           N  
ATOM   1002  CA  GLY A  62      -2.750  16.106 -13.967  1.00  0.00           C  
ATOM   1003  C   GLY A  62      -4.167  15.843 -13.471  1.00  0.00           C  
ATOM   1004  O   GLY A  62      -4.979  16.765 -13.357  1.00  0.00           O  
ATOM   1005  H   GLY A  62      -1.695  14.281 -14.337  1.00  0.00           H  
ATOM   1006 1HA  GLY A  62      -2.081  16.239 -13.117  1.00  0.00           H  
ATOM   1007 2HA  GLY A  62      -2.724  17.025 -14.549  1.00  0.00           H  
ATOM   1008  N   VAL A  63      -4.463  14.573 -13.199  1.00  0.00           N  
ATOM   1009  CA  VAL A  63      -5.788  14.133 -12.762  1.00  0.00           C  
ATOM   1010  C   VAL A  63      -5.752  13.463 -11.394  1.00  0.00           C  
ATOM   1011  O   VAL A  63      -4.686  13.156 -10.859  1.00  0.00           O  
ATOM   1012  CB  VAL A  63      -6.374  13.179 -13.814  1.00  0.00           C  
ATOM   1013  CG1 VAL A  63      -6.540  13.891 -15.138  1.00  0.00           C  
ATOM   1014  CG2 VAL A  63      -5.472  12.079 -13.965  1.00  0.00           C  
ATOM   1015  H   VAL A  63      -3.724  13.875 -13.297  1.00  0.00           H  
ATOM   1016  HA  VAL A  63      -6.440  15.005 -12.695  1.00  0.00           H  
ATOM   1017  HB  VAL A  63      -7.325  12.809 -13.504  1.00  0.00           H  
ATOM   1018 1HG1 VAL A  63      -6.947  13.200 -15.868  1.00  0.00           H  
ATOM   1019 2HG1 VAL A  63      -7.229  14.727 -15.007  1.00  0.00           H  
ATOM   1020 3HG1 VAL A  63      -5.580  14.263 -15.485  1.00  0.00           H  
ATOM   1021 1HG2 VAL A  63      -5.857  11.418 -14.716  1.00  0.00           H  
ATOM   1022 2HG2 VAL A  63      -4.521  12.462 -14.266  1.00  0.00           H  
ATOM   1023 3HG2 VAL A  63      -5.374  11.560 -13.010  1.00  0.00           H  
ATOM   1024  N   ASN A  64      -6.922  13.263 -10.807  1.00  0.00           N  
ATOM   1025  CA  ASN A  64      -6.998  12.657  -9.484  1.00  0.00           C  
ATOM   1026  C   ASN A  64      -6.987  11.149  -9.619  1.00  0.00           C  
ATOM   1027  O   ASN A  64      -7.442  10.617 -10.634  1.00  0.00           O  
ATOM   1028  CB  ASN A  64      -8.267  13.062  -8.781  1.00  0.00           C  
ATOM   1029  CG  ASN A  64      -8.391  14.506  -8.509  1.00  0.00           C  
ATOM   1030  OD1 ASN A  64      -7.479  15.200  -8.031  1.00  0.00           O  
ATOM   1031  ND2 ASN A  64      -9.561  14.987  -8.827  1.00  0.00           N  
ATOM   1032  H   ASN A  64      -7.776  13.521 -11.303  1.00  0.00           H  
ATOM   1033  HA  ASN A  64      -6.128  12.954  -8.898  1.00  0.00           H  
ATOM   1034 1HB  ASN A  64      -9.099  12.764  -9.398  1.00  0.00           H  
ATOM   1035 2HB  ASN A  64      -8.351  12.517  -7.843  1.00  0.00           H  
ATOM   1036 1HD2 ASN A  64      -9.770  15.954  -8.692  1.00  0.00           H  
ATOM   1037 2HD2 ASN A  64     -10.268  14.343  -9.222  1.00  0.00           H  
ATOM   1038  N   LEU A  65      -6.533  10.452  -8.581  1.00  0.00           N  
ATOM   1039  CA  LEU A  65      -6.560   8.999  -8.640  1.00  0.00           C  
ATOM   1040  C   LEU A  65      -7.233   8.355  -7.440  1.00  0.00           C  
ATOM   1041  O   LEU A  65      -6.824   8.548  -6.292  1.00  0.00           O  
ATOM   1042  CB  LEU A  65      -5.132   8.464  -8.760  1.00  0.00           C  
ATOM   1043  CG  LEU A  65      -4.973   6.947  -8.810  1.00  0.00           C  
ATOM   1044  CD1 LEU A  65      -5.642   6.423 -10.027  1.00  0.00           C  
ATOM   1045  CD2 LEU A  65      -3.518   6.595  -8.878  1.00  0.00           C  
ATOM   1046  H   LEU A  65      -6.167  10.923  -7.767  1.00  0.00           H  
ATOM   1047  HA  LEU A  65      -7.112   8.698  -9.528  1.00  0.00           H  
ATOM   1048 1HB  LEU A  65      -4.710   8.858  -9.661  1.00  0.00           H  
ATOM   1049 2HB  LEU A  65      -4.549   8.832  -7.917  1.00  0.00           H  
ATOM   1050  HG  LEU A  65      -5.436   6.502  -7.940  1.00  0.00           H  
ATOM   1051 1HD1 LEU A  65      -5.530   5.369 -10.059  1.00  0.00           H  
ATOM   1052 2HD1 LEU A  65      -6.690   6.670  -9.993  1.00  0.00           H  
ATOM   1053 3HD1 LEU A  65      -5.184   6.866 -10.908  1.00  0.00           H  
ATOM   1054 1HD2 LEU A  65      -3.401   5.515  -8.935  1.00  0.00           H  
ATOM   1055 2HD2 LEU A  65      -3.109   7.053  -9.775  1.00  0.00           H  
ATOM   1056 3HD2 LEU A  65      -3.003   6.973  -7.996  1.00  0.00           H  
ATOM   1057  N   LYS A  66      -8.262   7.575  -7.731  1.00  0.00           N  
ATOM   1058  CA  LYS A  66      -8.982   6.810  -6.729  1.00  0.00           C  
ATOM   1059  C   LYS A  66      -8.513   5.381  -6.880  1.00  0.00           C  
ATOM   1060  O   LYS A  66      -8.252   4.943  -8.004  1.00  0.00           O  
ATOM   1061  CB  LYS A  66     -10.498   6.961  -6.898  1.00  0.00           C  
ATOM   1062  CG  LYS A  66     -11.029   8.391  -6.561  1.00  0.00           C  
ATOM   1063  CD  LYS A  66     -12.529   8.498  -6.816  1.00  0.00           C  
ATOM   1064  CE  LYS A  66     -13.182   9.794  -6.255  1.00  0.00           C  
ATOM   1065  NZ  LYS A  66     -12.696  11.057  -6.917  1.00  0.00           N  
ATOM   1066  H   LYS A  66      -8.542   7.495  -8.710  1.00  0.00           H  
ATOM   1067  HA  LYS A  66      -8.703   7.156  -5.734  1.00  0.00           H  
ATOM   1068 1HB  LYS A  66     -10.772   6.739  -7.933  1.00  0.00           H  
ATOM   1069 2HB  LYS A  66     -11.012   6.242  -6.260  1.00  0.00           H  
ATOM   1070 1HG  LYS A  66     -10.820   8.621  -5.516  1.00  0.00           H  
ATOM   1071 2HG  LYS A  66     -10.517   9.125  -7.188  1.00  0.00           H  
ATOM   1072 1HD  LYS A  66     -12.644   8.515  -7.870  1.00  0.00           H  
ATOM   1073 2HD  LYS A  66     -13.049   7.626  -6.422  1.00  0.00           H  
ATOM   1074 1HE  LYS A  66     -14.262   9.722  -6.397  1.00  0.00           H  
ATOM   1075 2HE  LYS A  66     -12.972   9.856  -5.189  1.00  0.00           H  
ATOM   1076 1HZ  LYS A  66     -13.166  11.851  -6.511  1.00  0.00           H  
ATOM   1077 2HZ  LYS A  66     -11.707  11.152  -6.787  1.00  0.00           H  
ATOM   1078 3HZ  LYS A  66     -12.894  11.057  -7.936  1.00  0.00           H  
ATOM   1079  N   GLN A  67      -8.368   4.660  -5.771  1.00  0.00           N  
ATOM   1080  CA  GLN A  67      -7.854   3.302  -5.881  1.00  0.00           C  
ATOM   1081  C   GLN A  67      -8.682   2.301  -5.094  1.00  0.00           C  
ATOM   1082  O   GLN A  67      -9.160   2.596  -3.996  1.00  0.00           O  
ATOM   1083  CB  GLN A  67      -6.399   3.274  -5.370  1.00  0.00           C  
ATOM   1084  CG  GLN A  67      -5.478   4.240  -6.122  1.00  0.00           C  
ATOM   1085  CD  GLN A  67      -4.030   4.195  -5.722  1.00  0.00           C  
ATOM   1086  OE1 GLN A  67      -3.628   4.489  -4.577  1.00  0.00           O  
ATOM   1087  NE2 GLN A  67      -3.208   3.816  -6.685  1.00  0.00           N  
ATOM   1088  H   GLN A  67      -8.598   5.050  -4.868  1.00  0.00           H  
ATOM   1089  HA  GLN A  67      -7.873   2.999  -6.926  1.00  0.00           H  
ATOM   1090 1HB  GLN A  67      -6.377   3.526  -4.312  1.00  0.00           H  
ATOM   1091 2HB  GLN A  67      -5.999   2.265  -5.479  1.00  0.00           H  
ATOM   1092 1HG  GLN A  67      -5.539   4.047  -7.176  1.00  0.00           H  
ATOM   1093 2HG  GLN A  67      -5.822   5.253  -5.918  1.00  0.00           H  
ATOM   1094 1HE2 GLN A  67      -2.225   3.750  -6.524  1.00  0.00           H  
ATOM   1095 2HE2 GLN A  67      -3.583   3.585  -7.584  1.00  0.00           H  
ATOM   1096  N   THR A  68      -8.777   1.099  -5.642  1.00  0.00           N  
ATOM   1097  CA  THR A  68      -9.449  -0.028  -5.011  1.00  0.00           C  
ATOM   1098  C   THR A  68      -8.855  -1.345  -5.512  1.00  0.00           C  
ATOM   1099  O   THR A  68      -8.118  -1.352  -6.497  1.00  0.00           O  
ATOM   1100  CB  THR A  68     -10.966   0.027  -5.288  1.00  0.00           C  
ATOM   1101  OG1 THR A  68     -11.629  -0.948  -4.484  1.00  0.00           O  
ATOM   1102  CG2 THR A  68     -11.260  -0.232  -6.741  1.00  0.00           C  
ATOM   1103  H   THR A  68      -8.399   0.981  -6.583  1.00  0.00           H  
ATOM   1104  HA  THR A  68      -9.291   0.026  -3.934  1.00  0.00           H  
ATOM   1105  HB  THR A  68     -11.340   1.017  -5.021  1.00  0.00           H  
ATOM   1106  HG1 THR A  68     -11.430  -1.836  -4.822  1.00  0.00           H  
ATOM   1107 1HG2 THR A  68     -12.332  -0.184  -6.918  1.00  0.00           H  
ATOM   1108 2HG2 THR A  68     -10.755   0.522  -7.351  1.00  0.00           H  
ATOM   1109 3HG2 THR A  68     -10.895  -1.217  -7.000  1.00  0.00           H  
ATOM   1110  N   SER A  69      -9.125  -2.441  -4.815  1.00  0.00           N  
ATOM   1111  CA  SER A  69      -8.698  -3.747  -5.315  1.00  0.00           C  
ATOM   1112  C   SER A  69      -9.923  -4.560  -5.701  1.00  0.00           C  
ATOM   1113  O   SER A  69     -10.984  -4.381  -5.115  1.00  0.00           O  
ATOM   1114  CB  SER A  69      -7.865  -4.478  -4.270  1.00  0.00           C  
ATOM   1115  OG  SER A  69      -8.616  -4.755  -3.117  1.00  0.00           O  
ATOM   1116  H   SER A  69      -9.672  -2.367  -3.968  1.00  0.00           H  
ATOM   1117  HA  SER A  69      -8.090  -3.613  -6.208  1.00  0.00           H  
ATOM   1118 1HB  SER A  69      -7.489  -5.409  -4.699  1.00  0.00           H  
ATOM   1119 2HB  SER A  69      -7.000  -3.871  -4.008  1.00  0.00           H  
ATOM   1120  HG  SER A  69      -8.057  -5.322  -2.570  1.00  0.00           H  
ATOM   1121  N   GLY A  70      -9.758  -5.497  -6.626  1.00  0.00           N  
ATOM   1122  CA  GLY A  70     -10.810  -6.407  -7.068  1.00  0.00           C  
ATOM   1123  C   GLY A  70     -11.678  -6.945  -5.922  1.00  0.00           C  
ATOM   1124  O   GLY A  70     -12.876  -6.676  -5.872  1.00  0.00           O  
ATOM   1125  H   GLY A  70      -8.859  -5.565  -7.092  1.00  0.00           H  
ATOM   1126 1HA  GLY A  70     -11.447  -5.860  -7.761  1.00  0.00           H  
ATOM   1127 2HA  GLY A  70     -10.378  -7.225  -7.645  1.00  0.00           H  
ATOM   1128  N   PRO A  71     -11.108  -7.688  -4.960  1.00  0.00           N  
ATOM   1129  CA  PRO A  71     -11.786  -8.262  -3.803  1.00  0.00           C  
ATOM   1130  C   PRO A  71     -12.515  -7.241  -2.912  1.00  0.00           C  
ATOM   1131  O   PRO A  71     -13.378  -7.618  -2.123  1.00  0.00           O  
ATOM   1132  CB  PRO A  71     -10.631  -8.918  -3.037  1.00  0.00           C  
ATOM   1133  CG  PRO A  71      -9.587  -9.205  -4.092  1.00  0.00           C  
ATOM   1134  CD  PRO A  71      -9.675  -8.046  -5.046  1.00  0.00           C  
ATOM   1135  HA  PRO A  71     -12.491  -9.030  -4.154  1.00  0.00           H  
ATOM   1136 1HB  PRO A  71     -10.269  -8.230  -2.258  1.00  0.00           H  
ATOM   1137 2HB  PRO A  71     -10.991  -9.824  -2.526  1.00  0.00           H  
ATOM   1138 1HG  PRO A  71      -8.588  -9.283  -3.637  1.00  0.00           H  
ATOM   1139 2HG  PRO A  71      -9.792 -10.168  -4.579  1.00  0.00           H  
ATOM   1140 1HD  PRO A  71      -9.047  -7.236  -4.677  1.00  0.00           H  
ATOM   1141 2HD  PRO A  71      -9.381  -8.376  -6.048  1.00  0.00           H  
ATOM   1142  N   ALA A  72     -12.158  -5.956  -2.979  1.00  0.00           N  
ATOM   1143  CA  ALA A  72     -12.825  -4.965  -2.143  1.00  0.00           C  
ATOM   1144  C   ALA A  72     -14.147  -4.514  -2.755  1.00  0.00           C  
ATOM   1145  O   ALA A  72     -14.941  -3.833  -2.104  1.00  0.00           O  
ATOM   1146  CB  ALA A  72     -11.933  -3.757  -1.944  1.00  0.00           C  
ATOM   1147  H   ALA A  72     -11.469  -5.618  -3.646  1.00  0.00           H  
ATOM   1148  HA  ALA A  72     -13.034  -5.421  -1.176  1.00  0.00           H  
ATOM   1149 1HB  ALA A  72     -12.432  -3.035  -1.303  1.00  0.00           H  
ATOM   1150 2HB  ALA A  72     -10.996  -4.069  -1.486  1.00  0.00           H  
ATOM   1151 3HB  ALA A  72     -11.732  -3.305  -2.911  1.00  0.00           H  
ATOM   1152  N   ILE A  73     -14.371  -4.870  -4.017  1.00  0.00           N  
ATOM   1153  CA  ILE A  73     -15.552  -4.455  -4.756  1.00  0.00           C  
ATOM   1154  C   ILE A  73     -16.360  -5.629  -5.277  1.00  0.00           C  
ATOM   1155  O   ILE A  73     -17.014  -5.508  -6.306  1.00  0.00           O  
ATOM   1156  CB  ILE A  73     -15.186  -3.486  -5.899  1.00  0.00           C  
ATOM   1157  CG1 ILE A  73     -14.171  -4.085  -6.839  1.00  0.00           C  
ATOM   1158  CG2 ILE A  73     -14.658  -2.206  -5.333  1.00  0.00           C  
ATOM   1159  CD1 ILE A  73     -13.962  -3.268  -8.088  1.00  0.00           C  
ATOM   1160  H   ILE A  73     -13.694  -5.458  -4.507  1.00  0.00           H  
ATOM   1161  HA  ILE A  73     -16.195  -3.904  -4.073  1.00  0.00           H  
ATOM   1162  HB  ILE A  73     -16.079  -3.275  -6.482  1.00  0.00           H  
ATOM   1163 1HG1 ILE A  73     -13.222  -4.151  -6.315  1.00  0.00           H  
ATOM   1164 2HG1 ILE A  73     -14.482  -5.091  -7.120  1.00  0.00           H  
ATOM   1165 1HG2 ILE A  73     -14.423  -1.531  -6.146  1.00  0.00           H  
ATOM   1166 2HG2 ILE A  73     -15.408  -1.757  -4.683  1.00  0.00           H  
ATOM   1167 3HG2 ILE A  73     -13.757  -2.406  -4.761  1.00  0.00           H  
ATOM   1168 1HD1 ILE A  73     -13.211  -3.737  -8.690  1.00  0.00           H  
ATOM   1169 2HD1 ILE A  73     -14.894  -3.209  -8.644  1.00  0.00           H  
ATOM   1170 3HD1 ILE A  73     -13.630  -2.269  -7.820  1.00  0.00           H  
ATOM   1171  N   GLU A  74     -16.363  -6.745  -4.537  1.00  0.00           N  
ATOM   1172  CA  GLU A  74     -17.117  -7.932  -4.957  1.00  0.00           C  
ATOM   1173  C   GLU A  74     -18.605  -7.647  -5.131  1.00  0.00           C  
ATOM   1174  O   GLU A  74     -19.276  -8.263  -5.961  1.00  0.00           O  
ATOM   1175  CB  GLU A  74     -16.975  -9.089  -3.959  1.00  0.00           C  
ATOM   1176  CG  GLU A  74     -15.622  -9.774  -3.926  1.00  0.00           C  
ATOM   1177  CD  GLU A  74     -15.566 -10.927  -2.931  1.00  0.00           C  
ATOM   1178  OE1 GLU A  74     -16.511 -11.104  -2.194  1.00  0.00           O  
ATOM   1179  OE2 GLU A  74     -14.587 -11.638  -2.930  1.00  0.00           O  
ATOM   1180  H   GLU A  74     -15.808  -6.769  -3.689  1.00  0.00           H  
ATOM   1181  HA  GLU A  74     -16.719  -8.248  -5.911  1.00  0.00           H  
ATOM   1182 1HB  GLU A  74     -17.176  -8.719  -2.954  1.00  0.00           H  
ATOM   1183 2HB  GLU A  74     -17.725  -9.847  -4.178  1.00  0.00           H  
ATOM   1184 1HG  GLU A  74     -15.386 -10.151  -4.913  1.00  0.00           H  
ATOM   1185 2HG  GLU A  74     -14.877  -9.037  -3.665  1.00  0.00           H  
ATOM   1186  N   LYS A  75     -19.140  -6.760  -4.312  1.00  0.00           N  
ATOM   1187  CA  LYS A  75     -20.532  -6.401  -4.437  1.00  0.00           C  
ATOM   1188  C   LYS A  75     -20.620  -5.309  -5.491  1.00  0.00           C  
ATOM   1189  O   LYS A  75     -19.997  -4.247  -5.358  1.00  0.00           O  
ATOM   1190  CB  LYS A  75     -21.089  -5.937  -3.093  1.00  0.00           C  
ATOM   1191  CG  LYS A  75     -22.573  -5.602  -3.076  1.00  0.00           C  
ATOM   1192  CD  LYS A  75     -23.058  -5.355  -1.653  1.00  0.00           C  
ATOM   1193  CE  LYS A  75     -22.443  -4.072  -1.098  1.00  0.00           C  
ATOM   1194  NZ  LYS A  75     -22.978  -3.717   0.238  1.00  0.00           N  
ATOM   1195  H   LYS A  75     -18.556  -6.305  -3.627  1.00  0.00           H  
ATOM   1196  HA  LYS A  75     -21.101  -7.264  -4.784  1.00  0.00           H  
ATOM   1197 1HB  LYS A  75     -20.919  -6.716  -2.348  1.00  0.00           H  
ATOM   1198 2HB  LYS A  75     -20.544  -5.049  -2.760  1.00  0.00           H  
ATOM   1199 1HG  LYS A  75     -22.738  -4.701  -3.646  1.00  0.00           H  
ATOM   1200 2HG  LYS A  75     -23.144  -6.414  -3.525  1.00  0.00           H  
ATOM   1201 1HD  LYS A  75     -24.145  -5.263  -1.645  1.00  0.00           H  
ATOM   1202 2HD  LYS A  75     -22.774  -6.191  -1.013  1.00  0.00           H  
ATOM   1203 1HE  LYS A  75     -21.367  -4.208  -1.016  1.00  0.00           H  
ATOM   1204 2HE  LYS A  75     -22.641  -3.249  -1.790  1.00  0.00           H  
ATOM   1205 1HZ  LYS A  75     -22.526  -2.861   0.559  1.00  0.00           H  
ATOM   1206 2HZ  LYS A  75     -23.971  -3.572   0.179  1.00  0.00           H  
ATOM   1207 3HZ  LYS A  75     -22.781  -4.461   0.886  1.00  0.00           H  
ATOM   1208  N   ALA A  76     -21.448  -5.530  -6.509  1.00  0.00           N  
ATOM   1209  CA  ALA A  76     -21.578  -4.546  -7.574  1.00  0.00           C  
ATOM   1210  C   ALA A  76     -22.010  -3.207  -7.000  1.00  0.00           C  
ATOM   1211  O   ALA A  76     -21.569  -2.168  -7.468  1.00  0.00           O  
ATOM   1212  CB  ALA A  76     -22.565  -5.015  -8.624  1.00  0.00           C  
ATOM   1213  H   ALA A  76     -21.941  -6.411  -6.567  1.00  0.00           H  
ATOM   1214  HA  ALA A  76     -20.602  -4.413  -8.042  1.00  0.00           H  
ATOM   1215 1HB  ALA A  76     -22.628  -4.275  -9.408  1.00  0.00           H  
ATOM   1216 2HB  ALA A  76     -22.227  -5.965  -9.047  1.00  0.00           H  
ATOM   1217 3HB  ALA A  76     -23.546  -5.146  -8.174  1.00  0.00           H  
ATOM   1218  N   GLY A  77     -22.840  -3.221  -5.960  1.00  0.00           N  
ATOM   1219  CA  GLY A  77     -23.307  -1.979  -5.354  1.00  0.00           C  
ATOM   1220  C   GLY A  77     -22.162  -1.080  -4.865  1.00  0.00           C  
ATOM   1221  O   GLY A  77     -22.283   0.150  -4.907  1.00  0.00           O  
ATOM   1222  H   GLY A  77     -23.160  -4.107  -5.603  1.00  0.00           H  
ATOM   1223 1HA  GLY A  77     -23.912  -1.435  -6.078  1.00  0.00           H  
ATOM   1224 2HA  GLY A  77     -23.960  -2.218  -4.514  1.00  0.00           H  
ATOM   1225  N   ASP A  78     -21.053  -1.670  -4.387  1.00  0.00           N  
ATOM   1226  CA  ASP A  78     -19.949  -0.840  -3.921  1.00  0.00           C  
ATOM   1227  C   ASP A  78     -19.227  -0.282  -5.124  1.00  0.00           C  
ATOM   1228  O   ASP A  78     -18.827   0.884  -5.133  1.00  0.00           O  
ATOM   1229  CB  ASP A  78     -19.021  -1.599  -2.978  1.00  0.00           C  
ATOM   1230  CG  ASP A  78     -19.690  -1.859  -1.587  1.00  0.00           C  
ATOM   1231  OD1 ASP A  78     -20.707  -1.252  -1.308  1.00  0.00           O  
ATOM   1232  OD2 ASP A  78     -19.201  -2.673  -0.844  1.00  0.00           O  
ATOM   1233  H   ASP A  78     -20.947  -2.681  -4.420  1.00  0.00           H  
ATOM   1234  HA  ASP A  78     -20.357  -0.001  -3.360  1.00  0.00           H  
ATOM   1235 1HB  ASP A  78     -18.754  -2.562  -3.429  1.00  0.00           H  
ATOM   1236 2HB  ASP A  78     -18.096  -1.037  -2.832  1.00  0.00           H  
ATOM   1237  N   LEU A  79     -19.092  -1.100  -6.163  1.00  0.00           N  
ATOM   1238  CA  LEU A  79     -18.472  -0.604  -7.378  1.00  0.00           C  
ATOM   1239  C   LEU A  79     -19.237   0.564  -7.956  1.00  0.00           C  
ATOM   1240  O   LEU A  79     -18.651   1.564  -8.374  1.00  0.00           O  
ATOM   1241  CB  LEU A  79     -18.360  -1.635  -8.460  1.00  0.00           C  
ATOM   1242  CG  LEU A  79     -17.887  -1.001  -9.697  1.00  0.00           C  
ATOM   1243  CD1 LEU A  79     -16.494  -0.368  -9.482  1.00  0.00           C  
ATOM   1244  CD2 LEU A  79     -17.901  -1.970 -10.742  1.00  0.00           C  
ATOM   1245  H   LEU A  79     -19.446  -2.059  -6.100  1.00  0.00           H  
ATOM   1246  HA  LEU A  79     -17.471  -0.266  -7.131  1.00  0.00           H  
ATOM   1247 1HB  LEU A  79     -17.656  -2.406  -8.158  1.00  0.00           H  
ATOM   1248 2HB  LEU A  79     -19.331  -2.087  -8.647  1.00  0.00           H  
ATOM   1249  HG  LEU A  79     -18.583  -0.213  -9.956  1.00  0.00           H  
ATOM   1250 1HD1 LEU A  79     -16.172   0.126 -10.387  1.00  0.00           H  
ATOM   1251 2HD1 LEU A  79     -16.550   0.365  -8.682  1.00  0.00           H  
ATOM   1252 3HD1 LEU A  79     -15.781  -1.133  -9.215  1.00  0.00           H  
ATOM   1253 1HD2 LEU A  79     -17.640  -1.482 -11.641  1.00  0.00           H  
ATOM   1254 2HD2 LEU A  79     -17.206  -2.755 -10.527  1.00  0.00           H  
ATOM   1255 3HD2 LEU A  79     -18.886  -2.370 -10.819  1.00  0.00           H  
ATOM   1256  N   VAL A  80     -20.551   0.409  -8.031  1.00  0.00           N  
ATOM   1257  CA  VAL A  80     -21.396   1.440  -8.587  1.00  0.00           C  
ATOM   1258  C   VAL A  80     -21.222   2.707  -7.769  1.00  0.00           C  
ATOM   1259  O   VAL A  80     -21.062   3.789  -8.333  1.00  0.00           O  
ATOM   1260  CB  VAL A  80     -22.854   0.955  -8.609  1.00  0.00           C  
ATOM   1261  CG1 VAL A  80     -23.793   2.067  -8.969  1.00  0.00           C  
ATOM   1262  CG2 VAL A  80     -22.960  -0.195  -9.620  1.00  0.00           C  
ATOM   1263  H   VAL A  80     -20.968  -0.455  -7.687  1.00  0.00           H  
ATOM   1264  HA  VAL A  80     -21.079   1.634  -9.609  1.00  0.00           H  
ATOM   1265  HB  VAL A  80     -23.126   0.598  -7.615  1.00  0.00           H  
ATOM   1266 1HG1 VAL A  80     -24.813   1.692  -8.969  1.00  0.00           H  
ATOM   1267 2HG1 VAL A  80     -23.696   2.853  -8.233  1.00  0.00           H  
ATOM   1268 3HG1 VAL A  80     -23.555   2.457  -9.942  1.00  0.00           H  
ATOM   1269 1HG2 VAL A  80     -23.963  -0.576  -9.647  1.00  0.00           H  
ATOM   1270 2HG2 VAL A  80     -22.687   0.152 -10.582  1.00  0.00           H  
ATOM   1271 3HG2 VAL A  80     -22.291  -0.985  -9.346  1.00  0.00           H  
ATOM   1272  N   ALA A  81     -21.201   2.585  -6.435  1.00  0.00           N  
ATOM   1273  CA  ALA A  81     -20.970   3.756  -5.604  1.00  0.00           C  
ATOM   1274  C   ALA A  81     -19.620   4.408  -5.926  1.00  0.00           C  
ATOM   1275  O   ALA A  81     -19.525   5.629  -6.012  1.00  0.00           O  
ATOM   1276  CB  ALA A  81     -21.009   3.371  -4.137  1.00  0.00           C  
ATOM   1277  H   ALA A  81     -21.366   1.680  -5.989  1.00  0.00           H  
ATOM   1278  HA  ALA A  81     -21.757   4.478  -5.810  1.00  0.00           H  
ATOM   1279 1HB  ALA A  81     -20.858   4.258  -3.524  1.00  0.00           H  
ATOM   1280 2HB  ALA A  81     -21.976   2.923  -3.905  1.00  0.00           H  
ATOM   1281 3HB  ALA A  81     -20.223   2.650  -3.931  1.00  0.00           H  
ATOM   1282  N   ILE A  82     -18.578   3.610  -6.187  1.00  0.00           N  
ATOM   1283  CA  ILE A  82     -17.291   4.211  -6.535  1.00  0.00           C  
ATOM   1284  C   ILE A  82     -17.379   4.962  -7.851  1.00  0.00           C  
ATOM   1285  O   ILE A  82     -16.980   6.123  -7.950  1.00  0.00           O  
ATOM   1286  CB  ILE A  82     -16.175   3.160  -6.692  1.00  0.00           C  
ATOM   1287  CG1 ILE A  82     -15.831   2.518  -5.365  1.00  0.00           C  
ATOM   1288  CG2 ILE A  82     -14.947   3.787  -7.338  1.00  0.00           C  
ATOM   1289  CD1 ILE A  82     -14.953   1.301  -5.527  1.00  0.00           C  
ATOM   1290  H   ILE A  82     -18.672   2.597  -6.100  1.00  0.00           H  
ATOM   1291  HA  ILE A  82     -17.013   4.913  -5.752  1.00  0.00           H  
ATOM   1292  HB  ILE A  82     -16.531   2.370  -7.336  1.00  0.00           H  
ATOM   1293 1HG1 ILE A  82     -15.319   3.242  -4.738  1.00  0.00           H  
ATOM   1294 2HG1 ILE A  82     -16.750   2.219  -4.867  1.00  0.00           H  
ATOM   1295 1HG2 ILE A  82     -14.193   3.020  -7.463  1.00  0.00           H  
ATOM   1296 2HG2 ILE A  82     -15.209   4.200  -8.310  1.00  0.00           H  
ATOM   1297 3HG2 ILE A  82     -14.559   4.581  -6.701  1.00  0.00           H  
ATOM   1298 1HD1 ILE A  82     -14.738   0.868  -4.549  1.00  0.00           H  
ATOM   1299 2HD1 ILE A  82     -15.476   0.575  -6.139  1.00  0.00           H  
ATOM   1300 3HD1 ILE A  82     -14.021   1.582  -6.011  1.00  0.00           H  
ATOM   1301  N   LEU A  83     -17.961   4.325  -8.853  1.00  0.00           N  
ATOM   1302  CA  LEU A  83     -18.059   4.924 -10.170  1.00  0.00           C  
ATOM   1303  C   LEU A  83     -18.885   6.205 -10.142  1.00  0.00           C  
ATOM   1304  O   LEU A  83     -18.539   7.193 -10.793  1.00  0.00           O  
ATOM   1305  CB  LEU A  83     -18.674   3.919 -11.119  1.00  0.00           C  
ATOM   1306  CG  LEU A  83     -17.803   2.689 -11.461  1.00  0.00           C  
ATOM   1307  CD1 LEU A  83     -18.622   1.690 -12.218  1.00  0.00           C  
ATOM   1308  CD2 LEU A  83     -16.633   3.114 -12.287  1.00  0.00           C  
ATOM   1309  H   LEU A  83     -18.313   3.380  -8.698  1.00  0.00           H  
ATOM   1310  HA  LEU A  83     -17.058   5.153 -10.512  1.00  0.00           H  
ATOM   1311 1HB  LEU A  83     -19.581   3.550 -10.646  1.00  0.00           H  
ATOM   1312 2HB  LEU A  83     -18.936   4.423 -12.038  1.00  0.00           H  
ATOM   1313  HG  LEU A  83     -17.455   2.228 -10.543  1.00  0.00           H  
ATOM   1314 1HD1 LEU A  83     -18.018   0.829 -12.451  1.00  0.00           H  
ATOM   1315 2HD1 LEU A  83     -19.466   1.382 -11.605  1.00  0.00           H  
ATOM   1316 3HD1 LEU A  83     -18.978   2.137 -13.128  1.00  0.00           H  
ATOM   1317 1HD2 LEU A  83     -16.017   2.247 -12.526  1.00  0.00           H  
ATOM   1318 2HD2 LEU A  83     -16.987   3.577 -13.205  1.00  0.00           H  
ATOM   1319 3HD2 LEU A  83     -16.055   3.822 -11.723  1.00  0.00           H  
ATOM   1320  N   ASN A  84     -19.939   6.223  -9.329  1.00  0.00           N  
ATOM   1321  CA  ASN A  84     -20.822   7.377  -9.212  1.00  0.00           C  
ATOM   1322  C   ASN A  84     -20.109   8.616  -8.664  1.00  0.00           C  
ATOM   1323  O   ASN A  84     -20.572   9.739  -8.878  1.00  0.00           O  
ATOM   1324  CB  ASN A  84     -22.013   7.054  -8.335  1.00  0.00           C  
ATOM   1325  CG  ASN A  84     -23.030   6.130  -8.984  1.00  0.00           C  
ATOM   1326  OD1 ASN A  84     -23.068   5.928 -10.206  1.00  0.00           O  
ATOM   1327  ND2 ASN A  84     -23.873   5.575  -8.156  1.00  0.00           N  
ATOM   1328  H   ASN A  84     -20.175   5.381  -8.804  1.00  0.00           H  
ATOM   1329  HA  ASN A  84     -21.185   7.629 -10.207  1.00  0.00           H  
ATOM   1330 1HB  ASN A  84     -21.653   6.583  -7.419  1.00  0.00           H  
ATOM   1331 2HB  ASN A  84     -22.510   7.980  -8.047  1.00  0.00           H  
ATOM   1332 1HD2 ASN A  84     -24.576   4.955  -8.496  1.00  0.00           H  
ATOM   1333 2HD2 ASN A  84     -23.808   5.770  -7.178  1.00  0.00           H  
ATOM   1334  N   ASP A  85     -19.001   8.421  -7.940  1.00  0.00           N  
ATOM   1335  CA  ASP A  85     -18.245   9.519  -7.356  1.00  0.00           C  
ATOM   1336  C   ASP A  85     -17.112   9.985  -8.262  1.00  0.00           C  
ATOM   1337  O   ASP A  85     -16.308  10.837  -7.868  1.00  0.00           O  
ATOM   1338  CB  ASP A  85     -17.695   9.146  -5.975  1.00  0.00           C  
ATOM   1339  CG  ASP A  85     -18.783   9.041  -4.877  1.00  0.00           C  
ATOM   1340  OD1 ASP A  85     -19.809   9.676  -5.009  1.00  0.00           O  
ATOM   1341  OD2 ASP A  85     -18.553   8.362  -3.904  1.00  0.00           O  
ATOM   1342  H   ASP A  85     -18.626   7.479  -7.818  1.00  0.00           H  
ATOM   1343  HA  ASP A  85     -18.925  10.358  -7.222  1.00  0.00           H  
ATOM   1344 1HB  ASP A  85     -17.190   8.176  -6.050  1.00  0.00           H  
ATOM   1345 2HB  ASP A  85     -16.955   9.879  -5.667  1.00  0.00           H  
ATOM   1346  N   LEU A  86     -17.019   9.424  -9.465  1.00  0.00           N  
ATOM   1347  CA  LEU A  86     -15.971   9.858 -10.367  1.00  0.00           C  
ATOM   1348  C   LEU A  86     -16.352  11.170 -11.036  1.00  0.00           C  
ATOM   1349  O   LEU A  86     -17.512  11.395 -11.376  1.00  0.00           O  
ATOM   1350  CB  LEU A  86     -15.683   8.791 -11.440  1.00  0.00           C  
ATOM   1351  CG  LEU A  86     -15.133   7.456 -10.930  1.00  0.00           C  
ATOM   1352  CD1 LEU A  86     -14.984   6.486 -12.072  1.00  0.00           C  
ATOM   1353  CD2 LEU A  86     -13.829   7.695 -10.292  1.00  0.00           C  
ATOM   1354  H   LEU A  86     -17.676   8.707  -9.772  1.00  0.00           H  
ATOM   1355  HA  LEU A  86     -15.063  10.019  -9.790  1.00  0.00           H  
ATOM   1356 1HB  LEU A  86     -16.612   8.581 -11.973  1.00  0.00           H  
ATOM   1357 2HB  LEU A  86     -14.966   9.204 -12.154  1.00  0.00           H  
ATOM   1358  HG  LEU A  86     -15.818   7.046 -10.196  1.00  0.00           H  
ATOM   1359 1HD1 LEU A  86     -14.587   5.553 -11.703  1.00  0.00           H  
ATOM   1360 2HD1 LEU A  86     -15.956   6.316 -12.542  1.00  0.00           H  
ATOM   1361 3HD1 LEU A  86     -14.297   6.906 -12.793  1.00  0.00           H  
ATOM   1362 1HD2 LEU A  86     -13.429   6.765  -9.894  1.00  0.00           H  
ATOM   1363 2HD2 LEU A  86     -13.133   8.116 -11.019  1.00  0.00           H  
ATOM   1364 3HD2 LEU A  86     -13.997   8.402  -9.500  1.00  0.00           H  
ATOM   1365  N   GLU A  87     -15.351  12.010 -11.244  1.00  0.00           N  
ATOM   1366  CA  GLU A  87     -15.453  13.275 -11.974  1.00  0.00           C  
ATOM   1367  C   GLU A  87     -14.694  13.153 -13.312  1.00  0.00           C  
ATOM   1368  O   GLU A  87     -13.895  12.230 -13.462  1.00  0.00           O  
ATOM   1369  CB  GLU A  87     -14.901  14.425 -11.114  1.00  0.00           C  
ATOM   1370  CG  GLU A  87     -15.687  14.680  -9.834  1.00  0.00           C  
ATOM   1371  CD  GLU A  87     -15.218  15.911  -9.074  1.00  0.00           C  
ATOM   1372  OE1 GLU A  87     -14.335  16.588  -9.551  1.00  0.00           O  
ATOM   1373  OE2 GLU A  87     -15.748  16.168  -8.018  1.00  0.00           O  
ATOM   1374  H   GLU A  87     -14.449  11.743 -10.839  1.00  0.00           H  
ATOM   1375  HA  GLU A  87     -16.505  13.463 -12.158  1.00  0.00           H  
ATOM   1376 1HB  GLU A  87     -13.878  14.174 -10.813  1.00  0.00           H  
ATOM   1377 2HB  GLU A  87     -14.847  15.344 -11.656  1.00  0.00           H  
ATOM   1378 1HG  GLU A  87     -16.740  14.797 -10.088  1.00  0.00           H  
ATOM   1379 2HG  GLU A  87     -15.595  13.801  -9.190  1.00  0.00           H  
ATOM   1380  N   PRO A  88     -14.904  14.051 -14.309  1.00  0.00           N  
ATOM   1381  CA  PRO A  88     -14.186  14.082 -15.586  1.00  0.00           C  
ATOM   1382  C   PRO A  88     -12.670  14.176 -15.410  1.00  0.00           C  
ATOM   1383  O   PRO A  88     -11.904  13.828 -16.307  1.00  0.00           O  
ATOM   1384  CB  PRO A  88     -14.712  15.359 -16.250  1.00  0.00           C  
ATOM   1385  CG  PRO A  88     -16.082  15.579 -15.644  1.00  0.00           C  
ATOM   1386  CD  PRO A  88     -15.957  15.103 -14.202  1.00  0.00           C  
ATOM   1387  HA  PRO A  88     -14.457  13.206 -16.176  1.00  0.00           H  
ATOM   1388 1HB  PRO A  88     -14.019  16.192 -16.060  1.00  0.00           H  
ATOM   1389 2HB  PRO A  88     -14.750  15.217 -17.341  1.00  0.00           H  
ATOM   1390 1HG  PRO A  88     -16.345  16.646 -15.708  1.00  0.00           H  
ATOM   1391 2HG  PRO A  88     -16.838  15.043 -16.225  1.00  0.00           H  
ATOM   1392 1HD  PRO A  88     -15.632  15.943 -13.587  1.00  0.00           H  
ATOM   1393 2HD  PRO A  88     -16.918  14.698 -13.881  1.00  0.00           H  
ATOM   1394  N   GLY A  89     -12.242  14.676 -14.251  1.00  0.00           N  
ATOM   1395  CA  GLY A  89     -10.839  14.839 -13.922  1.00  0.00           C  
ATOM   1396  C   GLY A  89     -10.248  13.644 -13.168  1.00  0.00           C  
ATOM   1397  O   GLY A  89      -9.184  13.793 -12.565  1.00  0.00           O  
ATOM   1398  H   GLY A  89     -12.915  14.950 -13.552  1.00  0.00           H  
ATOM   1399 1HA  GLY A  89     -10.273  15.001 -14.840  1.00  0.00           H  
ATOM   1400 2HA  GLY A  89     -10.720  15.736 -13.318  1.00  0.00           H  
ATOM   1401  N   ASP A  90     -10.964  12.508 -13.126  1.00  0.00           N  
ATOM   1402  CA  ASP A  90     -10.488  11.326 -12.398  1.00  0.00           C  
ATOM   1403  C   ASP A  90     -10.024  10.099 -13.204  1.00  0.00           C  
ATOM   1404  O   ASP A  90     -10.518   9.799 -14.306  1.00  0.00           O  
ATOM   1405  CB  ASP A  90     -11.567  10.773 -11.476  1.00  0.00           C  
ATOM   1406  CG  ASP A  90     -12.005  11.664 -10.332  1.00  0.00           C  
ATOM   1407  OD1 ASP A  90     -11.356  12.624  -9.992  1.00  0.00           O  
ATOM   1408  OD2 ASP A  90     -13.017  11.326  -9.759  1.00  0.00           O  
ATOM   1409  H   ASP A  90     -11.868  12.458 -13.599  1.00  0.00           H  
ATOM   1410  HA  ASP A  90      -9.641  11.638 -11.787  1.00  0.00           H  
ATOM   1411 1HB  ASP A  90     -12.449  10.538 -12.078  1.00  0.00           H  
ATOM   1412 2HB  ASP A  90     -11.215   9.828 -11.053  1.00  0.00           H  
ATOM   1413  N   ILE A  91      -9.154   9.344 -12.537  1.00  0.00           N  
ATOM   1414  CA  ILE A  91      -8.741   8.000 -12.898  1.00  0.00           C  
ATOM   1415  C   ILE A  91      -9.125   7.028 -11.785  1.00  0.00           C  
ATOM   1416  O   ILE A  91      -8.959   7.343 -10.601  1.00  0.00           O  
ATOM   1417  CB  ILE A  91      -7.227   7.860 -13.134  1.00  0.00           C  
ATOM   1418  CG1 ILE A  91      -6.800   8.667 -14.248  1.00  0.00           C  
ATOM   1419  CG2 ILE A  91      -6.848   6.404 -13.385  1.00  0.00           C  
ATOM   1420  CD1 ILE A  91      -5.352   8.671 -14.358  1.00  0.00           C  
ATOM   1421  H   ILE A  91      -8.736   9.747 -11.700  1.00  0.00           H  
ATOM   1422  HA  ILE A  91      -9.259   7.724 -13.804  1.00  0.00           H  
ATOM   1423  HB  ILE A  91      -6.700   8.230 -12.256  1.00  0.00           H  
ATOM   1424 1HG1 ILE A  91      -7.205   8.283 -15.144  1.00  0.00           H  
ATOM   1425 2HG1 ILE A  91      -7.163   9.676 -14.110  1.00  0.00           H  
ATOM   1426 1HG2 ILE A  91      -5.773   6.332 -13.538  1.00  0.00           H  
ATOM   1427 2HG2 ILE A  91      -7.119   5.786 -12.539  1.00  0.00           H  
ATOM   1428 3HG2 ILE A  91      -7.371   6.055 -14.270  1.00  0.00           H  
ATOM   1429 1HD1 ILE A  91      -5.048   9.278 -15.177  1.00  0.00           H  
ATOM   1430 2HD1 ILE A  91      -4.965   9.062 -13.449  1.00  0.00           H  
ATOM   1431 3HD1 ILE A  91      -4.988   7.656 -14.505  1.00  0.00           H  
ATOM   1432  N   LEU A  92      -9.700   5.892 -12.162  1.00  0.00           N  
ATOM   1433  CA  LEU A  92     -10.014   4.848 -11.195  1.00  0.00           C  
ATOM   1434  C   LEU A  92      -9.102   3.651 -11.395  1.00  0.00           C  
ATOM   1435  O   LEU A  92      -9.146   3.010 -12.443  1.00  0.00           O  
ATOM   1436  CB  LEU A  92     -11.469   4.388 -11.309  1.00  0.00           C  
ATOM   1437  CG  LEU A  92     -11.850   3.204 -10.364  1.00  0.00           C  
ATOM   1438  CD1 LEU A  92     -11.676   3.643  -8.902  1.00  0.00           C  
ATOM   1439  CD2 LEU A  92     -13.301   2.759 -10.646  1.00  0.00           C  
ATOM   1440  H   LEU A  92      -9.844   5.736 -13.160  1.00  0.00           H  
ATOM   1441  HA  LEU A  92      -9.848   5.235 -10.189  1.00  0.00           H  
ATOM   1442 1HB  LEU A  92     -12.113   5.223 -11.080  1.00  0.00           H  
ATOM   1443 2HB  LEU A  92     -11.659   4.076 -12.339  1.00  0.00           H  
ATOM   1444  HG  LEU A  92     -11.174   2.369 -10.542  1.00  0.00           H  
ATOM   1445 1HD1 LEU A  92     -11.920   2.812  -8.240  1.00  0.00           H  
ATOM   1446 2HD1 LEU A  92     -10.640   3.939  -8.733  1.00  0.00           H  
ATOM   1447 3HD1 LEU A  92     -12.330   4.485  -8.691  1.00  0.00           H  
ATOM   1448 1HD2 LEU A  92     -13.563   1.926  -9.990  1.00  0.00           H  
ATOM   1449 2HD2 LEU A  92     -13.976   3.589 -10.460  1.00  0.00           H  
ATOM   1450 3HD2 LEU A  92     -13.390   2.442 -11.685  1.00  0.00           H  
ATOM   1451  N   PHE A  93      -8.292   3.343 -10.398  1.00  0.00           N  
ATOM   1452  CA  PHE A  93      -7.401   2.199 -10.480  1.00  0.00           C  
ATOM   1453  C   PHE A  93      -7.963   1.020  -9.723  1.00  0.00           C  
ATOM   1454  O   PHE A  93      -8.296   1.135  -8.539  1.00  0.00           O  
ATOM   1455  CB  PHE A  93      -6.014   2.528  -9.951  1.00  0.00           C  
ATOM   1456  CG  PHE A  93      -5.063   1.356  -9.907  1.00  0.00           C  
ATOM   1457  CD1 PHE A  93      -4.639   0.746 -11.062  1.00  0.00           C  
ATOM   1458  CD2 PHE A  93      -4.586   0.875  -8.704  1.00  0.00           C  
ATOM   1459  CE1 PHE A  93      -3.774  -0.309 -11.046  1.00  0.00           C  
ATOM   1460  CE2 PHE A  93      -3.716  -0.190  -8.678  1.00  0.00           C  
ATOM   1461  CZ  PHE A  93      -3.309  -0.786  -9.855  1.00  0.00           C  
ATOM   1462  H   PHE A  93      -8.293   3.917  -9.555  1.00  0.00           H  
ATOM   1463  HA  PHE A  93      -7.300   1.920 -11.523  1.00  0.00           H  
ATOM   1464 1HB  PHE A  93      -5.573   3.267 -10.597  1.00  0.00           H  
ATOM   1465 2HB  PHE A  93      -6.099   2.944  -8.969  1.00  0.00           H  
ATOM   1466  HD1 PHE A  93      -5.004   1.106 -11.992  1.00  0.00           H  
ATOM   1467  HD2 PHE A  93      -4.907   1.342  -7.773  1.00  0.00           H  
ATOM   1468  HE1 PHE A  93      -3.467  -0.760 -11.985  1.00  0.00           H  
ATOM   1469  HE2 PHE A  93      -3.347  -0.571  -7.722  1.00  0.00           H  
ATOM   1470  HZ  PHE A  93      -2.620  -1.633  -9.828  1.00  0.00           H  
ATOM   1471  N   ILE A  94      -8.078  -0.106 -10.409  1.00  0.00           N  
ATOM   1472  CA  ILE A  94      -8.563  -1.305  -9.758  1.00  0.00           C  
ATOM   1473  C   ILE A  94      -7.467  -2.351  -9.842  1.00  0.00           C  
ATOM   1474  O   ILE A  94      -7.070  -2.727 -10.944  1.00  0.00           O  
ATOM   1475  CB  ILE A  94      -9.834  -1.870 -10.419  1.00  0.00           C  
ATOM   1476  CG1 ILE A  94     -10.954  -0.831 -10.441  1.00  0.00           C  
ATOM   1477  CG2 ILE A  94     -10.312  -3.115  -9.608  1.00  0.00           C  
ATOM   1478  CD1 ILE A  94     -12.164  -1.294 -11.172  1.00  0.00           C  
ATOM   1479  H   ILE A  94      -7.785  -0.119 -11.388  1.00  0.00           H  
ATOM   1480  HA  ILE A  94      -8.775  -1.092  -8.722  1.00  0.00           H  
ATOM   1481  HB  ILE A  94      -9.613  -2.151 -11.445  1.00  0.00           H  
ATOM   1482 1HG1 ILE A  94     -11.235  -0.579  -9.442  1.00  0.00           H  
ATOM   1483 2HG1 ILE A  94     -10.586   0.067 -10.938  1.00  0.00           H  
ATOM   1484 1HG2 ILE A  94     -11.200  -3.534 -10.070  1.00  0.00           H  
ATOM   1485 2HG2 ILE A  94      -9.531  -3.869  -9.581  1.00  0.00           H  
ATOM   1486 3HG2 ILE A  94     -10.540  -2.824  -8.590  1.00  0.00           H  
ATOM   1487 1HD1 ILE A  94     -12.918  -0.506 -11.167  1.00  0.00           H  
ATOM   1488 2HD1 ILE A  94     -11.893  -1.538 -12.194  1.00  0.00           H  
ATOM   1489 3HD1 ILE A  94     -12.564  -2.180 -10.686  1.00  0.00           H  
ATOM   1490  N   ASP A  95      -6.952  -2.806  -8.706  1.00  0.00           N  
ATOM   1491  CA  ASP A  95      -5.894  -3.803  -8.796  1.00  0.00           C  
ATOM   1492  C   ASP A  95      -6.511  -5.186  -8.745  1.00  0.00           C  
ATOM   1493  O   ASP A  95      -7.683  -5.327  -8.399  1.00  0.00           O  
ATOM   1494  CB  ASP A  95      -4.849  -3.628  -7.686  1.00  0.00           C  
ATOM   1495  CG  ASP A  95      -3.424  -4.207  -8.063  1.00  0.00           C  
ATOM   1496  OD1 ASP A  95      -3.330  -5.037  -8.953  1.00  0.00           O  
ATOM   1497  OD2 ASP A  95      -2.466  -3.802  -7.446  1.00  0.00           O  
ATOM   1498  H   ASP A  95      -7.294  -2.440  -7.817  1.00  0.00           H  
ATOM   1499  HA  ASP A  95      -5.394  -3.687  -9.746  1.00  0.00           H  
ATOM   1500 1HB  ASP A  95      -4.755  -2.576  -7.440  1.00  0.00           H  
ATOM   1501 2HB  ASP A  95      -5.198  -4.139  -6.785  1.00  0.00           H  
ATOM   1502  N   GLU A  96      -5.728  -6.206  -9.067  1.00  0.00           N  
ATOM   1503  CA  GLU A  96      -6.207  -7.589  -9.025  1.00  0.00           C  
ATOM   1504  C   GLU A  96      -7.580  -7.718  -9.687  1.00  0.00           C  
ATOM   1505  O   GLU A  96      -8.519  -8.282  -9.108  1.00  0.00           O  
ATOM   1506  CB  GLU A  96      -6.261  -8.095  -7.588  1.00  0.00           C  
ATOM   1507  CG  GLU A  96      -4.914  -8.144  -6.876  1.00  0.00           C  
ATOM   1508  CD  GLU A  96      -5.001  -8.797  -5.518  1.00  0.00           C  
ATOM   1509  OE1 GLU A  96      -6.099  -9.077  -5.102  1.00  0.00           O  
ATOM   1510  OE2 GLU A  96      -3.987  -9.020  -4.905  1.00  0.00           O  
ATOM   1511  H   GLU A  96      -4.763  -5.994  -9.330  1.00  0.00           H  
ATOM   1512  HA  GLU A  96      -5.506  -8.209  -9.588  1.00  0.00           H  
ATOM   1513 1HB  GLU A  96      -6.929  -7.464  -7.000  1.00  0.00           H  
ATOM   1514 2HB  GLU A  96      -6.679  -9.093  -7.585  1.00  0.00           H  
ATOM   1515 1HG  GLU A  96      -4.210  -8.698  -7.495  1.00  0.00           H  
ATOM   1516 2HG  GLU A  96      -4.536  -7.125  -6.766  1.00  0.00           H  
ATOM   1517  N   ILE A  97      -7.700  -7.211 -10.912  1.00  0.00           N  
ATOM   1518  CA  ILE A  97      -9.004  -7.165 -11.564  1.00  0.00           C  
ATOM   1519  C   ILE A  97      -9.561  -8.529 -11.923  1.00  0.00           C  
ATOM   1520  O   ILE A  97     -10.773  -8.729 -11.962  1.00  0.00           O  
ATOM   1521  CB  ILE A  97      -8.957  -6.251 -12.806  1.00  0.00           C  
ATOM   1522  CG1 ILE A  97      -8.083  -6.737 -13.805  1.00  0.00           C  
ATOM   1523  CG2 ILE A  97      -8.536  -4.917 -12.395  1.00  0.00           C  
ATOM   1524  CD1 ILE A  97      -8.172  -5.936 -15.022  1.00  0.00           C  
ATOM   1525  H   ILE A  97      -6.866  -6.819 -11.359  1.00  0.00           H  
ATOM   1526  HA  ILE A  97      -9.687  -6.705 -10.852  1.00  0.00           H  
ATOM   1527  HB  ILE A  97      -9.926  -6.199 -13.262  1.00  0.00           H  
ATOM   1528 1HG1 ILE A  97      -7.083  -6.714 -13.437  1.00  0.00           H  
ATOM   1529 2HG1 ILE A  97      -8.333  -7.755 -14.050  1.00  0.00           H  
ATOM   1530 1HG2 ILE A  97      -8.516  -4.247 -13.245  1.00  0.00           H  
ATOM   1531 2HG2 ILE A  97      -9.229  -4.555 -11.679  1.00  0.00           H  
ATOM   1532 3HG2 ILE A  97      -7.542  -4.980 -11.947  1.00  0.00           H  
ATOM   1533 1HD1 ILE A  97      -7.494  -6.343 -15.736  1.00  0.00           H  
ATOM   1534 2HD1 ILE A  97      -9.187  -5.965 -15.411  1.00  0.00           H  
ATOM   1535 3HD1 ILE A  97      -7.905  -4.923 -14.802  1.00  0.00           H  
ATOM   1536  N   HIS A  98      -8.689  -9.506 -12.074  1.00  0.00           N  
ATOM   1537  CA  HIS A  98      -9.113 -10.849 -12.416  1.00  0.00           C  
ATOM   1538  C   HIS A  98      -9.767 -11.580 -11.254  1.00  0.00           C  
ATOM   1539  O   HIS A  98     -10.278 -12.687 -11.420  1.00  0.00           O  
ATOM   1540  CB  HIS A  98      -7.943 -11.656 -12.949  1.00  0.00           C  
ATOM   1541  CG  HIS A  98      -6.797 -11.878 -11.982  1.00  0.00           C  
ATOM   1542  ND1 HIS A  98      -5.925 -10.869 -11.603  1.00  0.00           N  
ATOM   1543  CD2 HIS A  98      -6.363 -12.998 -11.362  1.00  0.00           C  
ATOM   1544  CE1 HIS A  98      -5.004 -11.368 -10.793  1.00  0.00           C  
ATOM   1545  NE2 HIS A  98      -5.240 -12.658 -10.638  1.00  0.00           N  
ATOM   1546  H   HIS A  98      -7.706  -9.293 -11.990  1.00  0.00           H  
ATOM   1547  HA  HIS A  98      -9.855 -10.794 -13.216  1.00  0.00           H  
ATOM   1548 1HB  HIS A  98      -8.312 -12.626 -13.244  1.00  0.00           H  
ATOM   1549 2HB  HIS A  98      -7.555 -11.177 -13.848  1.00  0.00           H  
ATOM   1550  HD2 HIS A  98      -6.804 -13.987 -11.437  1.00  0.00           H  
ATOM   1551  HE1 HIS A  98      -4.179 -10.818 -10.341  1.00  0.00           H  
ATOM   1552  HE2 HIS A  98      -4.652 -13.312 -10.074  1.00  0.00           H  
ATOM   1553  N   ARG A  99      -9.749 -10.980 -10.062  1.00  0.00           N  
ATOM   1554  CA  ARG A  99     -10.362 -11.628  -8.924  1.00  0.00           C  
ATOM   1555  C   ARG A  99     -11.793 -11.108  -8.724  1.00  0.00           C  
ATOM   1556  O   ARG A  99     -12.473 -11.509  -7.779  1.00  0.00           O  
ATOM   1557  CB  ARG A  99      -9.542 -11.382  -7.670  1.00  0.00           C  
ATOM   1558  CG  ARG A  99      -8.084 -11.912  -7.755  1.00  0.00           C  
ATOM   1559  CD  ARG A  99      -7.316 -11.764  -6.462  1.00  0.00           C  
ATOM   1560  NE  ARG A  99      -7.666 -12.780  -5.468  1.00  0.00           N  
ATOM   1561  CZ  ARG A  99      -7.411 -12.699  -4.136  1.00  0.00           C  
ATOM   1562  NH1 ARG A  99      -6.847 -11.621  -3.609  1.00  0.00           N  
ATOM   1563  NH2 ARG A  99      -7.720 -13.724  -3.349  1.00  0.00           N  
ATOM   1564  H   ARG A  99      -9.316 -10.063  -9.935  1.00  0.00           H  
ATOM   1565  HA  ARG A  99     -10.401 -12.701  -9.107  1.00  0.00           H  
ATOM   1566 1HB  ARG A  99      -9.487 -10.310  -7.484  1.00  0.00           H  
ATOM   1567 2HB  ARG A  99     -10.023 -11.845  -6.811  1.00  0.00           H  
ATOM   1568 1HG  ARG A  99      -8.097 -12.973  -8.021  1.00  0.00           H  
ATOM   1569 2HG  ARG A  99      -7.550 -11.354  -8.530  1.00  0.00           H  
ATOM   1570 1HD  ARG A  99      -6.246 -11.825  -6.659  1.00  0.00           H  
ATOM   1571 2HD  ARG A  99      -7.548 -10.794  -6.037  1.00  0.00           H  
ATOM   1572  HE  ARG A  99      -8.050 -13.669  -5.820  1.00  0.00           H  
ATOM   1573 1HH1 ARG A  99      -6.590 -10.809  -4.197  1.00  0.00           H  
ATOM   1574 2HH1 ARG A  99      -6.660 -11.586  -2.620  1.00  0.00           H  
ATOM   1575 1HH2 ARG A  99      -8.146 -14.563  -3.737  1.00  0.00           H  
ATOM   1576 2HH2 ARG A  99      -7.524 -13.687  -2.358  1.00  0.00           H  
ATOM   1577  N   MET A 100     -12.258 -10.201  -9.597  1.00  0.00           N  
ATOM   1578  CA  MET A 100     -13.613  -9.675  -9.452  1.00  0.00           C  
ATOM   1579  C   MET A 100     -14.690 -10.675  -9.916  1.00  0.00           C  
ATOM   1580  O   MET A 100     -14.458 -11.441 -10.847  1.00  0.00           O  
ATOM   1581  CB  MET A 100     -13.792  -8.387 -10.248  1.00  0.00           C  
ATOM   1582  CG  MET A 100     -13.080  -7.190  -9.727  1.00  0.00           C  
ATOM   1583  SD  MET A 100     -13.469  -5.731 -10.687  1.00  0.00           S  
ATOM   1584  CE  MET A 100     -12.580  -6.074 -12.137  1.00  0.00           C  
ATOM   1585  H   MET A 100     -11.680  -9.874 -10.376  1.00  0.00           H  
ATOM   1586  HA  MET A 100     -13.736  -9.426  -8.407  1.00  0.00           H  
ATOM   1587 1HB  MET A 100     -13.438  -8.552 -11.269  1.00  0.00           H  
ATOM   1588 2HB  MET A 100     -14.851  -8.148 -10.313  1.00  0.00           H  
ATOM   1589 1HG  MET A 100     -13.381  -7.016  -8.691  1.00  0.00           H  
ATOM   1590 2HG  MET A 100     -12.002  -7.358  -9.763  1.00  0.00           H  
ATOM   1591 1HE  MET A 100     -12.688  -5.283 -12.856  1.00  0.00           H  
ATOM   1592 2HE  MET A 100     -11.583  -6.158 -11.868  1.00  0.00           H  
ATOM   1593 3HE  MET A 100     -12.917  -7.015 -12.564  1.00  0.00           H  
ATOM   1594  N   PRO A 101     -15.871 -10.717  -9.267  1.00  0.00           N  
ATOM   1595  CA  PRO A 101     -17.070 -11.411  -9.712  1.00  0.00           C  
ATOM   1596  C   PRO A 101     -17.546 -10.861 -11.045  1.00  0.00           C  
ATOM   1597  O   PRO A 101     -17.449  -9.656 -11.301  1.00  0.00           O  
ATOM   1598  CB  PRO A 101     -18.076 -11.124  -8.600  1.00  0.00           C  
ATOM   1599  CG  PRO A 101     -17.240 -10.841  -7.400  1.00  0.00           C  
ATOM   1600  CD  PRO A 101     -15.994 -10.147  -7.929  1.00  0.00           C  
ATOM   1601  HA  PRO A 101     -16.856 -12.487  -9.787  1.00  0.00           H  
ATOM   1602 1HB  PRO A 101     -18.718 -10.281  -8.880  1.00  0.00           H  
ATOM   1603 2HB  PRO A 101     -18.736 -11.992  -8.460  1.00  0.00           H  
ATOM   1604 1HG  PRO A 101     -17.816 -10.233  -6.699  1.00  0.00           H  
ATOM   1605 2HG  PRO A 101     -17.000 -11.776  -6.871  1.00  0.00           H  
ATOM   1606 1HD  PRO A 101     -16.113  -9.058  -7.981  1.00  0.00           H  
ATOM   1607 2HD  PRO A 101     -15.164 -10.464  -7.279  1.00  0.00           H  
ATOM   1608  N   MET A 102     -18.166 -11.717 -11.845  1.00  0.00           N  
ATOM   1609  CA  MET A 102     -18.683 -11.308 -13.148  1.00  0.00           C  
ATOM   1610  C   MET A 102     -19.592 -10.081 -13.077  1.00  0.00           C  
ATOM   1611  O   MET A 102     -19.502  -9.200 -13.923  1.00  0.00           O  
ATOM   1612  CB  MET A 102     -19.454 -12.451 -13.784  1.00  0.00           C  
ATOM   1613  CG  MET A 102     -20.027 -12.118 -15.149  1.00  0.00           C  
ATOM   1614  SD  MET A 102     -21.079 -13.416 -15.792  1.00  0.00           S  
ATOM   1615  CE  MET A 102     -22.508 -13.154 -14.742  1.00  0.00           C  
ATOM   1616  H   MET A 102     -18.239 -12.688 -11.572  1.00  0.00           H  
ATOM   1617  HA  MET A 102     -17.833 -11.056 -13.786  1.00  0.00           H  
ATOM   1618 1HB  MET A 102     -18.800 -13.314 -13.896  1.00  0.00           H  
ATOM   1619 2HB  MET A 102     -20.281 -12.742 -13.138  1.00  0.00           H  
ATOM   1620 1HG  MET A 102     -20.621 -11.208 -15.076  1.00  0.00           H  
ATOM   1621 2HG  MET A 102     -19.217 -11.941 -15.858  1.00  0.00           H  
ATOM   1622 1HE  MET A 102     -23.284 -13.874 -14.997  1.00  0.00           H  
ATOM   1623 2HE  MET A 102     -22.222 -13.277 -13.698  1.00  0.00           H  
ATOM   1624 3HE  MET A 102     -22.888 -12.139 -14.898  1.00  0.00           H  
ATOM   1625  N   ALA A 103     -20.478 -10.022 -12.083  1.00  0.00           N  
ATOM   1626  CA  ALA A 103     -21.424  -8.906 -11.969  1.00  0.00           C  
ATOM   1627  C   ALA A 103     -20.717  -7.555 -11.844  1.00  0.00           C  
ATOM   1628  O   ALA A 103     -21.229  -6.518 -12.276  1.00  0.00           O  
ATOM   1629  CB  ALA A 103     -22.319  -9.111 -10.766  1.00  0.00           C  
ATOM   1630  H   ALA A 103     -20.501 -10.766 -11.402  1.00  0.00           H  
ATOM   1631  HA  ALA A 103     -22.032  -8.889 -12.877  1.00  0.00           H  
ATOM   1632 1HB  ALA A 103     -23.039  -8.294 -10.709  1.00  0.00           H  
ATOM   1633 2HB  ALA A 103     -22.849 -10.057 -10.866  1.00  0.00           H  
ATOM   1634 3HB  ALA A 103     -21.711  -9.125  -9.860  1.00  0.00           H  
ATOM   1635  N   VAL A 104     -19.556  -7.558 -11.207  1.00  0.00           N  
ATOM   1636  CA  VAL A 104     -18.805  -6.344 -10.988  1.00  0.00           C  
ATOM   1637  C   VAL A 104     -18.190  -5.975 -12.322  1.00  0.00           C  
ATOM   1638  O   VAL A 104     -18.208  -4.811 -12.737  1.00  0.00           O  
ATOM   1639  CB  VAL A 104     -17.738  -6.600  -9.932  1.00  0.00           C  
ATOM   1640  CG1 VAL A 104     -16.869  -5.424  -9.739  1.00  0.00           C  
ATOM   1641  CG2 VAL A 104     -18.398  -6.987  -8.663  1.00  0.00           C  
ATOM   1642  H   VAL A 104     -19.137  -8.436 -10.915  1.00  0.00           H  
ATOM   1643  HA  VAL A 104     -19.475  -5.550 -10.657  1.00  0.00           H  
ATOM   1644  HB  VAL A 104     -17.107  -7.412 -10.273  1.00  0.00           H  
ATOM   1645 1HG1 VAL A 104     -16.111  -5.658  -8.991  1.00  0.00           H  
ATOM   1646 2HG1 VAL A 104     -16.393  -5.159 -10.680  1.00  0.00           H  
ATOM   1647 3HG1 VAL A 104     -17.479  -4.609  -9.382  1.00  0.00           H  
ATOM   1648 1HG2 VAL A 104     -17.641  -7.203  -7.932  1.00  0.00           H  
ATOM   1649 2HG2 VAL A 104     -19.021  -6.178  -8.307  1.00  0.00           H  
ATOM   1650 3HG2 VAL A 104     -19.009  -7.871  -8.817  1.00  0.00           H  
ATOM   1651  N   GLU A 105     -17.657  -6.993 -13.009  1.00  0.00           N  
ATOM   1652  CA  GLU A 105     -17.064  -6.770 -14.314  1.00  0.00           C  
ATOM   1653  C   GLU A 105     -18.102  -6.249 -15.322  1.00  0.00           C  
ATOM   1654  O   GLU A 105     -17.778  -5.385 -16.136  1.00  0.00           O  
ATOM   1655  CB  GLU A 105     -16.399  -8.044 -14.859  1.00  0.00           C  
ATOM   1656  CG  GLU A 105     -15.111  -8.472 -14.171  1.00  0.00           C  
ATOM   1657  CD  GLU A 105     -14.471  -9.669 -14.867  1.00  0.00           C  
ATOM   1658  OE1 GLU A 105     -15.131 -10.286 -15.669  1.00  0.00           O  
ATOM   1659  OE2 GLU A 105     -13.320  -9.930 -14.645  1.00  0.00           O  
ATOM   1660  H   GLU A 105     -17.674  -7.932 -12.603  1.00  0.00           H  
ATOM   1661  HA  GLU A 105     -16.292  -6.012 -14.204  1.00  0.00           H  
ATOM   1662 1HB  GLU A 105     -17.095  -8.869 -14.766  1.00  0.00           H  
ATOM   1663 2HB  GLU A 105     -16.197  -7.929 -15.904  1.00  0.00           H  
ATOM   1664 1HG  GLU A 105     -14.420  -7.643 -14.166  1.00  0.00           H  
ATOM   1665 2HG  GLU A 105     -15.337  -8.732 -13.132  1.00  0.00           H  
ATOM   1666  N   GLU A 106     -19.352  -6.742 -15.260  1.00  0.00           N  
ATOM   1667  CA  GLU A 106     -20.401  -6.260 -16.172  1.00  0.00           C  
ATOM   1668  C   GLU A 106     -20.685  -4.769 -15.948  1.00  0.00           C  
ATOM   1669  O   GLU A 106     -20.854  -3.997 -16.905  1.00  0.00           O  
ATOM   1670  CB  GLU A 106     -21.696  -7.073 -16.021  1.00  0.00           C  
ATOM   1671  CG  GLU A 106     -21.634  -8.509 -16.569  1.00  0.00           C  
ATOM   1672  CD  GLU A 106     -22.915  -9.295 -16.341  1.00  0.00           C  
ATOM   1673  OE1 GLU A 106     -23.780  -8.813 -15.646  1.00  0.00           O  
ATOM   1674  OE2 GLU A 106     -23.028 -10.373 -16.879  1.00  0.00           O  
ATOM   1675  H   GLU A 106     -19.555  -7.483 -14.590  1.00  0.00           H  
ATOM   1676  HA  GLU A 106     -20.044  -6.386 -17.193  1.00  0.00           H  
ATOM   1677 1HB  GLU A 106     -21.951  -7.138 -14.961  1.00  0.00           H  
ATOM   1678 2HB  GLU A 106     -22.512  -6.555 -16.522  1.00  0.00           H  
ATOM   1679 1HG  GLU A 106     -21.436  -8.465 -17.639  1.00  0.00           H  
ATOM   1680 2HG  GLU A 106     -20.805  -9.026 -16.102  1.00  0.00           H  
ATOM   1681  N   VAL A 107     -20.680  -4.340 -14.684  1.00  0.00           N  
ATOM   1682  CA  VAL A 107     -20.846  -2.922 -14.398  1.00  0.00           C  
ATOM   1683  C   VAL A 107     -19.697  -2.121 -14.985  1.00  0.00           C  
ATOM   1684  O   VAL A 107     -19.923  -1.087 -15.623  1.00  0.00           O  
ATOM   1685  CB  VAL A 107     -20.921  -2.662 -12.892  1.00  0.00           C  
ATOM   1686  CG1 VAL A 107     -20.831  -1.163 -12.624  1.00  0.00           C  
ATOM   1687  CG2 VAL A 107     -22.214  -3.188 -12.338  1.00  0.00           C  
ATOM   1688  H   VAL A 107     -20.582  -5.010 -13.916  1.00  0.00           H  
ATOM   1689  HA  VAL A 107     -21.777  -2.585 -14.854  1.00  0.00           H  
ATOM   1690  HB  VAL A 107     -20.099  -3.159 -12.416  1.00  0.00           H  
ATOM   1691 1HG1 VAL A 107     -20.864  -0.982 -11.556  1.00  0.00           H  
ATOM   1692 2HG1 VAL A 107     -19.893  -0.790 -13.023  1.00  0.00           H  
ATOM   1693 3HG1 VAL A 107     -21.644  -0.658 -13.102  1.00  0.00           H  
ATOM   1694 1HG2 VAL A 107     -22.242  -2.996 -11.272  1.00  0.00           H  
ATOM   1695 2HG2 VAL A 107     -23.049  -2.685 -12.822  1.00  0.00           H  
ATOM   1696 3HG2 VAL A 107     -22.278  -4.259 -12.520  1.00  0.00           H  
ATOM   1697  N   LEU A 108     -18.467  -2.608 -14.796  1.00  0.00           N  
ATOM   1698  CA  LEU A 108     -17.311  -1.911 -15.337  1.00  0.00           C  
ATOM   1699  C   LEU A 108     -17.326  -1.869 -16.852  1.00  0.00           C  
ATOM   1700  O   LEU A 108     -17.015  -0.842 -17.441  1.00  0.00           O  
ATOM   1701  CB  LEU A 108     -16.022  -2.586 -14.897  1.00  0.00           C  
ATOM   1702  CG  LEU A 108     -15.715  -2.466 -13.481  1.00  0.00           C  
ATOM   1703  CD1 LEU A 108     -14.538  -3.271 -13.149  1.00  0.00           C  
ATOM   1704  CD2 LEU A 108     -15.489  -1.020 -13.174  1.00  0.00           C  
ATOM   1705  H   LEU A 108     -18.343  -3.464 -14.249  1.00  0.00           H  
ATOM   1706  HA  LEU A 108     -17.322  -0.891 -14.962  1.00  0.00           H  
ATOM   1707 1HB  LEU A 108     -16.088  -3.645 -15.135  1.00  0.00           H  
ATOM   1708 2HB  LEU A 108     -15.193  -2.158 -15.461  1.00  0.00           H  
ATOM   1709  HG  LEU A 108     -16.528  -2.865 -12.913  1.00  0.00           H  
ATOM   1710 1HD1 LEU A 108     -14.337  -3.179 -12.086  1.00  0.00           H  
ATOM   1711 2HD1 LEU A 108     -14.747  -4.309 -13.396  1.00  0.00           H  
ATOM   1712 3HD1 LEU A 108     -13.679  -2.920 -13.719  1.00  0.00           H  
ATOM   1713 1HD2 LEU A 108     -15.251  -0.910 -12.129  1.00  0.00           H  
ATOM   1714 2HD2 LEU A 108     -14.687  -0.676 -13.761  1.00  0.00           H  
ATOM   1715 3HD2 LEU A 108     -16.377  -0.450 -13.416  1.00  0.00           H  
ATOM   1716  N   TYR A 109     -17.743  -2.957 -17.486  1.00  0.00           N  
ATOM   1717  CA  TYR A 109     -17.802  -3.037 -18.935  1.00  0.00           C  
ATOM   1718  C   TYR A 109     -18.634  -1.889 -19.487  1.00  0.00           C  
ATOM   1719  O   TYR A 109     -18.186  -1.138 -20.367  1.00  0.00           O  
ATOM   1720  CB  TYR A 109     -18.438  -4.375 -19.316  1.00  0.00           C  
ATOM   1721  CG  TYR A 109     -18.701  -4.631 -20.754  1.00  0.00           C  
ATOM   1722  CD1 TYR A 109     -17.723  -5.117 -21.563  1.00  0.00           C  
ATOM   1723  CD2 TYR A 109     -19.964  -4.375 -21.263  1.00  0.00           C  
ATOM   1724  CE1 TYR A 109     -17.999  -5.360 -22.897  1.00  0.00           C  
ATOM   1725  CE2 TYR A 109     -20.239  -4.608 -22.587  1.00  0.00           C  
ATOM   1726  CZ  TYR A 109     -19.261  -5.101 -23.406  1.00  0.00           C  
ATOM   1727  OH  TYR A 109     -19.538  -5.345 -24.736  1.00  0.00           O  
ATOM   1728  H   TYR A 109     -17.986  -3.781 -16.943  1.00  0.00           H  
ATOM   1729  HA  TYR A 109     -16.791  -2.967 -19.337  1.00  0.00           H  
ATOM   1730 1HB  TYR A 109     -17.806  -5.174 -18.949  1.00  0.00           H  
ATOM   1731 2HB  TYR A 109     -19.377  -4.471 -18.800  1.00  0.00           H  
ATOM   1732  HD1 TYR A 109     -16.736  -5.317 -21.153  1.00  0.00           H  
ATOM   1733  HD2 TYR A 109     -20.744  -3.986 -20.608  1.00  0.00           H  
ATOM   1734  HE1 TYR A 109     -17.226  -5.756 -23.542  1.00  0.00           H  
ATOM   1735  HE2 TYR A 109     -21.234  -4.406 -22.982  1.00  0.00           H  
ATOM   1736  HH  TYR A 109     -20.463  -5.150 -24.911  1.00  0.00           H  
ATOM   1737  N   SER A 110     -19.850  -1.747 -18.953  1.00  0.00           N  
ATOM   1738  CA  SER A 110     -20.754  -0.709 -19.415  1.00  0.00           C  
ATOM   1739  C   SER A 110     -20.228   0.681 -19.065  1.00  0.00           C  
ATOM   1740  O   SER A 110     -20.220   1.596 -19.897  1.00  0.00           O  
ATOM   1741  CB  SER A 110     -22.115  -0.905 -18.767  1.00  0.00           C  
ATOM   1742  OG  SER A 110     -22.708  -2.117 -19.178  1.00  0.00           O  
ATOM   1743  H   SER A 110     -20.152  -2.395 -18.220  1.00  0.00           H  
ATOM   1744  HA  SER A 110     -20.850  -0.785 -20.498  1.00  0.00           H  
ATOM   1745 1HB  SER A 110     -21.998  -0.903 -17.679  1.00  0.00           H  
ATOM   1746 2HB  SER A 110     -22.762  -0.065 -19.028  1.00  0.00           H  
ATOM   1747  HG  SER A 110     -22.193  -2.820 -18.748  1.00  0.00           H  
ATOM   1748  N   ALA A 111     -19.738   0.845 -17.837  1.00  0.00           N  
ATOM   1749  CA  ALA A 111     -19.267   2.154 -17.421  1.00  0.00           C  
ATOM   1750  C   ALA A 111     -18.096   2.630 -18.275  1.00  0.00           C  
ATOM   1751  O   ALA A 111     -18.063   3.772 -18.731  1.00  0.00           O  
ATOM   1752  CB  ALA A 111     -18.860   2.093 -15.967  1.00  0.00           C  
ATOM   1753  H   ALA A 111     -19.725   0.071 -17.170  1.00  0.00           H  
ATOM   1754  HA  ALA A 111     -20.084   2.863 -17.537  1.00  0.00           H  
ATOM   1755 1HB  ALA A 111     -18.529   3.055 -15.635  1.00  0.00           H  
ATOM   1756 2HB  ALA A 111     -19.715   1.772 -15.377  1.00  0.00           H  
ATOM   1757 3HB  ALA A 111     -18.051   1.375 -15.852  1.00  0.00           H  
ATOM   1758  N   MET A 112     -17.165   1.730 -18.568  1.00  0.00           N  
ATOM   1759  CA  MET A 112     -15.993   2.062 -19.360  1.00  0.00           C  
ATOM   1760  C   MET A 112     -16.303   2.445 -20.807  1.00  0.00           C  
ATOM   1761  O   MET A 112     -15.645   3.328 -21.370  1.00  0.00           O  
ATOM   1762  CB  MET A 112     -15.027   0.886 -19.354  1.00  0.00           C  
ATOM   1763  CG  MET A 112     -14.339   0.591 -18.019  1.00  0.00           C  
ATOM   1764  SD  MET A 112     -13.402  -0.946 -18.103  1.00  0.00           S  
ATOM   1765  CE  MET A 112     -12.089  -0.386 -19.147  1.00  0.00           C  
ATOM   1766  H   MET A 112     -17.245   0.787 -18.198  1.00  0.00           H  
ATOM   1767  HA  MET A 112     -15.510   2.917 -18.890  1.00  0.00           H  
ATOM   1768 1HB  MET A 112     -15.578  -0.017 -19.634  1.00  0.00           H  
ATOM   1769 2HB  MET A 112     -14.259   1.037 -20.106  1.00  0.00           H  
ATOM   1770 1HG  MET A 112     -13.646   1.400 -17.789  1.00  0.00           H  
ATOM   1771 2HG  MET A 112     -15.058   0.529 -17.210  1.00  0.00           H  
ATOM   1772 1HE  MET A 112     -11.415  -1.196 -19.355  1.00  0.00           H  
ATOM   1773 2HE  MET A 112     -12.496  -0.011 -20.081  1.00  0.00           H  
ATOM   1774 3HE  MET A 112     -11.561   0.406 -18.643  1.00  0.00           H  
ATOM   1775  N   GLU A 113     -17.234   1.723 -21.443  1.00  0.00           N  
ATOM   1776  CA  GLU A 113     -17.542   1.972 -22.850  1.00  0.00           C  
ATOM   1777  C   GLU A 113     -18.542   3.107 -23.089  1.00  0.00           C  
ATOM   1778  O   GLU A 113     -18.341   3.950 -23.967  1.00  0.00           O  
ATOM   1779  CB  GLU A 113     -18.102   0.692 -23.485  1.00  0.00           C  
ATOM   1780  CG  GLU A 113     -18.388   0.774 -25.003  1.00  0.00           C  
ATOM   1781  CD  GLU A 113     -17.149   0.900 -25.915  1.00  0.00           C  
ATOM   1782  OE1 GLU A 113     -16.074   0.459 -25.544  1.00  0.00           O  
ATOM   1783  OE2 GLU A 113     -17.299   1.422 -26.994  1.00  0.00           O  
ATOM   1784  H   GLU A 113     -17.727   0.976 -20.948  1.00  0.00           H  
ATOM   1785  HA  GLU A 113     -16.613   2.234 -23.355  1.00  0.00           H  
ATOM   1786 1HB  GLU A 113     -17.424  -0.122 -23.312  1.00  0.00           H  
ATOM   1787 2HB  GLU A 113     -19.042   0.433 -22.988  1.00  0.00           H  
ATOM   1788 1HG  GLU A 113     -18.932  -0.126 -25.289  1.00  0.00           H  
ATOM   1789 2HG  GLU A 113     -19.048   1.625 -25.177  1.00  0.00           H  
ATOM   1790  N   ASP A 114     -19.634   3.101 -22.327  1.00  0.00           N  
ATOM   1791  CA  ASP A 114     -20.736   4.032 -22.516  1.00  0.00           C  
ATOM   1792  C   ASP A 114     -20.758   5.232 -21.571  1.00  0.00           C  
ATOM   1793  O   ASP A 114     -21.452   6.214 -21.841  1.00  0.00           O  
ATOM   1794  CB  ASP A 114     -22.063   3.297 -22.435  1.00  0.00           C  
ATOM   1795  CG  ASP A 114     -22.278   2.267 -23.563  1.00  0.00           C  
ATOM   1796  OD1 ASP A 114     -22.241   2.655 -24.708  1.00  0.00           O  
ATOM   1797  OD2 ASP A 114     -22.497   1.116 -23.265  1.00  0.00           O  
ATOM   1798  H   ASP A 114     -19.730   2.410 -21.584  1.00  0.00           H  
ATOM   1799  HA  ASP A 114     -20.653   4.426 -23.528  1.00  0.00           H  
ATOM   1800 1HB  ASP A 114     -22.159   2.805 -21.461  1.00  0.00           H  
ATOM   1801 2HB  ASP A 114     -22.823   4.031 -22.514  1.00  0.00           H  
ATOM   1802  N   TYR A 115     -20.075   5.126 -20.431  1.00  0.00           N  
ATOM   1803  CA  TYR A 115     -20.108   6.122 -19.370  1.00  0.00           C  
ATOM   1804  C   TYR A 115     -21.449   6.238 -18.667  1.00  0.00           C  
ATOM   1805  O   TYR A 115     -21.911   7.329 -18.342  1.00  0.00           O  
ATOM   1806  CB  TYR A 115     -19.570   7.478 -19.834  1.00  0.00           C  
ATOM   1807  CG  TYR A 115     -18.137   7.358 -20.244  1.00  0.00           C  
ATOM   1808  CD1 TYR A 115     -17.732   7.579 -21.543  1.00  0.00           C  
ATOM   1809  CD2 TYR A 115     -17.223   6.966 -19.287  1.00  0.00           C  
ATOM   1810  CE1 TYR A 115     -16.394   7.437 -21.870  1.00  0.00           C  
ATOM   1811  CE2 TYR A 115     -15.896   6.810 -19.606  1.00  0.00           C  
ATOM   1812  CZ  TYR A 115     -15.474   7.054 -20.887  1.00  0.00           C  
ATOM   1813  OH  TYR A 115     -14.141   6.926 -21.208  1.00  0.00           O  
ATOM   1814  H   TYR A 115     -19.482   4.319 -20.249  1.00  0.00           H  
ATOM   1815  HA  TYR A 115     -19.410   5.793 -18.602  1.00  0.00           H  
ATOM   1816 1HB  TYR A 115     -20.144   7.880 -20.661  1.00  0.00           H  
ATOM   1817 2HB  TYR A 115     -19.628   8.194 -19.011  1.00  0.00           H  
ATOM   1818  HD1 TYR A 115     -18.458   7.872 -22.301  1.00  0.00           H  
ATOM   1819  HD2 TYR A 115     -17.566   6.782 -18.277  1.00  0.00           H  
ATOM   1820  HE1 TYR A 115     -16.062   7.622 -22.891  1.00  0.00           H  
ATOM   1821  HE2 TYR A 115     -15.179   6.502 -18.842  1.00  0.00           H  
ATOM   1822  HH  TYR A 115     -13.630   6.686 -20.412  1.00  0.00           H  
ATOM   1823  N   TYR A 116     -22.062   5.093 -18.423  1.00  0.00           N  
ATOM   1824  CA  TYR A 116     -23.236   5.019 -17.574  1.00  0.00           C  
ATOM   1825  C   TYR A 116     -23.303   3.612 -17.020  1.00  0.00           C  
ATOM   1826  O   TYR A 116     -22.756   2.683 -17.616  1.00  0.00           O  
ATOM   1827  CB  TYR A 116     -24.555   5.391 -18.264  1.00  0.00           C  
ATOM   1828  CG  TYR A 116     -25.076   4.482 -19.330  1.00  0.00           C  
ATOM   1829  CD1 TYR A 116     -25.893   3.416 -18.974  1.00  0.00           C  
ATOM   1830  CD2 TYR A 116     -24.811   4.730 -20.653  1.00  0.00           C  
ATOM   1831  CE1 TYR A 116     -26.411   2.594 -19.943  1.00  0.00           C  
ATOM   1832  CE2 TYR A 116     -25.349   3.901 -21.625  1.00  0.00           C  
ATOM   1833  CZ  TYR A 116     -26.136   2.839 -21.273  1.00  0.00           C  
ATOM   1834  OH  TYR A 116     -26.652   2.017 -22.251  1.00  0.00           O  
ATOM   1835  H   TYR A 116     -21.656   4.244 -18.785  1.00  0.00           H  
ATOM   1836  HA  TYR A 116     -23.102   5.696 -16.737  1.00  0.00           H  
ATOM   1837 1HB  TYR A 116     -25.333   5.473 -17.499  1.00  0.00           H  
ATOM   1838 2HB  TYR A 116     -24.452   6.384 -18.703  1.00  0.00           H  
ATOM   1839  HD1 TYR A 116     -26.123   3.230 -17.924  1.00  0.00           H  
ATOM   1840  HD2 TYR A 116     -24.183   5.579 -20.939  1.00  0.00           H  
ATOM   1841  HE1 TYR A 116     -27.041   1.761 -19.668  1.00  0.00           H  
ATOM   1842  HE2 TYR A 116     -25.144   4.091 -22.680  1.00  0.00           H  
ATOM   1843  HH  TYR A 116     -26.240   2.229 -23.095  1.00  0.00           H  
ATOM   1844  N   ILE A 117     -24.020   3.443 -15.925  1.00  0.00           N  
ATOM   1845  CA  ILE A 117     -24.222   2.119 -15.354  1.00  0.00           C  
ATOM   1846  C   ILE A 117     -25.660   1.669 -15.458  1.00  0.00           C  
ATOM   1847  O   ILE A 117     -26.565   2.389 -15.053  1.00  0.00           O  
ATOM   1848  CB  ILE A 117     -23.845   2.121 -13.879  1.00  0.00           C  
ATOM   1849  CG1 ILE A 117     -22.409   2.481 -13.737  1.00  0.00           C  
ATOM   1850  CG2 ILE A 117     -24.234   0.802 -13.227  1.00  0.00           C  
ATOM   1851  CD1 ILE A 117     -22.033   2.812 -12.352  1.00  0.00           C  
ATOM   1852  H   ILE A 117     -24.397   4.274 -15.469  1.00  0.00           H  
ATOM   1853  HA  ILE A 117     -23.596   1.404 -15.886  1.00  0.00           H  
ATOM   1854  HB  ILE A 117     -24.382   2.887 -13.392  1.00  0.00           H  
ATOM   1855 1HG1 ILE A 117     -21.789   1.659 -14.087  1.00  0.00           H  
ATOM   1856 2HG1 ILE A 117     -22.217   3.346 -14.353  1.00  0.00           H  
ATOM   1857 1HG2 ILE A 117     -23.998   0.838 -12.185  1.00  0.00           H  
ATOM   1858 2HG2 ILE A 117     -25.302   0.649 -13.341  1.00  0.00           H  
ATOM   1859 3HG2 ILE A 117     -23.706  -0.017 -13.700  1.00  0.00           H  
ATOM   1860 1HD1 ILE A 117     -21.017   3.082 -12.329  1.00  0.00           H  
ATOM   1861 2HD1 ILE A 117     -22.635   3.652 -11.992  1.00  0.00           H  
ATOM   1862 3HD1 ILE A 117     -22.194   1.962 -11.737  1.00  0.00           H  
ATOM   1863  N   ASP A 118     -25.876   0.495 -16.041  1.00  0.00           N  
ATOM   1864  CA  ASP A 118     -27.218  -0.063 -16.148  1.00  0.00           C  
ATOM   1865  C   ASP A 118     -27.427  -1.032 -14.985  1.00  0.00           C  
ATOM   1866  O   ASP A 118     -26.867  -2.131 -14.975  1.00  0.00           O  
ATOM   1867  CB  ASP A 118     -27.427  -0.713 -17.530  1.00  0.00           C  
ATOM   1868  CG  ASP A 118     -28.864  -1.272 -17.810  1.00  0.00           C  
ATOM   1869  OD1 ASP A 118     -29.549  -1.613 -16.895  1.00  0.00           O  
ATOM   1870  OD2 ASP A 118     -29.273  -1.256 -18.966  1.00  0.00           O  
ATOM   1871  H   ASP A 118     -25.090  -0.035 -16.389  1.00  0.00           H  
ATOM   1872  HA  ASP A 118     -27.938   0.739 -16.036  1.00  0.00           H  
ATOM   1873 1HB  ASP A 118     -27.193   0.013 -18.296  1.00  0.00           H  
ATOM   1874 2HB  ASP A 118     -26.720  -1.533 -17.645  1.00  0.00           H  
ATOM   1875  N   ILE A 119     -28.163  -0.581 -13.972  1.00  0.00           N  
ATOM   1876  CA  ILE A 119     -28.348  -1.349 -12.744  1.00  0.00           C  
ATOM   1877  C   ILE A 119     -29.805  -1.755 -12.552  1.00  0.00           C  
ATOM   1878  O   ILE A 119     -30.716  -0.966 -12.806  1.00  0.00           O  
ATOM   1879  CB  ILE A 119     -27.887  -0.508 -11.533  1.00  0.00           C  
ATOM   1880  CG1 ILE A 119     -27.939  -1.313 -10.245  1.00  0.00           C  
ATOM   1881  CG2 ILE A 119     -28.753   0.714 -11.416  1.00  0.00           C  
ATOM   1882  CD1 ILE A 119     -27.208  -0.636  -9.103  1.00  0.00           C  
ATOM   1883  H   ILE A 119     -28.604   0.336 -14.072  1.00  0.00           H  
ATOM   1884  HA  ILE A 119     -27.744  -2.253 -12.801  1.00  0.00           H  
ATOM   1885  HB  ILE A 119     -26.855  -0.198 -11.678  1.00  0.00           H  
ATOM   1886 1HG1 ILE A 119     -28.979  -1.463  -9.953  1.00  0.00           H  
ATOM   1887 2HG1 ILE A 119     -27.484  -2.288 -10.416  1.00  0.00           H  
ATOM   1888 1HG2 ILE A 119     -28.430   1.314 -10.576  1.00  0.00           H  
ATOM   1889 2HG2 ILE A 119     -28.676   1.299 -12.328  1.00  0.00           H  
ATOM   1890 3HG2 ILE A 119     -29.782   0.401 -11.262  1.00  0.00           H  
ATOM   1891 1HD1 ILE A 119     -27.274  -1.259  -8.210  1.00  0.00           H  
ATOM   1892 2HD1 ILE A 119     -26.175  -0.498  -9.369  1.00  0.00           H  
ATOM   1893 3HD1 ILE A 119     -27.663   0.332  -8.905  1.00  0.00           H  
ATOM   1894  N   MET A 120     -30.046  -2.993 -12.123  1.00  0.00           N  
ATOM   1895  CA  MET A 120     -31.428  -3.394 -11.882  1.00  0.00           C  
ATOM   1896  C   MET A 120     -31.844  -3.068 -10.464  1.00  0.00           C  
ATOM   1897  O   MET A 120     -31.142  -3.422  -9.512  1.00  0.00           O  
ATOM   1898  CB  MET A 120     -31.631  -4.882 -12.141  1.00  0.00           C  
ATOM   1899  CG  MET A 120     -31.331  -5.338 -13.548  1.00  0.00           C  
ATOM   1900  SD  MET A 120     -32.338  -4.490 -14.760  1.00  0.00           S  
ATOM   1901  CE  MET A 120     -33.990  -5.023 -14.328  1.00  0.00           C  
ATOM   1902  H   MET A 120     -29.284  -3.633 -11.948  1.00  0.00           H  
ATOM   1903  HA  MET A 120     -32.081  -2.834 -12.548  1.00  0.00           H  
ATOM   1904 1HB  MET A 120     -31.011  -5.459 -11.459  1.00  0.00           H  
ATOM   1905 2HB  MET A 120     -32.673  -5.138 -11.926  1.00  0.00           H  
ATOM   1906 1HG  MET A 120     -30.282  -5.148 -13.780  1.00  0.00           H  
ATOM   1907 2HG  MET A 120     -31.514  -6.410 -13.634  1.00  0.00           H  
ATOM   1908 1HE  MET A 120     -34.710  -4.574 -15.009  1.00  0.00           H  
ATOM   1909 2HE  MET A 120     -34.057  -6.108 -14.394  1.00  0.00           H  
ATOM   1910 3HE  MET A 120     -34.213  -4.708 -13.308  1.00  0.00           H  
ATOM   1911  N   ILE A 121     -32.991  -2.416 -10.330  1.00  0.00           N  
ATOM   1912  CA  ILE A 121     -33.525  -2.065  -9.032  1.00  0.00           C  
ATOM   1913  C   ILE A 121     -34.781  -2.883  -8.746  1.00  0.00           C  
ATOM   1914  O   ILE A 121     -35.748  -2.851  -9.512  1.00  0.00           O  
ATOM   1915  CB  ILE A 121     -33.822  -0.558  -8.978  1.00  0.00           C  
ATOM   1916  CG1 ILE A 121     -32.544   0.245  -9.356  1.00  0.00           C  
ATOM   1917  CG2 ILE A 121     -34.312  -0.165  -7.599  1.00  0.00           C  
ATOM   1918  CD1 ILE A 121     -31.351   0.015  -8.462  1.00  0.00           C  
ATOM   1919  H   ILE A 121     -33.504  -2.142 -11.166  1.00  0.00           H  
ATOM   1920  HA  ILE A 121     -32.784  -2.298  -8.271  1.00  0.00           H  
ATOM   1921  HB  ILE A 121     -34.587  -0.319  -9.720  1.00  0.00           H  
ATOM   1922 1HG1 ILE A 121     -32.259  -0.010 -10.381  1.00  0.00           H  
ATOM   1923 2HG1 ILE A 121     -32.779   1.297  -9.312  1.00  0.00           H  
ATOM   1924 1HG2 ILE A 121     -34.526   0.903  -7.581  1.00  0.00           H  
ATOM   1925 2HG2 ILE A 121     -35.218  -0.720  -7.361  1.00  0.00           H  
ATOM   1926 3HG2 ILE A 121     -33.543  -0.394  -6.861  1.00  0.00           H  
ATOM   1927 1HD1 ILE A 121     -30.518   0.625  -8.806  1.00  0.00           H  
ATOM   1928 2HD1 ILE A 121     -31.604   0.292  -7.440  1.00  0.00           H  
ATOM   1929 3HD1 ILE A 121     -31.063  -1.030  -8.489  1.00  0.00           H  
ATOM   1930  N   GLY A 122     -34.755  -3.637  -7.648  1.00  0.00           N  
ATOM   1931  CA  GLY A 122     -35.851  -4.533  -7.284  1.00  0.00           C  
ATOM   1932  C   GLY A 122     -35.564  -5.911  -7.874  1.00  0.00           C  
ATOM   1933  O   GLY A 122     -34.910  -5.999  -8.914  1.00  0.00           O  
ATOM   1934  H   GLY A 122     -33.934  -3.602  -7.060  1.00  0.00           H  
ATOM   1935 1HA  GLY A 122     -35.934  -4.597  -6.199  1.00  0.00           H  
ATOM   1936 2HA  GLY A 122     -36.795  -4.146  -7.668  1.00  0.00           H  
ATOM   1937  N   ALA A 123     -36.031  -6.982  -7.219  1.00  0.00           N  
ATOM   1938  CA  ALA A 123     -35.797  -8.340  -7.734  1.00  0.00           C  
ATOM   1939  C   ALA A 123     -37.078  -9.065  -8.171  1.00  0.00           C  
ATOM   1940  O   ALA A 123     -37.029 -10.235  -8.549  1.00  0.00           O  
ATOM   1941  CB  ALA A 123     -35.095  -9.170  -6.677  1.00  0.00           C  
ATOM   1942  H   ALA A 123     -36.545  -6.859  -6.359  1.00  0.00           H  
ATOM   1943  HA  ALA A 123     -35.149  -8.261  -8.607  1.00  0.00           H  
ATOM   1944 1HB  ALA A 123     -34.887 -10.162  -7.078  1.00  0.00           H  
ATOM   1945 2HB  ALA A 123     -34.160  -8.689  -6.395  1.00  0.00           H  
ATOM   1946 3HB  ALA A 123     -35.737  -9.260  -5.803  1.00  0.00           H  
ATOM   1947  N   GLY A 124     -38.222  -8.393  -8.078  1.00  0.00           N  
ATOM   1948  CA  GLY A 124     -39.507  -9.015  -8.421  1.00  0.00           C  
ATOM   1949  C   GLY A 124     -39.968  -8.659  -9.829  1.00  0.00           C  
ATOM   1950  O   GLY A 124     -39.177  -8.218 -10.663  1.00  0.00           O  
ATOM   1951  H   GLY A 124     -38.199  -7.434  -7.771  1.00  0.00           H  
ATOM   1952 1HA  GLY A 124     -39.425 -10.098  -8.328  1.00  0.00           H  
ATOM   1953 2HA  GLY A 124     -40.264  -8.697  -7.704  1.00  0.00           H  
ATOM   1954  N   GLU A 125     -41.270  -8.806 -10.088  1.00  0.00           N  
ATOM   1955  CA  GLU A 125     -41.850  -8.523 -11.409  1.00  0.00           C  
ATOM   1956  C   GLU A 125     -41.796  -7.027 -11.757  1.00  0.00           C  
ATOM   1957  O   GLU A 125     -41.951  -6.636 -12.922  1.00  0.00           O  
ATOM   1958  CB  GLU A 125     -43.285  -9.067 -11.479  1.00  0.00           C  
ATOM   1959  CG  GLU A 125     -44.283  -8.412 -10.532  1.00  0.00           C  
ATOM   1960  CD  GLU A 125     -44.259  -9.011  -9.141  1.00  0.00           C  
ATOM   1961  OE1 GLU A 125     -43.325  -9.721  -8.840  1.00  0.00           O  
ATOM   1962  OE2 GLU A 125     -45.171  -8.760  -8.384  1.00  0.00           O  
ATOM   1963  H   GLU A 125     -41.874  -9.154  -9.357  1.00  0.00           H  
ATOM   1964  HA  GLU A 125     -41.261  -9.055 -12.156  1.00  0.00           H  
ATOM   1965 1HB  GLU A 125     -43.666  -8.944 -12.492  1.00  0.00           H  
ATOM   1966 2HB  GLU A 125     -43.276 -10.135 -11.263  1.00  0.00           H  
ATOM   1967 1HG  GLU A 125     -44.081  -7.359 -10.475  1.00  0.00           H  
ATOM   1968 2HG  GLU A 125     -45.281  -8.532 -10.949  1.00  0.00           H  
ATOM   1969  N   THR A 126     -41.538  -6.214 -10.731  1.00  0.00           N  
ATOM   1970  CA  THR A 126     -41.415  -4.775 -10.835  1.00  0.00           C  
ATOM   1971  C   THR A 126     -39.949  -4.360 -10.964  1.00  0.00           C  
ATOM   1972  O   THR A 126     -39.641  -3.171 -10.926  1.00  0.00           O  
ATOM   1973  CB  THR A 126     -42.052  -4.051  -9.628  1.00  0.00           C  
ATOM   1974  OG1 THR A 126     -41.405  -4.450  -8.408  1.00  0.00           O  
ATOM   1975  CG2 THR A 126     -43.525  -4.380  -9.537  1.00  0.00           C  
ATOM   1976  H   THR A 126     -41.440  -6.640  -9.823  1.00  0.00           H  
ATOM   1977  HA  THR A 126     -41.938  -4.447 -11.730  1.00  0.00           H  
ATOM   1978  HB  THR A 126     -41.931  -2.976  -9.758  1.00  0.00           H  
ATOM   1979  HG1 THR A 126     -41.700  -3.880  -7.690  1.00  0.00           H  
ATOM   1980 1HG2 THR A 126     -43.963  -3.853  -8.690  1.00  0.00           H  
ATOM   1981 2HG2 THR A 126     -44.024  -4.072 -10.455  1.00  0.00           H  
ATOM   1982 3HG2 THR A 126     -43.649  -5.444  -9.395  1.00  0.00           H  
ATOM   1983  N   SER A 127     -39.034  -5.333 -11.075  1.00  0.00           N  
ATOM   1984  CA  SER A 127     -37.622  -5.006 -11.227  1.00  0.00           C  
ATOM   1985  C   SER A 127     -37.440  -4.171 -12.493  1.00  0.00           C  
ATOM   1986  O   SER A 127     -37.928  -4.557 -13.564  1.00  0.00           O  
ATOM   1987  CB  SER A 127     -36.806  -6.287 -11.333  1.00  0.00           C  
ATOM   1988  OG  SER A 127     -35.446  -6.022 -11.511  1.00  0.00           O  
ATOM   1989  H   SER A 127     -39.303  -6.314 -11.067  1.00  0.00           H  
ATOM   1990  HA  SER A 127     -37.298  -4.433 -10.365  1.00  0.00           H  
ATOM   1991 1HB  SER A 127     -36.946  -6.884 -10.438  1.00  0.00           H  
ATOM   1992 2HB  SER A 127     -37.176  -6.872 -12.170  1.00  0.00           H  
ATOM   1993  HG  SER A 127     -35.109  -5.831 -10.609  1.00  0.00           H  
ATOM   1994  N   ARG A 128     -36.717  -3.054 -12.395  1.00  0.00           N  
ATOM   1995  CA  ARG A 128     -36.506  -2.202 -13.572  1.00  0.00           C  
ATOM   1996  C   ARG A 128     -35.081  -1.709 -13.690  1.00  0.00           C  
ATOM   1997  O   ARG A 128     -34.379  -1.533 -12.690  1.00  0.00           O  
ATOM   1998  CB  ARG A 128     -37.438  -0.991 -13.571  1.00  0.00           C  
ATOM   1999  CG  ARG A 128     -38.942  -1.308 -13.672  1.00  0.00           C  
ATOM   2000  CD  ARG A 128     -39.326  -1.840 -15.009  1.00  0.00           C  
ATOM   2001  NE  ARG A 128     -40.767  -2.054 -15.116  1.00  0.00           N  
ATOM   2002  CZ  ARG A 128     -41.428  -3.193 -14.761  1.00  0.00           C  
ATOM   2003  NH1 ARG A 128     -40.784  -4.243 -14.284  1.00  0.00           N  
ATOM   2004  NH2 ARG A 128     -42.745  -3.247 -14.903  1.00  0.00           N  
ATOM   2005  H   ARG A 128     -36.344  -2.804 -11.478  1.00  0.00           H  
ATOM   2006  HA  ARG A 128     -36.728  -2.791 -14.461  1.00  0.00           H  
ATOM   2007 1HB  ARG A 128     -37.286  -0.424 -12.654  1.00  0.00           H  
ATOM   2008 2HB  ARG A 128     -37.178  -0.336 -14.404  1.00  0.00           H  
ATOM   2009 1HG  ARG A 128     -39.217  -2.034 -12.946  1.00  0.00           H  
ATOM   2010 2HG  ARG A 128     -39.511  -0.396 -13.496  1.00  0.00           H  
ATOM   2011 1HD  ARG A 128     -39.029  -1.132 -15.779  1.00  0.00           H  
ATOM   2012 2HD  ARG A 128     -38.828  -2.791 -15.183  1.00  0.00           H  
ATOM   2013  HE  ARG A 128     -41.321  -1.290 -15.473  1.00  0.00           H  
ATOM   2014 1HH1 ARG A 128     -39.759  -4.233 -14.159  1.00  0.00           H  
ATOM   2015 2HH1 ARG A 128     -41.303  -5.096 -14.022  1.00  0.00           H  
ATOM   2016 1HH2 ARG A 128     -43.245  -2.450 -15.267  1.00  0.00           H  
ATOM   2017 2HH2 ARG A 128     -43.251  -4.085 -14.649  1.00  0.00           H  
ATOM   2018  N   SER A 129     -34.640  -1.489 -14.923  1.00  0.00           N  
ATOM   2019  CA  SER A 129     -33.300  -0.966 -15.108  1.00  0.00           C  
ATOM   2020  C   SER A 129     -33.240   0.525 -14.882  1.00  0.00           C  
ATOM   2021  O   SER A 129     -34.161   1.255 -15.267  1.00  0.00           O  
ATOM   2022  CB  SER A 129     -32.830  -1.259 -16.513  1.00  0.00           C  
ATOM   2023  OG  SER A 129     -33.651  -0.627 -17.460  1.00  0.00           O  
ATOM   2024  H   SER A 129     -35.231  -1.663 -15.723  1.00  0.00           H  
ATOM   2025  HA  SER A 129     -32.632  -1.447 -14.397  1.00  0.00           H  
ATOM   2026 1HB  SER A 129     -31.813  -0.896 -16.621  1.00  0.00           H  
ATOM   2027 2HB  SER A 129     -32.815  -2.325 -16.696  1.00  0.00           H  
ATOM   2028  HG  SER A 129     -33.205  -0.744 -18.306  1.00  0.00           H  
ATOM   2029  N   VAL A 130     -32.116   0.972 -14.348  1.00  0.00           N  
ATOM   2030  CA  VAL A 130     -31.821   2.374 -14.161  1.00  0.00           C  
ATOM   2031  C   VAL A 130     -30.480   2.721 -14.773  1.00  0.00           C  
ATOM   2032  O   VAL A 130     -29.491   2.026 -14.549  1.00  0.00           O  
ATOM   2033  CB  VAL A 130     -31.818   2.727 -12.660  1.00  0.00           C  
ATOM   2034  CG1 VAL A 130     -31.442   4.185 -12.474  1.00  0.00           C  
ATOM   2035  CG2 VAL A 130     -33.191   2.446 -12.068  1.00  0.00           C  
ATOM   2036  H   VAL A 130     -31.446   0.284 -14.010  1.00  0.00           H  
ATOM   2037  HA  VAL A 130     -32.595   2.962 -14.656  1.00  0.00           H  
ATOM   2038  HB  VAL A 130     -31.081   2.131 -12.151  1.00  0.00           H  
ATOM   2039 1HG1 VAL A 130     -31.431   4.425 -11.413  1.00  0.00           H  
ATOM   2040 2HG1 VAL A 130     -30.454   4.361 -12.891  1.00  0.00           H  
ATOM   2041 3HG1 VAL A 130     -32.168   4.818 -12.982  1.00  0.00           H  
ATOM   2042 1HG2 VAL A 130     -33.188   2.702 -11.020  1.00  0.00           H  
ATOM   2043 2HG2 VAL A 130     -33.935   3.052 -12.583  1.00  0.00           H  
ATOM   2044 3HG2 VAL A 130     -33.443   1.392 -12.183  1.00  0.00           H  
ATOM   2045  N   HIS A 131     -30.439   3.789 -15.559  1.00  0.00           N  
ATOM   2046  CA  HIS A 131     -29.174   4.222 -16.136  1.00  0.00           C  
ATOM   2047  C   HIS A 131     -28.578   5.361 -15.324  1.00  0.00           C  
ATOM   2048  O   HIS A 131     -29.154   6.446 -15.226  1.00  0.00           O  
ATOM   2049  CB  HIS A 131     -29.333   4.617 -17.606  1.00  0.00           C  
ATOM   2050  CG  HIS A 131     -29.619   3.453 -18.507  1.00  0.00           C  
ATOM   2051  ND1 HIS A 131     -29.860   3.590 -19.857  1.00  0.00           N  
ATOM   2052  CD2 HIS A 131     -29.658   2.134 -18.250  1.00  0.00           C  
ATOM   2053  CE1 HIS A 131     -30.026   2.384 -20.392  1.00  0.00           C  
ATOM   2054  NE2 HIS A 131     -29.899   1.488 -19.432  1.00  0.00           N  
ATOM   2055  H   HIS A 131     -31.282   4.316 -15.736  1.00  0.00           H  
ATOM   2056  HA  HIS A 131     -28.465   3.402 -16.109  1.00  0.00           H  
ATOM   2057 1HB  HIS A 131     -30.137   5.342 -17.707  1.00  0.00           H  
ATOM   2058 2HB  HIS A 131     -28.412   5.097 -17.950  1.00  0.00           H  
ATOM   2059  HD2 HIS A 131     -29.504   1.662 -17.296  1.00  0.00           H  
ATOM   2060  HE1 HIS A 131     -30.215   2.171 -21.442  1.00  0.00           H  
ATOM   2061  HE2 HIS A 131     -29.943   0.451 -19.508  1.00  0.00           H  
ATOM   2062  N   LEU A 132     -27.429   5.093 -14.721  1.00  0.00           N  
ATOM   2063  CA  LEU A 132     -26.767   6.063 -13.866  1.00  0.00           C  
ATOM   2064  C   LEU A 132     -25.658   6.737 -14.649  1.00  0.00           C  
ATOM   2065  O   LEU A 132     -24.621   6.121 -14.897  1.00  0.00           O  
ATOM   2066  CB  LEU A 132     -26.140   5.338 -12.681  1.00  0.00           C  
ATOM   2067  CG  LEU A 132     -27.082   4.437 -11.884  1.00  0.00           C  
ATOM   2068  CD1 LEU A 132     -26.275   3.678 -10.848  1.00  0.00           C  
ATOM   2069  CD2 LEU A 132     -28.149   5.282 -11.234  1.00  0.00           C  
ATOM   2070  H   LEU A 132     -27.028   4.162 -14.833  1.00  0.00           H  
ATOM   2071  HA  LEU A 132     -27.484   6.809 -13.532  1.00  0.00           H  
ATOM   2072 1HB  LEU A 132     -25.328   4.757 -13.036  1.00  0.00           H  
ATOM   2073 2HB  LEU A 132     -25.738   6.084 -11.995  1.00  0.00           H  
ATOM   2074  HG  LEU A 132     -27.552   3.707 -12.556  1.00  0.00           H  
ATOM   2075 1HD1 LEU A 132     -26.926   3.032 -10.278  1.00  0.00           H  
ATOM   2076 2HD1 LEU A 132     -25.524   3.078 -11.349  1.00  0.00           H  
ATOM   2077 3HD1 LEU A 132     -25.789   4.384 -10.180  1.00  0.00           H  
ATOM   2078 1HD2 LEU A 132     -28.825   4.641 -10.667  1.00  0.00           H  
ATOM   2079 2HD2 LEU A 132     -27.684   6.005 -10.563  1.00  0.00           H  
ATOM   2080 3HD2 LEU A 132     -28.709   5.812 -12.005  1.00  0.00           H  
ATOM   2081  N   ASP A 133     -25.893   7.956 -15.116  1.00  0.00           N  
ATOM   2082  CA  ASP A 133     -24.900   8.619 -15.960  1.00  0.00           C  
ATOM   2083  C   ASP A 133     -23.581   8.834 -15.229  1.00  0.00           C  
ATOM   2084  O   ASP A 133     -23.576   9.263 -14.072  1.00  0.00           O  
ATOM   2085  CB  ASP A 133     -25.415   9.981 -16.443  1.00  0.00           C  
ATOM   2086  CG  ASP A 133     -26.555   9.891 -17.476  1.00  0.00           C  
ATOM   2087  OD1 ASP A 133     -26.826   8.821 -17.969  1.00  0.00           O  
ATOM   2088  OD2 ASP A 133     -27.139  10.909 -17.757  1.00  0.00           O  
ATOM   2089  H   ASP A 133     -26.764   8.420 -14.891  1.00  0.00           H  
ATOM   2090  HA  ASP A 133     -24.705   7.993 -16.829  1.00  0.00           H  
ATOM   2091 1HB  ASP A 133     -25.763  10.561 -15.590  1.00  0.00           H  
ATOM   2092 2HB  ASP A 133     -24.583  10.529 -16.892  1.00  0.00           H  
ATOM   2093  N   LEU A 134     -22.472   8.593 -15.916  1.00  0.00           N  
ATOM   2094  CA  LEU A 134     -21.152   8.863 -15.377  1.00  0.00           C  
ATOM   2095  C   LEU A 134     -20.471   9.889 -16.288  1.00  0.00           C  
ATOM   2096  O   LEU A 134     -20.832  10.007 -17.457  1.00  0.00           O  
ATOM   2097  CB  LEU A 134     -20.296   7.584 -15.320  1.00  0.00           C  
ATOM   2098  CG  LEU A 134     -20.834   6.407 -14.526  1.00  0.00           C  
ATOM   2099  CD1 LEU A 134     -19.885   5.271 -14.722  1.00  0.00           C  
ATOM   2100  CD2 LEU A 134     -20.957   6.775 -13.076  1.00  0.00           C  
ATOM   2101  H   LEU A 134     -22.526   8.205 -16.856  1.00  0.00           H  
ATOM   2102  HA  LEU A 134     -21.267   9.263 -14.374  1.00  0.00           H  
ATOM   2103 1HB  LEU A 134     -20.138   7.245 -16.335  1.00  0.00           H  
ATOM   2104 2HB  LEU A 134     -19.318   7.827 -14.913  1.00  0.00           H  
ATOM   2105  HG  LEU A 134     -21.808   6.111 -14.898  1.00  0.00           H  
ATOM   2106 1HD1 LEU A 134     -20.222   4.409 -14.180  1.00  0.00           H  
ATOM   2107 2HD1 LEU A 134     -19.832   5.039 -15.786  1.00  0.00           H  
ATOM   2108 3HD1 LEU A 134     -18.903   5.562 -14.353  1.00  0.00           H  
ATOM   2109 1HD2 LEU A 134     -21.324   5.920 -12.502  1.00  0.00           H  
ATOM   2110 2HD2 LEU A 134     -19.986   7.069 -12.713  1.00  0.00           H  
ATOM   2111 3HD2 LEU A 134     -21.653   7.608 -12.965  1.00  0.00           H  
ATOM   2112  N   PRO A 135     -19.546  10.695 -15.788  1.00  0.00           N  
ATOM   2113  CA  PRO A 135     -18.703  11.553 -16.577  1.00  0.00           C  
ATOM   2114  C   PRO A 135     -17.679  10.674 -17.268  1.00  0.00           C  
ATOM   2115  O   PRO A 135     -17.534   9.517 -16.885  1.00  0.00           O  
ATOM   2116  CB  PRO A 135     -18.087  12.466 -15.540  1.00  0.00           C  
ATOM   2117  CG  PRO A 135     -18.068  11.665 -14.298  1.00  0.00           C  
ATOM   2118  CD  PRO A 135     -19.318  10.802 -14.342  1.00  0.00           C  
ATOM   2119  HA  PRO A 135     -19.339  12.104 -17.276  1.00  0.00           H  
ATOM   2120 1HB  PRO A 135     -17.070  12.729 -15.856  1.00  0.00           H  
ATOM   2121 2HB  PRO A 135     -18.661  13.396 -15.455  1.00  0.00           H  
ATOM   2122 1HG  PRO A 135     -17.129  11.088 -14.220  1.00  0.00           H  
ATOM   2123 2HG  PRO A 135     -18.090  12.356 -13.462  1.00  0.00           H  
ATOM   2124 1HD  PRO A 135     -19.086   9.837 -13.875  1.00  0.00           H  
ATOM   2125 2HD  PRO A 135     -20.161  11.312 -13.847  1.00  0.00           H  
ATOM   2126  N   PRO A 136     -16.997  11.144 -18.306  1.00  0.00           N  
ATOM   2127  CA  PRO A 136     -15.874  10.466 -18.906  1.00  0.00           C  
ATOM   2128  C   PRO A 136     -14.827  10.212 -17.844  1.00  0.00           C  
ATOM   2129  O   PRO A 136     -14.619  11.051 -16.980  1.00  0.00           O  
ATOM   2130  CB  PRO A 136     -15.388  11.470 -19.943  1.00  0.00           C  
ATOM   2131  CG  PRO A 136     -16.621  12.288 -20.276  1.00  0.00           C  
ATOM   2132  CD  PRO A 136     -17.380  12.397 -18.966  1.00  0.00           C  
ATOM   2133  HA  PRO A 136     -16.211   9.542 -19.376  1.00  0.00           H  
ATOM   2134 1HB  PRO A 136     -14.572  12.075 -19.520  1.00  0.00           H  
ATOM   2135 2HB  PRO A 136     -14.975  10.936 -20.812  1.00  0.00           H  
ATOM   2136 1HG  PRO A 136     -16.331  13.268 -20.687  1.00  0.00           H  
ATOM   2137 2HG  PRO A 136     -17.203  11.776 -21.058  1.00  0.00           H  
ATOM   2138 1HD  PRO A 136     -17.053  13.269 -18.381  1.00  0.00           H  
ATOM   2139 2HD  PRO A 136     -18.450  12.417 -19.199  1.00  0.00           H  
ATOM   2140  N   PHE A 137     -14.163   9.079 -17.900  1.00  0.00           N  
ATOM   2141  CA  PHE A 137     -13.103   8.780 -16.943  1.00  0.00           C  
ATOM   2142  C   PHE A 137     -12.169   7.747 -17.527  1.00  0.00           C  
ATOM   2143  O   PHE A 137     -12.521   7.059 -18.490  1.00  0.00           O  
ATOM   2144  CB  PHE A 137     -13.660   8.264 -15.596  1.00  0.00           C  
ATOM   2145  CG  PHE A 137     -14.399   6.896 -15.653  1.00  0.00           C  
ATOM   2146  CD1 PHE A 137     -13.730   5.697 -15.394  1.00  0.00           C  
ATOM   2147  CD2 PHE A 137     -15.749   6.816 -15.955  1.00  0.00           C  
ATOM   2148  CE1 PHE A 137     -14.403   4.482 -15.441  1.00  0.00           C  
ATOM   2149  CE2 PHE A 137     -16.406   5.595 -16.008  1.00  0.00           C  
ATOM   2150  CZ  PHE A 137     -15.728   4.435 -15.752  1.00  0.00           C  
ATOM   2151  H   PHE A 137     -14.383   8.416 -18.625  1.00  0.00           H  
ATOM   2152  HA  PHE A 137     -12.530   9.690 -16.751  1.00  0.00           H  
ATOM   2153 1HB  PHE A 137     -12.839   8.174 -14.881  1.00  0.00           H  
ATOM   2154 2HB  PHE A 137     -14.353   9.006 -15.188  1.00  0.00           H  
ATOM   2155  HD1 PHE A 137     -12.669   5.723 -15.144  1.00  0.00           H  
ATOM   2156  HD2 PHE A 137     -16.292   7.725 -16.156  1.00  0.00           H  
ATOM   2157  HE1 PHE A 137     -13.885   3.564 -15.232  1.00  0.00           H  
ATOM   2158  HE2 PHE A 137     -17.460   5.560 -16.258  1.00  0.00           H  
ATOM   2159  HZ  PHE A 137     -16.240   3.479 -15.792  1.00  0.00           H  
ATOM   2160  N   THR A 138     -11.005   7.616 -16.917  1.00  0.00           N  
ATOM   2161  CA  THR A 138     -10.086   6.541 -17.268  1.00  0.00           C  
ATOM   2162  C   THR A 138      -9.994   5.511 -16.185  1.00  0.00           C  
ATOM   2163  O   THR A 138      -9.807   5.844 -15.018  1.00  0.00           O  
ATOM   2164  CB  THR A 138      -8.690   7.079 -17.598  1.00  0.00           C  
ATOM   2165  OG1 THR A 138      -8.771   7.851 -18.780  1.00  0.00           O  
ATOM   2166  CG2 THR A 138      -7.622   5.994 -17.716  1.00  0.00           C  
ATOM   2167  H   THR A 138     -10.770   8.254 -16.151  1.00  0.00           H  
ATOM   2168  HA  THR A 138     -10.461   6.041 -18.163  1.00  0.00           H  
ATOM   2169  HB  THR A 138      -8.413   7.736 -16.810  1.00  0.00           H  
ATOM   2170  HG1 THR A 138      -9.049   7.220 -19.522  1.00  0.00           H  
ATOM   2171 1HG2 THR A 138      -6.660   6.448 -17.922  1.00  0.00           H  
ATOM   2172 2HG2 THR A 138      -7.561   5.436 -16.786  1.00  0.00           H  
ATOM   2173 3HG2 THR A 138      -7.873   5.336 -18.511  1.00  0.00           H  
ATOM   2174  N   LEU A 139     -10.116   4.260 -16.575  1.00  0.00           N  
ATOM   2175  CA  LEU A 139      -9.944   3.180 -15.645  1.00  0.00           C  
ATOM   2176  C   LEU A 139      -8.602   2.539 -15.923  1.00  0.00           C  
ATOM   2177  O   LEU A 139      -8.255   2.315 -17.090  1.00  0.00           O  
ATOM   2178  CB  LEU A 139     -11.090   2.177 -15.776  1.00  0.00           C  
ATOM   2179  CG  LEU A 139     -11.124   1.059 -14.749  1.00  0.00           C  
ATOM   2180  CD1 LEU A 139     -12.537   0.716 -14.487  1.00  0.00           C  
ATOM   2181  CD2 LEU A 139     -10.401  -0.167 -15.277  1.00  0.00           C  
ATOM   2182  H   LEU A 139     -10.359   4.046 -17.541  1.00  0.00           H  
ATOM   2183  HA  LEU A 139      -9.943   3.575 -14.636  1.00  0.00           H  
ATOM   2184 1HB  LEU A 139     -12.010   2.707 -15.729  1.00  0.00           H  
ATOM   2185 2HB  LEU A 139     -11.020   1.712 -16.753  1.00  0.00           H  
ATOM   2186  HG  LEU A 139     -10.658   1.394 -13.819  1.00  0.00           H  
ATOM   2187 1HD1 LEU A 139     -12.561  -0.067 -13.762  1.00  0.00           H  
ATOM   2188 2HD1 LEU A 139     -13.061   1.587 -14.101  1.00  0.00           H  
ATOM   2189 3HD1 LEU A 139     -13.008   0.383 -15.399  1.00  0.00           H  
ATOM   2190 1HD2 LEU A 139     -10.443  -0.963 -14.533  1.00  0.00           H  
ATOM   2191 2HD2 LEU A 139     -10.878  -0.499 -16.195  1.00  0.00           H  
ATOM   2192 3HD2 LEU A 139      -9.372   0.079 -15.479  1.00  0.00           H  
ATOM   2193  N   VAL A 140      -7.836   2.301 -14.874  1.00  0.00           N  
ATOM   2194  CA  VAL A 140      -6.580   1.609 -15.041  1.00  0.00           C  
ATOM   2195  C   VAL A 140      -6.706   0.268 -14.336  1.00  0.00           C  
ATOM   2196  O   VAL A 140      -7.024   0.209 -13.147  1.00  0.00           O  
ATOM   2197  CB  VAL A 140      -5.379   2.408 -14.498  1.00  0.00           C  
ATOM   2198  CG1 VAL A 140      -4.074   1.583 -14.689  1.00  0.00           C  
ATOM   2199  CG2 VAL A 140      -5.263   3.740 -15.222  1.00  0.00           C  
ATOM   2200  H   VAL A 140      -8.180   2.548 -13.948  1.00  0.00           H  
ATOM   2201  HA  VAL A 140      -6.415   1.461 -16.089  1.00  0.00           H  
ATOM   2202  HB  VAL A 140      -5.524   2.595 -13.446  1.00  0.00           H  
ATOM   2203 1HG1 VAL A 140      -3.224   2.139 -14.300  1.00  0.00           H  
ATOM   2204 2HG1 VAL A 140      -4.152   0.629 -14.165  1.00  0.00           H  
ATOM   2205 3HG1 VAL A 140      -3.921   1.388 -15.748  1.00  0.00           H  
ATOM   2206 1HG2 VAL A 140      -4.418   4.303 -14.823  1.00  0.00           H  
ATOM   2207 2HG2 VAL A 140      -5.120   3.579 -16.272  1.00  0.00           H  
ATOM   2208 3HG2 VAL A 140      -6.170   4.292 -15.076  1.00  0.00           H  
ATOM   2209  N   GLY A 141      -6.547  -0.807 -15.081  1.00  0.00           N  
ATOM   2210  CA  GLY A 141      -6.685  -2.120 -14.492  1.00  0.00           C  
ATOM   2211  C   GLY A 141      -5.327  -2.730 -14.239  1.00  0.00           C  
ATOM   2212  O   GLY A 141      -4.298  -2.201 -14.680  1.00  0.00           O  
ATOM   2213  H   GLY A 141      -6.300  -0.696 -16.057  1.00  0.00           H  
ATOM   2214 1HA  GLY A 141      -7.242  -2.059 -13.556  1.00  0.00           H  
ATOM   2215 2HA  GLY A 141      -7.255  -2.750 -15.169  1.00  0.00           H  
ATOM   2216  N   ALA A 142      -5.323  -3.892 -13.613  1.00  0.00           N  
ATOM   2217  CA  ALA A 142      -4.080  -4.590 -13.371  1.00  0.00           C  
ATOM   2218  C   ALA A 142      -4.303  -6.087 -13.153  1.00  0.00           C  
ATOM   2219  O   ALA A 142      -5.006  -6.492 -12.217  1.00  0.00           O  
ATOM   2220  CB  ALA A 142      -3.394  -3.970 -12.186  1.00  0.00           C  
ATOM   2221  H   ALA A 142      -6.191  -4.281 -13.277  1.00  0.00           H  
ATOM   2222  HA  ALA A 142      -3.457  -4.467 -14.235  1.00  0.00           H  
ATOM   2223 1HB  ALA A 142      -2.484  -4.446 -12.013  1.00  0.00           H  
ATOM   2224 2HB  ALA A 142      -3.216  -2.925 -12.375  1.00  0.00           H  
ATOM   2225 3HB  ALA A 142      -4.007  -4.082 -11.324  1.00  0.00           H  
ATOM   2226  N   THR A 143      -3.657  -6.889 -14.009  1.00  0.00           N  
ATOM   2227  CA  THR A 143      -3.757  -8.359 -13.998  1.00  0.00           C  
ATOM   2228  C   THR A 143      -2.405  -9.078 -14.143  1.00  0.00           C  
ATOM   2229  O   THR A 143      -1.641  -8.771 -15.043  1.00  0.00           O  
ATOM   2230  CB  THR A 143      -4.659  -8.816 -15.159  1.00  0.00           C  
ATOM   2231  OG1 THR A 143      -5.938  -8.283 -15.031  1.00  0.00           O  
ATOM   2232  CG2 THR A 143      -4.765 -10.290 -15.224  1.00  0.00           C  
ATOM   2233  H   THR A 143      -3.083  -6.432 -14.725  1.00  0.00           H  
ATOM   2234  HA  THR A 143      -4.208  -8.666 -13.052  1.00  0.00           H  
ATOM   2235  HB  THR A 143      -4.245  -8.452 -16.076  1.00  0.00           H  
ATOM   2236  HG1 THR A 143      -6.525  -8.758 -15.623  1.00  0.00           H  
ATOM   2237 1HG2 THR A 143      -5.401 -10.576 -16.061  1.00  0.00           H  
ATOM   2238 2HG2 THR A 143      -3.788 -10.697 -15.364  1.00  0.00           H  
ATOM   2239 3HG2 THR A 143      -5.188 -10.673 -14.308  1.00  0.00           H  
ATOM   2240  N   THR A 144      -2.108 -10.086 -13.336  1.00  0.00           N  
ATOM   2241  CA  THR A 144      -0.857 -10.798 -13.606  1.00  0.00           C  
ATOM   2242  C   THR A 144      -0.997 -11.795 -14.749  1.00  0.00           C  
ATOM   2243  O   THR A 144      -0.257 -11.741 -15.735  1.00  0.00           O  
ATOM   2244  CB  THR A 144      -0.315 -11.479 -12.360  1.00  0.00           C  
ATOM   2245  OG1 THR A 144      -0.006 -10.474 -11.387  1.00  0.00           O  
ATOM   2246  CG2 THR A 144       0.902 -12.331 -12.704  1.00  0.00           C  
ATOM   2247  H   THR A 144      -2.722 -10.356 -12.580  1.00  0.00           H  
ATOM   2248  HA  THR A 144      -0.118 -10.073 -13.911  1.00  0.00           H  
ATOM   2249  HB  THR A 144      -1.074 -12.105 -11.948  1.00  0.00           H  
ATOM   2250  HG1 THR A 144       0.562  -9.798 -11.806  1.00  0.00           H  
ATOM   2251 1HG2 THR A 144       1.276 -12.806 -11.811  1.00  0.00           H  
ATOM   2252 2HG2 THR A 144       0.621 -13.094 -13.424  1.00  0.00           H  
ATOM   2253 3HG2 THR A 144       1.663 -11.724 -13.131  1.00  0.00           H  
ATOM   2254  N   ARG A 145      -1.978 -12.674 -14.643  1.00  0.00           N  
ATOM   2255  CA  ARG A 145      -2.241 -13.649 -15.685  1.00  0.00           C  
ATOM   2256  C   ARG A 145      -3.332 -13.111 -16.603  1.00  0.00           C  
ATOM   2257  O   ARG A 145      -4.516 -13.150 -16.275  1.00  0.00           O  
ATOM   2258  CB  ARG A 145      -2.632 -14.964 -15.072  1.00  0.00           C  
ATOM   2259  CG  ARG A 145      -1.561 -15.582 -14.168  1.00  0.00           C  
ATOM   2260  CD  ARG A 145      -0.393 -16.060 -14.943  1.00  0.00           C  
ATOM   2261  NE  ARG A 145       0.596 -16.737 -14.108  1.00  0.00           N  
ATOM   2262  CZ  ARG A 145       1.713 -17.317 -14.561  1.00  0.00           C  
ATOM   2263  NH1 ARG A 145       2.012 -17.305 -15.845  1.00  0.00           N  
ATOM   2264  NH2 ARG A 145       2.500 -17.896 -13.695  1.00  0.00           N  
ATOM   2265  H   ARG A 145      -2.540 -12.684 -13.800  1.00  0.00           H  
ATOM   2266  HA  ARG A 145      -1.333 -13.799 -16.268  1.00  0.00           H  
ATOM   2267 1HB  ARG A 145      -3.508 -14.809 -14.460  1.00  0.00           H  
ATOM   2268 2HB  ARG A 145      -2.888 -15.683 -15.847  1.00  0.00           H  
ATOM   2269 1HG  ARG A 145      -1.207 -14.835 -13.467  1.00  0.00           H  
ATOM   2270 2HG  ARG A 145      -1.983 -16.419 -13.612  1.00  0.00           H  
ATOM   2271 1HD  ARG A 145      -0.730 -16.762 -15.703  1.00  0.00           H  
ATOM   2272 2HD  ARG A 145       0.091 -15.208 -15.420  1.00  0.00           H  
ATOM   2273  HE  ARG A 145       0.453 -16.784 -13.085  1.00  0.00           H  
ATOM   2274 1HH1 ARG A 145       1.392 -16.853 -16.503  1.00  0.00           H  
ATOM   2275 2HH1 ARG A 145       2.858 -17.747 -16.170  1.00  0.00           H  
ATOM   2276 1HH2 ARG A 145       2.209 -17.873 -12.699  1.00  0.00           H  
ATOM   2277 2HH2 ARG A 145       3.353 -18.335 -14.007  1.00  0.00           H  
ATOM   2278  N   ALA A 146      -2.930 -12.602 -17.762  1.00  0.00           N  
ATOM   2279  CA  ALA A 146      -3.825 -11.869 -18.664  1.00  0.00           C  
ATOM   2280  C   ALA A 146      -5.063 -12.643 -19.091  1.00  0.00           C  
ATOM   2281  O   ALA A 146      -6.139 -12.062 -19.265  1.00  0.00           O  
ATOM   2282  CB  ALA A 146      -3.060 -11.464 -19.911  1.00  0.00           C  
ATOM   2283  H   ALA A 146      -1.944 -12.646 -17.984  1.00  0.00           H  
ATOM   2284  HA  ALA A 146      -4.157 -10.983 -18.136  1.00  0.00           H  
ATOM   2285 1HB  ALA A 146      -3.706 -10.881 -20.558  1.00  0.00           H  
ATOM   2286 2HB  ALA A 146      -2.190 -10.873 -19.635  1.00  0.00           H  
ATOM   2287 3HB  ALA A 146      -2.733 -12.355 -20.439  1.00  0.00           H  
ATOM   2288  N   GLY A 147      -4.932 -13.957 -19.218  1.00  0.00           N  
ATOM   2289  CA  GLY A 147      -6.029 -14.801 -19.671  1.00  0.00           C  
ATOM   2290  C   GLY A 147      -7.129 -14.969 -18.623  1.00  0.00           C  
ATOM   2291  O   GLY A 147      -8.163 -15.575 -18.905  1.00  0.00           O  
ATOM   2292  H   GLY A 147      -4.036 -14.378 -19.020  1.00  0.00           H  
ATOM   2293 1HA  GLY A 147      -6.458 -14.374 -20.575  1.00  0.00           H  
ATOM   2294 2HA  GLY A 147      -5.636 -15.780 -19.941  1.00  0.00           H  
ATOM   2295  N   MET A 148      -6.918 -14.445 -17.412  1.00  0.00           N  
ATOM   2296  CA  MET A 148      -7.927 -14.553 -16.375  1.00  0.00           C  
ATOM   2297  C   MET A 148      -8.910 -13.377 -16.368  1.00  0.00           C  
ATOM   2298  O   MET A 148      -9.839 -13.368 -15.561  1.00  0.00           O  
ATOM   2299  CB  MET A 148      -7.278 -14.707 -15.012  1.00  0.00           C  
ATOM   2300  CG  MET A 148      -6.491 -15.988 -14.829  1.00  0.00           C  
ATOM   2301  SD  MET A 148      -5.782 -16.114 -13.184  1.00  0.00           S  
ATOM   2302  CE  MET A 148      -4.913 -17.658 -13.261  1.00  0.00           C  
ATOM   2303  H   MET A 148      -6.050 -13.954 -17.199  1.00  0.00           H  
ATOM   2304  HA  MET A 148      -8.509 -15.453 -16.567  1.00  0.00           H  
ATOM   2305 1HB  MET A 148      -6.602 -13.868 -14.834  1.00  0.00           H  
ATOM   2306 2HB  MET A 148      -8.044 -14.689 -14.244  1.00  0.00           H  
ATOM   2307 1HG  MET A 148      -7.135 -16.846 -15.002  1.00  0.00           H  
ATOM   2308 2HG  MET A 148      -5.680 -16.012 -15.558  1.00  0.00           H  
ATOM   2309 1HE  MET A 148      -4.429 -17.844 -12.301  1.00  0.00           H  
ATOM   2310 2HE  MET A 148      -5.610 -18.467 -13.477  1.00  0.00           H  
ATOM   2311 3HE  MET A 148      -4.155 -17.621 -14.042  1.00  0.00           H  
ATOM   2312  N   LEU A 149      -8.719 -12.381 -17.246  1.00  0.00           N  
ATOM   2313  CA  LEU A 149      -9.675 -11.268 -17.310  1.00  0.00           C  
ATOM   2314  C   LEU A 149     -10.674 -11.565 -18.412  1.00  0.00           C  
ATOM   2315  O   LEU A 149     -10.284 -11.885 -19.533  1.00  0.00           O  
ATOM   2316  CB  LEU A 149      -9.023  -9.901 -17.578  1.00  0.00           C  
ATOM   2317  CG  LEU A 149     -10.054  -8.712 -17.675  1.00  0.00           C  
ATOM   2318  CD1 LEU A 149     -10.721  -8.529 -16.309  1.00  0.00           C  
ATOM   2319  CD2 LEU A 149      -9.358  -7.434 -18.095  1.00  0.00           C  
ATOM   2320  H   LEU A 149      -7.924 -12.407 -17.891  1.00  0.00           H  
ATOM   2321  HA  LEU A 149     -10.216 -11.205 -16.366  1.00  0.00           H  
ATOM   2322 1HB  LEU A 149      -8.336  -9.679 -16.766  1.00  0.00           H  
ATOM   2323 2HB  LEU A 149      -8.457  -9.954 -18.501  1.00  0.00           H  
ATOM   2324  HG  LEU A 149     -10.829  -8.949 -18.401  1.00  0.00           H  
ATOM   2325 1HD1 LEU A 149     -11.440  -7.722 -16.358  1.00  0.00           H  
ATOM   2326 2HD1 LEU A 149     -11.233  -9.447 -16.023  1.00  0.00           H  
ATOM   2327 3HD1 LEU A 149      -9.978  -8.299 -15.567  1.00  0.00           H  
ATOM   2328 1HD2 LEU A 149     -10.076  -6.633 -18.138  1.00  0.00           H  
ATOM   2329 2HD2 LEU A 149      -8.605  -7.202 -17.394  1.00  0.00           H  
ATOM   2330 3HD2 LEU A 149      -8.914  -7.541 -19.036  1.00  0.00           H  
ATOM   2331  N   SER A 150     -11.961 -11.483 -18.109  1.00  0.00           N  
ATOM   2332  CA  SER A 150     -12.950 -11.785 -19.129  1.00  0.00           C  
ATOM   2333  C   SER A 150     -12.641 -10.987 -20.402  1.00  0.00           C  
ATOM   2334  O   SER A 150     -12.379  -9.779 -20.343  1.00  0.00           O  
ATOM   2335  CB  SER A 150     -14.342 -11.462 -18.616  1.00  0.00           C  
ATOM   2336  OG  SER A 150     -14.662 -12.237 -17.499  1.00  0.00           O  
ATOM   2337  H   SER A 150     -12.255 -11.220 -17.172  1.00  0.00           H  
ATOM   2338  HA  SER A 150     -12.896 -12.849 -19.363  1.00  0.00           H  
ATOM   2339 1HB  SER A 150     -14.428 -10.403 -18.370  1.00  0.00           H  
ATOM   2340 2HB  SER A 150     -15.054 -11.682 -19.382  1.00  0.00           H  
ATOM   2341  HG  SER A 150     -14.607 -11.626 -16.728  1.00  0.00           H  
ATOM   2342  N   ASN A 151     -12.733 -11.655 -21.558  1.00  0.00           N  
ATOM   2343  CA  ASN A 151     -12.436 -11.023 -22.844  1.00  0.00           C  
ATOM   2344  C   ASN A 151     -13.167  -9.695 -23.114  1.00  0.00           C  
ATOM   2345  O   ASN A 151     -12.525  -8.767 -23.614  1.00  0.00           O  
ATOM   2346  CB  ASN A 151     -12.626 -12.008 -23.991  1.00  0.00           C  
ATOM   2347  CG  ASN A 151     -11.524 -13.028 -24.057  1.00  0.00           C  
ATOM   2348  OD1 ASN A 151     -10.435 -12.843 -23.499  1.00  0.00           O  
ATOM   2349  ND2 ASN A 151     -11.789 -14.116 -24.733  1.00  0.00           N  
ATOM   2350  H   ASN A 151     -12.964 -12.638 -21.532  1.00  0.00           H  
ATOM   2351  HA  ASN A 151     -11.372 -10.780 -22.835  1.00  0.00           H  
ATOM   2352 1HB  ASN A 151     -13.552 -12.554 -23.895  1.00  0.00           H  
ATOM   2353 2HB  ASN A 151     -12.662 -11.466 -24.935  1.00  0.00           H  
ATOM   2354 1HD2 ASN A 151     -11.099 -14.836 -24.814  1.00  0.00           H  
ATOM   2355 2HD2 ASN A 151     -12.681 -14.228 -25.169  1.00  0.00           H  
ATOM   2356  N   PRO A 152     -14.485  -9.541 -22.816  1.00  0.00           N  
ATOM   2357  CA  PRO A 152     -15.230  -8.311 -22.985  1.00  0.00           C  
ATOM   2358  C   PRO A 152     -14.622  -7.150 -22.218  1.00  0.00           C  
ATOM   2359  O   PRO A 152     -14.856  -5.996 -22.565  1.00  0.00           O  
ATOM   2360  CB  PRO A 152     -16.619  -8.668 -22.452  1.00  0.00           C  
ATOM   2361  CG  PRO A 152     -16.718 -10.151 -22.625  1.00  0.00           C  
ATOM   2362  CD  PRO A 152     -15.336 -10.658 -22.355  1.00  0.00           C  
ATOM   2363  HA  PRO A 152     -15.279  -8.072 -24.060  1.00  0.00           H  
ATOM   2364 1HB  PRO A 152     -16.710  -8.349 -21.403  1.00  0.00           H  
ATOM   2365 2HB  PRO A 152     -17.392  -8.139 -23.016  1.00  0.00           H  
ATOM   2366 1HG  PRO A 152     -17.464 -10.566 -21.931  1.00  0.00           H  
ATOM   2367 2HG  PRO A 152     -17.063 -10.391 -23.641  1.00  0.00           H  
ATOM   2368 1HD  PRO A 152     -15.253 -10.780 -21.306  1.00  0.00           H  
ATOM   2369 2HD  PRO A 152     -15.182 -11.570 -22.904  1.00  0.00           H  
ATOM   2370  N   LEU A 153     -13.830  -7.428 -21.169  1.00  0.00           N  
ATOM   2371  CA  LEU A 153     -13.217  -6.328 -20.450  1.00  0.00           C  
ATOM   2372  C   LEU A 153     -11.854  -6.056 -21.036  1.00  0.00           C  
ATOM   2373  O   LEU A 153     -11.483  -4.905 -21.205  1.00  0.00           O  
ATOM   2374  CB  LEU A 153     -13.114  -6.564 -18.949  1.00  0.00           C  
ATOM   2375  CG  LEU A 153     -14.337  -6.128 -18.171  1.00  0.00           C  
ATOM   2376  CD1 LEU A 153     -15.499  -7.055 -18.510  1.00  0.00           C  
ATOM   2377  CD2 LEU A 153     -14.005  -6.110 -16.705  1.00  0.00           C  
ATOM   2378  H   LEU A 153     -13.608  -8.376 -20.884  1.00  0.00           H  
ATOM   2379  HA  LEU A 153     -13.827  -5.443 -20.587  1.00  0.00           H  
ATOM   2380 1HB  LEU A 153     -12.950  -7.630 -18.766  1.00  0.00           H  
ATOM   2381 2HB  LEU A 153     -12.265  -6.009 -18.568  1.00  0.00           H  
ATOM   2382  HG  LEU A 153     -14.624  -5.118 -18.475  1.00  0.00           H  
ATOM   2383 1HD1 LEU A 153     -16.384  -6.740 -17.965  1.00  0.00           H  
ATOM   2384 2HD1 LEU A 153     -15.701  -7.015 -19.568  1.00  0.00           H  
ATOM   2385 3HD1 LEU A 153     -15.243  -8.076 -18.225  1.00  0.00           H  
ATOM   2386 1HD2 LEU A 153     -14.873  -5.782 -16.144  1.00  0.00           H  
ATOM   2387 2HD2 LEU A 153     -13.722  -7.113 -16.396  1.00  0.00           H  
ATOM   2388 3HD2 LEU A 153     -13.179  -5.425 -16.524  1.00  0.00           H  
ATOM   2389  N   ARG A 154     -11.126  -7.095 -21.447  1.00  0.00           N  
ATOM   2390  CA  ARG A 154      -9.801  -6.850 -22.030  1.00  0.00           C  
ATOM   2391  C   ARG A 154      -9.975  -5.962 -23.271  1.00  0.00           C  
ATOM   2392  O   ARG A 154      -9.215  -5.021 -23.517  1.00  0.00           O  
ATOM   2393  CB  ARG A 154      -9.114  -8.157 -22.439  1.00  0.00           C  
ATOM   2394  CG  ARG A 154      -8.666  -9.039 -21.291  1.00  0.00           C  
ATOM   2395  CD  ARG A 154      -7.987 -10.291 -21.705  1.00  0.00           C  
ATOM   2396  NE  ARG A 154      -6.681 -10.027 -22.320  1.00  0.00           N  
ATOM   2397  CZ  ARG A 154      -5.836 -10.981 -22.758  1.00  0.00           C  
ATOM   2398  NH1 ARG A 154      -6.150 -12.247 -22.623  1.00  0.00           N  
ATOM   2399  NH2 ARG A 154      -4.687 -10.644 -23.322  1.00  0.00           N  
ATOM   2400  H   ARG A 154     -11.480  -8.043 -21.307  1.00  0.00           H  
ATOM   2401  HA  ARG A 154      -9.177  -6.338 -21.300  1.00  0.00           H  
ATOM   2402 1HB  ARG A 154      -9.800  -8.745 -23.049  1.00  0.00           H  
ATOM   2403 2HB  ARG A 154      -8.242  -7.932 -23.050  1.00  0.00           H  
ATOM   2404 1HG  ARG A 154      -7.939  -8.496 -20.702  1.00  0.00           H  
ATOM   2405 2HG  ARG A 154      -9.534  -9.309 -20.682  1.00  0.00           H  
ATOM   2406 1HD  ARG A 154      -7.838 -10.927 -20.831  1.00  0.00           H  
ATOM   2407 2HD  ARG A 154      -8.609 -10.821 -22.428  1.00  0.00           H  
ATOM   2408  HE  ARG A 154      -6.403  -9.063 -22.440  1.00  0.00           H  
ATOM   2409 1HH1 ARG A 154      -7.026 -12.504 -22.180  1.00  0.00           H  
ATOM   2410 2HH1 ARG A 154      -5.520 -12.960 -22.954  1.00  0.00           H  
ATOM   2411 1HH2 ARG A 154      -4.445  -9.670 -23.433  1.00  0.00           H  
ATOM   2412 2HH2 ARG A 154      -4.060 -11.363 -23.649  1.00  0.00           H  
ATOM   2413  N   ALA A 155     -11.065  -6.218 -23.988  1.00  0.00           N  
ATOM   2414  CA  ALA A 155     -11.483  -5.511 -25.190  1.00  0.00           C  
ATOM   2415  C   ALA A 155     -11.754  -4.016 -24.970  1.00  0.00           C  
ATOM   2416  O   ALA A 155     -11.799  -3.247 -25.932  1.00  0.00           O  
ATOM   2417  CB  ALA A 155     -12.744  -6.161 -25.722  1.00  0.00           C  
ATOM   2418  H   ALA A 155     -11.638  -7.014 -23.704  1.00  0.00           H  
ATOM   2419  HA  ALA A 155     -10.684  -5.602 -25.924  1.00  0.00           H  
ATOM   2420 1HB  ALA A 155     -13.049  -5.669 -26.642  1.00  0.00           H  
ATOM   2421 2HB  ALA A 155     -12.552  -7.217 -25.915  1.00  0.00           H  
ATOM   2422 3HB  ALA A 155     -13.529  -6.068 -24.977  1.00  0.00           H  
ATOM   2423  N   ARG A 156     -12.021  -3.615 -23.726  1.00  0.00           N  
ATOM   2424  CA  ARG A 156     -12.366  -2.239 -23.393  1.00  0.00           C  
ATOM   2425  C   ARG A 156     -11.146  -1.362 -23.204  1.00  0.00           C  
ATOM   2426  O   ARG A 156     -11.272  -0.143 -23.071  1.00  0.00           O  
ATOM   2427  CB  ARG A 156     -13.153  -2.212 -22.103  1.00  0.00           C  
ATOM   2428  CG  ARG A 156     -14.414  -2.979 -22.150  1.00  0.00           C  
ATOM   2429  CD  ARG A 156     -15.584  -2.272 -22.694  1.00  0.00           C  
ATOM   2430  NE  ARG A 156     -15.502  -1.974 -24.113  1.00  0.00           N  
ATOM   2431  CZ  ARG A 156     -15.595  -2.848 -25.136  1.00  0.00           C  
ATOM   2432  NH1 ARG A 156     -15.659  -4.156 -24.961  1.00  0.00           N  
ATOM   2433  NH2 ARG A 156     -15.618  -2.337 -26.349  1.00  0.00           N  
ATOM   2434  H   ARG A 156     -11.944  -4.271 -22.955  1.00  0.00           H  
ATOM   2435  HA  ARG A 156     -12.975  -1.832 -24.199  1.00  0.00           H  
ATOM   2436 1HB  ARG A 156     -12.542  -2.604 -21.289  1.00  0.00           H  
ATOM   2437 2HB  ARG A 156     -13.413  -1.188 -21.863  1.00  0.00           H  
ATOM   2438 1HG  ARG A 156     -14.223  -3.795 -22.809  1.00  0.00           H  
ATOM   2439 2HG  ARG A 156     -14.664  -3.347 -21.156  1.00  0.00           H  
ATOM   2440 1HD  ARG A 156     -16.468  -2.856 -22.533  1.00  0.00           H  
ATOM   2441 2HD  ARG A 156     -15.694  -1.329 -22.154  1.00  0.00           H  
ATOM   2442  HE  ARG A 156     -15.505  -0.985 -24.386  1.00  0.00           H  
ATOM   2443 1HH1 ARG A 156     -15.603  -4.580 -24.021  1.00  0.00           H  
ATOM   2444 2HH1 ARG A 156     -15.736  -4.756 -25.763  1.00  0.00           H  
ATOM   2445 1HH2 ARG A 156     -15.577  -1.309 -26.435  1.00  0.00           H  
ATOM   2446 2HH2 ARG A 156     -15.689  -2.926 -27.159  1.00  0.00           H  
ATOM   2447  N   PHE A 157      -9.966  -1.967 -23.152  1.00  0.00           N  
ATOM   2448  CA  PHE A 157      -8.778  -1.180 -22.896  1.00  0.00           C  
ATOM   2449  C   PHE A 157      -8.142  -0.698 -24.195  1.00  0.00           C  
ATOM   2450  O   PHE A 157      -8.090  -1.427 -25.186  1.00  0.00           O  
ATOM   2451  CB  PHE A 157      -7.822  -1.992 -22.036  1.00  0.00           C  
ATOM   2452  CG  PHE A 157      -8.372  -2.197 -20.628  1.00  0.00           C  
ATOM   2453  CD1 PHE A 157      -9.049  -3.331 -20.284  1.00  0.00           C  
ATOM   2454  CD2 PHE A 157      -8.212  -1.242 -19.673  1.00  0.00           C  
ATOM   2455  CE1 PHE A 157      -9.539  -3.518 -18.996  1.00  0.00           C  
ATOM   2456  CE2 PHE A 157      -8.676  -1.398 -18.383  1.00  0.00           C  
ATOM   2457  CZ  PHE A 157      -9.343  -2.552 -18.039  1.00  0.00           C  
ATOM   2458  H   PHE A 157      -9.880  -2.978 -23.287  1.00  0.00           H  
ATOM   2459  HA  PHE A 157      -9.061  -0.307 -22.324  1.00  0.00           H  
ATOM   2460 1HB  PHE A 157      -7.650  -2.972 -22.488  1.00  0.00           H  
ATOM   2461 2HB  PHE A 157      -6.856  -1.482 -21.964  1.00  0.00           H  
ATOM   2462  HD1 PHE A 157      -9.191  -4.086 -21.039  1.00  0.00           H  
ATOM   2463  HD2 PHE A 157      -7.699  -0.360 -19.951  1.00  0.00           H  
ATOM   2464  HE1 PHE A 157     -10.073  -4.428 -18.752  1.00  0.00           H  
ATOM   2465  HE2 PHE A 157      -8.513  -0.606 -17.649  1.00  0.00           H  
ATOM   2466  HZ  PHE A 157      -9.719  -2.692 -17.030  1.00  0.00           H  
ATOM   2467  N   GLY A 158      -7.668   0.554 -24.193  1.00  0.00           N  
ATOM   2468  CA  GLY A 158      -6.999   1.128 -25.358  1.00  0.00           C  
ATOM   2469  C   GLY A 158      -5.512   0.837 -25.286  1.00  0.00           C  
ATOM   2470  O   GLY A 158      -4.838   0.677 -26.307  1.00  0.00           O  
ATOM   2471  H   GLY A 158      -7.725   1.106 -23.344  1.00  0.00           H  
ATOM   2472 1HA  GLY A 158      -7.421   0.711 -26.271  1.00  0.00           H  
ATOM   2473 2HA  GLY A 158      -7.164   2.206 -25.382  1.00  0.00           H  
ATOM   2474  N   ILE A 159      -5.014   0.739 -24.061  1.00  0.00           N  
ATOM   2475  CA  ILE A 159      -3.611   0.467 -23.819  1.00  0.00           C  
ATOM   2476  C   ILE A 159      -3.461  -0.838 -23.038  1.00  0.00           C  
ATOM   2477  O   ILE A 159      -4.079  -1.003 -21.988  1.00  0.00           O  
ATOM   2478  CB  ILE A 159      -2.937   1.606 -23.036  1.00  0.00           C  
ATOM   2479  CG1 ILE A 159      -3.108   2.944 -23.732  1.00  0.00           C  
ATOM   2480  CG2 ILE A 159      -1.455   1.288 -22.880  1.00  0.00           C  
ATOM   2481  CD1 ILE A 159      -4.297   3.765 -23.256  1.00  0.00           C  
ATOM   2482  H   ILE A 159      -5.632   0.909 -23.268  1.00  0.00           H  
ATOM   2483  HA  ILE A 159      -3.100   0.355 -24.778  1.00  0.00           H  
ATOM   2484  HB  ILE A 159      -3.391   1.697 -22.062  1.00  0.00           H  
ATOM   2485 1HG1 ILE A 159      -2.228   3.526 -23.543  1.00  0.00           H  
ATOM   2486 2HG1 ILE A 159      -3.206   2.776 -24.803  1.00  0.00           H  
ATOM   2487 1HG2 ILE A 159      -0.982   2.072 -22.332  1.00  0.00           H  
ATOM   2488 2HG2 ILE A 159      -1.332   0.348 -22.345  1.00  0.00           H  
ATOM   2489 3HG2 ILE A 159      -0.997   1.209 -23.863  1.00  0.00           H  
ATOM   2490 1HD1 ILE A 159      -4.331   4.712 -23.801  1.00  0.00           H  
ATOM   2491 2HD1 ILE A 159      -5.219   3.219 -23.433  1.00  0.00           H  
ATOM   2492 3HD1 ILE A 159      -4.202   3.968 -22.194  1.00  0.00           H  
ATOM   2493  N   ASN A 160      -2.661  -1.758 -23.557  1.00  0.00           N  
ATOM   2494  CA  ASN A 160      -2.396  -3.056 -22.928  1.00  0.00           C  
ATOM   2495  C   ASN A 160      -0.892  -3.272 -22.764  1.00  0.00           C  
ATOM   2496  O   ASN A 160      -0.218  -3.747 -23.681  1.00  0.00           O  
ATOM   2497  CB  ASN A 160      -3.027  -4.188 -23.720  1.00  0.00           C  
ATOM   2498  CG  ASN A 160      -4.554  -4.265 -23.646  1.00  0.00           C  
ATOM   2499  OD1 ASN A 160      -5.081  -4.790 -22.660  1.00  0.00           O  
ATOM   2500  ND2 ASN A 160      -5.238  -3.787 -24.655  1.00  0.00           N  
ATOM   2501  H   ASN A 160      -2.198  -1.549 -24.430  1.00  0.00           H  
ATOM   2502  HA  ASN A 160      -2.833  -3.058 -21.930  1.00  0.00           H  
ATOM   2503 1HB  ASN A 160      -2.751  -4.067 -24.768  1.00  0.00           H  
ATOM   2504 2HB  ASN A 160      -2.604  -5.130 -23.400  1.00  0.00           H  
ATOM   2505 1HD2 ASN A 160      -6.242  -3.851 -24.660  1.00  0.00           H  
ATOM   2506 2HD2 ASN A 160      -4.768  -3.380 -25.436  1.00  0.00           H  
ATOM   2507  N   GLY A 161      -0.358  -2.819 -21.629  1.00  0.00           N  
ATOM   2508  CA  GLY A 161       1.086  -2.858 -21.391  1.00  0.00           C  
ATOM   2509  C   GLY A 161       1.458  -4.083 -20.573  1.00  0.00           C  
ATOM   2510  O   GLY A 161       0.705  -4.477 -19.687  1.00  0.00           O  
ATOM   2511  H   GLY A 161      -0.995  -2.497 -20.899  1.00  0.00           H  
ATOM   2512 1HA  GLY A 161       1.618  -2.870 -22.343  1.00  0.00           H  
ATOM   2513 2HA  GLY A 161       1.392  -1.955 -20.864  1.00  0.00           H  
ATOM   2514  N   HIS A 162       2.632  -4.647 -20.828  1.00  0.00           N  
ATOM   2515  CA  HIS A 162       3.088  -5.828 -20.096  1.00  0.00           C  
ATOM   2516  C   HIS A 162       4.405  -5.588 -19.382  1.00  0.00           C  
ATOM   2517  O   HIS A 162       5.429  -5.315 -20.016  1.00  0.00           O  
ATOM   2518  CB  HIS A 162       3.231  -7.023 -21.043  1.00  0.00           C  
ATOM   2519  CG  HIS A 162       1.927  -7.476 -21.671  1.00  0.00           C  
ATOM   2520  ND1 HIS A 162       1.219  -8.564 -21.203  1.00  0.00           N  
ATOM   2521  CD2 HIS A 162       1.209  -6.982 -22.711  1.00  0.00           C  
ATOM   2522  CE1 HIS A 162       0.126  -8.724 -21.932  1.00  0.00           C  
ATOM   2523  NE2 HIS A 162       0.099  -7.778 -22.853  1.00  0.00           N  
ATOM   2524  H   HIS A 162       3.211  -4.263 -21.561  1.00  0.00           H  
ATOM   2525  HA  HIS A 162       2.358  -6.093 -19.333  1.00  0.00           H  
ATOM   2526 1HB  HIS A 162       3.927  -6.770 -21.843  1.00  0.00           H  
ATOM   2527 2HB  HIS A 162       3.658  -7.865 -20.495  1.00  0.00           H  
ATOM   2528  HD2 HIS A 162       1.462  -6.113 -23.323  1.00  0.00           H  
ATOM   2529  HE1 HIS A 162      -0.626  -9.501 -21.793  1.00  0.00           H  
ATOM   2530  HE2 HIS A 162      -0.619  -7.649 -23.551  1.00  0.00           H  
ATOM   2531  N   MET A 163       4.352  -5.647 -18.060  1.00  0.00           N  
ATOM   2532  CA  MET A 163       5.505  -5.421 -17.221  1.00  0.00           C  
ATOM   2533  C   MET A 163       6.298  -6.698 -17.027  1.00  0.00           C  
ATOM   2534  O   MET A 163       5.741  -7.799 -16.994  1.00  0.00           O  
ATOM   2535  CB  MET A 163       5.097  -4.804 -15.895  1.00  0.00           C  
ATOM   2536  CG  MET A 163       4.546  -3.421 -16.032  1.00  0.00           C  
ATOM   2537  SD  MET A 163       4.157  -2.700 -14.480  1.00  0.00           S  
ATOM   2538  CE  MET A 163       3.710  -1.067 -14.981  1.00  0.00           C  
ATOM   2539  H   MET A 163       3.473  -5.873 -17.607  1.00  0.00           H  
ATOM   2540  HA  MET A 163       6.151  -4.717 -17.730  1.00  0.00           H  
ATOM   2541 1HB  MET A 163       4.349  -5.429 -15.408  1.00  0.00           H  
ATOM   2542 2HB  MET A 163       5.970  -4.755 -15.237  1.00  0.00           H  
ATOM   2543 1HG  MET A 163       5.264  -2.792 -16.534  1.00  0.00           H  
ATOM   2544 2HG  MET A 163       3.637  -3.455 -16.634  1.00  0.00           H  
ATOM   2545 1HE  MET A 163       3.450  -0.507 -14.104  1.00  0.00           H  
ATOM   2546 2HE  MET A 163       4.557  -0.590 -15.479  1.00  0.00           H  
ATOM   2547 3HE  MET A 163       2.864  -1.108 -15.656  1.00  0.00           H  
ATOM   2548  N   GLU A 164       7.601  -6.538 -16.905  1.00  0.00           N  
ATOM   2549  CA  GLU A 164       8.528  -7.637 -16.738  1.00  0.00           C  
ATOM   2550  C   GLU A 164       9.396  -7.426 -15.511  1.00  0.00           C  
ATOM   2551  O   GLU A 164       9.490  -6.319 -14.989  1.00  0.00           O  
ATOM   2552  CB  GLU A 164       9.395  -7.752 -17.995  1.00  0.00           C  
ATOM   2553  CG  GLU A 164       8.590  -8.030 -19.287  1.00  0.00           C  
ATOM   2554  CD  GLU A 164       9.432  -8.095 -20.541  1.00  0.00           C  
ATOM   2555  OE1 GLU A 164      10.619  -7.945 -20.453  1.00  0.00           O  
ATOM   2556  OE2 GLU A 164       8.865  -8.264 -21.608  1.00  0.00           O  
ATOM   2557  H   GLU A 164       7.975  -5.594 -16.938  1.00  0.00           H  
ATOM   2558  HA  GLU A 164       7.963  -8.559 -16.603  1.00  0.00           H  
ATOM   2559 1HB  GLU A 164       9.953  -6.826 -18.136  1.00  0.00           H  
ATOM   2560 2HB  GLU A 164      10.120  -8.556 -17.865  1.00  0.00           H  
ATOM   2561 1HG  GLU A 164       8.057  -8.974 -19.169  1.00  0.00           H  
ATOM   2562 2HG  GLU A 164       7.846  -7.243 -19.412  1.00  0.00           H  
ATOM   2563  N   TYR A 165      10.022  -8.488 -15.042  1.00  0.00           N  
ATOM   2564  CA  TYR A 165      10.910  -8.359 -13.900  1.00  0.00           C  
ATOM   2565  C   TYR A 165      12.051  -7.407 -14.232  1.00  0.00           C  
ATOM   2566  O   TYR A 165      12.539  -7.371 -15.364  1.00  0.00           O  
ATOM   2567  CB  TYR A 165      11.403  -9.728 -13.469  1.00  0.00           C  
ATOM   2568  CG  TYR A 165      10.341 -10.559 -12.734  1.00  0.00           C  
ATOM   2569  CD1 TYR A 165       9.649 -11.576 -13.372  1.00  0.00           C  
ATOM   2570  CD2 TYR A 165      10.078 -10.305 -11.415  1.00  0.00           C  
ATOM   2571  CE1 TYR A 165       8.714 -12.307 -12.667  1.00  0.00           C  
ATOM   2572  CE2 TYR A 165       9.155 -11.027 -10.733  1.00  0.00           C  
ATOM   2573  CZ  TYR A 165       8.481 -12.005 -11.330  1.00  0.00           C  
ATOM   2574  OH  TYR A 165       7.567 -12.695 -10.595  1.00  0.00           O  
ATOM   2575  H   TYR A 165       9.902  -9.384 -15.494  1.00  0.00           H  
ATOM   2576  HA  TYR A 165      10.368  -7.923 -13.075  1.00  0.00           H  
ATOM   2577 1HB  TYR A 165      11.730 -10.285 -14.344  1.00  0.00           H  
ATOM   2578 2HB  TYR A 165      12.263  -9.610 -12.814  1.00  0.00           H  
ATOM   2579  HD1 TYR A 165       9.839 -11.801 -14.422  1.00  0.00           H  
ATOM   2580  HD2 TYR A 165      10.599  -9.526 -10.907  1.00  0.00           H  
ATOM   2581  HE1 TYR A 165       8.166 -13.109 -13.160  1.00  0.00           H  
ATOM   2582  HE2 TYR A 165       8.958 -10.819  -9.695  1.00  0.00           H  
ATOM   2583  HH  TYR A 165       7.455 -12.267  -9.739  1.00  0.00           H  
ATOM   2584  N   TYR A 166      12.449  -6.622 -13.239  1.00  0.00           N  
ATOM   2585  CA  TYR A 166      13.496  -5.614 -13.384  1.00  0.00           C  
ATOM   2586  C   TYR A 166      14.866  -6.281 -13.320  1.00  0.00           C  
ATOM   2587  O   TYR A 166      15.015  -7.323 -12.674  1.00  0.00           O  
ATOM   2588  CB  TYR A 166      13.304  -4.572 -12.282  1.00  0.00           C  
ATOM   2589  CG  TYR A 166      12.037  -3.728 -12.447  1.00  0.00           C  
ATOM   2590  CD1 TYR A 166      10.819  -4.368 -12.454  1.00  0.00           C  
ATOM   2591  CD2 TYR A 166      12.071  -2.337 -12.514  1.00  0.00           C  
ATOM   2592  CE1 TYR A 166       9.647  -3.659 -12.537  1.00  0.00           C  
ATOM   2593  CE2 TYR A 166      10.859  -1.630 -12.582  1.00  0.00           C  
ATOM   2594  CZ  TYR A 166       9.667  -2.296 -12.592  1.00  0.00           C  
ATOM   2595  OH  TYR A 166       8.470  -1.609 -12.607  1.00  0.00           O  
ATOM   2596  H   TYR A 166      12.000  -6.733 -12.330  1.00  0.00           H  
ATOM   2597  HA  TYR A 166      13.398  -5.135 -14.359  1.00  0.00           H  
ATOM   2598 1HB  TYR A 166      13.243  -5.083 -11.331  1.00  0.00           H  
ATOM   2599 2HB  TYR A 166      14.157  -3.910 -12.245  1.00  0.00           H  
ATOM   2600  HD1 TYR A 166      10.783  -5.448 -12.389  1.00  0.00           H  
ATOM   2601  HD2 TYR A 166      13.020  -1.800 -12.487  1.00  0.00           H  
ATOM   2602  HE1 TYR A 166       8.700  -4.176 -12.537  1.00  0.00           H  
ATOM   2603  HE2 TYR A 166      10.842  -0.559 -12.604  1.00  0.00           H  
ATOM   2604  HH  TYR A 166       7.739  -2.244 -12.547  1.00  0.00           H  
ATOM   2605  N   GLU A 167      15.864  -5.706 -13.996  1.00  0.00           N  
ATOM   2606  CA  GLU A 167      17.197  -6.298 -13.985  1.00  0.00           C  
ATOM   2607  C   GLU A 167      17.984  -5.786 -12.791  1.00  0.00           C  
ATOM   2608  O   GLU A 167      17.633  -4.758 -12.207  1.00  0.00           O  
ATOM   2609  CB  GLU A 167      17.932  -6.031 -15.307  1.00  0.00           C  
ATOM   2610  CG  GLU A 167      17.261  -6.650 -16.531  1.00  0.00           C  
ATOM   2611  CD  GLU A 167      18.040  -6.463 -17.822  1.00  0.00           C  
ATOM   2612  OE1 GLU A 167      19.143  -5.968 -17.773  1.00  0.00           O  
ATOM   2613  OE2 GLU A 167      17.525  -6.823 -18.856  1.00  0.00           O  
ATOM   2614  H   GLU A 167      15.730  -4.820 -14.506  1.00  0.00           H  
ATOM   2615  HA  GLU A 167      17.093  -7.378 -13.879  1.00  0.00           H  
ATOM   2616 1HB  GLU A 167      18.011  -4.954 -15.471  1.00  0.00           H  
ATOM   2617 2HB  GLU A 167      18.940  -6.435 -15.251  1.00  0.00           H  
ATOM   2618 1HG  GLU A 167      17.123  -7.716 -16.353  1.00  0.00           H  
ATOM   2619 2HG  GLU A 167      16.273  -6.201 -16.641  1.00  0.00           H  
ATOM   2620  N   LEU A 168      19.063  -6.473 -12.425  1.00  0.00           N  
ATOM   2621  CA  LEU A 168      19.844  -6.008 -11.290  1.00  0.00           C  
ATOM   2622  C   LEU A 168      20.190  -4.503 -11.314  1.00  0.00           C  
ATOM   2623  O   LEU A 168      19.983  -3.848 -10.294  1.00  0.00           O  
ATOM   2624  CB  LEU A 168      21.101  -6.883 -11.103  1.00  0.00           C  
ATOM   2625  CG  LEU A 168      22.054  -6.415 -10.017  1.00  0.00           C  
ATOM   2626  CD1 LEU A 168      21.346  -6.461  -8.742  1.00  0.00           C  
ATOM   2627  CD2 LEU A 168      23.278  -7.304  -9.984  1.00  0.00           C  
ATOM   2628  H   LEU A 168      19.324  -7.315 -12.922  1.00  0.00           H  
ATOM   2629  HA  LEU A 168      19.236  -6.172 -10.401  1.00  0.00           H  
ATOM   2630 1HB  LEU A 168      20.758  -7.869 -10.790  1.00  0.00           H  
ATOM   2631 2HB  LEU A 168      21.646  -7.021 -12.010  1.00  0.00           H  
ATOM   2632  HG  LEU A 168      22.356  -5.381 -10.205  1.00  0.00           H  
ATOM   2633 1HD1 LEU A 168      22.008  -6.115  -7.946  1.00  0.00           H  
ATOM   2634 2HD1 LEU A 168      20.485  -5.820  -8.813  1.00  0.00           H  
ATOM   2635 3HD1 LEU A 168      21.026  -7.471  -8.545  1.00  0.00           H  
ATOM   2636 1HD2 LEU A 168      23.946  -6.967  -9.194  1.00  0.00           H  
ATOM   2637 2HD2 LEU A 168      22.974  -8.329  -9.791  1.00  0.00           H  
ATOM   2638 3HD2 LEU A 168      23.790  -7.251 -10.944  1.00  0.00           H  
ATOM   2639  N   PRO A 169      20.723  -3.897 -12.404  1.00  0.00           N  
ATOM   2640  CA  PRO A 169      21.025  -2.475 -12.480  1.00  0.00           C  
ATOM   2641  C   PRO A 169      19.813  -1.561 -12.290  1.00  0.00           C  
ATOM   2642  O   PRO A 169      19.961  -0.408 -11.870  1.00  0.00           O  
ATOM   2643  CB  PRO A 169      21.574  -2.321 -13.899  1.00  0.00           C  
ATOM   2644  CG  PRO A 169      22.069  -3.690 -14.270  1.00  0.00           C  
ATOM   2645  CD  PRO A 169      21.079  -4.624 -13.639  1.00  0.00           C  
ATOM   2646  HA  PRO A 169      21.803  -2.240 -11.739  1.00  0.00           H  
ATOM   2647 1HB  PRO A 169      20.769  -1.968 -14.567  1.00  0.00           H  
ATOM   2648 2HB  PRO A 169      22.365  -1.558 -13.915  1.00  0.00           H  
ATOM   2649 1HG  PRO A 169      22.113  -3.797 -15.366  1.00  0.00           H  
ATOM   2650 2HG  PRO A 169      23.091  -3.840 -13.892  1.00  0.00           H  
ATOM   2651 1HD  PRO A 169      20.216  -4.702 -14.295  1.00  0.00           H  
ATOM   2652 2HD  PRO A 169      21.557  -5.557 -13.481  1.00  0.00           H  
ATOM   2653  N   ASP A 170      18.599  -2.069 -12.538  1.00  0.00           N  
ATOM   2654  CA  ASP A 170      17.439  -1.208 -12.415  1.00  0.00           C  
ATOM   2655  C   ASP A 170      17.067  -1.225 -10.964  1.00  0.00           C  
ATOM   2656  O   ASP A 170      16.818  -0.188 -10.354  1.00  0.00           O  
ATOM   2657  CB  ASP A 170      16.254  -1.774 -13.195  1.00  0.00           C  
ATOM   2658  CG  ASP A 170      16.462  -1.921 -14.684  1.00  0.00           C  
ATOM   2659  OD1 ASP A 170      16.868  -0.971 -15.320  1.00  0.00           O  
ATOM   2660  OD2 ASP A 170      16.148  -2.998 -15.200  1.00  0.00           O  
ATOM   2661  H   ASP A 170      18.462  -3.038 -12.801  1.00  0.00           H  
ATOM   2662  HA  ASP A 170      17.680  -0.191 -12.728  1.00  0.00           H  
ATOM   2663 1HB  ASP A 170      16.034  -2.757 -12.798  1.00  0.00           H  
ATOM   2664 2HB  ASP A 170      15.382  -1.158 -13.011  1.00  0.00           H  
ATOM   2665  N   LEU A 171      17.131  -2.417 -10.387  1.00  0.00           N  
ATOM   2666  CA  LEU A 171      16.810  -2.594  -8.996  1.00  0.00           C  
ATOM   2667  C   LEU A 171      17.827  -1.862  -8.155  1.00  0.00           C  
ATOM   2668  O   LEU A 171      17.487  -1.270  -7.139  1.00  0.00           O  
ATOM   2669  CB  LEU A 171      16.801  -4.063  -8.653  1.00  0.00           C  
ATOM   2670  CG  LEU A 171      15.713  -4.878  -9.226  1.00  0.00           C  
ATOM   2671  CD1 LEU A 171      16.051  -6.298  -8.919  1.00  0.00           C  
ATOM   2672  CD2 LEU A 171      14.341  -4.454  -8.615  1.00  0.00           C  
ATOM   2673  H   LEU A 171      17.381  -3.231 -10.951  1.00  0.00           H  
ATOM   2674  HA  LEU A 171      15.826  -2.183  -8.804  1.00  0.00           H  
ATOM   2675 1HB  LEU A 171      17.725  -4.493  -9.026  1.00  0.00           H  
ATOM   2676 2HB  LEU A 171      16.772  -4.175  -7.571  1.00  0.00           H  
ATOM   2677  HG  LEU A 171      15.685  -4.760 -10.312  1.00  0.00           H  
ATOM   2678 1HD1 LEU A 171      15.320  -6.922  -9.318  1.00  0.00           H  
ATOM   2679 2HD1 LEU A 171      17.015  -6.542  -9.364  1.00  0.00           H  
ATOM   2680 3HD1 LEU A 171      16.106  -6.432  -7.854  1.00  0.00           H  
ATOM   2681 1HD2 LEU A 171      13.549  -5.074  -9.022  1.00  0.00           H  
ATOM   2682 2HD2 LEU A 171      14.370  -4.580  -7.534  1.00  0.00           H  
ATOM   2683 3HD2 LEU A 171      14.140  -3.410  -8.852  1.00  0.00           H  
ATOM   2684  N   THR A 172      19.086  -1.868  -8.592  1.00  0.00           N  
ATOM   2685  CA  THR A 172      20.131  -1.213  -7.835  1.00  0.00           C  
ATOM   2686  C   THR A 172      19.821   0.270  -7.770  1.00  0.00           C  
ATOM   2687  O   THR A 172      19.855   0.859  -6.688  1.00  0.00           O  
ATOM   2688  CB  THR A 172      21.497  -1.440  -8.486  1.00  0.00           C  
ATOM   2689  OG1 THR A 172      21.736  -2.840  -8.546  1.00  0.00           O  
ATOM   2690  CG2 THR A 172      22.584  -0.801  -7.648  1.00  0.00           C  
ATOM   2691  H   THR A 172      19.328  -2.382  -9.434  1.00  0.00           H  
ATOM   2692  HA  THR A 172      20.148  -1.606  -6.821  1.00  0.00           H  
ATOM   2693  HB  THR A 172      21.501  -1.024  -9.492  1.00  0.00           H  
ATOM   2694  HG1 THR A 172      21.025  -3.247  -9.083  1.00  0.00           H  
ATOM   2695 1HG2 THR A 172      23.554  -0.982  -8.105  1.00  0.00           H  
ATOM   2696 2HG2 THR A 172      22.410   0.276  -7.575  1.00  0.00           H  
ATOM   2697 3HG2 THR A 172      22.568  -1.238  -6.657  1.00  0.00           H  
ATOM   2698  N   GLU A 173      19.481   0.888  -8.919  1.00  0.00           N  
ATOM   2699  CA  GLU A 173      19.136   2.304  -8.870  1.00  0.00           C  
ATOM   2700  C   GLU A 173      17.916   2.537  -7.976  1.00  0.00           C  
ATOM   2701  O   GLU A 173      17.883   3.503  -7.218  1.00  0.00           O  
ATOM   2702  CB  GLU A 173      18.881   2.920 -10.243  1.00  0.00           C  
ATOM   2703  CG  GLU A 173      18.625   4.447 -10.096  1.00  0.00           C  
ATOM   2704  CD  GLU A 173      18.381   5.233 -11.355  1.00  0.00           C  
ATOM   2705  OE1 GLU A 173      18.418   4.679 -12.425  1.00  0.00           O  
ATOM   2706  OE2 GLU A 173      18.130   6.421 -11.223  1.00  0.00           O  
ATOM   2707  H   GLU A 173      19.478   0.387  -9.812  1.00  0.00           H  
ATOM   2708  HA  GLU A 173      19.977   2.838  -8.427  1.00  0.00           H  
ATOM   2709 1HB  GLU A 173      19.741   2.758 -10.892  1.00  0.00           H  
ATOM   2710 2HB  GLU A 173      18.022   2.448 -10.703  1.00  0.00           H  
ATOM   2711 1HG  GLU A 173      17.784   4.579  -9.438  1.00  0.00           H  
ATOM   2712 2HG  GLU A 173      19.489   4.876  -9.590  1.00  0.00           H  
ATOM   2713  N   ILE A 174      16.926   1.644  -8.036  1.00  0.00           N  
ATOM   2714  CA  ILE A 174      15.729   1.775  -7.207  1.00  0.00           C  
ATOM   2715  C   ILE A 174      16.092   1.749  -5.730  1.00  0.00           C  
ATOM   2716  O   ILE A 174      15.651   2.606  -4.964  1.00  0.00           O  
ATOM   2717  CB  ILE A 174      14.717   0.667  -7.556  1.00  0.00           C  
ATOM   2718  CG1 ILE A 174      14.181   0.956  -8.966  1.00  0.00           C  
ATOM   2719  CG2 ILE A 174      13.611   0.551  -6.504  1.00  0.00           C  
ATOM   2720  CD1 ILE A 174      13.429  -0.152  -9.623  1.00  0.00           C  
ATOM   2721  H   ILE A 174      16.991   0.868  -8.696  1.00  0.00           H  
ATOM   2722  HA  ILE A 174      15.266   2.736  -7.427  1.00  0.00           H  
ATOM   2723  HB  ILE A 174      15.237  -0.272  -7.605  1.00  0.00           H  
ATOM   2724 1HG1 ILE A 174      13.516   1.808  -8.903  1.00  0.00           H  
ATOM   2725 2HG1 ILE A 174      15.013   1.221  -9.586  1.00  0.00           H  
ATOM   2726 1HG2 ILE A 174      12.934  -0.248  -6.778  1.00  0.00           H  
ATOM   2727 2HG2 ILE A 174      14.052   0.327  -5.530  1.00  0.00           H  
ATOM   2728 3HG2 ILE A 174      13.063   1.490  -6.442  1.00  0.00           H  
ATOM   2729 1HD1 ILE A 174      13.090   0.165 -10.613  1.00  0.00           H  
ATOM   2730 2HD1 ILE A 174      14.064  -1.023  -9.729  1.00  0.00           H  
ATOM   2731 3HD1 ILE A 174      12.591  -0.384  -9.014  1.00  0.00           H  
ATOM   2732  N   VAL A 175      16.959   0.820  -5.336  1.00  0.00           N  
ATOM   2733  CA  VAL A 175      17.419   0.747  -3.959  1.00  0.00           C  
ATOM   2734  C   VAL A 175      18.121   2.049  -3.566  1.00  0.00           C  
ATOM   2735  O   VAL A 175      17.841   2.610  -2.500  1.00  0.00           O  
ATOM   2736  CB  VAL A 175      18.375  -0.467  -3.803  1.00  0.00           C  
ATOM   2737  CG1 VAL A 175      19.090  -0.461  -2.491  1.00  0.00           C  
ATOM   2738  CG2 VAL A 175      17.571  -1.773  -3.881  1.00  0.00           C  
ATOM   2739  H   VAL A 175      17.291   0.139  -6.013  1.00  0.00           H  
ATOM   2740  HA  VAL A 175      16.555   0.600  -3.313  1.00  0.00           H  
ATOM   2741  HB  VAL A 175      19.117  -0.432  -4.600  1.00  0.00           H  
ATOM   2742 1HG1 VAL A 175      19.734  -1.323  -2.457  1.00  0.00           H  
ATOM   2743 2HG1 VAL A 175      19.684   0.446  -2.410  1.00  0.00           H  
ATOM   2744 3HG1 VAL A 175      18.392  -0.520  -1.685  1.00  0.00           H  
ATOM   2745 1HG2 VAL A 175      18.249  -2.622  -3.790  1.00  0.00           H  
ATOM   2746 2HG2 VAL A 175      16.842  -1.800  -3.068  1.00  0.00           H  
ATOM   2747 3HG2 VAL A 175      17.053  -1.829  -4.827  1.00  0.00           H  
ATOM   2748  N   GLU A 176      19.003   2.564  -4.425  1.00  0.00           N  
ATOM   2749  CA  GLU A 176      19.676   3.814  -4.098  1.00  0.00           C  
ATOM   2750  C   GLU A 176      18.715   5.018  -4.023  1.00  0.00           C  
ATOM   2751  O   GLU A 176      18.835   5.845  -3.118  1.00  0.00           O  
ATOM   2752  CB  GLU A 176      20.815   4.097  -5.094  1.00  0.00           C  
ATOM   2753  CG  GLU A 176      22.023   3.139  -4.951  1.00  0.00           C  
ATOM   2754  CD  GLU A 176      23.182   3.444  -5.900  1.00  0.00           C  
ATOM   2755  OE1 GLU A 176      23.042   4.302  -6.739  1.00  0.00           O  
ATOM   2756  OE2 GLU A 176      24.212   2.819  -5.764  1.00  0.00           O  
ATOM   2757  H   GLU A 176      19.213   2.074  -5.298  1.00  0.00           H  
ATOM   2758  HA  GLU A 176      20.130   3.695  -3.114  1.00  0.00           H  
ATOM   2759 1HB  GLU A 176      20.431   3.998  -6.113  1.00  0.00           H  
ATOM   2760 2HB  GLU A 176      21.166   5.119  -4.970  1.00  0.00           H  
ATOM   2761 1HG  GLU A 176      22.386   3.173  -3.922  1.00  0.00           H  
ATOM   2762 2HG  GLU A 176      21.668   2.131  -5.147  1.00  0.00           H  
ATOM   2763  N   ARG A 177      17.728   5.104  -4.921  1.00  0.00           N  
ATOM   2764  CA  ARG A 177      16.816   6.251  -4.897  1.00  0.00           C  
ATOM   2765  C   ARG A 177      15.890   6.186  -3.690  1.00  0.00           C  
ATOM   2766  O   ARG A 177      15.605   7.203  -3.047  1.00  0.00           O  
ATOM   2767  CB  ARG A 177      16.007   6.322  -6.179  1.00  0.00           C  
ATOM   2768  CG  ARG A 177      16.836   6.623  -7.423  1.00  0.00           C  
ATOM   2769  CD  ARG A 177      17.488   7.941  -7.377  1.00  0.00           C  
ATOM   2770  NE  ARG A 177      18.182   8.235  -8.631  1.00  0.00           N  
ATOM   2771  CZ  ARG A 177      18.989   9.297  -8.833  1.00  0.00           C  
ATOM   2772  NH1 ARG A 177      19.218  10.177  -7.864  1.00  0.00           N  
ATOM   2773  NH2 ARG A 177      19.559   9.452 -10.018  1.00  0.00           N  
ATOM   2774  H   ARG A 177      17.646   4.399  -5.652  1.00  0.00           H  
ATOM   2775  HA  ARG A 177      17.414   7.162  -4.824  1.00  0.00           H  
ATOM   2776 1HB  ARG A 177      15.515   5.359  -6.344  1.00  0.00           H  
ATOM   2777 2HB  ARG A 177      15.233   7.080  -6.085  1.00  0.00           H  
ATOM   2778 1HG  ARG A 177      17.624   5.894  -7.505  1.00  0.00           H  
ATOM   2779 2HG  ARG A 177      16.213   6.582  -8.305  1.00  0.00           H  
ATOM   2780 1HD  ARG A 177      16.745   8.716  -7.205  1.00  0.00           H  
ATOM   2781 2HD  ARG A 177      18.222   7.958  -6.569  1.00  0.00           H  
ATOM   2782  HE  ARG A 177      18.058   7.577  -9.426  1.00  0.00           H  
ATOM   2783 1HH1 ARG A 177      18.795  10.067  -6.922  1.00  0.00           H  
ATOM   2784 2HH1 ARG A 177      19.827  10.960  -8.029  1.00  0.00           H  
ATOM   2785 1HH2 ARG A 177      19.377   8.766 -10.754  1.00  0.00           H  
ATOM   2786 2HH2 ARG A 177      20.166  10.236 -10.192  1.00  0.00           H  
ATOM   2787  N   THR A 178      15.451   4.983  -3.349  1.00  0.00           N  
ATOM   2788  CA  THR A 178      14.603   4.791  -2.191  1.00  0.00           C  
ATOM   2789  C   THR A 178      15.385   5.180  -0.942  1.00  0.00           C  
ATOM   2790  O   THR A 178      14.850   5.794  -0.016  1.00  0.00           O  
ATOM   2791  CB  THR A 178      14.055   3.371  -2.144  1.00  0.00           C  
ATOM   2792  OG1 THR A 178      13.236   3.144  -3.303  1.00  0.00           O  
ATOM   2793  CG2 THR A 178      13.240   3.182  -0.919  1.00  0.00           C  
ATOM   2794  H   THR A 178      15.694   4.169  -3.916  1.00  0.00           H  
ATOM   2795  HA  THR A 178      13.751   5.458  -2.271  1.00  0.00           H  
ATOM   2796  HB  THR A 178      14.881   2.675  -2.178  1.00  0.00           H  
ATOM   2797  HG1 THR A 178      12.904   2.230  -3.293  1.00  0.00           H  
ATOM   2798 1HG2 THR A 178      12.844   2.171  -0.884  1.00  0.00           H  
ATOM   2799 2HG2 THR A 178      13.864   3.353  -0.067  1.00  0.00           H  
ATOM   2800 3HG2 THR A 178      12.440   3.890  -0.939  1.00  0.00           H  
ATOM   2801  N   SER A 179      16.659   4.815  -0.909  1.00  0.00           N  
ATOM   2802  CA  SER A 179      17.512   5.156   0.207  1.00  0.00           C  
ATOM   2803  C   SER A 179      17.573   6.670   0.378  1.00  0.00           C  
ATOM   2804  O   SER A 179      17.448   7.171   1.500  1.00  0.00           O  
ATOM   2805  CB  SER A 179      18.874   4.605  -0.027  1.00  0.00           C  
ATOM   2806  OG  SER A 179      19.692   4.849   1.033  1.00  0.00           O  
ATOM   2807  H   SER A 179      17.055   4.266  -1.674  1.00  0.00           H  
ATOM   2808  HA  SER A 179      17.098   4.715   1.113  1.00  0.00           H  
ATOM   2809 1HB  SER A 179      18.772   3.585  -0.188  1.00  0.00           H  
ATOM   2810 2HB  SER A 179      19.306   5.031  -0.911  1.00  0.00           H  
ATOM   2811  HG  SER A 179      19.966   5.773   0.941  1.00  0.00           H  
ATOM   2812  N   GLU A 180      17.705   7.411  -0.737  1.00  0.00           N  
ATOM   2813  CA  GLU A 180      17.727   8.874  -0.663  1.00  0.00           C  
ATOM   2814  C   GLU A 180      16.418   9.390  -0.044  1.00  0.00           C  
ATOM   2815  O   GLU A 180      16.436  10.269   0.819  1.00  0.00           O  
ATOM   2816  CB  GLU A 180      17.943   9.498  -2.059  1.00  0.00           C  
ATOM   2817  CG  GLU A 180      19.357   9.311  -2.642  1.00  0.00           C  
ATOM   2818  CD  GLU A 180      19.544   9.830  -4.091  1.00  0.00           C  
ATOM   2819  OE1 GLU A 180      18.571  10.060  -4.793  1.00  0.00           O  
ATOM   2820  OE2 GLU A 180      20.679  10.002  -4.477  1.00  0.00           O  
ATOM   2821  H   GLU A 180      17.832   6.941  -1.635  1.00  0.00           H  
ATOM   2822  HA  GLU A 180      18.555   9.172  -0.017  1.00  0.00           H  
ATOM   2823 1HB  GLU A 180      17.239   9.066  -2.762  1.00  0.00           H  
ATOM   2824 2HB  GLU A 180      17.738  10.565  -2.012  1.00  0.00           H  
ATOM   2825 1HG  GLU A 180      20.066   9.825  -1.995  1.00  0.00           H  
ATOM   2826 2HG  GLU A 180      19.597   8.251  -2.614  1.00  0.00           H  
ATOM   2827  N   ILE A 181      15.290   8.760  -0.399  1.00  0.00           N  
ATOM   2828  CA  ILE A 181      13.980   9.126   0.160  1.00  0.00           C  
ATOM   2829  C   ILE A 181      13.983   8.935   1.678  1.00  0.00           C  
ATOM   2830  O   ILE A 181      13.444   9.759   2.423  1.00  0.00           O  
ATOM   2831  CB  ILE A 181      12.828   8.324  -0.497  1.00  0.00           C  
ATOM   2832  CG1 ILE A 181      12.665   8.799  -1.958  1.00  0.00           C  
ATOM   2833  CG2 ILE A 181      11.538   8.446   0.307  1.00  0.00           C  
ATOM   2834  CD1 ILE A 181      11.747   7.944  -2.799  1.00  0.00           C  
ATOM   2835  H   ILE A 181      15.346   8.045  -1.127  1.00  0.00           H  
ATOM   2836  HA  ILE A 181      13.803  10.175  -0.046  1.00  0.00           H  
ATOM   2837  HB  ILE A 181      13.089   7.287  -0.538  1.00  0.00           H  
ATOM   2838 1HG1 ILE A 181      12.287   9.817  -1.958  1.00  0.00           H  
ATOM   2839 2HG1 ILE A 181      13.652   8.795  -2.425  1.00  0.00           H  
ATOM   2840 1HG2 ILE A 181      10.760   7.864  -0.175  1.00  0.00           H  
ATOM   2841 2HG2 ILE A 181      11.703   8.066   1.316  1.00  0.00           H  
ATOM   2842 3HG2 ILE A 181      11.232   9.489   0.356  1.00  0.00           H  
ATOM   2843 1HD1 ILE A 181      11.701   8.344  -3.811  1.00  0.00           H  
ATOM   2844 2HD1 ILE A 181      12.108   6.923  -2.835  1.00  0.00           H  
ATOM   2845 3HD1 ILE A 181      10.763   7.965  -2.366  1.00  0.00           H  
ATOM   2846  N   PHE A 182      14.616   7.859   2.128  1.00  0.00           N  
ATOM   2847  CA  PHE A 182      14.760   7.530   3.542  1.00  0.00           C  
ATOM   2848  C   PHE A 182      15.950   8.178   4.267  1.00  0.00           C  
ATOM   2849  O   PHE A 182      16.288   7.766   5.394  1.00  0.00           O  
ATOM   2850  CB  PHE A 182      14.906   6.039   3.733  1.00  0.00           C  
ATOM   2851  CG  PHE A 182      13.683   5.268   3.664  1.00  0.00           C  
ATOM   2852  CD1 PHE A 182      13.446   4.433   2.632  1.00  0.00           C  
ATOM   2853  CD2 PHE A 182      12.751   5.383   4.669  1.00  0.00           C  
ATOM   2854  CE1 PHE A 182      12.300   3.690   2.590  1.00  0.00           C  
ATOM   2855  CE2 PHE A 182      11.599   4.659   4.636  1.00  0.00           C  
ATOM   2856  CZ  PHE A 182      11.373   3.806   3.601  1.00  0.00           C  
ATOM   2857  H   PHE A 182      15.004   7.217   1.434  1.00  0.00           H  
ATOM   2858  HA  PHE A 182      13.850   7.856   4.045  1.00  0.00           H  
ATOM   2859 1HB  PHE A 182      15.577   5.660   2.959  1.00  0.00           H  
ATOM   2860 2HB  PHE A 182      15.366   5.868   4.633  1.00  0.00           H  
ATOM   2861  HD1 PHE A 182      14.190   4.357   1.850  1.00  0.00           H  
ATOM   2862  HD2 PHE A 182      12.945   6.063   5.500  1.00  0.00           H  
ATOM   2863  HE1 PHE A 182      12.126   3.011   1.763  1.00  0.00           H  
ATOM   2864  HE2 PHE A 182      10.861   4.754   5.434  1.00  0.00           H  
ATOM   2865  HZ  PHE A 182      10.450   3.225   3.589  1.00  0.00           H  
ATOM   2866  N   GLU A 183      16.606   9.154   3.627  1.00  0.00           N  
ATOM   2867  CA  GLU A 183      17.753   9.866   4.193  1.00  0.00           C  
ATOM   2868  C   GLU A 183      18.871   8.921   4.633  1.00  0.00           C  
ATOM   2869  O   GLU A 183      19.478   9.098   5.692  1.00  0.00           O  
ATOM   2870  CB  GLU A 183      17.310  10.738   5.375  1.00  0.00           C  
ATOM   2871  CG  GLU A 183      16.285  11.817   5.009  1.00  0.00           C  
ATOM   2872  CD  GLU A 183      15.928  12.736   6.163  1.00  0.00           C  
ATOM   2873  OE1 GLU A 183      16.406  12.517   7.251  1.00  0.00           O  
ATOM   2874  OE2 GLU A 183      15.176  13.659   5.946  1.00  0.00           O  
ATOM   2875  H   GLU A 183      16.306   9.436   2.692  1.00  0.00           H  
ATOM   2876  HA  GLU A 183      18.154  10.518   3.415  1.00  0.00           H  
ATOM   2877 1HB  GLU A 183      16.881  10.117   6.158  1.00  0.00           H  
ATOM   2878 2HB  GLU A 183      18.180  11.237   5.799  1.00  0.00           H  
ATOM   2879 1HG  GLU A 183      16.687  12.416   4.193  1.00  0.00           H  
ATOM   2880 2HG  GLU A 183      15.379  11.328   4.645  1.00  0.00           H  
ATOM   2881  N   MET A 184      19.159   7.944   3.782  1.00  0.00           N  
ATOM   2882  CA  MET A 184      20.186   6.934   3.994  1.00  0.00           C  
ATOM   2883  C   MET A 184      21.126   6.845   2.787  1.00  0.00           C  
ATOM   2884  O   MET A 184      20.715   7.091   1.654  1.00  0.00           O  
ATOM   2885  CB  MET A 184      19.511   5.604   4.307  1.00  0.00           C  
ATOM   2886  CG  MET A 184      20.429   4.467   4.486  1.00  0.00           C  
ATOM   2887  SD  MET A 184      19.561   3.063   4.968  1.00  0.00           S  
ATOM   2888  CE  MET A 184      18.526   2.842   3.548  1.00  0.00           C  
ATOM   2889  H   MET A 184      18.588   7.865   2.940  1.00  0.00           H  
ATOM   2890  HA  MET A 184      20.785   7.224   4.856  1.00  0.00           H  
ATOM   2891 1HB  MET A 184      18.926   5.707   5.221  1.00  0.00           H  
ATOM   2892 2HB  MET A 184      18.813   5.358   3.501  1.00  0.00           H  
ATOM   2893 1HG  MET A 184      20.933   4.251   3.549  1.00  0.00           H  
ATOM   2894 2HG  MET A 184      21.172   4.697   5.242  1.00  0.00           H  
ATOM   2895 1HE  MET A 184      17.922   1.961   3.678  1.00  0.00           H  
ATOM   2896 2HE  MET A 184      17.885   3.716   3.425  1.00  0.00           H  
ATOM   2897 3HE  MET A 184      19.128   2.728   2.677  1.00  0.00           H  
ATOM   2898  N   THR A 185      22.405   6.552   3.026  1.00  0.00           N  
ATOM   2899  CA  THR A 185      23.374   6.462   1.928  1.00  0.00           C  
ATOM   2900  C   THR A 185      23.430   5.135   1.134  1.00  0.00           C  
ATOM   2901  O   THR A 185      23.306   5.156  -0.087  1.00  0.00           O  
ATOM   2902  CB  THR A 185      24.777   6.748   2.482  1.00  0.00           C  
ATOM   2903  OG1 THR A 185      24.813   8.071   3.035  1.00  0.00           O  
ATOM   2904  CG2 THR A 185      25.834   6.610   1.407  1.00  0.00           C  
ATOM   2905  H   THR A 185      22.702   6.382   3.978  1.00  0.00           H  
ATOM   2906  HA  THR A 185      23.129   7.249   1.215  1.00  0.00           H  
ATOM   2907  HB  THR A 185      24.989   6.044   3.258  1.00  0.00           H  
ATOM   2908  HG1 THR A 185      24.628   8.711   2.341  1.00  0.00           H  
ATOM   2909 1HG2 THR A 185      26.814   6.808   1.836  1.00  0.00           H  
ATOM   2910 2HG2 THR A 185      25.816   5.601   1.000  1.00  0.00           H  
ATOM   2911 3HG2 THR A 185      25.636   7.324   0.608  1.00  0.00           H  
ATOM   2912  N   ILE A 186      23.586   4.005   1.847  1.00  0.00           N  
ATOM   2913  CA  ILE A 186      23.825   2.644   1.293  1.00  0.00           C  
ATOM   2914  C   ILE A 186      25.088   2.609   0.410  1.00  0.00           C  
ATOM   2915  O   ILE A 186      25.269   3.449  -0.469  1.00  0.00           O  
ATOM   2916  CB  ILE A 186      22.656   2.083   0.429  1.00  0.00           C  
ATOM   2917  CG1 ILE A 186      21.433   1.948   1.169  1.00  0.00           C  
ATOM   2918  CG2 ILE A 186      22.958   0.719  -0.079  1.00  0.00           C  
ATOM   2919  CD1 ILE A 186      20.332   1.442   0.292  1.00  0.00           C  
ATOM   2920  H   ILE A 186      23.607   4.107   2.847  1.00  0.00           H  
ATOM   2921  HA  ILE A 186      23.982   1.959   2.124  1.00  0.00           H  
ATOM   2922  HB  ILE A 186      22.476   2.749  -0.417  1.00  0.00           H  
ATOM   2923 1HG1 ILE A 186      21.561   1.307   1.971  1.00  0.00           H  
ATOM   2924 2HG1 ILE A 186      21.164   2.918   1.547  1.00  0.00           H  
ATOM   2925 1HG2 ILE A 186      22.132   0.361  -0.680  1.00  0.00           H  
ATOM   2926 2HG2 ILE A 186      23.825   0.755  -0.676  1.00  0.00           H  
ATOM   2927 3HG2 ILE A 186      23.111   0.051   0.766  1.00  0.00           H  
ATOM   2928 1HD1 ILE A 186      19.409   1.369   0.848  1.00  0.00           H  
ATOM   2929 2HD1 ILE A 186      20.209   2.101  -0.553  1.00  0.00           H  
ATOM   2930 3HD1 ILE A 186      20.600   0.462  -0.072  1.00  0.00           H  
ATOM   2931  N   THR A 187      25.986   1.654   0.625  1.00  0.00           N  
ATOM   2932  CA  THR A 187      27.154   1.663  -0.262  1.00  0.00           C  
ATOM   2933  C   THR A 187      26.724   1.019  -1.579  1.00  0.00           C  
ATOM   2934  O   THR A 187      25.883   0.131  -1.540  1.00  0.00           O  
ATOM   2935  CB  THR A 187      28.320   0.861   0.330  1.00  0.00           C  
ATOM   2936  OG1 THR A 187      27.962  -0.540   0.434  1.00  0.00           O  
ATOM   2937  CG2 THR A 187      28.609   1.391   1.722  1.00  0.00           C  
ATOM   2938  H   THR A 187      25.834   0.957   1.360  1.00  0.00           H  
ATOM   2939  HA  THR A 187      27.465   2.691  -0.411  1.00  0.00           H  
ATOM   2940  HB  THR A 187      29.206   0.962  -0.290  1.00  0.00           H  
ATOM   2941  HG1 THR A 187      28.671  -1.000   0.903  1.00  0.00           H  
ATOM   2942 1HG2 THR A 187      29.429   0.830   2.168  1.00  0.00           H  
ATOM   2943 2HG2 THR A 187      28.878   2.444   1.660  1.00  0.00           H  
ATOM   2944 3HG2 THR A 187      27.717   1.286   2.344  1.00  0.00           H  
ATOM   2945  N   PRO A 188      27.313   1.343  -2.743  1.00  0.00           N  
ATOM   2946  CA  PRO A 188      27.022   0.689  -4.012  1.00  0.00           C  
ATOM   2947  C   PRO A 188      27.088  -0.829  -3.923  1.00  0.00           C  
ATOM   2948  O   PRO A 188      26.283  -1.538  -4.527  1.00  0.00           O  
ATOM   2949  CB  PRO A 188      28.126   1.237  -4.912  1.00  0.00           C  
ATOM   2950  CG  PRO A 188      28.411   2.615  -4.341  1.00  0.00           C  
ATOM   2951  CD  PRO A 188      28.289   2.444  -2.832  1.00  0.00           C  
ATOM   2952  HA  PRO A 188      26.030   1.021  -4.365  1.00  0.00           H  
ATOM   2953 1HB  PRO A 188      28.999   0.568  -4.889  1.00  0.00           H  
ATOM   2954 2HB  PRO A 188      27.774   1.273  -5.953  1.00  0.00           H  
ATOM   2955 1HG  PRO A 188      29.408   2.961  -4.657  1.00  0.00           H  
ATOM   2956 2HG  PRO A 188      27.680   3.339  -4.742  1.00  0.00           H  
ATOM   2957 1HD  PRO A 188      29.252   2.168  -2.382  1.00  0.00           H  
ATOM   2958 2HD  PRO A 188      27.873   3.372  -2.416  1.00  0.00           H  
ATOM   2959  N   GLU A 189      28.016  -1.356  -3.117  1.00  0.00           N  
ATOM   2960  CA  GLU A 189      28.093  -2.801  -3.009  1.00  0.00           C  
ATOM   2961  C   GLU A 189      26.850  -3.327  -2.313  1.00  0.00           C  
ATOM   2962  O   GLU A 189      26.258  -4.322  -2.741  1.00  0.00           O  
ATOM   2963  CB  GLU A 189      29.346  -3.212  -2.242  1.00  0.00           C  
ATOM   2964  CG  GLU A 189      30.656  -2.947  -2.978  1.00  0.00           C  
ATOM   2965  CD  GLU A 189      31.881  -3.302  -2.155  1.00  0.00           C  
ATOM   2966  OE1 GLU A 189      31.727  -3.621  -0.997  1.00  0.00           O  
ATOM   2967  OE2 GLU A 189      32.966  -3.254  -2.688  1.00  0.00           O  
ATOM   2968  H   GLU A 189      28.662  -0.772  -2.608  1.00  0.00           H  
ATOM   2969  HA  GLU A 189      28.132  -3.227  -4.011  1.00  0.00           H  
ATOM   2970 1HB  GLU A 189      29.378  -2.677  -1.292  1.00  0.00           H  
ATOM   2971 2HB  GLU A 189      29.296  -4.279  -2.012  1.00  0.00           H  
ATOM   2972 1HG  GLU A 189      30.668  -3.530  -3.898  1.00  0.00           H  
ATOM   2973 2HG  GLU A 189      30.697  -1.892  -3.247  1.00  0.00           H  
ATOM   2974  N   ALA A 190      26.429  -2.640  -1.249  1.00  0.00           N  
ATOM   2975  CA  ALA A 190      25.232  -3.047  -0.540  1.00  0.00           C  
ATOM   2976  C   ALA A 190      24.018  -2.888  -1.420  1.00  0.00           C  
ATOM   2977  O   ALA A 190      23.111  -3.715  -1.388  1.00  0.00           O  
ATOM   2978  CB  ALA A 190      25.064  -2.246   0.705  1.00  0.00           C  
ATOM   2979  H   ALA A 190      26.940  -1.819  -0.912  1.00  0.00           H  
ATOM   2980  HA  ALA A 190      25.331  -4.102  -0.278  1.00  0.00           H  
ATOM   2981 1HB  ALA A 190      24.178  -2.568   1.237  1.00  0.00           H  
ATOM   2982 2HB  ALA A 190      25.919  -2.379   1.305  1.00  0.00           H  
ATOM   2983 3HB  ALA A 190      24.979  -1.208   0.449  1.00  0.00           H  
ATOM   2984  N   ALA A 191      23.989  -1.821  -2.223  1.00  0.00           N  
ATOM   2985  CA  ALA A 191      22.840  -1.589  -3.079  1.00  0.00           C  
ATOM   2986  C   ALA A 191      22.674  -2.752  -4.033  1.00  0.00           C  
ATOM   2987  O   ALA A 191      21.563  -3.254  -4.225  1.00  0.00           O  
ATOM   2988  CB  ALA A 191      22.995  -0.296  -3.848  1.00  0.00           C  
ATOM   2989  H   ALA A 191      24.764  -1.160  -2.206  1.00  0.00           H  
ATOM   2990  HA  ALA A 191      21.960  -1.532  -2.449  1.00  0.00           H  
ATOM   2991 1HB  ALA A 191      22.113  -0.137  -4.468  1.00  0.00           H  
ATOM   2992 2HB  ALA A 191      23.106   0.536  -3.156  1.00  0.00           H  
ATOM   2993 3HB  ALA A 191      23.877  -0.353  -4.482  1.00  0.00           H  
ATOM   2994  N   LEU A 192      23.799  -3.238  -4.571  1.00  0.00           N  
ATOM   2995  CA  LEU A 192      23.772  -4.388  -5.453  1.00  0.00           C  
ATOM   2996  C   LEU A 192      23.299  -5.622  -4.722  1.00  0.00           C  
ATOM   2997  O   LEU A 192      22.469  -6.366  -5.236  1.00  0.00           O  
ATOM   2998  CB  LEU A 192      25.172  -4.661  -6.018  1.00  0.00           C  
ATOM   2999  CG  LEU A 192      25.682  -3.681  -7.043  1.00  0.00           C  
ATOM   3000  CD1 LEU A 192      27.154  -3.929  -7.299  1.00  0.00           C  
ATOM   3001  CD2 LEU A 192      24.900  -3.889  -8.309  1.00  0.00           C  
ATOM   3002  H   LEU A 192      24.690  -2.775  -4.385  1.00  0.00           H  
ATOM   3003  HA  LEU A 192      23.087  -4.178  -6.275  1.00  0.00           H  
ATOM   3004 1HB  LEU A 192      25.880  -4.669  -5.195  1.00  0.00           H  
ATOM   3005 2HB  LEU A 192      25.170  -5.648  -6.474  1.00  0.00           H  
ATOM   3006  HG  LEU A 192      25.548  -2.661  -6.681  1.00  0.00           H  
ATOM   3007 1HD1 LEU A 192      27.516  -3.226  -8.048  1.00  0.00           H  
ATOM   3008 2HD1 LEU A 192      27.706  -3.788  -6.370  1.00  0.00           H  
ATOM   3009 3HD1 LEU A 192      27.292  -4.945  -7.655  1.00  0.00           H  
ATOM   3010 1HD2 LEU A 192      25.238  -3.191  -9.072  1.00  0.00           H  
ATOM   3011 2HD2 LEU A 192      25.041  -4.906  -8.659  1.00  0.00           H  
ATOM   3012 3HD2 LEU A 192      23.866  -3.726  -8.102  1.00  0.00           H  
ATOM   3013  N   GLU A 193      23.755  -5.828  -3.490  1.00  0.00           N  
ATOM   3014  CA  GLU A 193      23.355  -7.045  -2.804  1.00  0.00           C  
ATOM   3015  C   GLU A 193      21.861  -7.021  -2.472  1.00  0.00           C  
ATOM   3016  O   GLU A 193      21.154  -8.023  -2.648  1.00  0.00           O  
ATOM   3017  CB  GLU A 193      24.187  -7.239  -1.538  1.00  0.00           C  
ATOM   3018  CG  GLU A 193      24.016  -8.600  -0.894  1.00  0.00           C  
ATOM   3019  CD  GLU A 193      24.514  -9.753  -1.822  1.00  0.00           C  
ATOM   3020  OE1 GLU A 193      25.214  -9.487  -2.787  1.00  0.00           O  
ATOM   3021  OE2 GLU A 193      24.180 -10.889  -1.553  1.00  0.00           O  
ATOM   3022  H   GLU A 193      24.432  -5.186  -3.070  1.00  0.00           H  
ATOM   3023  HA  GLU A 193      23.539  -7.887  -3.461  1.00  0.00           H  
ATOM   3024 1HB  GLU A 193      25.246  -7.095  -1.767  1.00  0.00           H  
ATOM   3025 2HB  GLU A 193      23.909  -6.479  -0.803  1.00  0.00           H  
ATOM   3026 1HG  GLU A 193      24.581  -8.625   0.042  1.00  0.00           H  
ATOM   3027 2HG  GLU A 193      22.965  -8.744  -0.657  1.00  0.00           H  
ATOM   3028  N   LEU A 194      21.362  -5.862  -2.050  1.00  0.00           N  
ATOM   3029  CA  LEU A 194      19.956  -5.755  -1.714  1.00  0.00           C  
ATOM   3030  C   LEU A 194      19.129  -5.991  -2.972  1.00  0.00           C  
ATOM   3031  O   LEU A 194      18.117  -6.697  -2.936  1.00  0.00           O  
ATOM   3032  CB  LEU A 194      19.668  -4.355  -1.152  1.00  0.00           C  
ATOM   3033  CG  LEU A 194      20.311  -4.047   0.218  1.00  0.00           C  
ATOM   3034  CD1 LEU A 194      20.120  -2.566   0.571  1.00  0.00           C  
ATOM   3035  CD2 LEU A 194      19.717  -4.923   1.236  1.00  0.00           C  
ATOM   3036  H   LEU A 194      21.979  -5.059  -1.932  1.00  0.00           H  
ATOM   3037  HA  LEU A 194      19.708  -6.512  -0.973  1.00  0.00           H  
ATOM   3038 1HB  LEU A 194      20.054  -3.626  -1.862  1.00  0.00           H  
ATOM   3039 2HB  LEU A 194      18.590  -4.221  -1.067  1.00  0.00           H  
ATOM   3040  HG  LEU A 194      21.372  -4.246   0.170  1.00  0.00           H  
ATOM   3041 1HD1 LEU A 194      20.585  -2.355   1.524  1.00  0.00           H  
ATOM   3042 2HD1 LEU A 194      20.589  -1.958  -0.198  1.00  0.00           H  
ATOM   3043 3HD1 LEU A 194      19.056  -2.332   0.626  1.00  0.00           H  
ATOM   3044 1HD2 LEU A 194      20.195  -4.709   2.182  1.00  0.00           H  
ATOM   3045 2HD2 LEU A 194      18.644  -4.733   1.301  1.00  0.00           H  
ATOM   3046 3HD2 LEU A 194      19.889  -5.965   0.965  1.00  0.00           H  
ATOM   3047  N   ALA A 195      19.591  -5.433  -4.098  1.00  0.00           N  
ATOM   3048  CA  ALA A 195      18.946  -5.583  -5.395  1.00  0.00           C  
ATOM   3049  C   ALA A 195      18.961  -7.037  -5.892  1.00  0.00           C  
ATOM   3050  O   ALA A 195      17.945  -7.553  -6.357  1.00  0.00           O  
ATOM   3051  CB  ALA A 195      19.637  -4.672  -6.374  1.00  0.00           C  
ATOM   3052  H   ALA A 195      20.427  -4.848  -4.057  1.00  0.00           H  
ATOM   3053  HA  ALA A 195      17.905  -5.275  -5.298  1.00  0.00           H  
ATOM   3054 1HB  ALA A 195      19.170  -4.735  -7.327  1.00  0.00           H  
ATOM   3055 2HB  ALA A 195      19.574  -3.656  -6.002  1.00  0.00           H  
ATOM   3056 3HB  ALA A 195      20.672  -4.952  -6.456  1.00  0.00           H  
ATOM   3057  N   ARG A 196      20.079  -7.745  -5.704  1.00  0.00           N  
ATOM   3058  CA  ARG A 196      20.195  -9.141  -6.137  1.00  0.00           C  
ATOM   3059  C   ARG A 196      19.168 -10.007  -5.429  1.00  0.00           C  
ATOM   3060  O   ARG A 196      18.583 -10.921  -6.011  1.00  0.00           O  
ATOM   3061  CB  ARG A 196      21.600  -9.678  -5.839  1.00  0.00           C  
ATOM   3062  CG  ARG A 196      22.709  -9.139  -6.744  1.00  0.00           C  
ATOM   3063  CD  ARG A 196      24.065  -9.489  -6.263  1.00  0.00           C  
ATOM   3064  NE  ARG A 196      25.097  -8.912  -7.116  1.00  0.00           N  
ATOM   3065  CZ  ARG A 196      26.339  -8.574  -6.704  1.00  0.00           C  
ATOM   3066  NH1 ARG A 196      26.707  -8.739  -5.444  1.00  0.00           N  
ATOM   3067  NH2 ARG A 196      27.206  -8.065  -7.568  1.00  0.00           N  
ATOM   3068  H   ARG A 196      20.895  -7.289  -5.302  1.00  0.00           H  
ATOM   3069  HA  ARG A 196      20.016  -9.191  -7.209  1.00  0.00           H  
ATOM   3070 1HB  ARG A 196      21.869  -9.427  -4.812  1.00  0.00           H  
ATOM   3071 2HB  ARG A 196      21.600 -10.765  -5.917  1.00  0.00           H  
ATOM   3072 1HG  ARG A 196      22.587  -9.570  -7.734  1.00  0.00           H  
ATOM   3073 2HG  ARG A 196      22.650  -8.082  -6.814  1.00  0.00           H  
ATOM   3074 1HD  ARG A 196      24.207  -9.108  -5.259  1.00  0.00           H  
ATOM   3075 2HD  ARG A 196      24.186 -10.570  -6.258  1.00  0.00           H  
ATOM   3076  HE  ARG A 196      24.869  -8.765  -8.090  1.00  0.00           H  
ATOM   3077 1HH1 ARG A 196      26.061  -9.129  -4.735  1.00  0.00           H  
ATOM   3078 2HH1 ARG A 196      27.636  -8.475  -5.156  1.00  0.00           H  
ATOM   3079 1HH2 ARG A 196      26.954  -7.936  -8.538  1.00  0.00           H  
ATOM   3080 2HH2 ARG A 196      28.133  -7.812  -7.257  1.00  0.00           H  
ATOM   3081  N   ARG A 197      18.907  -9.663  -4.179  1.00  0.00           N  
ATOM   3082  CA  ARG A 197      17.998 -10.396  -3.322  1.00  0.00           C  
ATOM   3083  C   ARG A 197      16.533  -9.914  -3.372  1.00  0.00           C  
ATOM   3084  O   ARG A 197      15.692 -10.408  -2.621  1.00  0.00           O  
ATOM   3085  CB  ARG A 197      18.546 -10.314  -1.918  1.00  0.00           C  
ATOM   3086  CG  ARG A 197      19.869 -11.064  -1.747  1.00  0.00           C  
ATOM   3087  CD  ARG A 197      20.467 -10.781  -0.458  1.00  0.00           C  
ATOM   3088  NE  ARG A 197      21.734 -11.424  -0.254  1.00  0.00           N  
ATOM   3089  CZ  ARG A 197      21.934 -12.550   0.423  1.00  0.00           C  
ATOM   3090  NH1 ARG A 197      20.937 -13.169   0.999  1.00  0.00           N  
ATOM   3091  NH2 ARG A 197      23.163 -12.996   0.494  1.00  0.00           N  
ATOM   3092  H   ARG A 197      19.435  -8.889  -3.767  1.00  0.00           H  
ATOM   3093  HA  ARG A 197      18.040 -11.431  -3.638  1.00  0.00           H  
ATOM   3094 1HB  ARG A 197      18.713  -9.267  -1.651  1.00  0.00           H  
ATOM   3095 2HB  ARG A 197      17.833 -10.724  -1.220  1.00  0.00           H  
ATOM   3096 1HG  ARG A 197      19.702 -12.129  -1.832  1.00  0.00           H  
ATOM   3097 2HG  ARG A 197      20.572 -10.744  -2.521  1.00  0.00           H  
ATOM   3098 1HD  ARG A 197      20.614  -9.707  -0.368  1.00  0.00           H  
ATOM   3099 2HD  ARG A 197      19.803 -11.139   0.303  1.00  0.00           H  
ATOM   3100  HE  ARG A 197      22.566 -11.014  -0.687  1.00  0.00           H  
ATOM   3101 1HH1 ARG A 197      19.998 -12.793   0.897  1.00  0.00           H  
ATOM   3102 2HH1 ARG A 197      21.094 -14.018   1.525  1.00  0.00           H  
ATOM   3103 1HH2 ARG A 197      23.888 -12.450   0.006  1.00  0.00           H  
ATOM   3104 2HH2 ARG A 197      23.386 -13.832   1.009  1.00  0.00           H  
ATOM   3105  N   SER A 198      16.223  -8.967  -4.265  1.00  0.00           N  
ATOM   3106  CA  SER A 198      14.891  -8.360  -4.374  1.00  0.00           C  
ATOM   3107  C   SER A 198      13.912  -9.045  -5.331  1.00  0.00           C  
ATOM   3108  O   SER A 198      12.809  -8.552  -5.588  1.00  0.00           O  
ATOM   3109  CB  SER A 198      15.048  -6.948  -4.796  1.00  0.00           C  
ATOM   3110  OG  SER A 198      15.737  -6.202  -3.840  1.00  0.00           O  
ATOM   3111  H   SER A 198      16.949  -8.609  -4.888  1.00  0.00           H  
ATOM   3112  HA  SER A 198      14.439  -8.374  -3.386  1.00  0.00           H  
ATOM   3113 1HB  SER A 198      15.576  -6.911  -5.729  1.00  0.00           H  
ATOM   3114 2HB  SER A 198      14.062  -6.521  -4.962  1.00  0.00           H  
ATOM   3115  HG  SER A 198      16.626  -6.592  -3.738  1.00  0.00           H  
ATOM   3116  N   ARG A 199      14.348 -10.124  -5.942  1.00  0.00           N  
ATOM   3117  CA  ARG A 199      13.540 -10.924  -6.860  1.00  0.00           C  
ATOM   3118  C   ARG A 199      12.947 -10.212  -8.083  1.00  0.00           C  
ATOM   3119  O   ARG A 199      11.855 -10.560  -8.528  1.00  0.00           O  
ATOM   3120  CB  ARG A 199      12.371 -11.576  -6.109  1.00  0.00           C  
ATOM   3121  CG  ARG A 199      12.768 -12.551  -5.045  1.00  0.00           C  
ATOM   3122  CD  ARG A 199      11.598 -13.291  -4.482  1.00  0.00           C  
ATOM   3123  NE  ARG A 199      10.794 -12.466  -3.588  1.00  0.00           N  
ATOM   3124  CZ  ARG A 199       9.684 -12.901  -2.964  1.00  0.00           C  
ATOM   3125  NH1 ARG A 199       9.284 -14.132  -3.158  1.00  0.00           N  
ATOM   3126  NH2 ARG A 199       9.008 -12.102  -2.154  1.00  0.00           N  
ATOM   3127  H   ARG A 199      15.280 -10.448  -5.717  1.00  0.00           H  
ATOM   3128  HA  ARG A 199      14.194 -11.711  -7.216  1.00  0.00           H  
ATOM   3129 1HB  ARG A 199      11.754 -10.815  -5.638  1.00  0.00           H  
ATOM   3130 2HB  ARG A 199      11.736 -12.105  -6.812  1.00  0.00           H  
ATOM   3131 1HG  ARG A 199      13.478 -13.270  -5.433  1.00  0.00           H  
ATOM   3132 2HG  ARG A 199      13.238 -12.005  -4.225  1.00  0.00           H  
ATOM   3133 1HD  ARG A 199      10.959 -13.620  -5.303  1.00  0.00           H  
ATOM   3134 2HD  ARG A 199      11.931 -14.169  -3.932  1.00  0.00           H  
ATOM   3135  HE  ARG A 199      11.092 -11.516  -3.421  1.00  0.00           H  
ATOM   3136 1HH1 ARG A 199       9.823 -14.766  -3.773  1.00  0.00           H  
ATOM   3137 2HH1 ARG A 199       8.463 -14.490  -2.685  1.00  0.00           H  
ATOM   3138 1HH2 ARG A 199       9.322 -11.155  -1.999  1.00  0.00           H  
ATOM   3139 2HH2 ARG A 199       8.189 -12.453  -1.671  1.00  0.00           H  
ATOM   3140  N   GLY A 200      13.610  -9.188  -8.610  1.00  0.00           N  
ATOM   3141  CA  GLY A 200      13.086  -8.546  -9.819  1.00  0.00           C  
ATOM   3142  C   GLY A 200      11.911  -7.596  -9.556  1.00  0.00           C  
ATOM   3143  O   GLY A 200      11.342  -7.037 -10.497  1.00  0.00           O  
ATOM   3144  H   GLY A 200      14.488  -8.892  -8.207  1.00  0.00           H  
ATOM   3145 1HA  GLY A 200      13.874  -8.023 -10.352  1.00  0.00           H  
ATOM   3146 2HA  GLY A 200      12.764  -9.331 -10.496  1.00  0.00           H  
ATOM   3147  N   THR A 201      11.532  -7.412  -8.289  1.00  0.00           N  
ATOM   3148  CA  THR A 201      10.361  -6.609  -7.958  1.00  0.00           C  
ATOM   3149  C   THR A 201      10.663  -5.410  -7.066  1.00  0.00           C  
ATOM   3150  O   THR A 201      10.910  -5.601  -5.875  1.00  0.00           O  
ATOM   3151  CB  THR A 201       9.310  -7.456  -7.242  1.00  0.00           C  
ATOM   3152  OG1 THR A 201       9.892  -8.038  -6.092  1.00  0.00           O  
ATOM   3153  CG2 THR A 201       8.776  -8.523  -8.116  1.00  0.00           C  
ATOM   3154  H   THR A 201      12.035  -7.880  -7.529  1.00  0.00           H  
ATOM   3155  HA  THR A 201       9.911  -6.290  -8.883  1.00  0.00           H  
ATOM   3156  HB  THR A 201       8.504  -6.818  -6.932  1.00  0.00           H  
ATOM   3157  HG1 THR A 201      10.792  -8.364  -6.289  1.00  0.00           H  
ATOM   3158 1HG2 THR A 201       8.032  -9.103  -7.573  1.00  0.00           H  
ATOM   3159 2HG2 THR A 201       8.315  -8.089  -8.985  1.00  0.00           H  
ATOM   3160 3HG2 THR A 201       9.595  -9.162  -8.411  1.00  0.00           H  
ATOM   3161  N   PRO A 202      10.634  -4.169  -7.579  1.00  0.00           N  
ATOM   3162  CA  PRO A 202      10.884  -2.943  -6.845  1.00  0.00           C  
ATOM   3163  C   PRO A 202      10.127  -2.886  -5.522  1.00  0.00           C  
ATOM   3164  O   PRO A 202      10.647  -2.363  -4.539  1.00  0.00           O  
ATOM   3165  CB  PRO A 202      10.359  -1.901  -7.814  1.00  0.00           C  
ATOM   3166  CG  PRO A 202      10.608  -2.509  -9.153  1.00  0.00           C  
ATOM   3167  CD  PRO A 202      10.335  -3.958  -8.989  1.00  0.00           C  
ATOM   3168  HA  PRO A 202      11.966  -2.825  -6.694  1.00  0.00           H  
ATOM   3169 1HB  PRO A 202       9.287  -1.732  -7.628  1.00  0.00           H  
ATOM   3170 2HB  PRO A 202      10.855  -0.945  -7.652  1.00  0.00           H  
ATOM   3171 1HG  PRO A 202       9.943  -2.032  -9.870  1.00  0.00           H  
ATOM   3172 2HG  PRO A 202      11.625  -2.343  -9.495  1.00  0.00           H  
ATOM   3173 1HD  PRO A 202       9.297  -4.157  -9.216  1.00  0.00           H  
ATOM   3174 2HD  PRO A 202      11.028  -4.528  -9.619  1.00  0.00           H  
ATOM   3175  N   ARG A 203       8.904  -3.439  -5.460  1.00  0.00           N  
ATOM   3176  CA  ARG A 203       8.194  -3.431  -4.182  1.00  0.00           C  
ATOM   3177  C   ARG A 203       8.984  -4.136  -3.096  1.00  0.00           C  
ATOM   3178  O   ARG A 203       8.994  -3.711  -1.938  1.00  0.00           O  
ATOM   3179  CB  ARG A 203       6.862  -4.112  -4.271  1.00  0.00           C  
ATOM   3180  CG  ARG A 203       6.092  -4.109  -2.973  1.00  0.00           C  
ATOM   3181  CD  ARG A 203       4.791  -4.805  -3.086  1.00  0.00           C  
ATOM   3182  NE  ARG A 203       4.955  -6.233  -3.336  1.00  0.00           N  
ATOM   3183  CZ  ARG A 203       3.942  -7.080  -3.598  1.00  0.00           C  
ATOM   3184  NH1 ARG A 203       2.704  -6.631  -3.635  1.00  0.00           N  
ATOM   3185  NH2 ARG A 203       4.179  -8.357  -3.814  1.00  0.00           N  
ATOM   3186  H   ARG A 203       8.454  -3.856  -6.279  1.00  0.00           H  
ATOM   3187  HA  ARG A 203       8.039  -2.395  -3.883  1.00  0.00           H  
ATOM   3188 1HB  ARG A 203       6.261  -3.609  -5.021  1.00  0.00           H  
ATOM   3189 2HB  ARG A 203       7.010  -5.147  -4.573  1.00  0.00           H  
ATOM   3190 1HG  ARG A 203       6.681  -4.615  -2.205  1.00  0.00           H  
ATOM   3191 2HG  ARG A 203       5.916  -3.083  -2.672  1.00  0.00           H  
ATOM   3192 1HD  ARG A 203       4.234  -4.681  -2.162  1.00  0.00           H  
ATOM   3193 2HD  ARG A 203       4.223  -4.377  -3.911  1.00  0.00           H  
ATOM   3194  HE  ARG A 203       5.896  -6.613  -3.313  1.00  0.00           H  
ATOM   3195 1HH1 ARG A 203       2.515  -5.651  -3.468  1.00  0.00           H  
ATOM   3196 2HH1 ARG A 203       1.940  -7.264  -3.823  1.00  0.00           H  
ATOM   3197 1HH2 ARG A 203       5.126  -8.712  -3.791  1.00  0.00           H  
ATOM   3198 2HH2 ARG A 203       3.410  -8.975  -4.010  1.00  0.00           H  
ATOM   3199  N   ILE A 204       9.606  -5.249  -3.463  1.00  0.00           N  
ATOM   3200  CA  ILE A 204      10.324  -6.069  -2.524  1.00  0.00           C  
ATOM   3201  C   ILE A 204      11.642  -5.394  -2.262  1.00  0.00           C  
ATOM   3202  O   ILE A 204      12.122  -5.399  -1.135  1.00  0.00           O  
ATOM   3203  CB  ILE A 204      10.482  -7.512  -3.017  1.00  0.00           C  
ATOM   3204  CG1 ILE A 204       9.067  -8.112  -3.229  1.00  0.00           C  
ATOM   3205  CG2 ILE A 204      11.316  -8.339  -2.033  1.00  0.00           C  
ATOM   3206  CD1 ILE A 204       8.184  -8.059  -2.014  1.00  0.00           C  
ATOM   3207  H   ILE A 204       9.629  -5.520  -4.443  1.00  0.00           H  
ATOM   3208  HA  ILE A 204       9.767  -6.105  -1.592  1.00  0.00           H  
ATOM   3209  HB  ILE A 204      10.991  -7.502  -3.977  1.00  0.00           H  
ATOM   3210 1HG1 ILE A 204       8.571  -7.562  -4.028  1.00  0.00           H  
ATOM   3211 2HG1 ILE A 204       9.174  -9.151  -3.542  1.00  0.00           H  
ATOM   3212 1HG2 ILE A 204      11.427  -9.352  -2.414  1.00  0.00           H  
ATOM   3213 2HG2 ILE A 204      12.297  -7.881  -1.939  1.00  0.00           H  
ATOM   3214 3HG2 ILE A 204      10.828  -8.362  -1.061  1.00  0.00           H  
ATOM   3215 1HD1 ILE A 204       7.213  -8.493  -2.246  1.00  0.00           H  
ATOM   3216 2HD1 ILE A 204       8.645  -8.614  -1.198  1.00  0.00           H  
ATOM   3217 3HD1 ILE A 204       8.057  -7.022  -1.730  1.00  0.00           H  
ATOM   3218  N   ALA A 205      12.231  -4.787  -3.295  1.00  0.00           N  
ATOM   3219  CA  ALA A 205      13.489  -4.074  -3.089  1.00  0.00           C  
ATOM   3220  C   ALA A 205      13.313  -2.998  -2.031  1.00  0.00           C  
ATOM   3221  O   ALA A 205      14.183  -2.804  -1.176  1.00  0.00           O  
ATOM   3222  CB  ALA A 205      13.959  -3.421  -4.380  1.00  0.00           C  
ATOM   3223  H   ALA A 205      11.793  -4.835  -4.216  1.00  0.00           H  
ATOM   3224  HA  ALA A 205      14.223  -4.782  -2.725  1.00  0.00           H  
ATOM   3225 1HB  ALA A 205      14.893  -2.912  -4.202  1.00  0.00           H  
ATOM   3226 2HB  ALA A 205      14.100  -4.170  -5.146  1.00  0.00           H  
ATOM   3227 3HB  ALA A 205      13.219  -2.704  -4.708  1.00  0.00           H  
ATOM   3228  N   ASN A 206      12.163  -2.325  -2.069  1.00  0.00           N  
ATOM   3229  CA  ASN A 206      11.842  -1.292  -1.107  1.00  0.00           C  
ATOM   3230  C   ASN A 206      11.559  -1.880   0.272  1.00  0.00           C  
ATOM   3231  O   ASN A 206      12.029  -1.354   1.286  1.00  0.00           O  
ATOM   3232  CB  ASN A 206      10.669  -0.486  -1.599  1.00  0.00           C  
ATOM   3233  CG  ASN A 206      11.035   0.422  -2.742  1.00  0.00           C  
ATOM   3234  OD1 ASN A 206      12.219   0.712  -2.965  1.00  0.00           O  
ATOM   3235  ND2 ASN A 206      10.047   0.885  -3.461  1.00  0.00           N  
ATOM   3236  H   ASN A 206      11.502  -2.519  -2.821  1.00  0.00           H  
ATOM   3237  HA  ASN A 206      12.704  -0.633  -1.011  1.00  0.00           H  
ATOM   3238 1HB  ASN A 206       9.888  -1.171  -1.937  1.00  0.00           H  
ATOM   3239 2HB  ASN A 206      10.265   0.084  -0.786  1.00  0.00           H  
ATOM   3240 1HD2 ASN A 206      10.230   1.498  -4.231  1.00  0.00           H  
ATOM   3241 2HD2 ASN A 206       9.109   0.624  -3.243  1.00  0.00           H  
ATOM   3242  N   ARG A 207      10.831  -3.004   0.335  1.00  0.00           N  
ATOM   3243  CA  ARG A 207      10.581  -3.605   1.640  1.00  0.00           C  
ATOM   3244  C   ARG A 207      11.890  -4.069   2.274  1.00  0.00           C  
ATOM   3245  O   ARG A 207      12.103  -3.886   3.478  1.00  0.00           O  
ATOM   3246  CB  ARG A 207       9.639  -4.801   1.547  1.00  0.00           C  
ATOM   3247  CG  ARG A 207       8.175  -4.495   1.242  1.00  0.00           C  
ATOM   3248  CD  ARG A 207       7.389  -5.756   1.170  1.00  0.00           C  
ATOM   3249  NE  ARG A 207       5.991  -5.540   0.831  1.00  0.00           N  
ATOM   3250  CZ  ARG A 207       5.102  -6.536   0.620  1.00  0.00           C  
ATOM   3251  NH1 ARG A 207       5.486  -7.789   0.723  1.00  0.00           N  
ATOM   3252  NH2 ARG A 207       3.847  -6.259   0.319  1.00  0.00           N  
ATOM   3253  H   ARG A 207      10.423  -3.411  -0.507  1.00  0.00           H  
ATOM   3254  HA  ARG A 207      10.127  -2.855   2.286  1.00  0.00           H  
ATOM   3255 1HB  ARG A 207       9.998  -5.469   0.765  1.00  0.00           H  
ATOM   3256 2HB  ARG A 207       9.670  -5.354   2.482  1.00  0.00           H  
ATOM   3257 1HG  ARG A 207       7.761  -3.875   2.035  1.00  0.00           H  
ATOM   3258 2HG  ARG A 207       8.089  -3.975   0.298  1.00  0.00           H  
ATOM   3259 1HD  ARG A 207       7.825  -6.401   0.428  1.00  0.00           H  
ATOM   3260 2HD  ARG A 207       7.427  -6.251   2.138  1.00  0.00           H  
ATOM   3261  HE  ARG A 207       5.667  -4.588   0.751  1.00  0.00           H  
ATOM   3262 1HH1 ARG A 207       6.442  -8.006   0.967  1.00  0.00           H  
ATOM   3263 2HH1 ARG A 207       4.822  -8.534   0.572  1.00  0.00           H  
ATOM   3264 1HH2 ARG A 207       3.545  -5.302   0.245  1.00  0.00           H  
ATOM   3265 2HH2 ARG A 207       3.187  -7.010   0.171  1.00  0.00           H  
ATOM   3266  N   LEU A 208      12.788  -4.643   1.465  1.00  0.00           N  
ATOM   3267  CA  LEU A 208      14.054  -5.105   1.996  1.00  0.00           C  
ATOM   3268  C   LEU A 208      14.878  -3.924   2.444  1.00  0.00           C  
ATOM   3269  O   LEU A 208      15.390  -3.933   3.555  1.00  0.00           O  
ATOM   3270  CB  LEU A 208      14.836  -5.907   0.949  1.00  0.00           C  
ATOM   3271  CG  LEU A 208      14.253  -7.261   0.577  1.00  0.00           C  
ATOM   3272  CD1 LEU A 208      15.057  -7.825  -0.591  1.00  0.00           C  
ATOM   3273  CD2 LEU A 208      14.263  -8.170   1.796  1.00  0.00           C  
ATOM   3274  H   LEU A 208      12.575  -4.778   0.482  1.00  0.00           H  
ATOM   3275  HA  LEU A 208      13.861  -5.742   2.857  1.00  0.00           H  
ATOM   3276 1HB  LEU A 208      14.883  -5.311   0.032  1.00  0.00           H  
ATOM   3277 2HB  LEU A 208      15.853  -6.064   1.309  1.00  0.00           H  
ATOM   3278  HG  LEU A 208      13.229  -7.142   0.243  1.00  0.00           H  
ATOM   3279 1HD1 LEU A 208      14.644  -8.790  -0.886  1.00  0.00           H  
ATOM   3280 2HD1 LEU A 208      14.993  -7.131  -1.427  1.00  0.00           H  
ATOM   3281 3HD1 LEU A 208      16.088  -7.949  -0.320  1.00  0.00           H  
ATOM   3282 1HD2 LEU A 208      13.843  -9.136   1.525  1.00  0.00           H  
ATOM   3283 2HD2 LEU A 208      15.269  -8.298   2.150  1.00  0.00           H  
ATOM   3284 3HD2 LEU A 208      13.662  -7.718   2.583  1.00  0.00           H  
ATOM   3285  N   LEU A 209      14.919  -2.858   1.644  1.00  0.00           N  
ATOM   3286  CA  LEU A 209      15.665  -1.672   2.027  1.00  0.00           C  
ATOM   3287  C   LEU A 209      15.218  -1.173   3.379  1.00  0.00           C  
ATOM   3288  O   LEU A 209      16.053  -0.867   4.229  1.00  0.00           O  
ATOM   3289  CB  LEU A 209      15.492  -0.566   1.003  1.00  0.00           C  
ATOM   3290  CG  LEU A 209      16.276   0.714   1.261  1.00  0.00           C  
ATOM   3291  CD1 LEU A 209      16.473   1.373  -0.002  1.00  0.00           C  
ATOM   3292  CD2 LEU A 209      15.486   1.624   2.195  1.00  0.00           C  
ATOM   3293  H   LEU A 209      14.465  -2.876   0.731  1.00  0.00           H  
ATOM   3294  HA  LEU A 209      16.720  -1.934   2.086  1.00  0.00           H  
ATOM   3295 1HB  LEU A 209      15.785  -0.949   0.025  1.00  0.00           H  
ATOM   3296 2HB  LEU A 209      14.436  -0.302   0.958  1.00  0.00           H  
ATOM   3297  HG  LEU A 209      17.250   0.488   1.691  1.00  0.00           H  
ATOM   3298 1HD1 LEU A 209      17.009   2.277   0.150  1.00  0.00           H  
ATOM   3299 2HD1 LEU A 209      17.014   0.746  -0.664  1.00  0.00           H  
ATOM   3300 3HD1 LEU A 209      15.520   1.578  -0.413  1.00  0.00           H  
ATOM   3301 1HD2 LEU A 209      16.017   2.553   2.342  1.00  0.00           H  
ATOM   3302 2HD2 LEU A 209      14.523   1.831   1.744  1.00  0.00           H  
ATOM   3303 3HD2 LEU A 209      15.339   1.144   3.150  1.00  0.00           H  
ATOM   3304  N   LYS A 210      13.902  -1.059   3.580  1.00  0.00           N  
ATOM   3305  CA  LYS A 210      13.400  -0.565   4.847  1.00  0.00           C  
ATOM   3306  C   LYS A 210      13.773  -1.494   5.992  1.00  0.00           C  
ATOM   3307  O   LYS A 210      14.248  -1.040   7.030  1.00  0.00           O  
ATOM   3308  CB  LYS A 210      11.890  -0.364   4.791  1.00  0.00           C  
ATOM   3309  CG  LYS A 210      11.277   0.125   6.114  1.00  0.00           C  
ATOM   3310  CD  LYS A 210      11.854   1.464   6.532  1.00  0.00           C  
ATOM   3311  CE  LYS A 210      10.957   2.181   7.553  1.00  0.00           C  
ATOM   3312  NZ  LYS A 210      10.891   1.460   8.871  1.00  0.00           N  
ATOM   3313  H   LYS A 210      13.249  -1.313   2.835  1.00  0.00           H  
ATOM   3314  HA  LYS A 210      13.859   0.404   5.040  1.00  0.00           H  
ATOM   3315 1HB  LYS A 210      11.651   0.362   4.012  1.00  0.00           H  
ATOM   3316 2HB  LYS A 210      11.411  -1.309   4.514  1.00  0.00           H  
ATOM   3317 1HG  LYS A 210      10.197   0.223   6.005  1.00  0.00           H  
ATOM   3318 2HG  LYS A 210      11.483  -0.606   6.903  1.00  0.00           H  
ATOM   3319 1HD  LYS A 210      12.822   1.286   7.010  1.00  0.00           H  
ATOM   3320 2HD  LYS A 210      12.013   2.078   5.672  1.00  0.00           H  
ATOM   3321 1HE  LYS A 210      11.342   3.186   7.718  1.00  0.00           H  
ATOM   3322 2HE  LYS A 210       9.948   2.253   7.140  1.00  0.00           H  
ATOM   3323 1HZ  LYS A 210      10.298   1.954   9.507  1.00  0.00           H  
ATOM   3324 2HZ  LYS A 210      10.535   0.522   8.746  1.00  0.00           H  
ATOM   3325 3HZ  LYS A 210      11.838   1.391   9.286  1.00  0.00           H  
ATOM   3326  N   ARG A 211      13.617  -2.804   5.813  1.00  0.00           N  
ATOM   3327  CA  ARG A 211      13.960  -3.700   6.910  1.00  0.00           C  
ATOM   3328  C   ARG A 211      15.451  -3.652   7.232  1.00  0.00           C  
ATOM   3329  O   ARG A 211      15.845  -3.676   8.404  1.00  0.00           O  
ATOM   3330  CB  ARG A 211      13.578  -5.124   6.568  1.00  0.00           C  
ATOM   3331  CG  ARG A 211      12.086  -5.422   6.475  1.00  0.00           C  
ATOM   3332  CD  ARG A 211      11.420  -5.381   7.801  1.00  0.00           C  
ATOM   3333  NE  ARG A 211      10.019  -5.782   7.712  1.00  0.00           N  
ATOM   3334  CZ  ARG A 211       9.129  -5.723   8.724  1.00  0.00           C  
ATOM   3335  NH1 ARG A 211       9.495  -5.276   9.905  1.00  0.00           N  
ATOM   3336  NH2 ARG A 211       7.882  -6.117   8.529  1.00  0.00           N  
ATOM   3337  H   ARG A 211      13.236  -3.174   4.940  1.00  0.00           H  
ATOM   3338  HA  ARG A 211      13.401  -3.388   7.793  1.00  0.00           H  
ATOM   3339 1HB  ARG A 211      14.011  -5.375   5.599  1.00  0.00           H  
ATOM   3340 2HB  ARG A 211      14.008  -5.788   7.308  1.00  0.00           H  
ATOM   3341 1HG  ARG A 211      11.614  -4.675   5.839  1.00  0.00           H  
ATOM   3342 2HG  ARG A 211      11.943  -6.411   6.039  1.00  0.00           H  
ATOM   3343 1HD  ARG A 211      11.928  -6.059   8.486  1.00  0.00           H  
ATOM   3344 2HD  ARG A 211      11.461  -4.364   8.196  1.00  0.00           H  
ATOM   3345  HE  ARG A 211       9.692  -6.131   6.820  1.00  0.00           H  
ATOM   3346 1HH1 ARG A 211      10.447  -4.970  10.058  1.00  0.00           H  
ATOM   3347 2HH1 ARG A 211       8.825  -5.234  10.659  1.00  0.00           H  
ATOM   3348 1HH2 ARG A 211       7.597  -6.462   7.622  1.00  0.00           H  
ATOM   3349 2HH2 ARG A 211       7.215  -6.074   9.285  1.00  0.00           H  
ATOM   3350  N   VAL A 212      16.281  -3.530   6.202  1.00  0.00           N  
ATOM   3351  CA  VAL A 212      17.715  -3.498   6.395  1.00  0.00           C  
ATOM   3352  C   VAL A 212      18.085  -2.176   7.060  1.00  0.00           C  
ATOM   3353  O   VAL A 212      18.918  -2.156   7.965  1.00  0.00           O  
ATOM   3354  CB  VAL A 212      18.458  -3.710   5.081  1.00  0.00           C  
ATOM   3355  CG1 VAL A 212      19.925  -3.595   5.315  1.00  0.00           C  
ATOM   3356  CG2 VAL A 212      18.129  -5.065   4.553  1.00  0.00           C  
ATOM   3357  H   VAL A 212      15.904  -3.501   5.255  1.00  0.00           H  
ATOM   3358  HA  VAL A 212      17.996  -4.306   7.061  1.00  0.00           H  
ATOM   3359  HB  VAL A 212      18.153  -2.941   4.366  1.00  0.00           H  
ATOM   3360 1HG1 VAL A 212      20.446  -3.742   4.383  1.00  0.00           H  
ATOM   3361 2HG1 VAL A 212      20.145  -2.631   5.717  1.00  0.00           H  
ATOM   3362 3HG1 VAL A 212      20.234  -4.351   6.024  1.00  0.00           H  
ATOM   3363 1HG2 VAL A 212      18.631  -5.213   3.653  1.00  0.00           H  
ATOM   3364 2HG2 VAL A 212      18.422  -5.795   5.235  1.00  0.00           H  
ATOM   3365 3HG2 VAL A 212      17.088  -5.175   4.393  1.00  0.00           H  
ATOM   3366  N   ARG A 213      17.456  -1.075   6.617  1.00  0.00           N  
ATOM   3367  CA  ARG A 213      17.644   0.243   7.216  1.00  0.00           C  
ATOM   3368  C   ARG A 213      17.348   0.179   8.698  1.00  0.00           C  
ATOM   3369  O   ARG A 213      18.130   0.672   9.512  1.00  0.00           O  
ATOM   3370  CB  ARG A 213      16.700   1.267   6.592  1.00  0.00           C  
ATOM   3371  CG  ARG A 213      16.738   2.689   7.166  1.00  0.00           C  
ATOM   3372  CD  ARG A 213      15.731   3.537   6.478  1.00  0.00           C  
ATOM   3373  NE  ARG A 213      15.739   4.947   6.909  1.00  0.00           N  
ATOM   3374  CZ  ARG A 213      15.164   5.441   8.002  1.00  0.00           C  
ATOM   3375  NH1 ARG A 213      14.570   4.663   8.885  1.00  0.00           N  
ATOM   3376  NH2 ARG A 213      15.212   6.745   8.155  1.00  0.00           N  
ATOM   3377  H   ARG A 213      16.807  -1.150   5.840  1.00  0.00           H  
ATOM   3378  HA  ARG A 213      18.677   0.557   7.068  1.00  0.00           H  
ATOM   3379 1HB  ARG A 213      16.870   1.316   5.534  1.00  0.00           H  
ATOM   3380 2HB  ARG A 213      15.686   0.926   6.723  1.00  0.00           H  
ATOM   3381 1HG  ARG A 213      16.465   2.642   8.221  1.00  0.00           H  
ATOM   3382 2HG  ARG A 213      17.711   3.136   7.076  1.00  0.00           H  
ATOM   3383 1HD  ARG A 213      15.930   3.510   5.406  1.00  0.00           H  
ATOM   3384 2HD  ARG A 213      14.736   3.132   6.660  1.00  0.00           H  
ATOM   3385  HE  ARG A 213      16.147   5.662   6.279  1.00  0.00           H  
ATOM   3386 1HH1 ARG A 213      14.552   3.658   8.743  1.00  0.00           H  
ATOM   3387 2HH1 ARG A 213      14.138   5.063   9.705  1.00  0.00           H  
ATOM   3388 1HH2 ARG A 213      15.672   7.303   7.409  1.00  0.00           H  
ATOM   3389 2HH2 ARG A 213      14.794   7.186   8.959  1.00  0.00           H  
ATOM   3390  N   ASP A 214      16.223  -0.449   9.067  1.00  0.00           N  
ATOM   3391  CA  ASP A 214      15.889  -0.540  10.476  1.00  0.00           C  
ATOM   3392  C   ASP A 214      16.983  -1.299  11.222  1.00  0.00           C  
ATOM   3393  O   ASP A 214      17.414  -0.865  12.290  1.00  0.00           O  
ATOM   3394  CB  ASP A 214      14.535  -1.235  10.683  1.00  0.00           C  
ATOM   3395  CG  ASP A 214      13.270  -0.387  10.269  1.00  0.00           C  
ATOM   3396  OD1 ASP A 214      13.361   0.815  10.052  1.00  0.00           O  
ATOM   3397  OD2 ASP A 214      12.200  -0.962  10.184  1.00  0.00           O  
ATOM   3398  H   ASP A 214      15.597  -0.842   8.362  1.00  0.00           H  
ATOM   3399  HA  ASP A 214      15.830   0.467  10.886  1.00  0.00           H  
ATOM   3400 1HB  ASP A 214      14.529  -2.159  10.101  1.00  0.00           H  
ATOM   3401 2HB  ASP A 214      14.436  -1.519  11.730  1.00  0.00           H  
ATOM   3402  N   TYR A 215      17.497  -2.387  10.635  1.00  0.00           N  
ATOM   3403  CA  TYR A 215      18.569  -3.127  11.294  1.00  0.00           C  
ATOM   3404  C   TYR A 215      19.825  -2.273  11.427  1.00  0.00           C  
ATOM   3405  O   TYR A 215      20.495  -2.290  12.464  1.00  0.00           O  
ATOM   3406  CB  TYR A 215      18.883  -4.423  10.543  1.00  0.00           C  
ATOM   3407  CG  TYR A 215      17.866  -5.528  10.746  1.00  0.00           C  
ATOM   3408  CD1 TYR A 215      17.228  -6.094   9.661  1.00  0.00           C  
ATOM   3409  CD2 TYR A 215      17.581  -5.980  12.025  1.00  0.00           C  
ATOM   3410  CE1 TYR A 215      16.322  -7.106   9.832  1.00  0.00           C  
ATOM   3411  CE2 TYR A 215      16.661  -6.997  12.205  1.00  0.00           C  
ATOM   3412  CZ  TYR A 215      16.034  -7.563  11.108  1.00  0.00           C  
ATOM   3413  OH  TYR A 215      15.115  -8.571  11.285  1.00  0.00           O  
ATOM   3414  H   TYR A 215      17.110  -2.721   9.749  1.00  0.00           H  
ATOM   3415  HA  TYR A 215      18.243  -3.388  12.295  1.00  0.00           H  
ATOM   3416 1HB  TYR A 215      18.946  -4.217   9.476  1.00  0.00           H  
ATOM   3417 2HB  TYR A 215      19.845  -4.799  10.851  1.00  0.00           H  
ATOM   3418  HD1 TYR A 215      17.442  -5.737   8.675  1.00  0.00           H  
ATOM   3419  HD2 TYR A 215      18.081  -5.535  12.886  1.00  0.00           H  
ATOM   3420  HE1 TYR A 215      15.833  -7.537   8.970  1.00  0.00           H  
ATOM   3421  HE2 TYR A 215      16.434  -7.355  13.209  1.00  0.00           H  
ATOM   3422  HH  TYR A 215      14.914  -8.972  10.434  1.00  0.00           H  
ATOM   3423  N   ALA A 216      20.131  -1.492  10.391  1.00  0.00           N  
ATOM   3424  CA  ALA A 216      21.304  -0.634  10.418  1.00  0.00           C  
ATOM   3425  C   ALA A 216      21.192   0.369  11.567  1.00  0.00           C  
ATOM   3426  O   ALA A 216      22.134   0.567  12.345  1.00  0.00           O  
ATOM   3427  CB  ALA A 216      21.437   0.095   9.080  1.00  0.00           C  
ATOM   3428  H   ALA A 216      19.548  -1.522   9.558  1.00  0.00           H  
ATOM   3429  HA  ALA A 216      22.180  -1.258  10.580  1.00  0.00           H  
ATOM   3430 1HB  ALA A 216      22.321   0.708   9.071  1.00  0.00           H  
ATOM   3431 2HB  ALA A 216      21.498  -0.617   8.286  1.00  0.00           H  
ATOM   3432 3HB  ALA A 216      20.568   0.721   8.921  1.00  0.00           H  
ATOM   3433  N   GLN A 217      19.984   0.925  11.747  1.00  0.00           N  
ATOM   3434  CA  GLN A 217      19.747   1.895  12.809  1.00  0.00           C  
ATOM   3435  C   GLN A 217      19.850   1.244  14.191  1.00  0.00           C  
ATOM   3436  O   GLN A 217      20.463   1.804  15.103  1.00  0.00           O  
ATOM   3437  CB  GLN A 217      18.366   2.537  12.626  1.00  0.00           C  
ATOM   3438  CG  GLN A 217      18.219   3.467  11.402  1.00  0.00           C  
ATOM   3439  CD  GLN A 217      19.024   4.751  11.514  1.00  0.00           C  
ATOM   3440  OE1 GLN A 217      18.995   5.419  12.551  1.00  0.00           O  
ATOM   3441  NE2 GLN A 217      19.722   5.124  10.452  1.00  0.00           N  
ATOM   3442  H   GLN A 217      19.235   0.706  11.088  1.00  0.00           H  
ATOM   3443  HA  GLN A 217      20.509   2.670  12.737  1.00  0.00           H  
ATOM   3444 1HB  GLN A 217      17.621   1.747  12.523  1.00  0.00           H  
ATOM   3445 2HB  GLN A 217      18.112   3.107  13.517  1.00  0.00           H  
ATOM   3446 1HG  GLN A 217      18.578   2.930  10.525  1.00  0.00           H  
ATOM   3447 2HG  GLN A 217      17.167   3.722  11.272  1.00  0.00           H  
ATOM   3448 1HE2 GLN A 217      20.246   5.976  10.480  1.00  0.00           H  
ATOM   3449 2HE2 GLN A 217      19.720   4.564   9.623  1.00  0.00           H  
ATOM   3450  N   ILE A 218      19.352   0.011  14.318  1.00  0.00           N  
ATOM   3451  CA  ILE A 218      19.402  -0.739  15.577  1.00  0.00           C  
ATOM   3452  C   ILE A 218      20.841  -0.967  16.002  1.00  0.00           C  
ATOM   3453  O   ILE A 218      21.184  -0.852  17.181  1.00  0.00           O  
ATOM   3454  CB  ILE A 218      18.671  -2.092  15.462  1.00  0.00           C  
ATOM   3455  CG1 ILE A 218      17.150  -1.860  15.342  1.00  0.00           C  
ATOM   3456  CG2 ILE A 218      19.002  -2.971  16.653  1.00  0.00           C  
ATOM   3457  CD1 ILE A 218      16.368  -3.094  14.919  1.00  0.00           C  
ATOM   3458  H   ILE A 218      18.863  -0.402  13.523  1.00  0.00           H  
ATOM   3459  HA  ILE A 218      18.908  -0.154  16.346  1.00  0.00           H  
ATOM   3460  HB  ILE A 218      18.993  -2.592  14.555  1.00  0.00           H  
ATOM   3461 1HG1 ILE A 218      16.775  -1.536  16.310  1.00  0.00           H  
ATOM   3462 2HG1 ILE A 218      16.970  -1.067  14.630  1.00  0.00           H  
ATOM   3463 1HG2 ILE A 218      18.492  -3.927  16.549  1.00  0.00           H  
ATOM   3464 2HG2 ILE A 218      20.078  -3.136  16.692  1.00  0.00           H  
ATOM   3465 3HG2 ILE A 218      18.675  -2.482  17.570  1.00  0.00           H  
ATOM   3466 1HD1 ILE A 218      15.308  -2.849  14.866  1.00  0.00           H  
ATOM   3467 2HD1 ILE A 218      16.704  -3.425  13.947  1.00  0.00           H  
ATOM   3468 3HD1 ILE A 218      16.521  -3.889  15.645  1.00  0.00           H  
ATOM   3469  N   MET A 219      21.687  -1.272  15.029  1.00  0.00           N  
ATOM   3470  CA  MET A 219      23.099  -1.520  15.251  1.00  0.00           C  
ATOM   3471  C   MET A 219      23.940  -0.239  15.405  1.00  0.00           C  
ATOM   3472  O   MET A 219      25.163  -0.322  15.543  1.00  0.00           O  
ATOM   3473  CB  MET A 219      23.635  -2.390  14.117  1.00  0.00           C  
ATOM   3474  CG  MET A 219      23.067  -3.814  14.127  1.00  0.00           C  
ATOM   3475  SD  MET A 219      23.819  -4.904  12.904  1.00  0.00           S  
ATOM   3476  CE  MET A 219      23.035  -4.332  11.419  1.00  0.00           C  
ATOM   3477  H   MET A 219      21.321  -1.368  14.079  1.00  0.00           H  
ATOM   3478  HA  MET A 219      23.194  -2.079  16.181  1.00  0.00           H  
ATOM   3479 1HB  MET A 219      23.371  -1.929  13.160  1.00  0.00           H  
ATOM   3480 2HB  MET A 219      24.720  -2.445  14.173  1.00  0.00           H  
ATOM   3481 1HG  MET A 219      23.209  -4.252  15.113  1.00  0.00           H  
ATOM   3482 2HG  MET A 219      21.995  -3.768  13.931  1.00  0.00           H  
ATOM   3483 1HE  MET A 219      23.396  -4.924  10.577  1.00  0.00           H  
ATOM   3484 2HE  MET A 219      21.969  -4.448  11.512  1.00  0.00           H  
ATOM   3485 3HE  MET A 219      23.271  -3.282  11.265  1.00  0.00           H  
ATOM   3486  N   GLY A 220      23.306   0.944  15.386  1.00  0.00           N  
ATOM   3487  CA  GLY A 220      24.029   2.199  15.561  1.00  0.00           C  
ATOM   3488  C   GLY A 220      24.802   2.668  14.329  1.00  0.00           C  
ATOM   3489  O   GLY A 220      25.803   3.377  14.459  1.00  0.00           O  
ATOM   3490  H   GLY A 220      22.294   0.992  15.272  1.00  0.00           H  
ATOM   3491 1HA  GLY A 220      23.312   2.969  15.846  1.00  0.00           H  
ATOM   3492 2HA  GLY A 220      24.717   2.094  16.398  1.00  0.00           H  
ATOM   3493  N   ASP A 221      24.349   2.280  13.139  1.00  0.00           N  
ATOM   3494  CA  ASP A 221      25.038   2.631  11.905  1.00  0.00           C  
ATOM   3495  C   ASP A 221      24.063   3.137  10.847  1.00  0.00           C  
ATOM   3496  O   ASP A 221      23.182   2.422  10.401  1.00  0.00           O  
ATOM   3497  CB  ASP A 221      25.818   1.437  11.373  1.00  0.00           C  
ATOM   3498  CG  ASP A 221      26.681   1.784  10.168  1.00  0.00           C  
ATOM   3499  OD1 ASP A 221      26.521   2.865   9.624  1.00  0.00           O  
ATOM   3500  OD2 ASP A 221      27.512   0.983   9.816  1.00  0.00           O  
ATOM   3501  H   ASP A 221      23.512   1.702  13.074  1.00  0.00           H  
ATOM   3502  HA  ASP A 221      25.745   3.430  12.120  1.00  0.00           H  
ATOM   3503 1HB  ASP A 221      26.457   1.037  12.165  1.00  0.00           H  
ATOM   3504 2HB  ASP A 221      25.116   0.651  11.091  1.00  0.00           H  
ATOM   3505  N   GLY A 222      24.194   4.398  10.463  1.00  0.00           N  
ATOM   3506  CA  GLY A 222      23.262   4.993   9.514  1.00  0.00           C  
ATOM   3507  C   GLY A 222      23.492   4.609   8.041  1.00  0.00           C  
ATOM   3508  O   GLY A 222      22.734   5.046   7.169  1.00  0.00           O  
ATOM   3509  H   GLY A 222      24.959   4.943  10.834  1.00  0.00           H  
ATOM   3510 1HA  GLY A 222      22.258   4.696   9.797  1.00  0.00           H  
ATOM   3511 2HA  GLY A 222      23.306   6.076   9.610  1.00  0.00           H  
ATOM   3512  N   VAL A 223      24.535   3.826   7.746  1.00  0.00           N  
ATOM   3513  CA  VAL A 223      24.797   3.442   6.362  1.00  0.00           C  
ATOM   3514  C   VAL A 223      24.748   1.941   6.134  1.00  0.00           C  
ATOM   3515  O   VAL A 223      25.539   1.181   6.685  1.00  0.00           O  
ATOM   3516  CB  VAL A 223      26.185   3.934   5.920  1.00  0.00           C  
ATOM   3517  CG1 VAL A 223      26.457   3.484   4.450  1.00  0.00           C  
ATOM   3518  CG2 VAL A 223      26.253   5.457   6.059  1.00  0.00           C  
ATOM   3519  H   VAL A 223      25.157   3.487   8.493  1.00  0.00           H  
ATOM   3520  HA  VAL A 223      24.044   3.907   5.729  1.00  0.00           H  
ATOM   3521  HB  VAL A 223      26.952   3.476   6.556  1.00  0.00           H  
ATOM   3522 1HG1 VAL A 223      27.445   3.823   4.141  1.00  0.00           H  
ATOM   3523 2HG1 VAL A 223      26.416   2.397   4.385  1.00  0.00           H  
ATOM   3524 3HG1 VAL A 223      25.715   3.906   3.792  1.00  0.00           H  
ATOM   3525 1HG2 VAL A 223      27.238   5.805   5.752  1.00  0.00           H  
ATOM   3526 2HG2 VAL A 223      25.498   5.919   5.442  1.00  0.00           H  
ATOM   3527 3HG2 VAL A 223      26.083   5.735   7.097  1.00  0.00           H  
ATOM   3528  N   ILE A 224      23.890   1.494   5.232  1.00  0.00           N  
ATOM   3529  CA  ILE A 224      23.862   0.064   5.013  1.00  0.00           C  
ATOM   3530  C   ILE A 224      25.016  -0.393   4.149  1.00  0.00           C  
ATOM   3531  O   ILE A 224      24.977  -0.264   2.923  1.00  0.00           O  
ATOM   3532  CB  ILE A 224      22.603  -0.381   4.274  1.00  0.00           C  
ATOM   3533  CG1 ILE A 224      21.346  -0.056   5.016  1.00  0.00           C  
ATOM   3534  CG2 ILE A 224      22.701  -1.850   4.011  1.00  0.00           C  
ATOM   3535  CD1 ILE A 224      20.069  -0.277   4.155  1.00  0.00           C  
ATOM   3536  H   ILE A 224      23.246   2.114   4.766  1.00  0.00           H  
ATOM   3537  HA  ILE A 224      23.918  -0.444   5.975  1.00  0.00           H  
ATOM   3538  HB  ILE A 224      22.569   0.107   3.345  1.00  0.00           H  
ATOM   3539 1HG1 ILE A 224      21.292  -0.690   5.892  1.00  0.00           H  
ATOM   3540 2HG1 ILE A 224      21.394   0.965   5.353  1.00  0.00           H  
ATOM   3541 1HG2 ILE A 224      21.844  -2.172   3.446  1.00  0.00           H  
ATOM   3542 2HG2 ILE A 224      23.603  -2.053   3.448  1.00  0.00           H  
ATOM   3543 3HG2 ILE A 224      22.744  -2.386   4.949  1.00  0.00           H  
ATOM   3544 1HD1 ILE A 224      19.190  -0.045   4.733  1.00  0.00           H  
ATOM   3545 2HD1 ILE A 224      20.090   0.357   3.293  1.00  0.00           H  
ATOM   3546 3HD1 ILE A 224      20.014  -1.295   3.823  1.00  0.00           H  
ATOM   3547  N   ASP A 225      26.037  -0.936   4.785  1.00  0.00           N  
ATOM   3548  CA  ASP A 225      27.151  -1.473   4.023  1.00  0.00           C  
ATOM   3549  C   ASP A 225      26.860  -2.932   3.688  1.00  0.00           C  
ATOM   3550  O   ASP A 225      25.795  -3.447   4.037  1.00  0.00           O  
ATOM   3551  CB  ASP A 225      28.479  -1.339   4.761  1.00  0.00           C  
ATOM   3552  CG  ASP A 225      28.646  -2.212   6.015  1.00  0.00           C  
ATOM   3553  OD1 ASP A 225      27.845  -3.104   6.230  1.00  0.00           O  
ATOM   3554  OD2 ASP A 225      29.621  -2.029   6.704  1.00  0.00           O  
ATOM   3555  H   ASP A 225      26.026  -0.909   5.800  1.00  0.00           H  
ATOM   3556  HA  ASP A 225      27.232  -0.927   3.085  1.00  0.00           H  
ATOM   3557 1HB  ASP A 225      29.298  -1.554   4.078  1.00  0.00           H  
ATOM   3558 2HB  ASP A 225      28.595  -0.296   5.072  1.00  0.00           H  
ATOM   3559  N   ASP A 226      27.811  -3.608   3.033  1.00  0.00           N  
ATOM   3560  CA  ASP A 226      27.609  -4.998   2.633  1.00  0.00           C  
ATOM   3561  C   ASP A 226      27.432  -5.950   3.811  1.00  0.00           C  
ATOM   3562  O   ASP A 226      26.720  -6.950   3.700  1.00  0.00           O  
ATOM   3563  CB  ASP A 226      28.784  -5.474   1.773  1.00  0.00           C  
ATOM   3564  CG  ASP A 226      28.577  -6.846   1.137  1.00  0.00           C  
ATOM   3565  OD1 ASP A 226      27.695  -6.974   0.333  1.00  0.00           O  
ATOM   3566  OD2 ASP A 226      29.311  -7.751   1.464  1.00  0.00           O  
ATOM   3567  H   ASP A 226      28.673  -3.150   2.786  1.00  0.00           H  
ATOM   3568  HA  ASP A 226      26.707  -5.044   2.026  1.00  0.00           H  
ATOM   3569 1HB  ASP A 226      28.965  -4.750   0.973  1.00  0.00           H  
ATOM   3570 2HB  ASP A 226      29.685  -5.515   2.384  1.00  0.00           H  
ATOM   3571  N   LYS A 227      28.090  -5.674   4.937  1.00  0.00           N  
ATOM   3572  CA  LYS A 227      27.985  -6.581   6.064  1.00  0.00           C  
ATOM   3573  C   LYS A 227      26.592  -6.483   6.653  1.00  0.00           C  
ATOM   3574  O   LYS A 227      25.951  -7.498   6.928  1.00  0.00           O  
ATOM   3575  CB  LYS A 227      29.049  -6.262   7.110  1.00  0.00           C  
ATOM   3576  CG  LYS A 227      30.474  -6.600   6.675  1.00  0.00           C  
ATOM   3577  CD  LYS A 227      31.488  -6.244   7.757  1.00  0.00           C  
ATOM   3578  CE  LYS A 227      32.910  -6.571   7.319  1.00  0.00           C  
ATOM   3579  NZ  LYS A 227      33.910  -6.186   8.353  1.00  0.00           N  
ATOM   3580  H   LYS A 227      28.633  -4.820   5.023  1.00  0.00           H  
ATOM   3581  HA  LYS A 227      28.133  -7.601   5.710  1.00  0.00           H  
ATOM   3582 1HB  LYS A 227      29.014  -5.190   7.339  1.00  0.00           H  
ATOM   3583 2HB  LYS A 227      28.830  -6.800   8.031  1.00  0.00           H  
ATOM   3584 1HG  LYS A 227      30.544  -7.664   6.448  1.00  0.00           H  
ATOM   3585 2HG  LYS A 227      30.709  -6.038   5.770  1.00  0.00           H  
ATOM   3586 1HD  LYS A 227      31.419  -5.175   7.974  1.00  0.00           H  
ATOM   3587 2HD  LYS A 227      31.260  -6.798   8.667  1.00  0.00           H  
ATOM   3588 1HE  LYS A 227      32.989  -7.641   7.133  1.00  0.00           H  
ATOM   3589 2HE  LYS A 227      33.131  -6.034   6.397  1.00  0.00           H  
ATOM   3590 1HZ  LYS A 227      34.838  -6.417   8.026  1.00  0.00           H  
ATOM   3591 2HZ  LYS A 227      33.852  -5.191   8.524  1.00  0.00           H  
ATOM   3592 3HZ  LYS A 227      33.721  -6.686   9.209  1.00  0.00           H  
ATOM   3593  N   ILE A 228      26.086  -5.260   6.763  1.00  0.00           N  
ATOM   3594  CA  ILE A 228      24.750  -5.055   7.295  1.00  0.00           C  
ATOM   3595  C   ILE A 228      23.713  -5.673   6.385  1.00  0.00           C  
ATOM   3596  O   ILE A 228      22.814  -6.380   6.841  1.00  0.00           O  
ATOM   3597  CB  ILE A 228      24.431  -3.565   7.465  1.00  0.00           C  
ATOM   3598  CG1 ILE A 228      25.280  -2.964   8.568  1.00  0.00           C  
ATOM   3599  CG2 ILE A 228      22.939  -3.367   7.716  1.00  0.00           C  
ATOM   3600  CD1 ILE A 228      25.218  -1.471   8.626  1.00  0.00           C  
ATOM   3601  H   ILE A 228      26.666  -4.455   6.502  1.00  0.00           H  
ATOM   3602  HA  ILE A 228      24.689  -5.538   8.270  1.00  0.00           H  
ATOM   3603  HB  ILE A 228      24.707  -3.047   6.543  1.00  0.00           H  
ATOM   3604 1HG1 ILE A 228      24.962  -3.360   9.518  1.00  0.00           H  
ATOM   3605 2HG1 ILE A 228      26.325  -3.253   8.402  1.00  0.00           H  
ATOM   3606 1HG2 ILE A 228      22.746  -2.321   7.795  1.00  0.00           H  
ATOM   3607 2HG2 ILE A 228      22.380  -3.778   6.891  1.00  0.00           H  
ATOM   3608 3HG2 ILE A 228      22.638  -3.863   8.626  1.00  0.00           H  
ATOM   3609 1HD1 ILE A 228      25.860  -1.112   9.430  1.00  0.00           H  
ATOM   3610 2HD1 ILE A 228      25.570  -1.067   7.694  1.00  0.00           H  
ATOM   3611 3HD1 ILE A 228      24.202  -1.143   8.804  1.00  0.00           H  
ATOM   3612  N   ALA A 229      23.832  -5.428   5.080  1.00  0.00           N  
ATOM   3613  CA  ALA A 229      22.885  -6.007   4.147  1.00  0.00           C  
ATOM   3614  C   ALA A 229      22.933  -7.539   4.195  1.00  0.00           C  
ATOM   3615  O   ALA A 229      21.902  -8.199   4.147  1.00  0.00           O  
ATOM   3616  CB  ALA A 229      23.173  -5.507   2.747  1.00  0.00           C  
ATOM   3617  H   ALA A 229      24.587  -4.830   4.736  1.00  0.00           H  
ATOM   3618  HA  ALA A 229      21.886  -5.696   4.438  1.00  0.00           H  
ATOM   3619 1HB  ALA A 229      22.450  -5.927   2.053  1.00  0.00           H  
ATOM   3620 2HB  ALA A 229      23.112  -4.426   2.724  1.00  0.00           H  
ATOM   3621 3HB  ALA A 229      24.178  -5.818   2.454  1.00  0.00           H  
ATOM   3622  N   ASP A 230      24.117  -8.135   4.347  1.00  0.00           N  
ATOM   3623  CA  ASP A 230      24.183  -9.593   4.378  1.00  0.00           C  
ATOM   3624  C   ASP A 230      23.559 -10.137   5.670  1.00  0.00           C  
ATOM   3625  O   ASP A 230      22.800 -11.122   5.654  1.00  0.00           O  
ATOM   3626  CB  ASP A 230      25.642 -10.051   4.263  1.00  0.00           C  
ATOM   3627  CG  ASP A 230      25.816 -11.553   4.001  1.00  0.00           C  
ATOM   3628  OD1 ASP A 230      25.405 -11.984   2.947  1.00  0.00           O  
ATOM   3629  OD2 ASP A 230      26.367 -12.244   4.829  1.00  0.00           O  
ATOM   3630  H   ASP A 230      24.984  -7.597   4.378  1.00  0.00           H  
ATOM   3631  HA  ASP A 230      23.622  -9.984   3.530  1.00  0.00           H  
ATOM   3632 1HB  ASP A 230      26.127  -9.497   3.452  1.00  0.00           H  
ATOM   3633 2HB  ASP A 230      26.171  -9.787   5.183  1.00  0.00           H  
ATOM   3634  N   GLN A 231      23.858  -9.493   6.803  1.00  0.00           N  
ATOM   3635  CA  GLN A 231      23.331  -9.962   8.076  1.00  0.00           C  
ATOM   3636  C   GLN A 231      21.824  -9.817   8.108  1.00  0.00           C  
ATOM   3637  O   GLN A 231      21.104 -10.734   8.505  1.00  0.00           O  
ATOM   3638  CB  GLN A 231      23.925  -9.125   9.210  1.00  0.00           C  
ATOM   3639  CG  GLN A 231      25.403  -9.341   9.472  1.00  0.00           C  
ATOM   3640  CD  GLN A 231      25.958  -8.278  10.410  1.00  0.00           C  
ATOM   3641  OE1 GLN A 231      25.340  -7.225  10.594  1.00  0.00           O  
ATOM   3642  NE2 GLN A 231      27.119  -8.541  10.999  1.00  0.00           N  
ATOM   3643  H   GLN A 231      24.483  -8.686   6.783  1.00  0.00           H  
ATOM   3644  HA  GLN A 231      23.591 -11.012   8.203  1.00  0.00           H  
ATOM   3645 1HB  GLN A 231      23.791  -8.065   8.974  1.00  0.00           H  
ATOM   3646 2HB  GLN A 231      23.382  -9.324  10.131  1.00  0.00           H  
ATOM   3647 1HG  GLN A 231      25.531 -10.312   9.948  1.00  0.00           H  
ATOM   3648 2HG  GLN A 231      25.952  -9.316   8.536  1.00  0.00           H  
ATOM   3649 1HE2 GLN A 231      27.527  -7.874  11.623  1.00  0.00           H  
ATOM   3650 2HE2 GLN A 231      27.586  -9.406  10.818  1.00  0.00           H  
ATOM   3651  N   ALA A 232      21.343  -8.672   7.646  1.00  0.00           N  
ATOM   3652  CA  ALA A 232      19.929  -8.386   7.634  1.00  0.00           C  
ATOM   3653  C   ALA A 232      19.155  -9.312   6.730  1.00  0.00           C  
ATOM   3654  O   ALA A 232      18.098  -9.811   7.109  1.00  0.00           O  
ATOM   3655  CB  ALA A 232      19.732  -6.978   7.218  1.00  0.00           C  
ATOM   3656  H   ALA A 232      21.982  -7.952   7.311  1.00  0.00           H  
ATOM   3657  HA  ALA A 232      19.546  -8.521   8.630  1.00  0.00           H  
ATOM   3658 1HB  ALA A 232      18.685  -6.761   7.228  1.00  0.00           H  
ATOM   3659 2HB  ALA A 232      20.261  -6.312   7.899  1.00  0.00           H  
ATOM   3660 3HB  ALA A 232      20.133  -6.861   6.213  1.00  0.00           H  
ATOM   3661  N   LEU A 233      19.704  -9.632   5.569  1.00  0.00           N  
ATOM   3662  CA  LEU A 233      18.975 -10.486   4.659  1.00  0.00           C  
ATOM   3663  C   LEU A 233      18.942 -11.899   5.205  1.00  0.00           C  
ATOM   3664  O   LEU A 233      17.938 -12.606   5.050  1.00  0.00           O  
ATOM   3665  CB  LEU A 233      19.605 -10.394   3.285  1.00  0.00           C  
ATOM   3666  CG  LEU A 233      19.010  -9.260   2.391  1.00  0.00           C  
ATOM   3667  CD1 LEU A 233      17.706  -9.688   1.855  1.00  0.00           C  
ATOM   3668  CD2 LEU A 233      18.780  -8.026   3.197  1.00  0.00           C  
ATOM   3669  H   LEU A 233      20.594  -9.226   5.271  1.00  0.00           H  
ATOM   3670  HA  LEU A 233      17.955 -10.123   4.584  1.00  0.00           H  
ATOM   3671 1HB  LEU A 233      20.677 -10.239   3.393  1.00  0.00           H  
ATOM   3672 2HB  LEU A 233      19.444 -11.344   2.775  1.00  0.00           H  
ATOM   3673  HG  LEU A 233      19.683  -9.031   1.585  1.00  0.00           H  
ATOM   3674 1HD1 LEU A 233      17.313  -8.897   1.248  1.00  0.00           H  
ATOM   3675 2HD1 LEU A 233      17.833 -10.565   1.256  1.00  0.00           H  
ATOM   3676 3HD1 LEU A 233      17.024  -9.901   2.678  1.00  0.00           H  
ATOM   3677 1HD2 LEU A 233      18.347  -7.270   2.549  1.00  0.00           H  
ATOM   3678 2HD2 LEU A 233      18.099  -8.243   4.001  1.00  0.00           H  
ATOM   3679 3HD2 LEU A 233      19.699  -7.658   3.607  1.00  0.00           H  
ATOM   3680  N   THR A 234      19.999 -12.293   5.917  1.00  0.00           N  
ATOM   3681  CA  THR A 234      20.010 -13.592   6.556  1.00  0.00           C  
ATOM   3682  C   THR A 234      18.893 -13.630   7.616  1.00  0.00           C  
ATOM   3683  O   THR A 234      18.107 -14.577   7.665  1.00  0.00           O  
ATOM   3684  CB  THR A 234      21.378 -13.877   7.199  1.00  0.00           C  
ATOM   3685  OG1 THR A 234      22.395 -13.868   6.178  1.00  0.00           O  
ATOM   3686  CG2 THR A 234      21.364 -15.222   7.895  1.00  0.00           C  
ATOM   3687  H   THR A 234      20.825 -11.695   5.998  1.00  0.00           H  
ATOM   3688  HA  THR A 234      19.808 -14.356   5.808  1.00  0.00           H  
ATOM   3689  HB  THR A 234      21.605 -13.106   7.926  1.00  0.00           H  
ATOM   3690  HG1 THR A 234      22.540 -12.934   5.867  1.00  0.00           H  
ATOM   3691 1HG2 THR A 234      22.338 -15.405   8.344  1.00  0.00           H  
ATOM   3692 2HG2 THR A 234      20.599 -15.218   8.671  1.00  0.00           H  
ATOM   3693 3HG2 THR A 234      21.143 -16.005   7.171  1.00  0.00           H  
ATOM   3694  N   MET A 235      18.772 -12.559   8.416  1.00  0.00           N  
ATOM   3695  CA  MET A 235      17.757 -12.467   9.477  1.00  0.00           C  
ATOM   3696  C   MET A 235      16.327 -12.473   8.920  1.00  0.00           C  
ATOM   3697  O   MET A 235      15.400 -12.968   9.564  1.00  0.00           O  
ATOM   3698  CB  MET A 235      17.994 -11.218  10.339  1.00  0.00           C  
ATOM   3699  CG  MET A 235      19.237 -11.303  11.245  1.00  0.00           C  
ATOM   3700  SD  MET A 235      19.408  -9.927  12.441  1.00  0.00           S  
ATOM   3701  CE  MET A 235      19.949  -8.552  11.432  1.00  0.00           C  
ATOM   3702  H   MET A 235      19.448 -11.799   8.318  1.00  0.00           H  
ATOM   3703  HA  MET A 235      17.860 -13.343  10.116  1.00  0.00           H  
ATOM   3704 1HB  MET A 235      18.114 -10.351   9.690  1.00  0.00           H  
ATOM   3705 2HB  MET A 235      17.123 -11.033  10.968  1.00  0.00           H  
ATOM   3706 1HG  MET A 235      19.195 -12.235  11.805  1.00  0.00           H  
ATOM   3707 2HG  MET A 235      20.126 -11.331  10.632  1.00  0.00           H  
ATOM   3708 1HE  MET A 235      20.107  -7.678  12.062  1.00  0.00           H  
ATOM   3709 2HE  MET A 235      20.879  -8.807  10.922  1.00  0.00           H  
ATOM   3710 3HE  MET A 235      19.181  -8.333  10.717  1.00  0.00           H  
ATOM   3711  N   LEU A 236      16.166 -11.967   7.700  1.00  0.00           N  
ATOM   3712  CA  LEU A 236      14.886 -11.910   6.996  1.00  0.00           C  
ATOM   3713  C   LEU A 236      14.568 -13.208   6.238  1.00  0.00           C  
ATOM   3714  O   LEU A 236      13.537 -13.296   5.567  1.00  0.00           O  
ATOM   3715  CB  LEU A 236      14.902 -10.737   6.011  1.00  0.00           C  
ATOM   3716  CG  LEU A 236      15.009  -9.331   6.657  1.00  0.00           C  
ATOM   3717  CD1 LEU A 236      15.231  -8.283   5.572  1.00  0.00           C  
ATOM   3718  CD2 LEU A 236      13.740  -9.042   7.442  1.00  0.00           C  
ATOM   3719  H   LEU A 236      16.978 -11.541   7.252  1.00  0.00           H  
ATOM   3720  HA  LEU A 236      14.102 -11.743   7.732  1.00  0.00           H  
ATOM   3721 1HB  LEU A 236      15.756 -10.864   5.347  1.00  0.00           H  
ATOM   3722 2HB  LEU A 236      13.994 -10.767   5.413  1.00  0.00           H  
ATOM   3723  HG  LEU A 236      15.841  -9.309   7.330  1.00  0.00           H  
ATOM   3724 1HD1 LEU A 236      15.332  -7.309   6.025  1.00  0.00           H  
ATOM   3725 2HD1 LEU A 236      16.135  -8.518   5.040  1.00  0.00           H  
ATOM   3726 3HD1 LEU A 236      14.392  -8.285   4.882  1.00  0.00           H  
ATOM   3727 1HD2 LEU A 236      13.809  -8.067   7.908  1.00  0.00           H  
ATOM   3728 2HD2 LEU A 236      12.884  -9.061   6.768  1.00  0.00           H  
ATOM   3729 3HD2 LEU A 236      13.614  -9.802   8.213  1.00  0.00           H  
ATOM   3730  N   ASP A 237      15.451 -14.212   6.340  1.00  0.00           N  
ATOM   3731  CA  ASP A 237      15.324 -15.499   5.656  1.00  0.00           C  
ATOM   3732  C   ASP A 237      15.292 -15.380   4.136  1.00  0.00           C  
ATOM   3733  O   ASP A 237      14.491 -16.046   3.482  1.00  0.00           O  
ATOM   3734  CB  ASP A 237      14.046 -16.236   6.102  1.00  0.00           C  
ATOM   3735  CG  ASP A 237      14.047 -17.765   5.796  1.00  0.00           C  
ATOM   3736  OD1 ASP A 237      15.099 -18.358   5.808  1.00  0.00           O  
ATOM   3737  OD2 ASP A 237      12.989 -18.305   5.539  1.00  0.00           O  
ATOM   3738  H   ASP A 237      16.283 -14.091   6.916  1.00  0.00           H  
ATOM   3739  HA  ASP A 237      16.190 -16.104   5.928  1.00  0.00           H  
ATOM   3740 1HB  ASP A 237      13.909 -16.096   7.175  1.00  0.00           H  
ATOM   3741 2HB  ASP A 237      13.182 -15.794   5.605  1.00  0.00           H  
ATOM   3742  N   VAL A 238      16.184 -14.567   3.570  1.00  0.00           N  
ATOM   3743  CA  VAL A 238      16.256 -14.421   2.119  1.00  0.00           C  
ATOM   3744  C   VAL A 238      17.610 -14.934   1.615  1.00  0.00           C  
ATOM   3745  O   VAL A 238      18.658 -14.514   2.110  1.00  0.00           O  
ATOM   3746  CB  VAL A 238      16.079 -12.944   1.752  1.00  0.00           C  
ATOM   3747  CG1 VAL A 238      16.158 -12.773   0.260  1.00  0.00           C  
ATOM   3748  CG2 VAL A 238      14.760 -12.425   2.292  1.00  0.00           C  
ATOM   3749  H   VAL A 238      16.814 -14.019   4.159  1.00  0.00           H  
ATOM   3750  HA  VAL A 238      15.462 -15.007   1.656  1.00  0.00           H  
ATOM   3751  HB  VAL A 238      16.884 -12.385   2.201  1.00  0.00           H  
ATOM   3752 1HG1 VAL A 238      16.046 -11.722  -0.002  1.00  0.00           H  
ATOM   3753 2HG1 VAL A 238      17.120 -13.137  -0.093  1.00  0.00           H  
ATOM   3754 3HG1 VAL A 238      15.355 -13.347  -0.204  1.00  0.00           H  
ATOM   3755 1HG2 VAL A 238      14.659 -11.374   2.042  1.00  0.00           H  
ATOM   3756 2HG2 VAL A 238      13.940 -12.988   1.849  1.00  0.00           H  
ATOM   3757 3HG2 VAL A 238      14.736 -12.540   3.368  1.00  0.00           H  
ATOM   3758  N   ASP A 239      17.610 -15.850   0.644  1.00  0.00           N  
ATOM   3759  CA  ASP A 239      18.893 -16.389   0.177  1.00  0.00           C  
ATOM   3760  C   ASP A 239      19.552 -15.496  -0.872  1.00  0.00           C  
ATOM   3761  O   ASP A 239      19.043 -14.424  -1.205  1.00  0.00           O  
ATOM   3762  CB  ASP A 239      18.731 -17.828  -0.329  1.00  0.00           C  
ATOM   3763  CG  ASP A 239      17.991 -18.030  -1.648  1.00  0.00           C  
ATOM   3764  OD1 ASP A 239      17.914 -17.115  -2.478  1.00  0.00           O  
ATOM   3765  OD2 ASP A 239      17.458 -19.128  -1.810  1.00  0.00           O  
ATOM   3766  H   ASP A 239      16.722 -16.184   0.259  1.00  0.00           H  
ATOM   3767  HA  ASP A 239      19.567 -16.436   1.032  1.00  0.00           H  
ATOM   3768 1HB  ASP A 239      19.716 -18.287  -0.423  1.00  0.00           H  
ATOM   3769 2HB  ASP A 239      18.200 -18.390   0.434  1.00  0.00           H  
ATOM   3770  N   HIS A 240      20.679 -15.940  -1.417  1.00  0.00           N  
ATOM   3771  CA  HIS A 240      21.453 -15.143  -2.368  1.00  0.00           C  
ATOM   3772  C   HIS A 240      20.780 -14.840  -3.715  1.00  0.00           C  
ATOM   3773  O   HIS A 240      21.229 -13.938  -4.426  1.00  0.00           O  
ATOM   3774  CB  HIS A 240      22.816 -15.808  -2.575  1.00  0.00           C  
ATOM   3775  CG  HIS A 240      22.731 -17.233  -3.048  1.00  0.00           C  
ATOM   3776  ND1 HIS A 240      22.432 -18.279  -2.187  1.00  0.00           N  
ATOM   3777  CD2 HIS A 240      22.903 -17.791  -4.266  1.00  0.00           C  
ATOM   3778  CE1 HIS A 240      22.412 -19.413  -2.868  1.00  0.00           C  
ATOM   3779  NE2 HIS A 240      22.697 -19.147  -4.127  1.00  0.00           N  
ATOM   3780  H   HIS A 240      21.038 -16.840  -1.138  1.00  0.00           H  
ATOM   3781  HA  HIS A 240      21.650 -14.176  -1.914  1.00  0.00           H  
ATOM   3782 1HB  HIS A 240      23.385 -15.240  -3.312  1.00  0.00           H  
ATOM   3783 2HB  HIS A 240      23.377 -15.786  -1.642  1.00  0.00           H  
ATOM   3784  HD2 HIS A 240      23.149 -17.264  -5.192  1.00  0.00           H  
ATOM   3785  HE1 HIS A 240      22.197 -20.402  -2.459  1.00  0.00           H  
ATOM   3786  HE2 HIS A 240      22.750 -19.826  -4.875  1.00  0.00           H  
ATOM   3787  N   GLU A 241      19.727 -15.582  -4.075  1.00  0.00           N  
ATOM   3788  CA  GLU A 241      18.998 -15.321  -5.314  1.00  0.00           C  
ATOM   3789  C   GLU A 241      17.675 -14.626  -5.004  1.00  0.00           C  
ATOM   3790  O   GLU A 241      16.805 -14.495  -5.874  1.00  0.00           O  
ATOM   3791  CB  GLU A 241      18.767 -16.591  -6.135  1.00  0.00           C  
ATOM   3792  CG  GLU A 241      20.027 -17.251  -6.703  1.00  0.00           C  
ATOM   3793  CD  GLU A 241      20.773 -16.414  -7.736  1.00  0.00           C  
ATOM   3794  OE1 GLU A 241      20.133 -15.777  -8.564  1.00  0.00           O  
ATOM   3795  OE2 GLU A 241      21.981 -16.429  -7.710  1.00  0.00           O  
ATOM   3796  H   GLU A 241      19.357 -16.300  -3.442  1.00  0.00           H  
ATOM   3797  HA  GLU A 241      19.588 -14.638  -5.924  1.00  0.00           H  
ATOM   3798 1HB  GLU A 241      18.303 -17.322  -5.502  1.00  0.00           H  
ATOM   3799 2HB  GLU A 241      18.080 -16.384  -6.955  1.00  0.00           H  
ATOM   3800 1HG  GLU A 241      20.689 -17.449  -5.882  1.00  0.00           H  
ATOM   3801 2HG  GLU A 241      19.761 -18.207  -7.146  1.00  0.00           H  
ATOM   3802  N   GLY A 242      17.508 -14.214  -3.747  1.00  0.00           N  
ATOM   3803  CA  GLY A 242      16.308 -13.531  -3.315  1.00  0.00           C  
ATOM   3804  C   GLY A 242      15.167 -14.446  -2.933  1.00  0.00           C  
ATOM   3805  O   GLY A 242      14.059 -13.971  -2.694  1.00  0.00           O  
ATOM   3806  H   GLY A 242      18.236 -14.369  -3.050  1.00  0.00           H  
ATOM   3807 1HA  GLY A 242      16.556 -12.906  -2.464  1.00  0.00           H  
ATOM   3808 2HA  GLY A 242      15.978 -12.861  -4.106  1.00  0.00           H  
ATOM   3809  N   LEU A 243      15.397 -15.748  -2.845  1.00  0.00           N  
ATOM   3810  CA  LEU A 243      14.265 -16.595  -2.543  1.00  0.00           C  
ATOM   3811  C   LEU A 243      13.984 -16.618  -1.060  1.00  0.00           C  
ATOM   3812  O   LEU A 243      14.865 -16.854  -0.226  1.00  0.00           O  
ATOM   3813  CB  LEU A 243      14.485 -18.016  -3.055  1.00  0.00           C  
ATOM   3814  CG  LEU A 243      14.246 -18.224  -4.538  1.00  0.00           C  
ATOM   3815  CD1 LEU A 243      15.324 -17.537  -5.274  1.00  0.00           C  
ATOM   3816  CD2 LEU A 243      14.232 -19.707  -4.857  1.00  0.00           C  
ATOM   3817  H   LEU A 243      16.329 -16.157  -2.976  1.00  0.00           H  
ATOM   3818  HA  LEU A 243      13.385 -16.196  -3.050  1.00  0.00           H  
ATOM   3819 1HB  LEU A 243      15.497 -18.298  -2.856  1.00  0.00           H  
ATOM   3820 2HB  LEU A 243      13.826 -18.689  -2.508  1.00  0.00           H  
ATOM   3821  HG  LEU A 243      13.297 -17.772  -4.828  1.00  0.00           H  
ATOM   3822 1HD1 LEU A 243      15.178 -17.654  -6.317  1.00  0.00           H  
ATOM   3823 2HD1 LEU A 243      15.319 -16.484  -5.029  1.00  0.00           H  
ATOM   3824 3HD1 LEU A 243      16.269 -17.976  -4.980  1.00  0.00           H  
ATOM   3825 1HD2 LEU A 243      14.077 -19.842  -5.924  1.00  0.00           H  
ATOM   3826 2HD2 LEU A 243      15.183 -20.143  -4.573  1.00  0.00           H  
ATOM   3827 3HD2 LEU A 243      13.433 -20.199  -4.304  1.00  0.00           H  
ATOM   3828  N   ASP A 244      12.749 -16.292  -0.734  1.00  0.00           N  
ATOM   3829  CA  ASP A 244      12.300 -16.271   0.640  1.00  0.00           C  
ATOM   3830  C   ASP A 244      11.797 -17.649   1.027  1.00  0.00           C  
ATOM   3831  O   ASP A 244      11.852 -18.579   0.209  1.00  0.00           O  
ATOM   3832  CB  ASP A 244      11.229 -15.194   0.824  1.00  0.00           C  
ATOM   3833  CG  ASP A 244       9.916 -15.462   0.066  1.00  0.00           C  
ATOM   3834  OD1 ASP A 244       9.710 -16.576  -0.400  1.00  0.00           O  
ATOM   3835  OD2 ASP A 244       9.131 -14.538  -0.043  1.00  0.00           O  
ATOM   3836  H   ASP A 244      12.097 -16.067  -1.476  1.00  0.00           H  
ATOM   3837  HA  ASP A 244      13.144 -16.023   1.286  1.00  0.00           H  
ATOM   3838 1HB  ASP A 244      11.008 -15.079   1.885  1.00  0.00           H  
ATOM   3839 2HB  ASP A 244      11.632 -14.239   0.479  1.00  0.00           H  
ATOM   3840  N   TYR A 245      11.237 -17.761   2.230  1.00  0.00           N  
ATOM   3841  CA  TYR A 245      10.735 -19.029   2.728  1.00  0.00           C  
ATOM   3842  C   TYR A 245       9.790 -19.712   1.757  1.00  0.00           C  
ATOM   3843  O   TYR A 245       9.912 -20.915   1.523  1.00  0.00           O  
ATOM   3844  CB  TYR A 245       9.985 -18.841   4.041  1.00  0.00           C  
ATOM   3845  CG  TYR A 245       9.372 -20.138   4.544  1.00  0.00           C  
ATOM   3846  CD1 TYR A 245      10.152 -21.040   5.248  1.00  0.00           C  
ATOM   3847  CD2 TYR A 245       8.034 -20.433   4.280  1.00  0.00           C  
ATOM   3848  CE1 TYR A 245       9.602 -22.227   5.698  1.00  0.00           C  
ATOM   3849  CE2 TYR A 245       7.485 -21.621   4.726  1.00  0.00           C  
ATOM   3850  CZ  TYR A 245       8.265 -22.515   5.437  1.00  0.00           C  
ATOM   3851  OH  TYR A 245       7.727 -23.698   5.895  1.00  0.00           O  
ATOM   3852  H   TYR A 245      11.220 -16.958   2.843  1.00  0.00           H  
ATOM   3853  HA  TYR A 245      11.589 -19.687   2.896  1.00  0.00           H  
ATOM   3854 1HB  TYR A 245      10.662 -18.457   4.803  1.00  0.00           H  
ATOM   3855 2HB  TYR A 245       9.187 -18.112   3.908  1.00  0.00           H  
ATOM   3856  HD1 TYR A 245      11.203 -20.806   5.448  1.00  0.00           H  
ATOM   3857  HD2 TYR A 245       7.422 -19.728   3.722  1.00  0.00           H  
ATOM   3858  HE1 TYR A 245      10.216 -22.933   6.256  1.00  0.00           H  
ATOM   3859  HE2 TYR A 245       6.439 -21.850   4.519  1.00  0.00           H  
ATOM   3860  HH  TYR A 245       8.372 -24.142   6.453  1.00  0.00           H  
ATOM   3861  N   VAL A 246       8.807 -18.975   1.237  1.00  0.00           N  
ATOM   3862  CA  VAL A 246       7.816 -19.606   0.388  1.00  0.00           C  
ATOM   3863  C   VAL A 246       8.422 -20.057  -0.927  1.00  0.00           C  
ATOM   3864  O   VAL A 246       8.132 -21.158  -1.394  1.00  0.00           O  
ATOM   3865  CB  VAL A 246       6.621 -18.701   0.109  1.00  0.00           C  
ATOM   3866  CG1 VAL A 246       5.725 -19.413  -0.895  1.00  0.00           C  
ATOM   3867  CG2 VAL A 246       5.879 -18.425   1.388  1.00  0.00           C  
ATOM   3868  H   VAL A 246       8.770 -17.978   1.410  1.00  0.00           H  
ATOM   3869  HA  VAL A 246       7.439 -20.481   0.912  1.00  0.00           H  
ATOM   3870  HB  VAL A 246       6.961 -17.758  -0.334  1.00  0.00           H  
ATOM   3871 1HG1 VAL A 246       4.872 -18.814  -1.104  1.00  0.00           H  
ATOM   3872 2HG1 VAL A 246       6.280 -19.597  -1.815  1.00  0.00           H  
ATOM   3873 3HG1 VAL A 246       5.399 -20.357  -0.467  1.00  0.00           H  
ATOM   3874 1HG2 VAL A 246       5.016 -17.787   1.174  1.00  0.00           H  
ATOM   3875 2HG2 VAL A 246       5.534 -19.366   1.822  1.00  0.00           H  
ATOM   3876 3HG2 VAL A 246       6.542 -17.919   2.088  1.00  0.00           H  
ATOM   3877  N   ASP A 247       9.256 -19.222  -1.551  1.00  0.00           N  
ATOM   3878  CA  ASP A 247       9.852 -19.665  -2.808  1.00  0.00           C  
ATOM   3879  C   ASP A 247      10.677 -20.939  -2.613  1.00  0.00           C  
ATOM   3880  O   ASP A 247      10.615 -21.858  -3.440  1.00  0.00           O  
ATOM   3881  CB  ASP A 247      10.742 -18.587  -3.413  1.00  0.00           C  
ATOM   3882  CG  ASP A 247      10.011 -17.415  -4.067  1.00  0.00           C  
ATOM   3883  OD1 ASP A 247       8.843 -17.507  -4.308  1.00  0.00           O  
ATOM   3884  OD2 ASP A 247      10.656 -16.420  -4.353  1.00  0.00           O  
ATOM   3885  H   ASP A 247       9.476 -18.303  -1.140  1.00  0.00           H  
ATOM   3886  HA  ASP A 247       9.048 -19.883  -3.509  1.00  0.00           H  
ATOM   3887 1HB  ASP A 247      11.375 -18.186  -2.618  1.00  0.00           H  
ATOM   3888 2HB  ASP A 247      11.384 -19.041  -4.133  1.00  0.00           H  
ATOM   3889  N   GLN A 248      11.425 -21.024  -1.502  1.00  0.00           N  
ATOM   3890  CA  GLN A 248      12.195 -22.235  -1.242  1.00  0.00           C  
ATOM   3891  C   GLN A 248      11.281 -23.408  -0.917  1.00  0.00           C  
ATOM   3892  O   GLN A 248      11.539 -24.531  -1.342  1.00  0.00           O  
ATOM   3893  CB  GLN A 248      13.200 -22.066  -0.109  1.00  0.00           C  
ATOM   3894  CG  GLN A 248      14.375 -21.158  -0.402  1.00  0.00           C  
ATOM   3895  CD  GLN A 248      15.378 -21.206   0.743  1.00  0.00           C  
ATOM   3896  OE1 GLN A 248      15.058 -21.705   1.831  1.00  0.00           O  
ATOM   3897  NE2 GLN A 248      16.588 -20.707   0.522  1.00  0.00           N  
ATOM   3898  H   GLN A 248      11.461 -20.240  -0.844  1.00  0.00           H  
ATOM   3899  HA  GLN A 248      12.749 -22.485  -2.146  1.00  0.00           H  
ATOM   3900 1HB  GLN A 248      12.677 -21.636   0.750  1.00  0.00           H  
ATOM   3901 2HB  GLN A 248      13.575 -23.029   0.200  1.00  0.00           H  
ATOM   3902 1HG  GLN A 248      14.871 -21.474  -1.321  1.00  0.00           H  
ATOM   3903 2HG  GLN A 248      14.015 -20.130  -0.500  1.00  0.00           H  
ATOM   3904 1HE2 GLN A 248      17.271 -20.719   1.246  1.00  0.00           H  
ATOM   3905 2HE2 GLN A 248      16.834 -20.281  -0.384  1.00  0.00           H  
ATOM   3906  N   LYS A 249      10.188 -23.152  -0.191  1.00  0.00           N  
ATOM   3907  CA  LYS A 249       9.239 -24.194   0.176  1.00  0.00           C  
ATOM   3908  C   LYS A 249       8.619 -24.786  -1.092  1.00  0.00           C  
ATOM   3909  O   LYS A 249       8.458 -26.005  -1.209  1.00  0.00           O  
ATOM   3910  CB  LYS A 249       8.173 -23.617   1.113  1.00  0.00           C  
ATOM   3911  CG  LYS A 249       7.116 -24.574   1.596  1.00  0.00           C  
ATOM   3912  CD  LYS A 249       7.602 -25.635   2.557  1.00  0.00           C  
ATOM   3913  CE  LYS A 249       6.398 -26.478   3.027  1.00  0.00           C  
ATOM   3914  NZ  LYS A 249       6.785 -27.585   3.944  1.00  0.00           N  
ATOM   3915  H   LYS A 249      10.021 -22.209   0.158  1.00  0.00           H  
ATOM   3916  HA  LYS A 249       9.772 -24.986   0.698  1.00  0.00           H  
ATOM   3917 1HB  LYS A 249       8.658 -23.176   1.987  1.00  0.00           H  
ATOM   3918 2HB  LYS A 249       7.655 -22.814   0.598  1.00  0.00           H  
ATOM   3919 1HG  LYS A 249       6.291 -24.019   2.048  1.00  0.00           H  
ATOM   3920 2HG  LYS A 249       6.761 -25.082   0.745  1.00  0.00           H  
ATOM   3921 1HD  LYS A 249       8.328 -26.280   2.060  1.00  0.00           H  
ATOM   3922 2HD  LYS A 249       8.077 -25.161   3.419  1.00  0.00           H  
ATOM   3923 1HE  LYS A 249       5.693 -25.826   3.542  1.00  0.00           H  
ATOM   3924 2HE  LYS A 249       5.905 -26.906   2.150  1.00  0.00           H  
ATOM   3925 1HZ  LYS A 249       5.954 -28.096   4.211  1.00  0.00           H  
ATOM   3926 2HZ  LYS A 249       7.422 -28.206   3.471  1.00  0.00           H  
ATOM   3927 3HZ  LYS A 249       7.227 -27.208   4.767  1.00  0.00           H  
ATOM   3928  N   ILE A 250       8.308 -23.939  -2.077  1.00  0.00           N  
ATOM   3929  CA  ILE A 250       7.773 -24.454  -3.330  1.00  0.00           C  
ATOM   3930  C   ILE A 250       8.792 -25.331  -4.028  1.00  0.00           C  
ATOM   3931  O   ILE A 250       8.482 -26.457  -4.426  1.00  0.00           O  
ATOM   3932  CB  ILE A 250       7.378 -23.333  -4.307  1.00  0.00           C  
ATOM   3933  CG1 ILE A 250       6.185 -22.563  -3.779  1.00  0.00           C  
ATOM   3934  CG2 ILE A 250       7.075 -23.963  -5.656  1.00  0.00           C  
ATOM   3935  CD1 ILE A 250       5.905 -21.248  -4.484  1.00  0.00           C  
ATOM   3936  H   ILE A 250       8.430 -22.934  -1.941  1.00  0.00           H  
ATOM   3937  HA  ILE A 250       6.893 -25.058  -3.111  1.00  0.00           H  
ATOM   3938  HB  ILE A 250       8.207 -22.625  -4.406  1.00  0.00           H  
ATOM   3939 1HG1 ILE A 250       5.325 -23.194  -3.908  1.00  0.00           H  
ATOM   3940 2HG1 ILE A 250       6.330 -22.368  -2.714  1.00  0.00           H  
ATOM   3941 1HG2 ILE A 250       6.814 -23.193  -6.347  1.00  0.00           H  
ATOM   3942 2HG2 ILE A 250       7.952 -24.490  -6.017  1.00  0.00           H  
ATOM   3943 3HG2 ILE A 250       6.250 -24.662  -5.552  1.00  0.00           H  
ATOM   3944 1HD1 ILE A 250       5.022 -20.782  -4.044  1.00  0.00           H  
ATOM   3945 2HD1 ILE A 250       6.765 -20.587  -4.358  1.00  0.00           H  
ATOM   3946 3HD1 ILE A 250       5.734 -21.422  -5.539  1.00  0.00           H  
ATOM   3947  N   LEU A 251      10.032 -24.845  -4.149  1.00  0.00           N  
ATOM   3948  CA  LEU A 251      11.025 -25.644  -4.848  1.00  0.00           C  
ATOM   3949  C   LEU A 251      11.319 -26.944  -4.113  1.00  0.00           C  
ATOM   3950  O   LEU A 251      11.444 -27.998  -4.743  1.00  0.00           O  
ATOM   3951  CB  LEU A 251      12.328 -24.867  -5.015  1.00  0.00           C  
ATOM   3952  CG  LEU A 251      12.275 -23.663  -5.942  1.00  0.00           C  
ATOM   3953  CD1 LEU A 251      13.637 -22.968  -5.936  1.00  0.00           C  
ATOM   3954  CD2 LEU A 251      11.865 -24.101  -7.312  1.00  0.00           C  
ATOM   3955  H   LEU A 251      10.266 -23.915  -3.794  1.00  0.00           H  
ATOM   3956  HA  LEU A 251      10.633 -25.889  -5.834  1.00  0.00           H  
ATOM   3957 1HB  LEU A 251      12.638 -24.510  -4.031  1.00  0.00           H  
ATOM   3958 2HB  LEU A 251      13.086 -25.544  -5.393  1.00  0.00           H  
ATOM   3959  HG  LEU A 251      11.536 -22.952  -5.565  1.00  0.00           H  
ATOM   3960 1HD1 LEU A 251      13.605 -22.098  -6.580  1.00  0.00           H  
ATOM   3961 2HD1 LEU A 251      13.880 -22.662  -4.919  1.00  0.00           H  
ATOM   3962 3HD1 LEU A 251      14.401 -23.655  -6.299  1.00  0.00           H  
ATOM   3963 1HD2 LEU A 251      11.811 -23.229  -7.947  1.00  0.00           H  
ATOM   3964 2HD2 LEU A 251      12.581 -24.802  -7.714  1.00  0.00           H  
ATOM   3965 3HD2 LEU A 251      10.890 -24.577  -7.258  1.00  0.00           H  
ATOM   3966  N   ARG A 252      11.375 -26.879  -2.780  1.00  0.00           N  
ATOM   3967  CA  ARG A 252      11.637 -28.041  -1.949  1.00  0.00           C  
ATOM   3968  C   ARG A 252      10.533 -29.059  -2.107  1.00  0.00           C  
ATOM   3969  O   ARG A 252      10.795 -30.247  -2.235  1.00  0.00           O  
ATOM   3970  CB  ARG A 252      11.754 -27.663  -0.482  1.00  0.00           C  
ATOM   3971  CG  ARG A 252      12.107 -28.819   0.431  1.00  0.00           C  
ATOM   3972  CD  ARG A 252      12.354 -28.383   1.832  1.00  0.00           C  
ATOM   3973  NE  ARG A 252      12.654 -29.519   2.712  1.00  0.00           N  
ATOM   3974  CZ  ARG A 252      12.831 -29.442   4.045  1.00  0.00           C  
ATOM   3975  NH1 ARG A 252      12.742 -28.284   4.671  1.00  0.00           N  
ATOM   3976  NH2 ARG A 252      13.095 -30.545   4.721  1.00  0.00           N  
ATOM   3977  H   ARG A 252      11.258 -25.983  -2.322  1.00  0.00           H  
ATOM   3978  HA  ARG A 252      12.578 -28.490  -2.268  1.00  0.00           H  
ATOM   3979 1HB  ARG A 252      12.504 -26.895  -0.354  1.00  0.00           H  
ATOM   3980 2HB  ARG A 252      10.806 -27.245  -0.144  1.00  0.00           H  
ATOM   3981 1HG  ARG A 252      11.291 -29.543   0.434  1.00  0.00           H  
ATOM   3982 2HG  ARG A 252      12.997 -29.295   0.058  1.00  0.00           H  
ATOM   3983 1HD  ARG A 252      13.203 -27.702   1.854  1.00  0.00           H  
ATOM   3984 2HD  ARG A 252      11.470 -27.877   2.216  1.00  0.00           H  
ATOM   3985  HE  ARG A 252      12.751 -30.455   2.283  1.00  0.00           H  
ATOM   3986 1HH1 ARG A 252      12.542 -27.442   4.151  1.00  0.00           H  
ATOM   3987 2HH1 ARG A 252      12.876 -28.239   5.671  1.00  0.00           H  
ATOM   3988 1HH2 ARG A 252      13.155 -31.436   4.218  1.00  0.00           H  
ATOM   3989 2HH2 ARG A 252      13.230 -30.512   5.717  1.00  0.00           H  
ATOM   3990  N   THR A 253       9.287 -28.603  -2.129  1.00  0.00           N  
ATOM   3991  CA  THR A 253       8.167 -29.511  -2.282  1.00  0.00           C  
ATOM   3992  C   THR A 253       8.289 -30.256  -3.600  1.00  0.00           C  
ATOM   3993  O   THR A 253       8.255 -31.494  -3.656  1.00  0.00           O  
ATOM   3994  CB  THR A 253       6.854 -28.707  -2.274  1.00  0.00           C  
ATOM   3995  OG1 THR A 253       6.719 -28.040  -1.012  1.00  0.00           O  
ATOM   3996  CG2 THR A 253       5.661 -29.584  -2.525  1.00  0.00           C  
ATOM   3997  H   THR A 253       9.098 -27.608  -2.008  1.00  0.00           H  
ATOM   3998  HA  THR A 253       8.171 -30.229  -1.462  1.00  0.00           H  
ATOM   3999  HB  THR A 253       6.899 -27.951  -3.056  1.00  0.00           H  
ATOM   4000  HG1 THR A 253       7.455 -27.392  -0.927  1.00  0.00           H  
ATOM   4001 1HG2 THR A 253       4.763 -28.975  -2.515  1.00  0.00           H  
ATOM   4002 2HG2 THR A 253       5.772 -30.063  -3.495  1.00  0.00           H  
ATOM   4003 3HG2 THR A 253       5.595 -30.323  -1.766  1.00  0.00           H  
ATOM   4004  N   MET A 254       8.529 -29.504  -4.663  1.00  0.00           N  
ATOM   4005  CA  MET A 254       8.621 -30.108  -5.969  1.00  0.00           C  
ATOM   4006  C   MET A 254       9.755 -31.129  -6.033  1.00  0.00           C  
ATOM   4007  O   MET A 254       9.549 -32.247  -6.512  1.00  0.00           O  
ATOM   4008  CB  MET A 254       8.813 -29.000  -6.985  1.00  0.00           C  
ATOM   4009  CG  MET A 254       7.599 -28.134  -7.142  1.00  0.00           C  
ATOM   4010  SD  MET A 254       7.907 -26.718  -8.121  1.00  0.00           S  
ATOM   4011  CE  MET A 254       8.156 -27.572  -9.598  1.00  0.00           C  
ATOM   4012  H   MET A 254       8.598 -28.487  -4.564  1.00  0.00           H  
ATOM   4013  HA  MET A 254       7.689 -30.624  -6.178  1.00  0.00           H  
ATOM   4014 1HB  MET A 254       9.645 -28.362  -6.679  1.00  0.00           H  
ATOM   4015 2HB  MET A 254       9.059 -29.434  -7.954  1.00  0.00           H  
ATOM   4016 1HG  MET A 254       6.798 -28.707  -7.605  1.00  0.00           H  
ATOM   4017 2HG  MET A 254       7.275 -27.804  -6.162  1.00  0.00           H  
ATOM   4018 1HE  MET A 254       8.366 -26.883 -10.393  1.00  0.00           H  
ATOM   4019 2HE  MET A 254       8.987 -28.257  -9.479  1.00  0.00           H  
ATOM   4020 3HE  MET A 254       7.266 -28.134  -9.818  1.00  0.00           H  
ATOM   4021  N   ILE A 255      10.927 -30.779  -5.505  1.00  0.00           N  
ATOM   4022  CA  ILE A 255      12.081 -31.670  -5.536  1.00  0.00           C  
ATOM   4023  C   ILE A 255      12.034 -32.852  -4.562  1.00  0.00           C  
ATOM   4024  O   ILE A 255      12.295 -33.995  -4.946  1.00  0.00           O  
ATOM   4025  CB  ILE A 255      13.371 -30.882  -5.284  1.00  0.00           C  
ATOM   4026  CG1 ILE A 255      13.635 -29.913  -6.438  1.00  0.00           C  
ATOM   4027  CG2 ILE A 255      14.498 -31.821  -5.116  1.00  0.00           C  
ATOM   4028  CD1 ILE A 255      14.734 -28.923  -6.143  1.00  0.00           C  
ATOM   4029  H   ILE A 255      11.038 -29.846  -5.103  1.00  0.00           H  
ATOM   4030  HA  ILE A 255      12.156 -32.074  -6.539  1.00  0.00           H  
ATOM   4031  HB  ILE A 255      13.262 -30.277  -4.379  1.00  0.00           H  
ATOM   4032 1HG1 ILE A 255      13.910 -30.484  -7.317  1.00  0.00           H  
ATOM   4033 2HG1 ILE A 255      12.721 -29.360  -6.655  1.00  0.00           H  
ATOM   4034 1HG2 ILE A 255      15.395 -31.256  -4.955  1.00  0.00           H  
ATOM   4035 2HG2 ILE A 255      14.317 -32.477  -4.269  1.00  0.00           H  
ATOM   4036 3HG2 ILE A 255      14.586 -32.405  -5.998  1.00  0.00           H  
ATOM   4037 1HD1 ILE A 255      14.877 -28.271  -7.000  1.00  0.00           H  
ATOM   4038 2HD1 ILE A 255      14.460 -28.328  -5.273  1.00  0.00           H  
ATOM   4039 3HD1 ILE A 255      15.652 -29.463  -5.938  1.00  0.00           H  
ATOM   4040  N   GLU A 256      11.715 -32.585  -3.303  1.00  0.00           N  
ATOM   4041  CA  GLU A 256      11.720 -33.602  -2.267  1.00  0.00           C  
ATOM   4042  C   GLU A 256      10.479 -34.497  -2.274  1.00  0.00           C  
ATOM   4043  O   GLU A 256      10.595 -35.704  -2.058  1.00  0.00           O  
ATOM   4044  CB  GLU A 256      11.897 -32.933  -0.901  1.00  0.00           C  
ATOM   4045  CG  GLU A 256      12.057 -33.880   0.270  1.00  0.00           C  
ATOM   4046  CD  GLU A 256      12.405 -33.158   1.549  1.00  0.00           C  
ATOM   4047  OE1 GLU A 256      13.199 -32.236   1.506  1.00  0.00           O  
ATOM   4048  OE2 GLU A 256      11.880 -33.522   2.573  1.00  0.00           O  
ATOM   4049  H   GLU A 256      11.476 -31.639  -3.042  1.00  0.00           H  
ATOM   4050  HA  GLU A 256      12.587 -34.240  -2.436  1.00  0.00           H  
ATOM   4051 1HB  GLU A 256      12.760 -32.268  -0.932  1.00  0.00           H  
ATOM   4052 2HB  GLU A 256      11.024 -32.314  -0.694  1.00  0.00           H  
ATOM   4053 1HG  GLU A 256      11.122 -34.424   0.410  1.00  0.00           H  
ATOM   4054 2HG  GLU A 256      12.838 -34.601   0.035  1.00  0.00           H  
ATOM   4055  N   MET A 257       9.284 -33.927  -2.484  1.00  0.00           N  
ATOM   4056  CA  MET A 257       8.074 -34.743  -2.454  1.00  0.00           C  
ATOM   4057  C   MET A 257       7.732 -35.335  -3.813  1.00  0.00           C  
ATOM   4058  O   MET A 257       7.261 -36.470  -3.897  1.00  0.00           O  
ATOM   4059  CB  MET A 257       6.879 -33.932  -1.951  1.00  0.00           C  
ATOM   4060  CG  MET A 257       6.930 -33.532  -0.501  1.00  0.00           C  
ATOM   4061  SD  MET A 257       5.524 -32.505  -0.042  1.00  0.00           S  
ATOM   4062  CE  MET A 257       4.182 -33.665  -0.222  1.00  0.00           C  
ATOM   4063  H   MET A 257       9.191 -32.933  -2.682  1.00  0.00           H  
ATOM   4064  HA  MET A 257       8.238 -35.572  -1.769  1.00  0.00           H  
ATOM   4065 1HB  MET A 257       6.790 -33.027  -2.523  1.00  0.00           H  
ATOM   4066 2HB  MET A 257       5.965 -34.503  -2.112  1.00  0.00           H  
ATOM   4067 1HG  MET A 257       6.935 -34.422   0.124  1.00  0.00           H  
ATOM   4068 2HG  MET A 257       7.848 -32.970  -0.314  1.00  0.00           H  
ATOM   4069 1HE  MET A 257       3.241 -33.178   0.031  1.00  0.00           H  
ATOM   4070 2HE  MET A 257       4.142 -34.015  -1.254  1.00  0.00           H  
ATOM   4071 3HE  MET A 257       4.341 -34.512   0.444  1.00  0.00           H  
ATOM   4072  N   TYR A 258       7.978 -34.578  -4.882  1.00  0.00           N  
ATOM   4073  CA  TYR A 258       7.583 -35.055  -6.208  1.00  0.00           C  
ATOM   4074  C   TYR A 258       8.740 -35.459  -7.133  1.00  0.00           C  
ATOM   4075  O   TYR A 258       8.541 -35.746  -8.318  1.00  0.00           O  
ATOM   4076  CB  TYR A 258       6.676 -34.003  -6.817  1.00  0.00           C  
ATOM   4077  CG  TYR A 258       5.448 -33.850  -5.932  1.00  0.00           C  
ATOM   4078  CD1 TYR A 258       5.349 -32.789  -5.048  1.00  0.00           C  
ATOM   4079  CD2 TYR A 258       4.453 -34.799  -5.978  1.00  0.00           C  
ATOM   4080  CE1 TYR A 258       4.268 -32.690  -4.217  1.00  0.00           C  
ATOM   4081  CE2 TYR A 258       3.366 -34.701  -5.143  1.00  0.00           C  
ATOM   4082  CZ  TYR A 258       3.270 -33.658  -4.259  1.00  0.00           C  
ATOM   4083  OH  TYR A 258       2.179 -33.584  -3.406  1.00  0.00           O  
ATOM   4084  H   TYR A 258       8.358 -33.636  -4.750  1.00  0.00           H  
ATOM   4085  HA  TYR A 258       6.978 -35.949  -6.069  1.00  0.00           H  
ATOM   4086 1HB  TYR A 258       7.188 -33.049  -6.881  1.00  0.00           H  
ATOM   4087 2HB  TYR A 258       6.364 -34.296  -7.821  1.00  0.00           H  
ATOM   4088  HD1 TYR A 258       6.139 -32.044  -5.004  1.00  0.00           H  
ATOM   4089  HD2 TYR A 258       4.534 -35.638  -6.669  1.00  0.00           H  
ATOM   4090  HE1 TYR A 258       4.205 -31.868  -3.524  1.00  0.00           H  
ATOM   4091  HE2 TYR A 258       2.585 -35.461  -5.176  1.00  0.00           H  
ATOM   4092  HH  TYR A 258       1.589 -34.326  -3.578  1.00  0.00           H  
ATOM   4093  N   GLY A 259       9.964 -35.447  -6.613  1.00  0.00           N  
ATOM   4094  CA  GLY A 259      11.133 -35.879  -7.379  1.00  0.00           C  
ATOM   4095  C   GLY A 259      11.519 -34.889  -8.468  1.00  0.00           C  
ATOM   4096  O   GLY A 259      12.219 -35.247  -9.416  1.00  0.00           O  
ATOM   4097  H   GLY A 259      10.087 -35.165  -5.648  1.00  0.00           H  
ATOM   4098 1HA  GLY A 259      11.974 -36.003  -6.694  1.00  0.00           H  
ATOM   4099 2HA  GLY A 259      10.936 -36.854  -7.821  1.00  0.00           H  
ATOM   4100  N   GLY A 260      10.986 -33.675  -8.375  1.00  0.00           N  
ATOM   4101  CA  GLY A 260      11.187 -32.619  -9.348  1.00  0.00           C  
ATOM   4102  C   GLY A 260      10.260 -32.771 -10.545  1.00  0.00           C  
ATOM   4103  O   GLY A 260      10.289 -31.943 -11.456  1.00  0.00           O  
ATOM   4104  H   GLY A 260      10.424 -33.446  -7.563  1.00  0.00           H  
ATOM   4105 1HA  GLY A 260      11.003 -31.660  -8.865  1.00  0.00           H  
ATOM   4106 2HA  GLY A 260      12.218 -32.616  -9.684  1.00  0.00           H  
ATOM   4107  N   GLY A 261       9.398 -33.795 -10.540  1.00  0.00           N  
ATOM   4108  CA  GLY A 261       8.525 -34.019 -11.674  1.00  0.00           C  
ATOM   4109  C   GLY A 261       7.417 -32.999 -11.606  1.00  0.00           C  
ATOM   4110  O   GLY A 261       7.395 -32.206 -10.670  1.00  0.00           O  
ATOM   4111  H   GLY A 261       9.358 -34.446  -9.754  1.00  0.00           H  
ATOM   4112 1HA  GLY A 261       9.085 -33.924 -12.604  1.00  0.00           H  
ATOM   4113 2HA  GLY A 261       8.126 -35.030 -11.610  1.00  0.00           H  
ATOM   4114  N   PRO A 262       6.474 -33.003 -12.550  1.00  0.00           N  
ATOM   4115  CA  PRO A 262       5.413 -32.032 -12.627  1.00  0.00           C  
ATOM   4116  C   PRO A 262       4.493 -32.080 -11.434  1.00  0.00           C  
ATOM   4117  O   PRO A 262       4.035 -33.156 -11.036  1.00  0.00           O  
ATOM   4118  CB  PRO A 262       4.692 -32.421 -13.909  1.00  0.00           C  
ATOM   4119  CG  PRO A 262       5.058 -33.875 -14.154  1.00  0.00           C  
ATOM   4120  CD  PRO A 262       6.458 -34.031 -13.594  1.00  0.00           C  
ATOM   4121  HA  PRO A 262       5.842 -31.049 -12.749  1.00  0.00           H  
ATOM   4122 1HB  PRO A 262       3.616 -32.286 -13.767  1.00  0.00           H  
ATOM   4123 2HB  PRO A 262       4.984 -31.752 -14.734  1.00  0.00           H  
ATOM   4124 1HG  PRO A 262       4.324 -34.533 -13.663  1.00  0.00           H  
ATOM   4125 2HG  PRO A 262       5.000 -34.089 -15.235  1.00  0.00           H  
ATOM   4126 1HD  PRO A 262       6.562 -35.037 -13.177  1.00  0.00           H  
ATOM   4127 2HD  PRO A 262       7.215 -33.814 -14.364  1.00  0.00           H  
ATOM   4128  N   VAL A 263       4.168 -30.900 -10.915  1.00  0.00           N  
ATOM   4129  CA  VAL A 263       3.244 -30.797  -9.803  1.00  0.00           C  
ATOM   4130  C   VAL A 263       2.206 -29.726 -10.151  1.00  0.00           C  
ATOM   4131  O   VAL A 263       2.544 -28.669 -10.703  1.00  0.00           O  
ATOM   4132  CB  VAL A 263       3.968 -30.413  -8.500  1.00  0.00           C  
ATOM   4133  CG1 VAL A 263       2.991 -30.475  -7.355  1.00  0.00           C  
ATOM   4134  CG2 VAL A 263       5.129 -31.288  -8.270  1.00  0.00           C  
ATOM   4135  H   VAL A 263       4.641 -30.074 -11.277  1.00  0.00           H  
ATOM   4136  HA  VAL A 263       2.740 -31.754  -9.661  1.00  0.00           H  
ATOM   4137  HB  VAL A 263       4.312 -29.383  -8.573  1.00  0.00           H  
ATOM   4138 1HG1 VAL A 263       3.475 -30.198  -6.433  1.00  0.00           H  
ATOM   4139 2HG1 VAL A 263       2.167 -29.817  -7.543  1.00  0.00           H  
ATOM   4140 3HG1 VAL A 263       2.626 -31.495  -7.268  1.00  0.00           H  
ATOM   4141 1HG2 VAL A 263       5.619 -30.994  -7.353  1.00  0.00           H  
ATOM   4142 2HG2 VAL A 263       4.784 -32.311  -8.202  1.00  0.00           H  
ATOM   4143 3HG2 VAL A 263       5.827 -31.194  -9.090  1.00  0.00           H  
ATOM   4144  N   GLY A 264       0.934 -30.001  -9.897  1.00  0.00           N  
ATOM   4145  CA  GLY A 264      -0.082 -29.003 -10.194  1.00  0.00           C  
ATOM   4146  C   GLY A 264      -0.086 -27.891  -9.148  1.00  0.00           C  
ATOM   4147  O   GLY A 264       0.349 -28.087  -8.010  1.00  0.00           O  
ATOM   4148  H   GLY A 264       0.679 -30.883  -9.472  1.00  0.00           H  
ATOM   4149 1HA  GLY A 264       0.100 -28.580 -11.183  1.00  0.00           H  
ATOM   4150 2HA  GLY A 264      -1.061 -29.482 -10.224  1.00  0.00           H  
ATOM   4151  N   LEU A 265      -0.657 -26.748  -9.510  1.00  0.00           N  
ATOM   4152  CA  LEU A 265      -0.756 -25.620  -8.594  1.00  0.00           C  
ATOM   4153  C   LEU A 265      -1.590 -25.909  -7.366  1.00  0.00           C  
ATOM   4154  O   LEU A 265      -1.239 -25.484  -6.265  1.00  0.00           O  
ATOM   4155  CB  LEU A 265      -1.336 -24.429  -9.338  1.00  0.00           C  
ATOM   4156  CG  LEU A 265      -0.423 -23.785 -10.320  1.00  0.00           C  
ATOM   4157  CD1 LEU A 265      -1.197 -22.843 -11.179  1.00  0.00           C  
ATOM   4158  CD2 LEU A 265       0.611 -23.015  -9.525  1.00  0.00           C  
ATOM   4159  H   LEU A 265      -1.008 -26.649 -10.453  1.00  0.00           H  
ATOM   4160  HA  LEU A 265       0.252 -25.366  -8.266  1.00  0.00           H  
ATOM   4161 1HB  LEU A 265      -2.234 -24.742  -9.866  1.00  0.00           H  
ATOM   4162 2HB  LEU A 265      -1.610 -23.669  -8.611  1.00  0.00           H  
ATOM   4163  HG  LEU A 265       0.064 -24.532 -10.949  1.00  0.00           H  
ATOM   4164 1HD1 LEU A 265      -0.521 -22.341 -11.874  1.00  0.00           H  
ATOM   4165 2HD1 LEU A 265      -1.953 -23.388 -11.741  1.00  0.00           H  
ATOM   4166 3HD1 LEU A 265      -1.682 -22.112 -10.557  1.00  0.00           H  
ATOM   4167 1HD2 LEU A 265       1.296 -22.507 -10.196  1.00  0.00           H  
ATOM   4168 2HD2 LEU A 265       0.107 -22.270  -8.903  1.00  0.00           H  
ATOM   4169 3HD2 LEU A 265       1.152 -23.707  -8.894  1.00  0.00           H  
ATOM   4170  N   GLY A 266      -2.681 -26.655  -7.529  1.00  0.00           N  
ATOM   4171  CA  GLY A 266      -3.519 -26.976  -6.379  1.00  0.00           C  
ATOM   4172  C   GLY A 266      -2.709 -27.779  -5.366  1.00  0.00           C  
ATOM   4173  O   GLY A 266      -2.739 -27.514  -4.164  1.00  0.00           O  
ATOM   4174  H   GLY A 266      -2.926 -26.994  -8.447  1.00  0.00           H  
ATOM   4175 1HA  GLY A 266      -3.884 -26.057  -5.921  1.00  0.00           H  
ATOM   4176 2HA  GLY A 266      -4.386 -27.551  -6.704  1.00  0.00           H  
ATOM   4177  N   THR A 267      -1.947 -28.747  -5.867  1.00  0.00           N  
ATOM   4178  CA  THR A 267      -1.128 -29.591  -5.016  1.00  0.00           C  
ATOM   4179  C   THR A 267      -0.069 -28.783  -4.285  1.00  0.00           C  
ATOM   4180  O   THR A 267       0.087 -28.909  -3.064  1.00  0.00           O  
ATOM   4181  CB  THR A 267      -0.468 -30.699  -5.848  1.00  0.00           C  
ATOM   4182  OG1 THR A 267      -1.483 -31.547  -6.407  1.00  0.00           O  
ATOM   4183  CG2 THR A 267       0.487 -31.500  -5.011  1.00  0.00           C  
ATOM   4184  H   THR A 267      -1.940 -28.899  -6.863  1.00  0.00           H  
ATOM   4185  HA  THR A 267      -1.771 -30.055  -4.268  1.00  0.00           H  
ATOM   4186  HB  THR A 267       0.076 -30.244  -6.661  1.00  0.00           H  
ATOM   4187  HG1 THR A 267      -1.999 -31.936  -5.696  1.00  0.00           H  
ATOM   4188 1HG2 THR A 267       0.946 -32.269  -5.626  1.00  0.00           H  
ATOM   4189 2HG2 THR A 267       1.261 -30.843  -4.614  1.00  0.00           H  
ATOM   4190 3HG2 THR A 267      -0.049 -31.966  -4.187  1.00  0.00           H  
ATOM   4191  N   LEU A 268       0.639 -27.918  -5.015  1.00  0.00           N  
ATOM   4192  CA  LEU A 268       1.660 -27.120  -4.363  1.00  0.00           C  
ATOM   4193  C   LEU A 268       1.046 -26.188  -3.347  1.00  0.00           C  
ATOM   4194  O   LEU A 268       1.553 -26.080  -2.240  1.00  0.00           O  
ATOM   4195  CB  LEU A 268       2.460 -26.305  -5.391  1.00  0.00           C  
ATOM   4196  CG  LEU A 268       3.355 -27.143  -6.264  1.00  0.00           C  
ATOM   4197  CD1 LEU A 268       3.964 -26.331  -7.360  1.00  0.00           C  
ATOM   4198  CD2 LEU A 268       4.424 -27.778  -5.390  1.00  0.00           C  
ATOM   4199  H   LEU A 268       0.477 -27.840  -6.021  1.00  0.00           H  
ATOM   4200  HA  LEU A 268       2.341 -27.791  -3.845  1.00  0.00           H  
ATOM   4201 1HB  LEU A 268       1.754 -25.781  -6.039  1.00  0.00           H  
ATOM   4202 2HB  LEU A 268       3.070 -25.569  -4.866  1.00  0.00           H  
ATOM   4203  HG  LEU A 268       2.760 -27.886  -6.722  1.00  0.00           H  
ATOM   4204 1HD1 LEU A 268       4.586 -26.969  -7.989  1.00  0.00           H  
ATOM   4205 2HD1 LEU A 268       3.159 -25.912  -7.951  1.00  0.00           H  
ATOM   4206 3HD1 LEU A 268       4.569 -25.541  -6.939  1.00  0.00           H  
ATOM   4207 1HD2 LEU A 268       5.049 -28.413  -5.992  1.00  0.00           H  
ATOM   4208 2HD2 LEU A 268       5.032 -27.000  -4.921  1.00  0.00           H  
ATOM   4209 3HD2 LEU A 268       3.938 -28.372  -4.628  1.00  0.00           H  
ATOM   4210  N   SER A 269      -0.087 -25.581  -3.680  1.00  0.00           N  
ATOM   4211  CA  SER A 269      -0.731 -24.617  -2.803  1.00  0.00           C  
ATOM   4212  C   SER A 269      -1.119 -25.250  -1.480  1.00  0.00           C  
ATOM   4213  O   SER A 269      -0.900 -24.687  -0.401  1.00  0.00           O  
ATOM   4214  CB  SER A 269      -1.945 -24.091  -3.510  1.00  0.00           C  
ATOM   4215  OG  SER A 269      -1.554 -23.410  -4.651  1.00  0.00           O  
ATOM   4216  H   SER A 269      -0.495 -25.738  -4.599  1.00  0.00           H  
ATOM   4217  HA  SER A 269      -0.041 -23.795  -2.616  1.00  0.00           H  
ATOM   4218 1HB  SER A 269      -2.598 -24.916  -3.781  1.00  0.00           H  
ATOM   4219 2HB  SER A 269      -2.500 -23.436  -2.865  1.00  0.00           H  
ATOM   4220  HG  SER A 269      -1.179 -24.094  -5.244  1.00  0.00           H  
ATOM   4221  N   VAL A 270      -1.643 -26.470  -1.529  1.00  0.00           N  
ATOM   4222  CA  VAL A 270      -1.984 -27.124  -0.284  1.00  0.00           C  
ATOM   4223  C   VAL A 270      -0.727 -27.433   0.521  1.00  0.00           C  
ATOM   4224  O   VAL A 270      -0.629 -27.084   1.700  1.00  0.00           O  
ATOM   4225  CB  VAL A 270      -2.763 -28.422  -0.551  1.00  0.00           C  
ATOM   4226  CG1 VAL A 270      -2.940 -29.201   0.743  1.00  0.00           C  
ATOM   4227  CG2 VAL A 270      -4.124 -28.075  -1.137  1.00  0.00           C  
ATOM   4228  H   VAL A 270      -1.833 -26.918  -2.428  1.00  0.00           H  
ATOM   4229  HA  VAL A 270      -2.616 -26.452   0.296  1.00  0.00           H  
ATOM   4230  HB  VAL A 270      -2.200 -29.043  -1.255  1.00  0.00           H  
ATOM   4231 1HG1 VAL A 270      -3.488 -30.119   0.540  1.00  0.00           H  
ATOM   4232 2HG1 VAL A 270      -1.960 -29.447   1.154  1.00  0.00           H  
ATOM   4233 3HG1 VAL A 270      -3.495 -28.596   1.460  1.00  0.00           H  
ATOM   4234 1HG2 VAL A 270      -4.677 -28.991  -1.338  1.00  0.00           H  
ATOM   4235 2HG2 VAL A 270      -4.677 -27.461  -0.429  1.00  0.00           H  
ATOM   4236 3HG2 VAL A 270      -3.991 -27.525  -2.061  1.00  0.00           H  
ATOM   4237  N   ASN A 271       0.274 -28.005  -0.139  1.00  0.00           N  
ATOM   4238  CA  ASN A 271       1.507 -28.402   0.524  1.00  0.00           C  
ATOM   4239  C   ASN A 271       2.303 -27.253   1.149  1.00  0.00           C  
ATOM   4240  O   ASN A 271       2.971 -27.445   2.171  1.00  0.00           O  
ATOM   4241  CB  ASN A 271       2.379 -29.145  -0.459  1.00  0.00           C  
ATOM   4242  CG  ASN A 271       1.897 -30.530  -0.760  1.00  0.00           C  
ATOM   4243  OD1 ASN A 271       1.145 -31.151   0.001  1.00  0.00           O  
ATOM   4244  ND2 ASN A 271       2.333 -31.027  -1.870  1.00  0.00           N  
ATOM   4245  H   ASN A 271       0.166 -28.218  -1.132  1.00  0.00           H  
ATOM   4246  HA  ASN A 271       1.243 -29.081   1.333  1.00  0.00           H  
ATOM   4247 1HB  ASN A 271       2.416 -28.582  -1.394  1.00  0.00           H  
ATOM   4248 2HB  ASN A 271       3.398 -29.200  -0.075  1.00  0.00           H  
ATOM   4249 1HD2 ASN A 271       2.087 -31.960  -2.156  1.00  0.00           H  
ATOM   4250 2HD2 ASN A 271       2.932 -30.478  -2.446  1.00  0.00           H  
ATOM   4251  N   ILE A 272       2.227 -26.056   0.564  1.00  0.00           N  
ATOM   4252  CA  ILE A 272       3.013 -24.942   1.077  1.00  0.00           C  
ATOM   4253  C   ILE A 272       2.145 -23.980   1.901  1.00  0.00           C  
ATOM   4254  O   ILE A 272       2.617 -22.919   2.309  1.00  0.00           O  
ATOM   4255  CB  ILE A 272       3.654 -24.143  -0.063  1.00  0.00           C  
ATOM   4256  CG1 ILE A 272       2.604 -23.424  -0.822  1.00  0.00           C  
ATOM   4257  CG2 ILE A 272       4.429 -25.102  -1.037  1.00  0.00           C  
ATOM   4258  CD1 ILE A 272       3.153 -22.536  -1.836  1.00  0.00           C  
ATOM   4259  H   ILE A 272       1.677 -25.945  -0.288  1.00  0.00           H  
ATOM   4260  HA  ILE A 272       3.798 -25.332   1.719  1.00  0.00           H  
ATOM   4261  HB  ILE A 272       4.341 -23.407   0.351  1.00  0.00           H  
ATOM   4262 1HG1 ILE A 272       1.948 -24.096  -1.263  1.00  0.00           H  
ATOM   4263 2HG1 ILE A 272       2.036 -22.827  -0.120  1.00  0.00           H  
ATOM   4264 1HG2 ILE A 272       4.876 -24.520  -1.832  1.00  0.00           H  
ATOM   4265 2HG2 ILE A 272       5.190 -25.640  -0.522  1.00  0.00           H  
ATOM   4266 3HG2 ILE A 272       3.755 -25.820  -1.463  1.00  0.00           H  
ATOM   4267 1HD1 ILE A 272       2.364 -22.038  -2.323  1.00  0.00           H  
ATOM   4268 2HD1 ILE A 272       3.814 -21.813  -1.379  1.00  0.00           H  
ATOM   4269 3HD1 ILE A 272       3.684 -23.132  -2.535  1.00  0.00           H  
ATOM   4270  N   ALA A 273       0.874 -24.344   2.129  1.00  0.00           N  
ATOM   4271  CA  ALA A 273      -0.104 -23.529   2.861  1.00  0.00           C  
ATOM   4272  C   ALA A 273      -0.334 -22.118   2.280  1.00  0.00           C  
ATOM   4273  O   ALA A 273      -0.327 -21.137   3.027  1.00  0.00           O  
ATOM   4274  CB  ALA A 273       0.317 -23.395   4.316  1.00  0.00           C  
ATOM   4275  H   ALA A 273       0.545 -25.250   1.793  1.00  0.00           H  
ATOM   4276  HA  ALA A 273      -1.056 -24.059   2.815  1.00  0.00           H  
ATOM   4277 1HB  ALA A 273      -0.446 -22.842   4.861  1.00  0.00           H  
ATOM   4278 2HB  ALA A 273       0.426 -24.389   4.750  1.00  0.00           H  
ATOM   4279 3HB  ALA A 273       1.262 -22.865   4.386  1.00  0.00           H  
ATOM   4280  N   GLU A 274      -0.585 -22.036   0.967  1.00  0.00           N  
ATOM   4281  CA  GLU A 274      -0.847 -20.771   0.258  1.00  0.00           C  
ATOM   4282  C   GLU A 274      -2.087 -20.899  -0.626  1.00  0.00           C  
ATOM   4283  O   GLU A 274      -2.516 -22.001  -0.948  1.00  0.00           O  
ATOM   4284  CB  GLU A 274       0.333 -20.362  -0.635  1.00  0.00           C  
ATOM   4285  CG  GLU A 274       1.632 -19.867   0.062  1.00  0.00           C  
ATOM   4286  CD  GLU A 274       1.535 -18.457   0.616  1.00  0.00           C  
ATOM   4287  OE1 GLU A 274       0.672 -17.732   0.189  1.00  0.00           O  
ATOM   4288  OE2 GLU A 274       2.340 -18.097   1.438  1.00  0.00           O  
ATOM   4289  H   GLU A 274      -0.594 -22.909   0.434  1.00  0.00           H  
ATOM   4290  HA  GLU A 274      -1.030 -19.987   0.993  1.00  0.00           H  
ATOM   4291 1HB  GLU A 274       0.580 -21.198  -1.263  1.00  0.00           H  
ATOM   4292 2HB  GLU A 274       0.007 -19.561  -1.302  1.00  0.00           H  
ATOM   4293 1HG  GLU A 274       1.887 -20.548   0.875  1.00  0.00           H  
ATOM   4294 2HG  GLU A 274       2.441 -19.893  -0.661  1.00  0.00           H  
ATOM   4295  N   GLU A 275      -2.685 -19.775  -1.003  1.00  0.00           N  
ATOM   4296  CA  GLU A 275      -3.819 -19.838  -1.924  1.00  0.00           C  
ATOM   4297  C   GLU A 275      -3.316 -20.068  -3.346  1.00  0.00           C  
ATOM   4298  O   GLU A 275      -2.261 -19.550  -3.723  1.00  0.00           O  
ATOM   4299  CB  GLU A 275      -4.652 -18.555  -1.862  1.00  0.00           C  
ATOM   4300  CG  GLU A 275      -5.340 -18.313  -0.522  1.00  0.00           C  
ATOM   4301  CD  GLU A 275      -6.182 -17.048  -0.497  1.00  0.00           C  
ATOM   4302  OE1 GLU A 275      -6.303 -16.407  -1.517  1.00  0.00           O  
ATOM   4303  OE2 GLU A 275      -6.699 -16.728   0.546  1.00  0.00           O  
ATOM   4304  H   GLU A 275      -2.324 -18.884  -0.685  1.00  0.00           H  
ATOM   4305  HA  GLU A 275      -4.453 -20.682  -1.645  1.00  0.00           H  
ATOM   4306 1HB  GLU A 275      -4.010 -17.700  -2.067  1.00  0.00           H  
ATOM   4307 2HB  GLU A 275      -5.418 -18.581  -2.638  1.00  0.00           H  
ATOM   4308 1HG  GLU A 275      -5.980 -19.166  -0.297  1.00  0.00           H  
ATOM   4309 2HG  GLU A 275      -4.579 -18.252   0.254  1.00  0.00           H  
ATOM   4310  N   ARG A 276      -4.099 -20.780  -4.154  1.00  0.00           N  
ATOM   4311  CA  ARG A 276      -3.706 -21.062  -5.536  1.00  0.00           C  
ATOM   4312  C   ARG A 276      -3.367 -19.822  -6.327  1.00  0.00           C  
ATOM   4313  O   ARG A 276      -2.325 -19.773  -6.985  1.00  0.00           O  
ATOM   4314  CB  ARG A 276      -4.801 -21.810  -6.275  1.00  0.00           C  
ATOM   4315  CG  ARG A 276      -4.455 -22.174  -7.719  1.00  0.00           C  
ATOM   4316  CD  ARG A 276      -5.631 -22.711  -8.462  1.00  0.00           C  
ATOM   4317  NE  ARG A 276      -6.694 -21.709  -8.601  1.00  0.00           N  
ATOM   4318  CZ  ARG A 276      -6.696 -20.709  -9.514  1.00  0.00           C  
ATOM   4319  NH1 ARG A 276      -5.698 -20.591 -10.358  1.00  0.00           N  
ATOM   4320  NH2 ARG A 276      -7.703 -19.849  -9.555  1.00  0.00           N  
ATOM   4321  H   ARG A 276      -4.960 -21.165  -3.793  1.00  0.00           H  
ATOM   4322  HA  ARG A 276      -2.822 -21.680  -5.520  1.00  0.00           H  
ATOM   4323 1HB  ARG A 276      -5.023 -22.738  -5.749  1.00  0.00           H  
ATOM   4324 2HB  ARG A 276      -5.711 -21.212  -6.291  1.00  0.00           H  
ATOM   4325 1HG  ARG A 276      -4.085 -21.290  -8.245  1.00  0.00           H  
ATOM   4326 2HG  ARG A 276      -3.683 -22.941  -7.713  1.00  0.00           H  
ATOM   4327 1HD  ARG A 276      -5.316 -23.014  -9.461  1.00  0.00           H  
ATOM   4328 2HD  ARG A 276      -6.038 -23.570  -7.931  1.00  0.00           H  
ATOM   4329  HE  ARG A 276      -7.479 -21.765  -7.966  1.00  0.00           H  
ATOM   4330 1HH1 ARG A 276      -4.923 -21.245 -10.328  1.00  0.00           H  
ATOM   4331 2HH1 ARG A 276      -5.688 -19.842 -11.040  1.00  0.00           H  
ATOM   4332 1HH2 ARG A 276      -8.469 -19.929  -8.900  1.00  0.00           H  
ATOM   4333 2HH2 ARG A 276      -7.700 -19.097 -10.229  1.00  0.00           H  
ATOM   4334  N   GLU A 277      -4.231 -18.813  -6.262  1.00  0.00           N  
ATOM   4335  CA  GLU A 277      -4.003 -17.597  -7.024  1.00  0.00           C  
ATOM   4336  C   GLU A 277      -2.712 -16.916  -6.588  1.00  0.00           C  
ATOM   4337  O   GLU A 277      -1.962 -16.406  -7.413  1.00  0.00           O  
ATOM   4338  CB  GLU A 277      -5.200 -16.659  -6.870  1.00  0.00           C  
ATOM   4339  CG  GLU A 277      -6.474 -17.173  -7.575  1.00  0.00           C  
ATOM   4340  CD  GLU A 277      -7.720 -16.340  -7.310  1.00  0.00           C  
ATOM   4341  OE1 GLU A 277      -7.667 -15.471  -6.472  1.00  0.00           O  
ATOM   4342  OE2 GLU A 277      -8.717 -16.580  -7.950  1.00  0.00           O  
ATOM   4343  H   GLU A 277      -5.057 -18.900  -5.687  1.00  0.00           H  
ATOM   4344  HA  GLU A 277      -3.905 -17.862  -8.078  1.00  0.00           H  
ATOM   4345 1HB  GLU A 277      -5.424 -16.523  -5.812  1.00  0.00           H  
ATOM   4346 2HB  GLU A 277      -4.952 -15.680  -7.287  1.00  0.00           H  
ATOM   4347 1HG  GLU A 277      -6.289 -17.191  -8.651  1.00  0.00           H  
ATOM   4348 2HG  GLU A 277      -6.654 -18.198  -7.251  1.00  0.00           H  
ATOM   4349  N   THR A 278      -2.410 -16.944  -5.294  1.00  0.00           N  
ATOM   4350  CA  THR A 278      -1.184 -16.313  -4.845  1.00  0.00           C  
ATOM   4351  C   THR A 278       0.008 -17.023  -5.462  1.00  0.00           C  
ATOM   4352  O   THR A 278       0.947 -16.392  -5.951  1.00  0.00           O  
ATOM   4353  CB  THR A 278      -1.041 -16.315  -3.317  1.00  0.00           C  
ATOM   4354  OG1 THR A 278      -2.119 -15.570  -2.724  1.00  0.00           O  
ATOM   4355  CG2 THR A 278       0.270 -15.687  -2.949  1.00  0.00           C  
ATOM   4356  H   THR A 278      -3.025 -17.400  -4.633  1.00  0.00           H  
ATOM   4357  HA  THR A 278      -1.177 -15.278  -5.188  1.00  0.00           H  
ATOM   4358  HB  THR A 278      -1.066 -17.344  -2.947  1.00  0.00           H  
ATOM   4359  HG1 THR A 278      -2.953 -16.005  -2.921  1.00  0.00           H  
ATOM   4360 1HG2 THR A 278       0.393 -15.693  -1.865  1.00  0.00           H  
ATOM   4361 2HG2 THR A 278       1.056 -16.258  -3.413  1.00  0.00           H  
ATOM   4362 3HG2 THR A 278       0.302 -14.666  -3.314  1.00  0.00           H  
ATOM   4363  N   VAL A 279      -0.029 -18.340  -5.490  1.00  0.00           N  
ATOM   4364  CA  VAL A 279       1.114 -19.019  -6.046  1.00  0.00           C  
ATOM   4365  C   VAL A 279       1.247 -18.732  -7.535  1.00  0.00           C  
ATOM   4366  O   VAL A 279       2.310 -18.294  -7.993  1.00  0.00           O  
ATOM   4367  CB  VAL A 279       0.999 -20.526  -5.800  1.00  0.00           C  
ATOM   4368  CG1 VAL A 279       2.111 -21.247  -6.501  1.00  0.00           C  
ATOM   4369  CG2 VAL A 279       1.027 -20.773  -4.322  1.00  0.00           C  
ATOM   4370  H   VAL A 279      -0.825 -18.848  -5.095  1.00  0.00           H  
ATOM   4371  HA  VAL A 279       2.000 -18.659  -5.562  1.00  0.00           H  
ATOM   4372  HB  VAL A 279       0.051 -20.890  -6.213  1.00  0.00           H  
ATOM   4373 1HG1 VAL A 279       2.002 -22.317  -6.320  1.00  0.00           H  
ATOM   4374 2HG1 VAL A 279       2.051 -21.042  -7.572  1.00  0.00           H  
ATOM   4375 3HG1 VAL A 279       3.068 -20.900  -6.114  1.00  0.00           H  
ATOM   4376 1HG2 VAL A 279       0.926 -21.843  -4.137  1.00  0.00           H  
ATOM   4377 2HG2 VAL A 279       1.967 -20.408  -3.913  1.00  0.00           H  
ATOM   4378 3HG2 VAL A 279       0.197 -20.246  -3.851  1.00  0.00           H  
ATOM   4379  N   GLU A 280       0.156 -18.896  -8.285  1.00  0.00           N  
ATOM   4380  CA  GLU A 280       0.186 -18.676  -9.730  1.00  0.00           C  
ATOM   4381  C   GLU A 280       0.550 -17.235 -10.142  1.00  0.00           C  
ATOM   4382  O   GLU A 280       1.175 -17.029 -11.191  1.00  0.00           O  
ATOM   4383  CB  GLU A 280      -1.138 -19.089 -10.366  1.00  0.00           C  
ATOM   4384  CG  GLU A 280      -1.078 -19.172 -11.913  1.00  0.00           C  
ATOM   4385  CD  GLU A 280      -2.298 -19.786 -12.582  1.00  0.00           C  
ATOM   4386  OE1 GLU A 280      -3.236 -20.111 -11.902  1.00  0.00           O  
ATOM   4387  OE2 GLU A 280      -2.274 -19.945 -13.782  1.00  0.00           O  
ATOM   4388  H   GLU A 280      -0.712 -19.204  -7.841  1.00  0.00           H  
ATOM   4389  HA  GLU A 280       0.954 -19.337 -10.141  1.00  0.00           H  
ATOM   4390 1HB  GLU A 280      -1.460 -20.027  -9.950  1.00  0.00           H  
ATOM   4391 2HB  GLU A 280      -1.899 -18.347 -10.106  1.00  0.00           H  
ATOM   4392 1HG  GLU A 280      -0.960 -18.165 -12.283  1.00  0.00           H  
ATOM   4393 2HG  GLU A 280      -0.187 -19.737 -12.197  1.00  0.00           H  
ATOM   4394  N   ASP A 281       0.130 -16.228  -9.350  1.00  0.00           N  
ATOM   4395  CA  ASP A 281       0.439 -14.839  -9.691  1.00  0.00           C  
ATOM   4396  C   ASP A 281       1.699 -14.265  -9.005  1.00  0.00           C  
ATOM   4397  O   ASP A 281       2.434 -13.495  -9.620  1.00  0.00           O  
ATOM   4398  CB  ASP A 281      -0.731 -13.898  -9.331  1.00  0.00           C  
ATOM   4399  CG  ASP A 281      -2.059 -14.112 -10.127  1.00  0.00           C  
ATOM   4400  OD1 ASP A 281      -1.997 -14.138 -11.332  1.00  0.00           O  
ATOM   4401  OD2 ASP A 281      -3.117 -14.132  -9.521  1.00  0.00           O  
ATOM   4402  H   ASP A 281      -0.428 -16.424  -8.520  1.00  0.00           H  
ATOM   4403  HA  ASP A 281       0.594 -14.795 -10.767  1.00  0.00           H  
ATOM   4404 1HB  ASP A 281      -0.958 -14.027  -8.271  1.00  0.00           H  
ATOM   4405 2HB  ASP A 281      -0.409 -12.865  -9.462  1.00  0.00           H  
ATOM   4406  N   MET A 282       1.924 -14.591  -7.727  1.00  0.00           N  
ATOM   4407  CA  MET A 282       3.024 -14.010  -6.949  1.00  0.00           C  
ATOM   4408  C   MET A 282       4.324 -14.787  -6.897  1.00  0.00           C  
ATOM   4409  O   MET A 282       5.392 -14.171  -6.878  1.00  0.00           O  
ATOM   4410  CB  MET A 282       2.594 -13.780  -5.514  1.00  0.00           C  
ATOM   4411  CG  MET A 282       3.581 -13.029  -4.669  1.00  0.00           C  
ATOM   4412  SD  MET A 282       2.964 -12.771  -3.007  1.00  0.00           S  
ATOM   4413  CE  MET A 282       1.572 -11.703  -3.360  1.00  0.00           C  
ATOM   4414  H   MET A 282       1.320 -15.248  -7.254  1.00  0.00           H  
ATOM   4415  HA  MET A 282       3.262 -13.050  -7.383  1.00  0.00           H  
ATOM   4416 1HB  MET A 282       1.635 -13.272  -5.489  1.00  0.00           H  
ATOM   4417 2HB  MET A 282       2.466 -14.740  -5.027  1.00  0.00           H  
ATOM   4418 1HG  MET A 282       4.508 -13.600  -4.610  1.00  0.00           H  
ATOM   4419 2HG  MET A 282       3.796 -12.061  -5.121  1.00  0.00           H  
ATOM   4420 1HE  MET A 282       1.068 -11.445  -2.428  1.00  0.00           H  
ATOM   4421 2HE  MET A 282       1.922 -10.796  -3.849  1.00  0.00           H  
ATOM   4422 3HE  MET A 282       0.873 -12.222  -4.017  1.00  0.00           H  
ATOM   4423  N   TYR A 283       4.268 -16.120  -6.830  1.00  0.00           N  
ATOM   4424  CA  TYR A 283       5.532 -16.839  -6.635  1.00  0.00           C  
ATOM   4425  C   TYR A 283       6.009 -17.551  -7.890  1.00  0.00           C  
ATOM   4426  O   TYR A 283       7.202 -17.524  -8.229  1.00  0.00           O  
ATOM   4427  CB  TYR A 283       5.415 -17.843  -5.487  1.00  0.00           C  
ATOM   4428  CG  TYR A 283       5.054 -17.203  -4.121  1.00  0.00           C  
ATOM   4429  CD1 TYR A 283       3.828 -17.440  -3.517  1.00  0.00           C  
ATOM   4430  CD2 TYR A 283       5.949 -16.351  -3.500  1.00  0.00           C  
ATOM   4431  CE1 TYR A 283       3.516 -16.851  -2.314  1.00  0.00           C  
ATOM   4432  CE2 TYR A 283       5.628 -15.758  -2.292  1.00  0.00           C  
ATOM   4433  CZ  TYR A 283       4.412 -16.011  -1.702  1.00  0.00           C  
ATOM   4434  OH  TYR A 283       4.084 -15.430  -0.497  1.00  0.00           O  
ATOM   4435  H   TYR A 283       3.367 -16.614  -6.880  1.00  0.00           H  
ATOM   4436  HA  TYR A 283       6.304 -16.120  -6.362  1.00  0.00           H  
ATOM   4437 1HB  TYR A 283       4.655 -18.588  -5.730  1.00  0.00           H  
ATOM   4438 2HB  TYR A 283       6.368 -18.363  -5.373  1.00  0.00           H  
ATOM   4439  HD1 TYR A 283       3.124 -18.091  -3.963  1.00  0.00           H  
ATOM   4440  HD2 TYR A 283       6.913 -16.145  -3.963  1.00  0.00           H  
ATOM   4441  HE1 TYR A 283       2.558 -17.056  -1.839  1.00  0.00           H  
ATOM   4442  HE2 TYR A 283       6.343 -15.090  -1.808  1.00  0.00           H  
ATOM   4443  HH  TYR A 283       3.289 -15.857  -0.138  1.00  0.00           H  
ATOM   4444  N   GLU A 284       5.075 -18.146  -8.614  1.00  0.00           N  
ATOM   4445  CA  GLU A 284       5.452 -18.888  -9.791  1.00  0.00           C  
ATOM   4446  C   GLU A 284       6.199 -18.062 -10.834  1.00  0.00           C  
ATOM   4447  O   GLU A 284       7.295 -18.473 -11.197  1.00  0.00           O  
ATOM   4448  CB  GLU A 284       4.256 -19.621 -10.424  1.00  0.00           C  
ATOM   4449  CG  GLU A 284       4.609 -20.382 -11.688  1.00  0.00           C  
ATOM   4450  CD  GLU A 284       3.447 -21.100 -12.312  1.00  0.00           C  
ATOM   4451  OE1 GLU A 284       2.376 -21.009 -11.789  1.00  0.00           O  
ATOM   4452  OE2 GLU A 284       3.629 -21.750 -13.319  1.00  0.00           O  
ATOM   4453  H   GLU A 284       4.101 -18.120  -8.321  1.00  0.00           H  
ATOM   4454  HA  GLU A 284       6.144 -19.663  -9.469  1.00  0.00           H  
ATOM   4455 1HB  GLU A 284       3.855 -20.332  -9.707  1.00  0.00           H  
ATOM   4456 2HB  GLU A 284       3.451 -18.957 -10.658  1.00  0.00           H  
ATOM   4457 1HG  GLU A 284       4.960 -19.651 -12.404  1.00  0.00           H  
ATOM   4458 2HG  GLU A 284       5.422 -21.076 -11.490  1.00  0.00           H  
ATOM   4459  N   PRO A 285       5.705 -16.901 -11.331  1.00  0.00           N  
ATOM   4460  CA  PRO A 285       6.346 -16.152 -12.396  1.00  0.00           C  
ATOM   4461  C   PRO A 285       7.814 -15.858 -12.102  1.00  0.00           C  
ATOM   4462  O   PRO A 285       8.632 -15.834 -13.018  1.00  0.00           O  
ATOM   4463  CB  PRO A 285       5.544 -14.853 -12.420  1.00  0.00           C  
ATOM   4464  CG  PRO A 285       4.203 -15.222 -11.898  1.00  0.00           C  
ATOM   4465  CD  PRO A 285       4.505 -16.220 -10.786  1.00  0.00           C  
ATOM   4466  HA  PRO A 285       6.241 -16.704 -13.340  1.00  0.00           H  
ATOM   4467 1HB  PRO A 285       6.030 -14.107 -11.804  1.00  0.00           H  
ATOM   4468 2HB  PRO A 285       5.514 -14.457 -13.442  1.00  0.00           H  
ATOM   4469 1HG  PRO A 285       3.695 -14.323 -11.532  1.00  0.00           H  
ATOM   4470 2HG  PRO A 285       3.576 -15.628 -12.686  1.00  0.00           H  
ATOM   4471 1HD  PRO A 285       4.752 -15.673  -9.867  1.00  0.00           H  
ATOM   4472 2HD  PRO A 285       3.659 -16.862 -10.654  1.00  0.00           H  
ATOM   4473  N   TYR A 286       8.161 -15.650 -10.824  1.00  0.00           N  
ATOM   4474  CA  TYR A 286       9.549 -15.384 -10.468  1.00  0.00           C  
ATOM   4475  C   TYR A 286      10.373 -16.625 -10.658  1.00  0.00           C  
ATOM   4476  O   TYR A 286      11.431 -16.607 -11.293  1.00  0.00           O  
ATOM   4477  CB  TYR A 286       9.705 -14.857  -9.048  1.00  0.00           C  
ATOM   4478  CG  TYR A 286      11.165 -14.678  -8.707  1.00  0.00           C  
ATOM   4479  CD1 TYR A 286      11.867 -13.689  -9.346  1.00  0.00           C  
ATOM   4480  CD2 TYR A 286      11.800 -15.490  -7.749  1.00  0.00           C  
ATOM   4481  CE1 TYR A 286      13.186 -13.498  -9.068  1.00  0.00           C  
ATOM   4482  CE2 TYR A 286      13.140 -15.284  -7.454  1.00  0.00           C  
ATOM   4483  CZ  TYR A 286      13.835 -14.286  -8.116  1.00  0.00           C  
ATOM   4484  OH  TYR A 286      15.182 -14.025  -7.868  1.00  0.00           O  
ATOM   4485  H   TYR A 286       7.468 -15.680 -10.089  1.00  0.00           H  
ATOM   4486  HA  TYR A 286       9.941 -14.628 -11.145  1.00  0.00           H  
ATOM   4487 1HB  TYR A 286       9.203 -13.900  -8.940  1.00  0.00           H  
ATOM   4488 2HB  TYR A 286       9.259 -15.558  -8.336  1.00  0.00           H  
ATOM   4489  HD1 TYR A 286      11.372 -13.057 -10.086  1.00  0.00           H  
ATOM   4490  HD2 TYR A 286      11.238 -16.274  -7.231  1.00  0.00           H  
ATOM   4491  HE1 TYR A 286      13.731 -12.712  -9.589  1.00  0.00           H  
ATOM   4492  HE2 TYR A 286      13.633 -15.896  -6.715  1.00  0.00           H  
ATOM   4493  HH  TYR A 286      15.500 -14.434  -7.031  1.00  0.00           H  
ATOM   4494  N   LEU A 287       9.876 -17.726 -10.118  1.00  0.00           N  
ATOM   4495  CA  LEU A 287      10.595 -18.971 -10.208  1.00  0.00           C  
ATOM   4496  C   LEU A 287      10.703 -19.425 -11.674  1.00  0.00           C  
ATOM   4497  O   LEU A 287      11.690 -20.058 -12.080  1.00  0.00           O  
ATOM   4498  CB  LEU A 287       9.919 -19.999  -9.311  1.00  0.00           C  
ATOM   4499  CG  LEU A 287      10.028 -19.700  -7.776  1.00  0.00           C  
ATOM   4500  CD1 LEU A 287       9.228 -20.730  -6.963  1.00  0.00           C  
ATOM   4501  CD2 LEU A 287      11.490 -19.717  -7.376  1.00  0.00           C  
ATOM   4502  H   LEU A 287       8.978 -17.692  -9.623  1.00  0.00           H  
ATOM   4503  HA  LEU A 287      11.598 -18.806  -9.831  1.00  0.00           H  
ATOM   4504 1HB  LEU A 287       8.862 -20.045  -9.577  1.00  0.00           H  
ATOM   4505 2HB  LEU A 287      10.376 -20.963  -9.497  1.00  0.00           H  
ATOM   4506  HG  LEU A 287       9.603 -18.710  -7.567  1.00  0.00           H  
ATOM   4507 1HD1 LEU A 287       9.312 -20.496  -5.900  1.00  0.00           H  
ATOM   4508 2HD1 LEU A 287       8.181 -20.693  -7.259  1.00  0.00           H  
ATOM   4509 3HD1 LEU A 287       9.624 -21.721  -7.140  1.00  0.00           H  
ATOM   4510 1HD2 LEU A 287      11.570 -19.500  -6.324  1.00  0.00           H  
ATOM   4511 2HD2 LEU A 287      11.911 -20.697  -7.577  1.00  0.00           H  
ATOM   4512 3HD2 LEU A 287      12.025 -18.961  -7.939  1.00  0.00           H  
ATOM   4513  N   ILE A 288       9.728 -19.028 -12.502  1.00  0.00           N  
ATOM   4514  CA  ILE A 288       9.800 -19.353 -13.919  1.00  0.00           C  
ATOM   4515  C   ILE A 288      10.837 -18.442 -14.604  1.00  0.00           C  
ATOM   4516  O   ILE A 288      11.708 -18.925 -15.328  1.00  0.00           O  
ATOM   4517  CB  ILE A 288       8.455 -19.152 -14.654  1.00  0.00           C  
ATOM   4518  CG1 ILE A 288       7.327 -20.025 -14.094  1.00  0.00           C  
ATOM   4519  CG2 ILE A 288       8.654 -19.474 -16.121  1.00  0.00           C  
ATOM   4520  CD1 ILE A 288       7.569 -21.462 -14.140  1.00  0.00           C  
ATOM   4521  H   ILE A 288       8.917 -18.537 -12.126  1.00  0.00           H  
ATOM   4522  HA  ILE A 288      10.114 -20.382 -14.028  1.00  0.00           H  
ATOM   4523  HB  ILE A 288       8.144 -18.113 -14.551  1.00  0.00           H  
ATOM   4524 1HG1 ILE A 288       7.170 -19.772 -13.089  1.00  0.00           H  
ATOM   4525 2HG1 ILE A 288       6.418 -19.817 -14.654  1.00  0.00           H  
ATOM   4526 1HG2 ILE A 288       7.724 -19.312 -16.658  1.00  0.00           H  
ATOM   4527 2HG2 ILE A 288       9.429 -18.827 -16.530  1.00  0.00           H  
ATOM   4528 3HG2 ILE A 288       8.959 -20.519 -16.222  1.00  0.00           H  
ATOM   4529 1HD1 ILE A 288       6.713 -21.993 -13.716  1.00  0.00           H  
ATOM   4530 2HD1 ILE A 288       7.727 -21.782 -15.166  1.00  0.00           H  
ATOM   4531 3HD1 ILE A 288       8.438 -21.657 -13.562  1.00  0.00           H  
ATOM   4532  N   GLN A 289      10.790 -17.129 -14.323  1.00  0.00           N  
ATOM   4533  CA  GLN A 289      11.697 -16.139 -14.925  1.00  0.00           C  
ATOM   4534  C   GLN A 289      13.165 -16.441 -14.668  1.00  0.00           C  
ATOM   4535  O   GLN A 289      14.014 -16.256 -15.541  1.00  0.00           O  
ATOM   4536  CB  GLN A 289      11.414 -14.745 -14.351  1.00  0.00           C  
ATOM   4537  CG  GLN A 289      12.234 -13.608 -14.972  1.00  0.00           C  
ATOM   4538  CD  GLN A 289      11.881 -13.312 -16.425  1.00  0.00           C  
ATOM   4539  OE1 GLN A 289      10.719 -13.061 -16.764  1.00  0.00           O  
ATOM   4540  NE2 GLN A 289      12.887 -13.323 -17.292  1.00  0.00           N  
ATOM   4541  H   GLN A 289      10.067 -16.781 -13.699  1.00  0.00           H  
ATOM   4542  HA  GLN A 289      11.530 -16.132 -16.000  1.00  0.00           H  
ATOM   4543 1HB  GLN A 289      10.359 -14.511 -14.482  1.00  0.00           H  
ATOM   4544 2HB  GLN A 289      11.607 -14.752 -13.276  1.00  0.00           H  
ATOM   4545 1HG  GLN A 289      12.093 -12.713 -14.388  1.00  0.00           H  
ATOM   4546 2HG  GLN A 289      13.283 -13.902 -14.937  1.00  0.00           H  
ATOM   4547 1HE2 GLN A 289      12.718 -13.130 -18.260  1.00  0.00           H  
ATOM   4548 2HE2 GLN A 289      13.815 -13.527 -16.977  1.00  0.00           H  
ATOM   4549  N   LYS A 290      13.456 -16.943 -13.478  1.00  0.00           N  
ATOM   4550  CA  LYS A 290      14.814 -17.276 -13.082  1.00  0.00           C  
ATOM   4551  C   LYS A 290      15.278 -18.630 -13.585  1.00  0.00           C  
ATOM   4552  O   LYS A 290      16.453 -18.987 -13.429  1.00  0.00           O  
ATOM   4553  CB  LYS A 290      14.920 -17.284 -11.576  1.00  0.00           C  
ATOM   4554  CG  LYS A 290      14.695 -15.991 -10.916  1.00  0.00           C  
ATOM   4555  CD  LYS A 290      15.867 -15.035 -11.101  1.00  0.00           C  
ATOM   4556  CE  LYS A 290      17.069 -15.484 -10.253  1.00  0.00           C  
ATOM   4557  NZ  LYS A 290      18.182 -14.486 -10.255  1.00  0.00           N  
ATOM   4558  H   LYS A 290      12.704 -17.050 -12.795  1.00  0.00           H  
ATOM   4559  HA  LYS A 290      15.481 -16.516 -13.488  1.00  0.00           H  
ATOM   4560 1HB  LYS A 290      14.155 -17.951 -11.202  1.00  0.00           H  
ATOM   4561 2HB  LYS A 290      15.887 -17.674 -11.276  1.00  0.00           H  
ATOM   4562 1HG  LYS A 290      13.786 -15.534 -11.308  1.00  0.00           H  
ATOM   4563 2HG  LYS A 290      14.556 -16.190  -9.872  1.00  0.00           H  
ATOM   4564 1HD  LYS A 290      16.152 -15.004 -12.152  1.00  0.00           H  
ATOM   4565 2HD  LYS A 290      15.576 -14.034 -10.791  1.00  0.00           H  
ATOM   4566 1HE  LYS A 290      16.745 -15.645  -9.226  1.00  0.00           H  
ATOM   4567 2HE  LYS A 290      17.446 -16.425 -10.651  1.00  0.00           H  
ATOM   4568 1HZ  LYS A 290      18.949 -14.866  -9.672  1.00  0.00           H  
ATOM   4569 2HZ  LYS A 290      18.515 -14.333 -11.191  1.00  0.00           H  
ATOM   4570 3HZ  LYS A 290      17.860 -13.613  -9.863  1.00  0.00           H  
ATOM   4571  N   GLY A 291      14.370 -19.413 -14.157  1.00  0.00           N  
ATOM   4572  CA  GLY A 291      14.716 -20.740 -14.603  1.00  0.00           C  
ATOM   4573  C   GLY A 291      14.751 -21.792 -13.495  1.00  0.00           C  
ATOM   4574  O   GLY A 291      15.439 -22.795 -13.662  1.00  0.00           O  
ATOM   4575  H   GLY A 291      13.420 -19.087 -14.327  1.00  0.00           H  
ATOM   4576 1HA  GLY A 291      13.991 -21.046 -15.358  1.00  0.00           H  
ATOM   4577 2HA  GLY A 291      15.683 -20.708 -15.100  1.00  0.00           H  
ATOM   4578  N   PHE A 292      14.082 -21.562 -12.346  1.00  0.00           N  
ATOM   4579  CA  PHE A 292      14.078 -22.562 -11.267  1.00  0.00           C  
ATOM   4580  C   PHE A 292      12.983 -23.588 -11.559  1.00  0.00           C  
ATOM   4581  O   PHE A 292      13.094 -24.777 -11.242  1.00  0.00           O  
ATOM   4582  CB  PHE A 292      13.821 -21.944  -9.887  1.00  0.00           C  
ATOM   4583  CG  PHE A 292      14.905 -21.084  -9.341  1.00  0.00           C  
ATOM   4584  CD1 PHE A 292      14.705 -19.750  -9.154  1.00  0.00           C  
ATOM   4585  CD2 PHE A 292      16.129 -21.607  -9.020  1.00  0.00           C  
ATOM   4586  CE1 PHE A 292      15.692 -18.948  -8.650  1.00  0.00           C  
ATOM   4587  CE2 PHE A 292      17.125 -20.808  -8.512  1.00  0.00           C  
ATOM   4588  CZ  PHE A 292      16.901 -19.474  -8.324  1.00  0.00           C  
ATOM   4589  H   PHE A 292      13.509 -20.727 -12.242  1.00  0.00           H  
ATOM   4590  HA  PHE A 292      15.043 -23.072 -11.246  1.00  0.00           H  
ATOM   4591 1HB  PHE A 292      12.905 -21.354  -9.926  1.00  0.00           H  
ATOM   4592 2HB  PHE A 292      13.659 -22.741  -9.184  1.00  0.00           H  
ATOM   4593  HD1 PHE A 292      13.747 -19.327  -9.412  1.00  0.00           H  
ATOM   4594  HD2 PHE A 292      16.304 -22.653  -9.178  1.00  0.00           H  
ATOM   4595  HE1 PHE A 292      15.509 -17.887  -8.511  1.00  0.00           H  
ATOM   4596  HE2 PHE A 292      18.091 -21.226  -8.267  1.00  0.00           H  
ATOM   4597  HZ  PHE A 292      17.685 -18.837  -7.924  1.00  0.00           H  
ATOM   4598  N   ILE A 293      11.897 -23.095 -12.136  1.00  0.00           N  
ATOM   4599  CA  ILE A 293      10.755 -23.924 -12.488  1.00  0.00           C  
ATOM   4600  C   ILE A 293      10.390 -23.797 -13.953  1.00  0.00           C  
ATOM   4601  O   ILE A 293      10.377 -22.706 -14.514  1.00  0.00           O  
ATOM   4602  CB  ILE A 293       9.525 -23.624 -11.626  1.00  0.00           C  
ATOM   4603  CG1 ILE A 293       9.817 -23.932 -10.203  1.00  0.00           C  
ATOM   4604  CG2 ILE A 293       8.308 -24.382 -12.121  1.00  0.00           C  
ATOM   4605  CD1 ILE A 293       8.726 -23.517  -9.312  1.00  0.00           C  
ATOM   4606  H   ILE A 293      11.864 -22.097 -12.329  1.00  0.00           H  
ATOM   4607  HA  ILE A 293      11.021 -24.964 -12.309  1.00  0.00           H  
ATOM   4608  HB  ILE A 293       9.321 -22.557 -11.665  1.00  0.00           H  
ATOM   4609 1HG1 ILE A 293       9.993 -25.001 -10.089  1.00  0.00           H  
ATOM   4610 2HG1 ILE A 293      10.705 -23.405  -9.913  1.00  0.00           H  
ATOM   4611 1HG2 ILE A 293       7.473 -24.131 -11.496  1.00  0.00           H  
ATOM   4612 2HG2 ILE A 293       8.077 -24.111 -13.139  1.00  0.00           H  
ATOM   4613 3HG2 ILE A 293       8.501 -25.445 -12.078  1.00  0.00           H  
ATOM   4614 1HD1 ILE A 293       8.976 -23.746  -8.282  1.00  0.00           H  
ATOM   4615 2HD1 ILE A 293       8.564 -22.463  -9.418  1.00  0.00           H  
ATOM   4616 3HD1 ILE A 293       7.828 -24.053  -9.590  1.00  0.00           H  
ATOM   4617  N   MET A 294      10.141 -24.922 -14.588  1.00  0.00           N  
ATOM   4618  CA  MET A 294       9.694 -24.904 -15.957  1.00  0.00           C  
ATOM   4619  C   MET A 294       8.197 -25.175 -15.970  1.00  0.00           C  
ATOM   4620  O   MET A 294       7.715 -26.092 -15.300  1.00  0.00           O  
ATOM   4621  CB  MET A 294      10.452 -25.944 -16.759  1.00  0.00           C  
ATOM   4622  CG  MET A 294      10.101 -25.997 -18.227  1.00  0.00           C  
ATOM   4623  SD  MET A 294      11.065 -27.236 -19.096  1.00  0.00           S  
ATOM   4624  CE  MET A 294      12.687 -26.474 -19.033  1.00  0.00           C  
ATOM   4625  H   MET A 294      10.215 -25.804 -14.087  1.00  0.00           H  
ATOM   4626  HA  MET A 294       9.866 -23.917 -16.386  1.00  0.00           H  
ATOM   4627 1HB  MET A 294      11.517 -25.745 -16.685  1.00  0.00           H  
ATOM   4628 2HB  MET A 294      10.275 -26.931 -16.330  1.00  0.00           H  
ATOM   4629 1HG  MET A 294       9.043 -26.229 -18.348  1.00  0.00           H  
ATOM   4630 2HG  MET A 294      10.290 -25.027 -18.683  1.00  0.00           H  
ATOM   4631 1HE  MET A 294      13.411 -27.117 -19.533  1.00  0.00           H  
ATOM   4632 2HE  MET A 294      12.653 -25.506 -19.535  1.00  0.00           H  
ATOM   4633 3HE  MET A 294      12.983 -26.333 -17.994  1.00  0.00           H  
ATOM   4634  N   ARG A 295       7.441 -24.367 -16.693  1.00  0.00           N  
ATOM   4635  CA  ARG A 295       6.009 -24.614 -16.782  1.00  0.00           C  
ATOM   4636  C   ARG A 295       5.752 -25.494 -17.989  1.00  0.00           C  
ATOM   4637  O   ARG A 295       6.111 -25.123 -19.109  1.00  0.00           O  
ATOM   4638  CB  ARG A 295       5.223 -23.314 -16.879  1.00  0.00           C  
ATOM   4639  CG  ARG A 295       3.702 -23.471 -16.871  1.00  0.00           C  
ATOM   4640  CD  ARG A 295       3.007 -22.136 -16.863  1.00  0.00           C  
ATOM   4641  NE  ARG A 295       1.546 -22.256 -16.989  1.00  0.00           N  
ATOM   4642  CZ  ARG A 295       0.659 -22.364 -15.962  1.00  0.00           C  
ATOM   4643  NH1 ARG A 295       1.056 -22.360 -14.705  1.00  0.00           N  
ATOM   4644  NH2 ARG A 295      -0.635 -22.470 -16.232  1.00  0.00           N  
ATOM   4645  H   ARG A 295       7.859 -23.602 -17.204  1.00  0.00           H  
ATOM   4646  HA  ARG A 295       5.678 -25.144 -15.889  1.00  0.00           H  
ATOM   4647 1HB  ARG A 295       5.483 -22.670 -16.039  1.00  0.00           H  
ATOM   4648 2HB  ARG A 295       5.497 -22.788 -17.792  1.00  0.00           H  
ATOM   4649 1HG  ARG A 295       3.385 -24.030 -17.753  1.00  0.00           H  
ATOM   4650 2HG  ARG A 295       3.405 -24.015 -15.971  1.00  0.00           H  
ATOM   4651 1HD  ARG A 295       3.226 -21.626 -15.920  1.00  0.00           H  
ATOM   4652 2HD  ARG A 295       3.372 -21.532 -17.692  1.00  0.00           H  
ATOM   4653  HE  ARG A 295       1.167 -22.267 -17.925  1.00  0.00           H  
ATOM   4654 1HH1 ARG A 295       2.048 -22.266 -14.454  1.00  0.00           H  
ATOM   4655 2HH1 ARG A 295       0.378 -22.434 -13.961  1.00  0.00           H  
ATOM   4656 1HH2 ARG A 295      -0.953 -22.469 -17.190  1.00  0.00           H  
ATOM   4657 2HH2 ARG A 295      -1.309 -22.545 -15.480  1.00  0.00           H  
ATOM   4658  N   THR A 296       5.149 -26.659 -17.775  1.00  0.00           N  
ATOM   4659  CA  THR A 296       4.909 -27.579 -18.870  1.00  0.00           C  
ATOM   4660  C   THR A 296       3.421 -27.827 -19.002  1.00  0.00           C  
ATOM   4661  O   THR A 296       2.633 -27.463 -18.130  1.00  0.00           O  
ATOM   4662  CB  THR A 296       5.571 -28.943 -18.615  1.00  0.00           C  
ATOM   4663  OG1 THR A 296       4.829 -29.629 -17.588  1.00  0.00           O  
ATOM   4664  CG2 THR A 296       7.026 -28.732 -18.145  1.00  0.00           C  
ATOM   4665  H   THR A 296       4.888 -26.953 -16.833  1.00  0.00           H  
ATOM   4666  HA  THR A 296       5.280 -27.149 -19.800  1.00  0.00           H  
ATOM   4667  HB  THR A 296       5.560 -29.536 -19.527  1.00  0.00           H  
ATOM   4668  HG1 THR A 296       4.933 -29.133 -16.736  1.00  0.00           H  
ATOM   4669 1HG2 THR A 296       7.490 -29.694 -17.961  1.00  0.00           H  
ATOM   4670 2HG2 THR A 296       7.584 -28.205 -18.918  1.00  0.00           H  
ATOM   4671 3HG2 THR A 296       7.035 -28.143 -17.224  1.00  0.00           H  
ATOM   4672  N   ARG A 297       3.043 -28.592 -20.014  1.00  0.00           N  
ATOM   4673  CA  ARG A 297       1.644 -28.939 -20.237  1.00  0.00           C  
ATOM   4674  C   ARG A 297       1.138 -29.984 -19.240  1.00  0.00           C  
ATOM   4675  O   ARG A 297      -0.028 -30.379 -19.289  1.00  0.00           O  
ATOM   4676  CB  ARG A 297       1.456 -29.480 -21.645  1.00  0.00           C  
ATOM   4677  CG  ARG A 297       1.680 -28.464 -22.763  1.00  0.00           C  
ATOM   4678  CD  ARG A 297       1.506 -29.078 -24.112  1.00  0.00           C  
ATOM   4679  NE  ARG A 297       1.726 -28.115 -25.186  1.00  0.00           N  
ATOM   4680  CZ  ARG A 297       1.692 -28.411 -26.502  1.00  0.00           C  
ATOM   4681  NH1 ARG A 297       1.446 -29.642 -26.896  1.00  0.00           N  
ATOM   4682  NH2 ARG A 297       1.907 -27.463 -27.398  1.00  0.00           N  
ATOM   4683  H   ARG A 297       3.736 -28.901 -20.679  1.00  0.00           H  
ATOM   4684  HA  ARG A 297       1.044 -28.035 -20.126  1.00  0.00           H  
ATOM   4685 1HB  ARG A 297       2.142 -30.310 -21.808  1.00  0.00           H  
ATOM   4686 2HB  ARG A 297       0.443 -29.869 -21.750  1.00  0.00           H  
ATOM   4687 1HG  ARG A 297       0.962 -27.650 -22.661  1.00  0.00           H  
ATOM   4688 2HG  ARG A 297       2.692 -28.065 -22.695  1.00  0.00           H  
ATOM   4689 1HD  ARG A 297       2.219 -29.893 -24.235  1.00  0.00           H  
ATOM   4690 2HD  ARG A 297       0.493 -29.466 -24.207  1.00  0.00           H  
ATOM   4691  HE  ARG A 297       1.919 -27.157 -24.925  1.00  0.00           H  
ATOM   4692 1HH1 ARG A 297       1.282 -30.367 -26.213  1.00  0.00           H  
ATOM   4693 2HH1 ARG A 297       1.421 -29.861 -27.881  1.00  0.00           H  
ATOM   4694 1HH2 ARG A 297       2.097 -26.517 -27.097  1.00  0.00           H  
ATOM   4695 2HH2 ARG A 297       1.882 -27.684 -28.383  1.00  0.00           H  
ATOM   4696  N   THR A 298       2.026 -30.459 -18.361  1.00  0.00           N  
ATOM   4697  CA  THR A 298       1.689 -31.463 -17.382  1.00  0.00           C  
ATOM   4698  C   THR A 298       1.805 -30.928 -15.953  1.00  0.00           C  
ATOM   4699  O   THR A 298       1.555 -31.666 -15.000  1.00  0.00           O  
ATOM   4700  CB  THR A 298       2.607 -32.682 -17.556  1.00  0.00           C  
ATOM   4701  OG1 THR A 298       3.988 -32.303 -17.333  1.00  0.00           O  
ATOM   4702  CG2 THR A 298       2.472 -33.216 -18.969  1.00  0.00           C  
ATOM   4703  H   THR A 298       2.979 -30.103 -18.334  1.00  0.00           H  
ATOM   4704  HA  THR A 298       0.657 -31.774 -17.542  1.00  0.00           H  
ATOM   4705  HB  THR A 298       2.328 -33.458 -16.845  1.00  0.00           H  
ATOM   4706  HG1 THR A 298       4.153 -31.371 -17.594  1.00  0.00           H  
ATOM   4707 1HG2 THR A 298       3.121 -34.081 -19.092  1.00  0.00           H  
ATOM   4708 2HG2 THR A 298       1.437 -33.507 -19.149  1.00  0.00           H  
ATOM   4709 3HG2 THR A 298       2.760 -32.444 -19.680  1.00  0.00           H  
ATOM   4710  N   GLY A 299       2.214 -29.660 -15.790  1.00  0.00           N  
ATOM   4711  CA  GLY A 299       2.437 -29.111 -14.446  1.00  0.00           C  
ATOM   4712  C   GLY A 299       3.792 -28.413 -14.322  1.00  0.00           C  
ATOM   4713  O   GLY A 299       4.533 -28.285 -15.304  1.00  0.00           O  
ATOM   4714  H   GLY A 299       2.359 -29.059 -16.602  1.00  0.00           H  
ATOM   4715 1HA  GLY A 299       1.642 -28.404 -14.209  1.00  0.00           H  
ATOM   4716 2HA  GLY A 299       2.375 -29.909 -13.707  1.00  0.00           H  
ATOM   4717  N   ARG A 300       4.092 -27.922 -13.119  1.00  0.00           N  
ATOM   4718  CA  ARG A 300       5.342 -27.214 -12.860  1.00  0.00           C  
ATOM   4719  C   ARG A 300       6.436 -28.213 -12.568  1.00  0.00           C  
ATOM   4720  O   ARG A 300       6.229 -29.087 -11.734  1.00  0.00           O  
ATOM   4721  CB  ARG A 300       5.141 -26.285 -11.689  1.00  0.00           C  
ATOM   4722  CG  ARG A 300       4.224 -25.134 -11.998  1.00  0.00           C  
ATOM   4723  CD  ARG A 300       3.855 -24.375 -10.810  1.00  0.00           C  
ATOM   4724  NE  ARG A 300       4.940 -23.595 -10.253  1.00  0.00           N  
ATOM   4725  CZ  ARG A 300       4.876 -23.000  -9.059  1.00  0.00           C  
ATOM   4726  NH1 ARG A 300       3.825 -23.156  -8.344  1.00  0.00           N  
ATOM   4727  NH2 ARG A 300       5.844 -22.251  -8.611  1.00  0.00           N  
ATOM   4728  H   ARG A 300       3.449 -28.070 -12.337  1.00  0.00           H  
ATOM   4729  HA  ARG A 300       5.618 -26.635 -13.741  1.00  0.00           H  
ATOM   4730 1HB  ARG A 300       4.693 -26.844 -10.863  1.00  0.00           H  
ATOM   4731 2HB  ARG A 300       6.083 -25.911 -11.340  1.00  0.00           H  
ATOM   4732 1HG  ARG A 300       4.722 -24.450 -12.693  1.00  0.00           H  
ATOM   4733 2HG  ARG A 300       3.309 -25.509 -12.456  1.00  0.00           H  
ATOM   4734 1HD  ARG A 300       3.062 -23.696 -11.085  1.00  0.00           H  
ATOM   4735 2HD  ARG A 300       3.495 -25.054 -10.054  1.00  0.00           H  
ATOM   4736  HE  ARG A 300       5.762 -23.446 -10.817  1.00  0.00           H  
ATOM   4737 1HH1 ARG A 300       3.057 -23.708  -8.701  1.00  0.00           H  
ATOM   4738 2HH1 ARG A 300       3.764 -22.712  -7.445  1.00  0.00           H  
ATOM   4739 1HH2 ARG A 300       6.669 -22.103  -9.166  1.00  0.00           H  
ATOM   4740 2HH2 ARG A 300       5.747 -21.783  -7.723  1.00  0.00           H  
ATOM   4741  N   VAL A 301       7.578 -28.091 -13.243  1.00  0.00           N  
ATOM   4742  CA  VAL A 301       8.695 -29.037 -13.115  1.00  0.00           C  
ATOM   4743  C   VAL A 301       9.964 -28.369 -12.588  1.00  0.00           C  
ATOM   4744  O   VAL A 301      10.334 -27.280 -13.032  1.00  0.00           O  
ATOM   4745  CB  VAL A 301       8.967 -29.659 -14.498  1.00  0.00           C  
ATOM   4746  CG1 VAL A 301      10.141 -30.587 -14.465  1.00  0.00           C  
ATOM   4747  CG2 VAL A 301       7.750 -30.412 -14.958  1.00  0.00           C  
ATOM   4748  H   VAL A 301       7.666 -27.334 -13.921  1.00  0.00           H  
ATOM   4749  HA  VAL A 301       8.406 -29.830 -12.420  1.00  0.00           H  
ATOM   4750  HB  VAL A 301       9.190 -28.858 -15.203  1.00  0.00           H  
ATOM   4751 1HG1 VAL A 301      10.308 -30.996 -15.459  1.00  0.00           H  
ATOM   4752 2HG1 VAL A 301      11.026 -30.048 -14.148  1.00  0.00           H  
ATOM   4753 3HG1 VAL A 301       9.940 -31.395 -13.775  1.00  0.00           H  
ATOM   4754 1HG2 VAL A 301       7.934 -30.839 -15.937  1.00  0.00           H  
ATOM   4755 2HG2 VAL A 301       7.562 -31.197 -14.263  1.00  0.00           H  
ATOM   4756 3HG2 VAL A 301       6.889 -29.748 -15.011  1.00  0.00           H  
ATOM   4757  N   ALA A 302      10.626 -28.978 -11.605  1.00  0.00           N  
ATOM   4758  CA  ALA A 302      11.837 -28.340 -11.095  1.00  0.00           C  
ATOM   4759  C   ALA A 302      12.936 -28.491 -12.132  1.00  0.00           C  
ATOM   4760  O   ALA A 302      13.072 -29.555 -12.742  1.00  0.00           O  
ATOM   4761  CB  ALA A 302      12.265 -28.931  -9.763  1.00  0.00           C  
ATOM   4762  H   ALA A 302      10.337 -29.906 -11.287  1.00  0.00           H  
ATOM   4763  HA  ALA A 302      11.641 -27.274 -10.960  1.00  0.00           H  
ATOM   4764 1HB  ALA A 302      13.165 -28.428  -9.416  1.00  0.00           H  
ATOM   4765 2HB  ALA A 302      11.473 -28.802  -9.028  1.00  0.00           H  
ATOM   4766 3HB  ALA A 302      12.473 -29.986  -9.892  1.00  0.00           H  
ATOM   4767  N   THR A 303      13.749 -27.462 -12.293  1.00  0.00           N  
ATOM   4768  CA  THR A 303      14.858 -27.519 -13.230  1.00  0.00           C  
ATOM   4769  C   THR A 303      16.142 -27.900 -12.540  1.00  0.00           C  
ATOM   4770  O   THR A 303      16.248 -27.798 -11.319  1.00  0.00           O  
ATOM   4771  CB  THR A 303      15.078 -26.153 -13.854  1.00  0.00           C  
ATOM   4772  OG1 THR A 303      15.512 -25.251 -12.800  1.00  0.00           O  
ATOM   4773  CG2 THR A 303      13.769 -25.649 -14.477  1.00  0.00           C  
ATOM   4774  H   THR A 303      13.567 -26.592 -11.789  1.00  0.00           H  
ATOM   4775  HA  THR A 303      14.637 -28.257 -14.001  1.00  0.00           H  
ATOM   4776  HB  THR A 303      15.849 -26.205 -14.618  1.00  0.00           H  
ATOM   4777  HG1 THR A 303      15.493 -24.342 -13.131  1.00  0.00           H  
ATOM   4778 1HG2 THR A 303      13.918 -24.659 -14.906  1.00  0.00           H  
ATOM   4779 2HG2 THR A 303      13.452 -26.338 -15.255  1.00  0.00           H  
ATOM   4780 3HG2 THR A 303      13.003 -25.598 -13.717  1.00  0.00           H  
ATOM   4781  N   ALA A 304      17.172 -28.223 -13.320  1.00  0.00           N  
ATOM   4782  CA  ALA A 304      18.460 -28.547 -12.723  1.00  0.00           C  
ATOM   4783  C   ALA A 304      18.962 -27.388 -11.880  1.00  0.00           C  
ATOM   4784  O   ALA A 304      19.608 -27.601 -10.855  1.00  0.00           O  
ATOM   4785  CB  ALA A 304      19.473 -28.903 -13.791  1.00  0.00           C  
ATOM   4786  H   ALA A 304      17.050 -28.278 -14.321  1.00  0.00           H  
ATOM   4787  HA  ALA A 304      18.321 -29.390 -12.064  1.00  0.00           H  
ATOM   4788 1HB  ALA A 304      20.420 -29.163 -13.316  1.00  0.00           H  
ATOM   4789 2HB  ALA A 304      19.112 -29.753 -14.369  1.00  0.00           H  
ATOM   4790 3HB  ALA A 304      19.620 -28.051 -14.451  1.00  0.00           H  
ATOM   4791  N   LYS A 305      18.674 -26.159 -12.307  1.00  0.00           N  
ATOM   4792  CA  LYS A 305      19.096 -24.993 -11.554  1.00  0.00           C  
ATOM   4793  C   LYS A 305      18.480 -25.036 -10.162  1.00  0.00           C  
ATOM   4794  O   LYS A 305      19.161 -24.774  -9.169  1.00  0.00           O  
ATOM   4795  CB  LYS A 305      18.713 -23.713 -12.286  1.00  0.00           C  
ATOM   4796  CG  LYS A 305      19.178 -22.449 -11.617  1.00  0.00           C  
ATOM   4797  CD  LYS A 305      18.869 -21.262 -12.486  1.00  0.00           C  
ATOM   4798  CE  LYS A 305      19.346 -19.973 -11.876  1.00  0.00           C  
ATOM   4799  NZ  LYS A 305      19.121 -18.847 -12.795  1.00  0.00           N  
ATOM   4800  H   LYS A 305      18.136 -26.037 -13.152  1.00  0.00           H  
ATOM   4801  HA  LYS A 305      20.182 -25.023 -11.442  1.00  0.00           H  
ATOM   4802 1HB  LYS A 305      19.121 -23.733 -13.294  1.00  0.00           H  
ATOM   4803 2HB  LYS A 305      17.628 -23.655 -12.372  1.00  0.00           H  
ATOM   4804 1HG  LYS A 305      18.663 -22.336 -10.666  1.00  0.00           H  
ATOM   4805 2HG  LYS A 305      20.251 -22.498 -11.431  1.00  0.00           H  
ATOM   4806 1HD  LYS A 305      19.332 -21.388 -13.464  1.00  0.00           H  
ATOM   4807 2HD  LYS A 305      17.784 -21.197 -12.625  1.00  0.00           H  
ATOM   4808 1HE  LYS A 305      18.799 -19.787 -10.952  1.00  0.00           H  
ATOM   4809 2HE  LYS A 305      20.408 -20.045 -11.653  1.00  0.00           H  
ATOM   4810 1HZ  LYS A 305      19.438 -17.994 -12.377  1.00  0.00           H  
ATOM   4811 2HZ  LYS A 305      19.619 -19.005 -13.655  1.00  0.00           H  
ATOM   4812 3HZ  LYS A 305      18.112 -18.788 -12.994  1.00  0.00           H  
ATOM   4813  N   ALA A 306      17.187 -25.382 -10.074  1.00  0.00           N  
ATOM   4814  CA  ALA A 306      16.554 -25.489  -8.757  1.00  0.00           C  
ATOM   4815  C   ALA A 306      17.230 -26.548  -7.918  1.00  0.00           C  
ATOM   4816  O   ALA A 306      17.453 -26.363  -6.722  1.00  0.00           O  
ATOM   4817  CB  ALA A 306      15.095 -25.827  -8.885  1.00  0.00           C  
ATOM   4818  H   ALA A 306      16.648 -25.574 -10.930  1.00  0.00           H  
ATOM   4819  HA  ALA A 306      16.662 -24.542  -8.241  1.00  0.00           H  
ATOM   4820 1HB  ALA A 306      14.653 -25.889  -7.896  1.00  0.00           H  
ATOM   4821 2HB  ALA A 306      14.615 -25.058  -9.447  1.00  0.00           H  
ATOM   4822 3HB  ALA A 306      14.983 -26.780  -9.394  1.00  0.00           H  
ATOM   4823  N   TYR A 307      17.606 -27.653  -8.539  1.00  0.00           N  
ATOM   4824  CA  TYR A 307      18.271 -28.688  -7.772  1.00  0.00           C  
ATOM   4825  C   TYR A 307      19.605 -28.215  -7.225  1.00  0.00           C  
ATOM   4826  O   TYR A 307      19.920 -28.422  -6.047  1.00  0.00           O  
ATOM   4827  CB  TYR A 307      18.473 -29.920  -8.628  1.00  0.00           C  
ATOM   4828  CG  TYR A 307      17.310 -30.822  -8.724  1.00  0.00           C  
ATOM   4829  CD1 TYR A 307      16.324 -30.661  -9.670  1.00  0.00           C  
ATOM   4830  CD2 TYR A 307      17.277 -31.872  -7.879  1.00  0.00           C  
ATOM   4831  CE1 TYR A 307      15.311 -31.570  -9.748  1.00  0.00           C  
ATOM   4832  CE2 TYR A 307      16.297 -32.781  -7.956  1.00  0.00           C  
ATOM   4833  CZ  TYR A 307      15.316 -32.643  -8.875  1.00  0.00           C  
ATOM   4834  OH  TYR A 307      14.354 -33.572  -8.941  1.00  0.00           O  
ATOM   4835  H   TYR A 307      17.402 -27.769  -9.535  1.00  0.00           H  
ATOM   4836  HA  TYR A 307      17.646 -28.947  -6.924  1.00  0.00           H  
ATOM   4837 1HB  TYR A 307      18.744 -29.619  -9.631  1.00  0.00           H  
ATOM   4838 2HB  TYR A 307      19.309 -30.495  -8.234  1.00  0.00           H  
ATOM   4839  HD1 TYR A 307      16.358 -29.842 -10.345  1.00  0.00           H  
ATOM   4840  HD2 TYR A 307      18.069 -31.994  -7.155  1.00  0.00           H  
ATOM   4841  HE1 TYR A 307      14.528 -31.460 -10.499  1.00  0.00           H  
ATOM   4842  HE2 TYR A 307      16.301 -33.638  -7.280  1.00  0.00           H  
ATOM   4843  HH  TYR A 307      14.623 -34.346  -8.438  1.00  0.00           H  
ATOM   4844  N   GLU A 308      20.387 -27.510  -8.044  1.00  0.00           N  
ATOM   4845  CA  GLU A 308      21.663 -27.044  -7.527  1.00  0.00           C  
ATOM   4846  C   GLU A 308      21.452 -26.001  -6.433  1.00  0.00           C  
ATOM   4847  O   GLU A 308      22.064 -26.067  -5.364  1.00  0.00           O  
ATOM   4848  CB  GLU A 308      22.538 -26.458  -8.647  1.00  0.00           C  
ATOM   4849  CG  GLU A 308      23.086 -27.491  -9.649  1.00  0.00           C  
ATOM   4850  CD  GLU A 308      23.993 -26.882 -10.720  1.00  0.00           C  
ATOM   4851  OE1 GLU A 308      24.123 -25.678 -10.760  1.00  0.00           O  
ATOM   4852  OE2 GLU A 308      24.563 -27.632 -11.482  1.00  0.00           O  
ATOM   4853  H   GLU A 308      20.105 -27.347  -9.012  1.00  0.00           H  
ATOM   4854  HA  GLU A 308      22.186 -27.894  -7.091  1.00  0.00           H  
ATOM   4855 1HB  GLU A 308      21.949 -25.732  -9.214  1.00  0.00           H  
ATOM   4856 2HB  GLU A 308      23.382 -25.926  -8.211  1.00  0.00           H  
ATOM   4857 1HG  GLU A 308      23.643 -28.250  -9.102  1.00  0.00           H  
ATOM   4858 2HG  GLU A 308      22.240 -27.981 -10.134  1.00  0.00           H  
ATOM   4859  N   HIS A 309      20.494 -25.105  -6.656  1.00  0.00           N  
ATOM   4860  CA  HIS A 309      20.187 -24.014  -5.743  1.00  0.00           C  
ATOM   4861  C   HIS A 309      19.791 -24.527  -4.371  1.00  0.00           C  
ATOM   4862  O   HIS A 309      20.252 -24.024  -3.342  1.00  0.00           O  
ATOM   4863  CB  HIS A 309      19.059 -23.144  -6.306  1.00  0.00           C  
ATOM   4864  CG  HIS A 309      18.771 -21.952  -5.477  1.00  0.00           C  
ATOM   4865  ND1 HIS A 309      19.618 -20.864  -5.440  1.00  0.00           N  
ATOM   4866  CD2 HIS A 309      17.752 -21.664  -4.638  1.00  0.00           C  
ATOM   4867  CE1 HIS A 309      19.135 -19.970  -4.601  1.00  0.00           C  
ATOM   4868  NE2 HIS A 309      18.013 -20.428  -4.104  1.00  0.00           N  
ATOM   4869  H   HIS A 309      19.989 -25.139  -7.541  1.00  0.00           H  
ATOM   4870  HA  HIS A 309      21.069 -23.389  -5.622  1.00  0.00           H  
ATOM   4871 1HB  HIS A 309      19.326 -22.827  -7.309  1.00  0.00           H  
ATOM   4872 2HB  HIS A 309      18.149 -23.736  -6.383  1.00  0.00           H  
ATOM   4873  HD2 HIS A 309      16.899 -22.298  -4.413  1.00  0.00           H  
ATOM   4874  HE1 HIS A 309      19.589 -19.015  -4.344  1.00  0.00           H  
ATOM   4875  HE2 HIS A 309      17.449 -19.921  -3.403  1.00  0.00           H  
ATOM   4876  N   MET A 310      18.921 -25.527  -4.365  1.00  0.00           N  
ATOM   4877  CA  MET A 310      18.371 -26.095  -3.154  1.00  0.00           C  
ATOM   4878  C   MET A 310      19.249 -27.176  -2.504  1.00  0.00           C  
ATOM   4879  O   MET A 310      18.874 -27.718  -1.464  1.00  0.00           O  
ATOM   4880  CB  MET A 310      17.003 -26.663  -3.486  1.00  0.00           C  
ATOM   4881  CG  MET A 310      15.964 -25.625  -3.942  1.00  0.00           C  
ATOM   4882  SD  MET A 310      15.581 -24.406  -2.692  1.00  0.00           S  
ATOM   4883  CE  MET A 310      14.717 -25.478  -1.584  1.00  0.00           C  
ATOM   4884  H   MET A 310      18.588 -25.894  -5.256  1.00  0.00           H  
ATOM   4885  HA  MET A 310      18.254 -25.290  -2.431  1.00  0.00           H  
ATOM   4886 1HB  MET A 310      17.105 -27.392  -4.293  1.00  0.00           H  
ATOM   4887 2HB  MET A 310      16.604 -27.169  -2.624  1.00  0.00           H  
ATOM   4888 1HG  MET A 310      16.331 -25.106  -4.828  1.00  0.00           H  
ATOM   4889 2HG  MET A 310      15.048 -26.141  -4.209  1.00  0.00           H  
ATOM   4890 1HE  MET A 310      14.384 -24.923  -0.719  1.00  0.00           H  
ATOM   4891 2HE  MET A 310      13.861 -25.893  -2.098  1.00  0.00           H  
ATOM   4892 3HE  MET A 310      15.376 -26.284  -1.264  1.00  0.00           H  
ATOM   4893  N   GLY A 311      20.414 -27.490  -3.088  1.00  0.00           N  
ATOM   4894  CA  GLY A 311      21.298 -28.504  -2.514  1.00  0.00           C  
ATOM   4895  C   GLY A 311      20.928 -29.980  -2.760  1.00  0.00           C  
ATOM   4896  O   GLY A 311      21.285 -30.838  -1.948  1.00  0.00           O  
ATOM   4897  H   GLY A 311      20.725 -27.007  -3.933  1.00  0.00           H  
ATOM   4898 1HA  GLY A 311      22.301 -28.330  -2.903  1.00  0.00           H  
ATOM   4899 2HA  GLY A 311      21.361 -28.335  -1.441  1.00  0.00           H  
ATOM   4900  N   TYR A 312      20.210 -30.290  -3.843  1.00  0.00           N  
ATOM   4901  CA  TYR A 312      19.824 -31.680  -4.118  1.00  0.00           C  
ATOM   4902  C   TYR A 312      20.505 -32.229  -5.372  1.00  0.00           C  
ATOM   4903  O   TYR A 312      20.729 -31.497  -6.335  1.00  0.00           O  
ATOM   4904  CB  TYR A 312      18.309 -31.780  -4.325  1.00  0.00           C  
ATOM   4905  CG  TYR A 312      17.429 -31.538  -3.122  1.00  0.00           C  
ATOM   4906  CD1 TYR A 312      17.106 -30.254  -2.776  1.00  0.00           C  
ATOM   4907  CD2 TYR A 312      16.897 -32.608  -2.400  1.00  0.00           C  
ATOM   4908  CE1 TYR A 312      16.272 -30.009  -1.707  1.00  0.00           C  
ATOM   4909  CE2 TYR A 312      16.050 -32.364  -1.320  1.00  0.00           C  
ATOM   4910  CZ  TYR A 312      15.746 -31.063  -0.976  1.00  0.00           C  
ATOM   4911  OH  TYR A 312      14.923 -30.777   0.092  1.00  0.00           O  
ATOM   4912  H   TYR A 312      19.954 -29.557  -4.505  1.00  0.00           H  
ATOM   4913  HA  TYR A 312      20.120 -32.304  -3.277  1.00  0.00           H  
ATOM   4914 1HB  TYR A 312      18.025 -31.044  -5.077  1.00  0.00           H  
ATOM   4915 2HB  TYR A 312      18.067 -32.763  -4.734  1.00  0.00           H  
ATOM   4916  HD1 TYR A 312      17.517 -29.436  -3.351  1.00  0.00           H  
ATOM   4917  HD2 TYR A 312      17.141 -33.633  -2.685  1.00  0.00           H  
ATOM   4918  HE1 TYR A 312      16.024 -28.988  -1.430  1.00  0.00           H  
ATOM   4919  HE2 TYR A 312      15.627 -33.193  -0.748  1.00  0.00           H  
ATOM   4920  HH  TYR A 312      14.420 -31.569   0.393  1.00  0.00           H  
ATOM   4921  N   ASP A 313      20.823 -33.526  -5.379  1.00  0.00           N  
ATOM   4922  CA  ASP A 313      21.327 -34.136  -6.607  1.00  0.00           C  
ATOM   4923  C   ASP A 313      20.234 -34.052  -7.649  1.00  0.00           C  
ATOM   4924  O   ASP A 313      19.074 -34.267  -7.316  1.00  0.00           O  
ATOM   4925  CB  ASP A 313      21.712 -35.599  -6.416  1.00  0.00           C  
ATOM   4926  CG  ASP A 313      22.980 -35.808  -5.596  1.00  0.00           C  
ATOM   4927  OD1 ASP A 313      23.658 -34.853  -5.307  1.00  0.00           O  
ATOM   4928  OD2 ASP A 313      23.258 -36.943  -5.270  1.00  0.00           O  
ATOM   4929  H   ASP A 313      20.673 -34.088  -4.554  1.00  0.00           H
[truncated: 51,640 more chars]
