# Supplementary material for: The transformative power of transformers in protein structure prediction
Source: Proc Natl Acad Sci U S A. 2023 Jul 31;120(32):e2303499120. doi: 10.1073/pnas.2303499120 (PMC10410766; doi:10.1073/pnas.2303499120)
Supplement: Supplementary file 2 — Dataset S01 (GZ) [file pnas.2303499120.sd01.gz › SI_Data/predicted_structures/RoseTTAFold/T1158.pdb]

HEADER                                            26-DEC-22   XXXX              
EXPDTA    THEORETICAL MODEL                                                     
REMARK 220                                                                      
REMARK 220 EXPERIMENTAL DETAILS                                                 
REMARK 220  EXPERIMENT TYPE                : THEORETICAL MODELLING              
REMARK 220  DATE OF DATA COLLECTION        : 26-DEC-22                          
REMARK 220                                                                      
REMARK 220 REMARK: MODEL GENERATED BY ROSETTA                                   
REMARK 220  VERSION 2022.39+release.d8d9982                                     
ATOM      1  N   MET A   1       5.097   1.925   0.749  1.00  0.00           N  
ATOM      2  CA  MET A   1       4.851   2.274  -0.645  1.00  0.00           C  
ATOM      3  C   MET A   1       4.011   3.539  -0.794  1.00  0.00           C  
ATOM      4  O   MET A   1       4.510   4.652  -0.636  1.00  0.00           O  
ATOM      5  CB  MET A   1       4.182   1.110  -1.379  1.00  0.00           C  
ATOM      6  CG  MET A   1       5.055  -0.108  -1.573  1.00  0.00           C  
ATOM      7  SD  MET A   1       4.169  -1.463  -2.370  1.00  0.00           S  
ATOM      8  CE  MET A   1       3.959  -0.796  -4.023  1.00  0.00           C  
ATOM      9 1H   MET A   1       5.936   1.367   0.810  1.00  0.00           H  
ATOM     10 2H   MET A   1       5.214   2.767   1.292  1.00  0.00           H  
ATOM     11 3H   MET A   1       4.317   1.396   1.110  1.00  0.00           H  
ATOM     12  HA  MET A   1       5.813   2.466  -1.118  1.00  0.00           H  
ATOM     13 1HB  MET A   1       3.305   0.782  -0.825  1.00  0.00           H  
ATOM     14 2HB  MET A   1       3.853   1.440  -2.368  1.00  0.00           H  
ATOM     15 1HG  MET A   1       5.912   0.154  -2.192  1.00  0.00           H  
ATOM     16 2HG  MET A   1       5.421  -0.454  -0.609  1.00  0.00           H  
ATOM     17 1HE  MET A   1       3.429  -1.520  -4.643  1.00  0.00           H  
ATOM     18 2HE  MET A   1       3.384   0.130  -3.973  1.00  0.00           H  
ATOM     19 3HE  MET A   1       4.937  -0.592  -4.460  1.00  0.00           H  
ATOM     20  N   GLN A   2       2.721   3.370  -1.082  1.00  0.00           N  
ATOM     21  CA  GLN A   2       1.816   4.494  -1.326  1.00  0.00           C  
ATOM     22  C   GLN A   2       1.462   5.456  -0.172  1.00  0.00           C  
ATOM     23  O   GLN A   2       1.409   6.658  -0.415  1.00  0.00           O  
ATOM     24  CB  GLN A   2       0.505   3.973  -1.918  1.00  0.00           C  
ATOM     25  CG  GLN A   2       0.633   3.427  -3.328  1.00  0.00           C  
ATOM     26  CD  GLN A   2      -0.682   2.864  -3.853  1.00  0.00           C  
ATOM     27  OE1 GLN A   2      -1.521   2.389  -3.082  1.00  0.00           O  
ATOM     28  NE2 GLN A   2      -0.869   2.920  -5.168  1.00  0.00           N  
ATOM     29  H   GLN A   2       2.344   2.439  -1.181  1.00  0.00           H  
ATOM     30  HA  GLN A   2       2.290   5.107  -2.095  1.00  0.00           H  
ATOM     31 1HB  GLN A   2       0.102   3.181  -1.293  1.00  0.00           H  
ATOM     32 2HB  GLN A   2      -0.228   4.779  -1.936  1.00  0.00           H  
ATOM     33 1HG  GLN A   2       0.950   4.231  -3.991  1.00  0.00           H  
ATOM     34 2HG  GLN A   2       1.373   2.626  -3.330  1.00  0.00           H  
ATOM     35 1HE2 GLN A   2      -1.716   2.568  -5.569  1.00  0.00           H  
ATOM     36 2HE2 GLN A   2      -0.165   3.317  -5.758  1.00  0.00           H  
ATOM     37  N   PRO A   3       1.252   5.030   1.093  1.00  0.00           N  
ATOM     38  CA  PRO A   3       0.758   5.893   2.158  1.00  0.00           C  
ATOM     39  C   PRO A   3       1.798   6.843   2.739  1.00  0.00           C  
ATOM     40  O   PRO A   3       2.144   6.799   3.925  1.00  0.00           O  
ATOM     41  CB  PRO A   3       0.265   4.871   3.187  1.00  0.00           C  
ATOM     42  CG  PRO A   3       1.180   3.697   3.014  1.00  0.00           C  
ATOM     43  CD  PRO A   3       1.475   3.637   1.520  1.00  0.00           C  
ATOM     44  HA  PRO A   3      -0.086   6.470   1.756  1.00  0.00           H  
ATOM     45 1HB  PRO A   3       0.321   5.304   4.195  1.00  0.00           H  
ATOM     46 2HB  PRO A   3      -0.790   4.622   3.002  1.00  0.00           H  
ATOM     47 1HG  PRO A   3       2.090   3.842   3.612  1.00  0.00           H  
ATOM     48 2HG  PRO A   3       0.696   2.782   3.392  1.00  0.00           H  
ATOM     49 1HD  PRO A   3       2.512   3.364   1.451  1.00  0.00           H  
ATOM     50 2HD  PRO A   3       0.802   2.942   1.005  1.00  0.00           H  
ATOM     51  N   VAL A   4       2.262   7.753   1.911  1.00  0.00           N  
ATOM     52  CA  VAL A   4       3.250   8.705   2.357  1.00  0.00           C  
ATOM     53  C   VAL A   4       2.572   9.861   3.065  1.00  0.00           C  
ATOM     54  O   VAL A   4       2.267  10.898   2.475  1.00  0.00           O  
ATOM     55  CB  VAL A   4       4.067   9.237   1.170  1.00  0.00           C  
ATOM     56  CG1 VAL A   4       5.121  10.196   1.668  1.00  0.00           C  
ATOM     57  CG2 VAL A   4       4.687   8.068   0.424  1.00  0.00           C  
ATOM     58  H   VAL A   4       1.936   7.739   0.951  1.00  0.00           H  
ATOM     59  HA  VAL A   4       3.925   8.211   3.055  1.00  0.00           H  
ATOM     60  HB  VAL A   4       3.417   9.787   0.498  1.00  0.00           H  
ATOM     61 1HG1 VAL A   4       5.686  10.567   0.826  1.00  0.00           H  
ATOM     62 2HG1 VAL A   4       4.644  11.027   2.186  1.00  0.00           H  
ATOM     63 3HG1 VAL A   4       5.790   9.677   2.353  1.00  0.00           H  
ATOM     64 1HG2 VAL A   4       5.262   8.440  -0.425  1.00  0.00           H  
ATOM     65 2HG2 VAL A   4       5.345   7.514   1.091  1.00  0.00           H  
ATOM     66 3HG2 VAL A   4       3.900   7.403   0.062  1.00  0.00           H  
ATOM     67  N   TYR A   5       2.453   9.686   4.367  1.00  0.00           N  
ATOM     68  CA  TYR A   5       1.790  10.607   5.281  1.00  0.00           C  
ATOM     69  C   TYR A   5       2.792  11.000   6.375  1.00  0.00           C  
ATOM     70  O   TYR A   5       2.837  10.360   7.425  1.00  0.00           O  
ATOM     71  CB  TYR A   5       0.527   9.970   5.865  1.00  0.00           C  
ATOM     72  CG  TYR A   5      -0.484   9.597   4.794  1.00  0.00           C  
ATOM     73  CD1 TYR A   5      -0.825   8.274   4.585  1.00  0.00           C  
ATOM     74  CD2 TYR A   5      -1.045  10.579   3.996  1.00  0.00           C  
ATOM     75  CE1 TYR A   5      -1.724   7.940   3.588  1.00  0.00           C  
ATOM     76  CE2 TYR A   5      -1.931  10.235   3.008  1.00  0.00           C  
ATOM     77  CZ  TYR A   5      -2.271   8.931   2.795  1.00  0.00           C  
ATOM     78  OH  TYR A   5      -3.150   8.591   1.777  1.00  0.00           O  
ATOM     79  H   TYR A   5       2.752   8.770   4.706  1.00  0.00           H  
ATOM     80  HA  TYR A   5       1.466  11.477   4.723  1.00  0.00           H  
ATOM     81 1HB  TYR A   5       0.795   9.066   6.412  1.00  0.00           H  
ATOM     82 2HB  TYR A   5       0.055  10.652   6.566  1.00  0.00           H  
ATOM     83  HD1 TYR A   5      -0.381   7.493   5.205  1.00  0.00           H  
ATOM     84  HD2 TYR A   5      -0.775  11.625   4.142  1.00  0.00           H  
ATOM     85  HE1 TYR A   5      -1.990   6.898   3.424  1.00  0.00           H  
ATOM     86  HE2 TYR A   5      -2.349  10.993   2.394  1.00  0.00           H  
ATOM     87  HH  TYR A   5      -3.252   7.632   1.752  1.00  0.00           H  
ATOM     88  N   PRO A   6       3.635  12.023   6.124  1.00  0.00           N  
ATOM     89  CA  PRO A   6       4.819  12.382   6.882  1.00  0.00           C  
ATOM     90  C   PRO A   6       4.510  12.906   8.276  1.00  0.00           C  
ATOM     91  O   PRO A   6       3.422  13.399   8.557  1.00  0.00           O  
ATOM     92  CB  PRO A   6       5.473  13.450   6.003  1.00  0.00           C  
ATOM     93  CG  PRO A   6       4.339  14.070   5.241  1.00  0.00           C  
ATOM     94  CD  PRO A   6       3.344  12.959   5.012  1.00  0.00           C  
ATOM     95  HA  PRO A   6       5.469  11.496   6.952  1.00  0.00           H  
ATOM     96 1HB  PRO A   6       6.013  14.176   6.628  1.00  0.00           H  
ATOM     97 2HB  PRO A   6       6.217  12.982   5.341  1.00  0.00           H  
ATOM     98 1HG  PRO A   6       3.916  14.898   5.827  1.00  0.00           H  
ATOM     99 2HG  PRO A   6       4.709  14.500   4.297  1.00  0.00           H  
ATOM    100 1HD  PRO A   6       2.338  13.396   5.108  1.00  0.00           H  
ATOM    101 2HD  PRO A   6       3.511  12.490   4.033  1.00  0.00           H  
ATOM    102  N   GLU A   7       5.522  12.831   9.126  1.00  0.00           N  
ATOM    103  CA  GLU A   7       5.498  13.195  10.543  1.00  0.00           C  
ATOM    104  C   GLU A   7       4.847  14.507  10.980  1.00  0.00           C  
ATOM    105  O   GLU A   7       4.239  14.547  12.047  1.00  0.00           O  
ATOM    106  CB  GLU A   7       6.943  13.235  11.049  1.00  0.00           C  
ATOM    107  CG  GLU A   7       7.097  13.569  12.536  1.00  0.00           C  
ATOM    108  CD  GLU A   7       8.544  13.557  13.010  1.00  0.00           C  
ATOM    109  OE1 GLU A   7       9.417  13.314  12.208  1.00  0.00           O  
ATOM    110  OE2 GLU A   7       8.766  13.793  14.175  1.00  0.00           O  
ATOM    111  H   GLU A   7       6.384  12.438   8.776  1.00  0.00           H  
ATOM    112  HA  GLU A   7       4.974  12.393  11.062  1.00  0.00           H  
ATOM    113 1HB  GLU A   7       7.415  12.267  10.873  1.00  0.00           H  
ATOM    114 2HB  GLU A   7       7.502  13.978  10.483  1.00  0.00           H  
ATOM    115 1HG  GLU A   7       6.679  14.561  12.716  1.00  0.00           H  
ATOM    116 2HG  GLU A   7       6.523  12.852  13.120  1.00  0.00           H  
ATOM    117  N   VAL A   8       5.012  15.589  10.235  1.00  0.00           N  
ATOM    118  CA  VAL A   8       4.530  16.855  10.768  1.00  0.00           C  
ATOM    119  C   VAL A   8       3.022  17.109  10.613  1.00  0.00           C  
ATOM    120  O   VAL A   8       2.317  17.201  11.619  1.00  0.00           O  
ATOM    121  CB  VAL A   8       5.368  17.983  10.123  1.00  0.00           C  
ATOM    122  CG1 VAL A   8       4.864  19.366  10.513  1.00  0.00           C  
ATOM    123  CG2 VAL A   8       6.818  17.798  10.571  1.00  0.00           C  
ATOM    124  H   VAL A   8       5.475  15.533   9.340  1.00  0.00           H  
ATOM    125  HA  VAL A   8       4.753  16.860  11.835  1.00  0.00           H  
ATOM    126  HB  VAL A   8       5.308  17.904   9.036  1.00  0.00           H  
ATOM    127 1HG1 VAL A   8       5.490  20.126  10.043  1.00  0.00           H  
ATOM    128 2HG1 VAL A   8       3.859  19.491  10.174  1.00  0.00           H  
ATOM    129 3HG1 VAL A   8       4.908  19.479  11.594  1.00  0.00           H  
ATOM    130 1HG2 VAL A   8       7.441  18.566  10.115  1.00  0.00           H  
ATOM    131 2HG2 VAL A   8       6.873  17.878  11.656  1.00  0.00           H  
ATOM    132 3HG2 VAL A   8       7.172  16.811  10.264  1.00  0.00           H  
ATOM    133  N   LYS A   9       2.515  17.232   9.387  1.00  0.00           N  
ATOM    134  CA  LYS A   9       1.080  17.474   9.198  1.00  0.00           C  
ATOM    135  C   LYS A   9       0.446  16.923   7.921  1.00  0.00           C  
ATOM    136  O   LYS A   9       0.244  17.703   7.000  1.00  0.00           O  
ATOM    137  CB  LYS A   9       0.730  18.969   9.269  1.00  0.00           C  
ATOM    138  CG  LYS A   9       0.854  19.643  10.621  1.00  0.00           C  
ATOM    139  CD  LYS A   9       0.446  21.085  10.539  1.00  0.00           C  
ATOM    140  CE  LYS A   9       0.507  21.734  11.906  1.00  0.00           C  
ATOM    141  NZ  LYS A   9       0.180  23.159  11.844  1.00  0.00           N  
ATOM    142  H   LYS A   9       3.122  17.146   8.584  1.00  0.00           H  
ATOM    143  HA  LYS A   9       0.566  16.998  10.034  1.00  0.00           H  
ATOM    144 1HB  LYS A   9       1.362  19.520   8.570  1.00  0.00           H  
ATOM    145 2HB  LYS A   9      -0.284  19.100   8.944  1.00  0.00           H  
ATOM    146 1HG  LYS A   9       0.218  19.128  11.338  1.00  0.00           H  
ATOM    147 2HG  LYS A   9       1.853  19.622  10.994  1.00  0.00           H  
ATOM    148 1HD  LYS A   9       1.117  21.625   9.861  1.00  0.00           H  
ATOM    149 2HD  LYS A   9      -0.569  21.163  10.144  1.00  0.00           H  
ATOM    150 1HE  LYS A   9      -0.202  21.237  12.565  1.00  0.00           H  
ATOM    151 2HE  LYS A   9       1.510  21.620  12.315  1.00  0.00           H  
ATOM    152 1HZ  LYS A   9       0.232  23.572  12.759  1.00  0.00           H  
ATOM    153 2HZ  LYS A   9       0.868  23.605  11.231  1.00  0.00           H  
ATOM    154 3HZ  LYS A   9      -0.743  23.294  11.465  1.00  0.00           H  
ATOM    155  N   PRO A  10       0.142  15.635   7.786  1.00  0.00           N  
ATOM    156  CA  PRO A  10      -0.459  15.083   6.582  1.00  0.00           C  
ATOM    157  C   PRO A  10      -1.734  15.849   6.259  1.00  0.00           C  
ATOM    158  O   PRO A  10      -2.527  16.102   7.167  1.00  0.00           O  
ATOM    159  CB  PRO A  10      -0.780  13.654   7.001  1.00  0.00           C  
ATOM    160  CG  PRO A  10       0.231  13.345   8.088  1.00  0.00           C  
ATOM    161  CD  PRO A  10       0.389  14.664   8.855  1.00  0.00           C  
ATOM    162  HA  PRO A  10       0.250  15.113   5.743  1.00  0.00           H  
ATOM    163 1HB  PRO A  10      -1.827  13.595   7.353  1.00  0.00           H  
ATOM    164 2HB  PRO A  10      -0.696  12.987   6.136  1.00  0.00           H  
ATOM    165 1HG  PRO A  10      -0.120  12.520   8.723  1.00  0.00           H  
ATOM    166 2HG  PRO A  10       1.165  13.006   7.632  1.00  0.00           H  
ATOM    167 1HD  PRO A  10      -0.370  14.749   9.651  1.00  0.00           H  
ATOM    168 2HD  PRO A  10       1.413  14.746   9.249  1.00  0.00           H  
ATOM    169  N   ASN A  11      -1.976  16.148   4.981  1.00  0.00           N  
ATOM    170  CA  ASN A  11      -3.187  16.869   4.592  1.00  0.00           C  
ATOM    171  C   ASN A  11      -4.445  16.132   5.058  1.00  0.00           C  
ATOM    172  O   ASN A  11      -4.732  15.028   4.576  1.00  0.00           O  
ATOM    173  CB  ASN A  11      -3.213  17.111   3.093  1.00  0.00           C  
ATOM    174  CG  ASN A  11      -4.311  18.017   2.635  1.00  0.00           C  
ATOM    175  OD1 ASN A  11      -5.411  18.078   3.180  1.00  0.00           O  
ATOM    176  ND2 ASN A  11      -4.013  18.756   1.596  1.00  0.00           N  
ATOM    177  H   ASN A  11      -1.274  15.968   4.265  1.00  0.00           H  
ATOM    178  HA  ASN A  11      -3.150  17.840   5.019  1.00  0.00           H  
ATOM    179 1HB  ASN A  11      -2.298  17.591   2.800  1.00  0.00           H  
ATOM    180 2HB  ASN A  11      -3.269  16.183   2.579  1.00  0.00           H  
ATOM    181 1HD2 ASN A  11      -4.691  19.390   1.221  1.00  0.00           H  
ATOM    182 2HD2 ASN A  11      -3.108  18.685   1.177  1.00  0.00           H  
ATOM    183  N   PRO A  12      -5.266  16.743   5.955  1.00  0.00           N  
ATOM    184  CA  PRO A  12      -6.480  16.206   6.533  1.00  0.00           C  
ATOM    185  C   PRO A  12      -7.496  15.789   5.485  1.00  0.00           C  
ATOM    186  O   PRO A  12      -8.372  14.973   5.776  1.00  0.00           O  
ATOM    187  CB  PRO A  12      -7.007  17.378   7.351  1.00  0.00           C  
ATOM    188  CG  PRO A  12      -5.808  18.191   7.694  1.00  0.00           C  
ATOM    189  CD  PRO A  12      -4.914  18.079   6.512  1.00  0.00           C  
ATOM    190  HA  PRO A  12      -6.219  15.355   7.181  1.00  0.00           H  
ATOM    191 1HB  PRO A  12      -7.695  17.929   6.743  1.00  0.00           H  
ATOM    192 2HB  PRO A  12      -7.557  17.019   8.231  1.00  0.00           H  
ATOM    193 1HG  PRO A  12      -6.100  19.232   7.893  1.00  0.00           H  
ATOM    194 2HG  PRO A  12      -5.333  17.811   8.607  1.00  0.00           H  
ATOM    195 1HD  PRO A  12      -5.094  18.882   5.789  1.00  0.00           H  
ATOM    196 2HD  PRO A  12      -3.909  18.092   6.928  1.00  0.00           H  
ATOM    197  N   LEU A  13      -7.364  16.307   4.259  1.00  0.00           N  
ATOM    198  CA  LEU A  13      -8.255  15.956   3.165  1.00  0.00           C  
ATOM    199  C   LEU A  13      -8.390  14.441   3.051  1.00  0.00           C  
ATOM    200  O   LEU A  13      -9.460  13.927   2.735  1.00  0.00           O  
ATOM    201  CB  LEU A  13      -7.720  16.520   1.842  1.00  0.00           C  
ATOM    202  CG  LEU A  13      -8.547  16.216   0.594  1.00  0.00           C  
ATOM    203  CD1 LEU A  13      -9.922  16.816   0.742  1.00  0.00           C  
ATOM    204  CD2 LEU A  13      -7.832  16.799  -0.634  1.00  0.00           C  
ATOM    205  H   LEU A  13      -6.618  16.968   4.058  1.00  0.00           H  
ATOM    206  HA  LEU A  13      -9.235  16.390   3.364  1.00  0.00           H  
ATOM    207 1HB  LEU A  13      -7.658  17.598   1.931  1.00  0.00           H  
ATOM    208 2HB  LEU A  13      -6.719  16.140   1.689  1.00  0.00           H  
ATOM    209  HG  LEU A  13      -8.654  15.136   0.485  1.00  0.00           H  
ATOM    210 1HD1 LEU A  13     -10.520  16.594  -0.141  1.00  0.00           H  
ATOM    211 2HD1 LEU A  13     -10.405  16.405   1.627  1.00  0.00           H  
ATOM    212 3HD1 LEU A  13      -9.820  17.877   0.843  1.00  0.00           H  
ATOM    213 1HD2 LEU A  13      -8.410  16.586  -1.534  1.00  0.00           H  
ATOM    214 2HD2 LEU A  13      -7.730  17.880  -0.517  1.00  0.00           H  
ATOM    215 3HD2 LEU A  13      -6.844  16.355  -0.730  1.00  0.00           H  
ATOM    216  N   ARG A  14      -7.294  13.710   3.265  1.00  0.00           N  
ATOM    217  CA  ARG A  14      -7.367  12.259   3.164  1.00  0.00           C  
ATOM    218  C   ARG A  14      -8.298  11.625   4.200  1.00  0.00           C  
ATOM    219  O   ARG A  14      -8.960  10.619   3.923  1.00  0.00           O  
ATOM    220  CB  ARG A  14      -6.009  11.609   3.302  1.00  0.00           C  
ATOM    221  CG  ARG A  14      -6.075  10.108   3.270  1.00  0.00           C  
ATOM    222  CD  ARG A  14      -6.650   9.654   1.974  1.00  0.00           C  
ATOM    223  NE  ARG A  14      -5.729   9.839   0.863  1.00  0.00           N  
ATOM    224  CZ  ARG A  14      -6.119  10.071  -0.422  1.00  0.00           C  
ATOM    225  NH1 ARG A  14      -7.393  10.189  -0.710  1.00  0.00           N  
ATOM    226  NH2 ARG A  14      -5.244  10.182  -1.393  1.00  0.00           N  
ATOM    227  H   ARG A  14      -6.424  14.166   3.554  1.00  0.00           H  
ATOM    228  HA  ARG A  14      -7.751  12.018   2.173  1.00  0.00           H  
ATOM    229 1HB  ARG A  14      -5.418  11.900   2.480  1.00  0.00           H  
ATOM    230 2HB  ARG A  14      -5.513  11.935   4.218  1.00  0.00           H  
ATOM    231 1HG  ARG A  14      -5.079   9.692   3.381  1.00  0.00           H  
ATOM    232 2HG  ARG A  14      -6.711   9.755   4.084  1.00  0.00           H  
ATOM    233 1HD  ARG A  14      -6.889   8.594   2.042  1.00  0.00           H  
ATOM    234 2HD  ARG A  14      -7.557  10.216   1.760  1.00  0.00           H  
ATOM    235  HE  ARG A  14      -4.738   9.709   1.067  1.00  0.00           H  
ATOM    236 1HH1 ARG A  14      -8.084  10.112   0.017  1.00  0.00           H  
ATOM    237 2HH1 ARG A  14      -7.678  10.358  -1.668  1.00  0.00           H  
ATOM    238 1HH2 ARG A  14      -4.263  10.085  -1.205  1.00  0.00           H  
ATOM    239 2HH2 ARG A  14      -5.580  10.355  -2.357  1.00  0.00           H  
ATOM    240  N   ASN A  15      -8.323  12.188   5.407  1.00  0.00           N  
ATOM    241  CA  ASN A  15      -9.090  11.622   6.503  1.00  0.00           C  
ATOM    242  C   ASN A  15     -10.507  12.175   6.497  1.00  0.00           C  
ATOM    243  O   ASN A  15     -11.424  11.604   7.093  1.00  0.00           O  
ATOM    244  CB  ASN A  15      -8.387  11.923   7.809  1.00  0.00           C  
ATOM    245  CG  ASN A  15      -7.065  11.200   7.918  1.00  0.00           C  
ATOM    246  OD1 ASN A  15      -6.895  10.092   7.392  1.00  0.00           O  
ATOM    247  ND2 ASN A  15      -6.121  11.811   8.588  1.00  0.00           N  
ATOM    248  H   ASN A  15      -7.831  13.060   5.565  1.00  0.00           H  
ATOM    249  HA  ASN A  15      -9.156  10.542   6.368  1.00  0.00           H  
ATOM    250 1HB  ASN A  15      -8.210  12.999   7.881  1.00  0.00           H  
ATOM    251 2HB  ASN A  15      -9.024  11.634   8.644  1.00  0.00           H  
ATOM    252 1HD2 ASN A  15      -5.224  11.381   8.693  1.00  0.00           H  
ATOM    253 2HD2 ASN A  15      -6.296  12.707   8.996  1.00  0.00           H  
ATOM    254  N   ALA A  16     -10.681  13.285   5.797  1.00  0.00           N  
ATOM    255  CA  ALA A  16     -11.966  13.936   5.671  1.00  0.00           C  
ATOM    256  C   ALA A  16     -12.969  12.967   5.054  1.00  0.00           C  
ATOM    257  O   ALA A  16     -12.653  12.295   4.070  1.00  0.00           O  
ATOM    258  CB  ALA A  16     -11.798  15.176   4.804  1.00  0.00           C  
ATOM    259  H   ALA A  16      -9.871  13.718   5.363  1.00  0.00           H  
ATOM    260  HA  ALA A  16     -12.320  14.216   6.663  1.00  0.00           H  
ATOM    261 1HB  ALA A  16     -12.727  15.687   4.685  1.00  0.00           H  
ATOM    262 2HB  ALA A  16     -11.075  15.844   5.265  1.00  0.00           H  
ATOM    263 3HB  ALA A  16     -11.439  14.881   3.834  1.00  0.00           H  
ATOM    264  N   ASN A  17     -14.198  12.949   5.582  1.00  0.00           N  
ATOM    265  CA  ASN A  17     -15.250  12.093   5.033  1.00  0.00           C  
ATOM    266  C   ASN A  17     -15.873  12.777   3.829  1.00  0.00           C  
ATOM    267  O   ASN A  17     -15.455  13.880   3.484  1.00  0.00           O  
ATOM    268  CB  ASN A  17     -16.275  11.751   6.111  1.00  0.00           C  
ATOM    269  CG  ASN A  17     -17.068  12.955   6.635  1.00  0.00           C  
ATOM    270  OD1 ASN A  17     -17.137  14.033   6.015  1.00  0.00           O  
ATOM    271  ND2 ASN A  17     -17.669  12.774   7.789  1.00  0.00           N  
ATOM    272  H   ASN A  17     -14.391  13.515   6.395  1.00  0.00           H  
ATOM    273  HA  ASN A  17     -14.797  11.163   4.682  1.00  0.00           H  
ATOM    274 1HB  ASN A  17     -16.977  11.014   5.723  1.00  0.00           H  
ATOM    275 2HB  ASN A  17     -15.759  11.288   6.954  1.00  0.00           H  
ATOM    276 1HD2 ASN A  17     -18.205  13.513   8.198  1.00  0.00           H  
ATOM    277 2HD2 ASN A  17     -17.591  11.895   8.261  1.00  0.00           H  
ATOM    278  N   LEU A  18     -16.897  12.184   3.215  1.00  0.00           N  
ATOM    279  CA  LEU A  18     -17.424  12.792   1.996  1.00  0.00           C  
ATOM    280  C   LEU A  18     -17.926  14.211   2.166  1.00  0.00           C  
ATOM    281  O   LEU A  18     -17.541  15.088   1.397  1.00  0.00           O  
ATOM    282  CB  LEU A  18     -18.548  11.960   1.403  1.00  0.00           C  
ATOM    283  CG  LEU A  18     -19.204  12.602   0.185  1.00  0.00           C  
ATOM    284  CD1 LEU A  18     -18.161  12.771  -0.931  1.00  0.00           C  
ATOM    285  CD2 LEU A  18     -20.365  11.751  -0.271  1.00  0.00           C  
ATOM    286  H   LEU A  18     -17.255  11.299   3.542  1.00  0.00           H  
ATOM    287  HA  LEU A  18     -16.614  12.816   1.269  1.00  0.00           H  
ATOM    288 1HB  LEU A  18     -18.153  10.991   1.106  1.00  0.00           H  
ATOM    289 2HB  LEU A  18     -19.317  11.810   2.160  1.00  0.00           H  
ATOM    290  HG  LEU A  18     -19.566  13.581   0.457  1.00  0.00           H  
ATOM    291 1HD1 LEU A  18     -18.624  13.246  -1.797  1.00  0.00           H  
ATOM    292 2HD1 LEU A  18     -17.344  13.396  -0.572  1.00  0.00           H  
ATOM    293 3HD1 LEU A  18     -17.773  11.795  -1.217  1.00  0.00           H  
ATOM    294 1HD2 LEU A  18     -20.841  12.217  -1.133  1.00  0.00           H  
ATOM    295 2HD2 LEU A  18     -20.005  10.759  -0.546  1.00  0.00           H  
ATOM    296 3HD2 LEU A  18     -21.088  11.663   0.540  1.00  0.00           H  
ATOM    297  N   CYS A  19     -18.776  14.469   3.152  1.00  0.00           N  
ATOM    298  CA  CYS A  19     -19.276  15.828   3.282  1.00  0.00           C  
ATOM    299  C   CYS A  19     -18.149  16.787   3.610  1.00  0.00           C  
ATOM    300  O   CYS A  19     -18.115  17.915   3.125  1.00  0.00           O  
ATOM    301  CB  CYS A  19     -20.382  15.908   4.311  1.00  0.00           C  
ATOM    302  SG  CYS A  19     -21.880  15.087   3.769  1.00  0.00           S  
ATOM    303  H   CYS A  19     -19.069  13.740   3.786  1.00  0.00           H  
ATOM    304  HA  CYS A  19     -19.701  16.128   2.335  1.00  0.00           H  
ATOM    305 1HB  CYS A  19     -20.053  15.459   5.249  1.00  0.00           H  
ATOM    306 2HB  CYS A  19     -20.625  16.945   4.497  1.00  0.00           H  
ATOM    307  HG  CYS A  19     -22.577  15.316   4.878  1.00  0.00           H  
ATOM    308  N   SER A  20     -17.183  16.347   4.399  1.00  0.00           N  
ATOM    309  CA  SER A  20     -16.086  17.226   4.726  1.00  0.00           C  
ATOM    310  C   SER A  20     -15.314  17.566   3.454  1.00  0.00           C  
ATOM    311  O   SER A  20     -14.918  18.718   3.262  1.00  0.00           O  
ATOM    312  CB  SER A  20     -15.185  16.570   5.734  1.00  0.00           C  
ATOM    313  OG  SER A  20     -15.851  16.346   6.940  1.00  0.00           O  
ATOM    314  H   SER A  20     -17.209  15.410   4.792  1.00  0.00           H  
ATOM    315  HA  SER A  20     -16.484  18.147   5.137  1.00  0.00           H  
ATOM    316 1HB  SER A  20     -14.856  15.629   5.333  1.00  0.00           H  
ATOM    317 2HB  SER A  20     -14.309  17.192   5.902  1.00  0.00           H  
ATOM    318  HG  SER A  20     -16.484  15.625   6.741  1.00  0.00           H  
ATOM    319  N   ARG A  21     -15.120  16.564   2.572  1.00  0.00           N  
ATOM    320  CA  ARG A  21     -14.415  16.724   1.296  1.00  0.00           C  
ATOM    321  C   ARG A  21     -15.191  17.627   0.332  1.00  0.00           C  
ATOM    322  O   ARG A  21     -14.586  18.404  -0.401  1.00  0.00           O  
ATOM    323  CB  ARG A  21     -14.176  15.366   0.636  1.00  0.00           C  
ATOM    324  CG  ARG A  21     -13.132  14.461   1.349  1.00  0.00           C  
ATOM    325  CD  ARG A  21     -13.033  13.112   0.723  1.00  0.00           C  
ATOM    326  NE  ARG A  21     -12.098  12.213   1.432  1.00  0.00           N  
ATOM    327  CZ  ARG A  21     -11.811  10.952   1.031  1.00  0.00           C  
ATOM    328  NH1 ARG A  21     -12.371  10.480  -0.068  1.00  0.00           N  
ATOM    329  NH2 ARG A  21     -10.979  10.175   1.720  1.00  0.00           N  
ATOM    330  H   ARG A  21     -15.465  15.633   2.810  1.00  0.00           H  
ATOM    331  HA  ARG A  21     -13.446  17.180   1.497  1.00  0.00           H  
ATOM    332 1HB  ARG A  21     -15.109  14.814   0.604  1.00  0.00           H  
ATOM    333 2HB  ARG A  21     -13.847  15.514  -0.390  1.00  0.00           H  
ATOM    334 1HG  ARG A  21     -12.156  14.916   1.289  1.00  0.00           H  
ATOM    335 2HG  ARG A  21     -13.392  14.337   2.381  1.00  0.00           H  
ATOM    336 1HD  ARG A  21     -14.020  12.650   0.741  1.00  0.00           H  
ATOM    337 2HD  ARG A  21     -12.695  13.213  -0.304  1.00  0.00           H  
ATOM    338  HE  ARG A  21     -11.696  12.535   2.329  1.00  0.00           H  
ATOM    339 1HH1 ARG A  21     -13.006  11.059  -0.597  1.00  0.00           H  
ATOM    340 2HH1 ARG A  21     -12.168   9.541  -0.374  1.00  0.00           H  
ATOM    341 1HH2 ARG A  21     -10.500  10.512   2.575  1.00  0.00           H  
ATOM    342 2HH2 ARG A  21     -10.794   9.242   1.403  1.00  0.00           H  
ATOM    343  N   ILE A  22     -16.526  17.527   0.345  1.00  0.00           N  
ATOM    344  CA  ILE A  22     -17.404  18.370  -0.470  1.00  0.00           C  
ATOM    345  C   ILE A  22     -17.378  19.818  -0.049  1.00  0.00           C  
ATOM    346  O   ILE A  22     -17.330  20.715  -0.887  1.00  0.00           O  
ATOM    347  CB  ILE A  22     -18.881  17.946  -0.370  1.00  0.00           C  
ATOM    348  CG1 ILE A  22     -19.132  16.593  -1.036  1.00  0.00           C  
ATOM    349  CG2 ILE A  22     -19.765  19.039  -0.952  1.00  0.00           C  
ATOM    350  CD1 ILE A  22     -20.476  15.993  -0.703  1.00  0.00           C  
ATOM    351  H   ILE A  22     -16.949  16.819   0.944  1.00  0.00           H  
ATOM    352  HA  ILE A  22     -17.079  18.310  -1.507  1.00  0.00           H  
ATOM    353  HB  ILE A  22     -19.132  17.830   0.679  1.00  0.00           H  
ATOM    354 1HG1 ILE A  22     -19.095  16.731  -2.110  1.00  0.00           H  
ATOM    355 2HG1 ILE A  22     -18.351  15.900  -0.749  1.00  0.00           H  
ATOM    356 1HG2 ILE A  22     -20.788  18.754  -0.818  1.00  0.00           H  
ATOM    357 2HG2 ILE A  22     -19.598  19.979  -0.437  1.00  0.00           H  
ATOM    358 3HG2 ILE A  22     -19.543  19.169  -2.013  1.00  0.00           H  
ATOM    359 1HD1 ILE A  22     -20.585  15.050  -1.230  1.00  0.00           H  
ATOM    360 2HD1 ILE A  22     -20.551  15.819   0.353  1.00  0.00           H  
ATOM    361 3HD1 ILE A  22     -21.264  16.658  -0.998  1.00  0.00           H  
ATOM    362  N   PHE A  23     -17.461  20.042   1.259  1.00  0.00           N  
ATOM    363  CA  PHE A  23     -17.535  21.390   1.770  1.00  0.00           C  
ATOM    364  C   PHE A  23     -16.209  21.935   2.292  1.00  0.00           C  
ATOM    365  O   PHE A  23     -16.126  23.094   2.688  1.00  0.00           O  
ATOM    366  CB  PHE A  23     -18.573  21.437   2.870  1.00  0.00           C  
ATOM    367  CG  PHE A  23     -19.979  21.142   2.424  1.00  0.00           C  
ATOM    368  CD1 PHE A  23     -20.567  19.912   2.688  1.00  0.00           C  
ATOM    369  CD2 PHE A  23     -20.716  22.085   1.753  1.00  0.00           C  
ATOM    370  CE1 PHE A  23     -21.846  19.634   2.288  1.00  0.00           C  
ATOM    371  CE2 PHE A  23     -22.007  21.819   1.346  1.00  0.00           C  
ATOM    372  CZ  PHE A  23     -22.571  20.589   1.618  1.00  0.00           C  
ATOM    373  H   PHE A  23     -17.515  19.256   1.907  1.00  0.00           H  
ATOM    374  HA  PHE A  23     -17.866  22.022   0.956  1.00  0.00           H  
ATOM    375 1HB  PHE A  23     -18.300  20.701   3.623  1.00  0.00           H  
ATOM    376 2HB  PHE A  23     -18.557  22.416   3.330  1.00  0.00           H  
ATOM    377  HD1 PHE A  23     -20.011  19.169   3.222  1.00  0.00           H  
ATOM    378  HD2 PHE A  23     -20.270  23.050   1.551  1.00  0.00           H  
ATOM    379  HE1 PHE A  23     -22.288  18.661   2.506  1.00  0.00           H  
ATOM    380  HE2 PHE A  23     -22.583  22.579   0.813  1.00  0.00           H  
ATOM    381  HZ  PHE A  23     -23.593  20.376   1.303  1.00  0.00           H  
ATOM    382  N   PHE A  24     -15.162  21.113   2.250  1.00  0.00           N  
ATOM    383  CA  PHE A  24     -13.790  21.448   2.644  1.00  0.00           C  
ATOM    384  C   PHE A  24     -13.717  21.876   4.107  1.00  0.00           C  
ATOM    385  O   PHE A  24     -12.931  22.749   4.483  1.00  0.00           O  
ATOM    386  CB  PHE A  24     -13.259  22.557   1.742  1.00  0.00           C  
ATOM    387  CG  PHE A  24     -13.657  22.326   0.369  1.00  0.00           C  
ATOM    388  CD1 PHE A  24     -14.593  23.149  -0.162  1.00  0.00           C  
ATOM    389  CD2 PHE A  24     -13.213  21.274  -0.365  1.00  0.00           C  
ATOM    390  CE1 PHE A  24     -15.082  22.977  -1.368  1.00  0.00           C  
ATOM    391  CE2 PHE A  24     -13.716  21.080  -1.616  1.00  0.00           C  
ATOM    392  CZ  PHE A  24     -14.648  21.933  -2.122  1.00  0.00           C  
ATOM    393  H   PHE A  24     -15.314  20.156   1.953  1.00  0.00           H  
ATOM    394  HA  PHE A  24     -13.179  20.562   2.500  1.00  0.00           H  
ATOM    395 1HB  PHE A  24     -13.633  23.516   2.046  1.00  0.00           H  
ATOM    396 2HB  PHE A  24     -12.182  22.582   1.802  1.00  0.00           H  
ATOM    397  HD1 PHE A  24     -14.955  23.944   0.430  1.00  0.00           H  
ATOM    398  HD2 PHE A  24     -12.487  20.578   0.051  1.00  0.00           H  
ATOM    399  HE1 PHE A  24     -15.832  23.672  -1.721  1.00  0.00           H  
ATOM    400  HE2 PHE A  24     -13.397  20.237  -2.201  1.00  0.00           H  
ATOM    401  HZ  PHE A  24     -15.044  21.762  -3.110  1.00  0.00           H  
ATOM    402  N   TRP A  25     -14.507  21.204   4.946  1.00  0.00           N  
ATOM    403  CA  TRP A  25     -14.620  21.511   6.379  1.00  0.00           C  
ATOM    404  C   TRP A  25     -13.318  21.292   7.112  1.00  0.00           C  
ATOM    405  O   TRP A  25     -13.042  21.907   8.141  1.00  0.00           O  
ATOM    406  CB  TRP A  25     -15.721  20.676   7.027  1.00  0.00           C  
ATOM    407  CG  TRP A  25     -17.115  21.109   6.662  1.00  0.00           C  
ATOM    408  CD1 TRP A  25     -17.503  22.359   6.292  1.00  0.00           C  
ATOM    409  CD2 TRP A  25     -18.314  20.294   6.626  1.00  0.00           C  
ATOM    410  NE1 TRP A  25     -18.853  22.384   6.048  1.00  0.00           N  
ATOM    411  CE2 TRP A  25     -19.364  21.129   6.240  1.00  0.00           C  
ATOM    412  CE3 TRP A  25     -18.575  18.950   6.890  1.00  0.00           C  
ATOM    413  CZ2 TRP A  25     -20.659  20.663   6.102  1.00  0.00           C  
ATOM    414  CZ3 TRP A  25     -19.869  18.484   6.753  1.00  0.00           C  
ATOM    415  CH2 TRP A  25     -20.886  19.318   6.367  1.00  0.00           C  
ATOM    416  H   TRP A  25     -15.050  20.447   4.536  1.00  0.00           H  
ATOM    417  HA  TRP A  25     -14.890  22.563   6.479  1.00  0.00           H  
ATOM    418 1HB  TRP A  25     -15.596  19.635   6.751  1.00  0.00           H  
ATOM    419 2HB  TRP A  25     -15.623  20.735   8.110  1.00  0.00           H  
ATOM    420  HD1 TRP A  25     -16.842  23.212   6.212  1.00  0.00           H  
ATOM    421  HE1 TRP A  25     -19.383  23.194   5.763  1.00  0.00           H  
ATOM    422  HE3 TRP A  25     -17.773  18.280   7.197  1.00  0.00           H  
ATOM    423  HZ2 TRP A  25     -21.478  21.314   5.795  1.00  0.00           H  
ATOM    424  HZ3 TRP A  25     -20.057  17.433   6.963  1.00  0.00           H  
ATOM    425  HH2 TRP A  25     -21.895  18.916   6.267  1.00  0.00           H  
ATOM    426  N   TRP A  26     -12.494  20.426   6.562  1.00  0.00           N  
ATOM    427  CA  TRP A  26     -11.188  20.124   7.102  1.00  0.00           C  
ATOM    428  C   TRP A  26     -10.299  21.382   7.240  1.00  0.00           C  
ATOM    429  O   TRP A  26      -9.348  21.394   8.022  1.00  0.00           O  
ATOM    430  CB  TRP A  26     -10.549  19.045   6.244  1.00  0.00           C  
ATOM    431  CG  TRP A  26     -10.227  19.421   4.828  1.00  0.00           C  
ATOM    432  CD1 TRP A  26     -11.050  19.284   3.761  1.00  0.00           C  
ATOM    433  CD2 TRP A  26      -8.973  19.930   4.303  1.00  0.00           C  
ATOM    434  NE1 TRP A  26     -10.415  19.697   2.616  1.00  0.00           N  
ATOM    435  CE2 TRP A  26      -9.141  20.075   2.927  1.00  0.00           C  
ATOM    436  CE3 TRP A  26      -7.738  20.259   4.880  1.00  0.00           C  
ATOM    437  CZ2 TRP A  26      -8.125  20.522   2.112  1.00  0.00           C  
ATOM    438  CZ3 TRP A  26      -6.725  20.711   4.058  1.00  0.00           C  
ATOM    439  CH2 TRP A  26      -6.921  20.834   2.704  1.00  0.00           C  
ATOM    440  H   TRP A  26     -12.794  19.956   5.722  1.00  0.00           H  
ATOM    441  HA  TRP A  26     -11.328  19.706   8.099  1.00  0.00           H  
ATOM    442 1HB  TRP A  26      -9.661  18.723   6.725  1.00  0.00           H  
ATOM    443 2HB  TRP A  26     -11.217  18.186   6.210  1.00  0.00           H  
ATOM    444  HD1 TRP A  26     -12.072  18.909   3.807  1.00  0.00           H  
ATOM    445  HE1 TRP A  26     -10.819  19.706   1.689  1.00  0.00           H  
ATOM    446  HE3 TRP A  26      -7.581  20.159   5.950  1.00  0.00           H  
ATOM    447  HZ2 TRP A  26      -8.247  20.625   1.034  1.00  0.00           H  
ATOM    448  HZ3 TRP A  26      -5.767  20.962   4.510  1.00  0.00           H  
ATOM    449  HH2 TRP A  26      -6.107  21.182   2.076  1.00  0.00           H  
ATOM    450  N   LEU A  27     -10.610  22.449   6.486  1.00  0.00           N  
ATOM    451  CA  LEU A  27      -9.855  23.693   6.558  1.00  0.00           C  
ATOM    452  C   LEU A  27     -10.232  24.593   7.724  1.00  0.00           C  
ATOM    453  O   LEU A  27      -9.558  25.597   7.965  1.00  0.00           O  
ATOM    454  CB  LEU A  27     -10.074  24.534   5.325  1.00  0.00           C  
ATOM    455  CG  LEU A  27      -9.557  24.081   4.071  1.00  0.00           C  
ATOM    456  CD1 LEU A  27     -10.046  25.026   3.109  1.00  0.00           C  
ATOM    457  CD2 LEU A  27      -8.049  24.089   4.099  1.00  0.00           C  
ATOM    458  H   LEU A  27     -11.407  22.412   5.851  1.00  0.00           H  
ATOM    459  HA  LEU A  27      -8.799  23.441   6.642  1.00  0.00           H  
ATOM    460 1HB  LEU A  27     -11.150  24.641   5.191  1.00  0.00           H  
ATOM    461 2HB  LEU A  27      -9.648  25.520   5.509  1.00  0.00           H  
ATOM    462  HG  LEU A  27      -9.921  23.078   3.825  1.00  0.00           H  
ATOM    463 1HD1 LEU A  27      -9.687  24.797   2.187  1.00  0.00           H  
ATOM    464 2HD1 LEU A  27     -11.130  25.003   3.112  1.00  0.00           H  
ATOM    465 3HD1 LEU A  27      -9.699  25.997   3.381  1.00  0.00           H  
ATOM    466 1HD2 LEU A  27      -7.673  23.786   3.125  1.00  0.00           H  
ATOM    467 2HD2 LEU A  27      -7.695  25.090   4.329  1.00  0.00           H  
ATOM    468 3HD2 LEU A  27      -7.696  23.395   4.859  1.00  0.00           H  
ATOM    469  N   ASN A  28     -11.293  24.260   8.458  1.00  0.00           N  
ATOM    470  CA  ASN A  28     -11.728  25.093   9.576  1.00  0.00           C  
ATOM    471  C   ASN A  28     -10.569  25.753  10.372  1.00  0.00           C  
ATOM    472  O   ASN A  28     -10.519  26.987  10.439  1.00  0.00           O  
ATOM    473  CB  ASN A  28     -12.706  24.348  10.465  1.00  0.00           C  
ATOM    474  CG  ASN A  28     -14.103  24.243   9.854  1.00  0.00           C  
ATOM    475  OD1 ASN A  28     -14.488  24.981   8.935  1.00  0.00           O  
ATOM    476  ND2 ASN A  28     -14.878  23.323  10.372  1.00  0.00           N  
ATOM    477  H   ASN A  28     -11.819  23.411   8.243  1.00  0.00           H  
ATOM    478  HA  ASN A  28     -12.308  25.906   9.159  1.00  0.00           H  
ATOM    479 1HB  ASN A  28     -12.364  23.330  10.618  1.00  0.00           H  
ATOM    480 2HB  ASN A  28     -12.768  24.830  11.440  1.00  0.00           H  
ATOM    481 1HD2 ASN A  28     -15.810  23.199  10.031  1.00  0.00           H  
ATOM    482 2HD2 ASN A  28     -14.537  22.743  11.109  1.00  0.00           H  
ATOM    483  N   PRO A  29      -9.622  25.001  10.992  1.00  0.00           N  
ATOM    484  CA  PRO A  29      -8.513  25.558  11.748  1.00  0.00           C  
ATOM    485  C   PRO A  29      -7.561  26.429  10.925  1.00  0.00           C  
ATOM    486  O   PRO A  29      -6.875  27.285  11.476  1.00  0.00           O  
ATOM    487  CB  PRO A  29      -7.799  24.304  12.276  1.00  0.00           C  
ATOM    488  CG  PRO A  29      -8.229  23.185  11.365  1.00  0.00           C  
ATOM    489  CD  PRO A  29      -9.646  23.510  10.999  1.00  0.00           C  
ATOM    490  HA  PRO A  29      -8.918  26.133  12.586  1.00  0.00           H  
ATOM    491 1HB  PRO A  29      -6.709  24.465  12.255  1.00  0.00           H  
ATOM    492 2HB  PRO A  29      -8.074  24.128  13.325  1.00  0.00           H  
ATOM    493 1HG  PRO A  29      -7.574  23.140  10.481  1.00  0.00           H  
ATOM    494 2HG  PRO A  29      -8.133  22.216  11.876  1.00  0.00           H  
ATOM    495 1HD  PRO A  29      -9.827  23.055  10.043  1.00  0.00           H  
ATOM    496 2HD  PRO A  29     -10.327  23.138  11.769  1.00  0.00           H  
ATOM    497  N   LEU A  30      -7.499  26.260   9.605  1.00  0.00           N  
ATOM    498  CA  LEU A  30      -6.571  27.093   8.850  1.00  0.00           C  
ATOM    499  C   LEU A  30      -7.111  28.510   8.849  1.00  0.00           C  
ATOM    500  O   LEU A  30      -6.355  29.478   8.974  1.00  0.00           O  
ATOM    501  CB  LEU A  30      -6.359  26.600   7.414  1.00  0.00           C  
ATOM    502  CG  LEU A  30      -5.284  27.377   6.619  1.00  0.00           C  
ATOM    503  CD1 LEU A  30      -3.964  27.266   7.379  1.00  0.00           C  
ATOM    504  CD2 LEU A  30      -5.145  26.805   5.198  1.00  0.00           C  
ATOM    505  H   LEU A  30      -8.102  25.609   9.116  1.00  0.00           H  
ATOM    506  HA  LEU A  30      -5.606  27.093   9.356  1.00  0.00           H  
ATOM    507 1HB  LEU A  30      -6.078  25.554   7.440  1.00  0.00           H  
ATOM    508 2HB  LEU A  30      -7.309  26.687   6.873  1.00  0.00           H  
ATOM    509  HG  LEU A  30      -5.563  28.433   6.563  1.00  0.00           H  
ATOM    510 1HD1 LEU A  30      -3.213  27.813   6.854  1.00  0.00           H  
ATOM    511 2HD1 LEU A  30      -4.083  27.682   8.380  1.00  0.00           H  
ATOM    512 3HD1 LEU A  30      -3.662  26.218   7.456  1.00  0.00           H  
ATOM    513 1HD2 LEU A  30      -4.381  27.358   4.650  1.00  0.00           H  
ATOM    514 2HD2 LEU A  30      -4.860  25.758   5.259  1.00  0.00           H  
ATOM    515 3HD2 LEU A  30      -6.097  26.895   4.677  1.00  0.00           H  
ATOM    516  N   PHE A  31      -8.437  28.621   8.694  1.00  0.00           N  
ATOM    517  CA  PHE A  31      -9.084  29.932   8.640  1.00  0.00           C  
ATOM    518  C   PHE A  31      -8.966  30.599   9.997  1.00  0.00           C  
ATOM    519  O   PHE A  31      -8.698  31.800  10.108  1.00  0.00           O  
ATOM    520  CB  PHE A  31     -10.577  29.803   8.363  1.00  0.00           C  
ATOM    521  CG  PHE A  31     -10.888  29.167   7.109  1.00  0.00           C  
ATOM    522  CD1 PHE A  31     -11.633  28.038   7.122  1.00  0.00           C  
ATOM    523  CD2 PHE A  31     -10.433  29.638   5.944  1.00  0.00           C  
ATOM    524  CE1 PHE A  31     -11.919  27.383   5.994  1.00  0.00           C  
ATOM    525  CE2 PHE A  31     -10.718  28.982   4.796  1.00  0.00           C  
ATOM    526  CZ  PHE A  31     -11.452  27.861   4.819  1.00  0.00           C  
ATOM    527  H   PHE A  31      -8.985  27.760   8.605  1.00  0.00           H  
ATOM    528  HA  PHE A  31      -8.598  30.551   7.883  1.00  0.00           H  
ATOM    529 1HB  PHE A  31     -11.042  29.222   9.161  1.00  0.00           H  
ATOM    530 2HB  PHE A  31     -11.034  30.791   8.368  1.00  0.00           H  
ATOM    531  HD1 PHE A  31     -11.987  27.678   8.069  1.00  0.00           H  
ATOM    532  HD2 PHE A  31      -9.837  30.547   5.938  1.00  0.00           H  
ATOM    533  HE1 PHE A  31     -12.516  26.472   6.033  1.00  0.00           H  
ATOM    534  HE2 PHE A  31     -10.360  29.363   3.873  1.00  0.00           H  
ATOM    535  HZ  PHE A  31     -11.660  27.349   3.913  1.00  0.00           H  
ATOM    536  N   LYS A  32      -9.131  29.796  11.054  1.00  0.00           N  
ATOM    537  CA  LYS A  32      -9.058  30.344  12.397  1.00  0.00           C  
ATOM    538  C   LYS A  32      -7.667  30.915  12.639  1.00  0.00           C  
ATOM    539  O   LYS A  32      -7.526  32.014  13.192  1.00  0.00           O  
ATOM    540  CB  LYS A  32      -9.376  29.262  13.424  1.00  0.00           C  
ATOM    541  CG  LYS A  32     -10.832  28.809  13.427  1.00  0.00           C  
ATOM    542  CD  LYS A  32     -11.075  27.708  14.449  1.00  0.00           C  
ATOM    543  CE  LYS A  32     -12.515  27.223  14.409  1.00  0.00           C  
ATOM    544  NZ  LYS A  32     -12.766  26.137  15.404  1.00  0.00           N  
ATOM    545  H   LYS A  32      -9.359  28.809  10.908  1.00  0.00           H  
ATOM    546  HA  LYS A  32      -9.781  31.154  12.489  1.00  0.00           H  
ATOM    547 1HB  LYS A  32      -8.748  28.397  13.237  1.00  0.00           H  
ATOM    548 2HB  LYS A  32      -9.137  29.628  14.419  1.00  0.00           H  
ATOM    549 1HG  LYS A  32     -11.476  29.657  13.655  1.00  0.00           H  
ATOM    550 2HG  LYS A  32     -11.091  28.438  12.438  1.00  0.00           H  
ATOM    551 1HD  LYS A  32     -10.418  26.867  14.243  1.00  0.00           H  
ATOM    552 2HD  LYS A  32     -10.852  28.082  15.447  1.00  0.00           H  
ATOM    553 1HE  LYS A  32     -13.178  28.059  14.622  1.00  0.00           H  
ATOM    554 2HE  LYS A  32     -12.733  26.843  13.408  1.00  0.00           H  
ATOM    555 1HZ  LYS A  32     -13.730  25.842  15.345  1.00  0.00           H  
ATOM    556 2HZ  LYS A  32     -12.162  25.352  15.208  1.00  0.00           H  
ATOM    557 3HZ  LYS A  32     -12.576  26.482  16.335  1.00  0.00           H  
ATOM    558  N   ILE A  33      -6.641  30.198  12.165  1.00  0.00           N  
ATOM    559  CA  ILE A  33      -5.285  30.678  12.316  1.00  0.00           C  
ATOM    560  C   ILE A  33      -5.046  31.921  11.497  1.00  0.00           C  
ATOM    561  O   ILE A  33      -4.523  32.887  12.036  1.00  0.00           O  
ATOM    562  CB  ILE A  33      -4.229  29.656  11.883  1.00  0.00           C  
ATOM    563  CG1 ILE A  33      -4.206  28.450  12.802  1.00  0.00           C  
ATOM    564  CG2 ILE A  33      -2.881  30.353  11.910  1.00  0.00           C  
ATOM    565  CD1 ILE A  33      -3.406  27.303  12.236  1.00  0.00           C  
ATOM    566  H   ILE A  33      -6.804  29.289  11.730  1.00  0.00           H  
ATOM    567  HA  ILE A  33      -5.121  30.922  13.363  1.00  0.00           H  
ATOM    568  HB  ILE A  33      -4.449  29.304  10.874  1.00  0.00           H  
ATOM    569 1HG1 ILE A  33      -3.762  28.739  13.754  1.00  0.00           H  
ATOM    570 2HG1 ILE A  33      -5.220  28.121  12.986  1.00  0.00           H  
ATOM    571 1HG2 ILE A  33      -2.100  29.663  11.593  1.00  0.00           H  
ATOM    572 2HG2 ILE A  33      -2.893  31.217  11.251  1.00  0.00           H  
ATOM    573 3HG2 ILE A  33      -2.689  30.685  12.917  1.00  0.00           H  
ATOM    574 1HD1 ILE A  33      -3.419  26.469  12.935  1.00  0.00           H  
ATOM    575 2HD1 ILE A  33      -3.846  26.989  11.289  1.00  0.00           H  
ATOM    576 3HD1 ILE A  33      -2.377  27.621  12.069  1.00  0.00           H  
ATOM    577  N   GLY A  34      -5.447  31.913  10.216  1.00  0.00           N  
ATOM    578  CA  GLY A  34      -5.213  33.051   9.327  1.00  0.00           C  
ATOM    579  C   GLY A  34      -5.826  34.335   9.865  1.00  0.00           C  
ATOM    580  O   GLY A  34      -5.257  35.415   9.725  1.00  0.00           O  
ATOM    581  H   GLY A  34      -5.895  31.079   9.836  1.00  0.00           H  
ATOM    582 1HA  GLY A  34      -4.140  33.191   9.205  1.00  0.00           H  
ATOM    583 2HA  GLY A  34      -5.623  32.829   8.342  1.00  0.00           H  
ATOM    584  N   HIS A  35      -6.983  34.225  10.507  1.00  0.00           N  
ATOM    585  CA  HIS A  35      -7.607  35.390  11.109  1.00  0.00           C  
ATOM    586  C   HIS A  35      -6.792  35.880  12.313  1.00  0.00           C  
ATOM    587  O   HIS A  35      -6.499  37.072  12.438  1.00  0.00           O  
ATOM    588  CB  HIS A  35      -9.057  35.085  11.496  1.00  0.00           C  
ATOM    589  CG  HIS A  35      -9.758  36.227  12.183  1.00  0.00           C  
ATOM    590  ND1 HIS A  35     -10.030  37.427  11.556  1.00  0.00           N  
ATOM    591  CD2 HIS A  35     -10.247  36.339  13.440  1.00  0.00           C  
ATOM    592  CE1 HIS A  35     -10.647  38.232  12.401  1.00  0.00           C  
ATOM    593  NE2 HIS A  35     -10.799  37.596  13.554  1.00  0.00           N  
ATOM    594  H   HIS A  35      -7.447  33.318  10.560  1.00  0.00           H  
ATOM    595  HA  HIS A  35      -7.634  36.202  10.380  1.00  0.00           H  
ATOM    596 1HB  HIS A  35      -9.623  34.825  10.598  1.00  0.00           H  
ATOM    597 2HB  HIS A  35      -9.078  34.215  12.156  1.00  0.00           H  
ATOM    598  HD1 HIS A  35      -9.768  37.695  10.601  1.00  0.00           H  
ATOM    599  HD2 HIS A  35     -10.265  35.652  14.287  1.00  0.00           H  
ATOM    600  HE1 HIS A  35     -10.942  39.228  12.088  1.00  0.00           H  
ATOM    601  N   LYS A  36      -6.445  34.968  13.223  1.00  0.00           N  
ATOM    602  CA  LYS A  36      -5.710  35.332  14.433  1.00  0.00           C  
ATOM    603  C   LYS A  36      -4.255  35.788  14.201  1.00  0.00           C  
ATOM    604  O   LYS A  36      -3.755  36.661  14.916  1.00  0.00           O  
ATOM    605  CB  LYS A  36      -5.711  34.150  15.398  1.00  0.00           C  
ATOM    606  CG  LYS A  36      -7.072  33.848  16.020  1.00  0.00           C  
ATOM    607  CD  LYS A  36      -7.000  32.637  16.936  1.00  0.00           C  
ATOM    608  CE  LYS A  36      -8.356  32.321  17.550  1.00  0.00           C  
ATOM    609  NZ  LYS A  36      -8.298  31.121  18.434  1.00  0.00           N  
ATOM    610  H   LYS A  36      -6.700  33.987  13.082  1.00  0.00           H  
ATOM    611  HA  LYS A  36      -6.240  36.160  14.902  1.00  0.00           H  
ATOM    612 1HB  LYS A  36      -5.387  33.254  14.860  1.00  0.00           H  
ATOM    613 2HB  LYS A  36      -4.996  34.330  16.199  1.00  0.00           H  
ATOM    614 1HG  LYS A  36      -7.416  34.710  16.587  1.00  0.00           H  
ATOM    615 2HG  LYS A  36      -7.790  33.647  15.222  1.00  0.00           H  
ATOM    616 1HD  LYS A  36      -6.665  31.774  16.355  1.00  0.00           H  
ATOM    617 2HD  LYS A  36      -6.280  32.821  17.731  1.00  0.00           H  
ATOM    618 1HE  LYS A  36      -8.690  33.176  18.134  1.00  0.00           H  
ATOM    619 2HE  LYS A  36      -9.073  32.135  16.749  1.00  0.00           H  
ATOM    620 1HZ  LYS A  36      -9.214  30.942  18.821  1.00  0.00           H  
ATOM    621 2HZ  LYS A  36      -7.998  30.322  17.894  1.00  0.00           H  
ATOM    622 3HZ  LYS A  36      -7.642  31.286  19.184  1.00  0.00           H  
ATOM    623  N   ARG A  37      -3.563  35.175  13.239  1.00  0.00           N  
ATOM    624  CA  ARG A  37      -2.152  35.466  12.983  1.00  0.00           C  
ATOM    625  C   ARG A  37      -1.671  35.076  11.580  1.00  0.00           C  
ATOM    626  O   ARG A  37      -2.303  34.304  10.866  1.00  0.00           O  
ATOM    627  CB  ARG A  37      -1.269  34.750  13.998  1.00  0.00           C  
ATOM    628  CG  ARG A  37      -1.358  33.228  13.954  1.00  0.00           C  
ATOM    629  CD  ARG A  37      -0.343  32.569  14.850  1.00  0.00           C  
ATOM    630  NE  ARG A  37      -0.519  31.121  14.889  1.00  0.00           N  
ATOM    631  CZ  ARG A  37      -0.057  30.274  13.940  1.00  0.00           C  
ATOM    632  NH1 ARG A  37       0.591  30.746  12.898  1.00  0.00           N  
ATOM    633  NH2 ARG A  37      -0.277  28.975  14.038  1.00  0.00           N  
ATOM    634  H   ARG A  37      -4.022  34.465  12.681  1.00  0.00           H  
ATOM    635  HA  ARG A  37      -2.009  36.541  13.097  1.00  0.00           H  
ATOM    636 1HB  ARG A  37      -0.229  35.022  13.833  1.00  0.00           H  
ATOM    637 2HB  ARG A  37      -1.535  35.070  15.005  1.00  0.00           H  
ATOM    638 1HG  ARG A  37      -2.359  32.914  14.256  1.00  0.00           H  
ATOM    639 2HG  ARG A  37      -1.170  32.896  12.926  1.00  0.00           H  
ATOM    640 1HD  ARG A  37       0.659  32.782  14.476  1.00  0.00           H  
ATOM    641 2HD  ARG A  37      -0.444  32.955  15.863  1.00  0.00           H  
ATOM    642  HE  ARG A  37      -1.021  30.724  15.672  1.00  0.00           H  
ATOM    643 1HH1 ARG A  37       0.760  31.740  12.799  1.00  0.00           H  
ATOM    644 2HH1 ARG A  37       0.900  30.105  12.145  1.00  0.00           H  
ATOM    645 1HH2 ARG A  37      -0.781  28.599  14.820  1.00  0.00           H  
ATOM    646 2HH2 ARG A  37       0.050  28.347  13.280  1.00  0.00           H  
ATOM    647  N   ARG A  38      -0.487  35.561  11.225  1.00  0.00           N  
ATOM    648  CA  ARG A  38       0.150  35.247   9.951  1.00  0.00           C  
ATOM    649  C   ARG A  38       0.320  33.751   9.730  1.00  0.00           C  
ATOM    650  O   ARG A  38       0.797  33.040  10.615  1.00  0.00           O  
ATOM    651  CB  ARG A  38       1.534  35.866   9.936  1.00  0.00           C  
ATOM    652  CG  ARG A  38       2.202  35.986   8.617  1.00  0.00           C  
ATOM    653  CD  ARG A  38       3.435  36.803   8.754  1.00  0.00           C  
ATOM    654  NE  ARG A  38       4.512  36.094   9.436  1.00  0.00           N  
ATOM    655  CZ  ARG A  38       5.592  36.664   9.979  1.00  0.00           C  
ATOM    656  NH1 ARG A  38       5.762  37.972   9.958  1.00  0.00           N  
ATOM    657  NH2 ARG A  38       6.474  35.872  10.534  1.00  0.00           N  
ATOM    658  H   ARG A  38      -0.017  36.213  11.841  1.00  0.00           H  
ATOM    659  HA  ARG A  38      -0.461  35.663   9.143  1.00  0.00           H  
ATOM    660 1HB  ARG A  38       1.499  36.848  10.365  1.00  0.00           H  
ATOM    661 2HB  ARG A  38       2.194  35.267  10.563  1.00  0.00           H  
ATOM    662 1HG  ARG A  38       2.483  34.991   8.255  1.00  0.00           H  
ATOM    663 2HG  ARG A  38       1.531  36.459   7.901  1.00  0.00           H  
ATOM    664 1HD  ARG A  38       3.774  37.094   7.792  1.00  0.00           H  
ATOM    665 2HD  ARG A  38       3.205  37.697   9.337  1.00  0.00           H  
ATOM    666  HE  ARG A  38       4.469  35.065   9.509  1.00  0.00           H  
ATOM    667 1HH1 ARG A  38       5.063  38.568   9.532  1.00  0.00           H  
ATOM    668 2HH1 ARG A  38       6.581  38.382  10.379  1.00  0.00           H  
ATOM    669 1HH2 ARG A  38       6.275  34.858  10.514  1.00  0.00           H  
ATOM    670 2HH2 ARG A  38       7.306  36.238  10.961  1.00  0.00           H  
ATOM    671  N   LEU A  39      -0.013  33.286   8.529  1.00  0.00           N  
ATOM    672  CA  LEU A  39       0.189  31.877   8.203  1.00  0.00           C  
ATOM    673  C   LEU A  39       1.632  31.610   7.812  1.00  0.00           C  
ATOM    674  O   LEU A  39       2.232  32.378   7.056  1.00  0.00           O  
ATOM    675  CB  LEU A  39      -0.726  31.444   7.050  1.00  0.00           C  
ATOM    676  CG  LEU A  39      -2.205  31.502   7.340  1.00  0.00           C  
ATOM    677  CD1 LEU A  39      -2.986  31.203   6.099  1.00  0.00           C  
ATOM    678  CD2 LEU A  39      -2.499  30.480   8.400  1.00  0.00           C  
ATOM    679  H   LEU A  39      -0.424  33.917   7.852  1.00  0.00           H  
ATOM    680  HA  LEU A  39      -0.041  31.276   9.085  1.00  0.00           H  
ATOM    681 1HB  LEU A  39      -0.517  32.057   6.179  1.00  0.00           H  
ATOM    682 2HB  LEU A  39      -0.486  30.416   6.806  1.00  0.00           H  
ATOM    683  HG  LEU A  39      -2.477  32.500   7.689  1.00  0.00           H  
ATOM    684 1HD1 LEU A  39      -4.044  31.236   6.321  1.00  0.00           H  
ATOM    685 2HD1 LEU A  39      -2.752  31.940   5.337  1.00  0.00           H  
ATOM    686 3HD1 LEU A  39      -2.728  30.222   5.745  1.00  0.00           H  
ATOM    687 1HD2 LEU A  39      -3.560  30.479   8.648  1.00  0.00           H  
ATOM    688 2HD2 LEU A  39      -2.211  29.502   8.045  1.00  0.00           H  
ATOM    689 3HD2 LEU A  39      -1.914  30.720   9.277  1.00  0.00           H  
ATOM    690  N   GLU A  40       2.148  30.480   8.271  1.00  0.00           N  
ATOM    691  CA  GLU A  40       3.498  30.025   7.956  1.00  0.00           C  
ATOM    692  C   GLU A  40       3.462  28.699   7.193  1.00  0.00           C  
ATOM    693  O   GLU A  40       2.439  28.005   7.167  1.00  0.00           O  
ATOM    694  CB  GLU A  40       4.300  29.820   9.249  1.00  0.00           C  
ATOM    695  CG  GLU A  40       4.381  31.040  10.191  1.00  0.00           C  
ATOM    696  CD  GLU A  40       5.221  32.207   9.714  1.00  0.00           C  
ATOM    697  OE1 GLU A  40       6.064  32.035   8.868  1.00  0.00           O  
ATOM    698  OE2 GLU A  40       5.018  33.286  10.242  1.00  0.00           O  
ATOM    699  H   GLU A  40       1.582  29.931   8.929  1.00  0.00           H  
ATOM    700  HA  GLU A  40       3.989  30.774   7.335  1.00  0.00           H  
ATOM    701 1HB  GLU A  40       3.850  29.000   9.816  1.00  0.00           H  
ATOM    702 2HB  GLU A  40       5.318  29.519   9.003  1.00  0.00           H  
ATOM    703 1HG  GLU A  40       3.362  31.403  10.360  1.00  0.00           H  
ATOM    704 2HG  GLU A  40       4.767  30.702  11.150  1.00  0.00           H  
ATOM    705  N   GLU A  41       4.605  28.286   6.651  1.00  0.00           N  
ATOM    706  CA  GLU A  41       4.693  26.980   5.990  1.00  0.00           C  
ATOM    707  C   GLU A  41       4.346  25.830   6.953  1.00  0.00           C  
ATOM    708  O   GLU A  41       3.956  24.750   6.521  1.00  0.00           O  
ATOM    709  CB  GLU A  41       6.089  26.741   5.407  1.00  0.00           C  
ATOM    710  CG  GLU A  41       7.204  26.580   6.446  1.00  0.00           C  
ATOM    711  CD  GLU A  41       8.556  26.304   5.832  1.00  0.00           C  
ATOM    712  OE1 GLU A  41       8.611  26.007   4.662  1.00  0.00           O  
ATOM    713  OE2 GLU A  41       9.532  26.387   6.537  1.00  0.00           O  
ATOM    714  H   GLU A  41       5.418  28.889   6.685  1.00  0.00           H  
ATOM    715  HA  GLU A  41       3.975  26.964   5.170  1.00  0.00           H  
ATOM    716 1HB  GLU A  41       6.075  25.840   4.793  1.00  0.00           H  
ATOM    717 2HB  GLU A  41       6.359  27.577   4.754  1.00  0.00           H  
ATOM    718 1HG  GLU A  41       7.264  27.490   7.045  1.00  0.00           H  
ATOM    719 2HG  GLU A  41       6.955  25.756   7.114  1.00  0.00           H  
ATOM    720  N   ASP A  42       4.465  26.084   8.262  1.00  0.00           N  
ATOM    721  CA  ASP A  42       4.163  25.108   9.305  1.00  0.00           C  
ATOM    722  C   ASP A  42       2.654  25.021   9.593  1.00  0.00           C  
ATOM    723  O   ASP A  42       2.213  24.142  10.342  1.00  0.00           O  
ATOM    724  CB  ASP A  42       4.923  25.460  10.589  1.00  0.00           C  
ATOM    725  CG  ASP A  42       6.459  25.244  10.481  1.00  0.00           C  
ATOM    726  OD1 ASP A  42       6.881  24.439   9.695  1.00  0.00           O  
ATOM    727  OD2 ASP A  42       7.197  25.908  11.196  1.00  0.00           O  
ATOM    728  H   ASP A  42       4.789  26.999   8.535  1.00  0.00           H  
ATOM    729  HA  ASP A  42       4.498  24.129   8.962  1.00  0.00           H  
ATOM    730 1HB  ASP A  42       4.730  26.505  10.842  1.00  0.00           H  
ATOM    731 2HB  ASP A  42       4.542  24.853  11.411  1.00  0.00           H  
ATOM    732  N   ASP A  43       1.870  25.944   9.018  1.00  0.00           N  
ATOM    733  CA  ASP A  43       0.411  25.955   9.137  1.00  0.00           C  
ATOM    734  C   ASP A  43      -0.189  25.221   7.946  1.00  0.00           C  
ATOM    735  O   ASP A  43      -1.290  24.674   8.024  1.00  0.00           O  
ATOM    736  CB  ASP A  43      -0.158  27.362   9.243  1.00  0.00           C  
ATOM    737  CG  ASP A  43       0.297  28.061  10.507  1.00  0.00           C  
ATOM    738  OD1 ASP A  43       0.121  27.491  11.575  1.00  0.00           O  
ATOM    739  OD2 ASP A  43       0.822  29.155  10.425  1.00  0.00           O  
ATOM    740  H   ASP A  43       2.287  26.652   8.425  1.00  0.00           H  
ATOM    741  HA  ASP A  43       0.129  25.419  10.037  1.00  0.00           H  
ATOM    742 1HB  ASP A  43       0.152  27.947   8.373  1.00  0.00           H  
ATOM    743 2HB  ASP A  43      -1.248  27.318   9.235  1.00  0.00           H  
ATOM    744  N   MET A  44       0.559  25.220   6.845  1.00  0.00           N  
ATOM    745  CA  MET A  44       0.140  24.548   5.621  1.00  0.00           C  
ATOM    746  C   MET A  44       0.210  23.049   5.909  1.00  0.00           C  
ATOM    747  O   MET A  44       0.800  22.648   6.911  1.00  0.00           O  
ATOM    748  CB  MET A  44       1.057  24.929   4.451  1.00  0.00           C  
ATOM    749  CG  MET A  44       1.100  26.427   4.149  1.00  0.00           C  
ATOM    750  SD  MET A  44      -0.447  27.109   3.552  1.00  0.00           S  
ATOM    751  CE  MET A  44      -1.070  27.749   5.075  1.00  0.00           C  
ATOM    752  H   MET A  44       1.436  25.740   6.861  1.00  0.00           H  
ATOM    753  HA  MET A  44      -0.890  24.814   5.399  1.00  0.00           H  
ATOM    754 1HB  MET A  44       2.075  24.603   4.668  1.00  0.00           H  
ATOM    755 2HB  MET A  44       0.739  24.409   3.547  1.00  0.00           H  
ATOM    756 1HG  MET A  44       1.375  26.955   5.061  1.00  0.00           H  
ATOM    757 2HG  MET A  44       1.870  26.622   3.402  1.00  0.00           H  
ATOM    758 1HE  MET A  44      -2.020  28.214   4.895  1.00  0.00           H  
ATOM    759 2HE  MET A  44      -1.196  26.933   5.778  1.00  0.00           H  
ATOM    760 3HE  MET A  44      -0.377  28.468   5.488  1.00  0.00           H  
ATOM    761  N   TYR A  45      -0.406  22.220   5.071  1.00  0.00           N  
ATOM    762  CA  TYR A  45      -0.419  20.785   5.345  1.00  0.00           C  
ATOM    763  C   TYR A  45       0.308  20.006   4.255  1.00  0.00           C  
ATOM    764  O   TYR A  45       0.290  20.402   3.093  1.00  0.00           O  
ATOM    765  CB  TYR A  45      -1.853  20.304   5.439  1.00  0.00           C  
ATOM    766  CG  TYR A  45      -2.688  21.008   6.492  1.00  0.00           C  
ATOM    767  CD1 TYR A  45      -3.409  22.153   6.154  1.00  0.00           C  
ATOM    768  CD2 TYR A  45      -2.730  20.529   7.777  1.00  0.00           C  
ATOM    769  CE1 TYR A  45      -4.164  22.808   7.097  1.00  0.00           C  
ATOM    770  CE2 TYR A  45      -3.483  21.181   8.733  1.00  0.00           C  
ATOM    771  CZ  TYR A  45      -4.200  22.318   8.398  1.00  0.00           C  
ATOM    772  OH  TYR A  45      -4.947  22.964   9.356  1.00  0.00           O  
ATOM    773  H   TYR A  45      -0.867  22.578   4.253  1.00  0.00           H  
ATOM    774  HA  TYR A  45       0.091  20.588   6.289  1.00  0.00           H  
ATOM    775 1HB  TYR A  45      -2.353  20.379   4.472  1.00  0.00           H  
ATOM    776 2HB  TYR A  45      -1.796  19.271   5.719  1.00  0.00           H  
ATOM    777  HD1 TYR A  45      -3.379  22.529   5.153  1.00  0.00           H  
ATOM    778  HD2 TYR A  45      -2.174  19.638   8.035  1.00  0.00           H  
ATOM    779  HE1 TYR A  45      -4.724  23.700   6.825  1.00  0.00           H  
ATOM    780  HE2 TYR A  45      -3.514  20.799   9.753  1.00  0.00           H  
ATOM    781  HH  TYR A  45      -5.405  23.706   8.956  1.00  0.00           H  
ATOM    782  N   SER A  46       0.960  18.906   4.640  1.00  0.00           N  
ATOM    783  CA  SER A  46       1.739  18.093   3.706  1.00  0.00           C  
ATOM    784  C   SER A  46       0.926  17.423   2.599  1.00  0.00           C  
ATOM    785  O   SER A  46      -0.105  16.788   2.838  1.00  0.00           O  
ATOM    786  CB  SER A  46       2.551  17.068   4.456  1.00  0.00           C  
ATOM    787  OG  SER A  46       3.516  17.695   5.271  1.00  0.00           O  
ATOM    788  H   SER A  46       0.892  18.615   5.608  1.00  0.00           H  
ATOM    789  HA  SER A  46       2.450  18.756   3.233  1.00  0.00           H  
ATOM    790 1HB  SER A  46       1.907  16.458   5.062  1.00  0.00           H  
ATOM    791 2HB  SER A  46       3.043  16.417   3.737  1.00  0.00           H  
ATOM    792  HG  SER A  46       4.122  18.140   4.665  1.00  0.00           H  
ATOM    793  N   VAL A  47       1.474  17.465   1.393  1.00  0.00           N  
ATOM    794  CA  VAL A  47       0.857  16.928   0.185  1.00  0.00           C  
ATOM    795  C   VAL A  47       0.537  15.430   0.270  1.00  0.00           C  
ATOM    796  O   VAL A  47       1.327  14.645   0.795  1.00  0.00           O  
ATOM    797  CB  VAL A  47       1.809  17.194  -0.993  1.00  0.00           C  
ATOM    798  CG1 VAL A  47       3.049  16.358  -0.842  1.00  0.00           C  
ATOM    799  CG2 VAL A  47       1.145  16.933  -2.274  1.00  0.00           C  
ATOM    800  H   VAL A  47       2.350  17.986   1.294  1.00  0.00           H  
ATOM    801  HA  VAL A  47      -0.071  17.472   0.011  1.00  0.00           H  
ATOM    802  HB  VAL A  47       2.114  18.216  -0.966  1.00  0.00           H  
ATOM    803 1HG1 VAL A  47       3.726  16.566  -1.658  1.00  0.00           H  
ATOM    804 2HG1 VAL A  47       3.534  16.599   0.103  1.00  0.00           H  
ATOM    805 3HG1 VAL A  47       2.777  15.305  -0.857  1.00  0.00           H  
ATOM    806 1HG2 VAL A  47       1.832  17.150  -3.093  1.00  0.00           H  
ATOM    807 2HG2 VAL A  47       0.861  15.903  -2.307  1.00  0.00           H  
ATOM    808 3HG2 VAL A  47       0.268  17.564  -2.361  1.00  0.00           H  
ATOM    809  N   LEU A  48      -0.624  15.039  -0.268  1.00  0.00           N  
ATOM    810  CA  LEU A  48      -1.042  13.640  -0.273  1.00  0.00           C  
ATOM    811  C   LEU A  48      -0.218  12.877  -1.316  1.00  0.00           C  
ATOM    812  O   LEU A  48       0.164  13.470  -2.317  1.00  0.00           O  
ATOM    813  CB  LEU A  48      -2.542  13.527  -0.622  1.00  0.00           C  
ATOM    814  CG  LEU A  48      -3.497  14.170   0.351  1.00  0.00           C  
ATOM    815  CD1 LEU A  48      -4.924  14.026  -0.160  1.00  0.00           C  
ATOM    816  CD2 LEU A  48      -3.335  13.513   1.662  1.00  0.00           C  
ATOM    817  H   LEU A  48      -1.233  15.733  -0.680  1.00  0.00           H  
ATOM    818  HA  LEU A  48      -0.878  13.251   0.724  1.00  0.00           H  
ATOM    819 1HB  LEU A  48      -2.704  14.006  -1.591  1.00  0.00           H  
ATOM    820 2HB  LEU A  48      -2.827  12.490  -0.715  1.00  0.00           H  
ATOM    821  HG  LEU A  48      -3.277  15.229   0.436  1.00  0.00           H  
ATOM    822 1HD1 LEU A  48      -5.610  14.485   0.539  1.00  0.00           H  
ATOM    823 2HD1 LEU A  48      -5.010  14.518  -1.136  1.00  0.00           H  
ATOM    824 3HD1 LEU A  48      -5.168  12.976  -0.261  1.00  0.00           H  
ATOM    825 1HD2 LEU A  48      -4.017  13.953   2.380  1.00  0.00           H  
ATOM    826 2HD2 LEU A  48      -3.558  12.477   1.530  1.00  0.00           H  
ATOM    827 3HD2 LEU A  48      -2.310  13.630   2.013  1.00  0.00           H  
ATOM    828  N   PRO A  49       0.008  11.563  -1.166  1.00  0.00           N  
ATOM    829  CA  PRO A  49       0.716  10.684  -2.096  1.00  0.00           C  
ATOM    830  C   PRO A  49       0.274  10.784  -3.552  1.00  0.00           C  
ATOM    831  O   PRO A  49       1.071  10.553  -4.456  1.00  0.00           O  
ATOM    832  CB  PRO A  49       0.352   9.313  -1.557  1.00  0.00           C  
ATOM    833  CG  PRO A  49       0.165   9.536  -0.093  1.00  0.00           C  
ATOM    834  CD  PRO A  49      -0.472  10.871   0.037  1.00  0.00           C  
ATOM    835  HA  PRO A  49       1.798  10.859  -2.001  1.00  0.00           H  
ATOM    836 1HB  PRO A  49      -0.553   8.933  -2.056  1.00  0.00           H  
ATOM    837 2HB  PRO A  49       1.158   8.611  -1.793  1.00  0.00           H  
ATOM    838 1HG  PRO A  49      -0.416   8.719   0.355  1.00  0.00           H  
ATOM    839 2HG  PRO A  49       1.118   9.544   0.388  1.00  0.00           H  
ATOM    840 1HD  PRO A  49      -1.560  10.778   0.058  1.00  0.00           H  
ATOM    841 2HD  PRO A  49      -0.052  11.321   0.953  1.00  0.00           H  
ATOM    842  N   GLU A  50      -0.999  11.092  -3.780  1.00  0.00           N  
ATOM    843  CA  GLU A  50      -1.542  11.198  -5.130  1.00  0.00           C  
ATOM    844  C   GLU A  50      -1.331  12.593  -5.720  1.00  0.00           C  
ATOM    845  O   GLU A  50      -1.537  12.822  -6.910  1.00  0.00           O  
ATOM    846  CB  GLU A  50      -3.024  10.872  -5.095  1.00  0.00           C  
ATOM    847  CG  GLU A  50      -3.366   9.452  -4.718  1.00  0.00           C  
ATOM    848  CD  GLU A  50      -4.870   9.226  -4.559  1.00  0.00           C  
ATOM    849  OE1 GLU A  50      -5.618  10.199  -4.466  1.00  0.00           O  
ATOM    850  OE2 GLU A  50      -5.270   8.088  -4.526  1.00  0.00           O  
ATOM    851  H   GLU A  50      -1.617  11.261  -3.003  1.00  0.00           H  
ATOM    852  HA  GLU A  50      -1.030  10.477  -5.769  1.00  0.00           H  
ATOM    853 1HB  GLU A  50      -3.520  11.538  -4.391  1.00  0.00           H  
ATOM    854 2HB  GLU A  50      -3.438  11.038  -6.076  1.00  0.00           H  
ATOM    855 1HG  GLU A  50      -2.985   8.783  -5.488  1.00  0.00           H  
ATOM    856 2HG  GLU A  50      -2.865   9.207  -3.780  1.00  0.00           H  
ATOM    857  N   ASP A  51      -0.982  13.531  -4.850  1.00  0.00           N  
ATOM    858  CA  ASP A  51      -0.691  14.909  -5.190  1.00  0.00           C  
ATOM    859  C   ASP A  51       0.828  15.134  -5.200  1.00  0.00           C  
ATOM    860  O   ASP A  51       1.328  16.070  -5.825  1.00  0.00           O  
ATOM    861  CB  ASP A  51      -1.413  15.866  -4.249  1.00  0.00           C  
ATOM    862  CG  ASP A  51      -2.940  15.857  -4.389  1.00  0.00           C  
ATOM    863  OD1 ASP A  51      -3.414  16.126  -5.464  1.00  0.00           O  
ATOM    864  OD2 ASP A  51      -3.615  15.550  -3.438  1.00  0.00           O  
ATOM    865  H   ASP A  51      -0.833  13.268  -3.887  1.00  0.00           H  
ATOM    866  HA  ASP A  51      -1.059  15.099  -6.185  1.00  0.00           H  
ATOM    867 1HB  ASP A  51      -1.191  15.577  -3.235  1.00  0.00           H  
ATOM    868 2HB  ASP A  51      -1.037  16.847  -4.393  1.00  0.00           H  
ATOM    869  N   ARG A  52       1.545  14.290  -4.452  1.00  0.00           N  
ATOM    870  CA  ARG A  52       2.993  14.362  -4.270  1.00  0.00           C  
ATOM    871  C   ARG A  52       3.701  14.306  -5.619  1.00  0.00           C  
ATOM    872  O   ARG A  52       3.421  13.426  -6.448  1.00  0.00           O  
ATOM    873  CB  ARG A  52       3.442  13.215  -3.378  1.00  0.00           C  
ATOM    874  CG  ARG A  52       4.886  13.228  -2.951  1.00  0.00           C  
ATOM    875  CD  ARG A  52       5.223  12.059  -2.085  1.00  0.00           C  
ATOM    876  NE  ARG A  52       6.619  12.086  -1.691  1.00  0.00           N  
ATOM    877  CZ  ARG A  52       7.101  12.691  -0.592  1.00  0.00           C  
ATOM    878  NH1 ARG A  52       6.299  13.299   0.253  1.00  0.00           N  
ATOM    879  NH2 ARG A  52       8.393  12.653  -0.384  1.00  0.00           N  
ATOM    880  H   ARG A  52       1.046  13.576  -3.937  1.00  0.00           H  
ATOM    881  HA  ARG A  52       3.248  15.305  -3.787  1.00  0.00           H  
ATOM    882 1HB  ARG A  52       2.835  13.220  -2.473  1.00  0.00           H  
ATOM    883 2HB  ARG A  52       3.256  12.267  -3.888  1.00  0.00           H  
ATOM    884 1HG  ARG A  52       5.530  13.202  -3.823  1.00  0.00           H  
ATOM    885 2HG  ARG A  52       5.084  14.143  -2.387  1.00  0.00           H  
ATOM    886 1HD  ARG A  52       4.608  12.077  -1.183  1.00  0.00           H  
ATOM    887 2HD  ARG A  52       5.041  11.135  -2.634  1.00  0.00           H  
ATOM    888  HE  ARG A  52       7.317  11.648  -2.305  1.00  0.00           H  
ATOM    889 1HH1 ARG A  52       5.304  13.298   0.082  1.00  0.00           H  
ATOM    890 2HH1 ARG A  52       6.675  13.751   1.071  1.00  0.00           H  
ATOM    891 1HH2 ARG A  52       8.970  12.161  -1.074  1.00  0.00           H  
ATOM    892 2HH2 ARG A  52       8.798  13.095   0.423  1.00  0.00           H  
ATOM    893  N   SER A  53       4.643  15.226  -5.834  1.00  0.00           N  
ATOM    894  CA  SER A  53       5.339  15.320  -7.109  1.00  0.00           C  
ATOM    895  C   SER A  53       6.173  14.116  -7.524  1.00  0.00           C  
ATOM    896  O   SER A  53       6.311  13.853  -8.718  1.00  0.00           O  
ATOM    897  CB  SER A  53       6.212  16.549  -7.075  1.00  0.00           C  
ATOM    898  OG  SER A  53       7.150  16.427  -6.096  1.00  0.00           O  
ATOM    899  H   SER A  53       4.879  15.910  -5.102  1.00  0.00           H  
ATOM    900  HA  SER A  53       4.583  15.461  -7.873  1.00  0.00           H  
ATOM    901 1HB  SER A  53       6.700  16.690  -8.041  1.00  0.00           H  
ATOM    902 2HB  SER A  53       5.617  17.424  -6.862  1.00  0.00           H  
ATOM    903  HG  SER A  53       6.656  16.552  -5.260  1.00  0.00           H  
ATOM    904  N   GLN A  54       6.674  13.335  -6.574  1.00  0.00           N  
ATOM    905  CA  GLN A  54       7.491  12.188  -6.956  1.00  0.00           C  
ATOM    906  C   GLN A  54       6.670  11.143  -7.693  1.00  0.00           C  
ATOM    907  O   GLN A  54       7.094  10.576  -8.703  1.00  0.00           O  
ATOM    908  CB  GLN A  54       8.134  11.546  -5.719  1.00  0.00           C  
ATOM    909  CG  GLN A  54       9.227  12.395  -5.050  1.00  0.00           C  
ATOM    910  CD  GLN A  54       9.815  11.754  -3.770  1.00  0.00           C  
ATOM    911  OE1 GLN A  54       9.096  11.313  -2.854  1.00  0.00           O  
ATOM    912  NE2 GLN A  54      11.147  11.695  -3.705  1.00  0.00           N  
ATOM    913  H   GLN A  54       6.534  13.583  -5.608  1.00  0.00           H  
ATOM    914  HA  GLN A  54       8.279  12.534  -7.626  1.00  0.00           H  
ATOM    915 1HB  GLN A  54       7.363  11.341  -4.978  1.00  0.00           H  
ATOM    916 2HB  GLN A  54       8.576  10.591  -6.002  1.00  0.00           H  
ATOM    917 1HG  GLN A  54      10.039  12.543  -5.767  1.00  0.00           H  
ATOM    918 2HG  GLN A  54       8.796  13.364  -4.785  1.00  0.00           H  
ATOM    919 1HE2 GLN A  54      11.599  11.287  -2.909  1.00  0.00           H  
ATOM    920 2HE2 GLN A  54      11.703  12.056  -4.460  1.00  0.00           H  
ATOM    921  N   HIS A  55       5.458  10.920  -7.213  1.00  0.00           N  
ATOM    922  CA  HIS A  55       4.605   9.907  -7.794  1.00  0.00           C  
ATOM    923  C   HIS A  55       4.048  10.412  -9.102  1.00  0.00           C  
ATOM    924  O   HIS A  55       4.048   9.710 -10.112  1.00  0.00           O  
ATOM    925  CB  HIS A  55       3.496   9.592  -6.810  1.00  0.00           C  
ATOM    926  CG  HIS A  55       4.028   8.968  -5.568  1.00  0.00           C  
ATOM    927  ND1 HIS A  55       3.336   8.975  -4.394  1.00  0.00           N  
ATOM    928  CD2 HIS A  55       5.199   8.335  -5.317  1.00  0.00           C  
ATOM    929  CE1 HIS A  55       4.043   8.371  -3.458  1.00  0.00           C  
ATOM    930  NE2 HIS A  55       5.185   7.970  -3.995  1.00  0.00           N  
ATOM    931  H   HIS A  55       5.127  11.448  -6.417  1.00  0.00           H  
ATOM    932  HA  HIS A  55       5.177   9.000  -7.991  1.00  0.00           H  
ATOM    933 1HB  HIS A  55       2.968  10.514  -6.539  1.00  0.00           H  
ATOM    934 2HB  HIS A  55       2.772   8.917  -7.267  1.00  0.00           H  
ATOM    935  HD1 HIS A  55       2.440   9.427  -4.271  1.00  0.00           H  
ATOM    936  HD2 HIS A  55       6.064   8.099  -5.943  1.00  0.00           H  
ATOM    937  HE1 HIS A  55       3.650   8.273  -2.444  1.00  0.00           H  
ATOM    938  N   LEU A  56       3.642  11.673  -9.101  1.00  0.00           N  
ATOM    939  CA  LEU A  56       3.084  12.275 -10.293  1.00  0.00           C  
ATOM    940  C   LEU A  56       4.114  12.351 -11.403  1.00  0.00           C  
ATOM    941  O   LEU A  56       3.805  12.222 -12.585  1.00  0.00           O  
ATOM    942  CB  LEU A  56       2.590  13.644  -9.937  1.00  0.00           C  
ATOM    943  CG  LEU A  56       1.426  13.669  -9.064  1.00  0.00           C  
ATOM    944  CD1 LEU A  56       1.206  15.062  -8.687  1.00  0.00           C  
ATOM    945  CD2 LEU A  56       0.252  13.076  -9.809  1.00  0.00           C  
ATOM    946  H   LEU A  56       3.680  12.224  -8.239  1.00  0.00           H  
ATOM    947  HA  LEU A  56       2.248  11.662 -10.634  1.00  0.00           H  
ATOM    948 1HB  LEU A  56       3.389  14.184  -9.445  1.00  0.00           H  
ATOM    949 2HB  LEU A  56       2.327  14.166 -10.824  1.00  0.00           H  
ATOM    950  HG  LEU A  56       1.603  13.092  -8.158  1.00  0.00           H  
ATOM    951 1HD1 LEU A  56       0.348  15.130  -8.052  1.00  0.00           H  
ATOM    952 2HD1 LEU A  56       2.079  15.433  -8.161  1.00  0.00           H  
ATOM    953 3HD1 LEU A  56       1.053  15.634  -9.570  1.00  0.00           H  
ATOM    954 1HD2 LEU A  56      -0.629  13.106  -9.182  1.00  0.00           H  
ATOM    955 2HD2 LEU A  56       0.081  13.650 -10.704  1.00  0.00           H  
ATOM    956 3HD2 LEU A  56       0.469  12.041 -10.079  1.00  0.00           H  
ATOM    957  N   GLY A  57       5.361  12.580 -11.025  1.00  0.00           N  
ATOM    958  CA  GLY A  57       6.440  12.607 -11.977  1.00  0.00           C  
ATOM    959  C   GLY A  57       6.553  11.246 -12.656  1.00  0.00           C  
ATOM    960  O   GLY A  57       6.475  11.140 -13.889  1.00  0.00           O  
ATOM    961  H   GLY A  57       5.587  12.742 -10.047  1.00  0.00           H  
ATOM    962 1HA  GLY A  57       6.274  13.393 -12.714  1.00  0.00           H  
ATOM    963 2HA  GLY A  57       7.360  12.829 -11.439  1.00  0.00           H  
ATOM    964  N   GLU A  58       6.700  10.190 -11.844  1.00  0.00           N  
ATOM    965  CA  GLU A  58       6.868   8.844 -12.378  1.00  0.00           C  
ATOM    966  C   GLU A  58       5.693   8.361 -13.228  1.00  0.00           C  
ATOM    967  O   GLU A  58       5.919   7.732 -14.265  1.00  0.00           O  
ATOM    968  CB  GLU A  58       7.138   7.846 -11.242  1.00  0.00           C  
ATOM    969  CG  GLU A  58       8.538   7.972 -10.592  1.00  0.00           C  
ATOM    970  CD  GLU A  58       8.780   6.986  -9.444  1.00  0.00           C  
ATOM    971  OE1 GLU A  58       7.848   6.341  -9.018  1.00  0.00           O  
ATOM    972  OE2 GLU A  58       9.909   6.877  -9.013  1.00  0.00           O  
ATOM    973  H   GLU A  58       6.730  10.331 -10.829  1.00  0.00           H  
ATOM    974  HA  GLU A  58       7.748   8.854 -13.019  1.00  0.00           H  
ATOM    975 1HB  GLU A  58       6.394   7.995 -10.454  1.00  0.00           H  
ATOM    976 2HB  GLU A  58       7.024   6.830 -11.614  1.00  0.00           H  
ATOM    977 1HG  GLU A  58       9.296   7.812 -11.358  1.00  0.00           H  
ATOM    978 2HG  GLU A  58       8.653   8.989 -10.218  1.00  0.00           H  
ATOM    979  N   GLU A  59       4.451   8.703 -12.853  1.00  0.00           N  
ATOM    980  CA  GLU A  59       3.277   8.271 -13.627  1.00  0.00           C  
ATOM    981  C   GLU A  59       3.310   8.848 -15.044  1.00  0.00           C  
ATOM    982  O   GLU A  59       3.723   8.058 -15.901  1.00  0.00           O  
ATOM    983  CB  GLU A  59       1.977   8.657 -12.914  1.00  0.00           C  
ATOM    984  CG  GLU A  59       1.694   7.845 -11.634  1.00  0.00           C  
ATOM    985  CD  GLU A  59       0.474   8.311 -10.851  1.00  0.00           C  
ATOM    986  OE1 GLU A  59      -0.104   9.310 -11.202  1.00  0.00           O  
ATOM    987  OE2 GLU A  59       0.128   7.654  -9.894  1.00  0.00           O  
ATOM    988  H   GLU A  59       4.317   9.231 -11.988  1.00  0.00           H  
ATOM    989  HA  GLU A  59       3.304   7.185 -13.708  1.00  0.00           H  
ATOM    990 1HB  GLU A  59       2.012   9.717 -12.646  1.00  0.00           H  
ATOM    991 2HB  GLU A  59       1.139   8.514 -13.591  1.00  0.00           H  
ATOM    992 1HG  GLU A  59       1.545   6.806 -11.918  1.00  0.00           H  
ATOM    993 2HG  GLU A  59       2.569   7.886 -10.994  1.00  0.00           H  
ATOM    994  N   LEU A  60       3.762  10.104 -15.062  1.00  0.00           N  
ATOM    995  CA  LEU A  60       3.386  10.841 -16.245  1.00  0.00           C  
ATOM    996  C   LEU A  60       4.555  10.609 -17.170  1.00  0.00           C  
ATOM    997  O   LEU A  60       4.377  10.425 -18.376  1.00  0.00           O  
ATOM    998  CB  LEU A  60       3.093  12.315 -16.013  1.00  0.00           C  
ATOM    999  CG  LEU A  60       2.599  13.074 -17.289  1.00  0.00           C  
ATOM   1000  CD1 LEU A  60       1.344  12.443 -17.806  1.00  0.00           C  
ATOM   1001  CD2 LEU A  60       2.297  14.520 -16.950  1.00  0.00           C  
ATOM   1002  H   LEU A  60       4.763  10.226 -14.885  1.00  0.00           H  
ATOM   1003  HA  LEU A  60       2.499  10.399 -16.687  1.00  0.00           H  
ATOM   1004 1HB  LEU A  60       2.334  12.406 -15.235  1.00  0.00           H  
ATOM   1005 2HB  LEU A  60       4.010  12.795 -15.662  1.00  0.00           H  
ATOM   1006  HG  LEU A  60       3.354  13.008 -18.066  1.00  0.00           H  
ATOM   1007 1HD1 LEU A  60       1.034  12.975 -18.692  1.00  0.00           H  
ATOM   1008 2HD1 LEU A  60       1.527  11.397 -18.059  1.00  0.00           H  
ATOM   1009 3HD1 LEU A  60       0.576  12.508 -17.050  1.00  0.00           H  
ATOM   1010 1HD2 LEU A  60       1.947  15.029 -17.838  1.00  0.00           H  
ATOM   1011 2HD2 LEU A  60       1.530  14.560 -16.188  1.00  0.00           H  
ATOM   1012 3HD2 LEU A  60       3.191  15.010 -16.582  1.00  0.00           H  
ATOM   1013  N   GLN A  61       5.764  10.615 -16.587  1.00  0.00           N  
ATOM   1014  CA  GLN A  61       6.982  10.380 -17.353  1.00  0.00           C  
ATOM   1015  C   GLN A  61       6.908   9.000 -17.983  1.00  0.00           C  
ATOM   1016  O   GLN A  61       7.278   8.829 -19.136  1.00  0.00           O  
ATOM   1017  CB  GLN A  61       8.222  10.435 -16.458  1.00  0.00           C  
ATOM   1018  CG  GLN A  61       9.582  10.300 -17.182  1.00  0.00           C  
ATOM   1019  CD  GLN A  61       9.950  11.480 -18.073  1.00  0.00           C  
ATOM   1020  OE1 GLN A  61       9.983  12.622 -17.604  1.00  0.00           O  
ATOM   1021  NE2 GLN A  61      10.267  11.234 -19.335  1.00  0.00           N  
ATOM   1022  H   GLN A  61       5.838  10.773 -15.581  1.00  0.00           H  
ATOM   1023  HA  GLN A  61       7.061  11.122 -18.138  1.00  0.00           H  
ATOM   1024 1HB  GLN A  61       8.226  11.379 -15.912  1.00  0.00           H  
ATOM   1025 2HB  GLN A  61       8.158   9.637 -15.715  1.00  0.00           H  
ATOM   1026 1HG  GLN A  61      10.361  10.186 -16.432  1.00  0.00           H  
ATOM   1027 2HG  GLN A  61       9.547   9.404 -17.815  1.00  0.00           H  
ATOM   1028 1HE2 GLN A  61      10.528  11.979 -19.923  1.00  0.00           H  
ATOM   1029 2HE2 GLN A  61      10.261  10.275 -19.729  1.00  0.00           H  
ATOM   1030  N   GLY A  62       6.363   8.021 -17.251  1.00  0.00           N  
ATOM   1031  CA  GLY A  62       6.205   6.676 -17.773  1.00  0.00           C  
ATOM   1032  C   GLY A  62       5.339   6.707 -19.023  1.00  0.00           C  
ATOM   1033  O   GLY A  62       5.731   6.191 -20.074  1.00  0.00           O  
ATOM   1034  H   GLY A  62       6.061   8.180 -16.288  1.00  0.00           H  
ATOM   1035 1HA  GLY A  62       7.182   6.253 -18.002  1.00  0.00           H  
ATOM   1036 2HA  GLY A  62       5.738   6.051 -17.011  1.00  0.00           H  
ATOM   1037  N   TYR A  63       4.175   7.350 -18.920  1.00  0.00           N  
ATOM   1038  CA  TYR A  63       3.264   7.427 -20.062  1.00  0.00           C  
ATOM   1039  C   TYR A  63       3.912   8.169 -21.229  1.00  0.00           C  
ATOM   1040  O   TYR A  63       3.753   7.779 -22.390  1.00  0.00           O  
ATOM   1041  CB  TYR A  63       1.970   8.131 -19.665  1.00  0.00           C  
ATOM   1042  CG  TYR A  63       1.059   7.310 -18.791  1.00  0.00           C  
ATOM   1043  CD1 TYR A  63       0.912   7.638 -17.460  1.00  0.00           C  
ATOM   1044  CD2 TYR A  63       0.372   6.234 -19.318  1.00  0.00           C  
ATOM   1045  CE1 TYR A  63       0.094   6.901 -16.644  1.00  0.00           C  
ATOM   1046  CE2 TYR A  63      -0.459   5.488 -18.505  1.00  0.00           C  
ATOM   1047  CZ  TYR A  63      -0.599   5.820 -17.169  1.00  0.00           C  
ATOM   1048  OH  TYR A  63      -1.421   5.073 -16.353  1.00  0.00           O  
ATOM   1049  H   TYR A  63       3.930   7.761 -18.015  1.00  0.00           H  
ATOM   1050  HA  TYR A  63       3.032   6.414 -20.392  1.00  0.00           H  
ATOM   1051 1HB  TYR A  63       2.208   9.054 -19.132  1.00  0.00           H  
ATOM   1052 2HB  TYR A  63       1.417   8.413 -20.562  1.00  0.00           H  
ATOM   1053  HD1 TYR A  63       1.447   8.479 -17.060  1.00  0.00           H  
ATOM   1054  HD2 TYR A  63       0.488   5.972 -20.372  1.00  0.00           H  
ATOM   1055  HE1 TYR A  63      -0.009   7.169 -15.590  1.00  0.00           H  
ATOM   1056  HE2 TYR A  63      -1.003   4.637 -18.917  1.00  0.00           H  
ATOM   1057  HH  TYR A  63      -1.508   5.510 -15.502  1.00  0.00           H  
ATOM   1058  N   TRP A  64       4.663   9.225 -20.928  1.00  0.00           N  
ATOM   1059  CA  TRP A  64       5.344   9.972 -21.968  1.00  0.00           C  
ATOM   1060  C   TRP A  64       6.381   9.107 -22.653  1.00  0.00           C  
ATOM   1061  O   TRP A  64       6.426   9.067 -23.878  1.00  0.00           O  
ATOM   1062  CB  TRP A  64       5.952  11.234 -21.376  1.00  0.00           C  
ATOM   1063  CG  TRP A  64       6.738  12.112 -22.310  1.00  0.00           C  
ATOM   1064  CD1 TRP A  64       8.025  12.509 -22.149  1.00  0.00           C  
ATOM   1065  CD2 TRP A  64       6.308  12.672 -23.557  1.00  0.00           C  
ATOM   1066  NE1 TRP A  64       8.408  13.314 -23.188  1.00  0.00           N  
ATOM   1067  CE2 TRP A  64       7.374  13.429 -24.056  1.00  0.00           C  
ATOM   1068  CE3 TRP A  64       5.136  12.599 -24.279  1.00  0.00           C  
ATOM   1069  CZ2 TRP A  64       7.282  14.123 -25.240  1.00  0.00           C  
ATOM   1070  CZ3 TRP A  64       5.057  13.279 -25.454  1.00  0.00           C  
ATOM   1071  CH2 TRP A  64       6.088  14.025 -25.927  1.00  0.00           C  
ATOM   1072  H   TRP A  64       4.749   9.526 -19.959  1.00  0.00           H  
ATOM   1073  HA  TRP A  64       4.609  10.271 -22.713  1.00  0.00           H  
ATOM   1074 1HB  TRP A  64       5.149  11.820 -20.940  1.00  0.00           H  
ATOM   1075 2HB  TRP A  64       6.612  10.948 -20.561  1.00  0.00           H  
ATOM   1076  HD1 TRP A  64       8.649  12.242 -21.307  1.00  0.00           H  
ATOM   1077  HE1 TRP A  64       9.311  13.748 -23.299  1.00  0.00           H  
ATOM   1078  HE3 TRP A  64       4.297  12.012 -23.919  1.00  0.00           H  
ATOM   1079  HZ2 TRP A  64       8.106  14.718 -25.631  1.00  0.00           H  
ATOM   1080  HZ3 TRP A  64       4.150  13.204 -26.007  1.00  0.00           H  
ATOM   1081  HH2 TRP A  64       5.957  14.539 -26.873  1.00  0.00           H  
ATOM   1082  N   ASP A  65       7.184   8.363 -21.890  1.00  0.00           N  
ATOM   1083  CA  ASP A  65       8.204   7.529 -22.508  1.00  0.00           C  
ATOM   1084  C   ASP A  65       7.546   6.499 -23.419  1.00  0.00           C  
ATOM   1085  O   ASP A  65       8.037   6.223 -24.516  1.00  0.00           O  
ATOM   1086  CB  ASP A  65       9.063   6.810 -21.458  1.00  0.00           C  
ATOM   1087  CG  ASP A  65      10.042   7.741 -20.663  1.00  0.00           C  
ATOM   1088  OD1 ASP A  65      10.230   8.879 -21.051  1.00  0.00           O  
ATOM   1089  OD2 ASP A  65      10.617   7.279 -19.701  1.00  0.00           O  
ATOM   1090  H   ASP A  65       7.105   8.401 -20.878  1.00  0.00           H  
ATOM   1091  HA  ASP A  65       8.851   8.164 -23.112  1.00  0.00           H  
ATOM   1092 1HB  ASP A  65       8.395   6.329 -20.734  1.00  0.00           H  
ATOM   1093 2HB  ASP A  65       9.639   6.022 -21.938  1.00  0.00           H  
ATOM   1094  N   GLN A  66       6.388   5.970 -23.004  1.00  0.00           N  
ATOM   1095  CA  GLN A  66       5.687   4.996 -23.831  1.00  0.00           C  
ATOM   1096  C   GLN A  66       5.244   5.636 -25.147  1.00  0.00           C  
ATOM   1097  O   GLN A  66       5.370   5.025 -26.216  1.00  0.00           O  
ATOM   1098  CB  GLN A  66       4.452   4.455 -23.095  1.00  0.00           C  
ATOM   1099  CG  GLN A  66       4.756   3.572 -21.903  1.00  0.00           C  
ATOM   1100  CD  GLN A  66       3.501   3.178 -21.124  1.00  0.00           C  
ATOM   1101  OE1 GLN A  66       2.427   3.781 -21.253  1.00  0.00           O  
ATOM   1102  NE2 GLN A  66       3.640   2.152 -20.291  1.00  0.00           N  
ATOM   1103  H   GLN A  66       6.018   6.219 -22.083  1.00  0.00           H  
ATOM   1104  HA  GLN A  66       6.366   4.175 -24.057  1.00  0.00           H  
ATOM   1105 1HB  GLN A  66       3.851   5.286 -22.743  1.00  0.00           H  
ATOM   1106 2HB  GLN A  66       3.840   3.885 -23.789  1.00  0.00           H  
ATOM   1107 1HG  GLN A  66       5.231   2.661 -22.259  1.00  0.00           H  
ATOM   1108 2HG  GLN A  66       5.426   4.093 -21.236  1.00  0.00           H  
ATOM   1109 1HE2 GLN A  66       2.862   1.842 -19.744  1.00  0.00           H  
ATOM   1110 2HE2 GLN A  66       4.525   1.693 -20.209  1.00  0.00           H  
ATOM   1111  N   GLU A  67       4.766   6.885 -25.071  1.00  0.00           N  
ATOM   1112  CA  GLU A  67       4.297   7.602 -26.251  1.00  0.00           C  
ATOM   1113  C   GLU A  67       5.466   7.944 -27.169  1.00  0.00           C  
ATOM   1114  O   GLU A  67       5.348   7.833 -28.393  1.00  0.00           O  
ATOM   1115  CB  GLU A  67       3.541   8.874 -25.845  1.00  0.00           C  
ATOM   1116  CG  GLU A  67       2.866   9.626 -26.996  1.00  0.00           C  
ATOM   1117  CD  GLU A  67       1.749   8.840 -27.677  1.00  0.00           C  
ATOM   1118  OE1 GLU A  67       1.258   7.889 -27.091  1.00  0.00           O  
ATOM   1119  OE2 GLU A  67       1.394   9.197 -28.782  1.00  0.00           O  
ATOM   1120  H   GLU A  67       4.683   7.330 -24.154  1.00  0.00           H  
ATOM   1121  HA  GLU A  67       3.614   6.954 -26.798  1.00  0.00           H  
ATOM   1122 1HB  GLU A  67       2.778   8.626 -25.105  1.00  0.00           H  
ATOM   1123 2HB  GLU A  67       4.237   9.567 -25.367  1.00  0.00           H  
ATOM   1124 1HG  GLU A  67       2.465  10.566 -26.613  1.00  0.00           H  
ATOM   1125 2HG  GLU A  67       3.617   9.854 -27.728  1.00  0.00           H  
ATOM   1126  N   VAL A  68       6.605   8.326 -26.582  1.00  0.00           N  
ATOM   1127  CA  VAL A  68       7.780   8.662 -27.371  1.00  0.00           C  
ATOM   1128  C   VAL A  68       8.259   7.440 -28.118  1.00  0.00           C  
ATOM   1129  O   VAL A  68       8.494   7.504 -29.323  1.00  0.00           O  
ATOM   1130  CB  VAL A  68       8.922   9.211 -26.493  1.00  0.00           C  
ATOM   1131  CG1 VAL A  68      10.185   9.345 -27.340  1.00  0.00           C  
ATOM   1132  CG2 VAL A  68       8.528  10.591 -25.899  1.00  0.00           C  
ATOM   1133  H   VAL A  68       6.636   8.409 -25.568  1.00  0.00           H  
ATOM   1134  HA  VAL A  68       7.520   9.420 -28.094  1.00  0.00           H  
ATOM   1135  HB  VAL A  68       9.120   8.505 -25.684  1.00  0.00           H  
ATOM   1136 1HG1 VAL A  68      11.000   9.716 -26.724  1.00  0.00           H  
ATOM   1137 2HG1 VAL A  68      10.460   8.366 -27.748  1.00  0.00           H  
ATOM   1138 3HG1 VAL A  68      10.006  10.039 -28.160  1.00  0.00           H  
ATOM   1139 1HG2 VAL A  68       9.337  10.963 -25.272  1.00  0.00           H  
ATOM   1140 2HG2 VAL A  68       8.342  11.294 -26.682  1.00  0.00           H  
ATOM   1141 3HG2 VAL A  68       7.640  10.496 -25.306  1.00  0.00           H  
ATOM   1142  N   LEU A  69       8.356   6.306 -27.433  1.00  0.00           N  
ATOM   1143  CA  LEU A  69       8.812   5.103 -28.102  1.00  0.00           C  
ATOM   1144  C   LEU A  69       7.836   4.686 -29.194  1.00  0.00           C  
ATOM   1145  O   LEU A  69       8.245   4.269 -30.282  1.00  0.00           O  
ATOM   1146  CB  LEU A  69       8.989   3.989 -27.080  1.00  0.00           C  
ATOM   1147  CG  LEU A  69      10.142   4.214 -26.101  1.00  0.00           C  
ATOM   1148  CD1 LEU A  69      10.100   3.152 -25.022  1.00  0.00           C  
ATOM   1149  CD2 LEU A  69      11.456   4.191 -26.866  1.00  0.00           C  
ATOM   1150  H   LEU A  69       8.140   6.286 -26.434  1.00  0.00           H  
ATOM   1151  HA  LEU A  69       9.778   5.311 -28.562  1.00  0.00           H  
ATOM   1152 1HB  LEU A  69       8.068   3.908 -26.497  1.00  0.00           H  
ATOM   1153 2HB  LEU A  69       9.159   3.052 -27.603  1.00  0.00           H  
ATOM   1154  HG  LEU A  69      10.028   5.185 -25.623  1.00  0.00           H  
ATOM   1155 1HD1 LEU A  69      10.912   3.319 -24.317  1.00  0.00           H  
ATOM   1156 2HD1 LEU A  69       9.143   3.215 -24.498  1.00  0.00           H  
ATOM   1157 3HD1 LEU A  69      10.206   2.169 -25.474  1.00  0.00           H  
ATOM   1158 1HD2 LEU A  69      12.282   4.362 -26.177  1.00  0.00           H  
ATOM   1159 2HD2 LEU A  69      11.583   3.223 -27.349  1.00  0.00           H  
ATOM   1160 3HD2 LEU A  69      11.452   4.978 -27.628  1.00  0.00           H  
ATOM   1161  N   ARG A  70       6.531   4.835 -28.951  1.00  0.00           N  
ATOM   1162  CA  ARG A  70       5.594   4.470 -29.995  1.00  0.00           C  
ATOM   1163  C   ARG A  70       5.813   5.372 -31.203  1.00  0.00           C  
ATOM   1164  O   ARG A  70       5.879   4.898 -32.339  1.00  0.00           O  
ATOM   1165  CB  ARG A  70       4.157   4.604 -29.513  1.00  0.00           C  
ATOM   1166  CG  ARG A  70       3.096   4.251 -30.556  1.00  0.00           C  
ATOM   1167  CD  ARG A  70       3.125   2.799 -30.910  1.00  0.00           C  
ATOM   1168  NE  ARG A  70       2.140   2.464 -31.924  1.00  0.00           N  
ATOM   1169  CZ  ARG A  70       0.863   2.111 -31.683  1.00  0.00           C  
ATOM   1170  NH1 ARG A  70       0.407   2.042 -30.447  1.00  0.00           N  
ATOM   1171  NH2 ARG A  70       0.072   1.836 -32.701  1.00  0.00           N  
ATOM   1172  H   ARG A  70       6.189   5.159 -28.044  1.00  0.00           H  
ATOM   1173  HA  ARG A  70       5.777   3.437 -30.287  1.00  0.00           H  
ATOM   1174 1HB  ARG A  70       4.005   3.969 -28.642  1.00  0.00           H  
ATOM   1175 2HB  ARG A  70       3.978   5.635 -29.195  1.00  0.00           H  
ATOM   1176 1HG  ARG A  70       2.110   4.497 -30.165  1.00  0.00           H  
ATOM   1177 2HG  ARG A  70       3.281   4.826 -31.465  1.00  0.00           H  
ATOM   1178 1HD  ARG A  70       4.111   2.544 -31.304  1.00  0.00           H  
ATOM   1179 2HD  ARG A  70       2.920   2.201 -30.024  1.00  0.00           H  
ATOM   1180  HE  ARG A  70       2.441   2.502 -32.915  1.00  0.00           H  
ATOM   1181 1HH1 ARG A  70       1.018   2.255 -29.672  1.00  0.00           H  
ATOM   1182 2HH1 ARG A  70      -0.552   1.778 -30.277  1.00  0.00           H  
ATOM   1183 1HH2 ARG A  70       0.442   1.893 -33.652  1.00  0.00           H  
ATOM   1184 2HH2 ARG A  70      -0.885   1.571 -32.543  1.00  0.00           H  
ATOM   1185  N   ALA A  71       5.982   6.673 -30.960  1.00  0.00           N  
ATOM   1186  CA  ALA A  71       6.208   7.624 -32.037  1.00  0.00           C  
ATOM   1187  C   ALA A  71       7.482   7.314 -32.814  1.00  0.00           C  
ATOM   1188  O   ALA A  71       7.511   7.475 -34.030  1.00  0.00           O  
ATOM   1189  CB  ALA A  71       6.285   9.021 -31.479  1.00  0.00           C  
ATOM   1190  H   ALA A  71       5.923   7.023 -30.004  1.00  0.00           H  
ATOM   1191  HA  ALA A  71       5.368   7.564 -32.728  1.00  0.00           H  
ATOM   1192 1HB  ALA A  71       6.427   9.720 -32.293  1.00  0.00           H  
ATOM   1193 2HB  ALA A  71       5.359   9.249 -30.958  1.00  0.00           H  
ATOM   1194 3HB  ALA A  71       7.118   9.090 -30.788  1.00  0.00           H  
ATOM   1195  N   GLU A  72       8.540   6.874 -32.119  1.00  0.00           N  
ATOM   1196  CA  GLU A  72       9.794   6.523 -32.786  1.00  0.00           C  
ATOM   1197  C   GLU A  72       9.633   5.310 -33.705  1.00  0.00           C  
ATOM   1198  O   GLU A  72      10.226   5.256 -34.783  1.00  0.00           O  
ATOM   1199  CB  GLU A  72      10.912   6.253 -31.765  1.00  0.00           C  
ATOM   1200  CG  GLU A  72      11.428   7.498 -31.017  1.00  0.00           C  
ATOM   1201  CD  GLU A  72      12.479   7.182 -29.967  1.00  0.00           C  
ATOM   1202  OE1 GLU A  72      12.745   6.024 -29.737  1.00  0.00           O  
ATOM   1203  OE2 GLU A  72      13.016   8.106 -29.398  1.00  0.00           O  
ATOM   1204  H   GLU A  72       8.472   6.799 -31.105  1.00  0.00           H  
ATOM   1205  HA  GLU A  72      10.094   7.368 -33.403  1.00  0.00           H  
ATOM   1206 1HB  GLU A  72      10.548   5.548 -31.016  1.00  0.00           H  
ATOM   1207 2HB  GLU A  72      11.756   5.785 -32.268  1.00  0.00           H  
ATOM   1208 1HG  GLU A  72      11.861   8.181 -31.745  1.00  0.00           H  
ATOM   1209 2HG  GLU A  72      10.594   8.005 -30.549  1.00  0.00           H  
ATOM   1210  N   LYS A  73       8.837   4.328 -33.269  1.00  0.00           N  
ATOM   1211  CA  LYS A  73       8.598   3.119 -34.059  1.00  0.00           C  
ATOM   1212  C   LYS A  73       7.709   3.378 -35.280  1.00  0.00           C  
ATOM   1213  O   LYS A  73       7.950   2.834 -36.363  1.00  0.00           O  
ATOM   1214  CB  LYS A  73       7.942   2.052 -33.183  1.00  0.00           C  
ATOM   1215  CG  LYS A  73       8.854   1.456 -32.110  1.00  0.00           C  
ATOM   1216  CD  LYS A  73       8.101   0.444 -31.259  1.00  0.00           C  
ATOM   1217  CE  LYS A  73       8.985  -0.143 -30.170  1.00  0.00           C  
ATOM   1218  NZ  LYS A  73       8.238  -1.116 -29.320  1.00  0.00           N  
ATOM   1219  H   LYS A  73       8.406   4.419 -32.347  1.00  0.00           H  
ATOM   1220  HA  LYS A  73       9.556   2.749 -34.416  1.00  0.00           H  
ATOM   1221 1HB  LYS A  73       7.079   2.493 -32.675  1.00  0.00           H  
ATOM   1222 2HB  LYS A  73       7.568   1.246 -33.813  1.00  0.00           H  
ATOM   1223 1HG  LYS A  73       9.704   0.968 -32.584  1.00  0.00           H  
ATOM   1224 2HG  LYS A  73       9.227   2.255 -31.471  1.00  0.00           H  
ATOM   1225 1HD  LYS A  73       7.249   0.941 -30.791  1.00  0.00           H  
ATOM   1226 2HD  LYS A  73       7.729  -0.361 -31.891  1.00  0.00           H  
ATOM   1227 1HE  LYS A  73       9.830  -0.652 -30.630  1.00  0.00           H  
ATOM   1228 2HE  LYS A  73       9.358   0.666 -29.538  1.00  0.00           H  
ATOM   1229 1HZ  LYS A  73       8.851  -1.486 -28.608  1.00  0.00           H  
ATOM   1230 2HZ  LYS A  73       7.457  -0.648 -28.881  1.00  0.00           H  
ATOM   1231 3HZ  LYS A  73       7.896  -1.872 -29.895  1.00  0.00           H  
ATOM   1232  N   ASP A  74       6.688   4.209 -35.080  1.00  0.00           N  
ATOM   1233  CA  ASP A  74       5.691   4.569 -36.081  1.00  0.00           C  
ATOM   1234  C   ASP A  74       5.870   6.048 -36.473  1.00  0.00           C  
ATOM   1235  O   ASP A  74       6.964   6.491 -36.828  1.00  0.00           O  
ATOM   1236  CB  ASP A  74       4.265   4.315 -35.537  1.00  0.00           C  
ATOM   1237  CG  ASP A  74       3.913   2.829 -35.290  1.00  0.00           C  
ATOM   1238  OD1 ASP A  74       4.625   1.962 -35.729  1.00  0.00           O  
ATOM   1239  OD2 ASP A  74       2.893   2.593 -34.667  1.00  0.00           O  
ATOM   1240  H   ASP A  74       6.574   4.609 -34.148  1.00  0.00           H  
ATOM   1241  HA  ASP A  74       5.844   3.958 -36.969  1.00  0.00           H  
ATOM   1242 1HB  ASP A  74       4.131   4.873 -34.603  1.00  0.00           H  
ATOM   1243 2HB  ASP A  74       3.529   4.669 -36.252  1.00  0.00           H  
ATOM   1244  N   ALA A  75       4.757   6.772 -36.511  1.00  0.00           N  
ATOM   1245  CA  ALA A  75       4.686   8.191 -36.805  1.00  0.00           C  
ATOM   1246  C   ALA A  75       3.355   8.633 -36.217  1.00  0.00           C  
ATOM   1247  O   ALA A  75       2.460   7.795 -36.102  1.00  0.00           O  
ATOM   1248  CB  ALA A  75       4.773   8.459 -38.305  1.00  0.00           C  
ATOM   1249  H   ALA A  75       3.891   6.336 -36.256  1.00  0.00           H  
ATOM   1250  HA  ALA A  75       5.497   8.696 -36.281  1.00  0.00           H  
ATOM   1251 1HB  ALA A  75       4.693   9.521 -38.501  1.00  0.00           H  
ATOM   1252 2HB  ALA A  75       5.730   8.095 -38.682  1.00  0.00           H  
ATOM   1253 3HB  ALA A  75       3.963   7.941 -38.811  1.00  0.00           H  
ATOM   1254  N   ARG A  76       3.162   9.897 -35.840  1.00  0.00           N  
ATOM   1255  CA  ARG A  76       4.061  11.052 -35.900  1.00  0.00           C  
ATOM   1256  C   ARG A  76       4.617  11.363 -34.520  1.00  0.00           C  
ATOM   1257  O   ARG A  76       4.460  10.565 -33.596  1.00  0.00           O  
ATOM   1258  CB  ARG A  76       3.329  12.264 -36.440  1.00  0.00           C  
ATOM   1259  CG  ARG A  76       2.863  12.130 -37.881  1.00  0.00           C  
ATOM   1260  CD  ARG A  76       2.223  13.379 -38.373  1.00  0.00           C  
ATOM   1261  NE  ARG A  76       1.777  13.251 -39.753  1.00  0.00           N  
ATOM   1262  CZ  ARG A  76       1.212  14.241 -40.473  1.00  0.00           C  
ATOM   1263  NH1 ARG A  76       1.031  15.427 -39.936  1.00  0.00           N  
ATOM   1264  NH2 ARG A  76       0.841  14.018 -41.722  1.00  0.00           N  
ATOM   1265  H   ARG A  76       2.249  10.093 -35.454  1.00  0.00           H  
ATOM   1266  HA  ARG A  76       4.895  10.839 -36.563  1.00  0.00           H  
ATOM   1267 1HB  ARG A  76       2.454  12.460 -35.821  1.00  0.00           H  
ATOM   1268 2HB  ARG A  76       3.959  13.145 -36.397  1.00  0.00           H  
ATOM   1269 1HG  ARG A  76       3.717  11.911 -38.521  1.00  0.00           H  
ATOM   1270 2HG  ARG A  76       2.137  11.320 -37.954  1.00  0.00           H  
ATOM   1271 1HD  ARG A  76       1.357  13.614 -37.755  1.00  0.00           H  
ATOM   1272 2HD  ARG A  76       2.939  14.199 -38.321  1.00  0.00           H  
ATOM   1273  HE  ARG A  76       1.899  12.354 -40.204  1.00  0.00           H  
ATOM   1274 1HH1 ARG A  76       1.316  15.598 -38.982  1.00  0.00           H  
ATOM   1275 2HH1 ARG A  76       0.609  16.168 -40.477  1.00  0.00           H  
ATOM   1276 1HH2 ARG A  76       0.981  13.106 -42.136  1.00  0.00           H  
ATOM   1277 2HH2 ARG A  76       0.419  14.758 -42.263  1.00  0.00           H  
ATOM   1278  N   GLU A  77       5.296  12.505 -34.399  1.00  0.00           N  
ATOM   1279  CA  GLU A  77       5.893  12.936 -33.142  1.00  0.00           C  
ATOM   1280  C   GLU A  77       4.900  12.733 -31.999  1.00  0.00           C  
ATOM   1281  O   GLU A  77       3.703  12.973 -32.178  1.00  0.00           O  
ATOM   1282  CB  GLU A  77       6.244  14.426 -33.212  1.00  0.00           C  
ATOM   1283  CG  GLU A  77       7.412  14.800 -34.090  1.00  0.00           C  
ATOM   1284  CD  GLU A  77       7.662  16.286 -34.032  1.00  0.00           C  
ATOM   1285  OE1 GLU A  77       6.871  16.957 -33.393  1.00  0.00           O  
ATOM   1286  OE2 GLU A  77       8.618  16.748 -34.602  1.00  0.00           O  
ATOM   1287  H   GLU A  77       5.404  13.104 -35.204  1.00  0.00           H  
ATOM   1288  HA  GLU A  77       6.792  12.348 -32.987  1.00  0.00           H  
ATOM   1289 1HB  GLU A  77       5.381  14.963 -33.602  1.00  0.00           H  
ATOM   1290 2HB  GLU A  77       6.428  14.826 -32.222  1.00  0.00           H  
ATOM   1291 1HG  GLU A  77       8.303  14.273 -33.748  1.00  0.00           H  
ATOM   1292 2HG  GLU A  77       7.207  14.498 -35.116  1.00  0.00           H  
ATOM   1293  N   PRO A  78       5.382  12.377 -30.799  1.00  0.00           N  
ATOM   1294  CA  PRO A  78       4.592  12.024 -29.641  1.00  0.00           C  
ATOM   1295  C   PRO A  78       3.787  13.190 -29.125  1.00  0.00           C  
ATOM   1296  O   PRO A  78       4.173  14.346 -29.294  1.00  0.00           O  
ATOM   1297  CB  PRO A  78       5.656  11.596 -28.643  1.00  0.00           C  
ATOM   1298  CG  PRO A  78       6.915  12.313 -29.071  1.00  0.00           C  
ATOM   1299  CD  PRO A  78       6.844  12.403 -30.546  1.00  0.00           C  
ATOM   1300  HA  PRO A  78       3.934  11.178 -29.897  1.00  0.00           H  
ATOM   1301 1HB  PRO A  78       5.334  11.803 -27.642  1.00  0.00           H  
ATOM   1302 2HB  PRO A  78       5.746  10.518 -28.708  1.00  0.00           H  
ATOM   1303 1HG  PRO A  78       6.966  13.289 -28.595  1.00  0.00           H  
ATOM   1304 2HG  PRO A  78       7.803  11.765 -28.766  1.00  0.00           H  
ATOM   1305 1HD  PRO A  78       7.298  13.342 -30.849  1.00  0.00           H  
ATOM   1306 2HD  PRO A  78       7.350  11.545 -30.987  1.00  0.00           H  
ATOM   1307  N   SER A  79       2.672  12.873 -28.487  1.00  0.00           N  
ATOM   1308  CA  SER A  79       1.782  13.871 -27.929  1.00  0.00           C  
ATOM   1309  C   SER A  79       1.671  13.904 -26.414  1.00  0.00           C  
ATOM   1310  O   SER A  79       1.160  12.967 -25.794  1.00  0.00           O  
ATOM   1311  CB  SER A  79       0.397  13.635 -28.477  1.00  0.00           C  
ATOM   1312  OG  SER A  79      -0.537  14.454 -27.823  1.00  0.00           O  
ATOM   1313  H   SER A  79       2.423  11.893 -28.398  1.00  0.00           H  
ATOM   1314  HA  SER A  79       2.133  14.848 -28.260  1.00  0.00           H  
ATOM   1315 1HB  SER A  79       0.380  13.834 -29.546  1.00  0.00           H  
ATOM   1316 2HB  SER A  79       0.136  12.591 -28.335  1.00  0.00           H  
ATOM   1317  HG  SER A  79      -0.403  15.337 -28.190  1.00  0.00           H  
ATOM   1318  N   LEU A  80       2.072  15.023 -25.813  1.00  0.00           N  
ATOM   1319  CA  LEU A  80       1.922  15.169 -24.374  1.00  0.00           C  
ATOM   1320  C   LEU A  80       0.462  15.124 -24.006  1.00  0.00           C  
ATOM   1321  O   LEU A  80       0.111  14.578 -22.971  1.00  0.00           O  
ATOM   1322  CB  LEU A  80       2.535  16.468 -23.875  1.00  0.00           C  
ATOM   1323  CG  LEU A  80       4.011  16.537 -23.825  1.00  0.00           C  
ATOM   1324  CD1 LEU A  80       4.460  17.971 -23.556  1.00  0.00           C  
ATOM   1325  CD2 LEU A  80       4.449  15.638 -22.688  1.00  0.00           C  
ATOM   1326  H   LEU A  80       2.493  15.765 -26.355  1.00  0.00           H  
ATOM   1327  HA  LEU A  80       2.429  14.340 -23.887  1.00  0.00           H  
ATOM   1328 1HB  LEU A  80       2.226  17.193 -24.542  1.00  0.00           H  
ATOM   1329 2HB  LEU A  80       2.141  16.700 -22.883  1.00  0.00           H  
ATOM   1330  HG  LEU A  80       4.439  16.201 -24.766  1.00  0.00           H  
ATOM   1331 1HD1 LEU A  80       5.534  18.004 -23.497  1.00  0.00           H  
ATOM   1332 2HD1 LEU A  80       4.129  18.622 -24.360  1.00  0.00           H  
ATOM   1333 3HD1 LEU A  80       4.036  18.318 -22.623  1.00  0.00           H  
ATOM   1334 1HD2 LEU A  80       5.510  15.643 -22.616  1.00  0.00           H  
ATOM   1335 2HD2 LEU A  80       4.019  15.988 -21.755  1.00  0.00           H  
ATOM   1336 3HD2 LEU A  80       4.107  14.637 -22.867  1.00  0.00           H  
ATOM   1337  N   THR A  81      -0.403  15.663 -24.867  1.00  0.00           N  
ATOM   1338  CA  THR A  81      -1.825  15.666 -24.566  1.00  0.00           C  
ATOM   1339  C   THR A  81      -2.282  14.228 -24.342  1.00  0.00           C  
ATOM   1340  O   THR A  81      -2.961  13.931 -23.357  1.00  0.00           O  
ATOM   1341  CB  THR A  81      -2.650  16.282 -25.714  1.00  0.00           C  
ATOM   1342  OG1 THR A  81      -2.251  17.635 -25.936  1.00  0.00           O  
ATOM   1343  CG2 THR A  81      -4.118  16.256 -25.366  1.00  0.00           C  
ATOM   1344  H   THR A  81      -0.064  16.077 -25.720  1.00  0.00           H  
ATOM   1345  HA  THR A  81      -1.997  16.234 -23.652  1.00  0.00           H  
ATOM   1346  HB  THR A  81      -2.491  15.709 -26.624  1.00  0.00           H  
ATOM   1347  HG1 THR A  81      -2.743  17.992 -26.682  1.00  0.00           H  
ATOM   1348 1HG2 THR A  81      -4.695  16.688 -26.183  1.00  0.00           H  
ATOM   1349 2HG2 THR A  81      -4.427  15.226 -25.208  1.00  0.00           H  
ATOM   1350 3HG2 THR A  81      -4.287  16.830 -24.457  1.00  0.00           H  
ATOM   1351  N   LYS A  82      -1.884  13.314 -25.233  1.00  0.00           N  
ATOM   1352  CA  LYS A  82      -2.287  11.923 -25.034  1.00  0.00           C  
ATOM   1353  C   LYS A  82      -1.663  11.333 -23.770  1.00  0.00           C  
ATOM   1354  O   LYS A  82      -2.324  10.612 -23.022  1.00  0.00           O  
ATOM   1355  CB  LYS A  82      -1.912  11.055 -26.232  1.00  0.00           C  
ATOM   1356  CG  LYS A  82      -2.730  11.328 -27.489  1.00  0.00           C  
ATOM   1357  CD  LYS A  82      -2.297  10.418 -28.641  1.00  0.00           C  
ATOM   1358  CE  LYS A  82      -3.096  10.704 -29.904  1.00  0.00           C  
ATOM   1359  NZ  LYS A  82      -2.661   9.851 -31.043  1.00  0.00           N  
ATOM   1360  H   LYS A  82      -1.324  13.599 -26.042  1.00  0.00           H  
ATOM   1361  HA  LYS A  82      -3.370  11.894 -24.917  1.00  0.00           H  
ATOM   1362 1HB  LYS A  82      -0.858  11.225 -26.476  1.00  0.00           H  
ATOM   1363 2HB  LYS A  82      -2.015  10.005 -25.973  1.00  0.00           H  
ATOM   1364 1HG  LYS A  82      -3.786  11.167 -27.278  1.00  0.00           H  
ATOM   1365 2HG  LYS A  82      -2.589  12.368 -27.785  1.00  0.00           H  
ATOM   1366 1HD  LYS A  82      -1.231  10.559 -28.845  1.00  0.00           H  
ATOM   1367 2HD  LYS A  82      -2.450   9.377 -28.356  1.00  0.00           H  
ATOM   1368 1HE  LYS A  82      -4.151  10.519 -29.706  1.00  0.00           H  
ATOM   1369 2HE  LYS A  82      -2.966  11.752 -30.176  1.00  0.00           H  
ATOM   1370 1HZ  LYS A  82      -3.213  10.070 -31.860  1.00  0.00           H  
ATOM   1371 2HZ  LYS A  82      -1.684  10.025 -31.239  1.00  0.00           H  
ATOM   1372 3HZ  LYS A  82      -2.785   8.879 -30.800  1.00  0.00           H  
ATOM   1373  N   ALA A  83      -0.394  11.655 -23.491  1.00  0.00           N  
ATOM   1374  CA  ALA A  83       0.256  11.111 -22.293  1.00  0.00           C  
ATOM   1375  C   ALA A  83      -0.497  11.539 -21.031  1.00  0.00           C  
ATOM   1376  O   ALA A  83      -0.699  10.749 -20.100  1.00  0.00           O  
ATOM   1377  CB  ALA A  83       1.697  11.590 -22.224  1.00  0.00           C  
ATOM   1378  H   ALA A  83       0.128  12.255 -24.134  1.00  0.00           H  
ATOM   1379  HA  ALA A  83       0.235  10.023 -22.356  1.00  0.00           H  
ATOM   1380 1HB  ALA A  83       2.183  11.169 -21.344  1.00  0.00           H  
ATOM   1381 2HB  ALA A  83       2.221  11.267 -23.122  1.00  0.00           H  
ATOM   1382 3HB  ALA A  83       1.718  12.675 -22.162  1.00  0.00           H  
ATOM   1383  N   ILE A  84      -0.940  12.792 -21.042  1.00  0.00           N  
ATOM   1384  CA  ILE A  84      -1.686  13.417 -19.970  1.00  0.00           C  
ATOM   1385  C   ILE A  84      -3.051  12.802 -19.804  1.00  0.00           C  
ATOM   1386  O   ILE A  84      -3.448  12.464 -18.689  1.00  0.00           O  
ATOM   1387  CB  ILE A  84      -1.767  14.917 -20.232  1.00  0.00           C  
ATOM   1388  CG1 ILE A  84      -0.336  15.498 -20.081  1.00  0.00           C  
ATOM   1389  CG2 ILE A  84      -2.762  15.560 -19.326  1.00  0.00           C  
ATOM   1390  CD1 ILE A  84      -0.163  16.907 -20.599  1.00  0.00           C  
ATOM   1391  H   ILE A  84      -0.716  13.367 -21.852  1.00  0.00           H  
ATOM   1392  HA  ILE A  84      -1.151  13.269 -19.040  1.00  0.00           H  
ATOM   1393  HB  ILE A  84      -2.068  15.082 -21.262  1.00  0.00           H  
ATOM   1394 1HG1 ILE A  84      -0.080  15.469 -19.042  1.00  0.00           H  
ATOM   1395 2HG1 ILE A  84       0.360  14.852 -20.605  1.00  0.00           H  
ATOM   1396 1HG2 ILE A  84      -2.799  16.619 -19.546  1.00  0.00           H  
ATOM   1397 2HG2 ILE A  84      -3.743  15.121 -19.490  1.00  0.00           H  
ATOM   1398 3HG2 ILE A  84      -2.469  15.406 -18.309  1.00  0.00           H  
ATOM   1399 1HD1 ILE A  84       0.869  17.227 -20.445  1.00  0.00           H  
ATOM   1400 2HD1 ILE A  84      -0.396  16.933 -21.663  1.00  0.00           H  
ATOM   1401 3HD1 ILE A  84      -0.832  17.569 -20.069  1.00  0.00           H  
ATOM   1402  N   ILE A  85      -3.765  12.609 -20.900  1.00  0.00           N  
ATOM   1403  CA  ILE A  85      -5.070  12.001 -20.791  1.00  0.00           C  
ATOM   1404  C   ILE A  85      -4.941  10.585 -20.255  1.00  0.00           C  
ATOM   1405  O   ILE A  85      -5.647  10.219 -19.325  1.00  0.00           O  
ATOM   1406  CB  ILE A  85      -5.811  12.003 -22.132  1.00  0.00           C  
ATOM   1407  CG1 ILE A  85      -6.160  13.445 -22.524  1.00  0.00           C  
ATOM   1408  CG2 ILE A  85      -7.068  11.148 -22.019  1.00  0.00           C  
ATOM   1409  CD1 ILE A  85      -6.617  13.579 -23.949  1.00  0.00           C  
ATOM   1410  H   ILE A  85      -3.407  12.908 -21.807  1.00  0.00           H  
ATOM   1411  HA  ILE A  85      -5.663  12.574 -20.081  1.00  0.00           H  
ATOM   1412  HB  ILE A  85      -5.156  11.600 -22.906  1.00  0.00           H  
ATOM   1413 1HG1 ILE A  85      -6.951  13.808 -21.868  1.00  0.00           H  
ATOM   1414 2HG1 ILE A  85      -5.280  14.070 -22.381  1.00  0.00           H  
ATOM   1415 1HG2 ILE A  85      -7.592  11.143 -22.973  1.00  0.00           H  
ATOM   1416 2HG2 ILE A  85      -6.789  10.129 -21.754  1.00  0.00           H  
ATOM   1417 3HG2 ILE A  85      -7.720  11.558 -21.248  1.00  0.00           H  
ATOM   1418 1HD1 ILE A  85      -6.844  14.623 -24.161  1.00  0.00           H  
ATOM   1419 2HD1 ILE A  85      -5.823  13.235 -24.612  1.00  0.00           H  
ATOM   1420 3HD1 ILE A  85      -7.508  12.975 -24.105  1.00  0.00           H  
ATOM   1421  N   LYS A  86      -3.997   9.795 -20.770  1.00  0.00           N  
ATOM   1422  CA  LYS A  86      -3.865   8.424 -20.283  1.00  0.00           C  
ATOM   1423  C   LYS A  86      -3.613   8.402 -18.776  1.00  0.00           C  
ATOM   1424  O   LYS A  86      -4.187   7.585 -18.054  1.00  0.00           O  
ATOM   1425  CB  LYS A  86      -2.699   7.728 -20.983  1.00  0.00           C  
ATOM   1426  CG  LYS A  86      -2.911   7.403 -22.450  1.00  0.00           C  
ATOM   1427  CD  LYS A  86      -1.648   6.796 -23.040  1.00  0.00           C  
ATOM   1428  CE  LYS A  86      -1.764   6.600 -24.545  1.00  0.00           C  
ATOM   1429  NZ  LYS A  86      -0.502   6.068 -25.119  1.00  0.00           N  
ATOM   1430  H   LYS A  86      -3.394  10.132 -21.523  1.00  0.00           H  
ATOM   1431  HA  LYS A  86      -4.792   7.887 -20.486  1.00  0.00           H  
ATOM   1432 1HB  LYS A  86      -1.814   8.370 -20.919  1.00  0.00           H  
ATOM   1433 2HB  LYS A  86      -2.466   6.805 -20.462  1.00  0.00           H  
ATOM   1434 1HG  LYS A  86      -3.727   6.690 -22.547  1.00  0.00           H  
ATOM   1435 2HG  LYS A  86      -3.174   8.301 -22.997  1.00  0.00           H  
ATOM   1436 1HD  LYS A  86      -0.805   7.462 -22.838  1.00  0.00           H  
ATOM   1437 2HD  LYS A  86      -1.447   5.834 -22.566  1.00  0.00           H  
ATOM   1438 1HE  LYS A  86      -2.577   5.912 -24.768  1.00  0.00           H  
ATOM   1439 2HE  LYS A  86      -1.978   7.565 -25.006  1.00  0.00           H  
ATOM   1440 1HZ  LYS A  86      -0.585   5.970 -26.124  1.00  0.00           H  
ATOM   1441 2HZ  LYS A  86       0.248   6.725 -24.906  1.00  0.00           H  
ATOM   1442 3HZ  LYS A  86      -0.285   5.172 -24.708  1.00  0.00           H  
ATOM   1443  N   CYS A  87      -2.800   9.339 -18.294  1.00  0.00           N  
ATOM   1444  CA  CYS A  87      -2.493   9.439 -16.880  1.00  0.00           C  
ATOM   1445  C   CYS A  87      -3.679   9.909 -16.029  1.00  0.00           C  
ATOM   1446  O   CYS A  87      -3.917   9.377 -14.941  1.00  0.00           O  
ATOM   1447  CB  CYS A  87      -1.326  10.394 -16.693  1.00  0.00           C  
ATOM   1448  SG  CYS A  87      -0.686  10.508 -15.021  1.00  0.00           S  
ATOM   1449  H   CYS A  87      -2.335   9.982 -18.937  1.00  0.00           H  
ATOM   1450  HA  CYS A  87      -2.202   8.456 -16.530  1.00  0.00           H  
ATOM   1451 1HB  CYS A  87      -0.517  10.097 -17.349  1.00  0.00           H  
ATOM   1452 2HB  CYS A  87      -1.633  11.386 -17.007  1.00  0.00           H  
ATOM   1453  HG  CYS A  87      -1.773  11.092 -14.508  1.00  0.00           H  
ATOM   1454  N   TYR A  88      -4.403  10.922 -16.508  1.00  0.00           N  
ATOM   1455  CA  TYR A  88      -5.491  11.527 -15.748  1.00  0.00           C  
ATOM   1456  C   TYR A  88      -6.910  11.244 -16.283  1.00  0.00           C  
ATOM   1457  O   TYR A  88      -7.879  11.820 -15.779  1.00  0.00           O  
ATOM   1458  CB  TYR A  88      -5.230  13.032 -15.661  1.00  0.00           C  
ATOM   1459  CG  TYR A  88      -3.911  13.355 -14.951  1.00  0.00           C  
ATOM   1460  CD1 TYR A  88      -2.801  13.735 -15.696  1.00  0.00           C  
ATOM   1461  CD2 TYR A  88      -3.802  13.243 -13.570  1.00  0.00           C  
ATOM   1462  CE1 TYR A  88      -1.602  13.994 -15.077  1.00  0.00           C  
ATOM   1463  CE2 TYR A  88      -2.592  13.506 -12.955  1.00  0.00           C  
ATOM   1464  CZ  TYR A  88      -1.500  13.877 -13.711  1.00  0.00           C  
ATOM   1465  OH  TYR A  88      -0.309  14.117 -13.110  1.00  0.00           O  
ATOM   1466  H   TYR A  88      -4.166  11.315 -17.418  1.00  0.00           H  
ATOM   1467  HA  TYR A  88      -5.450  11.125 -14.737  1.00  0.00           H  
ATOM   1468 1HB  TYR A  88      -5.173  13.437 -16.668  1.00  0.00           H  
ATOM   1469 2HB  TYR A  88      -6.046  13.527 -15.137  1.00  0.00           H  
ATOM   1470  HD1 TYR A  88      -2.878  13.816 -16.768  1.00  0.00           H  
ATOM   1471  HD2 TYR A  88      -4.665  12.938 -12.975  1.00  0.00           H  
ATOM   1472  HE1 TYR A  88      -0.737  14.277 -15.664  1.00  0.00           H  
ATOM   1473  HE2 TYR A  88      -2.499  13.409 -11.873  1.00  0.00           H  
ATOM   1474  HH  TYR A  88       0.323  14.427 -13.760  1.00  0.00           H  
ATOM   1475  N   TRP A  89      -7.058  10.308 -17.229  1.00  0.00           N  
ATOM   1476  CA  TRP A  89      -8.370   9.990 -17.814  1.00  0.00           C  
ATOM   1477  C   TRP A  89      -9.394   9.596 -16.772  1.00  0.00           C  
ATOM   1478  O   TRP A  89     -10.515  10.091 -16.800  1.00  0.00           O  
ATOM   1479  CB  TRP A  89      -8.267   8.843 -18.833  1.00  0.00           C  
ATOM   1480  CG  TRP A  89      -9.555   8.416 -19.483  1.00  0.00           C  
ATOM   1481  CD1 TRP A  89     -10.120   8.975 -20.590  1.00  0.00           C  
ATOM   1482  CD2 TRP A  89     -10.420   7.315 -19.106  1.00  0.00           C  
ATOM   1483  NE1 TRP A  89     -11.272   8.306 -20.924  1.00  0.00           N  
ATOM   1484  CE2 TRP A  89     -11.468   7.285 -20.030  1.00  0.00           C  
ATOM   1485  CE3 TRP A  89     -10.385   6.369 -18.087  1.00  0.00           C  
ATOM   1486  CZ2 TRP A  89     -12.480   6.337 -19.961  1.00  0.00           C  
ATOM   1487  CZ3 TRP A  89     -11.396   5.425 -18.007  1.00  0.00           C  
ATOM   1488  CH2 TRP A  89     -12.418   5.408 -18.922  1.00  0.00           C  
ATOM   1489  H   TRP A  89      -6.228   9.863 -17.624  1.00  0.00           H  
ATOM   1490  HA  TRP A  89      -8.728  10.874 -18.337  1.00  0.00           H  
ATOM   1491 1HB  TRP A  89      -7.636   9.129 -19.640  1.00  0.00           H  
ATOM   1492 2HB  TRP A  89      -7.807   7.977 -18.361  1.00  0.00           H  
ATOM   1493  HD1 TRP A  89      -9.714   9.825 -21.134  1.00  0.00           H  
ATOM   1494  HE1 TRP A  89     -11.875   8.524 -21.705  1.00  0.00           H  
ATOM   1495  HE3 TRP A  89      -9.578   6.378 -17.371  1.00  0.00           H  
ATOM   1496  HZ2 TRP A  89     -13.298   6.309 -20.680  1.00  0.00           H  
ATOM   1497  HZ3 TRP A  89     -11.357   4.693 -17.201  1.00  0.00           H  
ATOM   1498  HH2 TRP A  89     -13.197   4.651 -18.834  1.00  0.00           H  
ATOM   1499  N   LYS A  90      -9.042   8.720 -15.834  1.00  0.00           N  
ATOM   1500  CA  LYS A  90     -10.056   8.301 -14.871  1.00  0.00           C  
ATOM   1501  C   LYS A  90     -10.581   9.490 -14.072  1.00  0.00           C  
ATOM   1502  O   LYS A  90     -11.781   9.570 -13.781  1.00  0.00           O  
ATOM   1503  CB  LYS A  90      -9.495   7.252 -13.913  1.00  0.00           C  
ATOM   1504  CG  LYS A  90      -9.234   5.887 -14.542  1.00  0.00           C  
ATOM   1505  CD  LYS A  90      -8.669   4.900 -13.529  1.00  0.00           C  
ATOM   1506  CE  LYS A  90      -8.412   3.537 -14.165  1.00  0.00           C  
ATOM   1507  NZ  LYS A  90      -7.824   2.572 -13.192  1.00  0.00           N  
ATOM   1508  H   LYS A  90      -8.104   8.343 -15.812  1.00  0.00           H  
ATOM   1509  HA  LYS A  90     -10.895   7.870 -15.417  1.00  0.00           H  
ATOM   1510 1HB  LYS A  90      -8.556   7.614 -13.492  1.00  0.00           H  
ATOM   1511 2HB  LYS A  90     -10.189   7.112 -13.084  1.00  0.00           H  
ATOM   1512 1HG  LYS A  90     -10.163   5.491 -14.950  1.00  0.00           H  
ATOM   1513 2HG  LYS A  90      -8.515   5.999 -15.352  1.00  0.00           H  
ATOM   1514 1HD  LYS A  90      -7.731   5.285 -13.127  1.00  0.00           H  
ATOM   1515 2HD  LYS A  90      -9.374   4.779 -12.706  1.00  0.00           H  
ATOM   1516 1HE  LYS A  90      -9.353   3.134 -14.537  1.00  0.00           H  
ATOM   1517 2HE  LYS A  90      -7.724   3.657 -15.002  1.00  0.00           H  
ATOM   1518 1HZ  LYS A  90      -7.670   1.685 -13.649  1.00  0.00           H  
ATOM   1519 2HZ  LYS A  90      -6.944   2.932 -12.850  1.00  0.00           H  
ATOM   1520 3HZ  LYS A  90      -8.460   2.445 -12.418  1.00  0.00           H  
ATOM   1521  N   SER A  91      -9.690  10.426 -13.729  1.00  0.00           N  
ATOM   1522  CA  SER A  91     -10.108  11.591 -12.972  1.00  0.00           C  
ATOM   1523  C   SER A  91     -10.998  12.458 -13.840  1.00  0.00           C  
ATOM   1524  O   SER A  91     -12.041  12.935 -13.389  1.00  0.00           O  
ATOM   1525  CB  SER A  91      -8.904  12.386 -12.504  1.00  0.00           C  
ATOM   1526  OG  SER A  91      -8.140  11.658 -11.580  1.00  0.00           O  
ATOM   1527  H   SER A  91      -8.724  10.332 -14.015  1.00  0.00           H  
ATOM   1528  HA  SER A  91     -10.682  11.264 -12.104  1.00  0.00           H  
ATOM   1529 1HB  SER A  91      -8.286  12.646 -13.365  1.00  0.00           H  
ATOM   1530 2HB  SER A  91      -9.238  13.319 -12.052  1.00  0.00           H  
ATOM   1531  HG  SER A  91      -8.734  11.451 -10.855  1.00  0.00           H  
ATOM   1532  N   TYR A  92     -10.609  12.615 -15.110  1.00  0.00           N  
ATOM   1533  CA  TYR A  92     -11.347  13.453 -16.045  1.00  0.00           C  
ATOM   1534  C   TYR A  92     -12.767  12.910 -16.224  1.00  0.00           C  
ATOM   1535  O   TYR A  92     -13.734  13.673 -16.262  1.00  0.00           O  
ATOM   1536  CB  TYR A  92     -10.608  13.546 -17.392  1.00  0.00           C  
ATOM   1537  CG  TYR A  92      -9.291  14.333 -17.347  1.00  0.00           C  
ATOM   1538  CD1 TYR A  92      -8.305  14.115 -18.324  1.00  0.00           C  
ATOM   1539  CD2 TYR A  92      -9.059  15.246 -16.328  1.00  0.00           C  
ATOM   1540  CE1 TYR A  92      -7.112  14.821 -18.275  1.00  0.00           C  
ATOM   1541  CE2 TYR A  92      -7.866  15.939 -16.280  1.00  0.00           C  
ATOM   1542  CZ  TYR A  92      -6.898  15.737 -17.243  1.00  0.00           C  
ATOM   1543  OH  TYR A  92      -5.715  16.442 -17.179  1.00  0.00           O  
ATOM   1544  H   TYR A  92      -9.744  12.172 -15.420  1.00  0.00           H  
ATOM   1545  HA  TYR A  92     -11.426  14.454 -15.628  1.00  0.00           H  
ATOM   1546 1HB  TYR A  92     -10.394  12.544 -17.753  1.00  0.00           H  
ATOM   1547 2HB  TYR A  92     -11.258  14.022 -18.124  1.00  0.00           H  
ATOM   1548  HD1 TYR A  92      -8.475  13.393 -19.124  1.00  0.00           H  
ATOM   1549  HD2 TYR A  92      -9.816  15.414 -15.564  1.00  0.00           H  
ATOM   1550  HE1 TYR A  92      -6.347  14.656 -19.032  1.00  0.00           H  
ATOM   1551  HE2 TYR A  92      -7.685  16.645 -15.480  1.00  0.00           H  
ATOM   1552  HH  TYR A  92      -5.084  16.068 -17.796  1.00  0.00           H  
ATOM   1553  N   VAL A  93     -12.904  11.586 -16.285  1.00  0.00           N  
ATOM   1554  CA  VAL A  93     -14.218  10.972 -16.422  1.00  0.00           C  
ATOM   1555  C   VAL A  93     -15.108  11.290 -15.231  1.00  0.00           C  
ATOM   1556  O   VAL A  93     -16.261  11.689 -15.412  1.00  0.00           O  
ATOM   1557  CB  VAL A  93     -14.091   9.453 -16.573  1.00  0.00           C  
ATOM   1558  CG1 VAL A  93     -15.464   8.802 -16.478  1.00  0.00           C  
ATOM   1559  CG2 VAL A  93     -13.481   9.133 -17.910  1.00  0.00           C  
ATOM   1560  H   VAL A  93     -12.070  10.999 -16.268  1.00  0.00           H  
ATOM   1561  HA  VAL A  93     -14.686  11.367 -17.322  1.00  0.00           H  
ATOM   1562  HB  VAL A  93     -13.463   9.060 -15.772  1.00  0.00           H  
ATOM   1563 1HG1 VAL A  93     -15.360   7.723 -16.583  1.00  0.00           H  
ATOM   1564 2HG1 VAL A  93     -15.907   9.031 -15.508  1.00  0.00           H  
ATOM   1565 3HG1 VAL A  93     -16.107   9.184 -17.269  1.00  0.00           H  
ATOM   1566 1HG2 VAL A  93     -13.398   8.067 -17.990  1.00  0.00           H  
ATOM   1567 2HG2 VAL A  93     -14.112   9.514 -18.707  1.00  0.00           H  
ATOM   1568 3HG2 VAL A  93     -12.504   9.579 -17.993  1.00  0.00           H  
ATOM   1569  N   VAL A  94     -14.571  11.164 -14.017  1.00  0.00           N  
ATOM   1570  CA  VAL A  94     -15.351  11.461 -12.821  1.00  0.00           C  
ATOM   1571  C   VAL A  94     -15.790  12.919 -12.787  1.00  0.00           C  
ATOM   1572  O   VAL A  94     -16.935  13.231 -12.450  1.00  0.00           O  
ATOM   1573  CB  VAL A  94     -14.542  11.133 -11.566  1.00  0.00           C  
ATOM   1574  CG1 VAL A  94     -15.273  11.648 -10.345  1.00  0.00           C  
ATOM   1575  CG2 VAL A  94     -14.347   9.631 -11.491  1.00  0.00           C  
ATOM   1576  H   VAL A  94     -13.608  10.826 -13.925  1.00  0.00           H  
ATOM   1577  HA  VAL A  94     -16.239  10.833 -12.827  1.00  0.00           H  
ATOM   1578  HB  VAL A  94     -13.571  11.631 -11.617  1.00  0.00           H  
ATOM   1579 1HG1 VAL A  94     -14.696  11.424  -9.449  1.00  0.00           H  
ATOM   1580 2HG1 VAL A  94     -15.396  12.727 -10.435  1.00  0.00           H  
ATOM   1581 3HG1 VAL A  94     -16.252  11.175 -10.274  1.00  0.00           H  
ATOM   1582 1HG2 VAL A  94     -13.766   9.382 -10.605  1.00  0.00           H  
ATOM   1583 2HG2 VAL A  94     -15.317   9.141 -11.441  1.00  0.00           H  
ATOM   1584 3HG2 VAL A  94     -13.817   9.292 -12.378  1.00  0.00           H  
ATOM   1585  N   LEU A  95     -14.872  13.807 -13.138  1.00  0.00           N  
ATOM   1586  CA  LEU A  95     -15.130  15.235 -13.179  1.00  0.00           C  
ATOM   1587  C   LEU A  95     -16.191  15.556 -14.238  1.00  0.00           C  
ATOM   1588  O   LEU A  95     -17.094  16.374 -14.011  1.00  0.00           O  
ATOM   1589  CB  LEU A  95     -13.793  15.893 -13.442  1.00  0.00           C  
ATOM   1590  CG  LEU A  95     -12.856  15.744 -12.284  1.00  0.00           C  
ATOM   1591  CD1 LEU A  95     -11.410  16.147 -12.670  1.00  0.00           C  
ATOM   1592  CD2 LEU A  95     -13.396  16.567 -11.194  1.00  0.00           C  
ATOM   1593  H   LEU A  95     -13.937  13.476 -13.385  1.00  0.00           H  
ATOM   1594  HA  LEU A  95     -15.500  15.550 -12.207  1.00  0.00           H  
ATOM   1595 1HB  LEU A  95     -13.337  15.415 -14.297  1.00  0.00           H  
ATOM   1596 2HB  LEU A  95     -13.930  16.944 -13.646  1.00  0.00           H  
ATOM   1597  HG  LEU A  95     -12.834  14.710 -11.957  1.00  0.00           H  
ATOM   1598 1HD1 LEU A  95     -10.757  16.027 -11.801  1.00  0.00           H  
ATOM   1599 2HD1 LEU A  95     -11.066  15.498 -13.468  1.00  0.00           H  
ATOM   1600 3HD1 LEU A  95     -11.362  17.138 -13.001  1.00  0.00           H  
ATOM   1601 1HD2 LEU A  95     -12.755  16.455 -10.386  1.00  0.00           H  
ATOM   1602 2HD2 LEU A  95     -13.435  17.592 -11.483  1.00  0.00           H  
ATOM   1603 3HD2 LEU A  95     -14.397  16.227 -10.929  1.00  0.00           H  
ATOM   1604  N   GLY A  96     -16.138  14.840 -15.365  1.00  0.00           N  
ATOM   1605  CA  GLY A  96     -17.124  14.963 -16.428  1.00  0.00           C  
ATOM   1606  C   GLY A  96     -18.500  14.620 -15.867  1.00  0.00           C  
ATOM   1607  O   GLY A  96     -19.451  15.396 -16.000  1.00  0.00           O  
ATOM   1608  H   GLY A  96     -15.358  14.201 -15.512  1.00  0.00           H  
ATOM   1609 1HA  GLY A  96     -17.120  15.973 -16.831  1.00  0.00           H  
ATOM   1610 2HA  GLY A  96     -16.869  14.278 -17.237  1.00  0.00           H  
ATOM   1611  N   ILE A  97     -18.586  13.487 -15.170  1.00  0.00           N  
ATOM   1612  CA  ILE A  97     -19.837  13.051 -14.569  1.00  0.00           C  
ATOM   1613  C   ILE A  97     -20.349  14.069 -13.558  1.00  0.00           C  
ATOM   1614  O   ILE A  97     -21.524  14.446 -13.603  1.00  0.00           O  
ATOM   1615  CB  ILE A  97     -19.653  11.693 -13.870  1.00  0.00           C  
ATOM   1616  CG1 ILE A  97     -19.403  10.594 -14.922  1.00  0.00           C  
ATOM   1617  CG2 ILE A  97     -20.866  11.383 -13.004  1.00  0.00           C  
ATOM   1618  CD1 ILE A  97     -18.904   9.288 -14.334  1.00  0.00           C  
ATOM   1619  H   ILE A  97     -17.757  12.895 -15.092  1.00  0.00           H  
ATOM   1620  HA  ILE A  97     -20.580  12.943 -15.356  1.00  0.00           H  
ATOM   1621  HB  ILE A  97     -18.771  11.734 -13.240  1.00  0.00           H  
ATOM   1622 1HG1 ILE A  97     -20.331  10.401 -15.454  1.00  0.00           H  
ATOM   1623 2HG1 ILE A  97     -18.664  10.954 -15.637  1.00  0.00           H  
ATOM   1624 1HG2 ILE A  97     -20.718  10.430 -12.502  1.00  0.00           H  
ATOM   1625 2HG2 ILE A  97     -20.988  12.168 -12.260  1.00  0.00           H  
ATOM   1626 3HG2 ILE A  97     -21.757  11.332 -13.627  1.00  0.00           H  
ATOM   1627 1HD1 ILE A  97     -18.750   8.565 -15.134  1.00  0.00           H  
ATOM   1628 2HD1 ILE A  97     -17.962   9.463 -13.819  1.00  0.00           H  
ATOM   1629 3HD1 ILE A  97     -19.637   8.901 -13.631  1.00  0.00           H  
ATOM   1630  N   PHE A  98     -19.472  14.573 -12.680  1.00  0.00           N  
ATOM   1631  CA  PHE A  98     -19.924  15.549 -11.693  1.00  0.00           C  
ATOM   1632  C   PHE A  98     -20.500  16.771 -12.388  1.00  0.00           C  
ATOM   1633  O   PHE A  98     -21.541  17.290 -11.973  1.00  0.00           O  
ATOM   1634  CB  PHE A  98     -18.773  16.036 -10.812  1.00  0.00           C  
ATOM   1635  CG  PHE A  98     -18.244  15.064  -9.826  1.00  0.00           C  
ATOM   1636  CD1 PHE A  98     -18.952  13.928  -9.493  1.00  0.00           C  
ATOM   1637  CD2 PHE A  98     -17.017  15.301  -9.212  1.00  0.00           C  
ATOM   1638  CE1 PHE A  98     -18.447  13.041  -8.567  1.00  0.00           C  
ATOM   1639  CE2 PHE A  98     -16.510  14.424  -8.290  1.00  0.00           C  
ATOM   1640  CZ  PHE A  98     -17.225  13.289  -7.963  1.00  0.00           C  
ATOM   1641  H   PHE A  98     -18.507  14.240 -12.679  1.00  0.00           H  
ATOM   1642  HA  PHE A  98     -20.697  15.097 -11.075  1.00  0.00           H  
ATOM   1643 1HB  PHE A  98     -17.946  16.345 -11.452  1.00  0.00           H  
ATOM   1644 2HB  PHE A  98     -19.099  16.918 -10.266  1.00  0.00           H  
ATOM   1645  HD1 PHE A  98     -19.913  13.737  -9.969  1.00  0.00           H  
ATOM   1646  HD2 PHE A  98     -16.460  16.194  -9.469  1.00  0.00           H  
ATOM   1647  HE1 PHE A  98     -19.010  12.146  -8.311  1.00  0.00           H  
ATOM   1648  HE2 PHE A  98     -15.546  14.623  -7.815  1.00  0.00           H  
ATOM   1649  HZ  PHE A  98     -16.826  12.591  -7.232  1.00  0.00           H  
ATOM   1650  N   THR A  99     -19.842  17.202 -13.470  1.00  0.00           N  
ATOM   1651  CA  THR A  99     -20.252  18.370 -14.230  1.00  0.00           C  
ATOM   1652  C   THR A  99     -21.621  18.165 -14.839  1.00  0.00           C  
ATOM   1653  O   THR A  99     -22.488  19.029 -14.745  1.00  0.00           O  
ATOM   1654  CB  THR A  99     -19.255  18.648 -15.367  1.00  0.00           C  
ATOM   1655  OG1 THR A  99     -17.993  18.890 -14.822  1.00  0.00           O  
ATOM   1656  CG2 THR A  99     -19.677  19.842 -16.190  1.00  0.00           C  
ATOM   1657  H   THR A  99     -18.988  16.722 -13.757  1.00  0.00           H  
ATOM   1658  HA  THR A  99     -20.290  19.230 -13.560  1.00  0.00           H  
ATOM   1659  HB  THR A  99     -19.197  17.791 -16.016  1.00  0.00           H  
ATOM   1660  HG1 THR A  99     -17.675  18.064 -14.384  1.00  0.00           H  
ATOM   1661 1HG2 THR A  99     -18.949  20.012 -16.987  1.00  0.00           H  
ATOM   1662 2HG2 THR A  99     -20.656  19.653 -16.630  1.00  0.00           H  
ATOM   1663 3HG2 THR A  99     -19.730  20.715 -15.554  1.00  0.00           H  
ATOM   1664  N   LEU A 100     -21.840  17.002 -15.446  1.00  0.00           N  
ATOM   1665  CA  LEU A 100     -23.118  16.765 -16.089  1.00  0.00           C  
ATOM   1666  C   LEU A 100     -24.243  16.758 -15.045  1.00  0.00           C  
ATOM   1667  O   LEU A 100     -25.359  17.231 -15.309  1.00  0.00           O  
ATOM   1668  CB  LEU A 100     -23.088  15.447 -16.863  1.00  0.00           C  
ATOM   1669  CG  LEU A 100     -24.288  15.221 -17.777  1.00  0.00           C  
ATOM   1670  CD1 LEU A 100     -24.333  16.380 -18.807  1.00  0.00           C  
ATOM   1671  CD2 LEU A 100     -24.148  13.881 -18.482  1.00  0.00           C  
ATOM   1672  H   LEU A 100     -21.093  16.309 -15.492  1.00  0.00           H  
ATOM   1673  HA  LEU A 100     -23.303  17.574 -16.792  1.00  0.00           H  
ATOM   1674 1HB  LEU A 100     -22.209  15.426 -17.462  1.00  0.00           H  
ATOM   1675 2HB  LEU A 100     -23.034  14.624 -16.146  1.00  0.00           H  
ATOM   1676  HG  LEU A 100     -25.209  15.234 -17.194  1.00  0.00           H  
ATOM   1677 1HD1 LEU A 100     -25.182  16.246 -19.475  1.00  0.00           H  
ATOM   1678 2HD1 LEU A 100     -24.431  17.337 -18.287  1.00  0.00           H  
ATOM   1679 3HD1 LEU A 100     -23.413  16.382 -19.388  1.00  0.00           H  
ATOM   1680 1HD2 LEU A 100     -25.002  13.727 -19.143  1.00  0.00           H  
ATOM   1681 2HD2 LEU A 100     -23.238  13.876 -19.067  1.00  0.00           H  
ATOM   1682 3HD2 LEU A 100     -24.111  13.082 -17.743  1.00  0.00           H  
ATOM   1683  N   ILE A 101     -23.965  16.223 -13.848  1.00  0.00           N  
ATOM   1684  CA  ILE A 101     -24.986  16.183 -12.806  1.00  0.00           C  
ATOM   1685  C   ILE A 101     -25.289  17.621 -12.367  1.00  0.00           C  
ATOM   1686  O   ILE A 101     -26.459  18.010 -12.217  1.00  0.00           O  
ATOM   1687  CB  ILE A 101     -24.537  15.391 -11.574  1.00  0.00           C  
ATOM   1688  CG1 ILE A 101     -24.324  13.922 -11.894  1.00  0.00           C  
ATOM   1689  CG2 ILE A 101     -25.668  15.469 -10.564  1.00  0.00           C  
ATOM   1690  CD1 ILE A 101     -23.590  13.187 -10.797  1.00  0.00           C  
ATOM   1691  H   ILE A 101     -23.042  15.817 -13.674  1.00  0.00           H  
ATOM   1692  HA  ILE A 101     -25.890  15.733 -13.210  1.00  0.00           H  
ATOM   1693  HB  ILE A 101     -23.615  15.812 -11.169  1.00  0.00           H  
ATOM   1694 1HG1 ILE A 101     -25.291  13.446 -12.044  1.00  0.00           H  
ATOM   1695 2HG1 ILE A 101     -23.754  13.837 -12.814  1.00  0.00           H  
ATOM   1696 1HG2 ILE A 101     -25.393  14.926  -9.663  1.00  0.00           H  
ATOM   1697 2HG2 ILE A 101     -25.872  16.498 -10.328  1.00  0.00           H  
ATOM   1698 3HG2 ILE A 101     -26.565  15.027 -10.996  1.00  0.00           H  
ATOM   1699 1HD1 ILE A 101     -23.465  12.144 -11.082  1.00  0.00           H  
ATOM   1700 2HD1 ILE A 101     -22.613  13.644 -10.653  1.00  0.00           H  
ATOM   1701 3HD1 ILE A 101     -24.158  13.247  -9.872  1.00  0.00           H  
ATOM   1702  N   GLU A 102     -24.232  18.421 -12.157  1.00  0.00           N  
ATOM   1703  CA  GLU A 102     -24.383  19.819 -11.769  1.00  0.00           C  
ATOM   1704  C   GLU A 102     -25.239  20.568 -12.770  1.00  0.00           C  
ATOM   1705  O   GLU A 102     -26.202  21.241 -12.406  1.00  0.00           O  
ATOM   1706  CB  GLU A 102     -23.025  20.530 -11.715  1.00  0.00           C  
ATOM   1707  CG  GLU A 102     -23.105  22.013 -11.349  1.00  0.00           C  
ATOM   1708  CD  GLU A 102     -21.782  22.707 -11.447  1.00  0.00           C  
ATOM   1709  OE1 GLU A 102     -20.787  22.039 -11.531  1.00  0.00           O  
ATOM   1710  OE2 GLU A 102     -21.758  23.920 -11.475  1.00  0.00           O  
ATOM   1711  H   GLU A 102     -23.288  18.042 -12.273  1.00  0.00           H  
ATOM   1712  HA  GLU A 102     -24.868  19.866 -10.794  1.00  0.00           H  
ATOM   1713 1HB  GLU A 102     -22.385  20.035 -10.989  1.00  0.00           H  
ATOM   1714 2HB  GLU A 102     -22.532  20.455 -12.677  1.00  0.00           H  
ATOM   1715 1HG  GLU A 102     -23.824  22.509 -12.002  1.00  0.00           H  
ATOM   1716 2HG  GLU A 102     -23.461  22.091 -10.321  1.00  0.00           H  
ATOM   1717  N   GLU A 103     -24.891  20.430 -14.048  1.00  0.00           N  
ATOM   1718  CA  GLU A 103     -25.618  21.121 -15.089  1.00  0.00           C  
ATOM   1719  C   GLU A 103     -27.061  20.659 -15.130  1.00  0.00           C  
ATOM   1720  O   GLU A 103     -27.964  21.481 -15.258  1.00  0.00           O  
ATOM   1721  CB  GLU A 103     -24.923  20.910 -16.429  1.00  0.00           C  
ATOM   1722  CG  GLU A 103     -23.593  21.632 -16.546  1.00  0.00           C  
ATOM   1723  CD  GLU A 103     -22.915  21.282 -17.774  1.00  0.00           C  
ATOM   1724  OE1 GLU A 103     -23.423  20.434 -18.458  1.00  0.00           O  
ATOM   1725  OE2 GLU A 103     -21.879  21.829 -18.053  1.00  0.00           O  
ATOM   1726  H   GLU A 103     -24.087  19.852 -14.290  1.00  0.00           H  
ATOM   1727  HA  GLU A 103     -25.606  22.185 -14.867  1.00  0.00           H  
ATOM   1728 1HB  GLU A 103     -24.742  19.843 -16.578  1.00  0.00           H  
ATOM   1729 2HB  GLU A 103     -25.569  21.252 -17.236  1.00  0.00           H  
ATOM   1730 1HG  GLU A 103     -23.769  22.706 -16.540  1.00  0.00           H  
ATOM   1731 2HG  GLU A 103     -22.964  21.383 -15.692  1.00  0.00           H  
ATOM   1732  N   SER A 104     -27.305  19.361 -14.939  1.00  0.00           N  
ATOM   1733  CA  SER A 104     -28.668  18.865 -14.963  1.00  0.00           C  
ATOM   1734  C   SER A 104     -29.481  19.534 -13.859  1.00  0.00           C  
ATOM   1735  O   SER A 104     -30.610  19.967 -14.092  1.00  0.00           O  
ATOM   1736  CB  SER A 104     -28.669  17.358 -14.785  1.00  0.00           C  
ATOM   1737  OG  SER A 104     -28.030  16.728 -15.870  1.00  0.00           O  
ATOM   1738  H   SER A 104     -26.534  18.699 -14.838  1.00  0.00           H  
ATOM   1739  HA  SER A 104     -29.115  19.113 -15.926  1.00  0.00           H  
ATOM   1740 1HB  SER A 104     -28.161  17.099 -13.862  1.00  0.00           H  
ATOM   1741 2HB  SER A 104     -29.694  17.004 -14.703  1.00  0.00           H  
ATOM   1742  HG  SER A 104     -27.083  16.999 -15.809  1.00  0.00           H  
ATOM   1743  N   THR A 105     -28.881  19.686 -12.676  1.00  0.00           N  
ATOM   1744  CA  THR A 105     -29.540  20.335 -11.550  1.00  0.00           C  
ATOM   1745  C   THR A 105     -29.845  21.799 -11.878  1.00  0.00           C  
ATOM   1746  O   THR A 105     -30.937  22.299 -11.586  1.00  0.00           O  
ATOM   1747  CB  THR A 105     -28.672  20.242 -10.290  1.00  0.00           C  
ATOM   1748  OG1 THR A 105     -28.472  18.858  -9.948  1.00  0.00           O  
ATOM   1749  CG2 THR A 105     -29.333  20.958  -9.149  1.00  0.00           C  
ATOM   1750  H   THR A 105     -27.942  19.300 -12.549  1.00  0.00           H  
ATOM   1751  HA  THR A 105     -30.483  19.825 -11.358  1.00  0.00           H  
ATOM   1752  HB  THR A 105     -27.711  20.695 -10.483  1.00  0.00           H  
ATOM   1753  HG1 THR A 105     -27.901  18.449 -10.625  1.00  0.00           H  
ATOM   1754 1HG2 THR A 105     -28.701  20.894  -8.279  1.00  0.00           H  
ATOM   1755 2HG2 THR A 105     -29.478  22.003  -9.413  1.00  0.00           H  
ATOM   1756 3HG2 THR A 105     -30.297  20.503  -8.937  1.00  0.00           H  
ATOM   1757  N   ARG A 106     -28.867  22.481 -12.489  1.00  0.00           N  
ATOM   1758  CA  ARG A 106     -28.965  23.885 -12.894  1.00  0.00           C  
ATOM   1759  C   ARG A 106     -30.128  24.076 -13.852  1.00  0.00           C  
ATOM   1760  O   ARG A 106     -30.781  25.117 -13.859  1.00  0.00           O  
ATOM   1761  CB  ARG A 106     -27.654  24.340 -13.519  1.00  0.00           C  
ATOM   1762  CG  ARG A 106     -27.493  25.815 -13.749  1.00  0.00           C  
ATOM   1763  CD  ARG A 106     -26.119  26.114 -14.266  1.00  0.00           C  
ATOM   1764  NE  ARG A 106     -25.074  25.777 -13.276  1.00  0.00           N  
ATOM   1765  CZ  ARG A 106     -24.692  26.584 -12.259  1.00  0.00           C  
ATOM   1766  NH1 ARG A 106     -25.263  27.760 -12.110  1.00  0.00           N  
ATOM   1767  NH2 ARG A 106     -23.740  26.206 -11.413  1.00  0.00           N  
ATOM   1768  H   ARG A 106     -27.989  21.992 -12.671  1.00  0.00           H  
ATOM   1769  HA  ARG A 106     -29.161  24.489 -12.018  1.00  0.00           H  
ATOM   1770 1HB  ARG A 106     -26.819  24.002 -12.913  1.00  0.00           H  
ATOM   1771 2HB  ARG A 106     -27.550  23.866 -14.489  1.00  0.00           H  
ATOM   1772 1HG  ARG A 106     -28.224  26.153 -14.476  1.00  0.00           H  
ATOM   1773 2HG  ARG A 106     -27.640  26.349 -12.806  1.00  0.00           H  
ATOM   1774 1HD  ARG A 106     -25.937  25.526 -15.170  1.00  0.00           H  
ATOM   1775 2HD  ARG A 106     -26.037  27.176 -14.505  1.00  0.00           H  
ATOM   1776  HE  ARG A 106     -24.611  24.877 -13.359  1.00  0.00           H  
ATOM   1777 1HH1 ARG A 106     -25.989  28.055 -12.748  1.00  0.00           H  
ATOM   1778 2HH1 ARG A 106     -24.968  28.371 -11.365  1.00  0.00           H  
ATOM   1779 1HH2 ARG A 106     -23.263  25.294 -11.515  1.00  0.00           H  
ATOM   1780 2HH2 ARG A 106     -23.463  26.817 -10.663  1.00  0.00           H  
ATOM   1781  N   VAL A 107     -30.343  23.074 -14.693  1.00  0.00           N  
ATOM   1782  CA  VAL A 107     -31.431  23.021 -15.650  1.00  0.00           C  
ATOM   1783  C   VAL A 107     -32.785  22.719 -14.981  1.00  0.00           C  
ATOM   1784  O   VAL A 107     -33.806  23.282 -15.364  1.00  0.00           O  
ATOM   1785  CB  VAL A 107     -31.088  22.046 -16.754  1.00  0.00           C  
ATOM   1786  CG1 VAL A 107     -32.218  21.872 -17.587  1.00  0.00           C  
ATOM   1787  CG2 VAL A 107     -29.928  22.624 -17.542  1.00  0.00           C  
ATOM   1788  H   VAL A 107     -29.694  22.288 -14.669  1.00  0.00           H  
ATOM   1789  HA  VAL A 107     -31.506  24.005 -16.116  1.00  0.00           H  
ATOM   1790  HB  VAL A 107     -30.814  21.081 -16.338  1.00  0.00           H  
ATOM   1791 1HG1 VAL A 107     -31.969  21.192 -18.383  1.00  0.00           H  
ATOM   1792 2HG1 VAL A 107     -33.026  21.466 -16.985  1.00  0.00           H  
ATOM   1793 3HG1 VAL A 107     -32.511  22.829 -17.992  1.00  0.00           H  
ATOM   1794 1HG2 VAL A 107     -29.668  21.944 -18.346  1.00  0.00           H  
ATOM   1795 2HG2 VAL A 107     -30.220  23.583 -17.939  1.00  0.00           H  
ATOM   1796 3HG2 VAL A 107     -29.074  22.764 -16.901  1.00  0.00           H  
ATOM   1797  N   VAL A 108     -32.814  21.817 -14.001  1.00  0.00           N  
ATOM   1798  CA  VAL A 108     -34.050  21.562 -13.252  1.00  0.00           C  
ATOM   1799  C   VAL A 108     -34.513  22.794 -12.474  1.00  0.00           C  
ATOM   1800  O   VAL A 108     -35.701  23.123 -12.459  1.00  0.00           O  
ATOM   1801  CB  VAL A 108     -33.875  20.418 -12.247  1.00  0.00           C  
ATOM   1802  CG1 VAL A 108     -35.106  20.345 -11.337  1.00  0.00           C  
ATOM   1803  CG2 VAL A 108     -33.699  19.119 -12.999  1.00  0.00           C  
ATOM   1804  H   VAL A 108     -31.959  21.313 -13.764  1.00  0.00           H  
ATOM   1805  HA  VAL A 108     -34.830  21.285 -13.963  1.00  0.00           H  
ATOM   1806  HB  VAL A 108     -33.000  20.613 -11.623  1.00  0.00           H  
ATOM   1807 1HG1 VAL A 108     -34.977  19.540 -10.617  1.00  0.00           H  
ATOM   1808 2HG1 VAL A 108     -35.212  21.290 -10.806  1.00  0.00           H  
ATOM   1809 3HG1 VAL A 108     -35.998  20.162 -11.936  1.00  0.00           H  
ATOM   1810 1HG2 VAL A 108     -33.568  18.304 -12.291  1.00  0.00           H  
ATOM   1811 2HG2 VAL A 108     -34.578  18.931 -13.613  1.00  0.00           H  
ATOM   1812 3HG2 VAL A 108     -32.830  19.184 -13.635  1.00  0.00           H  
ATOM   1813  N   GLN A 109     -33.571  23.480 -11.835  1.00  0.00           N  
ATOM   1814  CA  GLN A 109     -33.828  24.699 -11.069  1.00  0.00           C  
ATOM   1815  C   GLN A 109     -34.948  25.597 -11.712  1.00  0.00           C  
ATOM   1816  O   GLN A 109     -35.974  25.800 -11.060  1.00  0.00           O  
ATOM   1817  CB  GLN A 109     -32.465  25.400 -10.828  1.00  0.00           C  
ATOM   1818  CG  GLN A 109     -32.422  26.653  -9.978  1.00  0.00           C  
ATOM   1819  CD  GLN A 109     -30.953  27.212  -9.899  1.00  0.00           C  
ATOM   1820  OE1 GLN A 109     -30.330  27.442 -10.941  1.00  0.00           O  
ATOM   1821  NE2 GLN A 109     -30.406  27.427  -8.693  1.00  0.00           N  
ATOM   1822  H   GLN A 109     -32.614  23.128 -11.872  1.00  0.00           H  
ATOM   1823  HA  GLN A 109     -34.193  24.392 -10.088  1.00  0.00           H  
ATOM   1824 1HB  GLN A 109     -31.829  24.686 -10.300  1.00  0.00           H  
ATOM   1825 2HB  GLN A 109     -31.947  25.591 -11.735  1.00  0.00           H  
ATOM   1826 1HG  GLN A 109     -33.065  27.407 -10.425  1.00  0.00           H  
ATOM   1827 2HG  GLN A 109     -32.752  26.417  -8.966  1.00  0.00           H  
ATOM   1828 1HE2 GLN A 109     -29.484  27.812  -8.627  1.00  0.00           H  
ATOM   1829 2HE2 GLN A 109     -30.918  27.256  -7.836  1.00  0.00           H  
ATOM   1830  N   PRO A 110     -34.822  26.141 -12.960  1.00  0.00           N  
ATOM   1831  CA  PRO A 110     -35.814  26.950 -13.666  1.00  0.00           C  
ATOM   1832  C   PRO A 110     -37.131  26.244 -13.979  1.00  0.00           C  
ATOM   1833  O   PRO A 110     -38.147  26.898 -14.215  1.00  0.00           O  
ATOM   1834  CB  PRO A 110     -35.102  27.294 -14.966  1.00  0.00           C  
ATOM   1835  CG  PRO A 110     -34.083  26.305 -15.116  1.00  0.00           C  
ATOM   1836  CD  PRO A 110     -33.610  26.015 -13.730  1.00  0.00           C  
ATOM   1837  HA  PRO A 110     -35.993  27.866 -13.087  1.00  0.00           H  
ATOM   1838 1HB  PRO A 110     -35.824  27.332 -15.786  1.00  0.00           H  
ATOM   1839 2HB  PRO A 110     -34.666  28.221 -14.901  1.00  0.00           H  
ATOM   1840 1HG  PRO A 110     -34.525  25.460 -15.609  1.00  0.00           H  
ATOM   1841 2HG  PRO A 110     -33.274  26.679 -15.753  1.00  0.00           H  
ATOM   1842 1HD  PRO A 110     -33.207  25.050 -13.713  1.00  0.00           H  
ATOM   1843 2HD  PRO A 110     -32.880  26.771 -13.427  1.00  0.00           H  
ATOM   1844  N   ILE A 111     -37.143  24.921 -13.993  1.00  0.00           N  
ATOM   1845  CA  ILE A 111     -38.378  24.225 -14.291  1.00  0.00           C  
ATOM   1846  C   ILE A 111     -39.229  24.300 -13.050  1.00  0.00           C  
ATOM   1847  O   ILE A 111     -40.432  24.582 -13.108  1.00  0.00           O  
ATOM   1848  CB  ILE A 111     -38.114  22.782 -14.724  1.00  0.00           C  
ATOM   1849  CG1 ILE A 111     -37.261  22.822 -15.975  1.00  0.00           C  
ATOM   1850  CG2 ILE A 111     -39.410  22.040 -14.941  1.00  0.00           C  
ATOM   1851  CD1 ILE A 111     -37.891  23.615 -17.091  1.00  0.00           C  
ATOM   1852  H   ILE A 111     -36.321  24.372 -13.760  1.00  0.00           H  
ATOM   1853  HA  ILE A 111     -38.895  24.738 -15.100  1.00  0.00           H  
ATOM   1854  HB  ILE A 111     -37.536  22.274 -13.954  1.00  0.00           H  
ATOM   1855 1HG1 ILE A 111     -36.299  23.275 -15.732  1.00  0.00           H  
ATOM   1856 2HG1 ILE A 111     -37.087  21.806 -16.319  1.00  0.00           H  
ATOM   1857 1HG2 ILE A 111     -39.195  21.018 -15.247  1.00  0.00           H  
ATOM   1858 2HG2 ILE A 111     -39.968  22.035 -14.010  1.00  0.00           H  
ATOM   1859 3HG2 ILE A 111     -39.994  22.538 -15.717  1.00  0.00           H  
ATOM   1860 1HD1 ILE A 111     -37.237  23.607 -17.937  1.00  0.00           H  
ATOM   1861 2HD1 ILE A 111     -38.849  23.174 -17.368  1.00  0.00           H  
ATOM   1862 3HD1 ILE A 111     -38.045  24.641 -16.765  1.00  0.00           H  
ATOM   1863  N   ILE A 112     -38.572  24.101 -11.917  1.00  0.00           N  
ATOM   1864  CA  ILE A 112     -39.244  24.186 -10.642  1.00  0.00           C  
ATOM   1865  C   ILE A 112     -39.703  25.618 -10.444  1.00  0.00           C  
ATOM   1866  O   ILE A 112     -40.833  25.851 -10.019  1.00  0.00           O  
ATOM   1867  CB  ILE A 112     -38.329  23.748  -9.520  1.00  0.00           C  
ATOM   1868  CG1 ILE A 112     -37.965  22.305  -9.738  1.00  0.00           C  
ATOM   1869  CG2 ILE A 112     -39.028  23.944  -8.183  1.00  0.00           C  
ATOM   1870  CD1 ILE A 112     -39.146  21.375  -9.716  1.00  0.00           C  
ATOM   1871  H   ILE A 112     -37.574  23.877 -11.965  1.00  0.00           H  
ATOM   1872  HA  ILE A 112     -40.118  23.539 -10.656  1.00  0.00           H  
ATOM   1873  HB  ILE A 112     -37.408  24.331  -9.540  1.00  0.00           H  
ATOM   1874 1HG1 ILE A 112     -37.487  22.220 -10.715  1.00  0.00           H  
ATOM   1875 2HG1 ILE A 112     -37.253  22.011  -8.994  1.00  0.00           H  
ATOM   1876 1HG2 ILE A 112     -38.374  23.627  -7.391  1.00  0.00           H  
ATOM   1877 2HG2 ILE A 112     -39.272  24.996  -8.051  1.00  0.00           H  
ATOM   1878 3HG2 ILE A 112     -39.941  23.356  -8.155  1.00  0.00           H  
ATOM   1879 1HD1 ILE A 112     -38.805  20.356  -9.894  1.00  0.00           H  
ATOM   1880 2HD1 ILE A 112     -39.636  21.432  -8.743  1.00  0.00           H  
ATOM   1881 3HD1 ILE A 112     -39.844  21.668 -10.494  1.00  0.00           H  
ATOM   1882  N   LEU A 113     -38.855  26.585 -10.816  1.00  0.00           N  
ATOM   1883  CA  LEU A 113     -39.268  27.975 -10.730  1.00  0.00           C  
ATOM   1884  C   LEU A 113     -40.567  28.183 -11.495  1.00  0.00           C  
ATOM   1885  O   LEU A 113     -41.478  28.855 -11.014  1.00  0.00           O  
ATOM   1886  CB  LEU A 113     -38.210  28.930 -11.266  1.00  0.00           C  
ATOM   1887  CG  LEU A 113     -38.656  30.369 -11.218  1.00  0.00           C  
ATOM   1888  CD1 LEU A 113     -38.944  30.709  -9.808  1.00  0.00           C  
ATOM   1889  CD2 LEU A 113     -37.578  31.299 -11.797  1.00  0.00           C  
ATOM   1890  H   LEU A 113     -37.915  26.342 -11.129  1.00  0.00           H  
ATOM   1891  HA  LEU A 113     -39.438  28.219  -9.691  1.00  0.00           H  
ATOM   1892 1HB  LEU A 113     -37.287  28.813 -10.697  1.00  0.00           H  
ATOM   1893 2HB  LEU A 113     -38.023  28.690 -12.305  1.00  0.00           H  
ATOM   1894  HG  LEU A 113     -39.568  30.476 -11.791  1.00  0.00           H  
ATOM   1895 1HD1 LEU A 113     -39.295  31.731  -9.765  1.00  0.00           H  
ATOM   1896 2HD1 LEU A 113     -39.716  30.047  -9.420  1.00  0.00           H  
ATOM   1897 3HD1 LEU A 113     -38.040  30.592  -9.221  1.00  0.00           H  
ATOM   1898 1HD2 LEU A 113     -37.920  32.339 -11.748  1.00  0.00           H  
ATOM   1899 2HD2 LEU A 113     -36.660  31.200 -11.225  1.00  0.00           H  
ATOM   1900 3HD2 LEU A 113     -37.384  31.033 -12.840  1.00  0.00           H  
ATOM   1901  N   GLY A 114     -40.662  27.628 -12.699  1.00  0.00           N  
ATOM   1902  CA  GLY A 114     -41.881  27.765 -13.479  1.00  0.00           C  
ATOM   1903  C   GLY A 114     -43.094  27.221 -12.766  1.00  0.00           C  
ATOM   1904  O   GLY A 114     -44.174  27.814 -12.820  1.00  0.00           O  
ATOM   1905  H   GLY A 114     -39.871  27.116 -13.091  1.00  0.00           H  
ATOM   1906 1HA  GLY A 114     -42.039  28.807 -13.751  1.00  0.00           H  
ATOM   1907 2HA  GLY A 114     -41.763  27.191 -14.390  1.00  0.00           H  
ATOM   1908  N   LYS A 115     -42.924  26.103 -12.068  1.00  0.00           N  
ATOM   1909  CA  LYS A 115     -44.033  25.516 -11.335  1.00  0.00           C  
ATOM   1910  C   LYS A 115     -44.445  26.449 -10.186  1.00  0.00           C  
ATOM   1911  O   LYS A 115     -45.638  26.640  -9.915  1.00  0.00           O  
ATOM   1912  CB  LYS A 115     -43.649  24.117 -10.856  1.00  0.00           C  
ATOM   1913  CG  LYS A 115     -43.503  23.116 -12.017  1.00  0.00           C  
ATOM   1914  CD  LYS A 115     -43.129  21.715 -11.558  1.00  0.00           C  
ATOM   1915  CE  LYS A 115     -42.938  20.786 -12.753  1.00  0.00           C  
ATOM   1916  NZ  LYS A 115     -42.550  19.404 -12.341  1.00  0.00           N  
ATOM   1917  H   LYS A 115     -42.011  25.642 -12.087  1.00  0.00           H  
ATOM   1918  HA  LYS A 115     -44.882  25.421 -12.010  1.00  0.00           H  
ATOM   1919 1HB  LYS A 115     -42.714  24.151 -10.298  1.00  0.00           H  
ATOM   1920 2HB  LYS A 115     -44.413  23.745 -10.192  1.00  0.00           H  
ATOM   1921 1HG  LYS A 115     -44.440  23.070 -12.567  1.00  0.00           H  
ATOM   1922 2HG  LYS A 115     -42.727  23.477 -12.695  1.00  0.00           H  
ATOM   1923 1HD  LYS A 115     -42.220  21.748 -10.962  1.00  0.00           H  
ATOM   1924 2HD  LYS A 115     -43.930  21.316 -10.951  1.00  0.00           H  
ATOM   1925 1HE  LYS A 115     -43.869  20.739 -13.316  1.00  0.00           H  
ATOM   1926 2HE  LYS A 115     -42.160  21.195 -13.394  1.00  0.00           H  
ATOM   1927 1HZ  LYS A 115     -42.434  18.829 -13.163  1.00  0.00           H  
ATOM   1928 2HZ  LYS A 115     -41.681  19.438 -11.827  1.00  0.00           H  
ATOM   1929 3HZ  LYS A 115     -43.273  19.010 -11.754  1.00  0.00           H  
ATOM   1930  N   ILE A 116     -43.456  27.091  -9.558  1.00  0.00           N  
ATOM   1931  CA  ILE A 116     -43.717  28.039  -8.481  1.00  0.00           C  
ATOM   1932  C   ILE A 116     -44.487  29.242  -9.011  1.00  0.00           C  
ATOM   1933  O   ILE A 116     -45.496  29.644  -8.442  1.00  0.00           O  
ATOM   1934  CB  ILE A 116     -42.400  28.513  -7.825  1.00  0.00           C  
ATOM   1935  CG1 ILE A 116     -41.752  27.356  -7.109  1.00  0.00           C  
ATOM   1936  CG2 ILE A 116     -42.624  29.672  -6.891  1.00  0.00           C  
ATOM   1937  CD1 ILE A 116     -40.338  27.608  -6.677  1.00  0.00           C  
ATOM   1938  H   ILE A 116     -42.492  26.884  -9.825  1.00  0.00           H  
ATOM   1939  HA  ILE A 116     -44.326  27.544  -7.722  1.00  0.00           H  
ATOM   1940  HB  ILE A 116     -41.720  28.829  -8.596  1.00  0.00           H  
ATOM   1941 1HG1 ILE A 116     -42.346  27.109  -6.229  1.00  0.00           H  
ATOM   1942 2HG1 ILE A 116     -41.757  26.511  -7.781  1.00  0.00           H  
ATOM   1943 1HG2 ILE A 116     -41.675  29.984  -6.463  1.00  0.00           H  
ATOM   1944 2HG2 ILE A 116     -43.058  30.498  -7.450  1.00  0.00           H  
ATOM   1945 3HG2 ILE A 116     -43.300  29.366  -6.093  1.00  0.00           H  
ATOM   1946 1HD1 ILE A 116     -39.950  26.725  -6.196  1.00  0.00           H  
ATOM   1947 2HD1 ILE A 116     -39.747  27.826  -7.540  1.00  0.00           H  
ATOM   1948 3HD1 ILE A 116     -40.304  28.447  -5.988  1.00  0.00           H  
ATOM   1949  N   ILE A 117     -44.039  29.791 -10.134  1.00  0.00           N  
ATOM   1950  CA  ILE A 117     -44.682  30.963 -10.700  1.00  0.00           C  
ATOM   1951  C   ILE A 117     -46.100  30.618 -11.154  1.00  0.00           C  
ATOM   1952  O   ILE A 117     -47.042  31.366 -10.879  1.00  0.00           O  
ATOM   1953  CB  ILE A 117     -43.913  31.494 -11.902  1.00  0.00           C  
ATOM   1954  CG1 ILE A 117     -42.545  31.990 -11.496  1.00  0.00           C  
ATOM   1955  CG2 ILE A 117     -44.705  32.677 -12.481  1.00  0.00           C  
ATOM   1956  CD1 ILE A 117     -41.684  32.201 -12.699  1.00  0.00           C  
ATOM   1957  H   ILE A 117     -43.208  29.398 -10.577  1.00  0.00           H  
ATOM   1958  HA  ILE A 117     -44.731  31.744  -9.939  1.00  0.00           H  
ATOM   1959  HB  ILE A 117     -43.789  30.705 -12.650  1.00  0.00           H  
ATOM   1960 1HG1 ILE A 117     -42.642  32.930 -10.950  1.00  0.00           H  
ATOM   1961 2HG1 ILE A 117     -42.070  31.262 -10.844  1.00  0.00           H  
ATOM   1962 1HG2 ILE A 117     -44.185  33.099 -13.328  1.00  0.00           H  
ATOM   1963 2HG2 ILE A 117     -45.695  32.346 -12.789  1.00  0.00           H  
ATOM   1964 3HG2 ILE A 117     -44.802  33.446 -11.712  1.00  0.00           H  
ATOM   1965 1HD1 ILE A 117     -40.703  32.542 -12.411  1.00  0.00           H  
ATOM   1966 2HD1 ILE A 117     -41.582  31.258 -13.240  1.00  0.00           H  
ATOM   1967 3HD1 ILE A 117     -42.163  32.937 -13.336  1.00  0.00           H  
ATOM   1968  N   GLY A 118     -46.251  29.470 -11.842  1.00  0.00           N  
ATOM   1969  CA  GLY A 118     -47.546  29.014 -12.343  1.00  0.00           C  
ATOM   1970  C   GLY A 118     -48.553  28.886 -11.205  1.00  0.00           C  
ATOM   1971  O   GLY A 118     -49.733  29.216 -11.370  1.00  0.00           O  
ATOM   1972  H   GLY A 118     -45.436  28.892 -12.037  1.00  0.00           H  
ATOM   1973 1HA  GLY A 118     -47.914  29.717 -13.092  1.00  0.00           H  
ATOM   1974 2HA  GLY A 118     -47.417  28.051 -12.836  1.00  0.00           H  
ATOM   1975  N   TYR A 119     -48.084  28.444 -10.033  1.00  0.00           N  
ATOM   1976  CA  TYR A 119     -48.927  28.381  -8.850  1.00  0.00           C  
ATOM   1977  C   TYR A 119     -49.546  29.732  -8.582  1.00  0.00           C  
ATOM   1978  O   TYR A 119     -50.749  29.828  -8.360  1.00  0.00           O  
ATOM   1979  CB  TYR A 119     -48.139  27.932  -7.631  1.00  0.00           C  
ATOM   1980  CG  TYR A 119     -48.860  28.107  -6.338  1.00  0.00           C  
ATOM   1981  CD1 TYR A 119     -49.799  27.203  -5.870  1.00  0.00           C  
ATOM   1982  CD2 TYR A 119     -48.554  29.233  -5.597  1.00  0.00           C  
ATOM   1983  CE1 TYR A 119     -50.386  27.437  -4.645  1.00  0.00           C  
ATOM   1984  CE2 TYR A 119     -49.145  29.452  -4.406  1.00  0.00           C  
ATOM   1985  CZ  TYR A 119     -50.042  28.549  -3.919  1.00  0.00           C  
ATOM   1986  OH  TYR A 119     -50.603  28.745  -2.704  1.00  0.00           O  
ATOM   1987  H   TYR A 119     -47.116  28.124  -9.963  1.00  0.00           H  
ATOM   1988  HA  TYR A 119     -49.733  27.672  -9.033  1.00  0.00           H  
ATOM   1989 1HB  TYR A 119     -47.867  26.881  -7.736  1.00  0.00           H  
ATOM   1990 2HB  TYR A 119     -47.244  28.476  -7.557  1.00  0.00           H  
ATOM   1991  HD1 TYR A 119     -50.056  26.313  -6.447  1.00  0.00           H  
ATOM   1992  HD2 TYR A 119     -47.825  29.943  -5.976  1.00  0.00           H  
ATOM   1993  HE1 TYR A 119     -51.104  26.749  -4.244  1.00  0.00           H  
ATOM   1994  HE2 TYR A 119     -48.892  30.340  -3.839  1.00  0.00           H  
ATOM   1995  HH  TYR A 119     -51.329  28.125  -2.586  1.00  0.00           H  
ATOM   1996  N   PHE A 120     -48.724  30.782  -8.594  1.00  0.00           N  
ATOM   1997  CA  PHE A 120     -49.239  32.116  -8.311  1.00  0.00           C  
ATOM   1998  C   PHE A 120     -50.214  32.575  -9.386  1.00  0.00           C  
ATOM   1999  O   PHE A 120     -51.273  33.124  -9.072  1.00  0.00           O  
ATOM   2000  CB  PHE A 120     -48.099  33.110  -8.183  1.00  0.00           C  
ATOM   2001  CG  PHE A 120     -47.356  32.892  -6.966  1.00  0.00           C  
ATOM   2002  CD1 PHE A 120     -46.245  32.164  -7.029  1.00  0.00           C  
ATOM   2003  CD2 PHE A 120     -47.750  33.396  -5.760  1.00  0.00           C  
ATOM   2004  CE1 PHE A 120     -45.502  31.895  -5.929  1.00  0.00           C  
ATOM   2005  CE2 PHE A 120     -46.999  33.144  -4.654  1.00  0.00           C  
ATOM   2006  CZ  PHE A 120     -45.865  32.378  -4.754  1.00  0.00           C  
ATOM   2007  H   PHE A 120     -47.728  30.627  -8.784  1.00  0.00           H  
ATOM   2008  HA  PHE A 120     -49.757  32.084  -7.358  1.00  0.00           H  
ATOM   2009 1HB  PHE A 120     -47.419  33.015  -9.027  1.00  0.00           H  
ATOM   2010 2HB  PHE A 120     -48.487  34.128  -8.179  1.00  0.00           H  
ATOM   2011  HD1 PHE A 120     -45.961  31.796  -7.990  1.00  0.00           H  
ATOM   2012  HD2 PHE A 120     -48.654  34.001  -5.694  1.00  0.00           H  
ATOM   2013  HE1 PHE A 120     -44.617  31.302  -6.006  1.00  0.00           H  
ATOM   2014  HE2 PHE A 120     -47.294  33.547  -3.702  1.00  0.00           H  
ATOM   2015  HZ  PHE A 120     -45.255  32.162  -3.895  1.00  0.00           H  
ATOM   2016  N   GLU A 121     -49.926  32.256 -10.651  1.00  0.00           N  
ATOM   2017  CA  GLU A 121     -50.828  32.660 -11.735  1.00  0.00           C  
ATOM   2018  C   GLU A 121     -52.221  32.048 -11.543  1.00  0.00           C  
ATOM   2019  O   GLU A 121     -53.236  32.677 -11.856  1.00  0.00           O  
ATOM   2020  CB  GLU A 121     -50.275  32.262 -13.123  1.00  0.00           C  
ATOM   2021  CG  GLU A 121     -49.065  33.076 -13.579  1.00  0.00           C  
ATOM   2022  CD  GLU A 121     -48.503  32.716 -14.944  1.00  0.00           C  
ATOM   2023  OE1 GLU A 121     -48.797  31.656 -15.464  1.00  0.00           O  
ATOM   2024  OE2 GLU A 121     -47.762  33.530 -15.472  1.00  0.00           O  
ATOM   2025  H   GLU A 121     -49.046  31.775 -10.849  1.00  0.00           H  
ATOM   2026  HA  GLU A 121     -50.929  33.744 -11.709  1.00  0.00           H  
ATOM   2027 1HB  GLU A 121     -49.989  31.213 -13.109  1.00  0.00           H  
ATOM   2028 2HB  GLU A 121     -51.059  32.374 -13.870  1.00  0.00           H  
ATOM   2029 1HG  GLU A 121     -49.340  34.127 -13.587  1.00  0.00           H  
ATOM   2030 2HG  GLU A 121     -48.283  32.927 -12.838  1.00  0.00           H  
ATOM   2031  N   ASN A 122     -52.259  30.828 -11.014  1.00  0.00           N  
ATOM   2032  CA  ASN A 122     -53.490  30.093 -10.761  1.00  0.00           C  
ATOM   2033  C   ASN A 122     -53.822  29.948  -9.268  1.00  0.00           C  
ATOM   2034  O   ASN A 122     -54.566  29.041  -8.888  1.00  0.00           O  
ATOM   2035  CB  ASN A 122     -53.393  28.728 -11.406  1.00  0.00           C  
ATOM   2036  CG  ASN A 122     -53.374  28.806 -12.904  1.00  0.00           C  
ATOM   2037  OD1 ASN A 122     -54.413  29.005 -13.548  1.00  0.00           O  
ATOM   2038  ND2 ASN A 122     -52.207  28.668 -13.475  1.00  0.00           N  
ATOM   2039  H   ASN A 122     -51.371  30.364 -10.810  1.00  0.00           H  
ATOM   2040  HA  ASN A 122     -54.313  30.640 -11.221  1.00  0.00           H  
ATOM   2041 1HB  ASN A 122     -52.472  28.241 -11.068  1.00  0.00           H  
ATOM   2042 2HB  ASN A 122     -54.230  28.109 -11.089  1.00  0.00           H  
ATOM   2043 1HD2 ASN A 122     -52.125  28.721 -14.470  1.00  0.00           H  
ATOM   2044 2HD2 ASN A 122     -51.386  28.527 -12.907  1.00  0.00           H  
ATOM   2045  N   TYR A 123     -53.270  30.808  -8.411  1.00  0.00           N  
ATOM   2046  CA  TYR A 123     -53.499  30.669  -6.974  1.00  0.00           C  
ATOM   2047  C   TYR A 123     -54.941  30.723  -6.526  1.00  0.00           C  
ATOM   2048  O   TYR A 123     -55.686  31.657  -6.826  1.00  0.00           O  
ATOM   2049  CB  TYR A 123     -52.671  31.695  -6.193  1.00  0.00           C  
ATOM   2050  CG  TYR A 123     -52.885  31.715  -4.678  1.00  0.00           C  
ATOM   2051  CD1 TYR A 123     -52.751  30.565  -3.945  1.00  0.00           C  
ATOM   2052  CD2 TYR A 123     -53.140  32.905  -4.020  1.00  0.00           C  
ATOM   2053  CE1 TYR A 123     -52.885  30.593  -2.570  1.00  0.00           C  
ATOM   2054  CE2 TYR A 123     -53.257  32.914  -2.641  1.00  0.00           C  
ATOM   2055  CZ  TYR A 123     -53.127  31.779  -1.931  1.00  0.00           C  
ATOM   2056  OH  TYR A 123     -53.240  31.814  -0.555  1.00  0.00           O  
ATOM   2057  H   TYR A 123     -52.661  31.558  -8.747  1.00  0.00           H  
ATOM   2058  HA  TYR A 123     -53.122  29.687  -6.688  1.00  0.00           H  
ATOM   2059 1HB  TYR A 123     -51.630  31.491  -6.365  1.00  0.00           H  
ATOM   2060 2HB  TYR A 123     -52.876  32.692  -6.582  1.00  0.00           H  
ATOM   2061  HD1 TYR A 123     -52.547  29.626  -4.453  1.00  0.00           H  
ATOM   2062  HD2 TYR A 123     -53.236  33.832  -4.585  1.00  0.00           H  
ATOM   2063  HE1 TYR A 123     -52.788  29.676  -1.991  1.00  0.00           H  
ATOM   2064  HE2 TYR A 123     -53.446  33.823  -2.108  1.00  0.00           H  
ATOM   2065  HH  TYR A 123     -53.232  30.916  -0.208  1.00  0.00           H  
ATOM   2066  N   ASP A 124     -55.310  29.701  -5.767  1.00  0.00           N  
ATOM   2067  CA  ASP A 124     -56.615  29.553  -5.153  1.00  0.00           C  
ATOM   2068  C   ASP A 124     -56.446  29.447  -3.638  1.00  0.00           C  
ATOM   2069  O   ASP A 124     -56.100  28.374  -3.145  1.00  0.00           O  
ATOM   2070  CB  ASP A 124     -57.358  28.337  -5.692  1.00  0.00           C  
ATOM   2071  CG  ASP A 124     -58.778  28.130  -5.054  1.00  0.00           C  
ATOM   2072  OD1 ASP A 124     -59.033  28.599  -3.929  1.00  0.00           O  
ATOM   2073  OD2 ASP A 124     -59.592  27.520  -5.710  1.00  0.00           O  
ATOM   2074  H   ASP A 124     -54.622  28.976  -5.616  1.00  0.00           H  
ATOM   2075  HA  ASP A 124     -57.223  30.408  -5.429  1.00  0.00           H  
ATOM   2076 1HB  ASP A 124     -57.469  28.434  -6.778  1.00  0.00           H  
ATOM   2077 2HB  ASP A 124     -56.758  27.441  -5.510  1.00  0.00           H  
ATOM   2078  N   PRO A 125     -56.679  30.524  -2.877  1.00  0.00           N  
ATOM   2079  CA  PRO A 125     -56.514  30.626  -1.439  1.00  0.00           C  
ATOM   2080  C   PRO A 125     -57.217  29.563  -0.612  1.00  0.00           C  
ATOM   2081  O   PRO A 125     -56.846  29.344   0.542  1.00  0.00           O  
ATOM   2082  CB  PRO A 125     -57.114  31.997  -1.134  1.00  0.00           C  
ATOM   2083  CG  PRO A 125     -56.938  32.791  -2.394  1.00  0.00           C  
ATOM   2084  CD  PRO A 125     -57.130  31.794  -3.505  1.00  0.00           C  
ATOM   2085  HA  PRO A 125     -55.449  30.606  -1.205  1.00  0.00           H  
ATOM   2086 1HB  PRO A 125     -58.169  31.882  -0.843  1.00  0.00           H  
ATOM   2087 2HB  PRO A 125     -56.592  32.443  -0.275  1.00  0.00           H  
ATOM   2088 1HG  PRO A 125     -57.674  33.598  -2.435  1.00  0.00           H  
ATOM   2089 2HG  PRO A 125     -55.960  33.265  -2.408  1.00  0.00           H  
ATOM   2090 1HD  PRO A 125     -58.184  31.735  -3.812  1.00  0.00           H  
ATOM   2091 2HD  PRO A 125     -56.456  32.097  -4.323  1.00  0.00           H  
ATOM   2092  N   SER A 126     -58.281  28.945  -1.139  1.00  0.00           N  
ATOM   2093  CA  SER A 126     -58.983  27.953  -0.335  1.00  0.00           C  
ATOM   2094  C   SER A 126     -58.341  26.563  -0.424  1.00  0.00           C  
ATOM   2095  O   SER A 126     -58.691  25.655   0.337  1.00  0.00           O  
ATOM   2096  CB  SER A 126     -60.447  27.887  -0.741  1.00  0.00           C  
ATOM   2097  OG  SER A 126     -60.627  27.343  -2.027  1.00  0.00           O  
ATOM   2098  H   SER A 126     -58.577  29.087  -2.112  1.00  0.00           H  
ATOM   2099  HA  SER A 126     -58.944  28.272   0.707  1.00  0.00           H  
ATOM   2100 1HB  SER A 126     -60.998  27.292  -0.014  1.00  0.00           H  
ATOM   2101 2HB  SER A 126     -60.862  28.891  -0.718  1.00  0.00           H  
ATOM   2102  HG  SER A 126     -60.039  27.853  -2.646  1.00  0.00           H  
ATOM   2103  N   ASP A 127     -57.423  26.379  -1.374  1.00  0.00           N  
ATOM   2104  CA  ASP A 127     -56.816  25.078  -1.598  1.00  0.00           C  
ATOM   2105  C   ASP A 127     -55.505  24.866  -0.846  1.00  0.00           C  
ATOM   2106  O   ASP A 127     -54.410  25.136  -1.365  1.00  0.00           O  
ATOM   2107  CB  ASP A 127     -56.622  24.845  -3.089  1.00  0.00           C  
ATOM   2108  CG  ASP A 127     -56.083  23.463  -3.456  1.00  0.00           C  
ATOM   2109  OD1 ASP A 127     -55.547  22.764  -2.602  1.00  0.00           O  
ATOM   2110  OD2 ASP A 127     -56.179  23.113  -4.608  1.00  0.00           O  
ATOM   2111  H   ASP A 127     -57.133  27.164  -1.961  1.00  0.00           H  
ATOM   2112  HA  ASP A 127     -57.518  24.322  -1.246  1.00  0.00           H  
ATOM   2113 1HB  ASP A 127     -57.578  24.994  -3.599  1.00  0.00           H  
ATOM   2114 2HB  ASP A 127     -55.939  25.604  -3.481  1.00  0.00           H  
ATOM   2115  N   SER A 128     -55.611  24.309   0.360  1.00  0.00           N  
ATOM   2116  CA  SER A 128     -54.433  24.080   1.184  1.00  0.00           C  
ATOM   2117  C   SER A 128     -53.481  23.054   0.566  1.00  0.00           C  
ATOM   2118  O   SER A 128     -52.322  22.975   0.961  1.00  0.00           O  
ATOM   2119  CB  SER A 128     -54.836  23.617   2.574  1.00  0.00           C  
ATOM   2120  OG  SER A 128     -55.422  22.343   2.538  1.00  0.00           O  
ATOM   2121  H   SER A 128     -56.534  24.094   0.718  1.00  0.00           H  
ATOM   2122  HA  SER A 128     -53.900  25.026   1.281  1.00  0.00           H  
ATOM   2123 1HB  SER A 128     -53.950  23.593   3.209  1.00  0.00           H  
ATOM   2124 2HB  SER A 128     -55.533  24.330   3.013  1.00  0.00           H  
ATOM   2125  HG  SER A 128     -54.823  21.794   2.019  1.00  0.00           H  
ATOM   2126  N   ALA A 129     -53.959  22.228  -0.374  1.00  0.00           N  
ATOM   2127  CA  ALA A 129     -53.074  21.225  -0.939  1.00  0.00           C  
ATOM   2128  C   ALA A 129     -52.148  21.900  -1.914  1.00  0.00           C  
ATOM   2129  O   ALA A 129     -50.947  21.626  -1.932  1.00  0.00           O  
ATOM   2130  CB  ALA A 129     -53.852  20.122  -1.624  1.00  0.00           C  
ATOM   2131  H   ALA A 129     -54.894  22.357  -0.772  1.00  0.00           H  
ATOM   2132  HA  ALA A 129     -52.477  20.794  -0.136  1.00  0.00           H  
ATOM   2133 1HB  ALA A 129     -53.158  19.390  -2.031  1.00  0.00           H  
ATOM   2134 2HB  ALA A 129     -54.509  19.642  -0.905  1.00  0.00           H  
ATOM   2135 3HB  ALA A 129     -54.445  20.550  -2.433  1.00  0.00           H  
ATOM   2136  N   ALA A 130     -52.709  22.804  -2.720  1.00  0.00           N  
ATOM   2137  CA  ALA A 130     -51.915  23.547  -3.693  1.00  0.00           C  
ATOM   2138  C   ALA A 130     -50.868  24.363  -2.960  1.00  0.00           C  
ATOM   2139  O   ALA A 130     -49.730  24.496  -3.410  1.00  0.00           O  
ATOM   2140  CB  ALA A 130     -52.790  24.443  -4.540  1.00  0.00           C  
ATOM   2141  H   ALA A 130     -53.722  22.953  -2.656  1.00  0.00           H  
ATOM   2142  HA  ALA A 130     -51.409  22.831  -4.342  1.00  0.00           H  
ATOM   2143 1HB  ALA A 130     -52.183  24.968  -5.266  1.00  0.00           H  
ATOM   2144 2HB  ALA A 130     -53.529  23.833  -5.060  1.00  0.00           H  
ATOM   2145 3HB  ALA A 130     -53.301  25.159  -3.897  1.00  0.00           H  
ATOM   2146  N   LEU A 131     -51.252  24.895  -1.801  1.00  0.00           N  
ATOM   2147  CA  LEU A 131     -50.324  25.653  -0.979  1.00  0.00           C  
ATOM   2148  C   LEU A 131     -49.151  24.779  -0.581  1.00  0.00           C  
ATOM   2149  O   LEU A 131     -47.989  25.176  -0.709  1.00  0.00           O  
ATOM   2150  CB  LEU A 131     -51.022  26.162   0.272  1.00  0.00           C  
ATOM   2151  CG  LEU A 131     -50.159  26.902   1.246  1.00  0.00           C  
ATOM   2152  CD1 LEU A 131     -49.607  28.128   0.568  1.00  0.00           C  
ATOM   2153  CD2 LEU A 131     -50.989  27.239   2.471  1.00  0.00           C  
ATOM   2154  H   LEU A 131     -52.225  24.783  -1.502  1.00  0.00           H  
ATOM   2155  HA  LEU A 131     -49.948  26.495  -1.554  1.00  0.00           H  
ATOM   2156 1HB  LEU A 131     -51.848  26.806  -0.022  1.00  0.00           H  
ATOM   2157 2HB  LEU A 131     -51.426  25.311   0.803  1.00  0.00           H  
ATOM   2158  HG  LEU A 131     -49.317  26.275   1.544  1.00  0.00           H  
ATOM   2159 1HD1 LEU A 131     -48.963  28.675   1.255  1.00  0.00           H  
ATOM   2160 2HD1 LEU A 131     -49.034  27.804  -0.290  1.00  0.00           H  
ATOM   2161 3HD1 LEU A 131     -50.420  28.775   0.241  1.00  0.00           H  
ATOM   2162 1HD2 LEU A 131     -50.373  27.774   3.194  1.00  0.00           H  
ATOM   2163 2HD2 LEU A 131     -51.833  27.863   2.179  1.00  0.00           H  
ATOM   2164 3HD2 LEU A 131     -51.358  26.313   2.920  1.00  0.00           H  
ATOM   2165  N   TYR A 132     -49.454  23.575  -0.101  1.00  0.00           N  
ATOM   2166  CA  TYR A 132     -48.416  22.655   0.316  1.00  0.00           C  
ATOM   2167  C   TYR A 132     -47.529  22.289  -0.877  1.00  0.00           C  
ATOM   2168  O   TYR A 132     -46.305  22.200  -0.739  1.00  0.00           O  
ATOM   2169  CB  TYR A 132     -49.052  21.423   0.948  1.00  0.00           C  
ATOM   2170  CG  TYR A 132     -49.821  21.785   2.200  1.00  0.00           C  
ATOM   2171  CD1 TYR A 132     -50.819  20.946   2.681  1.00  0.00           C  
ATOM   2172  CD2 TYR A 132     -49.563  22.997   2.839  1.00  0.00           C  
ATOM   2173  CE1 TYR A 132     -51.547  21.311   3.799  1.00  0.00           C  
ATOM   2174  CE2 TYR A 132     -50.290  23.360   3.952  1.00  0.00           C  
ATOM   2175  CZ  TYR A 132     -51.278  22.525   4.433  1.00  0.00           C  
ATOM   2176  OH  TYR A 132     -52.008  22.891   5.541  1.00  0.00           O  
ATOM   2177  H   TYR A 132     -50.432  23.300   0.006  1.00  0.00           H  
ATOM   2178  HA  TYR A 132     -47.792  23.147   1.060  1.00  0.00           H  
ATOM   2179 1HB  TYR A 132     -49.737  20.955   0.244  1.00  0.00           H  
ATOM   2180 2HB  TYR A 132     -48.285  20.697   1.206  1.00  0.00           H  
ATOM   2181  HD1 TYR A 132     -51.031  20.006   2.174  1.00  0.00           H  
ATOM   2182  HD2 TYR A 132     -48.791  23.663   2.455  1.00  0.00           H  
ATOM   2183  HE1 TYR A 132     -52.331  20.657   4.175  1.00  0.00           H  
ATOM   2184  HE2 TYR A 132     -50.089  24.309   4.448  1.00  0.00           H  
ATOM   2185  HH  TYR A 132     -52.673  22.221   5.720  1.00  0.00           H  
ATOM   2186  N   GLU A 133     -48.137  22.098  -2.053  1.00  0.00           N  
ATOM   2187  CA  GLU A 133     -47.373  21.794  -3.259  1.00  0.00           C  
ATOM   2188  C   GLU A 133     -46.392  22.937  -3.559  1.00  0.00           C  
ATOM   2189  O   GLU A 133     -45.223  22.688  -3.868  1.00  0.00           O  
ATOM   2190  CB  GLU A 133     -48.316  21.550  -4.451  1.00  0.00           C  
ATOM   2191  CG  GLU A 133     -47.613  21.176  -5.737  1.00  0.00           C  
ATOM   2192  CD  GLU A 133     -48.550  20.878  -6.929  1.00  0.00           C  
ATOM   2193  OE1 GLU A 133     -49.741  20.966  -6.766  1.00  0.00           O  
ATOM   2194  OE2 GLU A 133     -48.056  20.559  -8.000  1.00  0.00           O  
ATOM   2195  H   GLU A 133     -49.153  22.150  -2.101  1.00  0.00           H  
ATOM   2196  HA  GLU A 133     -46.798  20.886  -3.086  1.00  0.00           H  
ATOM   2197 1HB  GLU A 133     -49.027  20.764  -4.200  1.00  0.00           H  
ATOM   2198 2HB  GLU A 133     -48.886  22.451  -4.646  1.00  0.00           H  
ATOM   2199 1HG  GLU A 133     -47.009  22.022  -5.970  1.00  0.00           H  
ATOM   2200 2HG  GLU A 133     -46.956  20.327  -5.563  1.00  0.00           H  
ATOM   2201  N   ALA A 134     -46.867  24.190  -3.453  1.00  0.00           N  
ATOM   2202  CA  ALA A 134     -46.037  25.372  -3.694  1.00  0.00           C  
ATOM   2203  C   ALA A 134     -44.872  25.445  -2.723  1.00  0.00           C  
ATOM   2204  O   ALA A 134     -43.743  25.765  -3.112  1.00  0.00           O  
ATOM   2205  CB  ALA A 134     -46.867  26.622  -3.558  1.00  0.00           C  
ATOM   2206  H   ALA A 134     -47.852  24.319  -3.220  1.00  0.00           H  
ATOM   2207  HA  ALA A 134     -45.643  25.307  -4.706  1.00  0.00           H  
ATOM   2208 1HB  ALA A 134     -46.258  27.492  -3.772  1.00  0.00           H  
ATOM   2209 2HB  ALA A 134     -47.667  26.559  -4.252  1.00  0.00           H  
ATOM   2210 3HB  ALA A 134     -47.268  26.699  -2.556  1.00  0.00           H  
ATOM   2211  N   HIS A 135     -45.146  25.095  -1.464  1.00  0.00           N  
ATOM   2212  CA  HIS A 135     -44.143  25.059  -0.411  1.00  0.00           C  
ATOM   2213  C   HIS A 135     -43.086  24.054  -0.855  1.00  0.00           C  
ATOM   2214  O   HIS A 135     -41.884  24.334  -0.832  1.00  0.00           O  
ATOM   2215  CB  HIS A 135     -44.785  24.640   0.919  1.00  0.00           C  
ATOM   2216  CG  HIS A 135     -43.901  24.635   2.133  1.00  0.00           C  
ATOM   2217  ND1 HIS A 135     -43.598  25.777   2.847  1.00  0.00           N  
ATOM   2218  CD2 HIS A 135     -43.260  23.620   2.756  1.00  0.00           C  
ATOM   2219  CE1 HIS A 135     -42.812  25.460   3.864  1.00  0.00           C  
ATOM   2220  NE2 HIS A 135     -42.591  24.158   3.831  1.00  0.00           N  
ATOM   2221  H   HIS A 135     -46.112  24.868  -1.224  1.00  0.00           H  
ATOM   2222  HA  HIS A 135     -43.679  26.034  -0.294  1.00  0.00           H  
ATOM   2223 1HB  HIS A 135     -45.637  25.292   1.120  1.00  0.00           H  
ATOM   2224 2HB  HIS A 135     -45.177  23.644   0.824  1.00  0.00           H  
ATOM   2225  HD1 HIS A 135     -43.922  26.703   2.661  1.00  0.00           H  
ATOM   2226  HD2 HIS A 135     -43.205  22.550   2.553  1.00  0.00           H  
ATOM   2227  HE1 HIS A 135     -42.458  26.229   4.550  1.00  0.00           H  
ATOM   2228  N   GLY A 136     -43.562  22.882  -1.280  1.00  0.00           N  
ATOM   2229  CA  GLY A 136     -42.734  21.801  -1.775  1.00  0.00           C  
ATOM   2230  C   GLY A 136     -41.814  22.280  -2.890  1.00  0.00           C  
ATOM   2231  O   GLY A 136     -40.604  22.069  -2.817  1.00  0.00           O  
ATOM   2232  H   GLY A 136     -44.570  22.729  -1.253  1.00  0.00           H  
ATOM   2233 1HA  GLY A 136     -42.147  21.385  -0.958  1.00  0.00           H  
ATOM   2234 2HA  GLY A 136     -43.382  21.009  -2.150  1.00  0.00           H  
ATOM   2235  N   TYR A 137     -42.370  22.924  -3.921  1.00  0.00           N  
ATOM   2236  CA  TYR A 137     -41.545  23.394  -5.033  1.00  0.00           C  
ATOM   2237  C   TYR A 137     -40.507  24.401  -4.567  1.00  0.00           C  
ATOM   2238  O   TYR A 137     -39.373  24.379  -5.040  1.00  0.00           O  
ATOM   2239  CB  TYR A 137     -42.379  24.008  -6.142  1.00  0.00           C  
ATOM   2240  CG  TYR A 137     -43.166  23.035  -6.901  1.00  0.00           C  
ATOM   2241  CD1 TYR A 137     -44.474  23.318  -7.195  1.00  0.00           C  
ATOM   2242  CD2 TYR A 137     -42.595  21.831  -7.286  1.00  0.00           C  
ATOM   2243  CE1 TYR A 137     -45.225  22.404  -7.870  1.00  0.00           C  
ATOM   2244  CE2 TYR A 137     -43.357  20.906  -7.959  1.00  0.00           C  
ATOM   2245  CZ  TYR A 137     -44.679  21.193  -8.242  1.00  0.00           C  
ATOM   2246  OH  TYR A 137     -45.473  20.274  -8.891  1.00  0.00           O  
ATOM   2247  H   TYR A 137     -43.382  23.060  -3.927  1.00  0.00           H  
ATOM   2248  HA  TYR A 137     -41.012  22.540  -5.446  1.00  0.00           H  
ATOM   2249 1HB  TYR A 137     -43.058  24.751  -5.721  1.00  0.00           H  
ATOM   2250 2HB  TYR A 137     -41.721  24.504  -6.831  1.00  0.00           H  
ATOM   2251  HD1 TYR A 137     -44.914  24.266  -6.887  1.00  0.00           H  
ATOM   2252  HD2 TYR A 137     -41.556  21.613  -7.042  1.00  0.00           H  
ATOM   2253  HE1 TYR A 137     -46.268  22.622  -8.102  1.00  0.00           H  
ATOM   2254  HE2 TYR A 137     -42.926  19.951  -8.255  1.00  0.00           H  
ATOM   2255  HH  TYR A 137     -46.415  20.416  -8.621  1.00  0.00           H  
ATOM   2256  N   ALA A 138     -40.875  25.297  -3.649  1.00  0.00           N  
ATOM   2257  CA  ALA A 138     -39.912  26.257  -3.115  1.00  0.00           C  
ATOM   2258  C   ALA A 138     -38.770  25.489  -2.442  1.00  0.00           C  
ATOM   2259  O   ALA A 138     -37.583  25.836  -2.569  1.00  0.00           O  
ATOM   2260  CB  ALA A 138     -40.611  27.179  -2.145  1.00  0.00           C  
ATOM   2261  H   ALA A 138     -41.840  25.312  -3.310  1.00  0.00           H  
ATOM   2262  HA  ALA A 138     -39.492  26.838  -3.930  1.00  0.00           H  
ATOM   2263 1HB  ALA A 138     -39.910  27.889  -1.725  1.00  0.00           H  
ATOM   2264 2HB  ALA A 138     -41.413  27.709  -2.657  1.00  0.00           H  
ATOM   2265 3HB  ALA A 138     -41.024  26.587  -1.370  1.00  0.00           H  
ATOM   2266  N   GLY A 139     -39.136  24.391  -1.773  1.00  0.00           N  
ATOM   2267  CA  GLY A 139     -38.199  23.488  -1.131  1.00  0.00           C  
ATOM   2268  C   GLY A 139     -37.260  22.876  -2.169  1.00  0.00           C  
ATOM   2269  O   GLY A 139     -36.042  22.884  -1.994  1.00  0.00           O  
ATOM   2270  H   GLY A 139     -40.132  24.184  -1.683  1.00  0.00           H  
ATOM   2271 1HA  GLY A 139     -37.626  24.024  -0.375  1.00  0.00           H  
ATOM   2272 2HA  GLY A 139     -38.757  22.699  -0.627  1.00  0.00           H  
ATOM   2273  N   VAL A 140     -37.831  22.356  -3.258  1.00  0.00           N  
ATOM   2274  CA  VAL A 140     -37.057  21.733  -4.329  1.00  0.00           C  
ATOM   2275  C   VAL A 140     -36.138  22.735  -5.019  1.00  0.00           C  
ATOM   2276  O   VAL A 140     -34.994  22.414  -5.341  1.00  0.00           O  
ATOM   2277  CB  VAL A 140     -37.955  21.097  -5.397  1.00  0.00           C  
ATOM   2278  CG1 VAL A 140     -37.080  20.641  -6.544  1.00  0.00           C  
ATOM   2279  CG2 VAL A 140     -38.731  19.945  -4.820  1.00  0.00           C  
ATOM   2280  H   VAL A 140     -38.848  22.380  -3.316  1.00  0.00           H  
ATOM   2281  HA  VAL A 140     -36.451  20.943  -3.890  1.00  0.00           H  
ATOM   2282  HB  VAL A 140     -38.645  21.846  -5.776  1.00  0.00           H  
ATOM   2283 1HG1 VAL A 140     -37.699  20.206  -7.325  1.00  0.00           H  
ATOM   2284 2HG1 VAL A 140     -36.540  21.496  -6.934  1.00  0.00           H  
ATOM   2285 3HG1 VAL A 140     -36.369  19.897  -6.191  1.00  0.00           H  
ATOM   2286 1HG2 VAL A 140     -39.362  19.510  -5.593  1.00  0.00           H  
ATOM   2287 2HG2 VAL A 140     -38.039  19.193  -4.447  1.00  0.00           H  
ATOM   2288 3HG2 VAL A 140     -39.351  20.302  -4.005  1.00  0.00           H  
ATOM   2289  N   LEU A 141     -36.635  23.944  -5.284  1.00  0.00           N  
ATOM   2290  CA  LEU A 141     -35.829  24.965  -5.942  1.00  0.00           C  
ATOM   2291  C   LEU A 141     -34.587  25.193  -5.094  1.00  0.00           C  
ATOM   2292  O   LEU A 141     -33.449  25.214  -5.588  1.00  0.00           O  
ATOM   2293  CB  LEU A 141     -36.608  26.294  -6.056  1.00  0.00           C  
ATOM   2294  CG  LEU A 141     -35.868  27.456  -6.787  1.00  0.00           C  
ATOM   2295  CD1 LEU A 141     -35.642  27.027  -8.232  1.00  0.00           C  
ATOM   2296  CD2 LEU A 141     -36.689  28.768  -6.724  1.00  0.00           C  
ATOM   2297  H   LEU A 141     -37.593  24.158  -5.023  1.00  0.00           H  
ATOM   2298  HA  LEU A 141     -35.537  24.613  -6.931  1.00  0.00           H  
ATOM   2299 1HB  LEU A 141     -37.533  26.102  -6.591  1.00  0.00           H  
ATOM   2300 2HB  LEU A 141     -36.865  26.636  -5.053  1.00  0.00           H  
ATOM   2301  HG  LEU A 141     -34.897  27.616  -6.317  1.00  0.00           H  
ATOM   2302 1HD1 LEU A 141     -35.109  27.799  -8.772  1.00  0.00           H  
ATOM   2303 2HD1 LEU A 141     -35.061  26.109  -8.254  1.00  0.00           H  
ATOM   2304 3HD1 LEU A 141     -36.605  26.853  -8.713  1.00  0.00           H  
ATOM   2305 1HD2 LEU A 141     -36.151  29.563  -7.244  1.00  0.00           H  
ATOM   2306 2HD2 LEU A 141     -37.644  28.621  -7.199  1.00  0.00           H  
ATOM   2307 3HD2 LEU A 141     -36.839  29.055  -5.682  1.00  0.00           H  
ATOM   2308  N   SER A 142     -34.819  25.344  -3.794  1.00  0.00           N  
ATOM   2309  CA  SER A 142     -33.766  25.578  -2.840  1.00  0.00           C  
ATOM   2310  C   SER A 142     -32.823  24.383  -2.757  1.00  0.00           C  
ATOM   2311  O   SER A 142     -31.603  24.551  -2.709  1.00  0.00           O  
ATOM   2312  CB  SER A 142     -34.399  25.822  -1.517  1.00  0.00           C  
ATOM   2313  OG  SER A 142     -35.199  26.971  -1.588  1.00  0.00           O  
ATOM   2314  H   SER A 142     -35.782  25.323  -3.446  1.00  0.00           H  
ATOM   2315  HA  SER A 142     -33.204  26.459  -3.148  1.00  0.00           H  
ATOM   2316 1HB  SER A 142     -35.001  24.975  -1.220  1.00  0.00           H  
ATOM   2317 2HB  SER A 142     -33.616  25.940  -0.782  1.00  0.00           H  
ATOM   2318  HG  SER A 142     -36.039  26.682  -2.029  1.00  0.00           H  
ATOM   2319  N   ALA A 143     -33.384  23.169  -2.758  1.00  0.00           N  
ATOM   2320  CA  ALA A 143     -32.580  21.961  -2.715  1.00  0.00           C  
ATOM   2321  C   ALA A 143     -31.689  21.874  -3.938  1.00  0.00           C  
ATOM   2322  O   ALA A 143     -30.524  21.506  -3.829  1.00  0.00           O  
ATOM   2323  CB  ALA A 143     -33.463  20.735  -2.638  1.00  0.00           C  
ATOM   2324  H   ALA A 143     -34.398  23.084  -2.763  1.00  0.00           H  
ATOM   2325  HA  ALA A 143     -31.950  22.003  -1.830  1.00  0.00           H  
ATOM   2326 1HB  ALA A 143     -32.845  19.842  -2.586  1.00  0.00           H  
ATOM   2327 2HB  ALA A 143     -34.092  20.799  -1.751  1.00  0.00           H  
ATOM   2328 3HB  ALA A 143     -34.089  20.692  -3.524  1.00  0.00           H  
ATOM   2329  N   CYS A 144     -32.212  22.259  -5.107  1.00  0.00           N  
ATOM   2330  CA  CYS A 144     -31.428  22.210  -6.330  1.00  0.00           C  
ATOM   2331  C   CYS A 144     -30.257  23.165  -6.187  1.00  0.00           C  
ATOM   2332  O   CYS A 144     -29.129  22.839  -6.554  1.00  0.00           O  
ATOM   2333  CB  CYS A 144     -32.272  22.622  -7.542  1.00  0.00           C  
ATOM   2334  SG  CYS A 144     -33.574  21.453  -8.012  1.00  0.00           S  
ATOM   2335  H   CYS A 144     -33.187  22.549  -5.151  1.00  0.00           H  
ATOM   2336  HA  CYS A 144     -31.057  21.197  -6.477  1.00  0.00           H  
ATOM   2337 1HB  CYS A 144     -32.746  23.577  -7.342  1.00  0.00           H  
ATOM   2338 2HB  CYS A 144     -31.625  22.767  -8.404  1.00  0.00           H  
ATOM   2339  HG  CYS A 144     -34.298  21.637  -6.872  1.00  0.00           H  
ATOM   2340  N   THR A 145     -30.520  24.324  -5.587  1.00  0.00           N  
ATOM   2341  CA  THR A 145     -29.504  25.339  -5.380  1.00  0.00           C  
ATOM   2342  C   THR A 145     -28.403  24.775  -4.453  1.00  0.00           C  
ATOM   2343  O   THR A 145     -27.207  24.929  -4.728  1.00  0.00           O  
ATOM   2344  CB  THR A 145     -30.163  26.615  -4.805  1.00  0.00           C  
ATOM   2345  OG1 THR A 145     -31.187  27.095  -5.728  1.00  0.00           O  
ATOM   2346  CG2 THR A 145     -29.137  27.713  -4.608  1.00  0.00           C  
ATOM   2347  H   THR A 145     -31.483  24.526  -5.310  1.00  0.00           H  
ATOM   2348  HA  THR A 145     -29.051  25.583  -6.339  1.00  0.00           H  
ATOM   2349  HB  THR A 145     -30.613  26.399  -3.852  1.00  0.00           H  
ATOM   2350  HG1 THR A 145     -31.911  26.422  -5.785  1.00  0.00           H  
ATOM   2351 1HG2 THR A 145     -29.623  28.598  -4.208  1.00  0.00           H  
ATOM   2352 2HG2 THR A 145     -28.367  27.375  -3.916  1.00  0.00           H  
ATOM   2353 3HG2 THR A 145     -28.689  27.950  -5.558  1.00  0.00           H  
ATOM   2354  N   LEU A 146     -28.808  24.087  -3.375  1.00  0.00           N  
ATOM   2355  CA  LEU A 146     -27.847  23.459  -2.463  1.00  0.00           C  
ATOM   2356  C   LEU A 146     -27.051  22.355  -3.164  1.00  0.00           C  
ATOM   2357  O   LEU A 146     -25.841  22.232  -2.958  1.00  0.00           O  
ATOM   2358  CB  LEU A 146     -28.577  22.897  -1.244  1.00  0.00           C  
ATOM   2359  CG  LEU A 146     -29.130  23.955  -0.298  1.00  0.00           C  
ATOM   2360  CD1 LEU A 146     -30.021  23.308   0.738  1.00  0.00           C  
ATOM   2361  CD2 LEU A 146     -27.945  24.671   0.367  1.00  0.00           C  
ATOM   2362  H   LEU A 146     -29.809  24.017  -3.187  1.00  0.00           H  
ATOM   2363  HA  LEU A 146     -27.150  24.222  -2.125  1.00  0.00           H  
ATOM   2364 1HB  LEU A 146     -29.410  22.292  -1.589  1.00  0.00           H  
ATOM   2365 2HB  LEU A 146     -27.894  22.260  -0.686  1.00  0.00           H  
ATOM   2366  HG  LEU A 146     -29.729  24.668  -0.859  1.00  0.00           H  
ATOM   2367 1HD1 LEU A 146     -30.413  24.072   1.410  1.00  0.00           H  
ATOM   2368 2HD1 LEU A 146     -30.848  22.806   0.239  1.00  0.00           H  
ATOM   2369 3HD1 LEU A 146     -29.446  22.582   1.310  1.00  0.00           H  
ATOM   2370 1HD2 LEU A 146     -28.311  25.434   1.050  1.00  0.00           H  
ATOM   2371 2HD2 LEU A 146     -27.349  23.951   0.924  1.00  0.00           H  
ATOM   2372 3HD2 LEU A 146     -27.329  25.134  -0.402  1.00  0.00           H  
ATOM   2373  N   VAL A 147     -27.711  21.581  -4.024  1.00  0.00           N  
ATOM   2374  CA  VAL A 147     -27.031  20.543  -4.782  1.00  0.00           C  
ATOM   2375  C   VAL A 147     -25.999  21.161  -5.706  1.00  0.00           C  
ATOM   2376  O   VAL A 147     -24.900  20.621  -5.848  1.00  0.00           O  
ATOM   2377  CB  VAL A 147     -28.010  19.658  -5.551  1.00  0.00           C  
ATOM   2378  CG1 VAL A 147     -27.238  18.761  -6.505  1.00  0.00           C  
ATOM   2379  CG2 VAL A 147     -28.790  18.804  -4.569  1.00  0.00           C  
ATOM   2380  H   VAL A 147     -28.716  21.705  -4.139  1.00  0.00           H  
ATOM   2381  HA  VAL A 147     -26.513  19.897  -4.079  1.00  0.00           H  
ATOM   2382  HB  VAL A 147     -28.689  20.278  -6.116  1.00  0.00           H  
ATOM   2383 1HG1 VAL A 147     -27.933  18.131  -7.061  1.00  0.00           H  
ATOM   2384 2HG1 VAL A 147     -26.688  19.389  -7.201  1.00  0.00           H  
ATOM   2385 3HG1 VAL A 147     -26.544  18.135  -5.946  1.00  0.00           H  
ATOM   2386 1HG2 VAL A 147     -29.490  18.174  -5.115  1.00  0.00           H  
ATOM   2387 2HG2 VAL A 147     -28.098  18.180  -4.005  1.00  0.00           H  
ATOM   2388 3HG2 VAL A 147     -29.334  19.435  -3.885  1.00  0.00           H  
ATOM   2389  N   LEU A 148     -26.333  22.289  -6.339  1.00  0.00           N  
ATOM   2390  CA  LEU A 148     -25.353  22.956  -7.174  1.00  0.00           C  
ATOM   2391  C   LEU A 148     -24.165  23.385  -6.327  1.00  0.00           C  
ATOM   2392  O   LEU A 148     -23.025  23.220  -6.747  1.00  0.00           O  
ATOM   2393  CB  LEU A 148     -25.944  24.197  -7.854  1.00  0.00           C  
ATOM   2394  CG  LEU A 148     -26.950  23.936  -8.911  1.00  0.00           C  
ATOM   2395  CD1 LEU A 148     -27.568  25.249  -9.365  1.00  0.00           C  
ATOM   2396  CD2 LEU A 148     -26.273  23.229 -10.036  1.00  0.00           C  
ATOM   2397  H   LEU A 148     -27.272  22.674  -6.235  1.00  0.00           H  
ATOM   2398  HA  LEU A 148     -25.012  22.260  -7.938  1.00  0.00           H  
ATOM   2399 1HB  LEU A 148     -26.419  24.814  -7.099  1.00  0.00           H  
ATOM   2400 2HB  LEU A 148     -25.132  24.768  -8.300  1.00  0.00           H  
ATOM   2401  HG  LEU A 148     -27.733  23.318  -8.516  1.00  0.00           H  
ATOM   2402 1HD1 LEU A 148     -28.306  25.066 -10.116  1.00  0.00           H  
ATOM   2403 2HD1 LEU A 148     -28.039  25.731  -8.518  1.00  0.00           H  
ATOM   2404 3HD1 LEU A 148     -26.794  25.898  -9.768  1.00  0.00           H  
ATOM   2405 1HD2 LEU A 148     -26.982  23.030 -10.790  1.00  0.00           H  
ATOM   2406 2HD2 LEU A 148     -25.479  23.851 -10.441  1.00  0.00           H  
ATOM   2407 3HD2 LEU A 148     -25.852  22.289  -9.682  1.00  0.00           H  
ATOM   2408  N   ALA A 149     -24.403  23.871  -5.100  1.00  0.00           N  
ATOM   2409  CA  ALA A 149     -23.278  24.268  -4.250  1.00  0.00           C  
ATOM   2410  C   ALA A 149     -22.352  23.074  -4.009  1.00  0.00           C  
ATOM   2411  O   ALA A 149     -21.124  23.163  -4.148  1.00  0.00           O  
ATOM   2412  CB  ALA A 149     -23.786  24.790  -2.906  1.00  0.00           C  
ATOM   2413  H   ALA A 149     -25.364  24.013  -4.786  1.00  0.00           H  
ATOM   2414  HA  ALA A 149     -22.724  25.058  -4.762  1.00  0.00           H  
ATOM   2415 1HB  ALA A 149     -22.943  25.104  -2.292  1.00  0.00           H  
ATOM   2416 2HB  ALA A 149     -24.446  25.619  -3.078  1.00  0.00           H  
ATOM   2417 3HB  ALA A 149     -24.327  24.017  -2.388  1.00  0.00           H  
ATOM   2418  N   ILE A 150     -22.959  21.918  -3.746  1.00  0.00           N  
ATOM   2419  CA  ILE A 150     -22.214  20.690  -3.512  1.00  0.00           C  
ATOM   2420  C   ILE A 150     -21.436  20.193  -4.704  1.00  0.00           C  
ATOM   2421  O   ILE A 150     -20.234  19.935  -4.604  1.00  0.00           O  
ATOM   2422  CB  ILE A 150     -23.180  19.574  -3.078  1.00  0.00           C  
ATOM   2423  CG1 ILE A 150     -23.711  19.877  -1.697  1.00  0.00           C  
ATOM   2424  CG2 ILE A 150     -22.574  18.165  -3.246  1.00  0.00           C  
ATOM   2425  CD1 ILE A 150     -24.872  19.013  -1.286  1.00  0.00           C  
ATOM   2426  H   ILE A 150     -23.977  21.911  -3.662  1.00  0.00           H  
ATOM   2427  HA  ILE A 150     -21.510  20.878  -2.704  1.00  0.00           H  
ATOM   2428  HB  ILE A 150     -24.046  19.619  -3.723  1.00  0.00           H  
ATOM   2429 1HG1 ILE A 150     -22.912  19.738  -0.993  1.00  0.00           H  
ATOM   2430 2HG1 ILE A 150     -24.026  20.922  -1.664  1.00  0.00           H  
ATOM   2431 1HG2 ILE A 150     -23.314  17.421  -2.965  1.00  0.00           H  
ATOM   2432 2HG2 ILE A 150     -22.284  17.995  -4.273  1.00  0.00           H  
ATOM   2433 3HG2 ILE A 150     -21.726  18.057  -2.646  1.00  0.00           H  
ATOM   2434 1HD1 ILE A 150     -25.195  19.289  -0.285  1.00  0.00           H  
ATOM   2435 2HD1 ILE A 150     -25.693  19.159  -1.982  1.00  0.00           H  
ATOM   2436 3HD1 ILE A 150     -24.568  17.969  -1.295  1.00  0.00           H  
ATOM   2437  N   LEU A 151     -22.096  20.083  -5.840  1.00  0.00           N  
ATOM   2438  CA  LEU A 151     -21.441  19.529  -6.999  1.00  0.00           C  
ATOM   2439  C   LEU A 151     -20.481  20.490  -7.638  1.00  0.00           C  
ATOM   2440  O   LEU A 151     -19.402  20.086  -8.069  1.00  0.00           O  
ATOM   2441  CB  LEU A 151     -22.483  19.104  -7.991  1.00  0.00           C  
ATOM   2442  CG  LEU A 151     -23.336  17.983  -7.540  1.00  0.00           C  
ATOM   2443  CD1 LEU A 151     -24.395  17.817  -8.513  1.00  0.00           C  
ATOM   2444  CD2 LEU A 151     -22.492  16.703  -7.419  1.00  0.00           C  
ATOM   2445  H   LEU A 151     -23.080  20.346  -5.879  1.00  0.00           H  
ATOM   2446  HA  LEU A 151     -20.886  18.648  -6.685  1.00  0.00           H  
ATOM   2447 1HB  LEU A 151     -23.131  19.958  -8.206  1.00  0.00           H  
ATOM   2448 2HB  LEU A 151     -21.988  18.802  -8.913  1.00  0.00           H  
ATOM   2449  HG  LEU A 151     -23.788  18.228  -6.575  1.00  0.00           H  
ATOM   2450 1HD1 LEU A 151     -25.042  17.006  -8.193  1.00  0.00           H  
ATOM   2451 2HD1 LEU A 151     -24.968  18.734  -8.592  1.00  0.00           H  
ATOM   2452 3HD1 LEU A 151     -23.947  17.587  -9.468  1.00  0.00           H  
ATOM   2453 1HD2 LEU A 151     -23.128  15.877  -7.097  1.00  0.00           H  
ATOM   2454 2HD2 LEU A 151     -22.049  16.462  -8.390  1.00  0.00           H  
ATOM   2455 3HD2 LEU A 151     -21.699  16.858  -6.686  1.00  0.00           H  
ATOM   2456  N   HIS A 152     -20.824  21.777  -7.651  1.00  0.00           N  
ATOM   2457  CA  HIS A 152     -19.956  22.765  -8.255  1.00  0.00           C  
ATOM   2458  C   HIS A 152     -18.646  22.715  -7.527  1.00  0.00           C  
ATOM   2459  O   HIS A 152     -17.598  22.691  -8.154  1.00  0.00           O  
ATOM   2460  CB  HIS A 152     -20.530  24.183  -8.178  1.00  0.00           C  
ATOM   2461  CG  HIS A 152     -19.705  25.237  -8.914  1.00  0.00           C  
ATOM   2462  ND1 HIS A 152     -19.731  25.352 -10.290  1.00  0.00           N  
ATOM   2463  CD2 HIS A 152     -18.863  26.210  -8.476  1.00  0.00           C  
ATOM   2464  CE1 HIS A 152     -18.950  26.345 -10.671  1.00  0.00           C  
ATOM   2465  NE2 HIS A 152     -18.415  26.894  -9.594  1.00  0.00           N  
ATOM   2466  H   HIS A 152     -21.710  22.090  -7.270  1.00  0.00           H  
ATOM   2467  HA  HIS A 152     -19.773  22.522  -9.300  1.00  0.00           H  
ATOM   2468 1HB  HIS A 152     -21.528  24.182  -8.616  1.00  0.00           H  
ATOM   2469 2HB  HIS A 152     -20.631  24.484  -7.135  1.00  0.00           H  
ATOM   2470  HD1 HIS A 152     -20.307  24.773 -10.905  1.00  0.00           H  
ATOM   2471  HD2 HIS A 152     -18.529  26.513  -7.485  1.00  0.00           H  
ATOM   2472  HE1 HIS A 152     -18.846  26.588 -11.730  1.00  0.00           H  
ATOM   2473  N   HIS A 153     -18.685  22.725  -6.195  1.00  0.00           N  
ATOM   2474  CA  HIS A 153     -17.452  22.730  -5.444  1.00  0.00           C  
ATOM   2475  C   HIS A 153     -16.739  21.399  -5.405  1.00  0.00           C  
ATOM   2476  O   HIS A 153     -15.511  21.367  -5.457  1.00  0.00           O  
ATOM   2477  CB  HIS A 153     -17.720  23.263  -4.072  1.00  0.00           C  
ATOM   2478  CG  HIS A 153     -18.022  24.632  -4.230  1.00  0.00           C  
ATOM   2479  ND1 HIS A 153     -19.270  25.071  -4.541  1.00  0.00           N  
ATOM   2480  CD2 HIS A 153     -17.237  25.699  -4.213  1.00  0.00           C  
ATOM   2481  CE1 HIS A 153     -19.242  26.363  -4.697  1.00  0.00           C  
ATOM   2482  NE2 HIS A 153     -18.010  26.760  -4.516  1.00  0.00           N  
ATOM   2483  H   HIS A 153     -19.573  22.749  -5.687  1.00  0.00           H  
ATOM   2484  HA  HIS A 153     -16.767  23.432  -5.915  1.00  0.00           H  
ATOM   2485 1HB  HIS A 153     -18.562  22.741  -3.611  1.00  0.00           H  
ATOM   2486 2HB  HIS A 153     -16.877  23.150  -3.469  1.00  0.00           H  
ATOM   2487  HD1 HIS A 153     -20.083  24.470  -4.659  1.00  0.00           H  
ATOM   2488  HD2 HIS A 153     -16.182  25.827  -4.040  1.00  0.00           H  
ATOM   2489  HE1 HIS A 153     -20.130  26.909  -4.954  1.00  0.00           H  
ATOM   2490  N   LEU A 154     -17.468  20.289  -5.355  1.00  0.00           N  
ATOM   2491  CA  LEU A 154     -16.797  19.003  -5.357  1.00  0.00           C  
ATOM   2492  C   LEU A 154     -15.990  18.936  -6.659  1.00  0.00           C  
ATOM   2493  O   LEU A 154     -14.784  18.676  -6.638  1.00  0.00           O  
ATOM   2494  CB  LEU A 154     -17.839  17.886  -5.268  1.00  0.00           C  
ATOM   2495  CG  LEU A 154     -17.345  16.458  -5.257  1.00  0.00           C  
ATOM   2496  CD1 LEU A 154     -16.482  16.228  -4.017  1.00  0.00           C  
ATOM   2497  CD2 LEU A 154     -18.558  15.525  -5.268  1.00  0.00           C  
ATOM   2498  H   LEU A 154     -18.484  20.322  -5.288  1.00  0.00           H  
ATOM   2499  HA  LEU A 154     -16.119  18.945  -4.506  1.00  0.00           H  
ATOM   2500 1HB  LEU A 154     -18.422  18.038  -4.360  1.00  0.00           H  
ATOM   2501 2HB  LEU A 154     -18.514  17.988  -6.117  1.00  0.00           H  
ATOM   2502  HG  LEU A 154     -16.730  16.276  -6.133  1.00  0.00           H  
ATOM   2503 1HD1 LEU A 154     -16.130  15.201  -4.011  1.00  0.00           H  
ATOM   2504 2HD1 LEU A 154     -15.629  16.908  -4.037  1.00  0.00           H  
ATOM   2505 3HD1 LEU A 154     -17.058  16.409  -3.127  1.00  0.00           H  
ATOM   2506 1HD2 LEU A 154     -18.220  14.488  -5.264  1.00  0.00           H  
ATOM   2507 2HD2 LEU A 154     -19.171  15.710  -4.388  1.00  0.00           H  
ATOM   2508 3HD2 LEU A 154     -19.147  15.712  -6.169  1.00  0.00           H  
ATOM   2509  N   TYR A 155     -16.660  19.257  -7.781  1.00  0.00           N  
ATOM   2510  CA  TYR A 155     -16.046  19.328  -9.099  1.00  0.00           C  
ATOM   2511  C   TYR A 155     -14.918  20.316  -9.185  1.00  0.00           C  
ATOM   2512  O   TYR A 155     -13.822  19.959  -9.604  1.00  0.00           O  
ATOM   2513  CB  TYR A 155     -17.072  19.748 -10.157  1.00  0.00           C  
ATOM   2514  CG  TYR A 155     -16.450  20.108 -11.510  1.00  0.00           C  
ATOM   2515  CD1 TYR A 155     -16.054  19.147 -12.401  1.00  0.00           C  
ATOM   2516  CD2 TYR A 155     -16.269  21.468 -11.830  1.00  0.00           C  
ATOM   2517  CE1 TYR A 155     -15.480  19.531 -13.605  1.00  0.00           C  
ATOM   2518  CE2 TYR A 155     -15.692  21.848 -13.025  1.00  0.00           C  
ATOM   2519  CZ  TYR A 155     -15.300  20.894 -13.920  1.00  0.00           C  
ATOM   2520  OH  TYR A 155     -14.680  21.270 -15.122  1.00  0.00           O  
ATOM   2521  H   TYR A 155     -17.653  19.476  -7.722  1.00  0.00           H  
ATOM   2522  HA  TYR A 155     -15.647  18.347  -9.344  1.00  0.00           H  
ATOM   2523 1HB  TYR A 155     -17.797  18.954 -10.310  1.00  0.00           H  
ATOM   2524 2HB  TYR A 155     -17.618  20.618  -9.802  1.00  0.00           H  
ATOM   2525  HD1 TYR A 155     -16.185  18.091 -12.168  1.00  0.00           H  
ATOM   2526  HD2 TYR A 155     -16.584  22.234 -11.115  1.00  0.00           H  
ATOM   2527  HE1 TYR A 155     -15.171  18.767 -14.295  1.00  0.00           H  
ATOM   2528  HE2 TYR A 155     -15.546  22.904 -13.254  1.00  0.00           H  
ATOM   2529  HH  TYR A 155     -14.256  22.152 -15.020  1.00  0.00           H  
ATOM   2530  N   PHE A 156     -15.173  21.547  -8.753  1.00  0.00           N  
ATOM   2531  CA  PHE A 156     -14.243  22.631  -8.956  1.00  0.00           C  
ATOM   2532  C   PHE A 156     -12.999  22.346  -8.144  1.00  0.00           C  
ATOM   2533  O   PHE A 156     -11.885  22.552  -8.607  1.00  0.00           O  
ATOM   2534  CB  PHE A 156     -14.867  23.974  -8.610  1.00  0.00           C  
ATOM   2535  CG  PHE A 156     -14.109  25.132  -9.122  1.00  0.00           C  
ATOM   2536  CD1 PHE A 156     -12.876  24.965  -9.695  1.00  0.00           C  
ATOM   2537  CD2 PHE A 156     -14.660  26.401  -9.084  1.00  0.00           C  
ATOM   2538  CE1 PHE A 156     -12.203  26.034 -10.220  1.00  0.00           C  
ATOM   2539  CE2 PHE A 156     -13.980  27.479  -9.605  1.00  0.00           C  
ATOM   2540  CZ  PHE A 156     -12.744  27.291 -10.175  1.00  0.00           C  
ATOM   2541  H   PHE A 156     -16.080  21.765  -8.357  1.00  0.00           H  
ATOM   2542  HA  PHE A 156     -14.000  22.680 -10.008  1.00  0.00           H  
ATOM   2543 1HB  PHE A 156     -15.852  24.029  -9.049  1.00  0.00           H  
ATOM   2544 2HB  PHE A 156     -14.982  24.065  -7.540  1.00  0.00           H  
ATOM   2545  HD1 PHE A 156     -12.441  23.974  -9.738  1.00  0.00           H  
ATOM   2546  HD2 PHE A 156     -15.650  26.540  -8.642  1.00  0.00           H  
ATOM   2547  HE1 PHE A 156     -11.234  25.883 -10.674  1.00  0.00           H  
ATOM   2548  HE2 PHE A 156     -14.425  28.473  -9.573  1.00  0.00           H  
ATOM   2549  HZ  PHE A 156     -12.200  28.136 -10.593  1.00  0.00           H  
ATOM   2550  N   TYR A 157     -13.153  21.846  -6.931  1.00  0.00           N  
ATOM   2551  CA  TYR A 157     -11.964  21.530  -6.183  1.00  0.00           C  
ATOM   2552  C   TYR A 157     -11.236  20.371  -6.850  1.00  0.00           C  
ATOM   2553  O   TYR A 157     -10.016  20.412  -7.009  1.00  0.00           O  
ATOM   2554  CB  TYR A 157     -12.289  21.210  -4.740  1.00  0.00           C  
ATOM   2555  CG  TYR A 157     -11.068  20.976  -3.944  1.00  0.00           C  
ATOM   2556  CD1 TYR A 157     -10.102  21.950  -3.950  1.00  0.00           C  
ATOM   2557  CD2 TYR A 157     -10.907  19.828  -3.177  1.00  0.00           C  
ATOM   2558  CE1 TYR A 157      -8.984  21.787  -3.224  1.00  0.00           C  
ATOM   2559  CE2 TYR A 157      -9.779  19.675  -2.425  1.00  0.00           C  
ATOM   2560  CZ  TYR A 157      -8.823  20.641  -2.443  1.00  0.00           C  
ATOM   2561  OH  TYR A 157      -7.703  20.504  -1.685  1.00  0.00           O  
ATOM   2562  H   TYR A 157     -14.071  21.677  -6.530  1.00  0.00           H  
ATOM   2563  HA  TYR A 157     -11.301  22.395  -6.202  1.00  0.00           H  
ATOM   2564 1HB  TYR A 157     -12.842  22.036  -4.304  1.00  0.00           H  
ATOM   2565 2HB  TYR A 157     -12.922  20.318  -4.692  1.00  0.00           H  
ATOM   2566  HD1 TYR A 157     -10.230  22.847  -4.550  1.00  0.00           H  
ATOM   2567  HD2 TYR A 157     -11.676  19.056  -3.162  1.00  0.00           H  
ATOM   2568  HE1 TYR A 157      -8.216  22.561  -3.245  1.00  0.00           H  
ATOM   2569  HE2 TYR A 157      -9.642  18.795  -1.815  1.00  0.00           H  
ATOM   2570  HH  TYR A 157      -7.523  21.368  -1.290  1.00  0.00           H  
ATOM   2571  N   HIS A 158     -11.959  19.342  -7.282  1.00  0.00           N  
ATOM   2572  CA  HIS A 158     -11.288  18.197  -7.871  1.00  0.00           C  
ATOM   2573  C   HIS A 158     -10.644  18.484  -9.242  1.00  0.00           C  
ATOM   2574  O   HIS A 158      -9.726  17.758  -9.628  1.00  0.00           O  
ATOM   2575  CB  HIS A 158     -12.206  16.985  -7.886  1.00  0.00           C  
ATOM   2576  CG  HIS A 158     -12.438  16.436  -6.531  1.00  0.00           C  
ATOM   2577  ND1 HIS A 158     -13.312  15.401  -6.282  1.00  0.00           N  
ATOM   2578  CD2 HIS A 158     -11.906  16.778  -5.336  1.00  0.00           C  
ATOM   2579  CE1 HIS A 158     -13.302  15.124  -4.994  1.00  0.00           C  
ATOM   2580  NE2 HIS A 158     -12.457  15.949  -4.396  1.00  0.00           N  
ATOM   2581  H   HIS A 158     -12.974  19.318  -7.169  1.00  0.00           H  
ATOM   2582  HA  HIS A 158     -10.470  17.919  -7.215  1.00  0.00           H  
ATOM   2583 1HB  HIS A 158     -13.175  17.262  -8.307  1.00  0.00           H  
ATOM   2584 2HB  HIS A 158     -11.763  16.198  -8.481  1.00  0.00           H  
ATOM   2585  HD2 HIS A 158     -11.173  17.565  -5.158  1.00  0.00           H  
ATOM   2586  HE1 HIS A 158     -13.890  14.351  -4.507  1.00  0.00           H  
ATOM   2587  HE2 HIS A 158     -12.247  15.969  -3.411  1.00  0.00           H  
ATOM   2588  N   VAL A 159     -11.070  19.566  -9.940  1.00  0.00           N  
ATOM   2589  CA  VAL A 159     -10.410  19.994 -11.189  1.00  0.00           C  
ATOM   2590  C   VAL A 159      -9.264  20.963 -10.909  1.00  0.00           C  
ATOM   2591  O   VAL A 159      -8.559  21.387 -11.832  1.00  0.00           O  
ATOM   2592  CB  VAL A 159     -11.310  20.696 -12.191  1.00  0.00           C  
ATOM   2593  CG1 VAL A 159     -12.346  19.936 -12.604  1.00  0.00           C  
ATOM   2594  CG2 VAL A 159     -11.840  21.868 -11.584  1.00  0.00           C  
ATOM   2595  H   VAL A 159     -11.885  20.079  -9.606  1.00  0.00           H  
ATOM   2596  HA  VAL A 159      -9.997  19.110 -11.675  1.00  0.00           H  
ATOM   2597  HB  VAL A 159     -10.730  20.931 -13.052  1.00  0.00           H  
ATOM   2598 1HG1 VAL A 159     -12.861  20.525 -13.307  1.00  0.00           H  
ATOM   2599 2HG1 VAL A 159     -11.990  19.078 -13.065  1.00  0.00           H  
ATOM   2600 3HG1 VAL A 159     -12.969  19.693 -11.786  1.00  0.00           H  
ATOM   2601 1HG2 VAL A 159     -12.492  22.399 -12.272  1.00  0.00           H  
ATOM   2602 2HG2 VAL A 159     -12.384  21.526 -10.766  1.00  0.00           H  
ATOM   2603 3HG2 VAL A 159     -11.044  22.514 -11.254  1.00  0.00           H  
ATOM   2604  N   GLN A 160      -9.066  21.299  -9.635  1.00  0.00           N  
ATOM   2605  CA  GLN A 160      -7.926  22.080  -9.204  1.00  0.00           C  
ATOM   2606  C   GLN A 160      -6.905  21.118  -8.596  1.00  0.00           C  
ATOM   2607  O   GLN A 160      -5.695  21.318  -8.720  1.00  0.00           O  
ATOM   2608  CB  GLN A 160      -8.344  23.198  -8.259  1.00  0.00           C  
ATOM   2609  CG  GLN A 160      -9.154  24.245  -8.979  1.00  0.00           C  
ATOM   2610  CD  GLN A 160      -9.617  25.404  -8.145  1.00  0.00           C  
ATOM   2611  OE1 GLN A 160     -10.134  25.311  -7.020  1.00  0.00           O  
ATOM   2612  NE2 GLN A 160      -9.414  26.585  -8.736  1.00  0.00           N  
ATOM   2613  H   GLN A 160      -9.688  20.953  -8.918  1.00  0.00           H  
ATOM   2614  HA  GLN A 160      -7.463  22.545 -10.075  1.00  0.00           H  
ATOM   2615 1HB  GLN A 160      -8.947  22.789  -7.447  1.00  0.00           H  
ATOM   2616 2HB  GLN A 160      -7.466  23.647  -7.825  1.00  0.00           H  
ATOM   2617 1HG  GLN A 160      -8.519  24.646  -9.763  1.00  0.00           H  
ATOM   2618 2HG  GLN A 160     -10.009  23.780  -9.428  1.00  0.00           H  
ATOM   2619 1HE2 GLN A 160      -9.695  27.436  -8.298  1.00  0.00           H  
ATOM   2620 2HE2 GLN A 160      -8.984  26.618  -9.640  1.00  0.00           H  
ATOM   2621  N   CYS A 161      -7.386  20.022  -7.995  1.00  0.00           N  
ATOM   2622  CA  CYS A 161      -6.474  19.034  -7.443  1.00  0.00           C  
ATOM   2623  C   CYS A 161      -5.677  18.447  -8.625  1.00  0.00           C  
ATOM   2624  O   CYS A 161      -4.451  18.481  -8.630  1.00  0.00           O  
ATOM   2625  CB  CYS A 161      -7.254  17.946  -6.728  1.00  0.00           C  
ATOM   2626  SG  CYS A 161      -8.110  18.532  -5.257  1.00  0.00           S  
ATOM   2627  H   CYS A 161      -8.388  19.906  -7.892  1.00  0.00           H  
ATOM   2628  HA  CYS A 161      -5.810  19.521  -6.743  1.00  0.00           H  
ATOM   2629 1HB  CYS A 161      -7.991  17.519  -7.409  1.00  0.00           H  
ATOM   2630 2HB  CYS A 161      -6.575  17.145  -6.430  1.00  0.00           H  
ATOM   2631  HG  CYS A 161      -8.916  19.409  -5.923  1.00  0.00           H  
ATOM   2632  N   ALA A 162      -6.385  18.021  -9.684  1.00  0.00           N  
ATOM   2633  CA  ALA A 162      -5.782  17.624 -10.971  1.00  0.00           C  
ATOM   2634  C   ALA A 162      -6.535  18.907 -11.145  1.00  0.00           C  
ATOM   2635  O   ALA A 162      -7.568  18.952 -10.529  1.00  0.00           O  
ATOM   2636  CB  ALA A 162      -6.632  16.689 -11.844  1.00  0.00           C  
ATOM   2637  H   ALA A 162      -7.406  17.996  -9.614  1.00  0.00           H  
ATOM   2638  HA  ALA A 162      -4.828  18.022 -11.284  1.00  0.00           H  
ATOM   2639 1HB  ALA A 162      -7.083  17.247 -12.649  1.00  0.00           H  
ATOM   2640 2HB  ALA A 162      -5.999  15.905 -12.260  1.00  0.00           H  
ATOM   2641 3HB  ALA A 162      -7.419  16.240 -11.235  1.00  0.00           H  
ATOM   2642  N   GLY A 163      -6.134  19.927 -11.924  1.00  0.00           N  
ATOM   2643  CA  GLY A 163      -4.964  20.031 -12.779  1.00  0.00           C  
ATOM   2644  C   GLY A 163      -3.648  20.372 -12.088  1.00  0.00           C  
ATOM   2645  O   GLY A 163      -2.610  20.346 -12.749  1.00  0.00           O  
ATOM   2646  H   GLY A 163      -6.766  20.728 -11.927  1.00  0.00           H  
ATOM   2647 1HA  GLY A 163      -4.854  19.109 -13.349  1.00  0.00           H  
ATOM   2648 2HA  GLY A 163      -5.163  20.802 -13.514  1.00  0.00           H  
ATOM   2649  N   MET A 164      -3.632  20.654 -10.780  1.00  0.00           N  
ATOM   2650  CA  MET A 164      -2.334  20.915 -10.176  1.00  0.00           C  
ATOM   2651  C   MET A 164      -1.482  19.660 -10.236  1.00  0.00           C  
ATOM   2652  O   MET A 164      -0.294  19.738 -10.519  1.00  0.00           O  
ATOM   2653  CB  MET A 164      -2.450  21.442  -8.766  1.00  0.00           C  
ATOM   2654  CG  MET A 164      -1.097  21.820  -8.147  1.00  0.00           C  
ATOM   2655  SD  MET A 164      -0.296  23.164  -9.066  1.00  0.00           S  
ATOM   2656  CE  MET A 164       1.117  23.612  -8.110  1.00  0.00           C  
ATOM   2657  H   MET A 164      -4.479  20.722 -10.212  1.00  0.00           H  
ATOM   2658  HA  MET A 164      -1.834  21.681 -10.765  1.00  0.00           H  
ATOM   2659 1HB  MET A 164      -3.103  22.309  -8.757  1.00  0.00           H  
ATOM   2660 2HB  MET A 164      -2.915  20.694  -8.175  1.00  0.00           H  
ATOM   2661 1HG  MET A 164      -1.232  22.125  -7.113  1.00  0.00           H  
ATOM   2662 2HG  MET A 164      -0.447  20.953  -8.152  1.00  0.00           H  
ATOM   2663 1HE  MET A 164       1.653  24.410  -8.614  1.00  0.00           H  
ATOM   2664 2HE  MET A 164       0.798  23.960  -7.146  1.00  0.00           H  
ATOM   2665 3HE  MET A 164       1.772  22.754  -7.990  1.00  0.00           H  
ATOM   2666  N   ARG A 165      -2.087  18.476 -10.112  1.00  0.00           N  
ATOM   2667  CA  ARG A 165      -1.297  17.254 -10.218  1.00  0.00           C  
ATOM   2668  C   ARG A 165      -0.583  17.217 -11.566  1.00  0.00           C  
ATOM   2669  O   ARG A 165       0.576  16.808 -11.667  1.00  0.00           O  
ATOM   2670  CB  ARG A 165      -2.181  16.022 -10.125  1.00  0.00           C  
ATOM   2671  CG  ARG A 165      -2.743  15.711  -8.774  1.00  0.00           C  
ATOM   2672  CD  ARG A 165      -3.685  14.565  -8.787  1.00  0.00           C  
ATOM   2673  NE  ARG A 165      -4.192  14.316  -7.451  1.00  0.00           N  
ATOM   2674  CZ  ARG A 165      -4.898  13.244  -7.060  1.00  0.00           C  
ATOM   2675  NH1 ARG A 165      -5.204  12.293  -7.924  1.00  0.00           N  
ATOM   2676  NH2 ARG A 165      -5.260  13.137  -5.789  1.00  0.00           N  
ATOM   2677  H   ARG A 165      -3.069  18.434  -9.846  1.00  0.00           H  
ATOM   2678  HA  ARG A 165      -0.567  17.248  -9.412  1.00  0.00           H  
ATOM   2679 1HB  ARG A 165      -3.016  16.130 -10.809  1.00  0.00           H  
ATOM   2680 2HB  ARG A 165      -1.623  15.165 -10.447  1.00  0.00           H  
ATOM   2681 1HG  ARG A 165      -1.932  15.420  -8.146  1.00  0.00           H  
ATOM   2682 2HG  ARG A 165      -3.223  16.552  -8.333  1.00  0.00           H  
ATOM   2683 1HD  ARG A 165      -4.527  14.788  -9.440  1.00  0.00           H  
ATOM   2684 2HD  ARG A 165      -3.168  13.672  -9.131  1.00  0.00           H  
ATOM   2685  HE  ARG A 165      -3.967  15.015  -6.730  1.00  0.00           H  
ATOM   2686 1HH1 ARG A 165      -4.913  12.375  -8.885  1.00  0.00           H  
ATOM   2687 2HH1 ARG A 165      -5.730  11.481  -7.621  1.00  0.00           H  
ATOM   2688 1HH2 ARG A 165      -4.999  13.878  -5.129  1.00  0.00           H  
ATOM   2689 2HH2 ARG A 165      -5.723  12.284  -5.448  1.00  0.00           H  
ATOM   2690  N   LEU A 166      -1.276  17.677 -12.602  1.00  0.00           N  
ATOM   2691  CA  LEU A 166      -0.708  17.755 -13.927  1.00  0.00           C  
ATOM   2692  C   LEU A 166       0.413  18.771 -13.986  1.00  0.00           C  
ATOM   2693  O   LEU A 166       1.485  18.467 -14.507  1.00  0.00           O  
ATOM   2694  CB  LEU A 166      -1.783  18.042 -14.965  1.00  0.00           C  
ATOM   2695  CG  LEU A 166      -1.266  18.259 -16.342  1.00  0.00           C  
ATOM   2696  CD1 LEU A 166      -0.466  17.099 -16.757  1.00  0.00           C  
ATOM   2697  CD2 LEU A 166      -2.453  18.441 -17.272  1.00  0.00           C  
ATOM   2698  H   LEU A 166      -2.214  18.015 -12.451  1.00  0.00           H  
ATOM   2699  HA  LEU A 166      -0.284  16.783 -14.167  1.00  0.00           H  
ATOM   2700 1HB  LEU A 166      -2.481  17.205 -14.991  1.00  0.00           H  
ATOM   2701 2HB  LEU A 166      -2.327  18.931 -14.685  1.00  0.00           H  
ATOM   2702  HG  LEU A 166      -0.625  19.140 -16.361  1.00  0.00           H  
ATOM   2703 1HD1 LEU A 166      -0.090  17.283 -17.746  1.00  0.00           H  
ATOM   2704 2HD1 LEU A 166       0.365  16.968 -16.074  1.00  0.00           H  
ATOM   2705 3HD1 LEU A 166      -1.074  16.224 -16.749  1.00  0.00           H  
ATOM   2706 1HD2 LEU A 166      -2.102  18.593 -18.280  1.00  0.00           H  
ATOM   2707 2HD2 LEU A 166      -3.074  17.555 -17.233  1.00  0.00           H  
ATOM   2708 3HD2 LEU A 166      -3.049  19.294 -16.961  1.00  0.00           H  
ATOM   2709  N   ARG A 167       0.200  19.967 -13.434  1.00  0.00           N  
ATOM   2710  CA  ARG A 167       1.259  20.968 -13.476  1.00  0.00           C  
ATOM   2711  C   ARG A 167       2.504  20.482 -12.777  1.00  0.00           C  
ATOM   2712  O   ARG A 167       3.625  20.682 -13.249  1.00  0.00           O  
ATOM   2713  CB  ARG A 167       0.870  22.237 -12.762  1.00  0.00           C  
ATOM   2714  CG  ARG A 167      -0.112  23.074 -13.411  1.00  0.00           C  
ATOM   2715  CD  ARG A 167      -0.219  24.320 -12.660  1.00  0.00           C  
ATOM   2716  NE  ARG A 167       1.084  24.993 -12.599  1.00  0.00           N  
ATOM   2717  CZ  ARG A 167       1.384  26.005 -11.781  1.00  0.00           C  
ATOM   2718  NH1 ARG A 167       0.486  26.451 -10.962  1.00  0.00           N  
ATOM   2719  NH2 ARG A 167       2.584  26.554 -11.812  1.00  0.00           N  
ATOM   2720  H   ARG A 167      -0.703  20.171 -13.008  1.00  0.00           H  
ATOM   2721  HA  ARG A 167       1.486  21.180 -14.517  1.00  0.00           H  
ATOM   2722 1HB  ARG A 167       0.469  21.975 -11.789  1.00  0.00           H  
ATOM   2723 2HB  ARG A 167       1.759  22.839 -12.588  1.00  0.00           H  
ATOM   2724 1HG  ARG A 167       0.176  23.280 -14.420  1.00  0.00           H  
ATOM   2725 2HG  ARG A 167      -1.075  22.563 -13.404  1.00  0.00           H  
ATOM   2726 1HD  ARG A 167      -0.914  24.983 -13.166  1.00  0.00           H  
ATOM   2727 2HD  ARG A 167      -0.570  24.141 -11.669  1.00  0.00           H  
ATOM   2728  HE  ARG A 167       1.812  24.668 -13.222  1.00  0.00           H  
ATOM   2729 1HH1 ARG A 167      -0.438  26.035 -10.953  1.00  0.00           H  
ATOM   2730 2HH1 ARG A 167       0.696  27.222 -10.347  1.00  0.00           H  
ATOM   2731 1HH2 ARG A 167       3.288  26.218 -12.458  1.00  0.00           H  
ATOM   2732 2HH2 ARG A 167       2.799  27.324 -11.203  1.00  0.00           H  
ATOM   2733  N   VAL A 168       2.306  19.819 -11.656  1.00  0.00           N  
ATOM   2734  CA  VAL A 168       3.395  19.293 -10.877  1.00  0.00           C  
ATOM   2735  C   VAL A 168       4.141  18.235 -11.655  1.00  0.00           C  
ATOM   2736  O   VAL A 168       5.373  18.266 -11.734  1.00  0.00           O  
ATOM   2737  CB  VAL A 168       2.833  18.730  -9.580  1.00  0.00           C  
ATOM   2738  CG1 VAL A 168       3.838  17.996  -8.862  1.00  0.00           C  
ATOM   2739  CG2 VAL A 168       2.343  19.871  -8.740  1.00  0.00           C  
ATOM   2740  H   VAL A 168       1.353  19.691 -11.319  1.00  0.00           H  
ATOM   2741  HA  VAL A 168       4.078  20.109 -10.639  1.00  0.00           H  
ATOM   2742  HB  VAL A 168       2.010  18.056  -9.807  1.00  0.00           H  
ATOM   2743 1HG1 VAL A 168       3.398  17.611  -7.939  1.00  0.00           H  
ATOM   2744 2HG1 VAL A 168       4.186  17.171  -9.479  1.00  0.00           H  
ATOM   2745 3HG1 VAL A 168       4.649  18.644  -8.633  1.00  0.00           H  
ATOM   2746 1HG2 VAL A 168       1.920  19.489  -7.812  1.00  0.00           H  
ATOM   2747 2HG2 VAL A 168       3.170  20.529  -8.519  1.00  0.00           H  
ATOM   2748 3HG2 VAL A 168       1.594  20.423  -9.276  1.00  0.00           H  
ATOM   2749  N   ALA A 169       3.397  17.317 -12.271  1.00  0.00           N  
ATOM   2750  CA  ALA A 169       4.006  16.280 -13.076  1.00  0.00           C  
ATOM   2751  C   ALA A 169       4.786  16.872 -14.240  1.00  0.00           C  
ATOM   2752  O   ALA A 169       5.902  16.442 -14.533  1.00  0.00           O  
ATOM   2753  CB  ALA A 169       2.937  15.369 -13.615  1.00  0.00           C  
ATOM   2754  H   ALA A 169       2.383  17.323 -12.163  1.00  0.00           H  
ATOM   2755  HA  ALA A 169       4.690  15.714 -12.445  1.00  0.00           H  
ATOM   2756 1HB  ALA A 169       3.403  14.587 -14.192  1.00  0.00           H  
ATOM   2757 2HB  ALA A 169       2.378  14.935 -12.819  1.00  0.00           H  
ATOM   2758 3HB  ALA A 169       2.265  15.947 -14.243  1.00  0.00           H  
ATOM   2759  N   MET A 170       4.229  17.900 -14.881  1.00  0.00           N  
ATOM   2760  CA  MET A 170       4.911  18.510 -16.005  1.00  0.00           C  
ATOM   2761  C   MET A 170       6.125  19.300 -15.552  1.00  0.00           C  
ATOM   2762  O   MET A 170       7.152  19.302 -16.233  1.00  0.00           O  
ATOM   2763  CB  MET A 170       3.929  19.333 -16.812  1.00  0.00           C  
ATOM   2764  CG  MET A 170       2.917  18.449 -17.535  1.00  0.00           C  
ATOM   2765  SD  MET A 170       3.694  17.254 -18.611  1.00  0.00           S  
ATOM   2766  CE  MET A 170       4.555  18.297 -19.700  1.00  0.00           C  
ATOM   2767  H   MET A 170       3.306  18.235 -14.609  1.00  0.00           H  
ATOM   2768  HA  MET A 170       5.269  17.711 -16.651  1.00  0.00           H  
ATOM   2769 1HB  MET A 170       3.379  19.997 -16.143  1.00  0.00           H  
ATOM   2770 2HB  MET A 170       4.458  19.950 -17.541  1.00  0.00           H  
ATOM   2771 1HG  MET A 170       2.392  17.894 -16.776  1.00  0.00           H  
ATOM   2772 2HG  MET A 170       2.197  18.991 -18.078  1.00  0.00           H  
ATOM   2773 1HE  MET A 170       5.101  17.697 -20.422  1.00  0.00           H  
ATOM   2774 2HE  MET A 170       3.851  18.945 -20.218  1.00  0.00           H  
ATOM   2775 3HE  MET A 170       5.258  18.901 -19.126  1.00  0.00           H  
ATOM   2776  N   CYS A 171       6.064  19.916 -14.367  1.00  0.00           N  
ATOM   2777  CA  CYS A 171       7.240  20.618 -13.893  1.00  0.00           C  
ATOM   2778  C   CYS A 171       8.324  19.588 -13.645  1.00  0.00           C  
ATOM   2779  O   CYS A 171       9.469  19.776 -14.044  1.00  0.00           O  
ATOM   2780  CB  CYS A 171       6.980  21.389 -12.598  1.00  0.00           C  
ATOM   2781  SG  CYS A 171       5.909  22.808 -12.762  1.00  0.00           S  
ATOM   2782  H   CYS A 171       5.203  19.929 -13.824  1.00  0.00           H  
ATOM   2783  HA  CYS A 171       7.569  21.307 -14.662  1.00  0.00           H  
ATOM   2784 1HB  CYS A 171       6.533  20.717 -11.861  1.00  0.00           H  
ATOM   2785 2HB  CYS A 171       7.924  21.739 -12.191  1.00  0.00           H  
ATOM   2786  HG  CYS A 171       4.809  22.063 -13.071  1.00  0.00           H  
ATOM   2787  N   HIS A 172       7.942  18.446 -13.068  1.00  0.00           N  
ATOM   2788  CA  HIS A 172       8.893  17.382 -12.800  1.00  0.00           C  
ATOM   2789  C   HIS A 172       9.573  16.958 -14.088  1.00  0.00           C  
ATOM   2790  O   HIS A 172      10.801  16.882 -14.148  1.00  0.00           O  
ATOM   2791  CB  HIS A 172       8.226  16.154 -12.180  1.00  0.00           C  
ATOM   2792  CG  HIS A 172       9.194  15.063 -11.897  1.00  0.00           C  
ATOM   2793  ND1 HIS A 172       9.912  15.010 -10.738  1.00  0.00           N  
ATOM   2794  CD2 HIS A 172       9.592  13.997 -12.642  1.00  0.00           C  
ATOM   2795  CE1 HIS A 172      10.697  13.956 -10.747  1.00  0.00           C  
ATOM   2796  NE2 HIS A 172      10.536  13.311 -11.903  1.00  0.00           N  
ATOM   2797  H   HIS A 172       6.974  18.331 -12.767  1.00  0.00           H  
ATOM   2798  HA  HIS A 172       9.659  17.729 -12.124  1.00  0.00           H  
ATOM   2799 1HB  HIS A 172       7.731  16.433 -11.247  1.00  0.00           H  
ATOM   2800 2HB  HIS A 172       7.474  15.762 -12.841  1.00  0.00           H  
ATOM   2801  HD1 HIS A 172       9.839  15.656  -9.944  1.00  0.00           H  
ATOM   2802  HD2 HIS A 172       9.304  13.639 -13.636  1.00  0.00           H  
ATOM   2803  HE1 HIS A 172      11.336  13.758  -9.882  1.00  0.00           H  
ATOM   2804  N   MET A 173       8.774  16.675 -15.120  1.00  0.00           N  
ATOM   2805  CA  MET A 173       9.291  16.224 -16.406  1.00  0.00           C  
ATOM   2806  C   MET A 173      10.228  17.254 -17.031  1.00  0.00           C  
ATOM   2807  O   MET A 173      11.294  16.905 -17.539  1.00  0.00           O  
ATOM   2808  CB  MET A 173       8.119  15.920 -17.320  1.00  0.00           C  
ATOM   2809  CG  MET A 173       7.331  14.700 -16.879  1.00  0.00           C  
ATOM   2810  SD  MET A 173       5.841  14.486 -17.769  1.00  0.00           S  
ATOM   2811  CE  MET A 173       6.410  14.024 -19.348  1.00  0.00           C  
ATOM   2812  H   MET A 173       7.765  16.757 -14.993  1.00  0.00           H  
ATOM   2813  HA  MET A 173       9.856  15.306 -16.246  1.00  0.00           H  
ATOM   2814 1HB  MET A 173       7.447  16.775 -17.351  1.00  0.00           H  
ATOM   2815 2HB  MET A 173       8.481  15.743 -18.332  1.00  0.00           H  
ATOM   2816 1HG  MET A 173       7.928  13.817 -17.012  1.00  0.00           H  
ATOM   2817 2HG  MET A 173       7.096  14.776 -15.826  1.00  0.00           H  
ATOM   2818 1HE  MET A 173       5.558  13.882 -20.004  1.00  0.00           H  
ATOM   2819 2HE  MET A 173       7.039  14.794 -19.739  1.00  0.00           H  
ATOM   2820 3HE  MET A 173       6.979  13.110 -19.273  1.00  0.00           H  
ATOM   2821  N   ILE A 174       9.884  18.537 -16.945  1.00  0.00           N  
ATOM   2822  CA  ILE A 174      10.767  19.564 -17.479  1.00  0.00           C  
ATOM   2823  C   ILE A 174      12.096  19.574 -16.728  1.00  0.00           C  
ATOM   2824  O   ILE A 174      13.153  19.563 -17.356  1.00  0.00           O  
ATOM   2825  CB  ILE A 174      10.090  20.946 -17.429  1.00  0.00           C  
ATOM   2826  CG1 ILE A 174       8.919  20.983 -18.436  1.00  0.00           C  
ATOM   2827  CG2 ILE A 174      11.098  22.068 -17.696  1.00  0.00           C  
ATOM   2828  CD1 ILE A 174       8.010  22.152 -18.253  1.00  0.00           C  
ATOM   2829  H   ILE A 174       8.993  18.803 -16.523  1.00  0.00           H  
ATOM   2830  HA  ILE A 174      10.972  19.332 -18.521  1.00  0.00           H  
ATOM   2831  HB  ILE A 174       9.662  21.068 -16.444  1.00  0.00           H  
ATOM   2832 1HG1 ILE A 174       9.329  21.021 -19.445  1.00  0.00           H  
ATOM   2833 2HG1 ILE A 174       8.333  20.070 -18.336  1.00  0.00           H  
ATOM   2834 1HG2 ILE A 174      10.599  23.023 -17.636  1.00  0.00           H  
ATOM   2835 2HG2 ILE A 174      11.896  22.030 -16.958  1.00  0.00           H  
ATOM   2836 3HG2 ILE A 174      11.507  21.954 -18.672  1.00  0.00           H  
ATOM   2837 1HD1 ILE A 174       7.215  22.119 -18.984  1.00  0.00           H  
ATOM   2838 2HD1 ILE A 174       7.588  22.096 -17.261  1.00  0.00           H  
ATOM   2839 3HD1 ILE A 174       8.565  23.076 -18.361  1.00  0.00           H  
ATOM   2840  N   TYR A 175      12.068  19.541 -15.395  1.00  0.00           N  
ATOM   2841  CA  TYR A 175      13.320  19.510 -14.638  1.00  0.00           C  
ATOM   2842  C   TYR A 175      14.124  18.232 -14.928  1.00  0.00           C  
ATOM   2843  O   TYR A 175      15.341  18.281 -15.115  1.00  0.00           O  
ATOM   2844  CB  TYR A 175      13.022  19.619 -13.147  1.00  0.00           C  
ATOM   2845  CG  TYR A 175      12.769  21.026 -12.591  1.00  0.00           C  
ATOM   2846  CD1 TYR A 175      11.636  21.725 -12.931  1.00  0.00           C  
ATOM   2847  CD2 TYR A 175      13.640  21.561 -11.643  1.00  0.00           C  
ATOM   2848  CE1 TYR A 175      11.359  22.918 -12.356  1.00  0.00           C  
ATOM   2849  CE2 TYR A 175      13.349  22.773 -11.065  1.00  0.00           C  
ATOM   2850  CZ  TYR A 175      12.205  23.443 -11.425  1.00  0.00           C  
ATOM   2851  OH  TYR A 175      11.879  24.633 -10.855  1.00  0.00           O  
ATOM   2852  H   TYR A 175      11.170  19.540 -14.906  1.00  0.00           H  
ATOM   2853  HA  TYR A 175      13.924  20.364 -14.938  1.00  0.00           H  
ATOM   2854 1HB  TYR A 175      12.135  19.018 -12.934  1.00  0.00           H  
ATOM   2855 2HB  TYR A 175      13.844  19.179 -12.583  1.00  0.00           H  
ATOM   2856  HD1 TYR A 175      10.965  21.337 -13.645  1.00  0.00           H  
ATOM   2857  HD2 TYR A 175      14.531  21.011 -11.342  1.00  0.00           H  
ATOM   2858  HE1 TYR A 175      10.456  23.446 -12.626  1.00  0.00           H  
ATOM   2859  HE2 TYR A 175      14.009  23.189 -10.311  1.00  0.00           H  
ATOM   2860  HH  TYR A 175      12.389  24.766 -10.035  1.00  0.00           H  
ATOM   2861  N   ARG A 176      13.448  17.083 -15.000  1.00  0.00           N  
ATOM   2862  CA  ARG A 176      14.121  15.822 -15.295  1.00  0.00           C  
ATOM   2863  C   ARG A 176      14.819  15.884 -16.641  1.00  0.00           C  
ATOM   2864  O   ARG A 176      15.953  15.430 -16.794  1.00  0.00           O  
ATOM   2865  CB  ARG A 176      13.141  14.663 -15.244  1.00  0.00           C  
ATOM   2866  CG  ARG A 176      13.722  13.286 -15.552  1.00  0.00           C  
ATOM   2867  CD  ARG A 176      12.703  12.218 -15.344  1.00  0.00           C  
ATOM   2868  NE  ARG A 176      12.434  12.010 -13.926  1.00  0.00           N  
ATOM   2869  CZ  ARG A 176      13.143  11.218 -13.114  1.00  0.00           C  
ATOM   2870  NH1 ARG A 176      14.149  10.502 -13.564  1.00  0.00           N  
ATOM   2871  NH2 ARG A 176      12.793  11.186 -11.856  1.00  0.00           N  
ATOM   2872  H   ARG A 176      12.445  17.077 -14.836  1.00  0.00           H  
ATOM   2873  HA  ARG A 176      14.874  15.650 -14.528  1.00  0.00           H  
ATOM   2874 1HB  ARG A 176      12.680  14.619 -14.256  1.00  0.00           H  
ATOM   2875 2HB  ARG A 176      12.339  14.844 -15.962  1.00  0.00           H  
ATOM   2876 1HG  ARG A 176      14.045  13.258 -16.594  1.00  0.00           H  
ATOM   2877 2HG  ARG A 176      14.573  13.089 -14.900  1.00  0.00           H  
ATOM   2878 1HD  ARG A 176      11.777  12.525 -15.813  1.00  0.00           H  
ATOM   2879 2HD  ARG A 176      13.041  11.279 -15.777  1.00  0.00           H  
ATOM   2880  HE  ARG A 176      11.681  12.532 -13.472  1.00  0.00           H  
ATOM   2881 1HH1 ARG A 176      14.391  10.545 -14.541  1.00  0.00           H  
ATOM   2882 2HH1 ARG A 176      14.673   9.916 -12.928  1.00  0.00           H  
ATOM   2883 1HH2 ARG A 176      12.005  11.780 -11.583  1.00  0.00           H  
ATOM   2884 2HH2 ARG A 176      13.295  10.615 -11.191  1.00  0.00           H  
ATOM   2885  N   LYS A 177      14.159  16.482 -17.625  1.00  0.00           N  
ATOM   2886  CA  LYS A 177      14.767  16.617 -18.930  1.00  0.00           C  
ATOM   2887  C   LYS A 177      15.889  17.630 -18.898  1.00  0.00           C  
ATOM   2888  O   LYS A 177      16.945  17.393 -19.478  1.00  0.00           O  
ATOM   2889  CB  LYS A 177      13.723  17.021 -19.954  1.00  0.00           C  
ATOM   2890  CG  LYS A 177      12.756  15.925 -20.293  1.00  0.00           C  
ATOM   2891  CD  LYS A 177      13.447  14.850 -21.086  1.00  0.00           C  
ATOM   2892  CE  LYS A 177      12.493  13.792 -21.594  1.00  0.00           C  
ATOM   2893  NZ  LYS A 177      13.226  12.731 -22.361  1.00  0.00           N  
ATOM   2894  H   LYS A 177      13.210  16.825 -17.476  1.00  0.00           H  
ATOM   2895  HA  LYS A 177      15.187  15.653 -19.220  1.00  0.00           H  
ATOM   2896 1HB  LYS A 177      13.144  17.867 -19.571  1.00  0.00           H  
ATOM   2897 2HB  LYS A 177      14.210  17.342 -20.875  1.00  0.00           H  
ATOM   2898 1HG  LYS A 177      12.353  15.492 -19.379  1.00  0.00           H  
ATOM   2899 2HG  LYS A 177      11.968  16.322 -20.848  1.00  0.00           H  
ATOM   2900 1HD  LYS A 177      13.932  15.309 -21.955  1.00  0.00           H  
ATOM   2901 2HD  LYS A 177      14.217  14.373 -20.476  1.00  0.00           H  
ATOM   2902 1HE  LYS A 177      11.972  13.333 -20.758  1.00  0.00           H  
ATOM   2903 2HE  LYS A 177      11.761  14.260 -22.247  1.00  0.00           H  
ATOM   2904 1HZ  LYS A 177      12.586  12.040 -22.704  1.00  0.00           H  
ATOM   2905 2HZ  LYS A 177      13.740  13.154 -23.160  1.00  0.00           H  
ATOM   2906 3HZ  LYS A 177      13.903  12.289 -21.759  1.00  0.00           H  
ATOM   2907  N   ALA A 178      15.712  18.717 -18.142  1.00  0.00           N  
ATOM   2908  CA  ALA A 178      16.730  19.751 -18.059  1.00  0.00           C  
ATOM   2909  C   ALA A 178      18.040  19.159 -17.565  1.00  0.00           C  
ATOM   2910  O   ALA A 178      19.104  19.436 -18.121  1.00  0.00           O  
ATOM   2911  CB  ALA A 178      16.282  20.852 -17.122  1.00  0.00           C  
ATOM   2912  H   ALA A 178      14.827  18.861 -17.663  1.00  0.00           H  
ATOM   2913  HA  ALA A 178      16.879  20.167 -19.045  1.00  0.00           H  
ATOM   2914 1HB  ALA A 178      17.030  21.583 -17.073  1.00  0.00           H  
ATOM   2915 2HB  ALA A 178      15.351  21.289 -17.479  1.00  0.00           H  
ATOM   2916 3HB  ALA A 178      16.129  20.445 -16.129  1.00  0.00           H  
ATOM   2917  N   LEU A 179      17.942  18.239 -16.604  1.00  0.00           N  
ATOM   2918  CA  LEU A 179      19.087  17.562 -16.001  1.00  0.00           C  
ATOM   2919  C   LEU A 179      19.911  16.730 -16.982  1.00  0.00           C  
ATOM   2920  O   LEU A 179      21.081  16.428 -16.724  1.00  0.00           O  
ATOM   2921  CB  LEU A 179      18.636  16.718 -14.808  1.00  0.00           C  
ATOM   2922  CG  LEU A 179      18.205  17.552 -13.587  1.00  0.00           C  
ATOM   2923  CD1 LEU A 179      17.617  16.673 -12.508  1.00  0.00           C  
ATOM   2924  CD2 LEU A 179      19.404  18.264 -13.076  1.00  0.00           C  
ATOM   2925  H   LEU A 179      17.015  18.056 -16.214  1.00  0.00           H  
ATOM   2926  HA  LEU A 179      19.727  18.316 -15.580  1.00  0.00           H  
ATOM   2927 1HB  LEU A 179      17.784  16.113 -15.115  1.00  0.00           H  
ATOM   2928 2HB  LEU A 179      19.445  16.053 -14.508  1.00  0.00           H  
ATOM   2929  HG  LEU A 179      17.454  18.277 -13.881  1.00  0.00           H  
ATOM   2930 1HD1 LEU A 179      17.322  17.284 -11.662  1.00  0.00           H  
ATOM   2931 2HD1 LEU A 179      16.746  16.176 -12.911  1.00  0.00           H  
ATOM   2932 3HD1 LEU A 179      18.349  15.941 -12.186  1.00  0.00           H  
ATOM   2933 1HD2 LEU A 179      19.125  18.864 -12.215  1.00  0.00           H  
ATOM   2934 2HD2 LEU A 179      20.138  17.538 -12.797  1.00  0.00           H  
ATOM   2935 3HD2 LEU A 179      19.811  18.907 -13.851  1.00  0.00           H  
ATOM   2936  N   ARG A 180      19.317  16.331 -18.098  1.00  0.00           N  
ATOM   2937  CA  ARG A 180      20.021  15.519 -19.065  1.00  0.00           C  
ATOM   2938  C   ARG A 180      20.362  16.306 -20.337  1.00  0.00           C  
ATOM   2939  O   ARG A 180      20.749  15.726 -21.351  1.00  0.00           O  
ATOM   2940  CB  ARG A 180      19.210  14.265 -19.360  1.00  0.00           C  
ATOM   2941  CG  ARG A 180      19.012  13.364 -18.122  1.00  0.00           C  
ATOM   2942  CD  ARG A 180      18.340  12.074 -18.437  1.00  0.00           C  
ATOM   2943  NE  ARG A 180      18.168  11.248 -17.232  1.00  0.00           N  
ATOM   2944  CZ  ARG A 180      17.755   9.977 -17.206  1.00  0.00           C  
ATOM   2945  NH1 ARG A 180      17.465   9.324 -18.315  1.00  0.00           N  
ATOM   2946  NH2 ARG A 180      17.654   9.411 -16.030  1.00  0.00           N  
ATOM   2947  H   ARG A 180      18.362  16.619 -18.314  1.00  0.00           H  
ATOM   2948  HA  ARG A 180      20.957  15.188 -18.621  1.00  0.00           H  
ATOM   2949 1HB  ARG A 180      18.223  14.552 -19.739  1.00  0.00           H  
ATOM   2950 2HB  ARG A 180      19.703  13.676 -20.139  1.00  0.00           H  
ATOM   2951 1HG  ARG A 180      19.979  13.142 -17.668  1.00  0.00           H  
ATOM   2952 2HG  ARG A 180      18.387  13.894 -17.393  1.00  0.00           H  
ATOM   2953 1HD  ARG A 180      17.354  12.274 -18.864  1.00  0.00           H  
ATOM   2954 2HD  ARG A 180      18.942  11.515 -19.153  1.00  0.00           H  
ATOM   2955  HE  ARG A 180      18.365  11.666 -16.307  1.00  0.00           H  
ATOM   2956 1HH1 ARG A 180      17.555   9.788 -19.212  1.00  0.00           H  
ATOM   2957 2HH1 ARG A 180      17.153   8.364 -18.270  1.00  0.00           H  
ATOM   2958 1HH2 ARG A 180      17.900   9.989 -15.208  1.00  0.00           H  
ATOM   2959 2HH2 ARG A 180      17.352   8.456 -15.938  1.00  0.00           H  
ATOM   2960  N   LEU A 181      20.243  17.640 -20.306  1.00  0.00           N  
ATOM   2961  CA  LEU A 181      20.566  18.393 -21.516  1.00  0.00           C  
ATOM   2962  C   LEU A 181      22.051  18.637 -21.734  1.00  0.00           C  
ATOM   2963  O   LEU A 181      22.820  18.892 -20.801  1.00  0.00           O  
ATOM   2964  CB  LEU A 181      19.841  19.738 -21.548  1.00  0.00           C  
ATOM   2965  CG  LEU A 181      18.353  19.644 -21.601  1.00  0.00           C  
ATOM   2966  CD1 LEU A 181      17.776  21.024 -21.639  1.00  0.00           C  
ATOM   2967  CD2 LEU A 181      17.937  18.814 -22.780  1.00  0.00           C  
ATOM   2968  H   LEU A 181      19.909  18.132 -19.473  1.00  0.00           H  
ATOM   2969  HA  LEU A 181      20.205  17.819 -22.368  1.00  0.00           H  
ATOM   2970 1HB  LEU A 181      20.090  20.285 -20.640  1.00  0.00           H  
ATOM   2971 2HB  LEU A 181      20.182  20.317 -22.393  1.00  0.00           H  
ATOM   2972  HG  LEU A 181      18.003  19.163 -20.719  1.00  0.00           H  
ATOM   2973 1HD1 LEU A 181      16.715  20.930 -21.669  1.00  0.00           H  
ATOM   2974 2HD1 LEU A 181      18.076  21.576 -20.752  1.00  0.00           H  
ATOM   2975 3HD1 LEU A 181      18.122  21.552 -22.528  1.00  0.00           H  
ATOM   2976 1HD2 LEU A 181      16.849  18.736 -22.790  1.00  0.00           H  
ATOM   2977 2HD2 LEU A 181      18.278  19.275 -23.692  1.00  0.00           H  
ATOM   2978 3HD2 LEU A 181      18.365  17.820 -22.692  1.00  0.00           H  
ATOM   2979  N   SER A 182      22.429  18.573 -23.008  1.00  0.00           N  
ATOM   2980  CA  SER A 182      23.776  18.838 -23.481  1.00  0.00           C  
ATOM   2981  C   SER A 182      24.027  20.311 -23.577  1.00  0.00           C  
ATOM   2982  O   SER A 182      23.086  21.103 -23.609  1.00  0.00           O  
ATOM   2983  CB  SER A 182      23.970  18.181 -24.838  1.00  0.00           C  
ATOM   2984  OG  SER A 182      23.159  18.793 -25.838  1.00  0.00           O  
ATOM   2985  H   SER A 182      21.731  18.327 -23.693  1.00  0.00           H  
ATOM   2986  HA  SER A 182      24.496  18.446 -22.783  1.00  0.00           H  
ATOM   2987 1HB  SER A 182      25.018  18.226 -25.131  1.00  0.00           H  
ATOM   2988 2HB  SER A 182      23.703  17.134 -24.760  1.00  0.00           H  
ATOM   2989  HG  SER A 182      23.198  18.203 -26.607  1.00  0.00           H  
ATOM   2990  N   ASN A 183      25.302  20.677 -23.687  1.00  0.00           N  
ATOM   2991  CA  ASN A 183      25.688  22.070 -23.859  1.00  0.00           C  
ATOM   2992  C   ASN A 183      25.040  22.642 -25.116  1.00  0.00           C  
ATOM   2993  O   ASN A 183      24.657  23.810 -25.159  1.00  0.00           O  
ATOM   2994  CB  ASN A 183      27.193  22.169 -23.920  1.00  0.00           C  
ATOM   2995  CG  ASN A 183      27.709  23.596 -23.903  1.00  0.00           C  
ATOM   2996  OD1 ASN A 183      27.510  24.330 -22.924  1.00  0.00           O  
ATOM   2997  ND2 ASN A 183      28.362  24.001 -24.963  1.00  0.00           N  
ATOM   2998  H   ASN A 183      26.020  19.968 -23.644  1.00  0.00           H  
ATOM   2999  HA  ASN A 183      25.320  22.638 -23.010  1.00  0.00           H  
ATOM   3000 1HB  ASN A 183      27.619  21.623 -23.085  1.00  0.00           H  
ATOM   3001 2HB  ASN A 183      27.538  21.692 -24.838  1.00  0.00           H  
ATOM   3002 1HD2 ASN A 183      28.728  24.932 -24.993  1.00  0.00           H  
ATOM   3003 2HD2 ASN A 183      28.493  23.384 -25.736  1.00  0.00           H  
ATOM   3004  N   SER A 184      24.903  21.797 -26.131  1.00  0.00           N  
ATOM   3005  CA  SER A 184      24.291  22.183 -27.380  1.00  0.00           C  
ATOM   3006  C   SER A 184      22.829  22.530 -27.164  1.00  0.00           C  
ATOM   3007  O   SER A 184      22.350  23.582 -27.603  1.00  0.00           O  
ATOM   3008  CB  SER A 184      24.406  21.054 -28.366  1.00  0.00           C  
ATOM   3009  OG  SER A 184      23.796  21.385 -29.568  1.00  0.00           O  
ATOM   3010  H   SER A 184      25.238  20.851 -26.025  1.00  0.00           H  
ATOM   3011  HA  SER A 184      24.808  23.061 -27.771  1.00  0.00           H  
ATOM   3012 1HB  SER A 184      25.453  20.827 -28.537  1.00  0.00           H  
ATOM   3013 2HB  SER A 184      23.944  20.165 -27.956  1.00  0.00           H  
ATOM   3014  HG  SER A 184      23.827  20.580 -30.093  1.00  0.00           H  
ATOM   3015  N   ALA A 185      22.102  21.639 -26.483  1.00  0.00           N  
ATOM   3016  CA  ALA A 185      20.687  21.884 -26.234  1.00  0.00           C  
ATOM   3017  C   ALA A 185      20.499  23.151 -25.410  1.00  0.00           C  
ATOM   3018  O   ALA A 185      19.612  23.957 -25.697  1.00  0.00           O  
ATOM   3019  CB  ALA A 185      20.077  20.701 -25.537  1.00  0.00           C  
ATOM   3020  H   ALA A 185      22.535  20.780 -26.136  1.00  0.00           H  
ATOM   3021  HA  ALA A 185      20.193  22.032 -27.193  1.00  0.00           H  
ATOM   3022 1HB  ALA A 185      19.034  20.882 -25.372  1.00  0.00           H  
ATOM   3023 2HB  ALA A 185      20.207  19.814 -26.152  1.00  0.00           H  
ATOM   3024 3HB  ALA A 185      20.585  20.561 -24.590  1.00  0.00           H  
ATOM   3025  N   MET A 186      21.373  23.368 -24.429  1.00  0.00           N  
ATOM   3026  CA  MET A 186      21.285  24.585 -23.638  1.00  0.00           C  
ATOM   3027  C   MET A 186      21.651  25.814 -24.452  1.00  0.00           C  
ATOM   3028  O   MET A 186      21.123  26.898 -24.230  1.00  0.00           O  
ATOM   3029  CB  MET A 186      22.106  24.467 -22.367  1.00  0.00           C  
ATOM   3030  CG  MET A 186      21.536  23.530 -21.344  1.00  0.00           C  
ATOM   3031  SD  MET A 186      19.827  23.976 -20.966  1.00  0.00           S  
ATOM   3032  CE  MET A 186      20.075  25.641 -20.337  1.00  0.00           C  
ATOM   3033  H   MET A 186      22.096  22.673 -24.216  1.00  0.00           H  
ATOM   3034  HA  MET A 186      20.238  24.707 -23.332  1.00  0.00           H  
ATOM   3035 1HB  MET A 186      23.107  24.109 -22.627  1.00  0.00           H  
ATOM   3036 2HB  MET A 186      22.214  25.447 -21.911  1.00  0.00           H  
ATOM   3037 1HG  MET A 186      21.568  22.498 -21.707  1.00  0.00           H  
ATOM   3038 2HG  MET A 186      22.116  23.604 -20.439  1.00  0.00           H  
ATOM   3039 1HE  MET A 186      19.120  26.083 -20.061  1.00  0.00           H  
ATOM   3040 2HE  MET A 186      20.735  25.610 -19.469  1.00  0.00           H  
ATOM   3041 3HE  MET A 186      20.530  26.256 -21.116  1.00  0.00           H  
ATOM   3042  N   GLY A 187      22.545  25.655 -25.428  1.00  0.00           N  
ATOM   3043  CA  GLY A 187      22.886  26.765 -26.297  1.00  0.00           C  
ATOM   3044  C   GLY A 187      21.646  27.218 -27.070  1.00  0.00           C  
ATOM   3045  O   GLY A 187      21.452  28.413 -27.310  1.00  0.00           O  
ATOM   3046  H   GLY A 187      23.015  24.764 -25.561  1.00  0.00           H  
ATOM   3047 1HA  GLY A 187      23.287  27.588 -25.706  1.00  0.00           H  
ATOM   3048 2HA  GLY A 187      23.661  26.445 -26.993  1.00  0.00           H  
ATOM   3049  N   LYS A 188      20.798  26.249 -27.442  1.00  0.00           N  
ATOM   3050  CA  LYS A 188      19.575  26.528 -28.187  1.00  0.00           C  
ATOM   3051  C   LYS A 188      18.400  27.006 -27.310  1.00  0.00           C  
ATOM   3052  O   LYS A 188      17.607  27.841 -27.756  1.00  0.00           O  
ATOM   3053  CB  LYS A 188      19.172  25.288 -28.989  1.00  0.00           C  
ATOM   3054  CG  LYS A 188      20.146  24.969 -30.144  1.00  0.00           C  
ATOM   3055  CD  LYS A 188      19.669  23.800 -31.003  1.00  0.00           C  
ATOM   3056  CE  LYS A 188      20.626  23.543 -32.189  1.00  0.00           C  
ATOM   3057  NZ  LYS A 188      21.912  22.932 -31.742  1.00  0.00           N  
ATOM   3058  H   LYS A 188      21.055  25.281 -27.233  1.00  0.00           H  
ATOM   3059  HA  LYS A 188      19.792  27.325 -28.896  1.00  0.00           H  
ATOM   3060 1HB  LYS A 188      19.149  24.423 -28.320  1.00  0.00           H  
ATOM   3061 2HB  LYS A 188      18.172  25.419 -29.396  1.00  0.00           H  
ATOM   3062 1HG  LYS A 188      20.260  25.854 -30.771  1.00  0.00           H  
ATOM   3063 2HG  LYS A 188      21.123  24.715 -29.724  1.00  0.00           H  
ATOM   3064 1HD  LYS A 188      19.628  22.901 -30.383  1.00  0.00           H  
ATOM   3065 2HD  LYS A 188      18.668  24.006 -31.382  1.00  0.00           H  
ATOM   3066 1HE  LYS A 188      20.148  22.873 -32.903  1.00  0.00           H  
ATOM   3067 2HE  LYS A 188      20.843  24.492 -32.682  1.00  0.00           H  
ATOM   3068 1HZ  LYS A 188      22.557  22.763 -32.529  1.00  0.00           H  
ATOM   3069 2HZ  LYS A 188      22.379  23.541 -31.087  1.00  0.00           H  
ATOM   3070 3HZ  LYS A 188      21.702  22.046 -31.302  1.00  0.00           H  
ATOM   3071  N   THR A 189      18.291  26.500 -26.074  1.00  0.00           N  
ATOM   3072  CA  THR A 189      17.204  26.924 -25.183  1.00  0.00           C  
ATOM   3073  C   THR A 189      17.751  27.574 -23.911  1.00  0.00           C  
ATOM   3074  O   THR A 189      18.413  26.932 -23.096  1.00  0.00           O  
ATOM   3075  CB  THR A 189      16.285  25.756 -24.799  1.00  0.00           C  
ATOM   3076  OG1 THR A 189      15.709  25.179 -25.983  1.00  0.00           O  
ATOM   3077  CG2 THR A 189      15.177  26.289 -23.924  1.00  0.00           C  
ATOM   3078  H   THR A 189      18.954  25.790 -25.765  1.00  0.00           H  
ATOM   3079  HA  THR A 189      16.601  27.671 -25.698  1.00  0.00           H  
ATOM   3080  HB  THR A 189      16.856  24.995 -24.260  1.00  0.00           H  
ATOM   3081  HG1 THR A 189      15.372  25.884 -26.545  1.00  0.00           H  
ATOM   3082 1HG2 THR A 189      14.511  25.488 -23.633  1.00  0.00           H  
ATOM   3083 2HG2 THR A 189      15.620  26.737 -23.048  1.00  0.00           H  
ATOM   3084 3HG2 THR A 189      14.618  27.047 -24.469  1.00  0.00           H  
ATOM   3085  N   THR A 190      17.407  28.841 -23.720  1.00  0.00           N  
ATOM   3086  CA  THR A 190      17.923  29.647 -22.619  1.00  0.00           C  
ATOM   3087  C   THR A 190      17.238  29.438 -21.284  1.00  0.00           C  
ATOM   3088  O   THR A 190      16.126  28.910 -21.217  1.00  0.00           O  
ATOM   3089  CB  THR A 190      17.794  31.122 -22.997  1.00  0.00           C  
ATOM   3090  OG1 THR A 190      16.397  31.423 -23.203  1.00  0.00           O  
ATOM   3091  CG2 THR A 190      18.565  31.398 -24.268  1.00  0.00           C  
ATOM   3092  H   THR A 190      16.784  29.287 -24.396  1.00  0.00           H  
ATOM   3093  HA  THR A 190      18.982  29.408 -22.492  1.00  0.00           H  
ATOM   3094  HB  THR A 190      18.174  31.742 -22.200  1.00  0.00           H  
ATOM   3095  HG1 THR A 190      16.085  30.868 -23.961  1.00  0.00           H  
ATOM   3096 1HG2 THR A 190      18.464  32.438 -24.534  1.00  0.00           H  
ATOM   3097 2HG2 THR A 190      19.618  31.164 -24.105  1.00  0.00           H  
ATOM   3098 3HG2 THR A 190      18.174  30.774 -25.075  1.00  0.00           H  
ATOM   3099  N   THR A 191      17.868  29.948 -20.221  1.00  0.00           N  
ATOM   3100  CA  THR A 191      17.294  29.882 -18.888  1.00  0.00           C  
ATOM   3101  C   THR A 191      15.997  30.666 -18.877  1.00  0.00           C  
ATOM   3102  O   THR A 191      15.004  30.232 -18.305  1.00  0.00           O  
ATOM   3103  CB  THR A 191      18.264  30.427 -17.817  1.00  0.00           C  
ATOM   3104  OG1 THR A 191      19.464  29.639 -17.809  1.00  0.00           O  
ATOM   3105  CG2 THR A 191      17.613  30.372 -16.433  1.00  0.00           C  
ATOM   3106  H   THR A 191      18.776  30.406 -20.344  1.00  0.00           H  
ATOM   3107  HA  THR A 191      17.064  28.845 -18.657  1.00  0.00           H  
ATOM   3108  HB  THR A 191      18.523  31.460 -18.055  1.00  0.00           H  
ATOM   3109  HG1 THR A 191      19.965  29.811 -18.632  1.00  0.00           H  
ATOM   3110 1HG2 THR A 191      18.306  30.760 -15.685  1.00  0.00           H  
ATOM   3111 2HG2 THR A 191      16.710  30.979 -16.436  1.00  0.00           H  
ATOM   3112 3HG2 THR A 191      17.357  29.347 -16.185  1.00  0.00           H  
ATOM   3113  N   GLY A 192      16.006  31.832 -19.525  1.00  0.00           N  
ATOM   3114  CA  GLY A 192      14.828  32.693 -19.588  1.00  0.00           C  
ATOM   3115  C   GLY A 192      13.640  31.911 -20.131  1.00  0.00           C  
ATOM   3116  O   GLY A 192      12.568  31.880 -19.516  1.00  0.00           O  
ATOM   3117  H   GLY A 192      16.859  32.114 -19.988  1.00  0.00           H  
ATOM   3118 1HA  GLY A 192      14.597  33.063 -18.590  1.00  0.00           H  
ATOM   3119 2HA  GLY A 192      15.032  33.555 -20.224  1.00  0.00           H  
ATOM   3120  N   GLN A 193      13.845  31.242 -21.271  1.00  0.00           N  
ATOM   3121  CA  GLN A 193      12.782  30.451 -21.889  1.00  0.00           C  
ATOM   3122  C   GLN A 193      12.287  29.311 -20.998  1.00  0.00           C  
ATOM   3123  O   GLN A 193      11.085  29.046 -20.938  1.00  0.00           O  
ATOM   3124  CB  GLN A 193      13.297  29.894 -23.220  1.00  0.00           C  
ATOM   3125  CG  GLN A 193      13.432  30.962 -24.295  1.00  0.00           C  
ATOM   3126  CD  GLN A 193      14.220  30.522 -25.505  1.00  0.00           C  
ATOM   3127  OE1 GLN A 193      15.364  30.044 -25.365  1.00  0.00           O  
ATOM   3128  NE2 GLN A 193      13.639  30.672 -26.692  1.00  0.00           N  
ATOM   3129  H   GLN A 193      14.756  31.292 -21.740  1.00  0.00           H  
ATOM   3130  HA  GLN A 193      11.938  31.112 -22.091  1.00  0.00           H  
ATOM   3131 1HB  GLN A 193      14.275  29.434 -23.062  1.00  0.00           H  
ATOM   3132 2HB  GLN A 193      12.622  29.121 -23.580  1.00  0.00           H  
ATOM   3133 1HG  GLN A 193      12.427  31.214 -24.634  1.00  0.00           H  
ATOM   3134 2HG  GLN A 193      13.906  31.842 -23.864  1.00  0.00           H  
ATOM   3135 1HE2 GLN A 193      14.122  30.397 -27.525  1.00  0.00           H  
ATOM   3136 2HE2 GLN A 193      12.714  31.059 -26.760  1.00  0.00           H  
ATOM   3137  N   ILE A 194      13.190  28.658 -20.276  1.00  0.00           N  
ATOM   3138  CA  ILE A 194      12.810  27.519 -19.446  1.00  0.00           C  
ATOM   3139  C   ILE A 194      12.028  28.020 -18.219  1.00  0.00           C  
ATOM   3140  O   ILE A 194      11.035  27.411 -17.806  1.00  0.00           O  
ATOM   3141  CB  ILE A 194      14.033  26.698 -19.079  1.00  0.00           C  
ATOM   3142  CG1 ILE A 194      14.616  26.182 -20.366  1.00  0.00           C  
ATOM   3143  CG2 ILE A 194      13.555  25.470 -18.276  1.00  0.00           C  
ATOM   3144  CD1 ILE A 194      15.994  25.628 -20.249  1.00  0.00           C  
ATOM   3145  H   ILE A 194      14.176  28.916 -20.358  1.00  0.00           H  
ATOM   3146  HA  ILE A 194      12.155  26.875 -20.027  1.00  0.00           H  
ATOM   3147  HB  ILE A 194      14.766  27.300 -18.539  1.00  0.00           H  
ATOM   3148 1HG1 ILE A 194      13.957  25.419 -20.764  1.00  0.00           H  
ATOM   3149 2HG1 ILE A 194      14.633  27.005 -21.061  1.00  0.00           H  
ATOM   3150 1HG2 ILE A 194      14.396  24.826 -18.044  1.00  0.00           H  
ATOM   3151 2HG2 ILE A 194      13.082  25.795 -17.367  1.00  0.00           H  
ATOM   3152 3HG2 ILE A 194      12.833  24.909 -18.874  1.00  0.00           H  
ATOM   3153 1HD1 ILE A 194      16.356  25.307 -21.216  1.00  0.00           H  
ATOM   3154 2HD1 ILE A 194      16.655  26.401 -19.876  1.00  0.00           H  
ATOM   3155 3HD1 ILE A 194      15.977  24.799 -19.578  1.00  0.00           H  
ATOM   3156  N   VAL A 195      12.466  29.140 -17.626  1.00  0.00           N  
ATOM   3157  CA  VAL A 195      11.725  29.730 -16.510  1.00  0.00           C  
ATOM   3158  C   VAL A 195      10.307  30.061 -16.955  1.00  0.00           C  
ATOM   3159  O   VAL A 195       9.344  29.715 -16.264  1.00  0.00           O  
ATOM   3160  CB  VAL A 195      12.401  31.043 -16.016  1.00  0.00           C  
ATOM   3161  CG1 VAL A 195      11.482  31.789 -15.048  1.00  0.00           C  
ATOM   3162  CG2 VAL A 195      13.704  30.738 -15.286  1.00  0.00           C  
ATOM   3163  H   VAL A 195      13.308  29.600 -17.971  1.00  0.00           H  
ATOM   3164  HA  VAL A 195      11.680  29.014 -15.693  1.00  0.00           H  
ATOM   3165  HB  VAL A 195      12.598  31.679 -16.882  1.00  0.00           H  
ATOM   3166 1HG1 VAL A 195      11.967  32.711 -14.727  1.00  0.00           H  
ATOM   3167 2HG1 VAL A 195      10.543  32.032 -15.549  1.00  0.00           H  
ATOM   3168 3HG1 VAL A 195      11.282  31.176 -14.190  1.00  0.00           H  
ATOM   3169 1HG2 VAL A 195      14.169  31.670 -14.964  1.00  0.00           H  
ATOM   3170 2HG2 VAL A 195      13.492  30.135 -14.422  1.00  0.00           H  
ATOM   3171 3HG2 VAL A 195      14.381  30.207 -15.943  1.00  0.00           H  
ATOM   3172  N   ASN A 196      10.161  30.687 -18.128  1.00  0.00           N  
ATOM   3173  CA  ASN A 196       8.835  31.013 -18.638  1.00  0.00           C  
ATOM   3174  C   ASN A 196       8.017  29.769 -19.001  1.00  0.00           C  
ATOM   3175  O   ASN A 196       6.791  29.745 -18.826  1.00  0.00           O  
ATOM   3176  CB  ASN A 196       8.937  31.945 -19.815  1.00  0.00           C  
ATOM   3177  CG  ASN A 196       9.305  33.315 -19.418  1.00  0.00           C  
ATOM   3178  OD1 ASN A 196       9.158  33.740 -18.264  1.00  0.00           O  
ATOM   3179  ND2 ASN A 196       9.769  34.039 -20.366  1.00  0.00           N  
ATOM   3180  H   ASN A 196      10.986  30.962 -18.668  1.00  0.00           H  
ATOM   3181  HA  ASN A 196       8.300  31.540 -17.856  1.00  0.00           H  
ATOM   3182 1HB  ASN A 196       9.697  31.569 -20.510  1.00  0.00           H  
ATOM   3183 2HB  ASN A 196       7.990  31.971 -20.354  1.00  0.00           H  
ATOM   3184 1HD2 ASN A 196      10.038  34.982 -20.184  1.00  0.00           H  
ATOM   3185 2HD2 ASN A 196       9.842  33.634 -21.305  1.00  0.00           H  
ATOM   3186  N   LEU A 197       8.689  28.718 -19.464  1.00  0.00           N  
ATOM   3187  CA  LEU A 197       8.007  27.489 -19.829  1.00  0.00           C  
ATOM   3188  C   LEU A 197       7.258  27.007 -18.575  1.00  0.00           C  
ATOM   3189  O   LEU A 197       6.032  26.856 -18.555  1.00  0.00           O  
ATOM   3190  CB  LEU A 197       9.063  26.442 -20.253  1.00  0.00           C  
ATOM   3191  CG  LEU A 197       8.595  25.126 -20.771  1.00  0.00           C  
ATOM   3192  CD1 LEU A 197       7.894  25.399 -22.091  1.00  0.00           C  
ATOM   3193  CD2 LEU A 197       9.798  24.165 -20.941  1.00  0.00           C  
ATOM   3194  H   LEU A 197       9.690  28.788 -19.630  1.00  0.00           H  
ATOM   3195  HA  LEU A 197       7.304  27.684 -20.637  1.00  0.00           H  
ATOM   3196 1HB  LEU A 197       9.693  26.889 -21.017  1.00  0.00           H  
ATOM   3197 2HB  LEU A 197       9.682  26.220 -19.402  1.00  0.00           H  
ATOM   3198  HG  LEU A 197       7.877  24.689 -20.080  1.00  0.00           H  
ATOM   3199 1HD1 LEU A 197       7.540  24.514 -22.518  1.00  0.00           H  
ATOM   3200 2HD1 LEU A 197       7.066  26.075 -21.932  1.00  0.00           H  
ATOM   3201 3HD1 LEU A 197       8.599  25.855 -22.781  1.00  0.00           H  
ATOM   3202 1HD2 LEU A 197       9.450  23.208 -21.329  1.00  0.00           H  
ATOM   3203 2HD2 LEU A 197      10.518  24.598 -21.635  1.00  0.00           H  
ATOM   3204 3HD2 LEU A 197      10.279  24.010 -19.977  1.00  0.00           H  
ATOM   3205  N   LEU A 198       8.002  26.886 -17.490  1.00  0.00           N  
ATOM   3206  CA  LEU A 198       7.471  26.483 -16.198  1.00  0.00           C  
ATOM   3207  C   LEU A 198       6.475  27.468 -15.574  1.00  0.00           C  
ATOM   3208  O   LEU A 198       5.491  27.059 -14.951  1.00  0.00           O  
ATOM   3209  CB  LEU A 198       8.675  26.242 -15.323  1.00  0.00           C  
ATOM   3210  CG  LEU A 198       9.398  25.002 -15.695  1.00  0.00           C  
ATOM   3211  CD1 LEU A 198      10.689  25.003 -15.128  1.00  0.00           C  
ATOM   3212  CD2 LEU A 198       8.634  23.858 -15.135  1.00  0.00           C  
ATOM   3213  H   LEU A 198       9.008  27.068 -17.571  1.00  0.00           H  
ATOM   3214  HA  LEU A 198       6.962  25.534 -16.336  1.00  0.00           H  
ATOM   3215 1HB  LEU A 198       9.365  27.081 -15.443  1.00  0.00           H  
ATOM   3216 2HB  LEU A 198       8.365  26.177 -14.284  1.00  0.00           H  
ATOM   3217  HG  LEU A 198       9.480  24.917 -16.778  1.00  0.00           H  
ATOM   3218 1HD1 LEU A 198      11.202  24.080 -15.377  1.00  0.00           H  
ATOM   3219 2HD1 LEU A 198      11.207  25.836 -15.561  1.00  0.00           H  
ATOM   3220 3HD1 LEU A 198      10.622  25.115 -14.057  1.00  0.00           H  
ATOM   3221 1HD2 LEU A 198       9.140  22.942 -15.369  1.00  0.00           H  
ATOM   3222 2HD2 LEU A 198       8.566  23.962 -14.058  1.00  0.00           H  
ATOM   3223 3HD2 LEU A 198       7.648  23.851 -15.554  1.00  0.00           H  
ATOM   3224  N   SER A 199       6.720  28.765 -15.739  1.00  0.00           N  
ATOM   3225  CA  SER A 199       5.843  29.782 -15.182  1.00  0.00           C  
ATOM   3226  C   SER A 199       4.496  29.909 -15.873  1.00  0.00           C  
ATOM   3227  O   SER A 199       3.462  29.975 -15.206  1.00  0.00           O  
ATOM   3228  CB  SER A 199       6.496  31.140 -15.245  1.00  0.00           C  
ATOM   3229  OG  SER A 199       5.633  32.116 -14.747  1.00  0.00           O  
ATOM   3230  H   SER A 199       7.559  29.062 -16.234  1.00  0.00           H  
ATOM   3231  HA  SER A 199       5.660  29.527 -14.141  1.00  0.00           H  
ATOM   3232 1HB  SER A 199       7.430  31.143 -14.698  1.00  0.00           H  
ATOM   3233 2HB  SER A 199       6.727  31.366 -16.273  1.00  0.00           H  
ATOM   3234  HG  SER A 199       4.924  32.187 -15.406  1.00  0.00           H  
ATOM   3235  N   ASN A 200       4.518  30.015 -17.202  1.00  0.00           N  
ATOM   3236  CA  ASN A 200       3.318  30.282 -17.975  1.00  0.00           C  
ATOM   3237  C   ASN A 200       2.783  29.074 -18.755  1.00  0.00           C  
ATOM   3238  O   ASN A 200       1.564  28.868 -18.829  1.00  0.00           O  
ATOM   3239  CB  ASN A 200       3.613  31.406 -18.946  1.00  0.00           C  
ATOM   3240  CG  ASN A 200       4.020  32.694 -18.251  1.00  0.00           C  
ATOM   3241  OD1 ASN A 200       3.506  33.052 -17.182  1.00  0.00           O  
ATOM   3242  ND2 ASN A 200       4.945  33.403 -18.861  1.00  0.00           N  
ATOM   3243  H   ASN A 200       5.402  29.931 -17.693  1.00  0.00           H  
ATOM   3244  HA  ASN A 200       2.532  30.597 -17.289  1.00  0.00           H  
ATOM   3245 1HB  ASN A 200       4.424  31.096 -19.612  1.00  0.00           H  
ATOM   3246 2HB  ASN A 200       2.737  31.596 -19.564  1.00  0.00           H  
ATOM   3247 1HD2 ASN A 200       5.264  34.267 -18.463  1.00  0.00           H  
ATOM   3248 2HD2 ASN A 200       5.323  33.083 -19.730  1.00  0.00           H  
ATOM   3249  N   ASP A 201       3.667  28.239 -19.316  1.00  0.00           N  
ATOM   3250  CA  ASP A 201       3.143  27.162 -20.157  1.00  0.00           C  
ATOM   3251  C   ASP A 201       2.653  26.009 -19.320  1.00  0.00           C  
ATOM   3252  O   ASP A 201       1.638  25.386 -19.630  1.00  0.00           O  
ATOM   3253  CB  ASP A 201       4.185  26.688 -21.169  1.00  0.00           C  
ATOM   3254  CG  ASP A 201       4.479  27.728 -22.267  1.00  0.00           C  
ATOM   3255  OD1 ASP A 201       3.544  28.164 -22.917  1.00  0.00           O  
ATOM   3256  OD2 ASP A 201       5.623  28.063 -22.470  1.00  0.00           O  
ATOM   3257  H   ASP A 201       4.680  28.361 -19.191  1.00  0.00           H  
ATOM   3258  HA  ASP A 201       2.292  27.549 -20.714  1.00  0.00           H  
ATOM   3259 1HB  ASP A 201       5.096  26.471 -20.664  1.00  0.00           H  
ATOM   3260 2HB  ASP A 201       3.883  25.763 -21.626  1.00  0.00           H  
ATOM   3261  N   VAL A 202       3.321  25.764 -18.213  1.00  0.00           N  
ATOM   3262  CA  VAL A 202       2.839  24.722 -17.343  1.00  0.00           C  
ATOM   3263  C   VAL A 202       1.563  25.193 -16.630  1.00  0.00           C  
ATOM   3264  O   VAL A 202       0.614  24.433 -16.481  1.00  0.00           O  
ATOM   3265  CB  VAL A 202       3.895  24.237 -16.354  1.00  0.00           C  
ATOM   3266  CG1 VAL A 202       3.268  23.284 -15.420  1.00  0.00           C  
ATOM   3267  CG2 VAL A 202       4.994  23.534 -17.105  1.00  0.00           C  
ATOM   3268  H   VAL A 202       4.180  26.278 -18.020  1.00  0.00           H  
ATOM   3269  HA  VAL A 202       2.589  23.869 -17.965  1.00  0.00           H  
ATOM   3270  HB  VAL A 202       4.287  25.070 -15.789  1.00  0.00           H  
ATOM   3271 1HG1 VAL A 202       3.985  22.922 -14.730  1.00  0.00           H  
ATOM   3272 2HG1 VAL A 202       2.477  23.784 -14.893  1.00  0.00           H  
ATOM   3273 3HG1 VAL A 202       2.871  22.449 -15.975  1.00  0.00           H  
ATOM   3274 1HG2 VAL A 202       5.716  23.172 -16.394  1.00  0.00           H  
ATOM   3275 2HG2 VAL A 202       4.580  22.693 -17.655  1.00  0.00           H  
ATOM   3276 3HG2 VAL A 202       5.467  24.229 -17.803  1.00  0.00           H  
ATOM   3277  N   ASN A 203       1.514  26.456 -16.186  1.00  0.00           N  
ATOM   3278  CA  ASN A 203       0.323  26.967 -15.483  1.00  0.00           C  
ATOM   3279  C   ASN A 203      -0.964  26.802 -16.298  1.00  0.00           C  
ATOM   3280  O   ASN A 203      -2.035  26.477 -15.752  1.00  0.00           O  
ATOM   3281  CB  ASN A 203       0.507  28.421 -15.086  1.00  0.00           C  
ATOM   3282  CG  ASN A 203      -0.621  28.944 -14.211  1.00  0.00           C  
ATOM   3283  OD1 ASN A 203      -0.855  28.454 -13.098  1.00  0.00           O  
ATOM   3284  ND2 ASN A 203      -1.323  29.940 -14.693  1.00  0.00           N  
ATOM   3285  H   ASN A 203       2.310  27.064 -16.334  1.00  0.00           H  
ATOM   3286  HA  ASN A 203       0.191  26.401 -14.583  1.00  0.00           H  
ATOM   3287 1HB  ASN A 203       1.444  28.522 -14.541  1.00  0.00           H  
ATOM   3288 2HB  ASN A 203       0.583  29.039 -15.983  1.00  0.00           H  
ATOM   3289 1HD2 ASN A 203      -2.068  30.327 -14.155  1.00  0.00           H  
ATOM   3290 2HD2 ASN A 203      -1.101  30.312 -15.595  1.00  0.00           H  
ATOM   3291  N   LYS A 204      -0.832  26.890 -17.616  1.00  0.00           N  
ATOM   3292  CA  LYS A 204      -1.960  26.760 -18.519  1.00  0.00           C  
ATOM   3293  C   LYS A 204      -2.648  25.389 -18.354  1.00  0.00           C  
ATOM   3294  O   LYS A 204      -3.855  25.261 -18.567  1.00  0.00           O  
ATOM   3295  CB  LYS A 204      -1.490  26.981 -19.951  1.00  0.00           C  
ATOM   3296  CG  LYS A 204      -2.586  27.023 -20.984  1.00  0.00           C  
ATOM   3297  CD  LYS A 204      -3.534  28.168 -20.691  1.00  0.00           C  
ATOM   3298  CE  LYS A 204      -2.815  29.517 -20.781  1.00  0.00           C  
ATOM   3299  NZ  LYS A 204      -3.746  30.663 -20.594  1.00  0.00           N  
ATOM   3300  H   LYS A 204       0.074  27.160 -18.010  1.00  0.00           H  
ATOM   3301  HA  LYS A 204      -2.687  27.536 -18.274  1.00  0.00           H  
ATOM   3302 1HB  LYS A 204      -0.922  27.913 -20.011  1.00  0.00           H  
ATOM   3303 2HB  LYS A 204      -0.806  26.176 -20.232  1.00  0.00           H  
ATOM   3304 1HG  LYS A 204      -2.148  27.162 -21.972  1.00  0.00           H  
ATOM   3305 2HG  LYS A 204      -3.139  26.090 -20.968  1.00  0.00           H  
ATOM   3306 1HD  LYS A 204      -4.343  28.153 -21.418  1.00  0.00           H  
ATOM   3307 2HD  LYS A 204      -3.959  28.053 -19.699  1.00  0.00           H  
ATOM   3308 1HE  LYS A 204      -2.051  29.561 -20.007  1.00  0.00           H  
ATOM   3309 2HE  LYS A 204      -2.338  29.607 -21.746  1.00  0.00           H  
ATOM   3310 1HZ  LYS A 204      -3.243  31.526 -20.660  1.00  0.00           H  
ATOM   3311 2HZ  LYS A 204      -4.473  30.662 -21.321  1.00  0.00           H  
ATOM   3312 3HZ  LYS A 204      -4.179  30.578 -19.672  1.00  0.00           H  
ATOM   3313  N   PHE A 205      -1.898  24.351 -17.972  1.00  0.00           N  
ATOM   3314  CA  PHE A 205      -2.477  23.017 -17.806  1.00  0.00           C  
ATOM   3315  C   PHE A 205      -3.587  23.006 -16.756  1.00  0.00           C  
ATOM   3316  O   PHE A 205      -4.582  22.271 -16.878  1.00  0.00           O  
ATOM   3317  CB  PHE A 205      -1.420  22.015 -17.367  1.00  0.00           C  
ATOM   3318  CG  PHE A 205      -0.527  21.516 -18.424  1.00  0.00           C  
ATOM   3319  CD1 PHE A 205       0.806  21.683 -18.306  1.00  0.00           C  
ATOM   3320  CD2 PHE A 205      -1.021  20.865 -19.529  1.00  0.00           C  
ATOM   3321  CE1 PHE A 205       1.660  21.232 -19.257  1.00  0.00           C  
ATOM   3322  CE2 PHE A 205      -0.175  20.394 -20.488  1.00  0.00           C  
ATOM   3323  CZ  PHE A 205       1.180  20.577 -20.359  1.00  0.00           C  
ATOM   3324  H   PHE A 205      -0.913  24.490 -17.747  1.00  0.00           H  
ATOM   3325  HA  PHE A 205      -2.898  22.702 -18.763  1.00  0.00           H  
ATOM   3326 1HB  PHE A 205      -0.804  22.469 -16.604  1.00  0.00           H  
ATOM   3327 2HB  PHE A 205      -1.898  21.188 -16.900  1.00  0.00           H  
ATOM   3328  HD1 PHE A 205       1.179  22.186 -17.430  1.00  0.00           H  
ATOM   3329  HD2 PHE A 205      -2.098  20.722 -19.628  1.00  0.00           H  
ATOM   3330  HE1 PHE A 205       2.714  21.382 -19.121  1.00  0.00           H  
ATOM   3331  HE2 PHE A 205      -0.578  19.874 -21.343  1.00  0.00           H  
ATOM   3332  HZ  PHE A 205       1.864  20.202 -21.120  1.00  0.00           H  
ATOM   3333  N   ASP A 206      -3.404  23.783 -15.685  1.00  0.00           N  
ATOM   3334  CA  ASP A 206      -4.401  23.827 -14.633  1.00  0.00           C  
ATOM   3335  C   ASP A 206      -5.600  24.591 -15.132  1.00  0.00           C  
ATOM   3336  O   ASP A 206      -6.753  24.197 -14.930  1.00  0.00           O  
ATOM   3337  CB  ASP A 206      -3.849  24.452 -13.359  1.00  0.00           C  
ATOM   3338  CG  ASP A 206      -4.852  24.437 -12.236  1.00  0.00           C  
ATOM   3339  OD1 ASP A 206      -5.273  23.377 -11.858  1.00  0.00           O  
ATOM   3340  OD2 ASP A 206      -5.173  25.493 -11.738  1.00  0.00           O  
ATOM   3341  H   ASP A 206      -2.602  24.412 -15.639  1.00  0.00           H  
ATOM   3342  HA  ASP A 206      -4.716  22.814 -14.407  1.00  0.00           H  
ATOM   3343 1HB  ASP A 206      -2.998  23.888 -13.036  1.00  0.00           H  
ATOM   3344 2HB  ASP A 206      -3.525  25.480 -13.558  1.00  0.00           H  
ATOM   3345  N   GLN A 207      -5.338  25.680 -15.839  1.00  0.00           N  
ATOM   3346  CA  GLN A 207      -6.457  26.477 -16.296  1.00  0.00           C  
ATOM   3347  C   GLN A 207      -7.343  25.642 -17.227  1.00  0.00           C  
ATOM   3348  O   GLN A 207      -8.569  25.740 -17.186  1.00  0.00           O  
ATOM   3349  CB  GLN A 207      -5.963  27.734 -16.991  1.00  0.00           C  
ATOM   3350  CG  GLN A 207      -5.303  28.747 -16.080  1.00  0.00           C  
ATOM   3351  CD  GLN A 207      -4.895  30.003 -16.843  1.00  0.00           C  
ATOM   3352  OE1 GLN A 207      -4.818  29.994 -18.085  1.00  0.00           O  
ATOM   3353  NE2 GLN A 207      -4.644  31.085 -16.111  1.00  0.00           N  
ATOM   3354  H   GLN A 207      -4.369  25.961 -16.005  1.00  0.00           H  
ATOM   3355  HA  GLN A 207      -7.051  26.768 -15.433  1.00  0.00           H  
ATOM   3356 1HB  GLN A 207      -5.252  27.453 -17.760  1.00  0.00           H  
ATOM   3357 2HB  GLN A 207      -6.770  28.220 -17.468  1.00  0.00           H  
ATOM   3358 1HG  GLN A 207      -5.995  29.023 -15.286  1.00  0.00           H  
ATOM   3359 2HG  GLN A 207      -4.400  28.292 -15.654  1.00  0.00           H  
ATOM   3360 1HE2 GLN A 207      -4.380  31.946 -16.548  1.00  0.00           H  
ATOM   3361 2HE2 GLN A 207      -4.728  31.041 -15.114  1.00  0.00           H  
ATOM   3362  N   VAL A 208      -6.728  24.791 -18.049  1.00  0.00           N  
ATOM   3363  CA  VAL A 208      -7.506  23.918 -18.917  1.00  0.00           C  
ATOM   3364  C   VAL A 208      -8.299  22.865 -18.176  1.00  0.00           C  
ATOM   3365  O   VAL A 208      -9.487  22.676 -18.462  1.00  0.00           O  
ATOM   3366  CB  VAL A 208      -6.636  23.201 -19.934  1.00  0.00           C  
ATOM   3367  CG1 VAL A 208      -7.448  22.167 -20.641  1.00  0.00           C  
ATOM   3368  CG2 VAL A 208      -6.199  24.150 -20.913  1.00  0.00           C  
ATOM   3369  H   VAL A 208      -5.707  24.772 -18.082  1.00  0.00           H  
ATOM   3370  HA  VAL A 208      -8.207  24.545 -19.470  1.00  0.00           H  
ATOM   3371  HB  VAL A 208      -5.785  22.723 -19.441  1.00  0.00           H  
ATOM   3372 1HG1 VAL A 208      -6.835  21.667 -21.389  1.00  0.00           H  
ATOM   3373 2HG1 VAL A 208      -7.801  21.448 -19.926  1.00  0.00           H  
ATOM   3374 3HG1 VAL A 208      -8.292  22.648 -21.118  1.00  0.00           H  
ATOM   3375 1HG2 VAL A 208      -5.640  23.616 -21.630  1.00  0.00           H  
ATOM   3376 2HG2 VAL A 208      -7.071  24.580 -21.377  1.00  0.00           H  
ATOM   3377 3HG2 VAL A 208      -5.595  24.933 -20.456  1.00  0.00           H  
ATOM   3378  N   THR A 209      -7.671  22.205 -17.200  1.00  0.00           N  
ATOM   3379  CA  THR A 209      -8.345  21.155 -16.454  1.00  0.00           C  
ATOM   3380  C   THR A 209      -9.629  21.669 -15.847  1.00  0.00           C  
ATOM   3381  O   THR A 209     -10.655  20.991 -15.871  1.00  0.00           O  
ATOM   3382  CB  THR A 209      -7.455  20.561 -15.375  1.00  0.00           C  
ATOM   3383  OG1 THR A 209      -6.271  20.015 -15.991  1.00  0.00           O  
ATOM   3384  CG2 THR A 209      -8.235  19.455 -14.671  1.00  0.00           C  
ATOM   3385  H   THR A 209      -6.688  22.406 -16.998  1.00  0.00           H  
ATOM   3386  HA  THR A 209      -8.603  20.356 -17.127  1.00  0.00           H  
ATOM   3387  HB  THR A 209      -7.168  21.332 -14.657  1.00  0.00           H  
ATOM   3388  HG1 THR A 209      -5.673  20.755 -16.256  1.00  0.00           H  
ATOM   3389 1HG2 THR A 209      -7.633  19.008 -13.918  1.00  0.00           H  
ATOM   3390 2HG2 THR A 209      -9.117  19.873 -14.219  1.00  0.00           H  
ATOM   3391 3HG2 THR A 209      -8.525  18.706 -15.394  1.00  0.00           H  
ATOM   3392  N   ILE A 210      -9.589  22.885 -15.341  1.00  0.00           N  
ATOM   3393  CA  ILE A 210     -10.754  23.475 -14.722  1.00  0.00           C  
ATOM   3394  C   ILE A 210     -11.971  23.537 -15.655  1.00  0.00           C  
ATOM   3395  O   ILE A 210     -13.111  23.446 -15.178  1.00  0.00           O  
ATOM   3396  CB  ILE A 210     -10.453  24.867 -14.169  1.00  0.00           C  
ATOM   3397  CG1 ILE A 210      -9.472  24.756 -12.985  1.00  0.00           C  
ATOM   3398  CG2 ILE A 210     -11.760  25.479 -13.688  1.00  0.00           C  
ATOM   3399  CD1 ILE A 210      -8.880  26.073 -12.564  1.00  0.00           C  
ATOM   3400  H   ILE A 210      -8.704  23.399 -15.349  1.00  0.00           H  
ATOM   3401  HA  ILE A 210     -11.018  22.873 -13.889  1.00  0.00           H  
ATOM   3402  HB  ILE A 210      -9.998  25.487 -14.944  1.00  0.00           H  
ATOM   3403 1HG1 ILE A 210      -9.989  24.334 -12.136  1.00  0.00           H  
ATOM   3404 2HG1 ILE A 210      -8.655  24.083 -13.258  1.00  0.00           H  
ATOM   3405 1HG2 ILE A 210     -11.573  26.471 -13.286  1.00  0.00           H  
ATOM   3406 2HG2 ILE A 210     -12.452  25.549 -14.518  1.00  0.00           H  
ATOM   3407 3HG2 ILE A 210     -12.192  24.847 -12.916  1.00  0.00           H  
ATOM   3408 1HD1 ILE A 210      -8.192  25.913 -11.734  1.00  0.00           H  
ATOM   3409 2HD1 ILE A 210      -8.330  26.495 -13.402  1.00  0.00           H  
ATOM   3410 3HD1 ILE A 210      -9.666  26.757 -12.265  1.00  0.00           H  
ATOM   3411  N   PHE A 211     -11.757  23.792 -16.957  1.00  0.00           N  
ATOM   3412  CA  PHE A 211     -12.889  23.961 -17.858  1.00  0.00           C  
ATOM   3413  C   PHE A 211     -13.071  22.913 -18.995  1.00  0.00           C  
ATOM   3414  O   PHE A 211     -14.114  22.907 -19.668  1.00  0.00           O  
ATOM   3415  CB  PHE A 211     -12.819  25.364 -18.453  1.00  0.00           C  
ATOM   3416  CG  PHE A 211     -12.835  26.445 -17.438  1.00  0.00           C  
ATOM   3417  CD1 PHE A 211     -11.657  27.060 -17.074  1.00  0.00           C  
ATOM   3418  CD2 PHE A 211     -14.014  26.859 -16.839  1.00  0.00           C  
ATOM   3419  CE1 PHE A 211     -11.641  28.060 -16.128  1.00  0.00           C  
ATOM   3420  CE2 PHE A 211     -14.004  27.857 -15.893  1.00  0.00           C  
ATOM   3421  CZ  PHE A 211     -12.818  28.459 -15.534  1.00  0.00           C  
ATOM   3422  H   PHE A 211     -10.808  23.809 -17.326  1.00  0.00           H  
ATOM   3423  HA  PHE A 211     -13.774  23.915 -17.238  1.00  0.00           H  
ATOM   3424 1HB  PHE A 211     -11.927  25.470 -19.069  1.00  0.00           H  
ATOM   3425 2HB  PHE A 211     -13.681  25.511 -19.063  1.00  0.00           H  
ATOM   3426  HD1 PHE A 211     -10.731  26.735 -17.542  1.00  0.00           H  
ATOM   3427  HD2 PHE A 211     -14.951  26.392 -17.116  1.00  0.00           H  
ATOM   3428  HE1 PHE A 211     -10.702  28.526 -15.844  1.00  0.00           H  
ATOM   3429  HE2 PHE A 211     -14.928  28.168 -15.424  1.00  0.00           H  
ATOM   3430  HZ  PHE A 211     -12.811  29.247 -14.781  1.00  0.00           H  
ATOM   3431  N   LEU A 212     -12.121  21.990 -19.194  1.00  0.00           N  
ATOM   3432  CA  LEU A 212     -12.250  21.023 -20.306  1.00  0.00           C  
ATOM   3433  C   LEU A 212     -13.508  20.145 -20.199  1.00  0.00           C  
ATOM   3434  O   LEU A 212     -14.015  19.635 -21.206  1.00  0.00           O  
ATOM   3435  CB  LEU A 212     -10.994  20.105 -20.431  1.00  0.00           C  
ATOM   3436  CG  LEU A 212     -10.704  19.015 -19.315  1.00  0.00           C  
ATOM   3437  CD1 LEU A 212     -11.488  17.730 -19.602  1.00  0.00           C  
ATOM   3438  CD2 LEU A 212      -9.213  18.664 -19.308  1.00  0.00           C  
ATOM   3439  H   LEU A 212     -11.267  22.014 -18.636  1.00  0.00           H  
ATOM   3440  HA  LEU A 212     -12.322  21.595 -21.230  1.00  0.00           H  
ATOM   3441 1HB  LEU A 212     -11.054  19.582 -21.382  1.00  0.00           H  
ATOM   3442 2HB  LEU A 212     -10.124  20.752 -20.463  1.00  0.00           H  
ATOM   3443  HG  LEU A 212     -10.998  19.410 -18.340  1.00  0.00           H  
ATOM   3444 1HD1 LEU A 212     -11.268  16.995 -18.830  1.00  0.00           H  
ATOM   3445 2HD1 LEU A 212     -12.543  17.927 -19.612  1.00  0.00           H  
ATOM   3446 3HD1 LEU A 212     -11.191  17.333 -20.568  1.00  0.00           H  
ATOM   3447 1HD2 LEU A 212      -9.019  17.918 -18.534  1.00  0.00           H  
ATOM   3448 2HD2 LEU A 212      -8.932  18.261 -20.277  1.00  0.00           H  
ATOM   3449 3HD2 LEU A 212      -8.631  19.535 -19.117  1.00  0.00           H  
ATOM   3450  N   HIS A 213     -14.059  20.014 -18.996  1.00  0.00           N  
ATOM   3451  CA  HIS A 213     -15.206  19.153 -18.787  1.00  0.00           C  
ATOM   3452  C   HIS A 213     -16.471  19.838 -19.272  1.00  0.00           C  
ATOM   3453  O   HIS A 213     -17.484  19.176 -19.509  1.00  0.00           O  
ATOM   3454  CB  HIS A 213     -15.334  18.809 -17.319  1.00  0.00           C  
ATOM   3455  CG  HIS A 213     -14.078  18.223 -16.803  1.00  0.00           C  
ATOM   3456  ND1 HIS A 213     -13.160  18.988 -16.137  1.00  0.00           N  
ATOM   3457  CD2 HIS A 213     -13.559  16.983 -16.864  1.00  0.00           C  
ATOM   3458  CE1 HIS A 213     -12.123  18.245 -15.809  1.00  0.00           C  
ATOM   3459  NE2 HIS A 213     -12.335  17.030 -16.245  1.00  0.00           N  
ATOM   3460  H   HIS A 213     -13.631  20.484 -18.207  1.00  0.00           H  
ATOM   3461  HA  HIS A 213     -15.084  18.228 -19.351  1.00  0.00           H  
ATOM   3462 1HB  HIS A 213     -15.582  19.699 -16.760  1.00  0.00           H  
ATOM   3463 2HB  HIS A 213     -16.138  18.098 -17.169  1.00  0.00           H  
ATOM   3464  HD1 HIS A 213     -13.321  19.965 -15.897  1.00  0.00           H  
ATOM   3465  HD2 HIS A 213     -13.912  16.047 -17.299  1.00  0.00           H  
ATOM   3466  HE1 HIS A 213     -11.275  18.668 -15.280  1.00  0.00           H  
ATOM   3467  N   PHE A 214     -16.424  21.173 -19.400  1.00  0.00           N  
ATOM   3468  CA  PHE A 214     -17.579  21.910 -19.876  1.00  0.00           C  
ATOM   3469  C   PHE A 214     -17.603  21.788 -21.387  1.00  0.00           C  
ATOM   3470  O   PHE A 214     -18.664  21.815 -22.007  1.00  0.00           O  
ATOM   3471  CB  PHE A 214     -17.541  23.372 -19.461  1.00  0.00           C  
ATOM   3472  CG  PHE A 214     -17.688  23.583 -17.978  1.00  0.00           C  
ATOM   3473  CD1 PHE A 214     -16.637  24.070 -17.270  1.00  0.00           C  
ATOM   3474  CD2 PHE A 214     -18.854  23.276 -17.302  1.00  0.00           C  
ATOM   3475  CE1 PHE A 214     -16.701  24.270 -15.905  1.00  0.00           C  
ATOM   3476  CE2 PHE A 214     -18.941  23.468 -15.930  1.00  0.00           C  
ATOM   3477  CZ  PHE A 214     -17.859  23.966 -15.229  1.00  0.00           C  
ATOM   3478  H   PHE A 214     -15.561  21.680 -19.219  1.00  0.00           H  
ATOM   3479  HA  PHE A 214     -18.485  21.460 -19.469  1.00  0.00           H  
ATOM   3480 1HB  PHE A 214     -16.593  23.813 -19.778  1.00  0.00           H  
ATOM   3481 2HB  PHE A 214     -18.341  23.913 -19.965  1.00  0.00           H  
ATOM   3482  HD1 PHE A 214     -15.749  24.306 -17.819  1.00  0.00           H  
ATOM   3483  HD2 PHE A 214     -19.711  22.879 -17.853  1.00  0.00           H  
ATOM   3484  HE1 PHE A 214     -15.835  24.663 -15.369  1.00  0.00           H  
ATOM   3485  HE2 PHE A 214     -19.866  23.220 -15.407  1.00  0.00           H  
ATOM   3486  HZ  PHE A 214     -17.924  24.114 -14.150  1.00  0.00           H  
ATOM   3487  N   LEU A 215     -16.423  21.632 -22.002  1.00  0.00           N  
ATOM   3488  CA  LEU A 215     -16.425  21.448 -23.455  1.00  0.00           C  
ATOM   3489  C   LEU A 215     -17.145  20.147 -23.766  1.00  0.00           C  
ATOM   3490  O   LEU A 215     -17.965  20.064 -24.681  1.00  0.00           O  
ATOM   3491  CB  LEU A 215     -15.003  21.361 -24.020  1.00  0.00           C  
ATOM   3492  CG  LEU A 215     -14.228  22.627 -23.958  1.00  0.00           C  
ATOM   3493  CD1 LEU A 215     -12.783  22.392 -24.380  1.00  0.00           C  
ATOM   3494  CD2 LEU A 215     -14.889  23.639 -24.844  1.00  0.00           C  
ATOM   3495  H   LEU A 215     -15.559  21.665 -21.455  1.00  0.00           H  
ATOM   3496  HA  LEU A 215     -16.958  22.274 -23.922  1.00  0.00           H  
ATOM   3497 1HB  LEU A 215     -14.452  20.606 -23.470  1.00  0.00           H  
ATOM   3498 2HB  LEU A 215     -15.062  21.053 -25.061  1.00  0.00           H  
ATOM   3499  HG  LEU A 215     -14.232  22.974 -22.939  1.00  0.00           H  
ATOM   3500 1HD1 LEU A 215     -12.227  23.330 -24.314  1.00  0.00           H  
ATOM   3501 2HD1 LEU A 215     -12.328  21.653 -23.720  1.00  0.00           H  
ATOM   3502 3HD1 LEU A 215     -12.754  22.028 -25.404  1.00  0.00           H  
ATOM   3503 1HD2 LEU A 215     -14.356  24.570 -24.803  1.00  0.00           H  
ATOM   3504 2HD2 LEU A 215     -14.901  23.283 -25.873  1.00  0.00           H  
ATOM   3505 3HD2 LEU A 215     -15.900  23.789 -24.496  1.00  0.00           H  
ATOM   3506  N   TRP A 216     -16.868  19.131 -22.949  1.00  0.00           N  
ATOM   3507  CA  TRP A 216     -17.544  17.849 -23.088  1.00  0.00           C  
ATOM   3508  C   TRP A 216     -19.041  17.932 -22.782  1.00  0.00           C  
ATOM   3509  O   TRP A 216     -19.871  17.498 -23.582  1.00  0.00           O  
ATOM   3510  CB  TRP A 216     -16.877  16.810 -22.182  1.00  0.00           C  
ATOM   3511  CG  TRP A 216     -17.600  15.494 -22.111  1.00  0.00           C  
ATOM   3512  CD1 TRP A 216     -17.527  14.440 -22.973  1.00  0.00           C  
ATOM   3513  CD2 TRP A 216     -18.516  15.096 -21.067  1.00  0.00           C  
ATOM   3514  NE1 TRP A 216     -18.347  13.418 -22.538  1.00  0.00           N  
ATOM   3515  CE2 TRP A 216     -18.959  13.812 -21.370  1.00  0.00           C  
ATOM   3516  CE3 TRP A 216     -18.983  15.719 -19.920  1.00  0.00           C  
ATOM   3517  CZ2 TRP A 216     -19.861  13.139 -20.554  1.00  0.00           C  
ATOM   3518  CZ3 TRP A 216     -19.872  15.063 -19.122  1.00  0.00           C  
ATOM   3519  CH2 TRP A 216     -20.306  13.806 -19.416  1.00  0.00           C  
ATOM   3520  H   TRP A 216     -16.152  19.260 -22.232  1.00  0.00           H  
ATOM   3521  HA  TRP A 216     -17.430  17.521 -24.121  1.00  0.00           H  
ATOM   3522 1HB  TRP A 216     -15.862  16.625 -22.534  1.00  0.00           H  
ATOM   3523 2HB  TRP A 216     -16.799  17.210 -21.173  1.00  0.00           H  
ATOM   3524  HD1 TRP A 216     -16.916  14.411 -23.870  1.00  0.00           H  
ATOM   3525  HE1 TRP A 216     -18.476  12.529 -22.998  1.00  0.00           H  
ATOM   3526  HE3 TRP A 216     -18.643  16.721 -19.660  1.00  0.00           H  
ATOM   3527  HZ2 TRP A 216     -20.212  12.133 -20.781  1.00  0.00           H  
ATOM   3528  HZ3 TRP A 216     -20.210  15.586 -18.244  1.00  0.00           H  
ATOM   3529  HH2 TRP A 216     -21.011  13.317 -18.744  1.00  0.00           H  
ATOM   3530  N   ALA A 217     -19.393  18.485 -21.617  1.00  0.00           N  
ATOM   3531  CA  ALA A 217     -20.791  18.567 -21.203  1.00  0.00           C  
ATOM   3532  C   ALA A 217     -21.627  19.468 -22.109  1.00  0.00           C  
ATOM   3533  O   ALA A 217     -22.803  19.193 -22.353  1.00  0.00           O  
ATOM   3534  CB  ALA A 217     -20.883  19.043 -19.777  1.00  0.00           C  
ATOM   3535  H   ALA A 217     -18.676  18.837 -20.982  1.00  0.00           H  
ATOM   3536  HA  ALA A 217     -21.202  17.564 -21.257  1.00  0.00           H  
ATOM   3537 1HB  ALA A 217     -21.917  19.036 -19.486  1.00  0.00           H  
ATOM   3538 2HB  ALA A 217     -20.323  18.382 -19.123  1.00  0.00           H  
ATOM   3539 3HB  ALA A 217     -20.484  20.052 -19.696  1.00  0.00           H  
ATOM   3540  N   GLY A 218     -21.013  20.542 -22.599  1.00  0.00           N  
ATOM   3541  CA  GLY A 218     -21.604  21.570 -23.448  1.00  0.00           C  
ATOM   3542  C   GLY A 218     -22.893  21.188 -24.168  1.00  0.00           C  
ATOM   3543  O   GLY A 218     -23.978  21.619 -23.760  1.00  0.00           O  
ATOM   3544  H   GLY A 218     -20.045  20.698 -22.343  1.00  0.00           H  
ATOM   3545 1HA  GLY A 218     -21.802  22.436 -22.828  1.00  0.00           H  
ATOM   3546 2HA  GLY A 218     -20.855  21.896 -24.169  1.00  0.00           H  
ATOM   3547  N   PRO A 219     -22.808  20.414 -25.261  1.00  0.00           N  
ATOM   3548  CA  PRO A 219     -23.919  19.981 -26.085  1.00  0.00           C  
ATOM   3549  C   PRO A 219     -24.931  19.105 -25.362  1.00  0.00           C  
ATOM   3550  O   PRO A 219     -26.083  19.024 -25.772  1.00  0.00           O  
ATOM   3551  CB  PRO A 219     -23.217  19.200 -27.202  1.00  0.00           C  
ATOM   3552  CG  PRO A 219     -21.883  18.789 -26.621  1.00  0.00           C  
ATOM   3553  CD  PRO A 219     -21.489  19.920 -25.724  1.00  0.00           C  
ATOM   3554  HA  PRO A 219     -24.412  20.868 -26.503  1.00  0.00           H  
ATOM   3555 1HB  PRO A 219     -23.834  18.332 -27.488  1.00  0.00           H  
ATOM   3556 2HB  PRO A 219     -23.119  19.830 -28.097  1.00  0.00           H  
ATOM   3557 1HG  PRO A 219     -21.983  17.843 -26.065  1.00  0.00           H  
ATOM   3558 2HG  PRO A 219     -21.150  18.611 -27.421  1.00  0.00           H  
ATOM   3559 1HD  PRO A 219     -20.878  19.505 -24.927  1.00  0.00           H  
ATOM   3560 2HD  PRO A 219     -20.957  20.699 -26.286  1.00  0.00           H  
ATOM   3561  N   LEU A 220     -24.546  18.461 -24.268  1.00  0.00           N  
ATOM   3562  CA  LEU A 220     -25.500  17.590 -23.608  1.00  0.00           C  
ATOM   3563  C   LEU A 220     -26.488  18.477 -22.889  1.00  0.00           C  
ATOM   3564  O   LEU A 220     -27.705  18.264 -22.941  1.00  0.00           O  
ATOM   3565  CB  LEU A 220     -24.779  16.690 -22.601  1.00  0.00           C  
ATOM   3566  CG  LEU A 220     -23.759  15.714 -23.212  1.00  0.00           C  
ATOM   3567  CD1 LEU A 220     -22.999  14.991 -22.095  1.00  0.00           C  
ATOM   3568  CD2 LEU A 220     -24.486  14.737 -24.112  1.00  0.00           C  
ATOM   3569  H   LEU A 220     -23.619  18.573 -23.874  1.00  0.00           H  
ATOM   3570  HA  LEU A 220     -26.023  16.989 -24.351  1.00  0.00           H  
ATOM   3571 1HB  LEU A 220     -24.261  17.307 -21.876  1.00  0.00           H  
ATOM   3572 2HB  LEU A 220     -25.524  16.102 -22.071  1.00  0.00           H  
ATOM   3573  HG  LEU A 220     -23.026  16.279 -23.799  1.00  0.00           H  
ATOM   3574 1HD1 LEU A 220     -22.267  14.312 -22.531  1.00  0.00           H  
ATOM   3575 2HD1 LEU A 220     -22.487  15.711 -21.477  1.00  0.00           H  
ATOM   3576 3HD1 LEU A 220     -23.701  14.428 -21.489  1.00  0.00           H  
ATOM   3577 1HD2 LEU A 220     -23.766  14.048 -24.557  1.00  0.00           H  
ATOM   3578 2HD2 LEU A 220     -25.214  14.173 -23.528  1.00  0.00           H  
ATOM   3579 3HD2 LEU A 220     -25.001  15.287 -24.902  1.00  0.00           H  
ATOM   3580  N   GLN A 221     -25.949  19.511 -22.250  1.00  0.00           N  
ATOM   3581  CA  GLN A 221     -26.784  20.458 -21.537  1.00  0.00           C  
ATOM   3582  C   GLN A 221     -27.669  21.212 -22.505  1.00  0.00           C  
ATOM   3583  O   GLN A 221     -28.870  21.369 -22.271  1.00  0.00           O  
ATOM   3584  CB  GLN A 221     -25.978  21.486 -20.768  1.00  0.00           C  
ATOM   3585  CG  GLN A 221     -26.883  22.416 -19.988  1.00  0.00           C  
ATOM   3586  CD  GLN A 221     -26.163  23.516 -19.317  1.00  0.00           C  
ATOM   3587  OE1 GLN A 221     -24.938  23.557 -19.320  1.00  0.00           O  
ATOM   3588  NE2 GLN A 221     -26.918  24.431 -18.766  1.00  0.00           N  
ATOM   3589  H   GLN A 221     -24.930  19.616 -22.269  1.00  0.00           H  
ATOM   3590  HA  GLN A 221     -27.420  19.910 -20.842  1.00  0.00           H  
ATOM   3591 1HB  GLN A 221     -25.300  20.984 -20.074  1.00  0.00           H  
ATOM   3592 2HB  GLN A 221     -25.368  22.075 -21.455  1.00  0.00           H  
ATOM   3593 1HG  GLN A 221     -27.614  22.848 -20.669  1.00  0.00           H  
ATOM   3594 2HG  GLN A 221     -27.388  21.830 -19.222  1.00  0.00           H  
ATOM   3595 1HE2 GLN A 221     -26.503  25.253 -18.329  1.00  0.00           H  
ATOM   3596 2HE2 GLN A 221     -27.912  24.330 -18.818  1.00  0.00           H  
ATOM   3597  N   ALA A 222     -27.063  21.684 -23.602  1.00  0.00           N  
ATOM   3598  CA  ALA A 222     -27.783  22.469 -24.590  1.00  0.00           C  
ATOM   3599  C   ALA A 222     -28.953  21.681 -25.172  1.00  0.00           C  
ATOM   3600  O   ALA A 222     -30.030  22.241 -25.392  1.00  0.00           O  
ATOM   3601  CB  ALA A 222     -26.834  22.905 -25.687  1.00  0.00           C  
ATOM   3602  H   ALA A 222     -26.061  21.515 -23.734  1.00  0.00           H  
ATOM   3603  HA  ALA A 222     -28.183  23.352 -24.094  1.00  0.00           H  
ATOM   3604 1HB  ALA A 222     -27.368  23.517 -26.410  1.00  0.00           H  
ATOM   3605 2HB  ALA A 222     -26.015  23.480 -25.252  1.00  0.00           H  
ATOM   3606 3HB  ALA A 222     -26.437  22.023 -26.180  1.00  0.00           H  
ATOM   3607  N   ILE A 223     -28.780  20.375 -25.395  1.00  0.00           N  
ATOM   3608  CA  ILE A 223     -29.888  19.569 -25.894  1.00  0.00           C  
ATOM   3609  C   ILE A 223     -31.014  19.479 -24.878  1.00  0.00           C  
ATOM   3610  O   ILE A 223     -32.187  19.663 -25.225  1.00  0.00           O  
ATOM   3611  CB  ILE A 223     -29.435  18.159 -26.285  1.00  0.00           C  
ATOM   3612  CG1 ILE A 223     -28.533  18.228 -27.524  1.00  0.00           C  
ATOM   3613  CG2 ILE A 223     -30.658  17.274 -26.530  1.00  0.00           C  
ATOM   3614  CD1 ILE A 223     -27.786  16.942 -27.806  1.00  0.00           C  
ATOM   3615  H   ILE A 223     -27.870  19.931 -25.246  1.00  0.00           H  
ATOM   3616  HA  ILE A 223     -30.279  20.049 -26.788  1.00  0.00           H  
ATOM   3617  HB  ILE A 223     -28.835  17.738 -25.472  1.00  0.00           H  
ATOM   3618 1HG1 ILE A 223     -29.150  18.458 -28.391  1.00  0.00           H  
ATOM   3619 2HG1 ILE A 223     -27.820  19.031 -27.397  1.00  0.00           H  
ATOM   3620 1HG2 ILE A 223     -30.330  16.271 -26.795  1.00  0.00           H  
ATOM   3621 2HG2 ILE A 223     -31.263  17.229 -25.624  1.00  0.00           H  
ATOM   3622 3HG2 ILE A 223     -31.251  17.691 -27.342  1.00  0.00           H  
ATOM   3623 1HD1 ILE A 223     -27.173  17.067 -28.698  1.00  0.00           H  
ATOM   3624 2HD1 ILE A 223     -27.145  16.708 -26.953  1.00  0.00           H  
ATOM   3625 3HD1 ILE A 223     -28.497  16.133 -27.962  1.00  0.00           H  
ATOM   3626  N   VAL A 224     -30.671  19.224 -23.613  1.00  0.00           N  
ATOM   3627  CA  VAL A 224     -31.705  19.121 -22.595  1.00  0.00           C  
ATOM   3628  C   VAL A 224     -32.458  20.428 -22.448  1.00  0.00           C  
ATOM   3629  O   VAL A 224     -33.691  20.444 -22.411  1.00  0.00           O  
ATOM   3630  CB  VAL A 224     -31.105  18.752 -21.235  1.00  0.00           C  
ATOM   3631  CG1 VAL A 224     -32.185  18.862 -20.167  1.00  0.00           C  
ATOM   3632  CG2 VAL A 224     -30.540  17.346 -21.301  1.00  0.00           C  
ATOM   3633  H   VAL A 224     -29.688  19.077 -23.363  1.00  0.00           H  
ATOM   3634  HA  VAL A 224     -32.406  18.343 -22.895  1.00  0.00           H  
ATOM   3635  HB  VAL A 224     -30.308  19.459 -20.988  1.00  0.00           H  
ATOM   3636 1HG1 VAL A 224     -31.766  18.617 -19.192  1.00  0.00           H  
ATOM   3637 2HG1 VAL A 224     -32.567  19.876 -20.156  1.00  0.00           H  
ATOM   3638 3HG1 VAL A 224     -32.997  18.174 -20.397  1.00  0.00           H  
ATOM   3639 1HG2 VAL A 224     -30.105  17.081 -20.339  1.00  0.00           H  
ATOM   3640 2HG2 VAL A 224     -31.336  16.646 -21.547  1.00  0.00           H  
ATOM   3641 3HG2 VAL A 224     -29.775  17.301 -22.068  1.00  0.00           H  
ATOM   3642  N   VAL A 225     -31.725  21.530 -22.394  1.00  0.00           N  
ATOM   3643  CA  VAL A 225     -32.359  22.821 -22.268  1.00  0.00           C  
ATOM   3644  C   VAL A 225     -33.176  23.183 -23.476  1.00  0.00           C  
ATOM   3645  O   VAL A 225     -34.269  23.721 -23.328  1.00  0.00           O  
ATOM   3646  CB  VAL A 225     -31.360  23.900 -21.953  1.00  0.00           C  
ATOM   3647  CG1 VAL A 225     -32.048  25.255 -22.038  1.00  0.00           C  
ATOM   3648  CG2 VAL A 225     -30.865  23.626 -20.591  1.00  0.00           C  
ATOM   3649  H   VAL A 225     -30.707  21.464 -22.432  1.00  0.00           H  
ATOM   3650  HA  VAL A 225     -33.032  22.772 -21.416  1.00  0.00           H  
ATOM   3651  HB  VAL A 225     -30.539  23.873 -22.667  1.00  0.00           H  
ATOM   3652 1HG1 VAL A 225     -31.375  26.063 -21.794  1.00  0.00           H  
ATOM   3653 2HG1 VAL A 225     -32.408  25.387 -23.048  1.00  0.00           H  
ATOM   3654 3HG1 VAL A 225     -32.874  25.268 -21.356  1.00  0.00           H  
ATOM   3655 1HG2 VAL A 225     -30.153  24.344 -20.274  1.00  0.00           H  
ATOM   3656 2HG2 VAL A 225     -31.705  23.648 -19.922  1.00  0.00           H  
ATOM   3657 3HG2 VAL A 225     -30.405  22.637 -20.582  1.00  0.00           H  
ATOM   3658  N   THR A 226     -32.677  22.911 -24.679  1.00  0.00           N  
ATOM   3659  CA  THR A 226     -33.466  23.231 -25.848  1.00  0.00           C  
ATOM   3660  C   THR A 226     -34.799  22.511 -25.744  1.00  0.00           C  
ATOM   3661  O   THR A 226     -35.844  23.105 -26.002  1.00  0.00           O  
ATOM   3662  CB  THR A 226     -32.793  22.795 -27.154  1.00  0.00           C  
ATOM   3663  OG1 THR A 226     -31.527  23.436 -27.289  1.00  0.00           O  
ATOM   3664  CG2 THR A 226     -33.697  23.208 -28.328  1.00  0.00           C  
ATOM   3665  H   THR A 226     -31.757  22.491 -24.794  1.00  0.00           H  
ATOM   3666  HA  THR A 226     -33.648  24.302 -25.879  1.00  0.00           H  
ATOM   3667  HB  THR A 226     -32.648  21.712 -27.152  1.00  0.00           H  
ATOM   3668  HG1 THR A 226     -30.939  23.114 -26.571  1.00  0.00           H  
ATOM   3669 1HG2 THR A 226     -33.237  22.908 -29.268  1.00  0.00           H  
ATOM   3670 2HG2 THR A 226     -34.668  22.720 -28.226  1.00  0.00           H  
ATOM   3671 3HG2 THR A 226     -33.838  24.290 -28.325  1.00  0.00           H  
ATOM   3672  N   ALA A 227     -34.771  21.221 -25.370  1.00  0.00           N  
ATOM   3673  CA  ALA A 227     -36.001  20.454 -25.232  1.00  0.00           C  
ATOM   3674  C   ALA A 227     -36.931  21.045 -24.174  1.00  0.00           C  
ATOM   3675  O   ALA A 227     -38.136  21.165 -24.405  1.00  0.00           O  
ATOM   3676  CB  ALA A 227     -35.671  19.020 -24.865  1.00  0.00           C  
ATOM   3677  H   ALA A 227     -33.875  20.765 -25.185  1.00  0.00           H  
ATOM   3678  HA  ALA A 227     -36.518  20.472 -26.190  1.00  0.00           H  
ATOM   3679 1HB  ALA A 227     -36.589  18.442 -24.791  1.00  0.00           H  
ATOM   3680 2HB  ALA A 227     -35.027  18.590 -25.632  1.00  0.00           H  
ATOM   3681 3HB  ALA A 227     -35.151  19.000 -23.909  1.00  0.00           H  
ATOM   3682  N   LEU A 228     -36.383  21.470 -23.034  1.00  0.00           N  
ATOM   3683  CA  LEU A 228     -37.229  22.054 -21.998  1.00  0.00           C  
ATOM   3684  C   LEU A 228     -37.838  23.354 -22.465  1.00  0.00           C  
ATOM   3685  O   LEU A 228     -39.032  23.603 -22.284  1.00  0.00           O  
ATOM   3686  CB  LEU A 228     -36.408  22.303 -20.750  1.00  0.00           C  
ATOM   3687  CG  LEU A 228     -35.969  21.070 -20.031  1.00  0.00           C  
ATOM   3688  CD1 LEU A 228     -35.000  21.450 -19.023  1.00  0.00           C  
ATOM   3689  CD2 LEU A 228     -37.157  20.402 -19.397  1.00  0.00           C  
ATOM   3690  H   LEU A 228     -35.381  21.345 -22.871  1.00  0.00           H  
ATOM   3691  HA  LEU A 228     -38.027  21.361 -21.767  1.00  0.00           H  
ATOM   3692 1HB  LEU A 228     -35.519  22.865 -21.027  1.00  0.00           H  
ATOM   3693 2HB  LEU A 228     -36.996  22.901 -20.075  1.00  0.00           H  
ATOM   3694  HG  LEU A 228     -35.497  20.384 -20.729  1.00  0.00           H  
ATOM   3695 1HD1 LEU A 228     -34.665  20.558 -18.500  1.00  0.00           H  
ATOM   3696 2HD1 LEU A 228     -34.169  21.924 -19.527  1.00  0.00           H  
ATOM   3697 3HD1 LEU A 228     -35.438  22.139 -18.318  1.00  0.00           H  
ATOM   3698 1HD2 LEU A 228     -36.831  19.508 -18.870  1.00  0.00           H  
ATOM   3699 2HD2 LEU A 228     -37.627  21.085 -18.697  1.00  0.00           H  
ATOM   3700 3HD2 LEU A 228     -37.866  20.131 -20.162  1.00  0.00           H  
ATOM   3701  N   LEU A 229     -37.032  24.166 -23.128  1.00  0.00           N  
ATOM   3702  CA  LEU A 229     -37.521  25.416 -23.644  1.00  0.00           C  
ATOM   3703  C   LEU A 229     -38.576  25.140 -24.698  1.00  0.00           C  
ATOM   3704  O   LEU A 229     -39.606  25.786 -24.717  1.00  0.00           O  
ATOM   3705  CB  LEU A 229     -36.385  26.213 -24.265  1.00  0.00           C  
ATOM   3706  CG  LEU A 229     -35.326  26.829 -23.399  1.00  0.00           C  
ATOM   3707  CD1 LEU A 229     -34.200  27.228 -24.266  1.00  0.00           C  
ATOM   3708  CD2 LEU A 229     -35.878  28.087 -22.752  1.00  0.00           C  
ATOM   3709  H   LEU A 229     -36.058  23.916 -23.263  1.00  0.00           H  
ATOM   3710  HA  LEU A 229     -37.967  25.986 -22.830  1.00  0.00           H  
ATOM   3711 1HB  LEU A 229     -35.890  25.593 -25.011  1.00  0.00           H  
ATOM   3712 2HB  LEU A 229     -36.845  27.043 -24.737  1.00  0.00           H  
ATOM   3713  HG  LEU A 229     -34.979  26.123 -22.662  1.00  0.00           H  
ATOM   3714 1HD1 LEU A 229     -33.423  27.689 -23.659  1.00  0.00           H  
ATOM   3715 2HD1 LEU A 229     -33.805  26.349 -24.757  1.00  0.00           H  
ATOM   3716 3HD1 LEU A 229     -34.552  27.929 -25.014  1.00  0.00           H  
ATOM   3717 1HD2 LEU A 229     -35.106  28.564 -22.162  1.00  0.00           H  
ATOM   3718 2HD2 LEU A 229     -36.199  28.778 -23.523  1.00  0.00           H  
ATOM   3719 3HD2 LEU A 229     -36.722  27.838 -22.131  1.00  0.00           H  
ATOM   3720  N   TRP A 230     -38.374  24.139 -25.544  1.00  0.00           N  
ATOM   3721  CA  TRP A 230     -39.362  23.853 -26.570  1.00  0.00           C  
ATOM   3722  C   TRP A 230     -40.689  23.463 -25.923  1.00  0.00           C  
ATOM   3723  O   TRP A 230     -41.754  23.981 -26.263  1.00  0.00           O  
ATOM   3724  CB  TRP A 230     -38.883  22.740 -27.503  1.00  0.00           C  
ATOM   3725  CG  TRP A 230     -39.783  22.532 -28.669  1.00  0.00           C  
ATOM   3726  CD1 TRP A 230     -39.715  23.173 -29.877  1.00  0.00           C  
ATOM   3727  CD2 TRP A 230     -40.906  21.632 -28.752  1.00  0.00           C  
ATOM   3728  NE1 TRP A 230     -40.718  22.726 -30.702  1.00  0.00           N  
ATOM   3729  CE2 TRP A 230     -41.458  21.784 -30.027  1.00  0.00           C  
ATOM   3730  CE3 TRP A 230     -41.479  20.723 -27.861  1.00  0.00           C  
ATOM   3731  CZ2 TRP A 230     -42.564  21.056 -30.434  1.00  0.00           C  
ATOM   3732  CZ3 TRP A 230     -42.584  19.995 -28.262  1.00  0.00           C  
ATOM   3733  CH2 TRP A 230     -43.116  20.156 -29.517  1.00  0.00           C  
ATOM   3734  H   TRP A 230     -37.512  23.604 -25.515  1.00  0.00           H  
ATOM   3735  HA  TRP A 230     -39.521  24.753 -27.159  1.00  0.00           H  
ATOM   3736 1HB  TRP A 230     -37.881  22.965 -27.865  1.00  0.00           H  
ATOM   3737 2HB  TRP A 230     -38.820  21.808 -26.945  1.00  0.00           H  
ATOM   3738  HD1 TRP A 230     -38.972  23.929 -30.143  1.00  0.00           H  
ATOM   3739  HE1 TRP A 230     -40.889  23.034 -31.649  1.00  0.00           H  
ATOM   3740  HE3 TRP A 230     -41.059  20.593 -26.869  1.00  0.00           H  
ATOM   3741  HZ2 TRP A 230     -43.001  21.170 -31.427  1.00  0.00           H  
ATOM   3742  HZ3 TRP A 230     -43.021  19.290 -27.554  1.00  0.00           H  
ATOM   3743  HH2 TRP A 230     -43.987  19.567 -29.803  1.00  0.00           H  
ATOM   3744  N   MET A 231     -40.639  22.609 -24.915  1.00  0.00           N  
ATOM   3745  CA  MET A 231     -41.870  22.192 -24.269  1.00  0.00           C  
ATOM   3746  C   MET A 231     -42.604  23.362 -23.590  1.00  0.00           C  
ATOM   3747  O   MET A 231     -43.836  23.350 -23.520  1.00  0.00           O  
ATOM   3748  CB  MET A 231     -41.564  21.057 -23.304  1.00  0.00           C  
ATOM   3749  CG  MET A 231     -41.206  19.751 -24.032  1.00  0.00           C  
ATOM   3750  SD  MET A 231     -41.020  18.341 -22.951  1.00  0.00           S  
ATOM   3751  CE  MET A 231     -39.441  18.743 -22.238  1.00  0.00           C  
ATOM   3752  H   MET A 231     -39.744  22.208 -24.626  1.00  0.00           H  
ATOM   3753  HA  MET A 231     -42.535  21.802 -25.039  1.00  0.00           H  
ATOM   3754 1HB  MET A 231     -40.716  21.343 -22.674  1.00  0.00           H  
ATOM   3755 2HB  MET A 231     -42.420  20.882 -22.652  1.00  0.00           H  
ATOM   3756 1HG  MET A 231     -41.988  19.526 -24.754  1.00  0.00           H  
ATOM   3757 2HG  MET A 231     -40.277  19.889 -24.577  1.00  0.00           H  
ATOM   3758 1HE  MET A 231     -39.147  17.970 -21.530  1.00  0.00           H  
ATOM   3759 2HE  MET A 231     -38.690  18.825 -23.025  1.00  0.00           H  
ATOM   3760 3HE  MET A 231     -39.532  19.689 -21.725  1.00  0.00           H  
ATOM   3761  N   GLU A 232     -41.865  24.379 -23.119  1.00  0.00           N  
ATOM   3762  CA  GLU A 232     -42.491  25.539 -22.481  1.00  0.00           C  
ATOM   3763  C   GLU A 232     -42.879  26.677 -23.462  1.00  0.00           C  
ATOM   3764  O   GLU A 232     -43.980  27.217 -23.373  1.00  0.00           O  
ATOM   3765  CB  GLU A 232     -41.531  26.116 -21.425  1.00  0.00           C  
ATOM   3766  CG  GLU A 232     -41.218  25.196 -20.216  1.00  0.00           C  
ATOM   3767  CD  GLU A 232     -42.369  25.017 -19.256  1.00  0.00           C  
ATOM   3768  OE1 GLU A 232     -42.902  26.008 -18.817  1.00  0.00           O  
ATOM   3769  OE2 GLU A 232     -42.702  23.897 -18.944  1.00  0.00           O  
ATOM   3770  H   GLU A 232     -40.846  24.318 -23.168  1.00  0.00           H  
ATOM   3771  HA  GLU A 232     -43.400  25.200 -21.985  1.00  0.00           H  
ATOM   3772 1HB  GLU A 232     -40.578  26.353 -21.908  1.00  0.00           H  
ATOM   3773 2HB  GLU A 232     -41.939  27.051 -21.039  1.00  0.00           H  
ATOM   3774 1HG  GLU A 232     -40.948  24.214 -20.604  1.00  0.00           H  
ATOM   3775 2HG  GLU A 232     -40.356  25.585 -19.693  1.00  0.00           H  
ATOM   3776  N   ILE A 233     -41.984  27.041 -24.388  1.00  0.00           N  
ATOM   3777  CA  ILE A 233     -42.178  28.168 -25.314  1.00  0.00           C  
ATOM   3778  C   ILE A 233     -42.122  27.823 -26.832  1.00  0.00           C  
ATOM   3779  O   ILE A 233     -42.068  28.730 -27.692  1.00  0.00           O  
ATOM   3780  CB  ILE A 233     -41.160  29.290 -24.992  1.00  0.00           C  
ATOM   3781  CG1 ILE A 233     -39.748  28.754 -25.132  1.00  0.00           C  
ATOM   3782  CG2 ILE A 233     -41.406  29.863 -23.586  1.00  0.00           C  
ATOM   3783  CD1 ILE A 233     -38.681  29.786 -25.128  1.00  0.00           C  
ATOM   3784  H   ILE A 233     -41.115  26.535 -24.432  1.00  0.00           H  
ATOM   3785  HA  ILE A 233     -43.166  28.568 -25.115  1.00  0.00           H  
ATOM   3786  HB  ILE A 233     -41.271  30.082 -25.712  1.00  0.00           H  
ATOM   3787 1HG1 ILE A 233     -39.553  28.102 -24.295  1.00  0.00           H  
ATOM   3788 2HG1 ILE A 233     -39.692  28.177 -26.053  1.00  0.00           H  
ATOM   3789 1HG2 ILE A 233     -40.696  30.664 -23.387  1.00  0.00           H  
ATOM   3790 2HG2 ILE A 233     -42.416  30.256 -23.539  1.00  0.00           H  
ATOM   3791 3HG2 ILE A 233     -41.284  29.082 -22.839  1.00  0.00           H  
ATOM   3792 1HD1 ILE A 233     -37.710  29.317 -25.223  1.00  0.00           H  
ATOM   3793 2HD1 ILE A 233     -38.842  30.439 -25.963  1.00  0.00           H  
ATOM   3794 3HD1 ILE A 233     -38.720  30.350 -24.205  1.00  0.00           H  
ATOM   3795  N   GLY A 234     -42.157  26.524 -27.148  1.00  0.00           N  
ATOM   3796  CA  GLY A 234     -42.203  25.997 -28.506  1.00  0.00           C  
ATOM   3797  C   GLY A 234     -41.062  26.435 -29.395  1.00  0.00           C  
ATOM   3798  O   GLY A 234     -39.899  26.481 -28.995  1.00  0.00           O  
ATOM   3799  H   GLY A 234     -42.163  25.825 -26.411  1.00  0.00           H  
ATOM   3800 1HA  GLY A 234     -42.219  24.907 -28.466  1.00  0.00           H  
ATOM   3801 2HA  GLY A 234     -43.146  26.291 -28.964  1.00  0.00           H  
ATOM   3802  N   ILE A 235     -41.445  26.854 -30.589  1.00  0.00           N  
ATOM   3803  CA  ILE A 235     -40.563  27.310 -31.647  1.00  0.00           C  
ATOM   3804  C   ILE A 235     -39.687  28.468 -31.251  1.00  0.00           C  
ATOM   3805  O   ILE A 235     -38.587  28.620 -31.772  1.00  0.00           O  
ATOM   3806  CB  ILE A 235     -41.353  27.749 -32.876  1.00  0.00           C  
ATOM   3807  CG1 ILE A 235     -42.015  26.569 -33.544  1.00  0.00           C  
ATOM   3808  CG2 ILE A 235     -40.437  28.497 -33.843  1.00  0.00           C  
ATOM   3809  CD1 ILE A 235     -43.025  26.986 -34.593  1.00  0.00           C  
ATOM   3810  H   ILE A 235     -42.433  26.811 -30.794  1.00  0.00           H  
ATOM   3811  HA  ILE A 235     -39.919  26.480 -31.928  1.00  0.00           H  
ATOM   3812  HB  ILE A 235     -42.143  28.398 -32.561  1.00  0.00           H  
ATOM   3813 1HG1 ILE A 235     -41.251  25.953 -34.018  1.00  0.00           H  
ATOM   3814 2HG1 ILE A 235     -42.523  25.970 -32.788  1.00  0.00           H  
ATOM   3815 1HG2 ILE A 235     -41.015  28.830 -34.704  1.00  0.00           H  
ATOM   3816 2HG2 ILE A 235     -40.003  29.362 -33.344  1.00  0.00           H  
ATOM   3817 3HG2 ILE A 235     -39.640  27.840 -34.177  1.00  0.00           H  
ATOM   3818 1HD1 ILE A 235     -43.472  26.099 -35.041  1.00  0.00           H  
ATOM   3819 2HD1 ILE A 235     -43.805  27.590 -34.127  1.00  0.00           H  
ATOM   3820 3HD1 ILE A 235     -42.528  27.571 -35.365  1.00  0.00           H  
ATOM   3821  N   SER A 236     -40.172  29.353 -30.394  1.00  0.00           N  
ATOM   3822  CA  SER A 236     -39.355  30.509 -30.084  1.00  0.00           C  
ATOM   3823  C   SER A 236     -38.031  30.135 -29.432  1.00  0.00           C  
ATOM   3824  O   SER A 236     -37.046  30.872 -29.552  1.00  0.00           O  
ATOM   3825  CB  SER A 236     -40.101  31.432 -29.194  1.00  0.00           C  
ATOM   3826  OG  SER A 236     -40.311  30.856 -27.951  1.00  0.00           O  
ATOM   3827  H   SER A 236     -41.055  29.194 -29.907  1.00  0.00           H  
ATOM   3828  HA  SER A 236     -39.139  31.028 -31.014  1.00  0.00           H  
ATOM   3829 1HB  SER A 236     -39.542  32.352 -29.083  1.00  0.00           H  
ATOM   3830 2HB  SER A 236     -41.041  31.669 -29.647  1.00  0.00           H  
ATOM   3831  HG  SER A 236     -41.029  30.194 -28.069  1.00  0.00           H  
ATOM   3832  N   CYS A 237     -37.948  28.944 -28.828  1.00  0.00           N  
ATOM   3833  CA  CYS A 237     -36.711  28.550 -28.189  1.00  0.00           C  
ATOM   3834  C   CYS A 237     -35.665  28.252 -29.215  1.00  0.00           C  
ATOM   3835  O   CYS A 237     -34.479  28.182 -28.909  1.00  0.00           O  
ATOM   3836  CB  CYS A 237     -36.844  27.275 -27.416  1.00  0.00           C  
ATOM   3837  SG  CYS A 237     -36.995  25.816 -28.419  1.00  0.00           S  
ATOM   3838  H   CYS A 237     -38.748  28.310 -28.801  1.00  0.00           H  
ATOM   3839  HA  CYS A 237     -36.375  29.352 -27.537  1.00  0.00           H  
ATOM   3840 1HB  CYS A 237     -35.964  27.161 -26.816  1.00  0.00           H  
ATOM   3841 2HB  CYS A 237     -37.708  27.320 -26.780  1.00  0.00           H  
ATOM   3842  HG  CYS A 237     -38.251  26.089 -28.831  1.00  0.00           H  
ATOM   3843  N   LEU A 238     -36.087  28.063 -30.452  1.00  0.00           N  
ATOM   3844  CA  LEU A 238     -35.163  27.714 -31.478  1.00  0.00           C  
ATOM   3845  C   LEU A 238     -34.453  28.982 -31.898  1.00  0.00           C  
ATOM   3846  O   LEU A 238     -33.328  28.935 -32.372  1.00  0.00           O  
ATOM   3847  CB  LEU A 238     -35.924  27.066 -32.628  1.00  0.00           C  
ATOM   3848  CG  LEU A 238     -36.660  25.764 -32.229  1.00  0.00           C  
ATOM   3849  CD1 LEU A 238     -37.458  25.248 -33.406  1.00  0.00           C  
ATOM   3850  CD2 LEU A 238     -35.655  24.739 -31.719  1.00  0.00           C  
ATOM   3851  H   LEU A 238     -37.068  28.165 -30.697  1.00  0.00           H  
ATOM   3852  HA  LEU A 238     -34.434  27.009 -31.082  1.00  0.00           H  
ATOM   3853 1HB  LEU A 238     -36.652  27.772 -33.013  1.00  0.00           H  
ATOM   3854 2HB  LEU A 238     -35.222  26.828 -33.423  1.00  0.00           H  
ATOM   3855  HG  LEU A 238     -37.369  25.992 -31.433  1.00  0.00           H  
ATOM   3856 1HD1 LEU A 238     -37.997  24.349 -33.111  1.00  0.00           H  
ATOM   3857 2HD1 LEU A 238     -38.167  26.009 -33.719  1.00  0.00           H  
ATOM   3858 3HD1 LEU A 238     -36.785  25.017 -34.230  1.00  0.00           H  
ATOM   3859 1HD2 LEU A 238     -36.183  23.832 -31.418  1.00  0.00           H  
ATOM   3860 2HD2 LEU A 238     -34.942  24.501 -32.507  1.00  0.00           H  
ATOM   3861 3HD2 LEU A 238     -35.122  25.149 -30.859  1.00  0.00           H  
ATOM   3862  N   ALA A 239     -35.098  30.141 -31.705  1.00  0.00           N  
ATOM   3863  CA  ALA A 239     -34.481  31.406 -32.064  1.00  0.00           C  
ATOM   3864  C   ALA A 239     -33.496  31.772 -30.969  1.00  0.00           C  
ATOM   3865  O   ALA A 239     -32.362  32.188 -31.216  1.00  0.00           O  
ATOM   3866  CB  ALA A 239     -35.535  32.481 -32.230  1.00  0.00           C  
ATOM   3867  H   ALA A 239     -36.009  30.156 -31.258  1.00  0.00           H  
ATOM   3868  HA  ALA A 239     -33.936  31.281 -32.998  1.00  0.00           H  
ATOM   3869 1HB  ALA A 239     -35.064  33.417 -32.501  1.00  0.00           H  
ATOM   3870 2HB  ALA A 239     -36.231  32.192 -33.014  1.00  0.00           H  
ATOM   3871 3HB  ALA A 239     -36.082  32.608 -31.295  1.00  0.00           H  
ATOM   3872  N   GLY A 240     -33.928  31.555 -29.731  1.00  0.00           N  
ATOM   3873  CA  GLY A 240     -33.086  31.835 -28.577  1.00  0.00           C  
ATOM   3874  C   GLY A 240     -31.830  30.978 -28.626  1.00  0.00           C  
ATOM   3875  O   GLY A 240     -30.702  31.487 -28.641  1.00  0.00           O  
ATOM   3876  H   GLY A 240     -34.879  31.207 -29.593  1.00  0.00           H  
ATOM   3877 1HA  GLY A 240     -32.828  32.894 -28.549  1.00  0.00           H  
ATOM   3878 2HA  GLY A 240     -33.637  31.607 -27.672  1.00  0.00           H  
ATOM   3879  N   MET A 241     -32.033  29.659 -28.716  1.00  0.00           N  
ATOM   3880  CA  MET A 241     -30.914  28.748 -28.760  1.00  0.00           C  
ATOM   3881  C   MET A 241     -30.103  28.953 -30.041  1.00  0.00           C  
ATOM   3882  O   MET A 241     -28.888  28.794 -30.011  1.00  0.00           O  
ATOM   3883  CB  MET A 241     -31.393  27.301 -28.630  1.00  0.00           C  
ATOM   3884  CG  MET A 241     -32.015  26.922 -27.231  1.00  0.00           C  
ATOM   3885  SD  MET A 241     -30.940  27.176 -25.762  1.00  0.00           S  
ATOM   3886  CE  MET A 241     -29.656  25.942 -25.892  1.00  0.00           C  
ATOM   3887  H   MET A 241     -32.977  29.276 -28.734  1.00  0.00           H  
ATOM   3888  HA  MET A 241     -30.264  28.963 -27.918  1.00  0.00           H  
ATOM   3889 1HB  MET A 241     -32.153  27.107 -29.391  1.00  0.00           H  
ATOM   3890 2HB  MET A 241     -30.564  26.622 -28.824  1.00  0.00           H  
ATOM   3891 1HG  MET A 241     -32.916  27.509 -27.086  1.00  0.00           H  
ATOM   3892 2HG  MET A 241     -32.307  25.886 -27.254  1.00  0.00           H  
ATOM   3893 1HE  MET A 241     -28.965  26.042 -25.061  1.00  0.00           H  
ATOM   3894 2HE  MET A 241     -30.099  24.951 -25.868  1.00  0.00           H  
ATOM   3895 3HE  MET A 241     -29.112  26.078 -26.826  1.00  0.00           H  
ATOM   3896  N   ALA A 242     -30.735  29.337 -31.174  1.00  0.00           N  
ATOM   3897  CA  ALA A 242     -29.949  29.578 -32.385  1.00  0.00           C  
ATOM   3898  C   ALA A 242     -28.952  30.685 -32.160  1.00  0.00           C  
ATOM   3899  O   ALA A 242     -27.815  30.579 -32.608  1.00  0.00           O  
ATOM   3900  CB  ALA A 242     -30.809  29.957 -33.573  1.00  0.00           C  
ATOM   3901  H   ALA A 242     -31.745  29.436 -31.227  1.00  0.00           H  
ATOM   3902  HA  ALA A 242     -29.403  28.669 -32.623  1.00  0.00           H  
ATOM   3903 1HB  ALA A 242     -30.172  30.119 -34.440  1.00  0.00           H  
ATOM   3904 2HB  ALA A 242     -31.502  29.164 -33.795  1.00  0.00           H  
ATOM   3905 3HB  ALA A 242     -31.356  30.871 -33.348  1.00  0.00           H  
ATOM   3906  N   VAL A 243     -29.341  31.739 -31.440  1.00  0.00           N  
ATOM   3907  CA  VAL A 243     -28.389  32.810 -31.216  1.00  0.00           C  
ATOM   3908  C   VAL A 243     -27.264  32.300 -30.326  1.00  0.00           C  
ATOM   3909  O   VAL A 243     -26.104  32.611 -30.571  1.00  0.00           O  
ATOM   3910  CB  VAL A 243     -29.038  34.082 -30.688  1.00  0.00           C  
ATOM   3911  CG1 VAL A 243     -27.938  35.106 -30.345  1.00  0.00           C  
ATOM   3912  CG2 VAL A 243     -29.937  34.634 -31.750  1.00  0.00           C  
ATOM   3913  H   VAL A 243     -30.302  31.808 -31.097  1.00  0.00           H  
ATOM   3914  HA  VAL A 243     -27.956  33.083 -32.170  1.00  0.00           H  
ATOM   3915  HB  VAL A 243     -29.616  33.853 -29.804  1.00  0.00           H  
ATOM   3916 1HG1 VAL A 243     -28.394  36.016 -29.969  1.00  0.00           H  
ATOM   3917 2HG1 VAL A 243     -27.271  34.701 -29.600  1.00  0.00           H  
ATOM   3918 3HG1 VAL A 243     -27.364  35.330 -31.244  1.00  0.00           H  
ATOM   3919 1HG2 VAL A 243     -30.392  35.526 -31.389  1.00  0.00           H  
ATOM   3920 2HG2 VAL A 243     -29.356  34.857 -32.641  1.00  0.00           H  
ATOM   3921 3HG2 VAL A 243     -30.705  33.904 -31.992  1.00  0.00           H  
ATOM   3922  N   LEU A 244     -27.585  31.502 -29.299  1.00  0.00           N  
ATOM   3923  CA  LEU A 244     -26.515  30.926 -28.481  1.00  0.00           C  
ATOM   3924  C   LEU A 244     -25.571  30.075 -29.340  1.00  0.00           C  
ATOM   3925  O   LEU A 244     -24.343  30.165 -29.211  1.00  0.00           O  
ATOM   3926  CB  LEU A 244     -27.113  30.080 -27.341  1.00  0.00           C  
ATOM   3927  CG  LEU A 244     -27.726  30.823 -26.175  1.00  0.00           C  
ATOM   3928  CD1 LEU A 244     -28.445  29.882 -25.317  1.00  0.00           C  
ATOM   3929  CD2 LEU A 244     -26.602  31.496 -25.361  1.00  0.00           C  
ATOM   3930  H   LEU A 244     -28.571  31.299 -29.108  1.00  0.00           H  
ATOM   3931  HA  LEU A 244     -25.943  31.736 -28.040  1.00  0.00           H  
ATOM   3932 1HB  LEU A 244     -27.915  29.501 -27.773  1.00  0.00           H  
ATOM   3933 2HB  LEU A 244     -26.408  29.392 -26.975  1.00  0.00           H  
ATOM   3934  HG  LEU A 244     -28.424  31.529 -26.526  1.00  0.00           H  
ATOM   3935 1HD1 LEU A 244     -28.886  30.424 -24.484  1.00  0.00           H  
ATOM   3936 2HD1 LEU A 244     -29.217  29.421 -25.891  1.00  0.00           H  
ATOM   3937 3HD1 LEU A 244     -27.755  29.128 -24.950  1.00  0.00           H  
ATOM   3938 1HD2 LEU A 244     -27.022  32.019 -24.504  1.00  0.00           H  
ATOM   3939 2HD2 LEU A 244     -25.914  30.739 -25.004  1.00  0.00           H  
ATOM   3940 3HD2 LEU A 244     -26.071  32.199 -25.989  1.00  0.00           H  
ATOM   3941  N   ILE A 245     -26.137  29.327 -30.289  1.00  0.00           N  
ATOM   3942  CA  ILE A 245     -25.351  28.529 -31.209  1.00  0.00           C  
ATOM   3943  C   ILE A 245     -24.473  29.425 -32.073  1.00  0.00           C  
ATOM   3944  O   ILE A 245     -23.319  29.101 -32.290  1.00  0.00           O  
ATOM   3945  CB  ILE A 245     -26.224  27.621 -32.075  1.00  0.00           C  
ATOM   3946  CG1 ILE A 245     -26.861  26.534 -31.197  1.00  0.00           C  
ATOM   3947  CG2 ILE A 245     -25.388  27.009 -33.183  1.00  0.00           C  
ATOM   3948  CD1 ILE A 245     -27.975  25.777 -31.878  1.00  0.00           C  
ATOM   3949  H   ILE A 245     -27.153  29.288 -30.344  1.00  0.00           H  
ATOM   3950  HA  ILE A 245     -24.701  27.889 -30.628  1.00  0.00           H  
ATOM   3951  HB  ILE A 245     -27.024  28.198 -32.509  1.00  0.00           H  
ATOM   3952 1HG1 ILE A 245     -26.088  25.824 -30.911  1.00  0.00           H  
ATOM   3953 2HG1 ILE A 245     -27.253  26.994 -30.296  1.00  0.00           H  
ATOM   3954 1HG2 ILE A 245     -26.017  26.370 -33.800  1.00  0.00           H  
ATOM   3955 2HG2 ILE A 245     -24.964  27.802 -33.799  1.00  0.00           H  
ATOM   3956 3HG2 ILE A 245     -24.583  26.417 -32.748  1.00  0.00           H  
ATOM   3957 1HD1 ILE A 245     -28.371  25.026 -31.198  1.00  0.00           H  
ATOM   3958 2HD1 ILE A 245     -28.768  26.468 -32.152  1.00  0.00           H  
ATOM   3959 3HD1 ILE A 245     -27.591  25.292 -32.773  1.00  0.00           H  
ATOM   3960  N   ILE A 246     -25.016  30.548 -32.557  1.00  0.00           N  
ATOM   3961  CA  ILE A 246     -24.275  31.550 -33.337  1.00  0.00           C  
ATOM   3962  C   ILE A 246     -23.143  32.161 -32.515  1.00  0.00           C  
ATOM   3963  O   ILE A 246     -22.051  32.415 -33.033  1.00  0.00           O  
ATOM   3964  CB  ILE A 246     -25.181  32.674 -33.846  1.00  0.00           C  
ATOM   3965  CG1 ILE A 246     -26.139  32.128 -34.929  1.00  0.00           C  
ATOM   3966  CG2 ILE A 246     -24.329  33.818 -34.355  1.00  0.00           C  
ATOM   3967  CD1 ILE A 246     -27.277  33.068 -35.286  1.00  0.00           C  
ATOM   3968  H   ILE A 246     -26.001  30.717 -32.369  1.00  0.00           H  
ATOM   3969  HA  ILE A 246     -23.838  31.052 -34.201  1.00  0.00           H  
ATOM   3970  HB  ILE A 246     -25.792  33.032 -33.031  1.00  0.00           H  
ATOM   3971 1HG1 ILE A 246     -25.562  31.934 -35.831  1.00  0.00           H  
ATOM   3972 2HG1 ILE A 246     -26.558  31.188 -34.585  1.00  0.00           H  
ATOM   3973 1HG2 ILE A 246     -24.971  34.624 -34.697  1.00  0.00           H  
ATOM   3974 2HG2 ILE A 246     -23.697  34.175 -33.547  1.00  0.00           H  
ATOM   3975 3HG2 ILE A 246     -23.704  33.474 -35.179  1.00  0.00           H  
ATOM   3976 1HD1 ILE A 246     -27.895  32.610 -36.057  1.00  0.00           H  
ATOM   3977 2HD1 ILE A 246     -27.882  33.261 -34.413  1.00  0.00           H  
ATOM   3978 3HD1 ILE A 246     -26.870  34.007 -35.659  1.00  0.00           H  
ATOM   3979  N   LEU A 247     -23.401  32.426 -31.243  1.00  0.00           N  
ATOM   3980  CA  LEU A 247     -22.364  32.982 -30.406  1.00  0.00           C  
ATOM   3981  C   LEU A 247     -21.185  32.000 -30.317  1.00  0.00           C  
ATOM   3982  O   LEU A 247     -20.050  32.449 -30.326  1.00  0.00           O  
ATOM   3983  CB  LEU A 247     -22.923  33.346 -29.013  1.00  0.00           C  
ATOM   3984  CG  LEU A 247     -23.941  34.553 -29.003  1.00  0.00           C  
ATOM   3985  CD1 LEU A 247     -24.585  34.710 -27.624  1.00  0.00           C  
ATOM   3986  CD2 LEU A 247     -23.219  35.812 -29.383  1.00  0.00           C  
ATOM   3987  H   LEU A 247     -24.327  32.244 -30.863  1.00  0.00           H  
ATOM   3988  HA  LEU A 247     -22.007  33.897 -30.865  1.00  0.00           H  
ATOM   3989 1HB  LEU A 247     -23.421  32.477 -28.597  1.00  0.00           H  
ATOM   3990 2HB  LEU A 247     -22.085  33.612 -28.364  1.00  0.00           H  
ATOM   3991  HG  LEU A 247     -24.721  34.366 -29.723  1.00  0.00           H  
ATOM   3992 1HD1 LEU A 247     -25.291  35.542 -27.640  1.00  0.00           H  
ATOM   3993 2HD1 LEU A 247     -25.108  33.806 -27.365  1.00  0.00           H  
ATOM   3994 3HD1 LEU A 247     -23.809  34.908 -26.889  1.00  0.00           H  
ATOM   3995 1HD2 LEU A 247     -23.919  36.648 -29.396  1.00  0.00           H  
ATOM   3996 2HD2 LEU A 247     -22.430  36.011 -28.660  1.00  0.00           H  
ATOM   3997 3HD2 LEU A 247     -22.784  35.693 -30.362  1.00  0.00           H  
ATOM   3998  N   LEU A 248     -21.420  30.676 -30.326  1.00  0.00           N  
ATOM   3999  CA  LEU A 248     -20.300  29.712 -30.224  1.00  0.00           C  
ATOM   4000  C   LEU A 248     -19.154  29.854 -31.284  1.00  0.00           C  
ATOM   4001  O   LEU A 248     -17.999  29.628 -30.927  1.00  0.00           O  
ATOM   4002  CB  LEU A 248     -20.837  28.268 -30.256  1.00  0.00           C  
ATOM   4003  CG  LEU A 248     -21.591  27.804 -29.036  1.00  0.00           C  
ATOM   4004  CD1 LEU A 248     -22.248  26.475 -29.318  1.00  0.00           C  
ATOM   4005  CD2 LEU A 248     -20.629  27.649 -27.912  1.00  0.00           C  
ATOM   4006  H   LEU A 248     -22.388  30.345 -30.316  1.00  0.00           H  
ATOM   4007  HA  LEU A 248     -19.844  29.861 -29.244  1.00  0.00           H  
ATOM   4008 1HB  LEU A 248     -21.506  28.147 -31.074  1.00  0.00           H  
ATOM   4009 2HB  LEU A 248     -19.997  27.593 -30.402  1.00  0.00           H  
ATOM   4010  HG  LEU A 248     -22.363  28.534 -28.792  1.00  0.00           H  
ATOM   4011 1HD1 LEU A 248     -22.791  26.147 -28.433  1.00  0.00           H  
ATOM   4012 2HD1 LEU A 248     -22.935  26.577 -30.149  1.00  0.00           H  
ATOM   4013 3HD1 LEU A 248     -21.484  25.743 -29.571  1.00  0.00           H  
ATOM   4014 1HD2 LEU A 248     -21.119  27.303 -27.015  1.00  0.00           H  
ATOM   4015 2HD2 LEU A 248     -19.900  26.918 -28.215  1.00  0.00           H  
ATOM   4016 3HD2 LEU A 248     -20.145  28.607 -27.709  1.00  0.00           H  
ATOM   4017  N   PRO A 249     -19.394  30.024 -32.610  1.00  0.00           N  
ATOM   4018  CA  PRO A 249     -18.368  30.362 -33.577  1.00  0.00           C  
ATOM   4019  C   PRO A 249     -17.905  31.816 -33.496  1.00  0.00           C  
ATOM   4020  O   PRO A 249     -16.827  32.127 -33.979  1.00  0.00           O  
ATOM   4021  CB  PRO A 249     -19.031  30.038 -34.917  1.00  0.00           C  
ATOM   4022  CG  PRO A 249     -20.476  30.177 -34.649  1.00  0.00           C  
ATOM   4023  CD  PRO A 249     -20.645  29.681 -33.221  1.00  0.00           C  
ATOM   4024  HA  PRO A 249     -17.511  29.694 -33.415  1.00  0.00           H  
ATOM   4025 1HB  PRO A 249     -18.668  30.734 -35.688  1.00  0.00           H  
ATOM   4026 2HB  PRO A 249     -18.753  29.024 -35.243  1.00  0.00           H  
ATOM   4027 1HG  PRO A 249     -20.777  31.227 -34.771  1.00  0.00           H  
ATOM   4028 2HG  PRO A 249     -21.060  29.597 -35.371  1.00  0.00           H  
ATOM   4029 1HD  PRO A 249     -21.403  30.194 -32.787  1.00  0.00           H  
ATOM   4030 2HD  PRO A 249     -20.811  28.601 -33.204  1.00  0.00           H  
ATOM   4031  N   LEU A 250     -18.671  32.723 -32.878  1.00  0.00           N  
ATOM   4032  CA  LEU A 250     -18.158  34.097 -32.788  1.00  0.00           C  
ATOM   4033  C   LEU A 250     -17.168  34.180 -31.632  1.00  0.00           C  
ATOM   4034  O   LEU A 250     -16.101  34.784 -31.720  1.00  0.00           O  
ATOM   4035  CB  LEU A 250     -19.299  35.082 -32.572  1.00  0.00           C  
ATOM   4036  CG  LEU A 250     -20.289  35.181 -33.725  1.00  0.00           C  
ATOM   4037  CD1 LEU A 250     -21.429  36.084 -33.325  1.00  0.00           C  
ATOM   4038  CD2 LEU A 250     -19.576  35.693 -34.951  1.00  0.00           C  
ATOM   4039  H   LEU A 250     -19.603  32.496 -32.516  1.00  0.00           H  
ATOM   4040  HA  LEU A 250     -17.639  34.345 -33.714  1.00  0.00           H  
ATOM   4041 1HB  LEU A 250     -19.847  34.780 -31.680  1.00  0.00           H  
ATOM   4042 2HB  LEU A 250     -18.881  36.069 -32.399  1.00  0.00           H  
ATOM   4043  HG  LEU A 250     -20.695  34.201 -33.942  1.00  0.00           H  
ATOM   4044 1HD1 LEU A 250     -22.144  36.150 -34.141  1.00  0.00           H  
ATOM   4045 2HD1 LEU A 250     -21.915  35.673 -32.456  1.00  0.00           H  
ATOM   4046 3HD1 LEU A 250     -21.048  37.075 -33.095  1.00  0.00           H  
ATOM   4047 1HD2 LEU A 250     -20.282  35.755 -35.779  1.00  0.00           H  
ATOM   4048 2HD2 LEU A 250     -19.163  36.681 -34.749  1.00  0.00           H  
ATOM   4049 3HD2 LEU A 250     -18.768  35.006 -35.211  1.00  0.00           H  
ATOM   4050  N   GLN A 251     -17.514  33.500 -30.564  1.00  0.00           N  
ATOM   4051  CA  GLN A 251     -16.733  33.375 -29.355  1.00  0.00           C  
ATOM   4052  C   GLN A 251     -16.660  31.894 -29.088  1.00  0.00           C  
ATOM   4053  O   GLN A 251     -17.691  31.296 -28.817  1.00  0.00           O  
ATOM   4054  CB  GLN A 251     -17.399  34.072 -28.162  1.00  0.00           C  
ATOM   4055  CG  GLN A 251     -17.440  35.611 -28.209  1.00  0.00           C  
ATOM   4056  CD  GLN A 251     -18.626  36.235 -28.932  1.00  0.00           C  
ATOM   4057  OE1 GLN A 251     -19.783  35.858 -28.710  1.00  0.00           O  
ATOM   4058  NE2 GLN A 251     -18.347  37.223 -29.780  1.00  0.00           N  
ATOM   4059  H   GLN A 251     -18.409  33.030 -30.582  1.00  0.00           H  
ATOM   4060  HA  GLN A 251     -15.748  33.788 -29.507  1.00  0.00           H  
ATOM   4061 1HB  GLN A 251     -18.427  33.716 -28.076  1.00  0.00           H  
ATOM   4062 2HB  GLN A 251     -16.885  33.782 -27.250  1.00  0.00           H  
ATOM   4063 1HG  GLN A 251     -17.485  35.950 -27.187  1.00  0.00           H  
ATOM   4064 2HG  GLN A 251     -16.528  35.965 -28.674  1.00  0.00           H  
ATOM   4065 1HE2 GLN A 251     -19.087  37.686 -30.272  1.00  0.00           H  
ATOM   4066 2HE2 GLN A 251     -17.399  37.514 -29.920  1.00  0.00           H  
ATOM   4067  N   SER A 252     -15.485  31.272 -29.065  1.00  0.00           N  
ATOM   4068  CA  SER A 252     -14.117  31.787 -29.132  1.00  0.00           C  
ATOM   4069  C   SER A 252     -13.381  32.118 -30.461  1.00  0.00           C  
ATOM   4070  O   SER A 252     -12.316  31.536 -30.668  1.00  0.00           O  
ATOM   4071  CB  SER A 252     -13.306  30.715 -28.476  1.00  0.00           C  
ATOM   4072  OG  SER A 252     -13.593  29.491 -29.069  1.00  0.00           O  
ATOM   4073  H   SER A 252     -15.549  30.276 -28.915  1.00  0.00           H  
ATOM   4074  HA  SER A 252     -14.093  32.683 -28.509  1.00  0.00           H  
ATOM   4075 1HB  SER A 252     -12.279  30.897 -28.595  1.00  0.00           H  
ATOM   4076 2HB  SER A 252     -13.504  30.685 -27.417  1.00  0.00           H  
ATOM   4077  HG  SER A 252     -14.527  29.321 -28.911  1.00  0.00           H  
ATOM   4078  N   CYS A 253     -13.823  33.045 -31.330  1.00  0.00           N  
ATOM   4079  CA  CYS A 253     -13.039  33.277 -32.556  1.00  0.00           C  
ATOM   4080  C   CYS A 253     -12.609  34.697 -33.040  1.00  0.00           C  
ATOM   4081  O   CYS A 253     -12.670  34.882 -34.255  1.00  0.00           O  
ATOM   4082  CB  CYS A 253     -13.773  32.670 -33.739  1.00  0.00           C  
ATOM   4083  SG  CYS A 253     -14.092  30.900 -33.570  1.00  0.00           S  
ATOM   4084  H   CYS A 253     -14.686  33.573 -31.209  1.00  0.00           H  
ATOM   4085  HA  CYS A 253     -12.119  32.712 -32.446  1.00  0.00           H  
ATOM   4086 1HB  CYS A 253     -14.709  33.194 -33.894  1.00  0.00           H  
ATOM   4087 2HB  CYS A 253     -13.171  32.809 -34.633  1.00  0.00           H  
ATOM   4088  HG  CYS A 253     -15.396  31.072 -33.253  1.00  0.00           H  
ATOM   4089  N   ILE A 254     -12.169  35.732 -32.269  1.00  0.00           N  
ATOM   4090  CA  ILE A 254     -11.898  36.086 -30.853  1.00  0.00           C  
ATOM   4091  C   ILE A 254     -10.826  35.278 -30.125  1.00  0.00           C  
ATOM   4092  O   ILE A 254      -9.699  35.740 -29.961  1.00  0.00           O  
ATOM   4093  CB  ILE A 254     -13.197  36.133 -30.016  1.00  0.00           C  
ATOM   4094  CG1 ILE A 254     -14.156  37.112 -30.648  1.00  0.00           C  
ATOM   4095  CG2 ILE A 254     -12.907  36.586 -28.585  1.00  0.00           C  
ATOM   4096  CD1 ILE A 254     -13.614  38.478 -30.746  1.00  0.00           C  
ATOM   4097  H   ILE A 254     -11.963  36.520 -32.863  1.00  0.00           H  
ATOM   4098  HA  ILE A 254     -11.536  37.110 -30.860  1.00  0.00           H  
ATOM   4099  HB  ILE A 254     -13.665  35.186 -29.974  1.00  0.00           H  
ATOM   4100 1HG1 ILE A 254     -14.417  36.769 -31.649  1.00  0.00           H  
ATOM   4101 2HG1 ILE A 254     -15.059  37.150 -30.052  1.00  0.00           H  
ATOM   4102 1HG2 ILE A 254     -13.843  36.632 -28.039  1.00  0.00           H  
ATOM   4103 2HG2 ILE A 254     -12.235  35.898 -28.079  1.00  0.00           H  
ATOM   4104 3HG2 ILE A 254     -12.452  37.576 -28.601  1.00  0.00           H  
ATOM   4105 1HD1 ILE A 254     -14.355  39.116 -31.200  1.00  0.00           H  
ATOM   4106 2HD1 ILE A 254     -13.362  38.852 -29.754  1.00  0.00           H  
ATOM   4107 3HD1 ILE A 254     -12.735  38.453 -31.362  1.00  0.00           H  
ATOM   4108  N   GLY A 255     -11.163  34.079 -29.718  1.00  0.00           N  
ATOM   4109  CA  GLY A 255     -10.284  33.191 -28.974  1.00  0.00           C  
ATOM   4110  C   GLY A 255      -9.161  32.631 -29.815  1.00  0.00           C  
ATOM   4111  O   GLY A 255      -8.014  32.563 -29.382  1.00  0.00           O  
ATOM   4112  H   GLY A 255     -12.091  33.770 -29.919  1.00  0.00           H  
ATOM   4113 1HA  GLY A 255      -9.881  33.742 -28.130  1.00  0.00           H  
ATOM   4114 2HA  GLY A 255     -10.855  32.388 -28.551  1.00  0.00           H  
ATOM   4115  N   LYS A 256      -9.479  32.227 -31.032  1.00  0.00           N  
ATOM   4116  CA  LYS A 256      -8.436  31.732 -31.917  1.00  0.00           C  
ATOM   4117  C   LYS A 256      -7.449  32.872 -32.209  1.00  0.00           C  
ATOM   4118  O   LYS A 256      -6.232  32.660 -32.304  1.00  0.00           O  
ATOM   4119  CB  LYS A 256      -9.046  31.197 -33.204  1.00  0.00           C  
ATOM   4120  CG  LYS A 256      -9.866  29.920 -33.004  1.00  0.00           C  
ATOM   4121  CD  LYS A 256     -10.463  29.410 -34.310  1.00  0.00           C  
ATOM   4122  CE  LYS A 256     -11.321  28.170 -34.072  1.00  0.00           C  
ATOM   4123  NZ  LYS A 256     -11.909  27.644 -35.338  1.00  0.00           N  
ATOM   4124  H   LYS A 256     -10.460  32.223 -31.302  1.00  0.00           H  
ATOM   4125  HA  LYS A 256      -7.897  30.928 -31.416  1.00  0.00           H  
ATOM   4126 1HB  LYS A 256      -9.700  31.956 -33.641  1.00  0.00           H  
ATOM   4127 2HB  LYS A 256      -8.256  30.988 -33.924  1.00  0.00           H  
ATOM   4128 1HG  LYS A 256      -9.238  29.146 -32.563  1.00  0.00           H  
ATOM   4129 2HG  LYS A 256     -10.686  30.134 -32.309  1.00  0.00           H  
ATOM   4130 1HD  LYS A 256     -11.086  30.190 -34.753  1.00  0.00           H  
ATOM   4131 2HD  LYS A 256      -9.665  29.162 -35.009  1.00  0.00           H  
ATOM   4132 1HE  LYS A 256     -10.709  27.393 -33.616  1.00  0.00           H  
ATOM   4133 2HE  LYS A 256     -12.129  28.427 -33.387  1.00  0.00           H  
ATOM   4134 1HZ  LYS A 256     -12.468  26.830 -35.133  1.00  0.00           H  
ATOM   4135 2HZ  LYS A 256     -12.490  28.346 -35.777  1.00  0.00           H  
ATOM   4136 3HZ  LYS A 256     -11.164  27.390 -35.969  1.00  0.00           H  
ATOM   4137  N   LEU A 257      -7.984  34.098 -32.324  1.00  0.00           N  
ATOM   4138  CA  LEU A 257      -7.148  35.261 -32.582  1.00  0.00           C  
ATOM   4139  C   LEU A 257      -6.288  35.517 -31.351  1.00  0.00           C  
ATOM   4140  O   LEU A 257      -5.076  35.716 -31.462  1.00  0.00           O  
ATOM   4141  CB  LEU A 257      -8.022  36.483 -32.857  1.00  0.00           C  
ATOM   4142  CG  LEU A 257      -8.841  36.479 -34.117  1.00  0.00           C  
ATOM   4143  CD1 LEU A 257      -9.750  37.708 -34.090  1.00  0.00           C  
ATOM   4144  CD2 LEU A 257      -7.925  36.479 -35.326  1.00  0.00           C  
ATOM   4145  H   LEU A 257      -8.981  34.211 -32.221  1.00  0.00           H  
ATOM   4146  HA  LEU A 257      -6.503  35.063 -33.435  1.00  0.00           H  
ATOM   4147 1HB  LEU A 257      -8.721  36.569 -32.058  1.00  0.00           H  
ATOM   4148 2HB  LEU A 257      -7.390  37.370 -32.865  1.00  0.00           H  
ATOM   4149  HG  LEU A 257      -9.473  35.589 -34.140  1.00  0.00           H  
ATOM   4150 1HD1 LEU A 257     -10.370  37.722 -34.986  1.00  0.00           H  
ATOM   4151 2HD1 LEU A 257     -10.380  37.677 -33.212  1.00  0.00           H  
ATOM   4152 3HD1 LEU A 257      -9.139  38.607 -34.056  1.00  0.00           H  
ATOM   4153 1HD2 LEU A 257      -8.527  36.478 -36.236  1.00  0.00           H  
ATOM   4154 2HD2 LEU A 257      -7.293  37.368 -35.310  1.00  0.00           H  
ATOM   4155 3HD2 LEU A 257      -7.295  35.588 -35.307  1.00  0.00           H  
ATOM   4156  N   PHE A 258      -6.907  35.396 -30.174  1.00  0.00           N  
ATOM   4157  CA  PHE A 258      -6.253  35.547 -28.886  1.00  0.00           C  
ATOM   4158  C   PHE A 258      -5.088  34.590 -28.785  1.00  0.00           C  
ATOM   4159  O   PHE A 258      -3.985  34.995 -28.452  1.00  0.00           O  
ATOM   4160  CB  PHE A 258      -7.269  35.303 -27.764  1.00  0.00           C  
ATOM   4161  CG  PHE A 258      -6.749  35.220 -26.398  1.00  0.00           C  
ATOM   4162  CD1 PHE A 258      -6.399  36.328 -25.692  1.00  0.00           C  
ATOM   4163  CD2 PHE A 258      -6.649  33.977 -25.797  1.00  0.00           C  
ATOM   4164  CE1 PHE A 258      -5.932  36.209 -24.399  1.00  0.00           C  
ATOM   4165  CE2 PHE A 258      -6.197  33.849 -24.514  1.00  0.00           C  
ATOM   4166  CZ  PHE A 258      -5.832  34.967 -23.809  1.00  0.00           C  
ATOM   4167  H   PHE A 258      -7.911  35.239 -30.166  1.00  0.00           H  
ATOM   4168  HA  PHE A 258      -5.877  36.565 -28.797  1.00  0.00           H  
ATOM   4169 1HB  PHE A 258      -8.030  36.082 -27.794  1.00  0.00           H  
ATOM   4170 2HB  PHE A 258      -7.759  34.397 -27.947  1.00  0.00           H  
ATOM   4171  HD1 PHE A 258      -6.493  37.303 -26.161  1.00  0.00           H  
ATOM   4172  HD2 PHE A 258      -6.942  33.089 -26.363  1.00  0.00           H  
ATOM   4173  HE1 PHE A 258      -5.646  37.097 -23.839  1.00  0.00           H  
ATOM   4174  HE2 PHE A 258      -6.124  32.860 -24.056  1.00  0.00           H  
ATOM   4175  HZ  PHE A 258      -5.466  34.868 -22.788  1.00  0.00           H  
ATOM   4176  N   SER A 259      -5.320  33.322 -29.094  1.00  0.00           N  
ATOM   4177  CA  SER A 259      -4.282  32.309 -29.005  1.00  0.00           C  
ATOM   4178  C   SER A 259      -3.087  32.673 -29.892  1.00  0.00           C  
ATOM   4179  O   SER A 259      -1.929  32.583 -29.456  1.00  0.00           O  
ATOM   4180  CB  SER A 259      -4.866  30.982 -29.415  1.00  0.00           C  
ATOM   4181  OG  SER A 259      -3.934  29.941 -29.353  1.00  0.00           O  
ATOM   4182  H   SER A 259      -6.260  33.049 -29.365  1.00  0.00           H  
ATOM   4183  HA  SER A 259      -3.949  32.245 -27.969  1.00  0.00           H  
ATOM   4184 1HB  SER A 259      -5.717  30.754 -28.772  1.00  0.00           H  
ATOM   4185 2HB  SER A 259      -5.249  31.063 -30.432  1.00  0.00           H  
ATOM   4186  HG  SER A 259      -4.402  29.189 -29.680  1.00  0.00           H  
ATOM   4187  N   SER A 260      -3.352  33.108 -31.129  1.00  0.00           N  
ATOM   4188  CA  SER A 260      -2.256  33.483 -32.015  1.00  0.00           C  
ATOM   4189  C   SER A 260      -1.468  34.665 -31.429  1.00  0.00           C  
ATOM   4190  O   SER A 260      -0.228  34.669 -31.425  1.00  0.00           O  
ATOM   4191  CB  SER A 260      -2.808  33.854 -33.378  1.00  0.00           C  
ATOM   4192  OG  SER A 260      -3.399  32.743 -34.003  1.00  0.00           O  
ATOM   4193  H   SER A 260      -4.320  33.157 -31.461  1.00  0.00           H  
ATOM   4194  HA  SER A 260      -1.584  32.632 -32.118  1.00  0.00           H  
ATOM   4195 1HB  SER A 260      -3.548  34.646 -33.267  1.00  0.00           H  
ATOM   4196 2HB  SER A 260      -2.004  34.241 -33.999  1.00  0.00           H  
ATOM   4197  HG  SER A 260      -4.195  32.541 -33.480  1.00  0.00           H  
ATOM   4198  N   LEU A 261      -2.192  35.641 -30.887  1.00  0.00           N  
ATOM   4199  CA  LEU A 261      -1.596  36.822 -30.282  1.00  0.00           C  
ATOM   4200  C   LEU A 261      -0.799  36.465 -29.036  1.00  0.00           C  
ATOM   4201  O   LEU A 261       0.272  37.029 -28.785  1.00  0.00           O  
ATOM   4202  CB  LEU A 261      -2.711  37.794 -29.941  1.00  0.00           C  
ATOM   4203  CG  LEU A 261      -3.402  38.407 -31.123  1.00  0.00           C  
ATOM   4204  CD1 LEU A 261      -4.620  39.086 -30.643  1.00  0.00           C  
ATOM   4205  CD2 LEU A 261      -2.476  39.376 -31.782  1.00  0.00           C  
ATOM   4206  H   LEU A 261      -3.212  35.575 -30.921  1.00  0.00           H  
ATOM   4207  HA  LEU A 261      -0.927  37.283 -31.007  1.00  0.00           H  
ATOM   4208 1HB  LEU A 261      -3.459  37.279 -29.348  1.00  0.00           H  
ATOM   4209 2HB  LEU A 261      -2.295  38.600 -29.343  1.00  0.00           H  
ATOM   4210  HG  LEU A 261      -3.682  37.642 -31.835  1.00  0.00           H  
ATOM   4211 1HD1 LEU A 261      -5.141  39.532 -31.483  1.00  0.00           H  
ATOM   4212 2HD1 LEU A 261      -5.252  38.350 -30.173  1.00  0.00           H  
ATOM   4213 3HD1 LEU A 261      -4.347  39.845 -29.924  1.00  0.00           H  
ATOM   4214 1HD2 LEU A 261      -2.973  39.837 -32.633  1.00  0.00           H  
ATOM   4215 2HD2 LEU A 261      -2.211  40.132 -31.056  1.00  0.00           H  
ATOM   4216 3HD2 LEU A 261      -1.579  38.856 -32.119  1.00  0.00           H  
ATOM   4217  N   ARG A 262      -1.306  35.509 -28.261  1.00  0.00           N  
ATOM   4218  CA  ARG A 262      -0.650  35.052 -27.052  1.00  0.00           C  
ATOM   4219  C   ARG A 262       0.654  34.348 -27.391  1.00  0.00           C  
ATOM   4220  O   ARG A 262       1.648  34.513 -26.684  1.00  0.00           O  
ATOM   4221  CB  ARG A 262      -1.579  34.169 -26.240  1.00  0.00           C  
ATOM   4222  CG  ARG A 262      -2.732  34.928 -25.596  1.00  0.00           C  
ATOM   4223  CD  ARG A 262      -2.283  35.833 -24.522  1.00  0.00           C  
ATOM   4224  NE  ARG A 262      -1.772  35.100 -23.386  1.00  0.00           N  
ATOM   4225  CZ  ARG A 262      -1.169  35.667 -22.322  1.00  0.00           C  
ATOM   4226  NH1 ARG A 262      -1.032  36.979 -22.265  1.00  0.00           N  
ATOM   4227  NH2 ARG A 262      -0.723  34.912 -21.333  1.00  0.00           N  
ATOM   4228  H   ARG A 262      -2.202  35.103 -28.508  1.00  0.00           H  
ATOM   4229  HA  ARG A 262      -0.427  35.922 -26.440  1.00  0.00           H  
ATOM   4230 1HB  ARG A 262      -2.010  33.403 -26.878  1.00  0.00           H  
ATOM   4231 2HB  ARG A 262      -1.026  33.663 -25.448  1.00  0.00           H  
ATOM   4232 1HG  ARG A 262      -3.223  35.554 -26.316  1.00  0.00           H  
ATOM   4233 2HG  ARG A 262      -3.435  34.218 -25.197  1.00  0.00           H  
ATOM   4234 1HD  ARG A 262      -1.486  36.471 -24.903  1.00  0.00           H  
ATOM   4235 2HD  ARG A 262      -3.103  36.454 -24.188  1.00  0.00           H  
ATOM   4236  HE  ARG A 262      -1.895  34.075 -23.395  1.00  0.00           H  
ATOM   4237 1HH1 ARG A 262      -1.374  37.559 -23.009  1.00  0.00           H  
ATOM   4238 2HH1 ARG A 262      -0.616  37.415 -21.423  1.00  0.00           H  
ATOM   4239 1HH2 ARG A 262      -0.826  33.915 -21.372  1.00  0.00           H  
ATOM   4240 2HH2 ARG A 262      -0.259  35.350 -20.516  1.00  0.00           H  
ATOM   4241  N   SER A 263       0.684  33.602 -28.500  1.00  0.00           N  
ATOM   4242  CA  SER A 263       1.926  32.961 -28.915  1.00  0.00           C  
ATOM   4243  C   SER A 263       2.969  34.031 -29.247  1.00  0.00           C  
ATOM   4244  O   SER A 263       4.134  33.933 -28.841  1.00  0.00           O  
ATOM   4245  CB  SER A 263       1.690  32.088 -30.128  1.00  0.00           C  
ATOM   4246  OG  SER A 263       0.857  31.021 -29.817  1.00  0.00           O  
ATOM   4247  H   SER A 263      -0.173  33.454 -29.038  1.00  0.00           H  
ATOM   4248  HA  SER A 263       2.298  32.348 -28.095  1.00  0.00           H  
ATOM   4249 1HB  SER A 263       1.243  32.679 -30.922  1.00  0.00           H  
ATOM   4250 2HB  SER A 263       2.642  31.715 -30.495  1.00  0.00           H  
ATOM   4251  HG  SER A 263      -0.012  31.416 -29.612  1.00  0.00           H  
ATOM   4252  N   LYS A 264       2.532  35.089 -29.941  1.00  0.00           N  
ATOM   4253  CA  LYS A 264       3.432  36.183 -30.287  1.00  0.00           C  
ATOM   4254  C   LYS A 264       3.884  36.906 -29.024  1.00  0.00           C  
ATOM   4255  O   LYS A 264       5.059  37.252 -28.877  1.00  0.00           O  
ATOM   4256  CB  LYS A 264       2.739  37.142 -31.252  1.00  0.00           C  
ATOM   4257  CG  LYS A 264       2.524  36.526 -32.630  1.00  0.00           C  
ATOM   4258  CD  LYS A 264       1.794  37.449 -33.593  1.00  0.00           C  
ATOM   4259  CE  LYS A 264       1.593  36.745 -34.938  1.00  0.00           C  
ATOM   4260  NZ  LYS A 264       0.851  37.583 -35.915  1.00  0.00           N  
ATOM   4261  H   LYS A 264       1.561  35.106 -30.266  1.00  0.00           H  
ATOM   4262  HA  LYS A 264       4.315  35.769 -30.774  1.00  0.00           H  
ATOM   4263 1HB  LYS A 264       1.767  37.428 -30.853  1.00  0.00           H  
ATOM   4264 2HB  LYS A 264       3.332  38.048 -31.362  1.00  0.00           H  
ATOM   4265 1HG  LYS A 264       3.488  36.259 -33.058  1.00  0.00           H  
ATOM   4266 2HG  LYS A 264       1.938  35.614 -32.515  1.00  0.00           H  
ATOM   4267 1HD  LYS A 264       0.820  37.713 -33.175  1.00  0.00           H  
ATOM   4268 2HD  LYS A 264       2.370  38.361 -33.742  1.00  0.00           H  
ATOM   4269 1HE  LYS A 264       2.566  36.496 -35.355  1.00  0.00           H  
ATOM   4270 2HE  LYS A 264       1.033  35.823 -34.770  1.00  0.00           H  
ATOM   4271 1HZ  LYS A 264       0.743  37.074 -36.781  1.00  0.00           H  
ATOM   4272 2HZ  LYS A 264      -0.059  37.807 -35.542  1.00  0.00           H  
ATOM   4273 3HZ  LYS A 264       1.364  38.433 -36.088  1.00  0.00           H  
ATOM   4274  N   THR A 265       2.964  37.075 -28.081  1.00  0.00           N  
ATOM   4275  CA  THR A 265       3.275  37.740 -26.838  1.00  0.00           C  
ATOM   4276  C   THR A 265       4.321  36.931 -26.102  1.00  0.00           C  
ATOM   4277  O   THR A 265       5.283  37.496 -25.592  1.00  0.00           O  
ATOM   4278  CB  THR A 265       2.034  37.901 -25.962  1.00  0.00           C  
ATOM   4279  OG1 THR A 265       1.059  38.673 -26.672  1.00  0.00           O  
ATOM   4280  CG2 THR A 265       2.404  38.613 -24.670  1.00  0.00           C  
ATOM   4281  H   THR A 265       2.007  36.779 -28.255  1.00  0.00           H  
ATOM   4282  HA  THR A 265       3.681  38.726 -27.048  1.00  0.00           H  
ATOM   4283  HB  THR A 265       1.623  36.925 -25.729  1.00  0.00           H  
ATOM   4284  HG1 THR A 265       0.784  38.175 -27.479  1.00  0.00           H  
ATOM   4285 1HG2 THR A 265       1.518  38.722 -24.052  1.00  0.00           H  
ATOM   4286 2HG2 THR A 265       3.152  38.026 -24.131  1.00  0.00           H  
ATOM   4287 3HG2 THR A 265       2.816  39.598 -24.899  1.00  0.00           H  
ATOM   4288  N   ALA A 266       4.151  35.604 -26.060  1.00  0.00           N  
ATOM   4289  CA  ALA A 266       5.095  34.730 -25.383  1.00  0.00           C  
ATOM   4290  C   ALA A 266       6.479  34.890 -25.985  1.00  0.00           C  
ATOM   4291  O   ALA A 266       7.473  34.929 -25.263  1.00  0.00           O  
ATOM   4292  CB  ALA A 266       4.653  33.279 -25.490  1.00  0.00           C  
ATOM   4293  H   ALA A 266       3.325  35.196 -26.488  1.00  0.00           H  
ATOM   4294  HA  ALA A 266       5.135  35.018 -24.334  1.00  0.00           H  
ATOM   4295 1HB  ALA A 266       5.363  32.638 -24.964  1.00  0.00           H  
ATOM   4296 2HB  ALA A 266       3.664  33.168 -25.048  1.00  0.00           H  
ATOM   4297 3HB  ALA A 266       4.612  32.989 -26.535  1.00  0.00           H  
ATOM   4298  N   ALA A 267       6.558  35.037 -27.312  1.00  0.00           N  
ATOM   4299  CA  ALA A 267       7.855  35.238 -27.942  1.00  0.00           C  
ATOM   4300  C   ALA A 267       8.505  36.518 -27.414  1.00  0.00           C  
ATOM   4301  O   ALA A 267       9.722  36.567 -27.159  1.00  0.00           O  
ATOM   4302  CB  ALA A 267       7.699  35.310 -29.448  1.00  0.00           C  
ATOM   4303  H   ALA A 267       5.713  34.969 -27.883  1.00  0.00           H  
ATOM   4304  HA  ALA A 267       8.494  34.395 -27.681  1.00  0.00           H  
ATOM   4305 1HB  ALA A 267       8.677  35.439 -29.907  1.00  0.00           H  
ATOM   4306 2HB  ALA A 267       7.244  34.388 -29.808  1.00  0.00           H  
ATOM   4307 3HB  ALA A 267       7.068  36.149 -29.712  1.00  0.00           H  
ATOM   4308  N   PHE A 268       7.688  37.555 -27.211  1.00  0.00           N  
ATOM   4309  CA  PHE A 268       8.221  38.807 -26.703  1.00  0.00           C  
ATOM   4310  C   PHE A 268       8.567  38.685 -25.227  1.00  0.00           C  
ATOM   4311  O   PHE A 268       9.582  39.230 -24.783  1.00  0.00           O  
ATOM   4312  CB  PHE A 268       7.242  39.959 -26.915  1.00  0.00           C  
ATOM   4313  CG  PHE A 268       7.113  40.377 -28.339  1.00  0.00           C  
ATOM   4314  CD1 PHE A 268       5.913  40.238 -29.006  1.00  0.00           C  
ATOM   4315  CD2 PHE A 268       8.203  40.888 -29.026  1.00  0.00           C  
ATOM   4316  CE1 PHE A 268       5.789  40.607 -30.324  1.00  0.00           C  
ATOM   4317  CE2 PHE A 268       8.088  41.256 -30.350  1.00  0.00           C  
ATOM   4318  CZ  PHE A 268       6.877  41.120 -31.000  1.00  0.00           C  
ATOM   4319  H   PHE A 268       6.695  37.469 -27.449  1.00  0.00           H  
ATOM   4320  HA  PHE A 268       9.134  39.037 -27.252  1.00  0.00           H  
ATOM   4321 1HB  PHE A 268       6.255  39.669 -26.555  1.00  0.00           H  
ATOM   4322 2HB  PHE A 268       7.557  40.824 -26.332  1.00  0.00           H  
ATOM   4323  HD1 PHE A 268       5.059  39.836 -28.475  1.00  0.00           H  
ATOM   4324  HD2 PHE A 268       9.158  40.996 -28.509  1.00  0.00           H  
ATOM   4325  HE1 PHE A 268       4.829  40.493 -30.829  1.00  0.00           H  
ATOM   4326  HE2 PHE A 268       8.947  41.655 -30.882  1.00  0.00           H  
ATOM   4327  HZ  PHE A 268       6.782  41.414 -32.043  1.00  0.00           H  
ATOM   4328  N   THR A 269       7.772  37.919 -24.476  1.00  0.00           N  
ATOM   4329  CA  THR A 269       8.025  37.743 -23.054  1.00  0.00           C  
ATOM   4330  C   THR A 269       9.359  37.028 -22.877  1.00  0.00           C  
ATOM   4331  O   THR A 269      10.188  37.445 -22.068  1.00  0.00           O  
ATOM   4332  CB  THR A 269       6.924  36.926 -22.345  1.00  0.00           C  
ATOM   4333  OG1 THR A 269       5.648  37.586 -22.457  1.00  0.00           O  
ATOM   4334  CG2 THR A 269       7.282  36.791 -20.870  1.00  0.00           C  
ATOM   4335  H   THR A 269       6.952  37.492 -24.897  1.00  0.00           H  
ATOM   4336  HA  THR A 269       8.086  38.725 -22.582  1.00  0.00           H  
ATOM   4337  HB  THR A 269       6.858  35.938 -22.794  1.00  0.00           H  
ATOM   4338  HG1 THR A 269       5.700  38.480 -22.064  1.00  0.00           H  
ATOM   4339 1HG2 THR A 269       6.517  36.210 -20.359  1.00  0.00           H  
ATOM   4340 2HG2 THR A 269       8.238  36.293 -20.777  1.00  0.00           H  
ATOM   4341 3HG2 THR A 269       7.345  37.784 -20.424  1.00  0.00           H  
ATOM   4342  N   ASP A 270       9.585  35.958 -23.656  1.00  0.00           N  
ATOM   4343  CA  ASP A 270      10.842  35.217 -23.584  1.00  0.00           C  
ATOM   4344  C   ASP A 270      12.019  36.104 -23.949  1.00  0.00           C  
ATOM   4345  O   ASP A 270      13.075  36.039 -23.312  1.00  0.00           O  
ATOM   4346  CB  ASP A 270      10.850  34.012 -24.532  1.00  0.00           C  
ATOM   4347  CG  ASP A 270       9.989  32.819 -24.124  1.00  0.00           C  
ATOM   4348  OD1 ASP A 270       9.536  32.729 -23.002  1.00  0.00           O  
ATOM   4349  OD2 ASP A 270       9.819  31.949 -24.963  1.00  0.00           O  
ATOM   4350  H   ASP A 270       8.857  35.655 -24.303  1.00  0.00           H  
ATOM   4351  HA  ASP A 270      10.991  34.868 -22.569  1.00  0.00           H  
ATOM   4352 1HB  ASP A 270      10.501  34.348 -25.513  1.00  0.00           H  
ATOM   4353 2HB  ASP A 270      11.874  33.673 -24.661  1.00  0.00           H  
ATOM   4354  N   THR A 271      11.836  36.973 -24.946  1.00  0.00           N  
ATOM   4355  CA  THR A 271      12.904  37.866 -25.348  1.00  0.00           C  
ATOM   4356  C   THR A 271      13.203  38.830 -24.193  1.00  0.00           C  
ATOM   4357  O   THR A 271      14.371  39.075 -23.851  1.00  0.00           O  
ATOM   4358  CB  THR A 271      12.521  38.641 -26.619  1.00  0.00           C  
ATOM   4359  OG1 THR A 271      12.234  37.711 -27.685  1.00  0.00           O  
ATOM   4360  CG2 THR A 271      13.689  39.513 -27.045  1.00  0.00           C  
ATOM   4361  H   THR A 271      10.958  36.982 -25.470  1.00  0.00           H  
ATOM   4362  HA  THR A 271      13.799  37.278 -25.550  1.00  0.00           H  
ATOM   4363  HB  THR A 271      11.646  39.260 -26.429  1.00  0.00           H  
ATOM   4364  HG1 THR A 271      11.403  37.212 -27.472  1.00  0.00           H  
ATOM   4365 1HG2 THR A 271      13.425  40.057 -27.948  1.00  0.00           H  
ATOM   4366 2HG2 THR A 271      13.924  40.212 -26.255  1.00  0.00           H  
ATOM   4367 3HG2 THR A 271      14.555  38.885 -27.239  1.00  0.00           H  
ATOM   4368  N   ARG A 272      12.142  39.377 -23.575  1.00  0.00           N  
ATOM   4369  CA  ARG A 272      12.300  40.285 -22.444  1.00  0.00           C  
ATOM   4370  C   ARG A 272      12.984  39.628 -21.263  1.00  0.00           C  
ATOM   4371  O   ARG A 272      13.875  40.232 -20.674  1.00  0.00           O  
ATOM   4372  CB  ARG A 272      10.979  40.887 -21.984  1.00  0.00           C  
ATOM   4373  CG  ARG A 272      11.142  41.821 -20.760  1.00  0.00           C  
ATOM   4374  CD  ARG A 272       9.900  42.586 -20.407  1.00  0.00           C  
ATOM   4375  NE  ARG A 272       8.777  41.727 -20.080  1.00  0.00           N  
ATOM   4376  CZ  ARG A 272       8.590  41.072 -18.918  1.00  0.00           C  
ATOM   4377  NH1 ARG A 272       9.471  41.161 -17.953  1.00  0.00           N  
ATOM   4378  NH2 ARG A 272       7.500  40.338 -18.768  1.00  0.00           N  
ATOM   4379  H   ARG A 272      11.204  39.161 -23.908  1.00  0.00           H  
ATOM   4380  HA  ARG A 272      12.927  41.112 -22.757  1.00  0.00           H  
ATOM   4381 1HB  ARG A 272      10.525  41.454 -22.798  1.00  0.00           H  
ATOM   4382 2HB  ARG A 272      10.286  40.089 -21.713  1.00  0.00           H  
ATOM   4383 1HG  ARG A 272      11.419  41.218 -19.893  1.00  0.00           H  
ATOM   4384 2HG  ARG A 272      11.936  42.536 -20.966  1.00  0.00           H  
ATOM   4385 1HD  ARG A 272      10.102  43.226 -19.551  1.00  0.00           H  
ATOM   4386 2HD  ARG A 272       9.608  43.207 -21.256  1.00  0.00           H  
ATOM   4387  HE  ARG A 272       8.034  41.649 -20.780  1.00  0.00           H  
ATOM   4388 1HH1 ARG A 272      10.304  41.714 -18.094  1.00  0.00           H  
ATOM   4389 2HH1 ARG A 272       9.310  40.669 -17.082  1.00  0.00           H  
ATOM   4390 1HH2 ARG A 272       6.827  40.264 -19.552  1.00  0.00           H  
ATOM   4391 2HH2 ARG A 272       7.332  39.833 -17.912  1.00  0.00           H  
ATOM   4392  N   ILE A 273      12.597  38.400 -20.915  1.00  0.00           N  
ATOM   4393  CA  ILE A 273      13.212  37.727 -19.777  1.00  0.00           C  
ATOM   4394  C   ILE A 273      14.643  37.325 -20.079  1.00  0.00           C  
ATOM   4395  O   ILE A 273      15.506  37.468 -19.222  1.00  0.00           O  
ATOM   4396  CB  ILE A 273      12.390  36.528 -19.282  1.00  0.00           C  
ATOM   4397  CG1 ILE A 273      11.025  37.043 -18.768  1.00  0.00           C  
ATOM   4398  CG2 ILE A 273      13.158  35.766 -18.190  1.00  0.00           C  
ATOM   4399  CD1 ILE A 273      11.143  38.071 -17.652  1.00  0.00           C  
ATOM   4400  H   ILE A 273      11.846  37.944 -21.433  1.00  0.00           H  
ATOM   4401  HA  ILE A 273      13.243  38.434 -18.952  1.00  0.00           H  
ATOM   4402  HB  ILE A 273      12.193  35.859 -20.125  1.00  0.00           H  
ATOM   4403 1HG1 ILE A 273      10.482  37.494 -19.592  1.00  0.00           H  
ATOM   4404 2HG1 ILE A 273      10.447  36.199 -18.389  1.00  0.00           H  
ATOM   4405 1HG2 ILE A 273      12.566  34.908 -17.854  1.00  0.00           H  
ATOM   4406 2HG2 ILE A 273      14.101  35.422 -18.594  1.00  0.00           H  
ATOM   4407 3HG2 ILE A 273      13.349  36.422 -17.354  1.00  0.00           H  
ATOM   4408 1HD1 ILE A 273      10.148  38.378 -17.341  1.00  0.00           H  
ATOM   4409 2HD1 ILE A 273      11.661  37.627 -16.814  1.00  0.00           H  
ATOM   4410 3HD1 ILE A 273      11.698  38.940 -18.006  1.00  0.00           H  
ATOM   4411  N   ARG A 274      14.923  36.818 -21.279  1.00  0.00           N  
ATOM   4412  CA  ARG A 274      16.305  36.499 -21.615  1.00  0.00           C  
ATOM   4413  C   ARG A 274      17.164  37.755 -21.463  1.00  0.00           C  
ATOM   4414  O   ARG A 274      18.223  37.727 -20.821  1.00  0.00           O  
ATOM   4415  CB  ARG A 274      16.424  35.983 -23.038  1.00  0.00           C  
ATOM   4416  CG  ARG A 274      17.831  35.600 -23.461  1.00  0.00           C  
ATOM   4417  CD  ARG A 274      17.918  35.269 -24.914  1.00  0.00           C  
ATOM   4418  NE  ARG A 274      17.688  36.428 -25.771  1.00  0.00           N  
ATOM   4419  CZ  ARG A 274      17.403  36.359 -27.090  1.00  0.00           C  
ATOM   4420  NH1 ARG A 274      17.300  35.184 -27.677  1.00  0.00           N  
ATOM   4421  NH2 ARG A 274      17.229  37.464 -27.798  1.00  0.00           N  
ATOM   4422  H   ARG A 274      14.192  36.673 -21.974  1.00  0.00           H  
ATOM   4423  HA  ARG A 274      16.669  35.735 -20.928  1.00  0.00           H  
ATOM   4424 1HB  ARG A 274      15.787  35.104 -23.160  1.00  0.00           H  
ATOM   4425 2HB  ARG A 274      16.059  36.745 -23.731  1.00  0.00           H  
ATOM   4426 1HG  ARG A 274      18.497  36.430 -23.258  1.00  0.00           H  
ATOM   4427 2HG  ARG A 274      18.154  34.729 -22.890  1.00  0.00           H  
ATOM   4428 1HD  ARG A 274      18.914  34.879 -25.133  1.00  0.00           H  
ATOM   4429 2HD  ARG A 274      17.168  34.514 -25.155  1.00  0.00           H  
ATOM   4430  HE  ARG A 274      17.758  37.348 -25.350  1.00  0.00           H  
ATOM   4431 1HH1 ARG A 274      17.434  34.337 -27.141  1.00  0.00           H  
ATOM   4432 2HH1 ARG A 274      17.091  35.130 -28.666  1.00  0.00           H  
ATOM   4433 1HH2 ARG A 274      17.309  38.370 -27.357  1.00  0.00           H  
ATOM   4434 2HH2 ARG A 274      17.021  37.402 -28.789  1.00  0.00           H  
ATOM   4435  N   THR A 275      16.676  38.869 -22.028  1.00  0.00           N  
ATOM   4436  CA  THR A 275      17.377  40.138 -21.971  1.00  0.00           C  
ATOM   4437  C   THR A 275      17.521  40.596 -20.536  1.00  0.00           C  
ATOM   4438  O   THR A 275      18.588  41.024 -20.106  1.00  0.00           O  
ATOM   4439  CB  THR A 275      16.607  41.225 -22.726  1.00  0.00           C  
ATOM   4440  OG1 THR A 275      16.464  40.852 -24.102  1.00  0.00           O  
ATOM   4441  CG2 THR A 275      17.351  42.504 -22.614  1.00  0.00           C  
ATOM   4442  H   THR A 275      15.794  38.838 -22.541  1.00  0.00           H  
ATOM   4443  HA  THR A 275      18.371  40.018 -22.406  1.00  0.00           H  
ATOM   4444  HB  THR A 275      15.615  41.344 -22.296  1.00  0.00           H  
ATOM   4445  HG1 THR A 275      15.838  40.089 -24.141  1.00  0.00           H  
ATOM   4446 1HG2 THR A 275      16.826  43.293 -23.152  1.00  0.00           H  
ATOM   4447 2HG2 THR A 275      17.449  42.772 -21.575  1.00  0.00           H  
ATOM   4448 3HG2 THR A 275      18.311  42.350 -23.022  1.00  0.00           H  
ATOM   4449  N   MET A 276      16.442  40.509 -19.776  1.00  0.00           N  
ATOM   4450  CA  MET A 276      16.467  40.939 -18.404  1.00  0.00           C  
ATOM   4451  C   MET A 276      17.428  40.113 -17.589  1.00  0.00           C  
ATOM   4452  O   MET A 276      18.112  40.663 -16.734  1.00  0.00           O  
ATOM   4453  CB  MET A 276      15.093  40.919 -17.793  1.00  0.00           C  
ATOM   4454  CG  MET A 276      15.076  41.515 -16.456  1.00  0.00           C  
ATOM   4455  SD  MET A 276      13.477  41.621 -15.815  1.00  0.00           S  
ATOM   4456  CE  MET A 276      12.834  42.801 -16.958  1.00  0.00           C  
ATOM   4457  H   MET A 276      15.574  40.161 -20.161  1.00  0.00           H  
ATOM   4458  HA  MET A 276      16.820  41.966 -18.378  1.00  0.00           H  
ATOM   4459 1HB  MET A 276      14.394  41.454 -18.432  1.00  0.00           H  
ATOM   4460 2HB  MET A 276      14.749  39.885 -17.710  1.00  0.00           H  
ATOM   4461 1HG  MET A 276      15.667  40.895 -15.811  1.00  0.00           H  
ATOM   4462 2HG  MET A 276      15.515  42.505 -16.488  1.00  0.00           H  
ATOM   4463 1HE  MET A 276      11.824  43.003 -16.715  1.00  0.00           H  
ATOM   4464 2HE  MET A 276      13.403  43.717 -16.900  1.00  0.00           H  
ATOM   4465 3HE  MET A 276      12.893  42.404 -17.972  1.00  0.00           H  
ATOM   4466  N   ASN A 277      17.502  38.799 -17.832  1.00  0.00           N  
ATOM   4467  CA  ASN A 277      18.444  37.987 -17.085  1.00  0.00           C  
ATOM   4468  C   ASN A 277      19.846  38.492 -17.361  1.00  0.00           C  
ATOM   4469  O   ASN A 277      20.667  38.611 -16.447  1.00  0.00           O  
ATOM   4470  CB  ASN A 277      18.361  36.512 -17.452  1.00  0.00           C  
ATOM   4471  CG  ASN A 277      17.165  35.863 -16.937  1.00  0.00           C  
ATOM   4472  OD1 ASN A 277      16.501  36.445 -16.105  1.00  0.00           O  
ATOM   4473  ND2 ASN A 277      16.891  34.665 -17.379  1.00  0.00           N  
ATOM   4474  H   ASN A 277      16.901  38.367 -18.527  1.00  0.00           H  
ATOM   4475  HA  ASN A 277      18.246  38.104 -16.021  1.00  0.00           H  
ATOM   4476 1HB  ASN A 277      18.371  36.411 -18.539  1.00  0.00           H  
ATOM   4477 2HB  ASN A 277      19.238  35.992 -17.066  1.00  0.00           H  
ATOM   4478 1HD2 ASN A 277      16.095  34.167 -17.032  1.00  0.00           H  
ATOM   4479 2HD2 ASN A 277      17.503  34.250 -18.049  1.00  0.00           H  
ATOM   4480  N   GLU A 278      20.123  38.847 -18.617  1.00  0.00           N  
ATOM   4481  CA  GLU A 278      21.431  39.388 -18.938  1.00  0.00           C  
ATOM   4482  C   GLU A 278      21.676  40.689 -18.193  1.00  0.00           C  
ATOM   4483  O   GLU A 278      22.729  40.870 -17.584  1.00  0.00           O  
ATOM   4484  CB  GLU A 278      21.577  39.607 -20.442  1.00  0.00           C  
ATOM   4485  CG  GLU A 278      22.976  40.004 -20.868  1.00  0.00           C  
ATOM   4486  CD  GLU A 278      23.244  41.501 -20.836  1.00  0.00           C  
ATOM   4487  OE1 GLU A 278      22.348  42.257 -21.112  1.00  0.00           O  
ATOM   4488  OE2 GLU A 278      24.353  41.876 -20.551  1.00  0.00           O  
ATOM   4489  H   GLU A 278      19.428  38.710 -19.354  1.00  0.00           H  
ATOM   4490  HA  GLU A 278      22.187  38.667 -18.625  1.00  0.00           H  
ATOM   4491 1HB  GLU A 278      21.293  38.697 -20.965  1.00  0.00           H  
ATOM   4492 2HB  GLU A 278      20.903  40.392 -20.770  1.00  0.00           H  
ATOM   4493 1HG  GLU A 278      23.651  39.515 -20.193  1.00  0.00           H  
ATOM   4494 2HG  GLU A 278      23.184  39.619 -21.860  1.00  0.00           H  
ATOM   4495  N   VAL A 279      20.678  41.571 -18.184  1.00  0.00           N  
ATOM   4496  CA  VAL A 279      20.816  42.862 -17.533  1.00  0.00           C  
ATOM   4497  C   VAL A 279      20.946  42.756 -16.022  1.00  0.00           C  
ATOM   4498  O   VAL A 279      21.741  43.474 -15.432  1.00  0.00           O  
ATOM   4499  CB  VAL A 279      19.676  43.799 -17.943  1.00  0.00           C  
ATOM   4500  CG1 VAL A 279      19.702  45.088 -17.122  1.00  0.00           C  
ATOM   4501  CG2 VAL A 279      19.865  44.120 -19.418  1.00  0.00           C  
ATOM   4502  H   VAL A 279      19.830  41.353 -18.706  1.00  0.00           H  
ATOM   4503  HA  VAL A 279      21.730  43.309 -17.913  1.00  0.00           H  
ATOM   4504  HB  VAL A 279      18.719  43.311 -17.782  1.00  0.00           H  
ATOM   4505 1HG1 VAL A 279      18.914  45.739 -17.452  1.00  0.00           H  
ATOM   4506 2HG1 VAL A 279      19.570  44.851 -16.066  1.00  0.00           H  
ATOM   4507 3HG1 VAL A 279      20.628  45.591 -17.252  1.00  0.00           H  
ATOM   4508 1HG2 VAL A 279      19.085  44.782 -19.760  1.00  0.00           H  
ATOM   4509 2HG2 VAL A 279      20.829  44.595 -19.546  1.00  0.00           H  
ATOM   4510 3HG2 VAL A 279      19.843  43.199 -20.000  1.00  0.00           H  
ATOM   4511  N   ILE A 280      20.155  41.892 -15.386  1.00  0.00           N  
ATOM   4512  CA  ILE A 280      20.250  41.703 -13.945  1.00  0.00           C  
ATOM   4513  C   ILE A 280      21.587  41.056 -13.583  1.00  0.00           C  
ATOM   4514  O   ILE A 280      22.305  41.569 -12.733  1.00  0.00           O  
ATOM   4515  CB  ILE A 280      19.069  40.876 -13.361  1.00  0.00           C  
ATOM   4516  CG1 ILE A 280      17.732  41.665 -13.463  1.00  0.00           C  
ATOM   4517  CG2 ILE A 280      19.347  40.505 -11.925  1.00  0.00           C  
ATOM   4518  CD1 ILE A 280      16.498  40.824 -13.136  1.00  0.00           C  
ATOM   4519  H   ILE A 280      19.495  41.346 -15.921  1.00  0.00           H  
ATOM   4520  HA  ILE A 280      20.208  42.680 -13.473  1.00  0.00           H  
ATOM   4521  HB  ILE A 280      18.953  39.965 -13.955  1.00  0.00           H  
ATOM   4522 1HG1 ILE A 280      17.763  42.511 -12.777  1.00  0.00           H  
ATOM   4523 2HG1 ILE A 280      17.630  42.046 -14.481  1.00  0.00           H  
ATOM   4524 1HG2 ILE A 280      18.522  39.906 -11.531  1.00  0.00           H  
ATOM   4525 2HG2 ILE A 280      20.267  39.928 -11.891  1.00  0.00           H  
ATOM   4526 3HG2 ILE A 280      19.455  41.410 -11.326  1.00  0.00           H  
ATOM   4527 1HD1 ILE A 280      15.599  41.435 -13.232  1.00  0.00           H  
ATOM   4528 2HD1 ILE A 280      16.443  39.984 -13.822  1.00  0.00           H  
ATOM   4529 3HD1 ILE A 280      16.572  40.450 -12.116  1.00  0.00           H  
ATOM   4530  N   THR A 281      22.001  39.997 -14.287  1.00  0.00           N  
ATOM   4531  CA  THR A 281      23.279  39.370 -13.950  1.00  0.00           C  
ATOM   4532  C   THR A 281      24.460  40.195 -14.434  1.00  0.00           C  
ATOM   4533  O   THR A 281      25.577  40.039 -13.960  1.00  0.00           O  
ATOM   4534  CB  THR A 281      23.358  37.943 -14.502  1.00  0.00           C  
ATOM   4535  OG1 THR A 281      23.220  37.943 -15.924  1.00  0.00           O  
ATOM   4536  CG2 THR A 281      22.284  37.167 -13.909  1.00  0.00           C  
ATOM   4537  H   THR A 281      21.426  39.595 -15.029  1.00  0.00           H  
ATOM   4538  HA  THR A 281      23.345  39.302 -12.865  1.00  0.00           H  
ATOM   4539  HB  THR A 281      24.315  37.497 -14.239  1.00  0.00           H  
ATOM   4540  HG1 THR A 281      22.333  38.295 -16.160  1.00  0.00           H  
ATOM   4541 1HG2 THR A 281      22.339  36.152 -14.286  1.00  0.00           H  
ATOM   4542 2HG2 THR A 281      22.397  37.174 -12.831  1.00  0.00           H  
ATOM   4543 3HG2 THR A 281      21.328  37.614 -14.175  1.00  0.00           H  
ATOM   4544  N   GLY A 282      24.212  41.108 -15.346  1.00  0.00           N  
ATOM   4545  CA  GLY A 282      25.217  42.027 -15.801  1.00  0.00           C  
ATOM   4546  C   GLY A 282      24.987  43.395 -15.160  1.00  0.00           C  
ATOM   4547  O   GLY A 282      25.565  44.381 -15.601  1.00  0.00           O  
ATOM   4548  H   GLY A 282      23.295  41.164 -15.779  1.00  0.00           H  
ATOM   4549 1HA  GLY A 282      26.205  41.655 -15.543  1.00  0.00           H  
ATOM   4550 2HA  GLY A 282      25.166  42.111 -16.888  1.00  0.00           H  
ATOM   4551  N   ILE A 283      24.130  43.489 -14.126  1.00  0.00           N  
ATOM   4552  CA  ILE A 283      23.822  44.828 -13.656  1.00  0.00           C  
ATOM   4553  C   ILE A 283      24.994  45.519 -13.003  1.00  0.00           C  
ATOM   4554  O   ILE A 283      25.131  46.734 -13.124  1.00  0.00           O  
ATOM   4555  CB  ILE A 283      22.638  44.844 -12.667  1.00  0.00           C  
ATOM   4556  CG1 ILE A 283      22.174  46.229 -12.573  1.00  0.00           C  
ATOM   4557  CG2 ILE A 283      23.020  44.354 -11.314  1.00  0.00           C  
ATOM   4558  CD1 ILE A 283      21.653  46.752 -13.856  1.00  0.00           C  
ATOM   4559  H   ILE A 283      23.652  42.690 -13.730  1.00  0.00           H  
ATOM   4560  HA  ILE A 283      23.507  45.406 -14.504  1.00  0.00           H  
ATOM   4561  HB  ILE A 283      21.845  44.238 -13.059  1.00  0.00           H  
ATOM   4562 1HG1 ILE A 283      21.392  46.300 -11.821  1.00  0.00           H  
ATOM   4563 2HG1 ILE A 283      23.005  46.832 -12.283  1.00  0.00           H  
ATOM   4564 1HG2 ILE A 283      22.146  44.391 -10.677  1.00  0.00           H  
ATOM   4565 2HG2 ILE A 283      23.373  43.340 -11.398  1.00  0.00           H  
ATOM   4566 3HG2 ILE A 283      23.791  44.971 -10.880  1.00  0.00           H  
ATOM   4567 1HD1 ILE A 283      21.350  47.789 -13.716  1.00  0.00           H  
ATOM   4568 2HD1 ILE A 283      22.417  46.703 -14.610  1.00  0.00           H  
ATOM   4569 3HD1 ILE A 283      20.808  46.145 -14.167  1.00  0.00           H  
ATOM   4570  N   ARG A 284      25.887  44.787 -12.348  1.00  0.00           N  
ATOM   4571  CA  ARG A 284      27.025  45.453 -11.740  1.00  0.00           C  
ATOM   4572  C   ARG A 284      27.835  46.112 -12.852  1.00  0.00           C  
ATOM   4573  O   ARG A 284      28.342  47.224 -12.716  1.00  0.00           O  
ATOM   4574  CB  ARG A 284      27.904  44.478 -10.986  1.00  0.00           C  
ATOM   4575  CG  ARG A 284      28.976  45.115 -10.132  1.00  0.00           C  
ATOM   4576  CD  ARG A 284      29.896  44.099  -9.592  1.00  0.00           C  
ATOM   4577  NE  ARG A 284      30.856  44.642  -8.635  1.00  0.00           N  
ATOM   4578  CZ  ARG A 284      30.682  44.608  -7.293  1.00  0.00           C  
ATOM   4579  NH1 ARG A 284      29.606  44.024  -6.804  1.00  0.00           N  
ATOM   4580  NH2 ARG A 284      31.586  45.140  -6.493  1.00  0.00           N  
ATOM   4581  H   ARG A 284      25.754  43.788 -12.264  1.00  0.00           H  
ATOM   4582  HA  ARG A 284      26.669  46.224 -11.055  1.00  0.00           H  
ATOM   4583 1HB  ARG A 284      27.285  43.860 -10.333  1.00  0.00           H  
ATOM   4584 2HB  ARG A 284      28.399  43.812 -11.695  1.00  0.00           H  
ATOM   4585 1HG  ARG A 284      29.528  45.836 -10.691  1.00  0.00           H  
ATOM   4586 2HG  ARG A 284      28.512  45.617  -9.318  1.00  0.00           H  
ATOM   4587 1HD  ARG A 284      29.305  43.336  -9.086  1.00  0.00           H  
ATOM   4588 2HD  ARG A 284      30.452  43.645 -10.413  1.00  0.00           H  
ATOM   4589  HE  ARG A 284      31.688  45.090  -8.997  1.00  0.00           H  
ATOM   4590 1HH1 ARG A 284      28.913  43.637  -7.425  1.00  0.00           H  
ATOM   4591 2HH1 ARG A 284      29.422  43.948  -5.792  1.00  0.00           H  
ATOM   4592 1HH2 ARG A 284      32.406  45.578  -6.888  1.00  0.00           H  
ATOM   4593 2HH2 ARG A 284      31.455  45.106  -5.489  1.00  0.00           H  
ATOM   4594  N   ILE A 285      27.937  45.394 -13.969  1.00  0.00           N  
ATOM   4595  CA  ILE A 285      28.722  45.791 -15.121  1.00  0.00           C  
ATOM   4596  C   ILE A 285      28.106  47.019 -15.775  1.00  0.00           C  
ATOM   4597  O   ILE A 285      28.781  48.022 -16.031  1.00  0.00           O  
ATOM   4598  CB  ILE A 285      28.760  44.623 -16.118  1.00  0.00           C  
ATOM   4599  CG1 ILE A 285      29.506  43.451 -15.479  1.00  0.00           C  
ATOM   4600  CG2 ILE A 285      29.399  45.054 -17.390  1.00  0.00           C  
ATOM   4601  CD1 ILE A 285      29.395  42.142 -16.263  1.00  0.00           C  
ATOM   4602  H   ILE A 285      27.441  44.515 -14.015  1.00  0.00           H  
ATOM   4603  HA  ILE A 285      29.731  46.035 -14.800  1.00  0.00           H  
ATOM   4604  HB  ILE A 285      27.772  44.289 -16.340  1.00  0.00           H  
ATOM   4605 1HG1 ILE A 285      30.518  43.724 -15.351  1.00  0.00           H  
ATOM   4606 2HG1 ILE A 285      29.084  43.273 -14.488  1.00  0.00           H  
ATOM   4607 1HG2 ILE A 285      29.425  44.220 -18.088  1.00  0.00           H  
ATOM   4608 2HG2 ILE A 285      28.824  45.866 -17.822  1.00  0.00           H  
ATOM   4609 3HG2 ILE A 285      30.401  45.387 -17.177  1.00  0.00           H  
ATOM   4610 1HD1 ILE A 285      29.939  41.347 -15.742  1.00  0.00           H  
ATOM   4611 2HD1 ILE A 285      28.355  41.865 -16.348  1.00  0.00           H  
ATOM   4612 3HD1 ILE A 285      29.808  42.262 -17.253  1.00  0.00           H  
ATOM   4613  N   ILE A 286      26.796  46.949 -15.969  1.00  0.00           N  
ATOM   4614  CA  ILE A 286      26.007  48.012 -16.557  1.00  0.00           C  
ATOM   4615  C   ILE A 286      26.099  49.273 -15.733  1.00  0.00           C  
ATOM   4616  O   ILE A 286      26.275  50.366 -16.282  1.00  0.00           O  
ATOM   4617  CB  ILE A 286      24.571  47.527 -16.719  1.00  0.00           C  
ATOM   4618  CG1 ILE A 286      24.568  46.473 -17.798  1.00  0.00           C  
ATOM   4619  CG2 ILE A 286      23.602  48.632 -16.984  1.00  0.00           C  
ATOM   4620  CD1 ILE A 286      23.310  45.724 -17.884  1.00  0.00           C  
ATOM   4621  H   ILE A 286      26.320  46.085 -15.712  1.00  0.00           H  
ATOM   4622  HA  ILE A 286      26.406  48.222 -17.542  1.00  0.00           H  
ATOM   4623  HB  ILE A 286      24.294  47.041 -15.812  1.00  0.00           H  
ATOM   4624 1HG1 ILE A 286      24.761  46.953 -18.744  1.00  0.00           H  
ATOM   4625 2HG1 ILE A 286      25.372  45.769 -17.606  1.00  0.00           H  
ATOM   4626 1HG2 ILE A 286      22.596  48.223 -17.069  1.00  0.00           H  
ATOM   4627 2HG2 ILE A 286      23.639  49.334 -16.164  1.00  0.00           H  
ATOM   4628 3HG2 ILE A 286      23.861  49.123 -17.882  1.00  0.00           H  
ATOM   4629 1HD1 ILE A 286      23.380  44.984 -18.686  1.00  0.00           H  
ATOM   4630 2HD1 ILE A 286      23.121  45.218 -16.939  1.00  0.00           H  
ATOM   4631 3HD1 ILE A 286      22.510  46.413 -18.097  1.00  0.00           H  
ATOM   4632  N   LYS A 287      26.012  49.135 -14.411  1.00  0.00           N  
ATOM   4633  CA  LYS A 287      26.153  50.287 -13.549  1.00  0.00           C  
ATOM   4634  C   LYS A 287      27.530  50.916 -13.716  1.00  0.00           C  
ATOM   4635  O   LYS A 287      27.625  52.108 -13.997  1.00  0.00           O  
ATOM   4636  CB  LYS A 287      25.964  49.870 -12.083  1.00  0.00           C  
ATOM   4637  CG  LYS A 287      24.542  49.542 -11.679  1.00  0.00           C  
ATOM   4638  CD  LYS A 287      24.461  49.026 -10.254  1.00  0.00           C  
ATOM   4639  CE  LYS A 287      23.025  48.773  -9.869  1.00  0.00           C  
ATOM   4640  NZ  LYS A 287      22.905  48.171  -8.599  1.00  0.00           N  
ATOM   4641  H   LYS A 287      25.835  48.221 -14.000  1.00  0.00           H  
ATOM   4642  HA  LYS A 287      25.395  51.023 -13.817  1.00  0.00           H  
ATOM   4643 1HB  LYS A 287      26.564  48.982 -11.888  1.00  0.00           H  
ATOM   4644 2HB  LYS A 287      26.330  50.654 -11.430  1.00  0.00           H  
ATOM   4645 1HG  LYS A 287      23.948  50.437 -11.712  1.00  0.00           H  
ATOM   4646 2HG  LYS A 287      24.111  48.837 -12.369  1.00  0.00           H  
ATOM   4647 1HD  LYS A 287      25.028  48.101 -10.164  1.00  0.00           H  
ATOM   4648 2HD  LYS A 287      24.881  49.769  -9.571  1.00  0.00           H  
ATOM   4649 1HE  LYS A 287      22.510  49.716  -9.825  1.00  0.00           H  
ATOM   4650 2HE  LYS A 287      22.559  48.151 -10.591  1.00  0.00           H  
ATOM   4651 1HZ  LYS A 287      21.932  48.041  -8.373  1.00  0.00           H  
ATOM   4652 2HZ  LYS A 287      23.370  47.293  -8.570  1.00  0.00           H  
ATOM   4653 3HZ  LYS A 287      23.306  48.826  -7.922  1.00  0.00           H  
ATOM   4654  N   MET A 288      28.599  50.112 -13.673  1.00  0.00           N  
ATOM   4655  CA  MET A 288      29.964  50.652 -13.737  1.00  0.00           C  
ATOM   4656  C   MET A 288      30.294  51.339 -15.063  1.00  0.00           C  
ATOM   4657  O   MET A 288      30.999  52.348 -15.081  1.00  0.00           O  
ATOM   4658  CB  MET A 288      30.955  49.548 -13.455  1.00  0.00           C  
ATOM   4659  CG  MET A 288      30.946  49.072 -12.030  1.00  0.00           C  
ATOM   4660  SD  MET A 288      32.252  47.910 -11.661  1.00  0.00           S  
ATOM   4661  CE  MET A 288      31.754  46.484 -12.666  1.00  0.00           C  
ATOM   4662  H   MET A 288      28.472  49.110 -13.508  1.00  0.00           H  
ATOM   4663  HA  MET A 288      30.062  51.401 -12.951  1.00  0.00           H  
ATOM   4664 1HB  MET A 288      30.758  48.700 -14.115  1.00  0.00           H  
ATOM   4665 2HB  MET A 288      31.948  49.924 -13.663  1.00  0.00           H  
ATOM   4666 1HG  MET A 288      31.070  49.934 -11.379  1.00  0.00           H  
ATOM   4667 2HG  MET A 288      30.004  48.618 -11.792  1.00  0.00           H  
ATOM   4668 1HE  MET A 288      32.466  45.670 -12.533  1.00  0.00           H  
ATOM   4669 2HE  MET A 288      30.783  46.156 -12.384  1.00  0.00           H  
ATOM   4670 3HE  MET A 288      31.726  46.770 -13.714  1.00  0.00           H  
ATOM   4671  N   TYR A 289      29.736  50.839 -16.168  1.00  0.00           N  
ATOM   4672  CA  TYR A 289      29.951  51.470 -17.473  1.00  0.00           C  
ATOM   4673  C   TYR A 289      28.888  52.542 -17.789  1.00  0.00           C  
ATOM   4674  O   TYR A 289      28.885  53.114 -18.880  1.00  0.00           O  
ATOM   4675  CB  TYR A 289      29.821  50.484 -18.630  1.00  0.00           C  
ATOM   4676  CG  TYR A 289      30.904  49.410 -19.088  1.00  0.00           C  
ATOM   4677  CD1 TYR A 289      30.817  48.092 -18.701  1.00  0.00           C  
ATOM   4678  CD2 TYR A 289      31.870  49.756 -20.040  1.00  0.00           C  
ATOM   4679  CE1 TYR A 289      31.678  47.139 -19.250  1.00  0.00           C  
ATOM   4680  CE2 TYR A 289      32.732  48.815 -20.578  1.00  0.00           C  
ATOM   4681  CZ  TYR A 289      32.627  47.506 -20.191  1.00  0.00           C  
ATOM   4682  OH  TYR A 289      33.439  46.540 -20.746  1.00  0.00           O  
ATOM   4683  H   TYR A 289      29.179  49.982 -16.104  1.00  0.00           H  
ATOM   4684  HA  TYR A 289      30.926  51.944 -17.472  1.00  0.00           H  
ATOM   4685 1HB  TYR A 289      28.932  49.911 -18.390  1.00  0.00           H  
ATOM   4686 2HB  TYR A 289      29.579  51.079 -19.507  1.00  0.00           H  
ATOM   4687  HD1 TYR A 289      30.066  47.793 -17.998  1.00  0.00           H  
ATOM   4688  HD2 TYR A 289      31.926  50.753 -20.385  1.00  0.00           H  
ATOM   4689  HE1 TYR A 289      31.600  46.099 -18.961  1.00  0.00           H  
ATOM   4690  HE2 TYR A 289      33.468  49.110 -21.331  1.00  0.00           H  
ATOM   4691  HH  TYR A 289      34.207  46.963 -21.158  1.00  0.00           H  
ATOM   4692  N   ALA A 290      27.970  52.794 -16.854  1.00  0.00           N  
ATOM   4693  CA  ALA A 290      26.845  53.720 -17.017  1.00  0.00           C  
ATOM   4694  C   ALA A 290      25.947  53.399 -18.208  1.00  0.00           C  
ATOM   4695  O   ALA A 290      25.388  54.309 -18.816  1.00  0.00           O  
ATOM   4696  CB  ALA A 290      27.329  55.157 -17.175  1.00  0.00           C  
ATOM   4697  H   ALA A 290      28.031  52.322 -15.956  1.00  0.00           H  
ATOM   4698  HA  ALA A 290      26.244  53.632 -16.124  1.00  0.00           H  
ATOM   4699 1HB  ALA A 290      26.477  55.820 -17.245  1.00  0.00           H  
ATOM   4700 2HB  ALA A 290      27.915  55.433 -16.331  1.00  0.00           H  
ATOM   4701 3HB  ALA A 290      27.931  55.258 -18.073  1.00  0.00           H  
ATOM   4702  N   TRP A 291      25.703  52.119 -18.495  1.00  0.00           N  
ATOM   4703  CA  TRP A 291      24.860  51.794 -19.649  1.00  0.00           C  
ATOM   4704  C   TRP A 291      23.407  51.606 -19.216  1.00  0.00           C  
ATOM   4705  O   TRP A 291      22.577  51.166 -20.017  1.00  0.00           O  
ATOM   4706  CB  TRP A 291      25.214  50.469 -20.346  1.00  0.00           C  
ATOM   4707  CG  TRP A 291      26.588  50.192 -20.904  1.00  0.00           C  
ATOM   4708  CD1 TRP A 291      27.360  49.204 -20.437  1.00  0.00           C  
ATOM   4709  CD2 TRP A 291      27.361  50.807 -21.981  1.00  0.00           C  
ATOM   4710  NE1 TRP A 291      28.535  49.145 -21.121  1.00  0.00           N  
ATOM   4711  CE2 TRP A 291      28.566  50.107 -22.054  1.00  0.00           C  
ATOM   4712  CE3 TRP A 291      27.141  51.844 -22.862  1.00  0.00           C  
ATOM   4713  CZ2 TRP A 291      29.558  50.423 -22.962  1.00  0.00           C  
ATOM   4714  CZ3 TRP A 291      28.146  52.154 -23.792  1.00  0.00           C  
ATOM   4715  CH2 TRP A 291      29.317  51.468 -23.829  1.00  0.00           C  
ATOM   4716  H   TRP A 291      26.116  51.384 -17.918  1.00  0.00           H  
ATOM   4717  HA  TRP A 291      24.915  52.605 -20.368  1.00  0.00           H  
ATOM   4718 1HB  TRP A 291      25.038  49.678 -19.644  1.00  0.00           H  
ATOM   4719 2HB  TRP A 291      24.513  50.327 -21.165  1.00  0.00           H  
ATOM   4720  HD1 TRP A 291      27.090  48.539 -19.629  1.00  0.00           H  
ATOM   4721  HE1 TRP A 291      29.288  48.490 -20.932  1.00  0.00           H  
ATOM   4722  HE3 TRP A 291      26.214  52.394 -22.834  1.00  0.00           H  
ATOM   4723  HZ2 TRP A 291      30.498  49.873 -23.006  1.00  0.00           H  
ATOM   4724  HZ3 TRP A 291      27.978  52.952 -24.497  1.00  0.00           H  
ATOM   4725  HH2 TRP A 291      30.070  51.743 -24.570  1.00  0.00           H  
ATOM   4726  N   GLU A 292      23.084  51.978 -17.977  1.00  0.00           N  
ATOM   4727  CA  GLU A 292      21.750  51.754 -17.426  1.00  0.00           C  
ATOM   4728  C   GLU A 292      20.642  52.385 -18.247  1.00  0.00           C  
ATOM   4729  O   GLU A 292      19.581  51.786 -18.400  1.00  0.00           O  
ATOM   4730  CB  GLU A 292      21.640  52.356 -16.027  1.00  0.00           C  
ATOM   4731  CG  GLU A 292      22.452  51.701 -14.951  1.00  0.00           C  
ATOM   4732  CD  GLU A 292      22.263  52.392 -13.639  1.00  0.00           C  
ATOM   4733  OE1 GLU A 292      21.279  53.076 -13.488  1.00  0.00           O  
ATOM   4734  OE2 GLU A 292      23.113  52.282 -12.804  1.00  0.00           O  
ATOM   4735  H   GLU A 292      23.806  52.371 -17.389  1.00  0.00           H  
ATOM   4736  HA  GLU A 292      21.568  50.680 -17.377  1.00  0.00           H  
ATOM   4737 1HB  GLU A 292      21.931  53.402 -16.065  1.00  0.00           H  
ATOM   4738 2HB  GLU A 292      20.597  52.327 -15.706  1.00  0.00           H  
ATOM   4739 1HG  GLU A 292      22.140  50.661 -14.843  1.00  0.00           H  
ATOM   4740 2HG  GLU A 292      23.506  51.720 -15.231  1.00  0.00           H  
ATOM   4741  N   LYS A 293      20.862  53.577 -18.804  1.00  0.00           N  
ATOM   4742  CA  LYS A 293      19.784  54.176 -19.577  1.00  0.00           C  
ATOM   4743  C   LYS A 293      19.527  53.342 -20.813  1.00  0.00           C  
ATOM   4744  O   LYS A 293      18.382  53.048 -21.141  1.00  0.00           O  
ATOM   4745  CB  LYS A 293      20.088  55.614 -19.979  1.00  0.00           C  
ATOM   4746  CG  LYS A 293      18.946  56.284 -20.783  1.00  0.00           C  
ATOM   4747  CD  LYS A 293      17.665  56.429 -19.939  1.00  0.00           C  
ATOM   4748  CE  LYS A 293      16.636  57.391 -20.596  1.00  0.00           C  
ATOM   4749  NZ  LYS A 293      15.981  56.822 -21.841  1.00  0.00           N  
ATOM   4750  H   LYS A 293      21.746  54.048 -18.674  1.00  0.00           H  
ATOM   4751  HA  LYS A 293      18.875  54.170 -18.976  1.00  0.00           H  
ATOM   4752 1HB  LYS A 293      20.272  56.211 -19.087  1.00  0.00           H  
ATOM   4753 2HB  LYS A 293      20.991  55.640 -20.589  1.00  0.00           H  
ATOM   4754 1HG  LYS A 293      19.263  57.266 -21.125  1.00  0.00           H  
ATOM   4755 2HG  LYS A 293      18.710  55.670 -21.662  1.00  0.00           H  
ATOM   4756 1HD  LYS A 293      17.192  55.446 -19.841  1.00  0.00           H  
ATOM   4757 2HD  LYS A 293      17.911  56.794 -18.946  1.00  0.00           H  
ATOM   4758 1HE  LYS A 293      15.860  57.627 -19.869  1.00  0.00           H  
ATOM   4759 2HE  LYS A 293      17.155  58.309 -20.868  1.00  0.00           H  
ATOM   4760 1HZ  LYS A 293      15.336  57.480 -22.222  1.00  0.00           H  
ATOM   4761 2HZ  LYS A 293      16.646  56.563 -22.577  1.00  0.00           H  
ATOM   4762 3HZ  LYS A 293      15.472  55.954 -21.641  1.00  0.00           H  
ATOM   4763  N   SER A 294      20.593  52.928 -21.493  1.00  0.00           N  
ATOM   4764  CA  SER A 294      20.391  52.138 -22.689  1.00  0.00           C  
ATOM   4765  C   SER A 294      19.675  50.846 -22.360  1.00  0.00           C  
ATOM   4766  O   SER A 294      18.756  50.453 -23.073  1.00  0.00           O  
ATOM   4767  CB  SER A 294      21.671  51.842 -23.416  1.00  0.00           C  
ATOM   4768  OG  SER A 294      21.375  51.057 -24.534  1.00  0.00           O  
ATOM   4769  H   SER A 294      21.524  53.152 -21.174  1.00  0.00           H  
ATOM   4770  HA  SER A 294      19.757  52.707 -23.370  1.00  0.00           H  
ATOM   4771 1HB  SER A 294      22.138  52.772 -23.733  1.00  0.00           H  
ATOM   4772 2HB  SER A 294      22.374  51.318 -22.763  1.00  0.00           H  
ATOM   4773  HG  SER A 294      22.006  51.301 -25.217  1.00  0.00           H  
ATOM   4774  N   PHE A 295      20.064  50.184 -21.273  1.00  0.00           N  
ATOM   4775  CA  PHE A 295      19.404  48.928 -20.957  1.00  0.00           C  
ATOM   4776  C   PHE A 295      17.971  49.141 -20.497  1.00  0.00           C  
ATOM   4777  O   PHE A 295      17.096  48.317 -20.798  1.00  0.00           O  
ATOM   4778  CB  PHE A 295      20.238  48.136 -19.970  1.00  0.00           C  
ATOM   4779  CG  PHE A 295      21.375  47.522 -20.697  1.00  0.00           C  
ATOM   4780  CD1 PHE A 295      22.644  47.990 -20.571  1.00  0.00           C  
ATOM   4781  CD2 PHE A 295      21.152  46.485 -21.557  1.00  0.00           C  
ATOM   4782  CE1 PHE A 295      23.684  47.429 -21.291  1.00  0.00           C  
ATOM   4783  CE2 PHE A 295      22.172  45.932 -22.261  1.00  0.00           C  
ATOM   4784  CZ  PHE A 295      23.442  46.398 -22.134  1.00  0.00           C  
ATOM   4785  H   PHE A 295      20.828  50.544 -20.702  1.00  0.00           H  
ATOM   4786  HA  PHE A 295      19.364  48.336 -21.860  1.00  0.00           H  
ATOM   4787 1HB  PHE A 295      20.629  48.797 -19.192  1.00  0.00           H  
ATOM   4788 2HB  PHE A 295      19.644  47.357 -19.501  1.00  0.00           H  
ATOM   4789  HD1 PHE A 295      22.822  48.809 -19.902  1.00  0.00           H  
ATOM   4790  HD2 PHE A 295      20.140  46.103 -21.682  1.00  0.00           H  
ATOM   4791  HE1 PHE A 295      24.693  47.806 -21.189  1.00  0.00           H  
ATOM   4792  HE2 PHE A 295      21.969  45.133 -22.916  1.00  0.00           H  
ATOM   4793  HZ  PHE A 295      24.253  45.949 -22.704  1.00  0.00           H  
ATOM   4794  N   ALA A 296      17.689  50.271 -19.848  1.00  0.00           N  
ATOM   4795  CA  ALA A 296      16.318  50.580 -19.500  1.00  0.00           C  
ATOM   4796  C   ALA A 296      15.508  50.712 -20.783  1.00  0.00           C  
ATOM   4797  O   ALA A 296      14.394  50.188 -20.880  1.00  0.00           O  
ATOM   4798  CB  ALA A 296      16.229  51.878 -18.709  1.00  0.00           C  
ATOM   4799  H   ALA A 296      18.429  50.918 -19.577  1.00  0.00           H  
ATOM   4800  HA  ALA A 296      15.915  49.760 -18.914  1.00  0.00           H  
ATOM   4801 1HB  ALA A 296      15.189  52.088 -18.460  1.00  0.00           H  
ATOM   4802 2HB  ALA A 296      16.802  51.809 -17.809  1.00  0.00           H  
ATOM   4803 3HB  ALA A 296      16.624  52.692 -19.313  1.00  0.00           H  
ATOM   4804  N   ASP A 297      16.096  51.365 -21.796  1.00  0.00           N  
ATOM   4805  CA  ASP A 297      15.417  51.596 -23.065  1.00  0.00           C  
ATOM   4806  C   ASP A 297      15.276  50.316 -23.894  1.00  0.00           C  
ATOM   4807  O   ASP A 297      14.229  50.085 -24.496  1.00  0.00           O  
ATOM   4808  CB  ASP A 297      16.139  52.689 -23.873  1.00  0.00           C  
ATOM   4809  CG  ASP A 297      15.985  54.128 -23.260  1.00  0.00           C  
ATOM   4810  OD1 ASP A 297      15.167  54.328 -22.378  1.00  0.00           O  
ATOM   4811  OD2 ASP A 297      16.685  55.044 -23.676  1.00  0.00           O  
ATOM   4812  H   ASP A 297      17.027  51.762 -21.658  1.00  0.00           H  
ATOM   4813  HA  ASP A 297      14.419  51.966 -22.844  1.00  0.00           H  
ATOM   4814 1HB  ASP A 297      17.201  52.447 -23.923  1.00  0.00           H  
ATOM   4815 2HB  ASP A 297      15.758  52.697 -24.892  1.00  0.00           H  
ATOM   4816  N   LEU A 298      16.290  49.451 -23.893  1.00  0.00           N  
ATOM   4817  CA  LEU A 298      16.215  48.202 -24.653  1.00  0.00           C  
ATOM   4818  C   LEU A 298      15.094  47.325 -24.099  1.00  0.00           C  
ATOM   4819  O   LEU A 298      14.264  46.803 -24.853  1.00  0.00           O  
ATOM   4820  CB  LEU A 298      17.574  47.494 -24.559  1.00  0.00           C  
ATOM   4821  CG  LEU A 298      18.736  48.195 -25.356  1.00  0.00           C  
ATOM   4822  CD1 LEU A 298      20.093  47.652 -24.922  1.00  0.00           C  
ATOM   4823  CD2 LEU A 298      18.537  47.933 -26.835  1.00  0.00           C  
ATOM   4824  H   LEU A 298      17.144  49.686 -23.391  1.00  0.00           H  
ATOM   4825  HA  LEU A 298      15.998  48.437 -25.693  1.00  0.00           H  
ATOM   4826 1HB  LEU A 298      17.867  47.445 -23.513  1.00  0.00           H  
ATOM   4827 2HB  LEU A 298      17.469  46.478 -24.935  1.00  0.00           H  
ATOM   4828  HG  LEU A 298      18.717  49.264 -25.177  1.00  0.00           H  
ATOM   4829 1HD1 LEU A 298      20.882  48.144 -25.490  1.00  0.00           H  
ATOM   4830 2HD1 LEU A 298      20.238  47.854 -23.879  1.00  0.00           H  
ATOM   4831 3HD1 LEU A 298      20.137  46.611 -25.084  1.00  0.00           H  
ATOM   4832 1HD2 LEU A 298      19.336  48.421 -27.396  1.00  0.00           H  
ATOM   4833 2HD2 LEU A 298      18.564  46.860 -27.020  1.00  0.00           H  
ATOM   4834 3HD2 LEU A 298      17.573  48.333 -27.147  1.00  0.00           H  
ATOM   4835  N   ILE A 299      15.017  47.236 -22.773  1.00  0.00           N  
ATOM   4836  CA  ILE A 299      13.958  46.483 -22.126  1.00  0.00           C  
ATOM   4837  C   ILE A 299      12.614  47.163 -22.290  1.00  0.00           C  
ATOM   4838  O   ILE A 299      11.620  46.484 -22.549  1.00  0.00           O  
ATOM   4839  CB  ILE A 299      14.332  46.116 -20.689  1.00  0.00           C  
ATOM   4840  CG1 ILE A 299      15.466  45.062 -20.804  1.00  0.00           C  
ATOM   4841  CG2 ILE A 299      13.132  45.596 -19.885  1.00  0.00           C  
ATOM   4842  CD1 ILE A 299      16.159  44.740 -19.563  1.00  0.00           C  
ATOM   4843  H   ILE A 299      15.722  47.692 -22.189  1.00  0.00           H  
ATOM   4844  HA  ILE A 299      13.883  45.528 -22.640  1.00  0.00           H  
ATOM   4845  HB  ILE A 299      14.746  47.001 -20.192  1.00  0.00           H  
ATOM   4846 1HG1 ILE A 299      15.024  44.143 -21.188  1.00  0.00           H  
ATOM   4847 2HG1 ILE A 299      16.208  45.420 -21.521  1.00  0.00           H  
ATOM   4848 1HG2 ILE A 299      13.458  45.344 -18.875  1.00  0.00           H  
ATOM   4849 2HG2 ILE A 299      12.365  46.370 -19.832  1.00  0.00           H  
ATOM   4850 3HG2 ILE A 299      12.724  44.715 -20.365  1.00  0.00           H  
ATOM   4851 1HD1 ILE A 299      16.908  43.991 -19.747  1.00  0.00           H  
ATOM   4852 2HD1 ILE A 299      16.630  45.641 -19.209  1.00  0.00           H  
ATOM   4853 3HD1 ILE A 299      15.446  44.359 -18.834  1.00  0.00           H  
ATOM   4854  N   THR A 300      12.564  48.490 -22.160  1.00  0.00           N  
ATOM   4855  CA  THR A 300      11.318  49.208 -22.357  1.00  0.00           C  
ATOM   4856  C   THR A 300      10.784  48.954 -23.763  1.00  0.00           C  
ATOM   4857  O   THR A 300       9.587  48.741 -23.932  1.00  0.00           O  
ATOM   4858  CB  THR A 300      11.475  50.717 -22.131  1.00  0.00           C  
ATOM   4859  OG1 THR A 300      11.884  50.954 -20.779  1.00  0.00           O  
ATOM   4860  CG2 THR A 300      10.158  51.417 -22.399  1.00  0.00           C  
ATOM   4861  H   THR A 300      13.395  49.023 -21.910  1.00  0.00           H  
ATOM   4862  HA  THR A 300      10.589  48.838 -21.638  1.00  0.00           H  
ATOM   4863  HB  THR A 300      12.229  51.106 -22.807  1.00  0.00           H  
ATOM   4864  HG1 THR A 300      12.779  50.575 -20.655  1.00  0.00           H  
ATOM   4865 1HG2 THR A 300      10.277  52.487 -22.243  1.00  0.00           H  
ATOM   4866 2HG2 THR A 300       9.864  51.228 -23.429  1.00  0.00           H  
ATOM   4867 3HG2 THR A 300       9.395  51.031 -21.724  1.00  0.00           H  
ATOM   4868  N   ASN A 301      11.650  48.980 -24.782  1.00  0.00           N  
ATOM   4869  CA  ASN A 301      11.191  48.725 -26.142  1.00  0.00           C  
ATOM   4870  C   ASN A 301      10.619  47.313 -26.265  1.00  0.00           C  
ATOM   4871  O   ASN A 301       9.565  47.119 -26.881  1.00  0.00           O  
ATOM   4872  CB  ASN A 301      12.322  48.925 -27.126  1.00  0.00           C  
ATOM   4873  CG  ASN A 301      12.672  50.377 -27.314  1.00  0.00           C  
ATOM   4874  OD1 ASN A 301      11.865  51.268 -27.022  1.00  0.00           O  
ATOM   4875  ND2 ASN A 301      13.863  50.631 -27.794  1.00  0.00           N  
ATOM   4876  H   ASN A 301      12.632  49.192 -24.613  1.00  0.00           H  
ATOM   4877  HA  ASN A 301      10.394  49.426 -26.377  1.00  0.00           H  
ATOM   4878 1HB  ASN A 301      13.208  48.396 -26.765  1.00  0.00           H  
ATOM   4879 2HB  ASN A 301      12.051  48.494 -28.089  1.00  0.00           H  
ATOM   4880 1HD2 ASN A 301      14.154  51.576 -27.934  1.00  0.00           H  
ATOM   4881 2HD2 ASN A 301      14.483  49.879 -28.010  1.00  0.00           H  
ATOM   4882  N   LEU A 302      11.269  46.328 -25.631  1.00  0.00           N  
ATOM   4883  CA  LEU A 302      10.734  44.973 -25.670  1.00  0.00           C  
ATOM   4884  C   LEU A 302       9.401  44.921 -24.945  1.00  0.00           C  
ATOM   4885  O   LEU A 302       8.461  44.265 -25.399  1.00  0.00           O  
ATOM   4886  CB  LEU A 302      11.703  43.984 -25.031  1.00  0.00           C  
ATOM   4887  CG  LEU A 302      12.987  43.735 -25.796  1.00  0.00           C  
ATOM   4888  CD1 LEU A 302      13.921  42.879 -24.951  1.00  0.00           C  
ATOM   4889  CD2 LEU A 302      12.641  43.047 -27.107  1.00  0.00           C  
ATOM   4890  H   LEU A 302      12.154  46.518 -25.152  1.00  0.00           H  
ATOM   4891  HA  LEU A 302      10.575  44.691 -26.709  1.00  0.00           H  
ATOM   4892 1HB  LEU A 302      11.972  44.353 -24.044  1.00  0.00           H  
ATOM   4893 2HB  LEU A 302      11.196  43.028 -24.913  1.00  0.00           H  
ATOM   4894  HG  LEU A 302      13.484  44.682 -25.999  1.00  0.00           H  
ATOM   4895 1HD1 LEU A 302      14.848  42.699 -25.494  1.00  0.00           H  
ATOM   4896 2HD1 LEU A 302      14.146  43.392 -24.016  1.00  0.00           H  
ATOM   4897 3HD1 LEU A 302      13.444  41.940 -24.745  1.00  0.00           H  
ATOM   4898 1HD2 LEU A 302      13.555  42.861 -27.672  1.00  0.00           H  
ATOM   4899 2HD2 LEU A 302      12.141  42.101 -26.898  1.00  0.00           H  
ATOM   4900 3HD2 LEU A 302      11.978  43.687 -27.687  1.00  0.00           H  
ATOM   4901  N   ARG A 303       9.299  45.667 -23.847  1.00  0.00           N  
ATOM   4902  CA  ARG A 303       8.083  45.705 -23.065  1.00  0.00           C  
ATOM   4903  C   ARG A 303       6.983  46.323 -23.905  1.00  0.00           C  
ATOM   4904  O   ARG A 303       5.867  45.829 -23.915  1.00  0.00           O  
ATOM   4905  CB  ARG A 303       8.292  46.505 -21.787  1.00  0.00           C  
ATOM   4906  CG  ARG A 303       7.101  46.632 -20.891  1.00  0.00           C  
ATOM   4907  CD  ARG A 303       6.671  45.336 -20.326  1.00  0.00           C  
ATOM   4908  NE  ARG A 303       5.568  45.535 -19.448  1.00  0.00           N  
ATOM   4909  CZ  ARG A 303       4.661  44.610 -19.119  1.00  0.00           C  
ATOM   4910  NH1 ARG A 303       4.727  43.391 -19.582  1.00  0.00           N  
ATOM   4911  NH2 ARG A 303       3.674  44.938 -18.340  1.00  0.00           N  
ATOM   4912  H   ARG A 303      10.109  46.187 -23.521  1.00  0.00           H  
ATOM   4913  HA  ARG A 303       7.798  44.686 -22.800  1.00  0.00           H  
ATOM   4914 1HB  ARG A 303       9.099  46.056 -21.208  1.00  0.00           H  
ATOM   4915 2HB  ARG A 303       8.599  47.508 -22.034  1.00  0.00           H  
ATOM   4916 1HG  ARG A 303       7.328  47.315 -20.075  1.00  0.00           H  
ATOM   4917 2HG  ARG A 303       6.269  47.034 -21.469  1.00  0.00           H  
ATOM   4918 1HD  ARG A 303       6.357  44.664 -21.128  1.00  0.00           H  
ATOM   4919 2HD  ARG A 303       7.484  44.877 -19.766  1.00  0.00           H  
ATOM   4920  HE  ARG A 303       5.451  46.456 -19.056  1.00  0.00           H  
ATOM   4921 1HH1 ARG A 303       5.489  43.108 -20.209  1.00  0.00           H  
ATOM   4922 2HH1 ARG A 303       3.997  42.709 -19.293  1.00  0.00           H  
ATOM   4923 1HH2 ARG A 303       3.606  45.875 -17.966  1.00  0.00           H  
ATOM   4924 2HH2 ARG A 303       2.937  44.240 -18.154  1.00  0.00           H  
ATOM   4925  N   ARG A 304       7.288  47.373 -24.663  1.00  0.00           N  
ATOM   4926  CA  ARG A 304       6.275  47.990 -25.507  1.00  0.00           C  
ATOM   4927  C   ARG A 304       5.765  46.993 -26.546  1.00  0.00           C  
ATOM   4928  O   ARG A 304       4.562  46.936 -26.811  1.00  0.00           O  
ATOM   4929  CB  ARG A 304       6.830  49.236 -26.185  1.00  0.00           C
[truncated: 1,527,924 more chars]
