# Supplementary material for: The transformative power of transformers in protein structure prediction
Source: Proc Natl Acad Sci U S A. 2023 Jul 31;120(32):e2303499120. doi: 10.1073/pnas.2303499120 (PMC10410766; doi:10.1073/pnas.2303499120)
Supplement: Supplementary file 2 — Dataset S01 (GZ) [file pnas.2303499120.sd01.gz › SI_Data/predicted_structures/RoseTTAFold/T1106s1.pdb]

HEADER                                            24-DEC-22   XXXX              
EXPDTA    THEORETICAL MODEL                                                     
REMARK 220                                                                      
REMARK 220 EXPERIMENTAL DETAILS                                                 
REMARK 220  EXPERIMENT TYPE                : THEORETICAL MODELLING              
REMARK 220  DATE OF DATA COLLECTION        : 24-DEC-22                          
REMARK 220                                                                      
REMARK 220 REMARK: MODEL GENERATED BY ROSETTA                                   
REMARK 220  VERSION 2022.39+release.d8d9982                                     
ATOM      1  N   MET A   1       0.725  -0.928   0.032  1.00  0.00           N  
ATOM      2  CA  MET A   1       2.093  -0.565  -0.316  1.00  0.00           C  
ATOM      3  C   MET A   1       2.247   0.945  -0.364  1.00  0.00           C  
ATOM      4  O   MET A   1       2.148   1.549  -1.433  1.00  0.00           O  
ATOM      5  CB  MET A   1       2.477  -1.166  -1.669  1.00  0.00           C  
ATOM      6  CG  MET A   1       2.506  -2.689  -1.711  1.00  0.00           C  
ATOM      7  SD  MET A   1       2.874  -3.350  -3.359  1.00  0.00           S  
ATOM      8  CE  MET A   1       4.595  -2.932  -3.577  1.00  0.00           C  
ATOM      9 1H   MET A   1       0.735  -1.620   0.767  1.00  0.00           H  
ATOM     10 2H   MET A   1       0.235  -0.103   0.350  1.00  0.00           H  
ATOM     11 3H   MET A   1       0.259  -1.305  -0.781  1.00  0.00           H  
ATOM     12  HA  MET A   1       2.756  -0.945   0.456  1.00  0.00           H  
ATOM     13 1HB  MET A   1       1.777  -0.823  -2.429  1.00  0.00           H  
ATOM     14 2HB  MET A   1       3.469  -0.805  -1.952  1.00  0.00           H  
ATOM     15 1HG  MET A   1       3.251  -3.062  -1.019  1.00  0.00           H  
ATOM     16 2HG  MET A   1       1.535  -3.073  -1.399  1.00  0.00           H  
ATOM     17 1HE  MET A   1       4.927  -3.293  -4.546  1.00  0.00           H  
ATOM     18 2HE  MET A   1       4.713  -1.849  -3.534  1.00  0.00           H  
ATOM     19 3HE  MET A   1       5.180  -3.405  -2.791  1.00  0.00           H  
ATOM     20  N   SER A   2       2.454   1.569   0.792  1.00  0.00           N  
ATOM     21  CA  SER A   2       2.603   3.023   0.825  1.00  0.00           C  
ATOM     22  C   SER A   2       3.815   3.459   0.013  1.00  0.00           C  
ATOM     23  O   SER A   2       4.852   2.797   0.043  1.00  0.00           O  
ATOM     24  CB  SER A   2       2.744   3.509   2.253  1.00  0.00           C  
ATOM     25  OG  SER A   2       1.588   3.231   2.997  1.00  0.00           O  
ATOM     26  H   SER A   2       2.537   1.050   1.656  1.00  0.00           H  
ATOM     27  HA  SER A   2       1.714   3.476   0.384  1.00  0.00           H  
ATOM     28 1HB  SER A   2       3.607   3.032   2.718  1.00  0.00           H  
ATOM     29 2HB  SER A   2       2.929   4.584   2.249  1.00  0.00           H  
ATOM     30  HG  SER A   2       1.741   3.602   3.873  1.00  0.00           H  
ATOM     31  N   ARG A   3       3.687   4.588  -0.671  1.00  0.00           N  
ATOM     32  CA  ARG A   3       4.774   5.147  -1.464  1.00  0.00           C  
ATOM     33  C   ARG A   3       5.738   5.969  -0.626  1.00  0.00           C  
ATOM     34  O   ARG A   3       5.323   6.863   0.111  1.00  0.00           O  
ATOM     35  CB  ARG A   3       4.210   6.016  -2.585  1.00  0.00           C  
ATOM     36  CG  ARG A   3       5.243   6.698  -3.495  1.00  0.00           C  
ATOM     37  CD  ARG A   3       5.911   5.730  -4.377  1.00  0.00           C  
ATOM     38  NE  ARG A   3       5.003   5.131  -5.323  1.00  0.00           N  
ATOM     39  CZ  ARG A   3       5.256   3.987  -5.971  1.00  0.00           C  
ATOM     40  NH1 ARG A   3       6.371   3.355  -5.743  1.00  0.00           N  
ATOM     41  NH2 ARG A   3       4.385   3.494  -6.828  1.00  0.00           N  
ATOM     42  H   ARG A   3       2.801   5.071  -0.647  1.00  0.00           H  
ATOM     43  HA  ARG A   3       5.330   4.321  -1.912  1.00  0.00           H  
ATOM     44 1HB  ARG A   3       3.566   5.408  -3.219  1.00  0.00           H  
ATOM     45 2HB  ARG A   3       3.591   6.802  -2.153  1.00  0.00           H  
ATOM     46 1HG  ARG A   3       4.743   7.434  -4.123  1.00  0.00           H  
ATOM     47 2HG  ARG A   3       6.004   7.196  -2.893  1.00  0.00           H  
ATOM     48 1HD  ARG A   3       6.680   6.246  -4.934  1.00  0.00           H  
ATOM     49 2HD  ARG A   3       6.365   4.937  -3.784  1.00  0.00           H  
ATOM     50  HE  ARG A   3       4.129   5.604  -5.517  1.00  0.00           H  
ATOM     51 1HH1 ARG A   3       7.040   3.724  -5.089  1.00  0.00           H  
ATOM     52 2HH1 ARG A   3       6.556   2.466  -6.225  1.00  0.00           H  
ATOM     53 1HH2 ARG A   3       3.521   3.981  -7.004  1.00  0.00           H  
ATOM     54 2HH2 ARG A   3       4.589   2.624  -7.308  1.00  0.00           H  
ATOM     55  N   ILE A   4       7.022   5.680  -0.756  1.00  0.00           N  
ATOM     56  CA  ILE A   4       8.038   6.447  -0.058  1.00  0.00           C  
ATOM     57  C   ILE A   4       8.445   7.591  -0.977  1.00  0.00           C  
ATOM     58  O   ILE A   4       8.760   7.370  -2.144  1.00  0.00           O  
ATOM     59  CB  ILE A   4       9.248   5.571   0.325  1.00  0.00           C  
ATOM     60  CG1 ILE A   4       8.791   4.437   1.253  1.00  0.00           C  
ATOM     61  CG2 ILE A   4      10.284   6.399   1.032  1.00  0.00           C  
ATOM     62  CD1 ILE A   4       9.837   3.364   1.487  1.00  0.00           C  
ATOM     63  H   ILE A   4       7.295   4.911  -1.350  1.00  0.00           H  
ATOM     64  HA  ILE A   4       7.610   6.863   0.853  1.00  0.00           H  
ATOM     65  HB  ILE A   4       9.698   5.146  -0.548  1.00  0.00           H  
ATOM     66 1HG1 ILE A   4       8.522   4.871   2.214  1.00  0.00           H  
ATOM     67 2HG1 ILE A   4       7.900   3.963   0.827  1.00  0.00           H  
ATOM     68 1HG2 ILE A   4      11.129   5.766   1.292  1.00  0.00           H  
ATOM     69 2HG2 ILE A   4      10.612   7.177   0.394  1.00  0.00           H  
ATOM     70 3HG2 ILE A   4       9.854   6.829   1.935  1.00  0.00           H  
ATOM     71 1HD1 ILE A   4       9.434   2.608   2.161  1.00  0.00           H  
ATOM     72 2HD1 ILE A   4      10.095   2.897   0.556  1.00  0.00           H  
ATOM     73 3HD1 ILE A   4      10.728   3.809   1.930  1.00  0.00           H  
ATOM     74  N   ILE A   5       8.430   8.812  -0.457  1.00  0.00           N  
ATOM     75  CA  ILE A   5       8.751  10.038  -1.208  1.00  0.00           C  
ATOM     76  C   ILE A   5      10.111  10.053  -1.903  1.00  0.00           C  
ATOM     77  O   ILE A   5      10.339  10.847  -2.811  1.00  0.00           O  
ATOM     78  CB  ILE A   5       8.623  11.271  -0.314  1.00  0.00           C  
ATOM     79  CG1 ILE A   5       8.606  12.530  -1.193  1.00  0.00           C  
ATOM     80  CG2 ILE A   5       9.765  11.316   0.696  1.00  0.00           C  
ATOM     81  CD1 ILE A   5       7.400  12.622  -2.119  1.00  0.00           C  
ATOM     82  H   ILE A   5       8.159   8.906   0.512  1.00  0.00           H  
ATOM     83  HA  ILE A   5       7.998  10.136  -1.992  1.00  0.00           H  
ATOM     84  HB  ILE A   5       7.674  11.228   0.220  1.00  0.00           H  
ATOM     85 1HG1 ILE A   5       8.612  13.409  -0.551  1.00  0.00           H  
ATOM     86 2HG1 ILE A   5       9.508  12.544  -1.809  1.00  0.00           H  
ATOM     87 1HG2 ILE A   5       9.654  12.194   1.332  1.00  0.00           H  
ATOM     88 2HG2 ILE A   5       9.745  10.418   1.309  1.00  0.00           H  
ATOM     89 3HG2 ILE A   5      10.717  11.379   0.172  1.00  0.00           H  
ATOM     90 1HD1 ILE A   5       7.461  13.538  -2.710  1.00  0.00           H  
ATOM     91 2HD1 ILE A   5       7.390  11.761  -2.792  1.00  0.00           H  
ATOM     92 3HD1 ILE A   5       6.485  12.632  -1.529  1.00  0.00           H  
ATOM     93  N   THR A   6      11.023   9.212  -1.444  1.00  0.00           N  
ATOM     94  CA  THR A   6      12.362   9.118  -1.993  1.00  0.00           C  
ATOM     95  C   THR A   6      12.378   8.309  -3.298  1.00  0.00           C  
ATOM     96  O   THR A   6      13.406   8.227  -3.982  1.00  0.00           O  
ATOM     97  CB  THR A   6      13.297   8.512  -0.957  1.00  0.00           C  
ATOM     98  OG1 THR A   6      12.879   7.184  -0.656  1.00  0.00           O  
ATOM     99  CG2 THR A   6      13.199   9.362   0.306  1.00  0.00           C  
ATOM    100  H   THR A   6      10.761   8.605  -0.693  1.00  0.00           H  
ATOM    101  HA  THR A   6      12.710  10.127  -2.221  1.00  0.00           H  
ATOM    102  HB  THR A   6      14.318   8.499  -1.334  1.00  0.00           H  
ATOM    103  HG1 THR A   6      12.631   6.734  -1.473  1.00  0.00           H  
ATOM    104 1HG2 THR A   6      13.832   8.975   1.087  1.00  0.00           H  
ATOM    105 2HG2 THR A   6      13.499  10.383   0.077  1.00  0.00           H  
ATOM    106 3HG2 THR A   6      12.170   9.356   0.655  1.00  0.00           H  
ATOM    107  N   ALA A   7      11.233   7.701  -3.630  1.00  0.00           N  
ATOM    108  CA  ALA A   7      11.048   6.963  -4.869  1.00  0.00           C  
ATOM    109  C   ALA A   7      11.243   7.960  -6.003  1.00  0.00           C  
ATOM    110  O   ALA A   7      10.913   9.137  -5.832  1.00  0.00           O  
ATOM    111  CB  ALA A   7       9.649   6.355  -4.916  1.00  0.00           C  
ATOM    112  H   ALA A   7      10.427   7.777  -3.011  1.00  0.00           H  
ATOM    113  HA  ALA A   7      11.805   6.187  -4.929  1.00  0.00           H  
ATOM    114 1HB  ALA A   7       9.484   5.810  -5.827  1.00  0.00           H  
ATOM    115 2HB  ALA A   7       9.518   5.687  -4.082  1.00  0.00           H  
ATOM    116 3HB  ALA A   7       8.920   7.159  -4.840  1.00  0.00           H  
ATOM    117  N   PRO A   8      11.695   7.554  -7.199  1.00  0.00           N  
ATOM    118  CA  PRO A   8      11.950   8.434  -8.335  1.00  0.00           C  
ATOM    119  C   PRO A   8      10.669   8.905  -9.019  1.00  0.00           C  
ATOM    120  O   PRO A   8      10.477   8.727 -10.219  1.00  0.00           O  
ATOM    121  CB  PRO A   8      12.777   7.521  -9.246  1.00  0.00           C  
ATOM    122  CG  PRO A   8      12.244   6.134  -8.963  1.00  0.00           C  
ATOM    123  CD  PRO A   8      11.970   6.128  -7.464  1.00  0.00           C  
ATOM    124  HA  PRO A   8      12.546   9.292  -7.994  1.00  0.00           H  
ATOM    125 1HB  PRO A   8      12.646   7.822 -10.297  1.00  0.00           H  
ATOM    126 2HB  PRO A   8      13.849   7.625  -9.012  1.00  0.00           H  
ATOM    127 1HG  PRO A   8      11.337   5.960  -9.562  1.00  0.00           H  
ATOM    128 2HG  PRO A   8      12.976   5.368  -9.268  1.00  0.00           H  
ATOM    129 1HD  PRO A   8      11.110   5.507  -7.268  1.00  0.00           H  
ATOM    130 2HD  PRO A   8      12.865   5.793  -6.918  1.00  0.00           H  
ATOM    131  N   HIS A   9       9.839   9.612  -8.255  1.00  0.00           N  
ATOM    132  CA  HIS A   9       8.550  10.136  -8.695  1.00  0.00           C  
ATOM    133  C   HIS A   9       8.693  11.274  -9.682  1.00  0.00           C  
ATOM    134  O   HIS A   9       7.726  11.694 -10.304  1.00  0.00           O  
ATOM    135  CB  HIS A   9       7.728  10.576  -7.486  1.00  0.00           C  
ATOM    136  CG  HIS A   9       8.328  11.714  -6.729  1.00  0.00           C  
ATOM    137  ND1 HIS A   9       9.415  11.561  -5.889  1.00  0.00           N  
ATOM    138  CD2 HIS A   9       7.996  13.028  -6.682  1.00  0.00           C  
ATOM    139  CE1 HIS A   9       9.723  12.731  -5.356  1.00  0.00           C  
ATOM    140  NE2 HIS A   9       8.875  13.644  -5.822  1.00  0.00           N  
ATOM    141  H   HIS A   9      10.109   9.752  -7.287  1.00  0.00           H  
ATOM    142  HA  HIS A   9       7.999   9.354  -9.211  1.00  0.00           H  
ATOM    143 1HB  HIS A   9       6.728  10.862  -7.809  1.00  0.00           H  
ATOM    144 2HB  HIS A   9       7.628   9.734  -6.797  1.00  0.00           H  
ATOM    145  HD1 HIS A   9       9.922  10.691  -5.684  1.00  0.00           H  
ATOM    146  HD2 HIS A   9       7.216  13.610  -7.175  1.00  0.00           H  
ATOM    147  HE1 HIS A   9      10.555  12.809  -4.657  1.00  0.00           H  
ATOM    148  N   ILE A  10       9.911  11.778  -9.815  1.00  0.00           N  
ATOM    149  CA  ILE A  10      10.218  12.807 -10.780  1.00  0.00           C  
ATOM    150  C   ILE A  10      10.014  12.212 -12.169  1.00  0.00           C  
ATOM    151  O   ILE A  10       9.407  12.826 -13.050  1.00  0.00           O  
ATOM    152  CB  ILE A  10      11.656  13.306 -10.604  1.00  0.00           C  
ATOM    153  CG1 ILE A  10      11.778  14.050  -9.273  1.00  0.00           C  
ATOM    154  CG2 ILE A  10      12.041  14.191 -11.759  1.00  0.00           C  
ATOM    155  CD1 ILE A  10      13.200  14.345  -8.877  1.00  0.00           C  
ATOM    156  H   ILE A  10      10.645  11.405  -9.237  1.00  0.00           H  
ATOM    157  HA  ILE A  10       9.534  13.642 -10.646  1.00  0.00           H  
ATOM    158  HB  ILE A  10      12.333  12.452 -10.566  1.00  0.00           H  
ATOM    159 1HG1 ILE A  10      11.238  14.994  -9.347  1.00  0.00           H  
ATOM    160 2HG1 ILE A  10      11.314  13.447  -8.486  1.00  0.00           H  
ATOM    161 1HG2 ILE A  10      13.066  14.527 -11.622  1.00  0.00           H  
ATOM    162 2HG2 ILE A  10      11.963  13.627 -12.688  1.00  0.00           H  
ATOM    163 3HG2 ILE A  10      11.377  15.053 -11.799  1.00  0.00           H  
ATOM    164 1HD1 ILE A  10      13.207  14.876  -7.925  1.00  0.00           H  
ATOM    165 2HD1 ILE A  10      13.752  13.410  -8.777  1.00  0.00           H  
ATOM    166 3HD1 ILE A  10      13.667  14.964  -9.640  1.00  0.00           H  
ATOM    167  N   GLY A  11      10.493  10.978 -12.365  1.00  0.00           N  
ATOM    168  CA  GLY A  11      10.343  10.254 -13.624  1.00  0.00           C  
ATOM    169  C   GLY A  11       9.005   9.527 -13.565  1.00  0.00           C  
ATOM    170  O   GLY A  11       8.931   8.303 -13.720  1.00  0.00           O  
ATOM    171  H   GLY A  11      10.913  10.477 -11.588  1.00  0.00           H  
ATOM    172 1HA  GLY A  11      10.367  10.948 -14.464  1.00  0.00           H  
ATOM    173 2HA  GLY A  11      11.158   9.540 -13.747  1.00  0.00           H  
ATOM    174  N   ILE A  12       7.963  10.314 -13.320  1.00  0.00           N  
ATOM    175  CA  ILE A  12       6.635   9.860 -12.933  1.00  0.00           C  
ATOM    176  C   ILE A  12       6.003   8.855 -13.873  1.00  0.00           C  
ATOM    177  O   ILE A  12       5.237   7.992 -13.442  1.00  0.00           O  
ATOM    178  CB  ILE A  12       5.700  11.076 -12.780  1.00  0.00           C  
ATOM    179  CG1 ILE A  12       4.444  10.652 -12.041  1.00  0.00           C  
ATOM    180  CG2 ILE A  12       5.367  11.696 -14.136  1.00  0.00           C  
ATOM    181  CD1 ILE A  12       4.729  10.240 -10.610  1.00  0.00           C  
ATOM    182  H   ILE A  12       8.165  11.314 -13.305  1.00  0.00           H  
ATOM    183  HA  ILE A  12       6.726   9.395 -11.952  1.00  0.00           H  
ATOM    184  HB  ILE A  12       6.199  11.827 -12.179  1.00  0.00           H  
ATOM    185 1HG1 ILE A  12       3.734  11.476 -12.034  1.00  0.00           H  
ATOM    186 2HG1 ILE A  12       3.995   9.808 -12.559  1.00  0.00           H  
ATOM    187 1HG2 ILE A  12       4.727  12.563 -13.984  1.00  0.00           H  
ATOM    188 2HG2 ILE A  12       6.291  12.007 -14.625  1.00  0.00           H  
ATOM    189 3HG2 ILE A  12       4.845  10.979 -14.763  1.00  0.00           H  
ATOM    190 1HD1 ILE A  12       3.803   9.937 -10.121  1.00  0.00           H  
ATOM    191 2HD1 ILE A  12       5.426   9.414 -10.613  1.00  0.00           H  
ATOM    192 3HD1 ILE A  12       5.168  11.079 -10.070  1.00  0.00           H  
ATOM    193  N   GLU A  13       6.400   8.887 -15.135  1.00  0.00           N  
ATOM    194  CA  GLU A  13       5.869   7.997 -16.152  1.00  0.00           C  
ATOM    195  C   GLU A  13       6.114   6.527 -15.816  1.00  0.00           C  
ATOM    196  O   GLU A  13       5.371   5.655 -16.266  1.00  0.00           O  
ATOM    197  CB  GLU A  13       6.502   8.335 -17.502  1.00  0.00           C  
ATOM    198  CG  GLU A  13       6.087   9.694 -18.054  1.00  0.00           C  
ATOM    199  CD  GLU A  13       6.760  10.045 -19.355  1.00  0.00           C  
ATOM    200  OE1 GLU A  13       7.540   9.259 -19.838  1.00  0.00           O  
ATOM    201  OE2 GLU A  13       6.502  11.111 -19.856  1.00  0.00           O  
ATOM    202  H   GLU A  13       7.073   9.590 -15.397  1.00  0.00           H  
ATOM    203  HA  GLU A  13       4.792   8.159 -16.216  1.00  0.00           H  
ATOM    204 1HB  GLU A  13       7.590   8.325 -17.405  1.00  0.00           H  
ATOM    205 2HB  GLU A  13       6.232   7.572 -18.233  1.00  0.00           H  
ATOM    206 1HG  GLU A  13       5.008   9.695 -18.207  1.00  0.00           H  
ATOM    207 2HG  GLU A  13       6.321  10.457 -17.311  1.00  0.00           H  
ATOM    208  N   LYS A  14       7.191   6.252 -15.075  1.00  0.00           N  
ATOM    209  CA  LYS A  14       7.558   4.893 -14.713  1.00  0.00           C  
ATOM    210  C   LYS A  14       7.427   4.616 -13.209  1.00  0.00           C  
ATOM    211  O   LYS A  14       7.866   3.573 -12.730  1.00  0.00           O  
ATOM    212  CB  LYS A  14       8.987   4.602 -15.177  1.00  0.00           C  
ATOM    213  CG  LYS A  14       9.203   4.723 -16.697  1.00  0.00           C  
ATOM    214  CD  LYS A  14       8.399   3.672 -17.461  1.00  0.00           C  
ATOM    215  CE  LYS A  14       8.670   3.731 -18.963  1.00  0.00           C  
ATOM    216  NZ  LYS A  14       7.857   2.725 -19.713  1.00  0.00           N  
ATOM    217  H   LYS A  14       7.762   7.021 -14.719  1.00  0.00           H  
ATOM    218  HA  LYS A  14       6.886   4.208 -15.229  1.00  0.00           H  
ATOM    219 1HB  LYS A  14       9.669   5.301 -14.686  1.00  0.00           H  
ATOM    220 2HB  LYS A  14       9.271   3.595 -14.871  1.00  0.00           H  
ATOM    221 1HG  LYS A  14       8.895   5.717 -17.030  1.00  0.00           H  
ATOM    222 2HG  LYS A  14      10.260   4.595 -16.925  1.00  0.00           H  
ATOM    223 1HD  LYS A  14       8.653   2.678 -17.091  1.00  0.00           H  
ATOM    224 2HD  LYS A  14       7.333   3.842 -17.290  1.00  0.00           H  
ATOM    225 1HE  LYS A  14       8.422   4.729 -19.330  1.00  0.00           H  
ATOM    226 2HE  LYS A  14       9.728   3.539 -19.148  1.00  0.00           H  
ATOM    227 1HZ  LYS A  14       8.058   2.799 -20.706  1.00  0.00           H  
ATOM    228 2HZ  LYS A  14       8.084   1.794 -19.392  1.00  0.00           H  
ATOM    229 3HZ  LYS A  14       6.875   2.906 -19.553  1.00  0.00           H  
ATOM    230  N   LEU A  15       6.821   5.530 -12.445  1.00  0.00           N  
ATOM    231  CA  LEU A  15       6.735   5.320 -10.993  1.00  0.00           C  
ATOM    232  C   LEU A  15       5.976   4.050 -10.617  1.00  0.00           C  
ATOM    233  O   LEU A  15       6.287   3.407  -9.613  1.00  0.00           O  
ATOM    234  CB  LEU A  15       6.114   6.516 -10.280  1.00  0.00           C  
ATOM    235  CG  LEU A  15       6.151   6.412  -8.741  1.00  0.00           C  
ATOM    236  CD1 LEU A  15       7.612   6.296  -8.277  1.00  0.00           C  
ATOM    237  CD2 LEU A  15       5.474   7.623  -8.123  1.00  0.00           C  
ATOM    238  H   LEU A  15       6.413   6.368 -12.859  1.00  0.00           H  
ATOM    239  HA  LEU A  15       7.750   5.223 -10.617  1.00  0.00           H  
ATOM    240 1HB  LEU A  15       6.673   7.400 -10.564  1.00  0.00           H  
ATOM    241 2HB  LEU A  15       5.080   6.635 -10.605  1.00  0.00           H  
ATOM    242  HG  LEU A  15       5.632   5.517  -8.432  1.00  0.00           H  
ATOM    243 1HD1 LEU A  15       7.635   6.208  -7.202  1.00  0.00           H  
ATOM    244 2HD1 LEU A  15       8.060   5.415  -8.722  1.00  0.00           H  
ATOM    245 3HD1 LEU A  15       8.170   7.166  -8.577  1.00  0.00           H  
ATOM    246 1HD2 LEU A  15       5.499   7.544  -7.038  1.00  0.00           H  
ATOM    247 2HD2 LEU A  15       5.983   8.514  -8.427  1.00  0.00           H  
ATOM    248 3HD2 LEU A  15       4.439   7.669  -8.460  1.00  0.00           H  
ATOM    249  N   SER A  16       4.985   3.661 -11.419  1.00  0.00           N  
ATOM    250  CA  SER A  16       4.201   2.464 -11.136  1.00  0.00           C  
ATOM    251  C   SER A  16       5.057   1.190 -11.189  1.00  0.00           C  
ATOM    252  O   SER A  16       4.636   0.138 -10.712  1.00  0.00           O  
ATOM    253  CB  SER A  16       3.044   2.337 -12.108  1.00  0.00           C  
ATOM    254  OG  SER A  16       3.496   2.066 -13.402  1.00  0.00           O  
ATOM    255  H   SER A  16       4.774   4.214 -12.237  1.00  0.00           H  
ATOM    256  HA  SER A  16       3.794   2.554 -10.127  1.00  0.00           H  
ATOM    257 1HB  SER A  16       2.380   1.538 -11.779  1.00  0.00           H  
ATOM    258 2HB  SER A  16       2.468   3.261 -12.109  1.00  0.00           H  
ATOM    259  HG  SER A  16       3.968   1.230 -13.343  1.00  0.00           H  
ATOM    260  N   ALA A  17       6.247   1.273 -11.805  1.00  0.00           N  
ATOM    261  CA  ALA A  17       7.158   0.144 -11.893  1.00  0.00           C  
ATOM    262  C   ALA A  17       8.001  -0.006 -10.624  1.00  0.00           C  
ATOM    263  O   ALA A  17       8.736  -0.985 -10.484  1.00  0.00           O  
ATOM    264  CB  ALA A  17       8.081   0.305 -13.086  1.00  0.00           C  
ATOM    265  H   ALA A  17       6.570   2.162 -12.182  1.00  0.00           H  
ATOM    266  HA  ALA A  17       6.564  -0.761 -12.018  1.00  0.00           H  
ATOM    267 1HB  ALA A  17       8.739  -0.561 -13.153  1.00  0.00           H  
ATOM    268 2HB  ALA A  17       7.490   0.389 -13.995  1.00  0.00           H  
ATOM    269 3HB  ALA A  17       8.681   1.205 -12.958  1.00  0.00           H  
ATOM    270  N   ILE A  18       7.911   0.960  -9.704  1.00  0.00           N  
ATOM    271  CA  ILE A  18       8.712   0.928  -8.486  1.00  0.00           C  
ATOM    272  C   ILE A  18       7.955   0.280  -7.338  1.00  0.00           C  
ATOM    273  O   ILE A  18       6.992   0.840  -6.802  1.00  0.00           O  
ATOM    274  CB  ILE A  18       9.118   2.355  -8.074  1.00  0.00           C  
ATOM    275  CG1 ILE A  18       9.835   3.033  -9.235  1.00  0.00           C  
ATOM    276  CG2 ILE A  18       9.970   2.338  -6.802  1.00  0.00           C  
ATOM    277  CD1 ILE A  18      11.068   2.307  -9.693  1.00  0.00           C  
ATOM    278  H   ILE A  18       7.281   1.748  -9.843  1.00  0.00           H  
ATOM    279  HA  ILE A  18       9.615   0.344  -8.672  1.00  0.00           H  
ATOM    280  HB  ILE A  18       8.216   2.931  -7.889  1.00  0.00           H  
ATOM    281 1HG1 ILE A  18       9.144   3.106 -10.078  1.00  0.00           H  
ATOM    282 2HG1 ILE A  18      10.109   4.031  -8.933  1.00  0.00           H  
ATOM    283 1HG2 ILE A  18      10.225   3.350  -6.516  1.00  0.00           H  
ATOM    284 2HG2 ILE A  18       9.401   1.865  -6.003  1.00  0.00           H  
ATOM    285 3HG2 ILE A  18      10.885   1.766  -6.980  1.00  0.00           H  
ATOM    286 1HD1 ILE A  18      11.522   2.849 -10.522  1.00  0.00           H  
ATOM    287 2HD1 ILE A  18      11.785   2.236  -8.871  1.00  0.00           H  
ATOM    288 3HD1 ILE A  18      10.801   1.300 -10.022  1.00  0.00           H  
ATOM    289  N   SER A  19       8.415  -0.893  -6.938  1.00  0.00           N  
ATOM    290  CA  SER A  19       7.772  -1.653  -5.875  1.00  0.00           C  
ATOM    291  C   SER A  19       8.545  -1.516  -4.575  1.00  0.00           C  
ATOM    292  O   SER A  19       9.635  -0.929  -4.544  1.00  0.00           O  
ATOM    293  CB  SER A  19       7.675  -3.122  -6.248  1.00  0.00           C  
ATOM    294  OG  SER A  19       8.924  -3.743  -6.187  1.00  0.00           O  
ATOM    295  H   SER A  19       9.226  -1.285  -7.411  1.00  0.00           H  
ATOM    296  HA  SER A  19       6.766  -1.261  -5.718  1.00  0.00           H  
ATOM    297 1HB  SER A  19       6.989  -3.629  -5.583  1.00  0.00           H  
ATOM    298 2HB  SER A  19       7.277  -3.206  -7.258  1.00  0.00           H  
ATOM    299  HG  SER A  19       9.180  -3.735  -5.232  1.00  0.00           H  
ATOM    300  N   LEU A  20       7.980  -2.073  -3.512  1.00  0.00           N  
ATOM    301  CA  LEU A  20       8.670  -2.130  -2.240  1.00  0.00           C  
ATOM    302  C   LEU A  20       9.741  -3.174  -2.436  1.00  0.00           C  
ATOM    303  O   LEU A  20       9.820  -3.742  -3.531  1.00  0.00           O  
ATOM    304  CB  LEU A  20       7.733  -2.451  -1.084  1.00  0.00           C  
ATOM    305  CG  LEU A  20       6.634  -1.421  -0.838  1.00  0.00           C  
ATOM    306  CD1 LEU A  20       5.783  -1.899   0.299  1.00  0.00           C  
ATOM    307  CD2 LEU A  20       7.261  -0.057  -0.554  1.00  0.00           C  
ATOM    308  H   LEU A  20       7.067  -2.494  -3.601  1.00  0.00           H  
ATOM    309  HA  LEU A  20       9.148  -1.174  -2.035  1.00  0.00           H  
ATOM    310 1HB  LEU A  20       7.260  -3.414  -1.272  1.00  0.00           H  
ATOM    311 2HB  LEU A  20       8.320  -2.530  -0.170  1.00  0.00           H  
ATOM    312  HG  LEU A  20       6.014  -1.331  -1.707  1.00  0.00           H  
ATOM    313 1HD1 LEU A  20       5.001  -1.182   0.480  1.00  0.00           H  
ATOM    314 2HD1 LEU A  20       5.351  -2.866   0.048  1.00  0.00           H  
ATOM    315 3HD1 LEU A  20       6.397  -1.998   1.192  1.00  0.00           H  
ATOM    316 1HD2 LEU A  20       6.470   0.683  -0.382  1.00  0.00           H  
ATOM    317 2HD2 LEU A  20       7.895  -0.122   0.329  1.00  0.00           H  
ATOM    318 3HD2 LEU A  20       7.861   0.246  -1.408  1.00  0.00           H  
ATOM    319  N   GLU A  21      10.629  -3.355  -1.452  1.00  0.00           N  
ATOM    320  CA  GLU A  21      11.793  -4.260  -1.541  1.00  0.00           C  
ATOM    321  C   GLU A  21      12.868  -3.573  -2.393  1.00  0.00           C  
ATOM    322  O   GLU A  21      13.957  -3.284  -1.897  1.00  0.00           O  
ATOM    323  CB  GLU A  21      11.449  -5.660  -2.100  1.00  0.00           C  
ATOM    324  CG  GLU A  21      10.517  -6.495  -1.200  1.00  0.00           C  
ATOM    325  CD  GLU A  21      10.166  -7.849  -1.791  1.00  0.00           C  
ATOM    326  OE1 GLU A  21      10.544  -8.108  -2.908  1.00  0.00           O  
ATOM    327  OE2 GLU A  21       9.521  -8.620  -1.116  1.00  0.00           O  
ATOM    328  H   GLU A  21      10.515  -2.840  -0.577  1.00  0.00           H  
ATOM    329  HA  GLU A  21      12.195  -4.416  -0.541  1.00  0.00           H  
ATOM    330 1HB  GLU A  21      11.053  -5.631  -3.100  1.00  0.00           H  
ATOM    331 2HB  GLU A  21      12.375  -6.228  -2.168  1.00  0.00           H  
ATOM    332 1HG  GLU A  21      10.997  -6.644  -0.236  1.00  0.00           H  
ATOM    333 2HG  GLU A  21       9.599  -5.930  -1.034  1.00  0.00           H  
ATOM    334  N   GLU A  22      12.537  -3.230  -3.638  1.00  0.00           N  
ATOM    335  CA  GLU A  22      13.419  -2.423  -4.474  1.00  0.00           C  
ATOM    336  C   GLU A  22      13.596  -1.045  -3.843  1.00  0.00           C  
ATOM    337  O   GLU A  22      14.715  -0.615  -3.548  1.00  0.00           O  
ATOM    338  CB  GLU A  22      12.817  -2.257  -5.873  1.00  0.00           C  
ATOM    339  CG  GLU A  22      13.654  -1.419  -6.837  1.00  0.00           C  
ATOM    340  CD  GLU A  22      13.011  -1.262  -8.195  1.00  0.00           C  
ATOM    341  OE1 GLU A  22      11.944  -1.790  -8.393  1.00  0.00           O  
ATOM    342  OE2 GLU A  22      13.592  -0.612  -9.032  1.00  0.00           O  
ATOM    343  H   GLU A  22      11.622  -3.524  -3.978  1.00  0.00           H  
ATOM    344  HA  GLU A  22      14.392  -2.910  -4.541  1.00  0.00           H  
ATOM    345 1HB  GLU A  22      12.667  -3.238  -6.320  1.00  0.00           H  
ATOM    346 2HB  GLU A  22      11.834  -1.789  -5.791  1.00  0.00           H  
ATOM    347 1HG  GLU A  22      13.804  -0.429  -6.405  1.00  0.00           H  
ATOM    348 2HG  GLU A  22      14.629  -1.887  -6.956  1.00  0.00           H  
ATOM    349  N   LEU A  23      12.466  -0.390  -3.562  1.00  0.00           N  
ATOM    350  CA  LEU A  23      12.428   0.926  -2.944  1.00  0.00           C  
ATOM    351  C   LEU A  23      12.955   0.864  -1.519  1.00  0.00           C  
ATOM    352  O   LEU A  23      13.653   1.772  -1.049  1.00  0.00           O  
ATOM    353  CB  LEU A  23      10.992   1.455  -2.989  1.00  0.00           C  
ATOM    354  CG  LEU A  23      10.735   2.842  -2.469  1.00  0.00           C  
ATOM    355  CD1 LEU A  23      11.581   3.837  -3.214  1.00  0.00           C  
ATOM    356  CD2 LEU A  23       9.226   3.138  -2.665  1.00  0.00           C  
ATOM    357  H   LEU A  23      11.570  -0.798  -3.837  1.00  0.00           H  
ATOM    358  HA  LEU A  23      13.062   1.596  -3.521  1.00  0.00           H  
ATOM    359 1HB  LEU A  23      10.652   1.421  -4.014  1.00  0.00           H  
ATOM    360 2HB  LEU A  23      10.368   0.781  -2.417  1.00  0.00           H  
ATOM    361  HG  LEU A  23      11.003   2.904  -1.432  1.00  0.00           H  
ATOM    362 1HD1 LEU A  23      11.382   4.834  -2.822  1.00  0.00           H  
ATOM    363 2HD1 LEU A  23      12.636   3.598  -3.070  1.00  0.00           H  
ATOM    364 3HD1 LEU A  23      11.343   3.800  -4.274  1.00  0.00           H  
ATOM    365 1HD2 LEU A  23       8.987   4.123  -2.321  1.00  0.00           H  
ATOM    366 2HD2 LEU A  23       8.984   3.064  -3.723  1.00  0.00           H  
ATOM    367 3HD2 LEU A  23       8.641   2.410  -2.110  1.00  0.00           H  
ATOM    368  N   SER A  24      12.602  -0.219  -0.830  1.00  0.00           N  
ATOM    369  CA  SER A  24      12.977  -0.418   0.561  1.00  0.00           C  
ATOM    370  C   SER A  24      14.496  -0.473   0.700  1.00  0.00           C  
ATOM    371  O   SER A  24      15.038   0.060   1.660  1.00  0.00           O  
ATOM    372  CB  SER A  24      12.413  -1.718   1.085  1.00  0.00           C  
ATOM    373  OG  SER A  24      10.997  -1.726   1.058  1.00  0.00           O  
ATOM    374  H   SER A  24      12.053  -0.919  -1.302  1.00  0.00           H  
ATOM    375  HA  SER A  24      12.599   0.418   1.154  1.00  0.00           H  
ATOM    376 1HB  SER A  24      12.808  -2.527   0.505  1.00  0.00           H  
ATOM    377 2HB  SER A  24      12.758  -1.865   2.109  1.00  0.00           H  
ATOM    378  HG  SER A  24      10.723  -1.017   1.658  1.00  0.00           H  
ATOM    379  N   CYS A  25      15.180  -1.131  -0.255  1.00  0.00           N  
ATOM    380  CA  CYS A  25      16.641  -1.232  -0.242  1.00  0.00           C  
ATOM    381  C   CYS A  25      17.285   0.029  -0.826  1.00  0.00           C  
ATOM    382  O   CYS A  25      18.369   0.457  -0.399  1.00  0.00           O  
ATOM    383  CB  CYS A  25      17.080  -2.432  -1.073  1.00  0.00           C  
ATOM    384  SG  CYS A  25      16.552  -4.010  -0.393  1.00  0.00           S  
ATOM    385  H   CYS A  25      14.676  -1.608  -1.003  1.00  0.00           H  
ATOM    386  HA  CYS A  25      16.974  -1.358   0.789  1.00  0.00           H  
ATOM    387 1HB  CYS A  25      16.667  -2.341  -2.084  1.00  0.00           H  
ATOM    388 2HB  CYS A  25      18.165  -2.438  -1.157  1.00  0.00           H  
ATOM    389  HG  CYS A  25      15.268  -3.864  -0.805  1.00  0.00           H  
ATOM    390  N   GLY A  26      16.584   0.638  -1.782  1.00  0.00           N  
ATOM    391  CA  GLY A  26      17.025   1.839  -2.458  1.00  0.00           C  
ATOM    392  C   GLY A  26      17.236   2.986  -1.485  1.00  0.00           C  
ATOM    393  O   GLY A  26      18.311   3.596  -1.460  1.00  0.00           O  
ATOM    394  H   GLY A  26      15.711   0.224  -2.103  1.00  0.00           H  
ATOM    395 1HA  GLY A  26      17.950   1.636  -2.997  1.00  0.00           H  
ATOM    396 2HA  GLY A  26      16.274   2.118  -3.199  1.00  0.00           H  
ATOM    397  N   LEU A  27      16.219   3.293  -0.683  1.00  0.00           N  
ATOM    398  CA  LEU A  27      16.385   4.405   0.234  1.00  0.00           C  
ATOM    399  C   LEU A  27      17.580   4.320   1.187  1.00  0.00           C  
ATOM    400  O   LEU A  27      18.293   5.308   1.262  1.00  0.00           O  
ATOM    401  CB  LEU A  27      15.099   4.753   0.969  1.00  0.00           C  
ATOM    402  CG  LEU A  27      15.313   5.771   2.078  1.00  0.00           C  
ATOM    403  CD1 LEU A  27      15.962   7.005   1.486  1.00  0.00           C  
ATOM    404  CD2 LEU A  27      13.966   6.112   2.685  1.00  0.00           C  
ATOM    405  H   LEU A  27      15.343   2.765  -0.738  1.00  0.00           H  
ATOM    406  HA  LEU A  27      16.564   5.279  -0.389  1.00  0.00           H  
ATOM    407 1HB  LEU A  27      14.422   5.211   0.249  1.00  0.00           H  
ATOM    408 2HB  LEU A  27      14.606   3.870   1.354  1.00  0.00           H  
ATOM    409  HG  LEU A  27      15.970   5.368   2.848  1.00  0.00           H  
ATOM    410 1HD1 LEU A  27      16.109   7.755   2.262  1.00  0.00           H  
ATOM    411 2HD1 LEU A  27      16.919   6.736   1.060  1.00  0.00           H  
ATOM    412 3HD1 LEU A  27      15.338   7.398   0.715  1.00  0.00           H  
ATOM    413 1HD2 LEU A  27      14.097   6.852   3.476  1.00  0.00           H  
ATOM    414 2HD2 LEU A  27      13.320   6.522   1.911  1.00  0.00           H  
ATOM    415 3HD2 LEU A  27      13.515   5.212   3.098  1.00  0.00           H  
ATOM    416  N   PRO A  28      17.835   3.244   1.953  1.00  0.00           N  
ATOM    417  CA  PRO A  28      19.025   3.074   2.768  1.00  0.00           C  
ATOM    418  C   PRO A  28      20.316   3.338   2.004  1.00  0.00           C  
ATOM    419  O   PRO A  28      21.262   3.892   2.568  1.00  0.00           O  
ATOM    420  CB  PRO A  28      18.910   1.616   3.192  1.00  0.00           C  
ATOM    421  CG  PRO A  28      17.440   1.388   3.252  1.00  0.00           C  
ATOM    422  CD  PRO A  28      16.878   2.184   2.102  1.00  0.00           C  
ATOM    423  HA  PRO A  28      18.949   3.730   3.647  1.00  0.00           H  
ATOM    424 1HB  PRO A  28      19.399   0.971   2.442  1.00  0.00           H  
ATOM    425 2HB  PRO A  28      19.420   1.451   4.149  1.00  0.00           H  
ATOM    426 1HG  PRO A  28      17.215   0.316   3.156  1.00  0.00           H  
ATOM    427 2HG  PRO A  28      17.041   1.714   4.222  1.00  0.00           H  
ATOM    428 1HD  PRO A  28      16.842   1.595   1.231  1.00  0.00           H  
ATOM    429 2HD  PRO A  28      15.910   2.544   2.401  1.00  0.00           H  
ATOM    430  N   ASP A  29      20.364   2.984   0.708  1.00  0.00           N  
ATOM    431  CA  ASP A  29      21.581   3.249  -0.054  1.00  0.00           C  
ATOM    432  C   ASP A  29      21.715   4.744  -0.318  1.00  0.00           C  
ATOM    433  O   ASP A  29      22.804   5.311  -0.224  1.00  0.00           O  
ATOM    434  CB  ASP A  29      21.584   2.499  -1.389  1.00  0.00           C  
ATOM    435  CG  ASP A  29      22.955   2.566  -2.093  1.00  0.00           C  
ATOM    436  OD1 ASP A  29      23.898   2.021  -1.562  1.00  0.00           O  
ATOM    437  OD2 ASP A  29      23.069   3.190  -3.134  1.00  0.00           O  
ATOM    438  H   ASP A  29      19.590   2.487   0.255  1.00  0.00           H  
ATOM    439  HA  ASP A  29      22.439   2.924   0.534  1.00  0.00           H  
ATOM    440 1HB  ASP A  29      21.308   1.455  -1.223  1.00  0.00           H  
ATOM    441 2HB  ASP A  29      20.827   2.932  -2.046  1.00  0.00           H  
ATOM    442  N   ARG A  30      20.591   5.373  -0.671  1.00  0.00           N  
ATOM    443  CA  ARG A  30      20.538   6.802  -0.962  1.00  0.00           C  
ATOM    444  C   ARG A  30      20.846   7.617   0.299  1.00  0.00           C  
ATOM    445  O   ARG A  30      21.561   8.618   0.264  1.00  0.00           O  
ATOM    446  CB  ARG A  30      19.154   7.163  -1.500  1.00  0.00           C  
ATOM    447  CG  ARG A  30      18.989   8.587  -1.936  1.00  0.00           C  
ATOM    448  CD  ARG A  30      17.658   8.871  -2.568  1.00  0.00           C  
ATOM    449  NE  ARG A  30      17.570  10.278  -2.926  1.00  0.00           N  
ATOM    450  CZ  ARG A  30      16.535  10.903  -3.536  1.00  0.00           C  
ATOM    451  NH1 ARG A  30      15.423  10.275  -3.898  1.00  0.00           N  
ATOM    452  NH2 ARG A  30      16.646  12.193  -3.777  1.00  0.00           N  
ATOM    453  H   ARG A  30      19.732   4.822  -0.749  1.00  0.00           H  
ATOM    454  HA  ARG A  30      21.284   7.030  -1.720  1.00  0.00           H  
ATOM    455 1HB  ARG A  30      18.913   6.517  -2.343  1.00  0.00           H  
ATOM    456 2HB  ARG A  30      18.414   6.977  -0.735  1.00  0.00           H  
ATOM    457 1HG  ARG A  30      19.103   9.239  -1.070  1.00  0.00           H  
ATOM    458 2HG  ARG A  30      19.756   8.816  -2.673  1.00  0.00           H  
ATOM    459 1HD  ARG A  30      17.541   8.277  -3.474  1.00  0.00           H  
ATOM    460 2HD  ARG A  30      16.856   8.638  -1.866  1.00  0.00           H  
ATOM    461  HE  ARG A  30      18.374  10.852  -2.702  1.00  0.00           H  
ATOM    462 1HH1 ARG A  30      15.271   9.273  -3.748  1.00  0.00           H  
ATOM    463 2HH1 ARG A  30      14.687  10.793  -4.352  1.00  0.00           H  
ATOM    464 1HH2 ARG A  30      17.493  12.677  -3.506  1.00  0.00           H  
ATOM    465 2HH2 ARG A  30      15.897  12.688  -4.232  1.00  0.00           H  
ATOM    466  N   TYR A  31      20.266   7.171   1.405  1.00  0.00           N  
ATOM    467  CA  TYR A  31      20.383   7.733   2.741  1.00  0.00           C  
ATOM    468  C   TYR A  31      21.800   7.720   3.309  1.00  0.00           C  
ATOM    469  O   TYR A  31      22.276   8.728   3.835  1.00  0.00           O  
ATOM    470  CB  TYR A  31      19.444   6.977   3.675  1.00  0.00           C  
ATOM    471  CG  TYR A  31      19.545   7.372   5.112  1.00  0.00           C  
ATOM    472  CD1 TYR A  31      18.930   8.525   5.570  1.00  0.00           C  
ATOM    473  CD2 TYR A  31      20.261   6.567   5.985  1.00  0.00           C  
ATOM    474  CE1 TYR A  31      19.038   8.876   6.905  1.00  0.00           C  
ATOM    475  CE2 TYR A  31      20.371   6.914   7.315  1.00  0.00           C  
ATOM    476  CZ  TYR A  31      19.762   8.065   7.778  1.00  0.00           C  
ATOM    477  OH  TYR A  31      19.872   8.414   9.107  1.00  0.00           O  
ATOM    478  H   TYR A  31      19.687   6.348   1.317  1.00  0.00           H  
ATOM    479  HA  TYR A  31      20.064   8.774   2.690  1.00  0.00           H  
ATOM    480 1HB  TYR A  31      18.415   7.115   3.351  1.00  0.00           H  
ATOM    481 2HB  TYR A  31      19.665   5.925   3.604  1.00  0.00           H  
ATOM    482  HD1 TYR A  31      18.366   9.153   4.882  1.00  0.00           H  
ATOM    483  HD2 TYR A  31      20.742   5.658   5.613  1.00  0.00           H  
ATOM    484  HE1 TYR A  31      18.558   9.784   7.270  1.00  0.00           H  
ATOM    485  HE2 TYR A  31      20.936   6.282   8.000  1.00  0.00           H  
ATOM    486  HH  TYR A  31      19.391   9.230   9.263  1.00  0.00           H  
ATOM    487  N   ALA A  32      22.449   6.557   3.253  1.00  0.00           N  
ATOM    488  CA  ALA A  32      23.758   6.365   3.857  1.00  0.00           C  
ATOM    489  C   ALA A  32      24.771   7.388   3.376  1.00  0.00           C  
ATOM    490  O   ALA A  32      24.889   7.666   2.186  1.00  0.00           O  
ATOM    491  CB  ALA A  32      24.253   4.967   3.541  1.00  0.00           C  
ATOM    492  H   ALA A  32      22.008   5.752   2.807  1.00  0.00           H  
ATOM    493  HA  ALA A  32      23.653   6.476   4.935  1.00  0.00           H  
ATOM    494 1HB  ALA A  32      25.222   4.807   4.012  1.00  0.00           H  
ATOM    495 2HB  ALA A  32      23.535   4.237   3.915  1.00  0.00           H  
ATOM    496 3HB  ALA A  32      24.349   4.859   2.458  1.00  0.00           H  
ATOM    497  N   LEU A  33      25.546   7.906   4.318  1.00  0.00           N  
ATOM    498  CA  LEU A  33      26.552   8.909   4.022  1.00  0.00           C  
ATOM    499  C   LEU A  33      27.928   8.287   3.740  1.00  0.00           C  
ATOM    500  O   LEU A  33      28.210   7.190   4.226  1.00  0.00           O  
ATOM    501  CB  LEU A  33      26.633   9.889   5.190  1.00  0.00           C  
ATOM    502  CG  LEU A  33      25.327  10.600   5.485  1.00  0.00           C  
ATOM    503  CD1 LEU A  33      25.514  11.513   6.676  1.00  0.00           C  
ATOM    504  CD2 LEU A  33      24.890  11.353   4.245  1.00  0.00           C  
ATOM    505  H   LEU A  33      25.404   7.622   5.277  1.00  0.00           H  
ATOM    506  HA  LEU A  33      26.185   9.452   3.164  1.00  0.00           H  
ATOM    507 1HB  LEU A  33      26.923   9.342   6.082  1.00  0.00           H  
ATOM    508 2HB  LEU A  33      27.386  10.637   4.992  1.00  0.00           H  
ATOM    509  HG  LEU A  33      24.558   9.867   5.744  1.00  0.00           H  
ATOM    510 1HD1 LEU A  33      24.573  12.018   6.895  1.00  0.00           H  
ATOM    511 2HD1 LEU A  33      25.821  10.925   7.541  1.00  0.00           H  
ATOM    512 3HD1 LEU A  33      26.280  12.253   6.448  1.00  0.00           H  
ATOM    513 1HD2 LEU A  33      23.945  11.858   4.440  1.00  0.00           H  
ATOM    514 2HD2 LEU A  33      25.647  12.087   3.971  1.00  0.00           H  
ATOM    515 3HD2 LEU A  33      24.759  10.641   3.429  1.00  0.00           H  
ATOM    516  N   PRO A  34      28.807   8.954   2.962  1.00  0.00           N  
ATOM    517  CA  PRO A  34      30.173   8.552   2.679  1.00  0.00           C  
ATOM    518  C   PRO A  34      30.970   8.384   3.978  1.00  0.00           C  
ATOM    519  O   PRO A  34      30.756   9.143   4.924  1.00  0.00           O  
ATOM    520  CB  PRO A  34      30.690   9.731   1.849  1.00  0.00           C  
ATOM    521  CG  PRO A  34      29.490  10.360   1.255  1.00  0.00           C  
ATOM    522  CD  PRO A  34      28.405  10.197   2.269  1.00  0.00           C  
ATOM    523  HA  PRO A  34      30.129   7.626   2.088  1.00  0.00           H  
ATOM    524 1HB  PRO A  34      31.285  10.417   2.473  1.00  0.00           H  
ATOM    525 2HB  PRO A  34      31.339   9.362   1.054  1.00  0.00           H  
ATOM    526 1HG  PRO A  34      29.705  11.422   1.025  1.00  0.00           H  
ATOM    527 2HG  PRO A  34      29.248   9.869   0.303  1.00  0.00           H  
ATOM    528 1HD  PRO A  34      28.355  11.059   2.944  1.00  0.00           H  
ATOM    529 2HD  PRO A  34      27.501  10.057   1.699  1.00  0.00           H  
ATOM    530  N   PRO A  35      31.996   7.515   4.019  1.00  0.00           N  
ATOM    531  CA  PRO A  35      32.813   7.191   5.191  1.00  0.00           C  
ATOM    532  C   PRO A  35      33.836   8.250   5.623  1.00  0.00           C  
ATOM    533  O   PRO A  35      35.044   8.022   5.602  1.00  0.00           O  
ATOM    534  CB  PRO A  35      33.507   5.906   4.730  1.00  0.00           C  
ATOM    535  CG  PRO A  35      33.648   6.070   3.235  1.00  0.00           C  
ATOM    536  CD  PRO A  35      32.355   6.751   2.812  1.00  0.00           C  
ATOM    537  HA  PRO A  35      32.135   6.970   6.032  1.00  0.00           H  
ATOM    538 1HB  PRO A  35      34.476   5.802   5.240  1.00  0.00           H  
ATOM    539 2HB  PRO A  35      32.902   5.033   5.009  1.00  0.00           H  
ATOM    540 1HG  PRO A  35      34.544   6.659   3.006  1.00  0.00           H  
ATOM    541 2HG  PRO A  35      33.785   5.086   2.757  1.00  0.00           H  
ATOM    542 1HD  PRO A  35      32.518   7.401   1.955  1.00  0.00           H  
ATOM    543 2HD  PRO A  35      31.593   5.983   2.610  1.00  0.00           H  
ATOM    544  N   ASP A  36      33.323   9.428   5.960  1.00  0.00           N  
ATOM    545  CA  ASP A  36      33.969  10.616   6.570  1.00  0.00           C  
ATOM    546  C   ASP A  36      35.249  11.244   5.969  1.00  0.00           C  
ATOM    547  O   ASP A  36      35.505  12.424   6.211  1.00  0.00           O  
ATOM    548  CB  ASP A  36      34.284  10.288   8.035  1.00  0.00           C  
ATOM    549  CG  ASP A  36      33.027  10.125   8.902  1.00  0.00           C  
ATOM    550  OD1 ASP A  36      31.972  10.521   8.473  1.00  0.00           O  
ATOM    551  OD2 ASP A  36      33.141   9.597   9.982  1.00  0.00           O  
ATOM    552  H   ASP A  36      32.314   9.489   5.838  1.00  0.00           H  
ATOM    553  HA  ASP A  36      33.211  11.399   6.570  1.00  0.00           H  
ATOM    554 1HB  ASP A  36      34.866   9.364   8.085  1.00  0.00           H  
ATOM    555 2HB  ASP A  36      34.903  11.082   8.458  1.00  0.00           H  
ATOM    556  N   GLY A  37      36.001  10.525   5.140  1.00  0.00           N  
ATOM    557  CA  GLY A  37      37.157  11.105   4.444  1.00  0.00           C  
ATOM    558  C   GLY A  37      36.900  11.212   2.947  1.00  0.00           C  
ATOM    559  O   GLY A  37      37.667  11.814   2.196  1.00  0.00           O  
ATOM    560  H   GLY A  37      35.784   9.543   5.040  1.00  0.00           H  
ATOM    561 1HA  GLY A  37      37.374  12.093   4.849  1.00  0.00           H  
ATOM    562 2HA  GLY A  37      38.037  10.488   4.624  1.00  0.00           H  
ATOM    563  N   HIS A  38      35.835  10.565   2.522  1.00  0.00           N  
ATOM    564  CA  HIS A  38      35.433  10.480   1.132  1.00  0.00           C  
ATOM    565  C   HIS A  38      34.899  11.847   0.667  1.00  0.00           C  
ATOM    566  O   HIS A  38      34.228  12.519   1.451  1.00  0.00           O  
ATOM    567  CB  HIS A  38      34.352   9.423   0.999  1.00  0.00           C  
ATOM    568  CG  HIS A  38      34.038   8.972  -0.397  1.00  0.00           C  
ATOM    569  ND1 HIS A  38      33.328   9.734  -1.305  1.00  0.00           N  
ATOM    570  CD2 HIS A  38      34.342   7.818  -1.030  1.00  0.00           C  
ATOM    571  CE1 HIS A  38      33.221   9.068  -2.436  1.00  0.00           C  
ATOM    572  NE2 HIS A  38      33.825   7.900  -2.296  1.00  0.00           N  
ATOM    573  H   HIS A  38      35.266  10.108   3.217  1.00  0.00           H  
ATOM    574  HA  HIS A  38      36.282  10.167   0.541  1.00  0.00           H  
ATOM    575 1HB  HIS A  38      34.649   8.553   1.569  1.00  0.00           H  
ATOM    576 2HB  HIS A  38      33.468   9.804   1.455  1.00  0.00           H  
ATOM    577  HD1 HIS A  38      32.970  10.685  -1.184  1.00  0.00           H  
ATOM    578  HD2 HIS A  38      34.880   6.924  -0.719  1.00  0.00           H  
ATOM    579  HE1 HIS A  38      32.698   9.497  -3.276  1.00  0.00           H  
ATOM    580  N   PRO A  39      35.190  12.300  -0.563  1.00  0.00           N  
ATOM    581  CA  PRO A  39      34.644  13.513  -1.150  1.00  0.00           C  
ATOM    582  C   PRO A  39      33.111  13.505  -1.153  1.00  0.00           C  
ATOM    583  O   PRO A  39      32.473  12.468  -1.343  1.00  0.00           O  
ATOM    584  CB  PRO A  39      35.195  13.447  -2.581  1.00  0.00           C  
ATOM    585  CG  PRO A  39      36.496  12.688  -2.448  1.00  0.00           C  
ATOM    586  CD  PRO A  39      36.240  11.651  -1.387  1.00  0.00           C  
ATOM    587  HA  PRO A  39      35.028  14.384  -0.613  1.00  0.00           H  
ATOM    588 1HB  PRO A  39      34.487  12.939  -3.234  1.00  0.00           H  
ATOM    589 2HB  PRO A  39      35.333  14.465  -2.977  1.00  0.00           H  
ATOM    590 1HG  PRO A  39      36.770  12.238  -3.415  1.00  0.00           H  
ATOM    591 2HG  PRO A  39      37.312  13.375  -2.175  1.00  0.00           H  
ATOM    592 1HD  PRO A  39      35.891  10.713  -1.834  1.00  0.00           H  
ATOM    593 2HD  PRO A  39      37.179  11.535  -0.822  1.00  0.00           H  
ATOM    594  N   VAL A  40      32.533  14.688  -0.939  1.00  0.00           N  
ATOM    595  CA  VAL A  40      31.079  14.872  -0.902  1.00  0.00           C  
ATOM    596  C   VAL A  40      30.401  14.956  -2.260  1.00  0.00           C  
ATOM    597  O   VAL A  40      29.305  14.427  -2.436  1.00  0.00           O  
ATOM    598  CB  VAL A  40      30.707  16.132  -0.116  1.00  0.00           C  
ATOM    599  CG1 VAL A  40      29.203  16.368  -0.235  1.00  0.00           C  
ATOM    600  CG2 VAL A  40      31.121  15.951   1.339  1.00  0.00           C  
ATOM    601  H   VAL A  40      33.121  15.491  -0.779  1.00  0.00           H  
ATOM    602  HA  VAL A  40      30.660  14.019  -0.369  1.00  0.00           H  
ATOM    603  HB  VAL A  40      31.216  16.996  -0.540  1.00  0.00           H  
ATOM    604 1HG1 VAL A  40      28.929  17.267   0.317  1.00  0.00           H  
ATOM    605 2HG1 VAL A  40      28.947  16.495  -1.283  1.00  0.00           H  
ATOM    606 3HG1 VAL A  40      28.664  15.514   0.172  1.00  0.00           H  
ATOM    607 1HG2 VAL A  40      30.861  16.843   1.909  1.00  0.00           H  
ATOM    608 2HG2 VAL A  40      30.606  15.087   1.760  1.00  0.00           H  
ATOM    609 3HG2 VAL A  40      32.199  15.789   1.388  1.00  0.00           H  
ATOM    610  N   GLU A  41      31.009  15.648  -3.216  1.00  0.00           N  
ATOM    611  CA  GLU A  41      30.360  15.800  -4.512  1.00  0.00           C  
ATOM    612  C   GLU A  41      29.770  14.484  -5.077  1.00  0.00           C  
ATOM    613  O   GLU A  41      28.602  14.500  -5.459  1.00  0.00           O  
ATOM    614  CB  GLU A  41      31.274  16.528  -5.508  1.00  0.00           C  
ATOM    615  CG  GLU A  41      30.664  16.751  -6.873  1.00  0.00           C  
ATOM    616  CD  GLU A  41      31.593  17.512  -7.796  1.00  0.00           C  
ATOM    617  OE1 GLU A  41      32.699  17.789  -7.394  1.00  0.00           O  
ATOM    618  OE2 GLU A  41      31.191  17.829  -8.889  1.00  0.00           O  
ATOM    619  H   GLU A  41      31.909  16.065  -3.041  1.00  0.00           H  
ATOM    620  HA  GLU A  41      29.515  16.468  -4.363  1.00  0.00           H  
ATOM    621 1HB  GLU A  41      31.480  17.520  -5.109  1.00  0.00           H  
ATOM    622 2HB  GLU A  41      32.221  16.052  -5.629  1.00  0.00           H  
ATOM    623 1HG  GLU A  41      30.436  15.782  -7.325  1.00  0.00           H  
ATOM    624 2HG  GLU A  41      29.730  17.299  -6.759  1.00  0.00           H  
ATOM    625  N   PRO A  42      30.492  13.332  -5.141  1.00  0.00           N  
ATOM    626  CA  PRO A  42      29.960  12.053  -5.601  1.00  0.00           C  
ATOM    627  C   PRO A  42      28.682  11.648  -4.848  1.00  0.00           C  
ATOM    628  O   PRO A  42      27.835  10.933  -5.385  1.00  0.00           O  
ATOM    629  CB  PRO A  42      31.111  11.091  -5.296  1.00  0.00           C  
ATOM    630  CG  PRO A  42      32.348  11.949  -5.364  1.00  0.00           C  
ATOM    631  CD  PRO A  42      31.925  13.263  -4.768  1.00  0.00           C  
ATOM    632  HA  PRO A  42      29.776  12.111  -6.685  1.00  0.00           H  
ATOM    633 1HB  PRO A  42      30.952  10.640  -4.308  1.00  0.00           H  
ATOM    634 2HB  PRO A  42      31.119  10.269  -6.027  1.00  0.00           H  
ATOM    635 1HG  PRO A  42      33.171  11.475  -4.806  1.00  0.00           H  
ATOM    636 2HG  PRO A  42      32.682  12.051  -6.408  1.00  0.00           H  
ATOM    637 1HD  PRO A  42      32.036  13.203  -3.703  1.00  0.00           H  
ATOM    638 2HD  PRO A  42      32.520  14.034  -5.202  1.00  0.00           H  
ATOM    639  N   HIS A  43      28.534  12.085  -3.592  1.00  0.00           N  
ATOM    640  CA  HIS A  43      27.348  11.765  -2.816  1.00  0.00           C  
ATOM    641  C   HIS A  43      26.202  12.512  -3.421  1.00  0.00           C  
ATOM    642  O   HIS A  43      25.118  11.963  -3.631  1.00  0.00           O  
ATOM    643  CB  HIS A  43      27.485  12.141  -1.344  1.00  0.00           C  
ATOM    644  CG  HIS A  43      26.284  11.789  -0.534  1.00  0.00           C  
ATOM    645  ND1 HIS A  43      25.879  10.488  -0.329  1.00  0.00           N  
ATOM    646  CD2 HIS A  43      25.405  12.568   0.133  1.00  0.00           C  
ATOM    647  CE1 HIS A  43      24.786  10.484   0.425  1.00  0.00           C  
ATOM    648  NE2 HIS A  43      24.486  11.731   0.720  1.00  0.00           N  
ATOM    649  H   HIS A  43      29.218  12.700  -3.165  1.00  0.00           H  
ATOM    650  HA  HIS A  43      27.132  10.699  -2.877  1.00  0.00           H  
ATOM    651 1HB  HIS A  43      28.357  11.677  -0.935  1.00  0.00           H  
ATOM    652 2HB  HIS A  43      27.620  13.211  -1.253  1.00  0.00           H  
ATOM    653  HD2 HIS A  43      25.424  13.658   0.187  1.00  0.00           H  
ATOM    654  HE1 HIS A  43      24.226   9.603   0.749  1.00  0.00           H  
ATOM    655  HE2 HIS A  43      23.699  12.022   1.283  1.00  0.00           H  
ATOM    656  N   LEU A  44      26.445  13.790  -3.683  1.00  0.00           N  
ATOM    657  CA  LEU A  44      25.412  14.643  -4.223  1.00  0.00           C  
ATOM    658  C   LEU A  44      25.011  14.098  -5.588  1.00  0.00           C  
ATOM    659  O   LEU A  44      23.827  14.088  -5.926  1.00  0.00           O  
ATOM    660  CB  LEU A  44      25.937  16.072  -4.335  1.00  0.00           C  
ATOM    661  CG  LEU A  44      26.251  16.726  -2.995  1.00  0.00           C  
ATOM    662  CD1 LEU A  44      26.906  18.075  -3.228  1.00  0.00           C  
ATOM    663  CD2 LEU A  44      24.990  16.849  -2.181  1.00  0.00           C  
ATOM    664  H   LEU A  44      27.382  14.155  -3.490  1.00  0.00           H  
ATOM    665  HA  LEU A  44      24.551  14.622  -3.562  1.00  0.00           H  
ATOM    666 1HB  LEU A  44      26.835  16.079  -4.935  1.00  0.00           H  
ATOM    667 2HB  LEU A  44      25.184  16.678  -4.836  1.00  0.00           H  
ATOM    668  HG  LEU A  44      26.960  16.099  -2.456  1.00  0.00           H  
ATOM    669 1HD1 LEU A  44      27.149  18.528  -2.267  1.00  0.00           H  
ATOM    670 2HD1 LEU A  44      27.815  17.946  -3.806  1.00  0.00           H  
ATOM    671 3HD1 LEU A  44      26.220  18.721  -3.773  1.00  0.00           H  
ATOM    672 1HD2 LEU A  44      25.224  17.301  -1.217  1.00  0.00           H  
ATOM    673 2HD2 LEU A  44      24.267  17.471  -2.710  1.00  0.00           H  
ATOM    674 3HD2 LEU A  44      24.581  15.865  -2.028  1.00  0.00           H  
ATOM    675  N   GLU A  45      25.985  13.595  -6.359  1.00  0.00           N  
ATOM    676  CA  GLU A  45      25.666  13.002  -7.658  1.00  0.00           C  
ATOM    677  C   GLU A  45      24.772  11.772  -7.484  1.00  0.00           C  
ATOM    678  O   GLU A  45      23.838  11.563  -8.245  1.00  0.00           O  
ATOM    679  CB  GLU A  45      26.929  12.599  -8.429  1.00  0.00           C  
ATOM    680  CG  GLU A  45      27.791  13.753  -8.943  1.00  0.00           C  
ATOM    681  CD  GLU A  45      29.036  13.274  -9.678  1.00  0.00           C  
ATOM    682  OE1 GLU A  45      29.314  12.097  -9.638  1.00  0.00           O  
ATOM    683  OE2 GLU A  45      29.694  14.082 -10.290  1.00  0.00           O  
ATOM    684  H   GLU A  45      26.952  13.656  -6.036  1.00  0.00           H  
ATOM    685  HA  GLU A  45      25.115  13.739  -8.247  1.00  0.00           H  
ATOM    686 1HB  GLU A  45      27.551  11.976  -7.792  1.00  0.00           H  
ATOM    687 2HB  GLU A  45      26.641  11.994  -9.287  1.00  0.00           H  
ATOM    688 1HG  GLU A  45      27.197  14.375  -9.611  1.00  0.00           H  
ATOM    689 2HG  GLU A  45      28.094  14.367  -8.091  1.00  0.00           H  
ATOM    690  N   ARG A  46      25.031  10.961  -6.460  1.00  0.00           N  
ATOM    691  CA  ARG A  46      24.182   9.799  -6.218  1.00  0.00           C  
ATOM    692  C   ARG A  46      22.777  10.220  -5.769  1.00  0.00           C  
ATOM    693  O   ARG A  46      21.783   9.614  -6.172  1.00  0.00           O  
ATOM    694  CB  ARG A  46      24.826   8.869  -5.197  1.00  0.00           C  
ATOM    695  CG  ARG A  46      26.061   8.119  -5.724  1.00  0.00           C  
ATOM    696  CD  ARG A  46      26.776   7.355  -4.657  1.00  0.00           C  
ATOM    697  NE  ARG A  46      25.997   6.228  -4.139  1.00  0.00           N  
ATOM    698  CZ  ARG A  46      26.362   5.484  -3.076  1.00  0.00           C  
ATOM    699  NH1 ARG A  46      27.481   5.766  -2.443  1.00  0.00           N  
ATOM    700  NH2 ARG A  46      25.619   4.471  -2.664  1.00  0.00           N  
ATOM    701  H   ARG A  46      25.842  11.132  -5.867  1.00  0.00           H  
ATOM    702  HA  ARG A  46      24.088   9.250  -7.152  1.00  0.00           H  
ATOM    703 1HB  ARG A  46      25.143   9.450  -4.330  1.00  0.00           H  
ATOM    704 2HB  ARG A  46      24.101   8.135  -4.855  1.00  0.00           H  
ATOM    705 1HG  ARG A  46      25.748   7.407  -6.487  1.00  0.00           H  
ATOM    706 2HG  ARG A  46      26.758   8.830  -6.164  1.00  0.00           H  
ATOM    707 1HD  ARG A  46      27.713   6.970  -5.056  1.00  0.00           H  
ATOM    708 2HD  ARG A  46      26.992   8.032  -3.828  1.00  0.00           H  
ATOM    709  HE  ARG A  46      25.130   5.986  -4.606  1.00  0.00           H  
ATOM    710 1HH1 ARG A  46      28.056   6.537  -2.753  1.00  0.00           H  
ATOM    711 2HH1 ARG A  46      27.754   5.208  -1.648  1.00  0.00           H  
ATOM    712 1HH2 ARG A  46      24.733   4.208  -3.135  1.00  0.00           H  
ATOM    713 2HH2 ARG A  46      25.904   3.921  -1.868  1.00  0.00           H  
ATOM    714  N   LEU A  47      22.688  11.276  -4.948  1.00  0.00           N  
ATOM    715  CA  LEU A  47      21.388  11.776  -4.494  1.00  0.00           C  
ATOM    716  C   LEU A  47      20.589  12.388  -5.640  1.00  0.00           C  
ATOM    717  O   LEU A  47      19.360  12.259  -5.691  1.00  0.00           O  
ATOM    718  CB  LEU A  47      21.545  12.866  -3.432  1.00  0.00           C  
ATOM    719  CG  LEU A  47      22.085  12.480  -2.082  1.00  0.00           C  
ATOM    720  CD1 LEU A  47      22.244  13.746  -1.275  1.00  0.00           C  
ATOM    721  CD2 LEU A  47      21.159  11.503  -1.421  1.00  0.00           C  
ATOM    722  H   LEU A  47      23.544  11.722  -4.617  1.00  0.00           H  
ATOM    723  HA  LEU A  47      20.823  10.944  -4.080  1.00  0.00           H  
ATOM    724 1HB  LEU A  47      22.226  13.610  -3.828  1.00  0.00           H  
ATOM    725 2HB  LEU A  47      20.578  13.340  -3.281  1.00  0.00           H  
ATOM    726  HG  LEU A  47      23.066  12.022  -2.191  1.00  0.00           H  
ATOM    727 1HD1 LEU A  47      22.639  13.515  -0.299  1.00  0.00           H  
ATOM    728 2HD1 LEU A  47      22.915  14.405  -1.791  1.00  0.00           H  
ATOM    729 3HD1 LEU A  47      21.276  14.231  -1.165  1.00  0.00           H  
ATOM    730 1HD2 LEU A  47      21.557  11.230  -0.441  1.00  0.00           H  
ATOM    731 2HD2 LEU A  47      20.172  11.949  -1.302  1.00  0.00           H  
ATOM    732 3HD2 LEU A  47      21.093  10.620  -2.039  1.00  0.00           H  
ATOM    733  N   TYR A  48      21.292  13.069  -6.545  1.00  0.00           N  
ATOM    734  CA  TYR A  48      20.692  13.758  -7.673  1.00  0.00           C  
ATOM    735  C   TYR A  48      21.395  13.404  -8.994  1.00  0.00           C  
ATOM    736  O   TYR A  48      22.099  14.257  -9.539  1.00  0.00           O  
ATOM    737  CB  TYR A  48      20.804  15.268  -7.442  1.00  0.00           C  
ATOM    738  CG  TYR A  48      20.240  15.717  -6.101  1.00  0.00           C  
ATOM    739  CD1 TYR A  48      21.114  15.981  -5.045  1.00  0.00           C  
ATOM    740  CD2 TYR A  48      18.875  15.853  -5.917  1.00  0.00           C  
ATOM    741  CE1 TYR A  48      20.627  16.375  -3.817  1.00  0.00           C  
ATOM    742  CE2 TYR A  48      18.386  16.252  -4.687  1.00  0.00           C  
ATOM    743  CZ  TYR A  48      19.253  16.511  -3.641  1.00  0.00           C  
ATOM    744  OH  TYR A  48      18.754  16.908  -2.420  1.00  0.00           O  
ATOM    745  H   TYR A  48      22.301  13.149  -6.423  1.00  0.00           H  
ATOM    746  HA  TYR A  48      19.642  13.478  -7.742  1.00  0.00           H  
ATOM    747 1HB  TYR A  48      21.856  15.564  -7.487  1.00  0.00           H  
ATOM    748 2HB  TYR A  48      20.276  15.799  -8.236  1.00  0.00           H  
ATOM    749  HD1 TYR A  48      22.190  15.869  -5.190  1.00  0.00           H  
ATOM    750  HD2 TYR A  48      18.188  15.645  -6.738  1.00  0.00           H  
ATOM    751  HE1 TYR A  48      21.314  16.575  -2.995  1.00  0.00           H  
ATOM    752  HE2 TYR A  48      17.310  16.360  -4.540  1.00  0.00           H  
ATOM    753  HH  TYR A  48      17.805  17.037  -2.490  1.00  0.00           H  
ATOM    754  N   PRO A  49      21.209  12.187  -9.563  1.00  0.00           N  
ATOM    755  CA  PRO A  49      21.882  11.681 -10.763  1.00  0.00           C  
ATOM    756  C   PRO A  49      21.833  12.663 -11.929  1.00  0.00           C  
ATOM    757  O   PRO A  49      22.741  12.711 -12.762  1.00  0.00           O  
ATOM    758  CB  PRO A  49      21.076  10.421 -11.079  1.00  0.00           C  
ATOM    759  CG  PRO A  49      20.579   9.960  -9.734  1.00  0.00           C  
ATOM    760  CD  PRO A  49      20.242  11.230  -8.989  1.00  0.00           C  
ATOM    761  HA  PRO A  49      22.926  11.427 -10.516  1.00  0.00           H  
ATOM    762 1HB  PRO A  49      20.266  10.657 -11.786  1.00  0.00           H  
ATOM    763 2HB  PRO A  49      21.725   9.683 -11.569  1.00  0.00           H  
ATOM    764 1HG  PRO A  49      19.717   9.290  -9.844  1.00  0.00           H  
ATOM    765 2HG  PRO A  49      21.366   9.392  -9.213  1.00  0.00           H  
ATOM    766 1HD  PRO A  49      19.211  11.550  -9.172  1.00  0.00           H  
ATOM    767 2HD  PRO A  49      20.434  11.034  -7.947  1.00  0.00           H  
ATOM    768  N   THR A  50      20.751  13.434 -11.990  1.00  0.00           N  
ATOM    769  CA  THR A  50      20.579  14.422 -13.026  1.00  0.00           C  
ATOM    770  C   THR A  50      20.258  15.776 -12.404  1.00  0.00           C  
ATOM    771  O   THR A  50      19.329  15.906 -11.603  1.00  0.00           O  
ATOM    772  CB  THR A  50      19.463  14.009 -13.994  1.00  0.00           C  
ATOM    773  OG1 THR A  50      19.796  12.753 -14.602  1.00  0.00           O  
ATOM    774  CG2 THR A  50      19.287  15.068 -15.060  1.00  0.00           C  
ATOM    775  H   THR A  50      20.039  13.346 -11.286  1.00  0.00           H  
ATOM    776  HA  THR A  50      21.508  14.521 -13.584  1.00  0.00           H  
ATOM    777  HB  THR A  50      18.529  13.901 -13.446  1.00  0.00           H  
ATOM    778  HG1 THR A  50      20.691  12.796 -14.956  1.00  0.00           H  
ATOM    779 1HG2 THR A  50      18.491  14.777 -15.735  1.00  0.00           H  
ATOM    780 2HG2 THR A  50      19.029  15.988 -14.597  1.00  0.00           H  
ATOM    781 3HG2 THR A  50      20.212  15.192 -15.611  1.00  0.00           H  
ATOM    782  N   ALA A  51      21.018  16.794 -12.790  1.00  0.00           N  
ATOM    783  CA  ALA A  51      20.761  18.146 -12.318  1.00  0.00           C  
ATOM    784  C   ALA A  51      19.398  18.572 -12.814  1.00  0.00           C  
ATOM    785  O   ALA A  51      19.033  18.245 -13.942  1.00  0.00           O  
ATOM    786  CB  ALA A  51      21.823  19.113 -12.813  1.00  0.00           C  
ATOM    787  H   ALA A  51      21.779  16.619 -13.427  1.00  0.00           H  
ATOM    788  HA  ALA A  51      20.749  18.137 -11.227  1.00  0.00           H  
ATOM    789 1HB  ALA A  51      21.603  20.113 -12.444  1.00  0.00           H  
ATOM    790 2HB  ALA A  51      22.799  18.798 -12.448  1.00  0.00           H  
ATOM    791 3HB  ALA A  51      21.829  19.121 -13.896  1.00  0.00           H  
ATOM    792  N   GLN A  52      18.669  19.355 -12.037  1.00  0.00           N  
ATOM    793  CA  GLN A  52      17.349  19.766 -12.496  1.00  0.00           C  
ATOM    794  C   GLN A  52      17.418  20.639 -13.743  1.00  0.00           C  
ATOM    795  O   GLN A  52      16.511  20.609 -14.585  1.00  0.00           O  
ATOM    796  CB  GLN A  52      16.589  20.461 -11.375  1.00  0.00           C  
ATOM    797  CG  GLN A  52      16.267  19.519 -10.228  1.00  0.00           C  
ATOM    798  CD  GLN A  52      15.466  18.305 -10.703  1.00  0.00           C  
ATOM    799  OE1 GLN A  52      14.454  18.439 -11.415  1.00  0.00           O  
ATOM    800  NE2 GLN A  52      15.919  17.116 -10.312  1.00  0.00           N  
ATOM    801  H   GLN A  52      18.998  19.622 -11.120  1.00  0.00           H  
ATOM    802  HA  GLN A  52      16.793  18.866 -12.756  1.00  0.00           H  
ATOM    803 1HB  GLN A  52      17.177  21.294 -10.991  1.00  0.00           H  
ATOM    804 2HB  GLN A  52      15.653  20.865 -11.762  1.00  0.00           H  
ATOM    805 1HG  GLN A  52      17.199  19.164  -9.789  1.00  0.00           H  
ATOM    806 2HG  GLN A  52      15.677  20.053  -9.481  1.00  0.00           H  
ATOM    807 1HE2 GLN A  52      15.447  16.277 -10.577  1.00  0.00           H  
ATOM    808 2HE2 GLN A  52      16.743  17.059  -9.745  1.00  0.00           H  
ATOM    809  N   SER A  53      18.498  21.408 -13.888  1.00  0.00           N  
ATOM    810  CA  SER A  53      18.633  22.234 -15.077  1.00  0.00           C  
ATOM    811  C   SER A  53      18.748  21.341 -16.312  1.00  0.00           C  
ATOM    812  O   SER A  53      18.140  21.613 -17.350  1.00  0.00           O  
ATOM    813  CB  SER A  53      19.860  23.115 -14.971  1.00  0.00           C  
ATOM    814  OG  SER A  53      19.722  24.055 -13.936  1.00  0.00           O  
ATOM    815  H   SER A  53      19.213  21.407 -13.176  1.00  0.00           H  
ATOM    816  HA  SER A  53      17.744  22.857 -15.179  1.00  0.00           H  
ATOM    817 1HB  SER A  53      20.737  22.495 -14.788  1.00  0.00           H  
ATOM    818 2HB  SER A  53      20.016  23.631 -15.917  1.00  0.00           H  
ATOM    819  HG  SER A  53      20.508  24.606 -13.972  1.00  0.00           H  
ATOM    820  N   LYS A  54      19.523  20.258 -16.192  1.00  0.00           N  
ATOM    821  CA  LYS A  54      19.730  19.357 -17.316  1.00  0.00           C  
ATOM    822  C   LYS A  54      18.467  18.591 -17.610  1.00  0.00           C  
ATOM    823  O   LYS A  54      18.074  18.459 -18.769  1.00  0.00           O  
ATOM    824  CB  LYS A  54      20.866  18.382 -17.029  1.00  0.00           C  
ATOM    825  CG  LYS A  54      22.249  19.016 -17.007  1.00  0.00           C  
ATOM    826  CD  LYS A  54      23.332  17.988 -16.680  1.00  0.00           C  
ATOM    827  CE  LYS A  54      24.720  18.636 -16.659  1.00  0.00           C  
ATOM    828  NZ  LYS A  54      25.792  17.666 -16.275  1.00  0.00           N  
ATOM    829  H   LYS A  54      19.967  20.062 -15.308  1.00  0.00           H  
ATOM    830  HA  LYS A  54      19.981  19.944 -18.197  1.00  0.00           H  
ATOM    831 1HB  LYS A  54      20.696  17.905 -16.062  1.00  0.00           H  
ATOM    832 2HB  LYS A  54      20.866  17.605 -17.777  1.00  0.00           H  
ATOM    833 1HG  LYS A  54      22.458  19.450 -17.985  1.00  0.00           H  
ATOM    834 2HG  LYS A  54      22.270  19.811 -16.264  1.00  0.00           H  
ATOM    835 1HD  LYS A  54      23.129  17.543 -15.707  1.00  0.00           H  
ATOM    836 2HD  LYS A  54      23.320  17.197 -17.434  1.00  0.00           H  
ATOM    837 1HE  LYS A  54      24.941  19.029 -17.651  1.00  0.00           H  
ATOM    838 2HE  LYS A  54      24.718  19.460 -15.944  1.00  0.00           H  
ATOM    839 1HZ  LYS A  54      26.688  18.131 -16.278  1.00  0.00           H  
ATOM    840 2HZ  LYS A  54      25.606  17.304 -15.352  1.00  0.00           H  
ATOM    841 3HZ  LYS A  54      25.817  16.901 -16.936  1.00  0.00           H  
ATOM    842  N   ARG A  55      17.786  18.142 -16.557  1.00  0.00           N  
ATOM    843  CA  ARG A  55      16.566  17.389 -16.749  1.00  0.00           C  
ATOM    844  C   ARG A  55      15.564  18.234 -17.515  1.00  0.00           C  
ATOM    845  O   ARG A  55      14.973  17.773 -18.492  1.00  0.00           O  
ATOM    846  CB  ARG A  55      15.959  16.953 -15.425  1.00  0.00           C  
ATOM    847  CG  ARG A  55      14.728  16.067 -15.572  1.00  0.00           C  
ATOM    848  CD  ARG A  55      14.142  15.666 -14.261  1.00  0.00           C  
ATOM    849  NE  ARG A  55      13.571  16.786 -13.531  1.00  0.00           N  
ATOM    850  CZ  ARG A  55      12.377  17.335 -13.788  1.00  0.00           C  
ATOM    851  NH1 ARG A  55      11.618  16.876 -14.765  1.00  0.00           N  
ATOM    852  NH2 ARG A  55      11.994  18.339 -13.036  1.00  0.00           N  
ATOM    853  H   ARG A  55      18.146  18.293 -15.615  1.00  0.00           H  
ATOM    854  HA  ARG A  55      16.795  16.499 -17.336  1.00  0.00           H  
ATOM    855 1HB  ARG A  55      16.693  16.421 -14.834  1.00  0.00           H  
ATOM    856 2HB  ARG A  55      15.666  17.837 -14.854  1.00  0.00           H  
ATOM    857 1HG  ARG A  55      13.961  16.608 -16.138  1.00  0.00           H  
ATOM    858 2HG  ARG A  55      15.001  15.162 -16.116  1.00  0.00           H  
ATOM    859 1HD  ARG A  55      13.353  14.938 -14.436  1.00  0.00           H  
ATOM    860 2HD  ARG A  55      14.919  15.219 -13.639  1.00  0.00           H  
ATOM    861  HE  ARG A  55      14.093  17.200 -12.753  1.00  0.00           H  
ATOM    862 1HH1 ARG A  55      11.940  16.100 -15.338  1.00  0.00           H  
ATOM    863 2HH1 ARG A  55      10.724  17.295 -14.966  1.00  0.00           H  
ATOM    864 1HH2 ARG A  55      12.641  18.647 -12.298  1.00  0.00           H  
ATOM    865 2HH2 ARG A  55      11.107  18.791 -13.189  1.00  0.00           H  
ATOM    866  N   SER A  56      15.398  19.495 -17.096  1.00  0.00           N  
ATOM    867  CA  SER A  56      14.435  20.362 -17.748  1.00  0.00           C  
ATOM    868  C   SER A  56      14.800  20.556 -19.212  1.00  0.00           C  
ATOM    869  O   SER A  56      13.939  20.452 -20.089  1.00  0.00           O  
ATOM    870  CB  SER A  56      14.406  21.708 -17.055  1.00  0.00           C  
ATOM    871  OG  SER A  56      13.951  21.584 -15.735  1.00  0.00           O  
ATOM    872  H   SER A  56      15.918  19.847 -16.289  1.00  0.00           H  
ATOM    873  HA  SER A  56      13.450  19.897 -17.689  1.00  0.00           H  
ATOM    874 1HB  SER A  56      15.410  22.139 -17.058  1.00  0.00           H  
ATOM    875 2HB  SER A  56      13.756  22.382 -17.605  1.00  0.00           H  
ATOM    876  HG  SER A  56      14.679  21.135 -15.251  1.00  0.00           H  
ATOM    877  N   LEU A  57      16.082  20.771 -19.504  1.00  0.00           N  
ATOM    878  CA  LEU A  57      16.470  20.962 -20.889  1.00  0.00           C  
ATOM    879  C   LEU A  57      16.195  19.716 -21.716  1.00  0.00           C  
ATOM    880  O   LEU A  57      15.732  19.816 -22.856  1.00  0.00           O  
ATOM    881  CB  LEU A  57      17.945  21.345 -20.966  1.00  0.00           C  
ATOM    882  CG  LEU A  57      18.268  22.741 -20.428  1.00  0.00           C  
ATOM    883  CD1 LEU A  57      19.775  22.925 -20.372  1.00  0.00           C  
ATOM    884  CD2 LEU A  57      17.609  23.778 -21.323  1.00  0.00           C  
ATOM    885  H   LEU A  57      16.783  20.846 -18.762  1.00  0.00           H  
ATOM    886  HA  LEU A  57      15.884  21.779 -21.300  1.00  0.00           H  
ATOM    887 1HB  LEU A  57      18.517  20.621 -20.381  1.00  0.00           H  
ATOM    888 2HB  LEU A  57      18.273  21.292 -22.001  1.00  0.00           H  
ATOM    889  HG  LEU A  57      17.877  22.846 -19.425  1.00  0.00           H  
ATOM    890 1HD1 LEU A  57      20.006  23.915 -19.981  1.00  0.00           H  
ATOM    891 2HD1 LEU A  57      20.203  22.166 -19.715  1.00  0.00           H  
ATOM    892 3HD1 LEU A  57      20.194  22.822 -21.370  1.00  0.00           H  
ATOM    893 1HD2 LEU A  57      17.827  24.776 -20.943  1.00  0.00           H  
ATOM    894 2HD2 LEU A  57      17.996  23.682 -22.337  1.00  0.00           H  
ATOM    895 3HD2 LEU A  57      16.530  23.618 -21.329  1.00  0.00           H  
ATOM    896  N   TRP A  58      16.428  18.539 -21.137  1.00  0.00           N  
ATOM    897  CA  TRP A  58      16.185  17.303 -21.854  1.00  0.00           C  
ATOM    898  C   TRP A  58      14.697  17.148 -22.134  1.00  0.00           C  
ATOM    899  O   TRP A  58      14.306  16.750 -23.236  1.00  0.00           O  
ATOM    900  CB  TRP A  58      16.690  16.112 -21.054  1.00  0.00           C  
ATOM    901  CG  TRP A  58      18.163  16.152 -20.846  1.00  0.00           C  
ATOM    902  CD1 TRP A  58      19.069  16.916 -21.522  1.00  0.00           C  
ATOM    903  CD2 TRP A  58      18.917  15.391 -19.888  1.00  0.00           C  
ATOM    904  NE1 TRP A  58      20.329  16.689 -21.035  1.00  0.00           N  
ATOM    905  CE2 TRP A  58      20.253  15.758 -20.036  1.00  0.00           C  
ATOM    906  CE3 TRP A  58      18.574  14.439 -18.935  1.00  0.00           C  
ATOM    907  CZ2 TRP A  58      21.242  15.217 -19.257  1.00  0.00           C  
ATOM    908  CZ3 TRP A  58      19.577  13.884 -18.166  1.00  0.00           C  
ATOM    909  CH2 TRP A  58      20.878  14.268 -18.321  1.00  0.00           C  
ATOM    910  H   TRP A  58      16.814  18.506 -20.192  1.00  0.00           H  
ATOM    911  HA  TRP A  58      16.720  17.339 -22.801  1.00  0.00           H  
ATOM    912 1HB  TRP A  58      16.209  16.104 -20.075  1.00  0.00           H  
ATOM    913 2HB  TRP A  58      16.426  15.186 -21.560  1.00  0.00           H  
ATOM    914  HD1 TRP A  58      18.823  17.612 -22.322  1.00  0.00           H  
ATOM    915  HE1 TRP A  58      21.179  17.129 -21.358  1.00  0.00           H  
ATOM    916  HE3 TRP A  58      17.538  14.135 -18.803  1.00  0.00           H  
ATOM    917  HZ2 TRP A  58      22.271  15.512 -19.365  1.00  0.00           H  
ATOM    918  HZ3 TRP A  58      19.302  13.133 -17.422  1.00  0.00           H  
ATOM    919  HH2 TRP A  58      21.644  13.815 -17.691  1.00  0.00           H  
ATOM    920  N   ASP A  59      13.854  17.488 -21.148  1.00  0.00           N  
ATOM    921  CA  ASP A  59      12.412  17.397 -21.335  1.00  0.00           C  
ATOM    922  C   ASP A  59      11.938  18.322 -22.453  1.00  0.00           C  
ATOM    923  O   ASP A  59      11.046  17.961 -23.220  1.00  0.00           O  
ATOM    924  CB  ASP A  59      11.645  17.710 -20.038  1.00  0.00           C  
ATOM    925  CG  ASP A  59      11.704  16.580 -18.963  1.00  0.00           C  
ATOM    926  OD1 ASP A  59      12.118  15.486 -19.282  1.00  0.00           O  
ATOM    927  OD2 ASP A  59      11.291  16.826 -17.840  1.00  0.00           O  
ATOM    928  H   ASP A  59      14.230  17.799 -20.250  1.00  0.00           H  
ATOM    929  HA  ASP A  59      12.172  16.374 -21.624  1.00  0.00           H  
ATOM    930 1HB  ASP A  59      12.060  18.621 -19.600  1.00  0.00           H  
ATOM    931 2HB  ASP A  59      10.604  17.914 -20.277  1.00  0.00           H  
ATOM    932  N   PHE A  60      12.548  19.508 -22.571  1.00  0.00           N  
ATOM    933  CA  PHE A  60      12.154  20.427 -23.633  1.00  0.00           C  
ATOM    934  C   PHE A  60      12.670  19.961 -24.995  1.00  0.00           C  
ATOM    935  O   PHE A  60      11.988  20.107 -26.010  1.00  0.00           O  
ATOM    936  CB  PHE A  60      12.673  21.846 -23.366  1.00  0.00           C  
ATOM    937  CG  PHE A  60      11.957  22.578 -22.257  1.00  0.00           C  
ATOM    938  CD1 PHE A  60      12.624  22.959 -21.102  1.00  0.00           C  
ATOM    939  CD2 PHE A  60      10.607  22.879 -22.370  1.00  0.00           C  
ATOM    940  CE1 PHE A  60      11.966  23.623 -20.087  1.00  0.00           C  
ATOM    941  CE2 PHE A  60       9.943  23.543 -21.356  1.00  0.00           C  
ATOM    942  CZ  PHE A  60      10.624  23.916 -20.213  1.00  0.00           C  
ATOM    943  H   PHE A  60      13.262  19.777 -21.892  1.00  0.00           H  
ATOM    944  HA  PHE A  60      11.066  20.457 -23.673  1.00  0.00           H  
ATOM    945 1HB  PHE A  60      13.733  21.790 -23.103  1.00  0.00           H  
ATOM    946 2HB  PHE A  60      12.593  22.435 -24.274  1.00  0.00           H  
ATOM    947  HD1 PHE A  60      13.681  22.728 -21.004  1.00  0.00           H  
ATOM    948  HD2 PHE A  60      10.071  22.582 -23.273  1.00  0.00           H  
ATOM    949  HE1 PHE A  60      12.507  23.914 -19.189  1.00  0.00           H  
ATOM    950  HE2 PHE A  60       8.883  23.773 -21.458  1.00  0.00           H  
ATOM    951  HZ  PHE A  60      10.102  24.441 -19.414  1.00  0.00           H  
ATOM    952  N   ALA A  61      13.893  19.426 -25.020  1.00  0.00           N  
ATOM    953  CA  ALA A  61      14.513  18.923 -26.241  1.00  0.00           C  
ATOM    954  C   ALA A  61      13.793  17.698 -26.813  1.00  0.00           C  
ATOM    955  O   ALA A  61      13.686  17.534 -28.031  1.00  0.00           O  
ATOM    956  CB  ALA A  61      15.960  18.556 -25.962  1.00  0.00           C  
ATOM    957  H   ALA A  61      14.425  19.367 -24.153  1.00  0.00           H  
ATOM    958  HA  ALA A  61      14.477  19.716 -26.985  1.00  0.00           H  
ATOM    959 1HB  ALA A  61      16.433  18.213 -26.880  1.00  0.00           H  
ATOM    960 2HB  ALA A  61      16.487  19.431 -25.581  1.00  0.00           H  
ATOM    961 3HB  ALA A  61      15.989  17.763 -25.217  1.00  0.00           H  
ATOM    962  N   SER A  62      13.331  16.822 -25.924  1.00  0.00           N  
ATOM    963  CA  SER A  62      12.695  15.573 -26.304  1.00  0.00           C  
ATOM    964  C   SER A  62      11.374  15.793 -27.055  1.00  0.00           C  
ATOM    965  O   SER A  62      10.636  16.725 -26.744  1.00  0.00           O  
ATOM    966  CB  SER A  62      12.437  14.755 -25.052  1.00  0.00           C  
ATOM    967  OG  SER A  62      13.641  14.415 -24.415  1.00  0.00           O  
ATOM    968  H   SER A  62      13.466  17.010 -24.931  1.00  0.00           H  
ATOM    969  HA  SER A  62      13.406  15.042 -26.929  1.00  0.00           H  
ATOM    970 1HB  SER A  62      11.817  15.337 -24.364  1.00  0.00           H  
ATOM    971 2HB  SER A  62      11.884  13.851 -25.306  1.00  0.00           H  
ATOM    972  HG  SER A  62      13.987  15.258 -24.044  1.00  0.00           H  
ATOM    973  N   PRO A  63      11.032  14.942 -28.043  1.00  0.00           N  
ATOM    974  CA  PRO A  63       9.778  14.974 -28.772  1.00  0.00           C  
ATOM    975  C   PRO A  63       8.616  14.536 -27.889  1.00  0.00           C  
ATOM    976  O   PRO A  63       8.777  13.680 -27.008  1.00  0.00           O  
ATOM    977  CB  PRO A  63      10.035  14.005 -29.939  1.00  0.00           C  
ATOM    978  CG  PRO A  63      11.097  13.053 -29.435  1.00  0.00           C  
ATOM    979  CD  PRO A  63      11.971  13.893 -28.500  1.00  0.00           C  
ATOM    980  HA  PRO A  63       9.613  15.996 -29.146  1.00  0.00           H  
ATOM    981 1HB  PRO A  63       9.104  13.489 -30.213  1.00  0.00           H  
ATOM    982 2HB  PRO A  63      10.357  14.569 -30.827  1.00  0.00           H  
ATOM    983 1HG  PRO A  63      10.633  12.188 -28.946  1.00  0.00           H  
ATOM    984 2HG  PRO A  63      11.673  12.652 -30.285  1.00  0.00           H  
ATOM    985 1HD  PRO A  63      12.305  13.253 -27.669  1.00  0.00           H  
ATOM    986 2HD  PRO A  63      12.813  14.340 -29.055  1.00  0.00           H  
ATOM    987  N   GLY A  64       7.415  15.012 -28.228  1.00  0.00           N  
ATOM    988  CA  GLY A  64       6.176  14.684 -27.510  1.00  0.00           C  
ATOM    989  C   GLY A  64       5.670  13.275 -27.797  1.00  0.00           C  
ATOM    990  O   GLY A  64       4.606  12.874 -27.333  1.00  0.00           O  
ATOM    991  H   GLY A  64       7.358  15.682 -28.984  1.00  0.00           H  
ATOM    992 1HA  GLY A  64       6.344  14.797 -26.438  1.00  0.00           H  
ATOM    993 2HA  GLY A  64       5.404  15.404 -27.783  1.00  0.00           H  
ATOM    994  N   TYR A  65       6.428  12.547 -28.597  1.00  0.00           N  
ATOM    995  CA  TYR A  65       6.126  11.183 -28.948  1.00  0.00           C  
ATOM    996  C   TYR A  65       7.132  10.223 -28.316  1.00  0.00           C  
ATOM    997  O   TYR A  65       7.110   9.030 -28.615  1.00  0.00           O  
ATOM    998  CB  TYR A  65       6.150  11.045 -30.462  1.00  0.00           C  
ATOM    999  CG  TYR A  65       5.152  11.941 -31.126  1.00  0.00           C  
ATOM   1000  CD1 TYR A  65       5.581  13.126 -31.703  1.00  0.00           C  
ATOM   1001  CD2 TYR A  65       3.812  11.597 -31.153  1.00  0.00           C  
ATOM   1002  CE1 TYR A  65       4.670  13.966 -32.310  1.00  0.00           C  
ATOM   1003  CE2 TYR A  65       2.900  12.435 -31.759  1.00  0.00           C  
ATOM   1004  CZ  TYR A  65       3.325  13.616 -32.338  1.00  0.00           C  
ATOM   1005  OH  TYR A  65       2.414  14.453 -32.943  1.00  0.00           O  
ATOM   1006  H   TYR A  65       7.270  12.962 -28.960  1.00  0.00           H  
ATOM   1007  HA  TYR A  65       5.134  10.931 -28.575  1.00  0.00           H  
ATOM   1008 1HB  TYR A  65       7.143  11.294 -30.837  1.00  0.00           H  
ATOM   1009 2HB  TYR A  65       5.934  10.014 -30.745  1.00  0.00           H  
ATOM   1010  HD1 TYR A  65       6.638  13.392 -31.675  1.00  0.00           H  
ATOM   1011  HD2 TYR A  65       3.477  10.666 -30.693  1.00  0.00           H  
ATOM   1012  HE1 TYR A  65       5.006  14.897 -32.766  1.00  0.00           H  
ATOM   1013  HE2 TYR A  65       1.845  12.166 -31.782  1.00  0.00           H  
ATOM   1014  HH  TYR A  65       2.872  15.216 -33.303  1.00  0.00           H  
ATOM   1015  N   THR A  66       8.008  10.723 -27.430  1.00  0.00           N  
ATOM   1016  CA  THR A  66       9.028   9.851 -26.847  1.00  0.00           C  
ATOM   1017  C   THR A  66       8.444   8.662 -26.097  1.00  0.00           C  
ATOM   1018  O   THR A  66       8.807   7.524 -26.375  1.00  0.00           O  
ATOM   1019  CB  THR A  66       9.908  10.609 -25.843  1.00  0.00           C  
ATOM   1020  OG1 THR A  66      10.585  11.667 -26.493  1.00  0.00           O  
ATOM   1021  CG2 THR A  66      10.920   9.658 -25.260  1.00  0.00           C  
ATOM   1022  H   THR A  66       8.011  11.717 -27.197  1.00  0.00           H  
ATOM   1023  HA  THR A  66       9.656   9.472 -27.654  1.00  0.00           H  
ATOM   1024  HB  THR A  66       9.292  11.020 -25.044  1.00  0.00           H  
ATOM   1025  HG1 THR A  66       9.948  12.408 -26.638  1.00  0.00           H  
ATOM   1026 1HG2 THR A  66      11.552  10.184 -24.547  1.00  0.00           H  
ATOM   1027 2HG2 THR A  66      10.406   8.836 -24.755  1.00  0.00           H  
ATOM   1028 3HG2 THR A  66      11.530   9.264 -26.068  1.00  0.00           H  
ATOM   1029  N   PHE A  67       7.538   8.946 -25.167  1.00  0.00           N  
ATOM   1030  CA  PHE A  67       6.839   7.989 -24.307  1.00  0.00           C  
ATOM   1031  C   PHE A  67       7.180   6.510 -24.527  1.00  0.00           C  
ATOM   1032  O   PHE A  67       8.231   6.014 -24.111  1.00  0.00           O  
ATOM   1033  CB  PHE A  67       5.340   8.208 -24.451  1.00  0.00           C  
ATOM   1034  CG  PHE A  67       4.920   9.526 -23.912  1.00  0.00           C  
ATOM   1035  CD1 PHE A  67       4.821  10.632 -24.742  1.00  0.00           C  
ATOM   1036  CD2 PHE A  67       4.641   9.678 -22.566  1.00  0.00           C  
ATOM   1037  CE1 PHE A  67       4.442  11.857 -24.234  1.00  0.00           C  
ATOM   1038  CE2 PHE A  67       4.262  10.901 -22.058  1.00  0.00           C  
ATOM   1039  CZ  PHE A  67       4.162  11.993 -22.894  1.00  0.00           C  
ATOM   1040  H   PHE A  67       7.316   9.922 -25.044  1.00  0.00           H  
ATOM   1041  HA  PHE A  67       7.105   8.232 -23.276  1.00  0.00           H  
ATOM   1042 1HB  PHE A  67       5.055   8.170 -25.503  1.00  0.00           H  
ATOM   1043 2HB  PHE A  67       4.795   7.431 -23.915  1.00  0.00           H  
ATOM   1044  HD1 PHE A  67       5.043  10.531 -25.807  1.00  0.00           H  
ATOM   1045  HD2 PHE A  67       4.727   8.818 -21.899  1.00  0.00           H  
ATOM   1046  HE1 PHE A  67       4.366  12.719 -24.895  1.00  0.00           H  
ATOM   1047  HE2 PHE A  67       4.053  11.007 -20.993  1.00  0.00           H  
ATOM   1048  HZ  PHE A  67       3.868  12.961 -22.495  1.00  0.00           H  
ATOM   1049  N   HIS A  68       6.291   5.812 -25.229  1.00  0.00           N  
ATOM   1050  CA  HIS A  68       6.400   4.376 -25.439  1.00  0.00           C  
ATOM   1051  C   HIS A  68       7.173   4.061 -26.706  1.00  0.00           C  
ATOM   1052  O   HIS A  68       7.095   2.958 -27.255  1.00  0.00           O  
ATOM   1053  CB  HIS A  68       5.003   3.761 -25.526  1.00  0.00           C  
ATOM   1054  CG  HIS A  68       4.209   3.885 -24.259  1.00  0.00           C  
ATOM   1055  ND1 HIS A  68       4.448   3.108 -23.144  1.00  0.00           N  
ATOM   1056  CD2 HIS A  68       3.183   4.707 -23.931  1.00  0.00           C  
ATOM   1057  CE1 HIS A  68       3.597   3.442 -22.189  1.00  0.00           C  
ATOM   1058  NE2 HIS A  68       2.822   4.410 -22.642  1.00  0.00           N  
ATOM   1059  H   HIS A  68       5.483   6.282 -25.604  1.00  0.00           H  
ATOM   1060  HA  HIS A  68       6.930   3.920 -24.603  1.00  0.00           H  
ATOM   1061 1HB  HIS A  68       4.445   4.240 -26.329  1.00  0.00           H  
ATOM   1062 2HB  HIS A  68       5.088   2.703 -25.772  1.00  0.00           H  
ATOM   1063  HD2 HIS A  68       2.726   5.462 -24.573  1.00  0.00           H  
ATOM   1064  HE1 HIS A  68       3.544   2.998 -21.196  1.00  0.00           H  
ATOM   1065  HE2 HIS A  68       2.080   4.862 -22.126  1.00  0.00           H  
ATOM   1066  N   GLY A  69       7.917   5.047 -27.188  1.00  0.00           N  
ATOM   1067  CA  GLY A  69       8.792   4.863 -28.315  1.00  0.00           C  
ATOM   1068  C   GLY A  69      10.124   4.299 -27.824  1.00  0.00           C  
ATOM   1069  O   GLY A  69      10.899   3.771 -28.620  1.00  0.00           O  
ATOM   1070  H   GLY A  69       7.946   5.947 -26.720  1.00  0.00           H  
ATOM   1071 1HA  GLY A  69       8.337   4.190 -29.040  1.00  0.00           H  
ATOM   1072 2HA  GLY A  69       8.955   5.825 -28.805  1.00  0.00           H  
ATOM   1073  N   LEU A  70      10.390   4.417 -26.511  1.00  0.00           N  
ATOM   1074  CA  LEU A  70      11.651   3.909 -25.970  1.00  0.00           C  
ATOM   1075  C   LEU A  70      11.422   2.773 -24.976  1.00  0.00           C  
ATOM   1076  O   LEU A  70      10.719   2.963 -23.981  1.00  0.00           O  
ATOM   1077  CB  LEU A  70      12.415   5.015 -25.219  1.00  0.00           C  
ATOM   1078  CG  LEU A  70      12.749   6.308 -25.959  1.00  0.00           C  
ATOM   1079  CD1 LEU A  70      13.434   7.243 -24.977  1.00  0.00           C  
ATOM   1080  CD2 LEU A  70      13.641   6.040 -27.132  1.00  0.00           C  
ATOM   1081  H   LEU A  70       9.713   4.870 -25.885  1.00  0.00           H  
ATOM   1082  HA  LEU A  70      12.263   3.530 -26.790  1.00  0.00           H  
ATOM   1083 1HB  LEU A  70      11.833   5.287 -24.344  1.00  0.00           H  
ATOM   1084 2HB  LEU A  70      13.362   4.598 -24.886  1.00  0.00           H  
ATOM   1085  HG  LEU A  70      11.822   6.780 -26.308  1.00  0.00           H  
ATOM   1086 1HD1 LEU A  70      13.674   8.181 -25.479  1.00  0.00           H  
ATOM   1087 2HD1 LEU A  70      12.771   7.436 -24.136  1.00  0.00           H  
ATOM   1088 3HD1 LEU A  70      14.353   6.777 -24.620  1.00  0.00           H  
ATOM   1089 1HD2 LEU A  70      13.869   6.982 -27.635  1.00  0.00           H  
ATOM   1090 2HD2 LEU A  70      14.558   5.591 -26.781  1.00  0.00           H  
ATOM   1091 3HD2 LEU A  70      13.142   5.368 -27.830  1.00  0.00           H  
ATOM   1092  N   HIS A  71      12.075   1.623 -25.189  1.00  0.00           N  
ATOM   1093  CA  HIS A  71      11.954   0.490 -24.263  1.00  0.00           C  
ATOM   1094  C   HIS A  71      13.276  -0.223 -23.856  1.00  0.00           C  
ATOM   1095  O   HIS A  71      13.354  -1.447 -24.013  1.00  0.00           O  
ATOM   1096  CB  HIS A  71      11.019  -0.550 -24.888  1.00  0.00           C  
ATOM   1097  CG  HIS A  71       9.650  -0.024 -25.127  1.00  0.00           C  
ATOM   1098  ND1 HIS A  71       8.721   0.139 -24.119  1.00  0.00           N  
ATOM   1099  CD2 HIS A  71       9.065   0.436 -26.252  1.00  0.00           C  
ATOM   1100  CE1 HIS A  71       7.621   0.666 -24.625  1.00  0.00           C  
ATOM   1101  NE2 HIS A  71       7.813   0.853 -25.909  1.00  0.00           N  
ATOM   1102  H   HIS A  71      12.668   1.513 -26.019  1.00  0.00           H  
ATOM   1103  HA  HIS A  71      11.486   0.842 -23.345  1.00  0.00           H  
ATOM   1104 1HB  HIS A  71      11.436  -0.884 -25.842  1.00  0.00           H  
ATOM   1105 2HB  HIS A  71      10.951  -1.419 -24.235  1.00  0.00           H  
ATOM   1106  HD2 HIS A  71       9.512   0.488 -27.244  1.00  0.00           H  
ATOM   1107  HE1 HIS A  71       6.713   0.922 -24.073  1.00  0.00           H  
ATOM   1108  HE2 HIS A  71       7.155   1.276 -26.566  1.00  0.00           H  
ATOM   1109  N   ARG A  72      14.320   0.487 -23.338  1.00  0.00           N  
ATOM   1110  CA  ARG A  72      14.414   1.947 -23.174  1.00  0.00           C  
ATOM   1111  C   ARG A  72      15.821   2.467 -23.381  1.00  0.00           C  
ATOM   1112  O   ARG A  72      16.056   3.227 -24.322  1.00  0.00           O  
ATOM   1113  CB  ARG A  72      13.892   2.410 -21.827  1.00  0.00           C  
ATOM   1114  CG  ARG A  72      13.876   3.925 -21.683  1.00  0.00           C  
ATOM   1115  CD  ARG A  72      13.223   4.374 -20.445  1.00  0.00           C  
ATOM   1116  NE  ARG A  72      13.246   5.829 -20.330  1.00  0.00           N  
ATOM   1117  CZ  ARG A  72      12.346   6.663 -20.902  1.00  0.00           C  
ATOM   1118  NH1 ARG A  72      11.360   6.186 -21.628  1.00  0.00           N  
ATOM   1119  NH2 ARG A  72      12.455   7.970 -20.731  1.00  0.00           N  
ATOM   1120  H   ARG A  72      15.164  -0.048 -23.143  1.00  0.00           H  
ATOM   1121  HA  ARG A  72      13.860   2.460 -23.915  1.00  0.00           H  
ATOM   1122 1HB  ARG A  72      12.872   2.062 -21.688  1.00  0.00           H  
ATOM   1123 2HB  ARG A  72      14.499   1.998 -21.024  1.00  0.00           H  
ATOM   1124 1HG  ARG A  72      14.900   4.302 -21.690  1.00  0.00           H  
ATOM   1125 2HG  ARG A  72      13.327   4.358 -22.511  1.00  0.00           H  
ATOM   1126 1HD  ARG A  72      12.184   4.045 -20.440  1.00  0.00           H  
ATOM   1127 2HD  ARG A  72      13.744   3.954 -19.584  1.00  0.00           H  
ATOM   1128  HE  ARG A  72      13.986   6.242 -19.778  1.00  0.00           H  
ATOM   1129 1HH1 ARG A  72      11.266   5.185 -21.770  1.00  0.00           H  
ATOM   1130 2HH1 ARG A  72      10.692   6.824 -22.047  1.00  0.00           H  
ATOM   1131 1HH2 ARG A  72      13.209   8.346 -20.173  1.00  0.00           H  
ATOM   1132 2HH2 ARG A  72      11.780   8.592 -21.156  1.00  0.00           H  
ATOM   1133  N   ALA A  73      16.773   2.030 -22.560  1.00  0.00           N  
ATOM   1134  CA  ALA A  73      18.132   2.556 -22.671  1.00  0.00           C  
ATOM   1135  C   ALA A  73      18.730   2.282 -24.036  1.00  0.00           C  
ATOM   1136  O   ALA A  73      19.440   3.117 -24.599  1.00  0.00           O  
ATOM   1137  CB  ALA A  73      19.025   1.954 -21.608  1.00  0.00           C  
ATOM   1138  H   ALA A  73      16.551   1.363 -21.834  1.00  0.00           H  
ATOM   1139  HA  ALA A  73      18.086   3.636 -22.528  1.00  0.00           H  
ATOM   1140 1HB  ALA A  73      20.024   2.382 -21.694  1.00  0.00           H  
ATOM   1141 2HB  ALA A  73      18.618   2.174 -20.622  1.00  0.00           H  
ATOM   1142 3HB  ALA A  73      19.080   0.877 -21.749  1.00  0.00           H  
ATOM   1143  N   GLN A  74      18.436   1.118 -24.601  1.00  0.00           N  
ATOM   1144  CA  GLN A  74      19.006   0.787 -25.895  1.00  0.00           C  
ATOM   1145  C   GLN A  74      18.405   1.624 -27.024  1.00  0.00           C  
ATOM   1146  O   GLN A  74      19.024   1.784 -28.077  1.00  0.00           O  
ATOM   1147  CB  GLN A  74      18.822  -0.707 -26.164  1.00  0.00           C  
ATOM   1148  CG  GLN A  74      17.384  -1.121 -26.454  1.00  0.00           C  
ATOM   1149  CD  GLN A  74      16.521  -1.296 -25.200  1.00  0.00           C  
ATOM   1150  OE1 GLN A  74      16.717  -0.630 -24.153  1.00  0.00           O  
ATOM   1151  NE2 GLN A  74      15.542  -2.189 -25.310  1.00  0.00           N  
ATOM   1152  H   GLN A  74      17.836   0.462 -24.130  1.00  0.00           H  
ATOM   1153  HA  GLN A  74      20.074   0.998 -25.862  1.00  0.00           H  
ATOM   1154 1HB  GLN A  74      19.429  -0.995 -27.020  1.00  0.00           H  
ATOM   1155 2HB  GLN A  74      19.172  -1.275 -25.304  1.00  0.00           H  
ATOM   1156 1HG  GLN A  74      16.907  -0.386 -27.094  1.00  0.00           H  
ATOM   1157 2HG  GLN A  74      17.406  -2.076 -26.970  1.00  0.00           H  
ATOM   1158 1HE2 GLN A  74      14.879  -2.332 -24.546  1.00  0.00           H  
ATOM   1159 2HE2 GLN A  74      15.414  -2.685 -26.169  1.00  0.00           H  
ATOM   1160  N   ASP A  75      17.236   2.224 -26.802  1.00  0.00           N  
ATOM   1161  CA  ASP A  75      16.632   3.001 -27.858  1.00  0.00           C  
ATOM   1162  C   ASP A  75      17.126   4.415 -27.685  1.00  0.00           C  
ATOM   1163  O   ASP A  75      17.404   5.113 -28.658  1.00  0.00           O  
ATOM   1164  CB  ASP A  75      15.113   2.893 -27.834  1.00  0.00           C  
ATOM   1165  CG  ASP A  75      14.621   1.462 -28.082  1.00  0.00           C  
ATOM   1166  OD1 ASP A  75      15.024   0.866 -29.066  1.00  0.00           O  
ATOM   1167  OD2 ASP A  75      13.796   0.992 -27.314  1.00  0.00           O  
ATOM   1168  H   ASP A  75      16.774   2.160 -25.900  1.00  0.00           H  
ATOM   1169  HA  ASP A  75      16.978   2.632 -28.822  1.00  0.00           H  
ATOM   1170 1HB  ASP A  75      14.758   3.212 -26.854  1.00  0.00           H  
ATOM   1171 2HB  ASP A  75      14.680   3.556 -28.582  1.00  0.00           H  
ATOM   1172  N   TYR A  76      17.319   4.808 -26.429  1.00  0.00           N  
ATOM   1173  CA  TYR A  76      17.879   6.111 -26.124  1.00  0.00           C  
ATOM   1174  C   TYR A  76      19.234   6.225 -26.792  1.00  0.00           C  
ATOM   1175  O   TYR A  76      19.514   7.183 -27.515  1.00  0.00           O  
ATOM   1176  CB  TYR A  76      17.993   6.296 -24.613  1.00  0.00           C  
ATOM   1177  CG  TYR A  76      18.807   7.495 -24.172  1.00  0.00           C  
ATOM   1178  CD1 TYR A  76      18.292   8.785 -24.198  1.00  0.00           C  
ATOM   1179  CD2 TYR A  76      20.101   7.279 -23.708  1.00  0.00           C  
ATOM   1180  CE1 TYR A  76      19.079   9.842 -23.760  1.00  0.00           C  
ATOM   1181  CE2 TYR A  76      20.877   8.331 -23.273  1.00  0.00           C  
ATOM   1182  CZ  TYR A  76      20.381   9.603 -23.292  1.00  0.00           C  
ATOM   1183  OH  TYR A  76      21.166  10.657 -22.836  1.00  0.00           O  
ATOM   1184  H   TYR A  76      17.056   4.190 -25.661  1.00  0.00           H  
ATOM   1185  HA  TYR A  76      17.226   6.882 -26.540  1.00  0.00           H  
ATOM   1186 1HB  TYR A  76      16.993   6.388 -24.185  1.00  0.00           H  
ATOM   1187 2HB  TYR A  76      18.443   5.415 -24.178  1.00  0.00           H  
ATOM   1188  HD1 TYR A  76      17.283   8.969 -24.554  1.00  0.00           H  
ATOM   1189  HD2 TYR A  76      20.499   6.269 -23.683  1.00  0.00           H  
ATOM   1190  HE1 TYR A  76      18.682  10.850 -23.776  1.00  0.00           H  
ATOM   1191  HE2 TYR A  76      21.888   8.153 -22.903  1.00  0.00           H  
ATOM   1192  HH  TYR A  76      21.973  10.307 -22.373  1.00  0.00           H  
ATOM   1193  N   ARG A  77      20.071   5.216 -26.565  1.00  0.00           N  
ATOM   1194  CA  ARG A  77      21.407   5.184 -27.115  1.00  0.00           C  
ATOM   1195  C   ARG A  77      21.377   5.171 -28.645  1.00  0.00           C  
ATOM   1196  O   ARG A  77      22.145   5.885 -29.285  1.00  0.00           O  
ATOM   1197  CB  ARG A  77      22.117   3.967 -26.561  1.00  0.00           C  
ATOM   1198  CG  ARG A  77      22.434   4.096 -25.071  1.00  0.00           C  
ATOM   1199  CD  ARG A  77      22.910   2.834 -24.462  1.00  0.00           C  
ATOM   1200  NE  ARG A  77      23.109   2.991 -23.026  1.00  0.00           N  
ATOM   1201  CZ  ARG A  77      23.233   1.977 -22.147  1.00  0.00           C  
ATOM   1202  NH1 ARG A  77      23.186   0.732 -22.562  1.00  0.00           N  
ATOM   1203  NH2 ARG A  77      23.395   2.240 -20.863  1.00  0.00           N  
ATOM   1204  H   ARG A  77      19.772   4.449 -25.959  1.00  0.00           H  
ATOM   1205  HA  ARG A  77      21.935   6.076 -26.779  1.00  0.00           H  
ATOM   1206 1HB  ARG A  77      21.484   3.088 -26.695  1.00  0.00           H  
ATOM   1207 2HB  ARG A  77      23.046   3.797 -27.106  1.00  0.00           H  
ATOM   1208 1HG  ARG A  77      23.210   4.850 -24.937  1.00  0.00           H  
ATOM   1209 2HG  ARG A  77      21.544   4.407 -24.542  1.00  0.00           H  
ATOM   1210 1HD  ARG A  77      22.161   2.057 -24.620  1.00  0.00           H  
ATOM   1211 2HD  ARG A  77      23.854   2.531 -24.912  1.00  0.00           H  
ATOM   1212  HE  ARG A  77      23.148   3.933 -22.662  1.00  0.00           H  
ATOM   1213 1HH1 ARG A  77      23.059   0.533 -23.545  1.00  0.00           H  
ATOM   1214 2HH1 ARG A  77      23.278  -0.025 -21.901  1.00  0.00           H  
ATOM   1215 1HH2 ARG A  77      23.424   3.198 -20.547  1.00  0.00           H  
ATOM   1216 2HH2 ARG A  77      23.485   1.484 -20.198  1.00  0.00           H  
ATOM   1217  N   ARG A  78      20.449   4.423 -29.256  1.00  0.00           N  
ATOM   1218  CA  ARG A  78      20.364   4.451 -30.713  1.00  0.00           C  
ATOM   1219  C   ARG A  78      19.982   5.842 -31.240  1.00  0.00           C  
ATOM   1220  O   ARG A  78      20.558   6.314 -32.233  1.00  0.00           O  
ATOM   1221  CB  ARG A  78      19.362   3.412 -31.189  1.00  0.00           C  
ATOM   1222  CG  ARG A  78      19.834   1.966 -31.067  1.00  0.00           C  
ATOM   1223  CD  ARG A  78      18.720   1.004 -31.300  1.00  0.00           C  
ATOM   1224  NE  ARG A  78      19.153  -0.383 -31.193  1.00  0.00           N  
ATOM   1225  CZ  ARG A  78      18.332  -1.412 -30.892  1.00  0.00           C  
ATOM   1226  NH1 ARG A  78      17.058  -1.187 -30.647  1.00  0.00           N  
ATOM   1227  NH2 ARG A  78      18.810  -2.647 -30.837  1.00  0.00           N  
ATOM   1228  H   ARG A  78      19.827   3.806 -28.731  1.00  0.00           H  
ATOM   1229  HA  ARG A  78      21.342   4.188 -31.115  1.00  0.00           H  
ATOM   1230 1HB  ARG A  78      18.446   3.507 -30.606  1.00  0.00           H  
ATOM   1231 2HB  ARG A  78      19.108   3.599 -32.230  1.00  0.00           H  
ATOM   1232 1HG  ARG A  78      20.588   1.781 -31.830  1.00  0.00           H  
ATOM   1233 2HG  ARG A  78      20.275   1.791 -30.097  1.00  0.00           H  
ATOM   1234 1HD  ARG A  78      17.938   1.172 -30.556  1.00  0.00           H  
ATOM   1235 2HD  ARG A  78      18.308   1.157 -32.296  1.00  0.00           H  
ATOM   1236  HE  ARG A  78      20.126  -0.589 -31.371  1.00  0.00           H  
ATOM   1237 1HH1 ARG A  78      16.688  -0.234 -30.677  1.00  0.00           H  
ATOM   1238 2HH1 ARG A  78      16.440  -1.947 -30.415  1.00  0.00           H  
ATOM   1239 1HH2 ARG A  78      19.788  -2.820 -31.024  1.00  0.00           H  
ATOM   1240 2HH2 ARG A  78      18.196  -3.416 -30.612  1.00  0.00           H  
ATOM   1241  N   GLU A  79      19.035   6.527 -30.574  1.00  0.00           N  
ATOM   1242  CA  GLU A  79      18.665   7.870 -31.032  1.00  0.00           C  
ATOM   1243  C   GLU A  79      19.836   8.835 -30.867  1.00  0.00           C  
ATOM   1244  O   GLU A  79      20.093   9.664 -31.745  1.00  0.00           O  
ATOM   1245  CB  GLU A  79      17.428   8.422 -30.296  1.00  0.00           C  
ATOM   1246  CG  GLU A  79      16.080   7.755 -30.653  1.00  0.00           C  
ATOM   1247  CD  GLU A  79      14.875   8.412 -29.958  1.00  0.00           C  
ATOM   1248  OE1 GLU A  79      15.071   9.280 -29.136  1.00  0.00           O  
ATOM   1249  OE2 GLU A  79      13.763   8.045 -30.270  1.00  0.00           O  
ATOM   1250  H   GLU A  79      18.568   6.110 -29.767  1.00  0.00           H  
ATOM   1251  HA  GLU A  79      18.423   7.814 -32.091  1.00  0.00           H  
ATOM   1252 1HB  GLU A  79      17.573   8.299 -29.220  1.00  0.00           H  
ATOM   1253 2HB  GLU A  79      17.338   9.490 -30.492  1.00  0.00           H  
ATOM   1254 1HG  GLU A  79      15.937   7.806 -31.732  1.00  0.00           H  
ATOM   1255 2HG  GLU A  79      16.128   6.704 -30.369  1.00  0.00           H  
ATOM   1256  N   LEU A  80      20.570   8.694 -29.765  1.00  0.00           N  
ATOM   1257  CA  LEU A  80      21.734   9.519 -29.470  1.00  0.00           C  
ATOM   1258  C   LEU A  80      22.824   9.342 -30.515  1.00  0.00           C  
ATOM   1259  O   LEU A  80      23.321  10.324 -31.073  1.00  0.00           O  
ATOM   1260  CB  LEU A  80      22.229   9.166 -28.062  1.00  0.00           C  
ATOM   1261  CG  LEU A  80      23.522   9.785 -27.546  1.00  0.00           C  
ATOM   1262  CD1 LEU A  80      23.450  11.296 -27.535  1.00  0.00           C  
ATOM   1263  CD2 LEU A  80      23.726   9.252 -26.129  1.00  0.00           C  
ATOM   1264  H   LEU A  80      20.286   7.996 -29.074  1.00  0.00           H  
ATOM   1265  HA  LEU A  80      21.423  10.561 -29.475  1.00  0.00           H  
ATOM   1266 1HB  LEU A  80      21.438   9.411 -27.352  1.00  0.00           H  
ATOM   1267 2HB  LEU A  80      22.372   8.095 -28.030  1.00  0.00           H  
ATOM   1268  HG  LEU A  80      24.357   9.482 -28.176  1.00  0.00           H  
ATOM   1269 1HD1 LEU A  80      24.389  11.695 -27.139  1.00  0.00           H  
ATOM   1270 2HD1 LEU A  80      23.297  11.663 -28.552  1.00  0.00           H  
ATOM   1271 3HD1 LEU A  80      22.624  11.617 -26.903  1.00  0.00           H  
ATOM   1272 1HD2 LEU A  80      24.634   9.653 -25.715  1.00  0.00           H  
ATOM   1273 2HD2 LEU A  80      22.882   9.554 -25.504  1.00  0.00           H  
ATOM   1274 3HD2 LEU A  80      23.785   8.165 -26.157  1.00  0.00           H  
ATOM   1275  N   ASP A  81      23.188   8.099 -30.816  1.00  0.00           N  
ATOM   1276  CA  ASP A  81      24.215   7.857 -31.819  1.00  0.00           C  
ATOM   1277  C   ASP A  81      23.776   8.345 -33.198  1.00  0.00           C  
ATOM   1278  O   ASP A  81      24.579   8.910 -33.957  1.00  0.00           O  
ATOM   1279  CB  ASP A  81      24.577   6.375 -31.857  1.00  0.00           C  
ATOM   1280  CG  ASP A  81      25.359   5.968 -30.618  1.00  0.00           C  
ATOM   1281  OD1 ASP A  81      25.789   6.851 -29.907  1.00  0.00           O  
ATOM   1282  OD2 ASP A  81      25.545   4.800 -30.392  1.00  0.00           O  
ATOM   1283  H   ASP A  81      22.752   7.313 -30.332  1.00  0.00           H  
ATOM   1284  HA  ASP A  81      25.107   8.412 -31.533  1.00  0.00           H  
ATOM   1285 1HB  ASP A  81      23.657   5.782 -31.904  1.00  0.00           H  
ATOM   1286 2HB  ASP A  81      25.163   6.157 -32.748  1.00  0.00           H  
ATOM   1287  N   THR A  82      22.486   8.175 -33.516  1.00  0.00           N  
ATOM   1288  CA  THR A  82      21.977   8.628 -34.799  1.00  0.00           C  
ATOM   1289  C   THR A  82      22.104  10.140 -34.889  1.00  0.00           C  
ATOM   1290  O   THR A  82      22.605  10.673 -35.884  1.00  0.00           O  
ATOM   1291  CB  THR A  82      20.502   8.235 -34.991  1.00  0.00           C  
ATOM   1292  OG1 THR A  82      20.377   6.802 -34.952  1.00  0.00           O  
ATOM   1293  CG2 THR A  82      19.999   8.769 -36.327  1.00  0.00           C  
ATOM   1294  H   THR A  82      21.850   7.693 -32.877  1.00  0.00           H  
ATOM   1295  HA  THR A  82      22.571   8.181 -35.593  1.00  0.00           H  
ATOM   1296  HB  THR A  82      19.906   8.660 -34.185  1.00  0.00           H  
ATOM   1297  HG1 THR A  82      20.576   6.495 -34.034  1.00  0.00           H  
ATOM   1298 1HG2 THR A  82      18.955   8.493 -36.456  1.00  0.00           H  
ATOM   1299 2HG2 THR A  82      20.094   9.854 -36.338  1.00  0.00           H  
ATOM   1300 3HG2 THR A  82      20.591   8.344 -37.136  1.00  0.00           H  
ATOM   1301  N   LEU A  83      21.696  10.830 -33.826  1.00  0.00           N  
ATOM   1302  CA  LEU A  83      21.761  12.275 -33.783  1.00  0.00           C  
ATOM   1303  C   LEU A  83      23.192  12.767 -33.894  1.00  0.00           C  
ATOM   1304  O   LEU A  83      23.473  13.692 -34.658  1.00  0.00           O  
ATOM   1305  CB  LEU A  83      21.107  12.802 -32.513  1.00  0.00           C  
ATOM   1306  CG  LEU A  83      21.132  14.299 -32.369  1.00  0.00           C  
ATOM   1307  CD1 LEU A  83      20.409  14.937 -33.544  1.00  0.00           C  
ATOM   1308  CD2 LEU A  83      20.477  14.682 -31.047  1.00  0.00           C  
ATOM   1309  H   LEU A  83      21.293  10.336 -33.029  1.00  0.00           H  
ATOM   1310  HA  LEU A  83      21.203  12.664 -34.632  1.00  0.00           H  
ATOM   1311 1HB  LEU A  83      20.072  12.470 -32.488  1.00  0.00           H  
ATOM   1312 2HB  LEU A  83      21.626  12.370 -31.654  1.00  0.00           H  
ATOM   1313  HG  LEU A  83      22.149  14.635 -32.387  1.00  0.00           H  
ATOM   1314 1HD1 LEU A  83      20.442  16.023 -33.442  1.00  0.00           H  
ATOM   1315 2HD1 LEU A  83      20.900  14.646 -34.475  1.00  0.00           H  
ATOM   1316 3HD1 LEU A  83      19.374  14.603 -33.559  1.00  0.00           H  
ATOM   1317 1HD2 LEU A  83      20.499  15.766 -30.928  1.00  0.00           H  
ATOM   1318 2HD2 LEU A  83      19.443  14.336 -31.042  1.00  0.00           H  
ATOM   1319 3HD2 LEU A  83      21.017  14.213 -30.224  1.00  0.00           H  
ATOM   1320  N   GLN A  84      24.124  12.143 -33.165  1.00  0.00           N  
ATOM   1321  CA  GLN A  84      25.500  12.602 -33.255  1.00  0.00           C  
ATOM   1322  C   GLN A  84      26.017  12.444 -34.677  1.00  0.00           C  
ATOM   1323  O   GLN A  84      26.714  13.329 -35.187  1.00  0.00           O  
ATOM   1324  CB  GLN A  84      26.420  11.805 -32.323  1.00  0.00           C  
ATOM   1325  CG  GLN A  84      26.244  12.067 -30.848  1.00  0.00           C  
ATOM   1326  CD  GLN A  84      27.188  11.221 -30.012  1.00  0.00           C  
ATOM   1327  OE1 GLN A  84      28.340  11.609 -29.796  1.00  0.00           O  
ATOM   1328  NE2 GLN A  84      26.735  10.065 -29.575  1.00  0.00           N  
ATOM   1329  H   GLN A  84      23.866  11.382 -32.537  1.00  0.00           H  
ATOM   1330  HA  GLN A  84      25.538  13.655 -32.984  1.00  0.00           H  
ATOM   1331 1HB  GLN A  84      26.243  10.738 -32.484  1.00  0.00           H  
ATOM   1332 2HB  GLN A  84      27.458  12.005 -32.579  1.00  0.00           H  
ATOM   1333 1HG  GLN A  84      26.482  13.105 -30.674  1.00  0.00           H  
ATOM   1334 2HG  GLN A  84      25.223  11.850 -30.549  1.00  0.00           H  
ATOM   1335 1HE2 GLN A  84      27.337   9.450 -29.024  1.00  0.00           H  
ATOM   1336 2HE2 GLN A  84      25.800   9.770 -29.792  1.00  0.00           H  
ATOM   1337  N   SER A  85      25.649  11.348 -35.349  1.00  0.00           N  
ATOM   1338  CA  SER A  85      26.104  11.122 -36.712  1.00  0.00           C  
ATOM   1339  C   SER A  85      25.539  12.184 -37.659  1.00  0.00           C  
ATOM   1340  O   SER A  85      26.266  12.749 -38.487  1.00  0.00           O  
ATOM   1341  CB  SER A  85      25.681   9.739 -37.172  1.00  0.00           C  
ATOM   1342  OG  SER A  85      26.309   8.741 -36.406  1.00  0.00           O  
ATOM   1343  H   SER A  85      25.076  10.633 -34.895  1.00  0.00           H  
ATOM   1344  HA  SER A  85      27.193  11.184 -36.728  1.00  0.00           H  
ATOM   1345 1HB  SER A  85      24.601   9.638 -37.089  1.00  0.00           H  
ATOM   1346 2HB  SER A  85      25.942   9.613 -38.221  1.00  0.00           H  
ATOM   1347  HG  SER A  85      25.900   8.800 -35.515  1.00  0.00           H  
ATOM   1348  N   LEU A  86      24.258  12.517 -37.493  1.00  0.00           N  
ATOM   1349  CA  LEU A  86      23.649  13.519 -38.355  1.00  0.00           C  
ATOM   1350  C   LEU A  86      24.313  14.874 -38.149  1.00  0.00           C  
ATOM   1351  O   LEU A  86      24.652  15.567 -39.118  1.00  0.00           O  
ATOM   1352  CB  LEU A  86      22.157  13.625 -38.025  1.00  0.00           C  
ATOM   1353  CG  LEU A  86      21.311  12.406 -38.407  1.00  0.00           C  
ATOM   1354  CD1 LEU A  86      19.916  12.560 -37.821  1.00  0.00           C  
ATOM   1355  CD2 LEU A  86      21.264  12.280 -39.912  1.00  0.00           C  
ATOM   1356  H   LEU A  86      23.695  12.031 -36.792  1.00  0.00           H  
ATOM   1357  HA  LEU A  86      23.777  13.217 -39.392  1.00  0.00           H  
ATOM   1358 1HB  LEU A  86      22.055  13.770 -36.949  1.00  0.00           H  
ATOM   1359 2HB  LEU A  86      21.747  14.497 -38.531  1.00  0.00           H  
ATOM   1360  HG  LEU A  86      21.756  11.512 -37.995  1.00  0.00           H  
ATOM   1361 1HD1 LEU A  86      19.315  11.689 -38.082  1.00  0.00           H  
ATOM   1362 2HD1 LEU A  86      19.987  12.640 -36.738  1.00  0.00           H  
ATOM   1363 3HD1 LEU A  86      19.449  13.457 -38.222  1.00  0.00           H  
ATOM   1364 1HD2 LEU A  86      20.668  11.408 -40.183  1.00  0.00           H  
ATOM   1365 2HD2 LEU A  86      20.813  13.175 -40.339  1.00  0.00           H  
ATOM   1366 3HD2 LEU A  86      22.277  12.162 -40.297  1.00  0.00           H  
ATOM   1367  N   LEU A  87      24.570  15.217 -36.887  1.00  0.00           N  
ATOM   1368  CA  LEU A  87      25.205  16.476 -36.540  1.00  0.00           C  
ATOM   1369  C   LEU A  87      26.644  16.533 -37.019  1.00  0.00           C  
ATOM   1370  O   LEU A  87      27.114  17.583 -37.449  1.00  0.00           O  
ATOM   1371  CB  LEU A  87      25.149  16.665 -35.043  1.00  0.00           C  
ATOM   1372  CG  LEU A  87      23.793  16.905 -34.460  1.00  0.00           C  
ATOM   1373  CD1 LEU A  87      23.918  16.844 -33.006  1.00  0.00           C  
ATOM   1374  CD2 LEU A  87      23.299  18.227 -34.891  1.00  0.00           C  
ATOM   1375  H   LEU A  87      24.278  14.593 -36.133  1.00  0.00           H  
ATOM   1376  HA  LEU A  87      24.649  17.283 -37.012  1.00  0.00           H  
ATOM   1377 1HB  LEU A  87      25.567  15.779 -34.567  1.00  0.00           H  
ATOM   1378 2HB  LEU A  87      25.760  17.529 -34.789  1.00  0.00           H  
ATOM   1379  HG  LEU A  87      23.102  16.135 -34.785  1.00  0.00           H  
ATOM   1380 1HD1 LEU A  87      22.951  17.009 -32.535  1.00  0.00           H  
ATOM   1381 2HD1 LEU A  87      24.286  15.864 -32.773  1.00  0.00           H  
ATOM   1382 3HD1 LEU A  87      24.616  17.588 -32.673  1.00  0.00           H  
ATOM   1383 1HD2 LEU A  87      22.319  18.412 -34.454  1.00  0.00           H  
ATOM   1384 2HD2 LEU A  87      23.999  18.990 -34.556  1.00  0.00           H  
ATOM   1385 3HD2 LEU A  87      23.224  18.249 -35.979  1.00  0.00           H  
ATOM   1386  N   THR A  88      27.337  15.391 -36.978  1.00  0.00           N  
ATOM   1387  CA  THR A  88      28.719  15.292 -37.420  1.00  0.00           C  
ATOM   1388  C   THR A  88      28.854  15.621 -38.898  1.00  0.00           C  
ATOM   1389  O   THR A  88      29.780  16.332 -39.296  1.00  0.00           O  
ATOM   1390  CB  THR A  88      29.301  13.887 -37.166  1.00  0.00           C  
ATOM   1391  OG1 THR A  88      29.301  13.612 -35.757  1.00  0.00           O  
ATOM   1392  CG2 THR A  88      30.709  13.786 -37.709  1.00  0.00           C  
ATOM   1393  H   THR A  88      26.902  14.559 -36.585  1.00  0.00           H  
ATOM   1394  HA  THR A  88      29.311  16.015 -36.858  1.00  0.00           H  
ATOM   1395  HB  THR A  88      28.677  13.149 -37.664  1.00  0.00           H  
ATOM   1396  HG1 THR A  88      28.383  13.690 -35.421  1.00  0.00           H  
ATOM   1397 1HG2 THR A  88      31.095  12.785 -37.526  1.00  0.00           H  
ATOM   1398 2HG2 THR A  88      30.697  13.983 -38.781  1.00  0.00           H  
ATOM   1399 3HG2 THR A  88      31.344  14.519 -37.211  1.00  0.00           H  
ATOM   1400  N   THR A  89      27.932  15.125 -39.725  1.00  0.00           N  
ATOM   1401  CA  THR A  89      28.042  15.411 -41.150  1.00  0.00           C  
ATOM   1402  C   THR A  89      27.371  16.741 -41.552  1.00  0.00           C  
ATOM   1403  O   THR A  89      27.713  17.318 -42.590  1.00  0.00           O  
ATOM   1404  CB  THR A  89      27.438  14.262 -41.979  1.00  0.00           C  
ATOM   1405  OG1 THR A  89      26.031  14.148 -41.725  1.00  0.00           O  
ATOM   1406  CG2 THR A  89      28.110  12.956 -41.582  1.00  0.00           C  
ATOM   1407  H   THR A  89      27.192  14.520 -39.358  1.00  0.00           H  
ATOM   1408  HA  THR A  89      29.100  15.485 -41.399  1.00  0.00           H  
ATOM   1409  HB  THR A  89      27.600  14.448 -43.038  1.00  0.00           H  
ATOM   1410  HG1 THR A  89      25.868  14.245 -40.774  1.00  0.00           H  
ATOM   1411 1HG2 THR A  89      27.688  12.137 -42.164  1.00  0.00           H  
ATOM   1412 2HG2 THR A  89      29.180  13.025 -41.771  1.00  0.00           H  
ATOM   1413 3HG2 THR A  89      27.940  12.772 -40.519  1.00  0.00           H  
ATOM   1414  N   SER A  90      26.456  17.250 -40.726  1.00  0.00           N  
ATOM   1415  CA  SER A  90      25.762  18.496 -41.039  1.00  0.00           C  
ATOM   1416  C   SER A  90      26.623  19.728 -40.747  1.00  0.00           C  
ATOM   1417  O   SER A  90      27.515  19.704 -39.891  1.00  0.00           O  
ATOM   1418  CB  SER A  90      24.476  18.583 -40.252  1.00  0.00           C  
ATOM   1419  OG  SER A  90      23.595  17.545 -40.590  1.00  0.00           O  
ATOM   1420  H   SER A  90      26.180  16.737 -39.892  1.00  0.00           H  
ATOM   1421  HA  SER A  90      25.519  18.493 -42.100  1.00  0.00           H  
ATOM   1422 1HB  SER A  90      24.703  18.541 -39.185  1.00  0.00           H  
ATOM   1423 2HB  SER A  90      24.005  19.535 -40.458  1.00  0.00           H  
ATOM   1424  HG  SER A  90      23.994  16.729 -40.221  1.00  0.00           H  
ATOM   1425  N   GLN A  91      26.346  20.830 -41.450  1.00  0.00           N  
ATOM   1426  CA  GLN A  91      27.084  22.056 -41.165  1.00  0.00           C  
ATOM   1427  C   GLN A  91      26.212  23.118 -40.465  1.00  0.00           C  
ATOM   1428  O   GLN A  91      24.995  23.105 -40.649  1.00  0.00           O  
ATOM   1429  CB  GLN A  91      27.696  22.598 -42.463  1.00  0.00           C  
ATOM   1430  CG  GLN A  91      28.672  21.640 -43.118  1.00  0.00           C  
ATOM   1431  CD  GLN A  91      29.914  21.418 -42.256  1.00  0.00           C  
ATOM   1432  OE1 GLN A  91      30.596  22.375 -41.868  1.00  0.00           O  
ATOM   1433  NE2 GLN A  91      30.214  20.159 -41.957  1.00  0.00           N  
ATOM   1434  H   GLN A  91      25.627  20.817 -42.158  1.00  0.00           H  
ATOM   1435  HA  GLN A  91      27.884  21.754 -40.510  1.00  0.00           H  
ATOM   1436 1HB  GLN A  91      26.905  22.818 -43.177  1.00  0.00           H  
ATOM   1437 2HB  GLN A  91      28.223  23.514 -42.276  1.00  0.00           H  
ATOM   1438 1HG  GLN A  91      28.185  20.674 -43.263  1.00  0.00           H  
ATOM   1439 2HG  GLN A  91      28.987  22.049 -44.077  1.00  0.00           H  
ATOM   1440 1HE2 GLN A  91      31.015  19.949 -41.392  1.00  0.00           H  
ATOM   1441 2HE2 GLN A  91      29.633  19.410 -42.295  1.00  0.00           H  
ATOM   1442  N   SER A  92      26.804  24.050 -39.674  1.00  0.00           N  
ATOM   1443  CA  SER A  92      28.251  24.197 -39.422  1.00  0.00           C  
ATOM   1444  C   SER A  92      28.585  24.251 -37.937  1.00  0.00           C  
ATOM   1445  O   SER A  92      28.451  23.245 -37.238  1.00  0.00           O  
ATOM   1446  CB  SER A  92      28.772  25.464 -40.078  1.00  0.00           C  
ATOM   1447  OG  SER A  92      28.203  26.618 -39.504  1.00  0.00           O  
ATOM   1448  H   SER A  92      26.195  24.723 -39.236  1.00  0.00           H  
ATOM   1449  HA  SER A  92      28.818  23.380 -39.830  1.00  0.00           H  
ATOM   1450 1HB  SER A  92      29.862  25.503 -39.980  1.00  0.00           H  
ATOM   1451 2HB  SER A  92      28.552  25.445 -41.137  1.00  0.00           H  
ATOM   1452  HG  SER A  92      28.437  27.345 -40.095  1.00  0.00           H  
ATOM   1453  N   SER A  93      28.945  25.427 -37.434  1.00  0.00           N  
ATOM   1454  CA  SER A  93      29.414  25.539 -36.052  1.00  0.00           C  
ATOM   1455  C   SER A  93      28.389  25.142 -34.998  1.00  0.00           C  
ATOM   1456  O   SER A  93      28.725  24.478 -34.017  1.00  0.00           O  
ATOM   1457  CB  SER A  93      29.878  26.957 -35.781  1.00  0.00           C  
ATOM   1458  OG  SER A  93      31.020  27.272 -36.535  1.00  0.00           O  
ATOM   1459  H   SER A  93      28.957  26.240 -38.038  1.00  0.00           H  
ATOM   1460  HA  SER A  93      30.273  24.877 -35.942  1.00  0.00           H  
ATOM   1461 1HB  SER A  93      29.076  27.653 -36.025  1.00  0.00           H  
ATOM   1462 2HB  SER A  93      30.094  27.070 -34.720  1.00  0.00           H  
ATOM   1463  HG  SER A  93      31.270  28.164 -36.275  1.00  0.00           H  
ATOM   1464  N   GLU A  94      27.133  25.528 -35.190  1.00  0.00           N  
ATOM   1465  CA  GLU A  94      26.109  25.208 -34.202  1.00  0.00           C  
ATOM   1466  C   GLU A  94      25.887  23.706 -34.071  1.00  0.00           C  
ATOM   1467  O   GLU A  94      25.654  23.187 -32.974  1.00  0.00           O  
ATOM   1468  CB  GLU A  94      24.789  25.885 -34.576  1.00  0.00           C  
ATOM   1469  CG  GLU A  94      24.805  27.406 -34.439  1.00  0.00           C  
ATOM   1470  CD  GLU A  94      23.511  28.060 -34.875  1.00  0.00           C  
ATOM   1471  OE1 GLU A  94      22.664  27.374 -35.396  1.00  0.00           O  
ATOM   1472  OE2 GLU A  94      23.374  29.248 -34.683  1.00  0.00           O  
ATOM   1473  H   GLU A  94      26.900  26.060 -36.016  1.00  0.00           H  
ATOM   1474  HA  GLU A  94      26.435  25.588 -33.234  1.00  0.00           H  
ATOM   1475 1HB  GLU A  94      24.538  25.640 -35.610  1.00  0.00           H  
ATOM   1476 2HB  GLU A  94      23.990  25.495 -33.947  1.00  0.00           H  
ATOM   1477 1HG  GLU A  94      24.996  27.662 -33.398  1.00  0.00           H  
ATOM   1478 2HG  GLU A  94      25.626  27.803 -35.037  1.00  0.00           H  
ATOM   1479  N   LEU A  95      25.968  22.999 -35.192  1.00  0.00           N  
ATOM   1480  CA  LEU A  95      25.668  21.587 -35.164  1.00  0.00           C  
ATOM   1481  C   LEU A  95      26.878  20.790 -34.735  1.00  0.00           C  
ATOM   1482  O   LEU A  95      26.744  19.808 -34.002  1.00  0.00           O  
ATOM   1483  CB  LEU A  95      25.168  21.144 -36.525  1.00  0.00           C  
ATOM   1484  CG  LEU A  95      23.890  21.860 -36.962  1.00  0.00           C  
ATOM   1485  CD1 LEU A  95      23.467  21.322 -38.282  1.00  0.00           C  
ATOM   1486  CD2 LEU A  95      22.811  21.725 -35.906  1.00  0.00           C  
ATOM   1487  H   LEU A  95      26.209  23.455 -36.062  1.00  0.00           H  
ATOM   1488  HA  LEU A  95      24.874  21.417 -34.440  1.00  0.00           H  
ATOM   1489 1HB  LEU A  95      25.946  21.360 -37.267  1.00  0.00           H  
ATOM   1490 2HB  LEU A  95      24.995  20.071 -36.523  1.00  0.00           H  
ATOM   1491  HG  LEU A  95      24.114  22.921 -37.100  1.00  0.00           H  
ATOM   1492 1HD1 LEU A  95      22.579  21.849 -38.631  1.00  0.00           H  
ATOM   1493 2HD1 LEU A  95      24.268  21.453 -38.992  1.00  0.00           H  
ATOM   1494 3HD1 LEU A  95      23.243  20.262 -38.175  1.00  0.00           H  
ATOM   1495 1HD2 LEU A  95      21.920  22.262 -36.233  1.00  0.00           H  
ATOM   1496 2HD2 LEU A  95      22.564  20.691 -35.764  1.00  0.00           H  
ATOM   1497 3HD2 LEU A  95      23.164  22.149 -34.963  1.00  0.00           H  
ATOM   1498  N   GLN A  96      28.070  21.240 -35.123  1.00  0.00           N  
ATOM   1499  CA  GLN A  96      29.265  20.539 -34.701  1.00  0.00           C  
ATOM   1500  C   GLN A  96      29.392  20.693 -33.186  1.00  0.00           C  
ATOM   1501  O   GLN A  96      29.753  19.743 -32.483  1.00  0.00           O  
ATOM   1502  CB  GLN A  96      30.491  21.106 -35.418  1.00  0.00           C  
ATOM   1503  CG  GLN A  96      30.538  20.832 -36.944  1.00  0.00           C  
ATOM   1504  CD  GLN A  96      30.761  19.379 -37.313  1.00  0.00           C  
ATOM   1505  OE1 GLN A  96      31.693  18.750 -36.789  1.00  0.00           O  
ATOM   1506  NE2 GLN A  96      29.943  18.835 -38.213  1.00  0.00           N  
ATOM   1507  H   GLN A  96      28.150  22.045 -35.742  1.00  0.00           H  
ATOM   1508  HA  GLN A  96      29.162  19.481 -34.945  1.00  0.00           H  
ATOM   1509 1HB  GLN A  96      30.507  22.191 -35.281  1.00  0.00           H  
ATOM   1510 2HB  GLN A  96      31.395  20.706 -34.967  1.00  0.00           H  
ATOM   1511 1HG  GLN A  96      29.577  21.107 -37.369  1.00  0.00           H  
ATOM   1512 2HG  GLN A  96      31.327  21.434 -37.394  1.00  0.00           H  
ATOM   1513 1HE2 GLN A  96      30.064  17.874 -38.499  1.00  0.00           H  
ATOM   1514 2HE2 GLN A  96      29.168  19.347 -38.645  1.00  0.00           H  
ATOM   1515  N   ALA A  97      29.036  21.882 -32.670  1.00  0.00           N  
ATOM   1516  CA  ALA A  97      29.059  22.102 -31.237  1.00  0.00           C  
ATOM   1517  C   ALA A  97      28.067  21.180 -30.560  1.00  0.00           C  
ATOM   1518  O   ALA A  97      28.387  20.559 -29.546  1.00  0.00           O  
ATOM   1519  CB  ALA A  97      28.717  23.543 -30.917  1.00  0.00           C  
ATOM   1520  H   ALA A  97      28.766  22.656 -33.276  1.00  0.00           H  
ATOM   1521  HA  ALA A  97      30.056  21.872 -30.868  1.00  0.00           H  
ATOM   1522 1HB  ALA A  97      28.747  23.695 -29.839  1.00  0.00           H  
ATOM   1523 2HB  ALA A  97      29.437  24.202 -31.400  1.00  0.00           H  
ATOM   1524 3HB  ALA A  97      27.717  23.769 -31.289  1.00  0.00           H  
ATOM   1525  N   ALA A  98      26.871  21.041 -31.144  1.00  0.00           N  
ATOM   1526  CA  ALA A  98      25.883  20.155 -30.567  1.00  0.00           C  
ATOM   1527  C   ALA A  98      26.409  18.730 -30.529  1.00  0.00           C  
ATOM   1528  O   ALA A  98      26.232  18.028 -29.534  1.00  0.00           O  
ATOM   1529  CB  ALA A  98      24.593  20.231 -31.354  1.00  0.00           C  
ATOM   1530  H   ALA A  98      26.625  21.591 -31.970  1.00  0.00           H  
ATOM   1531  HA  ALA A  98      25.696  20.474 -29.543  1.00  0.00           H  
ATOM   1532 1HB  ALA A  98      23.848  19.577 -30.904  1.00  0.00           H  
ATOM   1533 2HB  ALA A  98      24.231  21.258 -31.352  1.00  0.00           H  
ATOM   1534 3HB  ALA A  98      24.777  19.922 -32.374  1.00  0.00           H  
ATOM   1535  N   ALA A  99      27.102  18.305 -31.593  1.00  0.00           N  
ATOM   1536  CA  ALA A  99      27.630  16.950 -31.615  1.00  0.00           C  
ATOM   1537  C   ALA A  99      28.617  16.750 -30.476  1.00  0.00           C  
ATOM   1538  O   ALA A  99      28.599  15.718 -29.796  1.00  0.00           O  
ATOM   1539  CB  ALA A  99      28.317  16.672 -32.940  1.00  0.00           C  
ATOM   1540  H   ALA A  99      27.221  18.917 -32.401  1.00  0.00           H  
ATOM   1541  HA  ALA A  99      26.802  16.259 -31.486  1.00  0.00           H  
ATOM   1542 1HB  ALA A  99      28.690  15.649 -32.949  1.00  0.00           H  
ATOM   1543 2HB  ALA A  99      27.630  16.804 -33.747  1.00  0.00           H  
ATOM   1544 3HB  ALA A  99      29.147  17.358 -33.072  1.00  0.00           H  
ATOM   1545  N   ALA A 100      29.464  17.759 -30.241  1.00  0.00           N  
ATOM   1546  CA  ALA A 100      30.448  17.690 -29.173  1.00  0.00           C  
ATOM   1547  C   ALA A 100      29.777  17.578 -27.815  1.00  0.00           C  
ATOM   1548  O   ALA A 100      30.213  16.805 -26.955  1.00  0.00           O  
ATOM   1549  CB  ALA A 100      31.339  18.917 -29.207  1.00  0.00           C  
ATOM   1550  H   ALA A 100      29.437  18.585 -30.845  1.00  0.00           H  
ATOM   1551  HA  ALA A 100      31.054  16.798 -29.328  1.00  0.00           H  
ATOM   1552 1HB  ALA A 100      32.089  18.846 -28.422  1.00  0.00           H  
ATOM   1553 2HB  ALA A 100      31.828  18.978 -30.179  1.00  0.00           H  
ATOM   1554 3HB  ALA A 100      30.735  19.806 -29.050  1.00  0.00           H  
ATOM   1555  N   LEU A 101      28.692  18.328 -27.631  1.00  0.00           N  
ATOM   1556  CA  LEU A 101      27.976  18.307 -26.368  1.00  0.00           C  
ATOM   1557  C   LEU A 101      27.314  16.955 -26.142  1.00  0.00           C  
ATOM   1558  O   LEU A 101      27.327  16.430 -25.024  1.00  0.00           O  
ATOM   1559  CB  LEU A 101      26.953  19.436 -26.354  1.00  0.00           C  
ATOM   1560  CG  LEU A 101      27.576  20.835 -26.324  1.00  0.00           C  
ATOM   1561  CD1 LEU A 101      26.494  21.877 -26.518  1.00  0.00           C  
ATOM   1562  CD2 LEU A 101      28.308  21.019 -25.011  1.00  0.00           C  
ATOM   1563  H   LEU A 101      28.386  18.955 -28.379  1.00  0.00           H  
ATOM   1564  HA  LEU A 101      28.691  18.479 -25.567  1.00  0.00           H  
ATOM   1565 1HB  LEU A 101      26.337  19.359 -27.249  1.00  0.00           H  
ATOM   1566 2HB  LEU A 101      26.317  19.327 -25.480  1.00  0.00           H  
ATOM   1567  HG  LEU A 101      28.285  20.934 -27.137  1.00  0.00           H  
ATOM   1568 1HD1 LEU A 101      26.943  22.870 -26.508  1.00  0.00           H  
ATOM   1569 2HD1 LEU A 101      26.004  21.712 -27.475  1.00  0.00           H  
ATOM   1570 3HD1 LEU A 101      25.764  21.798 -25.716  1.00  0.00           H  
ATOM   1571 1HD2 LEU A 101      28.764  22.009 -24.989  1.00  0.00           H  
ATOM   1572 2HD2 LEU A 101      27.605  20.922 -24.185  1.00  0.00           H  
ATOM   1573 3HD2 LEU A 101      29.084  20.258 -24.922  1.00  0.00           H  
ATOM   1574  N   LEU A 102      26.777  16.360 -27.209  1.00  0.00           N  
ATOM   1575  CA  LEU A 102      26.159  15.049 -27.085  1.00  0.00           C  
ATOM   1576  C   LEU A 102      27.198  14.014 -26.715  1.00  0.00           C  
ATOM   1577  O   LEU A 102      26.939  13.150 -25.876  1.00  0.00           O  
ATOM   1578  CB  LEU A 102      25.509  14.641 -28.386  1.00  0.00           C  
ATOM   1579  CG  LEU A 102      24.309  15.403 -28.799  1.00  0.00           C  
ATOM   1580  CD1 LEU A 102      23.963  14.969 -30.152  1.00  0.00           C  
ATOM   1581  CD2 LEU A 102      23.171  15.170 -27.840  1.00  0.00           C  
ATOM   1582  H   LEU A 102      26.776  16.841 -28.110  1.00  0.00           H  
ATOM   1583  HA  LEU A 102      25.405  15.090 -26.300  1.00  0.00           H  
ATOM   1584 1HB  LEU A 102      26.248  14.776 -29.166  1.00  0.00           H  
ATOM   1585 2HB  LEU A 102      25.252  13.592 -28.338  1.00  0.00           H  
ATOM   1586  HG  LEU A 102      24.543  16.457 -28.825  1.00  0.00           H  
ATOM   1587 1HD1 LEU A 102      23.116  15.543 -30.483  1.00  0.00           H  
ATOM   1588 2HD1 LEU A 102      24.813  15.154 -30.786  1.00  0.00           H  
ATOM   1589 3HD1 LEU A 102      23.725  13.908 -30.163  1.00  0.00           H  
ATOM   1590 1HD2 LEU A 102      22.300  15.737 -28.170  1.00  0.00           H  
ATOM   1591 2HD2 LEU A 102      22.929  14.115 -27.817  1.00  0.00           H  
ATOM   1592 3HD2 LEU A 102      23.463  15.501 -26.841  1.00  0.00           H  
ATOM   1593  N   LYS A 103      28.398  14.132 -27.298  1.00  0.00           N  
ATOM   1594  CA  LYS A 103      29.482  13.215 -26.981  1.00  0.00           C  
ATOM   1595  C   LYS A 103      29.854  13.361 -25.520  1.00  0.00           C  
ATOM   1596  O   LYS A 103      30.037  12.371 -24.814  1.00  0.00           O  
ATOM   1597  CB  LYS A 103      30.711  13.485 -27.847  1.00  0.00           C  
ATOM   1598  CG  LYS A 103      31.912  12.553 -27.560  1.00  0.00           C  
ATOM   1599  CD  LYS A 103      31.610  11.098 -27.916  1.00  0.00           C  
ATOM   1600  CE  LYS A 103      32.906  10.246 -27.967  1.00  0.00           C  
ATOM   1601  NZ  LYS A 103      33.527   9.996 -26.598  1.00  0.00           N  
ATOM   1602  H   LYS A 103      28.546  14.851 -28.008  1.00  0.00           H  
ATOM   1603  HA  LYS A 103      29.142  12.194 -27.156  1.00  0.00           H  
ATOM   1604 1HB  LYS A 103      30.437  13.385 -28.900  1.00  0.00           H  
ATOM   1605 2HB  LYS A 103      31.040  14.510 -27.696  1.00  0.00           H  
ATOM   1606 1HG  LYS A 103      32.773  12.887 -28.132  1.00  0.00           H  
ATOM   1607 2HG  LYS A 103      32.165  12.602 -26.494  1.00  0.00           H  
ATOM   1608 1HD  LYS A 103      30.945  10.672 -27.155  1.00  0.00           H  
ATOM   1609 2HD  LYS A 103      31.101  11.050 -28.880  1.00  0.00           H  
ATOM   1610 1HE  LYS A 103      32.679   9.287 -28.429  1.00  0.00           H  
ATOM   1611 2HE  LYS A 103      33.633  10.771 -28.585  1.00  0.00           H  
ATOM   1612 1HZ  LYS A 103      34.353   9.450 -26.696  1.00  0.00           H  
ATOM   1613 2HZ  LYS A 103      33.768  10.844 -26.074  1.00  0.00           H  
ATOM   1614 3HZ  LYS A 103      32.882   9.496 -25.982  1.00  0.00           H  
ATOM   1615  N   CYS A 104      29.914  14.602 -25.038  1.00  0.00           N  
ATOM   1616  CA  CYS A 104      30.281  14.817 -23.652  1.00  0.00           C  
ATOM   1617  C   CYS A 104      29.247  14.158 -22.750  1.00  0.00           C  
ATOM   1618  O   CYS A 104      29.601  13.456 -21.796  1.00  0.00           O  
ATOM   1619  CB  CYS A 104      30.318  16.311 -23.347  1.00  0.00           C  
ATOM   1620  SG  CYS A 104      31.639  17.199 -24.194  1.00  0.00           S  
ATOM   1621  H   CYS A 104      29.761  15.399 -25.655  1.00  0.00           H  
ATOM   1622  HA  CYS A 104      31.261  14.375 -23.469  1.00  0.00           H  
ATOM   1623 1HB  CYS A 104      29.376  16.767 -23.632  1.00  0.00           H  
ATOM   1624 2HB  CYS A 104      30.440  16.460 -22.276  1.00  0.00           H  
ATOM   1625  HG  CYS A 104      31.129  17.025 -25.441  1.00  0.00           H  
ATOM   1626  N   GLN A 105      27.965  14.310 -23.091  1.00  0.00           N  
ATOM   1627  CA  GLN A 105      26.922  13.703 -22.285  1.00  0.00           C  
ATOM   1628  C   GLN A 105      27.005  12.187 -22.347  1.00  0.00           C  
ATOM   1629  O   GLN A 105      26.875  11.515 -21.329  1.00  0.00           O  
ATOM   1630  CB  GLN A 105      25.544  14.163 -22.758  1.00  0.00           C  
ATOM   1631  CG  GLN A 105      24.369  13.683 -21.896  1.00  0.00           C  
ATOM   1632  CD  GLN A 105      24.420  14.228 -20.487  1.00  0.00           C  
ATOM   1633  OE1 GLN A 105      24.535  15.451 -20.307  1.00  0.00           O  
ATOM   1634  NE2 GLN A 105      24.310  13.360 -19.477  1.00  0.00           N  
ATOM   1635  H   GLN A 105      27.715  14.893 -23.895  1.00  0.00           H  
ATOM   1636  HA  GLN A 105      27.063  14.009 -21.246  1.00  0.00           H  
ATOM   1637 1HB  GLN A 105      25.523  15.253 -22.798  1.00  0.00           H  
ATOM   1638 2HB  GLN A 105      25.381  13.804 -23.777  1.00  0.00           H  
ATOM   1639 1HG  GLN A 105      23.436  14.002 -22.352  1.00  0.00           H  
ATOM   1640 2HG  GLN A 105      24.401  12.587 -21.836  1.00  0.00           H  
ATOM   1641 1HE2 GLN A 105      24.336  13.677 -18.535  1.00  0.00           H  
ATOM   1642 2HE2 GLN A 105      24.194  12.342 -19.647  1.00  0.00           H  
ATOM   1643  N   GLN A 106      27.292  11.642 -23.528  1.00  0.00           N  
ATOM   1644  CA  GLN A 106      27.378  10.198 -23.660  1.00  0.00           C  
ATOM   1645  C   GLN A 106      28.510   9.653 -22.800  1.00  0.00           C  
ATOM   1646  O   GLN A 106      28.346   8.644 -22.106  1.00  0.00           O  
ATOM   1647  CB  GLN A 106      27.560   9.811 -25.123  1.00  0.00           C  
ATOM   1648  CG  GLN A 106      27.542   8.323 -25.381  1.00  0.00           C  
ATOM   1649  CD  GLN A 106      27.486   8.016 -26.862  1.00  0.00           C  
ATOM   1650  OE1 GLN A 106      28.256   8.550 -27.670  1.00  0.00           O  
ATOM   1651  NE2 GLN A 106      26.554   7.153 -27.229  1.00  0.00           N  
ATOM   1652  H   GLN A 106      27.401  12.229 -24.351  1.00  0.00           H  
ATOM   1653  HA  GLN A 106      26.443   9.765 -23.306  1.00  0.00           H  
ATOM   1654 1HB  GLN A 106      26.816  10.306 -25.739  1.00  0.00           H  
ATOM   1655 2HB  GLN A 106      28.535  10.179 -25.458  1.00  0.00           H  
ATOM   1656 1HG  GLN A 106      28.452   7.892 -24.968  1.00  0.00           H  
ATOM   1657 2HG  GLN A 106      26.664   7.890 -24.904  1.00  0.00           H  
ATOM   1658 1HE2 GLN A 106      26.424   6.902 -28.223  1.00  0.00           H  
ATOM   1659 2HE2 GLN A 106      25.945   6.755 -26.552  1.00  0.00           H  
ATOM   1660  N   ASP A 107      29.657  10.334 -22.811  1.00  0.00           N  
ATOM   1661  CA  ASP A 107      30.767   9.880 -21.996  1.00  0.00           C  
ATOM   1662  C   ASP A 107      30.396   9.947 -20.511  1.00  0.00           C  
ATOM   1663  O   ASP A 107      30.667   9.000 -19.766  1.00  0.00           O  
ATOM   1664  CB  ASP A 107      32.025  10.704 -22.294  1.00  0.00           C  
ATOM   1665  CG  ASP A 107      32.651  10.375 -23.696  1.00  0.00           C  
ATOM   1666  OD1 ASP A 107      32.289   9.372 -24.290  1.00  0.00           O  
ATOM   1667  OD2 ASP A 107      33.483  11.127 -24.191  1.00  0.00           O  
ATOM   1668  H   ASP A 107      29.754  11.163 -23.401  1.00  0.00           H  
ATOM   1669  HA  ASP A 107      30.975   8.842 -22.247  1.00  0.00           H  
ATOM   1670 1HB  ASP A 107      31.764  11.769 -22.271  1.00  0.00           H  
ATOM   1671 2HB  ASP A 107      32.769  10.533 -21.516  1.00  0.00           H  
ATOM   1672  N   ASP A 108      29.706  11.018 -20.087  1.00  0.00           N  
ATOM   1673  CA  ASP A 108      29.295  11.107 -18.688  1.00  0.00           C  
ATOM   1674  C   ASP A 108      28.291  10.015 -18.326  1.00  0.00           C  
ATOM   1675  O   ASP A 108      28.365   9.444 -17.231  1.00  0.00           O  
ATOM   1676  CB  ASP A 108      28.703  12.481 -18.347  1.00  0.00           C  
ATOM   1677  CG  ASP A 108      29.750  13.622 -18.245  1.00  0.00           C  
ATOM   1678  OD1 ASP A 108      30.928  13.338 -18.206  1.00  0.00           O  
ATOM   1679  OD2 ASP A 108      29.344  14.766 -18.160  1.00  0.00           O  
ATOM   1680  H   ASP A 108      29.496  11.783 -20.731  1.00  0.00           H  
ATOM   1681  HA  ASP A 108      30.178  10.968 -18.070  1.00  0.00           H  
ATOM   1682 1HB  ASP A 108      27.980  12.749 -19.122  1.00  0.00           H  
ATOM   1683 2HB  ASP A 108      28.159  12.416 -17.408  1.00  0.00           H  
ATOM   1684  N   ASP A 109      27.366   9.693 -19.244  1.00  0.00           N  
ATOM   1685  CA  ASP A 109      26.385   8.646 -18.969  1.00  0.00           C  
ATOM   1686  C   ASP A 109      27.100   7.313 -18.774  1.00  0.00           C  
ATOM   1687  O   ASP A 109      26.762   6.544 -17.867  1.00  0.00           O  
ATOM   1688  CB  ASP A 109      25.357   8.501 -20.108  1.00  0.00           C  
ATOM   1689  CG  ASP A 109      24.294   9.661 -20.232  1.00  0.00           C  
ATOM   1690  OD1 ASP A 109      24.159  10.468 -19.323  1.00  0.00           O  
ATOM   1691  OD2 ASP A 109      23.619   9.693 -21.261  1.00  0.00           O  
ATOM   1692  H   ASP A 109      27.336  10.199 -20.128  1.00  0.00           H  
ATOM   1693  HA  ASP A 109      25.855   8.893 -18.050  1.00  0.00           H  
ATOM   1694 1HB  ASP A 109      25.902   8.441 -21.056  1.00  0.00           H  
ATOM   1695 2HB  ASP A 109      24.822   7.559 -19.986  1.00  0.00           H  
ATOM   1696  N   ARG A 110      28.128   7.058 -19.591  1.00  0.00           N  
ATOM   1697  CA  ARG A 110      28.886   5.822 -19.468  1.00  0.00           C  
ATOM   1698  C   ARG A 110      29.629   5.780 -18.139  1.00  0.00           C  
ATOM   1699  O   ARG A 110      29.641   4.744 -17.470  1.00  0.00           O  
ATOM   1700  CB  ARG A 110      29.847   5.678 -20.633  1.00  0.00           C  
ATOM   1701  CG  ARG A 110      29.162   5.376 -21.966  1.00  0.00           C  
ATOM   1702  CD  ARG A 110      30.115   5.403 -23.094  1.00  0.00           C  
ATOM   1703  NE  ARG A 110      29.472   5.095 -24.362  1.00  0.00           N  
ATOM   1704  CZ  ARG A 110      30.053   5.257 -25.565  1.00  0.00           C  
ATOM   1705  NH1 ARG A 110      31.278   5.724 -25.640  1.00  0.00           N  
ATOM   1706  NH2 ARG A 110      29.394   4.949 -26.670  1.00  0.00           N  
ATOM   1707  H   ARG A 110      28.361   7.723 -20.331  1.00  0.00           H  
ATOM   1708  HA  ARG A 110      28.188   4.987 -19.501  1.00  0.00           H  
ATOM   1709 1HB  ARG A 110      30.408   6.602 -20.759  1.00  0.00           H  
ATOM   1710 2HB  ARG A 110      30.562   4.881 -20.430  1.00  0.00           H  
ATOM   1711 1HG  ARG A 110      28.711   4.384 -21.922  1.00  0.00           H  
ATOM   1712 2HG  ARG A 110      28.388   6.118 -22.148  1.00  0.00           H  
ATOM   1713 1HD  ARG A 110      30.544   6.405 -23.167  1.00  0.00           H  
ATOM   1714 2HD  ARG A 110      30.909   4.679 -22.926  1.00  0.00           H  
ATOM   1715  HE  ARG A 110      28.528   4.734 -24.336  1.00  0.00           H  
ATOM   1716 1HH1 ARG A 110      31.779   5.968 -24.794  1.00  0.00           H  
ATOM   1717 2HH1 ARG A 110      31.716   5.848 -26.539  1.00  0.00           H  
ATOM   1718 1HH2 ARG A 110      28.448   4.594 -26.617  1.00  0.00           H  
ATOM   1719 2HH2 ARG A 110      29.828   5.077 -27.573  1.00  0.00           H  
ATOM   1720  N   LEU A 111      30.191   6.918 -17.715  1.00  0.00           N  
ATOM   1721  CA  LEU A 111      30.895   6.953 -16.440  1.00  0.00           C  
ATOM   1722  C   LEU A 111      29.925   6.676 -15.304  1.00  0.00           C  
ATOM   1723  O   LEU A 111      30.255   5.945 -14.367  1.00  0.00           O  
ATOM   1724  CB  LEU A 111      31.584   8.303 -16.249  1.00  0.00           C  
ATOM   1725  CG  LEU A 111      32.768   8.557 -17.189  1.00  0.00           C  
ATOM   1726  CD1 LEU A 111      33.242   9.998 -17.037  1.00  0.00           C  
ATOM   1727  CD2 LEU A 111      33.875   7.569 -16.866  1.00  0.00           C  
ATOM   1728  H   LEU A 111      30.164   7.749 -18.307  1.00  0.00           H  
ATOM   1729  HA  LEU A 111      31.653   6.177 -16.441  1.00  0.00           H  
ATOM   1730 1HB  LEU A 111      30.852   9.090 -16.419  1.00  0.00           H  
ATOM   1731 2HB  LEU A 111      31.938   8.376 -15.222  1.00  0.00           H  
ATOM   1732  HG  LEU A 111      32.455   8.414 -18.215  1.00  0.00           H  
ATOM   1733 1HD1 LEU A 111      34.077  10.179 -17.713  1.00  0.00           H  
ATOM   1734 2HD1 LEU A 111      32.425  10.679 -17.285  1.00  0.00           H  
ATOM   1735 3HD1 LEU A 111      33.560  10.171 -16.012  1.00  0.00           H  
ATOM   1736 1HD2 LEU A 111      34.716   7.737 -17.539  1.00  0.00           H  
ATOM   1737 2HD2 LEU A 111      34.199   7.707 -15.836  1.00  0.00           H  
ATOM   1738 3HD2 LEU A 111      33.502   6.559 -16.998  1.00  0.00           H  
ATOM   1739  N   LEU A 112      28.704   7.210 -15.401  1.00  0.00           N  
ATOM   1740  CA  LEU A 112      27.717   6.946 -14.367  1.00  0.00           C  
ATOM   1741  C   LEU A 112      27.404   5.465 -14.314  1.00  0.00           C  
ATOM   1742  O   LEU A 112      27.332   4.888 -13.231  1.00  0.00           O  
ATOM   1743  CB  LEU A 112      26.429   7.745 -14.559  1.00  0.00           C  
ATOM   1744  CG  LEU A 112      25.357   7.432 -13.487  1.00  0.00           C  
ATOM   1745  CD1 LEU A 112      25.920   7.749 -12.094  1.00  0.00           C  
ATOM   1746  CD2 LEU A 112      24.095   8.241 -13.754  1.00  0.00           C  
ATOM   1747  H   LEU A 112      28.476   7.826 -16.182  1.00  0.00           H  
ATOM   1748  HA  LEU A 112      28.140   7.236 -13.410  1.00  0.00           H  
ATOM   1749 1HB  LEU A 112      26.663   8.807 -14.523  1.00  0.00           H  
ATOM   1750 2HB  LEU A 112      26.013   7.514 -15.542  1.00  0.00           H  
ATOM   1751  HG  LEU A 112      25.122   6.377 -13.525  1.00  0.00           H  
ATOM   1752 1HD1 LEU A 112      25.171   7.508 -11.337  1.00  0.00           H  
ATOM   1753 2HD1 LEU A 112      26.815   7.150 -11.919  1.00  0.00           H  
ATOM   1754 3HD1 LEU A 112      26.172   8.807 -12.032  1.00  0.00           H  
ATOM   1755 1HD2 LEU A 112      23.345   8.004 -12.998  1.00  0.00           H  
ATOM   1756 2HD2 LEU A 112      24.328   9.307 -13.712  1.00  0.00           H  
ATOM   1757 3HD2 LEU A 112      23.707   7.993 -14.742  1.00  0.00           H  
ATOM   1758  N   GLN A 113      27.205   4.831 -15.469  1.00  0.00           N  
ATOM   1759  CA  GLN A 113      26.892   3.407 -15.462  1.00  0.00           C  
ATOM   1760  C   GLN A 113      28.042   2.599 -14.856  1.00  0.00           C  
ATOM   1761  O   GLN A 113      27.812   1.642 -14.111  1.00  0.00           O  
ATOM   1762  CB  GLN A 113      26.574   2.929 -16.877  1.00  0.00           C  
ATOM   1763  CG  GLN A 113      25.265   3.486 -17.437  1.00  0.00           C  
ATOM   1764  CD  GLN A 113      24.034   2.978 -16.690  1.00  0.00           C  
ATOM   1765  OE1 GLN A 113      23.855   1.768 -16.531  1.00  0.00           O  
ATOM   1766  NE2 GLN A 113      23.182   3.894 -16.233  1.00  0.00           N  
ATOM   1767  H   GLN A 113      27.253   5.349 -16.350  1.00  0.00           H  
ATOM   1768  HA  GLN A 113      26.011   3.254 -14.844  1.00  0.00           H  
ATOM   1769 1HB  GLN A 113      27.383   3.232 -17.547  1.00  0.00           H  
ATOM   1770 2HB  GLN A 113      26.524   1.842 -16.895  1.00  0.00           H  
ATOM   1771 1HG  GLN A 113      25.289   4.571 -17.346  1.00  0.00           H  
ATOM   1772 2HG  GLN A 113      25.182   3.202 -18.484  1.00  0.00           H  
ATOM   1773 1HE2 GLN A 113      22.359   3.611 -15.736  1.00  0.00           H  
ATOM   1774 2HE2 GLN A 113      23.364   4.867 -16.385  1.00  0.00           H  
ATOM   1775  N   ILE A 114      29.286   3.013 -15.099  1.00  0.00           N  
ATOM   1776  CA  ILE A 114      30.418   2.325 -14.491  1.00  0.00           C  
ATOM   1777  C   ILE A 114      30.350   2.455 -12.977  1.00  0.00           C  
ATOM   1778  O   ILE A 114      30.486   1.467 -12.252  1.00  0.00           O  
ATOM   1779  CB  ILE A 114      31.762   2.853 -15.011  1.00  0.00           C  
ATOM   1780  CG1 ILE A 114      31.923   2.485 -16.494  1.00  0.00           C  
ATOM   1781  CG2 ILE A 114      32.901   2.295 -14.159  1.00  0.00           C  
ATOM   1782  CD1 ILE A 114      33.055   3.201 -17.191  1.00  0.00           C  
ATOM   1783  H   ILE A 114      29.444   3.799 -15.734  1.00  0.00           H  
ATOM   1784  HA  ILE A 114      30.349   1.265 -14.745  1.00  0.00           H  
ATOM   1785  HB  ILE A 114      31.765   3.942 -14.948  1.00  0.00           H  
ATOM   1786 1HG1 ILE A 114      32.099   1.412 -16.566  1.00  0.00           H  
ATOM   1787 2HG1 ILE A 114      30.997   2.716 -17.015  1.00  0.00           H  
ATOM   1788 1HG2 ILE A 114      33.850   2.685 -14.522  1.00  0.00           H  
ATOM   1789 2HG2 ILE A 114      32.758   2.596 -13.122  1.00  0.00           H  
ATOM   1790 3HG2 ILE A 114      32.905   1.207 -14.224  1.00  0.00           H  
ATOM   1791 1HD1 ILE A 114      33.098   2.883 -18.232  1.00  0.00           H  
ATOM   1792 2HD1 ILE A 114      32.879   4.268 -17.149  1.00  0.00           H  
ATOM   1793 3HD1 ILE A 114      33.995   2.966 -16.699  1.00  0.00           H  
ATOM   1794  N   ILE A 115      30.084   3.671 -12.499  1.00  0.00           N  
ATOM   1795  CA  ILE A 115      29.976   3.912 -11.069  1.00  0.00           C  
ATOM   1796  C   ILE A 115      28.857   3.096 -10.454  1.00  0.00           C  
ATOM   1797  O   ILE A 115      29.042   2.475  -9.408  1.00  0.00           O  
ATOM   1798  CB  ILE A 115      29.717   5.397 -10.782  1.00  0.00           C  
ATOM   1799  CG1 ILE A 115      30.958   6.216 -11.136  1.00  0.00           C  
ATOM   1800  CG2 ILE A 115      29.294   5.584  -9.324  1.00  0.00           C  
ATOM   1801  CD1 ILE A 115      30.701   7.705 -11.186  1.00  0.00           C  
ATOM   1802  H   ILE A 115      29.978   4.451 -13.149  1.00  0.00           H  
ATOM   1803  HA  ILE A 115      30.913   3.622 -10.599  1.00  0.00           H  
ATOM   1804  HB  ILE A 115      28.917   5.747 -11.427  1.00  0.00           H  
ATOM   1805 1HG1 ILE A 115      31.730   6.022 -10.393  1.00  0.00           H  
ATOM   1806 2HG1 ILE A 115      31.327   5.894 -12.109  1.00  0.00           H  
ATOM   1807 1HG2 ILE A 115      29.094   6.637  -9.138  1.00  0.00           H  
ATOM   1808 2HG2 ILE A 115      28.394   5.005  -9.133  1.00  0.00           H  
ATOM   1809 3HG2 ILE A 115      30.092   5.242  -8.663  1.00  0.00           H  
ATOM   1810 1HD1 ILE A 115      31.623   8.225 -11.442  1.00  0.00           H  
ATOM   1811 2HD1 ILE A 115      29.945   7.915 -11.942  1.00  0.00           H  
ATOM   1812 3HD1 ILE A 115      30.348   8.049 -10.215  1.00  0.00           H  
ATOM   1813  N   LEU A 116      27.697   3.072 -11.109  1.00  0.00           N  
ATOM   1814  CA  LEU A 116      26.580   2.328 -10.561  1.00  0.00           C  
ATOM   1815  C   LEU A 116      26.922   0.848 -10.493  1.00  0.00           C  
ATOM   1816  O   LEU A 116      26.622   0.185  -9.494  1.00  0.00           O  
ATOM   1817  CB  LEU A 116      25.346   2.551 -11.440  1.00  0.00           C  
ATOM   1818  CG  LEU A 116      24.769   3.987 -11.399  1.00  0.00           C  
ATOM   1819  CD1 LEU A 116      23.678   4.118 -12.447  1.00  0.00           C  
ATOM   1820  CD2 LEU A 116      24.255   4.291 -10.019  1.00  0.00           C  
ATOM   1821  H   LEU A 116      27.593   3.600 -11.969  1.00  0.00           H  
ATOM   1822  HA  LEU A 116      26.374   2.687  -9.565  1.00  0.00           H  
ATOM   1823 1HB  LEU A 116      25.615   2.328 -12.472  1.00  0.00           H  
ATOM   1824 2HB  LEU A 116      24.564   1.858 -11.126  1.00  0.00           H  
ATOM   1825  HG  LEU A 116      25.548   4.693 -11.635  1.00  0.00           H  
ATOM   1826 1HD1 LEU A 116      23.279   5.132 -12.433  1.00  0.00           H  
ATOM   1827 2HD1 LEU A 116      24.099   3.906 -13.427  1.00  0.00           H  
ATOM   1828 3HD1 LEU A 116      22.880   3.409 -12.230  1.00  0.00           H  
ATOM   1829 1HD2 LEU A 116      23.862   5.308  -9.998  1.00  0.00           H  
ATOM   1830 2HD2 LEU A 116      23.464   3.586  -9.760  1.00  0.00           H  
ATOM   1831 3HD2 LEU A 116      25.067   4.202  -9.309  1.00  0.00           H  
ATOM   1832  N   ASN A 117      27.604   0.320 -11.506  1.00  0.00           N  
ATOM   1833  CA  ASN A 117      27.959  -1.087 -11.470  1.00  0.00           C  
ATOM   1834  C   ASN A 117      28.905  -1.370 -10.310  1.00  0.00           C  
ATOM   1835  O   ASN A 117      28.740  -2.363  -9.598  1.00  0.00           O  
ATOM   1836  CB  ASN A 117      28.560  -1.508 -12.792  1.00  0.00           C  
ATOM   1837  CG  ASN A 117      27.514  -1.608 -13.877  1.00  0.00           C  
ATOM   1838  OD1 ASN A 117      26.315  -1.750 -13.596  1.00  0.00           O  
ATOM   1839  ND2 ASN A 117      27.940  -1.531 -15.111  1.00  0.00           N  
ATOM   1840  H   ASN A 117      27.844   0.883 -12.325  1.00  0.00           H  
ATOM   1841  HA  ASN A 117      27.053  -1.669 -11.301  1.00  0.00           H  
ATOM   1842 1HB  ASN A 117      29.310  -0.774 -13.097  1.00  0.00           H  
ATOM   1843 2HB  ASN A 117      29.060  -2.467 -12.683  1.00  0.00           H  
ATOM   1844 1HD2 ASN A 117      27.289  -1.584 -15.868  1.00  0.00           H  
ATOM   1845 2HD2 ASN A 117      28.913  -1.411 -15.296  1.00  0.00           H  
ATOM   1846  N   LEU A 118      29.851  -0.463 -10.060  1.00  0.00           N  
ATOM   1847  CA  LEU A 118      30.779  -0.661  -8.957  1.00  0.00           C  
ATOM   1848  C   LEU A 118      30.040  -0.635  -7.622  1.00  0.00           C  
ATOM   1849  O   LEU A 118      30.315  -1.452  -6.740  1.00  0.00           O  
ATOM   1850  CB  LEU A 118      31.864   0.414  -9.001  1.00  0.00           C  
ATOM   1851  CG  LEU A 118      32.828   0.293 -10.191  1.00  0.00           C  
ATOM   1852  CD1 LEU A 118      33.724   1.517 -10.246  1.00  0.00           C  
ATOM   1853  CD2 LEU A 118      33.635  -0.982 -10.045  1.00  0.00           C  
ATOM   1854  H   LEU A 118      29.951   0.348 -10.675  1.00  0.00           H  
ATOM   1855  HA  LEU A 118      31.249  -1.635  -9.072  1.00  0.00           H  
ATOM   1856 1HB  LEU A 118      31.381   1.389  -9.060  1.00  0.00           H  
ATOM   1857 2HB  LEU A 118      32.445   0.367  -8.083  1.00  0.00           H  
ATOM   1858  HG  LEU A 118      32.262   0.248 -11.113  1.00  0.00           H  
ATOM   1859 1HD1 LEU A 118      34.398   1.434 -11.098  1.00  0.00           H  
ATOM   1860 2HD1 LEU A 118      33.107   2.409 -10.359  1.00  0.00           H  
ATOM   1861 3HD1 LEU A 118      34.302   1.587  -9.328  1.00  0.00           H  
ATOM   1862 1HD2 LEU A 118      34.314  -1.078 -10.893  1.00  0.00           H  
ATOM   1863 2HD2 LEU A 118      34.210  -0.946  -9.120  1.00  0.00           H  
ATOM   1864 3HD2 LEU A 118      32.960  -1.838 -10.021  1.00  0.00           H  
ATOM   1865  N   LEU A 119      29.051   0.255  -7.500  1.00  0.00           N  
ATOM   1866  CA  LEU A 119      28.249   0.355  -6.285  1.00  0.00           C  
ATOM   1867  C   LEU A 119      27.435  -0.917  -6.054  1.00  0.00           C  
ATOM   1868  O   LEU A 119      27.234  -1.334  -4.914  1.00  0.00           O  
ATOM   1869  CB  LEU A 119      27.316   1.568  -6.364  1.00  0.00           C  
ATOM   1870  CG  LEU A 119      28.006   2.943  -6.309  1.00  0.00           C  
ATOM   1871  CD1 LEU A 119      26.993   4.020  -6.608  1.00  0.00           C  
ATOM   1872  CD2 LEU A 119      28.613   3.139  -4.942  1.00  0.00           C  
ATOM   1873  H   LEU A 119      28.876   0.908  -8.266  1.00  0.00           H  
ATOM   1874  HA  LEU A 119      28.922   0.485  -5.440  1.00  0.00           H  
ATOM   1875 1HB  LEU A 119      26.759   1.513  -7.296  1.00  0.00           H  
ATOM   1876 2HB  LEU A 119      26.606   1.515  -5.537  1.00  0.00           H  
ATOM   1877  HG  LEU A 119      28.789   2.993  -7.053  1.00  0.00           H  
ATOM   1878 1HD1 LEU A 119      27.477   4.992  -6.578  1.00  0.00           H  
ATOM   1879 2HD1 LEU A 119      26.586   3.855  -7.589  1.00  0.00           H  
ATOM   1880 3HD1 LEU A 119      26.195   3.979  -5.873  1.00  0.00           H  
ATOM   1881 1HD2 LEU A 119      29.103   4.112  -4.898  1.00  0.00           H  
ATOM   1882 2HD2 LEU A 119      27.829   3.088  -4.189  1.00  0.00           H  
ATOM   1883 3HD2 LEU A 119      29.346   2.351  -4.755  1.00  0.00           H  
ATOM   1884  N   HIS A 120      26.969  -1.547  -7.134  1.00  0.00           N  
ATOM   1885  CA  HIS A 120      26.203  -2.779  -6.995  1.00  0.00           C  
ATOM   1886  C   HIS A 120      27.110  -3.967  -6.644  1.00  0.00           C  
ATOM   1887  O   HIS A 120      26.716  -4.852  -5.881  1.00  0.00           O  
ATOM   1888  CB  HIS A 120      25.429  -3.103  -8.282  1.00  0.00           C  
ATOM   1889  CG  HIS A 120      24.268  -2.172  -8.582  1.00  0.00           C  
ATOM   1890  ND1 HIS A 120      23.164  -2.070  -7.760  1.00  0.00           N  
ATOM   1891  CD2 HIS A 120      24.036  -1.334  -9.625  1.00  0.00           C  
ATOM   1892  CE1 HIS A 120      22.312  -1.199  -8.276  1.00  0.00           C  
ATOM   1893  NE2 HIS A 120      22.816  -0.739  -9.406  1.00  0.00           N  
ATOM   1894  H   HIS A 120      27.125  -1.143  -8.058  1.00  0.00           H  
ATOM   1895  HA  HIS A 120      25.481  -2.665  -6.189  1.00  0.00           H  
ATOM   1896 1HB  HIS A 120      26.119  -3.057  -9.128  1.00  0.00           H  
ATOM   1897 2HB  HIS A 120      25.048  -4.120  -8.228  1.00  0.00           H  
ATOM   1898  HD1 HIS A 120      23.013  -2.572  -6.908  1.00  0.00           H  
ATOM   1899  HD2 HIS A 120      24.609  -1.090 -10.520  1.00  0.00           H  
ATOM   1900  HE1 HIS A 120      21.372  -0.976  -7.770  1.00  0.00           H  
ATOM   1901  N   LYS A 121      28.324  -3.989  -7.204  1.00  0.00           N  
ATOM   1902  CA  LYS A 121      29.274  -5.077  -6.971  1.00  0.00           C  
ATOM   1903  C   LYS A 121      29.968  -5.067  -5.604  1.00  0.00           C  
ATOM   1904  O   LYS A 121      30.223  -6.135  -5.041  1.00  0.00           O  
ATOM   1905  CB  LYS A 121      30.356  -5.071  -8.052  1.00  0.00           C  
ATOM   1906  CG  LYS A 121      29.886  -5.488  -9.442  1.00  0.00           C  
ATOM   1907  CD  LYS A 121      31.031  -5.422 -10.443  1.00  0.00           C  
ATOM   1908  CE  LYS A 121      30.582  -5.829 -11.837  1.00  0.00           C  
ATOM   1909  NZ  LYS A 121      31.706  -5.775 -12.817  1.00  0.00           N  
ATOM   1910  H   LYS A 121      28.583  -3.240  -7.846  1.00  0.00           H  
ATOM   1911  HA  LYS A 121      28.723  -6.014  -7.047  1.00  0.00           H  
ATOM   1912 1HB  LYS A 121      30.761  -4.059  -8.135  1.00  0.00           H  
ATOM   1913 2HB  LYS A 121      31.172  -5.726  -7.752  1.00  0.00           H  
ATOM   1914 1HG  LYS A 121      29.504  -6.508  -9.404  1.00  0.00           H  
ATOM   1915 2HG  LYS A 121      29.082  -4.833  -9.769  1.00  0.00           H  
ATOM   1916 1HD  LYS A 121      31.407  -4.396 -10.479  1.00  0.00           H  
ATOM   1917 2HD  LYS A 121      31.840  -6.076 -10.121  1.00  0.00           H  
ATOM   1918 1HE  LYS A 121      30.186  -6.842 -11.805  1.00  0.00           H  
ATOM   1919 2HE  LYS A 121      29.793  -5.150 -12.168  1.00  0.00           H  
ATOM   1920 1HZ  LYS A 121      31.372  -6.048 -13.730  1.00  0.00           H  
ATOM   1921 2HZ  LYS A 121      32.072  -4.835 -12.860  1.00  0.00           H  
ATOM   1922 3HZ  LYS A 121      32.437  -6.408 -12.524  1.00  0.00           H  
ATOM   1923  N   VAL A 122      30.306  -3.881  -5.094  1.00  0.00           N  
ATOM   1924  CA  VAL A 122      31.062  -3.775  -3.850  1.00  0.00           C  
ATOM   1925  C   VAL A 122      30.292  -3.064  -2.739  1.00  0.00           C  
ATOM   1926  O   VAL A 122      29.931  -3.701  -1.746  1.00  0.00           O  
ATOM   1927  OXT VAL A 122      30.410  -1.842  -2.651  1.00  0.00           O  
ATOM   1928  CB  VAL A 122      32.379  -3.024  -4.112  1.00  0.00           C  
ATOM   1929  CG1 VAL A 122      33.164  -2.881  -2.813  1.00  0.00           C  
ATOM   1930  CG2 VAL A 122      33.187  -3.771  -5.172  1.00  0.00           C  
ATOM   1931  H   VAL A 122      30.076  -3.030  -5.609  1.00  0.00           H  
ATOM   1932  HA  VAL A 122      31.301  -4.782  -3.510  1.00  0.00           H  
ATOM   1933  HB  VAL A 122      32.153  -2.017  -4.475  1.00  0.00           H  
ATOM   1934 1HG1 VAL A 122      34.088  -2.336  -3.003  1.00  0.00           H  
ATOM   1935 2HG1 VAL A 122      32.565  -2.335  -2.084  1.00  0.00           H  
ATOM   1936 3HG1 VAL A 122      33.400  -3.871  -2.421  1.00  0.00           H  
ATOM   1937 1HG2 VAL A 122      34.114  -3.236  -5.366  1.00  0.00           H  
ATOM   1938 2HG2 VAL A 122      33.414  -4.776  -4.812  1.00  0.00           H  
ATOM   1939 3HG2 VAL A 122      32.610  -3.836  -6.093  1.00  0.00           H  
TER                                                                             
# All scores below are weighted scores, not raw scores.
#BEGIN_POSE_ENERGIES_TABLE /home/grads/bernardm/FoldingBenchMarks/RosettaFold/RoseTTAFold/results_pyrosetta_rerun/T1106s1.pdb/pdb-3track/model0_1_0.25.pdb
label fa_atr fa_rep fa_sol fa_intra_rep fa_intra_sol_xover4 lk_ball_wtd fa_elec hbond_sr_bb hbond_lr_bb hbond_bb_sc hbond_sc dslf_fa13 omega fa_dun p_aa_pp yhh_planarity ref rama_prepro cart_bonded total
weights 1 0.55 1 0.005 1 1 1 1 1 1 1 1.25 0.4 0.7 0.6 0.625 1 0.45 0.5 NA
pose -579.88 53.9225 448.341 1.46489 23.3741 -24.232 -203.808 -82.4674 0 -12.5095 -9.91927 0 3.92741 115.23 -15.7523 0.02877 24.7061 17.9837 53.0356 -186.554
MET:NtermProteinFull_1 -2.52143 0.30181 0.19956 0.00823 0.09454 -0.16575 -0.48068 0 0 0 0 0 -0.00884 1.45132 0 0 1.65735 0 0.06272 0.59884
SER_2 -1.12722 0.04637 1.11843 0.00129 0.02463 -0.20761 -0.75537 0 0 0 0 0 -0.0466 0.75061 -0.01872 0 -0.28969 -0.26783 0.08023 -0.69149
ARG_3 -4.96515 0.19965 3.30991 0.02367 0.53918 -0.17799 -1.16652 0 0 -0.58962 0 0 0.03443 2.92711 -0.01744 0 -0.09474 -0.36005 0.09171 -0.24584
ILE_4 -5.385 0.7729 1.46065 0.02302 0.06786 -0.01285 -0.75943 0 0 0 0 0 -0.04691 0.32555 -0.57119 0 2.30374 -0.34552 0.28982 -1.87736
ILE_5 -3.13897 0.30036 1.46552 0.05032 0.23419 -0.19349 0.19463 0 0 0 0 0 -0.17619 0.75513 0.41119 0 2.30374 -0.22456 0.41857 2.40043
THR_6 -4.74887 0.67544 2.29161 0.01343 0.06821 0.14581 -0.53208 0 0 -0.40696 0 0 0.16116 0.05788 -0.08133 0 1.15175 -0.15409 0.40295 -0.95509
ALA_7 -4.79372 0.99302 2.08692 0.00141 0 0.21147 -2.12297 0 0 0 0 0 0.07881 0 -0.18836 0 1.32468 -0.50081 1.01961 -1.88993
PRO_8 -3.45482 0.53789 1.36588 0.00625 0.09058 -0.14447 0.19863 0 0 0 0 0 -0.0016 0.07003 -0.94378 0 -1.64321 0.03235 1.06829 -2.81798
HIS_D_9 -5.89356 0.60433 3.57116 0.00688 0.68629 -0.06785 -2.06083 0 0 0 0 0 0.13133 1.34002 -0.07312 0 -0.30065 0.21114 0.33262 -1.51224
ILE_10 -3.5727 0.58966 2.38093 0.02659 0.07023 -0.28129 -0.18774 0 0 0 0 0 -0.00414 0.09012 -0.39828 0 2.30374 -0.16555 0.31774 1.16931
GLY_11 -2.60615 0.254 2.62746 0.00012 0 0.00648 -1.08128 0 0 0 0 0 0.68344 0 0.19072 0 0.79816 0.71767 0.59543 2.18604
ILE_12 -4.66076 0.82331 2.67478 0.04409 0.20841 -0.11295 -1.42882 0 0 0 0 0 -0.15833 0.69108 0.35796 0 2.30374 0.73537 0.60329 2.08116
GLU_13 -2.89171 0.36401 2.39556 0.00632 0.28903 -0.29897 -0.30267 0 0 0 0 0 -0.08387 2.74429 -0.32887 0 -2.72453 -0.32636 0.29127 -0.8665
LYS_14 -3.65789 0.39277 3.60192 0.0136 0.31932 -0.28309 -1.94851 0 0 0 0 0 -0.01712 1.139 0.05602 0 -0.71458 -0.36683 0.1947 -1.27069
LEU_15 -7.50888 0.74366 3.10707 0.02873 0.22882 -0.64998 -1.18223 0 0 0 0 0 -0.05389 1.09968 -0.26953 0 1.66147 -0.21316 0.3052 -2.70305
SER_16 -1.75442 0.2149 2.0247 0.00207 0.05666 -0.28109 0.28309 0 0 0 0 0 -0.04311 0.09874 -0.30881 0 -0.28969 -0.43148 0.23097 -0.19746
ALA_17 -2.40984 0.33909 1.80159 0.00184 0 -0.13396 -0.72553 0 0 0 0 0 -0.05286 0 0.02869 0 1.32468 -0.54279 0.14449 -0.22461
ILE_18 -6.06843 0.32742 2.74121 0.03606 0.10095 -0.02995 -2.04314 0 0 -0.58962 0 0 -0.01489 0.78161 -0.46404 0 2.30374 -0.42533 0.16404 -3.18037
SER_19 -3.48382 0.20507 3.45631 0.00236 0.06564 0.04823 -2.40923 0 0 0 0 0 0.13395 0.2273 -0.25698 0 -0.28969 -0.04765 0.16689 -2.18163
LEU_20 -5.40236 0.88587 2.22723 0.02045 0.04165 -0.05144 -1.49355 0 0 0 0 0 0.20619 0.10052 0.41853 0 1.66147 0.35567 0.52542 -0.50436
GLU_21 -3.60846 0.52922 3.64992 0.00462 0.20887 -0.15997 -1.50374 0 0 -1.02812 0 0 0.31472 2.19113 0.09036 0 -2.72453 1.46022 0.77069 0.19493
GLU_22 -4.15118 0.36584 4.65694 0.00777 0.29401 -0.30292 -2.03791 0 0 0 0 0 0.03909 2.51364 0.05959 0 -2.72453 1.35409 0.44065 0.5151
LEU_23 -7.59675 0.73177 2.4247 0.01727 0.17617 -0.12352 -1.27287 0 0 0 0 0 -0.04173 0.96267 -0.28194 0 1.66147 0.01261 0.29298 -3.03717
SER_24 -4.16056 0.57862 4.0441 0.00159 0.02385 -0.23556 -0.71416 0 0 -1.02812 0 0 0.01775 0.56736 0.28009 0 -0.28969 -0.19333 0.29917 -0.8089
CYS_25 -4.11006 0.43835 3.47243 0.00232 0.01176 -0.18711 -1.87705 0 0 0 0 0 0.01417 0.13159 0.36841 0 3.25479 0.05403 0.26687 1.84049
GLY_26 -3.53407 0.11704 3.47017 0.00015 0 -0.09434 -2.15296 0 0 0 0 0 -0.07364 0 0.19141 0 0.79816 0.62471 0.23546 -0.41792
LEU_27 -6.24415 0.97796 3.62374 0.06892 0.27026 0.00911 -2.18524 0 0 0 0 0 0.35856 0.8384 -0.16765 0 1.66147 1.55895 1.69219 2.46253
PRO_28 -5.23158 1.12496 3.04362 0.00251 0.03628 -0.15811 -1.24806 0 0 0 0 0 -0.08572 0.09495 -0.29801 0 -1.64321 1.12594 1.89782 -1.3386
ASP_29 -3.6942 0.27798 4.60987 0.00298 0.67546 -0.15027 -2.29779 0 0 0 -0.52093 0 0.00511 2.82329 0.08819 0 -2.14574 0.03894 0.38133 0.0942
ARG_30 -5.74732 0.21289 4.6305 0.00897 0.26071 -0.00534 -1.59966 0 0 -0.40696 0 0 0.01117 2.07826 -0.04679 0 -0.09474 -0.1759 0.44981 -0.4244
TYR_31 -4.06987 0.23726 2.80073 0.02357 0.30372 0.02584 -1.11098 0 0 0 0 0 0.06667 1.32908 -0.30025 3e-05 0.58223 -0.09214 0.50625 0.30215
ALA_32 -3.0611 0.15107 2.2751 0.00158 0 -0.24489 -0.40955 0 0 0 0 0 -0.05995 0 -0.00887 0 1.32468 -0.28598 0.22481 -0.0931
LEU_33 -2.77232 0.44295 1.1487 0.03449 0.05542 -0.09701 0.01553 0 0 0 0 0 0.00477 0.07734 -0.34821 0 1.66147 -0.50142 0.74441 0.46613
PRO_34 -3.84791 1.06968 2.18884 0.00311 0.0763 -0.14285 -0.45225 0 0 0 0 0 0.07712 0.07526 -1.19643 0 -1.64321 -0.32333 1.45692 -2.65875
PRO_35 -2.36283 0.43925 1.52097 0.00688 0.09085 -0.04265 -1.24007 0 0 0 0 0 0.43546 0.09575 -0.95811 0 -1.64321 0.21695 1.47677 -1.96398
ASP_36 -1.29572 0.12704 1.60937 0.00514 0.35057 -0.04904 -0.94887 0 0 0 0 0 0.29457 1.86456 -0.05176 0 -2.14574 2.11034 1.51977 3.39024
GLY_37 -1.14654 0.20379 1.2146 5e-05 0 0.03041 -0.88068 0 0 0 0 0 -0.05794 0 0.81016 0 0.79816 2.27026 0.92789 4.17016
HIS_D_38 -4.61709 0.72638 3.10443 0.00451 0.27449 -0.0387 -0.54661 0 0 -0.80914 0 0 0.06253 1.25837 -0.0771 0 -0.30065 0.28686 0.9522 0.28049
PRO_39 -3.54368 0.54011 2.31609 0.00271 0.06762 -0.00231 -0.63553 0 0 -0.80914 0 0 -0.07293 0.14959 -1.06724 0 -1.64321 -0.5561 1.02187 -4.23213
VAL_40 -3.7403 0.4866 2.00688 0.03416 0.05734 0.10763 -1.44315 0 0 0 0 0 -0.03111 0.0372 -0.28624 0 2.64269 -0.32484 0.33179 -0.12135
GLU_41 -4.04093 0.86753 3.51682 0.00802 0.32886 -0.10252 -0.78085 0 0 0 0 0 0.14397 2.44302 -0.07388 0 -2.72453 5.15445 1.46921 6.20917
PRO_42 -5.42728 0.92815 3.46159 0.00247 0.03579 -0.27239 -1.10949 0 0 0 0 0 -0.12134 0.16364 -0.43345 0 -1.64321 5.13113 1.50713 2.22274
HIS_43 -8.20909 1.0189 5.65316 0.00497 0.66932 -0.48613 -2.48801 0 0 0 0 0 -0.02464 1.56291 -0.1195 0 -0.30065 -0.02621 0.40232 -2.34267
LEU_44 -6.49074 0.47468 3.78138 0.02229 0.07505 -0.07837 -1.57776 0 0 0 0 0 0.10448 0.27993 -0.2859 0 1.66147 -0.15792 0.36002 -1.8314
GLU_45 -5.24701 0.39887 4.77743 0.00501 0.23848 -0.30195 -0.69259 0 0 0 0 0 0.08044 2.51532 -0.25927 0 -2.72453 -0.42497 0.29974 -1.33503
ARG_46 -5.77982 0.35704 5.10333 0.01178 0.29825 -0.33243 -2.93955 0 0 0 -0.52093 0 0.07016 1.98257 -0.11124 0 -0.09474 -0.42056 0.26672 -2.10942
LEU_47 -7.28398 0.63671 2.91958 0.01691 0.07851 -0.29941 -1.32243 0 0 0 0 0 -0.04325 0.20707 -0.29441 0 1.66147 -0.29734 0.33496 -3.68562
TYR_48 -5.11653 0.65066 3.23624 0.0248 0.34167 -0.20247 -0.79318 0 0 0 0 0 0.02565 1.42873 -0.45165 0.00572 0.58223 -0.48851 0.90274 0.14608
PRO_49 -2.90786 0.52264 1.69862 0.00238 0.03546 -0.16154 -0.26477 0 0 0 0 0 -0.11557 0.06837 -0.56874 0 -1.64321 -0.25829 0.83834 -2.75417
THR_50 -3.89668 0.71422 1.57096 0.00983 0.05625 -0.23076 -0.25137 0 0 0 0 0 0.04644 0.05915 -0.09479 0 1.15175 0.16805 0.20341 -0.49354
ALA_51 -3.66484 0.37852 2.58618 0.00141 0 -0.20364 -1.17955 0 0 0 0 0 0.00693 0 -0.12938 0 1.32468 -0.34438 0.24511 -0.97895
GLN_52 -4.1168 0.14832 4.25829 0.01383 0.76295 -0.01209 -2.69316 0 0 0 -1.06032 0 0.04068 2.52288 -0.25602 0 -1.45095 -0.61694 0.27721 -2.18211
SER_53 -3.12106 0.28242 2.93593 0.00135 0.02327 -0.25915 -0.56757 0 0 0 0 0 -0.0335 0.40208 0.30216 0 -0.28969 -0.19391 0.14923 -0.36845
LYS_54 -6.42228 0.35255 4.23335 0.00708 0.1121 -0.34261 -0.9655 0 0 0 0 0 -0.00652 0.98133 -0.05883 0 -0.71458 -0.10409 0.12414 -2.80387
ARG_55 -7.66961 0.34505 7.11416 0.01719 0.6551 -0.44507 -3.55122 0 0 0 -1.06032 0 -0.01935 1.71103 -0.04609 0 -0.09474 -0.17379 0.28079 -2.93685
SER_56 -5.00498 0.37068 5.185 0.00144 0.02297 -0.45369 -2.51882 0 0 0 0 0 -0.00937 0.44474 0.31083 0 -0.28969 -0.04284 0.34003 -1.64371
LEU_57 -5.17318 0.29073 4.08746 0.02243 0.07979 -0.15989 -1.95795 0 0 0 0 0 -0.00659 0.20354 -0.28415 0 1.66147 -0.13537 0.21098 -1.16072
TRP_58 -8.05112 0.72308 5.13892 0.02919 0.34015 -0.42359 -2.85388 0 0 0 0 0 0.03741 2.5374 -0.02059 0 2.26099 -0.24317 0.16343 -0.36178
ASP_59 -4.10226 0.12438 4.99615 0.00323 0.28246 -0.48225 -1.43847 0 0 0 0 0 0.01027 1.3258 0.12376 0 -2.14574 -0.25572 0.21007 -1.34832
PHE_60 -3.66279 0.28115 2.90047 0.02195 0.20973 -0.22057 -0.37653 0 0 0 0 0 0.04226 2.22948 -0.00745 0 1.21829 -0.16693 0.17335 2.64242
ALA_61 -2.54601 0.0599 2.08706 0.00154 0 -0.01268 -0.96891 0 0 0 0 0 -0.02859 0 -0.1589 0 1.32468 -0.16978 0.1413 -0.27038
SER_62 -3.0638 0.32907 3.6881 0.00137 0.02408 -0.21852 -1.35233 0 0 0 0 0 -0.00272 0.76044 -0.05257 0 -0.28969 -0.49193 0.70976 0.04124
PRO_63 -3.23704 0.61614 2.7752 0.00276 0.10831 -0.10573 -1.45344 0 0 0 0 0 0.02911 0.184 -0.93631 0 -1.64321 -0.54251 0.8616 -3.34113
GLY_64 -1.6948 0.10859 1.03264 5e-05 0 -0.19416 0.10402 0 0 0 0 0 -0.0058 0 0.12899 0 0.79816 -0.02153 0.308 0.56417
TYR_65 -2.64308 0.35595 1.82177 0.02345 0.31946 -0.29344 0.38025 0 0 0 0 0 -0.02201 1.54828 -0.28975 0.00014 0.58223 0.02437 0.2134 2.02102
THR_66 -4.6534 0.41714 4.08608 0.01925 0.06466 -0.07813 -2.26348 0 0 0 0 0 0.00937 0.0337 0.03943 0 1.15175 0.03153 0.43173 -0.71036
PHE_67 -4.105 0.50817 3.12616 0.02384 0.24503 -0.51261 -0.16401 0 0 0 0 0 0.1507 1.62891 0.5554 0 1.21829 5.14796 0.54641 8.36924
HIS_68 -2.85106 0.27696 2.29563 0.00522 0.44041 0.00193 -0.3969 0 0 -0.36999 0 0 0.1098 1.42428 -0.28591 0 -0.30065 4.90762 0.33728 5.59464
GLY_69 -2.19059 0.25655 2.13164 7e-05 0 -0.12436 -1.07958 0 0 0 0 0 -0.04535 0 0.63667 0 0.79816 0.10835 0.16903 0.6606
LEU_70 -7.22826 0.65794 3.36336 0.01314 0.07257 -0.68598 -0.53082 0 0 0 0 0 -0.00442 0.74024 -0.2046 0 1.66147 0.16628 0.30731 -1.67178
HIS_71 -4.2712 0.87977 4.24043 0.00852 0.49184 0.15268 -2.48917 0 0 -1.78745 0 0 0.07782 1.09436 -0.71017 0 -0.30065 0.40145 1.01664 -1.19512
ARG_72 -5.96553 1.01799 5.11326 0.0165 0.38991 -0.50945 -2.05949 0 0 -0.63887 0 0 0.03136 2.12446 -0.02717 0 -0.09474 1.91574 1.18737 2.50134
ALA_73 -3.91159 0.33624 3.22044 0.00153 0 -0.10401 -1.23205 0 0 0 0 0 -0.05328 0 -0.33565 0 1.32468 1.26831 0.4611 0.97572
GLN_74 -6.06852 0.58083 6.49874 0.01885 1.10203 -0.34026 -2.79464 0 0 -1.09211 0 0 -0.044 2.89381 -0.13011 0 -1.45095 -0.50416 0.33664 -0.99383
ASP_75 -7.08667 0.55141 7.61539 0.00286 0.26939 -0.56658 -4.4154 0 0 -0.96423 0 0 0.38396 1.61043 -0.24839 0 -2.14574 -0.2946 0.50041 -4.78776
TYR_76 -6.15275 0.25272 4.80996 0.02175 0.23855 -0.06127 -2.63834 0 0 0 -0.44662 0 -0.00227 1.59444 -0.41501 0.02289 0.58223 -0.01073 0.40124 -1.80321
ARG_77 -6.34627 0.34168 5.51313 0.01244 0.21384 -0.54054 -1.73624 0 0 0 0 0 0.12581 1.80013 -0.10573 0 -0.09474 -0.15304 0.42456 -0.54497
ARG_78 -5.45353 0.36082 5.95661 0.01365 0.20614 -0.23574 -3.62218 0 0 0 0 0 0.03589 1.98389 -0.07874 0 -0.09474 -0.3861 0.39436 -0.91968
GLU_79 -4.59421 0.15803 4.78564 0.00418 0.20821 -0.31814 -2.23274 0 0 0 0 0 0.03486 2.64008 -0.27371 0 -2.72453 -0.41344 0.24817 -2.47759
LEU_80 -7.78793 0.4595 4.62283 0.01257 0.15126 -0.25463 -2.29379 0 0 0 0 0 0.02956 0.46691 -0.18385 0 1.66147 -0.17208 0.34322 -2.94496
ASP_81 -5.1475 0.13159 6.59931 0.00562 0.31787 -0.03855 -4.17527 0 0 0 -0.86465 0 0.01444 1.30754 0.14436 0 -2.14574 -0.09789 0.32096 -3.6279
THR_82 -4.92711 0.31293 4.75562 0.01128 0.06209 -0.25455 -2.88866 0 0 0 0 0 0.00016 -0.0022 -0.02336 0 1.15175 -0.10326 0.18493 -1.72039
LEU_83 -6.78008 0.55739 3.40778 0.02487 0.19892 -0.17629 -2.10243 0 0 0 0 0 -0.0076 0.63152 -0.23015 0 1.66147 -0.02168 0.2315 -2.60479
GLN_84 -8.88776 0.4022 7.4011 0.00522 0.20443 -0.04584 -4.0008 0 0 0 -0.70043 0 -0.02408 3.43116 -0.15506 0 -1.45095 -0.21792 0.29445 -3.7443
SER_85 -4.37657 0.27943 4.94096 0.00131 0.02261 -0.24576 -2.64324 0 0 0 0 0 -0.0042 0.41916 0.30618 0 -0.28969 -0.11856 0.2585 -1.44987
LEU_86 -5.28638 0.27436 4.37974 0.01694 0.06877 -0.1212 -2.75024 0 0 0 0 0 0.00225 0.37544 -0.24857 0 1.66147 -0.08 0.18425 -1.52317
LEU_87 -9.1025 0.95634 3.0826 0.02448 0.0839 -0.40374 -0.82827 0 0 0 0 0 0.02005 0.18887 -0.30499 0 1.66147 -0.25449 0.29238 -4.58389
THR_88 -4.30269 0.19878 4.40888 0.01327 0.06632 0.06209 -2.43799 0 0 -0.60144 0 0 -0.02339 0.03256 0.03778 0 1.15175 -0.16538 0.31416 -1.2453
THR_89 -2.95335 0.09778 3.23517 0.00894 0.05995 -0.18561 -1.32319 0 0 0 0 0 -0.00475 0.05573 -0.2167 0 1.15175 -0.15847 0.29567 0.06293
SER_90 -4.21061 0.2801 4.48474 0.00133 0.02231 -0.33215 -1.50382 0 0 -0.39317 0 0 -0.00199 0.89888 -0.13662 0 -0.28969 -0.34717 0.29096 -1.23689
GLN_91 -2.9283 0.71673 2.09295 0.01003 0.56038 -0.50379 -0.36617 0 0 0 0 0 0.01374 1.62415 -0.00733 0 -1.45095 -0.26415 0.46981 -0.03289
SER_92 -3.36077 0.71493 3.43011 0.00146 0.03398 -0.12324 -2.00903 0 0 0 0 0 0.19975 0.46257 -0.08994 0 -0.28969 1.29695 0.67102 0.9381
SER_93 -2.49557 0.17043 2.52239 0.00161 0.02504 -0.05219 -1.47773 0 0 0 0 0 -0.03883 0.42501 0.29141 0 -0.28969 1.32666 0.39351 0.80206
GLU_94 -2.84285 0.09403 2.23009 0.00584 0.26254 -0.1576 -0.55829 0 0 0 0 0 -0.00128 2.49697 -0.31715 0 -2.72453 -0.31046 0.15744 -1.66526
LEU_95 -7.08967 0.67766 3.48019 0.02932 0.08578 -0.36424 -1.1456 0 0 0 0 0 0.15237 0.42852 -0.26945 0 1.66147 -0.30599 0.28395 -2.3757
GLN_96 -5.92857 0.31449 5.95552 0.0066 0.52182 0.02149 -3.54057 0 0 -0.99461 0 0 0.15064 2.60585 -0.17822 0 -1.45095 -0.16618 0.45899 -2.2237
ALA_97 -4.34688 0.40669 3.39017 0.0015 0 -0.16282 -1.79658 0 0 0 0 0 0.03457 0 -0.13719 0 1.32468 -0.2444 0.33544 -1.19482
ALA_98 -5.37828 0.45423 3.06393 0.00147 0 -0.12976 -1.57764 0 0 0 0 0 -0.01869 0 -0.25969 0 1.32468 -0.30744 0.18063 -2.64655
ALA_99 -5.8216 0.45577 3.52555 0.00142 0 -0.03984 -1.84578 0 0 0 0 0 -0.00101 0 -0.21077 0 1.32468 -0.36312 0.13953 -2.83518
ALA_100 -4.37595 0.31902 3.51415 0.00148 0 0.01542 -2.41892 0 0 0 0 0 -0.02308 0 -0.21761 0 1.32468 -0.34462 0.10609 -2.09934
LEU_101 -5.26535 0.33771 4.06151 0.02451 0.07881 -0.19504 -2.06747 0 0 0 0 0 0.07183 0.23029 -0.2831 0 1.66147 -0.31111 0.14752 -1.50842
LEU_102 -8.03021 0.95032 3.40963 0.02088 0.07793 -0.27262 -2.17032 0 0 0 0 0 0.07718 0.2124 -0.28237 0 1.66147 -0.27213 0.33644 -4.28139
LYS_103 -6.31309 0.55816 8.05965 0.01261 0.78787 0.0683 -6.27752 0 0 0 -0.69581 0 -0.02511 2.89284 0.01405 0 -0.71458 -0.31325 0.56482 -1.38106
CYS_104 -5.04626 0.3157 4.65637 0.00219 0.01069 -0.17494 -2.01622 0 0 0 0 0 0.00272 0.20377 0.25485 0 3.25479 -0.00626 0.45684 1.91424
GLN_105 -6.04287 0.36882 6.59089 0.00909 0.83113 -0.38879 -3.28707 0 0 0 -0.67088 0 -0.01901 2.27424 -0.11544 0 -1.45095 0.04837 0.28631 -1.56617
GLN_106 -8.03059 0.3637 7.97712 0.00702 0.18575 -0.31132 -4.01233 0 0 0 -1.56508 0 0.02801 3.20994 -0.01514 0 -1.45095 -0.18651 0.2716 -3.52877
ASP_107 -5.72264 0.56056 7.90741 0.00342 0.27563 0.0184 -6.9457 0 0 0 -0.69581 0 0.0612 1.32514 0.24501 0 -2.14574 -0.16922 0.33669 -4.94565
ASP_108 -4.8112 0.23151 5.27172 0.00346 0.28664 -0.31506 -2.04106 0 0 0 0 0 0.01475 1.37507 0.16289 0 -2.14574 -0.23651 0.33645 -1.86706
ASP_109 -5.4637 0.22906 6.80298 0.00243 0.25111 -0.06365 -4.55232 0 0 0 -1.1175 0 0.02164 1.29953 0.2152 0 -2.14574 -0.26024 0.29616 -4.48503
ARG_110 -6.19663 0.34569 6.08799 0.01169 0.20249 -0.63154 -2.53413 0 0 0 0 0 0.03654 1.5305 -0.08614 0 -0.09474 -0.29789 0.27933 -1.34684
LEU_111 -5.60902 0.40285 4.25767 0.02074 0.07642 -0.13414 -1.98313 0 0 0 0 0 0.07011 0.2088 -0.28141 0 1.66147 -0.32771 0.18434 -1.453
LEU_112 -6.4441 0.48841 3.93659 0.02573 0.22183 -0.21432 -2.03957 0 0 0 0 0 -0.01129 0.62447 -0.22697 0 1.66147 -0.2178 0.2654 -1.93015
GLN_113 -5.76186 0.24606 5.27504 0.00818 0.60676 -0.58548 -1.97272 0 0 0 0 0 0.14125 2.55743 -0.23003 0 -1.45095 -0.23784 0.28029 -1.12388
ILE_114 -5.8319 0.43646 4.13047 0.02657 0.07158 -0.25998 -1.82009 0 0 0 0 0 -0.03158 0.06934 -0.43025 0 2.30374 -0.16387 0.19073 -1.30878
ILE_115 -6.56645 0.46228 3.89351 0.03216 0.07425 -0.19054 -1.86978 0 0 0 0 0 -0.04072 0.09536 -0.38619 0 2.30374 0.01066 0.1774 -2.00432
LEU_116 -7.24372 0.63662 4.12265 0.01806 0.07247 -0.43268 -1.97675 0 0 0 0 0 0.00363 0.23068 -0.27351 0 1.66147 -0.14426 0.23046 -3.09488
ASN_117 -5.51918 0.28902 5.30742 0.00681 0.25644 -0.47678 -2.36378 0 0 0 0 0 0.01354 1.02637 0.44923 0 -1.34026 -0.08994 0.23095 -2.21016
LEU_118 -5.39337 0.29621 4.14939 0.02113 0.07596 -0.22919 -1.56817 0 0 0 0 0 0.049 0.21386 -0.2835 0 1.66147 -0.09002 0.16442 -0.93282
LEU_119 -5.66816 0.40844 3.27868 0.01731 0.07834 -0.51105 -0.66628 0 0 0 0 0 0.02045 0.16095 -0.30678 0 1.66147 -0.32003 0.14064 -1.70601
HIS_D_120 -3.54443 0.22386 3.1661 0.00338 0.3692 -0.26673 -0.78305 0 0 0 0 0 -0.02248 1.71594 -0.04912 0 -0.30065 -0.20791 0.13268 0.4368
LYS_121 -3.18387 0.14729 2.54537 0.00746 0.12412 -0.21467 -1.02795 0 0 0 0 0 -0.01132 1.00168 -0.1281 0 -0.71458 -0.13304 0.24008 -1.34753
VAL:CtermProteinFull_122 -1.82664 0.0669 1.8924 0.02492 0.15024 -0.19748 -0.3344 0 0 0 0 0 0 0.05402 0 0 2.64269 -0.09766 0.32785 2.70283
#END_POSE_ENERGIES_TABLE /home/grads/bernardm/FoldingBenchMarks/RosettaFold/RoseTTAFold/results_pyrosetta_rerun/T1106s1.pdb/pdb-3track/model0_1_0.25.pdb
