# Supplementary material for: The transformative power of transformers in protein structure prediction
Source: Proc Natl Acad Sci U S A. 2023 Jul 31;120(32):e2303499120. doi: 10.1073/pnas.2303499120 (PMC10410766; doi:10.1073/pnas.2303499120)
Supplement: Supplementary file 2 — Dataset S01 (GZ) [file pnas.2303499120.sd01.gz › SI_Data/predicted_structures/RoseTTAFold/T1159.pdb]

HEADER                                            27-DEC-22   XXXX              
EXPDTA    THEORETICAL MODEL                                                     
REMARK 220                                                                      
REMARK 220 EXPERIMENTAL DETAILS                                                 
REMARK 220  EXPERIMENT TYPE                : THEORETICAL MODELLING              
REMARK 220  DATE OF DATA COLLECTION        : 27-DEC-22                          
REMARK 220                                                                      
REMARK 220 REMARK: MODEL GENERATED BY ROSETTA                                   
REMARK 220  VERSION 2022.39+release.d8d9982                                     
ATOM      1  N   MET A   1      -0.892   0.217  -1.399  1.00  0.00           N  
ATOM      2  CA  MET A   1       0.477   0.283  -0.874  1.00  0.00           C  
ATOM      3  C   MET A   1       1.068   1.677  -1.035  1.00  0.00           C  
ATOM      4  O   MET A   1       0.436   2.577  -1.584  1.00  0.00           O  
ATOM      5  CB  MET A   1       1.414  -0.725  -1.540  1.00  0.00           C  
ATOM      6  CG  MET A   1       1.124  -2.209  -1.293  1.00  0.00           C  
ATOM      7  SD  MET A   1       1.324  -2.736   0.401  1.00  0.00           S  
ATOM      8  CE  MET A   1       1.432  -4.509   0.192  1.00  0.00           C  
ATOM      9 1H   MET A   1      -1.131  -0.653  -1.875  1.00  0.00           H  
ATOM     10 2H   MET A   1      -1.532   0.351  -0.630  1.00  0.00           H  
ATOM     11 3H   MET A   1      -1.010   0.978  -2.053  1.00  0.00           H  
ATOM     12  HA  MET A   1       0.446   0.067   0.193  1.00  0.00           H  
ATOM     13 1HB  MET A   1       1.394  -0.558  -2.616  1.00  0.00           H  
ATOM     14 2HB  MET A   1       2.435  -0.543  -1.234  1.00  0.00           H  
ATOM     15 1HG  MET A   1       0.111  -2.436  -1.589  1.00  0.00           H  
ATOM     16 2HG  MET A   1       1.811  -2.781  -1.893  1.00  0.00           H  
ATOM     17 1HE  MET A   1       1.551  -4.983   1.166  1.00  0.00           H  
ATOM     18 2HE  MET A   1       0.525  -4.882  -0.287  1.00  0.00           H  
ATOM     19 3HE  MET A   1       2.293  -4.746  -0.424  1.00  0.00           H  
ATOM     20  N   ASN A   2       2.280   1.851  -0.524  1.00  0.00           N  
ATOM     21  CA  ASN A   2       3.013   3.111  -0.610  1.00  0.00           C  
ATOM     22  C   ASN A   2       4.496   2.861  -0.410  1.00  0.00           C  
ATOM     23  O   ASN A   2       4.876   1.863   0.186  1.00  0.00           O  
ATOM     24  CB  ASN A   2       2.516   4.100   0.435  1.00  0.00           C  
ATOM     25  CG  ASN A   2       2.737   3.613   1.884  1.00  0.00           C  
ATOM     26  OD1 ASN A   2       1.934   2.818   2.429  1.00  0.00           O  
ATOM     27  ND2 ASN A   2       3.794   4.070   2.511  1.00  0.00           N  
ATOM     28  H   ASN A   2       2.739   1.075  -0.075  1.00  0.00           H  
ATOM     29  HA  ASN A   2       2.878   3.535  -1.607  1.00  0.00           H  
ATOM     30 1HB  ASN A   2       3.046   5.046   0.308  1.00  0.00           H  
ATOM     31 2HB  ASN A   2       1.456   4.298   0.280  1.00  0.00           H  
ATOM     32 1HD2 ASN A   2       3.982   3.793   3.449  1.00  0.00           H  
ATOM     33 2HD2 ASN A   2       4.446   4.702   2.052  1.00  0.00           H  
ATOM     34  N   LEU A   3       5.335   3.783  -0.836  1.00  0.00           N  
ATOM     35  CA  LEU A   3       6.752   3.685  -0.498  1.00  0.00           C  
ATOM     36  C   LEU A   3       6.988   4.302   0.874  1.00  0.00           C  
ATOM     37  O   LEU A   3       6.206   5.154   1.317  1.00  0.00           O  
ATOM     38  CB  LEU A   3       7.622   4.391  -1.520  1.00  0.00           C  
ATOM     39  CG  LEU A   3       7.615   3.881  -2.944  1.00  0.00           C  
ATOM     40  CD1 LEU A   3       8.435   4.844  -3.759  1.00  0.00           C  
ATOM     41  CD2 LEU A   3       8.204   2.476  -2.987  1.00  0.00           C  
ATOM     42  H   LEU A   3       4.997   4.576  -1.362  1.00  0.00           H  
ATOM     43  HA  LEU A   3       7.041   2.633  -0.458  1.00  0.00           H  
ATOM     44 1HB  LEU A   3       7.335   5.442  -1.550  1.00  0.00           H  
ATOM     45 2HB  LEU A   3       8.638   4.344  -1.170  1.00  0.00           H  
ATOM     46  HG  LEU A   3       6.604   3.862  -3.337  1.00  0.00           H  
ATOM     47 1HD1 LEU A   3       8.452   4.548  -4.783  1.00  0.00           H  
ATOM     48 2HD1 LEU A   3       7.974   5.813  -3.675  1.00  0.00           H  
ATOM     49 3HD1 LEU A   3       9.454   4.885  -3.373  1.00  0.00           H  
ATOM     50 1HD2 LEU A   3       8.219   2.108  -4.006  1.00  0.00           H  
ATOM     51 2HD2 LEU A   3       9.223   2.496  -2.591  1.00  0.00           H  
ATOM     52 3HD2 LEU A   3       7.596   1.806  -2.375  1.00  0.00           H  
ATOM     53  N   THR A   4       8.051   3.875   1.546  1.00  0.00           N  
ATOM     54  CA  THR A   4       8.412   4.440   2.842  1.00  0.00           C  
ATOM     55  C   THR A   4       9.093   5.770   2.600  1.00  0.00           C  
ATOM     56  O   THR A   4       9.367   6.108   1.446  1.00  0.00           O  
ATOM     57  CB  THR A   4       9.405   3.553   3.586  1.00  0.00           C  
ATOM     58  OG1 THR A   4      10.638   3.560   2.874  1.00  0.00           O  
ATOM     59  CG2 THR A   4       8.873   2.114   3.663  1.00  0.00           C  
ATOM     60  H   THR A   4       8.643   3.141   1.144  1.00  0.00           H  
ATOM     61  HA  THR A   4       7.514   4.593   3.440  1.00  0.00           H  
ATOM     62  HB  THR A   4       9.571   3.934   4.591  1.00  0.00           H  
ATOM     63  HG1 THR A   4      11.262   2.974   3.325  1.00  0.00           H  
ATOM     64 1HG2 THR A   4       9.599   1.478   4.179  1.00  0.00           H  
ATOM     65 2HG2 THR A   4       7.931   2.099   4.204  1.00  0.00           H  
ATOM     66 3HG2 THR A   4       8.709   1.728   2.663  1.00  0.00           H  
ATOM     67  N   GLU A   5       9.374   6.526   3.662  1.00  0.00           N  
ATOM     68  CA  GLU A   5      10.081   7.796   3.496  1.00  0.00           C  
ATOM     69  C   GLU A   5      11.408   7.606   2.749  1.00  0.00           C  
ATOM     70  O   GLU A   5      11.732   8.371   1.838  1.00  0.00           O  
ATOM     71  CB  GLU A   5      10.340   8.430   4.866  1.00  0.00           C  
ATOM     72  CG  GLU A   5      11.056   9.760   4.810  1.00  0.00           C  
ATOM     73  CD  GLU A   5      11.254  10.397   6.169  1.00  0.00           C  
ATOM     74  OE1 GLU A   5      10.806   9.846   7.144  1.00  0.00           O  
ATOM     75  OE2 GLU A   5      11.887  11.436   6.224  1.00  0.00           O  
ATOM     76  H   GLU A   5       9.109   6.214   4.585  1.00  0.00           H  
ATOM     77  HA  GLU A   5       9.453   8.467   2.909  1.00  0.00           H  
ATOM     78 1HB  GLU A   5       9.394   8.579   5.385  1.00  0.00           H  
ATOM     79 2HB  GLU A   5      10.944   7.753   5.470  1.00  0.00           H  
ATOM     80 1HG  GLU A   5      12.031   9.597   4.352  1.00  0.00           H  
ATOM     81 2HG  GLU A   5      10.493  10.438   4.171  1.00  0.00           H  
ATOM     82  N   LYS A   6      12.164   6.567   3.120  1.00  0.00           N  
ATOM     83  CA  LYS A   6      13.441   6.262   2.472  1.00  0.00           C  
ATOM     84  C   LYS A   6      13.206   5.843   1.025  1.00  0.00           C  
ATOM     85  O   LYS A   6      13.999   6.173   0.128  1.00  0.00           O  
ATOM     86  CB  LYS A   6      14.185   5.174   3.243  1.00  0.00           C  
ATOM     87  CG  LYS A   6      14.718   5.630   4.585  1.00  0.00           C  
ATOM     88  CD  LYS A   6      15.396   4.499   5.330  1.00  0.00           C  
ATOM     89  CE  LYS A   6      15.944   4.980   6.671  1.00  0.00           C  
ATOM     90  NZ  LYS A   6      16.555   3.877   7.460  1.00  0.00           N  
ATOM     91  H   LYS A   6      11.838   5.974   3.870  1.00  0.00           H  
ATOM     92  HA  LYS A   6      14.052   7.164   2.466  1.00  0.00           H  
ATOM     93 1HB  LYS A   6      13.517   4.334   3.412  1.00  0.00           H  
ATOM     94 2HB  LYS A   6      15.021   4.808   2.649  1.00  0.00           H  
ATOM     95 1HG  LYS A   6      15.433   6.438   4.435  1.00  0.00           H  
ATOM     96 2HG  LYS A   6      13.890   6.007   5.186  1.00  0.00           H  
ATOM     97 1HD  LYS A   6      14.662   3.715   5.507  1.00  0.00           H  
ATOM     98 2HD  LYS A   6      16.208   4.089   4.727  1.00  0.00           H  
ATOM     99 1HE  LYS A   6      16.699   5.742   6.488  1.00  0.00           H  
ATOM    100 2HE  LYS A   6      15.132   5.420   7.251  1.00  0.00           H  
ATOM    101 1HZ  LYS A   6      16.906   4.244   8.334  1.00  0.00           H  
ATOM    102 2HZ  LYS A   6      15.857   3.172   7.651  1.00  0.00           H  
ATOM    103 3HZ  LYS A   6      17.317   3.468   6.938  1.00  0.00           H  
ATOM    104  N   GLY A   7      12.093   5.132   0.796  1.00  0.00           N  
ATOM    105  CA  GLY A   7      11.693   4.693  -0.531  1.00  0.00           C  
ATOM    106  C   GLY A   7      11.519   5.912  -1.424  1.00  0.00           C  
ATOM    107  O   GLY A   7      12.116   5.999  -2.503  1.00  0.00           O  
ATOM    108  H   GLY A   7      11.494   4.866   1.577  1.00  0.00           H  
ATOM    109 1HA  GLY A   7      12.432   4.021  -0.955  1.00  0.00           H  
ATOM    110 2HA  GLY A   7      10.758   4.141  -0.453  1.00  0.00           H  
ATOM    111  N   THR A   8      10.709   6.866  -0.956  1.00  0.00           N  
ATOM    112  CA  THR A   8      10.434   8.083  -1.705  1.00  0.00           C  
ATOM    113  C   THR A   8      11.670   8.938  -1.916  1.00  0.00           C  
ATOM    114  O   THR A   8      11.926   9.383  -3.036  1.00  0.00           O  
ATOM    115  CB  THR A   8       9.382   8.963  -1.012  1.00  0.00           C  
ATOM    116  OG1 THR A   8       8.149   8.251  -0.910  1.00  0.00           O  
ATOM    117  CG2 THR A   8       9.178  10.232  -1.840  1.00  0.00           C  
ATOM    118  H   THR A   8      10.262   6.718  -0.051  1.00  0.00           H  
ATOM    119  HA  THR A   8      10.052   7.797  -2.680  1.00  0.00           H  
ATOM    120  HB  THR A   8       9.725   9.226  -0.007  1.00  0.00           H  
ATOM    121  HG1 THR A   8       8.261   7.541  -0.253  1.00  0.00           H  
ATOM    122 1HG2 THR A   8       8.433  10.864  -1.361  1.00  0.00           H  
ATOM    123 2HG2 THR A   8      10.123  10.772  -1.911  1.00  0.00           H  
ATOM    124 3HG2 THR A   8       8.841   9.968  -2.837  1.00  0.00           H  
ATOM    125  N   LYS A   9      12.460   9.162  -0.864  1.00  0.00           N  
ATOM    126  CA  LYS A   9      13.624  10.014  -1.031  1.00  0.00           C  
ATOM    127  C   LYS A   9      14.584   9.444  -2.052  1.00  0.00           C  
ATOM    128  O   LYS A   9      15.153  10.190  -2.840  1.00  0.00           O  
ATOM    129  CB  LYS A   9      14.336  10.249   0.295  1.00  0.00           C  
ATOM    130  CG  LYS A   9      13.577  11.168   1.255  1.00  0.00           C  
ATOM    131  CD  LYS A   9      14.319  11.343   2.572  1.00  0.00           C  
ATOM    132  CE  LYS A   9      13.570  12.286   3.506  1.00  0.00           C  
ATOM    133  NZ  LYS A   9      14.249  12.422   4.826  1.00  0.00           N  
ATOM    134  H   LYS A   9      12.234   8.771   0.053  1.00  0.00           H  
ATOM    135  HA  LYS A   9      13.284  10.980  -1.406  1.00  0.00           H  
ATOM    136 1HB  LYS A   9      14.474   9.287   0.799  1.00  0.00           H  
ATOM    137 2HB  LYS A   9      15.321  10.671   0.114  1.00  0.00           H  
ATOM    138 1HG  LYS A   9      13.438  12.143   0.791  1.00  0.00           H  
ATOM    139 2HG  LYS A   9      12.594  10.742   1.461  1.00  0.00           H  
ATOM    140 1HD  LYS A   9      14.415  10.370   3.059  1.00  0.00           H  
ATOM    141 2HD  LYS A   9      15.315  11.740   2.385  1.00  0.00           H  
ATOM    142 1HE  LYS A   9      13.499  13.267   3.044  1.00  0.00           H  
ATOM    143 2HE  LYS A   9      12.570  11.904   3.662  1.00  0.00           H  
ATOM    144 1HZ  LYS A   9      13.711  13.049   5.417  1.00  0.00           H  
ATOM    145 2HZ  LYS A   9      14.314  11.513   5.273  1.00  0.00           H  
ATOM    146 3HZ  LYS A   9      15.175  12.794   4.694  1.00  0.00           H  
ATOM    147  N   THR A  10      14.745   8.121  -2.068  1.00  0.00           N  
ATOM    148  CA  THR A  10      15.625   7.501  -3.038  1.00  0.00           C  
ATOM    149  C   THR A  10      15.017   7.639  -4.433  1.00  0.00           C  
ATOM    150  O   THR A  10      15.697   7.949  -5.412  1.00  0.00           O  
ATOM    151  CB  THR A  10      15.830   6.019  -2.736  1.00  0.00           C  
ATOM    152  OG1 THR A  10      16.358   5.880  -1.421  1.00  0.00           O  
ATOM    153  CG2 THR A  10      16.834   5.424  -3.735  1.00  0.00           C  
ATOM    154  H   THR A  10      14.273   7.526  -1.384  1.00  0.00           H  
ATOM    155  HA  THR A  10      16.585   8.003  -3.011  1.00  0.00           H  
ATOM    156  HB  THR A  10      14.874   5.502  -2.800  1.00  0.00           H  
ATOM    157  HG1 THR A  10      15.627   6.058  -0.773  1.00  0.00           H  
ATOM    158 1HG2 THR A  10      16.984   4.367  -3.518  1.00  0.00           H  
ATOM    159 2HG2 THR A  10      16.446   5.540  -4.739  1.00  0.00           H  
ATOM    160 3HG2 THR A  10      17.783   5.949  -3.653  1.00  0.00           H  
ATOM    161  N   ALA A  11      13.709   7.407  -4.525  1.00  0.00           N  
ATOM    162  CA  ALA A  11      13.000   7.452  -5.789  1.00  0.00           C  
ATOM    163  C   ALA A  11      13.072   8.814  -6.480  1.00  0.00           C  
ATOM    164  O   ALA A  11      12.989   8.897  -7.711  1.00  0.00           O  
ATOM    165  CB  ALA A  11      11.550   7.079  -5.600  1.00  0.00           C  
ATOM    166  H   ALA A  11      13.183   7.147  -3.691  1.00  0.00           H  
ATOM    167  HA  ALA A  11      13.488   6.731  -6.423  1.00  0.00           H  
ATOM    168 1HB  ALA A  11      11.088   7.075  -6.564  1.00  0.00           H  
ATOM    169 2HB  ALA A  11      11.478   6.090  -5.145  1.00  0.00           H  
ATOM    170 3HB  ALA A  11      11.073   7.812  -4.958  1.00  0.00           H  
ATOM    171  N   LYS A  12      13.202   9.882  -5.686  1.00  0.00           N  
ATOM    172  CA  LYS A  12      13.268  11.255  -6.185  1.00  0.00           C  
ATOM    173  C   LYS A  12      14.681  11.696  -6.598  1.00  0.00           C  
ATOM    174  O   LYS A  12      14.882  12.846  -6.997  1.00  0.00           O  
ATOM    175  CB  LYS A  12      12.712  12.224  -5.139  1.00  0.00           C  
ATOM    176  CG  LYS A  12      11.219  12.037  -4.813  1.00  0.00           C  
ATOM    177  CD  LYS A  12      10.340  12.404  -5.992  1.00  0.00           C  
ATOM    178  CE  LYS A  12       8.866  12.338  -5.629  1.00  0.00           C  
ATOM    179  NZ  LYS A  12       8.000  12.754  -6.772  1.00  0.00           N  
ATOM    180  H   LYS A  12      13.210   9.732  -4.675  1.00  0.00           H  
ATOM    181  HA  LYS A  12      12.638  11.317  -7.071  1.00  0.00           H  
ATOM    182 1HB  LYS A  12      13.268  12.087  -4.205  1.00  0.00           H  
ATOM    183 2HB  LYS A  12      12.866  13.248  -5.469  1.00  0.00           H  
ATOM    184 1HG  LYS A  12      11.030  10.997  -4.583  1.00  0.00           H  
ATOM    185 2HG  LYS A  12      10.949  12.638  -3.947  1.00  0.00           H  
ATOM    186 1HD  LYS A  12      10.581  13.413  -6.329  1.00  0.00           H  
ATOM    187 2HD  LYS A  12      10.530  11.708  -6.812  1.00  0.00           H  
ATOM    188 1HE  LYS A  12       8.615  11.319  -5.345  1.00  0.00           H  
ATOM    189 2HE  LYS A  12       8.677  12.996  -4.783  1.00  0.00           H  
ATOM    190 1HZ  LYS A  12       7.028  12.709  -6.502  1.00  0.00           H  
ATOM    191 2HZ  LYS A  12       8.228  13.703  -7.032  1.00  0.00           H  
ATOM    192 3HZ  LYS A  12       8.162  12.142  -7.559  1.00  0.00           H  
ATOM    193  N   LEU A  13      15.654  10.794  -6.505  1.00  0.00           N  
ATOM    194  CA  LEU A  13      17.030  11.085  -6.887  1.00  0.00           C  
ATOM    195  C   LEU A  13      17.156  10.938  -8.404  1.00  0.00           C  
ATOM    196  O   LEU A  13      16.195  10.503  -9.049  1.00  0.00           O  
ATOM    197  CB  LEU A  13      17.984  10.148  -6.180  1.00  0.00           C  
ATOM    198  CG  LEU A  13      17.948  10.169  -4.701  1.00  0.00           C  
ATOM    199  CD1 LEU A  13      18.889   9.125  -4.191  1.00  0.00           C  
ATOM    200  CD2 LEU A  13      18.319  11.539  -4.203  1.00  0.00           C  
ATOM    201  H   LEU A  13      15.448   9.858  -6.155  1.00  0.00           H  
ATOM    202  HA  LEU A  13      17.268  12.111  -6.612  1.00  0.00           H  
ATOM    203 1HB  LEU A  13      17.827   9.128  -6.529  1.00  0.00           H  
ATOM    204 2HB  LEU A  13      18.963  10.467  -6.435  1.00  0.00           H  
ATOM    205  HG  LEU A  13      16.962   9.930  -4.370  1.00  0.00           H  
ATOM    206 1HD1 LEU A  13      18.868   9.112  -3.103  1.00  0.00           H  
ATOM    207 2HD1 LEU A  13      18.585   8.150  -4.576  1.00  0.00           H  
ATOM    208 3HD1 LEU A  13      19.886   9.359  -4.533  1.00  0.00           H  
ATOM    209 1HD2 LEU A  13      18.285  11.546  -3.114  1.00  0.00           H  
ATOM    210 2HD2 LEU A  13      19.326  11.789  -4.543  1.00  0.00           H  
ATOM    211 3HD2 LEU A  13      17.609  12.267  -4.596  1.00  0.00           H  
ATOM    212  N   SER A  14      18.288  11.357  -9.002  1.00  0.00           N  
ATOM    213  CA  SER A  14      18.415  11.279 -10.462  1.00  0.00           C  
ATOM    214  C   SER A  14      18.604   9.852 -10.899  1.00  0.00           C  
ATOM    215  O   SER A  14      18.918   9.006 -10.071  1.00  0.00           O  
ATOM    216  CB  SER A  14      19.606  12.069 -10.953  1.00  0.00           C  
ATOM    217  OG  SER A  14      20.813  11.454 -10.543  1.00  0.00           O  
ATOM    218  H   SER A  14      19.105  11.681  -8.457  1.00  0.00           H  
ATOM    219  HA  SER A  14      17.502  11.669 -10.916  1.00  0.00           H  
ATOM    220 1HB  SER A  14      19.577  12.129 -12.038  1.00  0.00           H  
ATOM    221 2HB  SER A  14      19.562  13.083 -10.563  1.00  0.00           H  
ATOM    222  HG  SER A  14      20.907  11.676  -9.584  1.00  0.00           H  
ATOM    223  N   ALA A  15      18.469   9.565 -12.191  1.00  0.00           N  
ATOM    224  CA  ALA A  15      18.683   8.194 -12.647  1.00  0.00           C  
ATOM    225  C   ALA A  15      20.078   7.705 -12.286  1.00  0.00           C  
ATOM    226  O   ALA A  15      20.263   6.546 -11.929  1.00  0.00           O  
ATOM    227  CB  ALA A  15      18.470   8.087 -14.139  1.00  0.00           C  
ATOM    228  H   ALA A  15      18.214  10.288 -12.851  1.00  0.00           H  
ATOM    229  HA  ALA A  15      17.966   7.550 -12.135  1.00  0.00           H  
ATOM    230 1HB  ALA A  15      18.615   7.054 -14.446  1.00  0.00           H  
ATOM    231 2HB  ALA A  15      17.462   8.406 -14.391  1.00  0.00           H  
ATOM    232 3HB  ALA A  15      19.191   8.722 -14.653  1.00  0.00           H  
ATOM    233  N   SER A  16      21.068   8.597 -12.353  1.00  0.00           N  
ATOM    234  CA  SER A  16      22.422   8.196 -12.010  1.00  0.00           C  
ATOM    235  C   SER A  16      22.480   7.799 -10.544  1.00  0.00           C  
ATOM    236  O   SER A  16      23.094   6.791 -10.186  1.00  0.00           O  
ATOM    237  CB  SER A  16      23.399   9.323 -12.274  1.00  0.00           C  
ATOM    238  OG  SER A  16      23.492   9.606 -13.647  1.00  0.00           O  
ATOM    239  H   SER A  16      20.877   9.546 -12.632  1.00  0.00           H  
ATOM    240  HA  SER A  16      22.697   7.332 -12.614  1.00  0.00           H  
ATOM    241 1HB  SER A  16      23.075  10.214 -11.734  1.00  0.00           H  
ATOM    242 2HB  SER A  16      24.380   9.048 -11.887  1.00  0.00           H  
ATOM    243  HG  SER A  16      24.118  10.333 -13.724  1.00  0.00           H  
ATOM    244  N   ASP A  17      21.768   8.535  -9.692  1.00  0.00           N  
ATOM    245  CA  ASP A  17      21.866   8.250  -8.270  1.00  0.00           C  
ATOM    246  C   ASP A  17      21.040   7.027  -7.918  1.00  0.00           C  
ATOM    247  O   ASP A  17      21.459   6.210  -7.101  1.00  0.00           O  
ATOM    248  CB  ASP A  17      21.250   9.374  -7.463  1.00  0.00           C  
ATOM    249  CG  ASP A  17      21.888  10.742  -7.544  1.00  0.00           C  
ATOM    250  OD1 ASP A  17      23.067  10.873  -7.314  1.00  0.00           O  
ATOM    251  OD2 ASP A  17      21.137  11.688  -7.863  1.00  0.00           O  
ATOM    252  H   ASP A  17      21.234   9.343 -10.029  1.00  0.00           H  
ATOM    253  HA  ASP A  17      22.909   8.083  -8.000  1.00  0.00           H  
ATOM    254 1HB  ASP A  17      20.241   9.465  -7.826  1.00  0.00           H  
ATOM    255 2HB  ASP A  17      21.200   9.074  -6.424  1.00  0.00           H  
ATOM    256  N   ARG A  18      19.878   6.878  -8.556  1.00  0.00           N  
ATOM    257  CA  ARG A  18      18.992   5.766  -8.257  1.00  0.00           C  
ATOM    258  C   ARG A  18      19.663   4.457  -8.599  1.00  0.00           C  
ATOM    259  O   ARG A  18      19.608   3.506  -7.818  1.00  0.00           O  
ATOM    260  CB  ARG A  18      17.705   5.855  -9.045  1.00  0.00           C  
ATOM    261  CG  ARG A  18      16.762   6.957  -8.634  1.00  0.00           C  
ATOM    262  CD  ARG A  18      15.415   6.768  -9.195  1.00  0.00           C  
ATOM    263  NE  ARG A  18      15.343   6.744 -10.652  1.00  0.00           N  
ATOM    264  CZ  ARG A  18      15.182   7.820 -11.453  1.00  0.00           C  
ATOM    265  NH1 ARG A  18      15.130   9.045 -10.972  1.00  0.00           N  
ATOM    266  NH2 ARG A  18      15.076   7.653 -12.763  1.00  0.00           N  
ATOM    267  H   ARG A  18      19.591   7.575  -9.236  1.00  0.00           H  
ATOM    268  HA  ARG A  18      18.757   5.779  -7.194  1.00  0.00           H  
ATOM    269 1HB  ARG A  18      17.944   6.007 -10.098  1.00  0.00           H  
ATOM    270 2HB  ARG A  18      17.174   4.918  -8.972  1.00  0.00           H  
ATOM    271 1HG  ARG A  18      16.670   6.961  -7.551  1.00  0.00           H  
ATOM    272 2HG  ARG A  18      17.126   7.913  -8.958  1.00  0.00           H  
ATOM    273 1HD  ARG A  18      15.028   5.834  -8.834  1.00  0.00           H  
ATOM    274 2HD  ARG A  18      14.787   7.577  -8.847  1.00  0.00           H  
ATOM    275  HE  ARG A  18      15.380   5.834 -11.101  1.00  0.00           H  
ATOM    276 1HH1 ARG A  18      15.273   9.249  -9.976  1.00  0.00           H  
ATOM    277 2HH1 ARG A  18      15.011   9.819 -11.593  1.00  0.00           H  
ATOM    278 1HH2 ARG A  18      15.125   6.713 -13.176  1.00  0.00           H  
ATOM    279 2HH2 ARG A  18      14.955   8.454 -13.361  1.00  0.00           H  
ATOM    280  N   ILE A  19      20.372   4.443  -9.730  1.00  0.00           N  
ATOM    281  CA  ILE A  19      21.099   3.264 -10.150  1.00  0.00           C  
ATOM    282  C   ILE A  19      22.220   2.976  -9.169  1.00  0.00           C  
ATOM    283  O   ILE A  19      22.391   1.828  -8.768  1.00  0.00           O  
ATOM    284  CB  ILE A  19      21.614   3.414 -11.579  1.00  0.00           C  
ATOM    285  CG1 ILE A  19      20.383   3.416 -12.528  1.00  0.00           C  
ATOM    286  CG2 ILE A  19      22.573   2.271 -11.896  1.00  0.00           C  
ATOM    287  CD1 ILE A  19      20.668   3.836 -13.940  1.00  0.00           C  
ATOM    288  H   ILE A  19      20.376   5.261 -10.342  1.00  0.00           H  
ATOM    289  HA  ILE A  19      20.414   2.420 -10.143  1.00  0.00           H  
ATOM    290  HB  ILE A  19      22.121   4.376 -11.689  1.00  0.00           H  
ATOM    291 1HG1 ILE A  19      19.962   2.418 -12.545  1.00  0.00           H  
ATOM    292 2HG1 ILE A  19      19.631   4.094 -12.115  1.00  0.00           H  
ATOM    293 1HG2 ILE A  19      22.935   2.370 -12.915  1.00  0.00           H  
ATOM    294 2HG2 ILE A  19      23.422   2.301 -11.206  1.00  0.00           H  
ATOM    295 3HG2 ILE A  19      22.059   1.325 -11.784  1.00  0.00           H  
ATOM    296 1HD1 ILE A  19      19.741   3.808 -14.516  1.00  0.00           H  
ATOM    297 2HD1 ILE A  19      21.065   4.854 -13.937  1.00  0.00           H  
ATOM    298 3HD1 ILE A  19      21.395   3.160 -14.382  1.00  0.00           H  
ATOM    299  N   ILE A  20      22.962   4.002  -8.740  1.00  0.00           N  
ATOM    300  CA  ILE A  20      24.012   3.770  -7.759  1.00  0.00           C  
ATOM    301  C   ILE A  20      23.432   3.187  -6.479  1.00  0.00           C  
ATOM    302  O   ILE A  20      23.972   2.219  -5.942  1.00  0.00           O  
ATOM    303  CB  ILE A  20      24.794   5.053  -7.449  1.00  0.00           C  
ATOM    304  CG1 ILE A  20      25.621   5.452  -8.683  1.00  0.00           C  
ATOM    305  CG2 ILE A  20      25.667   4.852  -6.222  1.00  0.00           C  
ATOM    306  CD1 ILE A  20      26.199   6.850  -8.619  1.00  0.00           C  
ATOM    307  H   ILE A  20      22.814   4.947  -9.106  1.00  0.00           H  
ATOM    308  HA  ILE A  20      24.710   3.043  -8.178  1.00  0.00           H  
ATOM    309  HB  ILE A  20      24.089   5.862  -7.259  1.00  0.00           H  
ATOM    310 1HG1 ILE A  20      26.442   4.746  -8.790  1.00  0.00           H  
ATOM    311 2HG1 ILE A  20      24.991   5.376  -9.564  1.00  0.00           H  
ATOM    312 1HG2 ILE A  20      26.206   5.772  -6.008  1.00  0.00           H  
ATOM    313 2HG2 ILE A  20      25.043   4.588  -5.367  1.00  0.00           H  
ATOM    314 3HG2 ILE A  20      26.371   4.055  -6.419  1.00  0.00           H  
ATOM    315 1HD1 ILE A  20      26.767   7.047  -9.528  1.00  0.00           H  
ATOM    316 2HD1 ILE A  20      25.385   7.572  -8.536  1.00  0.00           H  
ATOM    317 3HD1 ILE A  20      26.854   6.936  -7.755  1.00  0.00           H  
ATOM    318  N   TYR A  21      22.319   3.738  -5.993  1.00  0.00           N  
ATOM    319  CA  TYR A  21      21.693   3.159  -4.815  1.00  0.00           C  
ATOM    320  C   TYR A  21      21.266   1.717  -5.058  1.00  0.00           C  
ATOM    321  O   TYR A  21      21.533   0.827  -4.235  1.00  0.00           O  
ATOM    322  CB  TYR A  21      20.510   4.021  -4.351  1.00  0.00           C  
ATOM    323  CG  TYR A  21      20.928   5.139  -3.413  1.00  0.00           C  
ATOM    324  CD1 TYR A  21      21.129   6.427  -3.859  1.00  0.00           C  
ATOM    325  CD2 TYR A  21      21.096   4.848  -2.068  1.00  0.00           C  
ATOM    326  CE1 TYR A  21      21.519   7.413  -2.971  1.00  0.00           C  
ATOM    327  CE2 TYR A  21      21.477   5.830  -1.182  1.00  0.00           C  
ATOM    328  CZ  TYR A  21      21.690   7.110  -1.631  1.00  0.00           C  
ATOM    329  OH  TYR A  21      22.073   8.100  -0.750  1.00  0.00           O  
ATOM    330  H   TYR A  21      21.909   4.551  -6.452  1.00  0.00           H  
ATOM    331  HA  TYR A  21      22.423   3.150  -4.022  1.00  0.00           H  
ATOM    332 1HB  TYR A  21      20.024   4.468  -5.221  1.00  0.00           H  
ATOM    333 2HB  TYR A  21      19.774   3.399  -3.844  1.00  0.00           H  
ATOM    334  HD1 TYR A  21      20.992   6.672  -4.893  1.00  0.00           H  
ATOM    335  HD2 TYR A  21      20.929   3.832  -1.707  1.00  0.00           H  
ATOM    336  HE1 TYR A  21      21.687   8.428  -3.325  1.00  0.00           H  
ATOM    337  HE2 TYR A  21      21.609   5.587  -0.126  1.00  0.00           H  
ATOM    338  HH  TYR A  21      22.193   8.924  -1.227  1.00  0.00           H  
ATOM    339  N   ALA A  22      20.692   1.443  -6.222  1.00  0.00           N  
ATOM    340  CA  ALA A  22      20.314   0.080  -6.490  1.00  0.00           C  
ATOM    341  C   ALA A  22      21.531  -0.830  -6.503  1.00  0.00           C  
ATOM    342  O   ALA A  22      21.493  -1.919  -5.947  1.00  0.00           O  
ATOM    343  CB  ALA A  22      19.603  -0.028  -7.815  1.00  0.00           C  
ATOM    344  H   ALA A  22      20.482   2.179  -6.893  1.00  0.00           H  
ATOM    345  HA  ALA A  22      19.650  -0.238  -5.696  1.00  0.00           H  
ATOM    346 1HB  ALA A  22      19.311  -1.052  -7.974  1.00  0.00           H  
ATOM    347 2HB  ALA A  22      18.745   0.591  -7.805  1.00  0.00           H  
ATOM    348 3HB  ALA A  22      20.271   0.292  -8.613  1.00  0.00           H  
ATOM    349  N   ASP A  23      22.652  -0.385  -7.059  1.00  0.00           N  
ATOM    350  CA  ASP A  23      23.795  -1.282  -7.126  1.00  0.00           C  
ATOM    351  C   ASP A  23      24.520  -1.471  -5.790  1.00  0.00           C  
ATOM    352  O   ASP A  23      24.788  -2.609  -5.376  1.00  0.00           O  
ATOM    353  CB  ASP A  23      24.852  -0.744  -8.109  1.00  0.00           C  
ATOM    354  CG  ASP A  23      24.507  -0.756  -9.626  1.00  0.00           C  
ATOM    355  OD1 ASP A  23      23.551  -1.370 -10.040  1.00  0.00           O  
ATOM    356  OD2 ASP A  23      25.260  -0.155 -10.364  1.00  0.00           O  
ATOM    357  H   ASP A  23      22.683   0.538  -7.493  1.00  0.00           H  
ATOM    358  HA  ASP A  23      23.443  -2.253  -7.471  1.00  0.00           H  
ATOM    359 1HB  ASP A  23      25.068   0.294  -7.836  1.00  0.00           H  
ATOM    360 2HB  ASP A  23      25.777  -1.300  -7.965  1.00  0.00           H  
ATOM    361  N   ASN A  24      24.807  -0.354  -5.107  1.00  0.00           N  
ATOM    362  CA  ASN A  24      25.642  -0.364  -3.910  1.00  0.00           C  
ATOM    363  C   ASN A  24      24.927  -0.430  -2.569  1.00  0.00           C  
ATOM    364  O   ASN A  24      25.573  -0.671  -1.547  1.00  0.00           O  
ATOM    365  CB  ASN A  24      26.542   0.849  -3.935  1.00  0.00           C  
ATOM    366  CG  ASN A  24      27.563   0.774  -5.043  1.00  0.00           C  
ATOM    367  OD1 ASN A  24      28.029  -0.313  -5.413  1.00  0.00           O  
ATOM    368  ND2 ASN A  24      27.924   1.905  -5.578  1.00  0.00           N  
ATOM    369  H   ASN A  24      24.489   0.541  -5.472  1.00  0.00           H  
ATOM    370  HA  ASN A  24      26.273  -1.252  -3.965  1.00  0.00           H  
ATOM    371 1HB  ASN A  24      25.931   1.745  -4.078  1.00  0.00           H  
ATOM    372 2HB  ASN A  24      27.052   0.949  -2.978  1.00  0.00           H  
ATOM    373 1HD2 ASN A  24      28.599   1.918  -6.316  1.00  0.00           H  
ATOM    374 2HD2 ASN A  24      27.526   2.761  -5.249  1.00  0.00           H  
ATOM    375  N   HIS A  25      23.616  -0.242  -2.544  1.00  0.00           N  
ATOM    376  CA  HIS A  25      22.875  -0.355  -1.299  1.00  0.00           C  
ATOM    377  C   HIS A  25      21.934  -1.557  -1.305  1.00  0.00           C  
ATOM    378  O   HIS A  25      21.872  -2.288  -0.314  1.00  0.00           O  
ATOM    379  CB  HIS A  25      22.174   0.958  -0.994  1.00  0.00           C  
ATOM    380  CG  HIS A  25      23.163   2.051  -0.649  1.00  0.00           C  
ATOM    381  ND1 HIS A  25      23.564   2.287   0.648  1.00  0.00           N  
ATOM    382  CD2 HIS A  25      23.876   2.915  -1.420  1.00  0.00           C  
ATOM    383  CE1 HIS A  25      24.449   3.263   0.664  1.00  0.00           C  
ATOM    384  NE2 HIS A  25      24.658   3.658  -0.577  1.00  0.00           N  
ATOM    385  H   HIS A  25      23.102   0.005  -3.385  1.00  0.00           H  
ATOM    386  HA  HIS A  25      23.568  -0.508  -0.482  1.00  0.00           H  
ATOM    387 1HB  HIS A  25      21.579   1.278  -1.840  1.00  0.00           H  
ATOM    388 2HB  HIS A  25      21.498   0.824  -0.154  1.00  0.00           H  
ATOM    389  HD1 HIS A  25      23.232   1.798   1.471  1.00  0.00           H  
ATOM    390  HD2 HIS A  25      23.937   3.093  -2.482  1.00  0.00           H  
ATOM    391  HE1 HIS A  25      24.879   3.600   1.606  1.00  0.00           H  
ATOM    392  N   LEU A  26      21.254  -1.805  -2.431  1.00  0.00           N  
ATOM    393  CA  LEU A  26      20.273  -2.897  -2.463  1.00  0.00           C  
ATOM    394  C   LEU A  26      20.607  -4.185  -3.248  1.00  0.00           C  
ATOM    395  O   LEU A  26      20.456  -5.266  -2.699  1.00  0.00           O  
ATOM    396  CB  LEU A  26      18.940  -2.299  -2.892  1.00  0.00           C  
ATOM    397  CG  LEU A  26      18.383  -1.302  -1.860  1.00  0.00           C  
ATOM    398  CD1 LEU A  26      17.147  -0.664  -2.364  1.00  0.00           C  
ATOM    399  CD2 LEU A  26      18.094  -2.070  -0.574  1.00  0.00           C  
ATOM    400  H   LEU A  26      21.363  -1.174  -3.227  1.00  0.00           H  
ATOM    401  HA  LEU A  26      20.132  -3.213  -1.432  1.00  0.00           H  
ATOM    402 1HB  LEU A  26      19.099  -1.759  -3.807  1.00  0.00           H  
ATOM    403 2HB  LEU A  26      18.216  -3.098  -3.054  1.00  0.00           H  
ATOM    404  HG  LEU A  26      19.115  -0.518  -1.669  1.00  0.00           H  
ATOM    405 1HD1 LEU A  26      16.769   0.033  -1.617  1.00  0.00           H  
ATOM    406 2HD1 LEU A  26      17.369  -0.128  -3.282  1.00  0.00           H  
ATOM    407 3HD1 LEU A  26      16.403  -1.420  -2.558  1.00  0.00           H  
ATOM    408 1HD2 LEU A  26      17.706  -1.401   0.176  1.00  0.00           H  
ATOM    409 2HD2 LEU A  26      17.370  -2.845  -0.778  1.00  0.00           H  
ATOM    410 3HD2 LEU A  26      19.008  -2.531  -0.201  1.00  0.00           H  
ATOM    411  N   ILE A  27      21.120  -4.123  -4.469  1.00  0.00           N  
ATOM    412  CA  ILE A  27      21.404  -5.375  -5.181  1.00  0.00           C  
ATOM    413  C   ILE A  27      22.605  -6.099  -4.596  1.00  0.00           C  
ATOM    414  O   ILE A  27      22.502  -7.287  -4.338  1.00  0.00           O  
ATOM    415  CB  ILE A  27      21.624  -5.167  -6.688  1.00  0.00           C  
ATOM    416  CG1 ILE A  27      20.394  -4.672  -7.351  1.00  0.00           C  
ATOM    417  CG2 ILE A  27      21.999  -6.436  -7.328  1.00  0.00           C  
ATOM    418  CD1 ILE A  27      19.237  -5.631  -7.262  1.00  0.00           C  
ATOM    419  H   ILE A  27      21.270  -3.242  -4.923  1.00  0.00           H  
ATOM    420  HA  ILE A  27      20.542  -6.028  -5.070  1.00  0.00           H  
ATOM    421  HB  ILE A  27      22.416  -4.431  -6.832  1.00  0.00           H  
ATOM    422 1HG1 ILE A  27      20.119  -3.727  -6.919  1.00  0.00           H  
ATOM    423 2HG1 ILE A  27      20.599  -4.536  -8.384  1.00  0.00           H  
ATOM    424 1HG2 ILE A  27      22.170  -6.280  -8.392  1.00  0.00           H  
ATOM    425 2HG2 ILE A  27      22.879  -6.820  -6.872  1.00  0.00           H  
ATOM    426 3HG2 ILE A  27      21.201  -7.114  -7.195  1.00  0.00           H  
ATOM    427 1HD1 ILE A  27      18.388  -5.205  -7.779  1.00  0.00           H  
ATOM    428 2HD1 ILE A  27      19.510  -6.581  -7.731  1.00  0.00           H  
ATOM    429 3HD1 ILE A  27      18.992  -5.798  -6.238  1.00  0.00           H  
ATOM    430  N   HIS A  28      23.735  -5.420  -4.373  1.00  0.00           N  
ATOM    431  CA  HIS A  28      24.864  -6.073  -3.697  1.00  0.00           C  
ATOM    432  C   HIS A  28      25.298  -5.356  -2.429  1.00  0.00           C  
ATOM    433  O   HIS A  28      26.358  -5.655  -1.874  1.00  0.00           O  
ATOM    434  CB  HIS A  28      26.055  -6.259  -4.634  1.00  0.00           C  
ATOM    435  CG  HIS A  28      25.796  -7.267  -5.700  1.00  0.00           C  
ATOM    436  ND1 HIS A  28      25.778  -8.641  -5.438  1.00  0.00           N  
ATOM    437  CD2 HIS A  28      25.506  -7.133  -7.006  1.00  0.00           C  
ATOM    438  CE1 HIS A  28      25.491  -9.280  -6.548  1.00  0.00           C  
ATOM    439  NE2 HIS A  28      25.309  -8.394  -7.503  1.00  0.00           N  
ATOM    440  H   HIS A  28      23.839  -4.446  -4.663  1.00  0.00           H  
ATOM    441  HA  HIS A  28      24.559  -7.066  -3.387  1.00  0.00           H  
ATOM    442 1HB  HIS A  28      26.291  -5.304  -5.111  1.00  0.00           H  
ATOM    443 2HB  HIS A  28      26.927  -6.570  -4.063  1.00  0.00           H  
ATOM    444  HD2 HIS A  28      25.414  -6.196  -7.558  1.00  0.00           H  
ATOM    445  HE1 HIS A  28      25.395 -10.359  -6.661  1.00  0.00           H  
ATOM    446  HE2 HIS A  28      25.040  -8.629  -8.457  1.00  0.00           H  
ATOM    447  N   GLY A  29      24.492  -4.410  -1.980  1.00  0.00           N  
ATOM    448  CA  GLY A  29      24.839  -3.635  -0.805  1.00  0.00           C  
ATOM    449  C   GLY A  29      24.328  -4.221   0.506  1.00  0.00           C  
ATOM    450  O   GLY A  29      23.735  -5.298   0.522  1.00  0.00           O  
ATOM    451  H   GLY A  29      23.629  -4.227  -2.470  1.00  0.00           H  
ATOM    452 1HA  GLY A  29      25.919  -3.516  -0.774  1.00  0.00           H  
ATOM    453 2HA  GLY A  29      24.423  -2.659  -0.930  1.00  0.00           H  
ATOM    454  N   PRO A  30      24.597  -3.530   1.630  1.00  0.00           N  
ATOM    455  CA  PRO A  30      24.209  -3.856   2.992  1.00  0.00           C  
ATOM    456  C   PRO A  30      22.792  -3.470   3.430  1.00  0.00           C  
ATOM    457  O   PRO A  30      22.416  -3.769   4.566  1.00  0.00           O  
ATOM    458  CB  PRO A  30      25.229  -3.056   3.803  1.00  0.00           C  
ATOM    459  CG  PRO A  30      25.482  -1.828   2.968  1.00  0.00           C  
ATOM    460  CD  PRO A  30      25.443  -2.314   1.538  1.00  0.00           C  
ATOM    461  HA  PRO A  30      24.363  -4.934   3.145  1.00  0.00           H  
ATOM    462 1HB  PRO A  30      24.806  -2.813   4.789  1.00  0.00           H  
ATOM    463 2HB  PRO A  30      26.131  -3.658   3.976  1.00  0.00           H  
ATOM    464 1HG  PRO A  30      24.696  -1.073   3.169  1.00  0.00           H  
ATOM    465 2HG  PRO A  30      26.443  -1.368   3.237  1.00  0.00           H  
ATOM    466 1HD  PRO A  30      24.978  -1.547   0.924  1.00  0.00           H  
ATOM    467 2HD  PRO A  30      26.457  -2.563   1.202  1.00  0.00           H  
ATOM    468  N   ASP A  31      22.027  -2.730   2.623  1.00  0.00           N  
ATOM    469  CA  ASP A  31      20.737  -2.297   3.156  1.00  0.00           C  
ATOM    470  C   ASP A  31      19.653  -3.365   3.138  1.00  0.00           C  
ATOM    471  O   ASP A  31      19.571  -4.203   2.243  1.00  0.00           O  
ATOM    472  CB  ASP A  31      20.179  -1.050   2.465  1.00  0.00           C  
ATOM    473  CG  ASP A  31      20.920   0.243   2.801  1.00  0.00           C  
ATOM    474  OD1 ASP A  31      21.696   0.260   3.726  1.00  0.00           O  
ATOM    475  OD2 ASP A  31      20.649   1.235   2.157  1.00  0.00           O  
ATOM    476  H   ASP A  31      22.281  -2.494   1.663  1.00  0.00           H  
ATOM    477  HA  ASP A  31      20.893  -2.022   4.198  1.00  0.00           H  
ATOM    478 1HB  ASP A  31      20.212  -1.192   1.388  1.00  0.00           H  
ATOM    479 2HB  ASP A  31      19.136  -0.938   2.744  1.00  0.00           H  
ATOM    480  N   ASP A  32      18.764  -3.259   4.112  1.00  0.00           N  
ATOM    481  CA  ASP A  32      17.549  -4.052   4.183  1.00  0.00           C  
ATOM    482  C   ASP A  32      16.479  -3.372   3.344  1.00  0.00           C  
ATOM    483  O   ASP A  32      16.044  -2.267   3.668  1.00  0.00           O  
ATOM    484  CB  ASP A  32      17.108  -4.229   5.635  1.00  0.00           C  
ATOM    485  CG  ASP A  32      15.852  -5.097   5.822  1.00  0.00           C  
ATOM    486  OD1 ASP A  32      15.031  -5.190   4.910  1.00  0.00           O  
ATOM    487  OD2 ASP A  32      15.719  -5.664   6.880  1.00  0.00           O  
ATOM    488  H   ASP A  32      18.936  -2.571   4.832  1.00  0.00           H  
ATOM    489  HA  ASP A  32      17.748  -5.040   3.761  1.00  0.00           H  
ATOM    490 1HB  ASP A  32      17.927  -4.682   6.203  1.00  0.00           H  
ATOM    491 2HB  ASP A  32      16.914  -3.249   6.075  1.00  0.00           H  
ATOM    492  N   ILE A  33      16.068  -3.999   2.249  1.00  0.00           N  
ATOM    493  CA  ILE A  33      15.140  -3.348   1.331  1.00  0.00           C  
ATOM    494  C   ILE A  33      13.799  -3.008   1.972  1.00  0.00           C  
ATOM    495  O   ILE A  33      13.096  -2.126   1.473  1.00  0.00           O  
ATOM    496  CB  ILE A  33      14.855  -4.155   0.065  1.00  0.00           C  
ATOM    497  CG1 ILE A  33      14.313  -3.231  -1.001  1.00  0.00           C  
ATOM    498  CG2 ILE A  33      13.783  -5.182   0.352  1.00  0.00           C  
ATOM    499  CD1 ILE A  33      14.328  -3.846  -2.355  1.00  0.00           C  
ATOM    500  H   ILE A  33      16.429  -4.922   2.042  1.00  0.00           H  
ATOM    501  HA  ILE A  33      15.604  -2.426   1.009  1.00  0.00           H  
ATOM    502  HB  ILE A  33      15.762  -4.641  -0.299  1.00  0.00           H  
ATOM    503 1HG1 ILE A  33      13.297  -2.972  -0.757  1.00  0.00           H  
ATOM    504 2HG1 ILE A  33      14.900  -2.319  -1.016  1.00  0.00           H  
ATOM    505 1HG2 ILE A  33      13.558  -5.727  -0.550  1.00  0.00           H  
ATOM    506 2HG2 ILE A  33      14.131  -5.862   1.120  1.00  0.00           H  
ATOM    507 3HG2 ILE A  33      12.883  -4.690   0.689  1.00  0.00           H  
ATOM    508 1HD1 ILE A  33      13.923  -3.155  -3.076  1.00  0.00           H  
ATOM    509 2HD1 ILE A  33      15.357  -4.097  -2.626  1.00  0.00           H  
ATOM    510 3HD1 ILE A  33      13.734  -4.736  -2.345  1.00  0.00           H  
ATOM    511  N   THR A  34      13.423  -3.659   3.090  1.00  0.00           N  
ATOM    512  CA  THR A  34      12.120  -3.366   3.687  1.00  0.00           C  
ATOM    513  C   THR A  34      12.116  -1.976   4.324  1.00  0.00           C  
ATOM    514  O   THR A  34      11.084  -1.478   4.764  1.00  0.00           O  
ATOM    515  CB  THR A  34      11.649  -4.459   4.674  1.00  0.00           C  
ATOM    516  OG1 THR A  34      12.549  -4.578   5.770  1.00  0.00           O  
ATOM    517  CG2 THR A  34      11.570  -5.809   3.942  1.00  0.00           C  
ATOM    518  H   THR A  34      14.049  -4.338   3.545  1.00  0.00           H  
ATOM    519  HA  THR A  34      11.383  -3.341   2.895  1.00  0.00           H  
ATOM    520  HB  THR A  34      10.662  -4.198   5.055  1.00  0.00           H  
ATOM    521  HG1 THR A  34      13.424  -4.892   5.450  1.00  0.00           H  
ATOM    522 1HG2 THR A  34      11.232  -6.579   4.632  1.00  0.00           H  
ATOM    523 2HG2 THR A  34      10.879  -5.740   3.120  1.00  0.00           H  
ATOM    524 3HG2 THR A  34      12.563  -6.067   3.566  1.00  0.00           H  
ATOM    525  N   ALA A  35      13.281  -1.327   4.349  1.00  0.00           N  
ATOM    526  CA  ALA A  35      13.385   0.047   4.778  1.00  0.00           C  
ATOM    527  C   ALA A  35      12.787   0.985   3.721  1.00  0.00           C  
ATOM    528  O   ALA A  35      12.478   2.134   4.025  1.00  0.00           O  
ATOM    529  CB  ALA A  35      14.835   0.404   5.010  1.00  0.00           C  
ATOM    530  H   ALA A  35      14.131  -1.793   4.030  1.00  0.00           H  
ATOM    531  HA  ALA A  35      12.820   0.164   5.703  1.00  0.00           H  
ATOM    532 1HB  ALA A  35      14.909   1.424   5.340  1.00  0.00           H  
ATOM    533 2HB  ALA A  35      15.253  -0.259   5.766  1.00  0.00           H  
ATOM    534 3HB  ALA A  35      15.386   0.282   4.083  1.00  0.00           H  
ATOM    535  N   TYR A  36      12.648   0.490   2.476  1.00  0.00           N  
ATOM    536  CA  TYR A  36      12.181   1.248   1.307  1.00  0.00           C  
ATOM    537  C   TYR A  36      10.749   0.867   0.867  1.00  0.00           C  
ATOM    538  O   TYR A  36       9.971   1.717   0.408  1.00  0.00           O  
ATOM    539  CB  TYR A  36      13.159   1.004   0.160  1.00  0.00           C  
ATOM    540  CG  TYR A  36      14.594   1.452   0.493  1.00  0.00           C  
ATOM    541  CD1 TYR A  36      15.450   0.583   1.136  1.00  0.00           C  
ATOM    542  CD2 TYR A  36      15.049   2.707   0.152  1.00  0.00           C  
ATOM    543  CE1 TYR A  36      16.754   0.960   1.436  1.00  0.00           C  
ATOM    544  CE2 TYR A  36      16.335   3.083   0.446  1.00  0.00           C  
ATOM    545  CZ  TYR A  36      17.195   2.224   1.080  1.00  0.00           C  
ATOM    546  OH  TYR A  36      18.491   2.655   1.352  1.00  0.00           O  
ATOM    547  H   TYR A  36      12.897  -0.479   2.314  1.00  0.00           H  
ATOM    548  HA  TYR A  36      12.199   2.303   1.549  1.00  0.00           H  
ATOM    549 1HB  TYR A  36      13.179  -0.058  -0.096  1.00  0.00           H  
ATOM    550 2HB  TYR A  36      12.824   1.544  -0.713  1.00  0.00           H  
ATOM    551  HD1 TYR A  36      15.096  -0.392   1.413  1.00  0.00           H  
ATOM    552  HD2 TYR A  36      14.405   3.407  -0.351  1.00  0.00           H  
ATOM    553  HE1 TYR A  36      17.414   0.270   1.945  1.00  0.00           H  
ATOM    554  HE2 TYR A  36      16.681   4.073   0.173  1.00  0.00           H  
ATOM    555  HH  TYR A  36      19.083   1.916   1.642  1.00  0.00           H  
ATOM    556  N   MET A  37      10.436  -0.431   0.978  1.00  0.00           N  
ATOM    557  CA  MET A  37       9.163  -1.039   0.532  1.00  0.00           C  
ATOM    558  C   MET A  37       8.256  -1.597   1.663  1.00  0.00           C  
ATOM    559  O   MET A  37       8.622  -1.554   2.833  1.00  0.00           O  
ATOM    560  CB  MET A  37       9.466  -2.067  -0.551  1.00  0.00           C  
ATOM    561  CG  MET A  37      10.439  -3.120  -0.163  1.00  0.00           C  
ATOM    562  SD  MET A  37       9.786  -4.372   0.814  1.00  0.00           S  
ATOM    563  CE  MET A  37       8.597  -4.896  -0.269  1.00  0.00           C  
ATOM    564  H   MET A  37      11.156  -1.043   1.358  1.00  0.00           H  
ATOM    565  HA  MET A  37       8.581  -0.256   0.046  1.00  0.00           H  
ATOM    566 1HB  MET A  37       8.559  -2.557  -0.847  1.00  0.00           H  
ATOM    567 2HB  MET A  37       9.858  -1.558  -1.436  1.00  0.00           H  
ATOM    568 1HG  MET A  37      10.888  -3.561  -1.038  1.00  0.00           H  
ATOM    569 2HG  MET A  37      11.186  -2.646   0.383  1.00  0.00           H  
ATOM    570 1HE  MET A  37       8.073  -5.703   0.139  1.00  0.00           H  
ATOM    571 2HE  MET A  37       7.919  -4.079  -0.470  1.00  0.00           H  
ATOM    572 3HE  MET A  37       9.043  -5.200  -1.149  1.00  0.00           H  
ATOM    573  N   LYS A  38       7.040  -2.070   1.308  1.00  0.00           N  
ATOM    574  CA  LYS A  38       6.014  -2.510   2.290  1.00  0.00           C  
ATOM    575  C   LYS A  38       5.985  -3.940   2.878  1.00  0.00           C  
ATOM    576  O   LYS A  38       5.159  -4.209   3.749  1.00  0.00           O  
ATOM    577  CB  LYS A  38       4.649  -2.277   1.689  1.00  0.00           C  
ATOM    578  CG  LYS A  38       4.348  -0.845   1.412  1.00  0.00           C  
ATOM    579  CD  LYS A  38       4.070  -0.032   2.678  1.00  0.00           C  
ATOM    580  CE  LYS A  38       2.705  -0.384   3.281  1.00  0.00           C  
ATOM    581  NZ  LYS A  38       2.273   0.618   4.311  1.00  0.00           N  
ATOM    582  H   LYS A  38       6.785  -2.097   0.309  1.00  0.00           H  
ATOM    583  HA  LYS A  38       6.115  -1.838   3.142  1.00  0.00           H  
ATOM    584 1HB  LYS A  38       4.577  -2.815   0.738  1.00  0.00           H  
ATOM    585 2HB  LYS A  38       3.882  -2.670   2.352  1.00  0.00           H  
ATOM    586 1HG  LYS A  38       5.215  -0.427   0.904  1.00  0.00           H  
ATOM    587 2HG  LYS A  38       3.508  -0.762   0.759  1.00  0.00           H  
ATOM    588 1HD  LYS A  38       4.846  -0.238   3.414  1.00  0.00           H  
ATOM    589 2HD  LYS A  38       4.094   1.027   2.447  1.00  0.00           H  
ATOM    590 1HE  LYS A  38       1.959  -0.418   2.490  1.00  0.00           H  
ATOM    591 2HE  LYS A  38       2.771  -1.366   3.748  1.00  0.00           H  
ATOM    592 1HZ  LYS A  38       1.373   0.361   4.688  1.00  0.00           H  
ATOM    593 2HZ  LYS A  38       2.950   0.671   5.057  1.00  0.00           H  
ATOM    594 3HZ  LYS A  38       2.199   1.529   3.822  1.00  0.00           H  
ATOM    595  N   GLY A  39       6.812  -4.861   2.415  1.00  0.00           N  
ATOM    596  CA  GLY A  39       6.794  -6.236   2.949  1.00  0.00           C  
ATOM    597  C   GLY A  39       6.333  -7.363   1.997  1.00  0.00           C  
ATOM    598  O   GLY A  39       6.346  -8.533   2.381  1.00  0.00           O  
ATOM    599  H   GLY A  39       7.482  -4.597   1.712  1.00  0.00           H  
ATOM    600 1HA  GLY A  39       7.799  -6.470   3.299  1.00  0.00           H  
ATOM    601 2HA  GLY A  39       6.164  -6.256   3.836  1.00  0.00           H  
ATOM    602  N   VAL A  40       5.967  -7.029   0.762  1.00  0.00           N  
ATOM    603  CA  VAL A  40       5.569  -8.026  -0.240  1.00  0.00           C  
ATOM    604  C   VAL A  40       6.619  -8.086  -1.353  1.00  0.00           C  
ATOM    605  O   VAL A  40       7.050  -7.061  -1.880  1.00  0.00           O  
ATOM    606  CB  VAL A  40       4.192  -7.710  -0.807  1.00  0.00           C  
ATOM    607  CG1 VAL A  40       3.812  -8.723  -1.899  1.00  0.00           C  
ATOM    608  CG2 VAL A  40       3.177  -7.739   0.304  1.00  0.00           C  
ATOM    609  H   VAL A  40       5.958  -6.052   0.515  1.00  0.00           H  
ATOM    610  HA  VAL A  40       5.519  -9.004   0.240  1.00  0.00           H  
ATOM    611  HB  VAL A  40       4.217  -6.728  -1.238  1.00  0.00           H  
ATOM    612 1HG1 VAL A  40       2.834  -8.486  -2.299  1.00  0.00           H  
ATOM    613 2HG1 VAL A  40       4.526  -8.685  -2.689  1.00  0.00           H  
ATOM    614 3HG1 VAL A  40       3.790  -9.725  -1.474  1.00  0.00           H  
ATOM    615 1HG2 VAL A  40       2.196  -7.498  -0.099  1.00  0.00           H  
ATOM    616 2HG2 VAL A  40       3.156  -8.734   0.748  1.00  0.00           H  
ATOM    617 3HG2 VAL A  40       3.445  -7.007   1.066  1.00  0.00           H  
ATOM    618  N   CYS A  41       7.031  -9.293  -1.713  1.00  0.00           N  
ATOM    619  CA  CYS A  41       8.110  -9.501  -2.681  1.00  0.00           C  
ATOM    620  C   CYS A  41       7.910  -8.859  -4.056  1.00  0.00           C  
ATOM    621  O   CYS A  41       8.878  -8.474  -4.715  1.00  0.00           O  
ATOM    622  CB  CYS A  41       8.266 -10.988  -2.886  1.00  0.00           C  
ATOM    623  SG  CYS A  41       6.802 -11.712  -3.656  1.00  0.00           S  
ATOM    624  H   CYS A  41       6.614 -10.097  -1.262  1.00  0.00           H  
ATOM    625  HA  CYS A  41       9.023  -9.097  -2.259  1.00  0.00           H  
ATOM    626 1HB  CYS A  41       9.114 -11.179  -3.501  1.00  0.00           H  
ATOM    627 2HB  CYS A  41       8.435 -11.485  -1.928  1.00  0.00           H  
ATOM    628  HG  CYS A  41       6.792 -10.887  -4.709  1.00  0.00           H  
ATOM    629  N   TYR A  42       6.664  -8.670  -4.463  1.00  0.00           N  
ATOM    630  CA  TYR A  42       6.373  -8.067  -5.756  1.00  0.00           C  
ATOM    631  C   TYR A  42       6.696  -6.578  -5.723  1.00  0.00           C  
ATOM    632  O   TYR A  42       7.026  -5.978  -6.746  1.00  0.00           O  
ATOM    633  CB  TYR A  42       4.912  -8.253  -6.087  1.00  0.00           C  
ATOM    634  CG  TYR A  42       4.486  -9.628  -6.443  1.00  0.00           C  
ATOM    635  CD1 TYR A  42       3.805 -10.382  -5.510  1.00  0.00           C  
ATOM    636  CD2 TYR A  42       4.722 -10.130  -7.709  1.00  0.00           C  
ATOM    637  CE1 TYR A  42       3.369 -11.642  -5.830  1.00  0.00           C  
ATOM    638  CE2 TYR A  42       4.281 -11.400  -8.037  1.00  0.00           C  
ATOM    639  CZ  TYR A  42       3.606 -12.151  -7.097  1.00  0.00           C  
ATOM    640  OH  TYR A  42       3.149 -13.396  -7.407  1.00  0.00           O  
ATOM    641  H   TYR A  42       5.907  -8.979  -3.874  1.00  0.00           H  
ATOM    642  HA  TYR A  42       6.992  -8.536  -6.519  1.00  0.00           H  
ATOM    643 1HB  TYR A  42       4.321  -7.937  -5.233  1.00  0.00           H  
ATOM    644 2HB  TYR A  42       4.657  -7.601  -6.916  1.00  0.00           H  
ATOM    645  HD1 TYR A  42       3.611  -9.976  -4.522  1.00  0.00           H  
ATOM    646  HD2 TYR A  42       5.245  -9.521  -8.442  1.00  0.00           H  
ATOM    647  HE1 TYR A  42       2.830 -12.237  -5.092  1.00  0.00           H  
ATOM    648  HE2 TYR A  42       4.457 -11.803  -9.031  1.00  0.00           H  
ATOM    649  HH  TYR A  42       2.752 -13.790  -6.620  1.00  0.00           H  
ATOM    650  N   ASP A  43       6.602  -5.987  -4.532  1.00  0.00           N  
ATOM    651  CA  ASP A  43       6.867  -4.577  -4.313  1.00  0.00           C  
ATOM    652  C   ASP A  43       8.365  -4.402  -4.335  1.00  0.00           C  
ATOM    653  O   ASP A  43       8.881  -3.463  -4.939  1.00  0.00           O  
ATOM    654  CB  ASP A  43       6.271  -4.107  -2.986  1.00  0.00           C  
ATOM    655  CG  ASP A  43       6.432  -2.614  -2.658  1.00  0.00           C  
ATOM    656  OD1 ASP A  43       6.824  -1.873  -3.514  1.00  0.00           O  
ATOM    657  OD2 ASP A  43       6.180  -2.239  -1.508  1.00  0.00           O  
ATOM    658  H   ASP A  43       6.386  -6.550  -3.715  1.00  0.00           H  
ATOM    659  HA  ASP A  43       6.427  -3.998  -5.125  1.00  0.00           H  
ATOM    660 1HB  ASP A  43       5.230  -4.312  -3.002  1.00  0.00           H  
ATOM    661 2HB  ASP A  43       6.674  -4.687  -2.200  1.00  0.00           H  
ATOM    662  N   ALA A  44       9.075  -5.316  -3.664  1.00  0.00           N  
ATOM    663  CA  ALA A  44      10.527  -5.217  -3.630  1.00  0.00           C  
ATOM    664  C   ALA A  44      11.052  -5.266  -5.049  1.00  0.00           C  
ATOM    665  O   ALA A  44      11.891  -4.453  -5.448  1.00  0.00           O  
ATOM    666  CB  ALA A  44      11.136  -6.361  -2.822  1.00  0.00           C  
ATOM    667  H   ALA A  44       8.579  -6.061  -3.171  1.00  0.00           H  
ATOM    668  HA  ALA A  44      10.803  -4.259  -3.197  1.00  0.00           H  
ATOM    669 1HB  ALA A  44      12.203  -6.275  -2.822  1.00  0.00           H  
ATOM    670 2HB  ALA A  44      10.789  -6.348  -1.801  1.00  0.00           H  
ATOM    671 3HB  ALA A  44      10.854  -7.310  -3.279  1.00  0.00           H  
ATOM    672  N   ALA A  45      10.499  -6.178  -5.846  1.00  0.00           N  
ATOM    673  CA  ALA A  45      10.923  -6.269  -7.222  1.00  0.00           C  
ATOM    674  C   ALA A  45      10.563  -5.008  -8.005  1.00  0.00           C  
ATOM    675  O   ALA A  45      11.395  -4.482  -8.747  1.00  0.00           O  
ATOM    676  CB  ALA A  45      10.314  -7.510  -7.858  1.00  0.00           C  
ATOM    677  H   ALA A  45       9.810  -6.839  -5.482  1.00  0.00           H  
ATOM    678  HA  ALA A  45      11.996  -6.351  -7.231  1.00  0.00           H  
ATOM    679 1HB  ALA A  45      10.657  -7.601  -8.886  1.00  0.00           H  
ATOM    680 2HB  ALA A  45      10.618  -8.393  -7.292  1.00  0.00           H  
ATOM    681 3HB  ALA A  45       9.232  -7.432  -7.839  1.00  0.00           H  
ATOM    682  N   ALA A  46       9.350  -4.477  -7.812  1.00  0.00           N  
ATOM    683  CA  ALA A  46       8.927  -3.304  -8.572  1.00  0.00           C  
ATOM    684  C   ALA A  46       9.803  -2.113  -8.269  1.00  0.00           C  
ATOM    685  O   ALA A  46      10.204  -1.374  -9.176  1.00  0.00           O  
ATOM    686  CB  ALA A  46       7.487  -2.980  -8.252  1.00  0.00           C  
ATOM    687  H   ALA A  46       8.680  -4.918  -7.181  1.00  0.00           H  
ATOM    688  HA  ALA A  46       9.018  -3.530  -9.630  1.00  0.00           H  
ATOM    689 1HB  ALA A  46       7.175  -2.121  -8.833  1.00  0.00           H  
ATOM    690 2HB  ALA A  46       6.854  -3.832  -8.492  1.00  0.00           H  
ATOM    691 3HB  ALA A  46       7.395  -2.752  -7.192  1.00  0.00           H  
ATOM    692  N   TYR A  47      10.140  -1.960  -6.995  1.00  0.00           N  
ATOM    693  CA  TYR A  47      10.981  -0.887  -6.516  1.00  0.00           C  
ATOM    694  C   TYR A  47      12.349  -0.954  -7.156  1.00  0.00           C  
ATOM    695  O   TYR A  47      12.860   0.050  -7.653  1.00  0.00           O  
ATOM    696  CB  TYR A  47      11.074  -0.912  -4.997  1.00  0.00           C  
ATOM    697  CG  TYR A  47      11.955   0.160  -4.440  1.00  0.00           C  
ATOM    698  CD1 TYR A  47      11.507   1.480  -4.380  1.00  0.00           C  
ATOM    699  CD2 TYR A  47      13.194  -0.163  -3.974  1.00  0.00           C  
ATOM    700  CE1 TYR A  47      12.328   2.459  -3.867  1.00  0.00           C  
ATOM    701  CE2 TYR A  47      13.992   0.800  -3.464  1.00  0.00           C  
ATOM    702  CZ  TYR A  47      13.582   2.096  -3.412  1.00  0.00           C  
ATOM    703  OH  TYR A  47      14.424   3.026  -2.913  1.00  0.00           O  
ATOM    704  H   TYR A  47       9.768  -2.617  -6.308  1.00  0.00           H  
ATOM    705  HA  TYR A  47      10.531   0.060  -6.807  1.00  0.00           H  
ATOM    706 1HB  TYR A  47      10.073  -0.799  -4.567  1.00  0.00           H  
ATOM    707 2HB  TYR A  47      11.459  -1.881  -4.671  1.00  0.00           H  
ATOM    708  HD1 TYR A  47      10.520   1.734  -4.745  1.00  0.00           H  
ATOM    709  HD2 TYR A  47      13.538  -1.187  -4.020  1.00  0.00           H  
ATOM    710  HE1 TYR A  47      11.996   3.500  -3.821  1.00  0.00           H  
ATOM    711  HE2 TYR A  47      14.961   0.547  -3.104  1.00  0.00           H  
ATOM    712  HH  TYR A  47      15.238   2.598  -2.628  1.00  0.00           H  
ATOM    713  N   MET A  48      12.969  -2.131  -7.147  1.00  0.00           N  
ATOM    714  CA  MET A  48      14.296  -2.198  -7.723  1.00  0.00           C  
ATOM    715  C   MET A  48      14.251  -1.972  -9.229  1.00  0.00           C  
ATOM    716  O   MET A  48      15.144  -1.329  -9.792  1.00  0.00           O  
ATOM    717  CB  MET A  48      14.915  -3.539  -7.415  1.00  0.00           C  
ATOM    718  CG  MET A  48      15.178  -3.715  -5.966  1.00  0.00           C  
ATOM    719  SD  MET A  48      16.111  -2.399  -5.309  1.00  0.00           S  
ATOM    720  CE  MET A  48      17.590  -2.734  -6.128  1.00  0.00           C  
ATOM    721  H   MET A  48      12.532  -2.956  -6.725  1.00  0.00           H  
ATOM    722  HA  MET A  48      14.905  -1.412  -7.281  1.00  0.00           H  
ATOM    723 1HB  MET A  48      14.225  -4.316  -7.733  1.00  0.00           H  
ATOM    724 2HB  MET A  48      15.844  -3.665  -7.969  1.00  0.00           H  
ATOM    725 1HG  MET A  48      14.250  -3.802  -5.418  1.00  0.00           H  
ATOM    726 2HG  MET A  48      15.742  -4.607  -5.839  1.00  0.00           H  
ATOM    727 1HE  MET A  48      18.321  -2.012  -5.868  1.00  0.00           H  
ATOM    728 2HE  MET A  48      17.929  -3.706  -5.822  1.00  0.00           H  
ATOM    729 3HE  MET A  48      17.427  -2.715  -7.205  1.00  0.00           H  
ATOM    730  N   ARG A  49      13.181  -2.430  -9.883  1.00  0.00           N  
ATOM    731  CA  ARG A  49      13.077  -2.225 -11.316  1.00  0.00           C  
ATOM    732  C   ARG A  49      12.958  -0.728 -11.594  1.00  0.00           C  
ATOM    733  O   ARG A  49      13.607  -0.221 -12.501  1.00  0.00           O  
ATOM    734  CB  ARG A  49      11.918  -3.019 -11.886  1.00  0.00           C  
ATOM    735  CG  ARG A  49      12.124  -4.540 -11.934  1.00  0.00           C  
ATOM    736  CD  ARG A  49      13.266  -4.941 -12.779  1.00  0.00           C  
ATOM    737  NE  ARG A  49      13.030  -4.728 -14.192  1.00  0.00           N  
ATOM    738  CZ  ARG A  49      14.001  -4.657 -15.122  1.00  0.00           C  
ATOM    739  NH1 ARG A  49      15.267  -4.793 -14.780  1.00  0.00           N  
ATOM    740  NH2 ARG A  49      13.671  -4.449 -16.370  1.00  0.00           N  
ATOM    741  H   ARG A  49      12.457  -2.960  -9.393  1.00  0.00           H  
ATOM    742  HA  ARG A  49      13.991  -2.589 -11.786  1.00  0.00           H  
ATOM    743 1HB  ARG A  49      11.077  -2.869 -11.232  1.00  0.00           H  
ATOM    744 2HB  ARG A  49      11.649  -2.660 -12.885  1.00  0.00           H  
ATOM    745 1HG  ARG A  49      12.305  -4.924 -10.942  1.00  0.00           H  
ATOM    746 2HG  ARG A  49      11.231  -5.005 -12.352  1.00  0.00           H  
ATOM    747 1HD  ARG A  49      14.141  -4.362 -12.492  1.00  0.00           H  
ATOM    748 2HD  ARG A  49      13.465  -5.990 -12.625  1.00  0.00           H  
ATOM    749  HE  ARG A  49      12.047  -4.626 -14.517  1.00  0.00           H  
ATOM    750 1HH1 ARG A  49      15.509  -4.991 -13.798  1.00  0.00           H  
ATOM    751 2HH1 ARG A  49      15.994  -4.732 -15.474  1.00  0.00           H  
ATOM    752 1HH2 ARG A  49      12.675  -4.341 -16.597  1.00  0.00           H  
ATOM    753 2HH2 ARG A  49      14.370  -4.387 -17.084  1.00  0.00           H  
ATOM    754  N   TYR A  50      12.200  -0.013 -10.753  1.00  0.00           N  
ATOM    755  CA  TYR A  50      12.086   1.445 -10.804  1.00  0.00           C  
ATOM    756  C   TYR A  50      13.446   2.113 -10.662  1.00  0.00           C  
ATOM    757  O   TYR A  50      13.794   3.031 -11.410  1.00  0.00           O  
ATOM    758  CB  TYR A  50      11.188   1.995  -9.722  1.00  0.00           C  
ATOM    759  CG  TYR A  50      11.227   3.508  -9.687  1.00  0.00           C  
ATOM    760  CD1 TYR A  50      10.472   4.256 -10.529  1.00  0.00           C  
ATOM    761  CD2 TYR A  50      12.072   4.131  -8.811  1.00  0.00           C  
ATOM    762  CE1 TYR A  50      10.555   5.634 -10.502  1.00  0.00           C  
ATOM    763  CE2 TYR A  50      12.147   5.487  -8.791  1.00  0.00           C  
ATOM    764  CZ  TYR A  50      11.402   6.248  -9.620  1.00  0.00           C  
ATOM    765  OH  TYR A  50      11.484   7.638  -9.588  1.00  0.00           O  
ATOM    766  H   TYR A  50      11.661  -0.507 -10.042  1.00  0.00           H  
ATOM    767  HA  TYR A  50      11.672   1.723 -11.777  1.00  0.00           H  
ATOM    768 1HB  TYR A  50      10.165   1.674  -9.902  1.00  0.00           H  
ATOM    769 2HB  TYR A  50      11.483   1.625  -8.762  1.00  0.00           H  
ATOM    770  HD1 TYR A  50       9.816   3.769 -11.204  1.00  0.00           H  
ATOM    771  HD2 TYR A  50      12.687   3.537  -8.135  1.00  0.00           H  
ATOM    772  HE1 TYR A  50       9.958   6.228 -11.178  1.00  0.00           H  
ATOM    773  HE2 TYR A  50      12.799   5.951  -8.132  1.00  0.00           H  
ATOM    774  HH  TYR A  50      12.175   7.944  -8.948  1.00  0.00           H  
ATOM    775  N   LEU A  51      14.231   1.682  -9.670  1.00  0.00           N  
ATOM    776  CA  LEU A  51      15.528   2.312  -9.460  1.00  0.00           C  
ATOM    777  C   LEU A  51      16.409   2.128 -10.693  1.00  0.00           C  
ATOM    778  O   LEU A  51      17.224   2.993 -11.013  1.00  0.00           O  
ATOM    779  CB  LEU A  51      16.257   1.768  -8.243  1.00  0.00           C  
ATOM    780  CG  LEU A  51      15.667   2.068  -6.867  1.00  0.00           C  
ATOM    781  CD1 LEU A  51      16.568   1.420  -5.829  1.00  0.00           C  
ATOM    782  CD2 LEU A  51      15.540   3.560  -6.656  1.00  0.00           C  
ATOM    783  H   LEU A  51      13.906   0.934  -9.054  1.00  0.00           H  
ATOM    784  HA  LEU A  51      15.364   3.374  -9.312  1.00  0.00           H  
ATOM    785 1HB  LEU A  51      16.327   0.682  -8.344  1.00  0.00           H  
ATOM    786 2HB  LEU A  51      17.259   2.185  -8.257  1.00  0.00           H  
ATOM    787  HG  LEU A  51      14.677   1.615  -6.787  1.00  0.00           H  
ATOM    788 1HD1 LEU A  51      16.187   1.597  -4.847  1.00  0.00           H  
ATOM    789 2HD1 LEU A  51      16.620   0.362  -6.016  1.00  0.00           H  
ATOM    790 3HD1 LEU A  51      17.569   1.851  -5.900  1.00  0.00           H  
ATOM    791 1HD2 LEU A  51      15.113   3.748  -5.670  1.00  0.00           H  
ATOM    792 2HD2 LEU A  51      16.526   4.021  -6.725  1.00  0.00           H  
ATOM    793 3HD2 LEU A  51      14.890   3.974  -7.412  1.00  0.00           H  
ATOM    794  N   TYR A  52      16.179   1.038 -11.425  1.00  0.00           N  
ATOM    795  CA  TYR A  52      16.862   0.758 -12.675  1.00  0.00           C  
ATOM    796  C   TYR A  52      15.999   1.208 -13.864  1.00  0.00           C  
ATOM    797  O   TYR A  52      16.167   0.726 -14.994  1.00  0.00           O  
ATOM    798  CB  TYR A  52      17.193  -0.729 -12.837  1.00  0.00           C  
ATOM    799  CG  TYR A  52      18.275  -1.266 -11.947  1.00  0.00           C  
ATOM    800  CD1 TYR A  52      18.000  -2.243 -10.999  1.00  0.00           C  
ATOM    801  CD2 TYR A  52      19.564  -0.783 -12.101  1.00  0.00           C  
ATOM    802  CE1 TYR A  52      19.021  -2.741 -10.227  1.00  0.00           C  
ATOM    803  CE2 TYR A  52      20.576  -1.277 -11.329  1.00  0.00           C  
ATOM    804  CZ  TYR A  52      20.325  -2.248 -10.406  1.00  0.00           C  
ATOM    805  OH  TYR A  52      21.363  -2.737  -9.665  1.00  0.00           O  
ATOM    806  H   TYR A  52      15.515   0.346 -11.074  1.00  0.00           H  
ATOM    807  HA  TYR A  52      17.787   1.330 -12.703  1.00  0.00           H  
ATOM    808 1HB  TYR A  52      16.286  -1.309 -12.640  1.00  0.00           H  
ATOM    809 2HB  TYR A  52      17.478  -0.922 -13.869  1.00  0.00           H  
ATOM    810  HD1 TYR A  52      16.987  -2.624 -10.879  1.00  0.00           H  
ATOM    811  HD2 TYR A  52      19.775  -0.016 -12.846  1.00  0.00           H  
ATOM    812  HE1 TYR A  52      18.812  -3.513  -9.496  1.00  0.00           H  
ATOM    813  HE2 TYR A  52      21.594  -0.907 -11.452  1.00  0.00           H  
ATOM    814  HH  TYR A  52      22.163  -2.184  -9.806  1.00  0.00           H  
ATOM    815  N   ASN A  53      15.106   2.178 -13.632  1.00  0.00           N  
ATOM    816  CA  ASN A  53      14.245   2.683 -14.682  1.00  0.00           C  
ATOM    817  C   ASN A  53      13.348   1.595 -15.258  1.00  0.00           C  
ATOM    818  O   ASN A  53      12.207   1.396 -14.810  1.00  0.00           O  
ATOM    819  CB  ASN A  53      15.060   3.396 -15.756  1.00  0.00           C  
ATOM    820  CG  ASN A  53      15.725   4.631 -15.204  1.00  0.00           C  
ATOM    821  OD1 ASN A  53      15.245   5.199 -14.212  1.00  0.00           O  
ATOM    822  ND2 ASN A  53      16.805   5.047 -15.821  1.00  0.00           N  
ATOM    823  H   ASN A  53      14.982   2.543 -12.696  1.00  0.00           H  
ATOM    824  HA  ASN A  53      13.577   3.421 -14.235  1.00  0.00           H  
ATOM    825 1HB  ASN A  53      15.826   2.763 -16.182  1.00  0.00           H  
ATOM    826 2HB  ASN A  53      14.397   3.692 -16.570  1.00  0.00           H  
ATOM    827 1HD2 ASN A  53      17.289   5.860 -15.501  1.00  0.00           H  
ATOM    828 2HD2 ASN A  53      17.147   4.547 -16.620  1.00  0.00           H  
ATOM    829  N   ALA A  54      13.799   1.018 -16.354  1.00  0.00           N  
ATOM    830  CA  ALA A  54      13.035   0.024 -17.067  1.00  0.00           C  
ATOM    831  C   ALA A  54      11.670   0.591 -17.415  1.00  0.00           C  
ATOM    832  O   ALA A  54      11.599   1.686 -17.977  1.00  0.00           O  
ATOM    833  CB  ALA A  54      12.930  -1.233 -16.231  1.00  0.00           C  
ATOM    834  H   ALA A  54      14.763   1.204 -16.600  1.00  0.00           H  
ATOM    835  HA  ALA A  54      13.555  -0.212 -17.994  1.00  0.00           H  
ATOM    836 1HB  ALA A  54      12.382  -1.983 -16.789  1.00  0.00           H  
ATOM    837 2HB  ALA A  54      13.932  -1.598 -16.017  1.00  0.00           H  
ATOM    838 3HB  ALA A  54      12.415  -1.039 -15.288  1.00  0.00           H  
ATOM    839  N   LYS A  55      10.588  -0.132 -17.110  1.00  0.00           N  
ATOM    840  CA  LYS A  55       9.263   0.344 -17.474  1.00  0.00           C  
ATOM    841  C   LYS A  55       8.361   0.719 -16.296  1.00  0.00           C  
ATOM    842  O   LYS A  55       7.141   0.732 -16.445  1.00  0.00           O  
ATOM    843  CB  LYS A  55       8.589  -0.701 -18.342  1.00  0.00           C  
ATOM    844  CG  LYS A  55       9.354  -1.002 -19.651  1.00  0.00           C  
ATOM    845  CD  LYS A  55       9.408   0.199 -20.587  1.00  0.00           C  
ATOM    846  CE  LYS A  55      10.103  -0.151 -21.911  1.00  0.00           C  
ATOM    847  NZ  LYS A  55      10.193   1.033 -22.830  1.00  0.00           N  
ATOM    848  H   LYS A  55      10.652  -1.045 -16.651  1.00  0.00           H  
ATOM    849  HA  LYS A  55       9.385   1.245 -18.072  1.00  0.00           H  
ATOM    850 1HB  LYS A  55       8.501  -1.636 -17.779  1.00  0.00           H  
ATOM    851 2HB  LYS A  55       7.584  -0.373 -18.597  1.00  0.00           H  
ATOM    852 1HG  LYS A  55      10.366  -1.335 -19.418  1.00  0.00           H  
ATOM    853 2HG  LYS A  55       8.860  -1.781 -20.180  1.00  0.00           H  
ATOM    854 1HD  LYS A  55       8.393   0.531 -20.803  1.00  0.00           H  
ATOM    855 2HD  LYS A  55       9.946   1.019 -20.107  1.00  0.00           H  
ATOM    856 1HE  LYS A  55      11.109  -0.513 -21.700  1.00  0.00           H  
ATOM    857 2HE  LYS A  55       9.541  -0.941 -22.410  1.00  0.00           H  
ATOM    858 1HZ  LYS A  55      10.655   0.764 -23.688  1.00  0.00           H  
ATOM    859 2HZ  LYS A  55       9.264   1.370 -23.040  1.00  0.00           H  
ATOM    860 3HZ  LYS A  55      10.723   1.768 -22.379  1.00  0.00           H  
ATOM    861  N   ILE A  56       8.940   0.997 -15.131  1.00  0.00           N  
ATOM    862  CA  ILE A  56       8.117   1.361 -13.970  1.00  0.00           C  
ATOM    863  C   ILE A  56       8.336   2.790 -13.502  1.00  0.00           C  
ATOM    864  O   ILE A  56       9.470   3.249 -13.383  1.00  0.00           O  
ATOM    865  CB  ILE A  56       8.321   0.386 -12.799  1.00  0.00           C  
ATOM    866  CG1 ILE A  56       7.849  -1.016 -13.220  1.00  0.00           C  
ATOM    867  CG2 ILE A  56       7.613   0.889 -11.537  1.00  0.00           C  
ATOM    868  CD1 ILE A  56       8.195  -2.097 -12.218  1.00  0.00           C  
ATOM    869  H   ILE A  56       9.961   0.985 -15.057  1.00  0.00           H  
ATOM    870  HA  ILE A  56       7.072   1.281 -14.261  1.00  0.00           H  
ATOM    871  HB  ILE A  56       9.389   0.302 -12.589  1.00  0.00           H  
ATOM    872 1HG1 ILE A  56       6.783  -0.984 -13.377  1.00  0.00           H  
ATOM    873 2HG1 ILE A  56       8.320  -1.283 -14.167  1.00  0.00           H  
ATOM    874 1HG2 ILE A  56       7.782   0.189 -10.718  1.00  0.00           H  
ATOM    875 2HG2 ILE A  56       8.008   1.862 -11.256  1.00  0.00           H  
ATOM    876 3HG2 ILE A  56       6.553   0.982 -11.733  1.00  0.00           H  
ATOM    877 1HD1 ILE A  56       7.838  -3.066 -12.577  1.00  0.00           H  
ATOM    878 2HD1 ILE A  56       9.250  -2.123 -12.106  1.00  0.00           H  
ATOM    879 3HD1 ILE A  56       7.746  -1.880 -11.259  1.00  0.00           H  
ATOM    880  N   SER A  57       7.230   3.508 -13.290  1.00  0.00           N  
ATOM    881  CA  SER A  57       7.253   4.881 -12.802  1.00  0.00           C  
ATOM    882  C   SER A  57       7.019   4.991 -11.299  1.00  0.00           C  
ATOM    883  O   SER A  57       6.461   4.091 -10.670  1.00  0.00           O  
ATOM    884  CB  SER A  57       6.170   5.666 -13.487  1.00  0.00           C  
ATOM    885  OG  SER A  57       4.916   5.127 -13.136  1.00  0.00           O  
ATOM    886  H   SER A  57       6.320   3.075 -13.466  1.00  0.00           H  
ATOM    887  HA  SER A  57       8.227   5.315 -13.036  1.00  0.00           H  
ATOM    888 1HB  SER A  57       6.220   6.711 -13.188  1.00  0.00           H  
ATOM    889 2HB  SER A  57       6.305   5.619 -14.565  1.00  0.00           H  
ATOM    890  HG  SER A  57       4.922   4.205 -13.509  1.00  0.00           H  
ATOM    891  N   PHE A  58       7.375   6.147 -10.748  1.00  0.00           N  
ATOM    892  CA  PHE A  58       7.134   6.461  -9.345  1.00  0.00           C  
ATOM    893  C   PHE A  58       5.657   6.390  -9.025  1.00  0.00           C  
ATOM    894  O   PHE A  58       5.245   5.836  -7.999  1.00  0.00           O  
ATOM    895  CB  PHE A  58       7.639   7.844  -8.997  1.00  0.00           C  
ATOM    896  CG  PHE A  58       7.378   8.217  -7.578  1.00  0.00           C  
ATOM    897  CD1 PHE A  58       8.202   7.762  -6.599  1.00  0.00           C  
ATOM    898  CD2 PHE A  58       6.303   9.016  -7.223  1.00  0.00           C  
ATOM    899  CE1 PHE A  58       8.000   8.095  -5.284  1.00  0.00           C  
ATOM    900  CE2 PHE A  58       6.086   9.344  -5.899  1.00  0.00           C  
ATOM    901  CZ  PHE A  58       6.945   8.882  -4.928  1.00  0.00           C  
ATOM    902  H   PHE A  58       7.838   6.836 -11.324  1.00  0.00           H  
ATOM    903  HA  PHE A  58       7.662   5.728  -8.732  1.00  0.00           H  
ATOM    904 1HB  PHE A  58       8.713   7.897  -9.171  1.00  0.00           H  
ATOM    905 2HB  PHE A  58       7.160   8.585  -9.638  1.00  0.00           H  
ATOM    906  HD1 PHE A  58       9.018   7.131  -6.889  1.00  0.00           H  
ATOM    907  HD2 PHE A  58       5.618   9.381  -8.005  1.00  0.00           H  
ATOM    908  HE1 PHE A  58       8.675   7.731  -4.526  1.00  0.00           H  
ATOM    909  HE2 PHE A  58       5.233   9.969  -5.626  1.00  0.00           H  
ATOM    910  HZ  PHE A  58       6.781   9.138  -3.881  1.00  0.00           H  
ATOM    911  N   ASP A  59       4.854   7.007  -9.893  1.00  0.00           N  
ATOM    912  CA  ASP A  59       3.428   7.045  -9.671  1.00  0.00           C  
ATOM    913  C   ASP A  59       2.902   5.627  -9.544  1.00  0.00           C  
ATOM    914  O   ASP A  59       2.126   5.342  -8.627  1.00  0.00           O  
ATOM    915  CB  ASP A  59       2.739   7.751 -10.835  1.00  0.00           C  
ATOM    916  CG  ASP A  59       3.017   9.258 -10.872  1.00  0.00           C  
ATOM    917  OD1 ASP A  59       3.492   9.787  -9.893  1.00  0.00           O  
ATOM    918  OD2 ASP A  59       2.758   9.860 -11.883  1.00  0.00           O  
ATOM    919  H   ASP A  59       5.247   7.439 -10.716  1.00  0.00           H  
ATOM    920  HA  ASP A  59       3.225   7.582  -8.744  1.00  0.00           H  
ATOM    921 1HB  ASP A  59       3.078   7.309 -11.776  1.00  0.00           H  
ATOM    922 2HB  ASP A  59       1.662   7.592 -10.772  1.00  0.00           H  
ATOM    923  N   GLN A  60       3.379   4.711 -10.396  1.00  0.00           N  
ATOM    924  CA  GLN A  60       2.948   3.332 -10.267  1.00  0.00           C  
ATOM    925  C   GLN A  60       3.404   2.731  -8.939  1.00  0.00           C  
ATOM    926  O   GLN A  60       2.601   2.135  -8.219  1.00  0.00           O  
ATOM    927  CB  GLN A  60       3.452   2.514 -11.447  1.00  0.00           C  
ATOM    928  CG  GLN A  60       2.760   2.809 -12.743  1.00  0.00           C  
ATOM    929  CD  GLN A  60       3.476   2.184 -13.897  1.00  0.00           C  
ATOM    930  OE1 GLN A  60       4.682   2.444 -14.068  1.00  0.00           O  
ATOM    931  NE2 GLN A  60       2.779   1.369 -14.690  1.00  0.00           N  
ATOM    932  H   GLN A  60       4.022   4.969 -11.154  1.00  0.00           H  
ATOM    933  HA  GLN A  60       1.862   3.311 -10.290  1.00  0.00           H  
ATOM    934 1HB  GLN A  60       4.521   2.674 -11.573  1.00  0.00           H  
ATOM    935 2HB  GLN A  60       3.302   1.481 -11.254  1.00  0.00           H  
ATOM    936 1HG  GLN A  60       1.753   2.398 -12.701  1.00  0.00           H  
ATOM    937 2HG  GLN A  60       2.714   3.886 -12.890  1.00  0.00           H  
ATOM    938 1HE2 GLN A  60       3.225   0.932 -15.475  1.00  0.00           H  
ATOM    939 2HE2 GLN A  60       1.806   1.200 -14.518  1.00  0.00           H  
ATOM    940  N   LEU A  61       4.632   3.044  -8.495  1.00  0.00           N  
ATOM    941  CA  LEU A  61       5.110   2.473  -7.227  1.00  0.00           C  
ATOM    942  C   LEU A  61       4.212   2.863  -6.064  1.00  0.00           C  
ATOM    943  O   LEU A  61       4.016   2.076  -5.137  1.00  0.00           O  
ATOM    944  CB  LEU A  61       6.514   2.929  -6.859  1.00  0.00           C  
ATOM    945  CG  LEU A  61       7.662   2.451  -7.687  1.00  0.00           C  
ATOM    946  CD1 LEU A  61       8.892   3.118  -7.145  1.00  0.00           C  
ATOM    947  CD2 LEU A  61       7.775   0.936  -7.623  1.00  0.00           C  
ATOM    948  H   LEU A  61       5.260   3.591  -9.086  1.00  0.00           H  
ATOM    949  HA  LEU A  61       5.136   1.403  -7.303  1.00  0.00           H  
ATOM    950 1HB  LEU A  61       6.535   4.015  -6.876  1.00  0.00           H  
ATOM    951 2HB  LEU A  61       6.702   2.614  -5.838  1.00  0.00           H  
ATOM    952  HG  LEU A  61       7.528   2.757  -8.727  1.00  0.00           H  
ATOM    953 1HD1 LEU A  61       9.717   2.812  -7.675  1.00  0.00           H  
ATOM    954 2HD1 LEU A  61       8.790   4.202  -7.211  1.00  0.00           H  
ATOM    955 3HD1 LEU A  61       9.023   2.825  -6.122  1.00  0.00           H  
ATOM    956 1HD2 LEU A  61       8.623   0.614  -8.225  1.00  0.00           H  
ATOM    957 2HD2 LEU A  61       7.920   0.616  -6.588  1.00  0.00           H  
ATOM    958 3HD2 LEU A  61       6.868   0.485  -8.014  1.00  0.00           H  
ATOM    959  N   THR A  62       3.658   4.067  -6.108  1.00  0.00           N  
ATOM    960  CA  THR A  62       2.794   4.508  -5.029  1.00  0.00           C  
ATOM    961  C   THR A  62       1.286   4.382  -5.348  1.00  0.00           C  
ATOM    962  O   THR A  62       0.454   4.724  -4.504  1.00  0.00           O  
ATOM    963  CB  THR A  62       3.168   5.941  -4.601  1.00  0.00           C  
ATOM    964  OG1 THR A  62       2.994   6.849  -5.685  1.00  0.00           O  
ATOM    965  CG2 THR A  62       4.628   5.972  -4.160  1.00  0.00           C  
ATOM    966  H   THR A  62       3.880   4.689  -6.892  1.00  0.00           H  
ATOM    967  HA  THR A  62       2.987   3.870  -4.169  1.00  0.00           H  
ATOM    968  HB  THR A  62       2.532   6.248  -3.773  1.00  0.00           H  
ATOM    969  HG1 THR A  62       3.563   6.572  -6.427  1.00  0.00           H  
ATOM    970 1HG2 THR A  62       4.895   6.979  -3.848  1.00  0.00           H  
ATOM    971 2HG2 THR A  62       4.761   5.291  -3.332  1.00  0.00           H  
ATOM    972 3HG2 THR A  62       5.270   5.670  -4.992  1.00  0.00           H  
ATOM    973  N   SER A  63       0.926   3.896  -6.550  1.00  0.00           N  
ATOM    974  CA  SER A  63      -0.480   3.735  -6.930  1.00  0.00           C  
ATOM    975  C   SER A  63      -0.941   2.272  -6.960  1.00  0.00           C  
ATOM    976  O   SER A  63      -2.113   1.985  -6.706  1.00  0.00           O  
ATOM    977  CB  SER A  63      -0.734   4.319  -8.306  1.00  0.00           C  
ATOM    978  OG  SER A  63      -0.489   5.692  -8.333  1.00  0.00           O  
ATOM    979  H   SER A  63       1.641   3.645  -7.227  1.00  0.00           H  
ATOM    980  HA  SER A  63      -1.092   4.269  -6.204  1.00  0.00           H  
ATOM    981 1HB  SER A  63      -0.097   3.819  -9.031  1.00  0.00           H  
ATOM    982 2HB  SER A  63      -1.765   4.125  -8.591  1.00  0.00           H  
ATOM    983  HG  SER A  63       0.482   5.781  -8.238  1.00  0.00           H  
ATOM    984  N   ILE A  64      -0.033   1.351  -7.281  1.00  0.00           N  
ATOM    985  CA  ILE A  64      -0.391  -0.056  -7.456  1.00  0.00           C  
ATOM    986  C   ILE A  64       0.055  -0.937  -6.281  1.00  0.00           C  
ATOM    987  O   ILE A  64       1.242  -0.987  -5.938  1.00  0.00           O  
ATOM    988  CB  ILE A  64       0.276  -0.609  -8.732  1.00  0.00           C  
ATOM    989  CG1 ILE A  64      -0.137   0.161  -9.956  1.00  0.00           C  
ATOM    990  CG2 ILE A  64      -0.042  -2.085  -8.938  1.00  0.00           C  
ATOM    991  CD1 ILE A  64       0.681  -0.239 -11.163  1.00  0.00           C  
ATOM    992  H   ILE A  64       0.922   1.643  -7.475  1.00  0.00           H  
ATOM    993  HA  ILE A  64      -1.472  -0.132  -7.553  1.00  0.00           H  
ATOM    994  HB  ILE A  64       1.326  -0.481  -8.633  1.00  0.00           H  
ATOM    995 1HG1 ILE A  64      -1.191  -0.009 -10.162  1.00  0.00           H  
ATOM    996 2HG1 ILE A  64       0.020   1.226  -9.776  1.00  0.00           H  
ATOM    997 1HG2 ILE A  64       0.470  -2.453  -9.828  1.00  0.00           H  
ATOM    998 2HG2 ILE A  64       0.290  -2.646  -8.089  1.00  0.00           H  
ATOM    999 3HG2 ILE A  64      -1.113  -2.214  -9.059  1.00  0.00           H  
ATOM   1000 1HD1 ILE A  64       0.371   0.344 -12.028  1.00  0.00           H  
ATOM   1001 2HD1 ILE A  64       1.728  -0.064 -10.961  1.00  0.00           H  
ATOM   1002 3HD1 ILE A  64       0.529  -1.297 -11.364  1.00  0.00           H  
ATOM   1003  N   SER A  65      -0.899  -1.635  -5.652  1.00  0.00           N  
ATOM   1004  CA  SER A  65      -0.546  -2.535  -4.551  1.00  0.00           C  
ATOM   1005  C   SER A  65       0.298  -3.693  -5.043  1.00  0.00           C  
ATOM   1006  O   SER A  65       0.169  -4.127  -6.180  1.00  0.00           O  
ATOM   1007  CB  SER A  65      -1.749  -3.009  -3.773  1.00  0.00           C  
ATOM   1008  OG  SER A  65      -2.334  -1.932  -3.059  1.00  0.00           O  
ATOM   1009  H   SER A  65      -1.859  -1.540  -5.952  1.00  0.00           H  
ATOM   1010  HA  SER A  65       0.068  -1.970  -3.867  1.00  0.00           H  
ATOM   1011 1HB  SER A  65      -2.479  -3.433  -4.463  1.00  0.00           H  
ATOM   1012 2HB  SER A  65      -1.456  -3.800  -3.082  1.00  0.00           H  
ATOM   1013  HG  SER A  65      -3.168  -2.279  -2.707  1.00  0.00           H  
ATOM   1014  N   ALA A  66       1.130  -4.223  -4.164  1.00  0.00           N  
ATOM   1015  CA  ALA A  66       2.163  -5.187  -4.520  1.00  0.00           C  
ATOM   1016  C   ALA A  66       1.744  -6.399  -5.351  1.00  0.00           C  
ATOM   1017  O   ALA A  66       2.375  -6.701  -6.363  1.00  0.00           O  
ATOM   1018  CB  ALA A  66       2.765  -5.691  -3.259  1.00  0.00           C  
ATOM   1019  H   ALA A  66       1.109  -3.873  -3.222  1.00  0.00           H  
ATOM   1020  HA  ALA A  66       2.939  -4.648  -5.051  1.00  0.00           H  
ATOM   1021 1HB  ALA A  66       3.589  -6.347  -3.510  1.00  0.00           H  
ATOM   1022 2HB  ALA A  66       3.120  -4.857  -2.673  1.00  0.00           H  
ATOM   1023 3HB  ALA A  66       2.019  -6.233  -2.692  1.00  0.00           H  
ATOM   1024  N   GLN A  67       0.635  -7.029  -5.061  1.00  0.00           N  
ATOM   1025  CA  GLN A  67       0.336  -8.222  -5.841  1.00  0.00           C  
ATOM   1026  C   GLN A  67      -0.174  -7.887  -7.243  1.00  0.00           C  
ATOM   1027  O   GLN A  67      -0.178  -8.731  -8.146  1.00  0.00           O  
ATOM   1028  CB  GLN A  67      -0.638  -9.098  -5.076  1.00  0.00           C  
ATOM   1029  CG  GLN A  67      -0.060  -9.607  -3.753  1.00  0.00           C  
ATOM   1030  CD  GLN A  67      -0.130  -8.561  -2.640  1.00  0.00           C  
ATOM   1031  OE1 GLN A  67      -0.323  -7.369  -2.899  1.00  0.00           O  
ATOM   1032  NE2 GLN A  67       0.012  -9.013  -1.400  1.00  0.00           N  
ATOM   1033  H   GLN A  67       0.057  -6.751  -4.284  1.00  0.00           H  
ATOM   1034  HA  GLN A  67       1.260  -8.788  -5.960  1.00  0.00           H  
ATOM   1035 1HB  GLN A  67      -1.550  -8.536  -4.868  1.00  0.00           H  
ATOM   1036 2HB  GLN A  67      -0.912  -9.959  -5.685  1.00  0.00           H  
ATOM   1037 1HG  GLN A  67      -0.620 -10.486  -3.435  1.00  0.00           H  
ATOM   1038 2HG  GLN A  67       0.987  -9.867  -3.910  1.00  0.00           H  
ATOM   1039 1HE2 GLN A  67      -0.050  -8.385  -0.624  1.00  0.00           H  
ATOM   1040 2HE2 GLN A  67       0.160  -9.989  -1.238  1.00  0.00           H  
ATOM   1041  N   ASN A  68      -0.531  -6.623  -7.461  1.00  0.00           N  
ATOM   1042  CA  ASN A  68      -1.108  -6.196  -8.718  1.00  0.00           C  
ATOM   1043  C   ASN A  68      -0.029  -5.725  -9.664  1.00  0.00           C  
ATOM   1044  O   ASN A  68      -0.312  -5.189 -10.736  1.00  0.00           O  
ATOM   1045  CB  ASN A  68      -2.162  -5.136  -8.500  1.00  0.00           C  
ATOM   1046  CG  ASN A  68      -3.396  -5.711  -7.852  1.00  0.00           C  
ATOM   1047  OD1 ASN A  68      -3.770  -6.864  -8.108  1.00  0.00           O  
ATOM   1048  ND2 ASN A  68      -4.049  -4.932  -7.032  1.00  0.00           N  
ATOM   1049  H   ASN A  68      -0.409  -5.923  -6.733  1.00  0.00           H  
ATOM   1050  HA  ASN A  68      -1.590  -7.054  -9.188  1.00  0.00           H  
ATOM   1051 1HB  ASN A  68      -1.762  -4.353  -7.858  1.00  0.00           H  
ATOM   1052 2HB  ASN A  68      -2.431  -4.681  -9.451  1.00  0.00           H  
ATOM   1053 1HD2 ASN A  68      -4.879  -5.265  -6.583  1.00  0.00           H  
ATOM   1054 2HD2 ASN A  68      -3.734  -4.001  -6.874  1.00  0.00           H  
ATOM   1055  N   TRP A  69       1.220  -5.977  -9.288  1.00  0.00           N  
ATOM   1056  CA  TRP A  69       2.328  -5.698 -10.165  1.00  0.00           C  
ATOM   1057  C   TRP A  69       2.616  -6.850 -11.094  1.00  0.00           C  
ATOM   1058  O   TRP A  69       3.300  -6.663 -12.097  1.00  0.00           O  
ATOM   1059  CB  TRP A  69       3.559  -5.389  -9.368  1.00  0.00           C  
ATOM   1060  CG  TRP A  69       3.489  -4.124  -8.830  1.00  0.00           C  
ATOM   1061  CD1 TRP A  69       2.943  -3.790  -7.695  1.00  0.00           C  
ATOM   1062  CD2 TRP A  69       3.999  -2.952  -9.382  1.00  0.00           C  
ATOM   1063  NE1 TRP A  69       3.060  -2.488  -7.487  1.00  0.00           N  
ATOM   1064  CE2 TRP A  69       3.706  -1.957  -8.506  1.00  0.00           C  
ATOM   1065  CE3 TRP A  69       4.666  -2.662 -10.535  1.00  0.00           C  
ATOM   1066  CZ2 TRP A  69       4.041  -0.715  -8.723  1.00  0.00           C  
ATOM   1067  CZ3 TRP A  69       5.006  -1.370 -10.753  1.00  0.00           C  
ATOM   1068  CH2 TRP A  69       4.707  -0.425  -9.867  1.00  0.00           C  
ATOM   1069  H   TRP A  69       1.414  -6.368  -8.362  1.00  0.00           H  
ATOM   1070  HA  TRP A  69       2.078  -4.824 -10.761  1.00  0.00           H  
ATOM   1071 1HB  TRP A  69       3.694  -6.118  -8.571  1.00  0.00           H  
ATOM   1072 2HB  TRP A  69       4.415  -5.418 -10.018  1.00  0.00           H  
ATOM   1073  HD1 TRP A  69       2.461  -4.459  -7.076  1.00  0.00           H  
ATOM   1074  HE1 TRP A  69       2.692  -1.947  -6.693  1.00  0.00           H  
ATOM   1075  HE3 TRP A  69       4.915  -3.438 -11.250  1.00  0.00           H  
ATOM   1076  HZ2 TRP A  69       3.774   0.031  -8.008  1.00  0.00           H  
ATOM   1077  HZ3 TRP A  69       5.518  -1.125 -11.647  1.00  0.00           H  
ATOM   1078  HH2 TRP A  69       5.000   0.593 -10.062  1.00  0.00           H  
ATOM   1079  N   LEU A  70       2.098  -8.051 -10.818  1.00  0.00           N  
ATOM   1080  CA  LEU A  70       2.447  -9.121 -11.746  1.00  0.00           C  
ATOM   1081  C   LEU A  70       2.148  -8.737 -13.216  1.00  0.00           C  
ATOM   1082  O   LEU A  70       2.997  -8.993 -14.079  1.00  0.00           O  
ATOM   1083  CB  LEU A  70       1.858 -10.477 -11.381  1.00  0.00           C  
ATOM   1084  CG  LEU A  70       2.390 -11.545 -12.281  1.00  0.00           C  
ATOM   1085  CD1 LEU A  70       2.337 -12.806 -11.593  1.00  0.00           C  
ATOM   1086  CD2 LEU A  70       1.612 -11.627 -13.587  1.00  0.00           C  
ATOM   1087  H   LEU A  70       1.496  -8.216 -10.003  1.00  0.00           H  
ATOM   1088  HA  LEU A  70       3.517  -9.276 -11.677  1.00  0.00           H  
ATOM   1089 1HB  LEU A  70       2.156 -10.721 -10.360  1.00  0.00           H  
ATOM   1090 2HB  LEU A  70       0.797 -10.512 -11.435  1.00  0.00           H  
ATOM   1091  HG  LEU A  70       3.409 -11.314 -12.503  1.00  0.00           H  
ATOM   1092 1HD1 LEU A  70       2.755 -13.532 -12.253  1.00  0.00           H  
ATOM   1093 2HD1 LEU A  70       2.919 -12.754 -10.674  1.00  0.00           H  
ATOM   1094 3HD1 LEU A  70       1.307 -13.060 -11.358  1.00  0.00           H  
ATOM   1095 1HD2 LEU A  70       2.037 -12.409 -14.205  1.00  0.00           H  
ATOM   1096 2HD2 LEU A  70       0.569 -11.860 -13.375  1.00  0.00           H  
ATOM   1097 3HD2 LEU A  70       1.667 -10.687 -14.115  1.00  0.00           H  
ATOM   1098  N   PRO A  71       0.945  -8.168 -13.552  1.00  0.00           N  
ATOM   1099  CA  PRO A  71       0.521  -7.677 -14.857  1.00  0.00           C  
ATOM   1100  C   PRO A  71       1.398  -6.570 -15.437  1.00  0.00           C  
ATOM   1101  O   PRO A  71       1.251  -6.230 -16.617  1.00  0.00           O  
ATOM   1102  CB  PRO A  71      -0.891  -7.157 -14.596  1.00  0.00           C  
ATOM   1103  CG  PRO A  71      -1.358  -7.895 -13.400  1.00  0.00           C  
ATOM   1104  CD  PRO A  71      -0.149  -8.013 -12.555  1.00  0.00           C  
ATOM   1105  HA  PRO A  71       0.488  -8.533 -15.551  1.00  0.00           H  
ATOM   1106 1HB  PRO A  71      -0.856  -6.068 -14.427  1.00  0.00           H  
ATOM   1107 2HB  PRO A  71      -1.527  -7.325 -15.476  1.00  0.00           H  
ATOM   1108 1HG  PRO A  71      -2.167  -7.338 -12.901  1.00  0.00           H  
ATOM   1109 2HG  PRO A  71      -1.770  -8.871 -13.691  1.00  0.00           H  
ATOM   1110 1HD  PRO A  71      -0.040  -7.087 -12.058  1.00  0.00           H  
ATOM   1111 2HD  PRO A  71      -0.285  -8.824 -11.886  1.00  0.00           H  
ATOM   1112  N   VAL A  72       2.212  -5.924 -14.590  1.00  0.00           N  
ATOM   1113  CA  VAL A  72       3.104  -4.851 -15.006  1.00  0.00           C  
ATOM   1114  C   VAL A  72       4.411  -5.495 -15.428  1.00  0.00           C  
ATOM   1115  O   VAL A  72       4.992  -5.152 -16.457  1.00  0.00           O  
ATOM   1116  CB  VAL A  72       3.378  -3.870 -13.852  1.00  0.00           C  
ATOM   1117  CG1 VAL A  72       4.379  -2.809 -14.297  1.00  0.00           C  
ATOM   1118  CG2 VAL A  72       2.073  -3.254 -13.367  1.00  0.00           C  
ATOM   1119  H   VAL A  72       2.290  -6.216 -13.625  1.00  0.00           H  
ATOM   1120  HA  VAL A  72       2.668  -4.319 -15.851  1.00  0.00           H  
ATOM   1121  HB  VAL A  72       3.835  -4.414 -13.034  1.00  0.00           H  
ATOM   1122 1HG1 VAL A  72       4.583  -2.139 -13.484  1.00  0.00           H  
ATOM   1123 2HG1 VAL A  72       5.306  -3.293 -14.610  1.00  0.00           H  
ATOM   1124 3HG1 VAL A  72       3.963  -2.244 -15.128  1.00  0.00           H  
ATOM   1125 1HG2 VAL A  72       2.280  -2.581 -12.536  1.00  0.00           H  
ATOM   1126 2HG2 VAL A  72       1.607  -2.699 -14.178  1.00  0.00           H  
ATOM   1127 3HG2 VAL A  72       1.398  -4.048 -13.033  1.00  0.00           H  
ATOM   1128  N   PHE A  73       4.870  -6.441 -14.602  1.00  0.00           N  
ATOM   1129  CA  PHE A  73       6.105  -7.165 -14.869  1.00  0.00           C  
ATOM   1130  C   PHE A  73       5.892  -8.154 -16.008  1.00  0.00           C  
ATOM   1131  O   PHE A  73       6.834  -8.529 -16.701  1.00  0.00           O  
ATOM   1132  CB  PHE A  73       6.548  -8.027 -13.694  1.00  0.00           C  
ATOM   1133  CG  PHE A  73       6.978  -7.383 -12.455  1.00  0.00           C  
ATOM   1134  CD1 PHE A  73       6.213  -7.576 -11.338  1.00  0.00           C  
ATOM   1135  CD2 PHE A  73       8.129  -6.622 -12.359  1.00  0.00           C  
ATOM   1136  CE1 PHE A  73       6.558  -7.062 -10.152  1.00  0.00           C  
ATOM   1137  CE2 PHE A  73       8.470  -6.089 -11.142  1.00  0.00           C  
ATOM   1138  CZ  PHE A  73       7.661  -6.332 -10.052  1.00  0.00           C  
ATOM   1139  H   PHE A  73       4.337  -6.656 -13.761  1.00  0.00           H  
ATOM   1140  HA  PHE A  73       6.888  -6.457 -15.141  1.00  0.00           H  
ATOM   1141 1HB  PHE A  73       5.730  -8.708 -13.442  1.00  0.00           H  
ATOM   1142 2HB  PHE A  73       7.369  -8.648 -14.035  1.00  0.00           H  
ATOM   1143  HD1 PHE A  73       5.327  -8.171 -11.422  1.00  0.00           H  
ATOM   1144  HD2 PHE A  73       8.758  -6.459 -13.245  1.00  0.00           H  
ATOM   1145  HE1 PHE A  73       5.941  -7.237  -9.268  1.00  0.00           H  
ATOM   1146  HE2 PHE A  73       9.370  -5.489 -11.030  1.00  0.00           H  
ATOM   1147  HZ  PHE A  73       7.896  -5.946  -9.105  1.00  0.00           H  
ATOM   1148  N   LYS A  74       4.646  -8.604 -16.175  1.00  0.00           N  
ATOM   1149  CA  LYS A  74       4.289  -9.627 -17.141  1.00  0.00           C  
ATOM   1150  C   LYS A  74       5.036 -10.908 -16.840  1.00  0.00           C  
ATOM   1151  O   LYS A  74       5.511 -11.579 -17.751  1.00  0.00           O  
ATOM   1152  CB  LYS A  74       4.596  -9.200 -18.583  1.00  0.00           C  
ATOM   1153  CG  LYS A  74       3.968  -7.903 -19.036  1.00  0.00           C  
ATOM   1154  CD  LYS A  74       2.495  -7.975 -19.054  1.00  0.00           C  
ATOM   1155  CE  LYS A  74       1.910  -6.687 -19.601  1.00  0.00           C  
ATOM   1156  NZ  LYS A  74       0.493  -6.562 -19.254  1.00  0.00           N  
ATOM   1157  H   LYS A  74       3.917  -8.265 -15.557  1.00  0.00           H  
ATOM   1158  HA  LYS A  74       3.220  -9.829 -17.052  1.00  0.00           H  
ATOM   1159 1HB  LYS A  74       5.667  -9.134 -18.744  1.00  0.00           H  
ATOM   1160 2HB  LYS A  74       4.229  -9.966 -19.257  1.00  0.00           H  
ATOM   1161 1HG  LYS A  74       4.232  -7.108 -18.343  1.00  0.00           H  
ATOM   1162 2HG  LYS A  74       4.323  -7.645 -20.030  1.00  0.00           H  
ATOM   1163 1HD  LYS A  74       2.176  -8.810 -19.689  1.00  0.00           H  
ATOM   1164 2HD  LYS A  74       2.127  -8.144 -18.046  1.00  0.00           H  
ATOM   1165 1HE  LYS A  74       2.453  -5.834 -19.191  1.00  0.00           H  
ATOM   1166 2HE  LYS A  74       2.008  -6.685 -20.686  1.00  0.00           H  
ATOM   1167 1HZ  LYS A  74       0.118  -5.702 -19.616  1.00  0.00           H  
ATOM   1168 2HZ  LYS A  74      -0.030  -7.346 -19.615  1.00  0.00           H  
ATOM   1169 3HZ  LYS A  74       0.475  -6.549 -18.218  1.00  0.00           H  
ATOM   1170  N   PHE A  75       5.091 -11.294 -15.566  1.00  0.00           N  
ATOM   1171  CA  PHE A  75       5.837 -12.513 -15.225  1.00  0.00           C  
ATOM   1172  C   PHE A  75       5.278 -13.730 -15.950  1.00  0.00           C  
ATOM   1173  O   PHE A  75       6.018 -14.564 -16.467  1.00  0.00           O  
ATOM   1174  CB  PHE A  75       5.783 -12.802 -13.734  1.00  0.00           C  
ATOM   1175  CG  PHE A  75       6.614 -11.956 -12.876  1.00  0.00           C  
ATOM   1176  CD1 PHE A  75       6.191 -11.616 -11.617  1.00  0.00           C  
ATOM   1177  CD2 PHE A  75       7.843 -11.525 -13.296  1.00  0.00           C  
ATOM   1178  CE1 PHE A  75       6.969 -10.850 -10.811  1.00  0.00           C  
ATOM   1179  CE2 PHE A  75       8.622 -10.761 -12.481  1.00  0.00           C  
ATOM   1180  CZ  PHE A  75       8.186 -10.422 -11.234  1.00  0.00           C  
ATOM   1181  H   PHE A  75       4.635 -10.707 -14.864  1.00  0.00           H  
ATOM   1182  HA  PHE A  75       6.878 -12.378 -15.524  1.00  0.00           H  
ATOM   1183 1HB  PHE A  75       4.777 -12.783 -13.391  1.00  0.00           H  
ATOM   1184 2HB  PHE A  75       6.134 -13.799 -13.604  1.00  0.00           H  
ATOM   1185  HD1 PHE A  75       5.227 -11.964 -11.267  1.00  0.00           H  
ATOM   1186  HD2 PHE A  75       8.197 -11.801 -14.286  1.00  0.00           H  
ATOM   1187  HE1 PHE A  75       6.623 -10.581  -9.837  1.00  0.00           H  
ATOM   1188  HE2 PHE A  75       9.581 -10.430 -12.830  1.00  0.00           H  
ATOM   1189  HZ  PHE A  75       8.800  -9.811 -10.582  1.00  0.00           H  
ATOM   1190  N   ALA A  76       3.961 -13.790 -16.048  1.00  0.00           N  
ATOM   1191  CA  ALA A  76       3.239 -14.880 -16.689  1.00  0.00           C  
ATOM   1192  C   ALA A  76       3.555 -15.021 -18.175  1.00  0.00           C  
ATOM   1193  O   ALA A  76       3.273 -16.063 -18.768  1.00  0.00           O  
ATOM   1194  CB  ALA A  76       1.754 -14.674 -16.494  1.00  0.00           C  
ATOM   1195  H   ALA A  76       3.429 -13.045 -15.626  1.00  0.00           H  
ATOM   1196  HA  ALA A  76       3.536 -15.808 -16.219  1.00  0.00           H  
ATOM   1197 1HB  ALA A  76       1.212 -15.507 -16.939  1.00  0.00           H  
ATOM   1198 2HB  ALA A  76       1.528 -14.620 -15.431  1.00  0.00           H  
ATOM   1199 3HB  ALA A  76       1.454 -13.744 -16.978  1.00  0.00           H  
ATOM   1200  N   GLU A  77       4.055 -13.953 -18.794  1.00  0.00           N  
ATOM   1201  CA  GLU A  77       4.354 -13.944 -20.212  1.00  0.00           C  
ATOM   1202  C   GLU A  77       5.849 -13.739 -20.435  1.00  0.00           C  
ATOM   1203  O   GLU A  77       6.273 -13.366 -21.534  1.00  0.00           O  
ATOM   1204  CB  GLU A  77       3.557 -12.837 -20.903  1.00  0.00           C  
ATOM   1205  CG  GLU A  77       2.034 -12.992 -20.814  1.00  0.00           C  
ATOM   1206  CD  GLU A  77       1.270 -11.883 -21.522  1.00  0.00           C  
ATOM   1207  OE1 GLU A  77       1.893 -11.001 -22.064  1.00  0.00           O  
ATOM   1208  OE2 GLU A  77       0.062 -11.923 -21.508  1.00  0.00           O  
ATOM   1209  H   GLU A  77       4.311 -13.122 -18.267  1.00  0.00           H  
ATOM   1210  HA  GLU A  77       4.075 -14.906 -20.639  1.00  0.00           H  
ATOM   1211 1HB  GLU A  77       3.820 -11.882 -20.464  1.00  0.00           H  
ATOM   1212 2HB  GLU A  77       3.830 -12.797 -21.956  1.00  0.00           H  
ATOM   1213 1HG  GLU A  77       1.752 -13.951 -21.246  1.00  0.00           H  
ATOM   1214 2HG  GLU A  77       1.749 -13.003 -19.762  1.00  0.00           H  
ATOM   1215  N   GLY A  78       6.648 -13.952 -19.387  1.00  0.00           N  
ATOM   1216  CA  GLY A  78       8.082 -13.743 -19.481  1.00  0.00           C  
ATOM   1217  C   GLY A  78       8.773 -14.941 -20.103  1.00  0.00           C  
ATOM   1218  O   GLY A  78       8.129 -15.877 -20.585  1.00  0.00           O  
ATOM   1219  H   GLY A  78       6.263 -14.253 -18.492  1.00  0.00           H  
ATOM   1220 1HA  GLY A  78       8.286 -12.850 -20.070  1.00  0.00           H  
ATOM   1221 2HA  GLY A  78       8.484 -13.566 -18.483  1.00  0.00           H  
ATOM   1222  N   ARG A  79      10.097 -14.919 -20.104  1.00  0.00           N  
ATOM   1223  CA  ARG A  79      10.842 -16.011 -20.711  1.00  0.00           C  
ATOM   1224  C   ARG A  79      11.076 -17.073 -19.669  1.00  0.00           C  
ATOM   1225  O   ARG A  79      11.500 -16.767 -18.559  1.00  0.00           O  
ATOM   1226  CB  ARG A  79      12.167 -15.533 -21.285  1.00  0.00           C  
ATOM   1227  CG  ARG A  79      12.989 -16.610 -21.983  1.00  0.00           C  
ATOM   1228  CD  ARG A  79      14.227 -16.054 -22.595  1.00  0.00           C  
ATOM   1229  NE  ARG A  79      15.012 -17.081 -23.266  1.00  0.00           N  
ATOM   1230  CZ  ARG A  79      16.180 -16.861 -23.904  1.00  0.00           C  
ATOM   1231  NH1 ARG A  79      16.686 -15.648 -23.954  1.00  0.00           N  
ATOM   1232  NH2 ARG A  79      16.816 -17.866 -24.482  1.00  0.00           N  
ATOM   1233  H   ARG A  79      10.584 -14.138 -19.661  1.00  0.00           H  
ATOM   1234  HA  ARG A  79      10.250 -16.438 -21.520  1.00  0.00           H  
ATOM   1235 1HB  ARG A  79      11.987 -14.735 -22.003  1.00  0.00           H  
ATOM   1236 2HB  ARG A  79      12.779 -15.119 -20.481  1.00  0.00           H  
ATOM   1237 1HG  ARG A  79      13.281 -17.374 -21.256  1.00  0.00           H  
ATOM   1238 2HG  ARG A  79      12.391 -17.071 -22.768  1.00  0.00           H  
ATOM   1239 1HD  ARG A  79      13.963 -15.293 -23.327  1.00  0.00           H  
ATOM   1240 2HD  ARG A  79      14.844 -15.610 -21.815  1.00  0.00           H  
ATOM   1241  HE  ARG A  79      14.657 -18.029 -23.246  1.00  0.00           H  
ATOM   1242 1HH1 ARG A  79      16.200 -14.880 -23.513  1.00  0.00           H  
ATOM   1243 2HH1 ARG A  79      17.560 -15.485 -24.432  1.00  0.00           H  
ATOM   1244 1HH2 ARG A  79      16.427 -18.798 -24.445  1.00  0.00           H  
ATOM   1245 2HH2 ARG A  79      17.688 -17.701 -24.962  1.00  0.00           H  
ATOM   1246  N   MET A  80      10.773 -18.319 -19.972  1.00  0.00           N  
ATOM   1247  CA  MET A  80      10.986 -19.312 -18.937  1.00  0.00           C  
ATOM   1248  C   MET A  80      12.482 -19.536 -18.747  1.00  0.00           C  
ATOM   1249  O   MET A  80      13.217 -19.744 -19.715  1.00  0.00           O  
ATOM   1250  CB  MET A  80      10.256 -20.603 -19.275  1.00  0.00           C  
ATOM   1251  CG  MET A  80      10.277 -21.638 -18.183  1.00  0.00           C  
ATOM   1252  SD  MET A  80       9.313 -23.087 -18.608  1.00  0.00           S  
ATOM   1253  CE  MET A  80       7.669 -22.383 -18.558  1.00  0.00           C  
ATOM   1254  H   MET A  80      10.407 -18.570 -20.880  1.00  0.00           H  
ATOM   1255  HA  MET A  80      10.585 -18.937 -17.998  1.00  0.00           H  
ATOM   1256 1HB  MET A  80       9.213 -20.378 -19.496  1.00  0.00           H  
ATOM   1257 2HB  MET A  80      10.697 -21.048 -20.165  1.00  0.00           H  
ATOM   1258 1HG  MET A  80      11.307 -21.947 -17.982  1.00  0.00           H  
ATOM   1259 2HG  MET A  80       9.870 -21.203 -17.264  1.00  0.00           H  
ATOM   1260 1HE  MET A  80       6.933 -23.153 -18.788  1.00  0.00           H  
ATOM   1261 2HE  MET A  80       7.479 -21.988 -17.572  1.00  0.00           H  
ATOM   1262 3HE  MET A  80       7.592 -21.578 -19.285  1.00  0.00           H  
ATOM   1263  N   TRP A  81      12.921 -19.474 -17.500  1.00  0.00           N  
ATOM   1264  CA  TRP A  81      14.307 -19.699 -17.118  1.00  0.00           C  
ATOM   1265  C   TRP A  81      14.595 -21.193 -17.196  1.00  0.00           C  
ATOM   1266  O   TRP A  81      13.848 -21.997 -16.645  1.00  0.00           O  
ATOM   1267  CB  TRP A  81      14.582 -19.154 -15.712  1.00  0.00           C  
ATOM   1268  CG  TRP A  81      16.008 -19.256 -15.299  1.00  0.00           C  
ATOM   1269  CD1 TRP A  81      17.088 -18.904 -16.038  1.00  0.00           C  
ATOM   1270  CD2 TRP A  81      16.534 -19.746 -14.049  1.00  0.00           C  
ATOM   1271  NE1 TRP A  81      18.231 -19.149 -15.341  1.00  0.00           N  
ATOM   1272  CE2 TRP A  81      17.923 -19.664 -14.140  1.00  0.00           C  
ATOM   1273  CE3 TRP A  81      15.957 -20.249 -12.886  1.00  0.00           C  
ATOM   1274  CZ2 TRP A  81      18.749 -20.073 -13.124  1.00  0.00           C  
ATOM   1275  CZ3 TRP A  81      16.791 -20.660 -11.865  1.00  0.00           C  
ATOM   1276  CH2 TRP A  81      18.160 -20.580 -11.990  1.00  0.00           C  
ATOM   1277  H   TRP A  81      12.241 -19.284 -16.773  1.00  0.00           H  
ATOM   1278  HA  TRP A  81      14.954 -19.180 -17.824  1.00  0.00           H  
ATOM   1279 1HB  TRP A  81      14.269 -18.127 -15.653  1.00  0.00           H  
ATOM   1280 2HB  TRP A  81      13.987 -19.708 -15.005  1.00  0.00           H  
ATOM   1281  HD1 TRP A  81      17.051 -18.490 -17.043  1.00  0.00           H  
ATOM   1282  HE1 TRP A  81      19.193 -18.978 -15.653  1.00  0.00           H  
ATOM   1283  HE3 TRP A  81      14.885 -20.328 -12.787  1.00  0.00           H  
ATOM   1284  HZ2 TRP A  81      19.831 -20.017 -13.209  1.00  0.00           H  
ATOM   1285  HZ3 TRP A  81      16.337 -21.061 -10.965  1.00  0.00           H  
ATOM   1286  HH2 TRP A  81      18.797 -20.926 -11.181  1.00  0.00           H  
ATOM   1287  N   ASP A  82      15.690 -21.578 -17.851  1.00  0.00           N  
ATOM   1288  CA  ASP A  82      16.013 -23.001 -18.003  1.00  0.00           C  
ATOM   1289  C   ASP A  82      16.661 -23.647 -16.774  1.00  0.00           C  
ATOM   1290  O   ASP A  82      17.034 -24.818 -16.807  1.00  0.00           O  
ATOM   1291  CB  ASP A  82      16.948 -23.188 -19.204  1.00  0.00           C  
ATOM   1292  CG  ASP A  82      18.306 -22.511 -19.020  1.00  0.00           C  
ATOM   1293  OD1 ASP A  82      18.531 -21.965 -17.953  1.00  0.00           O  
ATOM   1294  OD2 ASP A  82      19.106 -22.542 -19.920  1.00  0.00           O  
ATOM   1295  H   ASP A  82      16.280 -20.882 -18.283  1.00  0.00           H  
ATOM   1296  HA  ASP A  82      15.082 -23.532 -18.205  1.00  0.00           H  
ATOM   1297 1HB  ASP A  82      17.111 -24.253 -19.371  1.00  0.00           H  
ATOM   1298 2HB  ASP A  82      16.472 -22.786 -20.102  1.00  0.00           H  
ATOM   1299  N   GLY A  83      16.814 -22.879 -15.705  1.00  0.00           N  
ATOM   1300  CA  GLY A  83      17.382 -23.357 -14.454  1.00  0.00           C  
ATOM   1301  C   GLY A  83      18.908 -23.362 -14.430  1.00  0.00           C  
ATOM   1302  O   GLY A  83      19.505 -23.720 -13.410  1.00  0.00           O  
ATOM   1303  H   GLY A  83      16.509 -21.920 -15.769  1.00  0.00           H  
ATOM   1304 1HA  GLY A  83      17.005 -22.758 -13.637  1.00  0.00           H  
ATOM   1305 2HA  GLY A  83      17.027 -24.365 -14.271  1.00  0.00           H  
ATOM   1306  N   ARG A  84      19.549 -22.983 -15.538  1.00  0.00           N  
ATOM   1307  CA  ARG A  84      21.002 -23.017 -15.606  1.00  0.00           C  
ATOM   1308  C   ARG A  84      21.665 -21.753 -16.154  1.00  0.00           C  
ATOM   1309  O   ARG A  84      22.793 -21.436 -15.765  1.00  0.00           O  
ATOM   1310  CB  ARG A  84      21.443 -24.209 -16.449  1.00  0.00           C  
ATOM   1311  CG  ARG A  84      21.093 -25.587 -15.852  1.00  0.00           C  
ATOM   1312  CD  ARG A  84      21.898 -25.845 -14.616  1.00  0.00           C  
ATOM   1313  NE  ARG A  84      21.626 -27.143 -14.006  1.00  0.00           N  
ATOM   1314  CZ  ARG A  84      20.690 -27.404 -13.052  1.00  0.00           C  
ATOM   1315  NH1 ARG A  84      19.894 -26.462 -12.573  1.00  0.00           N  
ATOM   1316  NH2 ARG A  84      20.584 -28.637 -12.588  1.00  0.00           N  
ATOM   1317  H   ARG A  84      19.022 -22.677 -16.358  1.00  0.00           H  
ATOM   1318  HA  ARG A  84      21.377 -23.169 -14.597  1.00  0.00           H  
ATOM   1319 1HB  ARG A  84      20.963 -24.142 -17.430  1.00  0.00           H  
ATOM   1320 2HB  ARG A  84      22.519 -24.169 -16.607  1.00  0.00           H  
ATOM   1321 1HG  ARG A  84      20.034 -25.640 -15.608  1.00  0.00           H  
ATOM   1322 2HG  ARG A  84      21.330 -26.362 -16.580  1.00  0.00           H  
ATOM   1323 1HD  ARG A  84      22.956 -25.807 -14.869  1.00  0.00           H  
ATOM   1324 2HD  ARG A  84      21.682 -25.075 -13.878  1.00  0.00           H  
ATOM   1325  HE  ARG A  84      22.194 -27.919 -14.315  1.00  0.00           H  
ATOM   1326 1HH1 ARG A  84      19.933 -25.494 -12.921  1.00  0.00           H  
ATOM   1327 2HH1 ARG A  84      19.217 -26.688 -11.847  1.00  0.00           H  
ATOM   1328 1HH2 ARG A  84      21.189 -29.367 -12.942  1.00  0.00           H  
ATOM   1329 2HH2 ARG A  84      19.905 -28.843 -11.875  1.00  0.00           H  
ATOM   1330  N   ASN A  85      21.016 -21.043 -17.074  1.00  0.00           N  
ATOM   1331  CA  ASN A  85      21.692 -19.910 -17.696  1.00  0.00           C  
ATOM   1332  C   ASN A  85      21.723 -18.706 -16.764  1.00  0.00           C  
ATOM   1333  O   ASN A  85      20.913 -18.576 -15.845  1.00  0.00           O  
ATOM   1334  CB  ASN A  85      21.051 -19.560 -19.031  1.00  0.00           C  
ATOM   1335  CG  ASN A  85      21.979 -18.756 -19.964  1.00  0.00           C  
ATOM   1336  OD1 ASN A  85      23.097 -18.347 -19.591  1.00  0.00           O  
ATOM   1337  ND2 ASN A  85      21.522 -18.531 -21.170  1.00  0.00           N  
ATOM   1338  H   ASN A  85      20.081 -21.318 -17.384  1.00  0.00           H  
ATOM   1339  HA  ASN A  85      22.727 -20.192 -17.887  1.00  0.00           H  
ATOM   1340 1HB  ASN A  85      20.749 -20.481 -19.536  1.00  0.00           H  
ATOM   1341 2HB  ASN A  85      20.144 -18.982 -18.850  1.00  0.00           H  
ATOM   1342 1HD2 ASN A  85      22.072 -18.013 -21.824  1.00  0.00           H  
ATOM   1343 2HD2 ASN A  85      20.620 -18.876 -21.430  1.00  0.00           H  
ATOM   1344  N   SER A  86      22.645 -17.798 -17.023  1.00  0.00           N  
ATOM   1345  CA  SER A  86      22.742 -16.604 -16.205  1.00  0.00           C  
ATOM   1346  C   SER A  86      21.625 -15.616 -16.475  1.00  0.00           C  
ATOM   1347  O   SER A  86      21.061 -15.572 -17.573  1.00  0.00           O  
ATOM   1348  CB  SER A  86      24.080 -15.936 -16.434  1.00  0.00           C  
ATOM   1349  OG  SER A  86      24.195 -15.456 -17.752  1.00  0.00           O  
ATOM   1350  H   SER A  86      23.256 -17.948 -17.818  1.00  0.00           H  
ATOM   1351  HA  SER A  86      22.676 -16.901 -15.158  1.00  0.00           H  
ATOM   1352 1HB  SER A  86      24.182 -15.105 -15.740  1.00  0.00           H  
ATOM   1353 2HB  SER A  86      24.880 -16.641 -16.225  1.00  0.00           H  
ATOM   1354  HG  SER A  86      24.068 -16.220 -18.327  1.00  0.00           H  
ATOM   1355  N   LEU A  87      21.372 -14.770 -15.491  1.00  0.00           N  
ATOM   1356  CA  LEU A  87      20.416 -13.703 -15.599  1.00  0.00           C  
ATOM   1357  C   LEU A  87      21.157 -12.374 -15.445  1.00  0.00           C  
ATOM   1358  O   LEU A  87      22.078 -12.281 -14.634  1.00  0.00           O  
ATOM   1359  CB  LEU A  87      19.381 -13.882 -14.478  1.00  0.00           C  
ATOM   1360  CG  LEU A  87      18.632 -15.214 -14.519  1.00  0.00           C  
ATOM   1361  CD1 LEU A  87      17.725 -15.350 -13.306  1.00  0.00           C  
ATOM   1362  CD2 LEU A  87      17.855 -15.255 -15.791  1.00  0.00           C  
ATOM   1363  H   LEU A  87      21.863 -14.888 -14.618  1.00  0.00           H  
ATOM   1364  HA  LEU A  87      19.915 -13.787 -16.553  1.00  0.00           H  
ATOM   1365 1HB  LEU A  87      19.897 -13.820 -13.517  1.00  0.00           H  
ATOM   1366 2HB  LEU A  87      18.651 -13.072 -14.537  1.00  0.00           H  
ATOM   1367  HG  LEU A  87      19.344 -16.047 -14.495  1.00  0.00           H  
ATOM   1368 1HD1 LEU A  87      17.196 -16.306 -13.353  1.00  0.00           H  
ATOM   1369 2HD1 LEU A  87      18.324 -15.313 -12.393  1.00  0.00           H  
ATOM   1370 3HD1 LEU A  87      17.012 -14.537 -13.309  1.00  0.00           H  
ATOM   1371 1HD2 LEU A  87      17.315 -16.181 -15.852  1.00  0.00           H  
ATOM   1372 2HD2 LEU A  87      17.162 -14.424 -15.809  1.00  0.00           H  
ATOM   1373 3HD2 LEU A  87      18.535 -15.174 -16.639  1.00  0.00           H  
ATOM   1374  N   PRO A  88      20.847 -11.342 -16.228  1.00  0.00           N  
ATOM   1375  CA  PRO A  88      21.352 -10.005 -16.017  1.00  0.00           C  
ATOM   1376  C   PRO A  88      20.914  -9.518 -14.645  1.00  0.00           C  
ATOM   1377  O   PRO A  88      19.770  -9.753 -14.233  1.00  0.00           O  
ATOM   1378  CB  PRO A  88      20.712  -9.223 -17.157  1.00  0.00           C  
ATOM   1379  CG  PRO A  88      20.445 -10.273 -18.232  1.00  0.00           C  
ATOM   1380  CD  PRO A  88      20.086 -11.531 -17.470  1.00  0.00           C  
ATOM   1381  HA  PRO A  88      22.447 -10.009 -16.100  1.00  0.00           H  
ATOM   1382 1HB  PRO A  88      19.833  -8.718 -16.792  1.00  0.00           H  
ATOM   1383 2HB  PRO A  88      21.403  -8.439 -17.497  1.00  0.00           H  
ATOM   1384 1HG  PRO A  88      19.658  -9.947 -18.914  1.00  0.00           H  
ATOM   1385 2HG  PRO A  88      21.348 -10.408 -18.846  1.00  0.00           H  
ATOM   1386 1HD  PRO A  88      19.010 -11.606 -17.272  1.00  0.00           H  
ATOM   1387 2HD  PRO A  88      20.474 -12.385 -18.052  1.00  0.00           H  
ATOM   1388  N   GLY A  89      21.786  -8.802 -13.955  1.00  0.00           N  
ATOM   1389  CA  GLY A  89      21.389  -8.307 -12.651  1.00  0.00           C  
ATOM   1390  C   GLY A  89      20.292  -7.282 -12.831  1.00  0.00           C  
ATOM   1391  O   GLY A  89      20.277  -6.542 -13.818  1.00  0.00           O  
ATOM   1392  H   GLY A  89      22.710  -8.612 -14.319  1.00  0.00           H  
ATOM   1393 1HA  GLY A  89      21.029  -9.131 -12.036  1.00  0.00           H  
ATOM   1394 2HA  GLY A  89      22.244  -7.865 -12.140  1.00  0.00           H  
ATOM   1395  N   GLY A  90      19.390  -7.215 -11.868  1.00  0.00           N  
ATOM   1396  CA  GLY A  90      18.307  -6.255 -11.886  1.00  0.00           C  
ATOM   1397  C   GLY A  90      17.029  -6.789 -12.539  1.00  0.00           C  
ATOM   1398  O   GLY A  90      15.984  -6.147 -12.433  1.00  0.00           O  
ATOM   1399  H   GLY A  90      19.446  -7.860 -11.086  1.00  0.00           H  
ATOM   1400 1HA  GLY A  90      18.090  -5.949 -10.863  1.00  0.00           H  
ATOM   1401 2HA  GLY A  90      18.634  -5.359 -12.412  1.00  0.00           H  
ATOM   1402  N   LYS A  91      17.075  -7.952 -13.209  1.00  0.00           N  
ATOM   1403  CA  LYS A  91      15.845  -8.456 -13.840  1.00  0.00           C  
ATOM   1404  C   LYS A  91      14.887  -8.988 -12.791  1.00  0.00           C  
ATOM   1405  O   LYS A  91      15.304  -9.619 -11.816  1.00  0.00           O  
ATOM   1406  CB  LYS A  91      16.144  -9.576 -14.839  1.00  0.00           C  
ATOM   1407  CG  LYS A  91      17.032  -9.186 -16.005  1.00  0.00           C  
ATOM   1408  CD  LYS A  91      16.343  -8.281 -17.033  1.00  0.00           C  
ATOM   1409  CE  LYS A  91      17.288  -8.026 -18.220  1.00  0.00           C  
ATOM   1410  NZ  LYS A  91      16.679  -7.219 -19.306  1.00  0.00           N  
ATOM   1411  H   LYS A  91      17.956  -8.464 -13.317  1.00  0.00           H  
ATOM   1412  HA  LYS A  91      15.354  -7.639 -14.365  1.00  0.00           H  
ATOM   1413 1HB  LYS A  91      16.629 -10.405 -14.319  1.00  0.00           H  
ATOM   1414 2HB  LYS A  91      15.201  -9.950 -15.249  1.00  0.00           H  
ATOM   1415 1HG  LYS A  91      17.886  -8.652 -15.600  1.00  0.00           H  
ATOM   1416 2HG  LYS A  91      17.387 -10.081 -16.498  1.00  0.00           H  
ATOM   1417 1HD  LYS A  91      15.429  -8.763 -17.395  1.00  0.00           H  
ATOM   1418 2HD  LYS A  91      16.078  -7.334 -16.567  1.00  0.00           H  
ATOM   1419 1HE  LYS A  91      18.166  -7.503 -17.855  1.00  0.00           H  
ATOM   1420 2HE  LYS A  91      17.586  -8.983 -18.630  1.00  0.00           H  
ATOM   1421 1HZ  LYS A  91      17.350  -7.098 -20.050  1.00  0.00           H  
ATOM   1422 2HZ  LYS A  91      15.863  -7.732 -19.665  1.00  0.00           H  
ATOM   1423 3HZ  LYS A  91      16.397  -6.319 -18.963  1.00  0.00           H  
ATOM   1424  N   ALA A  92      13.590  -8.763 -12.984  1.00  0.00           N  
ATOM   1425  CA  ALA A  92      12.634  -9.319 -12.038  1.00  0.00           C  
ATOM   1426  C   ALA A  92      12.278 -10.731 -12.479  1.00  0.00           C  
ATOM   1427  O   ALA A  92      12.024 -10.987 -13.667  1.00  0.00           O  
ATOM   1428  CB  ALA A  92      11.412  -8.435 -11.905  1.00  0.00           C  
ATOM   1429  H   ALA A  92      13.272  -8.234 -13.788  1.00  0.00           H  
ATOM   1430  HA  ALA A  92      13.110  -9.385 -11.060  1.00  0.00           H  
ATOM   1431 1HB  ALA A  92      10.742  -8.870 -11.179  1.00  0.00           H  
ATOM   1432 2HB  ALA A  92      11.715  -7.456 -11.564  1.00  0.00           H  
ATOM   1433 3HB  ALA A  92      10.907  -8.341 -12.853  1.00  0.00           H  
ATOM   1434  N   ILE A  93      12.240 -11.624 -11.503  1.00  0.00           N  
ATOM   1435  CA  ILE A  93      11.989 -13.035 -11.708  1.00  0.00           C  
ATOM   1436  C   ILE A  93      10.703 -13.464 -11.022  1.00  0.00           C  
ATOM   1437  O   ILE A  93      10.510 -13.169  -9.842  1.00  0.00           O  
ATOM   1438  CB  ILE A  93      13.117 -13.837 -11.060  1.00  0.00           C  
ATOM   1439  CG1 ILE A  93      14.427 -13.447 -11.595  1.00  0.00           C  
ATOM   1440  CG2 ILE A  93      12.892 -15.293 -11.294  1.00  0.00           C  
ATOM   1441  CD1 ILE A  93      15.482 -14.016 -10.786  1.00  0.00           C  
ATOM   1442  H   ILE A  93      12.451 -11.308 -10.564  1.00  0.00           H  
ATOM   1443  HA  ILE A  93      11.924 -13.240 -12.772  1.00  0.00           H  
ATOM   1444  HB  ILE A  93      13.131 -13.641  -9.990  1.00  0.00           H  
ATOM   1445 1HG1 ILE A  93      14.525 -13.778 -12.593  1.00  0.00           H  
ATOM   1446 2HG1 ILE A  93      14.533 -12.360 -11.574  1.00  0.00           H  
ATOM   1447 1HG2 ILE A  93      13.687 -15.866 -10.831  1.00  0.00           H  
ATOM   1448 2HG2 ILE A  93      11.937 -15.589 -10.872  1.00  0.00           H  
ATOM   1449 3HG2 ILE A  93      12.879 -15.487 -12.350  1.00  0.00           H  
ATOM   1450 1HD1 ILE A  93      16.440 -13.726 -11.164  1.00  0.00           H  
ATOM   1451 2HD1 ILE A  93      15.361 -13.638  -9.771  1.00  0.00           H  
ATOM   1452 3HD1 ILE A  93      15.406 -15.101 -10.792  1.00  0.00           H  
ATOM   1453  N   GLY A  94       9.815 -14.126 -11.754  1.00  0.00           N  
ATOM   1454  CA  GLY A  94       8.590 -14.639 -11.156  1.00  0.00           C  
ATOM   1455  C   GLY A  94       8.715 -16.141 -10.907  1.00  0.00           C  
ATOM   1456  O   GLY A  94       9.301 -16.863 -11.714  1.00  0.00           O  
ATOM   1457  H   GLY A  94      10.033 -14.326 -12.725  1.00  0.00           H  
ATOM   1458 1HA  GLY A  94       8.383 -14.122 -10.219  1.00  0.00           H  
ATOM   1459 2HA  GLY A  94       7.755 -14.442 -11.819  1.00  0.00           H  
ATOM   1460  N   PHE A  95       8.088 -16.634  -9.844  1.00  0.00           N  
ATOM   1461  CA  PHE A  95       8.112 -18.067  -9.539  1.00  0.00           C  
ATOM   1462  C   PHE A  95       6.650 -18.529  -9.482  1.00  0.00           C  
ATOM   1463  O   PHE A  95       5.828 -17.940  -8.750  1.00  0.00           O  
ATOM   1464  CB  PHE A  95       8.834 -18.290  -8.215  1.00  0.00           C  
ATOM   1465  CG  PHE A  95      10.231 -17.718  -8.215  1.00  0.00           C  
ATOM   1466  CD1 PHE A  95      10.409 -16.379  -7.947  1.00  0.00           C  
ATOM   1467  CD2 PHE A  95      11.338 -18.472  -8.448  1.00  0.00           C  
ATOM   1468  CE1 PHE A  95      11.636 -15.809  -7.941  1.00  0.00           C  
ATOM   1469  CE2 PHE A  95      12.598 -17.895  -8.445  1.00  0.00           C  
ATOM   1470  CZ  PHE A  95      12.735 -16.556  -8.193  1.00  0.00           C  
ATOM   1471  H   PHE A  95       7.636 -15.993  -9.191  1.00  0.00           H  
ATOM   1472  HA  PHE A  95       8.622 -18.613 -10.334  1.00  0.00           H  
ATOM   1473 1HB  PHE A  95       8.267 -17.847  -7.408  1.00  0.00           H  
ATOM   1474 2HB  PHE A  95       8.921 -19.348  -8.037  1.00  0.00           H  
ATOM   1475  HD1 PHE A  95       9.548 -15.768  -7.754  1.00  0.00           H  
ATOM   1476  HD2 PHE A  95      11.217 -19.525  -8.630  1.00  0.00           H  
ATOM   1477  HE1 PHE A  95      11.724 -14.754  -7.745  1.00  0.00           H  
ATOM   1478  HE2 PHE A  95      13.478 -18.498  -8.640  1.00  0.00           H  
ATOM   1479  HZ  PHE A  95      13.710 -16.094  -8.197  1.00  0.00           H  
ATOM   1480  N   CYS A  96       6.339 -19.577 -10.264  1.00  0.00           N  
ATOM   1481  CA  CYS A  96       4.965 -20.040 -10.469  1.00  0.00           C  
ATOM   1482  C   CYS A  96       4.708 -21.529 -10.373  1.00  0.00           C  
ATOM   1483  O   CYS A  96       5.423 -22.351 -10.944  1.00  0.00           O  
ATOM   1484  CB  CYS A  96       4.548 -19.640 -11.868  1.00  0.00           C  
ATOM   1485  SG  CYS A  96       2.910 -20.059 -12.358  1.00  0.00           S  
ATOM   1486  H   CYS A  96       7.078 -20.020 -10.812  1.00  0.00           H  
ATOM   1487  HA  CYS A  96       4.345 -19.554  -9.735  1.00  0.00           H  
ATOM   1488 1HB  CYS A  96       4.651 -18.615 -11.964  1.00  0.00           H  
ATOM   1489 2HB  CYS A  96       5.232 -20.102 -12.568  1.00  0.00           H  
ATOM   1490  HG  CYS A  96       2.906 -21.330 -11.872  1.00  0.00           H  
ATOM   1491  N   ARG A  97       3.655 -21.888  -9.664  1.00  0.00           N  
ATOM   1492  CA  ARG A  97       3.304 -23.290  -9.574  1.00  0.00           C  
ATOM   1493  C   ARG A  97       2.899 -23.769 -10.958  1.00  0.00           C  
ATOM   1494  O   ARG A  97       2.204 -23.057 -11.672  1.00  0.00           O  
ATOM   1495  CB  ARG A  97       2.229 -23.512  -8.533  1.00  0.00           C  
ATOM   1496  CG  ARG A  97       2.679 -23.275  -7.111  1.00  0.00           C  
ATOM   1497  CD  ARG A  97       1.619 -23.594  -6.104  1.00  0.00           C  
ATOM   1498  NE  ARG A  97       0.434 -22.726  -6.178  1.00  0.00           N  
ATOM   1499  CZ  ARG A  97      -0.673 -22.926  -5.421  1.00  0.00           C  
ATOM   1500  NH1 ARG A  97      -0.697 -23.938  -4.579  1.00  0.00           N  
ATOM   1501  NH2 ARG A  97      -1.733 -22.134  -5.500  1.00  0.00           N  
ATOM   1502  H   ARG A  97       3.071 -21.172  -9.231  1.00  0.00           H  
ATOM   1503  HA  ARG A  97       4.169 -23.860  -9.283  1.00  0.00           H  
ATOM   1504 1HB  ARG A  97       1.454 -22.786  -8.687  1.00  0.00           H  
ATOM   1505 2HB  ARG A  97       1.794 -24.504  -8.626  1.00  0.00           H  
ATOM   1506 1HG  ARG A  97       3.532 -23.900  -6.912  1.00  0.00           H  
ATOM   1507 2HG  ARG A  97       2.964 -22.225  -6.994  1.00  0.00           H  
ATOM   1508 1HD  ARG A  97       1.291 -24.621  -6.253  1.00  0.00           H  
ATOM   1509 2HD  ARG A  97       2.044 -23.497  -5.106  1.00  0.00           H  
ATOM   1510  HE  ARG A  97       0.440 -21.944  -6.829  1.00  0.00           H  
ATOM   1511 1HH1 ARG A  97       0.101 -24.553  -4.503  1.00  0.00           H  
ATOM   1512 2HH1 ARG A  97      -1.514 -24.099  -4.009  1.00  0.00           H  
ATOM   1513 1HH2 ARG A  97      -1.773 -21.332  -6.142  1.00  0.00           H  
ATOM   1514 2HH2 ARG A  97      -2.536 -22.313  -4.922  1.00  0.00           H  
ATOM   1515  N   VAL A  98       3.360 -24.966 -11.330  1.00  0.00           N  
ATOM   1516  CA  VAL A  98       3.130 -25.592 -12.645  1.00  0.00           C  
ATOM   1517  C   VAL A  98       1.716 -26.014 -13.046  1.00  0.00           C  
ATOM   1518  O   VAL A  98       1.316 -25.811 -14.190  1.00  0.00           O  
ATOM   1519  CB  VAL A  98       3.997 -26.835 -12.722  1.00  0.00           C  
ATOM   1520  CG1 VAL A  98       3.689 -27.662 -13.959  1.00  0.00           C  
ATOM   1521  CG2 VAL A  98       5.402 -26.420 -12.732  1.00  0.00           C  
ATOM   1522  H   VAL A  98       3.959 -25.465 -10.667  1.00  0.00           H  
ATOM   1523  HA  VAL A  98       3.483 -24.879 -13.391  1.00  0.00           H  
ATOM   1524  HB  VAL A  98       3.806 -27.447 -11.840  1.00  0.00           H  
ATOM   1525 1HG1 VAL A  98       4.334 -28.547 -13.973  1.00  0.00           H  
ATOM   1526 2HG1 VAL A  98       2.657 -27.972 -13.947  1.00  0.00           H  
ATOM   1527 3HG1 VAL A  98       3.871 -27.082 -14.843  1.00  0.00           H  
ATOM   1528 1HG2 VAL A  98       5.993 -27.311 -12.735  1.00  0.00           H  
ATOM   1529 2HG2 VAL A  98       5.610 -25.842 -13.590  1.00  0.00           H  
ATOM   1530 3HG2 VAL A  98       5.616 -25.835 -11.875  1.00  0.00           H  
ATOM   1531  N   LYS A  99       0.979 -26.658 -12.146  1.00  0.00           N  
ATOM   1532  CA  LYS A  99      -0.366 -27.120 -12.503  1.00  0.00           C  
ATOM   1533  C   LYS A  99      -1.341 -26.064 -12.038  1.00  0.00           C  
ATOM   1534  O   LYS A  99      -2.146 -25.525 -12.806  1.00  0.00           O  
ATOM   1535  CB  LYS A  99      -0.649 -28.476 -11.866  1.00  0.00           C  
ATOM   1536  CG  LYS A  99       0.307 -29.579 -12.334  1.00  0.00           C  
ATOM   1537  CD  LYS A  99       0.175 -29.833 -13.832  1.00  0.00           C  
ATOM   1538  CE  LYS A  99       1.115 -30.942 -14.300  1.00  0.00           C  
ATOM   1539  NZ  LYS A  99       1.019 -31.162 -15.768  1.00  0.00           N  
ATOM   1540  H   LYS A  99       1.351 -26.810 -11.223  1.00  0.00           H  
ATOM   1541  HA  LYS A  99      -0.445 -27.210 -13.586  1.00  0.00           H  
ATOM   1542 1HB  LYS A  99      -0.575 -28.401 -10.784  1.00  0.00           H  
ATOM   1543 2HB  LYS A  99      -1.667 -28.786 -12.107  1.00  0.00           H  
ATOM   1544 1HG  LYS A  99       1.335 -29.288 -12.111  1.00  0.00           H  
ATOM   1545 2HG  LYS A  99       0.086 -30.501 -11.797  1.00  0.00           H  
ATOM   1546 1HD  LYS A  99      -0.852 -30.123 -14.059  1.00  0.00           H  
ATOM   1547 2HD  LYS A  99       0.402 -28.918 -14.381  1.00  0.00           H  
ATOM   1548 1HE  LYS A  99       2.141 -30.670 -14.051  1.00  0.00           H  
ATOM   1549 2HE  LYS A  99       0.860 -31.869 -13.787  1.00  0.00           H  
ATOM   1550 1HZ  LYS A  99       1.657 -31.897 -16.041  1.00  0.00           H  
ATOM   1551 2HZ  LYS A  99       0.074 -31.425 -16.013  1.00  0.00           H  
ATOM   1552 3HZ  LYS A  99       1.267 -30.306 -16.247  1.00  0.00           H  
ATOM   1553  N   GLY A 100      -1.205 -25.691 -10.781  1.00  0.00           N  
ATOM   1554  CA  GLY A 100      -1.963 -24.587 -10.242  1.00  0.00           C  
ATOM   1555  C   GLY A 100      -1.229 -23.380 -10.785  1.00  0.00           C  
ATOM   1556  O   GLY A 100      -0.373 -22.827 -10.108  1.00  0.00           O  
ATOM   1557  H   GLY A 100      -0.550 -26.173 -10.190  1.00  0.00           H  
ATOM   1558 1HA  GLY A 100      -2.996 -24.610 -10.591  1.00  0.00           H  
ATOM   1559 2HA  GLY A 100      -1.949 -24.596  -9.153  1.00  0.00           H  
ATOM   1560  N   MET A 101      -1.517 -23.003 -12.030  1.00  0.00           N  
ATOM   1561  CA  MET A 101      -0.714 -21.991 -12.720  1.00  0.00           C  
ATOM   1562  C   MET A 101      -0.862 -20.620 -12.085  1.00  0.00           C  
ATOM   1563  O   MET A 101      -1.615 -19.763 -12.554  1.00  0.00           O  
ATOM   1564  CB  MET A 101      -1.097 -21.936 -14.191  1.00  0.00           C  
ATOM   1565  CG  MET A 101      -0.201 -21.053 -15.047  1.00  0.00           C  
ATOM   1566  SD  MET A 101       1.494 -21.707 -15.144  1.00  0.00           S  
ATOM   1567  CE  MET A 101       1.237 -23.165 -16.122  1.00  0.00           C  
ATOM   1568  H   MET A 101      -2.237 -23.526 -12.523  1.00  0.00           H  
ATOM   1569  HA  MET A 101       0.323 -22.271 -12.662  1.00  0.00           H  
ATOM   1570 1HB  MET A 101      -1.067 -22.947 -14.603  1.00  0.00           H  
ATOM   1571 2HB  MET A 101      -2.118 -21.571 -14.288  1.00  0.00           H  
ATOM   1572 1HG  MET A 101      -0.604 -20.976 -16.054  1.00  0.00           H  
ATOM   1573 2HG  MET A 101      -0.158 -20.053 -14.613  1.00  0.00           H  
ATOM   1574 1HE  MET A 101       2.174 -23.674 -16.260  1.00  0.00           H  
ATOM   1575 2HE  MET A 101       0.538 -23.827 -15.607  1.00  0.00           H  
ATOM   1576 3HE  MET A 101       0.826 -22.888 -17.092  1.00  0.00           H  
ATOM   1577  N   GLU A 102      -0.137 -20.462 -10.982  1.00  0.00           N  
ATOM   1578  CA  GLU A 102      -0.184 -19.275 -10.137  1.00  0.00           C  
ATOM   1579  C   GLU A 102       1.185 -18.841  -9.635  1.00  0.00           C  
ATOM   1580  O   GLU A 102       2.004 -19.658  -9.204  1.00  0.00           O  
ATOM   1581  CB  GLU A 102      -1.076 -19.528  -8.908  1.00  0.00           C  
ATOM   1582  CG  GLU A 102      -2.558 -19.790  -9.204  1.00  0.00           C  
ATOM   1583  CD  GLU A 102      -3.388 -19.967  -7.955  1.00  0.00           C  
ATOM   1584  OE1 GLU A 102      -2.831 -19.908  -6.877  1.00  0.00           O  
ATOM   1585  OE2 GLU A 102      -4.573 -20.170  -8.073  1.00  0.00           O  
ATOM   1586  H   GLU A 102       0.454 -21.265 -10.743  1.00  0.00           H  
ATOM   1587  HA  GLU A 102      -0.605 -18.456 -10.720  1.00  0.00           H  
ATOM   1588 1HB  GLU A 102      -0.693 -20.395  -8.366  1.00  0.00           H  
ATOM   1589 2HB  GLU A 102      -1.012 -18.671  -8.235  1.00  0.00           H  
ATOM   1590 1HG  GLU A 102      -2.956 -18.960  -9.785  1.00  0.00           H  
ATOM   1591 2HG  GLU A 102      -2.641 -20.692  -9.807  1.00  0.00           H  
ATOM   1592  N   PHE A 103       1.389 -17.535  -9.591  1.00  0.00           N  
ATOM   1593  CA  PHE A 103       2.623 -16.984  -9.060  1.00  0.00           C  
ATOM   1594  C   PHE A 103       2.547 -16.863  -7.564  1.00  0.00           C  
ATOM   1595  O   PHE A 103       1.534 -16.429  -7.013  1.00  0.00           O  
ATOM   1596  CB  PHE A 103       2.935 -15.674  -9.752  1.00  0.00           C  
ATOM   1597  CG  PHE A 103       3.456 -15.936 -11.122  1.00  0.00           C  
ATOM   1598  CD1 PHE A 103       2.605 -16.195 -12.186  1.00  0.00           C  
ATOM   1599  CD2 PHE A 103       4.817 -15.899 -11.353  1.00  0.00           C  
ATOM   1600  CE1 PHE A 103       3.116 -16.425 -13.434  1.00  0.00           C  
ATOM   1601  CE2 PHE A 103       5.324 -16.128 -12.605  1.00  0.00           C  
ATOM   1602  CZ  PHE A 103       4.478 -16.390 -13.641  1.00  0.00           C  
ATOM   1603  H   PHE A 103       0.679 -16.911  -9.947  1.00  0.00           H  
ATOM   1604  HA  PHE A 103       3.430 -17.659  -9.294  1.00  0.00           H  
ATOM   1605 1HB  PHE A 103       2.044 -15.060  -9.812  1.00  0.00           H  
ATOM   1606 2HB  PHE A 103       3.696 -15.133  -9.194  1.00  0.00           H  
ATOM   1607  HD1 PHE A 103       1.528 -16.222 -12.021  1.00  0.00           H  
ATOM   1608  HD2 PHE A 103       5.485 -15.691 -10.516  1.00  0.00           H  
ATOM   1609  HE1 PHE A 103       2.442 -16.639 -14.260  1.00  0.00           H  
ATOM   1610  HE2 PHE A 103       6.395 -16.109 -12.781  1.00  0.00           H  
ATOM   1611  HZ  PHE A 103       4.886 -16.574 -14.628  1.00  0.00           H  
ATOM   1612  N   PHE A 104       3.621 -17.273  -6.907  1.00  0.00           N  
ATOM   1613  CA  PHE A 104       3.644 -17.265  -5.453  1.00  0.00           C  
ATOM   1614  C   PHE A 104       4.761 -16.387  -4.918  1.00  0.00           C  
ATOM   1615  O   PHE A 104       4.788 -16.063  -3.731  1.00  0.00           O  
ATOM   1616  CB  PHE A 104       3.827 -18.699  -4.943  1.00  0.00           C  
ATOM   1617  CG  PHE A 104       5.197 -19.286  -5.179  1.00  0.00           C  
ATOM   1618  CD1 PHE A 104       6.185 -19.145  -4.214  1.00  0.00           C  
ATOM   1619  CD2 PHE A 104       5.525 -19.918  -6.345  1.00  0.00           C  
ATOM   1620  CE1 PHE A 104       7.460 -19.642  -4.405  1.00  0.00           C  
ATOM   1621  CE2 PHE A 104       6.800 -20.398  -6.527  1.00  0.00           C  
ATOM   1622  CZ  PHE A 104       7.765 -20.270  -5.564  1.00  0.00           C  
ATOM   1623  H   PHE A 104       4.415 -17.616  -7.448  1.00  0.00           H  
ATOM   1624  HA  PHE A 104       2.694 -16.875  -5.088  1.00  0.00           H  
ATOM   1625 1HB  PHE A 104       3.627 -18.727  -3.873  1.00  0.00           H  
ATOM   1626 2HB  PHE A 104       3.097 -19.345  -5.430  1.00  0.00           H  
ATOM   1627  HD1 PHE A 104       5.941 -18.628  -3.283  1.00  0.00           H  
ATOM   1628  HD2 PHE A 104       4.777 -20.024  -7.134  1.00  0.00           H  
ATOM   1629  HE1 PHE A 104       8.216 -19.518  -3.630  1.00  0.00           H  
ATOM   1630  HE2 PHE A 104       7.051 -20.866  -7.444  1.00  0.00           H  
ATOM   1631  HZ  PHE A 104       8.771 -20.658  -5.734  1.00  0.00           H  
ATOM   1632  N   HIS A 105       5.667 -15.980  -5.803  1.00  0.00           N  
ATOM   1633  CA  HIS A 105       6.822 -15.203  -5.376  1.00  0.00           C  
ATOM   1634  C   HIS A 105       7.466 -14.458  -6.526  1.00  0.00           C  
ATOM   1635  O   HIS A 105       7.301 -14.824  -7.697  1.00  0.00           O  
ATOM   1636  CB  HIS A 105       7.877 -16.084  -4.711  1.00  0.00           C  
ATOM   1637  CG  HIS A 105       8.885 -15.365  -3.936  1.00  0.00           C  
ATOM   1638  ND1 HIS A 105       8.677 -15.007  -2.635  1.00  0.00           N  
ATOM   1639  CD2 HIS A 105      10.119 -14.924  -4.251  1.00  0.00           C  
ATOM   1640  CE1 HIS A 105       9.739 -14.390  -2.185  1.00  0.00           C  
ATOM   1641  NE2 HIS A 105      10.621 -14.334  -3.150  1.00  0.00           N  
ATOM   1642  H   HIS A 105       5.597 -16.296  -6.769  1.00  0.00           H  
ATOM   1643  HA  HIS A 105       6.500 -14.465  -4.645  1.00  0.00           H  
ATOM   1644 1HB  HIS A 105       7.394 -16.742  -4.022  1.00  0.00           H  
ATOM   1645 2HB  HIS A 105       8.379 -16.688  -5.452  1.00  0.00           H  
ATOM   1646  HD2 HIS A 105      10.621 -15.021  -5.208  1.00  0.00           H  
ATOM   1647  HE1 HIS A 105       9.859 -13.994  -1.193  1.00  0.00           H  
ATOM   1648  HE2 HIS A 105      11.528 -13.916  -3.098  1.00  0.00           H  
ATOM   1649  N   ALA A 106       8.166 -13.384  -6.182  1.00  0.00           N  
ATOM   1650  CA  ALA A 106       8.954 -12.625  -7.132  1.00  0.00           C  
ATOM   1651  C   ALA A 106      10.279 -12.212  -6.492  1.00  0.00           C  
ATOM   1652  O   ALA A 106      10.354 -11.985  -5.287  1.00  0.00           O  
ATOM   1653  CB  ALA A 106       8.193 -11.414  -7.602  1.00  0.00           C  
ATOM   1654  H   ALA A 106       8.199 -13.122  -5.206  1.00  0.00           H  
ATOM   1655  HA  ALA A 106       9.166 -13.268  -7.974  1.00  0.00           H  
ATOM   1656 1HB  ALA A 106       8.797 -10.873  -8.327  1.00  0.00           H  
ATOM   1657 2HB  ALA A 106       7.272 -11.747  -8.054  1.00  0.00           H  
ATOM   1658 3HB  ALA A 106       7.977 -10.770  -6.754  1.00  0.00           H  
ATOM   1659  N   ALA A 107      11.317 -12.073  -7.304  1.00  0.00           N  
ATOM   1660  CA  ALA A 107      12.631 -11.692  -6.783  1.00  0.00           C  
ATOM   1661  C   ALA A 107      13.440 -10.926  -7.802  1.00  0.00           C  
ATOM   1662  O   ALA A 107      13.047 -10.813  -8.962  1.00  0.00           O  
ATOM   1663  CB  ALA A 107      13.406 -12.915  -6.361  1.00  0.00           C  
ATOM   1664  H   ALA A 107      11.188 -12.291  -8.292  1.00  0.00           H  
ATOM   1665  HA  ALA A 107      12.476 -11.048  -5.916  1.00  0.00           H  
ATOM   1666 1HB  ALA A 107      14.365 -12.622  -5.948  1.00  0.00           H  
ATOM   1667 2HB  ALA A 107      12.843 -13.473  -5.618  1.00  0.00           H  
ATOM   1668 3HB  ALA A 107      13.576 -13.543  -7.229  1.00  0.00           H  
ATOM   1669  N   VAL A 108      14.564 -10.366  -7.374  1.00  0.00           N  
ATOM   1670  CA  VAL A 108      15.403  -9.642  -8.316  1.00  0.00           C  
ATOM   1671  C   VAL A 108      16.750 -10.324  -8.499  1.00  0.00           C  
ATOM   1672  O   VAL A 108      17.425 -10.690  -7.528  1.00  0.00           O  
ATOM   1673  CB  VAL A 108      15.604  -8.201  -7.840  1.00  0.00           C  
ATOM   1674  CG1 VAL A 108      16.474  -7.439  -8.801  1.00  0.00           C  
ATOM   1675  CG2 VAL A 108      14.282  -7.552  -7.710  1.00  0.00           C  
ATOM   1676  H   VAL A 108      14.849 -10.458  -6.396  1.00  0.00           H  
ATOM   1677  HA  VAL A 108      14.905  -9.614  -9.285  1.00  0.00           H  
ATOM   1678  HB  VAL A 108      16.106  -8.210  -6.875  1.00  0.00           H  
ATOM   1679 1HG1 VAL A 108      16.594  -6.427  -8.447  1.00  0.00           H  
ATOM   1680 2HG1 VAL A 108      17.438  -7.912  -8.876  1.00  0.00           H  
ATOM   1681 3HG1 VAL A 108      15.994  -7.426  -9.781  1.00  0.00           H  
ATOM   1682 1HG2 VAL A 108      14.419  -6.543  -7.358  1.00  0.00           H  
ATOM   1683 2HG2 VAL A 108      13.783  -7.541  -8.684  1.00  0.00           H  
ATOM   1684 3HG2 VAL A 108      13.675  -8.103  -6.994  1.00  0.00           H  
ATOM   1685  N   ALA A 109      17.122 -10.558  -9.752  1.00  0.00           N  
ATOM   1686  CA  ALA A 109      18.406 -11.178 -10.030  1.00  0.00           C  
ATOM   1687  C   ALA A 109      19.506 -10.254  -9.567  1.00  0.00           C  
ATOM   1688  O   ALA A 109      19.419  -9.040  -9.736  1.00  0.00           O  
ATOM   1689  CB  ALA A 109      18.569 -11.464 -11.505  1.00  0.00           C  
ATOM   1690  H   ALA A 109      16.518 -10.260 -10.522  1.00  0.00           H  
ATOM   1691  HA  ALA A 109      18.476 -12.107  -9.473  1.00  0.00           H  
ATOM   1692 1HB  ALA A 109      19.539 -11.928 -11.687  1.00  0.00           H  
ATOM   1693 2HB  ALA A 109      17.793 -12.124 -11.852  1.00  0.00           H  
ATOM   1694 3HB  ALA A 109      18.509 -10.530 -12.063  1.00  0.00           H  
ATOM   1695  N   VAL A 110      20.589 -10.802  -9.054  1.00  0.00           N  
ATOM   1696  CA  VAL A 110      21.667  -9.908  -8.665  1.00  0.00           C  
ATOM   1697  C   VAL A 110      22.847 -10.138  -9.617  1.00  0.00           C  
ATOM   1698  O   VAL A 110      23.891  -9.480  -9.560  1.00  0.00           O  
ATOM   1699  CB  VAL A 110      22.022 -10.149  -7.200  1.00  0.00           C  
ATOM   1700  CG1 VAL A 110      20.782  -9.925  -6.365  1.00  0.00           C  
ATOM   1701  CG2 VAL A 110      22.575 -11.503  -7.006  1.00  0.00           C  
ATOM   1702  H   VAL A 110      20.641 -11.810  -8.895  1.00  0.00           H  
ATOM   1703  HA  VAL A 110      21.342  -8.880  -8.770  1.00  0.00           H  
ATOM   1704  HB  VAL A 110      22.743  -9.412  -6.890  1.00  0.00           H  
ATOM   1705 1HG1 VAL A 110      21.042 -10.069  -5.369  1.00  0.00           H  
ATOM   1706 2HG1 VAL A 110      20.382  -8.940  -6.489  1.00  0.00           H  
ATOM   1707 3HG1 VAL A 110      20.022 -10.648  -6.648  1.00  0.00           H  
ATOM   1708 1HG2 VAL A 110      22.829 -11.663  -5.958  1.00  0.00           H  
ATOM   1709 2HG2 VAL A 110      21.843 -12.193  -7.298  1.00  0.00           H  
ATOM   1710 3HG2 VAL A 110      23.468 -11.636  -7.618  1.00  0.00           H  
ATOM   1711  N   GLY A 111      22.636 -11.072 -10.533  1.00  0.00           N  
ATOM   1712  CA  GLY A 111      23.602 -11.455 -11.549  1.00  0.00           C  
ATOM   1713  C   GLY A 111      23.864 -12.947 -11.472  1.00  0.00           C  
ATOM   1714  O   GLY A 111      23.644 -13.568 -10.426  1.00  0.00           O  
ATOM   1715  H   GLY A 111      21.750 -11.555 -10.512  1.00  0.00           H  
ATOM   1716 1HA  GLY A 111      23.210 -11.203 -12.536  1.00  0.00           H  
ATOM   1717 2HA  GLY A 111      24.531 -10.902 -11.412  1.00  0.00           H  
ATOM   1718  N   GLY A 112      24.375 -13.517 -12.557  1.00  0.00           N  
ATOM   1719  CA  GLY A 112      24.638 -14.944 -12.574  1.00  0.00           C  
ATOM   1720  C   GLY A 112      23.323 -15.653 -12.344  1.00  0.00           C  
ATOM   1721  O   GLY A 112      22.340 -15.379 -13.020  1.00  0.00           O  
ATOM   1722  H   GLY A 112      24.547 -12.956 -13.383  1.00  0.00           H  
ATOM   1723 1HA  GLY A 112      25.073 -15.241 -13.527  1.00  0.00           H  
ATOM   1724 2HA  GLY A 112      25.347 -15.202 -11.787  1.00  0.00           H  
ATOM   1725  N   THR A 113      23.288 -16.548 -11.385  1.00  0.00           N  
ATOM   1726  CA  THR A 113      22.064 -17.270 -11.092  1.00  0.00           C  
ATOM   1727  C   THR A 113      21.596 -16.990  -9.672  1.00  0.00           C  
ATOM   1728  O   THR A 113      20.775 -17.730  -9.116  1.00  0.00           O  
ATOM   1729  CB  THR A 113      22.255 -18.759 -11.370  1.00  0.00           C  
ATOM   1730  OG1 THR A 113      23.374 -19.262 -10.604  1.00  0.00           O  
ATOM   1731  CG2 THR A 113      22.523 -18.965 -12.870  1.00  0.00           C  
ATOM   1732  H   THR A 113      24.118 -16.739 -10.842  1.00  0.00           H  
ATOM   1733  HA  THR A 113      21.281 -16.916 -11.763  1.00  0.00           H  
ATOM   1734  HB  THR A 113      21.351 -19.299 -11.089  1.00  0.00           H  
ATOM   1735  HG1 THR A 113      23.104 -19.526  -9.703  1.00  0.00           H  
ATOM   1736 1HG2 THR A 113      22.641 -20.007 -13.092  1.00  0.00           H  
ATOM   1737 2HG2 THR A 113      21.679 -18.577 -13.435  1.00  0.00           H  
ATOM   1738 3HG2 THR A 113      23.424 -18.438 -13.161  1.00  0.00           H  
ATOM   1739  N   GLU A 114      22.123 -15.912  -9.091  1.00  0.00           N  
ATOM   1740  CA  GLU A 114      21.754 -15.555  -7.738  1.00  0.00           C  
ATOM   1741  C   GLU A 114      20.622 -14.550  -7.704  1.00  0.00           C  
ATOM   1742  O   GLU A 114      20.530 -13.673  -8.578  1.00  0.00           O  
ATOM   1743  CB  GLU A 114      22.944 -14.976  -6.967  1.00  0.00           C  
ATOM   1744  CG  GLU A 114      24.099 -15.915  -6.682  1.00  0.00           C  
ATOM   1745  CD  GLU A 114      25.205 -15.239  -5.862  1.00  0.00           C  
ATOM   1746  OE1 GLU A 114      25.045 -14.091  -5.511  1.00  0.00           O  
ATOM   1747  OE2 GLU A 114      26.202 -15.870  -5.600  1.00  0.00           O  
ATOM   1748  H   GLU A 114      22.769 -15.310  -9.606  1.00  0.00           H  
ATOM   1749  HA  GLU A 114      21.420 -16.448  -7.248  1.00  0.00           H  
ATOM   1750 1HB  GLU A 114      23.360 -14.157  -7.542  1.00  0.00           H  
ATOM   1751 2HB  GLU A 114      22.594 -14.572  -6.015  1.00  0.00           H  
ATOM   1752 1HG  GLU A 114      23.723 -16.763  -6.120  1.00  0.00           H  
ATOM   1753 2HG  GLU A 114      24.506 -16.284  -7.622  1.00  0.00           H  
ATOM   1754  N   ILE A 115      19.767 -14.674  -6.692  1.00  0.00           N  
ATOM   1755  CA  ILE A 115      18.681 -13.721  -6.514  1.00  0.00           C  
ATOM   1756  C   ILE A 115      18.579 -13.196  -5.085  1.00  0.00           C  
ATOM   1757  O   ILE A 115      19.068 -13.822  -4.133  1.00  0.00           O  
ATOM   1758  CB  ILE A 115      17.322 -14.351  -6.841  1.00  0.00           C  
ATOM   1759  CG1 ILE A 115      17.017 -15.438  -5.860  1.00  0.00           C  
ATOM   1760  CG2 ILE A 115      17.348 -14.932  -8.208  1.00  0.00           C  
ATOM   1761  CD1 ILE A 115      15.624 -15.968  -5.928  1.00  0.00           C  
ATOM   1762  H   ILE A 115      19.896 -15.457  -6.047  1.00  0.00           H  
ATOM   1763  HA  ILE A 115      18.849 -12.869  -7.173  1.00  0.00           H  
ATOM   1764  HB  ILE A 115      16.543 -13.589  -6.776  1.00  0.00           H  
ATOM   1765 1HG1 ILE A 115      17.710 -16.257  -6.035  1.00  0.00           H  
ATOM   1766 2HG1 ILE A 115      17.173 -15.051  -4.856  1.00  0.00           H  
ATOM   1767 1HG2 ILE A 115      16.384 -15.357  -8.416  1.00  0.00           H  
ATOM   1768 2HG2 ILE A 115      17.571 -14.155  -8.919  1.00  0.00           H  
ATOM   1769 3HG2 ILE A 115      18.108 -15.707  -8.274  1.00  0.00           H  
ATOM   1770 1HD1 ILE A 115      15.510 -16.744  -5.181  1.00  0.00           H  
ATOM   1771 2HD1 ILE A 115      14.923 -15.175  -5.727  1.00  0.00           H  
ATOM   1772 3HD1 ILE A 115      15.446 -16.372  -6.894  1.00  0.00           H  
ATOM   1773  N   ARG A 116      17.869 -12.076  -4.939  1.00  0.00           N  
ATOM   1774  CA  ARG A 116      17.484 -11.520  -3.641  1.00  0.00           C  
ATOM   1775  C   ARG A 116      15.986 -11.198  -3.564  1.00  0.00           C  
ATOM   1776  O   ARG A 116      15.363 -10.785  -4.552  1.00  0.00           O  
ATOM   1777  CB  ARG A 116      18.300 -10.300  -3.296  1.00  0.00           C  
ATOM   1778  CG  ARG A 116      19.783 -10.550  -2.868  1.00  0.00           C  
ATOM   1779  CD  ARG A 116      20.504  -9.232  -2.628  1.00  0.00           C  
ATOM   1780  NE  ARG A 116      21.796  -9.340  -1.904  1.00  0.00           N  
ATOM   1781  CZ  ARG A 116      23.045  -9.488  -2.423  1.00  0.00           C  
ATOM   1782  NH1 ARG A 116      23.224  -9.584  -3.707  1.00  0.00           N  
ATOM   1783  NH2 ARG A 116      24.090  -9.499  -1.612  1.00  0.00           N  
ATOM   1784  H   ARG A 116      17.572 -11.588  -5.788  1.00  0.00           H  
ATOM   1785  HA  ARG A 116      17.693 -12.272  -2.879  1.00  0.00           H  
ATOM   1786 1HB  ARG A 116      18.308  -9.615  -4.145  1.00  0.00           H  
ATOM   1787 2HB  ARG A 116      17.813  -9.794  -2.479  1.00  0.00           H  
ATOM   1788 1HG  ARG A 116      19.791 -11.106  -1.930  1.00  0.00           H  
ATOM   1789 2HG  ARG A 116      20.292 -11.130  -3.618  1.00  0.00           H  
ATOM   1790 1HD  ARG A 116      20.681  -8.733  -3.566  1.00  0.00           H  
ATOM   1791 2HD  ARG A 116      19.873  -8.605  -2.038  1.00  0.00           H  
ATOM   1792  HE  ARG A 116      21.723  -9.215  -0.902  1.00  0.00           H  
ATOM   1793 1HH1 ARG A 116      22.413  -9.524  -4.302  1.00  0.00           H  
ATOM   1794 2HH1 ARG A 116      24.169  -9.613  -4.116  1.00  0.00           H  
ATOM   1795 1HH2 ARG A 116      23.959  -9.397  -0.614  1.00  0.00           H  
ATOM   1796 2HH2 ARG A 116      25.020  -9.583  -1.989  1.00  0.00           H  
ATOM   1797  N   ALA A 117      15.392 -11.394  -2.383  1.00  0.00           N  
ATOM   1798  CA  ALA A 117      13.959 -11.168  -2.189  1.00  0.00           C  
ATOM   1799  C   ALA A 117      13.640 -10.896  -0.738  1.00  0.00           C  
ATOM   1800  O   ALA A 117      14.535 -10.766   0.071  1.00  0.00           O  
ATOM   1801  CB  ALA A 117      13.168 -12.366  -2.645  1.00  0.00           C  
ATOM   1802  H   ALA A 117      15.934 -11.742  -1.584  1.00  0.00           H  
ATOM   1803  HA  ALA A 117      13.668 -10.295  -2.776  1.00  0.00           H  
ATOM   1804 1HB  ALA A 117      12.112 -12.157  -2.516  1.00  0.00           H  
ATOM   1805 2HB  ALA A 117      13.375 -12.546  -3.664  1.00  0.00           H  
ATOM   1806 3HB  ALA A 117      13.449 -13.238  -2.057  1.00  0.00           H  
ATOM   1807  N   ILE A 118      12.376 -10.783  -0.397  1.00  0.00           N  
ATOM   1808  CA  ILE A 118      11.983 -10.621   1.000  1.00  0.00           C  
ATOM   1809  C   ILE A 118      11.055 -11.778   1.362  1.00  0.00           C  
ATOM   1810  O   ILE A 118      10.869 -12.690   0.553  1.00  0.00           O  
ATOM   1811  CB  ILE A 118      11.292  -9.282   1.273  1.00  0.00           C  
ATOM   1812  CG1 ILE A 118      10.107  -9.181   0.532  1.00  0.00           C  
ATOM   1813  CG2 ILE A 118      12.131  -8.128   0.918  1.00  0.00           C  
ATOM   1814  CD1 ILE A 118       9.416  -8.044   0.935  1.00  0.00           C  
ATOM   1815  H   ILE A 118      11.657 -10.841  -1.105  1.00  0.00           H  
ATOM   1816  HA  ILE A 118      12.867 -10.680   1.632  1.00  0.00           H  
ATOM   1817  HB  ILE A 118      11.045  -9.217   2.328  1.00  0.00           H  
ATOM   1818 1HG1 ILE A 118      10.351  -9.095  -0.511  1.00  0.00           H  
ATOM   1819 2HG1 ILE A 118       9.475 -10.051   0.677  1.00  0.00           H  
ATOM   1820 1HG2 ILE A 118      11.604  -7.206   1.139  1.00  0.00           H  
ATOM   1821 2HG2 ILE A 118      13.050  -8.163   1.491  1.00  0.00           H  
ATOM   1822 3HG2 ILE A 118      12.330  -8.173  -0.128  1.00  0.00           H  
ATOM   1823 1HD1 ILE A 118       8.551  -7.960   0.372  1.00  0.00           H  
ATOM   1824 2HD1 ILE A 118       9.169  -8.128   1.989  1.00  0.00           H  
ATOM   1825 3HD1 ILE A 118      10.043  -7.196   0.774  1.00  0.00           H  
ATOM   1826  N   ASN A 119      10.496 -11.761   2.571  1.00  0.00           N  
ATOM   1827  CA  ASN A 119       9.519 -12.774   2.973  1.00  0.00           C  
ATOM   1828  C   ASN A 119       9.953 -14.253   3.120  1.00  0.00           C  
ATOM   1829  O   ASN A 119      10.120 -14.724   4.244  1.00  0.00           O  
ATOM   1830  CB  ASN A 119       8.300 -12.676   2.051  1.00  0.00           C  
ATOM   1831  CG  ASN A 119       7.113 -13.482   2.541  1.00  0.00           C  
ATOM   1832  OD1 ASN A 119       6.898 -13.630   3.750  1.00  0.00           O  
ATOM   1833  ND2 ASN A 119       6.326 -13.989   1.619  1.00  0.00           N  
ATOM   1834  H   ASN A 119      10.716 -11.010   3.209  1.00  0.00           H  
ATOM   1835  HA  ASN A 119       9.173 -12.480   3.965  1.00  0.00           H  
ATOM   1836 1HB  ASN A 119       7.993 -11.629   1.977  1.00  0.00           H  
ATOM   1837 2HB  ASN A 119       8.531 -13.009   1.046  1.00  0.00           H  
ATOM   1838 1HD2 ASN A 119       5.524 -14.524   1.887  1.00  0.00           H  
ATOM   1839 2HD2 ASN A 119       6.523 -13.841   0.649  1.00  0.00           H  
ATOM   1840  N   GLY A 120       9.952 -15.002   2.019  1.00  0.00           N  
ATOM   1841  CA  GLY A 120      10.042 -16.478   2.032  1.00  0.00           C  
ATOM   1842  C   GLY A 120      11.366 -17.179   2.415  1.00  0.00           C  
ATOM   1843  O   GLY A 120      12.236 -16.612   3.067  1.00  0.00           O  
ATOM   1844  H   GLY A 120       9.903 -14.495   1.141  1.00  0.00           H  
ATOM   1845 1HA  GLY A 120       9.265 -16.844   2.702  1.00  0.00           H  
ATOM   1846 2HA  GLY A 120       9.751 -16.828   1.044  1.00  0.00           H  
ATOM   1847  N   GLY A 121      11.454 -18.473   2.058  1.00  0.00           N  
ATOM   1848  CA  GLY A 121      12.559 -19.369   2.454  1.00  0.00           C  
ATOM   1849  C   GLY A 121      13.614 -19.684   1.383  1.00  0.00           C  
ATOM   1850  O   GLY A 121      14.651 -19.028   1.306  1.00  0.00           O  
ATOM   1851  H   GLY A 121      10.700 -18.860   1.509  1.00  0.00           H  
ATOM   1852 1HA  GLY A 121      13.062 -18.927   3.315  1.00  0.00           H  
ATOM   1853 2HA  GLY A 121      12.133 -20.307   2.809  1.00  0.00           H  
ATOM   1854  N   LEU A 122      13.364 -20.709   0.568  1.00  0.00           N  
ATOM   1855  CA  LEU A 122      14.332 -21.209  -0.426  1.00  0.00           C  
ATOM   1856  C   LEU A 122      14.778 -20.192  -1.468  1.00  0.00           C  
ATOM   1857  O   LEU A 122      15.826 -20.336  -2.088  1.00  0.00           O  
ATOM   1858  CB  LEU A 122      13.765 -22.425  -1.141  1.00  0.00           C  
ATOM   1859  CG  LEU A 122      13.641 -23.675  -0.304  1.00  0.00           C  
ATOM   1860  CD1 LEU A 122      12.925 -24.729  -1.098  1.00  0.00           C  
ATOM   1861  CD2 LEU A 122      15.032 -24.145   0.083  1.00  0.00           C  
ATOM   1862  H   LEU A 122      12.482 -21.194   0.661  1.00  0.00           H  
ATOM   1863  HA  LEU A 122      15.223 -21.528   0.118  1.00  0.00           H  
ATOM   1864 1HB  LEU A 122      12.778 -22.174  -1.527  1.00  0.00           H  
ATOM   1865 2HB  LEU A 122      14.399 -22.654  -1.973  1.00  0.00           H  
ATOM   1866  HG  LEU A 122      13.061 -23.467   0.594  1.00  0.00           H  
ATOM   1867 1HD1 LEU A 122      12.836 -25.635  -0.502  1.00  0.00           H  
ATOM   1868 2HD1 LEU A 122      11.936 -24.367  -1.359  1.00  0.00           H  
ATOM   1869 3HD1 LEU A 122      13.491 -24.947  -2.005  1.00  0.00           H  
ATOM   1870 1HD2 LEU A 122      14.954 -25.050   0.685  1.00  0.00           H  
ATOM   1871 2HD2 LEU A 122      15.609 -24.358  -0.813  1.00  0.00           H  
ATOM   1872 3HD2 LEU A 122      15.534 -23.367   0.659  1.00  0.00           H  
ATOM   1873  N   LEU A 123      13.992 -19.146  -1.654  1.00  0.00           N  
ATOM   1874  CA  LEU A 123      14.339 -18.111  -2.609  1.00  0.00           C  
ATOM   1875  C   LEU A 123      15.298 -17.072  -1.991  1.00  0.00           C  
ATOM   1876  O   LEU A 123      15.655 -16.082  -2.628  1.00  0.00           O  
ATOM   1877  CB  LEU A 123      13.058 -17.533  -3.202  1.00  0.00           C  
ATOM   1878  CG  LEU A 123      12.309 -18.582  -4.032  1.00  0.00           C  
ATOM   1879  CD1 LEU A 123      11.023 -18.082  -4.529  1.00  0.00           C  
ATOM   1880  CD2 LEU A 123      13.157 -18.929  -5.156  1.00  0.00           C  
ATOM   1881  H   LEU A 123      13.142 -19.067  -1.117  1.00  0.00           H  
ATOM   1882  HA  LEU A 123      14.873 -18.583  -3.432  1.00  0.00           H  
ATOM   1883 1HB  LEU A 123      12.407 -17.194  -2.399  1.00  0.00           H  
ATOM   1884 2HB  LEU A 123      13.300 -16.688  -3.847  1.00  0.00           H  
ATOM   1885  HG  LEU A 123      12.110 -19.463  -3.425  1.00  0.00           H  
ATOM   1886 1HD1 LEU A 123      10.535 -18.850  -5.122  1.00  0.00           H  
ATOM   1887 2HD1 LEU A 123      10.390 -17.815  -3.688  1.00  0.00           H  
ATOM   1888 3HD1 LEU A 123      11.212 -17.229  -5.148  1.00  0.00           H  
ATOM   1889 1HD2 LEU A 123      12.641 -19.644  -5.744  1.00  0.00           H  
ATOM   1890 2HD2 LEU A 123      13.345 -18.044  -5.743  1.00  0.00           H  
ATOM   1891 3HD2 LEU A 123      14.102 -19.337  -4.803  1.00  0.00           H  
ATOM   1892  N   GLY A 124      15.688 -17.312  -0.731  1.00  0.00           N  
ATOM   1893  CA  GLY A 124      16.703 -16.579   0.030  1.00  0.00           C  
ATOM   1894  C   GLY A 124      16.207 -15.416   0.858  1.00  0.00           C  
ATOM   1895  O   GLY A 124      16.814 -15.068   1.877  1.00  0.00           O  
ATOM   1896  H   GLY A 124      15.290 -18.110  -0.243  1.00  0.00           H  
ATOM   1897 1HA  GLY A 124      17.212 -17.285   0.687  1.00  0.00           H  
ATOM   1898 2HA  GLY A 124      17.462 -16.213  -0.659  1.00  0.00           H  
ATOM   1899  N   ALA A 125      15.081 -14.850   0.456  1.00  0.00           N  
ATOM   1900  CA  ALA A 125      14.559 -13.660   1.100  1.00  0.00           C  
ATOM   1901  C   ALA A 125      15.752 -12.754   1.439  1.00  0.00           C  
ATOM   1902  O   ALA A 125      16.644 -12.546   0.596  1.00  0.00           O  
ATOM   1903  CB  ALA A 125      13.732 -14.004   2.316  1.00  0.00           C  
ATOM   1904  H   ALA A 125      14.618 -15.222  -0.358  1.00  0.00           H  
ATOM   1905  HA  ALA A 125      13.911 -13.166   0.406  1.00  0.00           H  
ATOM   1906 1HB  ALA A 125      13.326 -13.109   2.768  1.00  0.00           H  
ATOM   1907 2HB  ALA A 125      12.919 -14.625   1.988  1.00  0.00           H  
ATOM   1908 3HB  ALA A 125      14.336 -14.542   3.043  1.00  0.00           H  
ATOM   1909  N   GLY A 126      15.767 -12.207   2.664  1.00  0.00           N  
ATOM   1910  CA  GLY A 126      16.965 -11.611   3.254  1.00  0.00           C  
ATOM   1911  C   GLY A 126      17.512 -10.269   2.743  1.00  0.00           C  
ATOM   1912  O   GLY A 126      17.750  -9.342   3.515  1.00  0.00           O  
ATOM   1913  H   GLY A 126      14.959 -12.319   3.250  1.00  0.00           H  
ATOM   1914 1HA  GLY A 126      16.790 -11.518   4.325  1.00  0.00           H  
ATOM   1915 2HA  GLY A 126      17.758 -12.350   3.162  1.00  0.00           H  
ATOM   1916  N   TRP A 127      17.891 -10.251   1.468  1.00  0.00           N  
ATOM   1917  CA  TRP A 127      18.670  -9.213   0.743  1.00  0.00           C  
ATOM   1918  C   TRP A 127      20.111  -9.086   1.247  1.00  0.00           C  
ATOM   1919  O   TRP A 127      20.995  -8.654   0.520  1.00  0.00           O  
ATOM   1920  CB  TRP A 127      18.005  -7.818   0.738  1.00  0.00           C  
ATOM   1921  CG  TRP A 127      16.841  -7.775  -0.146  1.00  0.00           C  
ATOM   1922  CD1 TRP A 127      15.635  -8.138   0.159  1.00  0.00           C  
ATOM   1923  CD2 TRP A 127      16.784  -7.352  -1.531  1.00  0.00           C  
ATOM   1924  NE1 TRP A 127      14.819  -8.017  -0.925  1.00  0.00           N  
ATOM   1925  CE2 TRP A 127      15.500  -7.556  -1.951  1.00  0.00           C  
ATOM   1926  CE3 TRP A 127      17.707  -6.849  -2.416  1.00  0.00           C  
ATOM   1927  CZ2 TRP A 127      15.093  -7.303  -3.238  1.00  0.00           C  
ATOM   1928  CZ3 TRP A 127      17.317  -6.583  -3.707  1.00  0.00           C  
ATOM   1929  CH2 TRP A 127      16.037  -6.817  -4.110  1.00  0.00           C  
ATOM   1930  H   TRP A 127      17.596 -11.071   0.945  1.00  0.00           H  
ATOM   1931  HA  TRP A 127      18.711  -9.527  -0.290  1.00  0.00           H  
ATOM   1932 1HB  TRP A 127      17.689  -7.545   1.744  1.00  0.00           H  
ATOM   1933 2HB  TRP A 127      18.726  -7.068   0.407  1.00  0.00           H  
ATOM   1934  HD1 TRP A 127      15.330  -8.513   1.132  1.00  0.00           H  
ATOM   1935  HE1 TRP A 127      13.857  -8.257  -0.931  1.00  0.00           H  
ATOM   1936  HE3 TRP A 127      18.718  -6.679  -2.095  1.00  0.00           H  
ATOM   1937  HZ2 TRP A 127      14.073  -7.480  -3.574  1.00  0.00           H  
ATOM   1938  HZ3 TRP A 127      18.056  -6.196  -4.381  1.00  0.00           H  
ATOM   1939  HH2 TRP A 127      15.753  -6.618  -5.131  1.00  0.00           H  
ATOM   1940  N   LEU A 128      20.386  -9.622   2.415  1.00  0.00           N  
ATOM   1941  CA  LEU A 128      21.719  -9.683   2.947  1.00  0.00           C  
ATOM   1942  C   LEU A 128      22.195 -11.127   2.805  1.00  0.00           C  
ATOM   1943  O   LEU A 128      23.308 -11.488   3.186  1.00  0.00           O  
ATOM   1944  CB  LEU A 128      21.659  -9.214   4.393  1.00  0.00           C  
ATOM   1945  CG  LEU A 128      21.046  -7.797   4.525  1.00  0.00           C  
ATOM   1946  CD1 LEU A 128      20.977  -7.383   5.973  1.00  0.00           C  
ATOM   1947  CD2 LEU A 128      21.837  -6.817   3.707  1.00  0.00           C  
ATOM   1948  H   LEU A 128      19.624  -9.941   2.995  1.00  0.00           H  
ATOM   1949  HA  LEU A 128      22.375  -9.028   2.375  1.00  0.00           H  
ATOM   1950 1HB  LEU A 128      21.045  -9.908   4.966  1.00  0.00           H  
ATOM   1951 2HB  LEU A 128      22.663  -9.202   4.809  1.00  0.00           H  
ATOM   1952  HG  LEU A 128      20.022  -7.822   4.144  1.00  0.00           H  
ATOM   1953 1HD1 LEU A 128      20.517  -6.393   6.039  1.00  0.00           H  
ATOM   1954 2HD1 LEU A 128      20.375  -8.102   6.528  1.00  0.00           H  
ATOM   1955 3HD1 LEU A 128      21.981  -7.346   6.391  1.00  0.00           H  
ATOM   1956 1HD2 LEU A 128      21.360  -5.852   3.791  1.00  0.00           H  
ATOM   1957 2HD2 LEU A 128      22.858  -6.762   4.076  1.00  0.00           H  
ATOM   1958 3HD2 LEU A 128      21.847  -7.118   2.661  1.00  0.00           H  
ATOM   1959  N   HIS A 129      21.299 -11.951   2.249  1.00  0.00           N  
ATOM   1960  CA  HIS A 129      21.475 -13.385   2.096  1.00  0.00           C  
ATOM   1961  C   HIS A 129      21.077 -13.884   0.699  1.00  0.00           C  
ATOM   1962  O   HIS A 129      20.083 -14.595   0.586  1.00  0.00           O  
ATOM   1963  CB  HIS A 129      20.588 -14.102   3.110  1.00  0.00           C  
ATOM   1964  CG  HIS A 129      20.834 -13.661   4.525  1.00  0.00           C  
ATOM   1965  ND1 HIS A 129      21.946 -14.038   5.243  1.00  0.00           N  
ATOM   1966  CD2 HIS A 129      20.109 -12.859   5.345  1.00  0.00           C  
ATOM   1967  CE1 HIS A 129      21.896 -13.489   6.446  1.00  0.00           C  
ATOM   1968  NE2 HIS A 129      20.789 -12.771   6.531  1.00  0.00           N  
ATOM   1969  H   HIS A 129      20.430 -11.549   1.937  1.00  0.00           H  
ATOM   1970  HA  HIS A 129      22.507 -13.657   2.299  1.00  0.00           H  
ATOM   1971 1HB  HIS A 129      19.538 -13.932   2.865  1.00  0.00           H  
ATOM   1972 2HB  HIS A 129      20.765 -15.176   3.051  1.00  0.00           H  
ATOM   1973  HD1 HIS A 129      22.692 -14.621   4.921  1.00  0.00           H  
ATOM   1974  HD2 HIS A 129      19.170 -12.327   5.222  1.00  0.00           H  
ATOM   1975  HE1 HIS A 129      22.690 -13.666   7.170  1.00  0.00           H  
ATOM   1976  N   PRO A 130      21.821 -13.567  -0.373  1.00  0.00           N  
ATOM   1977  CA  PRO A 130      21.478 -13.920  -1.741  1.00  0.00           C  
ATOM   1978  C   PRO A 130      21.538 -15.425  -1.879  1.00  0.00           C  
ATOM   1979  O   PRO A 130      22.324 -16.078  -1.186  1.00  0.00           O  
ATOM   1980  CB  PRO A 130      22.577 -13.246  -2.567  1.00  0.00           C  
ATOM   1981  CG  PRO A 130      23.743 -13.101  -1.600  1.00  0.00           C  
ATOM   1982  CD  PRO A 130      23.103 -12.867  -0.227  1.00  0.00           C  
ATOM   1983  HA  PRO A 130      20.478 -13.541  -1.992  1.00  0.00           H  
ATOM   1984 1HB  PRO A 130      22.830 -13.880  -3.436  1.00  0.00           H  
ATOM   1985 2HB  PRO A 130      22.222 -12.301  -2.966  1.00  0.00           H  
ATOM   1986 1HG  PRO A 130      24.352 -14.019  -1.629  1.00  0.00           H  
ATOM   1987 2HG  PRO A 130      24.401 -12.287  -1.919  1.00  0.00           H  
ATOM   1988 1HD  PRO A 130      23.733 -13.327   0.539  1.00  0.00           H  
ATOM   1989 2HD  PRO A 130      22.940 -11.798  -0.045  1.00  0.00           H  
ATOM   1990  N   VAL A 131      20.743 -15.976  -2.787  1.00  0.00           N  
ATOM   1991  CA  VAL A 131      20.763 -17.425  -2.955  1.00  0.00           C  
ATOM   1992  C   VAL A 131      21.020 -17.801  -4.394  1.00  0.00           C  
ATOM   1993  O   VAL A 131      20.482 -17.179  -5.308  1.00  0.00           O  
ATOM   1994  CB  VAL A 131      19.399 -18.021  -2.571  1.00  0.00           C  
ATOM   1995  CG1 VAL A 131      18.381 -17.539  -3.518  1.00  0.00           C  
ATOM   1996  CG2 VAL A 131      19.434 -19.507  -2.561  1.00  0.00           C  
ATOM   1997  H   VAL A 131      20.116 -15.380  -3.332  1.00  0.00           H  
ATOM   1998  HA  VAL A 131      21.546 -17.850  -2.329  1.00  0.00           H  
ATOM   1999  HB  VAL A 131      19.134 -17.671  -1.578  1.00  0.00           H  
ATOM   2000 1HG1 VAL A 131      17.432 -17.948  -3.253  1.00  0.00           H  
ATOM   2001 2HG1 VAL A 131      18.349 -16.455  -3.481  1.00  0.00           H  
ATOM   2002 3HG1 VAL A 131      18.637 -17.874  -4.523  1.00  0.00           H  
ATOM   2003 1HG2 VAL A 131      18.452 -19.856  -2.260  1.00  0.00           H  
ATOM   2004 2HG2 VAL A 131      19.668 -19.892  -3.546  1.00  0.00           H  
ATOM   2005 3HG2 VAL A 131      20.178 -19.854  -1.848  1.00  0.00           H  
ATOM   2006  N   ASP A 132      21.825 -18.840  -4.597  1.00  0.00           N  
ATOM   2007  CA  ASP A 132      22.108 -19.339  -5.936  1.00  0.00           C  
ATOM   2008  C   ASP A 132      21.034 -20.326  -6.338  1.00  0.00           C  
ATOM   2009  O   ASP A 132      20.950 -21.446  -5.811  1.00  0.00           O  
ATOM   2010  CB  ASP A 132      23.507 -19.948  -6.024  1.00  0.00           C  
ATOM   2011  CG  ASP A 132      23.957 -20.425  -7.471  1.00  0.00           C  
ATOM   2012  OD1 ASP A 132      23.131 -20.672  -8.361  1.00  0.00           O  
ATOM   2013  OD2 ASP A 132      25.157 -20.509  -7.670  1.00  0.00           O  
ATOM   2014  H   ASP A 132      22.245 -19.294  -3.797  1.00  0.00           H  
ATOM   2015  HA  ASP A 132      22.071 -18.509  -6.636  1.00  0.00           H  
ATOM   2016 1HB  ASP A 132      24.236 -19.211  -5.672  1.00  0.00           H  
ATOM   2017 2HB  ASP A 132      23.563 -20.799  -5.352  1.00  0.00           H  
ATOM   2018  N   LEU A 133      20.198 -19.917  -7.272  1.00  0.00           N  
ATOM   2019  CA  LEU A 133      19.080 -20.740  -7.650  1.00  0.00           C  
ATOM   2020  C   LEU A 133      19.490 -22.078  -8.250  1.00  0.00           C  
ATOM   2021  O   LEU A 133      18.688 -22.996  -8.274  1.00  0.00           O  
ATOM   2022  CB  LEU A 133      18.128 -20.012  -8.595  1.00  0.00           C  
ATOM   2023  CG  LEU A 133      17.314 -18.907  -8.014  1.00  0.00           C  
ATOM   2024  CD1 LEU A 133      16.451 -18.292  -9.153  1.00  0.00           C  
ATOM   2025  CD2 LEU A 133      16.473 -19.484  -6.872  1.00  0.00           C  
ATOM   2026  H   LEU A 133      20.338 -19.011  -7.726  1.00  0.00           H  
ATOM   2027  HA  LEU A 133      18.516 -20.949  -6.743  1.00  0.00           H  
ATOM   2028 1HB  LEU A 133      18.726 -19.567  -9.385  1.00  0.00           H  
ATOM   2029 2HB  LEU A 133      17.449 -20.740  -9.016  1.00  0.00           H  
ATOM   2030  HG  LEU A 133      17.967 -18.124  -7.623  1.00  0.00           H  
ATOM   2031 1HD1 LEU A 133      15.846 -17.499  -8.779  1.00  0.00           H  
ATOM   2032 2HD1 LEU A 133      17.106 -17.909  -9.937  1.00  0.00           H  
ATOM   2033 3HD1 LEU A 133      15.803 -19.061  -9.564  1.00  0.00           H  
ATOM   2034 1HD2 LEU A 133      15.867 -18.717  -6.435  1.00  0.00           H  
ATOM   2035 2HD2 LEU A 133      15.833 -20.268  -7.260  1.00  0.00           H  
ATOM   2036 3HD2 LEU A 133      17.132 -19.902  -6.106  1.00  0.00           H  
ATOM   2037  N   ARG A 134      20.725 -22.237  -8.733  1.00  0.00           N  
ATOM   2038  CA  ARG A 134      21.087 -23.537  -9.303  1.00  0.00           C  
ATOM   2039  C   ARG A 134      21.351 -24.580  -8.219  1.00  0.00           C  
ATOM   2040  O   ARG A 134      21.393 -25.779  -8.501  1.00  0.00           O  
ATOM   2041  CB  ARG A 134      22.341 -23.454 -10.136  1.00  0.00           C  
ATOM   2042  CG  ARG A 134      22.262 -22.642 -11.389  1.00  0.00           C  
ATOM   2043  CD  ARG A 134      23.608 -22.541 -11.987  1.00  0.00           C  
ATOM   2044  NE  ARG A 134      24.482 -21.796 -11.099  1.00  0.00           N  
ATOM   2045  CZ  ARG A 134      25.820 -21.690 -11.218  1.00  0.00           C  
ATOM   2046  NH1 ARG A 134      26.455 -22.266 -12.225  1.00  0.00           N  
ATOM   2047  NH2 ARG A 134      26.493 -21.009 -10.308  1.00  0.00           N  
ATOM   2048  H   ARG A 134      21.432 -21.492  -8.676  1.00  0.00           H  
ATOM   2049  HA  ARG A 134      20.266 -23.882  -9.932  1.00  0.00           H  
ATOM   2050 1HB  ARG A 134      23.140 -23.024  -9.526  1.00  0.00           H  
ATOM   2051 2HB  ARG A 134      22.651 -24.459 -10.418  1.00  0.00           H  
ATOM   2052 1HG  ARG A 134      21.591 -23.112 -12.098  1.00  0.00           H  
ATOM   2053 2HG  ARG A 134      21.904 -21.650 -11.148  1.00  0.00           H  
ATOM   2054 1HD  ARG A 134      24.020 -23.539 -12.113  1.00  0.00           H  
ATOM   2055 2HD  ARG A 134      23.569 -22.042 -12.951  1.00  0.00           H  
ATOM   2056  HE  ARG A 134      24.030 -21.285 -10.316  1.00  0.00           H  
ATOM   2057 1HH1 ARG A 134      25.934 -22.784 -12.918  1.00  0.00           H  
ATOM   2058 2HH1 ARG A 134      27.458 -22.183 -12.303  1.00  0.00           H  
ATOM   2059 1HH2 ARG A 134      25.981 -20.608  -9.497  1.00  0.00           H  
ATOM   2060 2HH2 ARG A 134      27.489 -20.919 -10.370  1.00  0.00           H  
ATOM   2061  N   LYS A 135      21.561 -24.125  -6.979  1.00  0.00           N  
ATOM   2062  CA  LYS A 135      21.833 -25.031  -5.873  1.00  0.00           C  
ATOM   2063  C   LYS A 135      20.520 -25.398  -5.211  1.00  0.00           C  
ATOM   2064  O   LYS A 135      20.380 -26.466  -4.615  1.00  0.00           O  
ATOM   2065  CB  LYS A 135      22.777 -24.385  -4.868  1.00  0.00           C  
ATOM   2066  CG  LYS A 135      24.182 -24.127  -5.428  1.00  0.00           C  
ATOM   2067  CD  LYS A 135      25.115 -23.504  -4.392  1.00  0.00           C  
ATOM   2068  CE  LYS A 135      26.492 -23.224  -4.995  1.00  0.00           C  
ATOM   2069  NZ  LYS A 135      27.420 -22.598  -4.011  1.00  0.00           N  
ATOM   2070  H   LYS A 135      21.503 -23.126  -6.785  1.00  0.00           H  
ATOM   2071  HA  LYS A 135      22.289 -25.942  -6.259  1.00  0.00           H  
ATOM   2072 1HB  LYS A 135      22.362 -23.422  -4.553  1.00  0.00           H  
ATOM   2073 2HB  LYS A 135      22.864 -25.015  -3.984  1.00  0.00           H  
ATOM   2074 1HG  LYS A 135      24.611 -25.065  -5.777  1.00  0.00           H  
ATOM   2075 2HG  LYS A 135      24.103 -23.446  -6.281  1.00  0.00           H  
ATOM   2076 1HD  LYS A 135      24.688 -22.568  -4.033  1.00  0.00           H  
ATOM   2077 2HD  LYS A 135      25.229 -24.181  -3.546  1.00  0.00           H  
ATOM   2078 1HE  LYS A 135      26.925 -24.160  -5.344  1.00  0.00           H  
ATOM   2079 2HE  LYS A 135      26.373 -22.548  -5.848  1.00  0.00           H  
ATOM   2080 1HZ  LYS A 135      28.311 -22.428  -4.456  1.00  0.00           H  
ATOM   2081 2HZ  LYS A 135      27.032 -21.722  -3.693  1.00  0.00           H  
ATOM   2082 3HZ  LYS A 135      27.549 -23.216  -3.223  1.00  0.00           H  
ATOM   2083  N   VAL A 136      19.548 -24.502  -5.357  1.00  0.00           N  
ATOM   2084  CA  VAL A 136      18.219 -24.707  -4.804  1.00  0.00           C  
ATOM   2085  C   VAL A 136      17.299 -25.433  -5.781  1.00  0.00           C  
ATOM   2086  O   VAL A 136      16.665 -26.444  -5.458  1.00  0.00           O  
ATOM   2087  CB  VAL A 136      17.557 -23.361  -4.482  1.00  0.00           C  
ATOM   2088  CG1 VAL A 136      16.183 -23.594  -4.019  1.00  0.00           C  
ATOM   2089  CG2 VAL A 136      18.320 -22.644  -3.452  1.00  0.00           C  
ATOM   2090  H   VAL A 136      19.773 -23.626  -5.828  1.00  0.00           H  
ATOM   2091  HA  VAL A 136      18.308 -25.296  -3.892  1.00  0.00           H  
ATOM   2092  HB  VAL A 136      17.505 -22.759  -5.389  1.00  0.00           H  
ATOM   2093 1HG1 VAL A 136      15.723 -22.630  -3.814  1.00  0.00           H  
ATOM   2094 2HG1 VAL A 136      15.636 -24.118  -4.795  1.00  0.00           H  
ATOM   2095 3HG1 VAL A 136      16.197 -24.196  -3.117  1.00  0.00           H  
ATOM   2096 1HG2 VAL A 136      17.807 -21.715  -3.262  1.00  0.00           H  
ATOM   2097 2HG2 VAL A 136      18.360 -23.236  -2.540  1.00  0.00           H  
ATOM   2098 3HG2 VAL A 136      19.332 -22.450  -3.813  1.00  0.00           H  
ATOM   2099  N   LEU A 137      17.222 -24.914  -6.991  1.00  0.00           N  
ATOM   2100  CA  LEU A 137      16.285 -25.411  -7.968  1.00  0.00           C  
ATOM   2101  C   LEU A 137      16.822 -26.620  -8.717  1.00  0.00           C  
ATOM   2102  O   LEU A 137      17.340 -26.531  -9.834  1.00  0.00           O  
ATOM   2103  CB  LEU A 137      15.929 -24.284  -8.918  1.00  0.00           C  
ATOM   2104  CG  LEU A 137      14.831 -24.580  -9.740  1.00  0.00           C  
ATOM   2105  CD1 LEU A 137      13.737 -24.952  -8.782  1.00  0.00           C  
ATOM   2106  CD2 LEU A 137      14.470 -23.387 -10.594  1.00  0.00           C  
ATOM   2107  H   LEU A 137      17.796 -24.125  -7.249  1.00  0.00           H  
ATOM   2108  HA  LEU A 137      15.380 -25.717  -7.441  1.00  0.00           H  
ATOM   2109 1HB  LEU A 137      15.706 -23.386  -8.342  1.00  0.00           H  
ATOM   2110 2HB  LEU A 137      16.784 -24.084  -9.563  1.00  0.00           H  
ATOM   2111  HG  LEU A 137      15.056 -25.397 -10.376  1.00  0.00           H  
ATOM   2112 1HD1 LEU A 137      12.805 -25.180  -9.253  1.00  0.00           H  
ATOM   2113 2HD1 LEU A 137      14.058 -25.807  -8.205  1.00  0.00           H  
ATOM   2114 3HD1 LEU A 137      13.607 -24.171  -8.158  1.00  0.00           H  
ATOM   2115 1HD2 LEU A 137      13.595 -23.619 -11.203  1.00  0.00           H  
ATOM   2116 2HD2 LEU A 137      14.255 -22.539  -9.953  1.00  0.00           H  
ATOM   2117 3HD2 LEU A 137      15.308 -23.152 -11.243  1.00  0.00           H  
ATOM   2118  N   THR A 138      16.694 -27.754  -8.061  1.00  0.00           N  
ATOM   2119  CA  THR A 138      17.230 -29.019  -8.528  1.00  0.00           C  
ATOM   2120  C   THR A 138      16.095 -30.000  -8.809  1.00  0.00           C  
ATOM   2121  O   THR A 138      14.927 -29.628  -8.773  1.00  0.00           O  
ATOM   2122  CB  THR A 138      18.233 -29.579  -7.495  1.00  0.00           C  
ATOM   2123  OG1 THR A 138      17.539 -29.937  -6.291  1.00  0.00           O  
ATOM   2124  CG2 THR A 138      19.296 -28.512  -7.170  1.00  0.00           C  
ATOM   2125  H   THR A 138      16.258 -27.689  -7.138  1.00  0.00           H  
ATOM   2126  HA  THR A 138      17.766 -28.848  -9.461  1.00  0.00           H  
ATOM   2127  HB  THR A 138      18.723 -30.460  -7.900  1.00  0.00           H  
ATOM   2128  HG1 THR A 138      17.145 -29.139  -5.901  1.00  0.00           H  
ATOM   2129 1HG2 THR A 138      20.002 -28.905  -6.442  1.00  0.00           H  
ATOM   2130 2HG2 THR A 138      19.831 -28.233  -8.079  1.00  0.00           H  
ATOM   2131 3HG2 THR A 138      18.821 -27.633  -6.756  1.00  0.00           H  
ATOM   2132  N   GLN A 139      16.423 -31.247  -9.144  1.00  0.00           N  
ATOM   2133  CA  GLN A 139      15.381 -32.243  -9.421  1.00  0.00           C  
ATOM   2134  C   GLN A 139      14.425 -31.802 -10.536  1.00  0.00           C  
ATOM   2135  O   GLN A 139      13.235 -31.558 -10.307  1.00  0.00           O  
ATOM   2136  CB  GLN A 139      14.589 -32.581  -8.152  1.00  0.00           C  
ATOM   2137  CG  GLN A 139      15.424 -33.161  -7.018  1.00  0.00           C  
ATOM   2138  CD  GLN A 139      14.573 -33.527  -5.806  1.00  0.00           C  
ATOM   2139  OE1 GLN A 139      13.484 -34.091  -5.952  1.00  0.00           O  
ATOM   2140  NE2 GLN A 139      15.065 -33.217  -4.609  1.00  0.00           N  
ATOM   2141  H   GLN A 139      17.395 -31.517  -9.174  1.00  0.00           H  
ATOM   2142  HA  GLN A 139      15.870 -33.157  -9.758  1.00  0.00           H  
ATOM   2143 1HB  GLN A 139      14.089 -31.700  -7.775  1.00  0.00           H  
ATOM   2144 2HB  GLN A 139      13.813 -33.305  -8.399  1.00  0.00           H  
ATOM   2145 1HG  GLN A 139      15.927 -34.059  -7.372  1.00  0.00           H  
ATOM   2146 2HG  GLN A 139      16.160 -32.417  -6.705  1.00  0.00           H  
ATOM   2147 1HE2 GLN A 139      14.548 -33.439  -3.783  1.00  0.00           H  
ATOM   2148 2HE2 GLN A 139      15.956 -32.767  -4.532  1.00  0.00           H  
ATOM   2149  N   LYS A 140      14.993 -31.600 -11.724  1.00  0.00           N  
ATOM   2150  CA  LYS A 140      14.242 -31.176 -12.904  1.00  0.00           C  
ATOM   2151  C   LYS A 140      13.201 -32.219 -13.297  1.00  0.00           C  
ATOM   2152  O   LYS A 140      13.492 -33.418 -13.327  1.00  0.00           O  
ATOM   2153  CB  LYS A 140      15.176 -30.937 -14.083  1.00  0.00           C  
ATOM   2154  CG  LYS A 140      14.506 -30.330 -15.306  1.00  0.00           C  
ATOM   2155  CD  LYS A 140      15.514 -30.054 -16.411  1.00  0.00           C  
ATOM   2156  CE  LYS A 140      14.845 -29.416 -17.605  1.00  0.00           C  
ATOM   2157  NZ  LYS A 140      15.815 -29.156 -18.712  1.00  0.00           N  
ATOM   2158  H   LYS A 140      15.978 -31.792 -11.822  1.00  0.00           H  
ATOM   2159  HA  LYS A 140      13.716 -30.250 -12.677  1.00  0.00           H  
ATOM   2160 1HB  LYS A 140      15.999 -30.318 -13.782  1.00  0.00           H  
ATOM   2161 2HB  LYS A 140      15.595 -31.891 -14.396  1.00  0.00           H  
ATOM   2162 1HG  LYS A 140      13.754 -31.016 -15.687  1.00  0.00           H  
ATOM   2163 2HG  LYS A 140      14.002 -29.399 -15.026  1.00  0.00           H  
ATOM   2164 1HD  LYS A 140      16.297 -29.395 -16.044  1.00  0.00           H  
ATOM   2165 2HD  LYS A 140      15.968 -30.993 -16.723  1.00  0.00           H  
ATOM   2166 1HE  LYS A 140      14.059 -30.079 -17.966  1.00  0.00           H  
ATOM   2167 2HE  LYS A 140      14.394 -28.469 -17.294  1.00  0.00           H  
ATOM   2168 1HZ  LYS A 140      15.332 -28.728 -19.488  1.00  0.00           H  
ATOM   2169 2HZ  LYS A 140      16.541 -28.533 -18.383  1.00  0.00           H  
ATOM   2170 3HZ  LYS A 140      16.229 -30.028 -19.012  1.00  0.00           H  
ATOM   2171  N   ASN A 141      11.997 -31.758 -13.584  1.00  0.00           N  
ATOM   2172  CA  ASN A 141      10.895 -32.599 -14.012  1.00  0.00           C  
ATOM   2173  C   ASN A 141      10.917 -32.779 -15.543  1.00  0.00           C  
ATOM   2174  O   ASN A 141      11.413 -31.906 -16.258  1.00  0.00           O  
ATOM   2175  CB  ASN A 141       9.586 -31.991 -13.561  1.00  0.00           C  
ATOM   2176  CG  ASN A 141       9.424 -32.006 -12.076  1.00  0.00           C  
ATOM   2177  OD1 ASN A 141       9.707 -33.020 -11.418  1.00  0.00           O  
ATOM   2178  ND2 ASN A 141       8.963 -30.915 -11.540  1.00  0.00           N  
ATOM   2179  H   ASN A 141      11.836 -30.759 -13.527  1.00  0.00           H  
ATOM   2180  HA  ASN A 141      11.020 -33.555 -13.520  1.00  0.00           H  
ATOM   2181 1HB  ASN A 141       9.544 -30.958 -13.903  1.00  0.00           H  
ATOM   2182 2HB  ASN A 141       8.744 -32.502 -14.016  1.00  0.00           H  
ATOM   2183 1HD2 ASN A 141       8.778 -30.871 -10.542  1.00  0.00           H  
ATOM   2184 2HD2 ASN A 141       8.729 -30.129 -12.126  1.00  0.00           H  
ATOM   2185  N   PRO A 142      10.365 -33.878 -16.088  1.00  0.00           N  
ATOM   2186  CA  PRO A 142      10.197 -34.134 -17.515  1.00  0.00           C  
ATOM   2187  C   PRO A 142       9.545 -32.992 -18.305  1.00  0.00           C  
ATOM   2188  O   PRO A 142       9.821 -32.819 -19.490  1.00  0.00           O  
ATOM   2189  CB  PRO A 142       9.292 -35.372 -17.508  1.00  0.00           C  
ATOM   2190  CG  PRO A 142       9.643 -36.090 -16.231  1.00  0.00           C  
ATOM   2191  CD  PRO A 142       9.902 -34.997 -15.223  1.00  0.00           C  
ATOM   2192  HA  PRO A 142      11.181 -34.379 -17.945  1.00  0.00           H  
ATOM   2193 1HB  PRO A 142       8.237 -35.063 -17.551  1.00  0.00           H  
ATOM   2194 2HB  PRO A 142       9.482 -35.979 -18.405  1.00  0.00           H  
ATOM   2195 1HG  PRO A 142       8.818 -36.755 -15.933  1.00  0.00           H  
ATOM   2196 2HG  PRO A 142      10.523 -36.732 -16.391  1.00  0.00           H  
ATOM   2197 1HD  PRO A 142       8.987 -34.741 -14.675  1.00  0.00           H  
ATOM   2198 2HD  PRO A 142      10.706 -35.359 -14.567  1.00  0.00           H  
ATOM   2199  N   ASP A 143       8.667 -32.211 -17.660  1.00  0.00           N  
ATOM   2200  CA  ASP A 143       7.977 -31.113 -18.344  1.00  0.00           C  
ATOM   2201  C   ASP A 143       8.751 -29.788 -18.366  1.00  0.00           C  
ATOM   2202  O   ASP A 143       8.229 -28.767 -18.814  1.00  0.00           O  
ATOM   2203  CB  ASP A 143       6.590 -30.906 -17.731  1.00  0.00           C  
ATOM   2204  CG  ASP A 143       6.589 -30.426 -16.289  1.00  0.00           C  
ATOM   2205  OD1 ASP A 143       7.633 -30.062 -15.763  1.00  0.00           O  
ATOM   2206  OD2 ASP A 143       5.526 -30.445 -15.705  1.00  0.00           O  
ATOM   2207  H   ASP A 143       8.463 -32.382 -16.689  1.00  0.00           H  
ATOM   2208  HA  ASP A 143       7.827 -31.415 -19.380  1.00  0.00           H  
ATOM   2209 1HB  ASP A 143       6.044 -30.180 -18.332  1.00  0.00           H  
ATOM   2210 2HB  ASP A 143       6.037 -31.845 -17.780  1.00  0.00           H  
ATOM   2211  N   GLY A 144       9.991 -29.797 -17.882  1.00  0.00           N  
ATOM   2212  CA  GLY A 144      10.827 -28.604 -17.871  1.00  0.00           C  
ATOM   2213  C   GLY A 144      10.785 -27.824 -16.557  1.00  0.00           C  
ATOM   2214  O   GLY A 144      11.601 -26.921 -16.347  1.00  0.00           O  
ATOM   2215  H   GLY A 144      10.378 -30.657 -17.491  1.00  0.00           H  
ATOM   2216 1HA  GLY A 144      11.851 -28.899 -18.078  1.00  0.00           H  
ATOM   2217 2HA  GLY A 144      10.521 -27.950 -18.685  1.00  0.00           H  
ATOM   2218  N   SER A 145       9.842 -28.142 -15.676  1.00  0.00           N  
ATOM   2219  CA  SER A 145       9.781 -27.453 -14.392  1.00  0.00           C  
ATOM   2220  C   SER A 145      10.791 -28.054 -13.451  1.00  0.00           C  
ATOM   2221  O   SER A 145      11.391 -29.077 -13.772  1.00  0.00           O  
ATOM   2222  CB  SER A 145       8.411 -27.529 -13.784  1.00  0.00           C  
ATOM   2223  OG  SER A 145       8.055 -28.836 -13.429  1.00  0.00           O  
ATOM   2224  H   SER A 145       9.151 -28.880 -15.879  1.00  0.00           H  
ATOM   2225  HA  SER A 145      10.032 -26.402 -14.540  1.00  0.00           H  
ATOM   2226 1HB  SER A 145       8.377 -26.892 -12.908  1.00  0.00           H  
ATOM   2227 2HB  SER A 145       7.692 -27.161 -14.478  1.00  0.00           H  
ATOM   2228  HG  SER A 145       7.862 -29.301 -14.275  1.00  0.00           H  
ATOM   2229  N   PHE A 146      11.006 -27.406 -12.318  1.00  0.00           N  
ATOM   2230  CA  PHE A 146      11.931 -27.884 -11.298  1.00  0.00           C  
ATOM   2231  C   PHE A 146      11.315 -27.848  -9.909  1.00  0.00           C  
ATOM   2232  O   PHE A 146      10.497 -26.971  -9.621  1.00  0.00           O  
ATOM   2233  CB  PHE A 146      13.138 -27.001 -11.290  1.00  0.00           C  
ATOM   2234  CG  PHE A 146      14.058 -27.001 -12.452  1.00  0.00           C  
ATOM   2235  CD1 PHE A 146      13.808 -26.239 -13.582  1.00  0.00           C  
ATOM   2236  CD2 PHE A 146      15.254 -27.678 -12.365  1.00  0.00           C  
ATOM   2237  CE1 PHE A 146      14.717 -26.197 -14.613  1.00  0.00           C  
ATOM   2238  CE2 PHE A 146      16.169 -27.622 -13.388  1.00  0.00           C  
ATOM   2239  CZ  PHE A 146      15.898 -26.890 -14.513  1.00  0.00           C  
ATOM   2240  H   PHE A 146      10.489 -26.541 -12.139  1.00  0.00           H  
ATOM   2241  HA  PHE A 146      12.211 -28.914 -11.520  1.00  0.00           H  
ATOM   2242 1HB  PHE A 146      12.775 -26.000 -11.212  1.00  0.00           H  
ATOM   2243 2HB  PHE A 146      13.720 -27.248 -10.400  1.00  0.00           H  
ATOM   2244  HD1 PHE A 146      12.881 -25.672 -13.657  1.00  0.00           H  
ATOM   2245  HD2 PHE A 146      15.475 -28.251 -11.459  1.00  0.00           H  
ATOM   2246  HE1 PHE A 146      14.505 -25.603 -15.505  1.00  0.00           H  
ATOM   2247  HE2 PHE A 146      17.114 -28.157 -13.306  1.00  0.00           H  
ATOM   2248  HZ  PHE A 146      16.624 -26.846 -15.324  1.00  0.00           H  
ATOM   2249  N   LYS A 147      11.731 -28.743  -9.023  1.00  0.00           N  
ATOM   2250  CA  LYS A 147      11.198 -28.666  -7.667  1.00  0.00           C  
ATOM   2251  C   LYS A 147      11.962 -27.697  -6.743  1.00  0.00           C  
ATOM   2252  O   LYS A 147      13.183 -27.594  -6.813  1.00  0.00           O  
ATOM   2253  CB  LYS A 147      11.213 -30.054  -7.031  1.00  0.00           C  
ATOM   2254  CG  LYS A 147      10.337 -31.093  -7.714  1.00  0.00           C  
ATOM   2255  CD  LYS A 147      10.426 -32.445  -7.001  1.00  0.00           C  
ATOM   2256  CE  LYS A 147       9.675 -33.548  -7.760  1.00  0.00           C  
ATOM   2257  NZ  LYS A 147       8.188 -33.361  -7.743  1.00  0.00           N  
ATOM   2258  H   LYS A 147      12.386 -29.491  -9.290  1.00  0.00           H  
ATOM   2259  HA  LYS A 147      10.173 -28.328  -7.735  1.00  0.00           H  
ATOM   2260 1HB  LYS A 147      12.234 -30.432  -7.020  1.00  0.00           H  
ATOM   2261 2HB  LYS A 147      10.885 -29.975  -6.001  1.00  0.00           H  
ATOM   2262 1HG  LYS A 147       9.298 -30.752  -7.690  1.00  0.00           H  
ATOM   2263 2HG  LYS A 147      10.643 -31.212  -8.757  1.00  0.00           H  
ATOM   2264 1HD  LYS A 147      11.471 -32.731  -6.905  1.00  0.00           H  
ATOM   2265 2HD  LYS A 147       9.996 -32.355  -6.009  1.00  0.00           H  
ATOM   2266 1HE  LYS A 147      10.015 -33.547  -8.793  1.00  0.00           H  
ATOM   2267 2HE  LYS A 147       9.913 -34.510  -7.310  1.00  0.00           H  
ATOM   2268 1HZ  LYS A 147       7.749 -34.097  -8.260  1.00  0.00           H  
ATOM   2269 2HZ  LYS A 147       7.845 -33.373  -6.797  1.00  0.00           H  
ATOM   2270 3HZ  LYS A 147       7.927 -32.461  -8.185  1.00  0.00           H  
ATOM   2271  N   TYR A 148      11.240 -27.059  -5.817  1.00  0.00           N  
ATOM   2272  CA  TYR A 148      11.885 -26.265  -4.751  1.00  0.00           C  
ATOM   2273  C   TYR A 148      11.766 -26.953  -3.395  1.00  0.00           C  
ATOM   2274  O   TYR A 148      12.698 -27.604  -2.934  1.00  0.00           O  
ATOM   2275  CB  TYR A 148      11.324 -24.833  -4.639  1.00  0.00           C  
ATOM   2276  CG  TYR A 148      11.880 -23.785  -5.582  1.00  0.00           C  
ATOM   2277  CD1 TYR A 148      11.250 -23.442  -6.721  1.00  0.00           C  
ATOM   2278  CD2 TYR A 148      13.033 -23.154  -5.228  1.00  0.00           C  
ATOM   2279  CE1 TYR A 148      11.771 -22.459  -7.552  1.00  0.00           C  
ATOM   2280  CE2 TYR A 148      13.583 -22.194  -6.033  1.00  0.00           C  
ATOM   2281  CZ  TYR A 148      12.952 -21.846  -7.200  1.00  0.00           C  
ATOM   2282  OH  TYR A 148      13.497 -20.910  -8.014  1.00  0.00           O  
ATOM   2283  H   TYR A 148      10.221 -27.149  -5.870  1.00  0.00           H  
ATOM   2284  HA  TYR A 148      12.950 -26.185  -4.979  1.00  0.00           H  
ATOM   2285 1HB  TYR A 148      10.243 -24.874  -4.799  1.00  0.00           H  
ATOM   2286 2HB  TYR A 148      11.474 -24.475  -3.634  1.00  0.00           H  
ATOM   2287  HD1 TYR A 148      10.363 -23.952  -6.963  1.00  0.00           H  
ATOM   2288  HD2 TYR A 148      13.507 -23.432  -4.299  1.00  0.00           H  
ATOM   2289  HE1 TYR A 148      11.275 -22.192  -8.478  1.00  0.00           H  
ATOM   2290  HE2 TYR A 148      14.513 -21.705  -5.747  1.00  0.00           H  
ATOM   2291  HH  TYR A 148      13.013 -20.893  -8.841  1.00  0.00           H  
ATOM   2292  N   ASP A 149      10.590 -26.870  -2.777  1.00  0.00           N  
ATOM   2293  CA  ASP A 149      10.345 -27.527  -1.487  1.00  0.00           C  
ATOM   2294  C   ASP A 149       9.644 -28.861  -1.712  1.00  0.00           C  
ATOM   2295  O   ASP A 149       9.088 -29.465  -0.796  1.00  0.00           O  
ATOM   2296  CB  ASP A 149       9.506 -26.633  -0.574  1.00  0.00           C  
ATOM   2297  CG  ASP A 149       8.081 -26.350  -1.086  1.00  0.00           C  
ATOM   2298  OD1 ASP A 149       7.694 -26.847  -2.143  1.00  0.00           O  
ATOM   2299  OD2 ASP A 149       7.387 -25.622  -0.418  1.00  0.00           O  
ATOM   2300  H   ASP A 149       9.856 -26.318  -3.192  1.00  0.00           H  
ATOM   2301  HA  ASP A 149      11.301 -27.721  -1.000  1.00  0.00           H  
ATOM   2302 1HB  ASP A 149       9.427 -27.104   0.407  1.00  0.00           H  
ATOM   2303 2HB  ASP A 149      10.016 -25.682  -0.430  1.00  0.00           H  
ATOM   2304  N   GLY A 150       9.650 -29.275  -2.968  1.00  0.00           N  
ATOM   2305  CA  GLY A 150       8.984 -30.455  -3.470  1.00  0.00           C  
ATOM   2306  C   GLY A 150       7.910 -30.010  -4.458  1.00  0.00           C  
ATOM   2307  O   GLY A 150       7.552 -30.758  -5.368  1.00  0.00           O  
ATOM   2308  H   GLY A 150      10.155 -28.708  -3.628  1.00  0.00           H  
ATOM   2309 1HA  GLY A 150       9.705 -31.108  -3.958  1.00  0.00           H  
ATOM   2310 2HA  GLY A 150       8.533 -31.008  -2.648  1.00  0.00           H  
ATOM   2311  N   THR A 151       7.429 -28.768  -4.296  1.00  0.00           N  
ATOM   2312  CA  THR A 151       6.455 -28.184  -5.216  1.00  0.00           C  
ATOM   2313  C   THR A 151       7.090 -28.004  -6.588  1.00  0.00           C  
ATOM   2314  O   THR A 151       8.231 -27.540  -6.693  1.00  0.00           O  
ATOM   2315  CB  THR A 151       5.912 -26.823  -4.728  1.00  0.00           C  
ATOM   2316  OG1 THR A 151       5.329 -26.975  -3.434  1.00  0.00           O  
ATOM   2317  CG2 THR A 151       4.817 -26.331  -5.674  1.00  0.00           C  
ATOM   2318  H   THR A 151       7.726 -28.198  -3.491  1.00  0.00           H  
ATOM   2319  HA  THR A 151       5.615 -28.869  -5.320  1.00  0.00           H  
ATOM   2320  HB  THR A 151       6.720 -26.093  -4.680  1.00  0.00           H  
ATOM   2321  HG1 THR A 151       6.062 -26.944  -2.769  1.00  0.00           H  
ATOM   2322 1HG2 THR A 151       4.437 -25.385  -5.303  1.00  0.00           H  
ATOM   2323 2HG2 THR A 151       5.212 -26.195  -6.669  1.00  0.00           H  
ATOM   2324 3HG2 THR A 151       4.011 -27.059  -5.704  1.00  0.00           H  
ATOM   2325  N   ASP A 152       6.358 -28.378  -7.638  1.00  0.00           N  
ATOM   2326  CA  ASP A 152       6.850 -28.247  -9.009  1.00  0.00           C  
ATOM   2327  C   ASP A 152       6.622 -26.816  -9.495  1.00  0.00           C  
ATOM   2328  O   ASP A 152       5.458 -26.383  -9.588  1.00  0.00           O  
ATOM   2329  CB  ASP A 152       6.069 -29.201  -9.913  1.00  0.00           C  
ATOM   2330  CG  ASP A 152       6.285 -30.683  -9.574  1.00  0.00           C  
ATOM   2331  OD1 ASP A 152       7.375 -31.053  -9.162  1.00  0.00           O  
ATOM   2332  OD2 ASP A 152       5.352 -31.431  -9.722  1.00  0.00           O  
ATOM   2333  H   ASP A 152       5.437 -28.759  -7.473  1.00  0.00           H  
ATOM   2334  HA  ASP A 152       7.917 -28.470  -9.039  1.00  0.00           H  
ATOM   2335 1HB  ASP A 152       5.005 -28.975  -9.851  1.00  0.00           H  
ATOM   2336 2HB  ASP A 152       6.375 -29.037 -10.952  1.00  0.00           H  
ATOM   2337  N   ILE A 153       7.729 -26.084  -9.721  1.00  0.00           N  
ATOM   2338  CA  ILE A 153       7.737 -24.658 -10.077  1.00  0.00           C  
ATOM   2339  C   ILE A 153       8.377 -24.265 -11.429  1.00  0.00           C  
ATOM   2340  O   ILE A 153       9.436 -24.784 -11.819  1.00  0.00           O  
ATOM   2341  CB  ILE A 153       8.453 -23.838  -8.972  1.00  0.00           C  
ATOM   2342  CG1 ILE A 153       7.790 -24.071  -7.590  1.00  0.00           C  
ATOM   2343  CG2 ILE A 153       8.517 -22.344  -9.281  1.00  0.00           C  
ATOM   2344  CD1 ILE A 153       6.383 -23.739  -7.534  1.00  0.00           C  
ATOM   2345  H   ILE A 153       8.642 -26.531  -9.617  1.00  0.00           H  
ATOM   2346  HA  ILE A 153       6.699 -24.331 -10.110  1.00  0.00           H  
ATOM   2347  HB  ILE A 153       9.463 -24.218  -8.900  1.00  0.00           H  
ATOM   2348 1HG1 ILE A 153       7.931 -25.098  -7.278  1.00  0.00           H  
ATOM   2349 2HG1 ILE A 153       8.274 -23.420  -6.876  1.00  0.00           H  
ATOM   2350 1HG2 ILE A 153       9.039 -21.828  -8.489  1.00  0.00           H  
ATOM   2351 2HG2 ILE A 153       9.042 -22.183 -10.201  1.00  0.00           H  
ATOM   2352 3HG2 ILE A 153       7.515 -21.953  -9.361  1.00  0.00           H  
ATOM   2353 1HD1 ILE A 153       6.022 -23.884  -6.524  1.00  0.00           H  
ATOM   2354 2HD1 ILE A 153       6.212 -22.736  -7.832  1.00  0.00           H  
ATOM   2355 3HD1 ILE A 153       5.882 -24.386  -8.195  1.00  0.00           H  
ATOM   2356  N   PHE A 154       7.730 -23.346 -12.152  1.00  0.00           N  
ATOM   2357  CA  PHE A 154       8.343 -22.750 -13.335  1.00  0.00           C  
ATOM   2358  C   PHE A 154       8.899 -21.389 -12.913  1.00  0.00           C  
ATOM   2359  O   PHE A 154       8.280 -20.677 -12.114  1.00  0.00           O  
ATOM   2360  CB  PHE A 154       7.384 -22.493 -14.487  1.00  0.00           C  
ATOM   2361  CG  PHE A 154       6.845 -23.650 -15.254  1.00  0.00           C  
ATOM   2362  CD1 PHE A 154       5.478 -23.827 -15.393  1.00  0.00           C  
ATOM   2363  CD2 PHE A 154       7.696 -24.554 -15.865  1.00  0.00           C  
ATOM   2364  CE1 PHE A 154       4.988 -24.882 -16.139  1.00  0.00           C  
ATOM   2365  CE2 PHE A 154       7.201 -25.607 -16.609  1.00  0.00           C  
ATOM   2366  CZ  PHE A 154       5.851 -25.769 -16.744  1.00  0.00           C  
ATOM   2367  H   PHE A 154       6.837 -22.996 -11.816  1.00  0.00           H  
ATOM   2368  HA  PHE A 154       9.165 -23.378 -13.681  1.00  0.00           H  
ATOM   2369 1HB  PHE A 154       6.527 -21.962 -14.081  1.00  0.00           H  
ATOM   2370 2HB  PHE A 154       7.868 -21.821 -15.193  1.00  0.00           H  
ATOM   2371  HD1 PHE A 154       4.789 -23.125 -14.918  1.00  0.00           H  
ATOM   2372  HD2 PHE A 154       8.775 -24.422 -15.763  1.00  0.00           H  
ATOM   2373  HE1 PHE A 154       3.919 -25.022 -16.247  1.00  0.00           H  
ATOM   2374  HE2 PHE A 154       7.885 -26.314 -17.091  1.00  0.00           H  
ATOM   2375  HZ  PHE A 154       5.463 -26.604 -17.328  1.00  0.00           H  
ATOM   2376  N   VAL A 155      10.023 -20.988 -13.482  1.00  0.00           N  
ATOM   2377  CA  VAL A 155      10.573 -19.671 -13.167  1.00  0.00           C  
ATOM   2378  C   VAL A 155      10.595 -18.829 -14.432  1.00  0.00           C  
ATOM   2379  O   VAL A 155      11.040 -19.312 -15.470  1.00  0.00           O  
ATOM   2380  CB  VAL A 155      11.987 -19.800 -12.566  1.00  0.00           C  
ATOM   2381  CG1 VAL A 155      12.547 -18.426 -12.268  1.00  0.00           C  
ATOM   2382  CG2 VAL A 155      11.913 -20.653 -11.321  1.00  0.00           C  
ATOM   2383  H   VAL A 155      10.508 -21.594 -14.129  1.00  0.00           H  
ATOM   2384  HA  VAL A 155       9.935 -19.177 -12.437  1.00  0.00           H  
ATOM   2385  HB  VAL A 155      12.641 -20.271 -13.279  1.00  0.00           H  
ATOM   2386 1HG1 VAL A 155      13.544 -18.508 -11.843  1.00  0.00           H  
ATOM   2387 2HG1 VAL A 155      12.595 -17.839 -13.185  1.00  0.00           H  
ATOM   2388 3HG1 VAL A 155      11.885 -17.937 -11.552  1.00  0.00           H  
ATOM   2389 1HG2 VAL A 155      12.904 -20.744 -10.890  1.00  0.00           H  
ATOM   2390 2HG2 VAL A 155      11.247 -20.182 -10.635  1.00  0.00           H  
ATOM   2391 3HG2 VAL A 155      11.531 -21.642 -11.569  1.00  0.00           H  
ATOM   2392  N   TYR A 156      10.090 -17.599 -14.347  1.00  0.00           N  
ATOM   2393  CA  TYR A 156      10.004 -16.717 -15.510  1.00  0.00           C  
ATOM   2394  C   TYR A 156      10.804 -15.435 -15.345  1.00  0.00           C  
ATOM   2395  O   TYR A 156      10.809 -14.822 -14.279  1.00  0.00           O  
ATOM   2396  CB  TYR A 156       8.546 -16.352 -15.755  1.00  0.00           C  
ATOM   2397  CG  TYR A 156       7.656 -17.513 -16.131  1.00  0.00           C  
ATOM   2398  CD1 TYR A 156       7.050 -18.286 -15.143  1.00  0.00           C  
ATOM   2399  CD2 TYR A 156       7.423 -17.791 -17.469  1.00  0.00           C  
ATOM   2400  CE1 TYR A 156       6.207 -19.317 -15.501  1.00  0.00           C  
ATOM   2401  CE2 TYR A 156       6.586 -18.827 -17.820  1.00  0.00           C  
ATOM   2402  CZ  TYR A 156       5.975 -19.587 -16.837  1.00  0.00           C  
ATOM   2403  OH  TYR A 156       5.126 -20.615 -17.189  1.00  0.00           O  
ATOM   2404  H   TYR A 156       9.758 -17.274 -13.441  1.00  0.00           H  
ATOM   2405  HA  TYR A 156      10.397 -17.241 -16.374  1.00  0.00           H  
ATOM   2406 1HB  TYR A 156       8.131 -15.884 -14.859  1.00  0.00           H  
ATOM   2407 2HB  TYR A 156       8.494 -15.616 -16.558  1.00  0.00           H  
ATOM   2408  HD1 TYR A 156       7.229 -18.070 -14.086  1.00  0.00           H  
ATOM   2409  HD2 TYR A 156       7.896 -17.184 -18.243  1.00  0.00           H  
ATOM   2410  HE1 TYR A 156       5.724 -19.913 -14.740  1.00  0.00           H  
ATOM   2411  HE2 TYR A 156       6.400 -19.041 -18.873  1.00  0.00           H  
ATOM   2412  HH  TYR A 156       4.749 -21.006 -16.397  1.00  0.00           H  
ATOM   2413  N   ILE A 157      11.427 -14.979 -16.430  1.00  0.00           N  
ATOM   2414  CA  ILE A 157      12.206 -13.753 -16.370  1.00  0.00           C  
ATOM   2415  C   ILE A 157      11.517 -12.635 -17.155  1.00  0.00           C  
ATOM   2416  O   ILE A 157      11.162 -12.801 -18.333  1.00  0.00           O  
ATOM   2417  CB  ILE A 157      13.593 -13.983 -16.978  1.00  0.00           C  
ATOM   2418  CG1 ILE A 157      14.221 -15.243 -16.380  1.00  0.00           C  
ATOM   2419  CG2 ILE A 157      14.491 -12.759 -16.679  1.00  0.00           C  
ATOM   2420  CD1 ILE A 157      14.407 -15.191 -14.918  1.00  0.00           C  
ATOM   2421  H   ILE A 157      11.400 -15.520 -17.288  1.00  0.00           H  
ATOM   2422  HA  ILE A 157      12.309 -13.435 -15.334  1.00  0.00           H  
ATOM   2423  HB  ILE A 157      13.505 -14.129 -18.055  1.00  0.00           H  
ATOM   2424 1HG1 ILE A 157      13.574 -16.089 -16.622  1.00  0.00           H  
ATOM   2425 2HG1 ILE A 157      15.180 -15.409 -16.854  1.00  0.00           H  
ATOM   2426 1HG2 ILE A 157      15.479 -12.915 -17.104  1.00  0.00           H  
ATOM   2427 2HG2 ILE A 157      14.050 -11.860 -17.115  1.00  0.00           H  
ATOM   2428 3HG2 ILE A 157      14.578 -12.628 -15.596  1.00  0.00           H  
ATOM   2429 1HD1 ILE A 157      14.851 -16.116 -14.558  1.00  0.00           H  
ATOM   2430 2HD1 ILE A 157      15.058 -14.359 -14.687  1.00  0.00           H  
ATOM   2431 3HD1 ILE A 157      13.455 -15.042 -14.451  1.00  0.00           H  
ATOM   2432  N   SER A 158      11.311 -11.500 -16.498  1.00  0.00           N  
ATOM   2433  CA  SER A 158      10.694 -10.356 -17.144  1.00  0.00           C  
ATOM   2434  C   SER A 158      11.738  -9.326 -17.546  1.00  0.00           C  
ATOM   2435  O   SER A 158      12.853  -9.324 -17.024  1.00  0.00           O  
ATOM   2436  CB  SER A 158       9.685  -9.733 -16.229  1.00  0.00           C  
ATOM   2437  OG  SER A 158      10.304  -9.258 -15.076  1.00  0.00           O  
ATOM   2438  H   SER A 158      11.602 -11.418 -15.522  1.00  0.00           H  
ATOM   2439  HA  SER A 158      10.182 -10.695 -18.043  1.00  0.00           H  
ATOM   2440 1HB  SER A 158       9.214  -8.908 -16.744  1.00  0.00           H  
ATOM   2441 2HB  SER A 158       8.911 -10.449 -15.979  1.00  0.00           H  
ATOM   2442  HG  SER A 158      10.734 -10.040 -14.665  1.00  0.00           H  
ATOM   2443  N   ASN A 159      11.355  -8.431 -18.458  1.00  0.00           N  
ATOM   2444  CA  ASN A 159      12.236  -7.365 -18.919  1.00  0.00           C  
ATOM   2445  C   ASN A 159      11.593  -5.985 -18.776  1.00  0.00           C  
ATOM   2446  O   ASN A 159      11.953  -5.050 -19.494  1.00  0.00           O  
ATOM   2447  CB  ASN A 159      12.592  -7.620 -20.369  1.00  0.00           C  
ATOM   2448  CG  ASN A 159      13.410  -8.885 -20.557  1.00  0.00           C  
ATOM   2449  OD1 ASN A 159      14.624  -8.918 -20.294  1.00  0.00           O  
ATOM   2450  ND2 ASN A 159      12.758  -9.934 -21.008  1.00  0.00           N  
ATOM   2451  H   ASN A 159      10.424  -8.493 -18.845  1.00  0.00           H  
ATOM   2452  HA  ASN A 159      13.140  -7.368 -18.309  1.00  0.00           H  
ATOM   2453 1HB  ASN A 159      11.677  -7.699 -20.958  1.00  0.00           H  
ATOM   2454 2HB  ASN A 159      13.157  -6.773 -20.758  1.00  0.00           H  
ATOM   2455 1HD2 ASN A 159      13.239 -10.800 -21.150  1.00  0.00           H  
ATOM   2456 2HD2 ASN A 159      11.781  -9.868 -21.211  1.00  0.00           H  
ATOM   2457  N   LEU A 160      10.660  -5.872 -17.845  1.00  0.00           N  
ATOM   2458  CA  LEU A 160       9.912  -4.643 -17.622  1.00  0.00           C  
ATOM   2459  C   LEU A 160      10.163  -4.121 -16.217  1.00  0.00           C  
ATOM   2460  O   LEU A 160      10.277  -2.915 -16.001  1.00  0.00           O  
ATOM   2461  OXT LEU A 160      10.541  -4.921 -15.367  1.00  0.00           O  
ATOM   2462  CB  LEU A 160       8.428  -4.942 -17.828  1.00  0.00           C  
ATOM   2463  CG  LEU A 160       8.073  -5.532 -19.204  1.00  0.00           C  
ATOM   2464  CD1 LEU A 160       6.656  -5.905 -19.199  1.00  0.00           C  
ATOM   2465  CD2 LEU A 160       8.341  -4.541 -20.287  1.00  0.00           C  
ATOM   2466  H   LEU A 160      10.445  -6.685 -17.284  1.00  0.00           H  
ATOM   2467  HA  LEU A 160      10.237  -3.892 -18.342  1.00  0.00           H  
ATOM   2468 1HB  LEU A 160       8.105  -5.661 -17.075  1.00  0.00           H  
ATOM   2469 2HB  LEU A 160       7.853  -4.026 -17.695  1.00  0.00           H  
ATOM   2470  HG  LEU A 160       8.660  -6.429 -19.378  1.00  0.00           H  
ATOM   2471 1HD1 LEU A 160       6.390  -6.340 -20.158  1.00  0.00           H  
ATOM   2472 2HD1 LEU A 160       6.501  -6.626 -18.411  1.00  0.00           H  
ATOM   2473 3HD1 LEU A 160       6.040  -5.025 -19.014  1.00  0.00           H  
ATOM   2474 1HD2 LEU A 160       8.080  -4.973 -21.253  1.00  0.00           H  
ATOM   2475 2HD2 LEU A 160       7.728  -3.668 -20.106  1.00  0.00           H  
ATOM   2476 3HD2 LEU A 160       9.398  -4.267 -20.286  1.00  0.00           H  
TER                                                                             
# All scores below are weighted scores, not raw scores.
#BEGIN_POSE_ENERGIES_TABLE /home/grads/bernardm/FoldingBenchMarks/RosettaFold/RoseTTAFold/results_pyrosetta_rerun/T1159.pdb/pdb-3track/model0_0_0.35.pdb
label fa_atr fa_rep fa_sol fa_intra_rep fa_intra_sol_xover4 lk_ball_wtd fa_elec hbond_sr_bb hbond_lr_bb hbond_bb_sc hbond_sc dslf_fa13 omega fa_dun p_aa_pp yhh_planarity ref rama_prepro cart_bonded total
weights 1 0.55 1 0.005 1 1 1 1 1 1 1 1.25 0.4 0.7 0.6 0.625 1 0.45 0.5 NA
pose -958.557 116.159 513.055 2.54085 28.2398 -24.1617 -277.048 -58.1861 -39.2415 -32.0228 -22.2222 0 8.24128 163.561 -40.7848 0.06636 78.2069 10.8213 95.2623 -436.07
MET:NtermProteinFull_1 -5.14091 0.56327 2.34213 0.00497 0.12603 -0.08299 -0.57484 0 0 -0.96898 0 0 0.0124 2.39179 0 0 1.65735 0 0.25763 0.58785
ASN_2 -3.97514 0.33069 4.06015 0.00591 0.78899 0.07477 -1.93659 0 0 -0.38588 -0.75964 0 0.13867 2.58539 0.27216 0 -1.34026 0.14791 0.43238 0.43952
LEU_3 -6.79371 0.53524 0.95535 0.01496 0.04093 -0.15903 -1.22488 0 0 -0.38588 0 0 -0.00641 0.10145 -0.25922 0 1.66147 -0.0109 0.35048 -5.18013
THR_4 -5.84922 0.38148 6.07407 0.00903 0.08594 -0.20863 -3.90569 0 0 -1.50279 0 0 -0.01767 0.10097 -0.48348 0 1.15175 -0.29083 0.37781 -4.07725
GLU_5 -3.67033 0.24456 4.46445 0.00828 0.33997 -0.2001 -2.25169 0 0 0 0 0 0.01929 2.62808 -0.11633 0 -2.72453 -0.26089 0.23603 -1.2832
LYS_6 -5.14634 0.26125 4.14523 0.00753 0.12042 -0.3953 -1.51828 0 0 0 0 0 0.09297 0.87236 -0.05616 0 -0.71458 -0.34789 0.09222 -2.58656
GLY_7 -5.72141 0.34705 4.38275 0.00014 0 -0.10455 -1.86803 0 0 -0.86424 0 0 -0.07263 0 0.21459 0 0.79816 0.27921 0.12158 -2.4874
THR_8 -6.1002 0.38188 4.83045 0.01828 0.06691 -0.21993 -2.3073 0 0 0 0 0 -0.02026 -0.00486 -0.02492 0 1.15175 0.56241 0.2337 -1.43207
LYS_9 -5.06512 0.34544 5.36528 0.00711 0.11562 -0.2301 -2.65075 0 0 0 0 0 0.02869 0.94094 -0.04079 0 -0.71458 -0.17337 0.26355 -1.80808
THR_10 -6.6846 0.67403 4.13303 0.00916 0.06307 -0.30055 -2.71451 0 0 0 0 0 -0.0318 0.11197 0.00527 0 1.15175 -0.19313 0.25578 -3.52054
ALA_11 -5.67585 0.77751 2.53239 0.00173 0 0.06966 -1.4645 0 0 -0.63148 0 0 -0.07534 0 -0.23978 0 1.32468 -0.30964 0.36563 -3.32501
LYS_12 -4.09818 0.2799 3.35508 0.01284 0.29882 -0.45542 -1.2829 0 0 0 0 0 -0.04337 1.4113 -0.03037 0 -0.71458 -0.52905 0.29727 -1.49866
LEU_13 -6.57845 0.93815 3.97458 0.02249 0.04632 0.20256 -2.06563 0 0 -0.13271 0 0 0.09603 0.08907 0.11868 0 1.66147 -0.09991 0.44765 -1.27969
SER_14 -4.68265 0.40866 6.3215 0.00225 0.07878 -0.17228 -3.938 0 0 -1.6787 -0.33918 0 -0.02735 0.06358 -0.47347 0 -0.28969 -0.15639 0.58923 -4.2937
ALA_15 -4.17686 0.31288 3.38811 0.00147 0 -0.35271 -0.47204 0 0 0 0 0 -0.02192 0 -0.38916 0 1.32468 -0.49935 0.29596 -0.58895
SER_16 -3.34538 0.30074 3.42994 0.00138 0.0234 -0.26115 -0.94476 0 0 0 0 0 -0.01234 0.44874 0.28089 0 -0.28969 -0.3281 0.22377 -0.47257
ASP_17 -6.56305 0.73576 6.4603 0.00364 0.26162 -0.18195 -4.22962 0 0 -1.6787 -0.33918 0 -0.03582 2.16698 -0.138 0 -2.14574 -0.16644 0.65966 -5.19054
ARG_18 -11.7966 0.67688 9.54325 0.01295 0.4667 -0.30376 -5.14667 0 0 -0.13271 -0.73422 0 0.06951 1.65097 -0.09097 0 -0.09474 -0.29981 0.82388 -5.35536
ILE_19 -6.90387 0.35576 4.88596 0.0248 0.07489 -0.46361 -1.55772 0 0 0 0 0 0.02095 0.11035 -0.40789 0 2.30374 -0.21712 0.55834 -1.21541
ILE_20 -5.8162 0.33831 4.65305 0.02796 0.07391 -0.1543 -2.21663 0 0 0 0 0 0.08153 0.09896 -0.36435 0 2.30374 -0.01467 0.349 -0.6397
TYR_21 -7.57593 0.82285 4.09205 0.02138 0.19431 -0.23676 -2.7981 0 0 0 0 0 0.05199 3.34966 -0.02595 0.00018 0.58223 -0.08775 0.32743 -1.28241
ALA_22 -6.8435 0.71703 3.29944 0.00166 0 0.02899 -2.79803 0 0 0 0 0 -0.03948 0 -0.252 0 1.32468 -0.30915 0.46447 -4.40588
ASP_23 -5.41573 0.17898 6.1805 0.00284 0.25097 -0.29658 -3.52019 0 0 0 -0.61984 0 0.1573 1.76952 0.07574 0 -2.14574 -0.10627 0.64179 -2.8467
ASN_24 -4.08913 0.3351 3.35931 0.00718 0.30537 -0.31329 -1.73102 0 0 0 0 0 0.16562 1.42677 -0.06824 0 -1.34026 0.03526 0.66014 -1.24719
HIS_D_25 -7.23524 0.72573 5.00368 0.00446 0.41781 -0.36108 -2.11381 0 0 0 0 0 -0.02335 2.10018 -0.24125 0 -0.30065 0.52311 0.59806 -0.90232
LEU_26 -8.57788 0.9085 1.34589 0.04488 0.09359 -0.33764 -0.37291 0 0 0 0 0 -0.00958 0.31779 -0.20437 0 1.66147 0.82832 1.23329 -3.06866
ILE_27 -8.46888 1.70172 2.83502 0.07079 0.12021 -0.1488 -1.76914 0 0 0 0 0 0.24693 1.28289 -0.49896 0 2.30374 0.27854 1.34028 -0.70566
HIS_28 -4.97852 0.46755 3.8331 0.00591 0.44752 -0.21484 -1.78975 0 0 -0.58595 -0.33818 0 -0.02653 1.42799 -0.43047 0 -0.30065 -0.01718 0.60246 -1.89754
GLY_29 -3.06346 0.64475 2.7524 6e-05 0 -0.33006 0.36607 0 0 0 0 0 -0.09103 0 -0.52069 0 0.79816 -0.32327 0.66854 0.90147
PRO_30 -2.6521 0.47623 1.39853 0.00379 0.05626 -0.06664 -0.07004 0 0 0 0 0 -0.01963 0.04757 0.14236 0 -1.64321 -0.16072 1.08499 -1.40258
ASP_31 -4.69848 0.20738 4.17998 0.0039 0.24145 -0.22767 -2.67911 0 0 0 -0.52619 0 0.16708 1.76518 0.14995 0 -2.14574 0.0373 0.89454 -2.63043
ASP_32 -3.67249 0.27792 4.26101 0.00599 0.59953 0.29713 -3.74061 0 0 -0.68909 -0.50569 0 -0.01836 1.93153 -0.64828 0 -2.14574 -0.21786 0.44223 -3.82278
ILE_33 -9.97248 1.71313 1.15594 0.05088 0.16094 -0.00208 -1.66144 0 0 0 0 0 -0.06141 0.97805 0.37589 0 2.30374 -0.24798 0.57432 -4.6325
THR_34 -4.99034 0.6942 3.29629 0.00567 0.06603 0.03325 -1.88875 0 0 -0.68909 -0.50569 0 0.34833 0.03353 0.00417 0 1.15175 -0.07246 0.67846 -1.83466
ALA_35 -4.01979 0.58165 2.74441 0.00163 0 -0.12534 -1.653 0 0 -0.63855 0 0 -0.00597 0 -0.06751 0 1.32468 -0.208 0.38243 -1.68336
TYR_36 -10.3491 1.01093 4.12405 0.024 0.27298 -0.17077 -3.10976 0 0 0 -0.52619 0 -0.0342 1.97107 -0.19993 0.02461 0.58223 -0.06136 0.51213 -5.92932
MET_37 -10.3968 2.10916 3.34398 0.08324 0.13101 -0.35823 -0.40223 0 0 0 0 0 0.31437 3.02385 0.21048 0 1.65735 0.62122 1.09489 1.43227
LYS_38 -5.31984 0.49558 4.20682 0.02447 0.46614 0.1312 -1.80603 0 0 -0.59862 -0.75964 0 -0.04339 2.54338 -0.10278 0 -0.71458 0.20052 1.74977 0.47299
GLY_39 -2.39178 0.52604 1.02623 6e-05 0 -0.27479 0.07445 0 0 0 0 0 -0.08494 0 -1.51425 0 0.79816 -0.22084 1.29593 -0.76573
VAL_40 -6.49552 1.21552 1.58647 0.01616 0.0403 -0.14309 -1.17377 0 0 0 0 0 0.16559 0.02986 -0.74117 0 2.64269 -0.12672 0.39075 -2.59293
CYS_41 -7.2973 0.73284 2.33032 0.00482 0.02745 -0.18747 -0.93298 0 0 0 0 0 -0.08967 0.67063 0.40701 0 3.25479 -0.19868 0.39244 -0.88579
TYR_42 -9.89304 0.7582 2.93198 0.02204 0.23676 -0.35931 -0.68891 0 0 0 0 0 -0.01014 1.83879 -0.00863 0.00213 0.58223 -0.13891 0.46901 -4.2578
ASP_43 -6.95593 0.80525 6.27379 0.00326 0.75326 -0.29564 -4.09989 0 0 -0.59862 0 0 0.00695 4.01827 0.01364 0 -2.14574 -0.10028 0.46121 -1.86049
ALA_44 -6.41839 0.75576 2.44543 0.00135 0 -0.08522 -0.96066 0 0 0 0 0 0.03313 0 -0.17879 0 1.32468 -0.11206 0.4232 -2.77159
ALA_45 -6.08149 0.62253 2.46481 0.00141 0 -0.24405 -1.89923 0 0 0 0 0 -0.03116 0 -0.08289 0 1.32468 -0.17892 0.31036 -3.79393
ALA_46 -6.82472 0.60778 2.36408 0.00157 0 -0.04787 -1.99246 0 0 0 0 0 0.00466 0 -0.20155 0 1.32468 -0.23676 0.22436 -4.77624
TYR_47 -10.8828 1.03401 4.10522 0.0247 0.2966 -0.1541 -2.46859 0 0 0 0 0 -0.01136 1.37992 -0.2922 0.00043 0.58223 -0.15774 0.28888 -6.25477
MET_48 -10.5297 1.26228 2.88031 0.03373 0.11534 -0.21668 -1.63767 0 0 0 0 0 0.02161 1.09131 -0.09415 0 1.65735 -0.08113 0.5484 -4.94902
ARG_49 -10.3297 0.90676 9.3926 0.02772 0.61858 -0.27032 -3.75391 0 0 -0.30315 0 0 0.41883 2.9589 -0.09644 0 -0.09474 -0.2797 0.63202 -0.17257
TYR_50 -10.8732 1.92162 5.20491 0.03372 0.41964 -0.2773 -2.49133 0 0 -0.63148 0 0 -0.0163 1.51485 -0.33876 0.00257 0.58223 -0.19863 0.68342 -4.464
LEU_51 -9.8694 0.8575 2.3778 0.01725 0.08162 -0.2432 -0.98193 0 0 0 0 0 0.2202 0.35088 -0.25497 0 1.66147 -0.17854 0.59243 -5.36891
TYR_52 -7.83802 1.07281 4.08835 0.02456 0.23969 -0.1689 -3.40324 0 0 0 -0.61984 0 -0.0398 2.04895 -0.1639 0.01824 0.58223 -0.11999 0.42726 -3.8516
ASN_53 -4.42119 0.49627 4.93057 0.00655 0.23828 0.0608 -2.0395 0 0 0 -0.73422 0 -0.01267 1.37735 -0.17551 0 -1.34026 1.69243 0.59755 0.67645
ALA_54 -3.23683 0.51531 2.02033 0.00118 0 -0.45477 -0.44579 0 0 0 0 0 -0.07826 0 0.45797 0 1.32468 2.503 0.5407 3.14751
LYS_55 -3.14516 0.3554 2.24118 0.01596 0.32614 0.04957 -1.28972 0 0 0 0 0 -0.05143 1.13162 0.15242 0 -0.71458 0.92079 0.37805 0.37026
ILE_56 -7.2626 0.99527 0.77812 0.02612 0.0655 -0.10832 -0.78845 0 0 0 0 0 -0.03152 0.28882 -0.75153 0 2.30374 -0.13306 0.43247 -4.18544
SER_57 -4.95112 0.33505 4.59618 0.00212 0.08185 0.11664 -2.5497 0 0 -1.81576 -0.61912 0 2e-05 0.23992 -0.19456 0 -0.28969 -0.22146 0.39623 -4.8734
PHE_58 -7.52393 0.90318 3.49206 0.02668 0.33915 -0.28925 -1.1105 0 0 0 0 0 -0.01961 1.4143 -0.32295 0 1.21829 -0.06569 0.29348 -1.64479
ASP_59 -3.94857 0.26682 4.58998 0.0039 0.29096 -0.10344 -1.49152 0 0 0 0 0 0.10364 1.30582 0.19797 0 -2.14574 -0.07579 0.25454 -0.75144
GLN_60 -7.9164 0.91151 6.23309 0.00793 0.2205 -0.16373 -3.22771 0 0 -1.81576 -0.61912 0 -0.02712 2.76817 -0.13064 0 -1.45095 -0.16358 0.55127 -4.82254
LEU_61 -8.79557 1.24774 1.34106 0.01761 0.08331 -0.31342 -0.95239 0 0 0 0 0 -0.04702 0.25831 -0.26948 0 1.66147 -0.28701 0.77844 -5.27694
THR_62 -4.65201 0.29304 2.98892 0.00778 0.06967 -0.42993 -0.96577 0 0 0 0 0 -0.01502 0.0014 -0.3724 0 1.15175 -0.37891 0.59 -1.71148
SER_63 -2.8012 0.17164 3.35363 0.0016 0.02606 -0.08631 -1.42598 0 0 0 0 0 -0.02103 0.56827 0.1763 0 -0.28969 0.06174 0.35476 0.08979
ILE_64 -6.68176 0.58465 1.9305 0.03823 0.08146 -0.1085 -1.26465 0 0 -0.29981 0 0 0.06768 0.28773 -0.72558 0 2.30374 0.0377 0.34576 -3.40285
SER_65 -4.20746 0.49827 4.16751 0.00123 0.0216 0.1797 -1.53057 0 0 -0.96898 0 0 0.99626 1.02858 -0.16228 0 -0.28969 -0.51155 0.54454 -0.23284
ALA_66 -6.12578 1.47024 2.11646 0.00228 0 -0.36879 -0.39063 0 0 0 0 0 -0.01696 0 -0.17888 0 1.32468 -0.27128 1.17068 -1.26798
GLN_67 -4.46075 0.31989 2.52405 0.02201 1.07285 -0.4966 -0.62448 0 0 0 0 0 -0.01126 3.57672 -0.11876 0 -1.45095 -0.24643 1.0686 1.17489
ASN_68 -4.16756 0.54389 3.04951 0.0074 0.29859 -0.41759 -0.79695 0 0 0 0 0 0.24214 1.72094 -0.52061 0 -1.34026 -0.55301 0.33177 -1.60174
TRP_69 -14.0219 2.88158 2.73794 0.03457 0.35265 -0.44244 -3.24951 0 0 -0.29981 0 0 -0.02321 2.34086 0.02262 0 2.26099 -0.50351 1.22501 -6.6842
LEU_70 -7.70637 1.81298 2.65073 0.07167 0.26896 -0.15738 -1.61105 0 0 0 0 0 0.15687 1.9757 -0.16198 0 1.66147 0.70926 2.70741 2.37827
PRO_71 -4.49571 1.24981 2.73092 0.00317 0.041 -0.05365 -1.55913 0 0 -0.47787 0 0 -0.155 0.35068 -0.60182 0 -1.64321 0.81637 2.02187 -1.77258
VAL_72 -5.79978 0.53426 1.90855 0.01652 0.05101 -0.17358 -0.43379 0 0 0 0 0 0.0146 0.03363 -0.38244 0 2.64269 -0.05163 0.62568 -1.01427
PHE_73 -10.8546 1.41098 1.8077 0.02698 0.21056 -0.28078 -1.03761 0 0 0 0 0 0.00424 1.90472 0.00199 0 1.21829 -0.02991 0.83446 -4.78295
LYS_74 -6.29243 0.77878 5.67412 0.01553 0.38526 -0.02664 -3.15538 0 0 -0.47787 0 0 -0.02535 1.72336 -0.14687 0 -0.71458 -0.15693 0.9332 -1.48579
PHE_75 -11.2991 1.50111 1.78298 0.03948 0.19952 -0.38693 -0.31845 0 0 0 0 0 -0.03924 2.67859 0.07077 0 1.21829 -0.19387 0.61816 -4.12869
ALA_76 -3.02597 0.39713 1.0669 0.00169 0 -0.2244 0.21022 0 0 0 0 0 -0.07009 0 -0.10071 0 1.32468 -0.41539 0.49967 -0.33625
GLU_77 -2.49922 0.26023 2.25236 0.00708 0.34844 -0.29458 -0.8403 0 0 0 0 0 -0.0218 2.3419 0.25795 0 -2.72453 -0.20943 0.22889 -0.89302
GLY_78 -2.83669 0.06553 2.33689 0.00011 0 -0.20359 -0.9649 0 0 0 0 0 -0.08115 0 -0.75861 0 0.79816 0.09367 0.10465 -1.44592
ARG_79 -3.28547 0.13956 3.3358 0.01127 0.23167 0.1329 -2.25022 0 0 0 0 0 -0.03091 1.51515 0.00108 0 -0.09474 -0.07651 0.27148 -0.09895
MET_80 -5.09505 0.35165 1.35279 0.01315 0.06952 -0.11351 -0.78177 0 0 0 0 0 -0.01952 1.39227 0.19097 0 1.65735 -0.21937 0.32665 -0.87487
TRP_81 -10.9291 1.10473 3.61925 0.02245 0.18606 -0.06738 -1.70996 0 0 -0.69477 0 0 -0.00505 2.29483 -0.1093 0 2.26099 -0.34801 0.27564 -4.09963
ASP_82 -3.68303 0.18254 4.81701 0.0087 0.7345 0.05175 -3.9913 0 0 -1.66255 0 0 -0.03537 1.48839 -0.39235 0 -2.14574 -0.41959 0.28923 -4.7578
GLY_83 -4.35171 0.62995 2.9138 6e-05 0 -0.04758 -1.254 0 0 -0.40003 0 0 -0.12798 0 -1.42237 0 0.79816 -0.70193 0.19365 -3.76999
ARG_84 -4.83338 0.25926 4.72632 0.01796 0.68721 -0.31585 -2.57257 0 0 -0.95289 0 0 -0.02111 1.35603 -0.27695 0 -0.09474 -0.05994 0.41144 -1.6692
ASN_85 -3.48083 0.18571 4.29979 0.00507 0.25466 0.40559 -2.81839 0 0 -2.54015 0 0 0.01618 3.07863 0.16575 0 -1.34026 0.39579 0.42131 -0.95115
SER_86 -3.13576 0.20388 2.10953 0.0016 0.07812 -0.08579 -0.88322 0 0 -0.73569 0 0 0.00715 0.22408 -0.23867 0 -0.28969 -0.30105 0.18415 -2.86134
LEU_87 -6.30455 0.72275 1.28556 0.02593 0.06385 0.04181 -1.20282 0 0 0 0 0 0.39038 0.24753 -0.14647 0 1.66147 -0.20235 0.9963 -2.42061
PRO_88 -3.53317 0.56332 2.31402 0.00304 0.07544 -0.05881 -1.07884 0 0 0 0 0 -0.07055 0.16295 -0.89627 0 -1.64321 -0.29018 1.18337 -3.26889
GLY_89 -2.49672 0.11445 1.43891 0.0001 0 -0.23696 -0.15165 0 0 0 0 0 -0.07796 0 0.52978 0 0.79816 -0.32965 0.33071 -0.08082
GLY_90 -3.44913 0.24262 2.68794 7e-05 0 0.2282 -2.3216 0 0 -0.30315 0 0 -0.13588 0 -1.48142 0 0.79816 -0.36615 0.23343 -3.86691
LYS_91 -7.21485 0.40529 6.01067 0.00964 0.19958 -0.08683 -2.44263 0 0 0 -0.90631 0 -0.01262 1.8303 -0.0508 0 -0.71458 -0.57255 0.38807 -3.15761
ALA_92 -5.21317 0.43675 2.24341 0.00117 0 -0.0873 -2.16089 0 0 0 0 0 0.10689 0 0.26266 0 1.32468 -0.1331 0.36394 -2.85496
ILE_93 -9.35787 1.48643 1.04365 0.05231 0.08971 -0.0758 -2.36989 0 0 0 0 0 0.04029 0.38182 -0.76926 0 2.30374 -0.16631 0.59616 -6.74501
GLY_94 -5.2214 0.34372 2.67055 5e-05 0 0.04689 -2.20882 0 0 0 0 0 -0.03212 0 0.58279 0 0.79816 0.40082 0.52742 -2.09193
PHE_95 -12.5674 1.51592 0.52014 0.02978 0.32264 -0.28931 -2.67561 0 0 0 0 0 0.37279 1.8303 -0.05805 0 1.21829 0.60922 0.47383 -8.69749
CYS_96 -9.05891 1.16883 3.55161 0.00454 0.03642 0.04287 -2.75391 0 0 0 0 0 0.00797 0.36298 -0.02653 0 3.25479 0.20157 0.92438 -2.2834
ARG_97 -6.86395 0.90204 5.05084 0.0131 0.34738 0.08097 -3.25012 0 0 0 -0.29649 0 0.05688 1.81412 -0.06134 0 -0.09474 -0.05928 0.94075 -1.41983
VAL_98 -6.93921 1.02282 1.64958 0.03562 0.05809 -0.14685 -0.31359 0 0 0 0 0 -0.05035 -0.01632 -0.33228 0 2.64269 -0.29398 1.05005 -1.63373
LYS_99 -2.4187 0.33933 1.85233 0.01532 0.31325 -0.23874 -0.339 0 0 0 0 0 0.58709 1.52152 -0.04665 0 -0.71458 0.18492 0.83387 1.88996
GLY_100 -2.73633 0.52486 2.85617 0.00011 0 -0.14637 -0.16884 0 0 0 0 0 0.29345 0 0.76758 0 0.79816 1.08569 0.66235 3.93684
MET_101 -4.34585 0.76475 2.07168 0.01697 0.16981 -0.12026 -1.13814 0 0 0 0 0 -0.01363 1.82858 0.02871 0 1.65735 1.49221 0.68266 3.09484
GLU_102 -4.91168 0.63628 4.7909 0.00545 0.2751 0.12729 -2.94194 0 0 0 -0.29649 0 -0.00222 2.65962 -0.10116 0 -2.72453 0.68407 0.34758 -1.45173
PHE_103 -9.02258 1.61841 0.60273 0.02596 0.21962 -0.4439 -0.22023 0 0 0 0 0 0.08391 2.17401 -0.1681 0 1.21829 -0.09787 0.38113 -3.62861
PHE_104 -6.01848 0.94605 1.41656 0.02761 0.339 -0.23237 -0.23392 0 0 0 0 0 -0.06207 2.27981 -0.2459 0 1.21829 -0.00905 0.44816 -0.12631
HIS_105 -9.23183 1.38426 4.39254 0.00448 0.19704 -0.34156 -1.11621 0 0 0 0 0 0.02341 2.64024 -0.30829 0 -0.30065 0.14468 0.40917 -2.10271
ALA_106 -5.82598 1.03161 1.12616 0.00144 0 -0.179 -0.87201 0 0 0 0 0 0.0718 0 -0.24025 0 1.32468 0.09722 0.28327 -3.18106
ALA_107 -5.49957 0.58029 1.58179 0.00152 0 -0.06466 -2.27532 0 0 0 0 0 -0.0131 0 -0.29363 0 1.32468 0.22559 0.19118 -4.24123
VAL_108 -7.16338 0.71265 1.63422 0.02024 0.04155 0.01464 -2.32827 0 0 0 0 0 -0.03577 0.08134 -0.77258 0 2.64269 -0.06026 0.22665 -4.98626
ALA_109 -6.09227 0.46931 2.02577 0.00146 0 0.11209 -2.43567 0 0 0 0 0 -0.03772 0 -0.09749 0 1.32468 -0.60354 0.34893 -4.98445
VAL_110 -7.79393 1.29647 1.83622 0.02164 0.04416 0.3176 -1.57951 0 0 -0.58595 0 0 -0.03216 0.15448 -0.04613 0 2.64269 -0.39667 0.65275 -3.46834
GLY_111 -2.98119 0.15455 2.75668 0.00013 0 0.06093 -1.27861 0 0 0 0 0 -0.1266 0 -1.51234 0 0.79816 0.30064 0.47175 -1.35591
GLY_112 -2.65396 0.20986 2.5309 5e-05 0 -0.02246 -0.98788 0 0 0 0 0 -0.19562 0 -1.33133 0 0.79816 0.22459 0.15565 -1.27204
THR_113 -5.95418 0.36797 4.57757 0.00688 0.07846 -0.23382 -2.21144 0 0 0 -0.42328 0 -0.04688 0.03151 -0.43101 0 1.15175 -0.1265 0.36377 -2.84922
GLU_114 -5.81565 0.86284 4.35569 0.00546 0.2519 -0.26227 -2.43151 0 0 0 0 0 -0.01944 2.51352 0.00259 0 -2.72453 -0.11112 0.39824 -2.97428
ILE_115 -9.13187 1.20991 0.82051 0.04524 0.12849 0.06608 -1.82866 0 0 0 0 0 0.21395 0.17911 -0.03813 0 2.30374 -0.17786 0.44258 -5.76689
ARG_116 -11.2459 1.36704 7.58603 0.00829 0.21819 -0.21902 -4.56383 0 0 -0.34155 -0.33818 0 0.11948 2.50254 -0.17239 0 -0.09474 -0.23122 0.81686 -4.58844
ALA_117 -5.5547 1.74487 2.58225 0.00161 0 -0.12831 -0.32001 0 0 0 0 0 0.14305 0 0.06262 0 1.32468 0.43511 0.69673 0.98791
ILE_118 -8.04873 1.68438 0.88513 0.15035 0.08108 -0.06961 -0.69365 0 0 0 0 0 0.08467 0.06263 -0.06137 0 2.30374 1.02535 0.95693 -1.6391
ASN_119 -2.17151 0.25341 1.40378 0.00583 0.49931 -0.10896 0.39454 0 0 0 0 0 1.2894 1.97125 -0.22551 0 -1.34026 3.18941 1.50952 6.67021
GLY_120 -1.78003 0.25036 1.78413 0 0 0.01802 0.33296 0 0 0 0 0 0.09471 0 -1.02429 0 0.79816 3.08527 1.29206 4.85135
GLY_121 -1.4527 0.18972 1.68831 0.00011 0 0.00128 -0.22103 0 0 0 0 0 0.06607 0 -0.60523 0 0.79816 1.52108 0.77917 2.76493
LEU_122 -4.14524 0.48518 0.35529 0.02468 0.10045 -0.12867 0.38873 0 0 0 0 0 -0.07513 0.13851 -0.03692 0 1.66147 1.0735 0.37299 0.21483
LEU_123 -7.22804 1.39116 -0.21308 0.06315 0.10591 -0.29294 0.22638 0 0 0 0 0 0.47012 0.03222 -0.0861 0 1.66147 -0.26726 0.85337 -3.28364
GLY_124 -2.78116 0.43904 2.48608 0.00012 0 -0.10616 -1.3048 0 0 0 0 0 0.01818 0 -1.44476 0 0.79816 -0.14382 0.96348 -1.07564
ALA_125 -4.88079 1.49689 3.09092 0.00109 0 -0.39466 -1.67378 0 0 0 0 0 0.71569 0 0.23159 0 1.32468 1.12215 0.67677 1.71054
GLY_126 -2.81046 0.63224 2.11904 0.00016 0 -0.20102 0.12155 0 0 0 0 0 0.87416 0 -0.78374 0 0.79816 1.85602 1.31558 3.92169
TRP_127 -12.4263 2.119 3.64999 0.02293 0.30043 -0.33192 -1.19181 0 0 -0.34155 0 0 0.27474 2.43093 -0.06147 0 2.26099 2.53097 1.66376 0.90065
LEU_128 -4.71638 0.81259 2.00182 0.02588 0.08918 -0.59021 -0.42499 0 0 0 0 0 0.01916 0.21895 -0.05007 0 1.66147 1.60977 1.18348 1.84066
HIS_D_129 -3.77974 0.3887 2.98215 0.00886 0.49794 -0.46398 0.14949 0 0 0 0 0 0.04557 1.06667 -0.73687 0 -0.30065 -0.32101 1.1351 0.67222
PRO_130 -4.2238 0.43394 2.36702 0.00385 0.11742 -0.5533 -0.56712 0 0 0 0 0 0.02582 0.49982 -1.00565 0 -1.64321 -0.51622 0.92132 -4.14011
VAL_131 -6.32694 1.08227 2.22916 0.04736 0.07012 0.04567 -1.66158 0 0 0 0 0 -0.04118 1.48862 -0.6872 0 2.64269 -0.44548 0.42609 -1.1304
ASP_132 -6.54962 0.48415 7.48532 0.00377 0.55923 0.24412 -6.77711 0 0 -0.73568 -1.95157 0 -0.06137 1.7755 -0.7216 0 -2.14574 -0.30301 0.49815 -8.19545
LEU_133 -8.70035 0.9641 1.95956 0.03475 0.10873 -0.02099 -1.82464 0 0 0 0 0 -0.07592 0.3048 -0.07007 0 1.66147 -0.27985 0.74138 -5.19702
ARG_134 -6.1456 0.45412 6.37609 0.02011 0.4997 0.2614 -3.76104 0 0 -0.73568 -1.74522 0 -0.01817 1.46673 -0.09821 0 -0.09474 -0.32419 0.7721 -3.07261
LYS_135 -3.43804 0.16752 3.08086 0.00713 0.12426 -0.37302 -0.67897 0 0 0 0 0 0.0838 0.97789 -0.1761 0 -0.71458 -0.30254 0.43004 -0.81176
VAL_136 -5.8284 0.80355 1.30136 0.03141 0.05208 -0.10875 -0.44005 0 0 0 0 0 0.10228 -0.00083 -0.46214 0 2.64269 0.00285 0.34352 -1.56043
LEU_137 -8.18213 1.79724 1.44898 0.17501 0.17408 -0.4357 -1.81042 0 0 0 0 0 -0.01341 1.1855 -0.0336 0 1.66147 0.23474 1.04479 -2.75345
THR_138 -4.29755 0.28666 3.57629 0.00809 0.05971 -0.15208 -0.91348 0 0 0 0 0 -0.04012 0.10725 -0.74908 0 1.15175 0.32423 0.94404 0.30571
GLN_139 -3.03329 0.20454 2.84929 0.00795 0.26014 -0.13947 -0.26186 0 0 0 0 0 -0.05257 2.24806 -0.31569 0 -1.45095 0.40103 0.24949 0.96668
LYS_140 -4.66151 0.36093 2.31141 0.00881 0.13639 -0.36267 -0.63611 0 0 0 0 0 -0.04927 1.12023 -0.00808 0 -0.71458 -0.03794 0.18946 -2.34292
ASN_141 -6.41218 0.61975 7.52556 0.00559 0.23222 -0.26748 -2.50389 0 0 0 -1.26574 0 0.03617 1.34001 0.06524 0 -1.34026 -0.01312 0.72491 -1.25322
PRO_142 -1.49717 0.4005 0.96408 0.00224 0.03498 -0.07073 0.5385 0 0 0 0 0 -0.17756 0.10955 -0.62904 0 -1.64321 0.34875 0.86749 -0.75163
ASP_143 -3.14863 0.20925 4.40919 0.00635 0.72032 -0.11333 -3.27157 0 0 -0.65128 -0.72381 0 -0.05714 1.7881 -0.41842 0 -2.14574 -0.22747 0.34994 -3.27425
GLY_144 -2.61733 0.12665 2.46817 7e-05 0 -0.17321 -1.01299 0 0 0 0 0 -0.09558 0 -1.49054 0 0.79816 -0.69068 0.25398 -2.43331
SER_145 -6.4858 0.67553 6.26598 0.00174 0.06407 -0.00819 -4.37033 0 0 -0.65128 -1.62865 0 -0.0216 0.08245 -0.46682 0 -0.28969 -0.58255 0.28562 -7.1295
PHE_146 -9.9533 1.29739 3.9657 0.02411 0.19934 -0.55198 -2.15878 0 0 0 0 0 -0.00108 1.60573 -0.24751 0 1.21829 -0.36433 0.77457 -4.19186
LYS_147 -6.96282 0.45051 7.1255 0.00821 0.16991 0.02213 -4.90333 0 0 0 -0.72978 0 0.21902 1.88403 -0.02546 0 -0.71458 -0.28157 0.82738 -2.91085
TYR_148 -8.83339 2.15039 1.05959 0.02294 0.14634 -0.23722 0.14987 0 0 0 0 0 0.02703 3.106 0.01856 0.01618 0.58223 0.96661 0.6183 -0.20656
ASP_149 -2.42792 0.14224 2.99977 0.00671 0.79792 0.17975 -2.45299 0 0 -0.71907 -0.68687 0 0.07723 1.78167 -0.42769 0 -2.14574 0.79033 0.57163 -1.51303
GLY_150 -2.49755 0.20352 2.88355 8e-05 0 -0.11032 -0.28326 0 0 0 0 0 0.01452 0 -1.50349 0 0.79816 -0.09543 0.28345 -0.30678
THR_151 -4.56027 0.53988 4.1157 0.0071 0.0502 -0.034 -3.87919 0 0 -0.71907 -0.68687 0 -0.04371 0.185 0.05041 0 1.15175 0.07025 0.3009 -3.45192
ASP_152 -5.22421 0.60478 5.224 0.00379 0.31098 -0.01885 -4.7048 0 0 0 -1.09068 0 -0.02575 3.55601 -0.66466 0 -2.14574 -0.2942 0.42356 -4.04578
ILE_153 -9.63734 1.79706 2.09354 0.03123 0.07817 -0.4052 -1.9956 0 0 0 0 0 0.54356 1.34501 -0.62792 0 2.30374 -0.26133 0.88805 -3.84701
PHE_154 -9.21427 1.1703 1.89519 0.02248 0.15003 -0.17583 -2.58986 0 0 0 0 0 -0.01537 2.7785 -0.33032 0 1.21829 -0.22085 1.12033 -4.19138
VAL_155 -7.2119 0.79212 0.50926 0.01665 0.04074 -0.13734 -1.74399 0 0 0 0 0 5e-05 0.05784 -0.7898 0 2.64269 -0.2984 0.57248 -5.54961
TYR_156 -10.1401 0.68022 3.61604 0.02179 0.24631 -0.24749 -2.48643 0 0 0 0 0 -0.00215 1.39989 -0.21714 0.00202 0.58223 -0.31589 0.25048 -6.61019
ILE_157 -6.89936 0.71951 1.62307 0.03873 0.08802 -0.0533 -2.68707 0 0 0 0 0 -0.01028 1.30373 -0.7661 0 2.30374 -0.36873 0.27086 -4.43718
SER_158 -4.75902 0.35109 4.46709 0.0018 0.07346 -0.17906 -1.62536 0 0 0 0 0 -0.00831 0.29812 -0.16691 0 -0.28969 -0.24195 0.19476 -1.88399
ASN_159 -2.84121 0.09886 2.9847 0.00665 0.3193 -0.20639 -0.73886 0 0 0 -0.90631 0 0.01593 1.73538 -0.65231 0 -1.34026 -0.05201 0.12178 -1.45475
LEU:CtermProteinFull_160 -6.29744 0.60675 5.11899 0.01828 0.1709 0.14949 -4.56375 0 0 0 0 0 0 0.62347 0 0 1.66147 -0.05125 0.35473 -2.20838
#END_POSE_ENERGIES_TABLE /home/grads/bernardm/FoldingBenchMarks/RosettaFold/RoseTTAFold/results_pyrosetta_rerun/T1159.pdb/pdb-3track/model0_0_0.35.pdb
