# Supplementary material for: The transformative power of transformers in protein structure prediction
Source: Proc Natl Acad Sci U S A. 2023 Jul 31;120(32):e2303499120. doi: 10.1073/pnas.2303499120 (PMC10410766; doi:10.1073/pnas.2303499120)
Supplement: Supplementary file 2 — Dataset S01 (GZ) [file pnas.2303499120.sd01.gz › SI_Data/predicted_structures/RoseTTAFold/T1104.pdb]

HEADER                                            23-DEC-22   XXXX              
EXPDTA    THEORETICAL MODEL                                                     
REMARK 220                                                                      
REMARK 220 EXPERIMENTAL DETAILS                                                 
REMARK 220  EXPERIMENT TYPE                : THEORETICAL MODELLING              
REMARK 220  DATE OF DATA COLLECTION        : 23-DEC-22                          
REMARK 220                                                                      
REMARK 220 REMARK: MODEL GENERATED BY ROSETTA                                   
REMARK 220  VERSION 2022.39+release.d8d9982                                     
SSBOND     CYS A   55    CYS A  116                                       2.04  
ATOM      1  N   GLN     1       0.001  -0.385  -1.253  1.00  0.00           N  
ATOM      2  CA  GLN     1       1.173  -0.329  -0.387  1.00  0.00           C  
ATOM      3  C   GLN     1       1.747   1.074  -0.327  1.00  0.00           C  
ATOM      4  O   GLN     1       1.649   1.833  -1.287  1.00  0.00           O  
ATOM      5  CB  GLN     1       2.271  -1.278  -0.874  1.00  0.00           C  
ATOM      6  CG  GLN     1       1.934  -2.760  -0.833  1.00  0.00           C  
ATOM      7  CD  GLN     1       3.118  -3.623  -1.291  1.00  0.00           C  
ATOM      8  OE1 GLN     1       4.282  -3.281  -1.037  1.00  0.00           O  
ATOM      9  NE2 GLN     1       2.826  -4.734  -1.961  1.00  0.00           N  
ATOM     10 1H   GLN     1      -0.510  -1.238  -1.076  1.00  0.00           H  
ATOM     11 2H   GLN     1      -0.592   0.410  -1.063  1.00  0.00           H  
ATOM     12 3H   GLN     1       0.295  -0.362  -2.218  1.00  0.00           H  
ATOM     13  HA  GLN     1       0.874  -0.617   0.620  1.00  0.00           H  
ATOM     14 1HB  GLN     1       2.529  -1.026  -1.902  1.00  0.00           H  
ATOM     15 2HB  GLN     1       3.157  -1.119  -0.277  1.00  0.00           H  
ATOM     16 1HG  GLN     1       1.675  -3.040   0.187  1.00  0.00           H  
ATOM     17 2HG  GLN     1       1.093  -2.949  -1.500  1.00  0.00           H  
ATOM     18 1HE2 GLN     1       3.561  -5.333  -2.284  1.00  0.00           H  
ATOM     19 2HE2 GLN     1       1.873  -4.972  -2.146  1.00  0.00           H  
ATOM     20  N   LEU     2       2.361   1.411   0.801  1.00  0.00           N  
ATOM     21  CA  LEU     2       2.998   2.718   0.975  1.00  0.00           C  
ATOM     22  C   LEU     2       4.121   2.895  -0.053  1.00  0.00           C  
ATOM     23  O   LEU     2       4.997   2.021  -0.187  1.00  0.00           O  
ATOM     24  CB  LEU     2       3.543   2.820   2.418  1.00  0.00           C  
ATOM     25  CG  LEU     2       4.154   4.137   2.874  1.00  0.00           C  
ATOM     26  CD1 LEU     2       3.086   5.192   2.917  1.00  0.00           C  
ATOM     27  CD2 LEU     2       4.786   3.934   4.277  1.00  0.00           C  
ATOM     28  H   LEU     2       2.399   0.751   1.566  1.00  0.00           H  
ATOM     29  HA  LEU     2       2.254   3.500   0.812  1.00  0.00           H  
ATOM     30 1HB  LEU     2       2.729   2.595   3.101  1.00  0.00           H  
ATOM     31 2HB  LEU     2       4.304   2.060   2.548  1.00  0.00           H  
ATOM     32  HG  LEU     2       4.906   4.460   2.161  1.00  0.00           H  
ATOM     33 1HD1 LEU     2       3.524   6.139   3.236  1.00  0.00           H  
ATOM     34 2HD1 LEU     2       2.660   5.303   1.927  1.00  0.00           H  
ATOM     35 3HD1 LEU     2       2.306   4.897   3.609  1.00  0.00           H  
ATOM     36 1HD2 LEU     2       5.206   4.869   4.621  1.00  0.00           H  
ATOM     37 2HD2 LEU     2       4.023   3.608   4.977  1.00  0.00           H  
ATOM     38 3HD2 LEU     2       5.570   3.174   4.225  1.00  0.00           H  
ATOM     39  N   GLU     3       4.091   4.011  -0.780  1.00  0.00           N  
ATOM     40  CA  GLU     3       5.105   4.298  -1.798  1.00  0.00           C  
ATOM     41  C   GLU     3       6.211   5.165  -1.230  1.00  0.00           C  
ATOM     42  O   GLU     3       5.967   5.970  -0.334  1.00  0.00           O  
ATOM     43  CB  GLU     3       4.496   4.983  -3.028  1.00  0.00           C  
ATOM     44  CG  GLU     3       3.496   4.128  -3.801  1.00  0.00           C  
ATOM     45  CD  GLU     3       2.953   4.815  -5.045  1.00  0.00           C  
ATOM     46  OE1 GLU     3       3.251   5.971  -5.240  1.00  0.00           O  
ATOM     47  OE2 GLU     3       2.253   4.179  -5.801  1.00  0.00           O  
ATOM     48  H   GLU     3       3.322   4.676  -0.623  1.00  0.00           H  
ATOM     49  HA  GLU     3       5.546   3.356  -2.121  1.00  0.00           H  
ATOM     50 1HB  GLU     3       3.978   5.890  -2.710  1.00  0.00           H  
ATOM     51 2HB  GLU     3       5.290   5.285  -3.711  1.00  0.00           H  
ATOM     52 1HG  GLU     3       3.981   3.197  -4.090  1.00  0.00           H  
ATOM     53 2HG  GLU     3       2.667   3.881  -3.134  1.00  0.00           H  
ATOM     54  N   ASP     4       7.400   5.097  -1.825  1.00  0.00           N  
ATOM     55  CA  ASP     4       8.513   5.926  -1.363  1.00  0.00           C  
ATOM     56  C   ASP     4       8.144   7.409  -1.379  1.00  0.00           C  
ATOM     57  O   ASP     4       8.562   8.173  -0.511  1.00  0.00           O  
ATOM     58  CB  ASP     4       9.744   5.706  -2.243  1.00  0.00           C  
ATOM     59  CG  ASP     4      10.384   4.333  -2.054  1.00  0.00           C  
ATOM     60  OD1 ASP     4      10.047   3.655  -1.108  1.00  0.00           O  
ATOM     61  OD2 ASP     4      11.208   3.978  -2.857  1.00  0.00           O  
ATOM     62  H   ASP     4       7.545   4.439  -2.578  1.00  0.00           H  
ATOM     63  HA  ASP     4       8.756   5.640  -0.341  1.00  0.00           H  
ATOM     64 1HB  ASP     4       9.468   5.823  -3.291  1.00  0.00           H  
ATOM     65 2HB  ASP     4      10.488   6.472  -2.019  1.00  0.00           H  
ATOM     66  N   SER     5       7.337   7.824  -2.353  1.00  0.00           N  
ATOM     67  CA  SER     5       6.921   9.219  -2.435  1.00  0.00           C  
ATOM     68  C   SER     5       6.123   9.625  -1.194  1.00  0.00           C  
ATOM     69  O   SER     5       6.208  10.768  -0.737  1.00  0.00           O  
ATOM     70  CB  SER     5       6.086   9.448  -3.678  1.00  0.00           C  
ATOM     71  OG  SER     5       6.851   9.277  -4.845  1.00  0.00           O  
ATOM     72  H   SER     5       7.010   7.161  -3.041  1.00  0.00           H  
ATOM     73  HA  SER     5       7.814   9.844  -2.487  1.00  0.00           H  
ATOM     74 1HB  SER     5       5.248   8.746  -3.682  1.00  0.00           H  
ATOM     75 2HB  SER     5       5.669  10.453  -3.655  1.00  0.00           H  
ATOM     76  HG  SER     5       6.237   9.384  -5.580  1.00  0.00           H  
ATOM     77  N   GLU     6       5.298   8.703  -0.687  1.00  0.00           N  
ATOM     78  CA  GLU     6       4.464   8.968   0.473  1.00  0.00           C  
ATOM     79  C   GLU     6       5.337   9.009   1.709  1.00  0.00           C  
ATOM     80  O   GLU     6       5.166   9.863   2.580  1.00  0.00           O  
ATOM     81  CB  GLU     6       3.380   7.897   0.602  1.00  0.00           C  
ATOM     82  CG  GLU     6       2.336   7.939  -0.508  1.00  0.00           C  
ATOM     83  CD  GLU     6       1.328   6.824  -0.430  1.00  0.00           C  
ATOM     84  OE1 GLU     6       1.720   5.678  -0.329  1.00  0.00           O  
ATOM     85  OE2 GLU     6       0.155   7.116  -0.467  1.00  0.00           O  
ATOM     86  H   GLU     6       5.303   7.765  -1.067  1.00  0.00           H  
ATOM     87  HA  GLU     6       3.987   9.940   0.353  1.00  0.00           H  
ATOM     88 1HB  GLU     6       3.840   6.916   0.586  1.00  0.00           H  
ATOM     89 2HB  GLU     6       2.868   8.008   1.556  1.00  0.00           H  
ATOM     90 1HG  GLU     6       1.812   8.894  -0.464  1.00  0.00           H  
ATOM     91 2HG  GLU     6       2.852   7.884  -1.467  1.00  0.00           H  
ATOM     92  N   VAL     7       6.339   8.132   1.745  1.00  0.00           N  
ATOM     93  CA  VAL     7       7.245   8.092   2.878  1.00  0.00           C  
ATOM     94  C   VAL     7       7.971   9.424   2.983  1.00  0.00           C  
ATOM     95  O   VAL     7       8.045  10.014   4.065  1.00  0.00           O  
ATOM     96  CB  VAL     7       8.285   6.966   2.717  1.00  0.00           C  
ATOM     97  CG1 VAL     7       9.320   7.080   3.789  1.00  0.00           C  
ATOM     98  CG2 VAL     7       7.615   5.635   2.789  1.00  0.00           C  
ATOM     99  H   VAL     7       6.429   7.457   0.984  1.00  0.00           H  
ATOM    100  HA  VAL     7       6.665   7.925   3.786  1.00  0.00           H  
ATOM    101  HB  VAL     7       8.784   7.076   1.760  1.00  0.00           H  
ATOM    102 1HG1 VAL     7      10.069   6.297   3.669  1.00  0.00           H  
ATOM    103 2HG1 VAL     7       9.791   8.049   3.711  1.00  0.00           H  
ATOM    104 3HG1 VAL     7       8.852   6.985   4.751  1.00  0.00           H  
ATOM    105 1HG2 VAL     7       8.351   4.841   2.668  1.00  0.00           H  
ATOM    106 2HG2 VAL     7       7.140   5.541   3.746  1.00  0.00           H  
ATOM    107 3HG2 VAL     7       6.881   5.572   1.995  1.00  0.00           H  
ATOM    108  N   GLU     8       8.474   9.909   1.843  1.00  0.00           N  
ATOM    109  CA  GLU     8       9.171  11.182   1.787  1.00  0.00           C  
ATOM    110  C   GLU     8       8.250  12.358   2.121  1.00  0.00           C  
ATOM    111  O   GLU     8       8.653  13.278   2.835  1.00  0.00           O  
ATOM    112  CB  GLU     8       9.776  11.366   0.390  1.00  0.00           C  
ATOM    113  CG  GLU     8      10.979  10.445   0.063  1.00  0.00           C  
ATOM    114  CD  GLU     8      12.252  10.833   0.774  1.00  0.00           C  
ATOM    115  OE1 GLU     8      12.660  11.970   0.625  1.00  0.00           O  
ATOM    116  OE2 GLU     8      12.824  10.023   1.469  1.00  0.00           O  
ATOM    117  H   GLU     8       8.381   9.358   0.989  1.00  0.00           H  
ATOM    118  HA  GLU     8       9.979  11.159   2.516  1.00  0.00           H  
ATOM    119 1HB  GLU     8       9.005  11.172  -0.358  1.00  0.00           H  
ATOM    120 2HB  GLU     8      10.097  12.399   0.266  1.00  0.00           H  
ATOM    121 1HG  GLU     8      10.718   9.426   0.349  1.00  0.00           H  
ATOM    122 2HG  GLU     8      11.146  10.455  -1.013  1.00  0.00           H  
ATOM    123  N   ALA     9       6.993  12.325   1.653  1.00  0.00           N  
ATOM    124  CA  ALA     9       6.065  13.411   1.960  1.00  0.00           C  
ATOM    125  C   ALA     9       5.817  13.522   3.456  1.00  0.00           C  
ATOM    126  O   ALA     9       5.786  14.628   4.019  1.00  0.00           O  
ATOM    127  CB  ALA     9       4.741  13.175   1.261  1.00  0.00           C  
ATOM    128  H   ALA     9       6.689  11.568   1.040  1.00  0.00           H  
ATOM    129  HA  ALA     9       6.505  14.342   1.611  1.00  0.00           H  
ATOM    130 1HB  ALA     9       4.064  13.997   1.477  1.00  0.00           H  
ATOM    131 2HB  ALA     9       4.907  13.109   0.185  1.00  0.00           H  
ATOM    132 3HB  ALA     9       4.309  12.242   1.617  1.00  0.00           H  
ATOM    133  N   VAL    10       5.677  12.375   4.107  1.00  0.00           N  
ATOM    134  CA  VAL    10       5.424  12.348   5.529  1.00  0.00           C  
ATOM    135  C   VAL    10       6.675  12.788   6.276  1.00  0.00           C  
ATOM    136  O   VAL    10       6.594  13.574   7.229  1.00  0.00           O  
ATOM    137  CB  VAL    10       4.956  10.956   5.975  1.00  0.00           C  
ATOM    138  CG1 VAL    10       4.847  10.914   7.417  1.00  0.00           C  
ATOM    139  CG2 VAL    10       3.579  10.646   5.389  1.00  0.00           C  
ATOM    140  H   VAL    10       5.707  11.493   3.589  1.00  0.00           H  
ATOM    141  HA  VAL    10       4.625  13.056   5.748  1.00  0.00           H  
ATOM    142  HB  VAL    10       5.681  10.208   5.647  1.00  0.00           H  
ATOM    143 1HG1 VAL    10       4.499   9.924   7.692  1.00  0.00           H  
ATOM    144 2HG1 VAL    10       5.823  11.117   7.860  1.00  0.00           H  
ATOM    145 3HG1 VAL    10       4.125  11.656   7.752  1.00  0.00           H  
ATOM    146 1HG2 VAL    10       3.261   9.655   5.719  1.00  0.00           H  
ATOM    147 2HG2 VAL    10       2.862  11.392   5.730  1.00  0.00           H  
ATOM    148 3HG2 VAL    10       3.627  10.669   4.307  1.00  0.00           H  
ATOM    149  N   ALA    11       7.835  12.289   5.840  1.00  0.00           N  
ATOM    150  CA  ALA    11       9.101  12.643   6.452  1.00  0.00           C  
ATOM    151  C   ALA    11       9.364  14.132   6.390  1.00  0.00           C  
ATOM    152  O   ALA    11       9.811  14.733   7.371  1.00  0.00           O  
ATOM    153  CB  ALA    11      10.217  11.894   5.752  1.00  0.00           C  
ATOM    154  H   ALA    11       7.841  11.628   5.062  1.00  0.00           H  
ATOM    155  HA  ALA    11       9.048  12.377   7.497  1.00  0.00           H  
ATOM    156 1HB  ALA    11      11.155  12.124   6.215  1.00  0.00           H  
ATOM    157 2HB  ALA    11      10.034  10.821   5.818  1.00  0.00           H  
ATOM    158 3HB  ALA    11      10.250  12.186   4.709  1.00  0.00           H  
ATOM    159  N   LYS    12       9.020  14.745   5.257  1.00  0.00           N  
ATOM    160  CA  LYS    12       9.173  16.176   5.090  1.00  0.00           C  
ATOM    161  C   LYS    12       8.302  16.879   6.118  1.00  0.00           C  
ATOM    162  O   LYS    12       8.765  17.778   6.817  1.00  0.00           O  
ATOM    163  CB  LYS    12       8.801  16.585   3.665  1.00  0.00           C  
ATOM    164  CG  LYS    12       8.967  18.074   3.322  1.00  0.00           C  
ATOM    165  CD  LYS    12       8.625  18.315   1.838  1.00  0.00           C  
ATOM    166  CE  LYS    12       8.893  19.754   1.393  1.00  0.00           C  
ATOM    167  NZ  LYS    12       7.971  20.721   2.033  1.00  0.00           N  
ATOM    168  H   LYS    12       8.671  14.197   4.472  1.00  0.00           H  
ATOM    169  HA  LYS    12      10.211  16.447   5.279  1.00  0.00           H  
ATOM    170 1HB  LYS    12       9.399  16.006   2.962  1.00  0.00           H  
ATOM    171 2HB  LYS    12       7.759  16.321   3.483  1.00  0.00           H  
ATOM    172 1HG  LYS    12       8.296  18.673   3.947  1.00  0.00           H  
ATOM    173 2HG  LYS    12       9.993  18.387   3.514  1.00  0.00           H  
ATOM    174 1HD  LYS    12       9.217  17.637   1.222  1.00  0.00           H  
ATOM    175 2HD  LYS    12       7.571  18.089   1.678  1.00  0.00           H  
ATOM    176 1HE  LYS    12       9.916  20.022   1.651  1.00  0.00           H  
ATOM    177 2HE  LYS    12       8.773  19.818   0.313  1.00  0.00           H  
ATOM    178 1HZ  LYS    12       8.174  21.655   1.727  1.00  0.00           H  
ATOM    179 2HZ  LYS    12       7.017  20.502   1.808  1.00  0.00           H  
ATOM    180 3HZ  LYS    12       8.085  20.685   3.053  1.00  0.00           H  
ATOM    181  N   GLY    13       7.042  16.449   6.245  1.00  0.00           N  
ATOM    182  CA  GLY    13       6.151  17.074   7.212  1.00  0.00           C  
ATOM    183  C   GLY    13       6.688  16.978   8.647  1.00  0.00           C  
ATOM    184  O   GLY    13       6.582  17.940   9.417  1.00  0.00           O  
ATOM    185  H   GLY    13       6.689  15.700   5.643  1.00  0.00           H  
ATOM    186 1HA  GLY    13       6.009  18.122   6.941  1.00  0.00           H  
ATOM    187 2HA  GLY    13       5.176  16.592   7.155  1.00  0.00           H  
ATOM    188  N   LEU    14       7.312  15.845   9.001  1.00  0.00           N  
ATOM    189  CA  LEU    14       7.865  15.705  10.349  1.00  0.00           C  
ATOM    190  C   LEU    14       9.010  16.704  10.524  1.00  0.00           C  
ATOM    191  O   LEU    14       9.098  17.382  11.556  1.00  0.00           O  
ATOM    192  CB  LEU    14       8.364  14.270  10.622  1.00  0.00           C  
ATOM    193  CG  LEU    14       8.911  13.989  12.073  1.00  0.00           C  
ATOM    194  CD1 LEU    14       7.820  14.235  13.080  1.00  0.00           C  
ATOM    195  CD2 LEU    14       9.390  12.541  12.188  1.00  0.00           C  
ATOM    196  H   LEU    14       7.356  15.071   8.334  1.00  0.00           H  
ATOM    197  HA  LEU    14       7.087  15.944  11.072  1.00  0.00           H  
ATOM    198 1HB  LEU    14       7.549  13.576  10.425  1.00  0.00           H  
ATOM    199 2HB  LEU    14       9.174  14.050   9.916  1.00  0.00           H  
ATOM    200  HG  LEU    14       9.722  14.666  12.292  1.00  0.00           H  
ATOM    201 1HD1 LEU    14       8.215  14.043  14.075  1.00  0.00           H  
ATOM    202 2HD1 LEU    14       7.475  15.268  13.013  1.00  0.00           H  
ATOM    203 3HD1 LEU    14       6.990  13.555  12.877  1.00  0.00           H  
ATOM    204 1HD2 LEU    14       9.747  12.352  13.189  1.00  0.00           H  
ATOM    205 2HD2 LEU    14       8.562  11.869  11.974  1.00  0.00           H  
ATOM    206 3HD2 LEU    14      10.191  12.370  11.484  1.00  0.00           H  
ATOM    207  N   GLU    15       9.885  16.805   9.512  1.00  0.00           N  
ATOM    208  CA  GLU    15      11.005  17.735   9.582  1.00  0.00           C  
ATOM    209  C   GLU    15      10.515  19.168   9.746  1.00  0.00           C  
ATOM    210  O   GLU    15      11.051  19.912  10.574  1.00  0.00           O  
ATOM    211  CB  GLU    15      11.895  17.651   8.334  1.00  0.00           C  
ATOM    212  CG  GLU    15      13.146  18.556   8.418  1.00  0.00           C  
ATOM    213  CD  GLU    15      14.097  18.487   7.216  1.00  0.00           C  
ATOM    214  OE1 GLU    15      13.824  17.792   6.265  1.00  0.00           O  
ATOM    215  OE2 GLU    15      15.112  19.138   7.277  1.00  0.00           O  
ATOM    216  H   GLU    15       9.769  16.215   8.685  1.00  0.00           H  
ATOM    217  HA  GLU    15      11.603  17.486  10.454  1.00  0.00           H  
ATOM    218 1HB  GLU    15      12.220  16.620   8.188  1.00  0.00           H  
ATOM    219 2HB  GLU    15      11.322  17.942   7.454  1.00  0.00           H  
ATOM    220 1HG  GLU    15      12.809  19.589   8.533  1.00  0.00           H  
ATOM    221 2HG  GLU    15      13.698  18.288   9.318  1.00  0.00           H  
ATOM    222  N   GLU    16       9.490  19.553   8.974  1.00  0.00           N  
ATOM    223  CA  GLU    16       8.948  20.904   9.060  1.00  0.00           C  
ATOM    224  C   GLU    16       8.364  21.176  10.435  1.00  0.00           C  
ATOM    225  O   GLU    16       8.562  22.256  10.998  1.00  0.00           O  
ATOM    226  CB  GLU    16       7.878  21.141   7.991  1.00  0.00           C  
ATOM    227  CG  GLU    16       8.419  21.219   6.566  1.00  0.00           C  
ATOM    228  CD  GLU    16       7.347  21.385   5.521  1.00  0.00           C  
ATOM    229  OE1 GLU    16       6.185  21.347   5.845  1.00  0.00           O  
ATOM    230  OE2 GLU    16       7.707  21.554   4.371  1.00  0.00           O  
ATOM    231  H   GLU    16       9.099  18.888   8.302  1.00  0.00           H  
ATOM    232  HA  GLU    16       9.764  21.607   8.890  1.00  0.00           H  
ATOM    233 1HB  GLU    16       7.154  20.324   8.026  1.00  0.00           H  
ATOM    234 2HB  GLU    16       7.342  22.064   8.208  1.00  0.00           H  
ATOM    235 1HG  GLU    16       9.108  22.061   6.500  1.00  0.00           H  
ATOM    236 2HG  GLU    16       8.984  20.312   6.358  1.00  0.00           H  
ATOM    237  N   MET    17       7.684  20.180  11.010  1.00  0.00           N  
ATOM    238  CA  MET    17       7.126  20.373  12.333  1.00  0.00           C  
ATOM    239  C   MET    17       8.259  20.651  13.292  1.00  0.00           C  
ATOM    240  O   MET    17       8.181  21.561  14.115  1.00  0.00           O  
ATOM    241  CB  MET    17       6.347  19.150  12.803  1.00  0.00           C  
ATOM    242  CG  MET    17       5.542  19.406  14.068  1.00  0.00           C  
ATOM    243  SD  MET    17       4.693  17.961  14.642  1.00  0.00           S  
ATOM    244  CE  MET    17       3.674  17.613  13.231  1.00  0.00           C  
ATOM    245  H   MET    17       7.522  19.305  10.508  1.00  0.00           H  
ATOM    246  HA  MET    17       6.481  21.240  12.338  1.00  0.00           H  
ATOM    247 1HB  MET    17       5.673  18.823  12.011  1.00  0.00           H  
ATOM    248 2HB  MET    17       7.041  18.329  12.998  1.00  0.00           H  
ATOM    249 1HG  MET    17       6.188  19.766  14.850  1.00  0.00           H  
ATOM    250 2HG  MET    17       4.798  20.183  13.868  1.00  0.00           H  
ATOM    251 1HE  MET    17       3.058  16.737  13.423  1.00  0.00           H  
ATOM    252 2HE  MET    17       3.050  18.460  13.048  1.00  0.00           H  
ATOM    253 3HE  MET    17       4.308  17.433  12.360  1.00  0.00           H  
ATOM    254  N   TYR    18       9.339  19.880  13.179  1.00  0.00           N  
ATOM    255  CA  TYR    18      10.440  20.079  14.094  1.00  0.00           C  
ATOM    256  C   TYR    18      11.058  21.454  13.910  1.00  0.00           C  
ATOM    257  O   TYR    18      11.308  22.173  14.883  1.00  0.00           O  
ATOM    258  CB  TYR    18      11.490  18.995  13.987  1.00  0.00           C  
ATOM    259  CG  TYR    18      12.427  19.076  15.164  1.00  0.00           C  
ATOM    260  CD1 TYR    18      12.022  18.489  16.364  1.00  0.00           C  
ATOM    261  CD2 TYR    18      13.630  19.744  15.097  1.00  0.00           C  
ATOM    262  CE1 TYR    18      12.807  18.553  17.487  1.00  0.00           C  
ATOM    263  CE2 TYR    18      14.435  19.810  16.233  1.00  0.00           C  
ATOM    264  CZ  TYR    18      14.018  19.213  17.431  1.00  0.00           C  
ATOM    265  OH  TYR    18      14.823  19.281  18.555  1.00  0.00           O  
ATOM    266  H   TYR    18       9.372  19.133  12.480  1.00  0.00           H  
ATOM    267  HA  TYR    18      10.071  20.067  15.081  1.00  0.00           H  
ATOM    268 1HB  TYR    18      11.021  18.008  13.973  1.00  0.00           H  
ATOM    269 2HB  TYR    18      12.062  19.114  13.066  1.00  0.00           H  
ATOM    270  HD1 TYR    18      11.081  17.968  16.404  1.00  0.00           H  
ATOM    271  HD2 TYR    18      13.949  20.214  14.162  1.00  0.00           H  
ATOM    272  HE1 TYR    18      12.479  18.086  18.403  1.00  0.00           H  
ATOM    273  HE2 TYR    18      15.390  20.333  16.185  1.00  0.00           H  
ATOM    274  HH  TYR    18      14.341  18.973  19.357  1.00  0.00           H  
ATOM    275  N   ALA    19      11.279  21.841  12.660  1.00  0.00           N  
ATOM    276  CA  ALA    19      11.905  23.108  12.332  1.00  0.00           C  
ATOM    277  C   ALA    19      11.145  24.301  12.906  1.00  0.00           C  
ATOM    278  O   ALA    19      11.753  25.286  13.326  1.00  0.00           O  
ATOM    279  CB  ALA    19      11.997  23.252  10.827  1.00  0.00           C  
ATOM    280  H   ALA    19      11.032  21.206  11.900  1.00  0.00           H  
ATOM    281  HA  ALA    19      12.907  23.107  12.761  1.00  0.00           H  
ATOM    282 1HB  ALA    19      12.491  24.188  10.579  1.00  0.00           H  
ATOM    283 2HB  ALA    19      12.560  22.415  10.413  1.00  0.00           H  
ATOM    284 3HB  ALA    19      10.989  23.251  10.413  1.00  0.00           H  
ATOM    285  N   ASN    20       9.816  24.207  12.944  1.00  0.00           N  
ATOM    286  CA  ASN    20       8.989  25.300  13.438  1.00  0.00           C  
ATOM    287  C   ASN    20       8.678  25.221  14.945  1.00  0.00           C  
ATOM    288  O   ASN    20       7.951  26.072  15.472  1.00  0.00           O  
ATOM    289  CB  ASN    20       7.703  25.342  12.644  1.00  0.00           C  
ATOM    290  CG  ASN    20       7.934  25.731  11.208  1.00  0.00           C  
ATOM    291  OD1 ASN    20       8.917  26.404  10.863  1.00  0.00           O  
ATOM    292  ND2 ASN    20       7.027  25.332  10.359  1.00  0.00           N  
ATOM    293  H   ASN    20       9.361  23.373  12.566  1.00  0.00           H  
ATOM    294  HA  ASN    20       9.529  26.231  13.272  1.00  0.00           H  
ATOM    295 1HB  ASN    20       7.240  24.349  12.668  1.00  0.00           H  
ATOM    296 2HB  ASN    20       7.007  26.042  13.102  1.00  0.00           H  
ATOM    297 1HD2 ASN    20       7.110  25.558   9.389  1.00  0.00           H  
ATOM    298 2HD2 ASN    20       6.229  24.822  10.697  1.00  0.00           H  
ATOM    299  N   GLY    21       9.216  24.210  15.632  1.00  0.00           N  
ATOM    300  CA  GLY    21       8.981  23.991  17.058  1.00  0.00           C  
ATOM    301  C   GLY    21       7.914  22.917  17.258  1.00  0.00           C  
ATOM    302  O   GLY    21       6.758  23.082  16.845  1.00  0.00           O  
ATOM    303  H   GLY    21       9.835  23.551  15.157  1.00  0.00           H  
ATOM    304 1HA  GLY    21       9.912  23.679  17.532  1.00  0.00           H  
ATOM    305 2HA  GLY    21       8.668  24.922  17.528  1.00  0.00           H  
ATOM    306  N   VAL    22       8.245  21.831  17.949  1.00  0.00           N  
ATOM    307  CA  VAL    22       7.218  20.815  18.019  1.00  0.00           C  
ATOM    308  C   VAL    22       6.390  20.965  19.264  1.00  0.00           C  
ATOM    309  O   VAL    22       6.805  20.586  20.358  1.00  0.00           O  
ATOM    310  CB  VAL    22       7.786  19.406  18.033  1.00  0.00           C  
ATOM    311  CG1 VAL    22       6.691  18.487  18.037  1.00  0.00           C  
ATOM    312  CG2 VAL    22       8.610  19.198  16.952  1.00  0.00           C  
ATOM    313  H   VAL    22       9.166  21.698  18.340  1.00  0.00           H  
ATOM    314  HA  VAL    22       6.566  20.908  17.148  1.00  0.00           H  
ATOM    315  HB  VAL    22       8.346  19.246  18.956  1.00  0.00           H  
ATOM    316 1HG1 VAL    22       7.037  17.469  18.074  1.00  0.00           H  
ATOM    317 2HG1 VAL    22       6.137  18.720  18.875  1.00  0.00           H  
ATOM    318 3HG1 VAL    22       6.092  18.628  17.151  1.00  0.00           H  
ATOM    319 1HG2 VAL    22       8.986  18.196  16.980  1.00  0.00           H  
ATOM    320 2HG2 VAL    22       8.062  19.350  16.036  1.00  0.00           H  
ATOM    321 3HG2 VAL    22       9.414  19.914  17.050  1.00  0.00           H  
ATOM    322  N   THR    23       5.202  21.483  19.074  1.00  0.00           N  
ATOM    323  CA  THR    23       4.275  21.670  20.176  1.00  0.00           C  
ATOM    324  C   THR    23       3.035  20.860  19.892  1.00  0.00           C  
ATOM    325  O   THR    23       2.775  20.528  18.733  1.00  0.00           O  
ATOM    326  CB  THR    23       3.899  23.158  20.351  1.00  0.00           C  
ATOM    327  OG1 THR    23       3.155  23.635  19.197  1.00  0.00           O  
ATOM    328  CG2 THR    23       5.176  23.984  20.457  1.00  0.00           C  
ATOM    329  H   THR    23       5.009  21.810  18.130  1.00  0.00           H  
ATOM    330  HA  THR    23       4.727  21.302  21.097  1.00  0.00           H  
ATOM    331  HB  THR    23       3.302  23.288  21.251  1.00  0.00           H  
ATOM    332  HG1 THR    23       3.155  24.607  19.201  1.00  0.00           H  
ATOM    333 1HG2 THR    23       4.922  25.035  20.581  1.00  0.00           H  
ATOM    334 2HG2 THR    23       5.757  23.646  21.316  1.00  0.00           H  
ATOM    335 3HG2 THR    23       5.771  23.863  19.548  1.00  0.00           H  
ATOM    336  N   GLU    24       2.237  20.580  20.917  1.00  0.00           N  
ATOM    337  CA  GLU    24       0.991  19.852  20.707  1.00  0.00           C  
ATOM    338  C   GLU    24       0.076  20.583  19.729  1.00  0.00           C  
ATOM    339  O   GLU    24      -0.568  19.965  18.879  1.00  0.00           O  
ATOM    340  CB  GLU    24       0.269  19.624  22.031  1.00  0.00           C  
ATOM    341  CG  GLU    24      -1.018  18.836  21.898  1.00  0.00           C  
ATOM    342  CD  GLU    24      -1.704  18.568  23.222  1.00  0.00           C  
ATOM    343  OE1 GLU    24      -1.155  18.905  24.242  1.00  0.00           O  
ATOM    344  OE2 GLU    24      -2.802  18.046  23.198  1.00  0.00           O  
ATOM    345  H   GLU    24       2.499  20.870  21.849  1.00  0.00           H  
ATOM    346  HA  GLU    24       1.234  18.879  20.279  1.00  0.00           H  
ATOM    347 1HB  GLU    24       0.924  19.089  22.719  1.00  0.00           H  
ATOM    348 2HB  GLU    24       0.029  20.588  22.484  1.00  0.00           H  
ATOM    349 1HG  GLU    24      -1.697  19.402  21.257  1.00  0.00           H  
ATOM    350 2HG  GLU    24      -0.801  17.889  21.403  1.00  0.00           H  
ATOM    351  N   ASP    25       0.027  21.912  19.837  1.00  0.00           N  
ATOM    352  CA  ASP    25      -0.822  22.677  18.940  1.00  0.00           C  
ATOM    353  C   ASP    25      -0.318  22.583  17.501  1.00  0.00           C  
ATOM    354  O   ASP    25      -1.118  22.401  16.577  1.00  0.00           O  
ATOM    355  CB  ASP    25      -0.874  24.141  19.381  1.00  0.00           C  
ATOM    356  CG  ASP    25      -1.658  24.350  20.671  1.00  0.00           C  
ATOM    357  OD1 ASP    25      -2.363  23.455  21.082  1.00  0.00           O  
ATOM    358  OD2 ASP    25      -1.532  25.404  21.243  1.00  0.00           O  
ATOM    359  H   ASP    25       0.578  22.377  20.540  1.00  0.00           H  
ATOM    360  HA  ASP    25      -1.829  22.262  18.978  1.00  0.00           H  
ATOM    361 1HB  ASP    25       0.142  24.509  19.523  1.00  0.00           H  
ATOM    362 2HB  ASP    25      -1.329  24.739  18.590  1.00  0.00           H  
ATOM    363  N   ASN    26       1.011  22.643  17.294  1.00  0.00           N  
ATOM    364  CA  ASN    26       1.514  22.531  15.928  1.00  0.00           C  
ATOM    365  C   ASN    26       1.249  21.133  15.402  1.00  0.00           C  
ATOM    366  O   ASN    26       0.855  20.962  14.253  1.00  0.00           O  
ATOM    367  CB  ASN    26       2.994  22.867  15.819  1.00  0.00           C  
ATOM    368  CG  ASN    26       3.288  24.346  15.943  1.00  0.00           C  
ATOM    369  OD1 ASN    26       2.401  25.190  15.762  1.00  0.00           O  
ATOM    370  ND2 ASN    26       4.524  24.683  16.226  1.00  0.00           N  
ATOM    371  H   ASN    26       1.668  22.785  18.064  1.00  0.00           H  
ATOM    372  HA  ASN    26       0.958  23.224  15.295  1.00  0.00           H  
ATOM    373 1HB  ASN    26       3.536  22.338  16.607  1.00  0.00           H  
ATOM    374 2HB  ASN    26       3.382  22.506  14.865  1.00  0.00           H  
ATOM    375 1HD2 ASN    26       4.782  25.645  16.308  1.00  0.00           H  
ATOM    376 2HD2 ASN    26       5.242  23.971  16.349  1.00  0.00           H  
ATOM    377  N   PHE    27       1.380  20.128  16.262  1.00  0.00           N  
ATOM    378  CA  PHE    27       1.115  18.769  15.844  1.00  0.00           C  
ATOM    379  C   PHE    27      -0.286  18.635  15.308  1.00  0.00           C  
ATOM    380  O   PHE    27      -0.485  18.219  14.165  1.00  0.00           O  
ATOM    381  CB  PHE    27       1.295  17.800  17.012  1.00  0.00           C  
ATOM    382  CG  PHE    27       0.835  16.400  16.719  1.00  0.00           C  
ATOM    383  CD1 PHE    27       1.609  15.537  16.033  1.00  0.00           C  
ATOM    384  CD2 PHE    27      -0.421  15.964  17.144  1.00  0.00           C  
ATOM    385  CE1 PHE    27       1.173  14.262  15.771  1.00  0.00           C  
ATOM    386  CE2 PHE    27      -0.864  14.681  16.876  1.00  0.00           C  
ATOM    387  CZ  PHE    27      -0.054  13.827  16.187  1.00  0.00           C  
ATOM    388  H   PHE    27       1.699  20.308  17.212  1.00  0.00           H  
ATOM    389  HA  PHE    27       1.803  18.512  15.053  1.00  0.00           H  
ATOM    390 1HB  PHE    27       2.348  17.765  17.293  1.00  0.00           H  
ATOM    391 2HB  PHE    27       0.749  18.157  17.868  1.00  0.00           H  
ATOM    392  HD1 PHE    27       2.578  15.870  15.699  1.00  0.00           H  
ATOM    393  HD2 PHE    27      -1.054  16.650  17.695  1.00  0.00           H  
ATOM    394  HE1 PHE    27       1.799  13.604  15.238  1.00  0.00           H  
ATOM    395  HE2 PHE    27      -1.847  14.355  17.217  1.00  0.00           H  
ATOM    396  HZ  PHE    27      -0.377  12.811  15.972  1.00  0.00           H  
ATOM    397  N   LYS    28      -1.262  19.063  16.102  1.00  0.00           N  
ATOM    398  CA  LYS    28      -2.644  18.928  15.696  1.00  0.00           C  
ATOM    399  C   LYS    28      -2.958  19.717  14.437  1.00  0.00           C  
ATOM    400  O   LYS    28      -3.690  19.226  13.573  1.00  0.00           O  
ATOM    401  CB  LYS    28      -3.552  19.365  16.839  1.00  0.00           C  
ATOM    402  CG  LYS    28      -3.556  18.397  18.014  1.00  0.00           C  
ATOM    403  CD  LYS    28      -4.424  18.883  19.153  1.00  0.00           C  
ATOM    404  CE  LYS    28      -4.429  17.874  20.292  1.00  0.00           C  
ATOM    405  NZ  LYS    28      -5.179  18.372  21.478  1.00  0.00           N  
ATOM    406  H   LYS    28      -1.035  19.447  17.022  1.00  0.00           H  
ATOM    407  HA  LYS    28      -2.832  17.876  15.486  1.00  0.00           H  
ATOM    408 1HB  LYS    28      -3.213  20.339  17.211  1.00  0.00           H  
ATOM    409 2HB  LYS    28      -4.570  19.481  16.476  1.00  0.00           H  
ATOM    410 1HG  LYS    28      -3.897  17.415  17.688  1.00  0.00           H  
ATOM    411 2HG  LYS    28      -2.537  18.305  18.391  1.00  0.00           H  
ATOM    412 1HD  LYS    28      -4.032  19.834  19.525  1.00  0.00           H  
ATOM    413 2HD  LYS    28      -5.444  19.035  18.802  1.00  0.00           H  
ATOM    414 1HE  LYS    28      -4.893  16.952  19.946  1.00  0.00           H  
ATOM    415 2HE  LYS    28      -3.404  17.662  20.584  1.00  0.00           H  
ATOM    416 1HZ  LYS    28      -5.155  17.667  22.212  1.00  0.00           H  
ATOM    417 2HZ  LYS    28      -4.746  19.228  21.816  1.00  0.00           H  
ATOM    418 3HZ  LYS    28      -6.135  18.558  21.225  1.00  0.00           H  
ATOM    419  N   ASN    29      -2.388  20.919  14.304  1.00  0.00           N  
ATOM    420  CA  ASN    29      -2.670  21.733  13.135  1.00  0.00           C  
ATOM    421  C   ASN    29      -2.062  21.141  11.876  1.00  0.00           C  
ATOM    422  O   ASN    29      -2.731  21.045  10.849  1.00  0.00           O  
ATOM    423  CB  ASN    29      -2.159  23.142  13.349  1.00  0.00           C  
ATOM    424  CG  ASN    29      -2.999  23.917  14.331  1.00  0.00           C  
ATOM    425  OD1 ASN    29      -4.159  23.575  14.598  1.00  0.00           O  
ATOM    426  ND2 ASN    29      -2.436  24.965  14.875  1.00  0.00           N  
ATOM    427  H   ASN    29      -1.785  21.290  15.042  1.00  0.00           H  
ATOM    428  HA  ASN    29      -3.750  21.768  12.990  1.00  0.00           H  
ATOM    429 1HB  ASN    29      -1.135  23.094  13.729  1.00  0.00           H  
ATOM    430 2HB  ASN    29      -2.133  23.671  12.398  1.00  0.00           H  
ATOM    431 1HD2 ASN    29      -2.943  25.518  15.535  1.00  0.00           H  
ATOM    432 2HD2 ASN    29      -1.498  25.208  14.635  1.00  0.00           H  
ATOM    433  N   TYR    30      -0.804  20.709  11.952  1.00  0.00           N  
ATOM    434  CA  TYR    30      -0.133  20.148  10.790  1.00  0.00           C  
ATOM    435  C   TYR    30      -0.852  18.894  10.327  1.00  0.00           C  
ATOM    436  O   TYR    30      -1.076  18.686   9.129  1.00  0.00           O  
ATOM    437  CB  TYR    30       1.325  19.842  11.117  1.00  0.00           C  
ATOM    438  CG  TYR    30       2.195  21.085  11.257  1.00  0.00           C  
ATOM    439  CD1 TYR    30       1.646  22.251  11.771  1.00  0.00           C  
ATOM    440  CD2 TYR    30       3.528  21.068  10.865  1.00  0.00           C  
ATOM    441  CE1 TYR    30       2.405  23.376  11.911  1.00  0.00           C  
ATOM    442  CE2 TYR    30       4.291  22.216  10.996  1.00  0.00           C  
ATOM    443  CZ  TYR    30       3.729  23.361  11.522  1.00  0.00           C  
ATOM    444  OH  TYR    30       4.472  24.498  11.669  1.00  0.00           O  
ATOM    445  H   TYR    30      -0.292  20.787  12.829  1.00  0.00           H  
ATOM    446  HA  TYR    30      -0.171  20.876   9.982  1.00  0.00           H  
ATOM    447 1HB  TYR    30       1.336  19.316  12.061  1.00  0.00           H  
ATOM    448 2HB  TYR    30       1.757  19.189  10.361  1.00  0.00           H  
ATOM    449  HD1 TYR    30       0.608  22.271  12.079  1.00  0.00           H  
ATOM    450  HD2 TYR    30       3.971  20.159  10.452  1.00  0.00           H  
ATOM    451  HE1 TYR    30       1.963  24.283  12.329  1.00  0.00           H  
ATOM    452  HE2 TYR    30       5.335  22.215  10.681  1.00  0.00           H  
ATOM    453  HH  TYR    30       3.914  25.198  12.026  1.00  0.00           H  
ATOM    454  N   VAL    31      -1.270  18.066  11.278  1.00  0.00           N  
ATOM    455  CA  VAL    31      -1.973  16.857  10.914  1.00  0.00           C  
ATOM    456  C   VAL    31      -3.296  17.208  10.213  1.00  0.00           C  
ATOM    457  O   VAL    31      -3.585  16.678   9.138  1.00  0.00           O  
ATOM    458  CB  VAL    31      -2.160  15.987  12.179  1.00  0.00           C  
ATOM    459  CG1 VAL    31      -3.047  14.866  11.932  1.00  0.00           C  
ATOM    460  CG2 VAL    31      -0.798  15.440  12.620  1.00  0.00           C  
ATOM    461  H   VAL    31      -1.075  18.260  12.264  1.00  0.00           H  
ATOM    462  HA  VAL    31      -1.350  16.302  10.218  1.00  0.00           H  
ATOM    463  HB  VAL    31      -2.591  16.605  12.972  1.00  0.00           H  
ATOM    464 1HG1 VAL    31      -3.164  14.283  12.846  1.00  0.00           H  
ATOM    465 2HG1 VAL    31      -3.988  15.292  11.642  1.00  0.00           H  
ATOM    466 3HG1 VAL    31      -2.653  14.231  11.148  1.00  0.00           H  
ATOM    467 1HG2 VAL    31      -0.926  14.846  13.520  1.00  0.00           H  
ATOM    468 2HG2 VAL    31      -0.380  14.821  11.828  1.00  0.00           H  
ATOM    469 3HG2 VAL    31      -0.117  16.259  12.824  1.00  0.00           H  
ATOM    470  N   LYS    32      -4.065  18.148  10.773  1.00  0.00           N  
ATOM    471  CA  LYS    32      -5.326  18.558  10.157  1.00  0.00           C  
ATOM    472  C   LYS    32      -5.159  19.235   8.801  1.00  0.00           C  
ATOM    473  O   LYS    32      -5.993  19.060   7.913  1.00  0.00           O  
ATOM    474  CB  LYS    32      -6.116  19.429  11.122  1.00  0.00           C  
ATOM    475  CG  LYS    32      -6.684  18.623  12.297  1.00  0.00           C  
ATOM    476  CD  LYS    32      -7.438  19.485  13.280  1.00  0.00           C  
ATOM    477  CE  LYS    32      -7.998  18.636  14.416  1.00  0.00           C  
ATOM    478  NZ  LYS    32      -8.717  19.464  15.424  1.00  0.00           N  
ATOM    479  H   LYS    32      -3.791  18.575  11.661  1.00  0.00           H  
ATOM    480  HA  LYS    32      -5.916  17.682   9.974  1.00  0.00           H  
ATOM    481 1HB  LYS    32      -5.461  20.207  11.527  1.00  0.00           H  
ATOM    482 2HB  LYS    32      -6.934  19.920  10.599  1.00  0.00           H  
ATOM    483 1HG  LYS    32      -7.359  17.855  11.918  1.00  0.00           H  
ATOM    484 2HG  LYS    32      -5.867  18.126  12.818  1.00  0.00           H  
ATOM    485 1HD  LYS    32      -6.761  20.237  13.694  1.00  0.00           H  
ATOM    486 2HD  LYS    32      -8.258  19.991  12.773  1.00  0.00           H  
ATOM    487 1HE  LYS    32      -8.689  17.901  14.003  1.00  0.00           H  
ATOM    488 2HE  LYS    32      -7.178  18.112  14.911  1.00  0.00           H  
ATOM    489 1HZ  LYS    32      -9.072  18.862  16.158  1.00  0.00           H  
ATOM    490 2HZ  LYS    32      -8.077  20.137  15.818  1.00  0.00           H  
ATOM    491 3HZ  LYS    32      -9.487  19.945  14.981  1.00  0.00           H  
ATOM    492  N   ASN    33      -4.088  19.999   8.629  1.00  0.00           N  
ATOM    493  CA  ASN    33      -3.846  20.688   7.370  1.00  0.00           C  
ATOM    494  C   ASN    33      -3.491  19.733   6.235  1.00  0.00           C  
ATOM    495  O   ASN    33      -3.804  20.002   5.072  1.00  0.00           O  
ATOM    496  CB  ASN    33      -2.723  21.688   7.532  1.00  0.00           C  
ATOM    497  CG  ASN    33      -3.114  22.893   8.348  1.00  0.00           C  
ATOM    498  OD1 ASN    33      -4.296  23.248   8.454  1.00  0.00           O  
ATOM    499  ND2 ASN    33      -2.132  23.534   8.934  1.00  0.00           N  
ATOM    500  H   ASN    33      -3.439  20.139   9.400  1.00  0.00           H  
ATOM    501  HA  ASN    33      -4.756  21.215   7.086  1.00  0.00           H  
ATOM    502 1HB  ASN    33      -1.879  21.194   8.018  1.00  0.00           H  
ATOM    503 2HB  ASN    33      -2.386  22.016   6.550  1.00  0.00           H  
ATOM    504 1HD2 ASN    33      -2.325  24.340   9.491  1.00  0.00           H  
ATOM    505 2HD2 ASN    33      -1.193  23.216   8.823  1.00  0.00           H  
ATOM    506  N   ASN    34      -2.838  18.618   6.570  1.00  0.00           N  
ATOM    507  CA  ASN    34      -2.374  17.681   5.557  1.00  0.00           C  
ATOM    508  C   ASN    34      -3.174  16.392   5.360  1.00  0.00           C  
ATOM    509  O   ASN    34      -3.092  15.802   4.278  1.00  0.00           O  
ATOM    510  CB  ASN    34      -0.937  17.310   5.862  1.00  0.00           C  
ATOM    511  CG  ASN    34      -0.001  18.461   5.710  1.00  0.00           C  
ATOM    512  OD1 ASN    34       0.361  18.854   4.592  1.00  0.00           O  
ATOM    513  ND2 ASN    34       0.390  19.029   6.815  1.00  0.00           N  
ATOM    514  H   ASN    34      -2.593  18.454   7.548  1.00  0.00           H  
ATOM    515  HA  ASN    34      -2.394  18.201   4.600  1.00  0.00           H  
ATOM    516 1HB  ASN    34      -0.878  16.950   6.892  1.00  0.00           H  
ATOM    517 2HB  ASN    34      -0.623  16.497   5.211  1.00  0.00           H  
ATOM    518 1HD2 ASN    34       1.011  19.809   6.789  1.00  0.00           H  
ATOM    519 2HD2 ASN    34       0.036  18.678   7.702  1.00  0.00           H  
ATOM    520  N   PHE    35      -3.940  15.934   6.354  1.00  0.00           N  
ATOM    521  CA  PHE    35      -4.552  14.617   6.196  1.00  0.00           C  
ATOM    522  C   PHE    35      -6.082  14.571   6.309  1.00  0.00           C  
ATOM    523  O   PHE    35      -6.725  15.465   6.856  1.00  0.00           O  
ATOM    524  CB  PHE    35      -3.912  13.671   7.204  1.00  0.00           C  
ATOM    525  CG  PHE    35      -2.399  13.656   7.057  1.00  0.00           C  
ATOM    526  CD1 PHE    35      -1.609  14.135   8.081  1.00  0.00           C  
ATOM    527  CD2 PHE    35      -1.776  13.252   5.886  1.00  0.00           C  
ATOM    528  CE1 PHE    35      -0.234  14.180   7.975  1.00  0.00           C  
ATOM    529  CE2 PHE    35      -0.393  13.306   5.762  1.00  0.00           C  
ATOM    530  CZ  PHE    35       0.379  13.764   6.812  1.00  0.00           C  
ATOM    531  H   PHE    35      -4.017  16.434   7.240  1.00  0.00           H  
ATOM    532  HA  PHE    35      -4.302  14.247   5.204  1.00  0.00           H  
ATOM    533 1HB  PHE    35      -4.149  13.987   8.210  1.00  0.00           H  
ATOM    534 2HB  PHE    35      -4.298  12.665   7.067  1.00  0.00           H  
ATOM    535  HD1 PHE    35      -2.096  14.470   8.983  1.00  0.00           H  
ATOM    536  HD2 PHE    35      -2.384  12.896   5.052  1.00  0.00           H  
ATOM    537  HE1 PHE    35       0.364  14.552   8.806  1.00  0.00           H  
ATOM    538  HE2 PHE    35       0.084  12.984   4.836  1.00  0.00           H  
ATOM    539  HZ  PHE    35       1.466  13.800   6.717  1.00  0.00           H  
ATOM    540  N   ALA    36      -6.675  13.509   5.749  1.00  0.00           N  
ATOM    541  CA  ALA    36      -8.120  13.287   5.834  1.00  0.00           C  
ATOM    542  C   ALA    36      -8.548  13.124   7.279  1.00  0.00           C  
ATOM    543  O   ALA    36      -7.870  12.452   8.056  1.00  0.00           O  
ATOM    544  CB  ALA    36      -8.525  12.056   5.043  1.00  0.00           C  
ATOM    545  H   ALA    36      -6.102  12.826   5.276  1.00  0.00           H  
ATOM    546  HA  ALA    36      -8.625  14.163   5.426  1.00  0.00           H  
ATOM    547 1HB  ALA    36      -9.605  11.920   5.108  1.00  0.00           H  
ATOM    548 2HB  ALA    36      -8.237  12.182   4.000  1.00  0.00           H  
ATOM    549 3HB  ALA    36      -8.024  11.179   5.454  1.00  0.00           H  
ATOM    550  N   GLN    37      -9.728  13.627   7.614  1.00  0.00           N  
ATOM    551  CA  GLN    37     -10.210  13.559   8.989  1.00  0.00           C  
ATOM    552  C   GLN    37     -10.422  12.136   9.505  1.00  0.00           C  
ATOM    553  O   GLN    37     -10.301  11.877  10.708  1.00  0.00           O  
ATOM    554  CB  GLN    37     -11.474  14.394   9.139  1.00  0.00           C  
ATOM    555  CG  GLN    37     -11.218  15.890   8.933  1.00  0.00           C  
ATOM    556  CD  GLN    37     -10.148  16.454   9.890  1.00  0.00           C  
ATOM    557  OE1 GLN    37     -10.145  16.175  11.094  1.00  0.00           O  
ATOM    558  NE2 GLN    37      -9.242  17.260   9.341  1.00  0.00           N  
ATOM    559  H   GLN    37     -10.266  14.135   6.924  1.00  0.00           H  
ATOM    560  HA  GLN    37      -9.460  14.019   9.619  1.00  0.00           H  
ATOM    561 1HB  GLN    37     -12.223  14.067   8.416  1.00  0.00           H  
ATOM    562 2HB  GLN    37     -11.893  14.251  10.135  1.00  0.00           H  
ATOM    563 1HG  GLN    37     -10.871  16.049   7.911  1.00  0.00           H  
ATOM    564 2HG  GLN    37     -12.148  16.435   9.101  1.00  0.00           H  
ATOM    565 1HE2 GLN    37      -8.523  17.660   9.904  1.00  0.00           H  
ATOM    566 2HE2 GLN    37      -9.273  17.463   8.360  1.00  0.00           H  
ATOM    567  N   GLN    38     -10.763  11.196   8.630  1.00  0.00           N  
ATOM    568  CA  GLN    38     -10.959   9.829   9.107  1.00  0.00           C  
ATOM    569  C   GLN    38      -9.639   9.236   9.610  1.00  0.00           C  
ATOM    570  O   GLN    38      -9.590   8.554  10.646  1.00  0.00           O  
ATOM    571  CB  GLN    38     -11.526   8.951   7.998  1.00  0.00           C  
ATOM    572  CG  GLN    38     -12.952   9.294   7.599  1.00  0.00           C  
ATOM    573  CD  GLN    38     -13.442   8.467   6.421  1.00  0.00           C  
ATOM    574  OE1 GLN    38     -12.651   8.040   5.575  1.00  0.00           O  
ATOM    575  NE2 GLN    38     -14.749   8.238   6.360  1.00  0.00           N  
ATOM    576  H   GLN    38     -10.866  11.423   7.650  1.00  0.00           H  
ATOM    577  HA  GLN    38     -11.665   9.849   9.942  1.00  0.00           H  
ATOM    578 1HB  GLN    38     -10.894   9.035   7.112  1.00  0.00           H  
ATOM    579 2HB  GLN    38     -11.503   7.909   8.313  1.00  0.00           H  
ATOM    580 1HG  GLN    38     -13.610   9.104   8.447  1.00  0.00           H  
ATOM    581 2HG  GLN    38     -12.996  10.347   7.321  1.00  0.00           H  
ATOM    582 1HE2 GLN    38     -15.129   7.700   5.607  1.00  0.00           H  
ATOM    583 2HE2 GLN    38     -15.354   8.604   7.067  1.00  0.00           H  
ATOM    584  N   GLU    39      -8.555   9.526   8.883  1.00  0.00           N  
ATOM    585  CA  GLU    39      -7.255   8.990   9.247  1.00  0.00           C  
ATOM    586  C   GLU    39      -6.740   9.727  10.468  1.00  0.00           C  
ATOM    587  O   GLU    39      -6.115   9.134  11.344  1.00  0.00           O  
ATOM    588  CB  GLU    39      -6.266   9.103   8.092  1.00  0.00           C  
ATOM    589  CG  GLU    39      -6.621   8.271   6.860  1.00  0.00           C  
ATOM    590  CD  GLU    39      -6.672   6.779   7.121  1.00  0.00           C  
ATOM    591  OE1 GLU    39      -5.748   6.258   7.698  1.00  0.00           O  
ATOM    592  OE2 GLU    39      -7.634   6.164   6.727  1.00  0.00           O  
ATOM    593  H   GLU    39      -8.643  10.120   8.069  1.00  0.00           H  
ATOM    594  HA  GLU    39      -7.368   7.937   9.503  1.00  0.00           H  
ATOM    595 1HB  GLU    39      -6.157  10.150   7.793  1.00  0.00           H  
ATOM    596 2HB  GLU    39      -5.305   8.738   8.420  1.00  0.00           H  
ATOM    597 1HG  GLU    39      -7.596   8.597   6.496  1.00  0.00           H  
ATOM    598 2HG  GLU    39      -5.886   8.475   6.081  1.00  0.00           H  
ATOM    599  N   ILE    40      -7.055  11.014  10.554  1.00  0.00           N  
ATOM    600  CA  ILE    40      -6.637  11.810  11.688  1.00  0.00           C  
ATOM    601  C   ILE    40      -7.299  11.315  12.946  1.00  0.00           C  
ATOM    602  O   ILE    40      -6.647  11.171  13.973  1.00  0.00           O  
ATOM    603  CB  ILE    40      -6.943  13.268  11.496  1.00  0.00           C  
ATOM    604  CG1 ILE    40      -6.096  13.752  10.406  1.00  0.00           C  
ATOM    605  CG2 ILE    40      -6.700  14.046  12.785  1.00  0.00           C  
ATOM    606  CD1 ILE    40      -6.466  15.074   9.985  1.00  0.00           C  
ATOM    607  H   ILE    40      -7.556  11.461   9.785  1.00  0.00           H  
ATOM    608  HA  ILE    40      -5.561  11.715  11.800  1.00  0.00           H  
ATOM    609  HB  ILE    40      -7.972  13.386  11.197  1.00  0.00           H  
ATOM    610 1HG1 ILE    40      -5.099  13.722  10.717  1.00  0.00           H  
ATOM    611 2HG1 ILE    40      -6.178  13.089   9.562  1.00  0.00           H  
ATOM    612 1HG2 ILE    40      -6.922  15.100  12.618  1.00  0.00           H  
ATOM    613 2HG2 ILE    40      -7.352  13.660  13.574  1.00  0.00           H  
ATOM    614 3HG2 ILE    40      -5.665  13.936  13.092  1.00  0.00           H  
ATOM    615 1HD1 ILE    40      -5.816  15.401   9.189  1.00  0.00           H  
ATOM    616 2HD1 ILE    40      -7.478  15.074   9.636  1.00  0.00           H  
ATOM    617 3HD1 ILE    40      -6.371  15.731  10.834  1.00  0.00           H  
ATOM    618  N   SER    41      -8.591  11.017  12.874  1.00  0.00           N  
ATOM    619  CA  SER    41      -9.267  10.501  14.047  1.00  0.00           C  
ATOM    620  C   SER    41      -8.533   9.237  14.506  1.00  0.00           C  
ATOM    621  O   SER    41      -8.293   9.054  15.703  1.00  0.00           O  
ATOM    622  CB  SER    41     -10.713  10.202  13.710  1.00  0.00           C  
ATOM    623  OG  SER    41     -11.406  11.382  13.383  1.00  0.00           O  
ATOM    624  H   SER    41      -9.116  11.176  12.014  1.00  0.00           H  
ATOM    625  HA  SER    41      -9.223  11.248  14.842  1.00  0.00           H  
ATOM    626 1HB  SER    41     -10.751   9.513  12.866  1.00  0.00           H  
ATOM    627 2HB  SER    41     -11.192   9.714  14.557  1.00  0.00           H  
ATOM    628  HG  SER    41     -11.005  11.701  12.543  1.00  0.00           H  
ATOM    629  N   SER    42      -8.114   8.389  13.553  1.00  0.00           N  
ATOM    630  CA  SER    42      -7.352   7.197  13.903  1.00  0.00           C  
ATOM    631  C   SER    42      -6.015   7.586  14.578  1.00  0.00           C  
ATOM    632  O   SER    42      -5.618   6.962  15.564  1.00  0.00           O  
ATOM    633  CB  SER    42      -7.133   6.319  12.678  1.00  0.00           C  
ATOM    634  OG  SER    42      -8.353   5.808  12.199  1.00  0.00           O  
ATOM    635  H   SER    42      -8.361   8.563  12.575  1.00  0.00           H  
ATOM    636  HA  SER    42      -7.935   6.620  14.624  1.00  0.00           H  
ATOM    637 1HB  SER    42      -6.641   6.873  11.898  1.00  0.00           H  
ATOM    638 2HB  SER    42      -6.479   5.493  12.949  1.00  0.00           H  
ATOM    639  HG  SER    42      -8.839   6.571  11.841  1.00  0.00           H  
ATOM    640  N   VAL    43      -5.361   8.668  14.112  1.00  0.00           N  
ATOM    641  CA  VAL    43      -4.097   9.126  14.724  1.00  0.00           C  
ATOM    642  C   VAL    43      -4.343   9.475  16.184  1.00  0.00           C  
ATOM    643  O   VAL    43      -3.613   9.042  17.081  1.00  0.00           O  
ATOM    644  CB  VAL    43      -3.562  10.450  14.064  1.00  0.00           C  
ATOM    645  CG1 VAL    43      -2.401  10.987  14.825  1.00  0.00           C  
ATOM    646  CG2 VAL    43      -3.152  10.283  12.615  1.00  0.00           C  
ATOM    647  H   VAL    43      -5.730   9.144  13.288  1.00  0.00           H  
ATOM    648  HA  VAL    43      -3.359   8.334  14.683  1.00  0.00           H  
ATOM    649  HB  VAL    43      -4.335  11.183  14.125  1.00  0.00           H  
ATOM    650 1HG1 VAL    43      -2.080  11.928  14.376  1.00  0.00           H  
ATOM    651 2HG1 VAL    43      -2.689  11.156  15.861  1.00  0.00           H  
ATOM    652 3HG1 VAL    43      -1.595  10.266  14.769  1.00  0.00           H  
ATOM    653 1HG2 VAL    43      -2.824  11.248  12.223  1.00  0.00           H  
ATOM    654 2HG2 VAL    43      -2.357   9.605  12.539  1.00  0.00           H  
ATOM    655 3HG2 VAL    43      -3.981   9.928  12.034  1.00  0.00           H  
ATOM    656  N   GLU    44      -5.407  10.239  16.421  1.00  0.00           N  
ATOM    657  CA  GLU    44      -5.730  10.673  17.769  1.00  0.00           C  
ATOM    658  C   GLU    44      -6.053   9.502  18.697  1.00  0.00           C  
ATOM    659  O   GLU    44      -5.676   9.520  19.871  1.00  0.00           O  
ATOM    660  CB  GLU    44      -6.894  11.676  17.756  1.00  0.00           C  
ATOM    661  CG  GLU    44      -6.554  13.066  17.149  1.00  0.00           C  
ATOM    662  CD  GLU    44      -7.721  14.065  17.209  1.00  0.00           C  
ATOM    663  OE1 GLU    44      -8.795  13.682  17.615  1.00  0.00           O  
ATOM    664  OE2 GLU    44      -7.526  15.211  16.855  1.00  0.00           O  
ATOM    665  H   GLU    44      -5.979  10.538  15.632  1.00  0.00           H  
ATOM    666  HA  GLU    44      -4.858  11.183  18.173  1.00  0.00           H  
ATOM    667 1HB  GLU    44      -7.717  11.258  17.175  1.00  0.00           H  
ATOM    668 2HB  GLU    44      -7.256  11.826  18.772  1.00  0.00           H  
ATOM    669 1HG  GLU    44      -5.700  13.485  17.680  1.00  0.00           H  
ATOM    670 2HG  GLU    44      -6.261  12.922  16.106  1.00  0.00           H  
ATOM    671  N   GLU    45      -6.717   8.460  18.196  1.00  0.00           N  
ATOM    672  CA  GLU    45      -7.021   7.336  19.073  1.00  0.00           C  
ATOM    673  C   GLU    45      -5.817   6.416  19.315  1.00  0.00           C  
ATOM    674  O   GLU    45      -5.516   6.080  20.464  1.00  0.00           O  
ATOM    675  CB  GLU    45      -8.200   6.507  18.545  1.00  0.00           C  
ATOM    676  CG  GLU    45      -9.566   7.212  18.597  1.00  0.00           C  
ATOM    677  CD  GLU    45     -10.721   6.327  18.135  1.00  0.00           C  
ATOM    678  OE1 GLU    45     -10.473   5.217  17.719  1.00  0.00           O  
ATOM    679  OE2 GLU    45     -11.849   6.764  18.216  1.00  0.00           O  
ATOM    680  H   GLU    45      -7.041   8.479  17.225  1.00  0.00           H  
ATOM    681  HA  GLU    45      -7.318   7.746  20.041  1.00  0.00           H  
ATOM    682 1HB  GLU    45      -8.007   6.245  17.501  1.00  0.00           H  
ATOM    683 2HB  GLU    45      -8.274   5.578  19.107  1.00  0.00           H  
ATOM    684 1HG  GLU    45      -9.755   7.537  19.619  1.00  0.00           H  
ATOM    685 2HG  GLU    45      -9.519   8.100  17.966  1.00  0.00           H  
ATOM    686  N   GLU    46      -5.078   6.044  18.259  1.00  0.00           N  
ATOM    687  CA  GLU    46      -3.969   5.109  18.469  1.00  0.00           C  
ATOM    688  C   GLU    46      -2.859   5.686  19.327  1.00  0.00           C  
ATOM    689  O   GLU    46      -2.172   4.947  20.034  1.00  0.00           O  
ATOM    690  CB  GLU    46      -3.292   4.628  17.173  1.00  0.00           C  
ATOM    691  CG  GLU    46      -4.079   3.672  16.267  1.00  0.00           C  
ATOM    692  CD  GLU    46      -3.134   3.026  15.269  1.00  0.00           C  
ATOM    693  OE1 GLU    46      -1.976   3.312  15.381  1.00  0.00           O  
ATOM    694  OE2 GLU    46      -3.529   2.242  14.430  1.00  0.00           O  
ATOM    695  H   GLU    46      -5.312   6.373  17.325  1.00  0.00           H  
ATOM    696  HA  GLU    46      -4.361   4.234  18.978  1.00  0.00           H  
ATOM    697 1HB  GLU    46      -3.047   5.504  16.567  1.00  0.00           H  
ATOM    698 2HB  GLU    46      -2.348   4.143  17.423  1.00  0.00           H  
ATOM    699 1HG  GLU    46      -4.560   2.903  16.869  1.00  0.00           H  
ATOM    700 2HG  GLU    46      -4.850   4.233  15.734  1.00  0.00           H  
ATOM    701  N   LEU    47      -2.676   6.995  19.290  1.00  0.00           N  
ATOM    702  CA  LEU    47      -1.574   7.586  20.013  1.00  0.00           C  
ATOM    703  C   LEU    47      -1.988   8.110  21.390  1.00  0.00           C  
ATOM    704  O   LEU    47      -1.212   8.794  22.063  1.00  0.00           O  
ATOM    705  CB  LEU    47      -0.984   8.692  19.154  1.00  0.00           C  
ATOM    706  CG  LEU    47      -0.511   8.207  17.738  1.00  0.00           C  
ATOM    707  CD1 LEU    47       0.023   9.364  16.946  1.00  0.00           C  
ATOM    708  CD2 LEU    47       0.516   7.123  17.868  1.00  0.00           C  
ATOM    709  H   LEU    47      -3.256   7.592  18.693  1.00  0.00           H  
ATOM    710  HA  LEU    47      -0.814   6.821  20.160  1.00  0.00           H  
ATOM    711 1HB  LEU    47      -1.731   9.477  19.017  1.00  0.00           H  
ATOM    712 2HB  LEU    47      -0.133   9.094  19.674  1.00  0.00           H  
ATOM    713  HG  LEU    47      -1.379   7.816  17.200  1.00  0.00           H  
ATOM    714 1HD1 LEU    47       0.304   9.020  15.949  1.00  0.00           H  
ATOM    715 2HD1 LEU    47      -0.740  10.116  16.877  1.00  0.00           H  
ATOM    716 3HD1 LEU    47       0.881   9.776  17.429  1.00  0.00           H  
ATOM    717 1HD2 LEU    47       0.807   6.791  16.869  1.00  0.00           H  
ATOM    718 2HD2 LEU    47       1.382   7.507  18.396  1.00  0.00           H  
ATOM    719 3HD2 LEU    47       0.093   6.283  18.419  1.00  0.00           H  
ATOM    720  N   ASN    48      -3.199   7.761  21.848  1.00  0.00           N  
ATOM    721  CA  ASN    48      -3.681   8.219  23.154  1.00  0.00           C  
ATOM    722  C   ASN    48      -3.045   7.405  24.286  1.00  0.00           C  
ATOM    723  O   ASN    48      -3.697   6.577  24.928  1.00  0.00           O  
ATOM    724  CB  ASN    48      -5.199   8.124  23.215  1.00  0.00           C  
ATOM    725  CG  ASN    48      -5.817   8.812  24.419  1.00  0.00           C  
ATOM    726  OD1 ASN    48      -5.231   9.720  25.024  1.00  0.00           O  
ATOM    727  ND2 ASN    48      -7.010   8.391  24.776  1.00  0.00           N  
ATOM    728  H   ASN    48      -3.819   7.178  21.281  1.00  0.00           H  
ATOM    729  HA  ASN    48      -3.385   9.260  23.290  1.00  0.00           H  
ATOM    730 1HB  ASN    48      -5.620   8.559  22.307  1.00  0.00           H  
ATOM    731 2HB  ASN    48      -5.487   7.072  23.223  1.00  0.00           H  
ATOM    732 1HD2 ASN    48      -7.474   8.804  25.560  1.00  0.00           H  
ATOM    733 2HD2 ASN    48      -7.451   7.657  24.261  1.00  0.00           H  
ATOM    734  N   VAL    49      -1.759   7.651  24.517  1.00  0.00           N  
ATOM    735  CA  VAL    49      -0.963   6.897  25.483  1.00  0.00           C  
ATOM    736  C   VAL    49      -0.275   7.800  26.504  1.00  0.00           C  
ATOM    737  O   VAL    49      -0.170   9.015  26.325  1.00  0.00           O  
ATOM    738  CB  VAL    49       0.120   6.082  24.750  1.00  0.00           C  
ATOM    739  CG1 VAL    49      -0.533   5.113  23.757  1.00  0.00           C  
ATOM    740  CG2 VAL    49       1.092   7.030  24.050  1.00  0.00           C  
ATOM    741  H   VAL    49      -1.320   8.353  23.923  1.00  0.00           H  
ATOM    742  HA  VAL    49      -1.623   6.211  26.014  1.00  0.00           H  
ATOM    743  HB  VAL    49       0.664   5.485  25.480  1.00  0.00           H  
ATOM    744 1HG1 VAL    49       0.239   4.526  23.263  1.00  0.00           H  
ATOM    745 2HG1 VAL    49      -1.209   4.448  24.291  1.00  0.00           H  
ATOM    746 3HG1 VAL    49      -1.092   5.667  23.004  1.00  0.00           H  
ATOM    747 1HG2 VAL    49       1.867   6.453  23.549  1.00  0.00           H  
ATOM    748 2HG2 VAL    49       0.561   7.627  23.320  1.00  0.00           H  
ATOM    749 3HG2 VAL    49       1.548   7.682  24.787  1.00  0.00           H  
ATOM    750  N   ASN    50       0.274   7.199  27.562  1.00  0.00           N  
ATOM    751  CA  ASN    50       0.984   7.952  28.605  1.00  0.00           C  
ATOM    752  C   ASN    50       2.402   8.340  28.183  1.00  0.00           C  
ATOM    753  O   ASN    50       3.398   7.923  28.771  1.00  0.00           O  
ATOM    754  CB  ASN    50       1.022   7.171  29.906  1.00  0.00           C  
ATOM    755  CG  ASN    50       1.664   5.805  29.779  1.00  0.00           C  
ATOM    756  OD1 ASN    50       1.398   5.063  28.816  1.00  0.00           O  
ATOM    757  ND2 ASN    50       2.517   5.468  30.726  1.00  0.00           N  
ATOM    758  H   ASN    50       0.173   6.201  27.664  1.00  0.00           H  
ATOM    759  HA  ASN    50       0.441   8.881  28.785  1.00  0.00           H  
ATOM    760 1HB  ASN    50       1.581   7.745  30.653  1.00  0.00           H  
ATOM    761 2HB  ASN    50       0.008   7.047  30.285  1.00  0.00           H  
ATOM    762 1HD2 ASN    50       2.975   4.582  30.697  1.00  0.00           H  
ATOM    763 2HD2 ASN    50       2.735   6.129  31.483  1.00  0.00           H  
ATOM    764  N   ILE    51       2.464   9.157  27.145  1.00  0.00           N  
ATOM    765  CA  ILE    51       3.700   9.605  26.525  1.00  0.00           C  
ATOM    766  C   ILE    51       4.590  10.394  27.477  1.00  0.00           C  
ATOM    767  O   ILE    51       5.817  10.370  27.360  1.00  0.00           O  
ATOM    768  CB  ILE    51       3.366  10.449  25.290  1.00  0.00           C  
ATOM    769  CG1 ILE    51       4.572  10.607  24.440  1.00  0.00           C  
ATOM    770  CG2 ILE    51       2.819  11.819  25.675  1.00  0.00           C  
ATOM    771  CD1 ILE    51       4.244  11.180  23.132  1.00  0.00           C  
ATOM    772  H   ILE    51       1.571   9.445  26.749  1.00  0.00           H  
ATOM    773  HA  ILE    51       4.252   8.727  26.197  1.00  0.00           H  
ATOM    774  HB  ILE    51       2.610   9.924  24.703  1.00  0.00           H  
ATOM    775 1HG1 ILE    51       5.285  11.262  24.938  1.00  0.00           H  
ATOM    776 2HG1 ILE    51       5.039   9.635  24.290  1.00  0.00           H  
ATOM    777 1HG2 ILE    51       2.574  12.373  24.769  1.00  0.00           H  
ATOM    778 2HG2 ILE    51       1.919  11.695  26.277  1.00  0.00           H  
ATOM    779 3HG2 ILE    51       3.562  12.383  26.238  1.00  0.00           H  
ATOM    780 1HD1 ILE    51       5.133  11.274  22.565  1.00  0.00           H  
ATOM    781 2HD1 ILE    51       3.545  10.526  22.610  1.00  0.00           H  
ATOM    782 3HD1 ILE    51       3.798  12.164  23.272  1.00  0.00           H  
ATOM    783  N   SER    52       3.976  11.035  28.466  1.00  0.00           N  
ATOM    784  CA  SER    52       4.691  11.839  29.441  1.00  0.00           C  
ATOM    785  C   SER    52       5.667  11.033  30.288  1.00  0.00           C  
ATOM    786  O   SER    52       6.563  11.604  30.911  1.00  0.00           O  
ATOM    787  CB  SER    52       3.706  12.574  30.329  1.00  0.00           C  
ATOM    788  OG  SER    52       2.962  11.684  31.119  1.00  0.00           O  
ATOM    789  H   SER    52       2.970  10.983  28.513  1.00  0.00           H  
ATOM    790  HA  SER    52       5.265  12.580  28.901  1.00  0.00           H  
ATOM    791 1HB  SER    52       4.251  13.263  30.972  1.00  0.00           H  
ATOM    792 2HB  SER    52       3.034  13.168  29.710  1.00  0.00           H  
ATOM    793  HG  SER    52       3.610  11.110  31.563  1.00  0.00           H  
ATOM    794  N   ASP    53       5.507   9.710  30.320  1.00  0.00           N  
ATOM    795  CA  ASP    53       6.399   8.886  31.109  1.00  0.00           C  
ATOM    796  C   ASP    53       7.613   8.353  30.327  1.00  0.00           C  
ATOM    797  O   ASP    53       8.439   7.633  30.901  1.00  0.00           O  
ATOM    798  CB  ASP    53       5.623   7.706  31.699  1.00  0.00           C  
ATOM    799  CG  ASP    53       4.555   8.130  32.734  1.00  0.00           C  
ATOM    800  OD1 ASP    53       4.823   9.024  33.511  1.00  0.00           O  
ATOM    801  OD2 ASP    53       3.476   7.557  32.727  1.00  0.00           O  
ATOM    802  H   ASP    53       4.768   9.258  29.777  1.00  0.00           H  
ATOM    803  HA  ASP    53       6.776   9.490  31.933  1.00  0.00           H  
ATOM    804 1HB  ASP    53       5.122   7.173  30.883  1.00  0.00           H  
ATOM    805 2HB  ASP    53       6.316   7.011  32.168  1.00  0.00           H  
ATOM    806  N   SER    54       7.725   8.607  29.011  1.00  0.00           N  
ATOM    807  CA  SER    54       8.903   8.038  28.354  1.00  0.00           C  
ATOM    808  C   SER    54       9.541   8.793  27.179  1.00  0.00           C  
ATOM    809  O   SER    54       8.901   9.040  26.156  1.00  0.00           O  
ATOM    810  CB  SER    54       8.557   6.637  27.903  1.00  0.00           C  
ATOM    811  OG  SER    54       8.252   5.820  29.008  1.00  0.00           O  
ATOM    812  H   SER    54       7.059   9.194  28.504  1.00  0.00           H  
ATOM    813  HA  SER    54       9.680   7.953  29.112  1.00  0.00           H  
ATOM    814 1HB  SER    54       7.706   6.666  27.222  1.00  0.00           H  
ATOM    815 2HB  SER    54       9.386   6.223  27.356  1.00  0.00           H  
ATOM    816  HG  SER    54       8.635   6.278  29.795  1.00  0.00           H  
ATOM    817  N   CYS    55      10.864   9.003  27.283  1.00  0.00           N  
ATOM    818  CA  CYS    55      11.681   9.511  26.178  1.00  0.00           C  
ATOM    819  C   CYS    55      12.699   8.455  25.755  1.00  0.00           C  
ATOM    820  O   CYS    55      13.264   8.510  24.659  1.00  0.00           O  
ATOM    821  CB  CYS    55      12.398  10.806  26.557  1.00  0.00           C  
ATOM    822  SG  CYS    55      11.281  12.199  26.870  1.00  0.00           S  
ATOM    823  H   CYS    55      11.306   8.807  28.167  1.00  0.00           H  
ATOM    824  HA  CYS    55      11.033   9.707  25.329  1.00  0.00           H  
ATOM    825 1HB  CYS    55      12.996  10.645  27.453  1.00  0.00           H  
ATOM    826 2HB  CYS    55      13.079  11.093  25.756  1.00  0.00           H  
ATOM    827  N   VAL    56      12.856   7.484  26.635  1.00  0.00           N  
ATOM    828  CA  VAL    56      13.720   6.320  26.505  1.00  0.00           C  
ATOM    829  C   VAL    56      13.333   5.521  25.284  1.00  0.00           C  
ATOM    830  O   VAL    56      12.147   5.373  25.015  1.00  0.00           O  
ATOM    831  CB  VAL    56      13.576   5.442  27.748  1.00  0.00           C  
ATOM    832  CG1 VAL    56      12.184   4.889  27.765  1.00  0.00           C  
ATOM    833  CG2 VAL    56      14.611   4.300  27.739  1.00  0.00           C  
ATOM    834  H   VAL    56      12.316   7.557  27.482  1.00  0.00           H  
ATOM    835  HA  VAL    56      14.755   6.657  26.405  1.00  0.00           H  
ATOM    836  HB  VAL    56      13.719   6.048  28.642  1.00  0.00           H  
ATOM    837 1HG1 VAL    56      12.041   4.269  28.651  1.00  0.00           H  
ATOM    838 2HG1 VAL    56      11.493   5.714  27.789  1.00  0.00           H  
ATOM    839 3HG1 VAL    56      12.014   4.309  26.878  1.00  0.00           H  
ATOM    840 1HG2 VAL    56      14.483   3.694  28.635  1.00  0.00           H  
ATOM    841 2HG2 VAL    56      14.491   3.670  26.883  1.00  0.00           H  
ATOM    842 3HG2 VAL    56      15.615   4.724  27.731  1.00  0.00           H  
ATOM    843  N   ALA    57      14.301   4.935  24.581  1.00  0.00           N  
ATOM    844  CA  ALA    57      14.047   4.147  23.365  1.00  0.00           C  
ATOM    845  C   ALA    57      13.034   3.018  23.577  1.00  0.00           C  
ATOM    846  O   ALA    57      12.403   2.554  22.633  1.00  0.00           O  
ATOM    847  CB  ALA    57      15.337   3.548  22.863  1.00  0.00           C  
ATOM    848  H   ALA    57      15.257   5.077  24.876  1.00  0.00           H  
ATOM    849  HA  ALA    57      13.650   4.821  22.607  1.00  0.00           H  
ATOM    850 1HB  ALA    57      15.140   3.003  21.953  1.00  0.00           H  
ATOM    851 2HB  ALA    57      16.054   4.342  22.669  1.00  0.00           H  
ATOM    852 3HB  ALA    57      15.738   2.868  23.612  1.00  0.00           H  
ATOM    853  N   ASN    58      12.831   2.593  24.816  1.00  0.00           N  
ATOM    854  CA  ASN    58      11.880   1.543  25.151  1.00  0.00           C  
ATOM    855  C   ASN    58      10.442   1.960  24.768  1.00  0.00           C  
ATOM    856  O   ASN    58       9.562   1.112  24.620  1.00  0.00           O  
ATOM    857  CB  ASN    58      11.969   1.212  26.625  1.00  0.00           C  
ATOM    858  CG  ASN    58      13.247   0.512  26.977  1.00  0.00           C  
ATOM    859  OD1 ASN    58      13.927  -0.064  26.118  1.00  0.00           O  
ATOM    860  ND2 ASN    58      13.599   0.558  28.236  1.00  0.00           N  
ATOM    861  H   ASN    58      13.361   3.020  25.555  1.00  0.00           H  
ATOM    862  HA  ASN    58      12.127   0.650  24.573  1.00  0.00           H  
ATOM    863 1HB  ASN    58      11.884   2.099  27.218  1.00  0.00           H  
ATOM    864 2HB  ASN    58      11.135   0.565  26.894  1.00  0.00           H  
ATOM    865 1HD2 ASN    58      14.444   0.115  28.537  1.00  0.00           H  
ATOM    866 2HD2 ASN    58      13.023   1.038  28.898  1.00  0.00           H  
ATOM    867  N   LYS    59      10.222   3.274  24.548  1.00  0.00           N  
ATOM    868  CA  LYS    59       8.951   3.887  24.125  1.00  0.00           C  
ATOM    869  C   LYS    59       8.465   3.309  22.795  1.00  0.00           C  
ATOM    870  O   LYS    59       7.284   3.396  22.457  1.00  0.00           O  
ATOM    871  CB  LYS    59       9.159   5.395  23.985  1.00  0.00           C  
ATOM    872  CG  LYS    59      10.096   5.771  22.841  1.00  0.00           C  
ATOM    873  CD  LYS    59      10.484   7.220  22.914  1.00  0.00           C  
ATOM    874  CE  LYS    59      11.496   7.563  21.843  1.00  0.00           C  
ATOM    875  NZ  LYS    59      12.104   8.898  22.075  1.00  0.00           N  
ATOM    876  H   LYS    59      11.002   3.916  24.685  1.00  0.00           H  
ATOM    877  HA  LYS    59       8.198   3.689  24.887  1.00  0.00           H  
ATOM    878 1HB  LYS    59       8.203   5.886  23.808  1.00  0.00           H  
ATOM    879 2HB  LYS    59       9.577   5.802  24.905  1.00  0.00           H  
ATOM    880 1HG  LYS    59      10.988   5.159  22.871  1.00  0.00           H  
ATOM    881 2HG  LYS    59       9.606   5.597  21.898  1.00  0.00           H  
ATOM    882 1HD  LYS    59       9.602   7.845  22.794  1.00  0.00           H  
ATOM    883 2HD  LYS    59      10.905   7.416  23.886  1.00  0.00           H  
ATOM    884 1HE  LYS    59      12.282   6.809  21.837  1.00  0.00           H  
ATOM    885 2HE  LYS    59      11.006   7.563  20.882  1.00  0.00           H  
ATOM    886 1HZ  LYS    59      12.775   9.103  21.354  1.00  0.00           H  
ATOM    887 2HZ  LYS    59      11.397   9.611  22.094  1.00  0.00           H  
ATOM    888 3HZ  LYS    59      12.582   8.860  23.000  1.00  0.00           H  
ATOM    889  N   ILE    60       9.399   2.724  22.051  1.00  0.00           N  
ATOM    890  CA  ILE    60       9.197   2.062  20.780  1.00  0.00           C  
ATOM    891  C   ILE    60       8.289   0.807  20.975  1.00  0.00           C  
ATOM    892  O   ILE    60       7.479   0.455  20.108  1.00  0.00           O  
ATOM    893  CB  ILE    60      10.588   1.802  20.148  1.00  0.00           C  
ATOM    894  CG1 ILE    60      11.238   3.183  19.772  1.00  0.00           C  
ATOM    895  CG2 ILE    60      10.485   1.002  18.956  1.00  0.00           C  
ATOM    896  CD1 ILE    60      12.682   3.119  19.367  1.00  0.00           C  
ATOM    897  H   ILE    60      10.356   2.717  22.407  1.00  0.00           H  
ATOM    898  HA  ILE    60       8.670   2.742  20.121  1.00  0.00           H  
ATOM    899  HB  ILE    60      11.224   1.294  20.870  1.00  0.00           H  
ATOM    900 1HG1 ILE    60      10.685   3.614  18.949  1.00  0.00           H  
ATOM    901 2HG1 ILE    60      11.161   3.847  20.634  1.00  0.00           H  
ATOM    902 1HG2 ILE    60      11.458   0.851  18.533  1.00  0.00           H  
ATOM    903 2HG2 ILE    60      10.028   0.040  19.198  1.00  0.00           H  
ATOM    904 3HG2 ILE    60       9.881   1.558  18.269  1.00  0.00           H  
ATOM    905 1HD1 ILE    60      13.043   4.117  19.128  1.00  0.00           H  
ATOM    906 2HD1 ILE    60      13.264   2.713  20.184  1.00  0.00           H  
ATOM    907 3HD1 ILE    60      12.775   2.484  18.495  1.00  0.00           H  
ATOM    908  N   LYS    61       8.470   0.130  22.116  1.00  0.00           N  
ATOM    909  CA  LYS    61       7.743  -1.059  22.584  1.00  0.00           C  
ATOM    910  C   LYS    61       7.678  -2.294  21.675  1.00  0.00           C  
ATOM    911  O   LYS    61       8.724  -2.843  21.332  1.00  0.00           O  
ATOM    912  CB  LYS    61       6.335  -0.634  23.016  1.00  0.00           C  
ATOM    913  CG  LYS    61       6.349   0.388  24.143  1.00  0.00           C  
ATOM    914  CD  LYS    61       4.965   0.751  24.629  1.00  0.00           C  
ATOM    915  CE  LYS    61       5.054   1.784  25.745  1.00  0.00           C  
ATOM    916  NZ  LYS    61       3.715   2.216  26.220  1.00  0.00           N  
ATOM    917  H   LYS    61       9.132   0.515  22.786  1.00  0.00           H  
ATOM    918  HA  LYS    61       8.247  -1.385  23.493  1.00  0.00           H  
ATOM    919 1HB  LYS    61       5.792  -0.205  22.174  1.00  0.00           H  
ATOM    920 2HB  LYS    61       5.780  -1.496  23.389  1.00  0.00           H  
ATOM    921 1HG  LYS    61       6.930  -0.005  24.976  1.00  0.00           H  
ATOM    922 2HG  LYS    61       6.832   1.282  23.799  1.00  0.00           H  
ATOM    923 1HD  LYS    61       4.384   1.163  23.804  1.00  0.00           H  
ATOM    924 2HD  LYS    61       4.461  -0.142  25.001  1.00  0.00           H  
ATOM    925 1HE  LYS    61       5.603   1.354  26.582  1.00  0.00           H  
ATOM    926 2HE  LYS    61       5.599   2.656  25.376  1.00  0.00           H  
ATOM    927 1HZ  LYS    61       3.827   2.899  26.958  1.00  0.00           H  
ATOM    928 2HZ  LYS    61       3.204   2.629  25.452  1.00  0.00           H  
ATOM    929 3HZ  LYS    61       3.205   1.419  26.575  1.00  0.00           H  
ATOM    930  N   ASP    62       6.459  -2.793  21.388  1.00  0.00           N  
ATOM    931  CA  ASP    62       6.261  -4.035  20.625  1.00  0.00           C  
ATOM    932  C   ASP    62       5.886  -3.895  19.142  1.00  0.00           C  
ATOM    933  O   ASP    62       6.221  -4.752  18.328  1.00  0.00           O  
ATOM    934  CB  ASP    62       5.181  -4.868  21.312  1.00  0.00           C  
ATOM    935  CG  ASP    62       5.561  -5.267  22.734  1.00  0.00           C  
ATOM    936  OD1 ASP    62       6.592  -5.867  22.915  1.00  0.00           O  
ATOM    937  OD2 ASP    62       4.818  -4.942  23.631  1.00  0.00           O  
ATOM    938  H   ASP    62       5.643  -2.291  21.697  1.00  0.00           H  
ATOM    939  HA  ASP    62       7.202  -4.590  20.663  1.00  0.00           H  
ATOM    940 1HB  ASP    62       4.247  -4.304  21.338  1.00  0.00           H  
ATOM    941 2HB  ASP    62       5.000  -5.771  20.732  1.00  0.00           H  
ATOM    942  N   GLU    63       5.116  -2.855  18.798  1.00  0.00           N  
ATOM    943  CA  GLU    63       4.675  -2.665  17.405  1.00  0.00           C  
ATOM    944  C   GLU    63       5.886  -2.410  16.523  1.00  0.00           C  
ATOM    945  O   GLU    63       5.941  -2.798  15.354  1.00  0.00           O  
ATOM    946  CB  GLU    63       3.672  -1.517  17.310  1.00  0.00           C  
ATOM    947  CG  GLU    63       2.326  -1.824  17.938  1.00  0.00           C  
ATOM    948  CD  GLU    63       1.395  -0.650  17.931  1.00  0.00           C  
ATOM    949  OE1 GLU    63       1.850   0.437  17.673  1.00  0.00           O  
ATOM    950  OE2 GLU    63       0.229  -0.837  18.185  1.00  0.00           O  
ATOM    951  H   GLU    63       4.857  -2.182  19.498  1.00  0.00           H  
ATOM    952  HA  GLU    63       4.189  -3.579  17.063  1.00  0.00           H  
ATOM    953 1HB  GLU    63       4.075  -0.644  17.815  1.00  0.00           H  
ATOM    954 2HB  GLU    63       3.514  -1.250  16.262  1.00  0.00           H  
ATOM    955 1HG  GLU    63       1.864  -2.640  17.384  1.00  0.00           H  
ATOM    956 2HG  GLU    63       2.482  -2.160  18.963  1.00  0.00           H  
ATOM    957  N   PHE    64       6.843  -1.737  17.124  1.00  0.00           N  
ATOM    958  CA  PHE    64       8.113  -1.375  16.555  1.00  0.00           C  
ATOM    959  C   PHE    64       9.095  -2.204  17.339  1.00  0.00           C  
ATOM    960  O   PHE    64       8.667  -2.880  18.254  1.00  0.00           O  
ATOM    961  CB  PHE    64       8.292   0.120  16.617  1.00  0.00           C  
ATOM    962  CG  PHE    64       7.298   0.806  15.779  1.00  0.00           C  
ATOM    963  CD1 PHE    64       6.058   1.092  16.291  1.00  0.00           C  
ATOM    964  CD2 PHE    64       7.581   1.155  14.480  1.00  0.00           C  
ATOM    965  CE1 PHE    64       5.104   1.692  15.517  1.00  0.00           C  
ATOM    966  CE2 PHE    64       6.631   1.759  13.697  1.00  0.00           C  
ATOM    967  CZ  PHE    64       5.391   2.017  14.224  1.00  0.00           C  
ATOM    968  H   PHE    64       6.676  -1.462  18.084  1.00  0.00           H  
ATOM    969  HA  PHE    64       8.156  -1.691  15.537  1.00  0.00           H  
ATOM    970 1HB  PHE    64       8.124   0.437  17.633  1.00  0.00           H  
ATOM    971 2HB  PHE    64       9.289   0.404  16.297  1.00  0.00           H  
ATOM    972  HD1 PHE    64       5.836   0.825  17.327  1.00  0.00           H  
ATOM    973  HD2 PHE    64       8.567   0.940  14.083  1.00  0.00           H  
ATOM    974  HE1 PHE    64       4.114   1.908  15.937  1.00  0.00           H  
ATOM    975  HE2 PHE    64       6.859   2.029  12.666  1.00  0.00           H  
ATOM    976  HZ  PHE    64       4.637   2.478  13.627  1.00  0.00           H  
ATOM    977  N   PHE    65      10.354  -2.307  16.923  1.00  0.00           N  
ATOM    978  CA  PHE    65      11.341  -3.208  17.579  1.00  0.00           C  
ATOM    979  C   PHE    65      11.101  -4.694  17.226  1.00  0.00           C  
ATOM    980  O   PHE    65      12.018  -5.504  17.275  1.00  0.00           O  
ATOM    981  CB  PHE    65      11.368  -3.036  19.120  1.00  0.00           C  
ATOM    982  CG  PHE    65      12.356  -3.896  19.858  1.00  0.00           C  
ATOM    983  CD1 PHE    65      13.709  -3.603  19.907  1.00  0.00           C  
ATOM    984  CD2 PHE    65      11.900  -5.012  20.540  1.00  0.00           C  
ATOM    985  CE1 PHE    65      14.583  -4.402  20.609  1.00  0.00           C  
ATOM    986  CE2 PHE    65      12.770  -5.819  21.247  1.00  0.00           C  
ATOM    987  CZ  PHE    65      14.116  -5.513  21.281  1.00  0.00           C  
ATOM    988  H   PHE    65      10.660  -1.743  16.143  1.00  0.00           H  
ATOM    989  HA  PHE    65      12.330  -2.950  17.235  1.00  0.00           H  
ATOM    990 1HB  PHE    65      11.568  -2.003  19.367  1.00  0.00           H  
ATOM    991 2HB  PHE    65      10.432  -3.277  19.557  1.00  0.00           H  
ATOM    992  HD1 PHE    65      14.082  -2.745  19.395  1.00  0.00           H  
ATOM    993  HD2 PHE    65      10.829  -5.245  20.514  1.00  0.00           H  
ATOM    994  HE1 PHE    65      15.642  -4.152  20.635  1.00  0.00           H  
ATOM    995  HE2 PHE    65      12.394  -6.693  21.778  1.00  0.00           H  
ATOM    996  HZ  PHE    65      14.805  -6.148  21.839  1.00  0.00           H  
ATOM    997  N   ALA    66       9.931  -5.037  16.700  1.00  0.00           N  
ATOM    998  CA  ALA    66       9.634  -6.420  16.349  1.00  0.00           C  
ATOM    999  C   ALA    66      10.642  -7.025  15.358  1.00  0.00           C  
ATOM   1000  O   ALA    66      10.970  -8.208  15.447  1.00  0.00           O  
ATOM   1001  CB  ALA    66       8.241  -6.477  15.741  1.00  0.00           C  
ATOM   1002  H   ALA    66       9.199  -4.345  16.649  1.00  0.00           H  
ATOM   1003  HA  ALA    66       9.658  -7.009  17.266  1.00  0.00           H  
ATOM   1004 1HB  ALA    66       7.984  -7.508  15.506  1.00  0.00           H  
ATOM   1005 2HB  ALA    66       7.518  -6.073  16.457  1.00  0.00           H  
ATOM   1006 3HB  ALA    66       8.214  -5.886  14.832  1.00  0.00           H  
ATOM   1007  N   MET    67      11.090  -6.222  14.394  1.00  0.00           N  
ATOM   1008  CA  MET    67      12.038  -6.649  13.362  1.00  0.00           C  
ATOM   1009  C   MET    67      13.177  -5.636  13.201  1.00  0.00           C  
ATOM   1010  O   MET    67      13.699  -5.459  12.099  1.00  0.00           O  
ATOM   1011  CB  MET    67      11.300  -6.859  12.032  1.00  0.00           C  
ATOM   1012  CG  MET    67      10.292  -7.999  12.016  1.00  0.00           C  
ATOM   1013  SD  MET    67       9.374  -8.070  10.474  1.00  0.00           S  
ATOM   1014  CE  MET    67      10.629  -8.452   9.274  1.00  0.00           C  
ATOM   1015  H   MET    67      10.774  -5.266  14.394  1.00  0.00           H  
ATOM   1016  HA  MET    67      12.483  -7.594  13.672  1.00  0.00           H  
ATOM   1017 1HB  MET    67      10.769  -5.976  11.740  1.00  0.00           H  
ATOM   1018 2HB  MET    67      12.032  -7.066  11.251  1.00  0.00           H  
ATOM   1019 1HG  MET    67      10.810  -8.947  12.159  1.00  0.00           H  
ATOM   1020 2HG  MET    67       9.578  -7.878  12.826  1.00  0.00           H  
ATOM   1021 1HE  MET    67      10.173  -8.515   8.283  1.00  0.00           H  
ATOM   1022 2HE  MET    67      11.383  -7.666   9.275  1.00  0.00           H  
ATOM   1023 3HE  MET    67      11.095  -9.406   9.523  1.00  0.00           H  
ATOM   1024  N   ILE    68      13.496  -4.922  14.275  1.00  0.00           N  
ATOM   1025  CA  ILE    68      14.506  -3.851  14.257  1.00  0.00           C  
ATOM   1026  C   ILE    68      15.096  -3.868  15.702  1.00  0.00           C  
ATOM   1027  O   ILE    68      14.362  -4.258  16.592  1.00  0.00           O  
ATOM   1028  CB  ILE    68      13.764  -2.579  13.701  1.00  0.00           C  
ATOM   1029  CG1 ILE    68      14.619  -1.394  13.377  1.00  0.00           C  
ATOM   1030  CG2 ILE    68      12.740  -2.166  14.631  1.00  0.00           C  
ATOM   1031  CD1 ILE    68      13.927  -0.390  12.515  1.00  0.00           C  
ATOM   1032  H   ILE    68      13.040  -5.151  15.164  1.00  0.00           H  
ATOM   1033  HA  ILE    68      15.269  -4.130  13.548  1.00  0.00           H  
ATOM   1034  HB  ILE    68      13.301  -2.860  12.777  1.00  0.00           H  
ATOM   1035 1HG1 ILE    68      14.843  -0.886  14.269  1.00  0.00           H  
ATOM   1036 2HG1 ILE    68      15.524  -1.699  12.882  1.00  0.00           H  
ATOM   1037 1HG2 ILE    68      12.183  -1.323  14.226  1.00  0.00           H  
ATOM   1038 2HG2 ILE    68      12.078  -3.001  14.807  1.00  0.00           H  
ATOM   1039 3HG2 ILE    68      13.225  -1.881  15.517  1.00  0.00           H  
ATOM   1040 1HD1 ILE    68      14.588   0.461  12.343  1.00  0.00           H  
ATOM   1041 2HD1 ILE    68      13.674  -0.849  11.563  1.00  0.00           H  
ATOM   1042 3HD1 ILE    68      13.026  -0.058  13.003  1.00  0.00           H  
ATOM   1043  N   SER    69      16.390  -3.560  16.029  1.00  0.00           N  
ATOM   1044  CA  SER    69      17.509  -2.844  15.379  1.00  0.00           C  
ATOM   1045  C   SER    69      17.150  -1.366  15.365  1.00  0.00           C  
ATOM   1046  O   SER    69      17.548  -0.593  14.486  1.00  0.00           O  
ATOM   1047  CB  SER    69      17.879  -3.353  13.995  1.00  0.00           C  
ATOM   1048  OG  SER    69      18.205  -4.716  14.034  1.00  0.00           O  
ATOM   1049  H   SER    69      16.610  -3.839  16.973  1.00  0.00           H  
ATOM   1050  HA  SER    69      18.399  -2.963  15.999  1.00  0.00           H  
ATOM   1051 1HB  SER    69      17.129  -3.168  13.275  1.00  0.00           H  
ATOM   1052 2HB  SER    69      18.754  -2.797  13.660  1.00  0.00           H  
ATOM   1053  HG  SER    69      18.361  -4.978  13.123  1.00  0.00           H  
ATOM   1054  N   ILE    70      16.444  -0.993  16.449  1.00  0.00           N  
ATOM   1055  CA  ILE    70      15.943   0.345  16.748  1.00  0.00           C  
ATOM   1056  C   ILE    70      17.015   1.383  16.901  1.00  0.00           C  
ATOM   1057  O   ILE    70      16.717   2.571  16.832  1.00  0.00           O  
ATOM   1058  CB  ILE    70      15.066   0.335  18.016  1.00  0.00           C  
ATOM   1059  CG1 ILE    70      15.843  -0.124  19.243  1.00  0.00           C  
ATOM   1060  CG2 ILE    70      13.893  -0.522  17.790  1.00  0.00           C  
ATOM   1061  CD1 ILE    70      15.062   0.069  20.536  1.00  0.00           C  
ATOM   1062  H   ILE    70      16.205  -1.727  17.096  1.00  0.00           H  
ATOM   1063  HA  ILE    70      15.308   0.657  15.924  1.00  0.00           H  
ATOM   1064  HB  ILE    70      14.740   1.344  18.222  1.00  0.00           H  
ATOM   1065 1HG1 ILE    70      16.087  -1.180  19.136  1.00  0.00           H  
ATOM   1066 2HG1 ILE    70      16.772   0.441  19.321  1.00  0.00           H  
ATOM   1067 1HG2 ILE    70      13.274  -0.512  18.676  1.00  0.00           H  
ATOM   1068 2HG2 ILE    70      13.330  -0.146  16.950  1.00  0.00           H  
ATOM   1069 3HG2 ILE    70      14.233  -1.530  17.585  1.00  0.00           H  
ATOM   1070 1HD1 ILE    70      15.656  -0.274  21.381  1.00  0.00           H  
ATOM   1071 2HD1 ILE    70      14.835   1.114  20.661  1.00  0.00           H  
ATOM   1072 3HD1 ILE    70      14.132  -0.497  20.494  1.00  0.00           H  
ATOM   1073  N   SER    71      18.268   0.965  16.997  1.00  0.00           N  
ATOM   1074  CA  SER    71      19.365   1.902  17.085  1.00  0.00           C  
ATOM   1075  C   SER    71      19.285   2.877  15.908  1.00  0.00           C  
ATOM   1076  O   SER    71      19.663   4.035  16.036  1.00  0.00           O  
ATOM   1077  CB  SER    71      20.686   1.157  17.081  1.00  0.00           C  
ATOM   1078  OG  SER    71      20.828   0.376  18.244  1.00  0.00           O  
ATOM   1079  H   SER    71      18.454  -0.024  17.028  1.00  0.00           H  
ATOM   1080  HA  SER    71      19.277   2.463  18.015  1.00  0.00           H  
ATOM   1081 1HB  SER    71      20.735   0.515  16.200  1.00  0.00           H  
ATOM   1082 2HB  SER    71      21.504   1.869  17.013  1.00  0.00           H  
ATOM   1083  HG  SER    71      21.686  -0.056  18.173  1.00  0.00           H  
ATOM   1084  N   ALA    72      18.822   2.412  14.739  1.00  0.00           N  
ATOM   1085  CA  ALA    72      18.687   3.292  13.580  1.00  0.00           C  
ATOM   1086  C   ALA    72      17.675   4.429  13.829  1.00  0.00           C  
ATOM   1087  O   ALA    72      17.858   5.565  13.379  1.00  0.00           O  
ATOM   1088  CB  ALA    72      18.247   2.479  12.383  1.00  0.00           C  
ATOM   1089  H   ALA    72      18.511   1.439  14.668  1.00  0.00           H  
ATOM   1090  HA  ALA    72      19.659   3.741  13.381  1.00  0.00           H  
ATOM   1091 1HB  ALA    72      18.169   3.126  11.510  1.00  0.00           H  
ATOM   1092 2HB  ALA    72      18.975   1.692  12.192  1.00  0.00           H  
ATOM   1093 3HB  ALA    72      17.274   2.031  12.592  1.00  0.00           H  
ATOM   1094  N   ILE    73      16.601   4.109  14.556  1.00  0.00           N  
ATOM   1095  CA  ILE    73      15.510   5.032  14.839  1.00  0.00           C  
ATOM   1096  C   ILE    73      15.980   5.998  15.901  1.00  0.00           C  
ATOM   1097  O   ILE    73      15.827   7.217  15.791  1.00  0.00           O  
ATOM   1098  CB  ILE    73      14.272   4.267  15.381  1.00  0.00           C  
ATOM   1099  CG1 ILE    73      13.708   3.322  14.325  1.00  0.00           C  
ATOM   1100  CG2 ILE    73      13.191   5.211  15.856  1.00  0.00           C  
ATOM   1101  CD1 ILE    73      12.643   2.380  14.886  1.00  0.00           C  
ATOM   1102  H   ILE    73      16.550   3.188  14.968  1.00  0.00           H  
ATOM   1103  HA  ILE    73      15.252   5.582  13.935  1.00  0.00           H  
ATOM   1104  HB  ILE    73      14.582   3.659  16.226  1.00  0.00           H  
ATOM   1105 1HG1 ILE    73      13.287   3.908  13.520  1.00  0.00           H  
ATOM   1106 2HG1 ILE    73      14.519   2.714  13.918  1.00  0.00           H  
ATOM   1107 1HG2 ILE    73      12.357   4.635  16.255  1.00  0.00           H  
ATOM   1108 2HG2 ILE    73      13.589   5.861  16.636  1.00  0.00           H  
ATOM   1109 3HG2 ILE    73      12.850   5.797  15.025  1.00  0.00           H  
ATOM   1110 1HD1 ILE    73      12.270   1.737  14.102  1.00  0.00           H  
ATOM   1111 2HD1 ILE    73      13.076   1.781  15.677  1.00  0.00           H  
ATOM   1112 3HD1 ILE    73      11.819   2.964  15.290  1.00  0.00           H  
ATOM   1113  N   VAL    74      16.590   5.426  16.924  1.00  0.00           N  
ATOM   1114  CA  VAL    74      17.062   6.176  18.057  1.00  0.00           C  
ATOM   1115  C   VAL    74      18.148   7.150  17.637  1.00  0.00           C  
ATOM   1116  O   VAL    74      18.072   8.332  17.972  1.00  0.00           O  
ATOM   1117  CB  VAL    74      17.589   5.200  19.115  1.00  0.00           C  
ATOM   1118  CG1 VAL    74      18.263   5.959  20.237  1.00  0.00           C  
ATOM   1119  CG2 VAL    74      16.426   4.342  19.625  1.00  0.00           C  
ATOM   1120  H   VAL    74      16.703   4.416  16.914  1.00  0.00           H  
ATOM   1121  HA  VAL    74      16.227   6.736  18.475  1.00  0.00           H  
ATOM   1122  HB  VAL    74      18.336   4.557  18.659  1.00  0.00           H  
ATOM   1123 1HG1 VAL    74      18.649   5.255  20.972  1.00  0.00           H  
ATOM   1124 2HG1 VAL    74      19.084   6.541  19.825  1.00  0.00           H  
ATOM   1125 3HG1 VAL    74      17.546   6.626  20.713  1.00  0.00           H  
ATOM   1126 1HG2 VAL    74      16.807   3.631  20.351  1.00  0.00           H  
ATOM   1127 2HG2 VAL    74      15.674   4.979  20.087  1.00  0.00           H  
ATOM   1128 3HG2 VAL    74      15.973   3.803  18.802  1.00  0.00           H  
ATOM   1129  N   LYS    75      19.128   6.692  16.859  1.00  0.00           N  
ATOM   1130  CA  LYS    75      20.181   7.588  16.424  1.00  0.00           C  
ATOM   1131  C   LYS    75      19.645   8.700  15.540  1.00  0.00           C  
ATOM   1132  O   LYS    75      20.053   9.853  15.687  1.00  0.00           O  
ATOM   1133  CB  LYS    75      21.285   6.820  15.707  1.00  0.00           C  
ATOM   1134  CG  LYS    75      22.140   5.958  16.634  1.00  0.00           C  
ATOM   1135  CD  LYS    75      23.207   5.204  15.858  1.00  0.00           C  
ATOM   1136  CE  LYS    75      24.073   4.359  16.778  1.00  0.00           C  
ATOM   1137  NZ  LYS    75      25.120   3.613  16.020  1.00  0.00           N  
ATOM   1138  H   LYS    75      19.168   5.714  16.584  1.00  0.00           H  
ATOM   1139  HA  LYS    75      20.619   8.048  17.310  1.00  0.00           H  
ATOM   1140 1HB  LYS    75      20.835   6.163  14.957  1.00  0.00           H  
ATOM   1141 2HB  LYS    75      21.936   7.517  15.187  1.00  0.00           H  
ATOM   1142 1HG  LYS    75      22.618   6.600  17.377  1.00  0.00           H  
ATOM   1143 2HG  LYS    75      21.508   5.247  17.160  1.00  0.00           H  
ATOM   1144 1HD  LYS    75      22.720   4.551  15.132  1.00  0.00           H  
ATOM   1145 2HD  LYS    75      23.839   5.911  15.322  1.00  0.00           H  
ATOM   1146 1HE  LYS    75      24.555   5.005  17.509  1.00  0.00           H  
ATOM   1147 2HE  LYS    75      23.439   3.643  17.303  1.00  0.00           H  
ATOM   1148 1HZ  LYS    75      25.675   3.062  16.660  1.00  0.00           H  
ATOM   1149 2HZ  LYS    75      24.678   3.005  15.346  1.00  0.00           H  
ATOM   1150 3HZ  LYS    75      25.717   4.269  15.538  1.00  0.00           H  
ATOM   1151  N   ALA    76      18.699   8.393  14.642  1.00  0.00           N  
ATOM   1152  CA  ALA    76      18.155   9.460  13.821  1.00  0.00           C  
ATOM   1153  C   ALA    76      17.493  10.512  14.709  1.00  0.00           C  
ATOM   1154  O   ALA    76      17.643  11.720  14.488  1.00  0.00           O  
ATOM   1155  CB  ALA    76      17.160   8.893  12.831  1.00  0.00           C  
ATOM   1156  H   ALA    76      18.371   7.435  14.500  1.00  0.00           H  
ATOM   1157  HA  ALA    76      18.972   9.933  13.280  1.00  0.00           H  
ATOM   1158 1HB  ALA    76      16.765   9.700  12.211  1.00  0.00           H  
ATOM   1159 2HB  ALA    76      17.652   8.156  12.199  1.00  0.00           H  
ATOM   1160 3HB  ALA    76      16.354   8.415  13.370  1.00  0.00           H  
ATOM   1161  N   ALA    77      16.780  10.070  15.750  1.00  0.00           N  
ATOM   1162  CA  ALA    77      16.143  11.021  16.649  1.00  0.00           C  
ATOM   1163  C   ALA    77      17.186  11.854  17.414  1.00  0.00           C  
ATOM   1164  O   ALA    77      17.067  13.076  17.516  1.00  0.00           O  
ATOM   1165  CB  ALA    77      15.240  10.281  17.620  1.00  0.00           C  
ATOM   1166  H   ALA    77      16.656   9.067  15.905  1.00  0.00           H  
ATOM   1167  HA  ALA    77      15.539  11.701  16.049  1.00  0.00           H  
ATOM   1168 1HB  ALA    77      14.742  10.996  18.269  1.00  0.00           H  
ATOM   1169 2HB  ALA    77      14.498   9.715  17.059  1.00  0.00           H  
ATOM   1170 3HB  ALA    77      15.838   9.597  18.219  1.00  0.00           H  
ATOM   1171  N   GLN    78      18.259  11.205  17.885  1.00  0.00           N  
ATOM   1172  CA  GLN    78      19.314  11.868  18.670  1.00  0.00           C  
ATOM   1173  C   GLN    78      20.047  12.940  17.873  1.00  0.00           C  
ATOM   1174  O   GLN    78      20.421  13.985  18.408  1.00  0.00           O  
ATOM   1175  CB  GLN    78      20.322  10.836  19.187  1.00  0.00           C  
ATOM   1176  CG  GLN    78      19.780   9.911  20.276  1.00  0.00           C  
ATOM   1177  CD  GLN    78      20.750   8.792  20.627  1.00  0.00           C  
ATOM   1178  OE1 GLN    78      21.630   8.429  19.837  1.00  0.00           O  
ATOM   1179  NE2 GLN    78      20.591   8.232  21.822  1.00  0.00           N  
ATOM   1180  H   GLN    78      18.316  10.196  17.746  1.00  0.00           H  
ATOM   1181  HA  GLN    78      18.845  12.349  19.526  1.00  0.00           H  
ATOM   1182 1HB  GLN    78      20.653  10.219  18.355  1.00  0.00           H  
ATOM   1183 2HB  GLN    78      21.197  11.350  19.579  1.00  0.00           H  
ATOM   1184 1HG  GLN    78      19.612  10.502  21.174  1.00  0.00           H  
ATOM   1185 2HG  GLN    78      18.847   9.475  19.949  1.00  0.00           H  
ATOM   1186 1HE2 GLN    78      21.195   7.489  22.113  1.00  0.00           H  
ATOM   1187 2HE2 GLN    78      19.865   8.551  22.431  1.00  0.00           H  
ATOM   1188  N   LYS    79      20.214  12.692  16.579  1.00  0.00           N  
ATOM   1189  CA  LYS    79      20.890  13.608  15.669  1.00  0.00           C  
ATOM   1190  C   LYS    79      19.943  14.672  15.123  1.00  0.00           C  
ATOM   1191  O   LYS    79      20.348  15.515  14.319  1.00  0.00           O  
ATOM   1192  CB  LYS    79      21.481  12.842  14.485  1.00  0.00           C  
ATOM   1193  CG  LYS    79      22.610  11.888  14.818  1.00  0.00           C  
ATOM   1194  CD  LYS    79      23.099  11.186  13.565  1.00  0.00           C  
ATOM   1195  CE  LYS    79      24.237  10.231  13.864  1.00  0.00           C  
ATOM   1196  NZ  LYS    79      24.718   9.546  12.632  1.00  0.00           N  
ATOM   1197  H   LYS    79      19.899  11.790  16.214  1.00  0.00           H  
ATOM   1198  HA  LYS    79      21.689  14.110  16.211  1.00  0.00           H  
ATOM   1199 1HB  LYS    79      20.685  12.249  14.020  1.00  0.00           H  
ATOM   1200 2HB  LYS    79      21.841  13.546  13.737  1.00  0.00           H  
ATOM   1201 1HG  LYS    79      23.435  12.439  15.267  1.00  0.00           H  
ATOM   1202 2HG  LYS    79      22.260  11.144  15.534  1.00  0.00           H  
ATOM   1203 1HD  LYS    79      22.269  10.622  13.129  1.00  0.00           H  
ATOM   1204 2HD  LYS    79      23.433  11.925  12.839  1.00  0.00           H  
ATOM   1205 1HE  LYS    79      25.063  10.786  14.307  1.00  0.00           H  
ATOM   1206 2HE  LYS    79      23.894   9.478  14.577  1.00  0.00           H  
ATOM   1207 1HZ  LYS    79      25.474   8.919  12.866  1.00  0.00           H  
ATOM   1208 2HZ  LYS    79      23.959   9.021  12.222  1.00  0.00           H  
ATOM   1209 3HZ  LYS    79      25.047  10.236  11.970  1.00  0.00           H  
ATOM   1210  N   LYS    80      18.668  14.599  15.516  1.00  0.00           N  
ATOM   1211  CA  LYS    80      17.599  15.462  15.041  1.00  0.00           C  
ATOM   1212  C   LYS    80      17.424  15.353  13.531  1.00  0.00           C  
ATOM   1213  O   LYS    80      17.057  16.306  12.836  1.00  0.00           O  
ATOM   1214  CB  LYS    80      17.844  16.909  15.486  1.00  0.00           C  
ATOM   1215  CG  LYS    80      17.876  17.065  17.012  1.00  0.00           C  
ATOM   1216  CD  LYS    80      18.091  18.510  17.448  1.00  0.00           C  
ATOM   1217  CE  LYS    80      18.143  18.620  18.975  1.00  0.00           C  
ATOM   1218  NZ  LYS    80      18.404  20.018  19.431  1.00  0.00           N  
ATOM   1219  H   LYS    80      18.395  13.904  16.207  1.00  0.00           H  
ATOM   1220  HA  LYS    80      16.677  15.115  15.505  1.00  0.00           H  
ATOM   1221 1HB  LYS    80      18.782  17.280  15.083  1.00  0.00           H  
ATOM   1222 2HB  LYS    80      17.052  17.546  15.098  1.00  0.00           H  
ATOM   1223 1HG  LYS    80      16.924  16.715  17.422  1.00  0.00           H  
ATOM   1224 2HG  LYS    80      18.673  16.442  17.424  1.00  0.00           H  
ATOM   1225 1HD  LYS    80      19.026  18.881  17.030  1.00  0.00           H  
ATOM   1226 2HD  LYS    80      17.278  19.126  17.081  1.00  0.00           H  
ATOM   1227 1HE  LYS    80      17.190  18.287  19.385  1.00  0.00           H  
ATOM   1228 2HE  LYS    80      18.934  17.971  19.352  1.00  0.00           H  
ATOM   1229 1HZ  LYS    80      18.424  20.039  20.440  1.00  0.00           H  
ATOM   1230 2HZ  LYS    80      19.292  20.333  19.067  1.00  0.00           H  
ATOM   1231 3HZ  LYS    80      17.668  20.629  19.097  1.00  0.00           H  
ATOM   1232  N   ALA    81      17.650  14.153  13.013  1.00  0.00           N  
ATOM   1233  CA  ALA    81      17.483  13.867  11.609  1.00  0.00           C  
ATOM   1234  C   ALA    81      16.055  13.402  11.411  1.00  0.00           C  
ATOM   1235  O   ALA    81      15.800  12.231  11.136  1.00  0.00           O  
ATOM   1236  CB  ALA    81      18.503  12.841  11.166  1.00  0.00           C  
ATOM   1237  H   ALA    81      17.912  13.387  13.630  1.00  0.00           H  
ATOM   1238  HA  ALA    81      17.629  14.785  11.040  1.00  0.00           H  
ATOM   1239 1HB  ALA    81      18.380  12.633  10.107  1.00  0.00           H  
ATOM   1240 2HB  ALA    81      19.508  13.226  11.342  1.00  0.00           H  
ATOM   1241 3HB  ALA    81      18.364  11.924  11.736  1.00  0.00           H  
ATOM   1242  N   TRP    82      15.123  14.333  11.543  1.00  0.00           N  
ATOM   1243  CA  TRP    82      13.696  14.004  11.566  1.00  0.00           C  
ATOM   1244  C   TRP    82      13.189  13.465  10.238  1.00  0.00           C  
ATOM   1245  O   TRP    82      12.297  12.615  10.197  1.00  0.00           O  
ATOM   1246  CB  TRP    82      12.952  15.255  11.998  1.00  0.00           C  
ATOM   1247  CG  TRP    82      13.322  15.546  13.406  1.00  0.00           C  
ATOM   1248  CD1 TRP    82      14.181  16.488  13.801  1.00  0.00           C  
ATOM   1249  CD2 TRP    82      12.886  14.884  14.607  1.00  0.00           C  
ATOM   1250  NE1 TRP    82      14.346  16.438  15.151  1.00  0.00           N  
ATOM   1251  CE2 TRP    82      13.568  15.469  15.659  1.00  0.00           C  
ATOM   1252  CE3 TRP    82      12.013  13.867  14.861  1.00  0.00           C  
ATOM   1253  CZ2 TRP    82      13.408  15.053  16.967  1.00  0.00           C  
ATOM   1254  CZ3 TRP    82      11.835  13.436  16.166  1.00  0.00           C  
ATOM   1255  CH2 TRP    82      12.524  14.014  17.197  1.00  0.00           C  
ATOM   1256  H   TRP    82      15.457  15.280  11.740  1.00  0.00           H  
ATOM   1257  HA  TRP    82      13.541  13.241  12.327  1.00  0.00           H  
ATOM   1258 1HB  TRP    82      13.253  16.094  11.376  1.00  0.00           H  
ATOM   1259 2HB  TRP    82      11.885  15.125  11.904  1.00  0.00           H  
ATOM   1260  HD1 TRP    82      14.699  17.175  13.138  1.00  0.00           H  
ATOM   1261  HE1 TRP    82      14.966  17.030  15.687  1.00  0.00           H  
ATOM   1262  HE3 TRP    82      11.478  13.416  14.048  1.00  0.00           H  
ATOM   1263  HZ2 TRP    82      13.953  15.517  17.792  1.00  0.00           H  
ATOM   1264  HZ3 TRP    82      11.132  12.621  16.349  1.00  0.00           H  
ATOM   1265  HH2 TRP    82      12.366  13.655  18.214  1.00  0.00           H  
ATOM   1266  N   LYS    83      13.815  13.881   9.147  1.00  0.00           N  
ATOM   1267  CA  LYS    83      13.421  13.340   7.861  1.00  0.00           C  
ATOM   1268  C   LYS    83      13.813  11.862   7.830  1.00  0.00           C  
ATOM   1269  O   LYS    83      12.986  10.987   7.567  1.00  0.00           O  
ATOM   1270  CB  LYS    83      14.091  14.111   6.724  1.00  0.00           C  
ATOM   1271  CG  LYS    83      13.704  13.670   5.343  1.00  0.00           C  
ATOM   1272  CD  LYS    83      14.350  14.558   4.302  1.00  0.00           C  
ATOM   1273  CE  LYS    83      13.866  14.197   2.919  1.00  0.00           C  
ATOM   1274  NZ  LYS    83      14.391  12.890   2.477  1.00  0.00           N  
ATOM   1275  H   LYS    83      14.543  14.576   9.214  1.00  0.00           H  
ATOM   1276  HA  LYS    83      12.339  13.423   7.761  1.00  0.00           H  
ATOM   1277 1HB  LYS    83      13.843  15.173   6.812  1.00  0.00           H  
ATOM   1278 2HB  LYS    83      15.173  14.024   6.810  1.00  0.00           H  
ATOM   1279 1HG  LYS    83      14.008  12.633   5.181  1.00  0.00           H  
ATOM   1280 2HG  LYS    83      12.623  13.741   5.228  1.00  0.00           H  
ATOM   1281 1HD  LYS    83      14.104  15.605   4.514  1.00  0.00           H  
ATOM   1282 2HD  LYS    83      15.432  14.441   4.342  1.00  0.00           H  
ATOM   1283 1HE  LYS    83      12.776  14.145   2.934  1.00  0.00           H  
ATOM   1284 2HE  LYS    83      14.174  14.963   2.208  1.00  0.00           H  
ATOM   1285 1HZ  LYS    83      14.005  12.680   1.559  1.00  0.00           H  
ATOM   1286 2HZ  LYS    83      15.393  12.904   2.432  1.00  0.00           H  
ATOM   1287 3HZ  LYS    83      14.092  12.169   3.117  1.00  0.00           H  
ATOM   1288  N   GLU    84      15.080  11.579   8.153  1.00  0.00           N  
ATOM   1289  CA  GLU    84      15.606  10.215   8.135  1.00  0.00           C  
ATOM   1290  C   GLU    84      14.886   9.339   9.148  1.00  0.00           C  
ATOM   1291  O   GLU    84      14.675   8.143   8.918  1.00  0.00           O  
ATOM   1292  CB  GLU    84      17.108  10.198   8.416  1.00  0.00           C  
ATOM   1293  CG  GLU    84      17.968  10.831   7.329  1.00  0.00           C  
ATOM   1294  CD  GLU    84      19.451  10.836   7.657  1.00  0.00           C  
ATOM   1295  OE1 GLU    84      19.812  10.433   8.738  1.00  0.00           O  
ATOM   1296  OE2 GLU    84      20.218  11.246   6.816  1.00  0.00           O  
ATOM   1297  H   GLU    84      15.700  12.334   8.407  1.00  0.00           H  
ATOM   1298  HA  GLU    84      15.436   9.797   7.141  1.00  0.00           H  
ATOM   1299 1HB  GLU    84      17.299  10.712   9.351  1.00  0.00           H  
ATOM   1300 2HB  GLU    84      17.437   9.168   8.543  1.00  0.00           H  
ATOM   1301 1HG  GLU    84      17.817  10.283   6.398  1.00  0.00           H  
ATOM   1302 2HG  GLU    84      17.631  11.855   7.173  1.00  0.00           H  
ATOM   1303  N   LEU    85      14.506   9.931  10.283  1.00  0.00           N  
ATOM   1304  CA  LEU    85      13.807   9.196  11.317  1.00  0.00           C  
ATOM   1305  C   LEU    85      12.515   8.662  10.744  1.00  0.00           C  
ATOM   1306  O   LEU    85      12.262   7.459  10.794  1.00  0.00           O  
ATOM   1307  CB  LEU    85      13.465  10.111  12.491  1.00  0.00           C  
ATOM   1308  CG  LEU    85      12.721   9.473  13.624  1.00  0.00           C  
ATOM   1309  CD1 LEU    85      13.550   8.463  14.248  1.00  0.00           C  
ATOM   1310  CD2 LEU    85      12.344  10.514  14.577  1.00  0.00           C  
ATOM   1311  H   LEU    85      14.737  10.909  10.438  1.00  0.00           H  
ATOM   1312  HA  LEU    85      14.423   8.362  11.649  1.00  0.00           H  
ATOM   1313 1HB  LEU    85      14.389  10.540  12.887  1.00  0.00           H  
ATOM   1314 2HB  LEU    85      12.847  10.921  12.122  1.00  0.00           H  
ATOM   1315  HG  LEU    85      11.851   8.973  13.254  1.00  0.00           H  
ATOM   1316 1HD1 LEU    85      13.004   8.023  15.067  1.00  0.00           H  
ATOM   1317 2HD1 LEU    85      13.819   7.693  13.524  1.00  0.00           H  
ATOM   1318 3HD1 LEU    85      14.442   8.933  14.626  1.00  0.00           H  
ATOM   1319 1HD2 LEU    85      11.806  10.087  15.414  1.00  0.00           H  
ATOM   1320 2HD2 LEU    85      13.242  11.013  14.943  1.00  0.00           H  
ATOM   1321 3HD2 LEU    85      11.713  11.212  14.060  1.00  0.00           H  
ATOM   1322  N   ALA    86      11.716   9.550  10.144  1.00  0.00           N  
ATOM   1323  CA  ALA    86      10.459   9.139   9.543  1.00  0.00           C  
ATOM   1324  C   ALA    86      10.674   8.124   8.443  1.00  0.00           C  
ATOM   1325  O   ALA    86       9.930   7.158   8.333  1.00  0.00           O  
ATOM   1326  CB  ALA    86       9.743  10.328   8.983  1.00  0.00           C  
ATOM   1327  H   ALA    86      11.982  10.539  10.110  1.00  0.00           H  
ATOM   1328  HA  ALA    86       9.851   8.668  10.308  1.00  0.00           H  
ATOM   1329 1HB  ALA    86       8.797  10.020   8.536  1.00  0.00           H  
ATOM   1330 2HB  ALA    86       9.559  11.048   9.750  1.00  0.00           H  
ATOM   1331 3HB  ALA    86      10.394  10.749   8.241  1.00  0.00           H  
ATOM   1332  N   VAL    87      11.719   8.298   7.642  1.00  0.00           N  
ATOM   1333  CA  VAL    87      11.948   7.342   6.575  1.00  0.00           C  
ATOM   1334  C   VAL    87      12.263   5.961   7.140  1.00  0.00           C  
ATOM   1335  O   VAL    87      11.714   4.953   6.687  1.00  0.00           O  
ATOM   1336  CB  VAL    87      13.084   7.811   5.653  1.00  0.00           C  
ATOM   1337  CG1 VAL    87      13.429   6.722   4.693  1.00  0.00           C  
ATOM   1338  CG2 VAL    87      12.659   9.068   4.887  1.00  0.00           C  
ATOM   1339  H   VAL    87      12.324   9.114   7.749  1.00  0.00           H  
ATOM   1340  HA  VAL    87      11.040   7.274   5.985  1.00  0.00           H  
ATOM   1341  HB  VAL    87      13.964   8.025   6.256  1.00  0.00           H  
ATOM   1342 1HG1 VAL    87      14.244   7.052   4.052  1.00  0.00           H  
ATOM   1343 2HG1 VAL    87      13.737   5.841   5.251  1.00  0.00           H  
ATOM   1344 3HG1 VAL    87      12.559   6.489   4.085  1.00  0.00           H  
ATOM   1345 1HG2 VAL    87      13.475   9.395   4.243  1.00  0.00           H  
ATOM   1346 2HG2 VAL    87      11.797   8.860   4.278  1.00  0.00           H  
ATOM   1347 3HG2 VAL    87      12.416   9.847   5.579  1.00  0.00           H  
ATOM   1348  N   THR    88      13.117   5.912   8.160  1.00  0.00           N  
ATOM   1349  CA  THR    88      13.509   4.664   8.798  1.00  0.00           C  
ATOM   1350  C   THR    88      12.312   3.940   9.389  1.00  0.00           C  
ATOM   1351  O   THR    88      12.118   2.736   9.176  1.00  0.00           O  
ATOM   1352  CB  THR    88      14.501   4.953   9.943  1.00  0.00           C  
ATOM   1353  OG1 THR    88      15.678   5.572   9.405  1.00  0.00           O  
ATOM   1354  CG2 THR    88      14.867   3.675  10.710  1.00  0.00           C  
ATOM   1355  H   THR    88      13.533   6.778   8.500  1.00  0.00           H  
ATOM   1356  HA  THR    88      13.977   4.021   8.053  1.00  0.00           H  
ATOM   1357  HB  THR    88      14.040   5.650  10.642  1.00  0.00           H  
ATOM   1358  HG1 THR    88      15.437   6.478   9.085  1.00  0.00           H  
ATOM   1359 1HG2 THR    88      15.555   3.926  11.515  1.00  0.00           H  
ATOM   1360 2HG2 THR    88      13.964   3.232  11.129  1.00  0.00           H  
ATOM   1361 3HG2 THR    88      15.340   2.968  10.034  1.00  0.00           H  
ATOM   1362  N   VAL    89      11.504   4.691  10.125  1.00  0.00           N  
ATOM   1363  CA  VAL    89      10.353   4.154  10.817  1.00  0.00           C  
ATOM   1364  C   VAL    89       9.245   3.732   9.871  1.00  0.00           C  
ATOM   1365  O   VAL    89       8.656   2.664  10.046  1.00  0.00           O  
ATOM   1366  CB  VAL    89       9.840   5.192  11.801  1.00  0.00           C  
ATOM   1367  CG1 VAL    89       8.576   4.730  12.414  1.00  0.00           C  
ATOM   1368  CG2 VAL    89      10.897   5.411  12.849  1.00  0.00           C  
ATOM   1369  H   VAL    89      11.724   5.682  10.237  1.00  0.00           H  
ATOM   1370  HA  VAL    89      10.679   3.281  11.381  1.00  0.00           H  
ATOM   1371  HB  VAL    89       9.648   6.115  11.259  1.00  0.00           H  
ATOM   1372 1HG1 VAL    89       8.195   5.481  13.107  1.00  0.00           H  
ATOM   1373 2HG1 VAL    89       7.880   4.573  11.618  1.00  0.00           H  
ATOM   1374 3HG1 VAL    89       8.747   3.798  12.947  1.00  0.00           H  
ATOM   1375 1HG2 VAL    89      10.590   6.149  13.539  1.00  0.00           H  
ATOM   1376 2HG2 VAL    89      11.062   4.478  13.367  1.00  0.00           H  
ATOM   1377 3HG2 VAL    89      11.818   5.733  12.384  1.00  0.00           H  
ATOM   1378  N   LEU    90       8.945   4.553   8.869  1.00  0.00           N  
ATOM   1379  CA  LEU    90       7.899   4.197   7.934  1.00  0.00           C  
ATOM   1380  C   LEU    90       8.301   2.999   7.085  1.00  0.00           C  
ATOM   1381  O   LEU    90       7.467   2.135   6.802  1.00  0.00           O  
ATOM   1382  CB  LEU    90       7.555   5.391   7.070  1.00  0.00           C  
ATOM   1383  CG  LEU    90       6.907   6.525   7.845  1.00  0.00           C  
ATOM   1384  CD1 LEU    90       6.667   7.704   6.930  1.00  0.00           C  
ATOM   1385  CD2 LEU    90       5.679   6.010   8.479  1.00  0.00           C  
ATOM   1386  H   LEU    90       9.437   5.436   8.748  1.00  0.00           H  
ATOM   1387  HA  LEU    90       7.014   3.926   8.505  1.00  0.00           H  
ATOM   1388 1HB  LEU    90       8.478   5.766   6.639  1.00  0.00           H  
ATOM   1389 2HB  LEU    90       6.893   5.083   6.275  1.00  0.00           H  
ATOM   1390  HG  LEU    90       7.573   6.862   8.632  1.00  0.00           H  
ATOM   1391 1HD1 LEU    90       6.231   8.492   7.506  1.00  0.00           H  
ATOM   1392 2HD1 LEU    90       7.611   8.048   6.510  1.00  0.00           H  
ATOM   1393 3HD1 LEU    90       5.994   7.415   6.124  1.00  0.00           H  
ATOM   1394 1HD2 LEU    90       5.205   6.803   9.055  1.00  0.00           H  
ATOM   1395 2HD2 LEU    90       5.017   5.656   7.723  1.00  0.00           H  
ATOM   1396 3HD2 LEU    90       5.938   5.191   9.130  1.00  0.00           H  
ATOM   1397  N   ARG    91       9.582   2.901   6.701  1.00  0.00           N  
ATOM   1398  CA  ARG    91      10.008   1.727   5.953  1.00  0.00           C  
ATOM   1399  C   ARG    91       9.870   0.492   6.832  1.00  0.00           C  
ATOM   1400  O   ARG    91       9.411  -0.551   6.367  1.00  0.00           O  
ATOM   1401  CB  ARG    91      11.429   1.870   5.447  1.00  0.00           C  
ATOM   1402  CG  ARG    91      11.605   2.860   4.293  1.00  0.00           C  
ATOM   1403  CD  ARG    91      13.034   3.003   3.917  1.00  0.00           C  
ATOM   1404  NE  ARG    91      13.215   3.901   2.785  1.00  0.00           N  
ATOM   1405  CZ  ARG    91      14.406   4.367   2.356  1.00  0.00           C  
ATOM   1406  NH1 ARG    91      15.510   4.020   2.978  1.00  0.00           N  
ATOM   1407  NH2 ARG    91      14.463   5.177   1.312  1.00  0.00           N  
ATOM   1408  H   ARG    91      10.265   3.633   6.908  1.00  0.00           H  
ATOM   1409  HA  ARG    91       9.353   1.611   5.090  1.00  0.00           H  
ATOM   1410 1HB  ARG    91      12.064   2.215   6.268  1.00  0.00           H  
ATOM   1411 2HB  ARG    91      11.805   0.902   5.125  1.00  0.00           H  
ATOM   1412 1HG  ARG    91      11.059   2.498   3.422  1.00  0.00           H  
ATOM   1413 2HG  ARG    91      11.213   3.834   4.575  1.00  0.00           H  
ATOM   1414 1HD  ARG    91      13.588   3.404   4.767  1.00  0.00           H  
ATOM   1415 2HD  ARG    91      13.438   2.030   3.649  1.00  0.00           H  
ATOM   1416  HE  ARG    91      12.386   4.189   2.278  1.00  0.00           H  
ATOM   1417 1HH1 ARG    91      15.466   3.403   3.777  1.00  0.00           H  
ATOM   1418 2HH1 ARG    91      16.402   4.370   2.658  1.00  0.00           H  
ATOM   1419 1HH2 ARG    91      13.613   5.446   0.829  1.00  0.00           H  
ATOM   1420 2HH2 ARG    91      15.354   5.528   0.993  1.00  0.00           H  
ATOM   1421  N   PHE    92      10.209   0.623   8.121  1.00  0.00           N  
ATOM   1422  CA  PHE    92      10.018  -0.463   9.069  1.00  0.00           C  
ATOM   1423  C   PHE    92       8.553  -0.872   9.143  1.00  0.00           C  
ATOM   1424  O   PHE    92       8.228  -2.059   9.085  1.00  0.00           O  
ATOM   1425  CB  PHE    92      10.487  -0.094  10.462  1.00  0.00           C  
ATOM   1426  CG  PHE    92      10.098  -1.117  11.412  1.00  0.00           C  
ATOM   1427  CD1 PHE    92      10.822  -2.251  11.593  1.00  0.00           C  
ATOM   1428  CD2 PHE    92       8.938  -0.960  12.101  1.00  0.00           C  
ATOM   1429  CE1 PHE    92      10.396  -3.197  12.481  1.00  0.00           C  
ATOM   1430  CE2 PHE    92       8.506  -1.892  12.961  1.00  0.00           C  
ATOM   1431  CZ  PHE    92       9.242  -3.025  13.172  1.00  0.00           C  
ATOM   1432  H   PHE    92      10.625   1.492   8.458  1.00  0.00           H  
ATOM   1433  HA  PHE    92      10.598  -1.320   8.731  1.00  0.00           H  
ATOM   1434 1HB  PHE    92      11.569   0.011  10.475  1.00  0.00           H  
ATOM   1435 2HB  PHE    92      10.062   0.843  10.775  1.00  0.00           H  
ATOM   1436  HD1 PHE    92      11.743  -2.397  11.031  1.00  0.00           H  
ATOM   1437  HD2 PHE    92       8.347  -0.061  11.937  1.00  0.00           H  
ATOM   1438  HE1 PHE    92      10.981  -4.063  12.624  1.00  0.00           H  
ATOM   1439  HE2 PHE    92       7.562  -1.737  13.484  1.00  0.00           H  
ATOM   1440  HZ  PHE    92       8.895  -3.778  13.874  1.00  0.00           H  
ATOM   1441  N   ALA    93       7.666   0.118   9.308  1.00  0.00           N  
ATOM   1442  CA  ALA    93       6.241  -0.149   9.427  1.00  0.00           C  
ATOM   1443  C   ALA    93       5.750  -0.900   8.192  1.00  0.00           C  
ATOM   1444  O   ALA    93       4.949  -1.841   8.273  1.00  0.00           O  
ATOM   1445  CB  ALA    93       5.499   1.172   9.578  1.00  0.00           C  
ATOM   1446  H   ALA    93       7.998   1.076   9.368  1.00  0.00           H  
ATOM   1447  HA  ALA    93       6.073  -0.769  10.303  1.00  0.00           H  
ATOM   1448 1HB  ALA    93       4.437   0.983   9.671  1.00  0.00           H  
ATOM   1449 2HB  ALA    93       5.860   1.689  10.466  1.00  0.00           H  
ATOM   1450 3HB  ALA    93       5.675   1.789   8.705  1.00  0.00           H  
ATOM   1451  N   LYS    94       6.269  -0.543   7.029  1.00  0.00           N  
ATOM   1452  CA  LYS    94       5.907  -1.269   5.832  1.00  0.00           C  
ATOM   1453  C   LYS    94       6.451  -2.705   5.890  1.00  0.00           C  
ATOM   1454  O   LYS    94       5.720  -3.677   5.673  1.00  0.00           O  
ATOM   1455  CB  LYS    94       6.436  -0.544   4.592  1.00  0.00           C  
ATOM   1456  CG  LYS    94       6.102  -1.221   3.270  1.00  0.00           C  
ATOM   1457  CD  LYS    94       6.586  -0.398   2.082  1.00  0.00           C  
ATOM   1458  CE  LYS    94       6.292  -1.105   0.771  1.00  0.00           C  
ATOM   1459  NZ  LYS    94       6.667  -0.278  -0.394  1.00  0.00           N  
ATOM   1460  H   LYS    94       6.905   0.256   6.971  1.00  0.00           H  
ATOM   1461  HA  LYS    94       4.820  -1.322   5.774  1.00  0.00           H  
ATOM   1462 1HB  LYS    94       6.043   0.474   4.571  1.00  0.00           H  
ATOM   1463 2HB  LYS    94       7.519  -0.466   4.657  1.00  0.00           H  
ATOM   1464 1HG  LYS    94       6.575  -2.204   3.240  1.00  0.00           H  
ATOM   1465 2HG  LYS    94       5.022  -1.354   3.191  1.00  0.00           H  
ATOM   1466 1HD  LYS    94       6.094   0.574   2.072  1.00  0.00           H  
ATOM   1467 2HD  LYS    94       7.660  -0.239   2.166  1.00  0.00           H  
ATOM   1468 1HE  LYS    94       6.850  -2.039   0.735  1.00  0.00           H  
ATOM   1469 2HE  LYS    94       5.233  -1.328   0.719  1.00  0.00           H  
ATOM   1470 1HZ  LYS    94       6.450  -0.779  -1.243  1.00  0.00           H  
ATOM   1471 2HZ  LYS    94       6.115   0.605  -0.361  1.00  0.00           H  
ATOM   1472 3HZ  LYS    94       7.650  -0.063  -0.368  1.00  0.00           H  
ATOM   1473  N   ALA    95       7.739  -2.838   6.223  1.00  0.00           N  
ATOM   1474  CA  ALA    95       8.435  -4.119   6.247  1.00  0.00           C  
ATOM   1475  C   ALA    95       7.824  -5.142   7.193  1.00  0.00           C  
ATOM   1476  O   ALA    95       7.783  -6.329   6.867  1.00  0.00           O  
ATOM   1477  CB  ALA    95       9.882  -3.909   6.651  1.00  0.00           C  
ATOM   1478  H   ALA    95       8.277  -2.000   6.431  1.00  0.00           H  
ATOM   1479  HA  ALA    95       8.400  -4.530   5.239  1.00  0.00           H  
ATOM   1480 1HB  ALA    95      10.409  -4.860   6.627  1.00  0.00           H  
ATOM   1481 2HB  ALA    95      10.353  -3.208   5.962  1.00  0.00           H  
ATOM   1482 3HB  ALA    95       9.914  -3.501   7.659  1.00  0.00           H  
ATOM   1483  N   ASN    96       7.326  -4.709   8.358  1.00  0.00           N  
ATOM   1484  CA  ASN    96       6.771  -5.703   9.271  1.00  0.00           C  
ATOM   1485  C   ASN    96       5.266  -5.887   9.087  1.00  0.00           C  
ATOM   1486  O   ASN    96       4.619  -6.551   9.899  1.00  0.00           O  
ATOM   1487  CB  ASN    96       7.066  -5.378  10.735  1.00  0.00           C  
ATOM   1488  CG  ASN    96       6.345  -4.201  11.299  1.00  0.00           C  
ATOM   1489  OD1 ASN    96       5.844  -3.335  10.598  1.00  0.00           O  
ATOM   1490  ND2 ASN    96       6.256  -4.179  12.611  1.00  0.00           N  
ATOM   1491  H   ASN    96       7.389  -3.723   8.609  1.00  0.00           H  
ATOM   1492  HA  ASN    96       7.227  -6.665   9.045  1.00  0.00           H  
ATOM   1493 1HB  ASN    96       6.835  -6.249  11.349  1.00  0.00           H  
ATOM   1494 2HB  ASN    96       8.136  -5.189  10.840  1.00  0.00           H  
ATOM   1495 1HD2 ASN    96       5.784  -3.422  13.076  1.00  0.00           H  
ATOM   1496 2HD2 ASN    96       6.668  -4.906  13.154  1.00  0.00           H  
ATOM   1497  N   GLY    97       4.696  -5.320   8.020  1.00  0.00           N  
ATOM   1498  CA  GLY    97       3.277  -5.478   7.754  1.00  0.00           C  
ATOM   1499  C   GLY    97       2.364  -4.686   8.695  1.00  0.00           C  
ATOM   1500  O   GLY    97       1.216  -5.083   8.913  1.00  0.00           O  
ATOM   1501  H   GLY    97       5.249  -4.776   7.356  1.00  0.00           H  
ATOM   1502 1HA  GLY    97       3.084  -5.164   6.728  1.00  0.00           H  
ATOM   1503 2HA  GLY    97       3.023  -6.534   7.810  1.00  0.00           H  
ATOM   1504  N   LEU    98       2.855  -3.606   9.303  1.00  0.00           N  
ATOM   1505  CA  LEU    98       2.016  -2.859  10.225  1.00  0.00           C  
ATOM   1506  C   LEU    98       0.839  -2.264   9.459  1.00  0.00           C  
ATOM   1507  O   LEU    98       1.026  -1.607   8.435  1.00  0.00           O  
ATOM   1508  CB  LEU    98       2.839  -1.780  10.941  1.00  0.00           C  
ATOM   1509  CG  LEU    98       2.132  -0.956  12.005  1.00  0.00           C  
ATOM   1510  CD1 LEU    98       1.732  -1.832  13.172  1.00  0.00           C  
ATOM   1511  CD2 LEU    98       3.061   0.151  12.483  1.00  0.00           C  
ATOM   1512  H   LEU    98       3.795  -3.259   9.095  1.00  0.00           H  
ATOM   1513  HA  LEU    98       1.629  -3.548  10.974  1.00  0.00           H  
ATOM   1514 1HB  LEU    98       3.692  -2.257  11.413  1.00  0.00           H  
ATOM   1515 2HB  LEU    98       3.215  -1.093  10.187  1.00  0.00           H  
ATOM   1516  HG  LEU    98       1.254  -0.539  11.584  1.00  0.00           H  
ATOM   1517 1HD1 LEU    98       1.217  -1.222  13.920  1.00  0.00           H  
ATOM   1518 2HD1 LEU    98       1.067  -2.621  12.827  1.00  0.00           H  
ATOM   1519 3HD1 LEU    98       2.624  -2.273  13.617  1.00  0.00           H  
ATOM   1520 1HD2 LEU    98       2.557   0.749  13.241  1.00  0.00           H  
ATOM   1521 2HD2 LEU    98       3.963  -0.295  12.912  1.00  0.00           H  
ATOM   1522 3HD2 LEU    98       3.327   0.782  11.652  1.00  0.00           H  
ATOM   1523  N   LYS    99      -0.379  -2.491   9.952  1.00  0.00           N  
ATOM   1524  CA  LYS    99      -1.588  -1.996   9.287  1.00  0.00           C  
ATOM   1525  C   LYS    99      -1.832  -0.506   9.521  1.00  0.00           C  
ATOM   1526  O   LYS    99      -2.591   0.138   8.794  1.00  0.00           O  
ATOM   1527  CB  LYS    99      -2.801  -2.795   9.753  1.00  0.00           C  
ATOM   1528  CG  LYS    99      -2.799  -4.247   9.303  1.00  0.00           C  
ATOM   1529  CD  LYS    99      -4.027  -4.987   9.814  1.00  0.00           C  
ATOM   1530  CE  LYS    99      -4.028  -6.435   9.356  1.00  0.00           C  
ATOM   1531  NZ  LYS    99      -5.203  -7.178   9.879  1.00  0.00           N  
ATOM   1532  H   LYS    99      -0.468  -3.044  10.792  1.00  0.00           H  
ATOM   1533  HA  LYS    99      -1.467  -2.147   8.213  1.00  0.00           H  
ATOM   1534 1HB  LYS    99      -2.848  -2.781  10.842  1.00  0.00           H  
ATOM   1535 2HB  LYS    99      -3.712  -2.326   9.380  1.00  0.00           H  
ATOM   1536 1HG  LYS    99      -2.790  -4.286   8.213  1.00  0.00           H  
ATOM   1537 2HG  LYS    99      -1.897  -4.743   9.671  1.00  0.00           H  
ATOM   1538 1HD  LYS    99      -4.042  -4.958  10.904  1.00  0.00           H  
ATOM   1539 2HD  LYS    99      -4.927  -4.497   9.443  1.00  0.00           H  
ATOM   1540 1HE  LYS    99      -4.047  -6.465   8.268  1.00  0.00           H  
ATOM   1541 2HE  LYS    99      -3.117  -6.920   9.707  1.00  0.00           H  
ATOM   1542 1HZ  LYS    99      -5.168  -8.134   9.555  1.00  0.00           H  
ATOM   1543 2HZ  LYS    99      -5.187  -7.165  10.889  1.00  0.00           H  
ATOM   1544 3HZ  LYS    99      -6.052  -6.742   9.550  1.00  0.00           H  
ATOM   1545  N   THR   100      -1.214   0.025  10.559  1.00  0.00           N  
ATOM   1546  CA  THR   100      -1.346   1.425  10.932  1.00  0.00           C  
ATOM   1547  C   THR   100      -0.846   2.359   9.830  1.00  0.00           C  
ATOM   1548  O   THR   100       0.266   2.216   9.326  1.00  0.00           O  
ATOM   1549  CB  THR   100      -0.604   1.680  12.250  1.00  0.00           C  
ATOM   1550  OG1 THR   100      -1.191   0.881  13.290  1.00  0.00           O  
ATOM   1551  CG2 THR   100      -0.633   3.065  12.616  1.00  0.00           C  
ATOM   1552  H   THR   100      -0.614  -0.573  11.102  1.00  0.00           H  
ATOM   1553  HA  THR   100      -2.403   1.638  11.098  1.00  0.00           H  
ATOM   1554  HB  THR   100       0.420   1.409  12.132  1.00  0.00           H  
ATOM   1555  HG1 THR   100      -2.021   1.334  13.627  1.00  0.00           H  
ATOM   1556 1HG2 THR   100      -0.088   3.217  13.545  1.00  0.00           H  
ATOM   1557 2HG2 THR   100      -0.175   3.631  11.829  1.00  0.00           H  
ATOM   1558 3HG2 THR   100      -1.659   3.369  12.747  1.00  0.00           H  
ATOM   1559  N   ASN   101      -1.659   3.355   9.494  1.00  0.00           N  
ATOM   1560  CA  ASN   101      -1.329   4.319   8.449  1.00  0.00           C  
ATOM   1561  C   ASN   101      -0.023   5.038   8.753  1.00  0.00           C  
ATOM   1562  O   ASN   101       0.260   5.397   9.897  1.00  0.00           O  
ATOM   1563  CB  ASN   101      -2.432   5.341   8.239  1.00  0.00           C  
ATOM   1564  CG  ASN   101      -2.264   6.104   6.939  1.00  0.00           C  
ATOM   1565  OD1 ASN   101      -1.358   6.933   6.768  1.00  0.00           O  
ATOM   1566  ND2 ASN   101      -3.134   5.824   6.002  1.00  0.00           N  
ATOM   1567  H   ASN   101      -2.556   3.415   9.955  1.00  0.00           H  
ATOM   1568  HA  ASN   101      -1.188   3.773   7.515  1.00  0.00           H  
ATOM   1569 1HB  ASN   101      -3.405   4.846   8.239  1.00  0.00           H  
ATOM   1570 2HB  ASN   101      -2.429   6.054   9.056  1.00  0.00           H  
ATOM   1571 1HD2 ASN   101      -3.089   6.289   5.119  1.00  0.00           H  
ATOM   1572 2HD2 ASN   101      -3.850   5.139   6.170  1.00  0.00           H  
ATOM   1573  N   ALA   102       0.746   5.304   7.706  1.00  0.00           N  
ATOM   1574  CA  ALA   102       2.032   5.981   7.819  1.00  0.00           C  
ATOM   1575  C   ALA   102       1.942   7.319   8.542  1.00  0.00           C  
ATOM   1576  O   ALA   102       2.876   7.706   9.247  1.00  0.00           O  
ATOM   1577  CB  ALA   102       2.578   6.229   6.427  1.00  0.00           C  
ATOM   1578  H   ALA   102       0.441   4.999   6.794  1.00  0.00           H  
ATOM   1579  HA  ALA   102       2.705   5.335   8.376  1.00  0.00           H  
ATOM   1580 1HB  ALA   102       3.542   6.716   6.473  1.00  0.00           H  
ATOM   1581 2HB  ALA   102       2.673   5.283   5.921  1.00  0.00           H  
ATOM   1582 3HB  ALA   102       1.889   6.869   5.880  1.00  0.00           H  
ATOM   1583  N   ILE   103       0.830   8.036   8.409  1.00  0.00           N  
ATOM   1584  CA  ILE   103       0.764   9.338   9.065  1.00  0.00           C  
ATOM   1585  C   ILE   103       0.625   9.181  10.580  1.00  0.00           C  
ATOM   1586  O   ILE   103       0.953  10.093  11.336  1.00  0.00           O  
ATOM   1587  CB  ILE   103      -0.401  10.188   8.563  1.00  0.00           C  
ATOM   1588  CG1 ILE   103      -1.764   9.635   9.014  1.00  0.00           C  
ATOM   1589  CG2 ILE   103      -0.331  10.176   7.075  1.00  0.00           C  
ATOM   1590  CD1 ILE   103      -2.891  10.574   8.726  1.00  0.00           C  
ATOM   1591  H   ILE   103       0.052   7.683   7.848  1.00  0.00           H  
ATOM   1592  HA  ILE   103       1.688   9.875   8.856  1.00  0.00           H  
ATOM   1593  HB  ILE   103      -0.318  11.208   8.931  1.00  0.00           H  
ATOM   1594 1HG1 ILE   103      -1.962   8.684   8.538  1.00  0.00           H  
ATOM   1595 2HG1 ILE   103      -1.758   9.498  10.081  1.00  0.00           H  
ATOM   1596 1HG2 ILE   103      -1.142  10.751   6.683  1.00  0.00           H  
ATOM   1597 2HG2 ILE   103       0.618  10.593   6.753  1.00  0.00           H  
ATOM   1598 3HG2 ILE   103      -0.413   9.168   6.715  1.00  0.00           H  
ATOM   1599 1HD1 ILE   103      -3.803  10.156   9.095  1.00  0.00           H  
ATOM   1600 2HD1 ILE   103      -2.709  11.521   9.230  1.00  0.00           H  
ATOM   1601 3HD1 ILE   103      -2.964  10.732   7.655  1.00  0.00           H  
ATOM   1602  N   ILE   104       0.127   8.026  11.027  1.00  0.00           N  
ATOM   1603  CA  ILE   104      -0.087   7.746  12.435  1.00  0.00           C  
ATOM   1604  C   ILE   104       1.249   7.396  13.010  1.00  0.00           C  
ATOM   1605  O   ILE   104       1.610   7.841  14.097  1.00  0.00           O  
ATOM   1606  CB  ILE   104      -1.021   6.565  12.657  1.00  0.00           C  
ATOM   1607  CG1 ILE   104      -2.425   6.841  12.111  1.00  0.00           C  
ATOM   1608  CG2 ILE   104      -1.073   6.288  14.150  1.00  0.00           C  
ATOM   1609  CD1 ILE   104      -3.302   5.640  12.047  1.00  0.00           C  
ATOM   1610  H   ILE   104      -0.076   7.284  10.367  1.00  0.00           H  
ATOM   1611  HA  ILE   104      -0.455   8.630  12.944  1.00  0.00           H  
ATOM   1612  HB  ILE   104      -0.650   5.727  12.140  1.00  0.00           H  
ATOM   1613 1HG1 ILE   104      -2.915   7.517  12.731  1.00  0.00           H  
ATOM   1614 2HG1 ILE   104      -2.340   7.269  11.114  1.00  0.00           H  
ATOM   1615 1HG2 ILE   104      -1.721   5.446  14.330  1.00  0.00           H  
ATOM   1616 2HG2 ILE   104      -0.074   6.058  14.515  1.00  0.00           H  
ATOM   1617 3HG2 ILE   104      -1.452   7.149  14.679  1.00  0.00           H  
ATOM   1618 1HD1 ILE   104      -4.273   5.928  11.655  1.00  0.00           H  
ATOM   1619 2HD1 ILE   104      -2.857   4.907  11.397  1.00  0.00           H  
ATOM   1620 3HD1 ILE   104      -3.424   5.216  13.047  1.00  0.00           H  
ATOM   1621  N   VAL   105       1.976   6.576  12.263  1.00  0.00           N  
ATOM   1622  CA  VAL   105       3.294   6.153  12.674  1.00  0.00           C  
ATOM   1623  C   VAL   105       4.189   7.380  12.782  1.00  0.00           C  
ATOM   1624  O   VAL   105       4.858   7.596  13.791  1.00  0.00           O  
ATOM   1625  CB  VAL   105       3.852   5.174  11.647  1.00  0.00           C  
ATOM   1626  CG1 VAL   105       5.254   4.887  11.952  1.00  0.00           C  
ATOM   1627  CG2 VAL   105       2.997   3.922  11.626  1.00  0.00           C  
ATOM   1628  H   VAL   105       1.583   6.241  11.379  1.00  0.00           H  
ATOM   1629  HA  VAL   105       3.226   5.666  13.650  1.00  0.00           H  
ATOM   1630  HB  VAL   105       3.823   5.625  10.666  1.00  0.00           H  
ATOM   1631 1HG1 VAL   105       5.643   4.194  11.210  1.00  0.00           H  
ATOM   1632 2HG1 VAL   105       5.819   5.817  11.924  1.00  0.00           H  
ATOM   1633 3HG1 VAL   105       5.336   4.458  12.927  1.00  0.00           H  
ATOM   1634 1HG2 VAL   105       3.380   3.227  10.882  1.00  0.00           H  
ATOM   1635 2HG2 VAL   105       2.994   3.454  12.597  1.00  0.00           H  
ATOM   1636 3HG2 VAL   105       1.984   4.201  11.364  1.00  0.00           H  
ATOM   1637  N   ALA   106       4.165   8.218  11.751  1.00  0.00           N  
ATOM   1638  CA  ALA   106       4.906   9.457  11.808  1.00  0.00           C  
ATOM   1639  C   ALA   106       4.360  10.346  12.911  1.00  0.00           C  
ATOM   1640  O   ALA   106       5.127  11.030  13.589  1.00  0.00           O  
ATOM   1641  CB  ALA   106       4.847  10.154  10.496  1.00  0.00           C  
ATOM   1642  H   ALA   106       3.621   8.001  10.919  1.00  0.00           H  
ATOM   1643  HA  ALA   106       5.937   9.224  12.037  1.00  0.00           H  
ATOM   1644 1HB  ALA   106       5.429  11.073  10.537  1.00  0.00           H  
ATOM   1645 2HB  ALA   106       5.266   9.478   9.760  1.00  0.00           H  
ATOM   1646 3HB  ALA   106       3.811  10.383  10.249  1.00  0.00           H  
ATOM   1647  N   GLY   107       3.039  10.324  13.115  1.00  0.00           N  
ATOM   1648  CA  GLY   107       2.419  11.100  14.161  1.00  0.00           C  
ATOM   1649  C   GLY   107       2.986  10.691  15.512  1.00  0.00           C  
ATOM   1650  O   GLY   107       3.215  11.535  16.376  1.00  0.00           O  
ATOM   1651  H   GLY   107       2.430   9.784  12.511  1.00  0.00           H  
ATOM   1652 1HA  GLY   107       2.612  12.149  13.965  1.00  0.00           H  
ATOM   1653 2HA  GLY   107       1.339  10.942  14.140  1.00  0.00           H  
ATOM   1654  N   GLN   108       3.259   9.397  15.684  1.00  0.00           N  
ATOM   1655  CA  GLN   108       3.855   8.903  16.912  1.00  0.00           C  
ATOM   1656  C   GLN   108       5.204   9.561  17.113  1.00  0.00           C  
ATOM   1657  O   GLN   108       5.517  10.029  18.210  1.00  0.00           O  
ATOM   1658  CB  GLN   108       4.037   7.386  16.866  1.00  0.00           C  
ATOM   1659  CG  GLN   108       4.583   6.804  18.122  1.00  0.00           C  
ATOM   1660  CD  GLN   108       4.698   5.305  18.050  1.00  0.00           C  
ATOM   1661  OE1 GLN   108       5.205   4.741  17.077  1.00  0.00           O  
ATOM   1662  NE2 GLN   108       4.226   4.636  19.096  1.00  0.00           N  
ATOM   1663  H   GLN   108       3.011   8.738  14.946  1.00  0.00           H  
ATOM   1664  HA  GLN   108       3.216   9.167  17.751  1.00  0.00           H  
ATOM   1665 1HB  GLN   108       3.113   6.899  16.593  1.00  0.00           H  
ATOM   1666 2HB  GLN   108       4.759   7.141  16.107  1.00  0.00           H  
ATOM   1667 1HG  GLN   108       5.575   7.219  18.265  1.00  0.00           H  
ATOM   1668 2HG  GLN   108       3.941   7.070  18.959  1.00  0.00           H  
ATOM   1669 1HE2 GLN   108       4.274   3.633  19.116  1.00  0.00           H  
ATOM   1670 2HE2 GLN   108       3.831   5.131  19.869  1.00  0.00           H  
ATOM   1671  N   LEU   109       5.986   9.641  16.031  1.00  0.00           N  
ATOM   1672  CA  LEU   109       7.317  10.226  16.111  1.00  0.00           C  
ATOM   1673  C   LEU   109       7.206  11.697  16.473  1.00  0.00           C  
ATOM   1674  O   LEU   109       7.983  12.216  17.278  1.00  0.00           O  
ATOM   1675  CB  LEU   109       8.017  10.137  14.756  1.00  0.00           C  
ATOM   1676  CG  LEU   109       8.284   8.772  14.265  1.00  0.00           C  
ATOM   1677  CD1 LEU   109       8.867   8.870  12.874  1.00  0.00           C  
ATOM   1678  CD2 LEU   109       9.142   8.077  15.240  1.00  0.00           C  
ATOM   1679  H   LEU   109       5.649   9.235  15.154  1.00  0.00           H  
ATOM   1680  HA  LEU   109       7.889   9.707  16.877  1.00  0.00           H  
ATOM   1681 1HB  LEU   109       7.436  10.655  14.013  1.00  0.00           H  
ATOM   1682 2HB  LEU   109       8.976  10.643  14.840  1.00  0.00           H  
ATOM   1683  HG  LEU   109       7.343   8.223  14.188  1.00  0.00           H  
ATOM   1684 1HD1 LEU   109       9.051   7.887  12.496  1.00  0.00           H  
ATOM   1685 2HD1 LEU   109       8.174   9.380  12.222  1.00  0.00           H  
ATOM   1686 3HD1 LEU   109       9.781   9.427  12.903  1.00  0.00           H  
ATOM   1687 1HD2 LEU   109       9.312   7.070  14.932  1.00  0.00           H  
ATOM   1688 2HD2 LEU   109      10.083   8.590  15.353  1.00  0.00           H  
ATOM   1689 3HD2 LEU   109       8.610   8.074  16.168  1.00  0.00           H  
ATOM   1690  N   ALA   110       6.215  12.367  15.880  1.00  0.00           N  
ATOM   1691  CA  ALA   110       5.970  13.771  16.156  1.00  0.00           C  
ATOM   1692  C   ALA   110       5.573  13.983  17.598  1.00  0.00           C  
ATOM   1693  O   ALA   110       6.024  14.938  18.223  1.00  0.00           O  
ATOM   1694  CB  ALA   110       4.891  14.302  15.266  1.00  0.00           C  
ATOM   1695  H   ALA   110       5.631  11.875  15.204  1.00  0.00           H  
ATOM   1696  HA  ALA   110       6.889  14.320  15.975  1.00  0.00           H  
ATOM   1697 1HB  ALA   110       4.751  15.326  15.494  1.00  0.00           H  
ATOM   1698 2HB  ALA   110       5.159  14.185  14.226  1.00  0.00           H  
ATOM   1699 3HB  ALA   110       3.997  13.756  15.464  1.00  0.00           H  
ATOM   1700  N   LEU   111       4.753  13.095  18.152  1.00  0.00           N  
ATOM   1701  CA  LEU   111       4.375  13.239  19.543  1.00  0.00           C  
ATOM   1702  C   LEU   111       5.553  12.953  20.439  1.00  0.00           C  
ATOM   1703  O   LEU   111       5.714  13.592  21.485  1.00  0.00           O  
ATOM   1704  CB  LEU   111       3.187  12.369  19.899  1.00  0.00           C  
ATOM   1705  CG  LEU   111       1.902  12.810  19.275  1.00  0.00           C  
ATOM   1706  CD1 LEU   111       0.844  11.840  19.624  1.00  0.00           C  
ATOM   1707  CD2 LEU   111       1.580  14.204  19.763  1.00  0.00           C  
ATOM   1708  H   LEU   111       4.374  12.329  17.593  1.00  0.00           H  
ATOM   1709  HA  LEU   111       4.072  14.268  19.705  1.00  0.00           H  
ATOM   1710 1HB  LEU   111       3.391  11.343  19.576  1.00  0.00           H  
ATOM   1711 2HB  LEU   111       3.047  12.384  20.962  1.00  0.00           H  
ATOM   1712  HG  LEU   111       2.003  12.817  18.197  1.00  0.00           H  
ATOM   1713 1HD1 LEU   111      -0.100  12.131  19.162  1.00  0.00           H  
ATOM   1714 2HD1 LEU   111       1.150  10.884  19.268  1.00  0.00           H  
ATOM   1715 3HD1 LEU   111       0.726  11.804  20.703  1.00  0.00           H  
ATOM   1716 1HD2 LEU   111       0.654  14.535  19.327  1.00  0.00           H  
ATOM   1717 2HD2 LEU   111       1.483  14.202  20.846  1.00  0.00           H  
ATOM   1718 3HD2 LEU   111       2.381  14.875  19.468  1.00  0.00           H  
ATOM   1719  N   TRP   112       6.414  12.013  20.041  1.00  0.00           N  
ATOM   1720  CA  TRP   112       7.594  11.770  20.843  1.00  0.00           C  
ATOM   1721  C   TRP   112       8.383  13.072  20.841  1.00  0.00           C  
ATOM   1722  O   TRP   112       8.847  13.512  21.886  1.00  0.00           O  
ATOM   1723  CB  TRP   112       8.442  10.603  20.299  1.00  0.00           C  
ATOM   1724  CG  TRP   112       7.861   9.206  20.549  1.00  0.00           C  
ATOM   1725  CD1 TRP   112       6.939   8.858  21.483  1.00  0.00           C  
ATOM   1726  CD2 TRP   112       8.194   7.976  19.849  1.00  0.00           C  
ATOM   1727  NE1 TRP   112       6.671   7.511  21.412  1.00  0.00           N  
ATOM   1728  CE2 TRP   112       7.430   6.959  20.420  1.00  0.00           C  
ATOM   1729  CE3 TRP   112       9.067   7.663  18.813  1.00  0.00           C  
ATOM   1730  CZ2 TRP   112       7.503   5.651  19.977  1.00  0.00           C  
ATOM   1731  CZ3 TRP   112       9.139   6.345  18.368  1.00  0.00           C  
ATOM   1732  CH2 TRP   112       8.373   5.374  18.933  1.00  0.00           C  
ATOM   1733  H   TRP   112       6.239  11.466  19.198  1.00  0.00           H  
ATOM   1734  HA  TRP   112       7.303  11.543  21.867  1.00  0.00           H  
ATOM   1735 1HB  TRP   112       8.560  10.725  19.228  1.00  0.00           H  
ATOM   1736 2HB  TRP   112       9.434  10.646  20.738  1.00  0.00           H  
ATOM   1737  HD1 TRP   112       6.485   9.540  22.183  1.00  0.00           H  
ATOM   1738  HE1 TRP   112       6.021   7.010  21.998  1.00  0.00           H  
ATOM   1739  HE3 TRP   112       9.677   8.439  18.355  1.00  0.00           H  
ATOM   1740  HZ2 TRP   112       6.902   4.855  20.419  1.00  0.00           H  
ATOM   1741  HZ3 TRP   112       9.821   6.109  17.550  1.00  0.00           H  
ATOM   1742  HH2 TRP   112       8.445   4.358  18.552  1.00  0.00           H  
ATOM   1743  N   ALA   113       8.482  13.721  19.670  1.00  0.00           N  
ATOM   1744  CA  ALA   113       9.160  15.006  19.556  1.00  0.00           C  
ATOM   1745  C   ALA   113       8.458  16.107  20.390  1.00  0.00           C  
ATOM   1746  O   ALA   113       9.137  16.882  21.059  1.00  0.00           O  
ATOM   1747  CB  ALA   113       9.276  15.409  18.097  1.00  0.00           C  
ATOM   1748  H   ALA   113       8.095  13.294  18.830  1.00  0.00           H  
ATOM   1749  HA  ALA   113      10.167  14.877  19.947  1.00  0.00           H  
ATOM   1750 1HB  ALA   113       9.837  16.334  18.027  1.00  0.00           H  
ATOM   1751 2HB  ALA   113       9.781  14.638  17.559  1.00  0.00           H  
ATOM   1752 3HB  ALA   113       8.303  15.545  17.668  1.00  0.00           H  
ATOM   1753  N   VAL   114       7.113  16.114  20.468  1.00  0.00           N  
ATOM   1754  CA  VAL   114       6.422  17.130  21.285  1.00  0.00           C  
ATOM   1755  C   VAL   114       6.873  16.993  22.729  1.00  0.00           C  
ATOM   1756  O   VAL   114       7.157  17.982  23.409  1.00  0.00           O  
ATOM   1757  CB  VAL   114       4.859  16.938  21.304  1.00  0.00           C  
ATOM   1758  CG1 VAL   114       4.254  17.853  22.338  1.00  0.00           C  
ATOM   1759  CG2 VAL   114       4.161  17.250  19.962  1.00  0.00           C  
ATOM   1760  H   VAL   114       6.579  15.464  19.899  1.00  0.00           H  
ATOM   1761  HA  VAL   114       6.681  18.124  20.937  1.00  0.00           H  
ATOM   1762  HB  VAL   114       4.652  15.909  21.584  1.00  0.00           H  
ATOM   1763 1HG1 VAL   114       3.177  17.693  22.379  1.00  0.00           H  
ATOM   1764 2HG1 VAL   114       4.689  17.639  23.313  1.00  0.00           H  
ATOM   1765 3HG1 VAL   114       4.462  18.884  22.066  1.00  0.00           H  
ATOM   1766 1HG2 VAL   114       3.095  17.078  20.071  1.00  0.00           H  
ATOM   1767 2HG2 VAL   114       4.304  18.275  19.703  1.00  0.00           H  
ATOM   1768 3HG2 VAL   114       4.546  16.615  19.182  1.00  0.00           H  
ATOM   1769  N   GLN   115       6.893  15.759  23.207  1.00  0.00           N  
ATOM   1770  CA  GLN   115       7.292  15.457  24.569  1.00  0.00           C  
ATOM   1771  C   GLN   115       8.799  15.558  24.883  1.00  0.00           C  
ATOM   1772  O   GLN   115       9.182  16.001  25.968  1.00  0.00           O  
ATOM   1773  CB  GLN   115       6.802  14.054  24.924  1.00  0.00           C  
ATOM   1774  CG  GLN   115       7.035  13.668  26.361  1.00  0.00           C  
ATOM   1775  CD  GLN   115       6.285  14.548  27.329  1.00  0.00           C  
ATOM   1776  OE1 GLN   115       5.062  14.718  27.234  1.00  0.00           O  
ATOM   1777  NE2 GLN   115       7.010  15.117  28.289  1.00  0.00           N  
ATOM   1778  H   GLN   115       6.628  14.988  22.588  1.00  0.00           H  
ATOM   1779  HA  GLN   115       6.782  16.168  25.218  1.00  0.00           H  
ATOM   1780 1HB  GLN   115       5.737  13.972  24.710  1.00  0.00           H  
ATOM   1781 2HB  GLN   115       7.316  13.324  24.289  1.00  0.00           H  
ATOM   1782 1HG  GLN   115       6.725  12.636  26.507  1.00  0.00           H  
ATOM   1783 2HG  GLN   115       8.097  13.766  26.574  1.00  0.00           H  
ATOM   1784 1HE2 GLN   115       6.575  15.712  28.967  1.00  0.00           H  
ATOM   1785 2HE2 GLN   115       7.998  14.949  28.330  1.00  0.00           H  
ATOM   1786  N   CYS   116       9.645  15.109  23.951  1.00  0.00           N  
ATOM   1787  CA  CYS   116      11.074  14.962  24.209  1.00  0.00           C  
ATOM   1788  C   CYS   116      12.035  15.775  23.318  1.00  0.00           C  
ATOM   1789  O   CYS   116      13.230  15.866  23.607  1.00  0.00           O  
ATOM   1790  CB  CYS   116      11.393  13.484  24.038  1.00  0.00           C  
ATOM   1791  SG  CYS   116      10.335  12.423  25.081  1.00  0.00           S  
ATOM   1792  H   CYS   116       9.279  14.783  23.064  1.00  0.00           H  
ATOM   1793  HA  CYS   116      11.252  15.244  25.245  1.00  0.00           H  
ATOM   1794 1HB  CYS   116      11.246  13.198  22.996  1.00  0.00           H  
ATOM   1795 2HB  CYS   116      12.434  13.299  24.294  1.00  0.00           H  
ATOM   1796  N   GLY   117      11.548  16.311  22.202  1.00  0.00           N  
ATOM   1797  CA  GLY   117      12.369  16.976  21.194  1.00  0.00           C  
ATOM   1798  C   GLY   117      13.441  17.888  21.782  1.00  0.00           C  
ATOM   1799  O   GLY   117      14.125  18.613  21.048  1.00  0.00           O  
ATOM   1800  H   GLY   117      10.554  16.273  22.018  1.00  0.00           H  
ATOM   1801 1HA  GLY   117      12.837  16.221  20.563  1.00  0.00           H  
ATOM   1802 2HA  GLY   117      11.711  17.558  20.548  1.00  0.00           H  
TER                                                                             
# All scores below are weighted scores, not raw scores.
#BEGIN_POSE_ENERGIES_TABLE /home/grads/bernardm/FoldingBenchMarks/RosettaFold/RoseTTAFold/results_pyrosetta_rerun/T1104.pdb/pdb-3track/model0_1_0.15.pdb
label fa_atr fa_rep fa_sol fa_intra_rep fa_intra_sol_xover4 lk_ball_wtd fa_elec hbond_sr_bb hbond_lr_bb hbond_bb_sc hbond_sc dslf_fa13 omega fa_dun p_aa_pp yhh_planarity ref rama_prepro cart_bonded total
weights 1 0.55 1 0.005 1 1 1 1 1 1 1 1.25 0.4 0.7 0.6 0.625 1 0.45 0.5 NA
pose -646.581 72.8953 378.987 1.49833 19.8369 -22.1434 -179.986 -81.8302 -1.92433 -10.2805 -6.47749 -1.47331 3.14553 121.393 -15.8306 0.02144 41.6332 -14.4004 58.5476 -282.969
GLN:NtermProteinFull_1 -1.3993 0.06456 1.66584 0.00623 0.27252 -0.12288 -0.38316 0 0 0 0 0 0.0184 2.58475 0 0 -1.45095 0 0.04835 1.30435
LEU_2 -5.11634 0.52868 1.6386 0.01328 0.071 -0.03033 -2.8131 0 0 -0.44004 0 0 -0.06547 0.28075 -0.15281 0 1.66147 -0.20724 0.18921 -4.44233
GLU_3 -4.45899 0.33603 4.83967 0.00534 0.24197 0.19039 -2.33528 0 0 -0.99363 0 0 0.00438 2.49712 -0.02239 0 -2.72453 -0.23246 0.27519 -2.37718
ASP_4 -3.0019 0.23377 3.03646 0.00387 0.30103 -0.15213 -1.36515 0 0 0 0 0 -0.02404 1.32732 0.02343 0 -2.14574 -0.14275 0.16358 -1.74225
SER_5 -3.08885 0.252 3.01403 0.00139 0.02478 -0.20038 -1.02938 0 0 0 0 0 -0.04785 0.54942 0.25257 0 -0.28969 -0.22683 0.118 -0.67079
GLU_6 -6.00421 0.49089 5.39605 0.00527 0.25286 -0.15165 -2.63352 0 0 -0.99363 0 0 0.02668 3.28758 -0.28595 0 -2.72453 -0.25402 0.18581 -3.40237
VAL_7 -7.70044 0.66662 2.48427 0.02396 0.05281 -0.03142 -2.00046 0 0 0 0 0 -0.01863 -0.02036 -0.29376 0 2.64269 -0.16515 0.20893 -4.15094
GLU_8 -5.39013 0.27749 6.01012 0.00537 0.63451 -0.01397 -4.64451 0 0 0 -0.56098 0 0.02436 3.16257 -0.26694 0 -2.72453 -0.26211 0.24807 -3.50069
ALA_9 -3.76286 0.13704 3.14654 0.00154 0 -0.05544 -1.68225 0 0 0 0 0 -0.02698 0 -0.2111 0 1.32468 -0.41222 0.19991 -1.34112
VAL_10 -6.1949 0.80816 2.18259 0.02086 0.05323 -0.32075 -1.69106 0 0 0 0 0 -0.02581 -0.01594 -0.32795 0 2.64269 -0.20889 0.26109 -2.8167
ALA_11 -6.46301 0.72176 3.15751 0.00161 0 -0.02159 -1.77553 0 0 0 0 0 0.07737 0 -0.2978 0 1.32468 -0.25149 0.30035 -3.22614
LYS_12 -5.20457 0.43558 6.41743 0.00768 0.227 0.02736 -4.51785 0 0 0 0 0 0.00737 1.77731 0.06134 0 -0.71458 -0.28371 0.26 -1.49965
GLY_13 -3.61595 0.15583 3.87066 0.00012 0 -0.23785 -1.7443 0 0 0 0 0 -0.0311 0 0.46986 0 0.79816 0.1097 0.24399 0.01912
LEU_14 -7.99442 0.67354 2.83698 0.01484 0.16326 -0.1462 -1.86084 0 0 0 0 0 0.01255 0.64878 -0.22873 0 1.66147 0.12227 0.23049 -3.86601
GLU_15 -5.7031 0.22828 5.28686 0.00746 0.32509 -0.17604 -2.33709 0 0 0 0 0 -0.00352 2.72067 -0.1184 0 -2.72453 -0.21698 0.26207 -2.44922
GLU_16 -5.79423 0.41263 6.54911 0.00539 0.24763 -0.24453 -4.00475 0 0 0 0 0 0.02802 2.50444 -0.24956 0 -2.72453 -0.41374 0.20823 -3.47589
MET_17 -9.16059 0.94992 3.59165 0.01797 0.10032 -0.40021 -1.17896 0 0 0 0 0 -0.02818 2.10847 0.05209 0 1.65735 -0.21555 0.26568 -2.24004
TYR_18 -8.2992 1.35692 4.37756 0.02357 0.34664 -0.13915 -2.22508 0 0 -0.65077 0 0 -0.02522 2.21653 -0.10443 0.02098 0.58223 -0.00163 0.55214 -1.9689
ALA_19 -3.02737 0.14877 2.35744 0.00161 0 -0.08671 -0.92491 0 0 0 0 0 -0.06802 0 -0.40157 0 1.32468 -0.31816 0.46024 -0.53401
ASN_20 -3.29505 0.14461 3.44258 0.00699 0.30283 -0.26995 -1.49212 0 0 0 -0.97711 0 -0.05815 1.59836 -0.29619 0 -1.34026 -0.62008 0.22042 -2.6331
GLY_21 -2.73555 0.13955 2.96273 2e-05 0 -0.00662 -1.58489 0 0 0 0 0 -0.04203 0 -1.42321 0 0.79816 0.12473 0.47435 -1.29275
VAL_22 -6.33965 1.72233 0.0694 0.04799 0.06133 -0.37162 0.24091 0 0 0 0 0 0.16313 0.14084 -0.16426 0 2.64269 0.48656 1.12927 -0.17108
THR_23 -5.13436 0.25105 4.4531 0.00859 0.08793 -0.3324 -2.06098 0 0 -0.9436 0 0 -0.00475 0.06119 -0.42753 0 1.15175 -0.11272 1.00284 -1.99989
GLU_24 -4.46906 0.2372 4.43737 0.00879 0.36939 -0.20262 -2.17406 0 0 0 0 0 -0.02468 2.88485 -0.22933 0 -2.72453 -0.38993 0.25312 -2.02348
ASP_25 -3.74822 0.22824 4.13256 0.00398 0.29582 -0.33592 -0.84449 0 0 0 0 0 0.03665 1.38822 0.2114 0 -2.14574 -0.35083 0.16866 -0.95969
ASN_26 -6.76721 0.37341 6.32895 0.00522 0.24553 -0.35488 -2.50752 0 0 -0.9436 0 0 0.05299 1.0807 0.34251 0 -1.34026 -0.05093 0.25878 -3.27628
PHE_27 -9.9682 1.20732 2.66356 0.02654 0.2339 -0.01978 -1.94216 0 0 0 0 0 0.00578 1.46691 -0.51219 0 1.21829 0.13571 0.31195 -5.17237
LYS_28 -6.07118 0.26852 6.04643 0.00811 0.12532 -0.35302 -3.55271 0 0 0 0 0 -0.04193 0.95197 -0.02743 0 -0.71458 -0.13152 0.29559 -3.19642
ASN_29 -5.51899 0.25439 5.35388 0.00633 0.25377 -0.6062 -1.98979 0 0 0 0 0 -0.01633 1.14381 0.50904 0 -1.34026 -0.02893 0.15999 -1.81929
TYR_30 -8.41905 0.64969 5.44702 0.06311 0.23337 0.01427 -2.76873 0 0 0 -0.97711 0 0.005 4.20456 0.04266 0.00046 0.58223 0.09351 0.15938 -0.66963
VAL_31 -7.27564 0.82185 2.52611 0.01786 0.047 -0.15221 -1.88334 0 0 0 0 0 -0.02355 0.01344 -0.31527 0 2.64269 -0.12437 0.4302 -3.27523
LYS_32 -5.25359 0.42411 4.18147 0.00815 0.12921 -0.15626 -1.0951 0 0 0 0 0 -0.02376 0.8684 -0.05426 0 -0.71458 -0.26231 0.49867 -1.44985
ASN_33 -3.61664 0.13588 3.66603 0.00589 0.26553 -0.61185 -0.87616 0 0 0 0 0 -0.02383 1.12811 0.1197 0 -1.34026 -0.24921 0.27117 -1.12565
ASN_34 -3.97555 0.27558 3.03122 0.00589 0.31183 -0.26791 -1.52389 0 0 0 0 0 0.07204 1.56676 -0.04605 0 -1.34026 0.14192 0.59821 -1.15021
PHE_35 -6.976 0.82099 1.32073 0.02462 0.32064 -0.19157 -0.88439 0 0 0 0 0 -0.00613 2.65922 -0.30553 0 1.21829 0.03633 0.83385 -1.12896
ALA_36 -3.13857 0.26841 2.40796 0.00141 0 -0.16325 -1.12156 0 0 0 0 0 0.05647 0 -0.11505 0 1.32468 -0.54372 0.4692 -0.55401
GLN_37 -4.44498 0.27895 3.60641 0.01214 0.72932 -0.19633 -1.51942 0 0 0 0 0 -0.01966 2.6149 -0.25181 0 -1.45095 -0.63263 0.34208 -0.93196
GLN_38 -2.9212 0.18005 3.05771 0.00691 0.18921 -0.17066 -0.86684 0 0 0 0 0 -0.03658 2.19537 -0.10598 0 -1.45095 -0.31275 0.24821 0.01251
GLU_39 -5.48211 0.53988 4.83689 0.00654 0.74947 -0.41795 -1.71913 0 0 0 0 0 0.0586 2.70133 -0.30439 0 -2.72453 -0.25925 0.14839 -1.86626
ILE_40 -10.0675 1.73528 4.38999 0.04469 0.07997 -0.50206 -1.58289 0 0 0 0 0 -0.0095 0.11606 -0.39551 0 2.30374 -0.177 0.50128 -3.56341
SER_41 -4.45825 0.23994 5.03925 0.00126 0.02239 -0.32611 -2.38472 0 0 0 0 0 0.11592 0.48383 0.29151 0 -0.28969 -0.03669 0.54969 -0.75168
SER_42 -4.83596 0.41717 4.72855 0.00111 0.02323 -0.38912 -2.16022 0 0 0 0 0 0.0427 0.51697 0.26159 0 -0.28969 -0.10459 0.33118 -1.45707
VAL_43 -8.23083 1.47457 2.61936 0.02291 0.05174 -0.02844 -1.58573 0 0 0 0 0 -0.03027 -0.00749 -0.26961 0 2.64269 -0.08859 0.65973 -2.76996
GLU_44 -4.14751 0.14876 3.98226 0.00453 0.22513 -0.36683 -1.5032 0 0 0 0 0 -0.00962 2.56492 -0.31744 0 -2.72453 -0.28448 0.64467 -1.78334
GLU_45 -3.46469 0.20405 3.65107 0.00492 0.22229 -0.26254 -1.15138 0 0 0 0 0 -0.03284 2.71176 -0.13508 0 -2.72453 -0.25925 0.39788 -0.83833
GLU_46 -4.40108 0.29762 3.96723 0.01 0.3098 -0.0032 -2.22103 0 0 0 -0.71292 0 -0.01109 3.29963 -0.35129 0 -2.72453 -0.26303 0.68659 -2.11728
LEU_47 -7.13874 1.04254 1.25249 0.02144 0.10019 -0.19179 -1.74061 0 0 0 0 0 -0.0595 0.22317 -0.06288 0 1.66147 -0.48064 0.69453 -4.67833
ASN_48 -2.26134 0.14337 2.18731 0.00708 0.64582 -0.28235 -0.95204 0 0 0 0 0 0.00241 1.50176 -0.51347 0 -1.34026 -0.13604 0.35484 -0.6429
VAL_49 -3.32748 0.46236 1.77408 0.01926 0.04985 -0.15779 -1.57596 0 0 0 0 0 -0.02506 0.0215 -0.49465 0 2.64269 -0.05671 0.21871 -0.44919
ASN_50 -2.66494 0.16991 2.89353 0.00928 0.92397 0.11051 -1.40457 0 0 0 -0.98773 0 0.0009 2.45063 -0.52088 0 -1.34026 -0.01701 0.26176 -0.1149
ILE_51 -5.48851 0.95628 2.49611 0.03531 0.13315 -0.3997 -1.38164 0 0 0 0 0 -0.08086 0.77753 0.25074 0 2.30374 -0.04277 0.36839 -0.07223
SER_52 -2.65639 0.42707 2.64659 0.00192 0.05148 -0.43052 -0.38302 0 0 0 0 0 -0.08052 0.10089 -0.2889 0 -0.28969 -0.40553 0.29533 -1.01129
ASP_53 -2.60093 0.36666 3.69196 0.00425 0.32558 0.08061 -2.56612 0 0 -0.28656 -0.98773 0 -0.04423 1.9672 -0.2178 0 -2.14574 -0.55242 0.51455 -2.45072
SER_54 -3.09848 0.26975 2.67339 0.00195 0.02636 -0.28461 -0.81256 0 0 -0.28656 0 0 0.58897 1.95548 -0.16494 0 -0.28969 -0.11221 1.17992 1.64678
CYS:disulfide_55 -3.04346 0.2904 2.33871 0.00194 0.01316 -0.03026 -0.66744 0 0 -0.62988 0 -0.73666 0.17066 0.37014 -0.0896 0 3.25479 0.47839 1.00288 2.72376
VAL_56 -4.89248 0.95377 2.77027 0.04225 0.0683 -0.17177 -0.8009 0 0 0 0 0 -0.04392 0.68567 0.30869 0 2.64269 0.16665 0.46695 2.19617
ALA_57 -4.14114 0.80651 1.36166 0.00169 0 -0.03411 -0.46477 0 0 0 0 0 -0.10666 0 -0.22663 0 1.32468 -0.16773 0.38431 -1.2622
ASN_58 -3.76959 0.80129 2.68934 0.00606 0.27246 -0.1928 -0.6525 0 0 0 0 0 -0.01341 1.28422 0.1338 0 -1.34026 -0.00552 0.30119 -0.48571
LYS_59 -8.85577 1.05446 6.95955 0.01284 0.21149 -0.55627 -2.58836 0 0 -0.62988 0 0 -0.01763 2.00208 -0.02796 0 -0.71458 -0.18226 0.42254 -2.90975
ILE_60 -7.99428 1.29949 1.43698 0.02377 0.07224 -0.07734 -1.16469 0 0 0 0 0 -0.02424 0.45555 -0.09942 0 2.30374 -0.29399 1.05519 -3.007
LYS_61 -3.87057 0.34092 3.84844 0.0094 0.12418 -0.50162 -0.38958 0 0 0 0 0 0.05724 0.62855 0.40307 0 -0.71458 0.6714 1.38506 1.99191
ASP_62 -2.2557 0.33863 2.37998 0.00357 0.31039 -0.18958 0.41636 0 0 0 0 0 -0.01879 1.49256 -0.11926 0 -2.14574 0.79417 0.85212 1.85871
GLU_63 -3.04246 0.11521 2.02825 0.00628 0.2713 -0.0469 -0.50951 0 0 0 0 0 0.04095 2.56845 -0.35367 0 -2.72453 -0.26227 0.46667 -1.44223
PHE_64 -8.50505 2.23322 1.72158 0.02975 0.28652 -0.23862 0.54689 0 0 0 0 0 0.35053 1.64957 -0.19778 0 1.21829 -0.23053 1.16766 0.03203
PHE_65 -5.55969 1.21254 2.51611 0.02337 0.4343 -0.03568 0.25476 0 0 0 0 0 0.00564 3.2707 0.26221 0 1.21829 0.88133 1.52817 6.01204
ALA_66 -2.82848 0.45122 1.68246 0.00151 0 -0.16814 0.16559 0 0 0 0 0 -0.049 0 -0.36853 0 1.32468 0.59028 0.67956 1.48117
MET_67 -3.70519 0.53803 1.45145 0.01021 0.06854 -0.22771 0.11946 0 0 0 0 0 0.0774 0.9884 0.17533 0 1.65735 0.45113 0.21714 1.82154
ILE_68 -7.84939 1.93005 1.35977 0.03343 0.06358 -0.14358 0.6576 0 0 0 0 0 1.32837 0.14856 0.13104 0 2.30374 0.82382 3.68935 4.47634
SER_69 -2.80067 0.9605 2.02721 0.00184 0.03024 -0.1556 0.09273 0 0 0 0 0 -0.00779 0.13438 0.5207 0 -0.28969 0.50879 4.38728 5.40993
ILE_70 -7.95432 1.46718 1.21884 0.02905 0.09119 -0.20937 -1.59668 0 0 0 0 0 -0.11678 0.3481 0.50255 0 2.30374 0.43073 1.07548 -2.41028
SER_71 -3.71993 0.53977 3.42661 0.00128 0.02448 -0.23477 -1.01339 0 0 0 0 0 0.01071 0.76317 0.16013 0 -0.28969 0.03285 0.37422 0.07544
ALA_72 -3.495 0.3423 2.40278 0.00147 0 -0.13096 -0.76423 0 0 0 0 0 -0.0441 0 -0.27423 0 1.32468 -0.29286 0.24782 -0.68232
ILE_73 -8.13056 0.76245 1.2287 0.02832 0.06488 0.01397 -1.33516 0 0 0 0 0 -0.01719 0.20938 -0.47987 0 2.30374 -0.25236 0.39641 -5.20728
VAL_74 -6.68839 0.52864 3.04549 0.02008 0.05019 -0.33887 -1.82199 0 0 0 0 0 -0.04089 -0.01686 -0.3262 0 2.64269 0.00338 0.396 -2.54672
LYS_75 -5.66853 0.38955 5.12193 0.00735 0.11686 -0.29838 -2.14802 0 0 0 0 0 0.06126 0.94962 -0.01445 0 -0.71458 -0.20992 0.30434 -2.10294
ALA_76 -5.89118 0.27412 3.19316 0.0014 0 -0.1541 -2.04121 0 0 0 0 0 0.01839 0 -0.25954 0 1.32468 -0.40429 0.238 -3.70057
ALA_77 -4.65528 0.26626 2.82316 0.00138 0 -0.19788 -1.43885 0 0 0 0 0 -0.03447 0 -0.09947 0 1.32468 -0.29101 0.20084 -2.10063
GLN_78 -4.26263 0.32782 3.49113 0.00679 0.19219 -0.35386 -1.02435 0 0 0 0 0 -0.02112 2.31148 -0.24735 0 -1.45095 -0.26764 0.19441 -1.10408
LYS_79 -3.64147 0.3163 3.0769 0.00862 0.15694 -0.29039 -0.93507 0 0 0 0 0 -0.00197 0.82896 -0.0603 0 -0.71458 -0.40649 0.1992 -1.46335
LYS_80 -4.8258 0.58222 4.09762 0.0088 0.16299 -0.29784 -2.16379 0 0 0 0 0 -0.06753 0.83094 -0.07763 0 -0.71458 -0.35827 0.29907 -2.5238
ALA_81 -4.70343 0.30622 3.26414 0.00252 0 -0.12911 -1.67268 0 0 0 0 0 0.16893 0 -0.0636 0 1.32468 0.05968 0.41868 -1.02398
TRP_82 -10.5751 1.44964 2.81733 0.02472 0.37079 -0.16841 -0.98282 0 0 0 0 0 0.15823 1.55782 0.02815 0 2.26099 -0.01134 0.7835 -2.28648
LYS_83 -5.88168 0.54481 5.6104 0.01043 0.25734 0.11262 -3.72398 0 0 0 -0.56098 0 -0.00832 1.7647 0.05619 0 -0.71458 -0.111 0.69493 -1.94911
GLU_84 -4.73923 0.1974 3.77039 0.00545 0.25576 -0.29179 -1.78451 0 0 0 0 0 -0.01568 2.54929 -0.3435 0 -2.72453 -0.21386 0.19028 -3.14452
LEU_85 -9.86274 1.37123 2.33993 0.02405 0.14557 -0.09858 -1.95478 0 0 0 0 0 0.03651 0.36315 -0.16286 0 1.66147 -0.17565 0.30501 -6.00768
ALA_86 -6.51765 0.94419 2.52412 0.00198 0 -0.25922 -1.93664 0 0 0 0 0 -0.02625 0 -0.2987 0 1.32468 -0.10498 0.45935 -3.88912
VAL_87 -7.28703 0.70071 3.93683 0.0229 0.05358 -0.40152 -2.13025 0 0 0 0 0 -0.05247 -0.021 -0.29798 0 2.64269 -0.29087 0.27452 -2.84987
THR_88 -5.75878 0.17083 4.00862 0.01063 0.06135 -0.27416 -2.91409 0 0 0 0 0 -0.00448 0.00944 -0.00674 0 1.15175 0.02514 0.23198 -3.2885
VAL_89 -7.95985 1.09095 1.75432 0.02986 0.05493 -0.15537 -1.98978 0 0 0 0 0 -0.04165 -0.02133 -0.33908 0 2.64269 0.04881 0.35421 -4.5313
LEU_90 -9.20901 1.0088 1.42216 0.05241 0.09014 -0.07164 -1.86983 0 0 0 0 0 0.18798 0.26154 -0.29558 0 1.66147 -0.17296 0.49385 -6.44068
ARG_91 -5.59508 0.37853 4.62251 0.01037 0.18965 -0.27411 -2.57459 0 0 0 0 0 0.28773 1.50922 -0.0997 0 -0.09474 -0.33385 0.38313 -1.59093
PHE_92 -10.7424 1.77952 4.13004 0.04065 0.40092 -0.36464 -1.51415 0 0 0 0 0 -0.01022 1.514 -0.40537 0 1.21829 -0.19542 0.40182 -3.74698
ALA_93 -6.09486 0.40418 3.39725 0.00138 0 0.00647 -1.66991 0 0 0 0 0 0.16905 0 -0.36299 0 1.32468 -0.24099 0.43474 -2.63099
LYS_94 -5.20234 0.33752 5.89679 0.00858 0.16889 -0.04677 -3.74671 0 0 -0.44004 0 0 -0.00071 1.1172 0.04296 0 -0.71458 -0.23261 0.24535 -2.56646
ALA_95 -3.03801 0.19612 2.3123 0.00171 0 -0.01378 -0.80876 0 0 0 0 0 -0.05604 0 -0.36205 0 1.32468 -0.26337 0.35201 -0.35519
ASN_96 -5.86847 0.55995 4.80289 0.00714 0.68711 -0.36172 -1.0399 0 0 0 0 0 -0.03922 2.10498 -0.53103 0 -1.34026 -0.60216 0.43233 -1.18835
GLY_97 -1.95653 0.11616 2.39389 0.00011 0 -0.1526 -1.20304 0 0 0 0 0 -0.14203 0 -1.1636 0 0.79816 -0.71193 0.39623 -1.62518
LEU_98 -5.73652 0.5774 2.41942 0.01423 0.0709 -0.29444 -0.32033 0 0 0 0 0 -0.04765 0.30957 -0.16265 0 1.66147 -0.58478 0.31712 -1.77626
LYS_99 -1.46051 0.03306 1.48173 0.00778 0.13851 0.02624 0.16056 0 0 0 0 0 -0.01269 0.81503 -0.10986 0 -0.71458 -0.41374 0.17095 0.12248
THR_100 -4.94249 0.85903 2.2809 0.01294 0.05635 0.07366 -0.90425 0 0 0 -0.71292 0 -0.0594 0.10133 0.04014 0 1.15175 -0.3967 0.34681 -2.09286
ASN_101 -5.69825 0.62695 4.79064 0.00528 0.35014 0.06902 -2.48826 0 0 -1.19579 0 0 -0.02632 2.52681 0.30219 0 -1.34026 -0.27941 0.369 -1.98826
ALA_102 -5.09103 0.56586 1.54682 0.00172 0 0.04674 -0.96079 0 0 0 0 0 -0.09164 0 -0.41211 0 1.32468 -0.29376 0.27892 -3.0846
ILE_103 -7.90249 1.10789 1.53129 0.0367 0.09491 -0.24147 -1.25951 0 0 -1.19579 0 0 -0.01947 0.79346 0.3902 0 2.30374 -0.27895 0.49925 -4.14024
ILE_104 -10.1945 1.67558 3.23829 0.03043 0.07201 -0.30341 -1.29149 0 0 0 0 0 -0.00262 0.28303 -0.43065 0 2.30374 -0.08294 0.68407 -4.01849
VAL_105 -7.99717 1.1268 1.94834 0.02375 0.04938 -0.13978 -1.04429 0 0 0 0 0 0.16242 -0.00817 -0.29771 0 2.64269 0.01368 0.6042 -2.91586
ALA_106 -5.84701 0.86622 2.90907 0.00175 0 -0.04589 -1.99656 0 0 0 0 0 0.05555 0 -0.25079 0 1.32468 -0.24145 0.34843 -2.87601
GLY_107 -5.23985 0.57769 3.85329 0.00011 0 -0.10184 -1.73483 0 0 0 0 0 0.05092 0 0.46233 0 0.79816 -0.09356 0.21044 -1.21714
GLN_108 -8.04906 0.74211 5.37486 0.00964 0.20513 -0.48881 -2.27798 0 0 0 0 0 -0.0285 2.88787 0.02378 0 -1.45095 0.1225 0.20871 -2.7207
LEU_109 -9.39104 1.29911 1.73669 0.03148 0.0783 -0.15339 -1.68734 0 0 0 0 0 0.0489 0.50499 -0.26984 0 1.66147 -0.17653 0.43519 -5.882
ALA_110 -6.41348 0.95168 2.70603 0.00196 0 0.04103 -1.99857 0 0 0 0 0 0.05476 0 -0.19128 0 1.32468 -0.30527 0.4559 -3.37256
LEU_111 -8.26574 1.07364 2.86436 0.04343 0.0922 -0.23204 -1.89188 0 0 0 0 0 0.19948 0.21259 -0.30361 0 1.66147 -0.30463 0.42934 -4.42139
TRP_112 -11.3269 1.07401 5.49817 0.02223 0.25608 -0.6538 -2.15334 0 0 0 0 0 0.11754 2.41059 -0.09531 0 2.26099 -0.22656 0.53085 -2.28541
ALA_113 -5.98906 0.69464 2.63737 0.00132 0 -0.13786 -1.65842 0 0 0 0 0 0.04623 0 -0.26372 0 1.32468 -0.34753 0.57587 -3.11647
VAL_114 -6.89064 1.04359 2.28479 0.02586 0.0543 -0.16688 -0.59311 0 0 0 0 0 -0.03399 0.00165 -0.26081 0 2.64269 -0.27125 0.78861 -1.37519
GLN_115 -5.5106 0.33476 3.24605 0.0139 1.02604 -0.46834 -1.32235 0 0 0 0 0 0.2794 2.43758 -0.0597 0 -1.45095 -0.06412 0.72339 -0.81493
CYS:disulfide_116 -3.74205 0.36853 2.26967 0.00403 0.01319 -0.06507 -1.07669 0 0 0 0 -0.73666 0.01455 0.52187 -0.1279 0 3.25479 0.37322 0.66834 1.73982
GLY_117 -2.07992 0.16132 1.84241 5e-05 0 0.21383 -1.98355 0 0 -0.65077 0 0 0 0 -0.09959 0 0.79816 0.41934 0.50366 -0.87504
#END_POSE_ENERGIES_TABLE /home/grads/bernardm/FoldingBenchMarks/RosettaFold/RoseTTAFold/results_pyrosetta_rerun/T1104.pdb/pdb-3track/model0_1_0.15.pdb
