# Supplementary material for: The transformative power of transformers in protein structure prediction
Source: Proc Natl Acad Sci U S A. 2023 Jul 31;120(32):e2303499120. doi: 10.1073/pnas.2303499120 (PMC10410766; doi:10.1073/pnas.2303499120)
Supplement: Supplementary file 2 — Dataset S01 (GZ) [file pnas.2303499120.sd01.gz › SI_Data/predicted_structures/RoseTTAFold/T1110.pdb]

HEADER                                            24-DEC-22   XXXX              
EXPDTA    THEORETICAL MODEL                                                     
REMARK 220                                                                      
REMARK 220 EXPERIMENTAL DETAILS                                                 
REMARK 220  EXPERIMENT TYPE                : THEORETICAL MODELLING              
REMARK 220  DATE OF DATA COLLECTION        : 24-DEC-22                          
REMARK 220                                                                      
REMARK 220 REMARK: MODEL GENERATED BY ROSETTA                                   
REMARK 220  VERSION 2022.39+release.d8d9982                                     
SSBOND     CYS A  150    CYS A  223                                       2.06  
ATOM      1  N   GLY A   1       2.270   4.234   3.849  1.00  0.00           N  
ATOM      2  CA  GLY A   1       1.806   4.074   2.475  1.00  0.00           C  
ATOM      3  C   GLY A   1       2.887   3.430   1.617  1.00  0.00           C  
ATOM      4  O   GLY A   1       4.056   3.813   1.690  1.00  0.00           O  
ATOM      5  H   GLY A   1       2.983   3.607   4.194  1.00  0.00           H  
ATOM      6 1HA  GLY A   1       0.907   3.460   2.460  1.00  0.00           H  
ATOM      7 2HA  GLY A   1       1.539   5.049   2.063  1.00  0.00           H  
ATOM      8  N   SER A   2       2.497   2.437   0.819  1.00  0.00           N  
ATOM      9  CA  SER A   2       3.433   1.737  -0.059  1.00  0.00           C  
ATOM     10  C   SER A   2       3.674   2.545  -1.316  1.00  0.00           C  
ATOM     11  O   SER A   2       2.917   3.468  -1.637  1.00  0.00           O  
ATOM     12  CB  SER A   2       2.898   0.392  -0.496  1.00  0.00           C  
ATOM     13  OG  SER A   2       1.885   0.559  -1.449  1.00  0.00           O  
ATOM     14  H   SER A   2       1.524   2.167   0.817  1.00  0.00           H  
ATOM     15  HA  SER A   2       4.383   1.606   0.464  1.00  0.00           H  
ATOM     16 1HB  SER A   2       3.702  -0.213  -0.912  1.00  0.00           H  
ATOM     17 2HB  SER A   2       2.501  -0.135   0.369  1.00  0.00           H  
ATOM     18  HG  SER A   2       1.429  -0.292  -1.494  1.00  0.00           H  
ATOM     19  N   HIS A   3       4.630   2.103  -2.122  1.00  0.00           N  
ATOM     20  CA  HIS A   3       4.928   2.794  -3.364  1.00  0.00           C  
ATOM     21  C   HIS A   3       3.969   2.428  -4.494  1.00  0.00           C  
ATOM     22  O   HIS A   3       4.188   2.812  -5.641  1.00  0.00           O  
ATOM     23  CB  HIS A   3       6.367   2.520  -3.807  1.00  0.00           C  
ATOM     24  CG  HIS A   3       7.392   3.143  -2.917  1.00  0.00           C  
ATOM     25  ND1 HIS A   3       7.851   2.540  -1.762  1.00  0.00           N  
ATOM     26  CD2 HIS A   3       8.037   4.329  -3.004  1.00  0.00           C  
ATOM     27  CE1 HIS A   3       8.742   3.337  -1.184  1.00  0.00           C  
ATOM     28  NE2 HIS A   3       8.865   4.424  -1.921  1.00  0.00           N  
ATOM     29  H   HIS A   3       5.194   1.315  -1.843  1.00  0.00           H  
ATOM     30  HA  HIS A   3       4.836   3.867  -3.200  1.00  0.00           H  
ATOM     31 1HB  HIS A   3       6.541   1.444  -3.834  1.00  0.00           H  
ATOM     32 2HB  HIS A   3       6.515   2.901  -4.818  1.00  0.00           H  
ATOM     33  HD2 HIS A   3       7.917   5.079  -3.789  1.00  0.00           H  
ATOM     34  HE1 HIS A   3       9.275   3.131  -0.257  1.00  0.00           H  
ATOM     35  HE2 HIS A   3       9.470   5.229  -1.731  1.00  0.00           H  
ATOM     36  N   MET A   4       2.890   1.699  -4.171  1.00  0.00           N  
ATOM     37  CA  MET A   4       1.881   1.402  -5.172  1.00  0.00           C  
ATOM     38  C   MET A   4       1.079   2.671  -5.454  1.00  0.00           C  
ATOM     39  O   MET A   4       0.427   2.783  -6.490  1.00  0.00           O  
ATOM     40  CB  MET A   4       0.967   0.278  -4.707  1.00  0.00           C  
ATOM     41  CG  MET A   4       1.661  -1.074  -4.582  1.00  0.00           C  
ATOM     42  SD  MET A   4       2.449  -1.597  -6.116  1.00  0.00           S  
ATOM     43  CE  MET A   4       1.025  -1.827  -7.174  1.00  0.00           C  
ATOM     44  H   MET A   4       2.730   1.376  -3.217  1.00  0.00           H  
ATOM     45  HA  MET A   4       2.375   1.104  -6.094  1.00  0.00           H  
ATOM     46 1HB  MET A   4       0.538   0.534  -3.743  1.00  0.00           H  
ATOM     47 2HB  MET A   4       0.144   0.168  -5.414  1.00  0.00           H  
ATOM     48 1HG  MET A   4       2.424  -1.013  -3.807  1.00  0.00           H  
ATOM     49 2HG  MET A   4       0.935  -1.832  -4.290  1.00  0.00           H  
ATOM     50 1HE  MET A   4       1.355  -2.152  -8.162  1.00  0.00           H  
ATOM     51 2HE  MET A   4       0.369  -2.583  -6.743  1.00  0.00           H  
ATOM     52 3HE  MET A   4       0.485  -0.884  -7.265  1.00  0.00           H  
ATOM     53  N   ALA A   5       1.099   3.620  -4.501  1.00  0.00           N  
ATOM     54  CA  ALA A   5       0.368   4.879  -4.636  1.00  0.00           C  
ATOM     55  C   ALA A   5      -1.090   4.666  -5.007  1.00  0.00           C  
ATOM     56  O   ALA A   5      -1.564   5.241  -5.986  1.00  0.00           O  
ATOM     57  CB  ALA A   5       1.028   5.769  -5.680  1.00  0.00           C  
ATOM     58  H   ALA A   5       1.665   3.474  -3.661  1.00  0.00           H  
ATOM     59  HA  ALA A   5       0.398   5.386  -3.671  1.00  0.00           H  
ATOM     60 1HB  ALA A   5       0.488   6.714  -5.736  1.00  0.00           H  
ATOM     61 2HB  ALA A   5       2.060   5.957  -5.394  1.00  0.00           H  
ATOM     62 3HB  ALA A   5       1.004   5.284  -6.654  1.00  0.00           H  
ATOM     63  N   GLN A   6      -1.810   3.832  -4.255  1.00  0.00           N  
ATOM     64  CA  GLN A   6      -3.214   3.612  -4.583  1.00  0.00           C  
ATOM     65  C   GLN A   6      -3.866   4.985  -4.723  1.00  0.00           C  
ATOM     66  O   GLN A   6      -3.767   5.779  -3.790  1.00  0.00           O  
ATOM     67  CB  GLN A   6      -3.931   2.838  -3.476  1.00  0.00           C  
ATOM     68  CG  GLN A   6      -5.380   2.518  -3.803  1.00  0.00           C  
ATOM     69  CD  GLN A   6      -6.078   1.769  -2.695  1.00  0.00           C  
ATOM     70  OE1 GLN A   6      -5.659   1.814  -1.535  1.00  0.00           O  
ATOM     71  NE2 GLN A   6      -7.155   1.070  -3.040  1.00  0.00           N  
ATOM     72  H   GLN A   6      -1.379   3.367  -3.467  1.00  0.00           H  
ATOM     73  HA  GLN A   6      -3.266   3.033  -5.494  1.00  0.00           H  
ATOM     74 1HB  GLN A   6      -3.410   1.899  -3.292  1.00  0.00           H  
ATOM     75 2HB  GLN A   6      -3.911   3.413  -2.551  1.00  0.00           H  
ATOM     76 1HG  GLN A   6      -5.913   3.446  -3.971  1.00  0.00           H  
ATOM     77 2HG  GLN A   6      -5.409   1.904  -4.701  1.00  0.00           H  
ATOM     78 1HE2 GLN A   6      -7.660   0.552  -2.347  1.00  0.00           H  
ATOM     79 2HE2 GLN A   6      -7.463   1.060  -3.991  1.00  0.00           H  
ATOM     80  N   PRO A   7      -4.515   5.316  -5.855  1.00  0.00           N  
ATOM     81  CA  PRO A   7      -5.151   6.599  -6.095  1.00  0.00           C  
ATOM     82  C   PRO A   7      -6.085   7.080  -5.002  1.00  0.00           C  
ATOM     83  O   PRO A   7      -6.028   8.247  -4.629  1.00  0.00           O  
ATOM     84  CB  PRO A   7      -5.940   6.319  -7.376  1.00  0.00           C  
ATOM     85  CG  PRO A   7      -5.116   5.275  -8.097  1.00  0.00           C  
ATOM     86  CD  PRO A   7      -4.584   4.383  -7.002  1.00  0.00           C  
ATOM     87  HA  PRO A   7      -4.374   7.347  -6.261  1.00  0.00           H  
ATOM     88 1HB  PRO A   7      -6.957   5.980  -7.123  1.00  0.00           H  
ATOM     89 2HB  PRO A   7      -6.051   7.251  -7.949  1.00  0.00           H  
ATOM     90 1HG  PRO A   7      -5.744   4.732  -8.818  1.00  0.00           H  
ATOM     91 2HG  PRO A   7      -4.312   5.742  -8.674  1.00  0.00           H  
ATOM     92 1HD  PRO A   7      -5.258   3.540  -6.801  1.00  0.00           H  
ATOM     93 2HD  PRO A   7      -3.574   4.068  -7.314  1.00  0.00           H  
ATOM     94  N   ARG A   8      -6.840   6.174  -4.379  1.00  0.00           N  
ATOM     95  CA  ARG A   8      -7.803   6.597  -3.363  1.00  0.00           C  
ATOM     96  C   ARG A   8      -8.756   7.661  -4.006  1.00  0.00           C  
ATOM     97  O   ARG A   8      -8.570   8.023  -5.171  1.00  0.00           O  
ATOM     98  CB  ARG A   8      -7.045   7.117  -2.126  1.00  0.00           C  
ATOM     99  CG  ARG A   8      -6.246   6.046  -1.382  1.00  0.00           C  
ATOM    100  CD  ARG A   8      -5.298   6.621  -0.350  1.00  0.00           C  
ATOM    101  NE  ARG A   8      -5.988   7.299   0.756  1.00  0.00           N  
ATOM    102  CZ  ARG A   8      -5.375   7.847   1.845  1.00  0.00           C  
ATOM    103  NH1 ARG A   8      -4.083   7.808   2.034  1.00  0.00           N  
ATOM    104  NH2 ARG A   8      -6.061   8.435   2.783  1.00  0.00           N  
ATOM    105  H   ARG A   8      -6.805   5.205  -4.655  1.00  0.00           H  
ATOM    106  HA  ARG A   8      -8.369   5.717  -3.071  1.00  0.00           H  
ATOM    107 1HB  ARG A   8      -6.350   7.891  -2.376  1.00  0.00           H  
ATOM    108 2HB  ARG A   8      -7.716   7.540  -1.410  1.00  0.00           H  
ATOM    109 1HG  ARG A   8      -6.937   5.374  -0.874  1.00  0.00           H  
ATOM    110 2HG  ARG A   8      -5.659   5.475  -2.097  1.00  0.00           H  
ATOM    111 1HD  ARG A   8      -4.697   5.815   0.066  1.00  0.00           H  
ATOM    112 2HD  ARG A   8      -4.637   7.344  -0.836  1.00  0.00           H  
ATOM    113  HE  ARG A   8      -6.997   7.373   0.706  1.00  0.00           H  
ATOM    114 1HH1 ARG A   8      -3.462   7.366   1.366  1.00  0.00           H  
ATOM    115 2HH1 ARG A   8      -3.738   8.226   2.917  1.00  0.00           H  
ATOM    116 1HH2 ARG A   8      -7.093   8.505   2.743  1.00  0.00           H  
ATOM    117 2HH2 ARG A   8      -5.536   8.809   3.577  1.00  0.00           H  
ATOM    118  N   PRO A   9      -9.897   8.011  -3.390  1.00  0.00           N  
ATOM    119  CA  PRO A   9     -10.818   9.042  -3.856  1.00  0.00           C  
ATOM    120  C   PRO A   9     -10.121  10.405  -3.921  1.00  0.00           C  
ATOM    121  O   PRO A   9      -9.069  10.556  -3.315  1.00  0.00           O  
ATOM    122  CB  PRO A   9     -11.918   9.028  -2.792  1.00  0.00           C  
ATOM    123  CG  PRO A   9     -11.835   7.653  -2.163  1.00  0.00           C  
ATOM    124  CD  PRO A   9     -10.370   7.304  -2.175  1.00  0.00           C  
ATOM    125  HA  PRO A   9     -11.202   8.726  -4.832  1.00  0.00           H  
ATOM    126 1HB  PRO A   9     -11.745   9.849  -2.081  1.00  0.00           H  
ATOM    127 2HB  PRO A   9     -12.895   9.216  -3.260  1.00  0.00           H  
ATOM    128 1HG  PRO A   9     -12.258   7.673  -1.146  1.00  0.00           H  
ATOM    129 2HG  PRO A   9     -12.442   6.941  -2.742  1.00  0.00           H  
ATOM    130 1HD  PRO A   9      -9.904   7.710  -1.271  1.00  0.00           H  
ATOM    131 2HD  PRO A   9     -10.278   6.222  -2.253  1.00  0.00           H  
ATOM    132  N   PRO A  10     -10.663  11.400  -4.654  1.00  0.00           N  
ATOM    133  CA  PRO A  10     -10.181  12.773  -4.693  1.00  0.00           C  
ATOM    134  C   PRO A  10     -10.077  13.251  -3.278  1.00  0.00           C  
ATOM    135  O   PRO A  10     -10.945  12.948  -2.465  1.00  0.00           O  
ATOM    136  CB  PRO A  10     -11.287  13.498  -5.452  1.00  0.00           C  
ATOM    137  CG  PRO A  10     -11.848  12.427  -6.370  1.00  0.00           C  
ATOM    138  CD  PRO A  10     -11.811  11.144  -5.544  1.00  0.00           C  
ATOM    139  HA  PRO A  10      -9.233  12.855  -5.208  1.00  0.00           H  
ATOM    140 1HB  PRO A  10     -12.024  13.899  -4.746  1.00  0.00           H  
ATOM    141 2HB  PRO A  10     -10.864  14.358  -5.993  1.00  0.00           H  
ATOM    142 1HG  PRO A  10     -12.863  12.700  -6.696  1.00  0.00           H  
ATOM    143 2HG  PRO A  10     -11.225  12.369  -7.282  1.00  0.00           H  
ATOM    144 1HD  PRO A  10     -12.736  11.016  -4.969  1.00  0.00           H  
ATOM    145 2HD  PRO A  10     -11.613  10.310  -6.226  1.00  0.00           H  
ATOM    146  N   PHE A  11      -9.023  13.985  -2.958  1.00  0.00           N  
ATOM    147  CA  PHE A  11      -8.850  14.364  -1.565  1.00  0.00           C  
ATOM    148  C   PHE A  11      -9.478  15.687  -1.212  1.00  0.00           C  
ATOM    149  O   PHE A  11      -9.375  16.652  -1.971  1.00  0.00           O  
ATOM    150  CB  PHE A  11      -7.365  14.421  -1.246  1.00  0.00           C  
ATOM    151  CG  PHE A  11      -6.728  13.106  -1.288  1.00  0.00           C  
ATOM    152  CD1 PHE A  11      -7.460  11.949  -1.063  1.00  0.00           C  
ATOM    153  CD2 PHE A  11      -5.401  13.004  -1.609  1.00  0.00           C  
ATOM    154  CE1 PHE A  11      -6.857  10.721  -1.144  1.00  0.00           C  
ATOM    155  CE2 PHE A  11      -4.810  11.793  -1.699  1.00  0.00           C  
ATOM    156  CZ  PHE A  11      -5.524  10.641  -1.464  1.00  0.00           C  
ATOM    157  H   PHE A  11      -8.342  14.263  -3.671  1.00  0.00           H  
ATOM    158  HA  PHE A  11      -9.308  13.593  -0.944  1.00  0.00           H  
ATOM    159 1HB  PHE A  11      -6.865  15.051  -1.972  1.00  0.00           H  
ATOM    160 2HB  PHE A  11      -7.211  14.857  -0.260  1.00  0.00           H  
ATOM    161  HD1 PHE A  11      -8.525  12.018  -0.825  1.00  0.00           H  
ATOM    162  HD2 PHE A  11      -4.825  13.909  -1.801  1.00  0.00           H  
ATOM    163  HE1 PHE A  11      -7.444   9.824  -0.968  1.00  0.00           H  
ATOM    164  HE2 PHE A  11      -3.760  11.726  -1.958  1.00  0.00           H  
ATOM    165  HZ  PHE A  11      -5.027   9.675  -1.543  1.00  0.00           H  
ATOM    166  N   HIS A  12     -10.091  15.734  -0.036  1.00  0.00           N  
ATOM    167  CA  HIS A  12     -10.643  16.960   0.517  1.00  0.00           C  
ATOM    168  C   HIS A  12      -9.889  17.308   1.803  1.00  0.00           C  
ATOM    169  O   HIS A  12      -9.869  16.527   2.771  1.00  0.00           O  
ATOM    170  CB  HIS A  12     -12.133  16.800   0.783  1.00  0.00           C  
ATOM    171  CG  HIS A  12     -12.845  18.039   1.226  1.00  0.00           C  
ATOM    172  ND1 HIS A  12     -13.999  17.967   1.926  1.00  0.00           N  
ATOM    173  CD2 HIS A  12     -12.585  19.372   1.041  1.00  0.00           C  
ATOM    174  CE1 HIS A  12     -14.453  19.184   2.183  1.00  0.00           C  
ATOM    175  NE2 HIS A  12     -13.612  20.081   1.642  1.00  0.00           N  
ATOM    176  H   HIS A  12     -10.226  14.865   0.477  1.00  0.00           H  
ATOM    177  HA  HIS A  12     -10.506  17.782  -0.184  1.00  0.00           H  
ATOM    178 1HB  HIS A  12     -12.619  16.438  -0.121  1.00  0.00           H  
ATOM    179 2HB  HIS A  12     -12.278  16.036   1.545  1.00  0.00           H  
ATOM    180  HD1 HIS A  12     -14.416  17.075   2.185  1.00  0.00           H  
ATOM    181  HD2 HIS A  12     -11.782  19.909   0.535  1.00  0.00           H  
ATOM    182  HE1 HIS A  12     -15.379  19.311   2.747  1.00  0.00           H  
ATOM    183  N   ILE A  13      -9.241  18.463   1.787  1.00  0.00           N  
ATOM    184  CA  ILE A  13      -8.452  18.921   2.915  1.00  0.00           C  
ATOM    185  C   ILE A  13      -9.094  20.129   3.570  1.00  0.00           C  
ATOM    186  O   ILE A  13      -9.402  21.109   2.891  1.00  0.00           O  
ATOM    187  CB  ILE A  13      -7.049  19.315   2.464  1.00  0.00           C  
ATOM    188  CG1 ILE A  13      -6.373  18.113   1.817  1.00  0.00           C  
ATOM    189  CG2 ILE A  13      -6.233  19.899   3.643  1.00  0.00           C  
ATOM    190  CD1 ILE A  13      -5.102  18.439   1.234  1.00  0.00           C  
ATOM    191  H   ILE A  13      -9.288  19.042   0.949  1.00  0.00           H  
ATOM    192  HA  ILE A  13      -8.383  18.124   3.651  1.00  0.00           H  
ATOM    193  HB  ILE A  13      -7.129  20.068   1.696  1.00  0.00           H  
ATOM    194 1HG1 ILE A  13      -6.224  17.349   2.516  1.00  0.00           H  
ATOM    195 2HG1 ILE A  13      -7.017  17.735   1.021  1.00  0.00           H  
ATOM    196 1HG2 ILE A  13      -5.241  20.185   3.297  1.00  0.00           H  
ATOM    197 2HG2 ILE A  13      -6.741  20.776   4.038  1.00  0.00           H  
ATOM    198 3HG2 ILE A  13      -6.148  19.158   4.431  1.00  0.00           H  
ATOM    199 1HD1 ILE A  13      -4.662  17.556   0.772  1.00  0.00           H  
ATOM    200 2HD1 ILE A  13      -5.239  19.211   0.496  1.00  0.00           H  
ATOM    201 3HD1 ILE A  13      -4.463  18.793   2.019  1.00  0.00           H  
ATOM    202  N   THR A  14      -9.297  20.056   4.877  1.00  0.00           N  
ATOM    203  CA  THR A  14      -9.883  21.171   5.605  1.00  0.00           C  
ATOM    204  C   THR A  14      -8.885  21.787   6.566  1.00  0.00           C  
ATOM    205  O   THR A  14      -8.229  21.081   7.340  1.00  0.00           O  
ATOM    206  CB  THR A  14     -11.144  20.747   6.381  1.00  0.00           C  
ATOM    207  OG1 THR A  14     -12.129  20.268   5.444  1.00  0.00           O  
ATOM    208  CG2 THR A  14     -11.710  21.932   7.172  1.00  0.00           C  
ATOM    209  H   THR A  14      -9.021  19.207   5.373  1.00  0.00           H  
ATOM    210  HA  THR A  14     -10.178  21.934   4.891  1.00  0.00           H  
ATOM    211  HB  THR A  14     -10.885  19.938   7.062  1.00  0.00           H  
ATOM    212  HG1 THR A  14     -12.571  19.468   5.785  1.00  0.00           H  
ATOM    213 1HG2 THR A  14     -12.592  21.609   7.698  1.00  0.00           H  
ATOM    214 2HG2 THR A  14     -10.978  22.290   7.890  1.00  0.00           H  
ATOM    215 3HG2 THR A  14     -11.968  22.738   6.483  1.00  0.00           H  
ATOM    216  N   ILE A  15      -8.769  23.109   6.502  1.00  0.00           N  
ATOM    217  CA  ILE A  15      -7.899  23.844   7.404  1.00  0.00           C  
ATOM    218  C   ILE A  15      -8.708  24.859   8.216  1.00  0.00           C  
ATOM    219  O   ILE A  15      -9.076  25.914   7.690  1.00  0.00           O  
ATOM    220  CB  ILE A  15      -6.798  24.597   6.641  1.00  0.00           C  
ATOM    221  CG1 ILE A  15      -5.940  23.648   5.813  1.00  0.00           C  
ATOM    222  CG2 ILE A  15      -5.930  25.368   7.624  1.00  0.00           C  
ATOM    223  CD1 ILE A  15      -4.954  24.353   4.911  1.00  0.00           C  
ATOM    224  H   ILE A  15      -9.324  23.609   5.803  1.00  0.00           H  
ATOM    225  HA  ILE A  15      -7.399  23.143   8.057  1.00  0.00           H  
ATOM    226  HB  ILE A  15      -7.250  25.263   5.976  1.00  0.00           H  
ATOM    227 1HG1 ILE A  15      -5.388  23.030   6.480  1.00  0.00           H  
ATOM    228 2HG1 ILE A  15      -6.583  23.022   5.197  1.00  0.00           H  
ATOM    229 1HG2 ILE A  15      -5.163  25.908   7.092  1.00  0.00           H  
ATOM    230 2HG2 ILE A  15      -6.545  26.068   8.194  1.00  0.00           H  
ATOM    231 3HG2 ILE A  15      -5.466  24.664   8.297  1.00  0.00           H  
ATOM    232 1HD1 ILE A  15      -4.365  23.621   4.353  1.00  0.00           H  
ATOM    233 2HD1 ILE A  15      -5.509  24.977   4.220  1.00  0.00           H  
ATOM    234 3HD1 ILE A  15      -4.285  24.973   5.512  1.00  0.00           H  
ATOM    235  N   PRO A  16      -9.040  24.573   9.482  1.00  0.00           N  
ATOM    236  CA  PRO A  16      -9.764  25.467  10.342  1.00  0.00           C  
ATOM    237  C   PRO A  16      -8.933  26.726  10.423  1.00  0.00           C  
ATOM    238  O   PRO A  16      -7.715  26.649  10.551  1.00  0.00           O  
ATOM    239  CB  PRO A  16      -9.787  24.712  11.666  1.00  0.00           C  
ATOM    240  CG  PRO A  16      -9.641  23.277  11.266  1.00  0.00           C  
ATOM    241  CD  PRO A  16      -8.729  23.291  10.085  1.00  0.00           C  
ATOM    242  HA  PRO A  16     -10.766  25.656   9.941  1.00  0.00           H  
ATOM    243 1HB  PRO A  16      -8.970  25.058  12.307  1.00  0.00           H  
ATOM    244 2HB  PRO A  16     -10.722  24.912  12.196  1.00  0.00           H  
ATOM    245 1HG  PRO A  16      -9.215  22.714  12.079  1.00  0.00           H  
ATOM    246 2HG  PRO A  16     -10.588  22.834  11.048  1.00  0.00           H  
ATOM    247 1HD  PRO A  16      -7.707  23.280  10.423  1.00  0.00           H  
ATOM    248 2HD  PRO A  16      -8.969  22.455   9.430  1.00  0.00           H  
ATOM    249  N   ILE A  17      -9.574  27.859  10.422  1.00  0.00           N  
ATOM    250  CA  ILE A  17      -8.881  29.118  10.485  1.00  0.00           C  
ATOM    251  C   ILE A  17      -9.593  30.061  11.451  1.00  0.00           C  
ATOM    252  O   ILE A  17     -10.817  30.052  11.580  1.00  0.00           O  
ATOM    253  CB  ILE A  17      -8.714  29.695   9.071  1.00  0.00           C  
ATOM    254  CG1 ILE A  17      -7.879  30.891   9.137  1.00  0.00           C  
ATOM    255  CG2 ILE A  17     -10.032  29.934   8.399  1.00  0.00           C  
ATOM    256  CD1 ILE A  17      -7.433  31.348   7.825  1.00  0.00           C  
ATOM    257  H   ILE A  17     -10.575  27.850  10.307  1.00  0.00           H  
ATOM    258  HA  ILE A  17      -7.880  28.945  10.879  1.00  0.00           H  
ATOM    259  HB  ILE A  17      -8.154  28.976   8.465  1.00  0.00           H  
ATOM    260 1HG1 ILE A  17      -8.407  31.683   9.620  1.00  0.00           H  
ATOM    261 2HG1 ILE A  17      -7.010  30.650   9.730  1.00  0.00           H  
ATOM    262 1HG2 ILE A  17      -9.872  30.331   7.399  1.00  0.00           H  
ATOM    263 2HG2 ILE A  17     -10.559  29.013   8.327  1.00  0.00           H  
ATOM    264 3HG2 ILE A  17     -10.602  30.623   8.977  1.00  0.00           H  
ATOM    265 1HD1 ILE A  17      -6.826  32.207   7.982  1.00  0.00           H  
ATOM    266 2HD1 ILE A  17      -6.864  30.565   7.336  1.00  0.00           H  
ATOM    267 3HD1 ILE A  17      -8.296  31.610   7.212  1.00  0.00           H  
ATOM    268  N   TYR A  18      -8.798  30.828  12.167  1.00  0.00           N  
ATOM    269  CA  TYR A  18      -9.272  31.712  13.210  1.00  0.00           C  
ATOM    270  C   TYR A  18      -8.455  33.013  13.308  1.00  0.00           C  
ATOM    271  O   TYR A  18      -7.327  33.053  12.832  1.00  0.00           O  
ATOM    272  CB  TYR A  18      -9.251  30.889  14.496  1.00  0.00           C  
ATOM    273  CG  TYR A  18      -7.885  30.242  14.764  1.00  0.00           C  
ATOM    274  CD1 TYR A  18      -6.921  30.888  15.474  1.00  0.00           C  
ATOM    275  CD2 TYR A  18      -7.648  28.940  14.315  1.00  0.00           C  
ATOM    276  CE1 TYR A  18      -5.718  30.259  15.752  1.00  0.00           C  
ATOM    277  CE2 TYR A  18      -6.451  28.312  14.595  1.00  0.00           C  
ATOM    278  CZ  TYR A  18      -5.498  28.972  15.316  1.00  0.00           C  
ATOM    279  OH  TYR A  18      -4.322  28.370  15.623  1.00  0.00           O  
ATOM    280  H   TYR A  18      -7.806  30.779  11.991  1.00  0.00           H  
ATOM    281  HA  TYR A  18     -10.302  31.943  12.974  1.00  0.00           H  
ATOM    282 1HB  TYR A  18      -9.499  31.511  15.353  1.00  0.00           H  
ATOM    283 2HB  TYR A  18      -9.999  30.097  14.441  1.00  0.00           H  
ATOM    284  HD1 TYR A  18      -7.111  31.887  15.818  1.00  0.00           H  
ATOM    285  HD2 TYR A  18      -8.412  28.414  13.754  1.00  0.00           H  
ATOM    286  HE1 TYR A  18      -4.947  30.771  16.323  1.00  0.00           H  
ATOM    287  HE2 TYR A  18      -6.265  27.291  14.257  1.00  0.00           H  
ATOM    288  HH  TYR A  18      -4.273  27.475  15.221  1.00  0.00           H  
ATOM    289  N   PRO A  19      -8.999  34.111  13.854  1.00  0.00           N  
ATOM    290  CA  PRO A  19      -8.279  35.353  14.040  1.00  0.00           C  
ATOM    291  C   PRO A  19      -7.030  35.075  14.844  1.00  0.00           C  
ATOM    292  O   PRO A  19      -7.071  34.299  15.784  1.00  0.00           O  
ATOM    293  CB  PRO A  19      -9.260  36.193  14.855  1.00  0.00           C  
ATOM    294  CG  PRO A  19     -10.620  35.649  14.497  1.00  0.00           C  
ATOM    295  CD  PRO A  19     -10.400  34.149  14.332  1.00  0.00           C  
ATOM    296  HA  PRO A  19      -8.045  35.804  13.065  1.00  0.00           H  
ATOM    297 1HB  PRO A  19      -9.027  36.098  15.925  1.00  0.00           H  
ATOM    298 2HB  PRO A  19      -9.141  37.255  14.594  1.00  0.00           H  
ATOM    299 1HG  PRO A  19     -11.341  35.883  15.295  1.00  0.00           H  
ATOM    300 2HG  PRO A  19     -10.983  36.145  13.593  1.00  0.00           H  
ATOM    301 1HD  PRO A  19     -10.497  33.636  15.298  1.00  0.00           H  
ATOM    302 2HD  PRO A  19     -11.110  33.780  13.596  1.00  0.00           H  
ATOM    303  N   GLY A  20      -5.922  35.691  14.493  1.00  0.00           N  
ATOM    304  CA  GLY A  20      -4.682  35.477  15.230  1.00  0.00           C  
ATOM    305  C   GLY A  20      -3.872  34.291  14.708  1.00  0.00           C  
ATOM    306  O   GLY A  20      -2.728  34.097  15.127  1.00  0.00           O  
ATOM    307  H   GLY A  20      -5.936  36.334  13.703  1.00  0.00           H  
ATOM    308 1HA  GLY A  20      -4.076  36.381  15.169  1.00  0.00           H  
ATOM    309 2HA  GLY A  20      -4.913  35.324  16.284  1.00  0.00           H  
ATOM    310  N   VAL A  21      -4.449  33.513  13.785  1.00  0.00           N  
ATOM    311  CA  VAL A  21      -3.795  32.347  13.189  1.00  0.00           C  
ATOM    312  C   VAL A  21      -2.525  32.763  12.482  1.00  0.00           C  
ATOM    313  O   VAL A  21      -2.431  33.876  11.944  1.00  0.00           O  
ATOM    314  CB  VAL A  21      -4.701  31.651  12.158  1.00  0.00           C  
ATOM    315  CG1 VAL A  21      -4.836  32.563  10.956  1.00  0.00           C  
ATOM    316  CG2 VAL A  21      -4.181  30.283  11.786  1.00  0.00           C  
ATOM    317  H   VAL A  21      -5.412  33.700  13.495  1.00  0.00           H  
ATOM    318  HA  VAL A  21      -3.557  31.632  13.972  1.00  0.00           H  
ATOM    319  HB  VAL A  21      -5.662  31.505  12.590  1.00  0.00           H  
ATOM    320 1HG1 VAL A  21      -5.480  32.132  10.226  1.00  0.00           H  
ATOM    321 2HG1 VAL A  21      -5.249  33.518  11.282  1.00  0.00           H  
ATOM    322 3HG1 VAL A  21      -3.850  32.719  10.513  1.00  0.00           H  
ATOM    323 1HG2 VAL A  21      -4.866  29.822  11.084  1.00  0.00           H  
ATOM    324 2HG2 VAL A  21      -3.203  30.347  11.333  1.00  0.00           H  
ATOM    325 3HG2 VAL A  21      -4.123  29.669  12.682  1.00  0.00           H  
ATOM    326  N   ASP A  22      -1.520  31.913  12.519  1.00  0.00           N  
ATOM    327  CA  ASP A  22      -0.317  32.218  11.771  1.00  0.00           C  
ATOM    328  C   ASP A  22      -0.520  31.959  10.269  1.00  0.00           C  
ATOM    329  O   ASP A  22      -0.727  30.825   9.827  1.00  0.00           O  
ATOM    330  CB  ASP A  22       0.884  31.465  12.331  1.00  0.00           C  
ATOM    331  CG  ASP A  22       2.176  31.768  11.594  1.00  0.00           C  
ATOM    332  OD1 ASP A  22       2.176  31.715  10.355  1.00  0.00           O  
ATOM    333  OD2 ASP A  22       3.158  32.067  12.256  1.00  0.00           O  
ATOM    334  H   ASP A  22      -1.634  31.029  13.025  1.00  0.00           H  
ATOM    335  HA  ASP A  22      -0.111  33.278  11.886  1.00  0.00           H  
ATOM    336 1HB  ASP A  22       1.014  31.720  13.381  1.00  0.00           H  
ATOM    337 2HB  ASP A  22       0.684  30.399  12.298  1.00  0.00           H  
ATOM    338  N   LEU A  23      -0.477  33.037   9.490  1.00  0.00           N  
ATOM    339  CA  LEU A  23      -0.706  32.997   8.053  1.00  0.00           C  
ATOM    340  C   LEU A  23       0.132  31.972   7.331  1.00  0.00           C  
ATOM    341  O   LEU A  23      -0.347  31.381   6.372  1.00  0.00           O  
ATOM    342  CB  LEU A  23      -0.483  34.358   7.383  1.00  0.00           C  
ATOM    343  CG  LEU A  23      -0.815  34.410   5.864  1.00  0.00           C  
ATOM    344  CD1 LEU A  23      -1.300  35.793   5.502  1.00  0.00           C  
ATOM    345  CD2 LEU A  23       0.425  34.068   5.068  1.00  0.00           C  
ATOM    346  H   LEU A  23      -0.284  33.928   9.923  1.00  0.00           H  
ATOM    347  HA  LEU A  23      -1.749  32.728   7.905  1.00  0.00           H  
ATOM    348 1HB  LEU A  23      -1.086  35.106   7.885  1.00  0.00           H  
ATOM    349 2HB  LEU A  23       0.567  34.636   7.503  1.00  0.00           H  
ATOM    350  HG  LEU A  23      -1.589  33.702   5.630  1.00  0.00           H  
ATOM    351 1HD1 LEU A  23      -1.531  35.837   4.439  1.00  0.00           H  
ATOM    352 2HD1 LEU A  23      -2.195  36.033   6.074  1.00  0.00           H  
ATOM    353 3HD1 LEU A  23      -0.527  36.494   5.731  1.00  0.00           H  
ATOM    354 1HD2 LEU A  23       0.198  34.108   4.002  1.00  0.00           H  
ATOM    355 2HD2 LEU A  23       1.216  34.784   5.299  1.00  0.00           H  
ATOM    356 3HD2 LEU A  23       0.756  33.074   5.324  1.00  0.00           H  
ATOM    357  N   LEU A  24       1.416  31.845   7.685  1.00  0.00           N  
ATOM    358  CA  LEU A  24       2.293  30.946   6.951  1.00  0.00           C  
ATOM    359  C   LEU A  24       1.934  29.528   7.293  1.00  0.00           C  
ATOM    360  O   LEU A  24       1.974  28.624   6.457  1.00  0.00           O  
ATOM    361  CB  LEU A  24       3.751  31.200   7.307  1.00  0.00           C  
ATOM    362  CG  LEU A  24       4.301  32.537   6.870  1.00  0.00           C  
ATOM    363  CD1 LEU A  24       5.716  32.685   7.408  1.00  0.00           C  
ATOM    364  CD2 LEU A  24       4.261  32.621   5.355  1.00  0.00           C  
ATOM    365  H   LEU A  24       1.758  32.290   8.544  1.00  0.00           H  
ATOM    366  HA  LEU A  24       2.153  31.102   5.886  1.00  0.00           H  
ATOM    367 1HB  LEU A  24       3.852  31.141   8.394  1.00  0.00           H  
ATOM    368 2HB  LEU A  24       4.359  30.419   6.858  1.00  0.00           H  
ATOM    369  HG  LEU A  24       3.692  33.340   7.295  1.00  0.00           H  
ATOM    370 1HD1 LEU A  24       6.121  33.651   7.111  1.00  0.00           H  
ATOM    371 2HD1 LEU A  24       5.695  32.617   8.499  1.00  0.00           H  
ATOM    372 3HD1 LEU A  24       6.342  31.890   7.007  1.00  0.00           H  
ATOM    373 1HD2 LEU A  24       4.655  33.586   5.033  1.00  0.00           H  
ATOM    374 2HD2 LEU A  24       4.870  31.822   4.931  1.00  0.00           H  
ATOM    375 3HD2 LEU A  24       3.233  32.515   5.010  1.00  0.00           H  
ATOM    376  N   ASP A  25       1.524  29.332   8.537  1.00  0.00           N  
ATOM    377  CA  ASP A  25       1.152  28.007   9.007  1.00  0.00           C  
ATOM    378  C   ASP A  25      -0.074  27.491   8.220  1.00  0.00           C  
ATOM    379  O   ASP A  25      -0.241  26.283   8.038  1.00  0.00           O  
ATOM    380  CB  ASP A  25       0.902  28.053  10.503  1.00  0.00           C  
ATOM    381  CG  ASP A  25       1.052  26.774  11.178  1.00  0.00           C  
ATOM    382  OD1 ASP A  25       2.128  26.249  11.141  1.00  0.00           O  
ATOM    383  OD2 ASP A  25       0.130  26.336  11.798  1.00  0.00           O  
ATOM    384  H   ASP A  25       1.514  30.136   9.188  1.00  0.00           H  
ATOM    385  HA  ASP A  25       1.988  27.331   8.823  1.00  0.00           H  
ATOM    386 1HB  ASP A  25       1.576  28.764  10.950  1.00  0.00           H  
ATOM    387 2HB  ASP A  25      -0.112  28.425  10.675  1.00  0.00           H  
ATOM    388  N   VAL A  26      -0.922  28.429   7.754  1.00  0.00           N  
ATOM    389  CA  VAL A  26      -2.075  28.119   6.899  1.00  0.00           C  
ATOM    390  C   VAL A  26      -1.674  28.084   5.417  1.00  0.00           C  
ATOM    391  O   VAL A  26      -1.959  27.132   4.695  1.00  0.00           O  
ATOM    392  CB  VAL A  26      -3.186  29.190   7.031  1.00  0.00           C  
ATOM    393  CG1 VAL A  26      -4.317  28.895   6.030  1.00  0.00           C  
ATOM    394  CG2 VAL A  26      -3.723  29.215   8.436  1.00  0.00           C  
ATOM    395  H   VAL A  26      -0.744  29.395   8.035  1.00  0.00           H  
ATOM    396  HA  VAL A  26      -2.469  27.145   7.186  1.00  0.00           H  
ATOM    397  HB  VAL A  26      -2.766  30.170   6.785  1.00  0.00           H  
ATOM    398 1HG1 VAL A  26      -5.084  29.652   6.107  1.00  0.00           H  
ATOM    399 2HG1 VAL A  26      -3.918  28.893   5.016  1.00  0.00           H  
ATOM    400 3HG1 VAL A  26      -4.750  27.933   6.242  1.00  0.00           H  
ATOM    401 1HG2 VAL A  26      -4.493  29.981   8.517  1.00  0.00           H  
ATOM    402 2HG2 VAL A  26      -4.145  28.247   8.675  1.00  0.00           H  
ATOM    403 3HG2 VAL A  26      -2.906  29.442   9.123  1.00  0.00           H  
ATOM    404  N   ALA A  27      -1.031  29.144   4.953  1.00  0.00           N  
ATOM    405  CA  ALA A  27      -0.681  29.286   3.554  1.00  0.00           C  
ATOM    406  C   ALA A  27       0.255  28.197   3.048  1.00  0.00           C  
ATOM    407  O   ALA A  27       0.096  27.720   1.922  1.00  0.00           O  
ATOM    408  CB  ALA A  27      -0.036  30.644   3.348  1.00  0.00           C  
ATOM    409  H   ALA A  27      -0.787  29.892   5.582  1.00  0.00           H  
ATOM    410  HA  ALA A  27      -1.601  29.235   2.975  1.00  0.00           H  
ATOM    411 1HB  ALA A  27       0.196  30.784   2.296  1.00  0.00           H  
ATOM    412 2HB  ALA A  27      -0.722  31.424   3.681  1.00  0.00           H  
ATOM    413 3HB  ALA A  27       0.878  30.693   3.932  1.00  0.00           H  
ATOM    414  N   ALA A  28       1.223  27.780   3.867  1.00  0.00           N  
ATOM    415  CA  ALA A  28       2.183  26.775   3.443  1.00  0.00           C  
ATOM    416  C   ALA A  28       1.504  25.465   2.984  1.00  0.00           C  
ATOM    417  O   ALA A  28       1.772  25.043   1.857  1.00  0.00           O  
ATOM    418  CB  ALA A  28       3.207  26.543   4.557  1.00  0.00           C  
ATOM    419  H   ALA A  28       1.328  28.183   4.795  1.00  0.00           H  
ATOM    420  HA  ALA A  28       2.717  27.169   2.578  1.00  0.00           H  
ATOM    421 1HB  ALA A  28       3.936  25.841   4.222  1.00  0.00           H  
ATOM    422 2HB  ALA A  28       3.694  27.493   4.785  1.00  0.00           H  
ATOM    423 3HB  ALA A  28       2.767  26.177   5.458  1.00  0.00           H  
ATOM    424  N   PRO A  29       0.646  24.766   3.777  1.00  0.00           N  
ATOM    425  CA  PRO A  29      -0.062  23.594   3.317  1.00  0.00           C  
ATOM    426  C   PRO A  29      -1.054  23.902   2.216  1.00  0.00           C  
ATOM    427  O   PRO A  29      -1.290  23.057   1.359  1.00  0.00           O  
ATOM    428  CB  PRO A  29      -0.787  23.117   4.573  1.00  0.00           C  
ATOM    429  CG  PRO A  29      -0.870  24.317   5.430  1.00  0.00           C  
ATOM    430  CD  PRO A  29       0.407  25.063   5.182  1.00  0.00           C  
ATOM    431  HA  PRO A  29       0.666  22.840   2.986  1.00  0.00           H  
ATOM    432 1HB  PRO A  29      -1.780  22.737   4.313  1.00  0.00           H  
ATOM    433 2HB  PRO A  29      -0.238  22.292   5.028  1.00  0.00           H  
ATOM    434 1HG  PRO A  29      -1.761  24.861   5.155  1.00  0.00           H  
ATOM    435 2HG  PRO A  29      -0.985  24.086   6.456  1.00  0.00           H  
ATOM    436 1HD  PRO A  29       0.256  26.094   5.407  1.00  0.00           H  
ATOM    437 2HD  PRO A  29       1.189  24.618   5.807  1.00  0.00           H  
ATOM    438  N   VAL A  30      -1.567  25.129   2.125  1.00  0.00           N  
ATOM    439  CA  VAL A  30      -2.486  25.355   1.022  1.00  0.00           C  
ATOM    440  C   VAL A  30      -1.703  25.272  -0.278  1.00  0.00           C  
ATOM    441  O   VAL A  30      -2.115  24.590  -1.223  1.00  0.00           O  
ATOM    442  CB  VAL A  30      -3.214  26.707   1.133  1.00  0.00           C  
ATOM    443  CG1 VAL A  30      -4.001  26.961  -0.143  1.00  0.00           C  
ATOM    444  CG2 VAL A  30      -4.179  26.695   2.310  1.00  0.00           C  
ATOM    445  H   VAL A  30      -1.400  25.862   2.821  1.00  0.00           H  
ATOM    446  HA  VAL A  30      -3.237  24.566   1.027  1.00  0.00           H  
ATOM    447  HB  VAL A  30      -2.478  27.499   1.259  1.00  0.00           H  
ATOM    448 1HG1 VAL A  30      -4.509  27.921  -0.071  1.00  0.00           H  
ATOM    449 2HG1 VAL A  30      -3.317  26.975  -0.994  1.00  0.00           H  
ATOM    450 3HG1 VAL A  30      -4.739  26.168  -0.283  1.00  0.00           H  
ATOM    451 1HG2 VAL A  30      -4.684  27.656   2.379  1.00  0.00           H  
ATOM    452 2HG2 VAL A  30      -4.911  25.917   2.161  1.00  0.00           H  
ATOM    453 3HG2 VAL A  30      -3.644  26.507   3.216  1.00  0.00           H  
ATOM    454  N   GLU A  31      -0.551  25.943  -0.324  1.00  0.00           N  
ATOM    455  CA  GLU A  31       0.266  25.894  -1.524  1.00  0.00           C  
ATOM    456  C   GLU A  31       0.753  24.479  -1.830  1.00  0.00           C  
ATOM    457  O   GLU A  31       0.634  24.003  -2.963  1.00  0.00           O  
ATOM    458  CB  GLU A  31       1.476  26.829  -1.420  1.00  0.00           C  
ATOM    459  CG  GLU A  31       2.348  26.760  -2.679  1.00  0.00           C  
ATOM    460  CD  GLU A  31       3.547  27.668  -2.743  1.00  0.00           C  
ATOM    461  OE1 GLU A  31       3.791  28.420  -1.829  1.00  0.00           O  
ATOM    462  OE2 GLU A  31       4.235  27.583  -3.745  1.00  0.00           O  
ATOM    463  H   GLU A  31      -0.251  26.491   0.486  1.00  0.00           H  
ATOM    464  HA  GLU A  31      -0.346  26.227  -2.361  1.00  0.00           H  
ATOM    465 1HB  GLU A  31       1.142  27.856  -1.273  1.00  0.00           H  
ATOM    466 2HB  GLU A  31       2.083  26.547  -0.555  1.00  0.00           H  
ATOM    467 1HG  GLU A  31       2.716  25.747  -2.725  1.00  0.00           H  
ATOM    468 2HG  GLU A  31       1.720  26.925  -3.554  1.00  0.00           H  
ATOM    469  N   LEU A  32       1.284  23.785  -0.828  1.00  0.00           N  
ATOM    470  CA  LEU A  32       1.822  22.456  -1.077  1.00  0.00           C  
ATOM    471  C   LEU A  32       0.751  21.460  -1.514  1.00  0.00           C  
ATOM    472  O   LEU A  32       0.978  20.658  -2.429  1.00  0.00           O  
ATOM    473  CB  LEU A  32       2.561  21.986   0.168  1.00  0.00           C  
ATOM    474  CG  LEU A  32       3.880  22.781   0.445  1.00  0.00           C  
ATOM    475  CD1 LEU A  32       4.442  22.417   1.765  1.00  0.00           C  
ATOM    476  CD2 LEU A  32       4.874  22.459  -0.614  1.00  0.00           C  
ATOM    477  H   LEU A  32       1.348  24.198   0.106  1.00  0.00           H  
ATOM    478  HA  LEU A  32       2.548  22.537  -1.884  1.00  0.00           H  
ATOM    479 1HB  LEU A  32       1.904  22.118   1.026  1.00  0.00           H  
ATOM    480 2HB  LEU A  32       2.802  20.927   0.070  1.00  0.00           H  
ATOM    481  HG  LEU A  32       3.668  23.854   0.436  1.00  0.00           H  
ATOM    482 1HD1 LEU A  32       5.354  22.963   1.925  1.00  0.00           H  
ATOM    483 2HD1 LEU A  32       3.719  22.673   2.540  1.00  0.00           H  
ATOM    484 3HD1 LEU A  32       4.657  21.356   1.786  1.00  0.00           H  
ATOM    485 1HD2 LEU A  32       5.797  23.013  -0.442  1.00  0.00           H  
ATOM    486 2HD2 LEU A  32       5.080  21.401  -0.579  1.00  0.00           H  
ATOM    487 3HD2 LEU A  32       4.463  22.724  -1.581  1.00  0.00           H  
ATOM    488  N   PHE A  33      -0.441  21.538  -0.919  1.00  0.00           N  
ATOM    489  CA  PHE A  33      -1.490  20.622  -1.316  1.00  0.00           C  
ATOM    490  C   PHE A  33      -2.045  21.022  -2.687  1.00  0.00           C  
ATOM    491  O   PHE A  33      -2.458  20.157  -3.464  1.00  0.00           O  
ATOM    492  CB  PHE A  33      -2.580  20.530  -0.258  1.00  0.00           C  
ATOM    493  CG  PHE A  33      -2.095  19.825   1.026  1.00  0.00           C  
ATOM    494  CD1 PHE A  33      -2.230  20.419   2.279  1.00  0.00           C  
ATOM    495  CD2 PHE A  33      -1.463  18.591   0.966  1.00  0.00           C  
ATOM    496  CE1 PHE A  33      -1.774  19.791   3.422  1.00  0.00           C  
ATOM    497  CE2 PHE A  33      -1.005  17.964   2.103  1.00  0.00           C  
ATOM    498  CZ  PHE A  33      -1.164  18.565   3.336  1.00  0.00           C  
ATOM    499  H   PHE A  33      -0.620  22.205  -0.170  1.00  0.00           H  
ATOM    500  HA  PHE A  33      -1.054  19.627  -1.409  1.00  0.00           H  
ATOM    501 1HB  PHE A  33      -2.913  21.533   0.003  1.00  0.00           H  
ATOM    502 2HB  PHE A  33      -3.421  19.988  -0.661  1.00  0.00           H  
ATOM    503  HD1 PHE A  33      -2.717  21.387   2.352  1.00  0.00           H  
ATOM    504  HD2 PHE A  33      -1.323  18.117   0.005  1.00  0.00           H  
ATOM    505  HE1 PHE A  33      -1.902  20.273   4.387  1.00  0.00           H  
ATOM    506  HE2 PHE A  33      -0.515  16.995   2.022  1.00  0.00           H  
ATOM    507  HZ  PHE A  33      -0.805  18.074   4.235  1.00  0.00           H  
ATOM    508  N   SER A  34      -2.024  22.323  -3.012  1.00  0.00           N  
ATOM    509  CA  SER A  34      -2.463  22.776  -4.326  1.00  0.00           C  
ATOM    510  C   SER A  34      -1.517  22.204  -5.388  1.00  0.00           C  
ATOM    511  O   SER A  34      -1.955  21.782  -6.462  1.00  0.00           O  
ATOM    512  CB  SER A  34      -2.496  24.293  -4.398  1.00  0.00           C  
ATOM    513  OG  SER A  34      -3.459  24.812  -3.518  1.00  0.00           O  
ATOM    514  H   SER A  34      -1.722  23.026  -2.336  1.00  0.00           H  
ATOM    515  HA  SER A  34      -3.469  22.396  -4.511  1.00  0.00           H  
ATOM    516 1HB  SER A  34      -1.518  24.692  -4.146  1.00  0.00           H  
ATOM    517 2HB  SER A  34      -2.724  24.601  -5.415  1.00  0.00           H  
ATOM    518  HG  SER A  34      -3.140  24.567  -2.623  1.00  0.00           H  
ATOM    519  N   TRP A  35      -0.213  22.160  -5.087  1.00  0.00           N  
ATOM    520  CA  TRP A  35       0.718  21.581  -6.046  1.00  0.00           C  
ATOM    521  C   TRP A  35       0.465  20.088  -6.197  1.00  0.00           C  
ATOM    522  O   TRP A  35       0.560  19.561  -7.305  1.00  0.00           O  
ATOM    523  CB  TRP A  35       2.163  21.827  -5.667  1.00  0.00           C  
ATOM    524  CG  TRP A  35       2.618  23.197  -5.929  1.00  0.00           C  
ATOM    525  CD1 TRP A  35       3.006  24.097  -5.020  1.00  0.00           C  
ATOM    526  CD2 TRP A  35       2.720  23.849  -7.214  1.00  0.00           C  
ATOM    527  NE1 TRP A  35       3.368  25.273  -5.633  1.00  0.00           N  
ATOM    528  CE2 TRP A  35       3.202  25.134  -6.978  1.00  0.00           C  
ATOM    529  CE3 TRP A  35       2.447  23.446  -8.529  1.00  0.00           C  
ATOM    530  CZ2 TRP A  35       3.429  26.031  -8.002  1.00  0.00           C  
ATOM    531  CZ3 TRP A  35       2.665  24.346  -9.560  1.00  0.00           C  
ATOM    532  CH2 TRP A  35       3.149  25.607  -9.304  1.00  0.00           C  
ATOM    533  H   TRP A  35       0.121  22.557  -4.207  1.00  0.00           H  
ATOM    534  HA  TRP A  35       0.548  22.052  -7.012  1.00  0.00           H  
ATOM    535 1HB  TRP A  35       2.291  21.624  -4.603  1.00  0.00           H  
ATOM    536 2HB  TRP A  35       2.808  21.145  -6.216  1.00  0.00           H  
ATOM    537  HD1 TRP A  35       3.037  23.913  -3.952  1.00  0.00           H  
ATOM    538  HE1 TRP A  35       3.709  26.121  -5.131  1.00  0.00           H  
ATOM    539  HE3 TRP A  35       2.067  22.445  -8.740  1.00  0.00           H  
ATOM    540  HZ2 TRP A  35       3.808  27.036  -7.815  1.00  0.00           H  
ATOM    541  HZ3 TRP A  35       2.446  24.022 -10.582  1.00  0.00           H  
ATOM    542  HH2 TRP A  35       3.314  26.290 -10.136  1.00  0.00           H  
ATOM    543  N   MET A  36       0.115  19.401  -5.104  1.00  0.00           N  
ATOM    544  CA  MET A  36      -0.238  17.986  -5.200  1.00  0.00           C  
ATOM    545  C   MET A  36      -1.425  17.830  -6.161  1.00  0.00           C  
ATOM    546  O   MET A  36      -1.423  16.949  -7.030  1.00  0.00           O  
ATOM    547  CB  MET A  36      -0.554  17.413  -3.818  1.00  0.00           C  
ATOM    548  CG  MET A  36      -0.978  15.951  -3.787  1.00  0.00           C  
ATOM    549  SD  MET A  36      -1.278  15.352  -2.100  1.00  0.00           S  
ATOM    550  CE  MET A  36      -2.735  16.223  -1.605  1.00  0.00           C  
ATOM    551  H   MET A  36       0.109  19.868  -4.196  1.00  0.00           H  
ATOM    552  HA  MET A  36       0.609  17.443  -5.616  1.00  0.00           H  
ATOM    553 1HB  MET A  36       0.315  17.533  -3.173  1.00  0.00           H  
ATOM    554 2HB  MET A  36      -1.361  17.976  -3.372  1.00  0.00           H  
ATOM    555 1HG  MET A  36      -1.896  15.837  -4.366  1.00  0.00           H  
ATOM    556 2HG  MET A  36      -0.213  15.338  -4.234  1.00  0.00           H  
ATOM    557 1HE  MET A  36      -2.998  15.951  -0.585  1.00  0.00           H  
ATOM    558 2HE  MET A  36      -2.566  17.298  -1.674  1.00  0.00           H  
ATOM    559 3HE  MET A  36      -3.536  15.954  -2.259  1.00  0.00           H  
ATOM    560  N   ALA A  37      -2.428  18.718  -6.026  1.00  0.00           N  
ATOM    561  CA  ALA A  37      -3.607  18.691  -6.893  1.00  0.00           C  
ATOM    562  C   ALA A  37      -3.227  18.852  -8.360  1.00  0.00           C  
ATOM    563  O   ALA A  37      -3.803  18.212  -9.240  1.00  0.00           O  
ATOM    564  CB  ALA A  37      -4.570  19.821  -6.546  1.00  0.00           C  
ATOM    565  H   ALA A  37      -2.379  19.406  -5.274  1.00  0.00           H  
ATOM    566  HA  ALA A  37      -4.093  17.733  -6.750  1.00  0.00           H  
ATOM    567 1HB  ALA A  37      -5.443  19.763  -7.187  1.00  0.00           H  
ATOM    568 2HB  ALA A  37      -4.872  19.765  -5.532  1.00  0.00           H  
ATOM    569 3HB  ALA A  37      -4.092  20.768  -6.702  1.00  0.00           H  
ATOM    570  N   ASP A  38      -2.241  19.714  -8.619  1.00  0.00           N  
ATOM    571  CA  ASP A  38      -1.767  19.962  -9.973  1.00  0.00           C  
ATOM    572  C   ASP A  38      -0.970  18.775 -10.506  1.00  0.00           C  
ATOM    573  O   ASP A  38      -1.078  18.426 -11.689  1.00  0.00           O  
ATOM    574  CB  ASP A  38      -0.891  21.228 -10.027  1.00  0.00           C  
ATOM    575  CG  ASP A  38      -0.508  21.655 -11.464  1.00  0.00           C  
ATOM    576  OD1 ASP A  38      -1.399  21.995 -12.229  1.00  0.00           O  
ATOM    577  OD2 ASP A  38       0.646  21.594 -11.807  1.00  0.00           O  
ATOM    578  H   ASP A  38      -1.836  20.239  -7.843  1.00  0.00           H  
ATOM    579  HA  ASP A  38      -2.635  20.111 -10.613  1.00  0.00           H  
ATOM    580 1HB  ASP A  38      -1.412  22.050  -9.532  1.00  0.00           H  
ATOM    581 2HB  ASP A  38       0.025  21.046  -9.462  1.00  0.00           H  
ATOM    582  N   ALA A  39      -0.120  18.197  -9.651  1.00  0.00           N  
ATOM    583  CA  ALA A  39       0.726  17.076 -10.032  1.00  0.00           C  
ATOM    584  C   ALA A  39      -0.087  15.851 -10.425  1.00  0.00           C  
ATOM    585  O   ALA A  39       0.237  15.165 -11.397  1.00  0.00           O  
ATOM    586  CB  ALA A  39       1.635  16.715  -8.881  1.00  0.00           C  
ATOM    587  H   ALA A  39      -0.056  18.557  -8.703  1.00  0.00           H  
ATOM    588  HA  ALA A  39       1.327  17.383 -10.887  1.00  0.00           H  
ATOM    589 1HB  ALA A  39       2.294  15.902  -9.172  1.00  0.00           H  
ATOM    590 2HB  ALA A  39       2.219  17.578  -8.608  1.00  0.00           H  
ATOM    591 3HB  ALA A  39       1.029  16.411  -8.030  1.00  0.00           H  
ATOM    592  N   TRP A  40      -1.150  15.577  -9.673  1.00  0.00           N  
ATOM    593  CA  TRP A  40      -1.992  14.428  -9.965  1.00  0.00           C  
ATOM    594  C   TRP A  40      -3.427  14.874 -10.255  1.00  0.00           C  
ATOM    595  O   TRP A  40      -4.287  14.809  -9.375  1.00  0.00           O  
ATOM    596  CB  TRP A  40      -1.940  13.486  -8.752  1.00  0.00           C  
ATOM    597  CG  TRP A  40      -2.597  12.169  -8.958  1.00  0.00           C  
ATOM    598  CD1 TRP A  40      -3.589  11.870  -9.831  1.00  0.00           C  
ATOM    599  CD2 TRP A  40      -2.272  10.936  -8.284  1.00  0.00           C  
ATOM    600  NE1 TRP A  40      -3.913  10.541  -9.739  1.00  0.00           N  
ATOM    601  CE2 TRP A  40      -3.115   9.957  -8.804  1.00  0.00           C  
ATOM    602  CE3 TRP A  40      -1.339  10.582  -7.300  1.00  0.00           C  
ATOM    603  CZ2 TRP A  40      -3.059   8.661  -8.383  1.00  0.00           C  
ATOM    604  CZ3 TRP A  40      -1.291   9.266  -6.879  1.00  0.00           C  
ATOM    605  CH2 TRP A  40      -2.124   8.335  -7.407  1.00  0.00           C  
ATOM    606  H   TRP A  40      -1.363  16.172  -8.871  1.00  0.00           H  
ATOM    607  HA  TRP A  40      -1.600  13.915 -10.841  1.00  0.00           H  
ATOM    608 1HB  TRP A  40      -0.897  13.309  -8.481  1.00  0.00           H  
ATOM    609 2HB  TRP A  40      -2.415  13.978  -7.901  1.00  0.00           H  
ATOM    610  HD1 TRP A  40      -4.050  12.574 -10.500  1.00  0.00           H  
ATOM    611  HE1 TRP A  40      -4.616  10.055 -10.280  1.00  0.00           H  
ATOM    612  HE3 TRP A  40      -0.671  11.325  -6.879  1.00  0.00           H  
ATOM    613  HZ2 TRP A  40      -3.714   7.905  -8.794  1.00  0.00           H  
ATOM    614  HZ3 TRP A  40      -0.576   8.986  -6.122  1.00  0.00           H  
ATOM    615  HH2 TRP A  40      -2.058   7.311  -7.055  1.00  0.00           H  
ATOM    616  N   LYS A  41      -3.718  15.209 -11.518  1.00  0.00           N  
ATOM    617  CA  LYS A  41      -5.012  15.816 -11.862  1.00  0.00           C  
ATOM    618  C   LYS A  41      -6.180  14.850 -11.990  1.00  0.00           C  
ATOM    619  O   LYS A  41      -7.336  15.255 -11.904  1.00  0.00           O  
ATOM    620  CB  LYS A  41      -4.906  16.608 -13.161  1.00  0.00           C  
ATOM    621  CG  LYS A  41      -4.056  17.851 -13.050  1.00  0.00           C  
ATOM    622  CD  LYS A  41      -4.079  18.693 -14.326  1.00  0.00           C  
ATOM    623  CE  LYS A  41      -3.430  20.051 -14.070  1.00  0.00           C  
ATOM    624  NZ  LYS A  41      -1.970  19.964 -13.884  1.00  0.00           N  
ATOM    625  H   LYS A  41      -2.983  15.168 -12.214  1.00  0.00           H  
ATOM    626  HA  LYS A  41      -5.257  16.523 -11.068  1.00  0.00           H  
ATOM    627 1HB  LYS A  41      -4.480  15.978 -13.939  1.00  0.00           H  
ATOM    628 2HB  LYS A  41      -5.901  16.908 -13.485  1.00  0.00           H  
ATOM    629 1HG  LYS A  41      -4.385  18.456 -12.201  1.00  0.00           H  
ATOM    630 2HG  LYS A  41      -3.034  17.542 -12.865  1.00  0.00           H  
ATOM    631 1HD  LYS A  41      -3.531  18.177 -15.116  1.00  0.00           H  
ATOM    632 2HD  LYS A  41      -5.107  18.842 -14.652  1.00  0.00           H  
ATOM    633 1HE  LYS A  41      -3.644  20.728 -14.893  1.00  0.00           H  
ATOM    634 2HE  LYS A  41      -3.861  20.459 -13.154  1.00  0.00           H  
ATOM    635 1HZ  LYS A  41      -1.627  20.907 -13.657  1.00  0.00           H  
ATOM    636 2HZ  LYS A  41      -1.740  19.348 -13.085  1.00  0.00           H  
ATOM    637 3HZ  LYS A  41      -1.516  19.617 -14.703  1.00  0.00           H  
ATOM    638  N   ALA A  42      -5.896  13.579 -12.244  1.00  0.00           N  
ATOM    639  CA  ALA A  42      -6.960  12.585 -12.400  1.00  0.00           C  
ATOM    640  C   ALA A  42      -7.793  12.471 -11.123  1.00  0.00           C  
ATOM    641  O   ALA A  42      -8.991  12.200 -11.158  1.00  0.00           O  
ATOM    642  CB  ALA A  42      -6.371  11.232 -12.748  1.00  0.00           C  
ATOM    643  H   ALA A  42      -4.929  13.301 -12.324  1.00  0.00           H  
ATOM    644  HA  ALA A  42      -7.616  12.913 -13.207  1.00  0.00           H  
ATOM    645 1HB  ALA A  42      -7.178  10.511 -12.883  1.00  0.00           H  
ATOM    646 2HB  ALA A  42      -5.797  11.312 -13.670  1.00  0.00           H  
ATOM    647 3HB  ALA A  42      -5.725  10.902 -11.948  1.00  0.00           H  
ATOM    648  N   ARG A  43      -7.112  12.630  -9.999  1.00  0.00           N  
ATOM    649  CA  ARG A  43      -7.670  12.549  -8.660  1.00  0.00           C  
ATOM    650  C   ARG A  43      -7.843  13.932  -8.035  1.00  0.00           C  
ATOM    651  O   ARG A  43      -8.885  14.266  -7.469  1.00  0.00           O  
ATOM    652  CB  ARG A  43      -6.725  11.746  -7.798  1.00  0.00           C  
ATOM    653  CG  ARG A  43      -7.153  11.551  -6.427  1.00  0.00           C  
ATOM    654  CD  ARG A  43      -6.155  10.910  -5.675  1.00  0.00           C  
ATOM    655  NE  ARG A  43      -5.017  11.750  -5.525  1.00  0.00           N  
ATOM    656  CZ  ARG A  43      -3.896  11.389  -4.913  1.00  0.00           C  
ATOM    657  NH1 ARG A  43      -3.798  10.173  -4.409  1.00  0.00           N  
ATOM    658  NH2 ARG A  43      -2.926  12.263  -4.806  1.00  0.00           N  
ATOM    659  H   ARG A  43      -6.133  12.849 -10.084  1.00  0.00           H  
ATOM    660  HA  ARG A  43      -8.641  12.057  -8.710  1.00  0.00           H  
ATOM    661 1HB  ARG A  43      -6.569  10.763  -8.238  1.00  0.00           H  
ATOM    662 2HB  ARG A  43      -5.755  12.244  -7.764  1.00  0.00           H  
ATOM    663 1HG  ARG A  43      -7.274  12.527  -5.980  1.00  0.00           H  
ATOM    664 2HG  ARG A  43      -8.080  10.975  -6.370  1.00  0.00           H  
ATOM    665 1HD  ARG A  43      -6.541  10.660  -4.682  1.00  0.00           H  
ATOM    666 2HD  ARG A  43      -5.844  10.019  -6.205  1.00  0.00           H  
ATOM    667  HE  ARG A  43      -5.081  12.691  -5.892  1.00  0.00           H  
ATOM    668 1HH1 ARG A  43      -4.592   9.517  -4.516  1.00  0.00           H  
ATOM    669 2HH1 ARG A  43      -2.977   9.876  -3.863  1.00  0.00           H  
ATOM    670 1HH2 ARG A  43      -3.049  13.183  -5.201  1.00  0.00           H  
ATOM    671 2HH2 ARG A  43      -2.073  12.013  -4.345  1.00  0.00           H  
ATOM    672  N   ALA A  44      -6.778  14.711  -8.151  1.00  0.00           N  
ATOM    673  CA  ALA A  44      -6.542  16.030  -7.593  1.00  0.00           C  
ATOM    674  C   ALA A  44      -6.898  16.170  -6.105  1.00  0.00           C  
ATOM    675  O   ALA A  44      -7.027  15.173  -5.364  1.00  0.00           O  
ATOM    676  CB  ALA A  44      -7.335  17.031  -8.416  1.00  0.00           C  
ATOM    677  H   ALA A  44      -5.991  14.375  -8.692  1.00  0.00           H  
ATOM    678  HA  ALA A  44      -5.481  16.241  -7.708  1.00  0.00           H  
ATOM    679 1HB  ALA A  44      -7.141  18.042  -8.090  1.00  0.00           H  
ATOM    680 2HB  ALA A  44      -7.044  16.940  -9.461  1.00  0.00           H  
ATOM    681 3HB  ALA A  44      -8.399  16.819  -8.318  1.00  0.00           H  
ATOM    682  N   THR A  45      -6.995  17.433  -5.681  1.00  0.00           N  
ATOM    683  CA  THR A  45      -7.271  17.785  -4.304  1.00  0.00           C  
ATOM    684  C   THR A  45      -8.025  19.108  -4.176  1.00  0.00           C  
ATOM    685  O   THR A  45      -7.701  20.087  -4.855  1.00  0.00           O  
ATOM    686  CB  THR A  45      -5.957  17.813  -3.513  1.00  0.00           C  
ATOM    687  OG1 THR A  45      -5.325  16.547  -3.677  1.00  0.00           O  
ATOM    688  CG2 THR A  45      -6.176  18.093  -2.055  1.00  0.00           C  
ATOM    689  H   THR A  45      -6.871  18.181  -6.339  1.00  0.00           H  
ATOM    690  HA  THR A  45      -7.901  17.006  -3.881  1.00  0.00           H  
ATOM    691  HB  THR A  45      -5.313  18.570  -3.877  1.00  0.00           H  
ATOM    692  HG1 THR A  45      -6.002  15.866  -3.846  1.00  0.00           H  
ATOM    693 1HG2 THR A  45      -5.214  18.085  -1.568  1.00  0.00           H  
ATOM    694 2HG2 THR A  45      -6.638  19.062  -1.927  1.00  0.00           H  
ATOM    695 3HG2 THR A  45      -6.813  17.342  -1.616  1.00  0.00           H  
ATOM    696  N   THR A  46      -8.995  19.138  -3.280  1.00  0.00           N  
ATOM    697  CA  THR A  46      -9.726  20.348  -2.941  1.00  0.00           C  
ATOM    698  C   THR A  46      -9.309  20.788  -1.550  1.00  0.00           C  
ATOM    699  O   THR A  46      -9.284  19.963  -0.636  1.00  0.00           O  
ATOM    700  CB  THR A  46     -11.253  20.115  -2.972  1.00  0.00           C  
ATOM    701  OG1 THR A  46     -11.657  19.738  -4.296  1.00  0.00           O  
ATOM    702  CG2 THR A  46     -12.000  21.369  -2.535  1.00  0.00           C  
ATOM    703  H   THR A  46      -9.210  18.275  -2.788  1.00  0.00           H  
ATOM    704  HA  THR A  46      -9.467  21.138  -3.646  1.00  0.00           H  
ATOM    705  HB  THR A  46     -11.503  19.301  -2.288  1.00  0.00           H  
ATOM    706  HG1 THR A  46     -11.363  20.405  -4.921  1.00  0.00           H  
ATOM    707 1HG2 THR A  46     -13.071  21.179  -2.556  1.00  0.00           H  
ATOM    708 2HG2 THR A  46     -11.705  21.642  -1.518  1.00  0.00           H  
ATOM    709 3HG2 THR A  46     -11.762  22.188  -3.211  1.00  0.00           H  
ATOM    710  N   ILE A  47      -8.958  22.064  -1.396  1.00  0.00           N  
ATOM    711  CA  ILE A  47      -8.555  22.579  -0.091  1.00  0.00           C  
ATOM    712  C   ILE A  47      -9.505  23.686   0.353  1.00  0.00           C  
ATOM    713  O   ILE A  47      -9.688  24.681  -0.353  1.00  0.00           O  
ATOM    714  CB  ILE A  47      -7.098  23.087  -0.092  1.00  0.00           C  
ATOM    715  CG1 ILE A  47      -6.137  21.953  -0.555  1.00  0.00           C  
ATOM    716  CG2 ILE A  47      -6.711  23.513   1.332  1.00  0.00           C  
ATOM    717  CD1 ILE A  47      -5.765  21.980  -2.035  1.00  0.00           C  
ATOM    718  H   ILE A  47      -8.988  22.686  -2.191  1.00  0.00           H  
ATOM    719  HA  ILE A  47      -8.621  21.776   0.637  1.00  0.00           H  
ATOM    720  HB  ILE A  47      -6.990  23.930  -0.772  1.00  0.00           H  
ATOM    721 1HG1 ILE A  47      -5.228  22.016   0.034  1.00  0.00           H  
ATOM    722 2HG1 ILE A  47      -6.611  21.002  -0.354  1.00  0.00           H  
ATOM    723 1HG2 ILE A  47      -5.685  23.856   1.337  1.00  0.00           H  
ATOM    724 2HG2 ILE A  47      -7.367  24.317   1.668  1.00  0.00           H  
ATOM    725 3HG2 ILE A  47      -6.813  22.660   2.007  1.00  0.00           H  
ATOM    726 1HD1 ILE A  47      -5.097  21.149  -2.262  1.00  0.00           H  
ATOM    727 2HD1 ILE A  47      -6.662  21.893  -2.647  1.00  0.00           H  
ATOM    728 3HD1 ILE A  47      -5.261  22.920  -2.265  1.00  0.00           H  
ATOM    729  N   THR A  48     -10.114  23.479   1.512  1.00  0.00           N  
ATOM    730  CA  THR A  48     -11.107  24.376   2.079  1.00  0.00           C  
ATOM    731  C   THR A  48     -10.654  25.006   3.391  1.00  0.00           C  
ATOM    732  O   THR A  48     -10.293  24.292   4.330  1.00  0.00           O  
ATOM    733  CB  THR A  48     -12.402  23.565   2.379  1.00  0.00           C  
ATOM    734  OG1 THR A  48     -12.925  22.993   1.162  1.00  0.00           O  
ATOM    735  CG2 THR A  48     -13.471  24.422   3.061  1.00  0.00           C  
ATOM    736  H   THR A  48      -9.884  22.629   2.022  1.00  0.00           H  
ATOM    737  HA  THR A  48     -11.314  25.175   1.363  1.00  0.00           H  
ATOM    738  HB  THR A  48     -12.133  22.741   3.049  1.00  0.00           H  
ATOM    739  HG1 THR A  48     -13.259  22.079   1.350  1.00  0.00           H  
ATOM    740 1HG2 THR A  48     -14.337  23.801   3.273  1.00  0.00           H  
ATOM    741 2HG2 THR A  48     -13.082  24.823   3.990  1.00  0.00           H  
ATOM    742 3HG2 THR A  48     -13.757  25.233   2.412  1.00  0.00           H  
ATOM    743  N   LEU A  49     -10.733  26.327   3.486  1.00  0.00           N  
ATOM    744  CA  LEU A  49     -10.461  26.972   4.763  1.00  0.00           C  
ATOM    745  C   LEU A  49     -11.805  27.048   5.485  1.00  0.00           C  
ATOM    746  O   LEU A  49     -12.826  27.339   4.841  1.00  0.00           O  
ATOM    747  CB  LEU A  49      -9.868  28.375   4.603  1.00  0.00           C  
ATOM    748  CG  LEU A  49      -8.524  28.533   3.902  1.00  0.00           C  
ATOM    749  CD1 LEU A  49      -8.149  30.026   3.910  1.00  0.00           C  
ATOM    750  CD2 LEU A  49      -7.508  27.681   4.585  1.00  0.00           C  
ATOM    751  H   LEU A  49     -10.975  26.889   2.671  1.00  0.00           H  
ATOM    752  HA  LEU A  49      -9.776  26.361   5.345  1.00  0.00           H  
ATOM    753 1HB  LEU A  49     -10.559  28.951   4.010  1.00  0.00           H  
ATOM    754 2HB  LEU A  49      -9.786  28.831   5.583  1.00  0.00           H  
ATOM    755  HG  LEU A  49      -8.611  28.222   2.860  1.00  0.00           H  
ATOM    756 1HD1 LEU A  49      -7.198  30.172   3.400  1.00  0.00           H  
ATOM    757 2HD1 LEU A  49      -8.928  30.590   3.395  1.00  0.00           H  
ATOM    758 3HD1 LEU A  49      -8.068  30.374   4.936  1.00  0.00           H  
ATOM    759 1HD2 LEU A  49      -6.544  27.778   4.095  1.00  0.00           H  
ATOM    760 2HD2 LEU A  49      -7.419  27.975   5.635  1.00  0.00           H  
ATOM    761 3HD2 LEU A  49      -7.853  26.664   4.510  1.00  0.00           H  
ATOM    762  N   ALA A  50     -11.819  26.857   6.802  1.00  0.00           N  
ATOM    763  CA  ALA A  50     -13.114  26.877   7.495  1.00  0.00           C  
ATOM    764  C   ALA A  50     -13.104  27.674   8.797  1.00  0.00           C  
ATOM    765  O   ALA A  50     -12.110  27.687   9.508  1.00  0.00           O  
ATOM    766  CB  ALA A  50     -13.531  25.436   7.778  1.00  0.00           C  
ATOM    767  H   ALA A  50     -10.945  26.634   7.286  1.00  0.00           H  
ATOM    768  HA  ALA A  50     -13.833  27.337   6.835  1.00  0.00           H  
ATOM    769 1HB  ALA A  50     -14.511  25.437   8.238  1.00  0.00           H  
ATOM    770 2HB  ALA A  50     -13.576  24.884   6.839  1.00  0.00           H  
ATOM    771 3HB  ALA A  50     -12.810  24.961   8.438  1.00  0.00           H  
ATOM    772  N   ALA A  51     -14.237  28.277   9.162  1.00  0.00           N  
ATOM    773  CA  ALA A  51     -14.268  29.049  10.425  1.00  0.00           C  
ATOM    774  C   ALA A  51     -15.618  28.970  11.129  1.00  0.00           C  
ATOM    775  O   ALA A  51     -16.652  28.811  10.484  1.00  0.00           O  
ATOM    776  CB  ALA A  51     -13.913  30.500  10.155  1.00  0.00           C  
ATOM    777  H   ALA A  51     -15.044  28.224   8.535  1.00  0.00           H  
ATOM    778  HA  ALA A  51     -13.518  28.636  11.097  1.00  0.00           H  
ATOM    779 1HB  ALA A  51     -13.894  31.055  11.092  1.00  0.00           H  
ATOM    780 2HB  ALA A  51     -12.929  30.536   9.699  1.00  0.00           H  
ATOM    781 3HB  ALA A  51     -14.639  30.944   9.489  1.00  0.00           H  
ATOM    782  N   GLU A  52     -15.630  29.231  12.443  1.00  0.00           N  
ATOM    783  CA  GLU A  52     -16.864  29.143  13.233  1.00  0.00           C  
ATOM    784  C   GLU A  52     -17.981  30.028  12.708  1.00  0.00           C  
ATOM    785  O   GLU A  52     -19.151  29.630  12.745  1.00  0.00           O  
ATOM    786  CB  GLU A  52     -16.615  29.561  14.705  1.00  0.00           C  
ATOM    787  CG  GLU A  52     -15.802  28.599  15.621  1.00  0.00           C  
ATOM    788  CD  GLU A  52     -15.638  29.120  17.079  1.00  0.00           C  
ATOM    789  OE1 GLU A  52     -15.725  30.309  17.269  1.00  0.00           O  
ATOM    790  OE2 GLU A  52     -15.490  28.304  18.000  1.00  0.00           O  
ATOM    791  H   GLU A  52     -14.754  29.409  12.915  1.00  0.00           H  
ATOM    792  HA  GLU A  52     -17.222  28.119  13.208  1.00  0.00           H  
ATOM    793 1HB  GLU A  52     -16.105  30.524  14.715  1.00  0.00           H  
ATOM    794 2HB  GLU A  52     -17.580  29.712  15.190  1.00  0.00           H  
ATOM    795 1HG  GLU A  52     -16.281  27.630  15.652  1.00  0.00           H  
ATOM    796 2HG  GLU A  52     -14.816  28.485  15.192  1.00  0.00           H  
ATOM    797  N   HIS A  53     -17.616  31.215  12.234  1.00  0.00           N  
ATOM    798  CA  HIS A  53     -18.561  32.196  11.729  1.00  0.00           C  
ATOM    799  C   HIS A  53     -18.165  32.765  10.382  1.00  0.00           C  
ATOM    800  O   HIS A  53     -18.536  33.891  10.068  1.00  0.00           O  
ATOM    801  CB  HIS A  53     -18.676  33.342  12.726  1.00  0.00           C  
ATOM    802  CG  HIS A  53     -19.190  32.906  14.070  1.00  0.00           C  
ATOM    803  ND1 HIS A  53     -20.509  32.570  14.289  1.00  0.00           N  
ATOM    804  CD2 HIS A  53     -18.555  32.726  15.253  1.00  0.00           C  
ATOM    805  CE1 HIS A  53     -20.663  32.202  15.549  1.00  0.00           C  
ATOM    806  NE2 HIS A  53     -19.493  32.290  16.154  1.00  0.00           N  
ATOM    807  H   HIS A  53     -16.634  31.448  12.238  1.00  0.00           H  
ATOM    808  HA  HIS A  53     -19.538  31.739  11.616  1.00  0.00           H  
ATOM    809 1HB  HIS A  53     -17.696  33.804  12.861  1.00  0.00           H  
ATOM    810 2HB  HIS A  53     -19.344  34.105  12.327  1.00  0.00           H  
ATOM    811  HD2 HIS A  53     -17.494  32.887  15.453  1.00  0.00           H  
ATOM    812  HE1 HIS A  53     -21.597  31.881  16.008  1.00  0.00           H  
ATOM    813  HE2 HIS A  53     -19.308  32.069  17.123  1.00  0.00           H  
ATOM    814  N   LEU A  54     -17.404  32.028   9.583  1.00  0.00           N  
ATOM    815  CA  LEU A  54     -16.917  32.628   8.330  1.00  0.00           C  
ATOM    816  C   LEU A  54     -16.173  33.944   8.633  1.00  0.00           C  
ATOM    817  O   LEU A  54     -15.362  33.981   9.557  1.00  0.00           O  
ATOM    818  CB  LEU A  54     -18.071  32.901   7.341  1.00  0.00           C  
ATOM    819  CG  LEU A  54     -18.847  31.730   6.923  1.00  0.00           C  
ATOM    820  CD1 LEU A  54     -20.033  32.160   6.106  1.00  0.00           C  
ATOM    821  CD2 LEU A  54     -17.947  30.863   6.084  1.00  0.00           C  
ATOM    822  H   LEU A  54     -17.160  31.068   9.842  1.00  0.00           H  
ATOM    823  HA  LEU A  54     -16.220  31.936   7.861  1.00  0.00           H  
ATOM    824 1HB  LEU A  54     -18.762  33.640   7.733  1.00  0.00           H  
ATOM    825 2HB  LEU A  54     -17.638  33.288   6.420  1.00  0.00           H  
ATOM    826  HG  LEU A  54     -19.201  31.196   7.791  1.00  0.00           H  
ATOM    827 1HD1 LEU A  54     -20.596  31.278   5.790  1.00  0.00           H  
ATOM    828 2HD1 LEU A  54     -20.675  32.803   6.711  1.00  0.00           H  
ATOM    829 3HD1 LEU A  54     -19.691  32.707   5.229  1.00  0.00           H  
ATOM    830 1HD2 LEU A  54     -18.507  30.011   5.745  1.00  0.00           H  
ATOM    831 2HD2 LEU A  54     -17.599  31.424   5.216  1.00  0.00           H  
ATOM    832 3HD2 LEU A  54     -17.086  30.541   6.674  1.00  0.00           H  
ATOM    833  N   THR A  55     -16.502  35.008   7.867  1.00  0.00           N  
ATOM    834  CA  THR A  55     -15.924  36.368   7.874  1.00  0.00           C  
ATOM    835  C   THR A  55     -14.426  36.346   7.546  1.00  0.00           C  
ATOM    836  O   THR A  55     -13.761  35.370   7.858  1.00  0.00           O  
ATOM    837  CB  THR A  55     -16.122  37.129   9.221  1.00  0.00           C  
ATOM    838  OG1 THR A  55     -15.412  36.490  10.301  1.00  0.00           O  
ATOM    839  CG2 THR A  55     -17.592  37.208   9.564  1.00  0.00           C  
ATOM    840  H   THR A  55     -17.221  34.856   7.182  1.00  0.00           H  
ATOM    841  HA  THR A  55     -16.465  36.934   7.128  1.00  0.00           H  
ATOM    842  HB  THR A  55     -15.740  38.143   9.117  1.00  0.00           H  
ATOM    843  HG1 THR A  55     -15.300  35.551  10.126  1.00  0.00           H  
ATOM    844 1HG2 THR A  55     -17.718  37.759  10.494  1.00  0.00           H  
ATOM    845 2HG2 THR A  55     -18.125  37.718   8.763  1.00  0.00           H  
ATOM    846 3HG2 THR A  55     -17.992  36.216   9.681  1.00  0.00           H  
ATOM    847  N   PRO A  56     -13.880  37.348   6.836  1.00  0.00           N  
ATOM    848  CA  PRO A  56     -12.456  37.501   6.614  1.00  0.00           C  
ATOM    849  C   PRO A  56     -11.790  37.543   7.973  1.00  0.00           C  
ATOM    850  O   PRO A  56     -12.295  38.211   8.881  1.00  0.00           O  
ATOM    851  CB  PRO A  56     -12.376  38.837   5.881  1.00  0.00           C  
ATOM    852  CG  PRO A  56     -13.714  38.972   5.192  1.00  0.00           C  
ATOM    853  CD  PRO A  56     -14.712  38.357   6.148  1.00  0.00           C  
ATOM    854  HA  PRO A  56     -12.072  36.672   6.005  1.00  0.00           H  
ATOM    855 1HB  PRO A  56     -12.147  39.649   6.587  1.00  0.00           H  
ATOM    856 2HB  PRO A  56     -11.561  38.795   5.158  1.00  0.00           H  
ATOM    857 1HG  PRO A  56     -13.925  40.031   4.979  1.00  0.00           H  
ATOM    858 2HG  PRO A  56     -13.685  38.453   4.220  1.00  0.00           H  
ATOM    859 1HD  PRO A  56     -15.107  39.102   6.856  1.00  0.00           H  
ATOM    860 2HD  PRO A  56     -15.490  37.895   5.528  1.00  0.00           H  
ATOM    861  N   LEU A  57     -10.662  36.872   8.115  1.00  0.00           N  
ATOM    862  CA  LEU A  57      -9.992  36.812   9.396  1.00  0.00           C  
ATOM    863  C   LEU A  57      -8.653  37.520   9.388  1.00  0.00           C  
ATOM    864  O   LEU A  57      -7.864  37.389   8.448  1.00  0.00           O  
ATOM    865  CB  LEU A  57      -9.821  35.344   9.751  1.00  0.00           C  
ATOM    866  CG  LEU A  57     -11.139  34.556   9.760  1.00  0.00           C  
ATOM    867  CD1 LEU A  57     -10.848  33.177  10.014  1.00  0.00           C  
ATOM    868  CD2 LEU A  57     -12.074  35.097  10.786  1.00  0.00           C  
ATOM    869  H   LEU A  57     -10.280  36.359   7.331  1.00  0.00           H  
ATOM    870  HA  LEU A  57     -10.627  37.284  10.144  1.00  0.00           H  
ATOM    871 1HB  LEU A  57      -9.159  34.881   9.016  1.00  0.00           H  
ATOM    872 2HB  LEU A  57      -9.361  35.264  10.738  1.00  0.00           H  
ATOM    873  HG  LEU A  57     -11.607  34.624   8.787  1.00  0.00           H  
ATOM    874 1HD1 LEU A  57     -11.765  32.600  10.008  1.00  0.00           H  
ATOM    875 2HD1 LEU A  57     -10.199  32.841   9.233  1.00  0.00           H  
ATOM    876 3HD1 LEU A  57     -10.370  33.085  10.964  1.00  0.00           H  
ATOM    877 1HD2 LEU A  57     -13.003  34.519  10.765  1.00  0.00           H  
ATOM    878 2HD2 LEU A  57     -11.624  35.018  11.743  1.00  0.00           H  
ATOM    879 3HD2 LEU A  57     -12.300  36.141  10.572  1.00  0.00           H  
ATOM    880  N   LYS A  58      -8.370  38.237  10.469  1.00  0.00           N  
ATOM    881  CA  LYS A  58      -7.093  38.926  10.602  1.00  0.00           C  
ATOM    882  C   LYS A  58      -6.078  38.014  11.271  1.00  0.00           C  
ATOM    883  O   LYS A  58      -6.310  37.532  12.385  1.00  0.00           O  
ATOM    884  CB  LYS A  58      -7.274  40.214  11.398  1.00  0.00           C  
ATOM    885  CG  LYS A  58      -6.032  41.093  11.516  1.00  0.00           C  
ATOM    886  CD  LYS A  58      -6.356  42.381  12.298  1.00  0.00           C  
ATOM    887  CE  LYS A  58      -5.143  43.285  12.449  1.00  0.00           C  
ATOM    888  NZ  LYS A  58      -5.464  44.520  13.227  1.00  0.00           N  
ATOM    889  H   LYS A  58      -9.058  38.310  11.206  1.00  0.00           H  
ATOM    890  HA  LYS A  58      -6.716  39.175   9.608  1.00  0.00           H  
ATOM    891 1HB  LYS A  58      -8.061  40.814  10.940  1.00  0.00           H  
ATOM    892 2HB  LYS A  58      -7.598  39.969  12.410  1.00  0.00           H  
ATOM    893 1HG  LYS A  58      -5.238  40.541  12.029  1.00  0.00           H  
ATOM    894 2HG  LYS A  58      -5.678  41.353  10.515  1.00  0.00           H  
ATOM    895 1HD  LYS A  58      -7.142  42.931  11.780  1.00  0.00           H  
ATOM    896 2HD  LYS A  58      -6.719  42.115  13.291  1.00  0.00           H  
ATOM    897 1HE  LYS A  58      -4.351  42.738  12.962  1.00  0.00           H  
ATOM    898 2HE  LYS A  58      -4.789  43.576  11.459  1.00  0.00           H  
ATOM    899 1HZ  LYS A  58      -4.638  45.096  13.307  1.00  0.00           H  
ATOM    900 2HZ  LYS A  58      -6.191  45.038  12.752  1.00  0.00           H  
ATOM    901 3HZ  LYS A  58      -5.785  44.263  14.150  1.00  0.00           H  
ATOM    902  N   THR A  59      -4.978  37.779  10.576  1.00  0.00           N  
ATOM    903  CA  THR A  59      -3.898  36.909  11.020  1.00  0.00           C  
ATOM    904  C   THR A  59      -2.957  37.646  11.956  1.00  0.00           C  
ATOM    905  O   THR A  59      -3.036  38.872  12.086  1.00  0.00           O  
ATOM    906  CB  THR A  59      -3.109  36.394   9.821  1.00  0.00           C  
ATOM    907  OG1 THR A  59      -2.498  37.501   9.170  1.00  0.00           O  
ATOM    908  CG2 THR A  59      -4.033  35.686   8.833  1.00  0.00           C  
ATOM    909  H   THR A  59      -4.877  38.221   9.661  1.00  0.00           H  
ATOM    910  HA  THR A  59      -4.322  36.058  11.556  1.00  0.00           H  
ATOM    911  HB  THR A  59      -2.339  35.704  10.157  1.00  0.00           H  
ATOM    912  HG1 THR A  59      -3.214  38.013   8.728  1.00  0.00           H  
ATOM    913 1HG2 THR A  59      -3.456  35.340   7.991  1.00  0.00           H  
ATOM    914 2HG2 THR A  59      -4.504  34.846   9.314  1.00  0.00           H  
ATOM    915 3HG2 THR A  59      -4.803  36.373   8.484  1.00  0.00           H  
ATOM    916  N   ARG A  60      -2.022  36.914  12.561  1.00  0.00           N  
ATOM    917  CA  ARG A  60      -1.051  37.518  13.484  1.00  0.00           C  
ATOM    918  C   ARG A  60      -0.196  38.621  12.832  1.00  0.00           C  
ATOM    919  O   ARG A  60       0.334  39.488  13.527  1.00  0.00           O  
ATOM    920  CB  ARG A  60      -0.078  36.482  14.034  1.00  0.00           C  
ATOM    921  CG  ARG A  60       0.957  35.983  13.022  1.00  0.00           C  
ATOM    922  CD  ARG A  60       1.801  34.877  13.549  1.00  0.00           C  
ATOM    923  NE  ARG A  60       2.624  35.290  14.676  1.00  0.00           N  
ATOM    924  CZ  ARG A  60       3.523  34.504  15.316  1.00  0.00           C  
ATOM    925  NH1 ARG A  60       3.761  33.266  14.910  1.00  0.00           N  
ATOM    926  NH2 ARG A  60       4.180  34.984  16.363  1.00  0.00           N  
ATOM    927  H   ARG A  60      -2.027  35.903  12.401  1.00  0.00           H  
ATOM    928  HA  ARG A  60      -1.605  37.953  14.316  1.00  0.00           H  
ATOM    929 1HB  ARG A  60       0.459  36.898  14.883  1.00  0.00           H  
ATOM    930 2HB  ARG A  60      -0.636  35.612  14.388  1.00  0.00           H  
ATOM    931 1HG  ARG A  60       0.452  35.637  12.121  1.00  0.00           H  
ATOM    932 2HG  ARG A  60       1.633  36.800  12.763  1.00  0.00           H  
ATOM    933 1HD  ARG A  60       1.160  34.069  13.884  1.00  0.00           H  
ATOM    934 2HD  ARG A  60       2.460  34.519  12.758  1.00  0.00           H  
ATOM    935  HE  ARG A  60       2.491  36.229  15.025  1.00  0.00           H  
ATOM    936 1HH1 ARG A  60       3.296  32.873  14.071  1.00  0.00           H  
ATOM    937 2HH1 ARG A  60       4.437  32.701  15.397  1.00  0.00           H  
ATOM    938 1HH2 ARG A  60       4.008  35.929  16.679  1.00  0.00           H  
ATOM    939 2HH2 ARG A  60       4.853  34.407  16.844  1.00  0.00           H  
ATOM    940  N   ASP A  61      -0.069  38.592  11.499  1.00  0.00           N  
ATOM    941  CA  ASP A  61       0.740  39.566  10.769  1.00  0.00           C  
ATOM    942  C   ASP A  61      -0.074  40.759  10.268  1.00  0.00           C  
ATOM    943  O   ASP A  61       0.451  41.622   9.563  1.00  0.00           O  
ATOM    944  CB  ASP A  61       1.435  38.895   9.583  1.00  0.00           C  
ATOM    945  CG  ASP A  61       2.483  37.878  10.016  1.00  0.00           C  
ATOM    946  OD1 ASP A  61       3.187  38.143  10.959  1.00  0.00           O  
ATOM    947  OD2 ASP A  61       2.553  36.833   9.420  1.00  0.00           O  
ATOM    948  H   ASP A  61      -0.552  37.868  10.984  1.00  0.00           H  
ATOM    949  HA  ASP A  61       1.506  39.946  11.444  1.00  0.00           H  
ATOM    950 1HB  ASP A  61       0.685  38.387   8.971  1.00  0.00           H  
ATOM    951 2HB  ASP A  61       1.908  39.652   8.958  1.00  0.00           H  
ATOM    952  N   GLY A  62      -1.365  40.796  10.601  1.00  0.00           N  
ATOM    953  CA  GLY A  62      -2.254  41.871  10.165  1.00  0.00           C  
ATOM    954  C   GLY A  62      -2.814  41.642   8.763  1.00  0.00           C  
ATOM    955  O   GLY A  62      -3.540  42.479   8.225  1.00  0.00           O  
ATOM    956  H   GLY A  62      -1.762  40.066  11.192  1.00  0.00           H  
ATOM    957 1HA  GLY A  62      -3.074  41.942  10.872  1.00  0.00           H  
ATOM    958 2HA  GLY A  62      -1.720  42.818  10.198  1.00  0.00           H  
ATOM    959  N   LEU A  63      -2.472  40.506   8.182  1.00  0.00           N  
ATOM    960  CA  LEU A  63      -2.879  40.129   6.840  1.00  0.00           C  
ATOM    961  C   LEU A  63      -4.216  39.412   6.902  1.00  0.00           C  
ATOM    962  O   LEU A  63      -4.544  38.823   7.937  1.00  0.00           O  
ATOM    963  CB  LEU A  63      -1.776  39.272   6.239  1.00  0.00           C  
ATOM    964  CG  LEU A  63      -0.419  40.008   6.173  1.00  0.00           C  
ATOM    965  CD1 LEU A  63       0.669  39.083   5.677  1.00  0.00           C  
ATOM    966  CD2 LEU A  63      -0.570  41.207   5.277  1.00  0.00           C  
ATOM    967  H   LEU A  63      -1.875  39.881   8.704  1.00  0.00           H  
ATOM    968  HA  LEU A  63      -2.995  41.030   6.239  1.00  0.00           H  
ATOM    969 1HB  LEU A  63      -1.643  38.393   6.859  1.00  0.00           H  
ATOM    970 2HB  LEU A  63      -2.061  38.962   5.233  1.00  0.00           H  
ATOM    971  HG  LEU A  63      -0.139  40.345   7.172  1.00  0.00           H  
ATOM    972 1HD1 LEU A  63       1.614  39.623   5.644  1.00  0.00           H  
ATOM    973 2HD1 LEU A  63       0.765  38.240   6.359  1.00  0.00           H  
ATOM    974 3HD1 LEU A  63       0.420  38.724   4.678  1.00  0.00           H  
ATOM    975 1HD2 LEU A  63       0.375  41.750   5.233  1.00  0.00           H  
ATOM    976 2HD2 LEU A  63      -0.849  40.881   4.275  1.00  0.00           H  
ATOM    977 3HD2 LEU A  63      -1.347  41.862   5.676  1.00  0.00           H  
ATOM    978  N   THR A  64      -4.998  39.459   5.822  1.00  0.00           N  
ATOM    979  CA  THR A  64      -6.320  38.831   5.854  1.00  0.00           C  
ATOM    980  C   THR A  64      -6.467  37.558   5.016  1.00  0.00           C  
ATOM    981  O   THR A  64      -6.054  37.506   3.855  1.00  0.00           O  
ATOM    982  CB  THR A  64      -7.399  39.841   5.400  1.00  0.00           C  
ATOM    983  OG1 THR A  64      -7.394  40.974   6.277  1.00  0.00           O  
ATOM    984  CG2 THR A  64      -8.784  39.203   5.434  1.00  0.00           C  
ATOM    985  H   THR A  64      -4.691  39.945   4.990  1.00  0.00           H  
ATOM    986  HA  THR A  64      -6.531  38.567   6.884  1.00  0.00           H  
ATOM    987  HB  THR A  64      -7.183  40.175   4.387  1.00  0.00           H  
ATOM    988  HG1 THR A  64      -7.446  40.677   7.187  1.00  0.00           H  
ATOM    989 1HG2 THR A  64      -9.514  39.942   5.119  1.00  0.00           H  
ATOM    990 2HG2 THR A  64      -8.826  38.350   4.760  1.00  0.00           H  
ATOM    991 3HG2 THR A  64      -9.013  38.872   6.448  1.00  0.00           H  
ATOM    992  N   LEU A  65      -7.069  36.539   5.633  1.00  0.00           N  
ATOM    993  CA  LEU A  65      -7.411  35.274   4.975  1.00  0.00           C  
ATOM    994  C   LEU A  65      -8.929  35.093   4.989  1.00  0.00           C  
ATOM    995  O   LEU A  65      -9.581  35.456   5.965  1.00  0.00           O  
ATOM    996  CB  LEU A  65      -6.726  34.100   5.670  1.00  0.00           C  
ATOM    997  CG  LEU A  65      -5.153  34.116   5.642  1.00  0.00           C  
ATOM    998  CD1 LEU A  65      -4.578  32.972   6.483  1.00  0.00           C  
ATOM    999  CD2 LEU A  65      -4.695  33.967   4.219  1.00  0.00           C  
ATOM   1000  H   LEU A  65      -7.342  36.686   6.607  1.00  0.00           H  
ATOM   1001  HA  LEU A  65      -7.079  35.313   3.939  1.00  0.00           H  
ATOM   1002 1HB  LEU A  65      -7.033  34.116   6.711  1.00  0.00           H  
ATOM   1003 2HB  LEU A  65      -7.070  33.169   5.216  1.00  0.00           H  
ATOM   1004  HG  LEU A  65      -4.789  35.060   6.038  1.00  0.00           H  
ATOM   1005 1HD1 LEU A  65      -3.511  32.991   6.435  1.00  0.00           H  
ATOM   1006 2HD1 LEU A  65      -4.880  33.077   7.515  1.00  0.00           H  
ATOM   1007 3HD1 LEU A  65      -4.932  32.027   6.092  1.00  0.00           H  
ATOM   1008 1HD2 LEU A  65      -3.607  33.985   4.183  1.00  0.00           H  
ATOM   1009 2HD2 LEU A  65      -5.056  33.019   3.820  1.00  0.00           H  
ATOM   1010 3HD2 LEU A  65      -5.091  34.791   3.621  1.00  0.00           H  
ATOM   1011  N   THR A  66      -9.509  34.537   3.930  1.00  0.00           N  
ATOM   1012  CA  THR A  66     -10.962  34.362   3.936  1.00  0.00           C  
ATOM   1013  C   THR A  66     -11.384  32.876   3.898  1.00  0.00           C  
ATOM   1014  O   THR A  66     -10.949  32.157   3.001  1.00  0.00           O  
ATOM   1015  CB  THR A  66     -11.600  35.108   2.752  1.00  0.00           C  
ATOM   1016  OG1 THR A  66     -11.275  36.503   2.840  1.00  0.00           O  
ATOM   1017  CG2 THR A  66     -13.105  34.967   2.821  1.00  0.00           C  
ATOM   1018  H   THR A  66      -8.957  34.248   3.133  1.00  0.00           H  
ATOM   1019  HA  THR A  66     -11.350  34.846   4.815  1.00  0.00           H  
ATOM   1020  HB  THR A  66     -11.232  34.705   1.810  1.00  0.00           H  
ATOM   1021  HG1 THR A  66     -11.793  36.991   2.194  1.00  0.00           H  
ATOM   1022 1HG2 THR A  66     -13.561  35.505   1.994  1.00  0.00           H  
ATOM   1023 2HG2 THR A  66     -13.372  33.920   2.758  1.00  0.00           H  
ATOM   1024 3HG2 THR A  66     -13.465  35.378   3.766  1.00  0.00           H  
ATOM   1025  N   PRO A  67     -12.168  32.376   4.879  1.00  0.00           N  
ATOM   1026  CA  PRO A  67     -12.737  31.034   4.938  1.00  0.00           C  
ATOM   1027  C   PRO A  67     -13.645  30.763   3.747  1.00  0.00           C  
ATOM   1028  O   PRO A  67     -14.303  31.677   3.248  1.00  0.00           O  
ATOM   1029  CB  PRO A  67     -13.550  31.056   6.228  1.00  0.00           C  
ATOM   1030  CG  PRO A  67     -12.919  32.141   7.055  1.00  0.00           C  
ATOM   1031  CD  PRO A  67     -12.452  33.176   6.082  1.00  0.00           C  
ATOM   1032  HA  PRO A  67     -11.936  30.295   5.003  1.00  0.00           H  
ATOM   1033 1HB  PRO A  67     -14.606  31.256   5.995  1.00  0.00           H  
ATOM   1034 2HB  PRO A  67     -13.514  30.067   6.710  1.00  0.00           H  
ATOM   1035 1HG  PRO A  67     -13.635  32.560   7.781  1.00  0.00           H  
ATOM   1036 2HG  PRO A  67     -12.101  31.739   7.632  1.00  0.00           H  
ATOM   1037 1HD  PRO A  67     -13.238  33.917   5.890  1.00  0.00           H  
ATOM   1038 2HD  PRO A  67     -11.539  33.619   6.512  1.00  0.00           H  
ATOM   1039  N   GLN A  68     -13.728  29.510   3.323  1.00  0.00           N  
ATOM   1040  CA  GLN A  68     -14.627  29.128   2.244  1.00  0.00           C  
ATOM   1041  C   GLN A  68     -15.913  28.535   2.800  1.00  0.00           C  
ATOM   1042  O   GLN A  68     -16.969  28.611   2.160  1.00  0.00           O  
ATOM   1043  CB  GLN A  68     -13.964  28.123   1.307  1.00  0.00           C  
ATOM   1044  CG  GLN A  68     -12.974  28.704   0.305  1.00  0.00           C  
ATOM   1045  CD  GLN A  68     -11.635  29.085   0.894  1.00  0.00           C  
ATOM   1046  OE1 GLN A  68     -10.944  28.261   1.500  1.00  0.00           O  
ATOM   1047  NE2 GLN A  68     -11.248  30.342   0.711  1.00  0.00           N  
ATOM   1048  H   GLN A  68     -13.178  28.785   3.769  1.00  0.00           H  
ATOM   1049  HA  GLN A  68     -14.886  30.019   1.673  1.00  0.00           H  
ATOM   1050 1HB  GLN A  68     -13.412  27.410   1.911  1.00  0.00           H  
ATOM   1051 2HB  GLN A  68     -14.728  27.569   0.766  1.00  0.00           H  
ATOM   1052 1HG  GLN A  68     -12.797  27.961  -0.475  1.00  0.00           H  
ATOM   1053 2HG  GLN A  68     -13.415  29.602  -0.131  1.00  0.00           H  
ATOM   1054 1HE2 GLN A  68     -10.361  30.655   1.076  1.00  0.00           H  
ATOM   1055 2HE2 GLN A  68     -11.836  30.984   0.219  1.00  0.00           H  
ATOM   1056  N   ARG A  69     -15.814  27.935   3.986  1.00  0.00           N  
ATOM   1057  CA  ARG A  69     -16.959  27.287   4.626  1.00  0.00           C  
ATOM   1058  C   ARG A  69     -17.079  27.598   6.104  1.00  0.00           C  
ATOM   1059  O   ARG A  69     -16.086  27.900   6.776  1.00  0.00           O  
ATOM   1060  CB  ARG A  69     -16.906  25.786   4.468  1.00  0.00           C  
ATOM   1061  CG  ARG A  69     -17.038  25.267   3.069  1.00  0.00           C  
ATOM   1062  CD  ARG A  69     -18.419  25.487   2.584  1.00  0.00           C  
ATOM   1063  NE  ARG A  69     -18.634  24.915   1.287  1.00  0.00           N  
ATOM   1064  CZ  ARG A  69     -18.399  25.530   0.107  1.00  0.00           C  
ATOM   1065  NH1 ARG A  69     -17.932  26.769   0.064  1.00  0.00           N  
ATOM   1066  NH2 ARG A  69     -18.640  24.883  -1.022  1.00  0.00           N  
ATOM   1067  H   ARG A  69     -14.900  27.891   4.433  1.00  0.00           H  
ATOM   1068  HA  ARG A  69     -17.870  27.643   4.141  1.00  0.00           H  
ATOM   1069 1HB  ARG A  69     -15.964  25.416   4.871  1.00  0.00           H  
ATOM   1070 2HB  ARG A  69     -17.712  25.339   5.059  1.00  0.00           H  
ATOM   1071 1HG  ARG A  69     -16.344  25.765   2.400  1.00  0.00           H  
ATOM   1072 2HG  ARG A  69     -16.846  24.198   3.061  1.00  0.00           H  
ATOM   1073 1HD  ARG A  69     -19.123  25.024   3.279  1.00  0.00           H  
ATOM   1074 2HD  ARG A  69     -18.625  26.554   2.526  1.00  0.00           H  
ATOM   1075  HE  ARG A  69     -18.994  23.956   1.283  1.00  0.00           H  
ATOM   1076 1HH1 ARG A  69     -17.733  27.300   0.928  1.00  0.00           H  
ATOM   1077 2HH1 ARG A  69     -17.767  27.210  -0.827  1.00  0.00           H  
ATOM   1078 1HH2 ARG A  69     -18.998  23.937  -0.992  1.00  0.00           H  
ATOM   1079 2HH2 ARG A  69     -18.470  25.332  -1.908  1.00  0.00           H  
ATOM   1080  N   GLN A  70     -18.310  27.540   6.599  1.00  0.00           N  
ATOM   1081  CA  GLN A  70     -18.559  27.729   8.014  1.00  0.00           C  
ATOM   1082  C   GLN A  70     -18.449  26.368   8.651  1.00  0.00           C  
ATOM   1083  O   GLN A  70     -18.856  25.378   8.055  1.00  0.00           O  
ATOM   1084  CB  GLN A  70     -19.923  28.355   8.299  1.00  0.00           C  
ATOM   1085  CG  GLN A  70     -20.098  28.786   9.744  1.00  0.00           C  
ATOM   1086  CD  GLN A  70     -21.367  29.549  10.004  1.00  0.00           C  
ATOM   1087  OE1 GLN A  70     -22.190  29.777   9.115  1.00  0.00           O  
ATOM   1088  NE2 GLN A  70     -21.537  29.960  11.250  1.00  0.00           N  
ATOM   1089  H   GLN A  70     -19.105  27.305   5.985  1.00  0.00           H  
ATOM   1090  HA  GLN A  70     -17.792  28.376   8.428  1.00  0.00           H  
ATOM   1091 1HB  GLN A  70     -20.109  29.179   7.637  1.00  0.00           H  
ATOM   1092 2HB  GLN A  70     -20.695  27.613   8.092  1.00  0.00           H  
ATOM   1093 1HG  GLN A  70     -20.105  27.919  10.387  1.00  0.00           H  
ATOM   1094 2HG  GLN A  70     -19.260  29.431  10.009  1.00  0.00           H  
ATOM   1095 1HE2 GLN A  70     -22.352  30.475  11.512  1.00  0.00           H  
ATOM   1096 2HE2 GLN A  70     -20.809  29.759  11.945  1.00  0.00           H  
ATOM   1097  N   PHE A  71     -17.963  26.288   9.866  1.00  0.00           N  
ATOM   1098  CA  PHE A  71     -17.873  24.977  10.505  1.00  0.00           C  
ATOM   1099  C   PHE A  71     -19.195  24.210  10.467  1.00  0.00           C  
ATOM   1100  O   PHE A  71     -19.224  23.005  10.191  1.00  0.00           O  
ATOM   1101  CB  PHE A  71     -17.479  25.122  11.955  1.00  0.00           C  
ATOM   1102  CG  PHE A  71     -16.096  25.469  12.155  1.00  0.00           C  
ATOM   1103  CD1 PHE A  71     -15.200  25.401  11.145  1.00  0.00           C  
ATOM   1104  CD2 PHE A  71     -15.672  25.837  13.362  1.00  0.00           C  
ATOM   1105  CE1 PHE A  71     -13.885  25.708  11.365  1.00  0.00           C  
ATOM   1106  CE2 PHE A  71     -14.385  26.154  13.562  1.00  0.00           C  
ATOM   1107  CZ  PHE A  71     -13.484  26.090  12.569  1.00  0.00           C  
ATOM   1108  H   PHE A  71     -17.618  27.135  10.316  1.00  0.00           H  
ATOM   1109  HA  PHE A  71     -17.120  24.397   9.976  1.00  0.00           H  
ATOM   1110 1HB  PHE A  71     -18.088  25.895  12.416  1.00  0.00           H  
ATOM   1111 2HB  PHE A  71     -17.686  24.199  12.483  1.00  0.00           H  
ATOM   1112  HD1 PHE A  71     -15.540  25.088  10.167  1.00  0.00           H  
ATOM   1113  HD2 PHE A  71     -16.385  25.884  14.184  1.00  0.00           H  
ATOM   1114  HE1 PHE A  71     -13.169  25.644  10.575  1.00  0.00           H  
ATOM   1115  HE2 PHE A  71     -14.088  26.459  14.523  1.00  0.00           H  
ATOM   1116  HZ  PHE A  71     -12.446  26.346  12.742  1.00  0.00           H  
ATOM   1117  N   ALA A  72     -20.290  24.924  10.710  1.00  0.00           N  
ATOM   1118  CA  ALA A  72     -21.641  24.377  10.733  1.00  0.00           C  
ATOM   1119  C   ALA A  72     -22.027  23.707   9.409  1.00  0.00           C  
ATOM   1120  O   ALA A  72     -22.772  22.728   9.387  1.00  0.00           O  
ATOM   1121  CB  ALA A  72     -22.622  25.488  11.046  1.00  0.00           C  
ATOM   1122  H   ALA A  72     -20.171  25.908  10.899  1.00  0.00           H  
ATOM   1123  HA  ALA A  72     -21.694  23.629  11.522  1.00  0.00           H  
ATOM   1124 1HB  ALA A  72     -23.633  25.070  11.097  1.00  0.00           H  
ATOM   1125 2HB  ALA A  72     -22.368  25.943  12.001  1.00  0.00           H  
ATOM   1126 3HB  ALA A  72     -22.579  26.245  10.259  1.00  0.00           H  
ATOM   1127  N   ASP A  73     -21.475  24.191   8.288  1.00  0.00           N  
ATOM   1128  CA  ASP A  73     -21.798  23.673   6.959  1.00  0.00           C  
ATOM   1129  C   ASP A  73     -21.424  22.200   6.857  1.00  0.00           C  
ATOM   1130  O   ASP A  73     -21.946  21.472   6.016  1.00  0.00           O  
ATOM   1131  CB  ASP A  73     -21.009  24.421   5.880  1.00  0.00           C  
ATOM   1132  CG  ASP A  73     -21.410  25.890   5.691  1.00  0.00           C  
ATOM   1133  OD1 ASP A  73     -22.444  26.294   6.167  1.00  0.00           O  
ATOM   1134  OD2 ASP A  73     -20.624  26.614   5.086  1.00  0.00           O  
ATOM   1135  H   ASP A  73     -20.782  24.929   8.346  1.00  0.00           H  
ATOM   1136  HA  ASP A  73     -22.869  23.780   6.783  1.00  0.00           H  
ATOM   1137 1HB  ASP A  73     -19.950  24.374   6.116  1.00  0.00           H  
ATOM   1138 2HB  ASP A  73     -21.138  23.907   4.927  1.00  0.00           H  
ATOM   1139  N   TYR A  74     -20.468  21.787   7.686  1.00  0.00           N  
ATOM   1140  CA  TYR A  74     -19.953  20.437   7.706  1.00  0.00           C  
ATOM   1141  C   TYR A  74     -20.493  19.697   8.930  1.00  0.00           C  
ATOM   1142  O   TYR A  74     -20.975  18.568   8.832  1.00  0.00           O  
ATOM   1143  CB  TYR A  74     -18.434  20.488   7.813  1.00  0.00           C  
ATOM   1144  CG  TYR A  74     -17.764  19.152   7.745  1.00  0.00           C  
ATOM   1145  CD1 TYR A  74     -17.315  18.687   6.532  1.00  0.00           C  
ATOM   1146  CD2 TYR A  74     -17.632  18.370   8.883  1.00  0.00           C  
ATOM   1147  CE1 TYR A  74     -16.725  17.466   6.439  1.00  0.00           C  
ATOM   1148  CE2 TYR A  74     -17.052  17.125   8.788  1.00  0.00           C  
ATOM   1149  CZ  TYR A  74     -16.588  16.667   7.561  1.00  0.00           C  
ATOM   1150  OH  TYR A  74     -15.990  15.417   7.441  1.00  0.00           O  
ATOM   1151  H   TYR A  74     -20.092  22.440   8.370  1.00  0.00           H  
ATOM   1152  HA  TYR A  74     -20.271  19.908   6.809  1.00  0.00           H  
ATOM   1153 1HB  TYR A  74     -18.022  21.131   7.035  1.00  0.00           H  
ATOM   1154 2HB  TYR A  74     -18.205  20.924   8.753  1.00  0.00           H  
ATOM   1155  HD1 TYR A  74     -17.421  19.296   5.641  1.00  0.00           H  
ATOM   1156  HD2 TYR A  74     -17.998  18.730   9.844  1.00  0.00           H  
ATOM   1157  HE1 TYR A  74     -16.371  17.134   5.479  1.00  0.00           H  
ATOM   1158  HE2 TYR A  74     -16.964  16.513   9.673  1.00  0.00           H  
ATOM   1159  HH  TYR A  74     -16.013  14.967   8.298  1.00  0.00           H  
ATOM   1160  N   ALA A  75     -20.352  20.337  10.100  1.00  0.00           N  
ATOM   1161  CA  ALA A  75     -20.709  19.760  11.395  1.00  0.00           C  
ATOM   1162  C   ALA A  75     -22.191  19.400  11.528  1.00  0.00           C  
ATOM   1163  O   ALA A  75     -22.534  18.395  12.163  1.00  0.00           O  
ATOM   1164  CB  ALA A  75     -20.339  20.733  12.498  1.00  0.00           C  
ATOM   1165  H   ALA A  75     -19.969  21.280  10.093  1.00  0.00           H  
ATOM   1166  HA  ALA A  75     -20.131  18.848  11.521  1.00  0.00           H  
ATOM   1167 1HB  ALA A  75     -20.563  20.288  13.466  1.00  0.00           H  
ATOM   1168 2HB  ALA A  75     -19.286  20.960  12.441  1.00  0.00           H  
ATOM   1169 3HB  ALA A  75     -20.915  21.643  12.377  1.00  0.00           H  
ATOM   1170  N   ASP A  76     -23.083  20.178  10.915  1.00  0.00           N  
ATOM   1171  CA  ASP A  76     -24.507  19.922  11.069  1.00  0.00           C  
ATOM   1172  C   ASP A  76     -24.986  18.790  10.168  1.00  0.00           C  
ATOM   1173  O   ASP A  76     -25.637  18.995   9.144  1.00  0.00           O  
ATOM   1174  CB  ASP A  76     -25.325  21.187  10.808  1.00  0.00           C  
ATOM   1175  CG  ASP A  76     -25.127  22.269  11.898  1.00  0.00           C  
ATOM   1176  OD1 ASP A  76     -24.588  21.956  12.938  1.00  0.00           O  
ATOM   1177  OD2 ASP A  76     -25.532  23.387  11.681  1.00  0.00           O  
ATOM   1178  H   ASP A  76     -22.793  20.989  10.370  1.00  0.00           H  
ATOM   1179  HA  ASP A  76     -24.688  19.621  12.101  1.00  0.00           H  
ATOM   1180 1HB  ASP A  76     -25.037  21.606   9.841  1.00  0.00           H  
ATOM   1181 2HB  ASP A  76     -26.381  20.929  10.753  1.00  0.00           H  
ATOM   1182  N   ALA A  77     -24.630  17.578  10.546  1.00  0.00           N  
ATOM   1183  CA  ALA A  77     -25.014  16.405   9.782  1.00  0.00           C  
ATOM   1184  C   ALA A  77     -26.553  16.322   9.742  1.00  0.00           C  
ATOM   1185  O   ALA A  77     -27.198  16.680  10.726  1.00  0.00           O  
ATOM   1186  CB  ALA A  77     -24.433  15.143  10.396  1.00  0.00           C  
ATOM   1187  H   ALA A  77     -24.051  17.504  11.382  1.00  0.00           H  
ATOM   1188  HA  ALA A  77     -24.612  16.524   8.787  1.00  0.00           H  
ATOM   1189 1HB  ALA A  77     -24.719  14.278   9.802  1.00  0.00           H  
ATOM   1190 2HB  ALA A  77     -23.345  15.226  10.422  1.00  0.00           H  
ATOM   1191 3HB  ALA A  77     -24.812  15.026  11.408  1.00  0.00           H  
ATOM   1192  N   ALA A  78     -27.165  15.837   8.645  1.00  0.00           N  
ATOM   1193  CA  ALA A  78     -26.530  15.370   7.408  1.00  0.00           C  
ATOM   1194  C   ALA A  78     -26.406  16.448   6.316  1.00  0.00           C  
ATOM   1195  O   ALA A  78     -26.913  16.256   5.212  1.00  0.00           O  
ATOM   1196  CB  ALA A  78     -27.317  14.197   6.857  1.00  0.00           C  
ATOM   1197  H   ALA A  78     -28.173  15.794   8.675  1.00  0.00           H  
ATOM   1198  HA  ALA A  78     -25.535  15.007   7.636  1.00  0.00           H  
ATOM   1199 1HB  ALA A  78     -26.823  13.818   5.961  1.00  0.00           H  
ATOM   1200 2HB  ALA A  78     -27.366  13.407   7.606  1.00  0.00           H  
ATOM   1201 3HB  ALA A  78     -28.326  14.522   6.606  1.00  0.00           H  
ATOM   1202  N   ALA A  79     -25.681  17.534   6.578  1.00  0.00           N  
ATOM   1203  CA  ALA A  79     -25.436  18.543   5.560  1.00  0.00           C  
ATOM   1204  C   ALA A  79     -24.772  17.881   4.343  1.00  0.00           C  
ATOM   1205  O   ALA A  79     -23.970  16.965   4.518  1.00  0.00           O  
ATOM   1206  CB  ALA A  79     -24.526  19.637   6.116  1.00  0.00           C  
ATOM   1207  H   ALA A  79     -25.348  17.719   7.521  1.00  0.00           H  
ATOM   1208  HA  ALA A  79     -26.396  18.965   5.278  1.00  0.00           H  
ATOM   1209 1HB  ALA A  79     -24.334  20.403   5.376  1.00  0.00           H  
ATOM   1210 2HB  ALA A  79     -24.998  20.099   6.981  1.00  0.00           H  
ATOM   1211 3HB  ALA A  79     -23.571  19.202   6.424  1.00  0.00           H  
ATOM   1212  N   PRO A  80     -25.051  18.350   3.103  1.00  0.00           N  
ATOM   1213  CA  PRO A  80     -24.520  17.861   1.828  1.00  0.00           C  
ATOM   1214  C   PRO A  80     -23.022  18.096   1.633  1.00  0.00           C  
ATOM   1215  O   PRO A  80     -22.415  17.546   0.715  1.00  0.00           O  
ATOM   1216  CB  PRO A  80     -25.330  18.661   0.800  1.00  0.00           C  
ATOM   1217  CG  PRO A  80     -25.744  19.917   1.520  1.00  0.00           C  
ATOM   1218  CD  PRO A  80     -25.989  19.487   2.945  1.00  0.00           C  
ATOM   1219  HA  PRO A  80     -24.748  16.788   1.746  1.00  0.00           H  
ATOM   1220 1HB  PRO A  80     -24.706  18.866  -0.083  1.00  0.00           H  
ATOM   1221 2HB  PRO A  80     -26.187  18.067   0.455  1.00  0.00           H  
ATOM   1222 1HG  PRO A  80     -24.946  20.672   1.440  1.00  0.00           H  
ATOM   1223 2HG  PRO A  80     -26.637  20.350   1.044  1.00  0.00           H  
ATOM   1224 1HD  PRO A  80     -25.743  20.325   3.599  1.00  0.00           H  
ATOM   1225 2HD  PRO A  80     -27.030  19.145   3.066  1.00  0.00           H  
ATOM   1226  N   GLN A  81     -22.447  18.954   2.459  1.00  0.00           N  
ATOM   1227  CA  GLN A  81     -21.038  19.302   2.387  1.00  0.00           C  
ATOM   1228  C   GLN A  81     -20.152  18.044   2.352  1.00  0.00           C  
ATOM   1229  O   GLN A  81     -20.298  17.180   3.218  1.00  0.00           O  
ATOM   1230  CB  GLN A  81     -20.689  20.157   3.593  1.00  0.00           C  
ATOM   1231  CG  GLN A  81     -19.242  20.577   3.734  1.00  0.00           C  
ATOM   1232  CD  GLN A  81     -18.766  21.545   2.684  1.00  0.00           C  
ATOM   1233  OE1 GLN A  81     -19.510  22.386   2.155  1.00  0.00           O  
ATOM   1234  NE2 GLN A  81     -17.481  21.435   2.376  1.00  0.00           N  
ATOM   1235  H   GLN A  81     -22.998  19.375   3.189  1.00  0.00           H  
ATOM   1236  HA  GLN A  81     -20.901  19.916   1.511  1.00  0.00           H  
ATOM   1237 1HB  GLN A  81     -21.294  21.064   3.575  1.00  0.00           H  
ATOM   1238 2HB  GLN A  81     -20.962  19.612   4.495  1.00  0.00           H  
ATOM   1239 1HG  GLN A  81     -19.116  21.046   4.705  1.00  0.00           H  
ATOM   1240 2HG  GLN A  81     -18.621  19.680   3.667  1.00  0.00           H  
ATOM   1241 1HE2 GLN A  81     -17.056  22.017   1.686  1.00  0.00           H  
ATOM   1242 2HE2 GLN A  81     -16.923  20.745   2.838  1.00  0.00           H  
ATOM   1243  N   PRO A  82     -19.238  17.902   1.369  1.00  0.00           N  
ATOM   1244  CA  PRO A  82     -18.331  16.779   1.217  1.00  0.00           C  
ATOM   1245  C   PRO A  82     -17.491  16.511   2.449  1.00  0.00           C  
ATOM   1246  O   PRO A  82     -17.076  17.436   3.145  1.00  0.00           O  
ATOM   1247  CB  PRO A  82     -17.439  17.231   0.054  1.00  0.00           C  
ATOM   1248  CG  PRO A  82     -18.318  18.143  -0.761  1.00  0.00           C  
ATOM   1249  CD  PRO A  82     -19.176  18.867   0.238  1.00  0.00           C  
ATOM   1250  HA  PRO A  82     -18.910  15.889   0.944  1.00  0.00           H  
ATOM   1251 1HB  PRO A  82     -16.543  17.728   0.440  1.00  0.00           H  
ATOM   1252 2HB  PRO A  82     -17.092  16.351  -0.512  1.00  0.00           H  
ATOM   1253 1HG  PRO A  82     -17.696  18.828  -1.358  1.00  0.00           H  
ATOM   1254 2HG  PRO A  82     -18.916  17.556  -1.474  1.00  0.00           H  
ATOM   1255 1HD  PRO A  82     -18.720  19.807   0.523  1.00  0.00           H  
ATOM   1256 2HD  PRO A  82     -20.167  18.987  -0.232  1.00  0.00           H  
ATOM   1257  N   GLN A  83     -17.263  15.220   2.689  1.00  0.00           N  
ATOM   1258  CA  GLN A  83     -16.476  14.655   3.789  1.00  0.00           C  
ATOM   1259  C   GLN A  83     -15.010  15.057   3.708  1.00  0.00           C  
ATOM   1260  O   GLN A  83     -14.458  15.133   2.612  1.00  0.00           O  
ATOM   1261  CB  GLN A  83     -16.607  13.129   3.773  1.00  0.00           C  
ATOM   1262  CG  GLN A  83     -15.923  12.383   4.918  1.00  0.00           C  
ATOM   1263  CD  GLN A  83     -16.236  10.890   4.860  1.00  0.00           C  
ATOM   1264  OE1 GLN A  83     -17.096  10.472   4.072  1.00  0.00           O  
ATOM   1265  NE2 GLN A  83     -15.560  10.080   5.668  1.00  0.00           N  
ATOM   1266  H   GLN A  83     -17.673  14.558   2.045  1.00  0.00           H  
ATOM   1267  HA  GLN A  83     -16.881  15.028   4.728  1.00  0.00           H  
ATOM   1268 1HB  GLN A  83     -17.662  12.860   3.790  1.00  0.00           H  
ATOM   1269 2HB  GLN A  83     -16.189  12.746   2.842  1.00  0.00           H  
ATOM   1270 1HG  GLN A  83     -14.838  12.507   4.840  1.00  0.00           H  
ATOM   1271 2HG  GLN A  83     -16.274  12.779   5.870  1.00  0.00           H  
ATOM   1272 1HE2 GLN A  83     -15.737   9.098   5.652  1.00  0.00           H  
ATOM   1273 2HE2 GLN A  83     -14.845  10.449   6.301  1.00  0.00           H  
ATOM   1274  N   THR A  84     -14.399  15.360   4.853  1.00  0.00           N  
ATOM   1275  CA  THR A  84     -12.973  15.705   4.914  1.00  0.00           C  
ATOM   1276  C   THR A  84     -12.090  14.456   4.988  1.00  0.00           C  
ATOM   1277  O   THR A  84     -12.348  13.584   5.811  1.00  0.00           O  
ATOM   1278  CB  THR A  84     -12.691  16.571   6.159  1.00  0.00           C  
ATOM   1279  OG1 THR A  84     -13.417  17.813   6.087  1.00  0.00           O  
ATOM   1280  CG2 THR A  84     -11.238  16.868   6.309  1.00  0.00           C  
ATOM   1281  H   THR A  84     -14.930  15.323   5.723  1.00  0.00           H  
ATOM   1282  HA  THR A  84     -12.704  16.264   4.019  1.00  0.00           H  
ATOM   1283  HB  THR A  84     -13.026  16.027   7.039  1.00  0.00           H  
ATOM   1284  HG1 THR A  84     -13.359  18.263   6.952  1.00  0.00           H  
ATOM   1285 1HG2 THR A  84     -11.078  17.465   7.204  1.00  0.00           H  
ATOM   1286 2HG2 THR A  84     -10.694  15.941   6.404  1.00  0.00           H  
ATOM   1287 3HG2 THR A  84     -10.882  17.419   5.434  1.00  0.00           H  
ATOM   1288  N   HIS A  85     -11.047  14.374   4.146  1.00  0.00           N  
ATOM   1289  CA  HIS A  85     -10.096  13.260   4.227  1.00  0.00           C  
ATOM   1290  C   HIS A  85      -8.974  13.625   5.191  1.00  0.00           C  
ATOM   1291  O   HIS A  85      -8.533  12.786   5.984  1.00  0.00           O  
ATOM   1292  CB  HIS A  85      -9.470  12.912   2.871  1.00  0.00           C  
ATOM   1293  CG  HIS A  85     -10.408  12.383   1.878  1.00  0.00           C  
ATOM   1294  ND1 HIS A  85     -11.151  13.195   1.073  1.00  0.00           N  
ATOM   1295  CD2 HIS A  85     -10.731  11.110   1.539  1.00  0.00           C  
ATOM   1296  CE1 HIS A  85     -11.910  12.453   0.280  1.00  0.00           C  
ATOM   1297  NE2 HIS A  85     -11.670  11.183   0.545  1.00  0.00           N  
ATOM   1298  H   HIS A  85     -10.875  15.119   3.479  1.00  0.00           H  
ATOM   1299  HA  HIS A  85     -10.595  12.371   4.611  1.00  0.00           H  
ATOM   1300 1HB  HIS A  85      -8.997  13.803   2.452  1.00  0.00           H  
ATOM   1301 2HB  HIS A  85      -8.687  12.167   3.022  1.00  0.00           H  
ATOM   1302  HD2 HIS A  85     -10.321  10.197   1.981  1.00  0.00           H  
ATOM   1303  HE1 HIS A  85     -12.607  12.829  -0.469  1.00  0.00           H  
ATOM   1304  HE2 HIS A  85     -12.101  10.390   0.093  1.00  0.00           H  
ATOM   1305  N   LEU A  86      -8.534  14.885   5.109  1.00  0.00           N  
ATOM   1306  CA  LEU A  86      -7.454  15.405   5.942  1.00  0.00           C  
ATOM   1307  C   LEU A  86      -7.849  16.645   6.711  1.00  0.00           C  
ATOM   1308  O   LEU A  86      -8.286  17.639   6.122  1.00  0.00           O  
ATOM   1309  CB  LEU A  86      -6.243  15.786   5.095  1.00  0.00           C  
ATOM   1310  CG  LEU A  86      -5.045  16.525   5.847  1.00  0.00           C  
ATOM   1311  CD1 LEU A  86      -4.379  15.615   6.864  1.00  0.00           C  
ATOM   1312  CD2 LEU A  86      -4.049  16.982   4.831  1.00  0.00           C  
ATOM   1313  H   LEU A  86      -8.966  15.501   4.418  1.00  0.00           H  
ATOM   1314  HA  LEU A  86      -7.166  14.635   6.639  1.00  0.00           H  
ATOM   1315 1HB  LEU A  86      -5.848  14.893   4.622  1.00  0.00           H  
ATOM   1316 2HB  LEU A  86      -6.599  16.437   4.350  1.00  0.00           H  
ATOM   1317  HG  LEU A  86      -5.436  17.390   6.390  1.00  0.00           H  
ATOM   1318 1HD1 LEU A  86      -3.573  16.157   7.364  1.00  0.00           H  
ATOM   1319 2HD1 LEU A  86      -5.104  15.301   7.601  1.00  0.00           H  
ATOM   1320 3HD1 LEU A  86      -3.969  14.755   6.353  1.00  0.00           H  
ATOM   1321 1HD2 LEU A  86      -3.228  17.491   5.328  1.00  0.00           H  
ATOM   1322 2HD2 LEU A  86      -3.694  16.123   4.308  1.00  0.00           H  
ATOM   1323 3HD2 LEU A  86      -4.502  17.645   4.133  1.00  0.00           H  
ATOM   1324  N   LEU A  87      -7.691  16.587   8.020  1.00  0.00           N  
ATOM   1325  CA  LEU A  87      -7.947  17.749   8.858  1.00  0.00           C  
ATOM   1326  C   LEU A  87      -6.636  18.294   9.386  1.00  0.00           C  
ATOM   1327  O   LEU A  87      -5.987  17.645  10.199  1.00  0.00           O  
ATOM   1328  CB  LEU A  87      -8.877  17.398   9.998  1.00  0.00           C  
ATOM   1329  CG  LEU A  87      -9.113  18.506  10.999  1.00  0.00           C  
ATOM   1330  CD1 LEU A  87      -9.731  19.686  10.299  1.00  0.00           C  
ATOM   1331  CD2 LEU A  87      -9.990  17.954  12.098  1.00  0.00           C  
ATOM   1332  H   LEU A  87      -7.358  15.709   8.430  1.00  0.00           H  
ATOM   1333  HA  LEU A  87      -8.419  18.525   8.254  1.00  0.00           H  
ATOM   1334 1HB  LEU A  87      -9.842  17.109   9.584  1.00  0.00           H  
ATOM   1335 2HB  LEU A  87      -8.466  16.547  10.533  1.00  0.00           H  
ATOM   1336  HG  LEU A  87      -8.168  18.835  11.430  1.00  0.00           H  
ATOM   1337 1HD1 LEU A  87      -9.910  20.469  11.017  1.00  0.00           H  
ATOM   1338 2HD1 LEU A  87      -9.053  20.043   9.529  1.00  0.00           H  
ATOM   1339 3HD1 LEU A  87     -10.633  19.398   9.845  1.00  0.00           H  
ATOM   1340 1HD2 LEU A  87     -10.179  18.706  12.839  1.00  0.00           H  
ATOM   1341 2HD2 LEU A  87     -10.932  17.612  11.687  1.00  0.00           H  
ATOM   1342 3HD2 LEU A  87      -9.470  17.125  12.551  1.00  0.00           H  
ATOM   1343  N   TRP A  88      -6.276  19.483   8.918  1.00  0.00           N  
ATOM   1344  CA  TRP A  88      -5.011  20.142   9.224  1.00  0.00           C  
ATOM   1345  C   TRP A  88      -5.185  21.373  10.096  1.00  0.00           C  
ATOM   1346  O   TRP A  88      -5.675  22.387   9.621  1.00  0.00           O  
ATOM   1347  CB  TRP A  88      -4.349  20.555   7.921  1.00  0.00           C  
ATOM   1348  CG  TRP A  88      -3.093  21.293   8.103  1.00  0.00           C  
ATOM   1349  CD1 TRP A  88      -2.943  22.538   8.649  1.00  0.00           C  
ATOM   1350  CD2 TRP A  88      -1.781  20.865   7.716  1.00  0.00           C  
ATOM   1351  NE1 TRP A  88      -1.634  22.900   8.628  1.00  0.00           N  
ATOM   1352  CE2 TRP A  88      -0.907  21.891   8.050  1.00  0.00           C  
ATOM   1353  CE3 TRP A  88      -1.283  19.709   7.113  1.00  0.00           C  
ATOM   1354  CZ2 TRP A  88       0.432  21.810   7.788  1.00  0.00           C  
ATOM   1355  CZ3 TRP A  88       0.065  19.627   6.874  1.00  0.00           C  
ATOM   1356  CH2 TRP A  88       0.901  20.660   7.201  1.00  0.00           C  
ATOM   1357  H   TRP A  88      -6.921  19.962   8.288  1.00  0.00           H  
ATOM   1358  HA  TRP A  88      -4.372  19.434   9.741  1.00  0.00           H  
ATOM   1359 1HB  TRP A  88      -4.124  19.653   7.346  1.00  0.00           H  
ATOM   1360 2HB  TRP A  88      -5.042  21.123   7.346  1.00  0.00           H  
ATOM   1361  HD1 TRP A  88      -3.750  23.148   9.043  1.00  0.00           H  
ATOM   1362  HE1 TRP A  88      -1.250  23.784   8.971  1.00  0.00           H  
ATOM   1363  HE3 TRP A  88      -1.948  18.886   6.847  1.00  0.00           H  
ATOM   1364  HZ2 TRP A  88       1.111  22.620   8.028  1.00  0.00           H  
ATOM   1365  HZ3 TRP A  88       0.445  18.724   6.419  1.00  0.00           H  
ATOM   1366  HH2 TRP A  88       1.963  20.575   7.000  1.00  0.00           H  
ATOM   1367  N   VAL A  89      -4.800  21.296  11.361  1.00  0.00           N  
ATOM   1368  CA  VAL A  89      -5.067  22.392  12.274  1.00  0.00           C  
ATOM   1369  C   VAL A  89      -3.827  23.290  12.483  1.00  0.00           C  
ATOM   1370  O   VAL A  89      -2.786  22.793  12.920  1.00  0.00           O  
ATOM   1371  CB  VAL A  89      -5.529  21.810  13.610  1.00  0.00           C  
ATOM   1372  CG1 VAL A  89      -5.839  22.922  14.586  1.00  0.00           C  
ATOM   1373  CG2 VAL A  89      -6.711  20.916  13.358  1.00  0.00           C  
ATOM   1374  H   VAL A  89      -4.364  20.441  11.695  1.00  0.00           H  
ATOM   1375  HA  VAL A  89      -5.900  22.944  11.874  1.00  0.00           H  
ATOM   1376  HB  VAL A  89      -4.723  21.225  14.051  1.00  0.00           H  
ATOM   1377 1HG1 VAL A  89      -6.153  22.491  15.534  1.00  0.00           H  
ATOM   1378 2HG1 VAL A  89      -4.956  23.538  14.739  1.00  0.00           H  
ATOM   1379 3HG1 VAL A  89      -6.641  23.537  14.184  1.00  0.00           H  
ATOM   1380 1HG2 VAL A  89      -7.041  20.499  14.296  1.00  0.00           H  
ATOM   1381 2HG2 VAL A  89      -7.505  21.491  12.919  1.00  0.00           H  
ATOM   1382 3HG2 VAL A  89      -6.422  20.111  12.675  1.00  0.00           H  
ATOM   1383  N   PRO A  90      -3.887  24.584  12.109  1.00  0.00           N  
ATOM   1384  CA  PRO A  90      -2.820  25.565  12.224  1.00  0.00           C  
ATOM   1385  C   PRO A  90      -2.664  26.112  13.643  1.00  0.00           C  
ATOM   1386  O   PRO A  90      -3.608  26.072  14.445  1.00  0.00           O  
ATOM   1387  CB  PRO A  90      -3.266  26.646  11.252  1.00  0.00           C  
ATOM   1388  CG  PRO A  90      -4.772  26.600  11.306  1.00  0.00           C  
ATOM   1389  CD  PRO A  90      -5.126  25.142  11.517  1.00  0.00           C  
ATOM   1390  HA  PRO A  90      -1.881  25.103  11.889  1.00  0.00           H  
ATOM   1391 1HB  PRO A  90      -2.848  27.615  11.575  1.00  0.00           H  
ATOM   1392 2HB  PRO A  90      -2.854  26.444  10.252  1.00  0.00           H  
ATOM   1393 1HG  PRO A  90      -5.143  27.243  12.108  1.00  0.00           H  
ATOM   1394 2HG  PRO A  90      -5.199  26.991  10.374  1.00  0.00           H  
ATOM   1395 1HD  PRO A  90      -5.970  25.099  12.225  1.00  0.00           H  
ATOM   1396 2HD  PRO A  90      -5.361  24.679  10.561  1.00  0.00           H  
ATOM   1397  N   GLY A  91      -1.493  26.681  13.925  1.00  0.00           N  
ATOM   1398  CA  GLY A  91      -1.220  27.380  15.182  1.00  0.00           C  
ATOM   1399  C   GLY A  91      -1.496  28.875  15.065  1.00  0.00           C  
ATOM   1400  O   GLY A  91      -2.087  29.321  14.077  1.00  0.00           O  
ATOM   1401  H   GLY A  91      -0.763  26.626  13.216  1.00  0.00           H  
ATOM   1402 1HA  GLY A  91      -1.838  26.958  15.971  1.00  0.00           H  
ATOM   1403 2HA  GLY A  91      -0.190  27.224  15.473  1.00  0.00           H  
ATOM   1404  N   GLY A  92      -1.048  29.654  16.051  1.00  0.00           N  
ATOM   1405  CA  GLY A  92      -1.361  31.089  16.082  1.00  0.00           C  
ATOM   1406  C   GLY A  92      -1.149  31.741  17.449  1.00  0.00           C  
ATOM   1407  O   GLY A  92      -0.524  31.177  18.340  1.00  0.00           O  
ATOM   1408  H   GLY A  92      -0.473  29.232  16.784  1.00  0.00           H  
ATOM   1409 1HA  GLY A  92      -0.764  31.613  15.337  1.00  0.00           H  
ATOM   1410 2HA  GLY A  92      -2.399  31.223  15.805  1.00  0.00           H  
ATOM   1411  N   ALA A  93      -1.666  32.952  17.609  1.00  0.00           N  
ATOM   1412  CA  ALA A  93      -1.473  33.698  18.850  1.00  0.00           C  
ATOM   1413  C   ALA A  93      -2.026  32.952  20.086  1.00  0.00           C  
ATOM   1414  O   ALA A  93      -3.160  32.483  20.054  1.00  0.00           O  
ATOM   1415  CB  ALA A  93      -2.165  35.039  18.742  1.00  0.00           C  
ATOM   1416  H   ALA A  93      -2.163  33.380  16.823  1.00  0.00           H  
ATOM   1417  HA  ALA A  93      -0.414  33.879  18.952  1.00  0.00           H  
ATOM   1418 1HB  ALA A  93      -1.987  35.619  19.647  1.00  0.00           H  
ATOM   1419 2HB  ALA A  93      -1.768  35.579  17.879  1.00  0.00           H  
ATOM   1420 3HB  ALA A  93      -3.235  34.895  18.608  1.00  0.00           H  
ATOM   1421  N   PRO A  94      -1.314  32.929  21.232  1.00  0.00           N  
ATOM   1422  CA  PRO A  94      -1.752  32.326  22.482  1.00  0.00           C  
ATOM   1423  C   PRO A  94      -3.085  32.844  23.024  1.00  0.00           C  
ATOM   1424  O   PRO A  94      -3.790  32.123  23.732  1.00  0.00           O  
ATOM   1425  CB  PRO A  94      -0.613  32.678  23.438  1.00  0.00           C  
ATOM   1426  CG  PRO A  94       0.594  32.828  22.560  1.00  0.00           C  
ATOM   1427  CD  PRO A  94       0.077  33.424  21.268  1.00  0.00           C  
ATOM   1428  HA  PRO A  94      -1.791  31.253  22.352  1.00  0.00           H  
ATOM   1429 1HB  PRO A  94      -0.863  33.601  23.989  1.00  0.00           H  
ATOM   1430 2HB  PRO A  94      -0.490  31.884  24.188  1.00  0.00           H  
ATOM   1431 1HG  PRO A  94       1.343  33.463  23.057  1.00  0.00           H  
ATOM   1432 2HG  PRO A  94       1.066  31.847  22.404  1.00  0.00           H  
ATOM   1433 1HD  PRO A  94       0.115  34.525  21.275  1.00  0.00           H  
ATOM   1434 2HD  PRO A  94       0.682  32.969  20.470  1.00  0.00           H  
ATOM   1435  N   ASP A  95      -3.507  34.049  22.661  1.00  0.00           N  
ATOM   1436  CA  ASP A  95      -4.764  34.493  23.246  1.00  0.00           C  
ATOM   1437  C   ASP A  95      -5.942  33.889  22.499  1.00  0.00           C  
ATOM   1438  O   ASP A  95      -6.947  33.509  23.113  1.00  0.00           O  
ATOM   1439  CB  ASP A  95      -4.838  36.016  23.237  1.00  0.00           C  
ATOM   1440  CG  ASP A  95      -3.780  36.676  24.152  1.00  0.00           C  
ATOM   1441  OD1 ASP A  95      -3.792  36.449  25.365  1.00  0.00           O  
ATOM   1442  OD2 ASP A  95      -2.957  37.388  23.624  1.00  0.00           O  
ATOM   1443  H   ASP A  95      -2.969  34.649  22.056  1.00  0.00           H  
ATOM   1444  HA  ASP A  95      -4.809  34.152  24.274  1.00  0.00           H  
ATOM   1445 1HB  ASP A  95      -4.698  36.378  22.219  1.00  0.00           H  
ATOM   1446 2HB  ASP A  95      -5.830  36.332  23.561  1.00  0.00           H  
ATOM   1447  N   VAL A  96      -5.827  33.746  21.183  1.00  0.00           N  
ATOM   1448  CA  VAL A  96      -6.922  33.115  20.473  1.00  0.00           C  
ATOM   1449  C   VAL A  96      -6.910  31.631  20.775  1.00  0.00           C  
ATOM   1450  O   VAL A  96      -7.962  31.015  20.912  1.00  0.00           O  
ATOM   1451  CB  VAL A  96      -6.922  33.401  18.965  1.00  0.00           C  
ATOM   1452  CG1 VAL A  96      -5.751  32.718  18.266  1.00  0.00           C  
ATOM   1453  CG2 VAL A  96      -8.262  32.876  18.397  1.00  0.00           C  
ATOM   1454  H   VAL A  96      -4.991  34.041  20.692  1.00  0.00           H  
ATOM   1455  HA  VAL A  96      -7.856  33.526  20.864  1.00  0.00           H  
ATOM   1456  HB  VAL A  96      -6.835  34.472  18.793  1.00  0.00           H  
ATOM   1457 1HG1 VAL A  96      -5.767  32.938  17.222  1.00  0.00           H  
ATOM   1458 2HG1 VAL A  96      -4.857  33.098  18.662  1.00  0.00           H  
ATOM   1459 3HG1 VAL A  96      -5.797  31.646  18.403  1.00  0.00           H  
ATOM   1460 1HG2 VAL A  96      -8.332  33.061  17.342  1.00  0.00           H  
ATOM   1461 2HG2 VAL A  96      -8.324  31.813  18.573  1.00  0.00           H  
ATOM   1462 3HG2 VAL A  96      -9.089  33.377  18.897  1.00  0.00           H  
ATOM   1463  N   LEU A  97      -5.716  31.053  20.923  1.00  0.00           N  
ATOM   1464  CA  LEU A  97      -5.638  29.634  21.204  1.00  0.00           C  
ATOM   1465  C   LEU A  97      -6.291  29.319  22.535  1.00  0.00           C  
ATOM   1466  O   LEU A  97      -7.028  28.343  22.643  1.00  0.00           O  
ATOM   1467  CB  LEU A  97      -4.191  29.218  21.230  1.00  0.00           C  
ATOM   1468  CG  LEU A  97      -3.486  29.275  19.908  1.00  0.00           C  
ATOM   1469  CD1 LEU A  97      -2.070  29.096  20.155  1.00  0.00           C  
ATOM   1470  CD2 LEU A  97      -4.005  28.211  19.008  1.00  0.00           C  
ATOM   1471  H   LEU A  97      -4.859  31.599  20.803  1.00  0.00           H  
ATOM   1472  HA  LEU A  97      -6.158  29.093  20.415  1.00  0.00           H  
ATOM   1473 1HB  LEU A  97      -3.664  29.874  21.911  1.00  0.00           H  
ATOM   1474 2HB  LEU A  97      -4.123  28.199  21.610  1.00  0.00           H  
ATOM   1475  HG  LEU A  97      -3.641  30.232  19.432  1.00  0.00           H  
ATOM   1476 1HD1 LEU A  97      -1.547  29.125  19.213  1.00  0.00           H  
ATOM   1477 2HD1 LEU A  97      -1.693  29.862  20.769  1.00  0.00           H  
ATOM   1478 3HD1 LEU A  97      -1.927  28.154  20.645  1.00  0.00           H  
ATOM   1479 1HD2 LEU A  97      -3.474  28.256  18.058  1.00  0.00           H  
ATOM   1480 2HD2 LEU A  97      -3.848  27.234  19.464  1.00  0.00           H  
ATOM   1481 3HD2 LEU A  97      -5.066  28.376  18.844  1.00  0.00           H  
ATOM   1482  N   ARG A  98      -6.089  30.177  23.538  1.00  0.00           N  
ATOM   1483  CA  ARG A  98      -6.715  29.960  24.834  1.00  0.00           C  
ATOM   1484  C   ARG A  98      -8.235  29.974  24.679  1.00  0.00           C  
ATOM   1485  O   ARG A  98      -8.938  29.084  25.177  1.00  0.00           O  
ATOM   1486  CB  ARG A  98      -6.284  31.044  25.817  1.00  0.00           C  
ATOM   1487  CG  ARG A  98      -6.778  30.880  27.257  1.00  0.00           C  
ATOM   1488  CD  ARG A  98      -6.168  31.911  28.184  1.00  0.00           C  
ATOM   1489  NE  ARG A  98      -6.562  33.273  27.824  1.00  0.00           N  
ATOM   1490  CZ  ARG A  98      -5.742  34.196  27.260  1.00  0.00           C  
ATOM   1491  NH1 ARG A  98      -4.487  33.940  27.015  1.00  0.00           N  
ATOM   1492  NH2 ARG A  98      -6.179  35.386  26.929  1.00  0.00           N  
ATOM   1493  H   ARG A  98      -5.454  30.970  23.425  1.00  0.00           H  
ATOM   1494  HA  ARG A  98      -6.403  28.988  25.215  1.00  0.00           H  
ATOM   1495 1HB  ARG A  98      -5.209  31.115  25.845  1.00  0.00           H  
ATOM   1496 2HB  ARG A  98      -6.649  32.009  25.456  1.00  0.00           H  
ATOM   1497 1HG  ARG A  98      -7.862  30.999  27.279  1.00  0.00           H  
ATOM   1498 2HG  ARG A  98      -6.513  29.887  27.624  1.00  0.00           H  
ATOM   1499 1HD  ARG A  98      -6.491  31.719  29.206  1.00  0.00           H  
ATOM   1500 2HD  ARG A  98      -5.081  31.845  28.129  1.00  0.00           H  
ATOM   1501  HE  ARG A  98      -7.524  33.538  27.977  1.00  0.00           H  
ATOM   1502 1HH1 ARG A  98      -4.087  33.048  27.245  1.00  0.00           H  
ATOM   1503 2HH1 ARG A  98      -3.928  34.687  26.571  1.00  0.00           H  
ATOM   1504 1HH2 ARG A  98      -7.138  35.651  27.089  1.00  0.00           H  
ATOM   1505 2HH2 ARG A  98      -5.504  36.024  26.475  1.00  0.00           H  
ATOM   1506  N   LYS A  99      -8.750  30.959  23.935  1.00  0.00           N  
ATOM   1507  CA  LYS A  99     -10.190  31.053  23.731  1.00  0.00           C  
ATOM   1508  C   LYS A  99     -10.737  29.823  23.008  1.00  0.00           C  
ATOM   1509  O   LYS A  99     -11.825  29.347  23.328  1.00  0.00           O  
ATOM   1510  CB  LYS A  99     -10.529  32.320  22.943  1.00  0.00           C  
ATOM   1511  CG  LYS A  99     -10.330  33.615  23.725  1.00  0.00           C  
ATOM   1512  CD  LYS A  99     -10.647  34.842  22.877  1.00  0.00           C  
ATOM   1513  CE  LYS A  99     -10.418  36.124  23.661  1.00  0.00           C  
ATOM   1514  NZ  LYS A  99     -10.688  37.335  22.838  1.00  0.00           N  
ATOM   1515  H   LYS A  99      -8.137  31.673  23.530  1.00  0.00           H  
ATOM   1516  HA  LYS A  99     -10.670  31.108  24.707  1.00  0.00           H  
ATOM   1517 1HB  LYS A  99      -9.898  32.368  22.054  1.00  0.00           H  
ATOM   1518 2HB  LYS A  99     -11.563  32.275  22.606  1.00  0.00           H  
ATOM   1519 1HG  LYS A  99     -10.978  33.611  24.599  1.00  0.00           H  
ATOM   1520 2HG  LYS A  99      -9.296  33.674  24.063  1.00  0.00           H  
ATOM   1521 1HD  LYS A  99     -10.005  34.844  21.994  1.00  0.00           H  
ATOM   1522 2HD  LYS A  99     -11.686  34.804  22.553  1.00  0.00           H  
ATOM   1523 1HE  LYS A  99     -11.073  36.132  24.529  1.00  0.00           H  
ATOM   1524 2HE  LYS A  99      -9.380  36.150  23.999  1.00  0.00           H  
ATOM   1525 1HZ  LYS A  99     -10.523  38.164  23.392  1.00  0.00           H  
ATOM   1526 2HZ  LYS A  99     -10.074  37.339  22.036  1.00  0.00           H  
ATOM   1527 3HZ  LYS A  99     -11.648  37.325  22.527  1.00  0.00           H  
ATOM   1528  N   LEU A 100      -9.971  29.291  22.053  1.00  0.00           N  
ATOM   1529  CA  LEU A 100     -10.389  28.113  21.303  1.00  0.00           C  
ATOM   1530  C   LEU A 100     -10.297  26.840  22.141  1.00  0.00           C  
ATOM   1531  O   LEU A 100     -11.101  25.932  21.983  1.00  0.00           O  
ATOM   1532  CB  LEU A 100      -9.517  27.947  20.071  1.00  0.00           C  
ATOM   1533  CG  LEU A 100      -9.630  29.019  19.013  1.00  0.00           C  
ATOM   1534  CD1 LEU A 100      -8.587  28.763  17.971  1.00  0.00           C  
ATOM   1535  CD2 LEU A 100     -10.992  29.031  18.427  1.00  0.00           C  
ATOM   1536  H   LEU A 100      -9.088  29.743  21.818  1.00  0.00           H  
ATOM   1537  HA  LEU A 100     -11.424  28.250  20.995  1.00  0.00           H  
ATOM   1538 1HB  LEU A 100      -8.488  27.946  20.405  1.00  0.00           H  
ATOM   1539 2HB  LEU A 100      -9.739  26.989  19.609  1.00  0.00           H  
ATOM   1540  HG  LEU A 100      -9.451  29.974  19.449  1.00  0.00           H  
ATOM   1541 1HD1 LEU A 100      -8.662  29.530  17.240  1.00  0.00           H  
ATOM   1542 2HD1 LEU A 100      -7.600  28.785  18.423  1.00  0.00           H  
ATOM   1543 3HD1 LEU A 100      -8.753  27.794  17.509  1.00  0.00           H  
ATOM   1544 1HD2 LEU A 100     -11.057  29.808  17.665  1.00  0.00           H  
ATOM   1545 2HD2 LEU A 100     -11.182  28.093  17.991  1.00  0.00           H  
ATOM   1546 3HD2 LEU A 100     -11.729  29.224  19.208  1.00  0.00           H  
ATOM   1547  N   MET A 101      -9.291  26.742  23.012  1.00  0.00           N  
ATOM   1548  CA  MET A 101      -9.167  25.553  23.849  1.00  0.00           C  
ATOM   1549  C   MET A 101     -10.291  25.472  24.883  1.00  0.00           C  
ATOM   1550  O   MET A 101     -10.752  24.384  25.240  1.00  0.00           O  
ATOM   1551  CB  MET A 101      -7.798  25.489  24.505  1.00  0.00           C  
ATOM   1552  CG  MET A 101      -6.652  25.192  23.516  1.00  0.00           C  
ATOM   1553  SD  MET A 101      -5.023  25.192  24.266  1.00  0.00           S  
ATOM   1554  CE  MET A 101      -4.955  23.717  25.252  1.00  0.00           C  
ATOM   1555  H   MET A 101      -8.607  27.491  23.090  1.00  0.00           H  
ATOM   1556  HA  MET A 101      -9.248  24.685  23.202  1.00  0.00           H  
ATOM   1557 1HB  MET A 101      -7.587  26.447  24.983  1.00  0.00           H  
ATOM   1558 2HB  MET A 101      -7.797  24.721  25.277  1.00  0.00           H  
ATOM   1559 1HG  MET A 101      -6.813  24.232  23.042  1.00  0.00           H  
ATOM   1560 2HG  MET A 101      -6.659  25.942  22.742  1.00  0.00           H  
ATOM   1561 1HE  MET A 101      -3.991  23.668  25.761  1.00  0.00           H  
ATOM   1562 2HE  MET A 101      -5.752  23.736  25.994  1.00  0.00           H  
ATOM   1563 3HE  MET A 101      -5.068  22.845  24.610  1.00  0.00           H  
ATOM   1564  N   ARG A 102     -10.789  26.622  25.341  1.00  0.00           N  
ATOM   1565  CA  ARG A 102     -11.858  26.626  26.340  1.00  0.00           C  
ATOM   1566  C   ARG A 102     -13.257  26.390  25.755  1.00  0.00           C  
ATOM   1567  O   ARG A 102     -14.145  27.236  25.868  1.00  0.00           O  
ATOM   1568  CB  ARG A 102     -11.884  27.948  27.090  1.00  0.00           C  
ATOM   1569  CG  ARG A 102     -10.691  28.236  28.003  1.00  0.00           C  
ATOM   1570  CD  ARG A 102     -10.846  29.568  28.660  1.00  0.00           C  
ATOM   1571  NE  ARG A 102      -9.785  29.861  29.619  1.00  0.00           N  
ATOM   1572  CZ  ARG A 102      -9.750  30.971  30.391  1.00  0.00           C  
ATOM   1573  NH1 ARG A 102     -10.706  31.869  30.292  1.00  0.00           N  
ATOM   1574  NH2 ARG A 102      -8.764  31.158  31.249  1.00  0.00           N  
ATOM   1575  H   ARG A 102     -10.382  27.507  25.032  1.00  0.00           H  
ATOM   1576  HA  ARG A 102     -11.650  25.832  27.055  1.00  0.00           H  
ATOM   1577 1HB  ARG A 102     -11.922  28.759  26.356  1.00  0.00           H  
ATOM   1578 2HB  ARG A 102     -12.788  28.009  27.690  1.00  0.00           H  
ATOM   1579 1HG  ARG A 102     -10.628  27.470  28.775  1.00  0.00           H  
ATOM   1580 2HG  ARG A 102      -9.772  28.240  27.418  1.00  0.00           H  
ATOM   1581 1HD  ARG A 102     -10.829  30.343  27.891  1.00  0.00           H  
ATOM   1582 2HD  ARG A 102     -11.798  29.603  29.187  1.00  0.00           H  
ATOM   1583  HE  ARG A 102      -9.037  29.185  29.722  1.00  0.00           H  
ATOM   1584 1HH1 ARG A 102     -11.466  31.729  29.641  1.00  0.00           H  
ATOM   1585 2HH1 ARG A 102     -10.683  32.697  30.871  1.00  0.00           H  
ATOM   1586 1HH2 ARG A 102      -8.032  30.467  31.337  1.00  0.00           H  
ATOM   1587 2HH2 ARG A 102      -8.748  31.987  31.826  1.00  0.00           H  
ATOM   1588  N   GLY A 103     -13.456  25.203  25.192  1.00  0.00           N  
ATOM   1589  CA  GLY A 103     -14.733  24.803  24.601  1.00  0.00           C  
ATOM   1590  C   GLY A 103     -15.069  25.576  23.323  1.00  0.00           C  
ATOM   1591  O   GLY A 103     -14.197  26.134  22.667  1.00  0.00           O  
ATOM   1592  H   GLY A 103     -12.650  24.580  25.163  1.00  0.00           H  
ATOM   1593 1HA  GLY A 103     -14.707  23.736  24.383  1.00  0.00           H  
ATOM   1594 2HA  GLY A 103     -15.526  24.954  25.332  1.00  0.00           H  
ATOM   1595  N   GLY A 104     -16.356  25.603  22.981  1.00  0.00           N  
ATOM   1596  CA  GLY A 104     -16.852  26.262  21.773  1.00  0.00           C  
ATOM   1597  C   GLY A 104     -16.958  25.299  20.584  1.00  0.00           C  
ATOM   1598  O   GLY A 104     -16.391  24.196  20.615  1.00  0.00           O  
ATOM   1599  H   GLY A 104     -17.020  25.138  23.584  1.00  0.00           H  
ATOM   1600 1HA  GLY A 104     -17.826  26.695  21.995  1.00  0.00           H  
ATOM   1601 2HA  GLY A 104     -16.182  27.085  21.522  1.00  0.00           H  
ATOM   1602  N   PRO A 105     -17.681  25.704  19.521  1.00  0.00           N  
ATOM   1603  CA  PRO A 105     -17.932  24.923  18.331  1.00  0.00           C  
ATOM   1604  C   PRO A 105     -16.664  24.587  17.556  1.00  0.00           C  
ATOM   1605  O   PRO A 105     -16.630  23.562  16.885  1.00  0.00           O  
ATOM   1606  CB  PRO A 105     -18.906  25.813  17.546  1.00  0.00           C  
ATOM   1607  CG  PRO A 105     -18.684  27.208  18.066  1.00  0.00           C  
ATOM   1608  CD  PRO A 105     -18.294  27.041  19.515  1.00  0.00           C  
ATOM   1609  HA  PRO A 105     -18.444  23.999  18.634  1.00  0.00           H  
ATOM   1610 1HB  PRO A 105     -18.695  25.734  16.469  1.00  0.00           H  
ATOM   1611 2HB  PRO A 105     -19.937  25.462  17.697  1.00  0.00           H  
ATOM   1612 1HG  PRO A 105     -17.921  27.698  17.478  1.00  0.00           H  
ATOM   1613 2HG  PRO A 105     -19.596  27.806  17.941  1.00  0.00           H  
ATOM   1614 1HD  PRO A 105     -17.559  27.821  19.771  1.00  0.00           H  
ATOM   1615 2HD  PRO A 105     -19.188  27.070  20.156  1.00  0.00           H  
ATOM   1616  N   TYR A 106     -15.590  25.374  17.704  1.00  0.00           N  
ATOM   1617  CA  TYR A 106     -14.338  25.042  17.035  1.00  0.00           C  
ATOM   1618  C   TYR A 106     -13.858  23.653  17.443  1.00  0.00           C  
ATOM   1619  O   TYR A 106     -13.545  22.819  16.591  1.00  0.00           O  
ATOM   1620  CB  TYR A 106     -13.264  26.076  17.383  1.00  0.00           C  
ATOM   1621  CG  TYR A 106     -11.889  25.894  16.729  1.00  0.00           C  
ATOM   1622  CD1 TYR A 106     -11.582  26.586  15.556  1.00  0.00           C  
ATOM   1623  CD2 TYR A 106     -10.949  25.064  17.282  1.00  0.00           C  
ATOM   1624  CE1 TYR A 106     -10.379  26.437  14.947  1.00  0.00           C  
ATOM   1625  CE2 TYR A 106      -9.737  24.923  16.663  1.00  0.00           C  
ATOM   1626  CZ  TYR A 106      -9.455  25.602  15.494  1.00  0.00           C  
ATOM   1627  OH  TYR A 106      -8.248  25.454  14.877  1.00  0.00           O  
ATOM   1628  H   TYR A 106     -15.641  26.271  18.195  1.00  0.00           H  
ATOM   1629  HA  TYR A 106     -14.514  25.007  15.977  1.00  0.00           H  
ATOM   1630 1HB  TYR A 106     -13.618  27.053  17.104  1.00  0.00           H  
ATOM   1631 2HB  TYR A 106     -13.121  26.092  18.466  1.00  0.00           H  
ATOM   1632  HD1 TYR A 106     -12.300  27.265  15.123  1.00  0.00           H  
ATOM   1633  HD2 TYR A 106     -11.164  24.525  18.202  1.00  0.00           H  
ATOM   1634  HE1 TYR A 106     -10.162  26.987  14.032  1.00  0.00           H  
ATOM   1635  HE2 TYR A 106      -8.999  24.277  17.097  1.00  0.00           H  
ATOM   1636  HH  TYR A 106      -8.189  26.051  14.129  1.00  0.00           H  
ATOM   1637  N   LEU A 107     -13.791  23.387  18.749  1.00  0.00           N  
ATOM   1638  CA  LEU A 107     -13.310  22.078  19.154  1.00  0.00           C  
ATOM   1639  C   LEU A 107     -14.309  20.997  18.761  1.00  0.00           C  
ATOM   1640  O   LEU A 107     -13.915  19.906  18.340  1.00  0.00           O  
ATOM   1641  CB  LEU A 107     -13.047  22.018  20.656  1.00  0.00           C  
ATOM   1642  CG  LEU A 107     -11.891  22.872  21.165  1.00  0.00           C  
ATOM   1643  CD1 LEU A 107     -11.830  22.728  22.654  1.00  0.00           C  
ATOM   1644  CD2 LEU A 107     -10.564  22.471  20.512  1.00  0.00           C  
ATOM   1645  H   LEU A 107     -14.074  24.077  19.436  1.00  0.00           H  
ATOM   1646  HA  LEU A 107     -12.373  21.881  18.638  1.00  0.00           H  
ATOM   1647 1HB  LEU A 107     -13.950  22.351  21.172  1.00  0.00           H  
ATOM   1648 2HB  LEU A 107     -12.852  20.984  20.935  1.00  0.00           H  
ATOM   1649  HG  LEU A 107     -12.099  23.918  20.934  1.00  0.00           H  
ATOM   1650 1HD1 LEU A 107     -11.044  23.340  23.025  1.00  0.00           H  
ATOM   1651 2HD1 LEU A 107     -12.769  23.045  23.087  1.00  0.00           H  
ATOM   1652 3HD1 LEU A 107     -11.632  21.689  22.917  1.00  0.00           H  
ATOM   1653 1HD2 LEU A 107      -9.764  23.106  20.895  1.00  0.00           H  
ATOM   1654 2HD2 LEU A 107     -10.343  21.440  20.748  1.00  0.00           H  
ATOM   1655 3HD2 LEU A 107     -10.637  22.592  19.440  1.00  0.00           H  
ATOM   1656  N   ASP A 108     -15.618  21.289  18.876  1.00  0.00           N  
ATOM   1657  CA  ASP A 108     -16.600  20.267  18.494  1.00  0.00           C  
ATOM   1658  C   ASP A 108     -16.472  19.904  17.017  1.00  0.00           C  
ATOM   1659  O   ASP A 108     -16.573  18.731  16.644  1.00  0.00           O  
ATOM   1660  CB  ASP A 108     -18.017  20.688  18.864  1.00  0.00           C  
ATOM   1661  CG  ASP A 108     -18.320  20.575  20.406  1.00  0.00           C  
ATOM   1662  OD1 ASP A 108     -17.565  19.916  21.150  1.00  0.00           O  
ATOM   1663  OD2 ASP A 108     -19.312  21.133  20.813  1.00  0.00           O  
ATOM   1664  H   ASP A 108     -15.913  22.203  19.234  1.00  0.00           H  
ATOM   1665  HA  ASP A 108     -16.392  19.374  19.057  1.00  0.00           H  
ATOM   1666 1HB  ASP A 108     -18.173  21.712  18.546  1.00  0.00           H  
ATOM   1667 2HB  ASP A 108     -18.731  20.070  18.319  1.00  0.00           H  
ATOM   1668  N   PHE A 109     -16.203  20.909  16.192  1.00  0.00           N  
ATOM   1669  CA  PHE A 109     -15.949  20.755  14.768  1.00  0.00           C  
ATOM   1670  C   PHE A 109     -14.760  19.849  14.547  1.00  0.00           C  
ATOM   1671  O   PHE A 109     -14.820  18.903  13.753  1.00  0.00           O  
ATOM   1672  CB  PHE A 109     -15.717  22.111  14.121  1.00  0.00           C  
ATOM   1673  CG  PHE A 109     -15.301  22.100  12.675  1.00  0.00           C  
ATOM   1674  CD1 PHE A 109     -16.207  21.855  11.667  1.00  0.00           C  
ATOM   1675  CD2 PHE A 109     -13.994  22.405  12.321  1.00  0.00           C  
ATOM   1676  CE1 PHE A 109     -15.823  21.911  10.355  1.00  0.00           C  
ATOM   1677  CE2 PHE A 109     -13.631  22.465  10.990  1.00  0.00           C  
ATOM   1678  CZ  PHE A 109     -14.556  22.218  10.017  1.00  0.00           C  
ATOM   1679  H   PHE A 109     -16.164  21.850  16.572  1.00  0.00           H  
ATOM   1680  HA  PHE A 109     -16.827  20.294  14.312  1.00  0.00           H  
ATOM   1681 1HB  PHE A 109     -16.626  22.701  14.205  1.00  0.00           H  
ATOM   1682 2HB  PHE A 109     -14.960  22.643  14.668  1.00  0.00           H  
ATOM   1683  HD1 PHE A 109     -17.233  21.633  11.918  1.00  0.00           H  
ATOM   1684  HD2 PHE A 109     -13.264  22.620  13.108  1.00  0.00           H  
ATOM   1685  HE1 PHE A 109     -16.527  21.739   9.585  1.00  0.00           H  
ATOM   1686  HE2 PHE A 109     -12.638  22.716  10.707  1.00  0.00           H  
ATOM   1687  HZ  PHE A 109     -14.281  22.271   8.972  1.00  0.00           H  
ATOM   1688  N   LEU A 110     -13.656  20.126  15.254  1.00  0.00           N  
ATOM   1689  CA  LEU A 110     -12.479  19.319  15.028  1.00  0.00           C  
ATOM   1690  C   LEU A 110     -12.757  17.860  15.365  1.00  0.00           C  
ATOM   1691  O   LEU A 110     -12.343  16.962  14.628  1.00  0.00           O  
ATOM   1692  CB  LEU A 110     -11.303  19.744  15.926  1.00  0.00           C  
ATOM   1693  CG  LEU A 110     -10.654  21.092  15.723  1.00  0.00           C  
ATOM   1694  CD1 LEU A 110      -9.534  21.224  16.775  1.00  0.00           C  
ATOM   1695  CD2 LEU A 110     -10.150  21.225  14.338  1.00  0.00           C  
ATOM   1696  H   LEU A 110     -13.642  20.914  15.902  1.00  0.00           H  
ATOM   1697  HA  LEU A 110     -12.194  19.400  13.984  1.00  0.00           H  
ATOM   1698 1HB  LEU A 110     -11.647  19.712  16.962  1.00  0.00           H  
ATOM   1699 2HB  LEU A 110     -10.517  19.003  15.816  1.00  0.00           H  
ATOM   1700  HG  LEU A 110     -11.377  21.881  15.907  1.00  0.00           H  
ATOM   1701 1HD1 LEU A 110      -9.051  22.172  16.676  1.00  0.00           H  
ATOM   1702 2HD1 LEU A 110      -9.955  21.130  17.768  1.00  0.00           H  
ATOM   1703 3HD1 LEU A 110      -8.803  20.440  16.623  1.00  0.00           H  
ATOM   1704 1HD2 LEU A 110      -9.686  22.204  14.240  1.00  0.00           H  
ATOM   1705 2HD2 LEU A 110      -9.423  20.451  14.150  1.00  0.00           H  
ATOM   1706 3HD2 LEU A 110     -10.977  21.134  13.635  1.00  0.00           H  
ATOM   1707  N   LYS A 111     -13.517  17.610  16.432  1.00  0.00           N  
ATOM   1708  CA  LYS A 111     -13.816  16.235  16.824  1.00  0.00           C  
ATOM   1709  C   LYS A 111     -14.757  15.541  15.837  1.00  0.00           C  
ATOM   1710  O   LYS A 111     -14.508  14.411  15.397  1.00  0.00           O  
ATOM   1711  CB  LYS A 111     -14.452  16.223  18.216  1.00  0.00           C  
ATOM   1712  CG  LYS A 111     -13.515  16.588  19.357  1.00  0.00           C  
ATOM   1713  CD  LYS A 111     -14.217  16.466  20.711  1.00  0.00           C  
ATOM   1714  CE  LYS A 111     -15.236  17.575  20.810  1.00  0.00           C  
ATOM   1715  NZ  LYS A 111     -15.921  17.694  22.114  1.00  0.00           N  
ATOM   1716  H   LYS A 111     -13.849  18.391  17.007  1.00  0.00           H  
ATOM   1717  HA  LYS A 111     -12.885  15.681  16.849  1.00  0.00           H  
ATOM   1718 1HB  LYS A 111     -15.283  16.933  18.233  1.00  0.00           H  
ATOM   1719 2HB  LYS A 111     -14.859  15.236  18.419  1.00  0.00           H  
ATOM   1720 1HG  LYS A 111     -12.637  15.938  19.337  1.00  0.00           H  
ATOM   1721 2HG  LYS A 111     -13.194  17.614  19.227  1.00  0.00           H  
ATOM   1722 1HD  LYS A 111     -14.707  15.497  20.792  1.00  0.00           H  
ATOM   1723 2HD  LYS A 111     -13.493  16.569  21.518  1.00  0.00           H  
ATOM   1724 1HE  LYS A 111     -14.733  18.519  20.600  1.00  0.00           H  
ATOM   1725 2HE  LYS A 111     -15.990  17.398  20.047  1.00  0.00           H  
ATOM   1726 1HZ  LYS A 111     -16.585  18.498  21.996  1.00  0.00           H  
ATOM   1727 2HZ  LYS A 111     -16.427  16.854  22.331  1.00  0.00           H  
ATOM   1728 3HZ  LYS A 111     -15.260  17.889  22.843  1.00  0.00           H  
ATOM   1729  N   ALA A 112     -15.825  16.242  15.448  1.00  0.00           N  
ATOM   1730  CA  ALA A 112     -16.822  15.694  14.534  1.00  0.00           C  
ATOM   1731  C   ALA A 112     -16.207  15.331  13.202  1.00  0.00           C  
ATOM   1732  O   ALA A 112     -16.553  14.322  12.584  1.00  0.00           O  
ATOM   1733  CB  ALA A 112     -17.927  16.711  14.304  1.00  0.00           C  
ATOM   1734  H   ALA A 112     -15.976  17.180  15.820  1.00  0.00           H  
ATOM   1735  HA  ALA A 112     -17.235  14.792  14.982  1.00  0.00           H  
ATOM   1736 1HB  ALA A 112     -18.676  16.292  13.636  1.00  0.00           H  
ATOM   1737 2HB  ALA A 112     -18.386  16.969  15.258  1.00  0.00           H  
ATOM   1738 3HB  ALA A 112     -17.499  17.611  13.856  1.00  0.00           H  
ATOM   1739  N   GLN A 113     -15.268  16.155  12.768  1.00  0.00           N  
ATOM   1740  CA  GLN A 113     -14.615  15.976  11.501  1.00  0.00           C  
ATOM   1741  C   GLN A 113     -13.508  14.948  11.561  1.00  0.00           C  
ATOM   1742  O   GLN A 113     -13.388  14.108  10.671  1.00  0.00           O  
ATOM   1743  CB  GLN A 113     -14.081  17.308  11.059  1.00  0.00           C  
ATOM   1744  CG  GLN A 113     -13.511  17.345   9.733  1.00  0.00           C  
ATOM   1745  CD  GLN A 113     -13.193  18.691   9.472  1.00  0.00           C  
ATOM   1746  OE1 GLN A 113     -12.999  19.126   8.341  1.00  0.00           O  
ATOM   1747  NE2 GLN A 113     -13.113  19.419  10.553  1.00  0.00           N  
ATOM   1748  H   GLN A 113     -15.029  16.981  13.320  1.00  0.00           H  
ATOM   1749  HA  GLN A 113     -15.347  15.623  10.786  1.00  0.00           H  
ATOM   1750 1HB  GLN A 113     -14.882  18.049  11.102  1.00  0.00           H  
ATOM   1751 2HB  GLN A 113     -13.320  17.628  11.773  1.00  0.00           H  
ATOM   1752 1HG  GLN A 113     -12.597  16.751   9.709  1.00  0.00           H  
ATOM   1753 2HG  GLN A 113     -14.213  16.995   9.003  1.00  0.00           H  
ATOM   1754 1HE2 GLN A 113     -12.880  20.382  10.504  1.00  0.00           H  
ATOM   1755 2HE2 GLN A 113     -13.287  19.003  11.451  1.00  0.00           H  
ATOM   1756  N   SER A 114     -12.731  14.948  12.639  1.00  0.00           N  
ATOM   1757  CA  SER A 114     -11.645  13.993  12.768  1.00  0.00           C  
ATOM   1758  C   SER A 114     -12.178  12.578  12.716  1.00  0.00           C  
ATOM   1759  O   SER A 114     -11.565  11.699  12.115  1.00  0.00           O  
ATOM   1760  CB  SER A 114     -10.925  14.210  14.054  1.00  0.00           C  
ATOM   1761  OG  SER A 114     -10.294  15.424  14.029  1.00  0.00           O  
ATOM   1762  H   SER A 114     -12.851  15.643  13.375  1.00  0.00           H  
ATOM   1763  HA  SER A 114     -10.951  14.143  11.941  1.00  0.00           H  
ATOM   1764 1HB  SER A 114     -11.637  14.184  14.879  1.00  0.00           H  
ATOM   1765 2HB  SER A 114     -10.204  13.417  14.211  1.00  0.00           H  
ATOM   1766  HG  SER A 114     -11.005  16.084  14.153  1.00  0.00           H  
ATOM   1767  N   ALA A 115     -13.365  12.376  13.280  1.00  0.00           N  
ATOM   1768  CA  ALA A 115     -14.022  11.079  13.311  1.00  0.00           C  
ATOM   1769  C   ALA A 115     -14.221  10.489  11.911  1.00  0.00           C  
ATOM   1770  O   ALA A 115     -14.339   9.269  11.772  1.00  0.00           O  
ATOM   1771  CB  ALA A 115     -15.371  11.211  13.990  1.00  0.00           C  
ATOM   1772  H   ALA A 115     -13.815  13.154  13.767  1.00  0.00           H  
ATOM   1773  HA  ALA A 115     -13.392  10.398  13.881  1.00  0.00           H  
ATOM   1774 1HB  ALA A 115     -15.852  10.238  14.043  1.00  0.00           H  
ATOM   1775 2HB  ALA A 115     -15.232  11.608  14.996  1.00  0.00           H  
ATOM   1776 3HB  ALA A 115     -15.995  11.896  13.415  1.00  0.00           H  
ATOM   1777  N   GLY A 116     -14.347  11.341  10.886  1.00  0.00           N  
ATOM   1778  CA  GLY A 116     -14.558  10.872   9.526  1.00  0.00           C  
ATOM   1779  C   GLY A 116     -13.330  11.077   8.629  1.00  0.00           C  
ATOM   1780  O   GLY A 116     -13.422  10.879   7.413  1.00  0.00           O  
ATOM   1781  H   GLY A 116     -14.221  12.340  11.034  1.00  0.00           H  
ATOM   1782 1HA  GLY A 116     -14.821   9.816   9.544  1.00  0.00           H  
ATOM   1783 2HA  GLY A 116     -15.407  11.403   9.099  1.00  0.00           H  
ATOM   1784  N   ALA A 117     -12.200  11.508   9.207  1.00  0.00           N  
ATOM   1785  CA  ALA A 117     -10.994  11.806   8.427  1.00  0.00           C  
ATOM   1786  C   ALA A 117     -10.088  10.591   8.339  1.00  0.00           C  
ATOM   1787  O   ALA A 117     -10.053   9.763   9.250  1.00  0.00           O  
ATOM   1788  CB  ALA A 117     -10.225  12.982   9.039  1.00  0.00           C  
ATOM   1789  H   ALA A 117     -12.157  11.622  10.217  1.00  0.00           H  
ATOM   1790  HA  ALA A 117     -11.296  12.072   7.418  1.00  0.00           H  
ATOM   1791 1HB  ALA A 117      -9.347  13.203   8.434  1.00  0.00           H  
ATOM   1792 2HB  ALA A 117     -10.873  13.857   9.073  1.00  0.00           H  
ATOM   1793 3HB  ALA A 117      -9.914  12.720  10.047  1.00  0.00           H  
ATOM   1794  N   ASP A 118      -9.336  10.489   7.246  1.00  0.00           N  
ATOM   1795  CA  ASP A 118      -8.327   9.452   7.117  1.00  0.00           C  
ATOM   1796  C   ASP A 118      -7.100   9.870   7.908  1.00  0.00           C  
ATOM   1797  O   ASP A 118      -6.425   9.044   8.520  1.00  0.00           O  
ATOM   1798  CB  ASP A 118      -7.924   9.228   5.660  1.00  0.00           C  
ATOM   1799  CG  ASP A 118      -9.027   8.620   4.754  1.00  0.00           C  
ATOM   1800  OD1 ASP A 118     -10.010   8.144   5.262  1.00  0.00           O  
ATOM   1801  OD2 ASP A 118      -8.842   8.627   3.542  1.00  0.00           O  
ATOM   1802  H   ASP A 118      -9.405  11.200   6.529  1.00  0.00           H  
ATOM   1803  HA  ASP A 118      -8.715   8.522   7.533  1.00  0.00           H  
ATOM   1804 1HB  ASP A 118      -7.622  10.186   5.234  1.00  0.00           H  
ATOM   1805 2HB  ASP A 118      -7.051   8.575   5.635  1.00  0.00           H  
ATOM   1806  N   HIS A 119      -6.821  11.175   7.882  1.00  0.00           N  
ATOM   1807  CA  HIS A 119      -5.637  11.702   8.541  1.00  0.00           C  
ATOM   1808  C   HIS A 119      -5.956  13.013   9.253  1.00  0.00           C  
ATOM   1809  O   HIS A 119      -6.760  13.819   8.768  1.00  0.00           O  
ATOM   1810  CB  HIS A 119      -4.533  11.983   7.504  1.00  0.00           C  
ATOM   1811  CG  HIS A 119      -4.186  10.817   6.622  1.00  0.00           C  
ATOM   1812  ND1 HIS A 119      -3.405   9.761   7.027  1.00  0.00           N  
ATOM   1813  CD2 HIS A 119      -4.542  10.563   5.339  1.00  0.00           C  
ATOM   1814  CE1 HIS A 119      -3.299   8.889   6.029  1.00  0.00           C  
ATOM   1815  NE2 HIS A 119      -3.989   9.353   4.984  1.00  0.00           N  
ATOM   1816  H   HIS A 119      -7.432  11.798   7.356  1.00  0.00           H  
ATOM   1817  HA  HIS A 119      -5.265  10.995   9.281  1.00  0.00           H  
ATOM   1818 1HB  HIS A 119      -4.881  12.768   6.853  1.00  0.00           H  
ATOM   1819 2HB  HIS A 119      -3.631  12.335   8.007  1.00  0.00           H  
ATOM   1820  HD1 HIS A 119      -3.007   9.631   7.937  1.00  0.00           H  
ATOM   1821  HD2 HIS A 119      -5.152  11.116   4.622  1.00  0.00           H  
ATOM   1822  HE1 HIS A 119      -2.719   7.974   6.154  1.00  0.00           H  
ATOM   1823  N   VAL A 120      -5.321  13.214  10.392  1.00  0.00           N  
ATOM   1824  CA  VAL A 120      -5.435  14.454  11.145  1.00  0.00           C  
ATOM   1825  C   VAL A 120      -4.034  14.973  11.420  1.00  0.00           C  
ATOM   1826  O   VAL A 120      -3.137  14.193  11.754  1.00  0.00           O  
ATOM   1827  CB  VAL A 120      -6.210  14.246  12.458  1.00  0.00           C  
ATOM   1828  CG1 VAL A 120      -6.306  15.554  13.243  1.00  0.00           C  
ATOM   1829  CG2 VAL A 120      -7.618  13.702  12.164  1.00  0.00           C  
ATOM   1830  H   VAL A 120      -4.715  12.473  10.749  1.00  0.00           H  
ATOM   1831  HA  VAL A 120      -5.966  15.189  10.543  1.00  0.00           H  
ATOM   1832  HB  VAL A 120      -5.697  13.570  13.044  1.00  0.00           H  
ATOM   1833 1HG1 VAL A 120      -6.845  15.377  14.173  1.00  0.00           H  
ATOM   1834 2HG1 VAL A 120      -5.314  15.924  13.471  1.00  0.00           H  
ATOM   1835 3HG1 VAL A 120      -6.842  16.299  12.647  1.00  0.00           H  
ATOM   1836 1HG2 VAL A 120      -8.138  13.549  13.102  1.00  0.00           H  
ATOM   1837 2HG2 VAL A 120      -8.168  14.416  11.556  1.00  0.00           H  
ATOM   1838 3HG2 VAL A 120      -7.550  12.755  11.633  1.00  0.00           H  
ATOM   1839  N   SER A 121      -3.822  16.257  11.244  1.00  0.00           N  
ATOM   1840  CA  SER A 121      -2.505  16.784  11.482  1.00  0.00           C  
ATOM   1841  C   SER A 121      -2.532  18.190  12.031  1.00  0.00           C  
ATOM   1842  O   SER A 121      -3.559  18.870  11.980  1.00  0.00           O  
ATOM   1843  CB  SER A 121      -1.721  16.773  10.182  1.00  0.00           C  
ATOM   1844  OG  SER A 121      -2.248  17.679   9.275  1.00  0.00           O  
ATOM   1845  H   SER A 121      -4.580  16.859  10.946  1.00  0.00           H  
ATOM   1846  HA  SER A 121      -2.030  16.148  12.216  1.00  0.00           H  
ATOM   1847 1HB  SER A 121      -0.684  17.006  10.368  1.00  0.00           H  
ATOM   1848 2HB  SER A 121      -1.758  15.775   9.756  1.00  0.00           H  
ATOM   1849  HG  SER A 121      -1.890  18.536   9.546  1.00  0.00           H  
ATOM   1850  N   SER A 122      -1.408  18.611  12.582  1.00  0.00           N  
ATOM   1851  CA  SER A 122      -1.299  19.979  13.061  1.00  0.00           C  
ATOM   1852  C   SER A 122       0.109  20.499  13.125  1.00  0.00           C  
ATOM   1853  O   SER A 122       1.054  19.740  13.332  1.00  0.00           O  
ATOM   1854  CB  SER A 122      -1.836  20.084  14.433  1.00  0.00           C  
ATOM   1855  OG  SER A 122      -1.037  19.348  15.302  1.00  0.00           O  
ATOM   1856  H   SER A 122      -0.618  17.962  12.613  1.00  0.00           H  
ATOM   1857  HA  SER A 122      -1.866  20.617  12.386  1.00  0.00           H  
ATOM   1858 1HB  SER A 122      -1.815  21.111  14.708  1.00  0.00           H  
ATOM   1859 2HB  SER A 122      -2.850  19.766  14.466  1.00  0.00           H  
ATOM   1860  HG  SER A 122      -0.159  19.744  15.237  1.00  0.00           H  
ATOM   1861  N   VAL A 123       0.217  21.811  13.058  1.00  0.00           N  
ATOM   1862  CA  VAL A 123       1.518  22.458  13.103  1.00  0.00           C  
ATOM   1863  C   VAL A 123       1.563  23.568  14.132  1.00  0.00           C  
ATOM   1864  O   VAL A 123       0.579  24.287  14.341  1.00  0.00           O  
ATOM   1865  CB  VAL A 123       1.915  22.969  11.711  1.00  0.00           C  
ATOM   1866  CG1 VAL A 123       3.282  23.625  11.744  1.00  0.00           C  
ATOM   1867  CG2 VAL A 123       1.931  21.822  10.766  1.00  0.00           C  
ATOM   1868  H   VAL A 123      -0.642  22.357  12.931  1.00  0.00           H  
ATOM   1869  HA  VAL A 123       2.261  21.715  13.389  1.00  0.00           H  
ATOM   1870  HB  VAL A 123       1.195  23.724  11.382  1.00  0.00           H  
ATOM   1871 1HG1 VAL A 123       3.534  23.991  10.761  1.00  0.00           H  
ATOM   1872 2HG1 VAL A 123       3.258  24.439  12.404  1.00  0.00           H  
ATOM   1873 3HG1 VAL A 123       4.034  22.911  12.072  1.00  0.00           H  
ATOM   1874 1HG2 VAL A 123       2.200  22.191   9.829  1.00  0.00           H  
ATOM   1875 2HG2 VAL A 123       2.662  21.079  11.094  1.00  0.00           H  
ATOM   1876 3HG2 VAL A 123       0.954  21.358  10.696  1.00  0.00           H  
ATOM   1877  N   CYS A 124       2.678  23.647  14.840  1.00  0.00           N  
ATOM   1878  CA  CYS A 124       2.881  24.669  15.842  1.00  0.00           C  
ATOM   1879  C   CYS A 124       1.839  24.400  16.910  1.00  0.00           C  
ATOM   1880  O   CYS A 124       1.602  23.240  17.275  1.00  0.00           O  
ATOM   1881  CB  CYS A 124       2.713  26.111  15.267  1.00  0.00           C  
ATOM   1882  SG  CYS A 124       3.873  26.607  13.979  1.00  0.00           S  
ATOM   1883  H   CYS A 124       3.413  22.963  14.675  1.00  0.00           H  
ATOM   1884  HA  CYS A 124       3.879  24.567  16.271  1.00  0.00           H  
ATOM   1885 1HB  CYS A 124       1.727  26.276  14.882  1.00  0.00           H  
ATOM   1886 2HB  CYS A 124       2.864  26.819  16.075  1.00  0.00           H  
ATOM   1887  HG  CYS A 124       3.112  26.204  12.921  1.00  0.00           H  
ATOM   1888  N   GLU A 125       1.163  25.437  17.357  1.00  0.00           N  
ATOM   1889  CA  GLU A 125       0.190  25.331  18.424  1.00  0.00           C  
ATOM   1890  C   GLU A 125      -1.070  24.558  18.051  1.00  0.00           C  
ATOM   1891  O   GLU A 125      -1.899  24.261  18.916  1.00  0.00           O  
ATOM   1892  CB  GLU A 125      -0.185  26.703  18.887  1.00  0.00           C  
ATOM   1893  CG  GLU A 125       0.983  27.483  19.364  1.00  0.00           C  
ATOM   1894  CD  GLU A 125       1.751  28.167  18.285  1.00  0.00           C  
ATOM   1895  OE1 GLU A 125       1.172  28.483  17.266  1.00  0.00           O  
ATOM   1896  OE2 GLU A 125       2.935  28.350  18.451  1.00  0.00           O  
ATOM   1897  H   GLU A 125       1.365  26.350  16.992  1.00  0.00           H  
ATOM   1898  HA  GLU A 125       0.668  24.809  19.257  1.00  0.00           H  
ATOM   1899 1HB  GLU A 125      -0.692  27.244  18.101  1.00  0.00           H  
ATOM   1900 2HB  GLU A 125      -0.864  26.571  19.707  1.00  0.00           H  
ATOM   1901 1HG  GLU A 125       0.646  28.226  20.069  1.00  0.00           H  
ATOM   1902 2HG  GLU A 125       1.635  26.790  19.873  1.00  0.00           H  
ATOM   1903  N   GLY A 126      -1.233  24.225  16.773  1.00  0.00           N  
ATOM   1904  CA  GLY A 126      -2.394  23.467  16.355  1.00  0.00           C  
ATOM   1905  C   GLY A 126      -2.472  22.149  17.136  1.00  0.00           C  
ATOM   1906  O   GLY A 126      -3.558  21.607  17.349  1.00  0.00           O  
ATOM   1907  H   GLY A 126      -0.531  24.466  16.071  1.00  0.00           H  
ATOM   1908 1HA  GLY A 126      -3.292  24.058  16.524  1.00  0.00           H  
ATOM   1909 2HA  GLY A 126      -2.331  23.278  15.288  1.00  0.00           H  
ATOM   1910  N   ALA A 127      -1.305  21.612  17.550  1.00  0.00           N  
ATOM   1911  CA  ALA A 127      -1.251  20.368  18.319  1.00  0.00           C  
ATOM   1912  C   ALA A 127      -1.984  20.528  19.645  1.00  0.00           C  
ATOM   1913  O   ALA A 127      -2.500  19.558  20.195  1.00  0.00           O  
ATOM   1914  CB  ALA A 127       0.181  19.937  18.559  1.00  0.00           C  
ATOM   1915  H   ALA A 127      -0.434  22.112  17.354  1.00  0.00           H  
ATOM   1916  HA  ALA A 127      -1.757  19.592  17.745  1.00  0.00           H  
ATOM   1917 1HB  ALA A 127       0.200  18.999  19.108  1.00  0.00           H  
ATOM   1918 2HB  ALA A 127       0.695  19.805  17.604  1.00  0.00           H  
ATOM   1919 3HB  ALA A 127       0.676  20.711  19.136  1.00  0.00           H  
ATOM   1920  N   LEU A 128      -1.985  21.745  20.196  1.00  0.00           N  
ATOM   1921  CA  LEU A 128      -2.640  21.992  21.463  1.00  0.00           C  
ATOM   1922  C   LEU A 128      -4.133  22.055  21.243  1.00  0.00           C  
ATOM   1923  O   LEU A 128      -4.915  21.609  22.084  1.00  0.00           O  
ATOM   1924  CB  LEU A 128      -2.099  23.262  22.126  1.00  0.00           C  
ATOM   1925  CG  LEU A 128      -0.987  22.986  23.062  1.00  0.00           C  
ATOM   1926  CD1 LEU A 128      -1.515  22.011  24.107  1.00  0.00           C  
ATOM   1927  CD2 LEU A 128       0.183  22.411  22.304  1.00  0.00           C  
ATOM   1928  H   LEU A 128      -1.583  22.534  19.703  1.00  0.00           H  
ATOM   1929  HA  LEU A 128      -2.425  21.161  22.125  1.00  0.00           H  
ATOM   1930 1HB  LEU A 128      -1.738  23.945  21.363  1.00  0.00           H  
ATOM   1931 2HB  LEU A 128      -2.899  23.744  22.674  1.00  0.00           H  
ATOM   1932  HG  LEU A 128      -0.679  23.899  23.564  1.00  0.00           H  
ATOM   1933 1HD1 LEU A 128      -0.756  21.774  24.808  1.00  0.00           H  
ATOM   1934 2HD1 LEU A 128      -2.345  22.464  24.621  1.00  0.00           H  
ATOM   1935 3HD1 LEU A 128      -1.844  21.101  23.627  1.00  0.00           H  
ATOM   1936 1HD2 LEU A 128       0.984  22.188  23.001  1.00  0.00           H  
ATOM   1937 2HD2 LEU A 128      -0.120  21.507  21.806  1.00  0.00           H  
ATOM   1938 3HD2 LEU A 128       0.529  23.133  21.559  1.00  0.00           H  
ATOM   1939  N   LEU A 129      -4.540  22.572  20.091  1.00  0.00           N  
ATOM   1940  CA  LEU A 129      -5.962  22.580  19.785  1.00  0.00           C  
ATOM   1941  C   LEU A 129      -6.438  21.130  19.603  1.00  0.00           C  
ATOM   1942  O   LEU A 129      -7.497  20.742  20.112  1.00  0.00           O  
ATOM   1943  CB  LEU A 129      -6.216  23.411  18.538  1.00  0.00           C  
ATOM   1944  CG  LEU A 129      -5.964  24.909  18.721  1.00  0.00           C  
ATOM   1945  CD1 LEU A 129      -6.059  25.623  17.385  1.00  0.00           C  
ATOM   1946  CD2 LEU A 129      -6.980  25.454  19.702  1.00  0.00           C  
ATOM   1947  H   LEU A 129      -3.847  22.961  19.447  1.00  0.00           H  
ATOM   1948  HA  LEU A 129      -6.500  23.023  20.621  1.00  0.00           H  
ATOM   1949 1HB  LEU A 129      -5.561  23.064  17.751  1.00  0.00           H  
ATOM   1950 2HB  LEU A 129      -7.243  23.266  18.222  1.00  0.00           H  
ATOM   1951  HG  LEU A 129      -4.956  25.058  19.116  1.00  0.00           H  
ATOM   1952 1HD1 LEU A 129      -5.882  26.678  17.511  1.00  0.00           H  
ATOM   1953 2HD1 LEU A 129      -5.325  25.224  16.691  1.00  0.00           H  
ATOM   1954 3HD1 LEU A 129      -7.025  25.484  16.990  1.00  0.00           H  
ATOM   1955 1HD2 LEU A 129      -6.795  26.516  19.856  1.00  0.00           H  
ATOM   1956 2HD2 LEU A 129      -7.985  25.308  19.309  1.00  0.00           H  
ATOM   1957 3HD2 LEU A 129      -6.884  24.929  20.639  1.00  0.00           H  
ATOM   1958  N   LEU A 130      -5.616  20.303  18.938  1.00  0.00           N  
ATOM   1959  CA  LEU A 130      -5.982  18.901  18.798  1.00  0.00           C  
ATOM   1960  C   LEU A 130      -5.972  18.211  20.164  1.00  0.00           C  
ATOM   1961  O   LEU A 130      -6.850  17.389  20.456  1.00  0.00           O  
ATOM   1962  CB  LEU A 130      -5.046  18.140  17.849  1.00  0.00           C  
ATOM   1963  CG  LEU A 130      -5.104  18.456  16.365  1.00  0.00           C  
ATOM   1964  CD1 LEU A 130      -4.041  17.627  15.666  1.00  0.00           C  
ATOM   1965  CD2 LEU A 130      -6.467  18.126  15.832  1.00  0.00           C  
ATOM   1966  H   LEU A 130      -4.761  20.664  18.515  1.00  0.00           H  
ATOM   1967  HA  LEU A 130      -6.991  18.849  18.393  1.00  0.00           H  
ATOM   1968 1HB  LEU A 130      -4.023  18.310  18.178  1.00  0.00           H  
ATOM   1969 2HB  LEU A 130      -5.263  17.086  17.944  1.00  0.00           H  
ATOM   1970  HG  LEU A 130      -4.884  19.516  16.196  1.00  0.00           H  
ATOM   1971 1HD1 LEU A 130      -4.064  17.832  14.596  1.00  0.00           H  
ATOM   1972 2HD1 LEU A 130      -3.059  17.872  16.067  1.00  0.00           H  
ATOM   1973 3HD1 LEU A 130      -4.244  16.571  15.832  1.00  0.00           H  
ATOM   1974 1HD2 LEU A 130      -6.503  18.327  14.765  1.00  0.00           H  
ATOM   1975 2HD2 LEU A 130      -6.667  17.071  16.002  1.00  0.00           H  
ATOM   1976 3HD2 LEU A 130      -7.207  18.728  16.342  1.00  0.00           H  
ATOM   1977  N   ALA A 131      -5.002  18.563  21.026  1.00  0.00           N  
ATOM   1978  CA  ALA A 131      -4.942  17.978  22.358  1.00  0.00           C  
ATOM   1979  C   ALA A 131      -6.200  18.329  23.147  1.00  0.00           C  
ATOM   1980  O   ALA A 131      -6.821  17.463  23.761  1.00  0.00           O  
ATOM   1981  CB  ALA A 131      -3.714  18.482  23.097  1.00  0.00           C  
ATOM   1982  H   ALA A 131      -4.273  19.214  20.744  1.00  0.00           H  
ATOM   1983  HA  ALA A 131      -4.889  16.897  22.253  1.00  0.00           H  
ATOM   1984 1HB  ALA A 131      -3.677  18.033  24.076  1.00  0.00           H  
ATOM   1985 2HB  ALA A 131      -2.821  18.232  22.545  1.00  0.00           H  
ATOM   1986 3HB  ALA A 131      -3.782  19.554  23.203  1.00  0.00           H  
ATOM   1987  N   ALA A 132      -6.634  19.587  23.046  1.00  0.00           N  
ATOM   1988  CA  ALA A 132      -7.827  20.085  23.722  1.00  0.00           C  
ATOM   1989  C   ALA A 132      -9.068  19.334  23.273  1.00  0.00           C  
ATOM   1990  O   ALA A 132      -9.981  19.078  24.061  1.00  0.00           O  
ATOM   1991  CB  ALA A 132      -7.982  21.562  23.459  1.00  0.00           C  
ATOM   1992  H   ALA A 132      -6.079  20.251  22.512  1.00  0.00           H  
ATOM   1993  HA  ALA A 132      -7.707  19.927  24.786  1.00  0.00           H  
ATOM   1994 1HB  ALA A 132      -8.855  21.947  23.986  1.00  0.00           H  
ATOM   1995 2HB  ALA A 132      -7.098  22.066  23.806  1.00  0.00           H  
ATOM   1996 3HB  ALA A 132      -8.101  21.733  22.394  1.00  0.00           H  
ATOM   1997  N   ALA A 133      -9.078  18.954  22.001  1.00  0.00           N  
ATOM   1998  CA  ALA A 133     -10.168  18.220  21.389  1.00  0.00           C  
ATOM   1999  C   ALA A 133     -10.125  16.717  21.714  1.00  0.00           C  
ATOM   2000  O   ALA A 133     -11.036  15.980  21.339  1.00  0.00           O  
ATOM   2001  CB  ALA A 133     -10.111  18.419  19.888  1.00  0.00           C  
ATOM   2002  H   ALA A 133      -8.298  19.236  21.407  1.00  0.00           H  
ATOM   2003  HA  ALA A 133     -11.105  18.621  21.773  1.00  0.00           H  
ATOM   2004 1HB  ALA A 133     -10.926  17.904  19.412  1.00  0.00           H  
ATOM   2005 2HB  ALA A 133     -10.170  19.470  19.651  1.00  0.00           H  
ATOM   2006 3HB  ALA A 133      -9.174  18.028  19.520  1.00  0.00           H  
ATOM   2007  N   GLY A 134      -9.061  16.236  22.370  1.00  0.00           N  
ATOM   2008  CA  GLY A 134      -8.941  14.811  22.681  1.00  0.00           C  
ATOM   2009  C   GLY A 134      -8.565  13.974  21.457  1.00  0.00           C  
ATOM   2010  O   GLY A 134      -8.812  12.769  21.410  1.00  0.00           O  
ATOM   2011  H   GLY A 134      -8.324  16.858  22.697  1.00  0.00           H  
ATOM   2012 1HA  GLY A 134      -8.184  14.678  23.459  1.00  0.00           H  
ATOM   2013 2HA  GLY A 134      -9.880  14.451  23.097  1.00  0.00           H  
ATOM   2014  N   LEU A 135      -7.992  14.610  20.440  1.00  0.00           N  
ATOM   2015  CA  LEU A 135      -7.666  13.903  19.209  1.00  0.00           C  
ATOM   2016  C   LEU A 135      -6.266  13.304  19.206  1.00  0.00           C  
ATOM   2017  O   LEU A 135      -5.914  12.516  18.328  1.00  0.00           O  
ATOM   2018  CB  LEU A 135      -7.876  14.873  18.067  1.00  0.00           C  
ATOM   2019  CG  LEU A 135      -9.320  15.343  17.963  1.00  0.00           C  
ATOM   2020  CD1 LEU A 135      -9.440  16.426  16.925  1.00  0.00           C  
ATOM   2021  CD2 LEU A 135     -10.170  14.152  17.631  1.00  0.00           C  
ATOM   2022  H   LEU A 135      -7.780  15.607  20.513  1.00  0.00           H  
ATOM   2023  HA  LEU A 135      -8.378  13.089  19.092  1.00  0.00           H  
ATOM   2024 1HB  LEU A 135      -7.250  15.746  18.231  1.00  0.00           H  
ATOM   2025 2HB  LEU A 135      -7.591  14.401  17.126  1.00  0.00           H  
ATOM   2026  HG  LEU A 135      -9.650  15.743  18.912  1.00  0.00           H  
ATOM   2027 1HD1 LEU A 135     -10.475  16.743  16.852  1.00  0.00           H  
ATOM   2028 2HD1 LEU A 135      -8.828  17.265  17.218  1.00  0.00           H  
ATOM   2029 3HD1 LEU A 135      -9.102  16.049  15.978  1.00  0.00           H  
ATOM   2030 1HD2 LEU A 135     -11.203  14.444  17.564  1.00  0.00           H  
ATOM   2031 2HD2 LEU A 135      -9.848  13.734  16.685  1.00  0.00           H  
ATOM   2032 3HD2 LEU A 135     -10.062  13.403  18.416  1.00  0.00           H  
ATOM   2033  N   LEU A 136      -5.462  13.684  20.186  1.00  0.00           N  
ATOM   2034  CA  LEU A 136      -4.111  13.161  20.309  1.00  0.00           C  
ATOM   2035  C   LEU A 136      -4.003  12.134  21.439  1.00  0.00           C  
ATOM   2036  O   LEU A 136      -2.905  11.670  21.753  1.00  0.00           O  
ATOM   2037  CB  LEU A 136      -3.113  14.298  20.518  1.00  0.00           C  
ATOM   2038  CG  LEU A 136      -2.999  15.326  19.382  1.00  0.00           C  
ATOM   2039  CD1 LEU A 136      -1.993  16.422  19.774  1.00  0.00           C  
ATOM   2040  CD2 LEU A 136      -2.576  14.623  18.098  1.00  0.00           C  
ATOM   2041  H   LEU A 136      -5.803  14.344  20.871  1.00  0.00           H  
ATOM   2042  HA  LEU A 136      -3.852  12.658  19.379  1.00  0.00           H  
ATOM   2043 1HB  LEU A 136      -3.426  14.841  21.387  1.00  0.00           H  
ATOM   2044 2HB  LEU A 136      -2.123  13.875  20.700  1.00  0.00           H  
ATOM   2045  HG  LEU A 136      -3.958  15.793  19.237  1.00  0.00           H  
ATOM   2046 1HD1 LEU A 136      -1.927  17.161  18.974  1.00  0.00           H  
ATOM   2047 2HD1 LEU A 136      -2.324  16.911  20.680  1.00  0.00           H  
ATOM   2048 3HD1 LEU A 136      -1.013  15.981  19.940  1.00  0.00           H  
ATOM   2049 1HD2 LEU A 136      -2.507  15.352  17.290  1.00  0.00           H  
ATOM   2050 2HD2 LEU A 136      -1.604  14.149  18.243  1.00  0.00           H  
ATOM   2051 3HD2 LEU A 136      -3.315  13.862  17.841  1.00  0.00           H  
ATOM   2052  N   ASP A 137      -5.126  11.804  22.075  1.00  0.00           N  
ATOM   2053  CA  ASP A 137      -5.079  10.835  23.163  1.00  0.00           C  
ATOM   2054  C   ASP A 137      -4.559   9.489  22.666  1.00  0.00           C  
ATOM   2055  O   ASP A 137      -5.084   8.940  21.698  1.00  0.00           O  
ATOM   2056  CB  ASP A 137      -6.473  10.637  23.776  1.00  0.00           C  
ATOM   2057  CG  ASP A 137      -6.983  11.827  24.610  1.00  0.00           C  
ATOM   2058  OD1 ASP A 137      -6.219  12.723  24.878  1.00  0.00           O  
ATOM   2059  OD2 ASP A 137      -8.129  11.811  24.991  1.00  0.00           O  
ATOM   2060  H   ASP A 137      -6.011  12.201  21.784  1.00  0.00           H  
ATOM   2061  HA  ASP A 137      -4.396  11.207  23.927  1.00  0.00           H  
ATOM   2062 1HB  ASP A 137      -7.192  10.457  22.972  1.00  0.00           H  
ATOM   2063 2HB  ASP A 137      -6.464   9.748  24.405  1.00  0.00           H  
ATOM   2064  N   GLY A 138      -3.591   8.911  23.370  1.00  0.00           N  
ATOM   2065  CA  GLY A 138      -3.035   7.623  22.985  1.00  0.00           C  
ATOM   2066  C   GLY A 138      -1.942   7.742  21.917  1.00  0.00           C  
ATOM   2067  O   GLY A 138      -1.425   6.725  21.449  1.00  0.00           O  
ATOM   2068  H   GLY A 138      -3.169   9.393  24.158  1.00  0.00           H  
ATOM   2069 1HA  GLY A 138      -2.622   7.140  23.870  1.00  0.00           H  
ATOM   2070 2HA  GLY A 138      -3.834   6.983  22.617  1.00  0.00           H  
ATOM   2071  N   TYR A 139      -1.579   8.975  21.546  1.00  0.00           N  
ATOM   2072  CA  TYR A 139      -0.579   9.211  20.506  1.00  0.00           C  
ATOM   2073  C   TYR A 139       0.669   9.951  20.979  1.00  0.00           C  
ATOM   2074  O   TYR A 139       0.655  10.662  21.994  1.00  0.00           O  
ATOM   2075  CB  TYR A 139      -1.181  10.017  19.356  1.00  0.00           C  
ATOM   2076  CG  TYR A 139      -2.299   9.311  18.599  1.00  0.00           C  
ATOM   2077  CD1 TYR A 139      -3.604   9.448  19.002  1.00  0.00           C  
ATOM   2078  CD2 TYR A 139      -2.010   8.528  17.498  1.00  0.00           C  
ATOM   2079  CE1 TYR A 139      -4.619   8.817  18.329  1.00  0.00           C  
ATOM   2080  CE2 TYR A 139      -3.019   7.887  16.815  1.00  0.00           C  
ATOM   2081  CZ  TYR A 139      -4.327   8.030  17.230  1.00  0.00           C  
ATOM   2082  OH  TYR A 139      -5.345   7.390  16.563  1.00  0.00           O  
ATOM   2083  H   TYR A 139      -2.046   9.787  21.954  1.00  0.00           H  
ATOM   2084  HA  TYR A 139      -0.252   8.245  20.116  1.00  0.00           H  
ATOM   2085 1HB  TYR A 139      -1.565  10.960  19.731  1.00  0.00           H  
ATOM   2086 2HB  TYR A 139      -0.389  10.255  18.640  1.00  0.00           H  
ATOM   2087  HD1 TYR A 139      -3.835  10.049  19.850  1.00  0.00           H  
ATOM   2088  HD2 TYR A 139      -0.987   8.415  17.170  1.00  0.00           H  
ATOM   2089  HE1 TYR A 139      -5.648   8.939  18.670  1.00  0.00           H  
ATOM   2090  HE2 TYR A 139      -2.776   7.270  15.949  1.00  0.00           H  
ATOM   2091  HH  TYR A 139      -6.183   7.619  16.976  1.00  0.00           H  
ATOM   2092  N   ARG A 140       1.737   9.785  20.198  1.00  0.00           N  
ATOM   2093  CA  ARG A 140       2.985  10.523  20.348  1.00  0.00           C  
ATOM   2094  C   ARG A 140       2.893  11.819  19.532  1.00  0.00           C  
ATOM   2095  O   ARG A 140       2.348  11.810  18.426  1.00  0.00           O  
ATOM   2096  CB  ARG A 140       4.170   9.694  19.886  1.00  0.00           C  
ATOM   2097  CG  ARG A 140       5.505  10.332  20.102  1.00  0.00           C  
ATOM   2098  CD  ARG A 140       6.625   9.426  19.728  1.00  0.00           C  
ATOM   2099  NE  ARG A 140       6.595   9.084  18.317  1.00  0.00           N  
ATOM   2100  CZ  ARG A 140       7.560   8.407  17.671  1.00  0.00           C  
ATOM   2101  NH1 ARG A 140       8.649   8.044  18.316  1.00  0.00           N  
ATOM   2102  NH2 ARG A 140       7.421   8.097  16.389  1.00  0.00           N  
ATOM   2103  H   ARG A 140       1.668   9.109  19.429  1.00  0.00           H  
ATOM   2104  HA  ARG A 140       3.115  10.760  21.393  1.00  0.00           H  
ATOM   2105 1HB  ARG A 140       4.168   8.738  20.403  1.00  0.00           H  
ATOM   2106 2HB  ARG A 140       4.068   9.487  18.818  1.00  0.00           H  
ATOM   2107 1HG  ARG A 140       5.564  11.219  19.502  1.00  0.00           H  
ATOM   2108 2HG  ARG A 140       5.609  10.604  21.158  1.00  0.00           H  
ATOM   2109 1HD  ARG A 140       7.577   9.900  19.937  1.00  0.00           H  
ATOM   2110 2HD  ARG A 140       6.551   8.506  20.304  1.00  0.00           H  
ATOM   2111  HE  ARG A 140       5.769   9.343  17.791  1.00  0.00           H  
ATOM   2112 1HH1 ARG A 140       8.761   8.275  19.298  1.00  0.00           H  
ATOM   2113 2HH1 ARG A 140       9.375   7.534  17.836  1.00  0.00           H  
ATOM   2114 1HH2 ARG A 140       6.576   8.347  15.881  1.00  0.00           H  
ATOM   2115 2HH2 ARG A 140       8.149   7.585  15.915  1.00  0.00           H  
ATOM   2116  N   ALA A 141       3.415  12.927  20.058  1.00  0.00           N  
ATOM   2117  CA  ALA A 141       3.326  14.207  19.342  1.00  0.00           C  
ATOM   2118  C   ALA A 141       4.496  15.163  19.604  1.00  0.00           C  
ATOM   2119  O   ALA A 141       5.281  14.992  20.541  1.00  0.00           O  
ATOM   2120  CB  ALA A 141       2.023  14.910  19.729  1.00  0.00           C  
ATOM   2121  H   ALA A 141       3.825  12.873  20.988  1.00  0.00           H  
ATOM   2122  HA  ALA A 141       3.313  13.991  18.275  1.00  0.00           H  
ATOM   2123 1HB  ALA A 141       1.929  15.841  19.167  1.00  0.00           H  
ATOM   2124 2HB  ALA A 141       1.176  14.260  19.500  1.00  0.00           H  
ATOM   2125 3HB  ALA A 141       2.034  15.126  20.792  1.00  0.00           H  
ATOM   2126  N   THR A 142       4.600  16.184  18.752  1.00  0.00           N  
ATOM   2127  CA  THR A 142       5.592  17.245  18.933  1.00  0.00           C  
ATOM   2128  C   THR A 142       4.953  18.561  18.522  1.00  0.00           C  
ATOM   2129  O   THR A 142       4.049  18.592  17.690  1.00  0.00           O  
ATOM   2130  CB  THR A 142       6.855  17.002  18.066  1.00  0.00           C  
ATOM   2131  OG1 THR A 142       7.906  17.941  18.375  1.00  0.00           O  
ATOM   2132  CG2 THR A 142       6.501  17.166  16.605  1.00  0.00           C  
ATOM   2133  H   THR A 142       3.965  16.227  17.952  1.00  0.00           H  
ATOM   2134  HA  THR A 142       5.875  17.306  19.984  1.00  0.00           H  
ATOM   2135  HB  THR A 142       7.224  15.998  18.245  1.00  0.00           H  
ATOM   2136  HG1 THR A 142       8.669  17.818  17.715  1.00  0.00           H  
ATOM   2137 1HG2 THR A 142       7.395  16.985  16.024  1.00  0.00           H  
ATOM   2138 2HG2 THR A 142       5.724  16.457  16.325  1.00  0.00           H  
ATOM   2139 3HG2 THR A 142       6.145  18.178  16.422  1.00  0.00           H  
ATOM   2140  N   THR A 143       5.403  19.633  19.141  1.00  0.00           N  
ATOM   2141  CA  THR A 143       4.948  20.976  18.825  1.00  0.00           C  
ATOM   2142  C   THR A 143       6.068  21.984  19.048  1.00  0.00           C  
ATOM   2143  O   THR A 143       7.229  21.616  19.214  1.00  0.00           O  
ATOM   2144  CB  THR A 143       3.668  21.348  19.607  1.00  0.00           C  
ATOM   2145  OG1 THR A 143       3.148  22.586  19.117  1.00  0.00           O  
ATOM   2146  CG2 THR A 143       3.915  21.465  21.083  1.00  0.00           C  
ATOM   2147  H   THR A 143       6.133  19.510  19.826  1.00  0.00           H  
ATOM   2148  HA  THR A 143       4.681  21.005  17.767  1.00  0.00           H  
ATOM   2149  HB  THR A 143       2.937  20.574  19.445  1.00  0.00           H  
ATOM   2150  HG1 THR A 143       2.711  22.441  18.254  1.00  0.00           H  
ATOM   2151 1HG2 THR A 143       2.988  21.709  21.589  1.00  0.00           H  
ATOM   2152 2HG2 THR A 143       4.294  20.529  21.463  1.00  0.00           H  
ATOM   2153 3HG2 THR A 143       4.632  22.241  21.270  1.00  0.00           H  
ATOM   2154  N   HIS A 144       5.729  23.255  18.979  1.00  0.00           N  
ATOM   2155  CA  HIS A 144       6.716  24.306  19.151  1.00  0.00           C  
ATOM   2156  C   HIS A 144       7.295  24.150  20.540  1.00  0.00           C  
ATOM   2157  O   HIS A 144       6.556  23.873  21.479  1.00  0.00           O  
ATOM   2158  CB  HIS A 144       6.072  25.676  18.946  1.00  0.00           C  
ATOM   2159  CG  HIS A 144       7.005  26.841  18.972  1.00  0.00           C  
ATOM   2160  ND1 HIS A 144       7.532  27.360  20.144  1.00  0.00           N  
ATOM   2161  CD2 HIS A 144       7.482  27.612  17.971  1.00  0.00           C  
ATOM   2162  CE1 HIS A 144       8.286  28.406  19.853  1.00  0.00           C  
ATOM   2163  NE2 HIS A 144       8.277  28.578  18.541  1.00  0.00           N  
ATOM   2164  H   HIS A 144       4.748  23.461  18.851  1.00  0.00           H  
ATOM   2165  HA  HIS A 144       7.523  24.189  18.430  1.00  0.00           H  
ATOM   2166 1HB  HIS A 144       5.564  25.686  17.977  1.00  0.00           H  
ATOM   2167 2HB  HIS A 144       5.309  25.831  19.699  1.00  0.00           H  
ATOM   2168  HD2 HIS A 144       7.265  27.490  16.906  1.00  0.00           H  
ATOM   2169  HE1 HIS A 144       8.822  29.022  20.571  1.00  0.00           H  
ATOM   2170  HE2 HIS A 144       8.765  29.305  18.034  1.00  0.00           H  
ATOM   2171  N   TRP A 145       8.601  24.340  20.700  1.00  0.00           N  
ATOM   2172  CA  TRP A 145       9.227  24.164  22.012  1.00  0.00           C  
ATOM   2173  C   TRP A 145       8.520  24.885  23.158  1.00  0.00           C  
ATOM   2174  O   TRP A 145       8.461  24.361  24.282  1.00  0.00           O  
ATOM   2175  CB  TRP A 145      10.689  24.565  21.940  1.00  0.00           C  
ATOM   2176  CG  TRP A 145      10.972  26.001  21.652  1.00  0.00           C  
ATOM   2177  CD1 TRP A 145      11.191  26.548  20.424  1.00  0.00           C  
ATOM   2178  CD2 TRP A 145      11.071  27.086  22.597  1.00  0.00           C  
ATOM   2179  NE1 TRP A 145      11.426  27.896  20.540  1.00  0.00           N  
ATOM   2180  CE2 TRP A 145      11.346  28.242  21.867  1.00  0.00           C  
ATOM   2181  CE3 TRP A 145      10.952  27.165  23.972  1.00  0.00           C  
ATOM   2182  CZ2 TRP A 145      11.492  29.473  22.479  1.00  0.00           C  
ATOM   2183  CZ3 TRP A 145      11.094  28.391  24.594  1.00  0.00           C  
ATOM   2184  CH2 TRP A 145      11.355  29.520  23.867  1.00  0.00           C  
ATOM   2185  H   TRP A 145       9.167  24.583  19.900  1.00  0.00           H  
ATOM   2186  HA  TRP A 145       9.224  23.110  22.236  1.00  0.00           H  
ATOM   2187 1HB  TRP A 145      11.201  24.287  22.861  1.00  0.00           H  
ATOM   2188 2HB  TRP A 145      11.120  24.010  21.141  1.00  0.00           H  
ATOM   2189  HD1 TRP A 145      11.185  25.994  19.486  1.00  0.00           H  
ATOM   2190  HE1 TRP A 145      11.618  28.529  19.776  1.00  0.00           H  
ATOM   2191  HE3 TRP A 145      10.750  26.271  24.540  1.00  0.00           H  
ATOM   2192  HZ2 TRP A 145      11.706  30.379  21.914  1.00  0.00           H  
ATOM   2193  HZ3 TRP A 145      10.994  28.435  25.678  1.00  0.00           H  
ATOM   2194  HH2 TRP A 145      11.464  30.473  24.385  1.00  0.00           H  
ATOM   2195  N   ALA A 146       7.911  26.047  22.868  1.00  0.00           N  
ATOM   2196  CA  ALA A 146       7.213  26.845  23.866  1.00  0.00           C  
ATOM   2197  C   ALA A 146       6.061  26.064  24.491  1.00  0.00           C  
ATOM   2198  O   ALA A 146       5.652  26.331  25.618  1.00  0.00           O  
ATOM   2199  CB  ALA A 146       6.709  28.134  23.256  1.00  0.00           C  
ATOM   2200  H   ALA A 146       7.940  26.409  21.913  1.00  0.00           H  
ATOM   2201  HA  ALA A 146       7.905  27.117  24.632  1.00  0.00           H  
ATOM   2202 1HB  ALA A 146       6.219  28.726  24.024  1.00  0.00           H  
ATOM   2203 2HB  ALA A 146       7.553  28.685  22.850  1.00  0.00           H  
ATOM   2204 3HB  ALA A 146       6.012  27.917  22.467  1.00  0.00           H  
ATOM   2205  N   PHE A 147       5.481  25.157  23.715  1.00  0.00           N  
ATOM   2206  CA  PHE A 147       4.311  24.403  24.094  1.00  0.00           C  
ATOM   2207  C   PHE A 147       4.506  22.932  24.448  1.00  0.00           C  
ATOM   2208  O   PHE A 147       3.517  22.256  24.739  1.00  0.00           O  
ATOM   2209  CB  PHE A 147       3.299  24.538  22.972  1.00  0.00           C  
ATOM   2210  CG  PHE A 147       2.774  25.891  22.860  1.00  0.00           C  
ATOM   2211  CD1 PHE A 147       3.429  26.834  22.115  1.00  0.00           C  
ATOM   2212  CD2 PHE A 147       1.600  26.226  23.468  1.00  0.00           C  
ATOM   2213  CE1 PHE A 147       2.930  28.113  22.003  1.00  0.00           C  
ATOM   2214  CE2 PHE A 147       1.094  27.478  23.347  1.00  0.00           C  
ATOM   2215  CZ  PHE A 147       1.747  28.434  22.626  1.00  0.00           C  
ATOM   2216  H   PHE A 147       5.895  24.943  22.812  1.00  0.00           H  
ATOM   2217  HA  PHE A 147       3.893  24.893  24.974  1.00  0.00           H  
ATOM   2218 1HB  PHE A 147       3.769  24.279  22.024  1.00  0.00           H  
ATOM   2219 2HB  PHE A 147       2.485  23.869  23.142  1.00  0.00           H  
ATOM   2220  HD1 PHE A 147       4.357  26.560  21.618  1.00  0.00           H  
ATOM   2221  HD2 PHE A 147       1.065  25.480  24.047  1.00  0.00           H  
ATOM   2222  HE1 PHE A 147       3.460  28.858  21.408  1.00  0.00           H  
ATOM   2223  HE2 PHE A 147       0.186  27.706  23.810  1.00  0.00           H  
ATOM   2224  HZ  PHE A 147       1.329  29.433  22.535  1.00  0.00           H  
ATOM   2225  N   ILE A 148       5.731  22.408  24.511  1.00  0.00           N  
ATOM   2226  CA  ILE A 148       5.771  20.985  24.868  1.00  0.00           C  
ATOM   2227  C   ILE A 148       5.175  20.691  26.251  1.00  0.00           C  
ATOM   2228  O   ILE A 148       4.382  19.752  26.368  1.00  0.00           O  
ATOM   2229  CB  ILE A 148       7.150  20.337  24.738  1.00  0.00           C  
ATOM   2230  CG1 ILE A 148       7.252  19.721  23.339  1.00  0.00           C  
ATOM   2231  CG2 ILE A 148       7.379  19.299  25.869  1.00  0.00           C  
ATOM   2232  CD1 ILE A 148       7.247  20.690  22.269  1.00  0.00           C  
ATOM   2233  H   ILE A 148       6.573  22.963  24.319  1.00  0.00           H  
ATOM   2234  HA  ILE A 148       5.146  20.458  24.143  1.00  0.00           H  
ATOM   2235  HB  ILE A 148       7.917  21.108  24.788  1.00  0.00           H  
ATOM   2236 1HG1 ILE A 148       8.140  19.123  23.257  1.00  0.00           H  
ATOM   2237 2HG1 ILE A 148       6.387  19.078  23.191  1.00  0.00           H  
ATOM   2238 1HG2 ILE A 148       8.347  18.844  25.760  1.00  0.00           H  
ATOM   2239 2HG2 ILE A 148       7.333  19.768  26.840  1.00  0.00           H  
ATOM   2240 3HG2 ILE A 148       6.629  18.539  25.819  1.00  0.00           H  
ATOM   2241 1HD1 ILE A 148       7.297  20.179  21.316  1.00  0.00           H  
ATOM   2242 2HD1 ILE A 148       6.363  21.283  22.324  1.00  0.00           H  
ATOM   2243 3HD1 ILE A 148       8.092  21.317  22.372  1.00  0.00           H  
ATOM   2244  N   PRO A 149       5.450  21.507  27.299  1.00  0.00           N  
ATOM   2245  CA  PRO A 149       4.885  21.397  28.626  1.00  0.00           C  
ATOM   2246  C   PRO A 149       3.374  21.520  28.590  1.00  0.00           C  
ATOM   2247  O   PRO A 149       2.692  21.196  29.562  1.00  0.00           O  
ATOM   2248  CB  PRO A 149       5.520  22.572  29.376  1.00  0.00           C  
ATOM   2249  CG  PRO A 149       6.778  22.855  28.642  1.00  0.00           C  
ATOM   2250  CD  PRO A 149       6.457  22.610  27.207  1.00  0.00           C  
ATOM   2251  HA  PRO A 149       5.192  20.442  29.068  1.00  0.00           H  
ATOM   2252 1HB  PRO A 149       4.833  23.431  29.377  1.00  0.00           H  
ATOM   2253 2HB  PRO A 149       5.697  22.302  30.429  1.00  0.00           H  
ATOM   2254 1HG  PRO A 149       7.089  23.890  28.826  1.00  0.00           H  
ATOM   2255 2HG  PRO A 149       7.587  22.208  29.012  1.00  0.00           H  
ATOM   2256 1HD  PRO A 149       6.022  23.542  26.813  1.00  0.00           H  
ATOM   2257 2HD  PRO A 149       7.370  22.317  26.695  1.00  0.00           H  
ATOM   2258  N   CYS A 150       2.847  22.062  27.494  1.00  0.00           N  
ATOM   2259  CA  CYS A 150       1.417  22.273  27.371  1.00  0.00           C  
ATOM   2260  C   CYS A 150       0.776  20.958  26.928  1.00  0.00           C  
ATOM   2261  O   CYS A 150      -0.233  20.528  27.480  1.00  0.00           O  
ATOM   2262  CB  CYS A 150       1.173  23.367  26.350  1.00  0.00           C  
ATOM   2263  SG  CYS A 150      -0.308  24.296  26.596  1.00  0.00           S  
ATOM   2264  H   CYS A 150       3.416  22.298  26.699  1.00  0.00           H  
ATOM   2265  HA  CYS A 150       1.010  22.569  28.333  1.00  0.00           H  
ATOM   2266 1HB  CYS A 150       2.018  24.050  26.342  1.00  0.00           H  
ATOM   2267 2HB  CYS A 150       1.127  22.924  25.362  1.00  0.00           H  
ATOM   2268  N   LEU A 151       1.424  20.254  25.976  1.00  0.00           N  
ATOM   2269  CA  LEU A 151       0.919  18.939  25.537  1.00  0.00           C  
ATOM   2270  C   LEU A 151       0.963  17.970  26.712  1.00  0.00           C  
ATOM   2271  O   LEU A 151       0.084  17.128  26.891  1.00  0.00           O  
ATOM   2272  CB  LEU A 151       1.729  18.325  24.370  1.00  0.00           C  
ATOM   2273  CG  LEU A 151       1.589  18.941  22.978  1.00  0.00           C  
ATOM   2274  CD1 LEU A 151       2.589  18.260  22.015  1.00  0.00           C  
ATOM   2275  CD2 LEU A 151       0.157  18.726  22.489  1.00  0.00           C  
ATOM   2276  H   LEU A 151       2.262  20.662  25.556  1.00  0.00           H  
ATOM   2277  HA  LEU A 151      -0.115  19.051  25.217  1.00  0.00           H  
ATOM   2278 1HB  LEU A 151       2.783  18.403  24.637  1.00  0.00           H  
ATOM   2279 2HB  LEU A 151       1.479  17.267  24.295  1.00  0.00           H  
ATOM   2280  HG  LEU A 151       1.817  20.000  23.020  1.00  0.00           H  
ATOM   2281 1HD1 LEU A 151       2.491  18.688  21.018  1.00  0.00           H  
ATOM   2282 2HD1 LEU A 151       3.607  18.413  22.376  1.00  0.00           H  
ATOM   2283 3HD1 LEU A 151       2.381  17.194  21.969  1.00  0.00           H  
ATOM   2284 1HD2 LEU A 151       0.037  19.152  21.502  1.00  0.00           H  
ATOM   2285 2HD2 LEU A 151      -0.057  17.667  22.445  1.00  0.00           H  
ATOM   2286 3HD2 LEU A 151      -0.535  19.203  23.174  1.00  0.00           H  
ATOM   2287  N   GLN A 152       1.940  18.168  27.590  1.00  0.00           N  
ATOM   2288  CA  GLN A 152       2.118  17.324  28.763  1.00  0.00           C  
ATOM   2289  C   GLN A 152       1.046  17.554  29.852  1.00  0.00           C  
ATOM   2290  O   GLN A 152       1.042  16.854  30.867  1.00  0.00           O  
ATOM   2291  CB  GLN A 152       3.525  17.528  29.336  1.00  0.00           C  
ATOM   2292  CG  GLN A 152       4.640  17.035  28.396  1.00  0.00           C  
ATOM   2293  CD  GLN A 152       6.052  17.317  28.902  1.00  0.00           C  
ATOM   2294  OE1 GLN A 152       6.280  18.253  29.671  1.00  0.00           O  
ATOM   2295  NE2 GLN A 152       7.014  16.499  28.480  1.00  0.00           N  
ATOM   2296  H   GLN A 152       2.638  18.887  27.383  1.00  0.00           H  
ATOM   2297  HA  GLN A 152       2.039  16.286  28.440  1.00  0.00           H  
ATOM   2298 1HB  GLN A 152       3.681  18.585  29.529  1.00  0.00           H  
ATOM   2299 2HB  GLN A 152       3.613  17.003  30.285  1.00  0.00           H  
ATOM   2300 1HG  GLN A 152       4.533  15.961  28.250  1.00  0.00           H  
ATOM   2301 2HG  GLN A 152       4.522  17.542  27.451  1.00  0.00           H  
ATOM   2302 1HE2 GLN A 152       7.956  16.639  28.785  1.00  0.00           H  
ATOM   2303 2HE2 GLN A 152       6.802  15.735  27.874  1.00  0.00           H  
ATOM   2304  N   GLN A 153       0.104  18.495  29.629  1.00  0.00           N  
ATOM   2305  CA  GLN A 153      -0.991  18.729  30.573  1.00  0.00           C  
ATOM   2306  C   GLN A 153      -2.173  17.826  30.231  1.00  0.00           C  
ATOM   2307  O   GLN A 153      -3.197  17.827  30.915  1.00  0.00           O  
ATOM   2308  CB  GLN A 153      -1.473  20.182  30.551  1.00  0.00           C  
ATOM   2309  CG  GLN A 153      -0.424  21.192  30.909  1.00  0.00           C  
ATOM   2310  CD  GLN A 153       0.209  20.960  32.275  1.00  0.00           C  
ATOM   2311  OE1 GLN A 153      -0.457  20.847  33.313  1.00  0.00           O  
ATOM   2312  NE2 GLN A 153       1.538  20.877  32.271  1.00  0.00           N  
ATOM   2313  H   GLN A 153       0.135  19.074  28.790  1.00  0.00           H  
ATOM   2314  HA  GLN A 153      -0.649  18.485  31.576  1.00  0.00           H  
ATOM   2315 1HB  GLN A 153      -1.837  20.426  29.549  1.00  0.00           H  
ATOM   2316 2HB  GLN A 153      -2.312  20.308  31.237  1.00  0.00           H  
ATOM   2317 1HG  GLN A 153       0.345  21.142  30.161  1.00  0.00           H  
ATOM   2318 2HG  GLN A 153      -0.887  22.184  30.903  1.00  0.00           H  
ATOM   2319 1HE2 GLN A 153       2.036  20.720  33.123  1.00  0.00           H  
ATOM   2320 2HE2 GLN A 153       2.043  20.964  31.383  1.00  0.00           H  
ATOM   2321  N   PHE A 154      -2.000  17.028  29.184  1.00  0.00           N  
ATOM   2322  CA  PHE A 154      -2.986  16.089  28.692  1.00  0.00           C  
ATOM   2323  C   PHE A 154      -2.356  14.695  28.757  1.00  0.00           C  
ATOM   2324  O   PHE A 154      -1.854  14.219  27.746  1.00  0.00           O  
ATOM   2325  CB  PHE A 154      -3.320  16.416  27.249  1.00  0.00           C  
ATOM   2326  CG  PHE A 154      -3.910  17.768  27.025  1.00  0.00           C  
ATOM   2327  CD1 PHE A 154      -3.095  18.871  26.791  1.00  0.00           C  
ATOM   2328  CD2 PHE A 154      -5.272  17.944  27.026  1.00  0.00           C  
ATOM   2329  CE1 PHE A 154      -3.643  20.120  26.575  1.00  0.00           C  
ATOM   2330  CE2 PHE A 154      -5.822  19.182  26.811  1.00  0.00           C  
ATOM   2331  CZ  PHE A 154      -5.012  20.272  26.584  1.00  0.00           C  
ATOM   2332  H   PHE A 154      -1.130  17.094  28.654  1.00  0.00           H  
ATOM   2333  HA  PHE A 154      -3.892  16.152  29.290  1.00  0.00           H  
ATOM   2334 1HB  PHE A 154      -2.402  16.365  26.698  1.00  0.00           H  
ATOM   2335 2HB  PHE A 154      -3.998  15.668  26.837  1.00  0.00           H  
ATOM   2336  HD1 PHE A 154      -2.014  18.742  26.786  1.00  0.00           H  
ATOM   2337  HD2 PHE A 154      -5.919  17.083  27.201  1.00  0.00           H  
ATOM   2338  HE1 PHE A 154      -2.991  20.975  26.402  1.00  0.00           H  
ATOM   2339  HE2 PHE A 154      -6.903  19.297  26.822  1.00  0.00           H  
ATOM   2340  HZ  PHE A 154      -5.457  21.243  26.419  1.00  0.00           H  
ATOM   2341  N   PRO A 155      -2.428  13.989  29.906  1.00  0.00           N  
ATOM   2342  CA  PRO A 155      -1.698  12.767  30.263  1.00  0.00           C  
ATOM   2343  C   PRO A 155      -1.660  11.677  29.194  1.00  0.00           C  
ATOM   2344  O   PRO A 155      -0.750  10.852  29.179  1.00  0.00           O  
ATOM   2345  CB  PRO A 155      -2.481  12.272  31.485  1.00  0.00           C  
ATOM   2346  CG  PRO A 155      -3.036  13.519  32.107  1.00  0.00           C  
ATOM   2347  CD  PRO A 155      -3.396  14.406  30.950  1.00  0.00           C  
ATOM   2348  HA  PRO A 155      -0.672  13.045  30.551  1.00  0.00           H  
ATOM   2349 1HB  PRO A 155      -3.264  11.568  31.166  1.00  0.00           H  
ATOM   2350 2HB  PRO A 155      -1.811  11.720  32.160  1.00  0.00           H  
ATOM   2351 1HG  PRO A 155      -3.902  13.277  32.740  1.00  0.00           H  
ATOM   2352 2HG  PRO A 155      -2.283  13.981  32.765  1.00  0.00           H  
ATOM   2353 1HD  PRO A 155      -4.432  14.233  30.623  1.00  0.00           H  
ATOM   2354 2HD  PRO A 155      -3.226  15.425  31.273  1.00  0.00           H  
ATOM   2355  N   ALA A 156      -2.663  11.645  28.328  1.00  0.00           N  
ATOM   2356  CA  ALA A 156      -2.752  10.638  27.281  1.00  0.00           C  
ATOM   2357  C   ALA A 156      -1.872  10.964  26.061  1.00  0.00           C  
ATOM   2358  O   ALA A 156      -1.823  10.172  25.118  1.00  0.00           O  
ATOM   2359  CB  ALA A 156      -4.193  10.489  26.850  1.00  0.00           C  
ATOM   2360  H   ALA A 156      -3.383  12.349  28.375  1.00  0.00           H  
ATOM   2361  HA  ALA A 156      -2.407   9.693  27.698  1.00  0.00           H  
ATOM   2362 1HB  ALA A 156      -4.275   9.712  26.099  1.00  0.00           H  
ATOM   2363 2HB  ALA A 156      -4.805  10.225  27.710  1.00  0.00           H  
ATOM   2364 3HB  ALA A 156      -4.543  11.437  26.435  1.00  0.00           H  
ATOM   2365  N   ILE A 157      -1.205  12.121  26.058  1.00  0.00           N  
ATOM   2366  CA  ILE A 157      -0.348  12.503  24.931  1.00  0.00           C  
ATOM   2367  C   ILE A 157       1.106  12.398  25.320  1.00  0.00           C  
ATOM   2368  O   ILE A 157       1.541  12.985  26.314  1.00  0.00           O  
ATOM   2369  CB  ILE A 157      -0.548  13.954  24.476  1.00  0.00           C  
ATOM   2370  CG1 ILE A 157      -1.944  14.175  24.087  1.00  0.00           C  
ATOM   2371  CG2 ILE A 157       0.400  14.288  23.280  1.00  0.00           C  
ATOM   2372  CD1 ILE A 157      -2.213  15.587  23.773  1.00  0.00           C  
ATOM   2373  H   ILE A 157      -1.301  12.756  26.844  1.00  0.00           H  
ATOM   2374  HA  ILE A 157      -0.534  11.833  24.091  1.00  0.00           H  
ATOM   2375  HB  ILE A 157      -0.333  14.627  25.313  1.00  0.00           H  
ATOM   2376 1HG1 ILE A 157      -2.192  13.554  23.245  1.00  0.00           H  
ATOM   2377 2HG1 ILE A 157      -2.583  13.891  24.927  1.00  0.00           H  
ATOM   2378 1HG2 ILE A 157       0.246  15.314  22.973  1.00  0.00           H  
ATOM   2379 2HG2 ILE A 157       1.437  14.157  23.577  1.00  0.00           H  
ATOM   2380 3HG2 ILE A 157       0.176  13.619  22.441  1.00  0.00           H  
ATOM   2381 1HD1 ILE A 157      -3.258  15.688  23.532  1.00  0.00           H  
ATOM   2382 2HD1 ILE A 157      -1.972  16.211  24.612  1.00  0.00           H  
ATOM   2383 3HD1 ILE A 157      -1.605  15.886  22.926  1.00  0.00           H  
ATOM   2384  N   LYS A 158       1.866  11.639  24.552  1.00  0.00           N  
ATOM   2385  CA  LYS A 158       3.272  11.515  24.862  1.00  0.00           C  
ATOM   2386  C   LYS A 158       4.078  12.452  23.991  1.00  0.00           C  
ATOM   2387  O   LYS A 158       3.982  12.409  22.766  1.00  0.00           O  
ATOM   2388  CB  LYS A 158       3.777  10.088  24.676  1.00  0.00           C  
ATOM   2389  CG  LYS A 158       5.238   9.941  25.096  1.00  0.00           C  
ATOM   2390  CD  LYS A 158       5.774   8.539  24.940  1.00  0.00           C  
ATOM   2391  CE  LYS A 158       7.217   8.480  25.434  1.00  0.00           C  
ATOM   2392  NZ  LYS A 158       7.830   7.140  25.237  1.00  0.00           N  
ATOM   2393  H   LYS A 158       1.463  11.185  23.730  1.00  0.00           H  
ATOM   2394  HA  LYS A 158       3.434  11.802  25.900  1.00  0.00           H  
ATOM   2395 1HB  LYS A 158       3.172   9.405  25.271  1.00  0.00           H  
ATOM   2396 2HB  LYS A 158       3.683   9.795  23.632  1.00  0.00           H  
ATOM   2397 1HG  LYS A 158       5.855  10.603  24.486  1.00  0.00           H  
ATOM   2398 2HG  LYS A 158       5.345  10.245  26.136  1.00  0.00           H  
ATOM   2399 1HD  LYS A 158       5.164   7.841  25.515  1.00  0.00           H  
ATOM   2400 2HD  LYS A 158       5.746   8.250  23.890  1.00  0.00           H  
ATOM   2401 1HE  LYS A 158       7.810   9.225  24.897  1.00  0.00           H  
ATOM   2402 2HE  LYS A 158       7.234   8.717  26.495  1.00  0.00           H  
ATOM   2403 1HZ  LYS A 158       8.794   7.155  25.579  1.00  0.00           H  
ATOM   2404 2HZ  LYS A 158       7.308   6.441  25.730  1.00  0.00           H  
ATOM   2405 3HZ  LYS A 158       7.848   6.923  24.251  1.00  0.00           H  
ATOM   2406  N   VAL A 159       4.884  13.292  24.595  1.00  0.00           N  
ATOM   2407  CA  VAL A 159       5.715  14.139  23.769  1.00  0.00           C  
ATOM   2408  C   VAL A 159       6.924  13.343  23.324  1.00  0.00           C  
ATOM   2409  O   VAL A 159       7.574  12.682  24.134  1.00  0.00           O  
ATOM   2410  CB  VAL A 159       6.096  15.425  24.479  1.00  0.00           C  
ATOM   2411  CG1 VAL A 159       7.080  16.196  23.614  1.00  0.00           C  
ATOM   2412  CG2 VAL A 159       4.803  16.248  24.691  1.00  0.00           C  
ATOM   2413  H   VAL A 159       4.932  13.331  25.603  1.00  0.00           H  
ATOM   2414  HA  VAL A 159       5.147  14.424  22.888  1.00  0.00           H  
ATOM   2415  HB  VAL A 159       6.575  15.205  25.430  1.00  0.00           H  
ATOM   2416 1HG1 VAL A 159       7.347  17.089  24.110  1.00  0.00           H  
ATOM   2417 2HG1 VAL A 159       7.981  15.599  23.457  1.00  0.00           H  
ATOM   2418 3HG1 VAL A 159       6.625  16.425  22.649  1.00  0.00           H  
ATOM   2419 1HG2 VAL A 159       5.022  17.184  25.176  1.00  0.00           H  
ATOM   2420 2HG2 VAL A 159       4.353  16.446  23.720  1.00  0.00           H  
ATOM   2421 3HG2 VAL A 159       4.100  15.682  25.305  1.00  0.00           H  
ATOM   2422  N   ALA A 160       7.175  13.359  22.027  1.00  0.00           N  
ATOM   2423  CA  ALA A 160       8.244  12.572  21.432  1.00  0.00           C  
ATOM   2424  C   ALA A 160       9.624  12.854  21.992  1.00  0.00           C  
ATOM   2425  O   ALA A 160      10.056  14.010  22.132  1.00  0.00           O  
ATOM   2426  CB  ALA A 160       8.271  12.825  19.954  1.00  0.00           C  
ATOM   2427  H   ALA A 160       6.575  13.937  21.439  1.00  0.00           H  
ATOM   2428  HA  ALA A 160       8.028  11.523  21.626  1.00  0.00           H  
ATOM   2429 1HB  ALA A 160       9.043  12.211  19.491  1.00  0.00           H  
ATOM   2430 2HB  ALA A 160       7.321  12.581  19.545  1.00  0.00           H  
ATOM   2431 3HB  ALA A 160       8.470  13.862  19.779  1.00  0.00           H  
ATOM   2432  N   GLU A 161      10.343  11.765  22.242  1.00  0.00           N  
ATOM   2433  CA  GLU A 161      11.687  11.846  22.757  1.00  0.00           C  
ATOM   2434  C   GLU A 161      12.555  12.590  21.770  1.00  0.00           C  
ATOM   2435  O   GLU A 161      12.448  12.378  20.563  1.00  0.00           O  
ATOM   2436  CB  GLU A 161      12.291  10.452  22.989  1.00  0.00           C  
ATOM   2437  CG  GLU A 161      11.565   9.544  24.006  1.00  0.00           C  
ATOM   2438  CD  GLU A 161      10.487   8.628  23.399  1.00  0.00           C  
ATOM   2439  OE1 GLU A 161      10.207   8.719  22.228  1.00  0.00           O  
ATOM   2440  OE2 GLU A 161       9.944   7.817  24.140  1.00  0.00           O  
ATOM   2441  H   GLU A 161       9.930  10.857  22.093  1.00  0.00           H  
ATOM   2442  HA  GLU A 161      11.672  12.398  23.699  1.00  0.00           H  
ATOM   2443 1HB  GLU A 161      12.327   9.918  22.038  1.00  0.00           H  
ATOM   2444 2HB  GLU A 161      13.319  10.565  23.330  1.00  0.00           H  
ATOM   2445 1HG  GLU A 161      12.307   8.922  24.506  1.00  0.00           H  
ATOM   2446 2HG  GLU A 161      11.100  10.179  24.763  1.00  0.00           H  
ATOM   2447  N   GLY A 162      13.423  13.447  22.269  1.00  0.00           N  
ATOM   2448  CA  GLY A 162      14.357  14.163  21.416  1.00  0.00           C  
ATOM   2449  C   GLY A 162      13.774  15.415  20.767  1.00  0.00           C  
ATOM   2450  O   GLY A 162      14.499  16.140  20.095  1.00  0.00           O  
ATOM   2451  H   GLY A 162      13.450  13.594  23.268  1.00  0.00           H  
ATOM   2452 1HA  GLY A 162      15.231  14.441  22.003  1.00  0.00           H  
ATOM   2453 2HA  GLY A 162      14.711  13.488  20.635  1.00  0.00           H  
ATOM   2454  N   PHE A 163      12.483  15.703  20.992  1.00  0.00           N  
ATOM   2455  CA  PHE A 163      11.862  16.881  20.385  1.00  0.00           C  
ATOM   2456  C   PHE A 163      12.104  17.004  18.870  1.00  0.00           C  
ATOM   2457  O   PHE A 163      12.692  17.986  18.424  1.00  0.00           O  
ATOM   2458  CB  PHE A 163      12.367  18.154  21.072  1.00  0.00           C  
ATOM   2459  CG  PHE A 163      11.946  18.280  22.496  1.00  0.00           C  
ATOM   2460  CD1 PHE A 163      12.426  17.421  23.469  1.00  0.00           C  
ATOM   2461  CD2 PHE A 163      11.079  19.284  22.874  1.00  0.00           C  
ATOM   2462  CE1 PHE A 163      12.027  17.546  24.778  1.00  0.00           C  
ATOM   2463  CE2 PHE A 163      10.696  19.417  24.175  1.00  0.00           C  
ATOM   2464  CZ  PHE A 163      11.159  18.541  25.131  1.00  0.00           C  
ATOM   2465  H   PHE A 163      11.897  15.076  21.550  1.00  0.00           H  
ATOM   2466  HA  PHE A 163      10.789  16.825  20.570  1.00  0.00           H  
ATOM   2467 1HB  PHE A 163      13.452  18.201  21.029  1.00  0.00           H  
ATOM   2468 2HB  PHE A 163      11.988  19.019  20.533  1.00  0.00           H  
ATOM   2469  HD1 PHE A 163      13.115  16.634  23.194  1.00  0.00           H  
ATOM   2470  HD2 PHE A 163      10.698  19.978  22.121  1.00  0.00           H  
ATOM   2471  HE1 PHE A 163      12.404  16.857  25.533  1.00  0.00           H  
ATOM   2472  HE2 PHE A 163      10.022  20.213  24.455  1.00  0.00           H  
ATOM   2473  HZ  PHE A 163      10.846  18.647  26.169  1.00  0.00           H  
ATOM   2474  N   PRO A 164      11.642  16.045  18.050  1.00  0.00           N  
ATOM   2475  CA  PRO A 164      11.809  16.009  16.611  1.00  0.00           C  
ATOM   2476  C   PRO A 164      11.005  17.092  15.932  1.00  0.00           C  
ATOM   2477  O   PRO A 164       9.976  17.557  16.453  1.00  0.00           O  
ATOM   2478  CB  PRO A 164      11.284  14.626  16.236  1.00  0.00           C  
ATOM   2479  CG  PRO A 164      10.311  14.293  17.337  1.00  0.00           C  
ATOM   2480  CD  PRO A 164      10.898  14.910  18.585  1.00  0.00           C  
ATOM   2481  HA  PRO A 164      12.871  16.112  16.367  1.00  0.00           H  
ATOM   2482 1HB  PRO A 164      10.809  14.660  15.237  1.00  0.00           H  
ATOM   2483 2HB  PRO A 164      12.122  13.915  16.166  1.00  0.00           H  
ATOM   2484 1HG  PRO A 164       9.343  14.720  17.096  1.00  0.00           H  
ATOM   2485 2HG  PRO A 164      10.177  13.203  17.413  1.00  0.00           H  
ATOM   2486 1HD  PRO A 164      10.104  15.240  19.248  1.00  0.00           H  
ATOM   2487 2HD  PRO A 164      11.567  14.185  19.057  1.00  0.00           H  
ATOM   2488  N   ARG A 165      11.468  17.466  14.735  1.00  0.00           N  
ATOM   2489  CA  ARG A 165      10.781  18.451  13.911  1.00  0.00           C  
ATOM   2490  C   ARG A 165       9.337  18.037  13.625  1.00  0.00           C  
ATOM   2491  O   ARG A 165       8.412  18.853  13.733  1.00  0.00           O  
ATOM   2492  CB  ARG A 165      11.539  18.667  12.617  1.00  0.00           C  
ATOM   2493  CG  ARG A 165      10.983  19.767  11.779  1.00  0.00           C  
ATOM   2494  CD  ARG A 165      11.766  20.043  10.563  1.00  0.00           C  
ATOM   2495  NE  ARG A 165      13.073  20.617  10.853  1.00  0.00           N  
ATOM   2496  CZ  ARG A 165      14.041  20.811   9.954  1.00  0.00           C  
ATOM   2497  NH1 ARG A 165      13.868  20.496   8.681  1.00  0.00           N  
ATOM   2498  NH2 ARG A 165      15.164  21.337  10.385  1.00  0.00           N  
ATOM   2499  H   ARG A 165      12.341  17.059  14.388  1.00  0.00           H  
ATOM   2500  HA  ARG A 165      10.764  19.397  14.453  1.00  0.00           H  
ATOM   2501 1HB  ARG A 165      12.584  18.902  12.837  1.00  0.00           H  
ATOM   2502 2HB  ARG A 165      11.523  17.751  12.022  1.00  0.00           H  
ATOM   2503 1HG  ARG A 165       9.962  19.521  11.489  1.00  0.00           H  
ATOM   2504 2HG  ARG A 165      10.992  20.674  12.373  1.00  0.00           H  
ATOM   2505 1HD  ARG A 165      11.917  19.113  10.014  1.00  0.00           H  
ATOM   2506 2HD  ARG A 165      11.218  20.752   9.945  1.00  0.00           H  
ATOM   2507  HE  ARG A 165      13.290  20.914  11.812  1.00  0.00           H  
ATOM   2508 1HH1 ARG A 165      12.955  20.111   8.356  1.00  0.00           H  
ATOM   2509 2HH1 ARG A 165      14.602  20.652   8.017  1.00  0.00           H  
ATOM   2510 1HH2 ARG A 165      15.212  21.577  11.384  1.00  0.00           H  
ATOM   2511 2HH2 ARG A 165      15.930  21.515   9.756  1.00  0.00           H  
ATOM   2512  N   TYR A 166       9.124  16.759  13.296  1.00  0.00           N  
ATOM   2513  CA  TYR A 166       7.750  16.304  13.139  1.00  0.00           C  
ATOM   2514  C   TYR A 166       7.613  14.844  13.570  1.00  0.00           C  
ATOM   2515  O   TYR A 166       8.585  14.084  13.575  1.00  0.00           O  
ATOM   2516  CB  TYR A 166       7.194  16.570  11.719  1.00  0.00           C  
ATOM   2517  CG  TYR A 166       7.748  15.813  10.527  1.00  0.00           C  
ATOM   2518  CD1 TYR A 166       7.114  14.640  10.131  1.00  0.00           C  
ATOM   2519  CD2 TYR A 166       8.837  16.296   9.798  1.00  0.00           C  
ATOM   2520  CE1 TYR A 166       7.557  13.952   9.024  1.00  0.00           C  
ATOM   2521  CE2 TYR A 166       9.279  15.591   8.678  1.00  0.00           C  
ATOM   2522  CZ  TYR A 166       8.635  14.427   8.295  1.00  0.00           C  
ATOM   2523  OH  TYR A 166       9.054  13.732   7.181  1.00  0.00           O  
ATOM   2524  H   TYR A 166       9.897  16.117  13.200  1.00  0.00           H  
ATOM   2525  HA  TYR A 166       7.131  16.879  13.811  1.00  0.00           H  
ATOM   2526 1HB  TYR A 166       6.120  16.384  11.735  1.00  0.00           H  
ATOM   2527 2HB  TYR A 166       7.306  17.634  11.504  1.00  0.00           H  
ATOM   2528  HD1 TYR A 166       6.256  14.269  10.699  1.00  0.00           H  
ATOM   2529  HD2 TYR A 166       9.335  17.220  10.095  1.00  0.00           H  
ATOM   2530  HE1 TYR A 166       7.057  13.043   8.718  1.00  0.00           H  
ATOM   2531  HE2 TYR A 166      10.129  15.960   8.097  1.00  0.00           H  
ATOM   2532  HH  TYR A 166       8.504  12.953   7.063  1.00  0.00           H  
ATOM   2533  N   VAL A 167       6.387  14.476  13.937  1.00  0.00           N  
ATOM   2534  CA  VAL A 167       6.027  13.136  14.391  1.00  0.00           C  
ATOM   2535  C   VAL A 167       4.860  12.523  13.669  1.00  0.00           C  
ATOM   2536  O   VAL A 167       3.809  13.143  13.527  1.00  0.00           O  
ATOM   2537  CB  VAL A 167       5.652  13.154  15.895  1.00  0.00           C  
ATOM   2538  CG1 VAL A 167       5.172  11.796  16.377  1.00  0.00           C  
ATOM   2539  CG2 VAL A 167       6.829  13.533  16.685  1.00  0.00           C  
ATOM   2540  H   VAL A 167       5.666  15.195  13.901  1.00  0.00           H  
ATOM   2541  HA  VAL A 167       6.895  12.490  14.252  1.00  0.00           H  
ATOM   2542  HB  VAL A 167       4.855  13.880  16.051  1.00  0.00           H  
ATOM   2543 1HG1 VAL A 167       4.925  11.865  17.420  1.00  0.00           H  
ATOM   2544 2HG1 VAL A 167       4.282  11.492  15.827  1.00  0.00           H  
ATOM   2545 3HG1 VAL A 167       5.958  11.061  16.232  1.00  0.00           H  
ATOM   2546 1HG2 VAL A 167       6.545  13.573  17.722  1.00  0.00           H  
ATOM   2547 2HG2 VAL A 167       7.622  12.798  16.539  1.00  0.00           H  
ATOM   2548 3HG2 VAL A 167       7.175  14.492  16.371  1.00  0.00           H  
ATOM   2549  N   ILE A 168       5.033  11.281  13.253  1.00  0.00           N  
ATOM   2550  CA  ILE A 168       3.954  10.518  12.655  1.00  0.00           C  
ATOM   2551  C   ILE A 168       3.645   9.327  13.545  1.00  0.00           C  
ATOM   2552  O   ILE A 168       4.547   8.560  13.901  1.00  0.00           O  
ATOM   2553  CB  ILE A 168       4.299  10.018  11.248  1.00  0.00           C  
ATOM   2554  CG1 ILE A 168       4.563  11.186  10.307  1.00  0.00           C  
ATOM   2555  CG2 ILE A 168       3.156   9.169  10.723  1.00  0.00           C  
ATOM   2556  CD1 ILE A 168       5.138  10.774   8.992  1.00  0.00           C  
ATOM   2557  H   ILE A 168       5.936  10.845  13.377  1.00  0.00           H  
ATOM   2558  HA  ILE A 168       3.060  11.138  12.596  1.00  0.00           H  
ATOM   2559  HB  ILE A 168       5.203   9.415  11.287  1.00  0.00           H  
ATOM   2560 1HG1 ILE A 168       3.634  11.673  10.115  1.00  0.00           H  
ATOM   2561 2HG1 ILE A 168       5.241  11.893  10.778  1.00  0.00           H  
ATOM   2562 1HG2 ILE A 168       3.419   8.818   9.747  1.00  0.00           H  
ATOM   2563 2HG2 ILE A 168       2.992   8.318  11.380  1.00  0.00           H  
ATOM   2564 3HG2 ILE A 168       2.246   9.752  10.668  1.00  0.00           H  
ATOM   2565 1HD1 ILE A 168       5.272  11.645   8.365  1.00  0.00           H  
ATOM   2566 2HD1 ILE A 168       6.100  10.284   9.149  1.00  0.00           H  
ATOM   2567 3HD1 ILE A 168       4.463  10.086   8.512  1.00  0.00           H  
ATOM   2568  N   ASP A 169       2.379   9.180  13.908  1.00  0.00           N  
ATOM   2569  CA  ASP A 169       1.933   8.083  14.745  1.00  0.00           C  
ATOM   2570  C   ASP A 169       0.560   7.628  14.264  1.00  0.00           C  
ATOM   2571  O   ASP A 169      -0.444   8.314  14.463  1.00  0.00           O  
ATOM   2572  CB  ASP A 169       1.879   8.526  16.212  1.00  0.00           C  
ATOM   2573  CG  ASP A 169       1.538   7.400  17.206  1.00  0.00           C  
ATOM   2574  OD1 ASP A 169       1.247   6.307  16.786  1.00  0.00           O  
ATOM   2575  OD2 ASP A 169       1.577   7.663  18.398  1.00  0.00           O  
ATOM   2576  H   ASP A 169       1.698   9.881  13.613  1.00  0.00           H  
ATOM   2577  HA  ASP A 169       2.629   7.250  14.646  1.00  0.00           H  
ATOM   2578 1HB  ASP A 169       2.844   8.951  16.491  1.00  0.00           H  
ATOM   2579 2HB  ASP A 169       1.140   9.325  16.317  1.00  0.00           H  
ATOM   2580  N   GLY A 170       0.507   6.494  13.574  1.00  0.00           N  
ATOM   2581  CA  GLY A 170      -0.765   6.062  13.018  1.00  0.00           C  
ATOM   2582  C   GLY A 170      -1.271   7.101  12.028  1.00  0.00           C  
ATOM   2583  O   GLY A 170      -0.596   7.415  11.048  1.00  0.00           O  
ATOM   2584  H   GLY A 170       1.344   5.942  13.446  1.00  0.00           H  
ATOM   2585 1HA  GLY A 170      -0.641   5.101  12.520  1.00  0.00           H  
ATOM   2586 2HA  GLY A 170      -1.489   5.925  13.820  1.00  0.00           H  
ATOM   2587  N   ASN A 171      -2.475   7.611  12.278  1.00  0.00           N  
ATOM   2588  CA  ASN A 171      -3.113   8.600  11.415  1.00  0.00           C  
ATOM   2589  C   ASN A 171      -3.019  10.026  11.961  1.00  0.00           C  
ATOM   2590  O   ASN A 171      -3.808  10.893  11.564  1.00  0.00           O  
ATOM   2591  CB  ASN A 171      -4.556   8.237  11.158  1.00  0.00           C  
ATOM   2592  CG  ASN A 171      -4.692   6.986  10.334  1.00  0.00           C  
ATOM   2593  OD1 ASN A 171      -3.901   6.746   9.412  1.00  0.00           O  
ATOM   2594  ND2 ASN A 171      -5.676   6.182  10.652  1.00  0.00           N  
ATOM   2595  H   ASN A 171      -2.961   7.307  13.108  1.00  0.00           H  
ATOM   2596  HA  ASN A 171      -2.592   8.598  10.457  1.00  0.00           H  
ATOM   2597 1HB  ASN A 171      -5.067   8.092  12.110  1.00  0.00           H  
ATOM   2598 2HB  ASN A 171      -5.050   9.054  10.647  1.00  0.00           H  
ATOM   2599 1HD2 ASN A 171      -5.816   5.336  10.137  1.00  0.00           H  
ATOM   2600 2HD2 ASN A 171      -6.290   6.417  11.404  1.00  0.00           H  
ATOM   2601  N   ARG A 172      -2.069  10.273  12.870  1.00  0.00           N  
ATOM   2602  CA  ARG A 172      -1.907  11.612  13.423  1.00  0.00           C  
ATOM   2603  C   ARG A 172      -0.490  12.124  13.158  1.00  0.00           C  
ATOM   2604  O   ARG A 172       0.510  11.475  13.492  1.00  0.00           O  
ATOM   2605  CB  ARG A 172      -2.122  11.617  14.929  1.00  0.00           C  
ATOM   2606  CG  ARG A 172      -3.496  11.200  15.453  1.00  0.00           C  
ATOM   2607  CD  ARG A 172      -4.522  12.156  15.150  1.00  0.00           C  
ATOM   2608  NE  ARG A 172      -5.828  11.764  15.696  1.00  0.00           N  
ATOM   2609  CZ  ARG A 172      -6.771  11.055  15.041  1.00  0.00           C  
ATOM   2610  NH1 ARG A 172      -6.574  10.681  13.792  1.00  0.00           N  
ATOM   2611  NH2 ARG A 172      -7.900  10.732  15.650  1.00  0.00           N  
ATOM   2612  H   ARG A 172      -1.464   9.523  13.203  1.00  0.00           H  
ATOM   2613  HA  ARG A 172      -2.625  12.274  12.962  1.00  0.00           H  
ATOM   2614 1HB  ARG A 172      -1.395  10.945  15.391  1.00  0.00           H  
ATOM   2615 2HB  ARG A 172      -1.925  12.617  15.315  1.00  0.00           H  
ATOM   2616 1HG  ARG A 172      -3.782  10.240  15.029  1.00  0.00           H  
ATOM   2617 2HG  ARG A 172      -3.452  11.122  16.536  1.00  0.00           H  
ATOM   2618 1HD  ARG A 172      -4.264  13.146  15.524  1.00  0.00           H  
ATOM   2619 2HD  ARG A 172      -4.584  12.160  14.085  1.00  0.00           H  
ATOM   2620  HE  ARG A 172      -6.021  12.029  16.666  1.00  0.00           H  
ATOM   2621 1HH1 ARG A 172      -5.708  10.927  13.329  1.00  0.00           H  
ATOM   2622 2HH1 ARG A 172      -7.287  10.154  13.300  1.00  0.00           H  
ATOM   2623 1HH2 ARG A 172      -8.061  10.997  16.616  1.00  0.00           H  
ATOM   2624 2HH2 ARG A 172      -8.600  10.202  15.156  1.00  0.00           H  
ATOM   2625  N   ILE A 173      -0.404  13.286  12.514  1.00  0.00           N  
ATOM   2626  CA  ILE A 173       0.898  13.863  12.173  1.00  0.00           C  
ATOM   2627  C   ILE A 173       1.076  15.268  12.753  1.00  0.00           C  
ATOM   2628  O   ILE A 173       0.230  16.127  12.518  1.00  0.00           O  
ATOM   2629  CB  ILE A 173       1.080  13.894  10.645  1.00  0.00           C  
ATOM   2630  CG1 ILE A 173       0.885  12.469  10.066  1.00  0.00           C  
ATOM   2631  CG2 ILE A 173       2.468  14.425  10.320  1.00  0.00           C  
ATOM   2632  CD1 ILE A 173      -0.562  12.143   9.638  1.00  0.00           C  
ATOM   2633  H   ILE A 173      -1.270  13.761  12.249  1.00  0.00           H  
ATOM   2634  HA  ILE A 173       1.667  13.226  12.586  1.00  0.00           H  
ATOM   2635  HB  ILE A 173       0.334  14.538  10.202  1.00  0.00           H  
ATOM   2636 1HG1 ILE A 173       1.530  12.351   9.196  1.00  0.00           H  
ATOM   2637 2HG1 ILE A 173       1.184  11.752  10.818  1.00  0.00           H  
ATOM   2638 1HG2 ILE A 173       2.607  14.456   9.240  1.00  0.00           H  
ATOM   2639 2HG2 ILE A 173       2.567  15.423  10.734  1.00  0.00           H  
ATOM   2640 3HG2 ILE A 173       3.221  13.791  10.766  1.00  0.00           H  
ATOM   2641 1HD1 ILE A 173      -0.602  11.124   9.252  1.00  0.00           H  
ATOM   2642 2HD1 ILE A 173      -1.238  12.227  10.480  1.00  0.00           H  
ATOM   2643 3HD1 ILE A 173      -0.890  12.822   8.876  1.00  0.00           H  
ATOM   2644  N   THR A 174       2.140  15.498  13.523  1.00  0.00           N  
ATOM   2645  CA  THR A 174       2.324  16.836  14.097  1.00  0.00           C  
ATOM   2646  C   THR A 174       3.707  17.455  13.825  1.00  0.00           C  
ATOM   2647  O   THR A 174       4.714  16.745  13.778  1.00  0.00           O  
ATOM   2648  CB  THR A 174       2.053  16.789  15.621  1.00  0.00           C  
ATOM   2649  OG1 THR A 174       2.967  15.859  16.244  1.00  0.00           O  
ATOM   2650  CG2 THR A 174       0.592  16.343  15.934  1.00  0.00           C  
ATOM   2651  H   THR A 174       2.809  14.746  13.681  1.00  0.00           H  
ATOM   2652  HA  THR A 174       1.590  17.489  13.647  1.00  0.00           H  
ATOM   2653  HB  THR A 174       2.216  17.788  16.034  1.00  0.00           H  
ATOM   2654  HG1 THR A 174       2.797  14.977  15.876  1.00  0.00           H  
ATOM   2655 1HG2 THR A 174       0.435  16.335  17.013  1.00  0.00           H  
ATOM   2656 2HG2 THR A 174      -0.105  17.037  15.474  1.00  0.00           H  
ATOM   2657 3HG2 THR A 174       0.416  15.345  15.541  1.00  0.00           H  
ATOM   2658  N   GLY A 175       3.768  18.800  13.759  1.00  0.00           N  
ATOM   2659  CA  GLY A 175       5.043  19.511  13.550  1.00  0.00           C  
ATOM   2660  C   GLY A 175       5.288  20.689  14.503  1.00  0.00           C  
ATOM   2661  O   GLY A 175       4.352  21.346  14.965  1.00  0.00           O  
ATOM   2662  H   GLY A 175       2.883  19.307  13.763  1.00  0.00           H  
ATOM   2663 1HA  GLY A 175       5.862  18.806  13.643  1.00  0.00           H  
ATOM   2664 2HA  GLY A 175       5.066  19.872  12.521  1.00  0.00           H  
ATOM   2665  N   GLY A 176       6.573  20.991  14.737  1.00  0.00           N  
ATOM   2666  CA  GLY A 176       7.003  22.029  15.689  1.00  0.00           C  
ATOM   2667  C   GLY A 176       7.270  23.473  15.224  1.00  0.00           C  
ATOM   2668  O   GLY A 176       7.899  24.243  15.948  1.00  0.00           O  
ATOM   2669  H   GLY A 176       7.294  20.406  14.302  1.00  0.00           H  
ATOM   2670 1HA  GLY A 176       6.228  22.086  16.432  1.00  0.00           H  
ATOM   2671 2HA  GLY A 176       7.885  21.663  16.214  1.00  0.00           H  
ATOM   2672  N   GLY A 177       6.860  23.852  14.033  1.00  0.00           N  
ATOM   2673  CA  GLY A 177       7.163  25.208  13.568  1.00  0.00           C  
ATOM   2674  C   GLY A 177       6.719  25.438  12.134  1.00  0.00           C  
ATOM   2675  O   GLY A 177       6.270  24.509  11.470  1.00  0.00           O  
ATOM   2676  H   GLY A 177       6.342  23.205  13.464  1.00  0.00           H  
ATOM   2677 1HA  GLY A 177       6.686  25.932  14.226  1.00  0.00           H  
ATOM   2678 2HA  GLY A 177       8.236  25.380  13.645  1.00  0.00           H  
ATOM   2679  N   ILE A 178       6.936  26.640  11.615  1.00  0.00           N  
ATOM   2680  CA  ILE A 178       6.484  26.929  10.260  1.00  0.00           C  
ATOM   2681  C   ILE A 178       7.236  26.080   9.244  1.00  0.00           C  
ATOM   2682  O   ILE A 178       6.631  25.497   8.337  1.00  0.00           O  
ATOM   2683  CB  ILE A 178       6.685  28.411   9.942  1.00  0.00           C  
ATOM   2684  CG1 ILE A 178       5.854  29.235  10.897  1.00  0.00           C  
ATOM   2685  CG2 ILE A 178       6.266  28.700   8.496  1.00  0.00           C  
ATOM   2686  CD1 ILE A 178       4.400  28.931  10.807  1.00  0.00           C  
ATOM   2687  H   ILE A 178       7.350  27.370  12.180  1.00  0.00           H  
ATOM   2688  HA  ILE A 178       5.418  26.695  10.190  1.00  0.00           H  
ATOM   2689  HB  ILE A 178       7.731  28.680  10.080  1.00  0.00           H  
ATOM   2690 1HG1 ILE A 178       6.180  29.035  11.916  1.00  0.00           H  
ATOM   2691 2HG1 ILE A 178       5.995  30.296  10.684  1.00  0.00           H  
ATOM   2692 1HG2 ILE A 178       6.411  29.755   8.287  1.00  0.00           H  
ATOM   2693 2HG2 ILE A 178       6.873  28.108   7.812  1.00  0.00           H  
ATOM   2694 3HG2 ILE A 178       5.211  28.443   8.365  1.00  0.00           H  
ATOM   2695 1HD1 ILE A 178       3.861  29.545  11.520  1.00  0.00           H  
ATOM   2696 2HD1 ILE A 178       4.046  29.144   9.807  1.00  0.00           H  
ATOM   2697 3HD1 ILE A 178       4.223  27.880  11.036  1.00  0.00           H  
ATOM   2698  N   SER A 179       8.553  25.958   9.424  1.00  0.00           N  
ATOM   2699  CA  SER A 179       9.331  25.117   8.527  1.00  0.00           C  
ATOM   2700  C   SER A 179       8.940  23.651   8.703  1.00  0.00           C  
ATOM   2701  O   SER A 179       9.057  22.850   7.776  1.00  0.00           O  
ATOM   2702  CB  SER A 179      10.814  25.305   8.782  1.00  0.00           C  
ATOM   2703  OG  SER A 179      11.175  24.832  10.050  1.00  0.00           O  
ATOM   2704  H   SER A 179       9.005  26.455  10.177  1.00  0.00           H  
ATOM   2705  HA  SER A 179       9.112  25.411   7.501  1.00  0.00           H  
ATOM   2706 1HB  SER A 179      11.383  24.775   8.018  1.00  0.00           H  
ATOM   2707 2HB  SER A 179      11.064  26.361   8.702  1.00  0.00           H  
ATOM   2708  HG  SER A 179      10.966  23.894  10.046  1.00  0.00           H  
ATOM   2709  N   SER A 180       8.409  23.314   9.886  1.00  0.00           N  
ATOM   2710  CA  SER A 180       7.984  21.953  10.141  1.00  0.00           C  
ATOM   2711  C   SER A 180       6.727  21.741   9.336  1.00  0.00           C  
ATOM   2712  O   SER A 180       6.511  20.652   8.837  1.00  0.00           O  
ATOM   2713  CB  SER A 180       7.697  21.681  11.595  1.00  0.00           C  
ATOM   2714  OG  SER A 180       8.843  21.854  12.381  1.00  0.00           O  
ATOM   2715  H   SER A 180       8.301  24.017  10.603  1.00  0.00           H  
ATOM   2716  HA  SER A 180       8.749  21.262   9.789  1.00  0.00           H  
ATOM   2717 1HB  SER A 180       6.900  22.284  11.932  1.00  0.00           H  
ATOM   2718 2HB  SER A 180       7.363  20.649  11.688  1.00  0.00           H  
ATOM   2719  HG  SER A 180       9.076  22.784  12.318  1.00  0.00           H  
ATOM   2720  N   GLY A 181       5.892  22.779   9.221  1.00  0.00           N  
ATOM   2721  CA  GLY A 181       4.671  22.701   8.437  1.00  0.00           C  
ATOM   2722  C   GLY A 181       4.976  22.402   6.983  1.00  0.00           C  
ATOM   2723  O   GLY A 181       4.241  21.661   6.327  1.00  0.00           O  
ATOM   2724  H   GLY A 181       6.111  23.645   9.713  1.00  0.00           H  
ATOM   2725 1HA  GLY A 181       4.055  21.906   8.835  1.00  0.00           H  
ATOM   2726 2HA  GLY A 181       4.119  23.637   8.517  1.00  0.00           H  
ATOM   2727  N   LEU A 182       6.075  22.953   6.467  1.00  0.00           N  
ATOM   2728  CA  LEU A 182       6.450  22.631   5.095  1.00  0.00           C  
ATOM   2729  C   LEU A 182       6.820  21.154   5.009  1.00  0.00           C  
ATOM   2730  O   LEU A 182       6.390  20.438   4.099  1.00  0.00           O  
ATOM   2731  CB  LEU A 182       7.666  23.449   4.649  1.00  0.00           C  
ATOM   2732  CG  LEU A 182       7.466  24.938   4.464  1.00  0.00           C  
ATOM   2733  CD1 LEU A 182       8.814  25.589   4.242  1.00  0.00           C  
ATOM   2734  CD2 LEU A 182       6.577  25.163   3.277  1.00  0.00           C  
ATOM   2735  H   LEU A 182       6.616  23.606   7.037  1.00  0.00           H  
ATOM   2736  HA  LEU A 182       5.605  22.829   4.441  1.00  0.00           H  
ATOM   2737 1HB  LEU A 182       8.461  23.309   5.378  1.00  0.00           H  
ATOM   2738 2HB  LEU A 182       8.015  23.046   3.697  1.00  0.00           H  
ATOM   2739  HG  LEU A 182       7.010  25.368   5.363  1.00  0.00           H  
ATOM   2740 1HD1 LEU A 182       8.685  26.662   4.103  1.00  0.00           H  
ATOM   2741 2HD1 LEU A 182       9.452  25.408   5.104  1.00  0.00           H  
ATOM   2742 3HD1 LEU A 182       9.276  25.161   3.359  1.00  0.00           H  
ATOM   2743 1HD2 LEU A 182       6.427  26.231   3.122  1.00  0.00           H  
ATOM   2744 2HD2 LEU A 182       7.040  24.730   2.404  1.00  0.00           H  
ATOM   2745 3HD2 LEU A 182       5.629  24.681   3.453  1.00  0.00           H  
ATOM   2746  N   ASP A 183       7.577  20.678   6.005  1.00  0.00           N  
ATOM   2747  CA  ASP A 183       8.024  19.290   5.999  1.00  0.00           C  
ATOM   2748  C   ASP A 183       6.858  18.341   6.209  1.00  0.00           C  
ATOM   2749  O   ASP A 183       6.775  17.285   5.580  1.00  0.00           O  
ATOM   2750  CB  ASP A 183       9.046  19.038   7.106  1.00  0.00           C  
ATOM   2751  CG  ASP A 183      10.368  19.745   6.886  1.00  0.00           C  
ATOM   2752  OD1 ASP A 183      10.576  20.276   5.829  1.00  0.00           O  
ATOM   2753  OD2 ASP A 183      11.184  19.710   7.780  1.00  0.00           O  
ATOM   2754  H   ASP A 183       7.895  21.312   6.741  1.00  0.00           H  
ATOM   2755  HA  ASP A 183       8.479  19.075   5.033  1.00  0.00           H  
ATOM   2756 1HB  ASP A 183       8.631  19.351   8.063  1.00  0.00           H  
ATOM   2757 2HB  ASP A 183       9.237  17.979   7.166  1.00  0.00           H  
ATOM   2758  N   GLU A 184       5.946  18.742   7.083  1.00  0.00           N  
ATOM   2759  CA  GLU A 184       4.781  17.968   7.416  1.00  0.00           C  
ATOM   2760  C   GLU A 184       3.870  17.854   6.232  1.00  0.00           C  
ATOM   2761  O   GLU A 184       3.427  16.759   5.911  1.00  0.00           O  
ATOM   2762  CB  GLU A 184       4.022  18.572   8.593  1.00  0.00           C  
ATOM   2763  CG  GLU A 184       2.806  17.808   8.914  1.00  0.00           C  
ATOM   2764  CD  GLU A 184       2.167  18.269  10.123  1.00  0.00           C  
ATOM   2765  OE1 GLU A 184       2.819  18.277  11.119  1.00  0.00           O  
ATOM   2766  OE2 GLU A 184       1.031  18.640  10.066  1.00  0.00           O  
ATOM   2767  H   GLU A 184       6.087  19.620   7.551  1.00  0.00           H  
ATOM   2768  HA  GLU A 184       5.104  16.967   7.700  1.00  0.00           H  
ATOM   2769 1HB  GLU A 184       4.662  18.598   9.476  1.00  0.00           H  
ATOM   2770 2HB  GLU A 184       3.735  19.594   8.361  1.00  0.00           H  
ATOM   2771 1HG  GLU A 184       2.106  17.886   8.089  1.00  0.00           H  
ATOM   2772 2HG  GLU A 184       3.087  16.784   9.003  1.00  0.00           H  
ATOM   2773  N   ALA A 185       3.591  18.965   5.561  1.00  0.00           N  
ATOM   2774  CA  ALA A 185       2.719  18.900   4.410  1.00  0.00           C  
ATOM   2775  C   ALA A 185       3.334  17.990   3.375  1.00  0.00           C  
ATOM   2776  O   ALA A 185       2.630  17.174   2.788  1.00  0.00           O  
ATOM   2777  CB  ALA A 185       2.487  20.276   3.861  1.00  0.00           C  
ATOM   2778  H   ALA A 185       3.970  19.865   5.856  1.00  0.00           H  
ATOM   2779  HA  ALA A 185       1.773  18.465   4.710  1.00  0.00           H  
ATOM   2780 1HB  ALA A 185       1.833  20.227   2.993  1.00  0.00           H  
ATOM   2781 2HB  ALA A 185       2.041  20.915   4.609  1.00  0.00           H  
ATOM   2782 3HB  ALA A 185       3.441  20.666   3.590  1.00  0.00           H  
ATOM   2783  N   LEU A 186       4.655  18.061   3.195  1.00  0.00           N  
ATOM   2784  CA  LEU A 186       5.312  17.170   2.257  1.00  0.00           C  
ATOM   2785  C   LEU A 186       5.197  15.715   2.712  1.00  0.00           C  
ATOM   2786  O   LEU A 186       4.989  14.825   1.883  1.00  0.00           O  
ATOM   2787  CB  LEU A 186       6.759  17.612   2.066  1.00  0.00           C  
ATOM   2788  CG  LEU A 186       6.909  18.926   1.270  1.00  0.00           C  
ATOM   2789  CD1 LEU A 186       8.340  19.415   1.341  1.00  0.00           C  
ATOM   2790  CD2 LEU A 186       6.488  18.659  -0.181  1.00  0.00           C  
ATOM   2791  H   LEU A 186       5.214  18.759   3.692  1.00  0.00           H  
ATOM   2792  HA  LEU A 186       4.811  17.263   1.296  1.00  0.00           H  
ATOM   2793 1HB  LEU A 186       7.212  17.762   3.046  1.00  0.00           H  
ATOM   2794 2HB  LEU A 186       7.305  16.829   1.545  1.00  0.00           H  
ATOM   2795  HG  LEU A 186       6.273  19.693   1.692  1.00  0.00           H  
ATOM   2796 1HD1 LEU A 186       8.445  20.340   0.771  1.00  0.00           H  
ATOM   2797 2HD1 LEU A 186       8.596  19.601   2.384  1.00  0.00           H  
ATOM   2798 3HD1 LEU A 186       8.991  18.664   0.945  1.00  0.00           H  
ATOM   2799 1HD2 LEU A 186       6.597  19.574  -0.745  1.00  0.00           H  
ATOM   2800 2HD2 LEU A 186       7.116  17.891  -0.618  1.00  0.00           H  
ATOM   2801 3HD2 LEU A 186       5.448  18.330  -0.209  1.00  0.00           H  
ATOM   2802  N   ALA A 187       5.303  15.465   4.029  1.00  0.00           N  
ATOM   2803  CA  ALA A 187       5.129  14.115   4.562  1.00  0.00           C  
ATOM   2804  C   ALA A 187       3.718  13.623   4.272  1.00  0.00           C  
ATOM   2805  O   ALA A 187       3.521  12.463   3.900  1.00  0.00           O  
ATOM   2806  CB  ALA A 187       5.387  14.077   6.063  1.00  0.00           C  
ATOM   2807  H   ALA A 187       5.523  16.224   4.671  1.00  0.00           H  
ATOM   2808  HA  ALA A 187       5.838  13.459   4.060  1.00  0.00           H  
ATOM   2809 1HB  ALA A 187       5.271  13.063   6.423  1.00  0.00           H  
ATOM   2810 2HB  ALA A 187       6.400  14.425   6.255  1.00  0.00           H  
ATOM   2811 3HB  ALA A 187       4.684  14.722   6.574  1.00  0.00           H  
ATOM   2812  N   ILE A 188       2.732  14.516   4.381  1.00  0.00           N  
ATOM   2813  CA  ILE A 188       1.367  14.118   4.112  1.00  0.00           C  
ATOM   2814  C   ILE A 188       1.228  13.777   2.646  1.00  0.00           C  
ATOM   2815  O   ILE A 188       0.658  12.741   2.318  1.00  0.00           O  
ATOM   2816  CB  ILE A 188       0.339  15.204   4.442  1.00  0.00           C  
ATOM   2817  CG1 ILE A 188       0.301  15.559   5.934  1.00  0.00           C  
ATOM   2818  CG2 ILE A 188      -0.999  14.741   3.961  1.00  0.00           C  
ATOM   2819  CD1 ILE A 188      -0.051  14.441   6.820  1.00  0.00           C  
ATOM   2820  H   ILE A 188       2.942  15.464   4.695  1.00  0.00           H  
ATOM   2821  HA  ILE A 188       1.138  13.232   4.700  1.00  0.00           H  
ATOM   2822  HB  ILE A 188       0.616  16.108   3.916  1.00  0.00           H  
ATOM   2823 1HG1 ILE A 188       1.262  15.923   6.232  1.00  0.00           H  
ATOM   2824 2HG1 ILE A 188      -0.430  16.354   6.085  1.00  0.00           H  
ATOM   2825 1HG2 ILE A 188      -1.689  15.510   4.151  1.00  0.00           H  
ATOM   2826 2HG2 ILE A 188      -0.957  14.539   2.890  1.00  0.00           H  
ATOM   2827 3HG2 ILE A 188      -1.294  13.834   4.491  1.00  0.00           H  
ATOM   2828 1HD1 ILE A 188      -0.051  14.802   7.847  1.00  0.00           H  
ATOM   2829 2HD1 ILE A 188      -1.043  14.066   6.563  1.00  0.00           H  
ATOM   2830 3HD1 ILE A 188       0.683  13.643   6.713  1.00  0.00           H  
ATOM   2831  N   VAL A 189       1.813  14.602   1.772  1.00  0.00           N  
ATOM   2832  CA  VAL A 189       1.749  14.355   0.340  1.00  0.00           C  
ATOM   2833  C   VAL A 189       2.385  12.992   0.040  1.00  0.00           C  
ATOM   2834  O   VAL A 189       1.808  12.163  -0.673  1.00  0.00           O  
ATOM   2835  CB  VAL A 189       2.473  15.480  -0.448  1.00  0.00           C  
ATOM   2836  CG1 VAL A 189       2.591  15.087  -1.927  1.00  0.00           C  
ATOM   2837  CG2 VAL A 189       1.714  16.823  -0.336  1.00  0.00           C  
ATOM   2838  H   VAL A 189       2.279  15.440   2.118  1.00  0.00           H  
ATOM   2839  HA  VAL A 189       0.708  14.348   0.031  1.00  0.00           H  
ATOM   2840  HB  VAL A 189       3.478  15.597  -0.051  1.00  0.00           H  
ATOM   2841 1HG1 VAL A 189       3.115  15.869  -2.467  1.00  0.00           H  
ATOM   2842 2HG1 VAL A 189       3.144  14.152  -2.014  1.00  0.00           H  
ATOM   2843 3HG1 VAL A 189       1.613  14.957  -2.354  1.00  0.00           H  
ATOM   2844 1HG2 VAL A 189       2.251  17.593  -0.892  1.00  0.00           H  
ATOM   2845 2HG2 VAL A 189       0.730  16.728  -0.736  1.00  0.00           H  
ATOM   2846 3HG2 VAL A 189       1.638  17.119   0.685  1.00  0.00           H  
ATOM   2847  N   ALA A 190       3.536  12.710   0.652  1.00  0.00           N  
ATOM   2848  CA  ALA A 190       4.193  11.423   0.459  1.00  0.00           C  
ATOM   2849  C   ALA A 190       3.295  10.257   0.888  1.00  0.00           C  
ATOM   2850  O   ALA A 190       3.329   9.184   0.284  1.00  0.00           O  
ATOM   2851  CB  ALA A 190       5.492  11.366   1.233  1.00  0.00           C  
ATOM   2852  H   ALA A 190       3.983  13.416   1.238  1.00  0.00           H  
ATOM   2853  HA  ALA A 190       4.411  11.321  -0.596  1.00  0.00           H  
ATOM   2854 1HB  ALA A 190       5.981  10.412   1.050  1.00  0.00           H  
ATOM   2855 2HB  ALA A 190       6.141  12.179   0.913  1.00  0.00           H  
ATOM   2856 3HB  ALA A 190       5.280  11.470   2.295  1.00  0.00           H  
ATOM   2857  N   ARG A 191       2.493  10.463   1.935  1.00  0.00           N  
ATOM   2858  CA  ARG A 191       1.605   9.428   2.453  1.00  0.00           C  
ATOM   2859  C   ARG A 191       0.307   9.258   1.658  1.00  0.00           C  
ATOM   2860  O   ARG A 191      -0.237   8.150   1.602  1.00  0.00           O  
ATOM   2861  CB  ARG A 191       1.251   9.743   3.899  1.00  0.00           C  
ATOM   2862  CG  ARG A 191       2.414   9.588   4.864  1.00  0.00           C  
ATOM   2863  CD  ARG A 191       2.114  10.114   6.221  1.00  0.00           C  
ATOM   2864  NE  ARG A 191       1.076   9.368   6.906  1.00  0.00           N  
ATOM   2865  CZ  ARG A 191       1.292   8.210   7.555  1.00  0.00           C  
ATOM   2866  NH1 ARG A 191       2.491   7.674   7.550  1.00  0.00           N  
ATOM   2867  NH2 ARG A 191       0.306   7.610   8.191  1.00  0.00           N  
ATOM   2868  H   ARG A 191       2.530  11.360   2.420  1.00  0.00           H  
ATOM   2869  HA  ARG A 191       2.146   8.483   2.430  1.00  0.00           H  
ATOM   2870 1HB  ARG A 191       0.898  10.769   3.971  1.00  0.00           H  
ATOM   2871 2HB  ARG A 191       0.443   9.093   4.229  1.00  0.00           H  
ATOM   2872 1HG  ARG A 191       2.643   8.528   4.964  1.00  0.00           H  
ATOM   2873 2HG  ARG A 191       3.288  10.101   4.476  1.00  0.00           H  
ATOM   2874 1HD  ARG A 191       3.008  10.072   6.814  1.00  0.00           H  
ATOM   2875 2HD  ARG A 191       1.791  11.153   6.139  1.00  0.00           H  
ATOM   2876  HE  ARG A 191       0.144   9.756   6.926  1.00  0.00           H  
ATOM   2877 1HH1 ARG A 191       3.247   8.129   7.056  1.00  0.00           H  
ATOM   2878 2HH1 ARG A 191       2.653   6.805   8.037  1.00  0.00           H  
ATOM   2879 1HH2 ARG A 191      -0.613   8.019   8.201  1.00  0.00           H  
ATOM   2880 2HH2 ARG A 191       0.470   6.743   8.689  1.00  0.00           H  
ATOM   2881  N   VAL A 192      -0.199  10.333   1.042  1.00  0.00           N  
ATOM   2882  CA  VAL A 192      -1.482  10.207   0.352  1.00  0.00           C  
ATOM   2883  C   VAL A 192      -1.350  10.139  -1.181  1.00  0.00           C  
ATOM   2884  O   VAL A 192      -2.215   9.582  -1.861  1.00  0.00           O  
ATOM   2885  CB  VAL A 192      -2.400  11.385   0.739  1.00  0.00           C  
ATOM   2886  CG1 VAL A 192      -2.585  11.411   2.232  1.00  0.00           C  
ATOM   2887  CG2 VAL A 192      -1.875  12.701   0.201  1.00  0.00           C  
ATOM   2888  H   VAL A 192       0.272  11.233   1.132  1.00  0.00           H  
ATOM   2889  HA  VAL A 192      -1.961   9.292   0.691  1.00  0.00           H  
ATOM   2890  HB  VAL A 192      -3.359  11.195   0.357  1.00  0.00           H  
ATOM   2891 1HG1 VAL A 192      -3.275  12.209   2.503  1.00  0.00           H  
ATOM   2892 2HG1 VAL A 192      -2.986  10.460   2.559  1.00  0.00           H  
ATOM   2893 3HG1 VAL A 192      -1.624  11.585   2.716  1.00  0.00           H  
ATOM   2894 1HG2 VAL A 192      -2.553  13.503   0.482  1.00  0.00           H  
ATOM   2895 2HG2 VAL A 192      -0.917  12.892   0.602  1.00  0.00           H  
ATOM   2896 3HG2 VAL A 192      -1.809  12.660  -0.874  1.00  0.00           H  
ATOM   2897  N   ALA A 193      -0.283  10.707  -1.731  1.00  0.00           N  
ATOM   2898  CA  ALA A 193      -0.038  10.697  -3.166  1.00  0.00           C  
ATOM   2899  C   ALA A 193       1.130   9.777  -3.509  1.00  0.00           C  
ATOM   2900  O   ALA A 193       1.127   9.080  -4.522  1.00  0.00           O  
ATOM   2901  CB  ALA A 193       0.231  12.098  -3.646  1.00  0.00           C  
ATOM   2902  H   ALA A 193       0.390  11.177  -1.141  1.00  0.00           H  
ATOM   2903  HA  ALA A 193      -0.924  10.310  -3.661  1.00  0.00           H  
ATOM   2904 1HB  ALA A 193       0.377  12.085  -4.705  1.00  0.00           H  
ATOM   2905 2HB  ALA A 193      -0.599  12.734  -3.404  1.00  0.00           H  
ATOM   2906 3HB  ALA A 193       1.124  12.480  -3.155  1.00  0.00           H  
ATOM   2907  N   GLY A 194       2.142   9.786  -2.651  1.00  0.00           N  
ATOM   2908  CA  GLY A 194       3.340   8.984  -2.869  1.00  0.00           C  
ATOM   2909  C   GLY A 194       4.595   9.843  -2.916  1.00  0.00           C  
ATOM   2910  O   GLY A 194       4.528  11.057  -3.146  1.00  0.00           O  
ATOM   2911  H   GLY A 194       2.088  10.389  -1.830  1.00  0.00           H  
ATOM   2912 1HA  GLY A 194       3.430   8.252  -2.065  1.00  0.00           H  
ATOM   2913 2HA  GLY A 194       3.244   8.424  -3.797  1.00  0.00           H  
ATOM   2914  N   GLN A 195       5.752   9.204  -2.740  1.00  0.00           N  
ATOM   2915  CA  GLN A 195       7.025   9.919  -2.727  1.00  0.00           C  
ATOM   2916  C   GLN A 195       7.333  10.616  -4.047  1.00  0.00           C  
ATOM   2917  O   GLN A 195       7.901  11.703  -4.051  1.00  0.00           O  
ATOM   2918  CB  GLN A 195       8.171   8.973  -2.361  1.00  0.00           C  
ATOM   2919  CG  GLN A 195       8.147   8.519  -0.910  1.00  0.00           C  
ATOM   2920  CD  GLN A 195       9.282   7.554  -0.567  1.00  0.00           C  
ATOM   2921  OE1 GLN A 195       9.893   6.931  -1.451  1.00  0.00           O  
ATOM   2922  NE2 GLN A 195       9.570   7.427   0.724  1.00  0.00           N  
ATOM   2923  H   GLN A 195       5.742   8.207  -2.572  1.00  0.00           H  
ATOM   2924  HA  GLN A 195       6.968  10.684  -1.953  1.00  0.00           H  
ATOM   2925 1HB  GLN A 195       8.129   8.086  -2.995  1.00  0.00           H  
ATOM   2926 2HB  GLN A 195       9.122   9.465  -2.552  1.00  0.00           H  
ATOM   2927 1HG  GLN A 195       8.241   9.396  -0.270  1.00  0.00           H  
ATOM   2928 2HG  GLN A 195       7.200   8.016  -0.713  1.00  0.00           H  
ATOM   2929 1HE2 GLN A 195      10.305   6.815   1.019  1.00  0.00           H  
ATOM   2930 2HE2 GLN A 195       9.054   7.948   1.405  1.00  0.00           H  
ATOM   2931  N   ASP A 196       6.950  10.017  -5.176  1.00  0.00           N  
ATOM   2932  CA  ASP A 196       7.243  10.641  -6.471  1.00  0.00           C  
ATOM   2933  C   ASP A 196       6.560  12.006  -6.584  1.00  0.00           C  
ATOM   2934  O   ASP A 196       7.108  12.956  -7.157  1.00  0.00           O  
ATOM   2935  CB  ASP A 196       6.788   9.741  -7.617  1.00  0.00           C  
ATOM   2936  CG  ASP A 196       7.656   8.490  -7.778  1.00  0.00           C  
ATOM   2937  OD1 ASP A 196       8.719   8.434  -7.199  1.00  0.00           O  
ATOM   2938  OD2 ASP A 196       7.238   7.598  -8.473  1.00  0.00           O  
ATOM   2939  H   ASP A 196       6.471   9.130  -5.135  1.00  0.00           H  
ATOM   2940  HA  ASP A 196       8.320  10.791  -6.548  1.00  0.00           H  
ATOM   2941 1HB  ASP A 196       5.756   9.433  -7.448  1.00  0.00           H  
ATOM   2942 2HB  ASP A 196       6.809  10.304  -8.549  1.00  0.00           H  
ATOM   2943  N   ILE A 197       5.363  12.099  -6.017  1.00  0.00           N  
ATOM   2944  CA  ILE A 197       4.598  13.326  -6.053  1.00  0.00           C  
ATOM   2945  C   ILE A 197       5.190  14.293  -5.056  1.00  0.00           C  
ATOM   2946  O   ILE A 197       5.360  15.470  -5.361  1.00  0.00           O  
ATOM   2947  CB  ILE A 197       3.119  13.078  -5.764  1.00  0.00           C  
ATOM   2948  CG1 ILE A 197       2.523  12.146  -6.840  1.00  0.00           C  
ATOM   2949  CG2 ILE A 197       2.372  14.415  -5.727  1.00  0.00           C  
ATOM   2950  CD1 ILE A 197       2.598  12.701  -8.238  1.00  0.00           C  
ATOM   2951  H   ILE A 197       4.981  11.293  -5.541  1.00  0.00           H  
ATOM   2952  HA  ILE A 197       4.679  13.763  -7.046  1.00  0.00           H  
ATOM   2953  HB  ILE A 197       3.020  12.574  -4.800  1.00  0.00           H  
ATOM   2954 1HG1 ILE A 197       3.059  11.196  -6.810  1.00  0.00           H  
ATOM   2955 2HG1 ILE A 197       1.491  11.957  -6.618  1.00  0.00           H  
ATOM   2956 1HG2 ILE A 197       1.328  14.236  -5.521  1.00  0.00           H  
ATOM   2957 2HG2 ILE A 197       2.794  15.046  -4.949  1.00  0.00           H  
ATOM   2958 3HG2 ILE A 197       2.470  14.909  -6.686  1.00  0.00           H  
ATOM   2959 1HD1 ILE A 197       2.160  11.988  -8.938  1.00  0.00           H  
ATOM   2960 2HD1 ILE A 197       2.041  13.637  -8.285  1.00  0.00           H  
ATOM   2961 3HD1 ILE A 197       3.639  12.881  -8.507  1.00  0.00           H  
ATOM   2962  N   ALA A 198       5.539  13.808  -3.864  1.00  0.00           N  
ATOM   2963  CA  ALA A 198       6.135  14.705  -2.886  1.00  0.00           C  
ATOM   2964  C   ALA A 198       7.409  15.326  -3.445  1.00  0.00           C  
ATOM   2965  O   ALA A 198       7.629  16.522  -3.265  1.00  0.00           O  
ATOM   2966  CB  ALA A 198       6.440  13.964  -1.606  1.00  0.00           C  
ATOM   2967  H   ALA A 198       5.372  12.827  -3.639  1.00  0.00           H  
ATOM   2968  HA  ALA A 198       5.431  15.505  -2.678  1.00  0.00           H  
ATOM   2969 1HB  ALA A 198       6.865  14.651  -0.875  1.00  0.00           H  
ATOM   2970 2HB  ALA A 198       5.522  13.544  -1.217  1.00  0.00           H  
ATOM   2971 3HB  ALA A 198       7.148  13.165  -1.811  1.00  0.00           H  
ATOM   2972  N   LYS A 199       8.216  14.539  -4.175  1.00  0.00           N  
ATOM   2973  CA  LYS A 199       9.442  15.052  -4.781  1.00  0.00           C  
ATOM   2974  C   LYS A 199       9.103  16.087  -5.848  1.00  0.00           C  
ATOM   2975  O   LYS A 199       9.767  17.116  -5.961  1.00  0.00           O  
ATOM   2976  CB  LYS A 199      10.286  13.909  -5.334  1.00  0.00           C  
ATOM   2977  CG  LYS A 199      10.925  13.047  -4.240  1.00  0.00           C  
ATOM   2978  CD  LYS A 199      11.697  11.877  -4.822  1.00  0.00           C  
ATOM   2979  CE  LYS A 199      12.284  11.001  -3.722  1.00  0.00           C  
ATOM   2980  NZ  LYS A 199      12.993   9.815  -4.278  1.00  0.00           N  
ATOM   2981  H   LYS A 199       7.988  13.550  -4.280  1.00  0.00           H  
ATOM   2982  HA  LYS A 199      10.025  15.546  -4.007  1.00  0.00           H  
ATOM   2983 1HB  LYS A 199       9.655  13.259  -5.948  1.00  0.00           H  
ATOM   2984 2HB  LYS A 199      11.075  14.308  -5.970  1.00  0.00           H  
ATOM   2985 1HG  LYS A 199      11.607  13.670  -3.654  1.00  0.00           H  
ATOM   2986 2HG  LYS A 199      10.152  12.674  -3.574  1.00  0.00           H  
ATOM   2987 1HD  LYS A 199      11.022  11.271  -5.434  1.00  0.00           H  
ATOM   2988 2HD  LYS A 199      12.503  12.246  -5.453  1.00  0.00           H  
ATOM   2989 1HE  LYS A 199      12.985  11.590  -3.133  1.00  0.00           H  
ATOM   2990 2HE  LYS A 199      11.476  10.657  -3.073  1.00  0.00           H  
ATOM   2991 1HZ  LYS A 199      13.364   9.257  -3.521  1.00  0.00           H  
ATOM   2992 2HZ  LYS A 199      12.337   9.258  -4.817  1.00  0.00           H  
ATOM   2993 3HZ  LYS A 199      13.749  10.120  -4.875  1.00  0.00           H  
ATOM   2994  N   HIS A 200       8.038  15.853  -6.617  1.00  0.00           N  
ATOM   2995  CA  HIS A 200       7.617  16.853  -7.588  1.00  0.00           C  
ATOM   2996  C   HIS A 200       7.304  18.159  -6.874  1.00  0.00           C  
ATOM   2997  O   HIS A 200       7.759  19.234  -7.286  1.00  0.00           O  
ATOM   2998  CB  HIS A 200       6.383  16.432  -8.377  1.00  0.00           C  
ATOM   2999  CG  HIS A 200       5.920  17.520  -9.311  1.00  0.00           C  
ATOM   3000  ND1 HIS A 200       6.526  17.780 -10.525  1.00  0.00           N  
ATOM   3001  CD2 HIS A 200       4.938  18.445  -9.175  1.00  0.00           C  
ATOM   3002  CE1 HIS A 200       5.917  18.805 -11.105  1.00  0.00           C  
ATOM   3003  NE2 HIS A 200       4.952  19.224 -10.306  1.00  0.00           N  
ATOM   3004  H   HIS A 200       7.528  14.971  -6.545  1.00  0.00           H  
ATOM   3005  HA  HIS A 200       8.415  17.043  -8.293  1.00  0.00           H  
ATOM   3006 1HB  HIS A 200       6.598  15.529  -8.949  1.00  0.00           H  
ATOM   3007 2HB  HIS A 200       5.569  16.204  -7.700  1.00  0.00           H  
ATOM   3008  HD2 HIS A 200       4.269  18.552  -8.321  1.00  0.00           H  
ATOM   3009  HE1 HIS A 200       6.173  19.235 -12.073  1.00  0.00           H  
ATOM   3010  HE2 HIS A 200       4.324  19.997 -10.491  1.00  0.00           H  
ATOM   3011  N   VAL A 201       6.516  18.062  -5.799  1.00  0.00           N  
ATOM   3012  CA  VAL A 201       6.103  19.231  -5.048  1.00  0.00           C  
ATOM   3013  C   VAL A 201       7.347  19.936  -4.474  1.00  0.00           C  
ATOM   3014  O   VAL A 201       7.464  21.168  -4.520  1.00  0.00           O  
ATOM   3015  CB  VAL A 201       5.112  18.861  -3.933  1.00  0.00           C  
ATOM   3016  CG1 VAL A 201       4.853  20.083  -3.088  1.00  0.00           C  
ATOM   3017  CG2 VAL A 201       3.781  18.334  -4.542  1.00  0.00           C  
ATOM   3018  H   VAL A 201       6.187  17.138  -5.516  1.00  0.00           H  
ATOM   3019  HA  VAL A 201       5.579  19.898  -5.722  1.00  0.00           H  
ATOM   3020  HB  VAL A 201       5.556  18.095  -3.296  1.00  0.00           H  
ATOM   3021 1HG1 VAL A 201       4.162  19.829  -2.280  1.00  0.00           H  
ATOM   3022 2HG1 VAL A 201       5.791  20.435  -2.679  1.00  0.00           H  
ATOM   3023 3HG1 VAL A 201       4.416  20.869  -3.702  1.00  0.00           H  
ATOM   3024 1HG2 VAL A 201       3.087  18.078  -3.741  1.00  0.00           H  
ATOM   3025 2HG2 VAL A 201       3.341  19.096  -5.167  1.00  0.00           H  
ATOM   3026 3HG2 VAL A 201       3.973  17.456  -5.142  1.00  0.00           H  
ATOM   3027  N   GLN A 202       8.310  19.162  -3.957  1.00  0.00           N  
ATOM   3028  CA  GLN A 202       9.548  19.748  -3.445  1.00  0.00           C  
ATOM   3029  C   GLN A 202      10.285  20.515  -4.537  1.00  0.00           C  
ATOM   3030  O   GLN A 202      10.771  21.628  -4.318  1.00  0.00           O  
ATOM   3031  CB  GLN A 202      10.500  18.656  -2.932  1.00  0.00           C  
ATOM   3032  CG  GLN A 202      10.104  17.977  -1.665  1.00  0.00           C  
ATOM   3033  CD  GLN A 202      11.022  16.814  -1.304  1.00  0.00           C  
ATOM   3034  OE1 GLN A 202      11.815  16.338  -2.127  1.00  0.00           O  
ATOM   3035  NE2 GLN A 202      10.916  16.338  -0.068  1.00  0.00           N  
ATOM   3036  H   GLN A 202       8.175  18.154  -3.908  1.00  0.00           H  
ATOM   3037  HA  GLN A 202       9.304  20.438  -2.632  1.00  0.00           H  
ATOM   3038 1HB  GLN A 202      10.575  17.888  -3.688  1.00  0.00           H  
ATOM   3039 2HB  GLN A 202      11.492  19.064  -2.818  1.00  0.00           H  
ATOM   3040 1HG  GLN A 202      10.191  18.716  -0.889  1.00  0.00           H  
ATOM   3041 2HG  GLN A 202       9.096  17.627  -1.733  1.00  0.00           H  
ATOM   3042 1HE2 GLN A 202      11.493  15.575   0.229  1.00  0.00           H  
ATOM   3043 2HE2 GLN A 202      10.254  16.738   0.564  1.00  0.00           H  
ATOM   3044  N   MET A 203      10.337  19.958  -5.750  1.00  0.00           N  
ATOM   3045  CA  MET A 203      11.052  20.643  -6.812  1.00  0.00           C  
ATOM   3046  C   MET A 203      10.349  21.912  -7.273  1.00  0.00           C  
ATOM   3047  O   MET A 203      10.983  22.969  -7.360  1.00  0.00           O  
ATOM   3048  CB  MET A 203      11.273  19.680  -7.979  1.00  0.00           C  
ATOM   3049  CG  MET A 203      12.296  18.581  -7.688  1.00  0.00           C  
ATOM   3050  SD  MET A 203      12.692  17.565  -9.112  1.00  0.00           S  
ATOM   3051  CE  MET A 203      11.204  16.581  -9.217  1.00  0.00           C  
ATOM   3052  H   MET A 203       9.927  19.037  -5.916  1.00  0.00           H  
ATOM   3053  HA  MET A 203      12.018  20.936  -6.430  1.00  0.00           H  
ATOM   3054 1HB  MET A 203      10.326  19.193  -8.223  1.00  0.00           H  
ATOM   3055 2HB  MET A 203      11.598  20.234  -8.857  1.00  0.00           H  
ATOM   3056 1HG  MET A 203      13.215  19.048  -7.359  1.00  0.00           H  
ATOM   3057 2HG  MET A 203      11.935  17.937  -6.889  1.00  0.00           H  
ATOM   3058 1HE  MET A 203      11.283  15.882 -10.048  1.00  0.00           H  
ATOM   3059 2HE  MET A 203      11.062  16.027  -8.285  1.00  0.00           H  
ATOM   3060 3HE  MET A 203      10.358  17.241  -9.381  1.00  0.00           H  
ATOM   3061  N   ILE A 204       9.035  21.851  -7.478  1.00  0.00           N  
ATOM   3062  CA  ILE A 204       8.303  23.014  -7.976  1.00  0.00           C  
ATOM   3063  C   ILE A 204       8.287  24.169  -6.962  1.00  0.00           C  
ATOM   3064  O   ILE A 204       8.275  25.338  -7.352  1.00  0.00           O  
ATOM   3065  CB  ILE A 204       6.891  22.608  -8.459  1.00  0.00           C  
ATOM   3066  CG1 ILE A 204       6.289  23.684  -9.331  1.00  0.00           C  
ATOM   3067  CG2 ILE A 204       5.981  22.349  -7.333  1.00  0.00           C  
ATOM   3068  CD1 ILE A 204       7.018  23.905 -10.620  1.00  0.00           C  
ATOM   3069  H   ILE A 204       8.546  20.963  -7.339  1.00  0.00           H  
ATOM   3070  HA  ILE A 204       8.830  23.376  -8.858  1.00  0.00           H  
ATOM   3071  HB  ILE A 204       6.978  21.693  -9.050  1.00  0.00           H  
ATOM   3072 1HG1 ILE A 204       5.279  23.399  -9.564  1.00  0.00           H  
ATOM   3073 2HG1 ILE A 204       6.269  24.620  -8.772  1.00  0.00           H  
ATOM   3074 1HG2 ILE A 204       5.015  22.028  -7.707  1.00  0.00           H  
ATOM   3075 2HG2 ILE A 204       6.412  21.589  -6.742  1.00  0.00           H  
ATOM   3076 3HG2 ILE A 204       5.862  23.248  -6.757  1.00  0.00           H  
ATOM   3077 1HD1 ILE A 204       6.515  24.687 -11.189  1.00  0.00           H  
ATOM   3078 2HD1 ILE A 204       8.045  24.210 -10.412  1.00  0.00           H  
ATOM   3079 3HD1 ILE A 204       7.023  22.981 -11.197  1.00  0.00           H  
ATOM   3080  N   THR A 205       8.338  23.845  -5.662  1.00  0.00           N  
ATOM   3081  CA  THR A 205       8.376  24.862  -4.611  1.00  0.00           C  
ATOM   3082  C   THR A 205       9.777  25.132  -4.049  1.00  0.00           C  
ATOM   3083  O   THR A 205       9.927  25.916  -3.111  1.00  0.00           O  
ATOM   3084  CB  THR A 205       7.458  24.493  -3.439  1.00  0.00           C  
ATOM   3085  OG1 THR A 205       7.854  23.240  -2.873  1.00  0.00           O  
ATOM   3086  CG2 THR A 205       6.062  24.400  -3.870  1.00  0.00           C  
ATOM   3087  H   THR A 205       8.305  22.862  -5.384  1.00  0.00           H  
ATOM   3088  HA  THR A 205       8.008  25.795  -5.036  1.00  0.00           H  
ATOM   3089  HB  THR A 205       7.532  25.265  -2.694  1.00  0.00           H  
ATOM   3090  HG1 THR A 205       7.809  22.539  -3.561  1.00  0.00           H  
ATOM   3091 1HG2 THR A 205       5.434  24.170  -3.028  1.00  0.00           H  
ATOM   3092 2HG2 THR A 205       5.762  25.357  -4.292  1.00  0.00           H  
ATOM   3093 3HG2 THR A 205       5.970  23.625  -4.605  1.00  0.00           H  
ATOM   3094  N   GLN A 206      10.794  24.473  -4.600  1.00  0.00           N  
ATOM   3095  CA  GLN A 206      12.181  24.573  -4.149  1.00  0.00           C  
ATOM   3096  C   GLN A 206      12.412  24.333  -2.646  1.00  0.00           C  
ATOM   3097  O   GLN A 206      13.144  25.086  -1.997  1.00  0.00           O  
ATOM   3098  CB  GLN A 206      12.768  25.932  -4.550  1.00  0.00           C  
ATOM   3099  CG  GLN A 206      12.884  26.119  -6.055  1.00  0.00           C  
ATOM   3100  CD  GLN A 206      13.992  25.256  -6.672  1.00  0.00           C  
ATOM   3101  OE1 GLN A 206      15.185  25.501  -6.449  1.00  0.00           O  
ATOM   3102  NE2 GLN A 206      13.601  24.250  -7.446  1.00  0.00           N  
ATOM   3103  H   GLN A 206      10.621  23.869  -5.402  1.00  0.00           H  
ATOM   3104  HA  GLN A 206      12.735  23.807  -4.684  1.00  0.00           H  
ATOM   3105 1HB  GLN A 206      12.150  26.734  -4.151  1.00  0.00           H  
ATOM   3106 2HB  GLN A 206      13.761  26.037  -4.117  1.00  0.00           H  
ATOM   3107 1HG  GLN A 206      11.935  25.823  -6.513  1.00  0.00           H  
ATOM   3108 2HG  GLN A 206      13.095  27.165  -6.271  1.00  0.00           H  
ATOM   3109 1HE2 GLN A 206      14.277  23.657  -7.876  1.00  0.00           H  
ATOM   3110 2HE2 GLN A 206      12.603  24.073  -7.596  1.00  0.00           H  
ATOM   3111  N   TYR A 207      11.821  23.268  -2.105  1.00  0.00           N  
ATOM   3112  CA  TYR A 207      12.040  22.898  -0.703  1.00  0.00           C  
ATOM   3113  C   TYR A 207      12.577  21.490  -0.645  1.00  0.00           C  
ATOM   3114  O   TYR A 207      11.867  20.563  -1.007  1.00  0.00           O  
ATOM   3115  CB  TYR A 207      10.764  22.941   0.151  1.00  0.00           C  
ATOM   3116  CG  TYR A 207      10.083  24.287   0.287  1.00  0.00           C  
ATOM   3117  CD1 TYR A 207       8.767  24.434  -0.101  1.00  0.00           C  
ATOM   3118  CD2 TYR A 207      10.781  25.376   0.779  1.00  0.00           C  
ATOM   3119  CE1 TYR A 207       8.140  25.659   0.014  1.00  0.00           C  
ATOM   3120  CE2 TYR A 207      10.158  26.603   0.892  1.00  0.00           C  
ATOM   3121  CZ  TYR A 207       8.841  26.745   0.515  1.00  0.00           C  
ATOM   3122  OH  TYR A 207       8.218  27.969   0.629  1.00  0.00           O  
ATOM   3123  H   TYR A 207      11.241  22.689  -2.713  1.00  0.00           H  
ATOM   3124  HA  TYR A 207      12.786  23.562  -0.270  1.00  0.00           H  
ATOM   3125 1HB  TYR A 207      10.037  22.246  -0.278  1.00  0.00           H  
ATOM   3126 2HB  TYR A 207      10.993  22.581   1.154  1.00  0.00           H  
ATOM   3127  HD1 TYR A 207       8.223  23.579  -0.489  1.00  0.00           H  
ATOM   3128  HD2 TYR A 207      11.823  25.265   1.075  1.00  0.00           H  
ATOM   3129  HE1 TYR A 207       7.097  25.767  -0.286  1.00  0.00           H  
ATOM   3130  HE2 TYR A 207      10.709  27.458   1.280  1.00  0.00           H  
ATOM   3131  HH  TYR A 207       7.322  27.904   0.284  1.00  0.00           H  
ATOM   3132  N   PHE A 208      13.773  21.287  -0.106  1.00  0.00           N  
ATOM   3133  CA  PHE A 208      14.316  19.929  -0.108  1.00  0.00           C  
ATOM   3134  C   PHE A 208      14.765  19.474   1.283  1.00  0.00           C  
ATOM   3135  O   PHE A 208      15.965  19.369   1.527  1.00  0.00           O  
ATOM   3136  CB  PHE A 208      15.501  19.891  -1.054  1.00  0.00           C  
ATOM   3137  CG  PHE A 208      15.122  20.377  -2.412  1.00  0.00           C  
ATOM   3138  CD1 PHE A 208      15.401  21.692  -2.784  1.00  0.00           C  
ATOM   3139  CD2 PHE A 208      14.453  19.569  -3.295  1.00  0.00           C  
ATOM   3140  CE1 PHE A 208      15.036  22.166  -4.019  1.00  0.00           C  
ATOM   3141  CE2 PHE A 208      14.081  20.040  -4.523  1.00  0.00           C  
ATOM   3142  CZ  PHE A 208      14.378  21.342  -4.891  1.00  0.00           C  
ATOM   3143  H   PHE A 208      14.321  22.066   0.231  1.00  0.00           H  
ATOM   3144  HA  PHE A 208      13.567  19.241  -0.491  1.00  0.00           H  
ATOM   3145 1HB  PHE A 208      16.308  20.516  -0.672  1.00  0.00           H  
ATOM   3146 2HB  PHE A 208      15.876  18.869  -1.141  1.00  0.00           H  
ATOM   3147  HD1 PHE A 208      15.920  22.347  -2.082  1.00  0.00           H  
ATOM   3148  HD2 PHE A 208      14.210  18.543  -3.005  1.00  0.00           H  
ATOM   3149  HE1 PHE A 208      15.264  23.198  -4.304  1.00  0.00           H  
ATOM   3150  HE2 PHE A 208      13.551  19.386  -5.196  1.00  0.00           H  
ATOM   3151  HZ  PHE A 208      14.085  21.720  -5.867  1.00  0.00           H  
ATOM   3152  N   PRO A 209      13.828  19.244   2.220  1.00  0.00           N  
ATOM   3153  CA  PRO A 209      14.072  18.905   3.609  1.00  0.00           C  
ATOM   3154  C   PRO A 209      14.521  17.479   3.874  1.00  0.00           C  
ATOM   3155  O   PRO A 209      14.245  16.557   3.108  1.00  0.00           O  
ATOM   3156  CB  PRO A 209      12.705  19.108   4.227  1.00  0.00           C  
ATOM   3157  CG  PRO A 209      11.735  18.822   3.124  1.00  0.00           C  
ATOM   3158  CD  PRO A 209      12.389  19.347   1.893  1.00  0.00           C  
ATOM   3159  HA  PRO A 209      14.792  19.613   4.031  1.00  0.00           H  
ATOM   3160 1HB  PRO A 209      12.577  18.439   5.098  1.00  0.00           H  
ATOM   3161 2HB  PRO A 209      12.622  20.137   4.607  1.00  0.00           H  
ATOM   3162 1HG  PRO A 209      11.524  17.746   3.079  1.00  0.00           H  
ATOM   3163 2HG  PRO A 209      10.785  19.323   3.355  1.00  0.00           H  
ATOM   3164 1HD  PRO A 209      12.110  18.731   1.036  1.00  0.00           H  
ATOM   3165 2HD  PRO A 209      12.083  20.384   1.786  1.00  0.00           H  
ATOM   3166  N   ASP A 210      15.158  17.325   5.022  1.00  0.00           N  
ATOM   3167  CA  ASP A 210      15.518  16.046   5.607  1.00  0.00           C  
ATOM   3168  C   ASP A 210      14.277  15.355   6.210  1.00  0.00           C  
ATOM   3169  O   ASP A 210      13.282  16.032   6.467  1.00  0.00           O  
ATOM   3170  CB  ASP A 210      16.576  16.254   6.694  1.00  0.00           C  
ATOM   3171  CG  ASP A 210      17.945  16.617   6.146  1.00  0.00           C  
ATOM   3172  OD1 ASP A 210      18.161  16.454   4.972  1.00  0.00           O  
ATOM   3173  OD2 ASP A 210      18.762  17.071   6.905  1.00  0.00           O  
ATOM   3174  H   ASP A 210      15.371  18.155   5.553  1.00  0.00           H  
ATOM   3175  HA  ASP A 210      15.951  15.449   4.816  1.00  0.00           H  
ATOM   3176 1HB  ASP A 210      16.250  17.054   7.360  1.00  0.00           H  
ATOM   3177 2HB  ASP A 210      16.663  15.361   7.311  1.00  0.00           H  
ATOM   3178  N   PRO A 211      14.293  14.019   6.375  1.00  0.00           N  
ATOM   3179  CA  PRO A 211      13.339  13.219   7.143  1.00  0.00           C  
ATOM   3180  C   PRO A 211      13.233  13.857   8.543  1.00  0.00           C  
ATOM   3181  O   PRO A 211      14.062  14.712   8.860  1.00  0.00           O  
ATOM   3182  CB  PRO A 211      14.000  11.827   7.116  1.00  0.00           C  
ATOM   3183  CG  PRO A 211      14.852  11.816   5.873  1.00  0.00           C  
ATOM   3184  CD  PRO A 211      15.344  13.217   5.702  1.00  0.00           C  
ATOM   3185  HA  PRO A 211      12.366  13.222   6.627  1.00  0.00           H  
ATOM   3186 1HB  PRO A 211      14.582  11.661   8.038  1.00  0.00           H  
ATOM   3187 2HB  PRO A 211      13.239  11.039   7.061  1.00  0.00           H  
ATOM   3188 1HG  PRO A 211      15.674  11.093   5.989  1.00  0.00           H  
ATOM   3189 2HG  PRO A 211      14.254  11.474   5.014  1.00  0.00           H  
ATOM   3190 1HD  PRO A 211      16.327  13.347   6.171  1.00  0.00           H  
ATOM   3191 2HD  PRO A 211      15.362  13.418   4.620  1.00  0.00           H  
ATOM   3192  N   PRO A 212      12.291  13.442   9.431  1.00  0.00           N  
ATOM   3193  CA  PRO A 212      11.952  14.080  10.712  1.00  0.00           C  
ATOM   3194  C   PRO A 212      13.088  14.057  11.730  1.00  0.00           C  
ATOM   3195  O   PRO A 212      13.058  13.361  12.745  1.00  0.00           O  
ATOM   3196  CB  PRO A 212      10.748  13.259  11.176  1.00  0.00           C  
ATOM   3197  CG  PRO A 212      10.953  11.904  10.587  1.00  0.00           C  
ATOM   3198  CD  PRO A 212      11.586  12.161   9.221  1.00  0.00           C  
ATOM   3199  HA  PRO A 212      11.651  15.119  10.514  1.00  0.00           H  
ATOM   3200 1HB  PRO A 212      10.721  13.235  12.277  1.00  0.00           H  
ATOM   3201 2HB  PRO A 212       9.825  13.721  10.868  1.00  0.00           H  
ATOM   3202 1HG  PRO A 212      11.591  11.299  11.248  1.00  0.00           H  
ATOM   3203 2HG  PRO A 212       9.987  11.382  10.511  1.00  0.00           H  
ATOM   3204 1HD  PRO A 212      12.276  11.348   9.056  1.00  0.00           H  
ATOM   3205 2HD  PRO A 212      10.833  12.246   8.429  1.00  0.00           H  
ATOM   3206  N   PHE A 213      14.084  14.860  11.414  1.00  0.00           N  
ATOM   3207  CA  PHE A 213      15.327  15.080  12.114  1.00  0.00           C  
ATOM   3208  C   PHE A 213      15.182  15.593  13.529  1.00  0.00           C  
ATOM   3209  O   PHE A 213      14.345  16.462  13.833  1.00  0.00           O  
ATOM   3210  CB  PHE A 213      16.167  16.053  11.291  1.00  0.00           C  
ATOM   3211  CG  PHE A 213      17.510  16.376  11.852  1.00  0.00           C  
ATOM   3212  CD1 PHE A 213      18.524  15.436  11.835  1.00  0.00           C  
ATOM   3213  CD2 PHE A 213      17.778  17.633  12.361  1.00  0.00           C  
ATOM   3214  CE1 PHE A 213      19.773  15.740  12.335  1.00  0.00           C  
ATOM   3215  CE2 PHE A 213      19.029  17.941  12.856  1.00  0.00           C  
ATOM   3216  CZ  PHE A 213      20.024  16.993  12.846  1.00  0.00           C  
ATOM   3217  H   PHE A 213      13.990  15.348  10.531  1.00  0.00           H  
ATOM   3218  HA  PHE A 213      15.852  14.124  12.156  1.00  0.00           H  
ATOM   3219 1HB  PHE A 213      16.308  15.641  10.288  1.00  0.00           H  
ATOM   3220 2HB  PHE A 213      15.619  16.986  11.172  1.00  0.00           H  
ATOM   3221  HD1 PHE A 213      18.325  14.447  11.422  1.00  0.00           H  
ATOM   3222  HD2 PHE A 213      16.987  18.383  12.363  1.00  0.00           H  
ATOM   3223  HE1 PHE A 213      20.561  14.990  12.320  1.00  0.00           H  
ATOM   3224  HE2 PHE A 213      19.234  18.932  13.254  1.00  0.00           H  
ATOM   3225  HZ  PHE A 213      21.011  17.235  13.237  1.00  0.00           H  
ATOM   3226  N   GLU A 214      16.027  15.061  14.409  1.00  0.00           N  
ATOM   3227  CA  GLU A 214      16.055  15.464  15.805  1.00  0.00           C  
ATOM   3228  C   GLU A 214      16.818  16.777  15.945  1.00  0.00           C  
ATOM   3229  O   GLU A 214      17.960  16.828  16.401  1.00  0.00           O  
ATOM   3230  CB  GLU A 214      16.701  14.373  16.656  1.00  0.00           C  
ATOM   3231  CG  GLU A 214      15.936  13.052  16.654  1.00  0.00           C  
ATOM   3232  CD  GLU A 214      16.587  11.979  17.498  1.00  0.00           C  
ATOM   3233  OE1 GLU A 214      17.666  12.204  17.991  1.00  0.00           O  
ATOM   3234  OE2 GLU A 214      16.010  10.925  17.628  1.00  0.00           O  
ATOM   3235  H   GLU A 214      16.678  14.357  14.090  1.00  0.00           H  
ATOM   3236  HA  GLU A 214      15.038  15.620  16.150  1.00  0.00           H  
ATOM   3237 1HB  GLU A 214      17.713  14.183  16.297  1.00  0.00           H  
ATOM   3238 2HB  GLU A 214      16.774  14.720  17.688  1.00  0.00           H  
ATOM   3239 1HG  GLU A 214      14.928  13.236  17.035  1.00  0.00           H  
ATOM   3240 2HG  GLU A 214      15.845  12.701  15.626  1.00  0.00           H  
ATOM   3241  N   GLN A 215      16.151  17.828  15.499  1.00  0.00           N  
ATOM   3242  CA  GLN A 215      16.647  19.192  15.466  1.00  0.00           C  
ATOM   3243  C   GLN A 215      17.006  19.650  16.854  1.00  0.00           C  
ATOM   3244  O   GLN A 215      16.299  19.339  17.805  1.00  0.00           O  
ATOM   3245  CB  GLN A 215      15.576  20.111  14.881  1.00  0.00           C  
ATOM   3246  CG  GLN A 215      15.995  21.548  14.726  1.00  0.00           C  
ATOM   3247  CD  GLN A 215      14.903  22.399  14.137  1.00  0.00           C  
ATOM   3248  OE1 GLN A 215      14.259  22.049  13.128  1.00  0.00           O  
ATOM   3249  NE2 GLN A 215      14.680  23.553  14.763  1.00  0.00           N  
ATOM   3250  H   GLN A 215      15.228  17.630  15.121  1.00  0.00           H  
ATOM   3251  HA  GLN A 215      17.541  19.236  14.856  1.00  0.00           H  
ATOM   3252 1HB  GLN A 215      15.270  19.733  13.905  1.00  0.00           H  
ATOM   3253 2HB  GLN A 215      14.697  20.091  15.529  1.00  0.00           H  
ATOM   3254 1HG  GLN A 215      16.235  21.955  15.711  1.00  0.00           H  
ATOM   3255 2HG  GLN A 215      16.867  21.601  14.076  1.00  0.00           H  
ATOM   3256 1HE2 GLN A 215      13.973  24.178  14.430  1.00  0.00           H  
ATOM   3257 2HE2 GLN A 215      15.233  23.802  15.568  1.00  0.00           H  
ATOM   3258  N   THR A 216      18.123  20.352  17.010  1.00  0.00           N  
ATOM   3259  CA  THR A 216      18.404  20.829  18.351  1.00  0.00           C  
ATOM   3260  C   THR A 216      17.292  21.778  18.790  1.00  0.00           C  
ATOM   3261  O   THR A 216      17.032  22.792  18.137  1.00  0.00           O  
ATOM   3262  CB  THR A 216      19.758  21.554  18.428  1.00  0.00           C  
ATOM   3263  OG1 THR A 216      20.803  20.665  18.006  1.00  0.00           O  
ATOM   3264  CG2 THR A 216      20.024  22.012  19.860  1.00  0.00           C  
ATOM   3265  H   THR A 216      18.730  20.568  16.234  1.00  0.00           H  
ATOM   3266  HA  THR A 216      18.419  19.980  19.034  1.00  0.00           H  
ATOM   3267  HB  THR A 216      19.745  22.423  17.771  1.00  0.00           H  
ATOM   3268  HG1 THR A 216      20.774  19.863  18.536  1.00  0.00           H  
ATOM   3269 1HG2 THR A 216      20.984  22.523  19.905  1.00  0.00           H  
ATOM   3270 2HG2 THR A 216      19.235  22.694  20.179  1.00  0.00           H  
ATOM   3271 3HG2 THR A 216      20.042  21.146  20.520  1.00  0.00           H  
ATOM   3272  N   ILE A 217      16.682  21.446  19.917  1.00  0.00           N  
ATOM   3273  CA  ILE A 217      15.593  22.187  20.535  1.00  0.00           C  
ATOM   3274  C   ILE A 217      15.865  22.467  21.994  1.00  0.00           C  
ATOM   3275  O   ILE A 217      16.378  21.602  22.701  1.00  0.00           O  
ATOM   3276  CB  ILE A 217      14.243  21.436  20.404  1.00  0.00           C  
ATOM   3277  CG1 ILE A 217      13.819  21.303  18.926  1.00  0.00           C  
ATOM   3278  CG2 ILE A 217      13.167  22.110  21.214  1.00  0.00           C  
ATOM   3279  CD1 ILE A 217      13.493  22.618  18.256  1.00  0.00           C  
ATOM   3280  H   ILE A 217      16.975  20.587  20.360  1.00  0.00           H  
ATOM   3281  HA  ILE A 217      15.496  23.144  20.024  1.00  0.00           H  
ATOM   3282  HB  ILE A 217      14.369  20.423  20.773  1.00  0.00           H  
ATOM   3283 1HG1 ILE A 217      14.599  20.841  18.376  1.00  0.00           H  
ATOM   3284 2HG1 ILE A 217      12.940  20.659  18.871  1.00  0.00           H  
ATOM   3285 1HG2 ILE A 217      12.237  21.564  21.112  1.00  0.00           H  
ATOM   3286 2HG2 ILE A 217      13.438  22.140  22.260  1.00  0.00           H  
ATOM   3287 3HG2 ILE A 217      13.054  23.114  20.832  1.00  0.00           H  
ATOM   3288 1HD1 ILE A 217      13.204  22.430  17.221  1.00  0.00           H  
ATOM   3289 2HD1 ILE A 217      12.671  23.103  18.784  1.00  0.00           H  
ATOM   3290 3HD1 ILE A 217      14.372  23.262  18.276  1.00  0.00           H  
ATOM   3291  N   VAL A 218      15.530  23.673  22.442  1.00  0.00           N  
ATOM   3292  CA  VAL A 218      15.627  23.998  23.854  1.00  0.00           C  
ATOM   3293  C   VAL A 218      14.200  24.078  24.420  1.00  0.00           C  
ATOM   3294  O   VAL A 218      13.493  25.044  24.153  1.00  0.00           O  
ATOM   3295  CB  VAL A 218      16.332  25.334  24.060  1.00  0.00           C  
ATOM   3296  CG1 VAL A 218      16.402  25.632  25.542  1.00  0.00           C  
ATOM   3297  CG2 VAL A 218      17.721  25.264  23.440  1.00  0.00           C  
ATOM   3298  H   VAL A 218      15.158  24.355  21.795  1.00  0.00           H  
ATOM   3299  HA  VAL A 218      16.229  23.250  24.356  1.00  0.00           H  
ATOM   3300  HB  VAL A 218      15.756  26.130  23.588  1.00  0.00           H  
ATOM   3301 1HG1 VAL A 218      16.896  26.589  25.702  1.00  0.00           H  
ATOM   3302 2HG1 VAL A 218      15.386  25.672  25.953  1.00  0.00           H  
ATOM   3303 3HG1 VAL A 218      16.963  24.845  26.043  1.00  0.00           H  
ATOM   3304 1HG2 VAL A 218      18.233  26.215  23.585  1.00  0.00           H  
ATOM   3305 2HG2 VAL A 218      18.291  24.467  23.919  1.00  0.00           H  
ATOM   3306 3HG2 VAL A 218      17.637  25.057  22.373  1.00  0.00           H  
ATOM   3307  N   PRO A 219      13.727  23.064  25.159  1.00  0.00           N  
ATOM   3308  CA  PRO A 219      12.372  22.946  25.667  1.00  0.00           C  
ATOM   3309  C   PRO A 219      11.972  24.072  26.595  1.00  0.00           C  
ATOM   3310  O   PRO A 219      12.782  24.539  27.398  1.00  0.00           O  
ATOM   3311  CB  PRO A 219      12.435  21.649  26.471  1.00  0.00           C  
ATOM   3312  CG  PRO A 219      13.594  20.886  25.888  1.00  0.00           C  
ATOM   3313  CD  PRO A 219      14.586  21.916  25.509  1.00  0.00           C  
ATOM   3314  HA  PRO A 219      11.667  22.860  24.826  1.00  0.00           H  
ATOM   3315 1HB  PRO A 219      12.580  21.889  27.536  1.00  0.00           H  
ATOM   3316 2HB  PRO A 219      11.477  21.129  26.406  1.00  0.00           H  
ATOM   3317 1HG  PRO A 219      13.982  20.156  26.612  1.00  0.00           H  
ATOM   3318 2HG  PRO A 219      13.291  20.322  25.007  1.00  0.00           H  
ATOM   3319 1HD  PRO A 219      15.265  22.162  26.338  1.00  0.00           H  
ATOM   3320 2HD  PRO A 219      15.091  21.500  24.656  1.00  0.00           H  
ATOM   3321  N   ALA A 220      10.698  24.440  26.563  1.00  0.00           N  
ATOM   3322  CA  ALA A 220      10.169  25.391  27.522  1.00  0.00           C  
ATOM   3323  C   ALA A 220       9.897  24.697  28.830  1.00  0.00           C  
ATOM   3324  O   ALA A 220       9.792  23.472  28.876  1.00  0.00           O  
ATOM   3325  CB  ALA A 220       8.909  26.018  27.020  1.00  0.00           C  
ATOM   3326  H   ALA A 220      10.060  24.082  25.849  1.00  0.00           H  
ATOM   3327  HA  ALA A 220      10.919  26.164  27.693  1.00  0.00           H  
ATOM   3328 1HB  ALA A 220       8.526  26.737  27.742  1.00  0.00           H  
ATOM   3329 2HB  ALA A 220       9.157  26.506  26.134  1.00  0.00           H  
ATOM   3330 3HB  ALA A 220       8.153  25.257  26.836  1.00  0.00           H  
ATOM   3331  N   THR A 221       9.759  25.480  29.891  1.00  0.00           N  
ATOM   3332  CA  THR A 221       9.398  24.929  31.187  1.00  0.00           C  
ATOM   3333  C   THR A 221       7.915  25.147  31.517  1.00  0.00           C  
ATOM   3334  O   THR A 221       7.354  24.447  32.361  1.00  0.00           O  
ATOM   3335  CB  THR A 221      10.295  25.547  32.270  1.00  0.00           C  
ATOM   3336  OG1 THR A 221      10.109  26.973  32.292  1.00  0.00           O  
ATOM   3337  CG2 THR A 221      11.752  25.234  31.972  1.00  0.00           C  
ATOM   3338  H   THR A 221       9.903  26.475  29.801  1.00  0.00           H  
ATOM   3339  HA  THR A 221       9.579  23.855  31.169  1.00  0.00           H  
ATOM   3340  HB  THR A 221      10.025  25.140  33.243  1.00  0.00           H  
ATOM   3341  HG1 THR A 221       9.246  27.190  32.706  1.00  0.00           H  
ATOM   3342 1HG2 THR A 221      12.382  25.676  32.744  1.00  0.00           H  
ATOM   3343 2HG2 THR A 221      11.896  24.153  31.958  1.00  0.00           H  
ATOM   3344 3HG2 THR A 221      12.025  25.647  31.001  1.00  0.00           H  
ATOM   3345  N   HIS A 222       7.284  26.100  30.825  1.00  0.00           N  
ATOM   3346  CA  HIS A 222       5.880  26.442  31.061  1.00  0.00           C  
ATOM   3347  C   HIS A 222       5.141  26.743  29.758  1.00  0.00           C  
ATOM   3348  O   HIS A 222       5.695  27.379  28.863  1.00  0.00           O  
ATOM   3349  CB  HIS A 222       5.761  27.674  31.975  1.00  0.00           C  
ATOM   3350  CG  HIS A 222       6.345  27.509  33.362  1.00  0.00           C  
ATOM   3351  ND1 HIS A 222       7.700  27.639  33.629  1.00  0.00           N  
ATOM   3352  CD2 HIS A 222       5.755  27.228  34.548  1.00  0.00           C  
ATOM   3353  CE1 HIS A 222       7.908  27.443  34.922  1.00  0.00           C  
ATOM   3354  NE2 HIS A 222       6.747  27.192  35.498  1.00  0.00           N  
ATOM   3355  H   HIS A 222       7.799  26.610  30.127  1.00  0.00           H  
ATOM   3356  HA  HIS A 222       5.375  25.604  31.542  1.00  0.00           H  
ATOM   3357 1HB  HIS A 222       6.259  28.519  31.501  1.00  0.00           H  
ATOM   3358 2HB  HIS A 222       4.707  27.940  32.079  1.00  0.00           H  
ATOM   3359  HD2 HIS A 222       4.691  27.062  34.718  1.00  0.00           H  
ATOM   3360  HE1 HIS A 222       8.876  27.480  35.424  1.00  0.00           H  
ATOM   3361  HE2 HIS A 222       6.602  27.003  36.479  1.00  0.00           H  
ATOM   3362  N   CYS A 223       3.869  26.343  29.694  1.00  0.00           N  
ATOM   3363  CA  CYS A 223       2.994  26.647  28.561  1.00  0.00           C  
ATOM   3364  C   CYS A 223       2.589  28.129  28.602  1.00  0.00           C  
ATOM   3365  O   CYS A 223       2.260  28.618  29.680  1.00  0.00           O  
ATOM   3366  CB  CYS A 223       1.702  25.814  28.591  1.00  0.00           C  
ATOM   3367  SG  CYS A 223       0.591  26.088  27.080  1.00  0.00           S  
ATOM   3368  H   CYS A 223       3.489  25.815  30.466  1.00  0.00           H  
ATOM   3369  HA  CYS A 223       3.526  26.391  27.651  1.00  0.00           H  
ATOM   3370 1HB  CYS A 223       1.950  24.771  28.678  1.00  0.00           H  
ATOM   3371 2HB  CYS A 223       1.120  26.085  29.476  1.00  0.00           H  
ATOM   3372  N   PRO A 224       2.655  28.886  27.488  1.00  0.00           N  
ATOM   3373  CA  PRO A 224       2.157  30.255  27.340  1.00  0.00           C  
ATOM   3374  C   PRO A 224       0.651  30.404  27.641  1.00  0.00           C  
ATOM   3375  O   PRO A 224       0.165  31.512  27.874  1.00  0.00           O  
ATOM   3376  CB  PRO A 224       2.456  30.554  25.866  1.00  0.00           C  
ATOM   3377  CG  PRO A 224       3.627  29.668  25.532  1.00  0.00           C  
ATOM   3378  CD  PRO A 224       3.413  28.409  26.327  1.00  0.00           C  
ATOM   3379  HA  PRO A 224       2.742  30.914  27.996  1.00  0.00           H  
ATOM   3380 1HB  PRO A 224       1.566  30.332  25.257  1.00  0.00           H  
ATOM   3381 2HB  PRO A 224       2.674  31.624  25.736  1.00  0.00           H  
ATOM   3382 1HG  PRO A 224       3.682  29.483  24.458  1.00  0.00           H  
ATOM   3383 2HG  PRO A 224       4.565  30.167  25.808  1.00  0.00           H  
ATOM   3384 1HD  PRO A 224       2.864  27.652  25.758  1.00  0.00           H  
ATOM   3385 2HD  PRO A 224       4.401  28.074  26.645  1.00  0.00           H  
ATOM   3386  N   LEU A 225      -0.080  29.299  27.589  1.00  0.00           N  
ATOM   3387  CA  LEU A 225      -1.515  29.264  27.834  1.00  0.00           C  
ATOM   3388  C   LEU A 225      -1.807  28.725  29.218  1.00  0.00           C  
ATOM   3389  O   LEU A 225      -1.126  27.823  29.704  1.00  0.00           O  
ATOM   3390  CB  LEU A 225      -2.179  28.304  26.857  1.00  0.00           C  
ATOM   3391  CG  LEU A 225      -1.903  28.577  25.440  1.00  0.00           C  
ATOM   3392  CD1 LEU A 225      -2.466  27.491  24.597  1.00  0.00           C  
ATOM   3393  CD2 LEU A 225      -2.511  29.814  25.054  1.00  0.00           C  
ATOM   3394  H   LEU A 225       0.373  28.426  27.382  1.00  0.00           H  
ATOM   3395  HA  LEU A 225      -1.924  30.269  27.738  1.00  0.00           H  
ATOM   3396 1HB  LEU A 225      -1.906  27.295  27.089  1.00  0.00           H  
ATOM   3397 2HB  LEU A 225      -3.259  28.385  26.991  1.00  0.00           H  
ATOM   3398  HG  LEU A 225      -0.846  28.644  25.307  1.00  0.00           H  
ATOM   3399 1HD1 LEU A 225      -2.267  27.689  23.544  1.00  0.00           H  
ATOM   3400 2HD1 LEU A 225      -2.022  26.533  24.879  1.00  0.00           H  
ATOM   3401 3HD1 LEU A 225      -3.529  27.477  24.767  1.00  0.00           H  
ATOM   3402 1HD2 LEU A 225      -2.298  29.977  24.027  1.00  0.00           H  
ATOM   3403 2HD2 LEU A 225      -3.575  29.736  25.189  1.00  0.00           H  
ATOM   3404 3HD2 LEU A 225      -2.121  30.636  25.654  1.00  0.00           H  
ATOM   3405  N   GLN A 226      -2.894  29.179  29.826  1.00  0.00           N  
ATOM   3406  CA  GLN A 226      -3.291  28.600  31.107  1.00  0.00           C  
ATOM   3407  C   GLN A 226      -4.056  27.301  30.863  1.00  0.00           C  
ATOM   3408  O   GLN A 226      -5.283  27.246  30.985  1.00  0.00           O  
ATOM   3409  CB  GLN A 226      -4.122  29.591  31.921  1.00  0.00           C  
ATOM   3410  CG  GLN A 226      -3.373  30.869  32.301  1.00  0.00           C  
ATOM   3411  CD  GLN A 226      -2.253  30.606  33.311  1.00  0.00           C  
ATOM   3412  OE1 GLN A 226      -2.513  30.205  34.450  1.00  0.00           O  
ATOM   3413  NE2 GLN A 226      -1.010  30.829  32.900  1.00  0.00           N  
ATOM   3414  H   GLN A 226      -3.435  29.922  29.413  1.00  0.00           H  
ATOM   3415  HA  GLN A 226      -2.393  28.354  31.675  1.00  0.00           H  
ATOM   3416 1HB  GLN A 226      -5.010  29.872  31.355  1.00  0.00           H  
ATOM   3417 2HB  GLN A 226      -4.457  29.109  32.840  1.00  0.00           H  
ATOM   3418 1HG  GLN A 226      -2.928  31.300  31.403  1.00  0.00           H  
ATOM   3419 2HG  GLN A 226      -4.076  31.574  32.746  1.00  0.00           H  
ATOM   3420 1HE2 GLN A 226      -0.240  30.668  33.519  1.00  0.00           H  
ATOM   3421 2HE2 GLN A 226      -0.835  31.152  31.968  1.00  0.00           H  
ATOM   3422  N   ALA A 227      -3.296  26.287  30.461  1.00  0.00           N  
ATOM   3423  CA  ALA A 227      -3.794  24.978  30.078  1.00  0.00           C  
ATOM   3424  C   ALA A 227      -3.651  24.005  31.240  1.00  0.00           C  
ATOM   3425  O   ALA A 227      -3.718  22.792  31.054  1.00  0.00           O  
ATOM   3426  OXT ALA A 227      -3.331  24.436  32.348  1.00  0.00           O  
ATOM   3427  CB  ALA A 227      -3.040  24.475  28.850  1.00  0.00           C  
ATOM   3428  H   ALA A 227      -2.297  26.486  30.386  1.00  0.00           H  
ATOM   3429  HA  ALA A 227      -4.854  25.066  29.839  1.00  0.00           H  
ATOM   3430 1HB  ALA A 227      -3.420  23.500  28.551  1.00  0.00           H  
ATOM   3431 2HB  ALA A 227      -3.167  25.182  28.026  1.00  0.00           H  
ATOM   3432 3HB  ALA A 227      -1.982  24.393  29.095  1.00  0.00           H  
TER                                                                             
# All scores below are weighted scores, not raw scores.
#BEGIN_POSE_ENERGIES_TABLE /home/grads/bernardm/FoldingBenchMarks/RosettaFold/RoseTTAFold/results_pyrosetta_rerun/T1110.pdb/pdb-3track/model0_2_0.05.pdb
label fa_atr fa_rep fa_sol fa_intra_rep fa_intra_sol_xover4 lk_ball_wtd fa_elec hbond_sr_bb hbond_lr_bb hbond_bb_sc hbond_sc dslf_fa13 omega fa_dun p_aa_pp yhh_planarity ref rama_prepro cart_bonded total
weights 1 0.55 1 0.005 1 1 1 1 1 1 1 1.25 0.4 0.7 0.6 0.625 1 0.45 0.5 NA
pose -1313.17 153.043 688.06 2.82872 36.4374 -28.6634 -365.38 -90.5635 -52.3794 -35.8928 -23.1683 -0.0183 4.18648 215.502 -58.8747 0.00993 107.005 35.7822 126.916 -598.339
GLY_1 -0.4716 0.00934 0.5572 4e-05 0 -0.0387 -0.27737 0 0 0 0 0 0.00152 0 0.78092 0 0.79816 4.16819 0.00789 5.53561
SER_2 -1.97462 0.24559 2.29143 0.00291 0.0816 -0.10067 -1.21951 0 0 -1.05034 0 0 -0.02245 0.26037 -0.48254 0 -0.28969 3.99778 0.27309 2.01294
HIS_3 -2.31603 0.23793 1.92676 0.0051 0.42519 -0.12656 -0.10086 0 0 0 -0.57245 0 0.08096 2.08547 -0.07864 0 -0.30065 -0.18062 0.36559 1.45118
MET_4 -2.2676 0.35846 2.37097 0.01359 0.10205 -0.07784 0.01721 0 0 -1.05034 0 0 -0.02091 0.76608 -0.08611 0 1.65735 -0.17169 0.17032 1.78153
ALA_5 -2.78516 0.53488 1.77513 0.00413 0 0.0141 -0.47376 0 0 0 0 0 -0.04077 0 0.22587 0 1.32468 0.00611 0.17678 0.762
GLN_6 -3.0087 0.60896 2.39812 0.00899 0.23064 -0.30941 0.06453 0 0 0 0 0 -0.08535 2.3701 0.09953 0 -1.45095 0.22482 0.9148 2.06607
PRO_7 -4.38547 1.48382 2.41898 0.00245 0.0349 0.38967 -0.63717 0 0 -0.73242 0 0 -0.07429 0.06027 -0.04776 0 -1.64321 0.15306 1.25088 -1.7263
ARG_8 -6.40702 1.11445 5.3266 0.00967 0.2497 0.35538 -2.37501 0 0 0 -2.0425 0 0.0896 1.41853 0.6803 0 -0.09474 5.21809 1.94753 5.49059
PRO_9 -3.26405 0.69774 2.21401 0.00354 0.07413 -0.01974 0.34099 0 0 0 0 0 0.1037 0.16754 -1.17615 0 -1.64321 5.02576 2.19566 4.71992
PRO_10 -3.70148 0.73706 1.82365 0.00372 0.07817 -0.03713 -1.04434 0 0 0 0 0 0.09151 0.06191 -1.00574 0 -1.64321 -0.34701 1.03454 -3.94836
PHE_11 -9.64071 0.9984 3.91957 0.0607 0.26581 -0.25709 -1.90546 0 0 0 0 0 0.0684 3.32879 -0.23719 0 1.21829 -0.37763 0.64296 -1.91515
HIS_D_12 -8.34618 0.23315 7.07842 0.00518 0.3374 0.46111 -4.07544 0 0 -1.2739 -0.77527 0 -0.06348 2.18752 -0.13735 0 -0.30065 0.06502 0.54197 -4.0625
ILE_13 -8.77957 1.2187 1.74308 0.03225 0.08042 0.07632 -2.48 0 0 0 0 0 -0.02533 0.35941 -0.771 0 2.30374 -0.04174 0.48272 -5.801
THR_14 -6.89216 0.53683 3.75497 0.0096 0.05455 0.06623 -2.77228 0 0 0 -0.77618 0 0.00965 0.0427 -0.17389 0 1.15175 -0.19767 0.5458 -4.64011
ILE_15 -8.54452 1.16119 1.36744 0.03096 0.09614 0.12693 -2.18061 0 0 0 0 0 0.2063 0.15989 -0.3229 0 2.30374 0.11856 1.07657 -4.40032
PRO_16 -7.3291 1.19999 1.75199 0.00417 0.0867 -0.17778 -0.95386 0 0 0 0 0 -0.06852 0.11221 -0.91563 0 -1.64321 -0.28568 1.18885 -7.02988
ILE_17 -8.2783 1.24969 -0.07125 0.02793 0.08037 0.0044 -1.1047 0 0 0 0 0 0.29048 0.56949 -0.22298 0 2.30374 -0.36392 0.85348 -4.66159
TYR_18 -10.8944 1.63581 2.24318 0.02702 0.55648 -0.1891 -1.7415 0 0 -0.47864 0 0 -0.0038 1.92664 -0.25329 0.00171 0.58223 0.25233 1.49835 -4.83695
PRO_19 -4.05726 0.95272 1.23903 0.00379 0.08065 -0.01072 -0.50682 0 0 0 0 0 -0.08746 0.06573 -0.94483 0 -1.64321 -0.09203 1.30111 -3.69931
GLY_20 -3.9017 0.06248 2.67456 6e-05 0 -0.02217 -2.41596 0 0 0 0 0 -0.10811 0 -1.46245 0 0.79816 -0.77077 0.31204 -4.83386
VAL_21 -8.73585 1.12815 2.19208 0.0322 0.06464 0.00376 -2.66544 0 0 0 0 0 0.05907 0.73225 0.35766 0 2.64269 -0.55901 0.38771 -4.36009
ASP_22 -7.12246 0.59921 7.35401 0.00849 0.6842 0.15931 -5.51331 0 0 -0.87855 -0.73109 0 -0.06809 2.65922 -0.70173 0 -2.14574 -0.22266 0.48536 -5.43383
LEU_23 -6.90195 0.64622 2.23839 0.03456 0.26666 0.12697 -1.3018 0 0 0 0 0 0.01847 2.35598 -0.1595 0 1.66147 -0.066 0.59415 -0.48638
LEU_24 -5.48392 0.53719 3.02277 0.02138 0.07657 0.04873 -2.3139 0 0 -0.23089 0 0 -0.00706 0.15872 -0.29409 0 1.66147 -0.08403 0.54342 -2.34366
ASP_25 -7.407 0.65454 7.49993 0.00373 0.59744 -0.00317 -4.32968 0 0 -1.17267 0 0 0.2851 3.28061 -0.01767 0 -2.14574 -0.31733 0.42475 -2.64715
VAL_26 -7.67353 1.04652 1.41948 0.02109 0.05165 -0.23446 -1.18114 0 0 0 0 0 0.0244 0.00702 -0.45322 0 2.64269 -0.11893 0.44008 -4.00835
ALA_27 -4.71018 0.20576 2.77319 0.00166 0 0.02024 -1.92451 0 0 0 0 0 -0.04822 0 -0.28613 0 1.32468 -0.15212 0.25907 -2.53656
ALA_28 -4.50985 0.94307 3.08224 0.00127 0 -0.07281 -1.83971 0 0 0 0 0 0.19741 0 0.25656 0 1.32468 0.59871 1.48384 1.46541
PRO_29 -8.20057 1.75197 3.35763 0.00336 0.04525 -0.17101 -1.6048 0 0 0 0 0 0.01625 0.26252 0.19583 0 -1.64321 0.70196 1.97309 -3.31172
VAL_30 -6.17414 0.56678 3.24849 0.01846 0.05241 -0.10522 -2.45128 0 0 0 0 0 -0.02672 -0.00705 -0.36432 0 2.64269 -0.14327 0.76642 -1.97673
GLU_31 -5.63465 0.37209 5.17904 0.01177 0.3539 -0.11477 -2.94161 0 0 0 -1.00366 0 -0.0098 2.63842 -0.04346 0 -2.72453 -0.05027 0.41003 -3.55751
LEU_32 -8.72294 0.79868 1.99932 0.02382 0.0797 -0.0744 -1.75366 0 0 0 0 0 0.01289 0.21537 -0.28302 0 1.66147 -0.19148 0.52868 -5.70557
PHE_33 -10.9742 1.16729 1.71663 0.02635 0.23881 -0.06705 -2.03035 0 0 0 0 0 0.21623 2.35826 0.02455 0 1.21829 -0.18538 0.47743 -5.81318
SER_34 -4.97206 0.34945 4.81464 0.00122 0.02328 -0.14038 -2.77861 0 0 0 0 0 0.08345 0.46063 0.28116 0 -0.28969 -0.09581 0.3382 -1.92452
TRP_35 -9.07729 0.89966 4.23598 0.02202 0.2692 -0.09511 -2.85383 0 0 0 -1.00366 0 0.28169 1.49166 0.11783 0 2.26099 -0.19551 0.33054 -3.31583
MET_36 -9.4537 0.94342 2.90023 0.00811 0.0292 -0.1526 -1.62199 0 0 0 0 0 0.01974 1.60953 0.03123 0 1.65735 -0.09552 0.33926 -3.78574
ALA_37 -5.59225 0.54938 3.30952 0.00152 0 -0.07247 -0.86687 0 0 0 0 0 -0.01578 0 -0.33886 0 1.32468 -0.20275 0.28317 -1.62071
ASP_38 -4.65953 0.34425 6.25076 0.0028 0.6979 0.07224 -4.98796 0 0 -0.80655 -0.09706 0 -0.02658 2.82545 0.07208 0 -2.14574 -0.29324 0.22775 -2.52342
ALA_39 -3.61939 0.23248 1.67343 0.00165 0 -0.0971 -1.01587 0 0 0 0 0 -0.01258 0 -0.18994 0 1.32468 -0.20568 0.14717 -1.76114
TRP_40 -9.35824 0.82491 4.62278 0.03966 0.49361 -0.5768 -2.21714 0 0 0 0 0 0.05304 3.04286 0.05 0 2.26099 0.89695 0.4357 0.56832
LYS_41 -4.10791 0.37204 5.3053 0.00989 0.22376 0.09092 -4.01868 0 0 -0.80655 -0.09706 0 -0.01349 2.04993 -0.14226 0 -0.71458 0.87001 0.65335 -0.32533
ALA_42 -1.68399 0.1131 1.15478 0.0014 0 -0.08441 0.52094 0 0 0 0 0 -0.05424 0 -0.33225 0 1.32468 -0.49351 0.39525 0.86175
ARG_43 -10.6482 1.28375 7.54878 0.02914 0.56221 -0.38918 -2.45168 0 0 -1.18544 0 0 0.01719 2.22502 -0.00161 0 -0.09474 0.03639 0.80738 -2.26098
ALA_44 -4.43741 0.37738 2.8792 0.00135 0 0.13039 -2.47993 0 0 0 0 0 0.05355 0 0.62989 0 1.32468 2.43142 1.06941 1.97995
THR_45 -5.93962 0.93743 1.91459 0.00616 0.04973 -0.29351 -0.9326 0 0 0 0 0 0.07847 0.71747 0.3166 0 1.15175 2.26323 0.7319 1.00158
THR_46 -4.02743 0.25127 2.73744 0.00879 0.05523 -0.034 -2.1521 0 0 0 0 0 -0.03529 0.05458 -0.1544 0 1.15175 0.21588 0.4388 -1.48949
ILE_47 -6.33787 0.40138 0.04918 0.01852 0.10737 -0.2289 -0.20627 0 0 0 0 0 -0.01564 2.26522 -0.72939 0 2.30374 -0.131 0.23034 -2.27332
THR_48 -5.55162 0.30844 3.43719 0.01036 0.06184 0.1366 -3.05038 0 0 0 -0.77527 0 0.33863 0.04499 -0.14353 0 1.15175 -0.12542 0.60182 -3.55458
LEU_49 -7.99602 0.72908 1.99045 0.01566 0.05377 0.06675 -3.0351 0 0 -0.79259 0 0 0.11129 0.23758 -0.3322 0 1.66147 -0.10246 0.90016 -6.49217
ALA_50 -5.93073 0.90845 1.90216 0.00136 0 -0.0807 -2.25693 0 0 0 0 0 0.03444 0 -0.11188 0 1.32468 -0.01993 0.67885 -3.55024
ALA_51 -6.16684 0.5491 2.71404 0.00128 0 -0.05853 -2.44862 0 0 0 0 0 0.13429 0 -0.44179 0 1.32468 0.15246 0.51275 -3.72719
GLU_52 -6.37213 0.71718 4.86161 0.00398 0.20825 -0.17246 -2.51279 0 0 -1.44722 0 0 -0.05897 2.89313 -0.26093 0 -2.72453 -0.23401 0.57661 -4.52229
HIS_53 -3.79765 0.50614 2.77722 0.00729 0.47549 -0.45404 -0.15613 0 0 0 0 0 0.17832 1.24574 -0.48815 0 -0.30065 -0.17917 0.48091 0.29531
LEU_54 -5.88165 0.91428 2.72587 0.02295 0.03733 -0.22983 -0.96877 0 0 -0.6057 0 0 -0.04631 0.0898 1.15163 0 1.66147 5.0594 0.69328 4.62376
THR_55 -3.6382 0.78977 3.22931 0.00511 0.08831 0.14349 0.17598 0 0 -0.6057 0 0 0.36399 0.19637 -0.11032 0 1.15175 10.0844 1.60632 13.4806
PRO_56 -3.42976 0.51724 0.96091 0.00335 0.07951 -0.21942 -0.16543 0 0 0 0 0 -0.0281 0.08594 -0.89404 0 -1.64321 4.76783 1.3715 1.40631
LEU_57 -8.08914 0.93169 2.62392 0.02382 0.06837 -0.00531 -2.07304 0 0 0 0 0 -0.02081 0.29631 -0.21338 0 1.66147 -0.40533 0.55978 -4.64165
LYS_58 -3.50718 0.12925 2.63728 0.00759 0.15759 -0.05169 -1.86859 0 0 0 0 0 -0.06141 0.95685 0.14906 0 -0.71458 -0.06781 0.36268 -1.87097
THR_59 -7.54626 0.57392 5.12541 0.00778 0.07987 -0.01265 -3.36497 0 0 0 0 0 -0.01297 0.01597 -0.51312 0 1.15175 -0.16417 0.2247 -4.43475
ARG_60 -4.6064 0.28149 4.77127 0.01609 0.44311 -0.17944 -1.9355 0 0 0 -0.73109 0 -0.10353 2.78826 -0.10841 0 -0.09474 -0.36487 0.35847 0.53471
ASP_61 -3.26219 0.40402 3.16178 0.00475 0.33788 -0.44044 -0.58005 0 0 0 0 0 -0.0564 2.13477 -0.31018 0 -2.14574 -0.56183 0.25581 -1.05781
GLY_62 -2.45892 0.12095 2.17713 5e-05 0 -0.26895 -0.71641 0 0 0 0 0 -0.15713 0 -1.4288 0 0.79816 -0.86488 0.1064 -2.69242
LEU_63 -4.77857 0.43435 3.42638 0.0286 0.05582 -0.11461 -2.19965 0 0 0 0 0 0.18499 0.05628 -0.31408 0 1.66147 -0.66 0.29134 -1.92768
THR_64 -3.20239 0.39467 1.2603 0.0107 0.0542 -0.28694 -0.49942 0 0 0 0 0 0.11947 0.06286 -0.18184 0 1.15175 -0.11074 0.42578 -0.80159
LEU_65 -6.16493 0.75327 0.72454 0.01478 0.04662 0.09875 -1.92286 0 0 0 0 0 0.01631 0.19997 -0.16748 0 1.66147 -0.02976 0.39304 -4.37631
THR_66 -3.34837 0.57567 1.9024 0.01031 0.05698 -0.14488 -0.54511 0 0 0 0 0 0.23372 0.04976 -0.03469 0 1.15175 0.09787 0.93189 0.93729
PRO_67 -7.17645 0.89068 1.92618 0.00339 0.07594 -0.33723 -0.3821 0 0 0 0 0 -0.0164 0.14113 -1.11 0 -1.64321 -0.17507 0.891 -6.91215
GLN_68 -5.27684 0.25025 4.51685 0.00769 0.80934 0.15325 -2.57061 0 0 -1.17442 0 0 -0.02307 2.92217 -0.19171 0 -1.45095 -0.31301 0.23395 -2.1071
ARG_69 -6.54314 0.48166 5.10699 0.02041 0.6282 0.07844 -3.8683 0 0 -0.38183 -0.80438 0 0.00641 1.35519 -0.2416 0 -0.09474 -0.08418 0.27025 -4.0706
GLN_70 -7.693 0.91079 6.00629 0.00692 0.14174 -0.43453 -3.04198 0 0 -1.27841 0 0 -0.0043 3.38001 -0.04087 0 -1.45095 -0.25427 0.55982 -3.19274
PHE_71 -11.9206 2.40446 2.5016 0.07807 0.23658 -0.18542 -2.19036 0 0 0 0 0 -0.03244 3.2881 -0.1329 0 1.21829 -0.11648 0.78192 -4.06916
ALA_72 -4.22706 0.56164 3.51073 0.00151 0 -0.32306 -0.66871 0 0 0 0 0 -0.08519 0 -0.33365 0 1.32468 -0.2921 0.60242 0.07122
ASP_73 -4.99727 0.43479 5.44954 0.00326 0.29807 -0.45894 -3.09436 0 0 -0.59468 0 0 -0.08079 1.52018 -0.02591 0 -2.14574 -0.50239 0.34217 -3.85205
TYR_74 -7.85886 1.04494 4.60905 0.02599 0.29529 -0.27781 -0.59979 0 0 -1.20753 0 0 0.00755 2.6588 -0.19402 0.00157 0.58223 0.14436 0.42423 -0.34398
ALA_75 -3.33459 0.26356 2.00779 0.00161 0 0.06348 -1.33525 0 0 0 0 0 -0.04627 0 -0.32322 0 1.32468 0.01777 0.46267 -0.89776
ASP_76 -3.23917 0.20055 3.45973 0.0051 0.32728 -0.1609 -1.99172 0 0 0 0 0 0.05857 3.31301 -0.667 0 -2.14574 -0.36635 0.28394 -0.9227
ALA_77 -1.68508 0.52636 1.293 0.0013 0 -0.0968 -0.26023 0 0 0 0 0 0.004 0 -0.14836 0 1.32468 -0.46577 0.46485 0.95795
ALA_78 -1.28102 0.30927 0.56572 0.00421 0 0.00328 0.30386 0 0 0 0 0 0.20333 0 -0.05405 0 1.32468 -0.10476 0.70692 1.98144
ALA_79 -2.99923 0.69486 1.73985 0.00127 0 -0.2617 -0.31193 0 0 0 0 0 -0.02381 0 -0.16793 0 1.32468 0.02459 0.93057 0.95123
PRO_80 -1.69986 0.37219 0.79604 0.00281 0.04816 0.03938 0.27027 0 0 0 0 0 -0.08173 0.25369 -0.36669 0 -1.64321 -0.38703 0.74053 -1.65547
GLN_81 -5.7876 0.83514 4.089 0.01016 0.41832 -0.49067 -0.82122 0 0 0 -0.80438 0 -0.08894 2.30442 0.09203 0 -1.45095 -0.06608 0.97272 -0.78805
PRO_82 -3.48328 0.57058 2.44808 0.00292 0.06794 -0.12356 -0.48714 0 0 0 0 0 -0.07732 0.11392 -1.07361 0 -1.64321 -0.25811 1.13226 -2.81053
GLN_83 -3.40638 0.13465 2.97746 0.00813 0.177 0.23418 -1.82677 0 0 -1.24656 0 0 -0.03914 2.51691 0.11558 0 -1.45095 -0.52062 0.45374 -1.87278
THR_84 -7.30753 0.47396 4.49017 0.0116 0.05806 -0.1314 -1.15965 0 0 -1.20753 -1.63534 0 0.09418 0.06043 -0.01138 0 1.15175 -0.23073 0.32009 -5.02332
HIS_85 -7.50277 0.34459 5.98034 0.00337 0.38029 0.22118 -3.56842 0 0 -0.97012 0 0 0.00923 2.24337 -0.09541 0 -0.30065 0.20492 0.28855 -2.76152
LEU_86 -8.49763 1.31081 1.77385 0.01568 0.10752 -0.05441 -1.95814 0 0 0 0 0 0.13832 0.44504 -0.14137 0 1.66147 0.2967 0.39426 -4.50789
LEU_87 -9.29073 0.87608 1.76169 0.02341 0.13085 0.14121 -2.00627 0 0 0 0 0 -0.04798 0.58868 -0.26797 0 1.66147 0.17758 0.50622 -5.74578
TRP_88 -12.4364 1.65914 3.88013 0.05018 0.48816 -0.01648 -1.76117 0 0 0 0 0 -0.01253 2.58735 -0.14533 0 2.26099 0.51854 0.46629 -2.46109
VAL_89 -7.9721 1.00513 1.70406 0.02268 0.04663 0.12721 -2.17391 0 0 0 0 0 -0.01521 0.06068 -0.49084 0 2.64269 0.23562 0.95825 -3.84911
PRO_90 -7.34583 0.794 2.91867 0.00342 0.11458 0.07833 -2.57527 0 0 -0.47864 0 0 0.03055 0.05299 -0.69677 0 -1.64321 -0.27195 0.8768 -8.14233
GLY_91 -4.91712 0.41692 3.93413 0.00011 0 0.13553 -3.05236 0 0 -0.52501 0 0 0.01273 0 -0.91173 0 0.79816 -0.0493 0.26885 -3.88908
GLY_92 -3.92924 0.24139 2.68887 4e-05 0 -0.07006 -0.537 0 0 -0.64556 0 0 -0.05899 0 -1.51169 0 0.79816 0.31819 0.21478 -2.49112
ALA_93 -3.91133 0.86619 2.56682 0.00162 0 -0.03915 -2.08298 0 0 0 0 0 -0.02028 0 0.00694 0 1.32468 -0.01469 0.94493 -0.35726
PRO_94 -4.85867 0.925 2.24995 0.00241 0.03609 -0.18686 -1.03481 0 0 0 0 0 -0.16358 0.2795 -0.56603 0 -1.64321 -0.39195 1.3431 -4.00906
ASP_95 -4.33487 0.33108 4.78343 0.0027 0.2733 0.16014 -2.76165 0 0 0 -1.18499 0 0.18915 1.96867 -0.18571 0 -2.14574 -0.19903 0.66714 -2.43638
VAL_96 -7.53234 1.38197 2.26621 0.01651 0.0662 -0.08697 -1.34056 0 0 0 0 0 -0.03963 1.25182 -0.0923 0 2.64269 -0.15563 0.51659 -1.10544
LEU_97 -10.4892 1.52804 2.91086 0.02214 0.07705 -0.36935 -1.87373 0 0 0 0 0 0.05509 0.32394 -0.26961 0 1.66147 -0.18766 0.65165 -5.95927
ARG_98 -7.53815 0.39734 7.16821 0.01771 0.76304 -0.15949 -3.30477 0 0 0 -1.18499 0 -0.0024 2.5153 -0.03878 0 -0.09474 -0.24084 0.57664 -1.12594
LYS_99 -4.28608 0.17561 3.89037 0.00719 0.11851 -0.30632 -0.2545 0 0 0 0 0 -0.01341 0.89498 -0.04425 0 -0.71458 -0.34141 0.32155 -0.55234
LEU_100 -8.36937 1.0555 1.56826 0.01876 0.08139 -0.27866 -0.62629 0 0 0 0 0 0.03989 0.19358 -0.28136 0 1.66147 -0.33724 0.25913 -5.01493
MET_101 -7.81598 0.99945 1.9939 0.00517 0.01996 -0.04722 -1.98531 0 0 0 0 0 -0.02461 1.32436 -0.13279 0 1.65735 -0.20422 0.40694 -3.803
ARG_102 -3.3085 0.12504 3.22027 0.01446 0.2555 -0.30476 -0.78414 0 0 0 0 0 0.04128 1.45779 0.14175 0 -0.09474 0.21627 0.3513 1.33153
GLY_103 -1.90276 0.15334 2.06975 4e-05 0 -0.0987 -0.13677 0 0 0 0 0 -0.06293 0 -1.46412 0 0.79816 0.33837 0.2113 -0.09432
GLY_104 -1.79292 0.27561 2.16951 7e-05 0 -0.14419 -0.55498 0 0 0 0 0 -0.03156 0 -1.48755 0 0.79816 -0.02574 0.46841 -0.32516
PRO_105 -3.93271 0.4676 3.13745 0.00229 0.04315 -0.19201 -1.15697 0 0 0 0 0 0.10748 0.3762 -0.11372 0 -1.64321 -0.25266 0.83967 -2.31746
TYR_106 -10.8041 1.86966 3.13637 0.02392 0.25448 -0.05875 -1.64413 0 0 -0.76349 0 0 -0.00482 1.93473 -0.42046 0.00486 0.58223 -0.16031 0.69438 -5.35544
LEU_107 -8.74257 0.66383 3.25598 0.01745 0.07712 -0.21429 -1.54779 0 0 0 0 0 0.0118 0.31565 -0.28591 0 1.66147 -0.07116 0.44341 -4.415
ASP_108 -4.84268 0.35175 5.5786 0.00347 0.27901 0.02266 -3.69341 0 0 0 -0.3612 0 0.25649 1.37936 0.16022 0 -2.14574 -0.27835 0.41641 -2.8734
PHE_109 -10.755 1.82195 3.34291 0.02348 0.23127 0.10878 -2.68288 0 0 0 0 0 -0.00579 1.41011 -0.39963 0 1.21829 -0.15407 0.51637 -5.32416
LEU_110 -9.64219 0.78107 2.20736 0.01463 0.07063 -0.12181 -2.65809 0 0 0 0 0 -0.03479 0.49909 -0.26954 0 1.66147 -0.15644 0.64321 -7.00539
LYS_111 -7.00716 0.70064 6.23153 0.01997 0.23112 0.01143 -4.10921 0 0 0 -0.3612 0 -0.02131 2.46634 -0.01349 0 -0.71458 -0.18176 0.6635 -2.08417
ALA_112 -3.21061 0.08231 2.41791 0.00155 0 -0.10227 -1.25435 0 0 0 0 0 -0.05442 0 -0.3318 0 1.32468 -0.30044 0.37574 -1.0517
GLN_113 -9.35951 1.38422 6.17609 0.1049 0.40526 -0.43471 -3.06491 0 0 0 -0.85916 0 0.02127 4.83977 -0.03688 0 -1.45095 -0.24038 0.67058 -1.84442
SER_114 -5.76088 0.68584 4.61795 0.00174 0.02571 0.02641 -2.28946 0 0 0 0 0 -0.02793 0.69349 0.20877 0 -0.28969 -0.10336 0.77218 -1.43924
ALA_115 -2.16042 0.2475 1.86515 0.0016 0 -0.20262 -0.69045 0 0 0 0 0 -0.10092 0 -0.31082 0 1.32468 -0.39998 0.34597 -0.08031
GLY_116 -2.25159 0.22318 2.61044 6e-05 0 -0.03884 -1.37147 0 0 -0.94278 0 0 -0.11321 0 0.56587 0 0.79816 -0.04787 0.24088 -0.32717
ALA_117 -4.46599 0.18157 2.01893 0.00123 0 -0.16438 -0.67132 0 0 0 0 0 0.06951 0 0.07164 0 1.32468 0.22421 0.16971 -1.24022
ASP_118 -4.06433 0.18741 4.38337 0.00283 0.27212 0.00086 -1.98218 0 0 0 -0.67146 0 -0.04091 1.81529 -0.16614 0 -2.14574 -0.10647 0.21964 -2.29573
HIS_D_119 -7.3586 0.59821 4.73596 0.00402 0.422 0.24622 -2.94146 0 0 0 -1.37104 0 0.01321 1.75152 -0.25079 0 -0.30065 -0.20037 0.27751 -4.37426
VAL_120 -7.28433 0.79188 2.22129 0.01303 0.03694 -0.05168 -2.19747 0 0 0 0 0 -0.04728 0.10674 -0.73859 0 2.64269 -0.23928 0.35972 -4.38635
SER_121 -6.16534 0.8041 4.85637 0.00187 0.07188 0.02446 -3.49817 0 0 0 0 0 0.00162 0.1497 -0.49591 0 -0.28969 -0.26101 0.40067 -4.39944
SER_122 -6.44972 1.04626 5.50181 0.00415 0.09718 0.19352 -2.09963 0 0 0 0 0 0.08056 0.25359 -0.48144 0 -0.28969 -0.22141 0.57899 -1.78581
VAL_123 -8.29081 1.45566 4.20845 0.01718 0.03549 -0.14937 -1.63086 0 0 0 0 0 -0.05187 0.30212 -0.66962 0 2.64269 -0.23844 0.6774 -1.69198
CYS_124 -7.0721 1.12217 4.74497 0.00126 0.00571 -0.44413 -3.01172 0 0 0 0 0 -0.07788 0.34687 0.48981 0 3.25479 4.8704 0.79255 5.02271
GLU_125 -7.59673 1.44914 5.63683 0.01809 1.17825 -0.2542 -2.93464 0 0 -0.64556 0 0 -0.04032 3.65187 -0.16894 0 -2.72453 4.92108 0.75797 3.24831
GLY_126 -5.87522 0.78251 4.51328 8e-05 0 -0.28735 -2.033 0 0 0 0 0 -0.1145 0 0.4054 0 0.79816 0.0221 0.32514 -1.4634
ALA_127 -6.27168 0.63152 2.78049 0.00141 0 -0.1054 -1.41641 0 0 0 0 0 -0.06083 0 -0.24911 0 1.32468 -0.25387 0.18086 -3.43833
LEU_128 -9.98598 1.08416 1.4434 0.12408 0.15199 -0.227 -1.82636 0 0 0 0 0 0.27395 2.83891 -0.27951 0 1.66147 -0.43565 0.37781 -4.79873
LEU_129 -9.57482 0.84935 1.8877 0.0234 0.07275 -0.09419 -1.14006 0 0 0 0 0 0.16897 0.27471 -0.26629 0 1.66147 -0.19916 0.48045 -5.8557
LEU_130 -9.9565 0.85391 2.89559 0.01655 0.07487 -0.3555 -2.25681 0 0 0 0 0 0.0587 0.30394 -0.28741 0 1.66147 -0.25393 0.40727 -6.83785
ALA_131 -6.47002 0.65558 1.971 0.00146 0 -0.27073 -1.36091 0 0 0 0 0 0.01177 0 -0.16322 0 1.32468 -0.26151 0.30045 -4.26145
ALA_132 -4.80135 0.40406 1.23469 0.00153 0 -0.09088 -0.79749 0 0 0 0 0 -0.02387 0 -0.33437 0 1.32468 -0.43418 0.19879 -3.3184
ALA_133 -5.43328 0.58638 1.62422 0.00186 0 -0.04453 -0.60171 0 0 0 0 0 -0.05177 0 -0.02283 0 1.32468 -0.59105 0.25576 -2.95226
GLY_134 -2.85859 0.14657 2.84513 7e-05 0 -0.35435 -1.09398 0 0 0 0 0 -0.08702 0 -1.24946 0 0.79816 -0.68668 0.21406 -2.32608
LEU_135 -7.77931 0.77388 2.31469 0.04038 0.10112 -0.11771 -1.23407 0 0 -0.54136 0 0 0.05889 0.08049 -0.1858 0 1.66147 -0.59964 0.2983 -5.12869
LEU_136 -8.17561 0.68907 1.11092 0.01849 0.10099 -0.20073 -0.70443 0 0 0 0 0 -0.03661 0.04183 -0.0401 0 1.66147 -0.35554 0.34525 -5.545
ASP_137 -3.92229 0.2765 3.22376 0.00333 0.27531 -0.7017 -0.68599 0 0 0 0 0 -0.06719 2.05398 -0.1598 0 -2.14574 -0.36165 0.2162 -1.99527
GLY_138 -1.81655 0.0723 1.678 6e-05 0 -0.0291 -0.97845 0 0 0 0 0 -0.15365 0 -1.42711 0 0.79816 -0.69843 0.18476 -2.37003
TYR_139 -7.8736 0.60627 4.94951 0.0218 0.23165 -0.46206 -2.56004 0 0 0 0 0 0.16894 1.47011 -0.38055 0.0003 0.58223 -0.60161 0.32531 -3.52174
ARG_140 -5.66773 0.5534 3.25375 0.01512 0.40981 -0.03236 -2.23811 0 0 -0.9777 0 0 0.06198 2.39558 -0.06148 0 -0.09474 -0.21032 0.43587 -2.15693
ALA_141 -4.98493 0.2247 1.40798 0.00129 0 0.00355 -2.2221 0 0 0 0 0 0.03546 0 -0.39173 0 1.32468 -0.05491 0.36692 -4.28909
THR_142 -6.56239 0.37477 2.93129 0.01772 0.08151 -0.46282 -1.51447 0 0 -1.54119 0 0 -0.00484 0.48066 -0.08478 0 1.15175 -0.00371 0.46712 -4.66935
THR_143 -6.728 0.97972 2.48182 0.00717 0.05428 -0.42534 -1.31205 0 0 -0.42554 0 0 -0.04855 0.09894 -0.41805 0 1.15175 0.22629 0.48736 -3.87021
HIS_144 -7.31565 0.78978 5.46964 0.00436 0.33746 -0.06772 -2.93327 0 0 -1.5244 0 0 0.02424 1.05127 -0.06738 0 -0.30065 0.04245 0.43357 -4.05631
TRP_145 -7.8396 1.02282 3.3794 0.02192 0.30308 -0.47833 -0.8785 0 0 0 0 0 -0.08617 0.93244 -0.01861 0 2.26099 -0.2874 0.52911 -1.13885
ALA_146 -5.50665 0.99583 2.11887 0.00149 0 0.02652 -0.62947 0 0 -1.09886 0 0 0.02739 0 -0.26466 0 1.32468 -0.39725 0.467 -2.93511
PHE_147 -11.1936 1.59626 2.68492 0.03071 0.3107 -0.16886 -2.72679 0 0 0 0 0 -0.02953 2.02186 -0.19698 0 1.21829 -0.55804 0.97612 -6.03498
ILE_148 -9.01829 2.1981 2.38478 0.04437 0.12167 -0.46001 -1.17993 0 0 0 0 0 0.13924 4.05917 -0.31054 0 2.30374 5.00223 2.0996 7.38413
PRO_149 -7.09035 1.07733 3.73494 0.0027 0.03996 -0.26985 -1.17822 0 0 -0.54541 0 0 -0.11654 0.36313 -0.57442 0 -1.64321 5.08455 1.47974 0.36435
CYS:disulfide_150 -7.85541 1.3571 3.1322 0.00301 0.03064 -0.22938 -1.50331 0 0 0 0 -0.00915 0.24557 3.44082 0.30969 0 3.25479 0.34826 0.53984 3.06467
LEU_151 -9.37456 0.70901 0.66294 0.01334 0.07144 -0.21124 -0.92931 0 0 0 0 0 -0.03925 0.25511 -0.29876 0 1.66147 0.29009 0.52642 -6.66329
GLN_152 -5.29265 0.49752 3.36966 0.00712 0.21172 -0.55864 -0.55857 0 0 0 0 0 0.01959 2.32637 -0.07626 0 -1.45095 -0.17404 0.49179 -1.18733
GLN_153 -4.68979 0.51126 3.83951 0.00903 0.72122 -0.25271 -2.00054 0 0 -0.54541 0 0 -0.045 1.95258 -0.20744 0 -1.45095 -0.28842 0.33686 -2.10979
PHE_154 -7.71168 1.05832 2.43632 0.02625 0.29485 0.0916 -1.15372 0 0 0 0 0 0.30364 1.61534 -0.45352 0 1.21829 -0.39626 0.95638 -1.71419
PRO_155 -1.7387 0.47765 1.1256 0.00243 0.03634 -0.12541 0.25675 0 0 0 0 0 -0.22556 0.09703 -0.97059 0 -1.64321 0.27116 1.00264 -1.43388
ALA_156 -3.22335 0.30732 2.33901 0.00193 0 -0.06026 -1.40307 0 0 0 0 0 -0.04902 0 -0.00176 0 1.32468 0.09789 0.32141 -0.34523
ILE_157 -7.41132 0.92192 1.40224 0.03866 0.08245 -0.33128 -1.1784 0 0 0 0 0 -0.00956 0.4071 -0.74941 0 2.30374 -0.52152 0.45832 -4.58704
LYS_158 -4.41743 0.59335 4.81416 0.01089 0.16279 0.07654 -4.5921 0 0 0 0 0 0.07282 1.04097 0.21857 0 -0.71458 -0.24111 0.60313 -2.372
VAL_159 -5.56576 0.66651 0.57065 0.01781 0.04115 -0.09397 -0.53052 0 0 0 0 0 0.04734 0.05377 -0.42957 0 2.64269 -0.25424 0.52427 -2.30986
ALA_160 -4.83201 0.54336 2.11723 0.00196 0 -0.19195 -1.9252 0 0 0 0 0 -0.07225 0 0.03392 0 1.32468 -0.61903 0.51654 -3.10277
GLU_161 -2.37597 0.37856 3.548 0.00564 1.08205 -0.26745 -2.64913 0 0 0 0 0 -0.02465 3.49844 -0.0265 0 -2.72453 -0.64948 0.40338 0.19835
GLY_162 -1.97822 0.19497 1.27009 7e-05 0 -0.13382 0.46324 0 0 0 0 0 -0.13748 0 -1.42677 0 0.79816 -0.76841 0.28181 -1.43634
PHE_163 -5.7631 1.1845 1.68953 0.03384 0.27976 -0.15235 -0.10887 0 0 0 0 0 -0.02789 3.60824 0.33962 0 1.21829 -0.01043 0.74362 3.03476
PRO_164 -5.61034 0.81506 2.75571 0.00364 0.1096 -0.41789 -1.22484 0 0 -0.42083 0 0 -0.01636 0.23491 -0.99122 0 -1.64321 0.23389 0.75348 -5.41839
ARG_165 -6.24177 0.49495 6.08827 0.0144 0.42046 0.51956 -4.59054 0 0 0 -1.62326 0 0.31913 2.41132 -0.11434 0 -0.09474 -0.35442 0.46452 -2.28648
TYR_166 -8.76507 0.89462 2.40036 0.01888 0.34757 -0.40576 -0.74228 0 0 0 0 0 0.06068 1.24783 -0.23701 2e-05 0.58223 -0.23682 0.81044 -4.0243
VAL_167 -7.39424 0.873 2.40423 0.02185 0.04793 -0.15755 -2.0209 0 0 0 0 0 0.15449 0.10805 -0.74888 0 2.64269 -0.28567 0.72654 -3.62848
ILE_168 -4.92092 0.66884 0.67797 0.02815 0.07354 -0.42665 -0.43163 0 0 0 0 0 -0.04766 0.21384 -0.77087 0 2.30374 -0.37524 0.39442 -2.61248
ASP_169 -4.8053 0.22512 5.01523 0.00485 0.57831 0.13101 -3.74533 0 0 -0.9777 0 0 -0.05804 1.45177 -0.76346 0 -2.14574 -0.10307 0.27951 -4.91286
GLY_170 -1.72407 0.0878 2.02901 3e-05 0 -0.31129 -0.18563 0 0 0 0 0 -0.25938 0 -1.3179 0 0.79816 0.11468 0.1624 -0.60619
ASN_171 -4.17707 0.15268 3.75569 0.00838 0.31443 0.02187 -1.41929 0 0 0 0 0 -0.05106 1.76872 -0.65885 0 -1.34026 -0.24619 0.11078 -1.76016
ARG_172 -8.67582 0.81715 5.8513 0.01731 0.61999 -0.47088 -3.21805 0 0 -0.54136 0 0 -0.05528 2.14056 0.10455 0 -0.09474 -0.17887 0.32547 -3.35869
ILE_173 -8.43457 1.43116 2.81694 0.02631 0.11226 -0.23719 -1.9693 0 0 0 0 0 -0.06324 2.35753 -0.70272 0 2.30374 -0.0747 0.42726 -2.00653
THR_174 -6.88624 0.67541 4.83545 0.00434 0.0875 0.10131 -4.00016 0 0 -1.12036 0 0 -0.00132 0.14205 -0.242 0 1.15175 -0.25296 0.48331 -5.02191
GLY_175 -4.64407 0.15194 3.69095 1e-05 0 -0.06573 -2.05791 0 0 0 0 0 0.13657 0 0.69313 0 0.79816 0.55113 0.51257 -0.23325
GLY_176 -3.38614 0.36372 2.59566 0.0001 0 -0.09108 -1.26866 0 0 0 0 0 -0.05273 0 0.26225 0 0.79816 0.7342 0.88963 0.84512
GLY_177 -3.94484 0.57813 3.47236 0.00011 0 -0.35268 -0.82456 0 0 0 0 0 -0.07425 0 -1.41294 0 0.79816 0.29056 0.83397 -0.63597
ILE_178 -5.57438 0.48543 2.37289 0.0567 0.11724 -0.27131 -0.55868 0 0 0 0 0 0.02831 1.25275 -0.38682 0 2.30374 0.17366 0.25216 0.2517
SER_179 -3.44002 0.23108 3.52348 0.00178 0.04803 -0.3159 -0.10964 0 0 0 0 0 0.00482 0.12535 -0.0305 0 -0.28969 -0.32556 0.15058 -0.42619
SER_180 -6.82006 0.94868 6.78277 0.00149 0.02496 -0.35543 -1.27963 0 0 0 0 0 0.09566 0.60444 0.28624 0 -0.28969 -0.30035 0.33371 0.03278
GLY_181 -4.91263 0.52947 3.71248 0.00014 0 -0.11734 -1.99343 0 0 0 0 0 0.12901 0 0.47354 0 0.79816 0.14427 0.37166 -0.86468
LEU_182 -7.12046 0.69197 2.83387 0.01609 0.06566 -0.14443 -1.48688 0 0 0 0 0 -0.03228 0.38777 -0.24394 0 1.66147 0.06517 0.27248 -3.03352
ASP_183 -6.84693 0.67627 7.28675 0.00381 0.30045 -0.07517 -3.68214 0 0 0 -0.68222 0 -0.01562 1.55399 0.10603 0 -2.14574 -0.19367 0.25676 -3.45743
GLU_184 -9.87929 0.95798 9.40754 0.01262 0.39802 -0.33775 -2.67086 0 0 0 0 0 0.01236 3.58753 -0.06807 0 -2.72453 -0.13339 0.31703 -1.12079
ALA_185 -6.87494 0.81828 2.86484 0.00175 0 -0.01356 -2.05886 0 0 0 0 0 0.10939 0 -0.28147 0 1.32468 -0.2439 0.41652 -3.93729
LEU_186 -8.47725 0.73186 3.00946 0.02183 0.0816 -0.05943 -1.87411 0 0 0 0 0 0.17761 0.3044 -0.28651 0 1.66147 -0.37022 0.35157 -4.72774
ALA_187 -5.35651 0.40731 3.35577 0.00134 0 -0.05049 -1.99922 0 0 0 0 0 -0.00931 0 -0.26611 0 1.32468 -0.38095 0.25912 -2.71437
ILE_188 -8.9519 1.08973 3.06075 0.04515 0.11114 -0.00466 -2.27235 0 0 0 0 0 -0.04302 1.2034 -0.40466 0 2.30374 -0.25441 0.40304 -3.71404
VAL_189 -9.46605 0.91765 2.59025 0.01547 0.04988 -0.02433 -2.94257 0 0 0 0 0 0.00794 -0.01505 -0.22338 0 2.64269 -0.07474 0.50451 -6.01775
ALA_190 -5.19064 0.37717 3.06665 0.00148 0 -0.13214 -1.31033 0 0 0 0 0 -0.05898 0 -0.37435 0 1.32468 -0.35429 0.25341 -2.39733
ARG_191 -6.087 0.47086 4.53404 0.01771 0.46374 -0.52013 -1.49184 0 0 0 0 0 -0.03605 2.3334 -0.14017 0 -0.09474 -0.40615 0.30666 -0.64966
VAL_192 -6.77176 0.98189 1.93354 0.01709 0.03732 -0.10511 -1.00865 0 0 -0.45302 0 0 -0.02003 0.34071 0.01184 0 2.64269 0.11524 0.48237 -1.79586
ALA_193 -5.08582 0.65689 1.26247 0.00149 0 0.37993 -0.82228 0 0 0 0 0 -0.01 0 0.55273 0 1.32468 0.74569 0.30401 -0.6902
GLY_194 -3.88375 0.28508 3.51246 7e-05 0 -0.0987 -1.88284 0 0 0 0 0 -0.1112 0 -1.51222 0 0.79816 0.79001 0.09012 -2.0128
GLN_195 -4.42433 0.28694 3.70922 0.00651 0.1815 -0.13541 -1.49576 0 0 0 -0.57245 0 -0.04697 2.27296 -0.23919 0 -1.45095 0.08571 0.1174 -1.70481
ASP_196 -2.98363 0.12262 2.76809 0.00384 0.29557 -0.21391 -0.95774 0 0 0 0 0 -0.03899 1.29456 0.10146 0 -2.14574 -0.35329 0.11131 -1.99585
ILE_197 -7.36947 0.75773 2.44844 0.03705 0.11271 -0.26209 -1.33505 0 0 0 0 0 0.00256 0.9402 -0.41553 0 2.30374 -0.18618 0.1805 -2.78538
ALA_198 -6.36405 0.41658 3.25461 0.00151 0 -0.02864 -1.82495 0 0 0 0 0 0.03475 0 -0.32025 0 1.32468 -0.23306 0.24718 -3.49163
LYS_199 -6.02123 0.42987 5.26946 0.00727 0.11807 -0.43269 -2.53374 0 0 0 0 0 0.243 0.92807 -0.03192 0 -0.71458 -0.42542 0.23075 -2.93309
HIS_200 -6.27656 0.44625 4.46664 0.00696 0.74824 -0.21009 -2.2043 0 0 0 0 0 -0.01341 1.34019 -0.17097 0 -0.30065 -0.15321 0.25713 -2.06379
VAL_201 -8.66447 0.83183 2.68053 0.01986 0.0529 -0.01391 -2.69527 0 0 0 0 0 0.03257 0.02541 -0.18784 0 2.64269 -0.04825 0.28651 -5.03745
GLN_202 -9.11344 0.80154 6.76426 0.00698 0.18299 -0.19867 -2.47097 0 0 0 0 0 -0.03552 2.35215 -0.05215 0 -1.45095 -0.18075 0.38892 -3.00561
MET_203 -5.70638 0.51513 4.29644 0.00677 0.07125 -0.21969 -2.07645 0 0 0 0 0 -0.0272 1.51289 0.12631 0 1.65735 0.05413 0.39533 0.60588
ILE_204 -5.61253 0.64579 1.54918 0.03219 0.19077 -0.19524 -1.02023 0 0 0 0 0 -0.00185 0.94889 0.12836 0 2.30374 0.03143 0.50961 -0.48989
THR_205 -6.25044 0.83429 3.79643 0.00788 0.07831 -0.40031 -1.6192 0 0 0 0 0 -0.03425 0.01161 -0.32893 0 1.15175 -0.32558 0.54814 -2.5303
GLN_206 -4.12901 0.18754 3.03314 0.01205 0.61434 -0.10781 -1.59817 0 0 0 0 0 0.01742 1.96647 -0.21834 0 -1.45095 -0.36003 0.42494 -1.60843
TYR_207 -6.98054 0.95422 2.51062 0.02236 0.24522 -0.18458 -0.7313 0 0 0 0 0 -0.05785 3.37075 -0.09029 0.00145 0.58223 -0.00241 0.60233 0.24222
PHE_208 -4.91639 0.6152 1.37703 0.02869 0.37379 -0.46565 0.13778 0 0 0 0 0 0.02941 1.48349 -0.42389 0 1.21829 -0.22788 1.06452 0.29439
PRO_209 -3.59703 0.68071 2.39792 0.00387 0.10861 -0.22776 -0.63387 0 0 0 0 0 0.12846 0.02806 -0.80607 0 -1.64321 -0.49961 1.05679 -3.00313
ASP_210 -2.01631 0.42908 2.04086 0.00425 0.25393 -0.11271 -0.06711 0 0 0 0 0 0.47244 1.72702 0.09267 0 -2.14574 0.00431 0.92097 1.60365
PRO_211 -2.3161 0.94357 1.76593 0.00374 0.07102 0.07195 -1.17184 0 0 0 0 0 0.46372 0.17017 -1.20906 0 -1.64321 0.61425 1.56744 -0.66841
PRO_212 -3.6542 0.53844 1.40748 0.0055 0.09431 -0.09579 0.11211 0 0 0 0 0 -0.0458 0.1367 -1.0197 0 -1.64321 1.31652 1.53952 -1.30811
PHE_213 -4.45879 0.53375 3.20366 0.0228 0.04459 -0.06757 -2.88879 0 0 0 0 0 -0.05565 1.85242 0.1416 0 1.21829 0.57179 0.73539 0.85351
GLU_214 -2.72065 0.11103 1.61675 0.00753 0.37209 -0.22643 -0.07559 0 0 0 0 0 -0.00357 2.49321 0.27954 0 -2.72453 0.02253 0.4302 -0.41789
GLN_215 -4.86294 0.55809 4.04649 0.00837 0.18124 -0.12866 -1.64557 0 0 0 -0.94104 0 -0.04105 2.70091 0.14241 0 -1.45095 0.06885 0.46012 -0.90374
THR_216 -1.90807 0.18466 1.21417 0.00854 0.0579 -0.16445 -0.4431 0 0 0 0 0 -0.05382 0.01721 0.12919 0 1.15175 -0.24669 0.39943 0.34671
ILE_217 -5.36874 0.89482 0.90083 0.03356 0.06941 -0.17973 -0.08583 0 0 0 0 0 0.12539 1.62444 -0.49689 0 2.30374 -0.10233 0.31517 0.03384
VAL_218 -2.50686 0.52316 1.0381 0.01984 0.05478 -0.21095 0.01778 0 0 0 0 0 -0.03384 0.00196 -0.30344 0 2.64269 -0.06302 0.88721 2.0674
PRO_219 -3.87435 0.77687 0.73138 0.00395 0.07719 -0.09752 -0.65247 0 0 0 0 0 0.22479 0.15883 -1.03582 0 -1.64321 -0.36813 1.06885 -4.62964
ALA_220 -4.11971 0.62676 1.40821 0.00171 0 -0.20529 -0.42718 0 0 0 0 0 0.00443 0 0.00386 0 1.32468 -0.46962 0.52032 -1.33183
THR_221 -2.55612 0.14686 2.13273 0.0074 0.05804 -0.17821 -0.5751 0 0 0 -0.75296 0 -0.0254 0.03092 -0.48696 0 1.15175 -0.19742 0.27277 -0.97167
HIS_222 -3.3 0.12752 2.76297 0.00298 0.41149 -0.10972 -0.60953 0 0 0 -0.75296 0 0.01791 1.84375 -0.26687 0 -0.30065 -0.185 0.17271 -0.18539
CYS:disulfide_223 -5.32375 1.14896 1.7115 0.00235 0.02739 -0.14033 -0.04098 0 0 0 0 -0.00915 0.27696 0.45352 0.14692 0 3.25479 -0.3302 1.05466 2.23262
PRO_224 -4.30734 0.61397 0.97812 0.00226 0.03686 -0.16013 -0.28576 0 0 0 0 0 -0.16871 0.31967 -0.61665 0 -1.64321 -0.3495 1.02524 -4.55518
LEU_225 -7.94851 1.69737 0.96706 0.0269 0.07188 -0.14163 -0.34916 0 0 0 0 0 0.04095 0.2536 -0.36346 0 1.66147 -0.23123 0.69712 -3.61764
GLN_226 -1.26697 0.03346 1.19787 0.00893 0.56893 -0.17621 -0.21267 0 0 0 0 0 -0.00449 1.71481 0.02483 0 -1.45095 0.08163 0.69348 1.21265
ALA:CtermProteinFull_227 -2.66185 0.26274 0.90639 0.00195 0 -0.21234 -1.04237 0 0 0 0 0 0 0 0 0 1.32468 0.21746 0.23611 -0.96723
#END_POSE_ENERGIES_TABLE /home/grads/bernardm/FoldingBenchMarks/RosettaFold/RoseTTAFold/results_pyrosetta_rerun/T1110.pdb/pdb-3track/model0_2_0.05.pdb
