# Supplementary material for: The transformative power of transformers in protein structure prediction
Source: Proc Natl Acad Sci U S A. 2023 Jul 31;120(32):e2303499120. doi: 10.1073/pnas.2303499120 (PMC10410766; doi:10.1073/pnas.2303499120)
Supplement: Supplementary file 2 — Dataset S01 (GZ) [file pnas.2303499120.sd01.gz › SI_Data/predicted_structures/RoseTTAFold/T1139.pdb]

HEADER                                            26-DEC-22   XXXX              
EXPDTA    THEORETICAL MODEL                                                     
REMARK 220                                                                      
REMARK 220 EXPERIMENTAL DETAILS                                                 
REMARK 220  EXPERIMENT TYPE                : THEORETICAL MODELLING              
REMARK 220  DATE OF DATA COLLECTION        : 26-DEC-22                          
REMARK 220                                                                      
REMARK 220 REMARK: MODEL GENERATED BY ROSETTA                                   
REMARK 220  VERSION 2022.39+release.d8d9982                                     
SSBOND     CYS A  150    CYS A  256                                       2.04  
ATOM      1  N   MET A   1       1.457  -0.916   0.596  1.00  0.00           N  
ATOM      2  CA  MET A   1       2.544  -0.296  -0.148  1.00  0.00           C  
ATOM      3  C   MET A   1       2.148   1.084  -0.654  1.00  0.00           C  
ATOM      4  O   MET A   1       2.471   1.448  -1.786  1.00  0.00           O  
ATOM      5  CB  MET A   1       2.957  -1.183  -1.321  1.00  0.00           C  
ATOM      6  CG  MET A   1       3.548  -2.536  -0.928  1.00  0.00           C  
ATOM      7  SD  MET A   1       5.067  -2.386   0.043  1.00  0.00           S  
ATOM      8  CE  MET A   1       6.207  -1.767  -1.197  1.00  0.00           C  
ATOM      9 1H   MET A   1       1.390  -1.890   0.340  1.00  0.00           H  
ATOM     10 2H   MET A   1       1.635  -0.839   1.586  1.00  0.00           H  
ATOM     11 3H   MET A   1       0.593  -0.448   0.363  1.00  0.00           H  
ATOM     12  HA  MET A   1       3.395  -0.171   0.520  1.00  0.00           H  
ATOM     13 1HB  MET A   1       2.091  -1.370  -1.954  1.00  0.00           H  
ATOM     14 2HB  MET A   1       3.695  -0.657  -1.927  1.00  0.00           H  
ATOM     15 1HG  MET A   1       2.819  -3.093  -0.341  1.00  0.00           H  
ATOM     16 2HG  MET A   1       3.771  -3.110  -1.827  1.00  0.00           H  
ATOM     17 1HE  MET A   1       7.190  -1.624  -0.749  1.00  0.00           H  
ATOM     18 2HE  MET A   1       6.281  -2.485  -2.015  1.00  0.00           H  
ATOM     19 3HE  MET A   1       5.842  -0.814  -1.583  1.00  0.00           H  
ATOM     20  N   GLY A   2       1.406   1.839   0.157  1.00  0.00           N  
ATOM     21  CA  GLY A   2       0.990   3.173  -0.264  1.00  0.00           C  
ATOM     22  C   GLY A   2       2.005   4.214   0.188  1.00  0.00           C  
ATOM     23  O   GLY A   2       3.093   3.862   0.647  1.00  0.00           O  
ATOM     24  H   GLY A   2       1.154   1.532   1.082  1.00  0.00           H  
ATOM     25 1HA  GLY A   2       0.887   3.206  -1.349  1.00  0.00           H  
ATOM     26 2HA  GLY A   2       0.012   3.402   0.158  1.00  0.00           H  
ATOM     27  N   SER A   3       1.626   5.488   0.090  1.00  0.00           N  
ATOM     28  CA  SER A   3       2.505   6.601   0.456  1.00  0.00           C  
ATOM     29  C   SER A   3       1.837   7.617   1.387  1.00  0.00           C  
ATOM     30  O   SER A   3       2.317   8.742   1.526  1.00  0.00           O  
ATOM     31  CB  SER A   3       2.986   7.303  -0.798  1.00  0.00           C  
ATOM     32  OG  SER A   3       1.906   7.813  -1.536  1.00  0.00           O  
ATOM     33  H   SER A   3       0.715   5.692  -0.291  1.00  0.00           H  
ATOM     34  HA  SER A   3       3.373   6.194   0.977  1.00  0.00           H  
ATOM     35 1HB  SER A   3       3.660   8.114  -0.525  1.00  0.00           H  
ATOM     36 2HB  SER A   3       3.551   6.601  -1.412  1.00  0.00           H  
ATOM     37  HG  SER A   3       2.288   8.222  -2.318  1.00  0.00           H  
ATOM     38  N   SER A   4       0.701   7.238   1.979  1.00  0.00           N  
ATOM     39  CA  SER A   4      -0.072   8.121   2.864  1.00  0.00           C  
ATOM     40  C   SER A   4      -0.393   9.475   2.210  1.00  0.00           C  
ATOM     41  O   SER A   4      -0.423  10.523   2.876  1.00  0.00           O  
ATOM     42  CB  SER A   4       0.690   8.334   4.162  1.00  0.00           C  
ATOM     43  OG  SER A   4       0.870   7.123   4.847  1.00  0.00           O  
ATOM     44  H   SER A   4       0.377   6.296   1.822  1.00  0.00           H  
ATOM     45  HA  SER A   4      -1.017   7.627   3.096  1.00  0.00           H  
ATOM     46 1HB  SER A   4       1.661   8.781   3.954  1.00  0.00           H  
ATOM     47 2HB  SER A   4       0.152   9.033   4.787  1.00  0.00           H  
ATOM     48  HG  SER A   4       1.327   7.346   5.663  1.00  0.00           H  
ATOM     49  N   HIS A   5      -0.753   9.428   0.927  1.00  0.00           N  
ATOM     50  CA  HIS A   5      -1.067  10.624   0.159  1.00  0.00           C  
ATOM     51  C   HIS A   5      -2.227  11.430   0.720  1.00  0.00           C  
ATOM     52  O   HIS A   5      -2.242  12.650   0.597  1.00  0.00           O  
ATOM     53  CB  HIS A   5      -1.379  10.243  -1.290  1.00  0.00           C  
ATOM     54  CG  HIS A   5      -2.627   9.423  -1.446  1.00  0.00           C  
ATOM     55  ND1 HIS A   5      -2.662   8.065  -1.188  1.00  0.00           N  
ATOM     56  CD2 HIS A   5      -3.881   9.763  -1.826  1.00  0.00           C  
ATOM     57  CE1 HIS A   5      -3.884   7.611  -1.406  1.00  0.00           C  
ATOM     58  NE2 HIS A   5      -4.637   8.617  -1.795  1.00  0.00           N  
ATOM     59  H   HIS A   5      -0.736   8.535   0.458  1.00  0.00           H  
ATOM     60  HA  HIS A   5      -0.192  11.270   0.147  1.00  0.00           H  
ATOM     61 1HB  HIS A   5      -1.488  11.148  -1.883  1.00  0.00           H  
ATOM     62 2HB  HIS A   5      -0.542   9.678  -1.704  1.00  0.00           H  
ATOM     63  HD2 HIS A   5      -4.229  10.757  -2.100  1.00  0.00           H  
ATOM     64  HE1 HIS A   5      -4.217   6.582  -1.283  1.00  0.00           H  
ATOM     65  HE2 HIS A   5      -5.622   8.558  -2.023  1.00  0.00           H  
ATOM     66  N   HIS A   6      -3.146  10.793   1.441  1.00  0.00           N  
ATOM     67  CA  HIS A   6      -4.269  11.543   1.984  1.00  0.00           C  
ATOM     68  C   HIS A   6      -3.826  12.462   3.115  1.00  0.00           C  
ATOM     69  O   HIS A   6      -4.403  13.532   3.323  1.00  0.00           O  
ATOM     70  CB  HIS A   6      -5.368  10.612   2.511  1.00  0.00           C  
ATOM     71  CG  HIS A   6      -6.170   9.907   1.451  1.00  0.00           C  
ATOM     72  ND1 HIS A   6      -6.990  10.585   0.568  1.00  0.00           N  
ATOM     73  CD2 HIS A   6      -6.300   8.593   1.150  1.00  0.00           C  
ATOM     74  CE1 HIS A   6      -7.585   9.718  -0.233  1.00  0.00           C  
ATOM     75  NE2 HIS A   6      -7.185   8.503   0.097  1.00  0.00           N  
ATOM     76  H   HIS A   6      -3.089   9.791   1.553  1.00  0.00           H  
ATOM     77  HA  HIS A   6      -4.700  12.164   1.199  1.00  0.00           H  
ATOM     78 1HB  HIS A   6      -4.913   9.854   3.150  1.00  0.00           H  
ATOM     79 2HB  HIS A   6      -6.055  11.185   3.132  1.00  0.00           H  
ATOM     80  HD1 HIS A   6      -7.132  11.576   0.533  1.00  0.00           H  
ATOM     81  HD2 HIS A   6      -5.860   7.691   1.573  1.00  0.00           H  
ATOM     82  HE1 HIS A   6      -8.275  10.059  -1.004  1.00  0.00           H  
ATOM     83  N   HIS A   7      -2.786  12.065   3.848  1.00  0.00           N  
ATOM     84  CA  HIS A   7      -2.323  12.879   4.958  1.00  0.00           C  
ATOM     85  C   HIS A   7      -1.504  14.023   4.393  1.00  0.00           C  
ATOM     86  O   HIS A   7      -1.539  15.152   4.899  1.00  0.00           O  
ATOM     87  CB  HIS A   7      -1.515  12.030   5.935  1.00  0.00           C  
ATOM     88  CG  HIS A   7      -2.358  11.022   6.663  1.00  0.00           C  
ATOM     89  ND1 HIS A   7      -3.289  11.383   7.614  1.00  0.00           N  
ATOM     90  CD2 HIS A   7      -2.426   9.670   6.567  1.00  0.00           C  
ATOM     91  CE1 HIS A   7      -3.885  10.298   8.079  1.00  0.00           C  
ATOM     92  NE2 HIS A   7      -3.380   9.248   7.460  1.00  0.00           N  
ATOM     93  H   HIS A   7      -2.279  11.217   3.612  1.00  0.00           H  
ATOM     94  HA  HIS A   7      -3.172  13.300   5.495  1.00  0.00           H  
ATOM     95 1HB  HIS A   7      -0.734  11.497   5.389  1.00  0.00           H  
ATOM     96 2HB  HIS A   7      -1.027  12.672   6.665  1.00  0.00           H  
ATOM     97  HD2 HIS A   7      -1.842   9.034   5.910  1.00  0.00           H  
ATOM     98  HE1 HIS A   7      -4.664  10.275   8.841  1.00  0.00           H  
ATOM     99  HE2 HIS A   7      -3.650   8.287   7.614  1.00  0.00           H  
ATOM    100  N   HIS A   8      -0.797  13.728   3.300  1.00  0.00           N  
ATOM    101  CA  HIS A   8       0.016  14.713   2.601  1.00  0.00           C  
ATOM    102  C   HIS A   8      -0.895  15.796   2.017  1.00  0.00           C  
ATOM    103  O   HIS A   8      -0.663  16.996   2.204  1.00  0.00           O  
ATOM    104  CB  HIS A   8       0.836  14.036   1.493  1.00  0.00           C  
ATOM    105  CG  HIS A   8       1.788  14.939   0.760  1.00  0.00           C  
ATOM    106  ND1 HIS A   8       2.946  15.428   1.338  1.00  0.00           N  
ATOM    107  CD2 HIS A   8       1.769  15.422  -0.505  1.00  0.00           C  
ATOM    108  CE1 HIS A   8       3.589  16.179   0.460  1.00  0.00           C  
ATOM    109  NE2 HIS A   8       2.898  16.190  -0.664  1.00  0.00           N  
ATOM    110  H   HIS A   8      -0.805  12.764   2.960  1.00  0.00           H  
ATOM    111  HA  HIS A   8       0.704  15.189   3.297  1.00  0.00           H  
ATOM    112 1HB  HIS A   8       1.399  13.201   1.916  1.00  0.00           H  
ATOM    113 2HB  HIS A   8       0.155  13.622   0.757  1.00  0.00           H  
ATOM    114  HD2 HIS A   8       1.008  15.235  -1.257  1.00  0.00           H  
ATOM    115  HE1 HIS A   8       4.531  16.698   0.635  1.00  0.00           H  
ATOM    116  HE2 HIS A   8       3.153  16.682  -1.509  1.00  0.00           H  
ATOM    117  N   HIS A   9      -1.945  15.368   1.308  1.00  0.00           N  
ATOM    118  CA  HIS A   9      -2.864  16.290   0.652  1.00  0.00           C  
ATOM    119  C   HIS A   9      -3.639  17.114   1.682  1.00  0.00           C  
ATOM    120  O   HIS A   9      -3.772  18.338   1.549  1.00  0.00           O  
ATOM    121  CB  HIS A   9      -3.849  15.496  -0.215  1.00  0.00           C  
ATOM    122  CG  HIS A   9      -3.201  14.812  -1.395  1.00  0.00           C  
ATOM    123  ND1 HIS A   9      -3.827  13.810  -2.119  1.00  0.00           N  
ATOM    124  CD2 HIS A   9      -1.985  14.980  -1.962  1.00  0.00           C  
ATOM    125  CE1 HIS A   9      -3.020  13.404  -3.085  1.00  0.00           C  
ATOM    126  NE2 HIS A   9      -1.898  14.096  -3.012  1.00  0.00           N  
ATOM    127  H   HIS A   9      -2.091  14.369   1.191  1.00  0.00           H  
ATOM    128  HA  HIS A   9      -2.308  16.973   0.011  1.00  0.00           H  
ATOM    129 1HB  HIS A   9      -4.336  14.733   0.396  1.00  0.00           H  
ATOM    130 2HB  HIS A   9      -4.624  16.164  -0.594  1.00  0.00           H  
ATOM    131  HD2 HIS A   9      -1.228  15.691  -1.646  1.00  0.00           H  
ATOM    132  HE1 HIS A   9      -3.243  12.629  -3.817  1.00  0.00           H  
ATOM    133  HE2 HIS A   9      -1.102  13.999  -3.627  1.00  0.00           H  
ATOM    134  N   HIS A  10      -4.080  16.466   2.764  1.00  0.00           N  
ATOM    135  CA  HIS A  10      -4.787  17.171   3.824  1.00  0.00           C  
ATOM    136  C   HIS A  10      -3.888  18.245   4.408  1.00  0.00           C  
ATOM    137  O   HIS A  10      -4.272  19.411   4.503  1.00  0.00           O  
ATOM    138  CB  HIS A  10      -5.222  16.203   4.930  1.00  0.00           C  
ATOM    139  CG  HIS A  10      -5.930  16.856   6.090  1.00  0.00           C  
ATOM    140  ND1 HIS A  10      -7.241  17.295   6.020  1.00  0.00           N  
ATOM    141  CD2 HIS A  10      -5.507  17.136   7.346  1.00  0.00           C  
ATOM    142  CE1 HIS A  10      -7.590  17.816   7.186  1.00  0.00           C  
ATOM    143  NE2 HIS A  10      -6.558  17.730   8.006  1.00  0.00           N  
ATOM    144  H   HIS A  10      -3.968  15.455   2.855  1.00  0.00           H  
ATOM    145  HA  HIS A  10      -5.674  17.653   3.419  1.00  0.00           H  
ATOM    146 1HB  HIS A  10      -5.884  15.447   4.508  1.00  0.00           H  
ATOM    147 2HB  HIS A  10      -4.345  15.681   5.316  1.00  0.00           H  
ATOM    148  HD2 HIS A  10      -4.517  16.927   7.755  1.00  0.00           H  
ATOM    149  HE1 HIS A  10      -8.562  18.242   7.429  1.00  0.00           H  
ATOM    150  HE2 HIS A  10      -6.538  18.047   8.966  1.00  0.00           H  
ATOM    151  N   SER A  11      -2.668  17.853   4.779  1.00  0.00           N  
ATOM    152  CA  SER A  11      -1.724  18.767   5.381  1.00  0.00           C  
ATOM    153  C   SER A  11      -1.370  19.913   4.444  1.00  0.00           C  
ATOM    154  O   SER A  11      -1.288  21.060   4.877  1.00  0.00           O  
ATOM    155  CB  SER A  11      -0.455  18.024   5.737  1.00  0.00           C  
ATOM    156  OG  SER A  11      -0.701  17.047   6.706  1.00  0.00           O  
ATOM    157  H   SER A  11      -2.383  16.880   4.669  1.00  0.00           H  
ATOM    158  HA  SER A  11      -2.172  19.181   6.284  1.00  0.00           H  
ATOM    159 1HB  SER A  11      -0.043  17.556   4.840  1.00  0.00           H  
ATOM    160 2HB  SER A  11       0.284  18.731   6.107  1.00  0.00           H  
ATOM    161  HG  SER A  11      -1.141  16.312   6.217  1.00  0.00           H  
ATOM    162  N   SER A  12      -1.209  19.626   3.148  1.00  0.00           N  
ATOM    163  CA  SER A  12      -0.818  20.646   2.183  1.00  0.00           C  
ATOM    164  C   SER A  12      -1.810  21.800   2.142  1.00  0.00           C  
ATOM    165  O   SER A  12      -1.410  22.967   2.148  1.00  0.00           O  
ATOM    166  CB  SER A  12      -0.706  20.035   0.799  1.00  0.00           C  
ATOM    167  OG  SER A  12       0.339  19.098   0.740  1.00  0.00           O  
ATOM    168  H   SER A  12      -1.296  18.663   2.829  1.00  0.00           H  
ATOM    169  HA  SER A  12       0.156  21.035   2.470  1.00  0.00           H  
ATOM    170 1HB  SER A  12      -1.647  19.552   0.539  1.00  0.00           H  
ATOM    171 2HB  SER A  12      -0.536  20.826   0.070  1.00  0.00           H  
ATOM    172  HG  SER A  12       0.069  18.357   1.333  1.00  0.00           H  
ATOM    173  N   GLY A  13      -3.102  21.489   2.211  1.00  0.00           N  
ATOM    174  CA  GLY A  13      -4.138  22.522   2.163  1.00  0.00           C  
ATOM    175  C   GLY A  13      -4.168  23.421   3.401  1.00  0.00           C  
ATOM    176  O   GLY A  13      -4.837  24.456   3.416  1.00  0.00           O  
ATOM    177  H   GLY A  13      -3.374  20.501   2.224  1.00  0.00           H  
ATOM    178 1HA  GLY A  13      -3.974  23.144   1.286  1.00  0.00           H  
ATOM    179 2HA  GLY A  13      -5.107  22.048   2.027  1.00  0.00           H  
ATOM    180  N   LEU A  14      -3.456  23.029   4.451  1.00  0.00           N  
ATOM    181  CA  LEU A  14      -3.412  23.806   5.667  1.00  0.00           C  
ATOM    182  C   LEU A  14      -2.111  24.619   5.765  1.00  0.00           C  
ATOM    183  O   LEU A  14      -1.895  25.341   6.746  1.00  0.00           O  
ATOM    184  CB  LEU A  14      -3.575  22.842   6.838  1.00  0.00           C  
ATOM    185  CG  LEU A  14      -4.898  22.045   6.786  1.00  0.00           C  
ATOM    186  CD1 LEU A  14      -4.958  21.064   7.932  1.00  0.00           C  
ATOM    187  CD2 LEU A  14      -6.069  23.015   6.817  1.00  0.00           C  
ATOM    188  H   LEU A  14      -2.896  22.180   4.413  1.00  0.00           H  
ATOM    189  HA  LEU A  14      -4.250  24.499   5.667  1.00  0.00           H  
ATOM    190 1HB  LEU A  14      -2.749  22.130   6.818  1.00  0.00           H  
ATOM    191 2HB  LEU A  14      -3.541  23.401   7.770  1.00  0.00           H  
ATOM    192  HG  LEU A  14      -4.935  21.471   5.859  1.00  0.00           H  
ATOM    193 1HD1 LEU A  14      -5.887  20.504   7.868  1.00  0.00           H  
ATOM    194 2HD1 LEU A  14      -4.114  20.375   7.866  1.00  0.00           H  
ATOM    195 3HD1 LEU A  14      -4.920  21.602   8.875  1.00  0.00           H  
ATOM    196 1HD2 LEU A  14      -7.004  22.455   6.763  1.00  0.00           H  
ATOM    197 2HD2 LEU A  14      -6.042  23.591   7.741  1.00  0.00           H  
ATOM    198 3HD2 LEU A  14      -6.001  23.692   5.965  1.00  0.00           H  
ATOM    199  N   VAL A  15      -1.255  24.507   4.743  1.00  0.00           N  
ATOM    200  CA  VAL A  15       0.035  25.185   4.736  1.00  0.00           C  
ATOM    201  C   VAL A  15       0.048  26.688   4.466  1.00  0.00           C  
ATOM    202  O   VAL A  15       0.806  27.392   5.140  1.00  0.00           O  
ATOM    203  CB  VAL A  15       1.021  24.524   3.754  1.00  0.00           C  
ATOM    204  CG1 VAL A  15       2.270  25.373   3.653  1.00  0.00           C  
ATOM    205  CG2 VAL A  15       1.375  23.151   4.258  1.00  0.00           C  
ATOM    206  H   VAL A  15      -1.488  23.913   3.946  1.00  0.00           H  
ATOM    207  HA  VAL A  15       0.462  25.040   5.726  1.00  0.00           H  
ATOM    208  HB  VAL A  15       0.582  24.444   2.772  1.00  0.00           H  
ATOM    209 1HG1 VAL A  15       2.970  24.906   2.964  1.00  0.00           H  
ATOM    210 2HG1 VAL A  15       2.007  26.365   3.285  1.00  0.00           H  
ATOM    211 3HG1 VAL A  15       2.727  25.461   4.637  1.00  0.00           H  
ATOM    212 1HG2 VAL A  15       2.076  22.677   3.573  1.00  0.00           H  
ATOM    213 2HG2 VAL A  15       1.828  23.230   5.245  1.00  0.00           H  
ATOM    214 3HG2 VAL A  15       0.482  22.566   4.322  1.00  0.00           H  
ATOM    215  N   PRO A  16      -0.696  27.238   3.483  1.00  0.00           N  
ATOM    216  CA  PRO A  16      -0.610  28.642   3.148  1.00  0.00           C  
ATOM    217  C   PRO A  16      -0.799  29.460   4.409  1.00  0.00           C  
ATOM    218  O   PRO A  16      -1.814  29.348   5.104  1.00  0.00           O  
ATOM    219  CB  PRO A  16      -1.784  28.811   2.171  1.00  0.00           C  
ATOM    220  CG  PRO A  16      -1.924  27.443   1.527  1.00  0.00           C  
ATOM    221  CD  PRO A  16      -1.666  26.472   2.667  1.00  0.00           C  
ATOM    222  HA  PRO A  16       0.359  28.854   2.678  1.00  0.00           H  
ATOM    223 1HB  PRO A  16      -2.688  29.113   2.715  1.00  0.00           H  
ATOM    224 2HB  PRO A  16      -1.563  29.613   1.444  1.00  0.00           H  
ATOM    225 1HG  PRO A  16      -2.928  27.315   1.087  1.00  0.00           H  
ATOM    226 2HG  PRO A  16      -1.204  27.325   0.706  1.00  0.00           H  
ATOM    227 1HD  PRO A  16      -2.598  26.294   3.230  1.00  0.00           H  
ATOM    228 2HD  PRO A  16      -1.250  25.557   2.254  1.00  0.00           H  
ATOM    229  N   ARG A  17       0.113  30.384   4.659  1.00  0.00           N  
ATOM    230  CA  ARG A  17       0.056  31.142   5.901  1.00  0.00           C  
ATOM    231  C   ARG A  17      -0.790  32.400   5.795  1.00  0.00           C  
ATOM    232  O   ARG A  17      -0.288  33.516   5.906  1.00  0.00           O  
ATOM    233  CB  ARG A  17       1.460  31.489   6.348  1.00  0.00           C  
ATOM    234  CG  ARG A  17       2.361  30.266   6.651  1.00  0.00           C  
ATOM    235  CD  ARG A  17       1.994  29.572   7.936  1.00  0.00           C  
ATOM    236  NE  ARG A  17       0.969  28.520   7.770  1.00  0.00           N  
ATOM    237  CZ  ARG A  17       0.248  28.006   8.801  1.00  0.00           C  
ATOM    238  NH1 ARG A  17       0.445  28.470  10.023  1.00  0.00           N  
ATOM    239  NH2 ARG A  17      -0.652  27.043   8.621  1.00  0.00           N  
ATOM    240  H   ARG A  17       0.905  30.492   4.040  1.00  0.00           H  
ATOM    241  HA  ARG A  17      -0.385  30.499   6.664  1.00  0.00           H  
ATOM    242 1HB  ARG A  17       1.951  32.077   5.575  1.00  0.00           H  
ATOM    243 2HB  ARG A  17       1.415  32.102   7.248  1.00  0.00           H  
ATOM    244 1HG  ARG A  17       2.265  29.541   5.839  1.00  0.00           H  
ATOM    245 2HG  ARG A  17       3.400  30.589   6.724  1.00  0.00           H  
ATOM    246 1HD  ARG A  17       2.886  29.108   8.354  1.00  0.00           H  
ATOM    247 2HD  ARG A  17       1.609  30.307   8.639  1.00  0.00           H  
ATOM    248  HE  ARG A  17       0.818  28.130   6.824  1.00  0.00           H  
ATOM    249 1HH1 ARG A  17       1.125  29.199  10.183  1.00  0.00           H  
ATOM    250 2HH1 ARG A  17      -0.084  28.093  10.796  1.00  0.00           H  
ATOM    251 1HH2 ARG A  17      -0.855  26.634   7.695  1.00  0.00           H  
ATOM    252 2HH2 ARG A  17      -1.166  26.690   9.407  1.00  0.00           H  
ATOM    253  N   GLY A  18      -2.078  32.202   5.543  1.00  0.00           N  
ATOM    254  CA  GLY A  18      -3.026  33.309   5.407  1.00  0.00           C  
ATOM    255  C   GLY A  18      -2.918  34.024   4.056  1.00  0.00           C  
ATOM    256  O   GLY A  18      -3.450  35.117   3.877  1.00  0.00           O  
ATOM    257  H   GLY A  18      -2.382  31.230   5.467  1.00  0.00           H  
ATOM    258 1HA  GLY A  18      -4.039  32.930   5.533  1.00  0.00           H  
ATOM    259 2HA  GLY A  18      -2.855  34.026   6.209  1.00  0.00           H  
ATOM    260  N   SER A  19      -2.215  33.413   3.111  1.00  0.00           N  
ATOM    261  CA  SER A  19      -2.018  34.033   1.810  1.00  0.00           C  
ATOM    262  C   SER A  19      -3.204  33.758   0.902  1.00  0.00           C  
ATOM    263  O   SER A  19      -3.474  32.616   0.530  1.00  0.00           O  
ATOM    264  CB  SER A  19      -0.732  33.532   1.179  1.00  0.00           C  
ATOM    265  OG  SER A  19      -0.556  34.057  -0.112  1.00  0.00           O  
ATOM    266  H   SER A  19      -1.806  32.515   3.310  1.00  0.00           H  
ATOM    267  HA  SER A  19      -1.934  35.111   1.949  1.00  0.00           H  
ATOM    268 1HB  SER A  19       0.109  33.823   1.809  1.00  0.00           H  
ATOM    269 2HB  SER A  19      -0.746  32.444   1.135  1.00  0.00           H  
ATOM    270  HG  SER A  19      -1.139  33.553  -0.704  1.00  0.00           H  
ATOM    271  N   HIS A  20      -3.924  34.819   0.554  1.00  0.00           N  
ATOM    272  CA  HIS A  20      -5.109  34.699  -0.283  1.00  0.00           C  
ATOM    273  C   HIS A  20      -4.729  34.725  -1.757  1.00  0.00           C  
ATOM    274  O   HIS A  20      -5.461  34.240  -2.616  1.00  0.00           O  
ATOM    275  CB  HIS A  20      -6.083  35.835   0.020  1.00  0.00           C  
ATOM    276  CG  HIS A  20      -6.618  35.789   1.423  1.00  0.00           C  
ATOM    277  ND1 HIS A  20      -7.435  34.774   1.878  1.00  0.00           N  
ATOM    278  CD2 HIS A  20      -6.437  36.625   2.472  1.00  0.00           C  
ATOM    279  CE1 HIS A  20      -7.734  34.993   3.148  1.00  0.00           C  
ATOM    280  NE2 HIS A  20      -7.142  36.109   3.529  1.00  0.00           N  
ATOM    281  H   HIS A  20      -3.650  35.725   0.912  1.00  0.00           H  
ATOM    282  HA  HIS A  20      -5.607  33.756  -0.077  1.00  0.00           H  
ATOM    283 1HB  HIS A  20      -5.585  36.794  -0.132  1.00  0.00           H  
ATOM    284 2HB  HIS A  20      -6.922  35.787  -0.675  1.00  0.00           H  
ATOM    285  HD2 HIS A  20      -5.840  37.538   2.478  1.00  0.00           H  
ATOM    286  HE1 HIS A  20      -8.360  34.361   3.775  1.00  0.00           H  
ATOM    287  HE2 HIS A  20      -7.191  36.521   4.451  1.00  0.00           H  
ATOM    288  N   MET A  21      -3.590  35.338  -2.054  1.00  0.00           N  
ATOM    289  CA  MET A  21      -3.144  35.437  -3.432  1.00  0.00           C  
ATOM    290  C   MET A  21      -2.369  34.169  -3.757  1.00  0.00           C  
ATOM    291  O   MET A  21      -1.402  33.842  -3.064  1.00  0.00           O  
ATOM    292  CB  MET A  21      -2.282  36.680  -3.614  1.00  0.00           C  
ATOM    293  CG  MET A  21      -2.994  38.006  -3.285  1.00  0.00           C  
ATOM    294  SD  MET A  21      -4.353  38.409  -4.413  1.00  0.00           S  
ATOM    295  CE  MET A  21      -5.818  37.964  -3.477  1.00  0.00           C  
ATOM    296  H   MET A  21      -3.022  35.716  -1.313  1.00  0.00           H  
ATOM    297  HA  MET A  21      -4.009  35.489  -4.094  1.00  0.00           H  
ATOM    298 1HB  MET A  21      -1.396  36.602  -2.986  1.00  0.00           H  
ATOM    299 2HB  MET A  21      -1.946  36.734  -4.656  1.00  0.00           H  
ATOM    300 1HG  MET A  21      -3.394  37.957  -2.272  1.00  0.00           H  
ATOM    301 2HG  MET A  21      -2.269  38.819  -3.322  1.00  0.00           H  
ATOM    302 1HE  MET A  21      -6.702  38.183  -4.070  1.00  0.00           H  
ATOM    303 2HE  MET A  21      -5.794  36.906  -3.248  1.00  0.00           H  
ATOM    304 3HE  MET A  21      -5.851  38.540  -2.553  1.00  0.00           H  
ATOM    305  N   ILE A  22      -2.826  33.434  -4.759  1.00  0.00           N  
ATOM    306  CA  ILE A  22      -2.228  32.168  -5.136  1.00  0.00           C  
ATOM    307  C   ILE A  22      -1.624  32.230  -6.544  1.00  0.00           C  
ATOM    308  O   ILE A  22      -2.374  32.199  -7.516  1.00  0.00           O  
ATOM    309  CB  ILE A  22      -3.281  31.062  -5.093  1.00  0.00           C  
ATOM    310  CG1 ILE A  22      -3.958  31.010  -3.688  1.00  0.00           C  
ATOM    311  CG2 ILE A  22      -2.656  29.730  -5.452  1.00  0.00           C  
ATOM    312  CD1 ILE A  22      -3.010  30.720  -2.549  1.00  0.00           C  
ATOM    313  H   ILE A  22      -3.598  33.787  -5.304  1.00  0.00           H  
ATOM    314  HA  ILE A  22      -1.480  31.907  -4.398  1.00  0.00           H  
ATOM    315  HB  ILE A  22      -4.056  31.294  -5.816  1.00  0.00           H  
ATOM    316 1HG1 ILE A  22      -4.450  31.965  -3.498  1.00  0.00           H  
ATOM    317 2HG1 ILE A  22      -4.716  30.228  -3.686  1.00  0.00           H  
ATOM    318 1HG2 ILE A  22      -3.411  28.947  -5.444  1.00  0.00           H  
ATOM    319 2HG2 ILE A  22      -2.209  29.791  -6.443  1.00  0.00           H  
ATOM    320 3HG2 ILE A  22      -1.892  29.500  -4.724  1.00  0.00           H  
ATOM    321 1HD1 ILE A  22      -3.569  30.701  -1.609  1.00  0.00           H  
ATOM    322 2HD1 ILE A  22      -2.528  29.760  -2.705  1.00  0.00           H  
ATOM    323 3HD1 ILE A  22      -2.251  31.492  -2.493  1.00  0.00           H  
ATOM    324  N   PRO A  23      -0.295  32.224  -6.704  1.00  0.00           N  
ATOM    325  CA  PRO A  23       0.378  32.299  -7.986  1.00  0.00           C  
ATOM    326  C   PRO A  23      -0.086  31.132  -8.840  1.00  0.00           C  
ATOM    327  O   PRO A  23      -0.343  30.042  -8.320  1.00  0.00           O  
ATOM    328  CB  PRO A  23       1.860  32.184  -7.605  1.00  0.00           C  
ATOM    329  CG  PRO A  23       1.921  32.682  -6.172  1.00  0.00           C  
ATOM    330  CD  PRO A  23       0.608  32.249  -5.541  1.00  0.00           C  
ATOM    331  HA  PRO A  23       0.148  33.259  -8.467  1.00  0.00           H  
ATOM    332 1HB  PRO A  23       2.199  31.148  -7.714  1.00  0.00           H  
ATOM    333 2HB  PRO A  23       2.468  32.790  -8.291  1.00  0.00           H  
ATOM    334 1HG  PRO A  23       2.796  32.254  -5.658  1.00  0.00           H  
ATOM    335 2HG  PRO A  23       2.051  33.774  -6.160  1.00  0.00           H  
ATOM    336 1HD  PRO A  23       0.677  31.263  -5.078  1.00  0.00           H  
ATOM    337 2HD  PRO A  23       0.318  33.032  -4.825  1.00  0.00           H  
ATOM    338  N   SER A  24      -0.114  31.326 -10.156  1.00  0.00           N  
ATOM    339  CA  SER A  24      -0.565  30.277 -11.071  1.00  0.00           C  
ATOM    340  C   SER A  24       0.198  28.965 -10.886  1.00  0.00           C  
ATOM    341  O   SER A  24      -0.381  27.885 -10.996  1.00  0.00           O  
ATOM    342  CB  SER A  24      -0.425  30.748 -12.508  1.00  0.00           C  
ATOM    343  OG  SER A  24      -1.292  31.820 -12.779  1.00  0.00           O  
ATOM    344  H   SER A  24       0.133  32.232 -10.529  1.00  0.00           H  
ATOM    345  HA  SER A  24      -1.622  30.087 -10.872  1.00  0.00           H  
ATOM    346 1HB  SER A  24       0.605  31.052 -12.691  1.00  0.00           H  
ATOM    347 2HB  SER A  24      -0.643  29.920 -13.182  1.00  0.00           H  
ATOM    348  HG  SER A  24      -1.148  32.051 -13.703  1.00  0.00           H  
ATOM    349  N   ASN A  25       1.496  29.041 -10.590  1.00  0.00           N  
ATOM    350  CA  ASN A  25       2.281  27.823 -10.398  1.00  0.00           C  
ATOM    351  C   ASN A  25       1.819  27.045  -9.164  1.00  0.00           C  
ATOM    352  O   ASN A  25       1.900  25.814  -9.119  1.00  0.00           O  
ATOM    353  CB  ASN A  25       3.749  28.160 -10.264  1.00  0.00           C  
ATOM    354  CG  ASN A  25       4.411  28.607 -11.568  1.00  0.00           C  
ATOM    355  OD1 ASN A  25       3.994  28.293 -12.699  1.00  0.00           O  
ATOM    356  ND2 ASN A  25       5.469  29.365 -11.413  1.00  0.00           N  
ATOM    357  H   ASN A  25       1.932  29.945 -10.498  1.00  0.00           H  
ATOM    358  HA  ASN A  25       2.133  27.178 -11.256  1.00  0.00           H  
ATOM    359 1HB  ASN A  25       3.864  28.955  -9.527  1.00  0.00           H  
ATOM    360 2HB  ASN A  25       4.283  27.288  -9.882  1.00  0.00           H  
ATOM    361 1HD2 ASN A  25       5.964  29.704 -12.214  1.00  0.00           H  
ATOM    362 2HD2 ASN A  25       5.784  29.602 -10.494  1.00  0.00           H  
ATOM    363  N   VAL A  26       1.330  27.763  -8.154  1.00  0.00           N  
ATOM    364  CA  VAL A  26       0.893  27.138  -6.922  1.00  0.00           C  
ATOM    365  C   VAL A  26      -0.437  26.494  -7.172  1.00  0.00           C  
ATOM    366  O   VAL A  26      -0.667  25.361  -6.759  1.00  0.00           O  
ATOM    367  CB  VAL A  26       0.789  28.154  -5.782  1.00  0.00           C  
ATOM    368  CG1 VAL A  26       0.180  27.493  -4.555  1.00  0.00           C  
ATOM    369  CG2 VAL A  26       2.164  28.699  -5.482  1.00  0.00           C  
ATOM    370  H   VAL A  26       1.206  28.763  -8.251  1.00  0.00           H  
ATOM    371  HA  VAL A  26       1.612  26.369  -6.639  1.00  0.00           H  
ATOM    372  HB  VAL A  26       0.137  28.964  -6.081  1.00  0.00           H  
ATOM    373 1HG1 VAL A  26       0.096  28.221  -3.750  1.00  0.00           H  
ATOM    374 2HG1 VAL A  26      -0.809  27.117  -4.810  1.00  0.00           H  
ATOM    375 3HG1 VAL A  26       0.811  26.666  -4.233  1.00  0.00           H  
ATOM    376 1HG2 VAL A  26       2.106  29.426  -4.678  1.00  0.00           H  
ATOM    377 2HG2 VAL A  26       2.817  27.882  -5.182  1.00  0.00           H  
ATOM    378 3HG2 VAL A  26       2.565  29.174  -6.374  1.00  0.00           H  
ATOM    379  N   LEU A  27      -1.303  27.216  -7.881  1.00  0.00           N  
ATOM    380  CA  LEU A  27      -2.619  26.714  -8.224  1.00  0.00           C  
ATOM    381  C   LEU A  27      -2.490  25.449  -9.061  1.00  0.00           C  
ATOM    382  O   LEU A  27      -3.172  24.458  -8.805  1.00  0.00           O  
ATOM    383  CB  LEU A  27      -3.422  27.803  -8.947  1.00  0.00           C  
ATOM    384  CG  LEU A  27      -4.815  27.413  -9.423  1.00  0.00           C  
ATOM    385  CD1 LEU A  27      -5.609  26.915  -8.256  1.00  0.00           C  
ATOM    386  CD2 LEU A  27      -5.499  28.677 -10.026  1.00  0.00           C  
ATOM    387  H   LEU A  27      -1.023  28.152  -8.177  1.00  0.00           H  
ATOM    388  HA  LEU A  27      -3.146  26.472  -7.305  1.00  0.00           H  
ATOM    389 1HB  LEU A  27      -3.520  28.661  -8.286  1.00  0.00           H  
ATOM    390 2HB  LEU A  27      -2.853  28.116  -9.823  1.00  0.00           H  
ATOM    391  HG  LEU A  27      -4.752  26.625 -10.167  1.00  0.00           H  
ATOM    392 1HD1 LEU A  27      -6.612  26.647  -8.581  1.00  0.00           H  
ATOM    393 2HD1 LEU A  27      -5.112  26.045  -7.842  1.00  0.00           H  
ATOM    394 3HD1 LEU A  27      -5.661  27.673  -7.513  1.00  0.00           H  
ATOM    395 1HD2 LEU A  27      -6.507  28.429 -10.360  1.00  0.00           H  
ATOM    396 2HD2 LEU A  27      -5.554  29.459  -9.269  1.00  0.00           H  
ATOM    397 3HD2 LEU A  27      -4.912  29.038 -10.872  1.00  0.00           H  
ATOM    398  N   ARG A  28      -1.605  25.458 -10.048  1.00  0.00           N  
ATOM    399  CA  ARG A  28      -1.417  24.272 -10.868  1.00  0.00           C  
ATOM    400  C   ARG A  28      -1.026  23.072 -10.006  1.00  0.00           C  
ATOM    401  O   ARG A  28      -1.642  22.000 -10.101  1.00  0.00           O  
ATOM    402  CB  ARG A  28      -0.335  24.514 -11.896  1.00  0.00           C  
ATOM    403  CG  ARG A  28      -0.175  23.427 -12.875  1.00  0.00           C  
ATOM    404  CD  ARG A  28       0.898  23.681 -13.846  1.00  0.00           C  
ATOM    405  NE  ARG A  28       0.677  24.904 -14.609  1.00  0.00           N  
ATOM    406  CZ  ARG A  28       1.418  26.023 -14.477  1.00  0.00           C  
ATOM    407  NH1 ARG A  28       2.424  26.033 -13.644  1.00  0.00           N  
ATOM    408  NH2 ARG A  28       1.137  27.101 -15.183  1.00  0.00           N  
ATOM    409  H   ARG A  28      -1.066  26.299 -10.250  1.00  0.00           H  
ATOM    410  HA  ARG A  28      -2.345  24.039 -11.371  1.00  0.00           H  
ATOM    411 1HB  ARG A  28      -0.548  25.435 -12.436  1.00  0.00           H  
ATOM    412 2HB  ARG A  28       0.623  24.651 -11.386  1.00  0.00           H  
ATOM    413 1HG  ARG A  28       0.013  22.485 -12.367  1.00  0.00           H  
ATOM    414 2HG  ARG A  28      -1.098  23.370 -13.431  1.00  0.00           H  
ATOM    415 1HD  ARG A  28       1.845  23.778 -13.315  1.00  0.00           H  
ATOM    416 2HD  ARG A  28       0.957  22.842 -14.533  1.00  0.00           H  
ATOM    417  HE  ARG A  28      -0.102  24.924 -15.258  1.00  0.00           H  
ATOM    418 1HH1 ARG A  28       2.639  25.210 -13.099  1.00  0.00           H  
ATOM    419 2HH1 ARG A  28       2.985  26.877 -13.527  1.00  0.00           H  
ATOM    420 1HH2 ARG A  28       0.353  27.095 -15.818  1.00  0.00           H  
ATOM    421 2HH2 ARG A  28       1.700  27.934 -15.085  1.00  0.00           H  
ATOM    422  N   ASP A  29      -0.028  23.252  -9.129  1.00  0.00           N  
ATOM    423  CA  ASP A  29       0.378  22.162  -8.253  1.00  0.00           C  
ATOM    424  C   ASP A  29      -0.725  21.769  -7.273  1.00  0.00           C  
ATOM    425  O   ASP A  29      -0.912  20.582  -6.984  1.00  0.00           O  
ATOM    426  CB  ASP A  29       1.685  22.493  -7.532  1.00  0.00           C  
ATOM    427  CG  ASP A  29       2.947  22.408  -8.472  1.00  0.00           C  
ATOM    428  OD1 ASP A  29       2.837  21.868  -9.578  1.00  0.00           O  
ATOM    429  OD2 ASP A  29       3.991  22.847  -8.066  1.00  0.00           O  
ATOM    430  H   ASP A  29       0.462  24.150  -9.070  1.00  0.00           H  
ATOM    431  HA  ASP A  29       0.571  21.299  -8.867  1.00  0.00           H  
ATOM    432 1HB  ASP A  29       1.618  23.513  -7.134  1.00  0.00           H  
ATOM    433 2HB  ASP A  29       1.822  21.820  -6.688  1.00  0.00           H  
ATOM    434  N   ALA A  30      -1.482  22.754  -6.789  1.00  0.00           N  
ATOM    435  CA  ALA A  30      -2.570  22.485  -5.871  1.00  0.00           C  
ATOM    436  C   ALA A  30      -3.578  21.570  -6.530  1.00  0.00           C  
ATOM    437  O   ALA A  30      -4.081  20.622  -5.917  1.00  0.00           O  
ATOM    438  CB  ALA A  30      -3.243  23.780  -5.464  1.00  0.00           C  
ATOM    439  H   ALA A  30      -1.287  23.714  -7.043  1.00  0.00           H  
ATOM    440  HA  ALA A  30      -2.164  21.986  -4.993  1.00  0.00           H  
ATOM    441 1HB  ALA A  30      -4.048  23.569  -4.773  1.00  0.00           H  
ATOM    442 2HB  ALA A  30      -2.515  24.432  -4.988  1.00  0.00           H  
ATOM    443 3HB  ALA A  30      -3.645  24.267  -6.338  1.00  0.00           H  
ATOM    444  N   VAL A  31      -3.833  21.806  -7.812  1.00  0.00           N  
ATOM    445  CA  VAL A  31      -4.768  20.967  -8.516  1.00  0.00           C  
ATOM    446  C   VAL A  31      -4.250  19.548  -8.681  1.00  0.00           C  
ATOM    447  O   VAL A  31      -4.954  18.586  -8.363  1.00  0.00           O  
ATOM    448  CB  VAL A  31      -5.158  21.580  -9.864  1.00  0.00           C  
ATOM    449  CG1 VAL A  31      -5.949  20.605 -10.643  1.00  0.00           C  
ATOM    450  CG2 VAL A  31      -6.035  22.838  -9.621  1.00  0.00           C  
ATOM    451  H   VAL A  31      -3.403  22.604  -8.282  1.00  0.00           H  
ATOM    452  HA  VAL A  31      -5.654  20.932  -7.922  1.00  0.00           H  
ATOM    453  HB  VAL A  31      -4.259  21.841 -10.427  1.00  0.00           H  
ATOM    454 1HG1 VAL A  31      -6.224  21.054 -11.583  1.00  0.00           H  
ATOM    455 2HG1 VAL A  31      -5.355  19.710 -10.825  1.00  0.00           H  
ATOM    456 3HG1 VAL A  31      -6.841  20.345 -10.082  1.00  0.00           H  
ATOM    457 1HG2 VAL A  31      -6.329  23.264 -10.557  1.00  0.00           H  
ATOM    458 2HG2 VAL A  31      -6.925  22.557  -9.074  1.00  0.00           H  
ATOM    459 3HG2 VAL A  31      -5.473  23.569  -9.054  1.00  0.00           H  
ATOM    460  N   LYS A  32      -2.989  19.407  -9.085  1.00  0.00           N  
ATOM    461  CA  LYS A  32      -2.401  18.081  -9.274  1.00  0.00           C  
ATOM    462  C   LYS A  32      -2.414  17.261  -7.981  1.00  0.00           C  
ATOM    463  O   LYS A  32      -2.620  16.044  -8.011  1.00  0.00           O  
ATOM    464  CB  LYS A  32      -0.960  18.202  -9.786  1.00  0.00           C  
ATOM    465  CG  LYS A  32      -0.823  18.669 -11.228  1.00  0.00           C  
ATOM    466  CD  LYS A  32       0.643  18.603 -11.690  1.00  0.00           C  
ATOM    467  CE  LYS A  32       1.427  19.667 -10.976  1.00  0.00           C  
ATOM    468  NZ  LYS A  32       2.846  19.769 -11.377  1.00  0.00           N  
ATOM    469  H   LYS A  32      -2.445  20.244  -9.305  1.00  0.00           H  
ATOM    470  HA  LYS A  32      -2.994  17.547 -10.017  1.00  0.00           H  
ATOM    471 1HB  LYS A  32      -0.421  18.913  -9.158  1.00  0.00           H  
ATOM    472 2HB  LYS A  32      -0.460  17.240  -9.690  1.00  0.00           H  
ATOM    473 1HG  LYS A  32      -1.433  18.030 -11.864  1.00  0.00           H  
ATOM    474 2HG  LYS A  32      -1.183  19.694 -11.309  1.00  0.00           H  
ATOM    475 1HD  LYS A  32       1.063  17.624 -11.462  1.00  0.00           H  
ATOM    476 2HD  LYS A  32       0.709  18.776 -12.762  1.00  0.00           H  
ATOM    477 1HE  LYS A  32       0.945  20.623 -11.161  1.00  0.00           H  
ATOM    478 2HE  LYS A  32       1.391  19.455  -9.910  1.00  0.00           H  
ATOM    479 1HZ  LYS A  32       3.220  20.542 -10.797  1.00  0.00           H  
ATOM    480 2HZ  LYS A  32       3.334  18.914 -11.181  1.00  0.00           H  
ATOM    481 3HZ  LYS A  32       2.927  19.995 -12.351  1.00  0.00           H  
ATOM    482  N   ASN A  33      -2.241  17.936  -6.843  1.00  0.00           N  
ATOM    483  CA  ASN A  33      -2.216  17.264  -5.552  1.00  0.00           C  
ATOM    484  C   ASN A  33      -3.562  17.204  -4.834  1.00  0.00           C  
ATOM    485  O   ASN A  33      -3.609  16.846  -3.662  1.00  0.00           O  
ATOM    486  CB  ASN A  33      -1.199  17.916  -4.639  1.00  0.00           C  
ATOM    487  CG  ASN A  33       0.214  17.638  -5.052  1.00  0.00           C  
ATOM    488  OD1 ASN A  33       0.548  16.529  -5.490  1.00  0.00           O  
ATOM    489  ND2 ASN A  33       1.060  18.623  -4.918  1.00  0.00           N  
ATOM    490  H   ASN A  33      -2.063  18.941  -6.882  1.00  0.00           H  
ATOM    491  HA  ASN A  33      -1.908  16.233  -5.718  1.00  0.00           H  
ATOM    492 1HB  ASN A  33      -1.363  18.998  -4.645  1.00  0.00           H  
ATOM    493 2HB  ASN A  33      -1.348  17.568  -3.619  1.00  0.00           H  
ATOM    494 1HD2 ASN A  33       2.018  18.496  -5.173  1.00  0.00           H  
ATOM    495 2HD2 ASN A  33       0.746  19.504  -4.562  1.00  0.00           H  
ATOM    496  N   GLY A  34      -4.654  17.606  -5.473  1.00  0.00           N  
ATOM    497  CA  GLY A  34      -5.940  17.484  -4.794  1.00  0.00           C  
ATOM    498  C   GLY A  34      -6.166  18.492  -3.687  1.00  0.00           C  
ATOM    499  O   GLY A  34      -7.035  18.310  -2.826  1.00  0.00           O  
ATOM    500  H   GLY A  34      -4.616  17.941  -6.438  1.00  0.00           H  
ATOM    501 1HA  GLY A  34      -6.735  17.583  -5.526  1.00  0.00           H  
ATOM    502 2HA  GLY A  34      -6.020  16.485  -4.375  1.00  0.00           H  
ATOM    503  N   ASP A  35      -5.410  19.575  -3.682  1.00  0.00           N  
ATOM    504  CA  ASP A  35      -5.542  20.531  -2.611  1.00  0.00           C  
ATOM    505  C   ASP A  35      -6.697  21.474  -2.827  1.00  0.00           C  
ATOM    506  O   ASP A  35      -6.530  22.650  -3.167  1.00  0.00           O  
ATOM    507  CB  ASP A  35      -4.231  21.276  -2.439  1.00  0.00           C  
ATOM    508  CG  ASP A  35      -4.254  22.300  -1.367  1.00  0.00           C  
ATOM    509  OD1 ASP A  35      -5.287  22.518  -0.766  1.00  0.00           O  
ATOM    510  OD2 ASP A  35      -3.251  22.933  -1.168  1.00  0.00           O  
ATOM    511  H   ASP A  35      -4.741  19.745  -4.430  1.00  0.00           H  
ATOM    512  HA  ASP A  35      -5.728  19.978  -1.690  1.00  0.00           H  
ATOM    513 1HB  ASP A  35      -3.437  20.559  -2.224  1.00  0.00           H  
ATOM    514 2HB  ASP A  35      -3.985  21.752  -3.365  1.00  0.00           H  
ATOM    515  N   TYR A  36      -7.872  20.950  -2.504  1.00  0.00           N  
ATOM    516  CA  TYR A  36      -9.142  21.635  -2.648  1.00  0.00           C  
ATOM    517  C   TYR A  36      -9.105  22.990  -1.960  1.00  0.00           C  
ATOM    518  O   TYR A  36      -9.678  23.947  -2.469  1.00  0.00           O  
ATOM    519  CB  TYR A  36     -10.288  20.796  -2.097  1.00  0.00           C  
ATOM    520  CG  TYR A  36     -11.672  21.393  -2.345  1.00  0.00           C  
ATOM    521  CD1 TYR A  36     -12.300  21.199  -3.577  1.00  0.00           C  
ATOM    522  CD2 TYR A  36     -12.313  22.119  -1.360  1.00  0.00           C  
ATOM    523  CE1 TYR A  36     -13.548  21.711  -3.810  1.00  0.00           C  
ATOM    524  CE2 TYR A  36     -13.573  22.641  -1.601  1.00  0.00           C  
ATOM    525  CZ  TYR A  36     -14.188  22.438  -2.824  1.00  0.00           C  
ATOM    526  OH  TYR A  36     -15.447  22.953  -3.061  1.00  0.00           O  
ATOM    527  H   TYR A  36      -7.853  19.967  -2.227  1.00  0.00           H  
ATOM    528  HA  TYR A  36      -9.320  21.811  -3.707  1.00  0.00           H  
ATOM    529 1HB  TYR A  36     -10.262  19.801  -2.530  1.00  0.00           H  
ATOM    530 2HB  TYR A  36     -10.159  20.682  -1.022  1.00  0.00           H  
ATOM    531  HD1 TYR A  36     -11.814  20.641  -4.353  1.00  0.00           H  
ATOM    532  HD2 TYR A  36     -11.829  22.275  -0.395  1.00  0.00           H  
ATOM    533  HE1 TYR A  36     -14.026  21.546  -4.771  1.00  0.00           H  
ATOM    534  HE2 TYR A  36     -14.079  23.208  -0.826  1.00  0.00           H  
ATOM    535  HH  TYR A  36     -15.784  22.605  -3.893  1.00  0.00           H  
ATOM    536  N   ILE A  37      -8.509  23.064  -0.757  1.00  0.00           N  
ATOM    537  CA  ILE A  37      -8.506  24.323  -0.018  1.00  0.00           C  
ATOM    538  C   ILE A  37      -7.717  25.394  -0.764  1.00  0.00           C  
ATOM    539  O   ILE A  37      -8.234  26.494  -0.979  1.00  0.00           O  
ATOM    540  CB  ILE A  37      -7.877  24.165   1.382  1.00  0.00           C  
ATOM    541  CG1 ILE A  37      -8.752  23.280   2.279  1.00  0.00           C  
ATOM    542  CG2 ILE A  37      -7.696  25.545   2.019  1.00  0.00           C  
ATOM    543  CD1 ILE A  37      -8.050  22.858   3.565  1.00  0.00           C  
ATOM    544  H   ILE A  37      -8.031  22.254  -0.390  1.00  0.00           H  
ATOM    545  HA  ILE A  37      -9.528  24.664   0.096  1.00  0.00           H  
ATOM    546  HB  ILE A  37      -6.902  23.686   1.289  1.00  0.00           H  
ATOM    547 1HG1 ILE A  37      -9.657  23.825   2.541  1.00  0.00           H  
ATOM    548 2HG1 ILE A  37      -9.034  22.383   1.727  1.00  0.00           H  
ATOM    549 1HG2 ILE A  37      -7.237  25.429   3.002  1.00  0.00           H  
ATOM    550 2HG2 ILE A  37      -7.051  26.157   1.391  1.00  0.00           H  
ATOM    551 3HG2 ILE A  37      -8.665  26.029   2.125  1.00  0.00           H  
ATOM    552 1HD1 ILE A  37      -8.717  22.236   4.160  1.00  0.00           H  
ATOM    553 2HD1 ILE A  37      -7.151  22.295   3.326  1.00  0.00           H  
ATOM    554 3HD1 ILE A  37      -7.777  23.745   4.135  1.00  0.00           H  
ATOM    555  N   THR A  38      -6.497  25.098  -1.216  1.00  0.00           N  
ATOM    556  CA  THR A  38      -5.764  26.125  -1.954  1.00  0.00           C  
ATOM    557  C   THR A  38      -6.488  26.501  -3.227  1.00  0.00           C  
ATOM    558  O   THR A  38      -6.546  27.680  -3.586  1.00  0.00           O  
ATOM    559  CB  THR A  38      -4.315  25.762  -2.288  1.00  0.00           C  
ATOM    560  OG1 THR A  38      -3.552  25.609  -1.085  1.00  0.00           O  
ATOM    561  CG2 THR A  38      -3.706  26.842  -3.168  1.00  0.00           C  
ATOM    562  H   THR A  38      -6.076  24.171  -1.047  1.00  0.00           H  
ATOM    563  HA  THR A  38      -5.724  27.019  -1.330  1.00  0.00           H  
ATOM    564  HB  THR A  38      -4.298  24.823  -2.824  1.00  0.00           H  
ATOM    565  HG1 THR A  38      -3.492  24.644  -0.883  1.00  0.00           H  
ATOM    566 1HG2 THR A  38      -2.681  26.577  -3.411  1.00  0.00           H  
ATOM    567 2HG2 THR A  38      -4.286  26.933  -4.088  1.00  0.00           H  
ATOM    568 3HG2 THR A  38      -3.723  27.780  -2.634  1.00  0.00           H  
ATOM    569  N   VAL A  39      -7.031  25.505  -3.924  1.00  0.00           N  
ATOM    570  CA  VAL A  39      -7.717  25.790  -5.169  1.00  0.00           C  
ATOM    571  C   VAL A  39      -8.937  26.674  -4.895  1.00  0.00           C  
ATOM    572  O   VAL A  39      -9.127  27.676  -5.572  1.00  0.00           O  
ATOM    573  CB  VAL A  39      -8.131  24.479  -5.865  1.00  0.00           C  
ATOM    574  CG1 VAL A  39      -8.993  24.767  -7.083  1.00  0.00           C  
ATOM    575  CG2 VAL A  39      -6.880  23.723  -6.257  1.00  0.00           C  
ATOM    576  H   VAL A  39      -6.954  24.544  -3.584  1.00  0.00           H  
ATOM    577  HA  VAL A  39      -7.039  26.327  -5.824  1.00  0.00           H  
ATOM    578  HB  VAL A  39      -8.724  23.879  -5.172  1.00  0.00           H  
ATOM    579 1HG1 VAL A  39      -9.291  23.829  -7.557  1.00  0.00           H  
ATOM    580 2HG1 VAL A  39      -9.869  25.307  -6.767  1.00  0.00           H  
ATOM    581 3HG1 VAL A  39      -8.437  25.368  -7.797  1.00  0.00           H  
ATOM    582 1HG2 VAL A  39      -7.147  22.807  -6.722  1.00  0.00           H  
ATOM    583 2HG2 VAL A  39      -6.301  24.315  -6.941  1.00  0.00           H  
ATOM    584 3HG2 VAL A  39      -6.294  23.518  -5.383  1.00  0.00           H  
ATOM    585  N   LYS A  40      -9.730  26.346  -3.871  1.00  0.00           N  
ATOM    586  CA  LYS A  40     -10.891  27.154  -3.510  1.00  0.00           C  
ATOM    587  C   LYS A  40     -10.484  28.588  -3.189  1.00  0.00           C  
ATOM    588  O   LYS A  40     -11.089  29.536  -3.709  1.00  0.00           O  
ATOM    589  CB  LYS A  40     -11.623  26.517  -2.324  1.00  0.00           C  
ATOM    590  CG  LYS A  40     -12.872  27.253  -1.870  1.00  0.00           C  
ATOM    591  CD  LYS A  40     -13.561  26.504  -0.730  1.00  0.00           C  
ATOM    592  CE  LYS A  40     -14.786  27.252  -0.219  1.00  0.00           C  
ATOM    593  NZ  LYS A  40     -15.459  26.522   0.896  1.00  0.00           N  
ATOM    594  H   LYS A  40      -9.540  25.510  -3.330  1.00  0.00           H  
ATOM    595  HA  LYS A  40     -11.568  27.197  -4.355  1.00  0.00           H  
ATOM    596 1HB  LYS A  40     -11.911  25.496  -2.591  1.00  0.00           H  
ATOM    597 2HB  LYS A  40     -10.940  26.444  -1.476  1.00  0.00           H  
ATOM    598 1HG  LYS A  40     -12.594  28.249  -1.526  1.00  0.00           H  
ATOM    599 2HG  LYS A  40     -13.564  27.349  -2.706  1.00  0.00           H  
ATOM    600 1HD  LYS A  40     -13.874  25.530  -1.089  1.00  0.00           H  
ATOM    601 2HD  LYS A  40     -12.856  26.362   0.089  1.00  0.00           H  
ATOM    602 1HE  LYS A  40     -14.481  28.235   0.136  1.00  0.00           H  
ATOM    603 2HE  LYS A  40     -15.495  27.375  -1.037  1.00  0.00           H  
ATOM    604 1HZ  LYS A  40     -16.264  27.047   1.206  1.00  0.00           H  
ATOM    605 2HZ  LYS A  40     -15.755  25.611   0.570  1.00  0.00           H  
ATOM    606 3HZ  LYS A  40     -14.814  26.411   1.665  1.00  0.00           H  
ATOM    607  N   VAL A  41      -9.425  28.753  -2.392  1.00  0.00           N  
ATOM    608  CA  VAL A  41      -8.962  30.087  -2.050  1.00  0.00           C  
ATOM    609  C   VAL A  41      -8.573  30.838  -3.304  1.00  0.00           C  
ATOM    610  O   VAL A  41      -8.963  31.995  -3.487  1.00  0.00           O  
ATOM    611  CB  VAL A  41      -7.751  30.021  -1.090  1.00  0.00           C  
ATOM    612  CG1 VAL A  41      -7.111  31.410  -0.933  1.00  0.00           C  
ATOM    613  CG2 VAL A  41      -8.221  29.517   0.283  1.00  0.00           C  
ATOM    614  H   VAL A  41      -8.952  27.939  -1.997  1.00  0.00           H  
ATOM    615  HA  VAL A  41      -9.771  30.619  -1.555  1.00  0.00           H  
ATOM    616  HB  VAL A  41      -7.002  29.343  -1.502  1.00  0.00           H  
ATOM    617 1HG1 VAL A  41      -6.256  31.344  -0.257  1.00  0.00           H  
ATOM    618 2HG1 VAL A  41      -6.770  31.772  -1.906  1.00  0.00           H  
ATOM    619 3HG1 VAL A  41      -7.840  32.111  -0.523  1.00  0.00           H  
ATOM    620 1HG2 VAL A  41      -7.368  29.459   0.958  1.00  0.00           H  
ATOM    621 2HG2 VAL A  41      -8.960  30.206   0.687  1.00  0.00           H  
ATOM    622 3HG2 VAL A  41      -8.666  28.538   0.183  1.00  0.00           H  
ATOM    623  N   ALA A  42      -7.838  30.181  -4.193  1.00  0.00           N  
ATOM    624  CA  ALA A  42      -7.434  30.811  -5.428  1.00  0.00           C  
ATOM    625  C   ALA A  42      -8.614  31.225  -6.284  1.00  0.00           C  
ATOM    626  O   ALA A  42      -8.652  32.319  -6.834  1.00  0.00           O  
ATOM    627  CB  ALA A  42      -6.605  29.859  -6.238  1.00  0.00           C  
ATOM    628  H   ALA A  42      -7.538  29.224  -4.001  1.00  0.00           H  
ATOM    629  HA  ALA A  42      -6.852  31.696  -5.171  1.00  0.00           H  
ATOM    630 1HB  ALA A  42      -6.279  30.341  -7.149  1.00  0.00           H  
ATOM    631 2HB  ALA A  42      -5.752  29.539  -5.670  1.00  0.00           H  
ATOM    632 3HB  ALA A  42      -7.213  28.998  -6.481  1.00  0.00           H  
ATOM    633  N   LEU A  43      -9.633  30.394  -6.353  1.00  0.00           N  
ATOM    634  CA  LEU A  43     -10.722  30.705  -7.253  1.00  0.00           C  
ATOM    635  C   LEU A  43     -11.636  31.791  -6.700  1.00  0.00           C  
ATOM    636  O   LEU A  43     -12.389  32.416  -7.450  1.00  0.00           O  
ATOM    637  CB  LEU A  43     -11.448  29.421  -7.592  1.00  0.00           C  
ATOM    638  CG  LEU A  43     -10.526  28.405  -8.345  1.00  0.00           C  
ATOM    639  CD1 LEU A  43     -11.255  27.148  -8.582  1.00  0.00           C  
ATOM    640  CD2 LEU A  43     -10.021  28.997  -9.595  1.00  0.00           C  
ATOM    641  H   LEU A  43      -9.605  29.502  -5.856  1.00  0.00           H  
ATOM    642  HA  LEU A  43     -10.290  31.081  -8.178  1.00  0.00           H  
ATOM    643 1HB  LEU A  43     -11.786  28.952  -6.662  1.00  0.00           H  
ATOM    644 2HB  LEU A  43     -12.308  29.648  -8.214  1.00  0.00           H  
ATOM    645  HG  LEU A  43      -9.684  28.178  -7.734  1.00  0.00           H  
ATOM    646 1HD1 LEU A  43     -10.603  26.433  -9.061  1.00  0.00           H  
ATOM    647 2HD1 LEU A  43     -11.565  26.773  -7.625  1.00  0.00           H  
ATOM    648 3HD1 LEU A  43     -12.110  27.318  -9.207  1.00  0.00           H  
ATOM    649 1HD2 LEU A  43      -9.365  28.285 -10.100  1.00  0.00           H  
ATOM    650 2HD2 LEU A  43     -10.865  29.234 -10.222  1.00  0.00           H  
ATOM    651 3HD2 LEU A  43      -9.464  29.908  -9.371  1.00  0.00           H  
ATOM    652  N   ASN A  44     -11.521  32.059  -5.399  1.00  0.00           N  
ATOM    653  CA  ASN A  44     -12.257  33.135  -4.756  1.00  0.00           C  
ATOM    654  C   ASN A  44     -11.392  34.402  -4.601  1.00  0.00           C  
ATOM    655  O   ASN A  44     -11.781  35.347  -3.908  1.00  0.00           O  
ATOM    656  CB  ASN A  44     -12.805  32.674  -3.426  1.00  0.00           C  
ATOM    657  CG  ASN A  44     -13.912  31.663  -3.592  1.00  0.00           C  
ATOM    658  OD1 ASN A  44     -14.754  31.779  -4.500  1.00  0.00           O  
ATOM    659  ND2 ASN A  44     -13.943  30.679  -2.737  1.00  0.00           N  
ATOM    660  H   ASN A  44     -10.923  31.463  -4.822  1.00  0.00           H  
ATOM    661  HA  ASN A  44     -13.098  33.405  -5.395  1.00  0.00           H  
ATOM    662 1HB  ASN A  44     -11.993  32.219  -2.846  1.00  0.00           H  
ATOM    663 2HB  ASN A  44     -13.177  33.528  -2.863  1.00  0.00           H  
ATOM    664 1HD2 ASN A  44     -14.661  29.989  -2.807  1.00  0.00           H  
ATOM    665 2HD2 ASN A  44     -13.248  30.619  -2.023  1.00  0.00           H  
ATOM    666  N   SER A  45     -10.227  34.417  -5.252  1.00  0.00           N  
ATOM    667  CA  SER A  45      -9.290  35.537  -5.228  1.00  0.00           C  
ATOM    668  C   SER A  45      -9.734  36.653  -6.153  1.00  0.00           C  
ATOM    669  O   SER A  45     -10.440  36.425  -7.132  1.00  0.00           O  
ATOM    670  CB  SER A  45      -7.916  35.088  -5.655  1.00  0.00           C  
ATOM    671  OG  SER A  45      -7.016  36.159  -5.742  1.00  0.00           O  
ATOM    672  H   SER A  45      -9.948  33.603  -5.798  1.00  0.00           H  
ATOM    673  HA  SER A  45      -9.239  35.925  -4.210  1.00  0.00           H  
ATOM    674 1HB  SER A  45      -7.535  34.328  -4.965  1.00  0.00           H  
ATOM    675 2HB  SER A  45      -8.008  34.638  -6.626  1.00  0.00           H  
ATOM    676  HG  SER A  45      -6.153  35.753  -6.012  1.00  0.00           H  
ATOM    677  N   ASN A  46      -9.282  37.870  -5.869  1.00  0.00           N  
ATOM    678  CA  ASN A  46      -9.575  38.991  -6.754  1.00  0.00           C  
ATOM    679  C   ASN A  46      -8.496  39.161  -7.828  1.00  0.00           C  
ATOM    680  O   ASN A  46      -8.566  40.075  -8.653  1.00  0.00           O  
ATOM    681  CB  ASN A  46      -9.719  40.268  -5.953  1.00  0.00           C  
ATOM    682  CG  ASN A  46     -10.967  40.290  -5.122  1.00  0.00           C  
ATOM    683  OD1 ASN A  46     -12.026  39.815  -5.546  1.00  0.00           O  
ATOM    684  ND2 ASN A  46     -10.863  40.830  -3.936  1.00  0.00           N  
ATOM    685  H   ASN A  46      -8.715  38.008  -5.046  1.00  0.00           H  
ATOM    686  HA  ASN A  46     -10.515  38.788  -7.270  1.00  0.00           H  
ATOM    687 1HB  ASN A  46      -8.855  40.380  -5.296  1.00  0.00           H  
ATOM    688 2HB  ASN A  46      -9.729  41.122  -6.631  1.00  0.00           H  
ATOM    689 1HD2 ASN A  46     -11.660  40.873  -3.335  1.00  0.00           H  
ATOM    690 2HD2 ASN A  46      -9.986  41.202  -3.632  1.00  0.00           H  
ATOM    691  N   GLU A  47      -7.504  38.275  -7.820  1.00  0.00           N  
ATOM    692  CA  GLU A  47      -6.434  38.290  -8.805  1.00  0.00           C  
ATOM    693  C   GLU A  47      -6.877  37.481 -10.038  1.00  0.00           C  
ATOM    694  O   GLU A  47      -7.541  36.445  -9.930  1.00  0.00           O  
ATOM    695  CB  GLU A  47      -5.133  37.794  -8.189  1.00  0.00           C  
ATOM    696  CG  GLU A  47      -3.902  37.963  -9.069  1.00  0.00           C  
ATOM    697  CD  GLU A  47      -2.593  37.505  -8.421  1.00  0.00           C  
ATOM    698  OE1 GLU A  47      -2.621  36.829  -7.401  1.00  0.00           O  
ATOM    699  OE2 GLU A  47      -1.565  37.830  -8.962  1.00  0.00           O  
ATOM    700  H   GLU A  47      -7.486  37.555  -7.103  1.00  0.00           H  
ATOM    701  HA  GLU A  47      -6.272  39.320  -9.125  1.00  0.00           H  
ATOM    702 1HB  GLU A  47      -4.946  38.353  -7.282  1.00  0.00           H  
ATOM    703 2HB  GLU A  47      -5.247  36.784  -7.913  1.00  0.00           H  
ATOM    704 1HG  GLU A  47      -4.048  37.393  -9.985  1.00  0.00           H  
ATOM    705 2HG  GLU A  47      -3.818  39.012  -9.341  1.00  0.00           H  
ATOM    706  N   GLU A  48      -6.531  37.962 -11.222  1.00  0.00           N  
ATOM    707  CA  GLU A  48      -6.999  37.336 -12.458  1.00  0.00           C  
ATOM    708  C   GLU A  48      -6.322  36.020 -12.855  1.00  0.00           C  
ATOM    709  O   GLU A  48      -5.424  35.993 -13.696  1.00  0.00           O  
ATOM    710  CB  GLU A  48      -6.844  38.328 -13.616  1.00  0.00           C  
ATOM    711  CG  GLU A  48      -7.699  39.593 -13.494  1.00  0.00           C  
ATOM    712  CD  GLU A  48      -7.523  40.555 -14.654  1.00  0.00           C  
ATOM    713  OE1 GLU A  48      -6.675  40.317 -15.482  1.00  0.00           O  
ATOM    714  OE2 GLU A  48      -8.244  41.525 -14.709  1.00  0.00           O  
ATOM    715  H   GLU A  48      -5.962  38.794 -11.266  1.00  0.00           H  
ATOM    716  HA  GLU A  48      -8.062  37.127 -12.331  1.00  0.00           H  
ATOM    717 1HB  GLU A  48      -5.801  38.635 -13.695  1.00  0.00           H  
ATOM    718 2HB  GLU A  48      -7.112  37.834 -14.550  1.00  0.00           H  
ATOM    719 1HG  GLU A  48      -8.748  39.305 -13.430  1.00  0.00           H  
ATOM    720 2HG  GLU A  48      -7.438  40.103 -12.566  1.00  0.00           H  
ATOM    721  N   TYR A  49      -6.793  34.923 -12.267  1.00  0.00           N  
ATOM    722  CA  TYR A  49      -6.236  33.597 -12.554  1.00  0.00           C  
ATOM    723  C   TYR A  49      -6.933  33.036 -13.783  1.00  0.00           C  
ATOM    724  O   TYR A  49      -8.151  33.156 -13.921  1.00  0.00           O  
ATOM    725  CB  TYR A  49      -6.482  32.639 -11.390  1.00  0.00           C  
ATOM    726  CG  TYR A  49      -5.830  33.105 -10.164  1.00  0.00           C  
ATOM    727  CD1 TYR A  49      -4.734  33.927 -10.235  1.00  0.00           C  
ATOM    728  CD2 TYR A  49      -6.378  32.791  -8.964  1.00  0.00           C  
ATOM    729  CE1 TYR A  49      -4.210  34.442  -9.099  1.00  0.00           C  
ATOM    730  CE2 TYR A  49      -5.850  33.316  -7.822  1.00  0.00           C  
ATOM    731  CZ  TYR A  49      -4.797  34.147  -7.874  1.00  0.00           C  
ATOM    732  OH  TYR A  49      -4.353  34.749  -6.706  1.00  0.00           O  
ATOM    733  H   TYR A  49      -7.505  35.060 -11.551  1.00  0.00           H  
ATOM    734  HA  TYR A  49      -5.169  33.682 -12.764  1.00  0.00           H  
ATOM    735 1HB  TYR A  49      -7.552  32.546 -11.203  1.00  0.00           H  
ATOM    736 2HB  TYR A  49      -6.095  31.648 -11.635  1.00  0.00           H  
ATOM    737  HD1 TYR A  49      -4.297  34.188 -11.198  1.00  0.00           H  
ATOM    738  HD2 TYR A  49      -7.257  32.149  -8.921  1.00  0.00           H  
ATOM    739  HE1 TYR A  49      -3.367  35.099  -9.160  1.00  0.00           H  
ATOM    740  HE2 TYR A  49      -6.296  33.098  -6.873  1.00  0.00           H  
ATOM    741  HH  TYR A  49      -3.690  35.458  -6.937  1.00  0.00           H  
ATOM    742  N   ASN A  50      -6.172  32.408 -14.664  1.00  0.00           N  
ATOM    743  CA  ASN A  50      -6.750  31.791 -15.849  1.00  0.00           C  
ATOM    744  C   ASN A  50      -6.826  30.280 -15.669  1.00  0.00           C  
ATOM    745  O   ASN A  50      -5.813  29.584 -15.694  1.00  0.00           O  
ATOM    746  CB  ASN A  50      -5.983  32.187 -17.091  1.00  0.00           C  
ATOM    747  CG  ASN A  50      -6.619  31.703 -18.367  1.00  0.00           C  
ATOM    748  OD1 ASN A  50      -7.438  30.772 -18.405  1.00  0.00           O  
ATOM    749  ND2 ASN A  50      -6.248  32.341 -19.451  1.00  0.00           N  
ATOM    750  H   ASN A  50      -5.176  32.358 -14.507  1.00  0.00           H  
ATOM    751  HA  ASN A  50      -7.774  32.148 -15.963  1.00  0.00           H  
ATOM    752 1HB  ASN A  50      -5.902  33.273 -17.130  1.00  0.00           H  
ATOM    753 2HB  ASN A  50      -4.976  31.795 -17.032  1.00  0.00           H  
ATOM    754 1HD2 ASN A  50      -6.626  32.081 -20.339  1.00  0.00           H  
ATOM    755 2HD2 ASN A  50      -5.582  33.087 -19.388  1.00  0.00           H  
ATOM    756  N   LEU A  51      -8.033  29.765 -15.494  1.00  0.00           N  
ATOM    757  CA  LEU A  51      -8.242  28.349 -15.200  1.00  0.00           C  
ATOM    758  C   LEU A  51      -7.869  27.452 -16.390  1.00  0.00           C  
ATOM    759  O   LEU A  51      -7.633  26.242 -16.248  1.00  0.00           O  
ATOM    760  CB  LEU A  51      -9.708  28.130 -14.825  1.00  0.00           C  
ATOM    761  CG  LEU A  51     -10.052  28.426 -13.362  1.00  0.00           C  
ATOM    762  CD1 LEU A  51      -9.641  29.892 -13.088  1.00  0.00           C  
ATOM    763  CD2 LEU A  51     -11.569  28.178 -13.113  1.00  0.00           C  
ATOM    764  H   LEU A  51      -8.828  30.390 -15.512  1.00  0.00           H  
ATOM    765  HA  LEU A  51      -7.609  28.093 -14.362  1.00  0.00           H  
ATOM    766 1HB  LEU A  51     -10.331  28.761 -15.458  1.00  0.00           H  
ATOM    767 2HB  LEU A  51      -9.955  27.092 -15.021  1.00  0.00           H  
ATOM    768  HG  LEU A  51      -9.477  27.786 -12.699  1.00  0.00           H  
ATOM    769 1HD1 LEU A  51      -9.851  30.168 -12.074  1.00  0.00           H  
ATOM    770 2HD1 LEU A  51      -8.576  30.013 -13.270  1.00  0.00           H  
ATOM    771 3HD1 LEU A  51     -10.195  30.555 -13.753  1.00  0.00           H  
ATOM    772 1HD2 LEU A  51     -11.815  28.401 -12.088  1.00  0.00           H  
ATOM    773 2HD2 LEU A  51     -12.165  28.818 -13.769  1.00  0.00           H  
ATOM    774 3HD2 LEU A  51     -11.815  27.143 -13.303  1.00  0.00           H  
ATOM    775  N   ASP A  52      -7.824  28.062 -17.572  1.00  0.00           N  
ATOM    776  CA  ASP A  52      -7.498  27.378 -18.807  1.00  0.00           C  
ATOM    777  C   ASP A  52      -6.011  27.540 -19.124  1.00  0.00           C  
ATOM    778  O   ASP A  52      -5.569  27.189 -20.217  1.00  0.00           O  
ATOM    779  CB  ASP A  52      -8.338  27.915 -19.968  1.00  0.00           C  
ATOM    780  CG  ASP A  52      -9.831  27.615 -19.843  1.00  0.00           C  
ATOM    781  OD1 ASP A  52     -10.214  26.603 -19.275  1.00  0.00           O  
ATOM    782  OD2 ASP A  52     -10.600  28.415 -20.351  1.00  0.00           O  
ATOM    783  H   ASP A  52      -7.977  29.067 -17.625  1.00  0.00           H  
ATOM    784  HA  ASP A  52      -7.714  26.323 -18.688  1.00  0.00           H  
ATOM    785 1HB  ASP A  52      -8.196  28.989 -20.049  1.00  0.00           H  
ATOM    786 2HB  ASP A  52      -7.978  27.474 -20.898  1.00  0.00           H  
ATOM    787  N   GLN A  53      -5.241  28.124 -18.196  1.00  0.00           N  
ATOM    788  CA  GLN A  53      -3.817  28.311 -18.423  1.00  0.00           C  
ATOM    789  C   GLN A  53      -3.127  26.997 -18.671  1.00  0.00           C  
ATOM    790  O   GLN A  53      -3.234  26.059 -17.883  1.00  0.00           O  
ATOM    791  CB  GLN A  53      -3.138  29.005 -17.239  1.00  0.00           C  
ATOM    792  CG  GLN A  53      -1.606  29.136 -17.360  1.00  0.00           C  
ATOM    793  CD  GLN A  53      -1.147  30.082 -18.470  1.00  0.00           C  
ATOM    794  OE1 GLN A  53      -1.561  31.249 -18.517  1.00  0.00           O  
ATOM    795  NE2 GLN A  53      -0.282  29.585 -19.367  1.00  0.00           N  
ATOM    796  H   GLN A  53      -5.626  28.435 -17.308  1.00  0.00           H  
ATOM    797  HA  GLN A  53      -3.688  28.931 -19.309  1.00  0.00           H  
ATOM    798 1HB  GLN A  53      -3.549  29.998 -17.125  1.00  0.00           H  
ATOM    799 2HB  GLN A  53      -3.367  28.459 -16.323  1.00  0.00           H  
ATOM    800 1HG  GLN A  53      -1.221  29.520 -16.417  1.00  0.00           H  
ATOM    801 2HG  GLN A  53      -1.180  28.153 -17.557  1.00  0.00           H  
ATOM    802 1HE2 GLN A  53       0.056  30.162 -20.110  1.00  0.00           H  
ATOM    803 2HE2 GLN A  53       0.047  28.607 -19.297  1.00  0.00           H  
ATOM    804  N   GLU A  54      -2.398  26.953 -19.762  1.00  0.00           N  
ATOM    805  CA  GLU A  54      -1.666  25.779 -20.177  1.00  0.00           C  
ATOM    806  C   GLU A  54      -0.330  25.617 -19.441  1.00  0.00           C  
ATOM    807  O   GLU A  54       0.420  26.593 -19.283  1.00  0.00           O  
ATOM    808  CB  GLU A  54      -1.398  25.919 -21.664  1.00  0.00           C  
ATOM    809  CG  GLU A  54      -2.645  25.913 -22.562  1.00  0.00           C  
ATOM    810  CD  GLU A  54      -2.315  26.130 -24.044  1.00  0.00           C  
ATOM    811  OE1 GLU A  54      -1.153  26.207 -24.368  1.00  0.00           O  
ATOM    812  OE2 GLU A  54      -3.225  26.250 -24.834  1.00  0.00           O  
ATOM    813  H   GLU A  54      -2.375  27.771 -20.351  1.00  0.00           H  
ATOM    814  HA  GLU A  54      -2.285  24.904 -19.996  1.00  0.00           H  
ATOM    815 1HB  GLU A  54      -0.907  26.876 -21.836  1.00  0.00           H  
ATOM    816 2HB  GLU A  54      -0.710  25.176 -21.970  1.00  0.00           H  
ATOM    817 1HG  GLU A  54      -3.146  24.946 -22.451  1.00  0.00           H  
ATOM    818 2HG  GLU A  54      -3.333  26.687 -22.222  1.00  0.00           H  
ATOM    819  N   ASP A  55      -0.004  24.383 -19.037  1.00  0.00           N  
ATOM    820  CA  ASP A  55       1.313  24.102 -18.470  1.00  0.00           C  
ATOM    821  C   ASP A  55       2.271  23.832 -19.627  1.00  0.00           C  
ATOM    822  O   ASP A  55       1.892  23.981 -20.788  1.00  0.00           O  
ATOM    823  CB  ASP A  55       1.300  22.932 -17.468  1.00  0.00           C  
ATOM    824  CG  ASP A  55       1.072  21.514 -18.025  1.00  0.00           C  
ATOM    825  OD1 ASP A  55       1.166  21.298 -19.241  1.00  0.00           O  
ATOM    826  OD2 ASP A  55       0.885  20.638 -17.213  1.00  0.00           O  
ATOM    827  H   ASP A  55      -0.708  23.649 -19.109  1.00  0.00           H  
ATOM    828  HA  ASP A  55       1.664  24.989 -17.939  1.00  0.00           H  
ATOM    829 1HB  ASP A  55       2.215  22.941 -16.880  1.00  0.00           H  
ATOM    830 2HB  ASP A  55       0.477  23.112 -16.785  1.00  0.00           H  
ATOM    831  N   SER A  56       3.490  23.380 -19.347  1.00  0.00           N  
ATOM    832  CA  SER A  56       4.475  23.179 -20.411  1.00  0.00           C  
ATOM    833  C   SER A  56       4.077  22.145 -21.494  1.00  0.00           C  
ATOM    834  O   SER A  56       4.666  22.145 -22.588  1.00  0.00           O  
ATOM    835  CB  SER A  56       5.807  22.781 -19.797  1.00  0.00           C  
ATOM    836  OG  SER A  56       5.725  21.523 -19.189  1.00  0.00           O  
ATOM    837  H   SER A  56       3.759  23.222 -18.389  1.00  0.00           H  
ATOM    838  HA  SER A  56       4.611  24.139 -20.910  1.00  0.00           H  
ATOM    839 1HB  SER A  56       6.568  22.761 -20.575  1.00  0.00           H  
ATOM    840 2HB  SER A  56       6.109  23.525 -19.062  1.00  0.00           H  
ATOM    841  HG  SER A  56       5.301  20.945 -19.833  1.00  0.00           H  
ATOM    842  N   SER A  57       3.113  21.257 -21.193  1.00  0.00           N  
ATOM    843  CA  SER A  57       2.658  20.241 -22.142  1.00  0.00           C  
ATOM    844  C   SER A  57       1.320  20.642 -22.772  1.00  0.00           C  
ATOM    845  O   SER A  57       0.784  19.932 -23.635  1.00  0.00           O  
ATOM    846  CB  SER A  57       2.510  18.891 -21.458  1.00  0.00           C  
ATOM    847  OG  SER A  57       1.471  18.881 -20.520  1.00  0.00           O  
ATOM    848  H   SER A  57       2.630  21.310 -20.293  1.00  0.00           H  
ATOM    849  HA  SER A  57       3.399  20.149 -22.936  1.00  0.00           H  
ATOM    850 1HB  SER A  57       2.336  18.119 -22.204  1.00  0.00           H  
ATOM    851 2HB  SER A  57       3.445  18.653 -20.956  1.00  0.00           H  
ATOM    852  HG  SER A  57       1.487  19.750 -20.052  1.00  0.00           H  
ATOM    853  N   GLY A  58       0.779  21.780 -22.334  1.00  0.00           N  
ATOM    854  CA  GLY A  58      -0.527  22.244 -22.765  1.00  0.00           C  
ATOM    855  C   GLY A  58      -1.676  21.836 -21.830  1.00  0.00           C  
ATOM    856  O   GLY A  58      -2.841  22.042 -22.163  1.00  0.00           O  
ATOM    857  H   GLY A  58       1.282  22.359 -21.661  1.00  0.00           H  
ATOM    858 1HA  GLY A  58      -0.498  23.318 -22.873  1.00  0.00           H  
ATOM    859 2HA  GLY A  58      -0.733  21.857 -23.756  1.00  0.00           H  
ATOM    860  N   MET A  59      -1.395  21.248 -20.666  1.00  0.00           N  
ATOM    861  CA  MET A  59      -2.528  20.854 -19.837  1.00  0.00           C  
ATOM    862  C   MET A  59      -3.104  22.030 -19.068  1.00  0.00           C  
ATOM    863  O   MET A  59      -2.368  22.910 -18.625  1.00  0.00           O  
ATOM    864  CB  MET A  59      -2.163  19.709 -18.905  1.00  0.00           C  
ATOM    865  CG  MET A  59      -1.896  18.404 -19.627  1.00  0.00           C  
ATOM    866  SD  MET A  59      -1.498  17.060 -18.513  1.00  0.00           S  
ATOM    867  CE  MET A  59      -3.096  16.759 -17.802  1.00  0.00           C  
ATOM    868  H   MET A  59      -0.433  21.094 -20.341  1.00  0.00           H  
ATOM    869  HA  MET A  59      -3.313  20.489 -20.495  1.00  0.00           H  
ATOM    870 1HB  MET A  59      -1.278  19.964 -18.336  1.00  0.00           H  
ATOM    871 2HB  MET A  59      -2.971  19.543 -18.198  1.00  0.00           H  
ATOM    872 1HG  MET A  59      -2.761  18.129 -20.205  1.00  0.00           H  
ATOM    873 2HG  MET A  59      -1.065  18.536 -20.315  1.00  0.00           H  
ATOM    874 1HE  MET A  59      -3.030  15.959 -17.071  1.00  0.00           H  
ATOM    875 2HE  MET A  59      -3.452  17.662 -17.330  1.00  0.00           H  
ATOM    876 3HE  MET A  59      -3.780  16.473 -18.574  1.00  0.00           H  
ATOM    877  N   THR A  60      -4.426  22.021 -18.906  1.00  0.00           N  
ATOM    878  CA  THR A  60      -5.177  23.048 -18.180  1.00  0.00           C  
ATOM    879  C   THR A  60      -5.463  22.584 -16.769  1.00  0.00           C  
ATOM    880  O   THR A  60      -5.199  21.422 -16.457  1.00  0.00           O  
ATOM    881  CB  THR A  60      -6.497  23.332 -18.894  1.00  0.00           C  
ATOM    882  OG1 THR A  60      -7.365  22.160 -18.821  1.00  0.00           O  
ATOM    883  CG2 THR A  60      -6.211  23.642 -20.356  1.00  0.00           C  
ATOM    884  H   THR A  60      -4.942  21.264 -19.332  1.00  0.00           H  
ATOM    885  HA  THR A  60      -4.583  23.961 -18.137  1.00  0.00           H  
ATOM    886  HB  THR A  60      -6.992  24.172 -18.421  1.00  0.00           H  
ATOM    887  HG1 THR A  60      -8.208  22.372 -19.254  1.00  0.00           H  
ATOM    888 1HG2 THR A  60      -7.146  23.846 -20.877  1.00  0.00           H  
ATOM    889 2HG2 THR A  60      -5.561  24.520 -20.418  1.00  0.00           H  
ATOM    890 3HG2 THR A  60      -5.712  22.790 -20.827  1.00  0.00           H  
ATOM    891  N   LEU A  61      -6.038  23.435 -15.908  1.00  0.00           N  
ATOM    892  CA  LEU A  61      -6.260  22.949 -14.551  1.00  0.00           C  
ATOM    893  C   LEU A  61      -7.247  21.786 -14.562  1.00  0.00           C  
ATOM    894  O   LEU A  61      -7.105  20.831 -13.803  1.00  0.00           O  
ATOM    895  CB  LEU A  61      -6.792  24.044 -13.641  1.00  0.00           C  
ATOM    896  CG  LEU A  61      -5.877  25.220 -13.345  1.00  0.00           C  
ATOM    897  CD1 LEU A  61      -6.633  26.174 -12.459  1.00  0.00           C  
ATOM    898  CD2 LEU A  61      -4.573  24.772 -12.712  1.00  0.00           C  
ATOM    899  H   LEU A  61      -6.311  24.389 -16.166  1.00  0.00           H  
ATOM    900  HA  LEU A  61      -5.315  22.594 -14.149  1.00  0.00           H  
ATOM    901 1HB  LEU A  61      -7.698  24.451 -14.096  1.00  0.00           H  
ATOM    902 2HB  LEU A  61      -7.066  23.600 -12.701  1.00  0.00           H  
ATOM    903  HG  LEU A  61      -5.663  25.740 -14.285  1.00  0.00           H  
ATOM    904 1HD1 LEU A  61      -6.022  27.046 -12.283  1.00  0.00           H  
ATOM    905 2HD1 LEU A  61      -7.544  26.457 -12.945  1.00  0.00           H  
ATOM    906 3HD1 LEU A  61      -6.867  25.691 -11.516  1.00  0.00           H  
ATOM    907 1HD2 LEU A  61      -3.944  25.646 -12.523  1.00  0.00           H  
ATOM    908 2HD2 LEU A  61      -4.762  24.270 -11.780  1.00  0.00           H  
ATOM    909 3HD2 LEU A  61      -4.054  24.093 -13.388  1.00  0.00           H  
ATOM    910  N   VAL A  62      -8.233  21.843 -15.455  1.00  0.00           N  
ATOM    911  CA  VAL A  62      -9.219  20.777 -15.566  1.00  0.00           C  
ATOM    912  C   VAL A  62      -8.573  19.484 -16.000  1.00  0.00           C  
ATOM    913  O   VAL A  62      -8.871  18.423 -15.448  1.00  0.00           O  
ATOM    914  CB  VAL A  62     -10.320  21.161 -16.557  1.00  0.00           C  
ATOM    915  CG1 VAL A  62     -11.212  20.005 -16.853  1.00  0.00           C  
ATOM    916  CG2 VAL A  62     -11.135  22.227 -15.949  1.00  0.00           C  
ATOM    917  H   VAL A  62      -8.295  22.646 -16.064  1.00  0.00           H  
ATOM    918  HA  VAL A  62      -9.677  20.624 -14.589  1.00  0.00           H  
ATOM    919  HB  VAL A  62      -9.869  21.499 -17.489  1.00  0.00           H  
ATOM    920 1HG1 VAL A  62     -11.984  20.314 -17.552  1.00  0.00           H  
ATOM    921 2HG1 VAL A  62     -10.635  19.205 -17.282  1.00  0.00           H  
ATOM    922 3HG1 VAL A  62     -11.656  19.686 -15.957  1.00  0.00           H  
ATOM    923 1HG2 VAL A  62     -11.922  22.514 -16.651  1.00  0.00           H  
ATOM    924 2HG2 VAL A  62     -11.583  21.863 -15.023  1.00  0.00           H  
ATOM    925 3HG2 VAL A  62     -10.490  23.074 -15.734  1.00  0.00           H  
ATOM    926  N   MET A  63      -7.677  19.557 -16.987  1.00  0.00           N  
ATOM    927  CA  MET A  63      -7.026  18.334 -17.434  1.00  0.00           C  
ATOM    928  C   MET A  63      -6.179  17.735 -16.322  1.00  0.00           C  
ATOM    929  O   MET A  63      -6.149  16.515 -16.147  1.00  0.00           O  
ATOM    930  CB  MET A  63      -6.161  18.603 -18.647  1.00  0.00           C  
ATOM    931  CG  MET A  63      -6.947  18.981 -19.872  1.00  0.00           C  
ATOM    932  SD  MET A  63      -5.933  19.363 -21.253  1.00  0.00           S  
ATOM    933  CE  MET A  63      -5.410  17.708 -21.529  1.00  0.00           C  
ATOM    934  H   MET A  63      -7.459  20.455 -17.432  1.00  0.00           H  
ATOM    935  HA  MET A  63      -7.790  17.608 -17.691  1.00  0.00           H  
ATOM    936 1HB  MET A  63      -5.447  19.388 -18.419  1.00  0.00           H  
ATOM    937 2HB  MET A  63      -5.612  17.713 -18.900  1.00  0.00           H  
ATOM    938 1HG  MET A  63      -7.563  18.159 -20.147  1.00  0.00           H  
ATOM    939 2HG  MET A  63      -7.592  19.827 -19.666  1.00  0.00           H  
ATOM    940 1HE  MET A  63      -4.777  17.664 -22.377  1.00  0.00           H  
ATOM    941 2HE  MET A  63      -4.884  17.347 -20.660  1.00  0.00           H  
ATOM    942 3HE  MET A  63      -6.270  17.092 -21.712  1.00  0.00           H  
ATOM    943  N   LEU A  64      -5.495  18.589 -15.558  1.00  0.00           N  
ATOM    944  CA  LEU A  64      -4.656  18.109 -14.473  1.00  0.00           C  
ATOM    945  C   LEU A  64      -5.518  17.487 -13.380  1.00  0.00           C  
ATOM    946  O   LEU A  64      -5.197  16.415 -12.851  1.00  0.00           O  
ATOM    947  CB  LEU A  64      -3.845  19.283 -13.929  1.00  0.00           C  
ATOM    948  CG  LEU A  64      -2.794  19.839 -14.903  1.00  0.00           C  
ATOM    949  CD1 LEU A  64      -2.260  21.106 -14.365  1.00  0.00           C  
ATOM    950  CD2 LEU A  64      -1.674  18.845 -15.093  1.00  0.00           C  
ATOM    951  H   LEU A  64      -5.545  19.592 -15.748  1.00  0.00           H  
ATOM    952  HA  LEU A  64      -3.978  17.352 -14.860  1.00  0.00           H  
ATOM    953 1HB  LEU A  64      -4.532  20.094 -13.689  1.00  0.00           H  
ATOM    954 2HB  LEU A  64      -3.346  18.979 -13.016  1.00  0.00           H  
ATOM    955  HG  LEU A  64      -3.259  20.037 -15.858  1.00  0.00           H  
ATOM    956 1HD1 LEU A  64      -1.523  21.506 -15.068  1.00  0.00           H  
ATOM    957 2HD1 LEU A  64      -3.072  21.817 -14.246  1.00  0.00           H  
ATOM    958 3HD1 LEU A  64      -1.792  20.918 -13.403  1.00  0.00           H  
ATOM    959 1HD2 LEU A  64      -0.938  19.257 -15.796  1.00  0.00           H  
ATOM    960 2HD2 LEU A  64      -1.201  18.654 -14.153  1.00  0.00           H  
ATOM    961 3HD2 LEU A  64      -2.063  17.924 -15.482  1.00  0.00           H  
ATOM    962  N   ALA A  65      -6.655  18.125 -13.077  1.00  0.00           N  
ATOM    963  CA  ALA A  65      -7.559  17.596 -12.073  1.00  0.00           C  
ATOM    964  C   ALA A  65      -8.059  16.239 -12.509  1.00  0.00           C  
ATOM    965  O   ALA A  65      -8.115  15.285 -11.724  1.00  0.00           O  
ATOM    966  CB  ALA A  65      -8.745  18.525 -11.880  1.00  0.00           C  
ATOM    967  H   ALA A  65      -6.880  19.011 -13.527  1.00  0.00           H  
ATOM    968  HA  ALA A  65      -7.013  17.489 -11.137  1.00  0.00           H  
ATOM    969 1HB  ALA A  65      -9.412  18.112 -11.119  1.00  0.00           H  
ATOM    970 2HB  ALA A  65      -8.408  19.497 -11.569  1.00  0.00           H  
ATOM    971 3HB  ALA A  65      -9.281  18.622 -12.819  1.00  0.00           H  
ATOM    972  N   ALA A  66      -8.386  16.129 -13.797  1.00  0.00           N  
ATOM    973  CA  ALA A  66      -8.888  14.885 -14.323  1.00  0.00           C  
ATOM    974  C   ALA A  66      -7.844  13.780 -14.250  1.00  0.00           C  
ATOM    975  O   ALA A  66      -8.127  12.674 -13.787  1.00  0.00           O  
ATOM    976  CB  ALA A  66      -9.325  15.089 -15.751  1.00  0.00           C  
ATOM    977  H   ALA A  66      -8.326  16.939 -14.414  1.00  0.00           H  
ATOM    978  HA  ALA A  66      -9.737  14.600 -13.716  1.00  0.00           H  
ATOM    979 1HB  ALA A  66      -9.734  14.170 -16.145  1.00  0.00           H  
ATOM    980 2HB  ALA A  66     -10.082  15.870 -15.781  1.00  0.00           H  
ATOM    981 3HB  ALA A  66      -8.475  15.389 -16.357  1.00  0.00           H  
ATOM    982  N   ALA A  67      -6.607  14.104 -14.640  1.00  0.00           N  
ATOM    983  CA  ALA A  67      -5.498  13.154 -14.642  1.00  0.00           C  
ATOM    984  C   ALA A  67      -5.205  12.628 -13.250  1.00  0.00           C  
ATOM    985  O   ALA A  67      -4.798  11.480 -13.083  1.00  0.00           O  
ATOM    986  CB  ALA A  67      -4.248  13.798 -15.211  1.00  0.00           C  
ATOM    987  H   ALA A  67      -6.433  15.043 -14.996  1.00  0.00           H  
ATOM    988  HA  ALA A  67      -5.785  12.311 -15.269  1.00  0.00           H  
ATOM    989 1HB  ALA A  67      -3.442  13.070 -15.236  1.00  0.00           H  
ATOM    990 2HB  ALA A  67      -4.454  14.149 -16.222  1.00  0.00           H  
ATOM    991 3HB  ALA A  67      -3.961  14.644 -14.586  1.00  0.00           H  
ATOM    992  N   GLY A  68      -5.386  13.477 -12.243  1.00  0.00           N  
ATOM    993  CA  GLY A  68      -5.143  13.077 -10.870  1.00  0.00           C  
ATOM    994  C   GLY A  68      -6.355  12.438 -10.177  1.00  0.00           C  
ATOM    995  O   GLY A  68      -6.253  12.051  -9.011  1.00  0.00           O  
ATOM    996  H   GLY A  68      -5.674  14.438 -12.440  1.00  0.00           H  
ATOM    997 1HA  GLY A  68      -4.305  12.383 -10.844  1.00  0.00           H  
ATOM    998 2HA  GLY A  68      -4.831  13.955 -10.305  1.00  0.00           H  
ATOM    999  N   GLY A  69      -7.508  12.359 -10.853  1.00  0.00           N  
ATOM   1000  CA  GLY A  69      -8.708  11.802 -10.230  1.00  0.00           C  
ATOM   1001  C   GLY A  69      -9.309  12.737  -9.187  1.00  0.00           C  
ATOM   1002  O   GLY A  69     -10.023  12.313  -8.272  1.00  0.00           O  
ATOM   1003  H   GLY A  69      -7.566  12.654 -11.827  1.00  0.00           H  
ATOM   1004 1HA  GLY A  69      -9.445  11.593 -11.004  1.00  0.00           H  
ATOM   1005 2HA  GLY A  69      -8.463  10.858  -9.761  1.00  0.00           H  
ATOM   1006  N   GLN A  70      -9.013  14.024  -9.291  1.00  0.00           N  
ATOM   1007  CA  GLN A  70      -9.458  14.958  -8.279  1.00  0.00           C  
ATOM   1008  C   GLN A  70     -10.847  15.493  -8.570  1.00  0.00           C  
ATOM   1009  O   GLN A  70     -11.026  16.644  -8.967  1.00  0.00           O  
ATOM   1010  CB  GLN A  70      -8.445  16.071  -8.151  1.00  0.00           C  
ATOM   1011  CG  GLN A  70      -7.079  15.593  -7.765  1.00  0.00           C  
ATOM   1012  CD  GLN A  70      -7.112  14.900  -6.436  1.00  0.00           C  
ATOM   1013  OE1 GLN A  70      -8.008  15.166  -5.621  1.00  0.00           O  
ATOM   1014  NE2 GLN A  70      -6.146  14.032  -6.176  1.00  0.00           N  
ATOM   1015  H   GLN A  70      -8.478  14.364 -10.089  1.00  0.00           H  
ATOM   1016  HA  GLN A  70      -9.499  14.432  -7.326  1.00  0.00           H  
ATOM   1017 1HB  GLN A  70      -8.363  16.601  -9.098  1.00  0.00           H  
ATOM   1018 2HB  GLN A  70      -8.768  16.766  -7.412  1.00  0.00           H  
ATOM   1019 1HG  GLN A  70      -6.731  14.886  -8.514  1.00  0.00           H  
ATOM   1020 2HG  GLN A  70      -6.397  16.443  -7.712  1.00  0.00           H  
ATOM   1021 1HE2 GLN A  70      -6.139  13.545  -5.302  1.00  0.00           H  
ATOM   1022 2HE2 GLN A  70      -5.421  13.863  -6.849  1.00  0.00           H  
ATOM   1023  N   ASP A  71     -11.827  14.641  -8.313  1.00  0.00           N  
ATOM   1024  CA  ASP A  71     -13.243  14.886  -8.597  1.00  0.00           C  
ATOM   1025  C   ASP A  71     -13.805  16.128  -7.907  1.00  0.00           C  
ATOM   1026  O   ASP A  71     -14.566  16.898  -8.496  1.00  0.00           O  
ATOM   1027  CB  ASP A  71     -14.013  13.674  -8.114  1.00  0.00           C  
ATOM   1028  CG  ASP A  71     -13.722  12.499  -8.958  1.00  0.00           C  
ATOM   1029  OD1 ASP A  71     -13.220  12.695 -10.039  1.00  0.00           O  
ATOM   1030  OD2 ASP A  71     -13.949  11.405  -8.519  1.00  0.00           O  
ATOM   1031  H   ASP A  71     -11.524  13.725  -7.974  1.00  0.00           H  
ATOM   1032  HA  ASP A  71     -13.364  14.997  -9.674  1.00  0.00           H  
ATOM   1033 1HB  ASP A  71     -13.732  13.449  -7.084  1.00  0.00           H  
ATOM   1034 2HB  ASP A  71     -15.077  13.882  -8.117  1.00  0.00           H  
ATOM   1035  N   ASP A  72     -13.399  16.369  -6.665  1.00  0.00           N  
ATOM   1036  CA  ASP A  72     -13.923  17.533  -5.954  1.00  0.00           C  
ATOM   1037  C   ASP A  72     -13.417  18.821  -6.584  1.00  0.00           C  
ATOM   1038  O   ASP A  72     -14.142  19.820  -6.683  1.00  0.00           O  
ATOM   1039  CB  ASP A  72     -13.519  17.493  -4.488  1.00  0.00           C  
ATOM   1040  CG  ASP A  72     -14.225  16.403  -3.699  1.00  0.00           C  
ATOM   1041  OD1 ASP A  72     -15.180  15.849  -4.193  1.00  0.00           O  
ATOM   1042  OD2 ASP A  72     -13.792  16.125  -2.610  1.00  0.00           O  
ATOM   1043  H   ASP A  72     -12.751  15.732  -6.218  1.00  0.00           H  
ATOM   1044  HA  ASP A  72     -15.011  17.523  -6.022  1.00  0.00           H  
ATOM   1045 1HB  ASP A  72     -12.443  17.340  -4.412  1.00  0.00           H  
ATOM   1046 2HB  ASP A  72     -13.742  18.456  -4.027  1.00  0.00           H  
ATOM   1047  N   LEU A  73     -12.165  18.785  -7.032  1.00  0.00           N  
ATOM   1048  CA  LEU A  73     -11.536  19.957  -7.594  1.00  0.00           C  
ATOM   1049  C   LEU A  73     -12.041  20.139  -9.003  1.00  0.00           C  
ATOM   1050  O   LEU A  73     -12.230  21.258  -9.470  1.00  0.00           O  
ATOM   1051  CB  LEU A  73     -10.034  19.784  -7.649  1.00  0.00           C  
ATOM   1052  CG  LEU A  73      -9.268  20.069  -6.401  1.00  0.00           C  
ATOM   1053  CD1 LEU A  73      -9.576  19.020  -5.334  1.00  0.00           C  
ATOM   1054  CD2 LEU A  73      -7.861  20.070  -6.750  1.00  0.00           C  
ATOM   1055  H   LEU A  73     -11.640  17.922  -6.966  1.00  0.00           H  
ATOM   1056  HA  LEU A  73     -11.796  20.831  -6.998  1.00  0.00           H  
ATOM   1057 1HB  LEU A  73      -9.826  18.765  -7.945  1.00  0.00           H  
ATOM   1058 2HB  LEU A  73      -9.642  20.441  -8.428  1.00  0.00           H  
ATOM   1059  HG  LEU A  73      -9.552  21.049  -6.014  1.00  0.00           H  
ATOM   1060 1HD1 LEU A  73      -9.003  19.237  -4.446  1.00  0.00           H  
ATOM   1061 2HD1 LEU A  73     -10.623  19.019  -5.097  1.00  0.00           H  
ATOM   1062 3HD1 LEU A  73      -9.303  18.041  -5.690  1.00  0.00           H  
ATOM   1063 1HD2 LEU A  73      -7.251  20.303  -5.877  1.00  0.00           H  
ATOM   1064 2HD2 LEU A  73      -7.570  19.101  -7.152  1.00  0.00           H  
ATOM   1065 3HD2 LEU A  73      -7.737  20.819  -7.504  1.00  0.00           H  
ATOM   1066  N   LEU A  74     -12.285  19.020  -9.675  1.00  0.00           N  
ATOM   1067  CA  LEU A  74     -12.770  19.044 -11.033  1.00  0.00           C  
ATOM   1068  C   LEU A  74     -14.121  19.728 -11.067  1.00  0.00           C  
ATOM   1069  O   LEU A  74     -14.339  20.643 -11.861  1.00  0.00           O  
ATOM   1070  CB  LEU A  74     -12.879  17.633 -11.573  1.00  0.00           C  
ATOM   1071  CG  LEU A  74     -13.342  17.543 -12.920  1.00  0.00           C  
ATOM   1072  CD1 LEU A  74     -12.399  18.276 -13.800  1.00  0.00           C  
ATOM   1073  CD2 LEU A  74     -13.379  16.162 -13.302  1.00  0.00           C  
ATOM   1074  H   LEU A  74     -12.093  18.120  -9.244  1.00  0.00           H  
ATOM   1075  HA  LEU A  74     -12.072  19.612 -11.647  1.00  0.00           H  
ATOM   1076 1HB  LEU A  74     -11.904  17.148 -11.508  1.00  0.00           H  
ATOM   1077 2HB  LEU A  74     -13.577  17.080 -10.952  1.00  0.00           H  
ATOM   1078  HG  LEU A  74     -14.324  17.975 -12.996  1.00  0.00           H  
ATOM   1079 1HD1 LEU A  74     -12.752  18.193 -14.800  1.00  0.00           H  
ATOM   1080 2HD1 LEU A  74     -12.356  19.327 -13.510  1.00  0.00           H  
ATOM   1081 3HD1 LEU A  74     -11.402  17.837 -13.725  1.00  0.00           H  
ATOM   1082 1HD2 LEU A  74     -13.709  16.095 -14.304  1.00  0.00           H  
ATOM   1083 2HD2 LEU A  74     -12.368  15.794 -13.208  1.00  0.00           H  
ATOM   1084 3HD2 LEU A  74     -14.050  15.602 -12.651  1.00  0.00           H  
ATOM   1085  N   HIS A  75     -15.021  19.342 -10.154  1.00  0.00           N  
ATOM   1086  CA  HIS A  75     -16.319  19.999 -10.118  1.00  0.00           C  
ATOM   1087  C   HIS A  75     -16.155  21.490  -9.864  1.00  0.00           C  
ATOM   1088  O   HIS A  75     -16.764  22.305 -10.555  1.00  0.00           O  
ATOM   1089  CB  HIS A  75     -17.209  19.433  -9.003  1.00  0.00           C  
ATOM   1090  CG  HIS A  75     -17.912  18.154  -9.263  1.00  0.00           C  
ATOM   1091  ND1 HIS A  75     -18.862  18.018 -10.259  1.00  0.00           N  
ATOM   1092  CD2 HIS A  75     -17.857  16.963  -8.631  1.00  0.00           C  
ATOM   1093  CE1 HIS A  75     -19.357  16.799 -10.222  1.00  0.00           C  
ATOM   1094  NE2 HIS A  75     -18.765  16.139  -9.242  1.00  0.00           N  
ATOM   1095  H   HIS A  75     -14.811  18.581  -9.507  1.00  0.00           H  
ATOM   1096  HA  HIS A  75     -16.825  19.869 -11.074  1.00  0.00           H  
ATOM   1097 1HB  HIS A  75     -16.589  19.281  -8.114  1.00  0.00           H  
ATOM   1098 2HB  HIS A  75     -17.959  20.169  -8.739  1.00  0.00           H  
ATOM   1099  HD2 HIS A  75     -17.220  16.710  -7.780  1.00  0.00           H  
ATOM   1100  HE1 HIS A  75     -20.124  16.398 -10.888  1.00  0.00           H  
ATOM   1101  HE2 HIS A  75     -18.946  15.182  -8.982  1.00  0.00           H  
ATOM   1102  N   LEU A  76     -15.279  21.862  -8.931  1.00  0.00           N  
ATOM   1103  CA  LEU A  76     -15.049  23.267  -8.630  1.00  0.00           C  
ATOM   1104  C   LEU A  76     -14.564  24.041  -9.862  1.00  0.00           C  
ATOM   1105  O   LEU A  76     -15.143  25.075 -10.221  1.00  0.00           O  
ATOM   1106  CB  LEU A  76     -14.057  23.362  -7.465  1.00  0.00           C  
ATOM   1107  CG  LEU A  76     -13.577  24.727  -7.062  1.00  0.00           C  
ATOM   1108  CD1 LEU A  76     -14.721  25.598  -6.612  1.00  0.00           C  
ATOM   1109  CD2 LEU A  76     -12.555  24.566  -5.932  1.00  0.00           C  
ATOM   1110  H   LEU A  76     -14.783  21.153  -8.384  1.00  0.00           H  
ATOM   1111  HA  LEU A  76     -15.996  23.703  -8.313  1.00  0.00           H  
ATOM   1112 1HB  LEU A  76     -14.512  22.903  -6.598  1.00  0.00           H  
ATOM   1113 2HB  LEU A  76     -13.180  22.783  -7.723  1.00  0.00           H  
ATOM   1114  HG  LEU A  76     -13.116  25.187  -7.918  1.00  0.00           H  
ATOM   1115 1HD1 LEU A  76     -14.337  26.582  -6.337  1.00  0.00           H  
ATOM   1116 2HD1 LEU A  76     -15.440  25.702  -7.426  1.00  0.00           H  
ATOM   1117 3HD1 LEU A  76     -15.208  25.142  -5.750  1.00  0.00           H  
ATOM   1118 1HD2 LEU A  76     -12.180  25.528  -5.652  1.00  0.00           H  
ATOM   1119 2HD2 LEU A  76     -13.029  24.109  -5.081  1.00  0.00           H  
ATOM   1120 3HD2 LEU A  76     -11.736  23.939  -6.268  1.00  0.00           H  
ATOM   1121  N   LEU A  77     -13.544  23.529 -10.541  1.00  0.00           N  
ATOM   1122  CA  LEU A  77     -12.997  24.192 -11.715  1.00  0.00           C  
ATOM   1123  C   LEU A  77     -14.045  24.359 -12.809  1.00  0.00           C  
ATOM   1124  O   LEU A  77     -14.135  25.422 -13.438  1.00  0.00           O  
ATOM   1125  CB  LEU A  77     -11.824  23.371 -12.245  1.00  0.00           C  
ATOM   1126  CG  LEU A  77     -10.561  23.375 -11.390  1.00  0.00           C  
ATOM   1127  CD1 LEU A  77      -9.616  22.313 -11.901  1.00  0.00           C  
ATOM   1128  CD2 LEU A  77      -9.915  24.752 -11.485  1.00  0.00           C  
ATOM   1129  H   LEU A  77     -13.128  22.655 -10.218  1.00  0.00           H  
ATOM   1130  HA  LEU A  77     -12.647  25.182 -11.413  1.00  0.00           H  
ATOM   1131 1HB  LEU A  77     -12.152  22.331 -12.339  1.00  0.00           H  
ATOM   1132 2HB  LEU A  77     -11.560  23.738 -13.231  1.00  0.00           H  
ATOM   1133  HG  LEU A  77     -10.812  23.158 -10.352  1.00  0.00           H  
ATOM   1134 1HD1 LEU A  77      -8.706  22.303 -11.307  1.00  0.00           H  
ATOM   1135 2HD1 LEU A  77     -10.103  21.340 -11.834  1.00  0.00           H  
ATOM   1136 3HD1 LEU A  77      -9.382  22.528 -12.926  1.00  0.00           H  
ATOM   1137 1HD2 LEU A  77      -9.011  24.772 -10.878  1.00  0.00           H  
ATOM   1138 2HD2 LEU A  77      -9.662  24.964 -12.525  1.00  0.00           H  
ATOM   1139 3HD2 LEU A  77     -10.613  25.500 -11.130  1.00  0.00           H  
ATOM   1140  N   ILE A  78     -14.863  23.325 -13.004  1.00  0.00           N  
ATOM   1141  CA  ILE A  78     -15.918  23.360 -14.001  1.00  0.00           C  
ATOM   1142  C   ILE A  78     -16.995  24.384 -13.625  1.00  0.00           C  
ATOM   1143  O   ILE A  78     -17.429  25.176 -14.466  1.00  0.00           O  
ATOM   1144  CB  ILE A  78     -16.515  21.960 -14.216  1.00  0.00           C  
ATOM   1145  CG1 ILE A  78     -15.434  21.057 -14.878  1.00  0.00           C  
ATOM   1146  CG2 ILE A  78     -17.783  22.034 -15.050  1.00  0.00           C  
ATOM   1147  CD1 ILE A  78     -15.788  19.598 -14.930  1.00  0.00           C  
ATOM   1148  H   ILE A  78     -14.737  22.473 -12.453  1.00  0.00           H  
ATOM   1149  HA  ILE A  78     -15.481  23.672 -14.948  1.00  0.00           H  
ATOM   1150  HB  ILE A  78     -16.750  21.522 -13.242  1.00  0.00           H  
ATOM   1151 1HG1 ILE A  78     -15.242  21.418 -15.877  1.00  0.00           H  
ATOM   1152 2HG1 ILE A  78     -14.513  21.155 -14.305  1.00  0.00           H  
ATOM   1153 1HG2 ILE A  78     -18.186  21.038 -15.172  1.00  0.00           H  
ATOM   1154 2HG2 ILE A  78     -18.514  22.662 -14.539  1.00  0.00           H  
ATOM   1155 3HG2 ILE A  78     -17.556  22.461 -16.029  1.00  0.00           H  
ATOM   1156 1HD1 ILE A  78     -14.975  19.050 -15.384  1.00  0.00           H  
ATOM   1157 2HD1 ILE A  78     -15.955  19.238 -13.917  1.00  0.00           H  
ATOM   1158 3HD1 ILE A  78     -16.686  19.456 -15.512  1.00  0.00           H  
ATOM   1159  N   HIS A  79     -17.403  24.413 -12.351  1.00  0.00           N  
ATOM   1160  CA  HIS A  79     -18.446  25.340 -11.906  1.00  0.00           C  
ATOM   1161  C   HIS A  79     -17.985  26.793 -11.982  1.00  0.00           C  
ATOM   1162  O   HIS A  79     -18.801  27.702 -12.144  1.00  0.00           O  
ATOM   1163  CB  HIS A  79     -18.904  25.041 -10.472  1.00  0.00           C  
ATOM   1164  CG  HIS A  79     -19.729  23.785 -10.320  1.00  0.00           C  
ATOM   1165  ND1 HIS A  79     -20.928  23.598 -10.981  1.00  0.00           N  
ATOM   1166  CD2 HIS A  79     -19.555  22.687  -9.548  1.00  0.00           C  
ATOM   1167  CE1 HIS A  79     -21.436  22.426 -10.641  1.00  0.00           C  
ATOM   1168  NE2 HIS A  79     -20.626  21.856  -9.772  1.00  0.00           N  
ATOM   1169  H   HIS A  79     -17.014  23.750 -11.682  1.00  0.00           H  
ATOM   1170  HA  HIS A  79     -19.313  25.237 -12.555  1.00  0.00           H  
ATOM   1171 1HB  HIS A  79     -18.018  24.937  -9.837  1.00  0.00           H  
ATOM   1172 2HB  HIS A  79     -19.478  25.884 -10.092  1.00  0.00           H  
ATOM   1173  HD2 HIS A  79     -18.724  22.501  -8.872  1.00  0.00           H  
ATOM   1174  HE1 HIS A  79     -22.372  22.005 -11.009  1.00  0.00           H  
ATOM   1175  HE2 HIS A  79     -20.769  20.955  -9.335  1.00  0.00           H  
ATOM   1176  N   LYS A  80     -16.673  27.010 -11.930  1.00  0.00           N  
ATOM   1177  CA  LYS A  80     -16.100  28.344 -12.036  1.00  0.00           C  
ATOM   1178  C   LYS A  80     -15.869  28.778 -13.493  1.00  0.00           C  
ATOM   1179  O   LYS A  80     -15.330  29.860 -13.737  1.00  0.00           O  
ATOM   1180  CB  LYS A  80     -14.818  28.442 -11.215  1.00  0.00           C  
ATOM   1181  CG  LYS A  80     -15.036  28.275  -9.695  1.00  0.00           C  
ATOM   1182  CD  LYS A  80     -15.833  29.424  -9.105  1.00  0.00           C  
ATOM   1183  CE  LYS A  80     -15.974  29.279  -7.588  1.00  0.00           C  
ATOM   1184  NZ  LYS A  80     -16.778  30.393  -6.988  1.00  0.00           N  
ATOM   1185  H   LYS A  80     -16.050  26.223 -11.750  1.00  0.00           H  
ATOM   1186  HA  LYS A  80     -16.811  29.046 -11.603  1.00  0.00           H  
ATOM   1187 1HB  LYS A  80     -14.135  27.650 -11.534  1.00  0.00           H  
ATOM   1188 2HB  LYS A  80     -14.328  29.398 -11.396  1.00  0.00           H  
ATOM   1189 1HG  LYS A  80     -15.585  27.358  -9.507  1.00  0.00           H  
ATOM   1190 2HG  LYS A  80     -14.097  28.216  -9.185  1.00  0.00           H  
ATOM   1191 1HD  LYS A  80     -15.331  30.367  -9.327  1.00  0.00           H  
ATOM   1192 2HD  LYS A  80     -16.827  29.442  -9.555  1.00  0.00           H  
ATOM   1193 1HE  LYS A  80     -16.469  28.333  -7.372  1.00  0.00           H  
ATOM   1194 2HE  LYS A  80     -14.982  29.273  -7.129  1.00  0.00           H  
ATOM   1195 1HZ  LYS A  80     -16.855  30.252  -5.989  1.00  0.00           H  
ATOM   1196 2HZ  LYS A  80     -16.317  31.279  -7.168  1.00  0.00           H  
ATOM   1197 3HZ  LYS A  80     -17.701  30.405  -7.394  1.00  0.00           H  
ATOM   1198  N   GLY A  81     -16.287  27.949 -14.463  1.00  0.00           N  
ATOM   1199  CA  GLY A  81     -16.185  28.303 -15.875  1.00  0.00           C  
ATOM   1200  C   GLY A  81     -15.010  27.731 -16.671  1.00  0.00           C  
ATOM   1201  O   GLY A  81     -14.791  28.153 -17.806  1.00  0.00           O  
ATOM   1202  H   GLY A  81     -16.711  27.051 -14.232  1.00  0.00           H  
ATOM   1203 1HA  GLY A  81     -17.108  27.990 -16.362  1.00  0.00           H  
ATOM   1204 2HA  GLY A  81     -16.163  29.388 -15.956  1.00  0.00           H  
ATOM   1205  N   ALA A  82     -14.245  26.800 -16.105  1.00  0.00           N  
ATOM   1206  CA  ALA A  82     -13.122  26.201 -16.832  1.00  0.00           C  
ATOM   1207  C   ALA A  82     -13.598  25.396 -18.039  1.00  0.00           C  
ATOM   1208  O   ALA A  82     -14.689  24.818 -18.018  1.00  0.00           O  
ATOM   1209  CB  ALA A  82     -12.334  25.304 -15.936  1.00  0.00           C  
ATOM   1210  H   ALA A  82     -14.435  26.471 -15.158  1.00  0.00           H  
ATOM   1211  HA  ALA A  82     -12.478  27.007 -17.189  1.00  0.00           H  
ATOM   1212 1HB  ALA A  82     -11.504  24.925 -16.513  1.00  0.00           H  
ATOM   1213 2HB  ALA A  82     -11.969  25.853 -15.097  1.00  0.00           H  
ATOM   1214 3HB  ALA A  82     -12.965  24.495 -15.592  1.00  0.00           H  
ATOM   1215  N   LYS A  83     -12.770  25.296 -19.080  1.00  0.00           N  
ATOM   1216  CA  LYS A  83     -13.187  24.507 -20.236  1.00  0.00           C  
ATOM   1217  C   LYS A  83     -12.997  22.999 -20.048  1.00  0.00           C  
ATOM   1218  O   LYS A  83     -11.883  22.468 -20.009  1.00  0.00           O  
ATOM   1219  CB  LYS A  83     -12.436  24.974 -21.484  1.00  0.00           C  
ATOM   1220  CG  LYS A  83     -12.772  26.391 -21.899  1.00  0.00           C  
ATOM   1221  CD  LYS A  83     -11.947  26.846 -23.092  1.00  0.00           C  
ATOM   1222  CE  LYS A  83     -12.236  28.302 -23.414  1.00  0.00           C  
ATOM   1223  NZ  LYS A  83     -11.904  29.179 -22.249  1.00  0.00           N  
ATOM   1224  H   LYS A  83     -11.868  25.798 -19.093  1.00  0.00           H  
ATOM   1225  HA  LYS A  83     -14.250  24.688 -20.396  1.00  0.00           H  
ATOM   1226 1HB  LYS A  83     -11.361  24.941 -21.289  1.00  0.00           H  
ATOM   1227 2HB  LYS A  83     -12.643  24.305 -22.319  1.00  0.00           H  
ATOM   1228 1HG  LYS A  83     -13.829  26.463 -22.143  1.00  0.00           H  
ATOM   1229 2HG  LYS A  83     -12.569  27.058 -21.058  1.00  0.00           H  
ATOM   1230 1HD  LYS A  83     -10.886  26.744 -22.849  1.00  0.00           H  
ATOM   1231 2HD  LYS A  83     -12.172  26.230 -23.960  1.00  0.00           H  
ATOM   1232 1HE  LYS A  83     -11.632  28.608 -24.266  1.00  0.00           H  
ATOM   1233 2HE  LYS A  83     -13.290  28.421 -23.665  1.00  0.00           H  
ATOM   1234 1HZ  LYS A  83     -12.086  30.139 -22.459  1.00  0.00           H  
ATOM   1235 2HZ  LYS A  83     -12.447  28.906 -21.437  1.00  0.00           H  
ATOM   1236 3HZ  LYS A  83     -10.919  29.068 -21.980  1.00  0.00           H  
ATOM   1237  N   VAL A  84     -14.129  22.309 -20.063  1.00  0.00           N  
ATOM   1238  CA  VAL A  84     -14.267  20.866 -19.860  1.00  0.00           C  
ATOM   1239  C   VAL A  84     -13.513  20.068 -20.908  1.00  0.00           C  
ATOM   1240  O   VAL A  84     -13.035  18.965 -20.649  1.00  0.00           O  
ATOM   1241  CB  VAL A  84     -15.750  20.491 -19.911  1.00  0.00           C  
ATOM   1242  CG1 VAL A  84     -15.933  18.996 -19.890  1.00  0.00           C  
ATOM   1243  CG2 VAL A  84     -16.454  21.112 -18.752  1.00  0.00           C  
ATOM   1244  H   VAL A  84     -14.982  22.848 -20.143  1.00  0.00           H  
ATOM   1245  HA  VAL A  84     -13.875  20.618 -18.876  1.00  0.00           H  
ATOM   1246  HB  VAL A  84     -16.178  20.865 -20.840  1.00  0.00           H  
ATOM   1247 1HG1 VAL A  84     -16.997  18.758 -19.935  1.00  0.00           H  
ATOM   1248 2HG1 VAL A  84     -15.424  18.565 -20.747  1.00  0.00           H  
ATOM   1249 3HG1 VAL A  84     -15.518  18.591 -18.976  1.00  0.00           H  
ATOM   1250 1HG2 VAL A  84     -17.509  20.865 -18.807  1.00  0.00           H  
ATOM   1251 2HG2 VAL A  84     -16.035  20.722 -17.842  1.00  0.00           H  
ATOM   1252 3HG2 VAL A  84     -16.332  22.197 -18.780  1.00  0.00           H  
ATOM   1253  N   ASN A  85     -13.521  20.604 -22.123  1.00  0.00           N  
ATOM   1254  CA  ASN A  85     -12.913  19.999 -23.294  1.00  0.00           C  
ATOM   1255  C   ASN A  85     -11.591  20.642 -23.700  1.00  0.00           C  
ATOM   1256  O   ASN A  85     -11.180  20.499 -24.851  1.00  0.00           O  
ATOM   1257  CB  ASN A  85     -13.868  20.066 -24.470  1.00  0.00           C  
ATOM   1258  CG  ASN A  85     -15.033  19.218 -24.279  1.00  0.00           C  
ATOM   1259  OD1 ASN A  85     -14.898  18.001 -24.449  1.00  0.00           O  
ATOM   1260  ND2 ASN A  85     -16.173  19.813 -23.939  1.00  0.00           N  
ATOM   1261  H   ASN A  85     -13.952  21.509 -22.225  1.00  0.00           H  
ATOM   1262  HA  ASN A  85     -12.702  18.953 -23.068  1.00  0.00           H  
ATOM   1263 1HB  ASN A  85     -14.196  21.096 -24.615  1.00  0.00           H  
ATOM   1264 2HB  ASN A  85     -13.350  19.752 -25.377  1.00  0.00           H  
ATOM   1265 1HD2 ASN A  85     -17.047  19.282 -23.796  1.00  0.00           H  
ATOM   1266 2HD2 ASN A  85     -16.197  20.806 -23.828  1.00  0.00           H  
ATOM   1267  N   GLY A  86     -10.920  21.361 -22.792  1.00  0.00           N  
ATOM   1268  CA  GLY A  86      -9.652  21.970 -23.189  1.00  0.00           C  
ATOM   1269  C   GLY A  86      -8.703  20.872 -23.664  1.00  0.00           C  
ATOM   1270  O   GLY A  86      -8.774  19.742 -23.179  1.00  0.00           O  
ATOM   1271  H   GLY A  86     -11.274  21.500 -21.842  1.00  0.00           H  
ATOM   1272 1HA  GLY A  86      -9.822  22.693 -23.987  1.00  0.00           H  
ATOM   1273 2HA  GLY A  86      -9.218  22.503 -22.343  1.00  0.00           H  
ATOM   1274  N   ARG A  87      -7.821  21.203 -24.616  1.00  0.00           N  
ATOM   1275  CA  ARG A  87      -6.899  20.206 -25.170  1.00  0.00           C  
ATOM   1276  C   ARG A  87      -5.446  20.620 -25.024  1.00  0.00           C  
ATOM   1277  O   ARG A  87      -5.108  21.795 -25.182  1.00  0.00           O  
ATOM   1278  CB  ARG A  87      -7.185  19.988 -26.657  1.00  0.00           C  
ATOM   1279  CG  ARG A  87      -8.562  19.500 -26.932  1.00  0.00           C  
ATOM   1280  CD  ARG A  87      -8.939  19.434 -28.351  1.00  0.00           C  
ATOM   1281  NE  ARG A  87      -8.353  18.312 -28.995  1.00  0.00           N  
ATOM   1282  CZ  ARG A  87      -8.450  18.019 -30.284  1.00  0.00           C  
ATOM   1283  NH1 ARG A  87      -9.107  18.790 -31.128  1.00  0.00           N  
ATOM   1284  NH2 ARG A  87      -7.874  16.925 -30.663  1.00  0.00           N  
ATOM   1285  H   ARG A  87      -7.804  22.146 -24.970  1.00  0.00           H  
ATOM   1286  HA  ARG A  87      -7.052  19.274 -24.639  1.00  0.00           H  
ATOM   1287 1HB  ARG A  87      -7.036  20.913 -27.203  1.00  0.00           H  
ATOM   1288 2HB  ARG A  87      -6.483  19.248 -27.050  1.00  0.00           H  
ATOM   1289 1HG  ARG A  87      -8.546  18.487 -26.595  1.00  0.00           H  
ATOM   1290 2HG  ARG A  87      -9.300  20.067 -26.390  1.00  0.00           H  
ATOM   1291 1HD  ARG A  87     -10.023  19.347 -28.432  1.00  0.00           H  
ATOM   1292 2HD  ARG A  87      -8.605  20.334 -28.860  1.00  0.00           H  
ATOM   1293  HE  ARG A  87      -7.823  17.640 -28.422  1.00  0.00           H  
ATOM   1294 1HH1 ARG A  87      -9.549  19.637 -30.799  1.00  0.00           H  
ATOM   1295 2HH1 ARG A  87      -9.164  18.533 -32.102  1.00  0.00           H  
ATOM   1296 1HH2 ARG A  87      -7.406  16.378 -29.927  1.00  0.00           H  
ATOM   1297 2HH2 ARG A  87      -7.909  16.608 -31.623  1.00  0.00           H  
ATOM   1298  N   GLN A  88      -4.595  19.644 -24.741  1.00  0.00           N  
ATOM   1299  CA  GLN A  88      -3.156  19.858 -24.629  1.00  0.00           C  
ATOM   1300  C   GLN A  88      -2.488  19.836 -25.992  1.00  0.00           C  
ATOM   1301  O   GLN A  88      -3.152  19.665 -27.018  1.00  0.00           O  
ATOM   1302  CB  GLN A  88      -2.496  18.888 -23.663  1.00  0.00           C  
ATOM   1303  CG  GLN A  88      -2.392  17.524 -24.103  1.00  0.00           C  
ATOM   1304  CD  GLN A  88      -1.865  16.642 -22.994  1.00  0.00           C  
ATOM   1305  OE1 GLN A  88      -2.661  16.238 -22.156  1.00  0.00           O  
ATOM   1306  NE2 GLN A  88      -0.569  16.356 -22.961  1.00  0.00           N  
ATOM   1307  H   GLN A  88      -4.980  18.707 -24.609  1.00  0.00           H  
ATOM   1308  HA  GLN A  88      -3.004  20.854 -24.234  1.00  0.00           H  
ATOM   1309 1HB  GLN A  88      -1.499  19.221 -23.462  1.00  0.00           H  
ATOM   1310 2HB  GLN A  88      -3.007  18.924 -22.719  1.00  0.00           H  
ATOM   1311 1HG  GLN A  88      -3.371  17.199 -24.418  1.00  0.00           H  
ATOM   1312 2HG  GLN A  88      -1.700  17.474 -24.920  1.00  0.00           H  
ATOM   1313 1HE2 GLN A  88      -0.196  15.784 -22.225  1.00  0.00           H  
ATOM   1314 2HE2 GLN A  88       0.044  16.718 -23.662  1.00  0.00           H  
ATOM   1315  N   LYS A  89      -1.176  20.041 -26.015  1.00  0.00           N  
ATOM   1316  CA  LYS A  89      -0.438  20.132 -27.268  1.00  0.00           C  
ATOM   1317  C   LYS A  89      -0.565  18.893 -28.161  1.00  0.00           C  
ATOM   1318  O   LYS A  89      -0.520  19.008 -29.383  1.00  0.00           O  
ATOM   1319  CB  LYS A  89       1.031  20.397 -26.954  1.00  0.00           C  
ATOM   1320  CG  LYS A  89       1.305  21.800 -26.423  1.00  0.00           C  
ATOM   1321  CD  LYS A  89       2.763  21.990 -26.035  1.00  0.00           C  
ATOM   1322  CE  LYS A  89       3.007  23.401 -25.516  1.00  0.00           C  
ATOM   1323  NZ  LYS A  89       4.399  23.590 -25.029  1.00  0.00           N  
ATOM   1324  H   LYS A  89      -0.654  20.142 -25.143  1.00  0.00           H  
ATOM   1325  HA  LYS A  89      -0.831  20.982 -27.825  1.00  0.00           H  
ATOM   1326 1HB  LYS A  89       1.376  19.684 -26.203  1.00  0.00           H  
ATOM   1327 2HB  LYS A  89       1.629  20.246 -27.851  1.00  0.00           H  
ATOM   1328 1HG  LYS A  89       1.045  22.531 -27.187  1.00  0.00           H  
ATOM   1329 2HG  LYS A  89       0.690  21.983 -25.557  1.00  0.00           H  
ATOM   1330 1HD  LYS A  89       3.028  21.277 -25.255  1.00  0.00           H  
ATOM   1331 2HD  LYS A  89       3.401  21.811 -26.899  1.00  0.00           H  
ATOM   1332 1HE  LYS A  89       2.820  24.102 -26.326  1.00  0.00           H  
ATOM   1333 2HE  LYS A  89       2.315  23.611 -24.696  1.00  0.00           H  
ATOM   1334 1HZ  LYS A  89       4.511  24.535 -24.705  1.00  0.00           H  
ATOM   1335 2HZ  LYS A  89       4.575  22.942 -24.231  1.00  0.00           H  
ATOM   1336 3HZ  LYS A  89       5.056  23.406 -25.770  1.00  0.00           H  
ATOM   1337  N   ASN A  90      -0.727  17.705 -27.569  1.00  0.00           N  
ATOM   1338  CA  ASN A  90      -0.842  16.486 -28.370  1.00  0.00           C  
ATOM   1339  C   ASN A  90      -2.301  16.139 -28.729  1.00  0.00           C  
ATOM   1340  O   ASN A  90      -2.569  15.037 -29.231  1.00  0.00           O  
ATOM   1341  CB  ASN A  90      -0.182  15.313 -27.671  1.00  0.00           C  
ATOM   1342  CG  ASN A  90      -0.892  14.825 -26.472  1.00  0.00           C  
ATOM   1343  OD1 ASN A  90      -2.036  15.199 -26.181  1.00  0.00           O  
ATOM   1344  ND2 ASN A  90      -0.227  13.964 -25.735  1.00  0.00           N  
ATOM   1345  H   ASN A  90      -0.757  17.659 -26.565  1.00  0.00           H  
ATOM   1346  HA  ASN A  90      -0.317  16.648 -29.313  1.00  0.00           H  
ATOM   1347 1HB  ASN A  90      -0.091  14.486 -28.378  1.00  0.00           H  
ATOM   1348 2HB  ASN A  90       0.829  15.598 -27.380  1.00  0.00           H  
ATOM   1349 1HD2 ASN A  90      -0.640  13.583 -24.906  1.00  0.00           H  
ATOM   1350 2HD2 ASN A  90       0.697  13.684 -26.005  1.00  0.00           H  
ATOM   1351  N   GLY A  91      -3.240  17.056 -28.444  1.00  0.00           N  
ATOM   1352  CA  GLY A  91      -4.664  16.899 -28.751  1.00  0.00           C  
ATOM   1353  C   GLY A  91      -5.530  16.259 -27.650  1.00  0.00           C  
ATOM   1354  O   GLY A  91      -6.762  16.263 -27.764  1.00  0.00           O  
ATOM   1355  H   GLY A  91      -2.964  17.940 -28.013  1.00  0.00           H  
ATOM   1356 1HA  GLY A  91      -5.066  17.886 -28.980  1.00  0.00           H  
ATOM   1357 2HA  GLY A  91      -4.762  16.317 -29.665  1.00  0.00           H  
ATOM   1358  N   THR A  92      -4.902  15.718 -26.605  1.00  0.00           N  
ATOM   1359  CA  THR A  92      -5.601  15.050 -25.498  1.00  0.00           C  
ATOM   1360  C   THR A  92      -6.512  15.997 -24.712  1.00  0.00           C  
ATOM   1361  O   THR A  92      -6.124  17.123 -24.403  1.00  0.00           O  
ATOM   1362  CB  THR A  92      -4.592  14.404 -24.523  1.00  0.00           C  
ATOM   1363  OG1 THR A  92      -3.748  13.536 -25.227  1.00  0.00           O  
ATOM   1364  CG2 THR A  92      -5.271  13.607 -23.505  1.00  0.00           C  
ATOM   1365  H   THR A  92      -3.881  15.733 -26.580  1.00  0.00           H  
ATOM   1366  HA  THR A  92      -6.229  14.265 -25.912  1.00  0.00           H  
ATOM   1367  HB  THR A  92      -4.024  15.145 -24.035  1.00  0.00           H  
ATOM   1368  HG1 THR A  92      -3.069  14.069 -25.656  1.00  0.00           H  
ATOM   1369 1HG2 THR A  92      -4.533  13.151 -22.850  1.00  0.00           H  
ATOM   1370 2HG2 THR A  92      -5.925  14.226 -22.925  1.00  0.00           H  
ATOM   1371 3HG2 THR A  92      -5.821  12.850 -23.998  1.00  0.00           H  
ATOM   1372  N   THR A  93      -7.730  15.538 -24.408  1.00  0.00           N  
ATOM   1373  CA  THR A  93      -8.692  16.267 -23.575  1.00  0.00           C  
ATOM   1374  C   THR A  93      -8.676  15.748 -22.146  1.00  0.00           C  
ATOM   1375  O   THR A  93      -8.105  14.692 -21.858  1.00  0.00           O  
ATOM   1376  CB  THR A  93     -10.142  16.110 -24.073  1.00  0.00           C  
ATOM   1377  OG1 THR A  93     -10.515  14.706 -24.007  1.00  0.00           O  
ATOM   1378  CG2 THR A  93     -10.327  16.618 -25.444  1.00  0.00           C  
ATOM   1379  H   THR A  93      -7.982  14.622 -24.740  1.00  0.00           H  
ATOM   1380  HA  THR A  93      -8.422  17.323 -23.563  1.00  0.00           H  
ATOM   1381  HB  THR A  93     -10.811  16.672 -23.419  1.00  0.00           H  
ATOM   1382  HG1 THR A  93     -11.327  14.572 -24.525  1.00  0.00           H  
ATOM   1383 1HG2 THR A  93     -11.365  16.488 -25.749  1.00  0.00           H  
ATOM   1384 2HG2 THR A  93     -10.096  17.662 -25.432  1.00  0.00           H  
ATOM   1385 3HG2 THR A  93      -9.672  16.083 -26.136  1.00  0.00           H  
ATOM   1386  N   ALA A  94      -9.352  16.461 -21.252  1.00  0.00           N  
ATOM   1387  CA  ALA A  94      -9.474  16.043 -19.857  1.00  0.00           C  
ATOM   1388  C   ALA A  94     -10.122  14.677 -19.736  1.00  0.00           C  
ATOM   1389  O   ALA A  94      -9.752  13.870 -18.884  1.00  0.00           O  
ATOM   1390  CB  ALA A  94     -10.299  17.047 -19.093  1.00  0.00           C  
ATOM   1391  H   ALA A  94      -9.786  17.329 -21.552  1.00  0.00           H  
ATOM   1392  HA  ALA A  94      -8.470  15.981 -19.433  1.00  0.00           H  
ATOM   1393 1HB  ALA A  94     -10.371  16.750 -18.051  1.00  0.00           H  
ATOM   1394 2HB  ALA A  94      -9.832  18.027 -19.159  1.00  0.00           H  
ATOM   1395 3HB  ALA A  94     -11.300  17.101 -19.520  1.00  0.00           H  
ATOM   1396  N   LEU A  95     -11.085  14.426 -20.620  1.00  0.00           N  
ATOM   1397  CA  LEU A  95     -11.830  13.185 -20.626  1.00  0.00           C  
ATOM   1398  C   LEU A  95     -10.917  12.048 -20.990  1.00  0.00           C  
ATOM   1399  O   LEU A  95     -10.962  10.980 -20.376  1.00  0.00           O  
ATOM   1400  CB  LEU A  95     -12.945  13.249 -21.635  1.00  0.00           C  
ATOM   1401  CG  LEU A  95     -13.849  12.082 -21.637  1.00  0.00           C  
ATOM   1402  CD1 LEU A  95     -14.547  11.976 -20.303  1.00  0.00           C  
ATOM   1403  CD2 LEU A  95     -14.787  12.240 -22.697  1.00  0.00           C  
ATOM   1404  H   LEU A  95     -11.311  15.137 -21.297  1.00  0.00           H  
ATOM   1405  HA  LEU A  95     -12.233  12.988 -19.640  1.00  0.00           H  
ATOM   1406 1HB  LEU A  95     -13.542  14.135 -21.429  1.00  0.00           H  
ATOM   1407 2HB  LEU A  95     -12.518  13.343 -22.632  1.00  0.00           H  
ATOM   1408  HG  LEU A  95     -13.273  11.173 -21.793  1.00  0.00           H  
ATOM   1409 1HD1 LEU A  95     -15.208  11.133 -20.333  1.00  0.00           H  
ATOM   1410 2HD1 LEU A  95     -13.816  11.849 -19.501  1.00  0.00           H  
ATOM   1411 3HD1 LEU A  95     -15.128  12.876 -20.126  1.00  0.00           H  
ATOM   1412 1HD2 LEU A  95     -15.438  11.380 -22.713  1.00  0.00           H  
ATOM   1413 2HD2 LEU A  95     -15.375  13.136 -22.559  1.00  0.00           H  
ATOM   1414 3HD2 LEU A  95     -14.223  12.311 -23.624  1.00  0.00           H  
ATOM   1415  N   ILE A  96     -10.073  12.276 -21.993  1.00  0.00           N  
ATOM   1416  CA  ILE A  96      -9.161  11.232 -22.402  1.00  0.00           C  
ATOM   1417  C   ILE A  96      -8.218  10.900 -21.252  1.00  0.00           C  
ATOM   1418  O   ILE A  96      -7.983   9.722 -20.982  1.00  0.00           O  
ATOM   1419  CB  ILE A  96      -8.397  11.611 -23.662  1.00  0.00           C  
ATOM   1420  CG1 ILE A  96      -9.377  11.672 -24.835  1.00  0.00           C  
ATOM   1421  CG2 ILE A  96      -7.366  10.559 -23.919  1.00  0.00           C  
ATOM   1422  CD1 ILE A  96      -8.839  12.308 -26.079  1.00  0.00           C  
ATOM   1423  H   ILE A  96     -10.084  13.175 -22.487  1.00  0.00           H  
ATOM   1424  HA  ILE A  96      -9.740  10.340 -22.629  1.00  0.00           H  
ATOM   1425  HB  ILE A  96      -7.965  12.589 -23.544  1.00  0.00           H  
ATOM   1426 1HG1 ILE A  96      -9.649  10.673 -25.091  1.00  0.00           H  
ATOM   1427 2HG1 ILE A  96     -10.267  12.210 -24.520  1.00  0.00           H  
ATOM   1428 1HG2 ILE A  96      -6.821  10.787 -24.830  1.00  0.00           H  
ATOM   1429 2HG2 ILE A  96      -6.670  10.510 -23.078  1.00  0.00           H  
ATOM   1430 3HG2 ILE A  96      -7.884   9.614 -24.022  1.00  0.00           H  
ATOM   1431 1HD1 ILE A  96      -9.597  12.281 -26.848  1.00  0.00           H  
ATOM   1432 2HD1 ILE A  96      -8.563  13.327 -25.895  1.00  0.00           H  
ATOM   1433 3HD1 ILE A  96      -7.988  11.757 -26.401  1.00  0.00           H  
ATOM   1434  N   HIS A  97      -7.697  11.920 -20.551  1.00  0.00           N  
ATOM   1435  CA  HIS A  97      -6.849  11.629 -19.392  1.00  0.00           C  
ATOM   1436  C   HIS A  97      -7.598  10.871 -18.314  1.00  0.00           C  
ATOM   1437  O   HIS A  97      -7.075   9.911 -17.745  1.00  0.00           O  
ATOM   1438  CB  HIS A  97      -6.284  12.901 -18.755  1.00  0.00           C  
ATOM   1439  CG  HIS A  97      -5.088  13.407 -19.373  1.00  0.00           C  
ATOM   1440  ND1 HIS A  97      -3.853  12.814 -19.178  1.00  0.00           N  
ATOM   1441  CD2 HIS A  97      -4.886  14.431 -20.179  1.00  0.00           C  
ATOM   1442  CE1 HIS A  97      -2.947  13.476 -19.851  1.00  0.00           C  
ATOM   1443  NE2 HIS A  97      -3.540  14.457 -20.466  1.00  0.00           N  
ATOM   1444  H   HIS A  97      -7.904  12.884 -20.825  1.00  0.00           H  
ATOM   1445  HA  HIS A  97      -6.010  11.011 -19.709  1.00  0.00           H  
ATOM   1446 1HB  HIS A  97      -7.042  13.688 -18.798  1.00  0.00           H  
ATOM   1447 2HB  HIS A  97      -6.078  12.716 -17.706  1.00  0.00           H  
ATOM   1448  HD2 HIS A  97      -5.651  15.105 -20.534  1.00  0.00           H  
ATOM   1449  HE1 HIS A  97      -1.883  13.249 -19.896  1.00  0.00           H  
ATOM   1450  HE2 HIS A  97      -3.086  15.135 -21.069  1.00  0.00           H  
ATOM   1451  N   ALA A  98      -8.837  11.256 -18.048  1.00  0.00           N  
ATOM   1452  CA  ALA A  98      -9.597  10.551 -17.042  1.00  0.00           C  
ATOM   1453  C   ALA A  98      -9.738   9.085 -17.421  1.00  0.00           C  
ATOM   1454  O   ALA A  98      -9.619   8.183 -16.582  1.00  0.00           O  
ATOM   1455  CB  ALA A  98     -10.952  11.177 -16.920  1.00  0.00           C  
ATOM   1456  H   ALA A  98      -9.243  12.062 -18.522  1.00  0.00           H  
ATOM   1457  HA  ALA A  98      -9.069  10.622 -16.092  1.00  0.00           H  
ATOM   1458 1HB  ALA A  98     -11.519  10.659 -16.155  1.00  0.00           H  
ATOM   1459 2HB  ALA A  98     -10.841  12.213 -16.651  1.00  0.00           H  
ATOM   1460 3HB  ALA A  98     -11.476  11.111 -17.865  1.00  0.00           H  
ATOM   1461  N   ALA A  99      -9.954   8.836 -18.715  1.00  0.00           N  
ATOM   1462  CA  ALA A  99     -10.097   7.479 -19.195  1.00  0.00           C  
ATOM   1463  C   ALA A  99      -8.797   6.688 -19.054  1.00  0.00           C  
ATOM   1464  O   ALA A  99      -8.783   5.592 -18.489  1.00  0.00           O  
ATOM   1465  CB  ALA A  99     -10.537   7.498 -20.647  1.00  0.00           C  
ATOM   1466  H   ALA A  99     -10.057   9.612 -19.371  1.00  0.00           H  
ATOM   1467  HA  ALA A  99     -10.855   7.000 -18.607  1.00  0.00           H  
ATOM   1468 1HB  ALA A  99     -10.672   6.486 -20.999  1.00  0.00           H  
ATOM   1469 2HB  ALA A  99     -11.476   8.043 -20.732  1.00  0.00           H  
ATOM   1470 3HB  ALA A  99      -9.784   7.988 -21.257  1.00  0.00           H  
ATOM   1471  N   GLU A 100      -7.689   7.273 -19.512  1.00  0.00           N  
ATOM   1472  CA  GLU A 100      -6.383   6.613 -19.502  1.00  0.00           C  
ATOM   1473  C   GLU A 100      -5.908   6.246 -18.107  1.00  0.00           C  
ATOM   1474  O   GLU A 100      -5.272   5.210 -17.903  1.00  0.00           O  
ATOM   1475  CB  GLU A 100      -5.322   7.484 -20.177  1.00  0.00           C  
ATOM   1476  CG  GLU A 100      -3.981   6.771 -20.342  1.00  0.00           C  
ATOM   1477  CD  GLU A 100      -2.984   7.524 -21.184  1.00  0.00           C  
ATOM   1478  OE1 GLU A 100      -3.182   8.676 -21.445  1.00  0.00           O  
ATOM   1479  OE2 GLU A 100      -2.049   6.900 -21.648  1.00  0.00           O  
ATOM   1480  H   GLU A 100      -7.764   8.201 -19.927  1.00  0.00           H  
ATOM   1481  HA  GLU A 100      -6.476   5.691 -20.076  1.00  0.00           H  
ATOM   1482 1HB  GLU A 100      -5.679   7.797 -21.160  1.00  0.00           H  
ATOM   1483 2HB  GLU A 100      -5.164   8.388 -19.582  1.00  0.00           H  
ATOM   1484 1HG  GLU A 100      -3.553   6.591 -19.354  1.00  0.00           H  
ATOM   1485 2HG  GLU A 100      -4.175   5.810 -20.803  1.00  0.00           H  
ATOM   1486  N   LYS A 101      -6.231   7.101 -17.147  1.00  0.00           N  
ATOM   1487  CA  LYS A 101      -5.819   6.945 -15.764  1.00  0.00           C  
ATOM   1488  C   LYS A 101      -6.808   6.122 -14.927  1.00  0.00           C  
ATOM   1489  O   LYS A 101      -6.616   5.968 -13.722  1.00  0.00           O  
ATOM   1490  CB  LYS A 101      -5.619   8.318 -15.143  1.00  0.00           C  
ATOM   1491  CG  LYS A 101      -4.546   9.181 -15.794  1.00  0.00           C  
ATOM   1492  CD  LYS A 101      -3.162   8.618 -15.596  1.00  0.00           C  
ATOM   1493  CE  LYS A 101      -2.116   9.569 -16.153  1.00  0.00           C  
ATOM   1494  NZ  LYS A 101      -0.733   9.039 -15.983  1.00  0.00           N  
ATOM   1495  H   LYS A 101      -6.748   7.945 -17.400  1.00  0.00           H  
ATOM   1496  HA  LYS A 101      -4.864   6.420 -15.755  1.00  0.00           H  
ATOM   1497 1HB  LYS A 101      -6.551   8.873 -15.209  1.00  0.00           H  
ATOM   1498 2HB  LYS A 101      -5.361   8.204 -14.103  1.00  0.00           H  
ATOM   1499 1HG  LYS A 101      -4.745   9.259 -16.865  1.00  0.00           H  
ATOM   1500 2HG  LYS A 101      -4.581  10.179 -15.368  1.00  0.00           H  
ATOM   1501 1HD  LYS A 101      -2.976   8.464 -14.532  1.00  0.00           H  
ATOM   1502 2HD  LYS A 101      -3.085   7.658 -16.109  1.00  0.00           H  
ATOM   1503 1HE  LYS A 101      -2.310   9.725 -17.216  1.00  0.00           H  
ATOM   1504 2HE  LYS A 101      -2.195  10.527 -15.637  1.00  0.00           H  
ATOM   1505 1HZ  LYS A 101      -0.070   9.696 -16.366  1.00  0.00           H  
ATOM   1506 2HZ  LYS A 101      -0.545   8.903 -14.999  1.00  0.00           H  
ATOM   1507 3HZ  LYS A 101      -0.648   8.157 -16.466  1.00  0.00           H  
ATOM   1508  N   ASN A 102      -7.837   5.564 -15.584  1.00  0.00           N  
ATOM   1509  CA  ASN A 102      -8.892   4.741 -14.985  1.00  0.00           C  
ATOM   1510  C   ASN A 102      -9.788   5.441 -13.957  1.00  0.00           C  
ATOM   1511  O   ASN A 102     -10.373   4.797 -13.075  1.00  0.00           O  
ATOM   1512  CB  ASN A 102      -8.272   3.517 -14.325  1.00  0.00           C  
ATOM   1513  CG  ASN A 102      -7.535   2.637 -15.284  1.00  0.00           C  
ATOM   1514  OD1 ASN A 102      -8.125   2.173 -16.252  1.00  0.00           O  
ATOM   1515  ND2 ASN A 102      -6.272   2.396 -15.031  1.00  0.00           N  
ATOM   1516  H   ASN A 102      -7.921   5.718 -16.589  1.00  0.00           H  
ATOM   1517  HA  ASN A 102      -9.526   4.408 -15.797  1.00  0.00           H  
ATOM   1518 1HB  ASN A 102      -7.604   3.801 -13.519  1.00  0.00           H  
ATOM   1519 2HB  ASN A 102      -9.069   2.930 -13.872  1.00  0.00           H  
ATOM   1520 1HD2 ASN A 102      -5.742   1.809 -15.645  1.00  0.00           H  
ATOM   1521 2HD2 ASN A 102      -5.839   2.801 -14.224  1.00  0.00           H  
ATOM   1522  N   PHE A 103      -9.986   6.743 -14.091  1.00  0.00           N  
ATOM   1523  CA  PHE A 103     -10.824   7.429 -13.126  1.00  0.00           C  
ATOM   1524  C   PHE A 103     -12.290   7.488 -13.519  1.00  0.00           C  
ATOM   1525  O   PHE A 103     -12.783   8.504 -14.001  1.00  0.00           O  
ATOM   1526  CB  PHE A 103     -10.284   8.802 -12.799  1.00  0.00           C  
ATOM   1527  CG  PHE A 103      -9.027   8.753 -12.050  1.00  0.00           C  
ATOM   1528  CD1 PHE A 103      -7.857   9.225 -12.570  1.00  0.00           C  
ATOM   1529  CD2 PHE A 103      -9.015   8.181 -10.792  1.00  0.00           C  
ATOM   1530  CE1 PHE A 103      -6.694   9.143 -11.833  1.00  0.00           C  
ATOM   1531  CE2 PHE A 103      -7.858   8.096 -10.062  1.00  0.00           C  
ATOM   1532  CZ  PHE A 103      -6.694   8.581 -10.586  1.00  0.00           C  
ATOM   1533  H   PHE A 103      -9.568   7.261 -14.865  1.00  0.00           H  
ATOM   1534  HA  PHE A 103     -10.769   6.867 -12.193  1.00  0.00           H  
ATOM   1535 1HB  PHE A 103     -10.115   9.368 -13.721  1.00  0.00           H  
ATOM   1536 2HB  PHE A 103     -11.004   9.335 -12.199  1.00  0.00           H  
ATOM   1537  HD1 PHE A 103      -7.855   9.679 -13.561  1.00  0.00           H  
ATOM   1538  HD2 PHE A 103      -9.946   7.796 -10.380  1.00  0.00           H  
ATOM   1539  HE1 PHE A 103      -5.769   9.524 -12.240  1.00  0.00           H  
ATOM   1540  HE2 PHE A 103      -7.867   7.647  -9.071  1.00  0.00           H  
ATOM   1541  HZ  PHE A 103      -5.771   8.522 -10.015  1.00  0.00           H  
ATOM   1542  N   LEU A 104     -12.990   6.386 -13.290  1.00  0.00           N  
ATOM   1543  CA  LEU A 104     -14.397   6.261 -13.702  1.00  0.00           C  
ATOM   1544  C   LEU A 104     -15.284   7.426 -13.242  1.00  0.00           C  
ATOM   1545  O   LEU A 104     -16.083   7.945 -14.026  1.00  0.00           O  
ATOM   1546  CB  LEU A 104     -14.987   4.967 -13.150  1.00  0.00           C  
ATOM   1547  CG  LEU A 104     -16.440   4.670 -13.541  1.00  0.00           C  
ATOM   1548  CD1 LEU A 104     -16.517   4.478 -15.050  1.00  0.00           C  
ATOM   1549  CD2 LEU A 104     -16.907   3.429 -12.808  1.00  0.00           C  
ATOM   1550  H   LEU A 104     -12.475   5.600 -12.887  1.00  0.00           H  
ATOM   1551  HA  LEU A 104     -14.429   6.232 -14.785  1.00  0.00           H  
ATOM   1552 1HB  LEU A 104     -14.374   4.135 -13.497  1.00  0.00           H  
ATOM   1553 2HB  LEU A 104     -14.938   4.998 -12.062  1.00  0.00           H  
ATOM   1554  HG  LEU A 104     -17.078   5.513 -13.272  1.00  0.00           H  
ATOM   1555 1HD1 LEU A 104     -17.542   4.262 -15.350  1.00  0.00           H  
ATOM   1556 2HD1 LEU A 104     -16.175   5.380 -15.542  1.00  0.00           H  
ATOM   1557 3HD1 LEU A 104     -15.884   3.648 -15.326  1.00  0.00           H  
ATOM   1558 1HD2 LEU A 104     -17.939   3.206 -13.084  1.00  0.00           H  
ATOM   1559 2HD2 LEU A 104     -16.272   2.589 -13.072  1.00  0.00           H  
ATOM   1560 3HD2 LEU A 104     -16.847   3.599 -11.734  1.00  0.00           H  
ATOM   1561  N   THR A 105     -15.151   7.845 -11.979  1.00  0.00           N  
ATOM   1562  CA  THR A 105     -15.972   8.948 -11.474  1.00  0.00           C  
ATOM   1563  C   THR A 105     -15.664  10.231 -12.231  1.00  0.00           C  
ATOM   1564  O   THR A 105     -16.575  10.963 -12.618  1.00  0.00           O  
ATOM   1565  CB  THR A 105     -15.776   9.199  -9.971  1.00  0.00           C  
ATOM   1566  OG1 THR A 105     -16.165   8.033  -9.226  1.00  0.00           O  
ATOM   1567  CG2 THR A 105     -16.633  10.387  -9.550  1.00  0.00           C  
ATOM   1568  H   THR A 105     -14.480   7.397 -11.373  1.00  0.00           H  
ATOM   1569  HA  THR A 105     -17.020   8.704 -11.641  1.00  0.00           H  
ATOM   1570  HB  THR A 105     -14.729   9.419  -9.770  1.00  0.00           H  
ATOM   1571  HG1 THR A 105     -16.046   8.210  -8.285  1.00  0.00           H  
ATOM   1572 1HG2 THR A 105     -16.493  10.575  -8.486  1.00  0.00           H  
ATOM   1573 2HG2 THR A 105     -16.324  11.264 -10.116  1.00  0.00           H  
ATOM   1574 3HG2 THR A 105     -17.680  10.174  -9.749  1.00  0.00           H  
ATOM   1575  N   THR A 106     -14.379  10.480 -12.460  1.00  0.00           N  
ATOM   1576  CA  THR A 106     -13.920  11.671 -13.154  1.00  0.00           C  
ATOM   1577  C   THR A 106     -14.497  11.681 -14.558  1.00  0.00           C  
ATOM   1578  O   THR A 106     -14.938  12.718 -15.063  1.00  0.00           O  
ATOM   1579  CB  THR A 106     -12.408  11.695 -13.272  1.00  0.00           C  
ATOM   1580  OG1 THR A 106     -11.791  11.693 -11.995  1.00  0.00           O  
ATOM   1581  CG2 THR A 106     -11.987  12.850 -14.012  1.00  0.00           C  
ATOM   1582  H   THR A 106     -13.694   9.819 -12.128  1.00  0.00           H  
ATOM   1583  HA  THR A 106     -14.256  12.553 -12.615  1.00  0.00           H  
ATOM   1584  HB  THR A 106     -12.089  10.831 -13.819  1.00  0.00           H  
ATOM   1585  HG1 THR A 106     -12.364  12.140 -11.346  1.00  0.00           H  
ATOM   1586 1HG2 THR A 106     -10.917  12.810 -14.107  1.00  0.00           H  
ATOM   1587 2HG2 THR A 106     -12.449  12.854 -14.994  1.00  0.00           H  
ATOM   1588 3HG2 THR A 106     -12.280  13.697 -13.474  1.00  0.00           H  
ATOM   1589  N   VAL A 107     -14.485  10.508 -15.202  1.00  0.00           N  
ATOM   1590  CA  VAL A 107     -15.019  10.380 -16.546  1.00  0.00           C  
ATOM   1591  C   VAL A 107     -16.488  10.768 -16.516  1.00  0.00           C  
ATOM   1592  O   VAL A 107     -16.940  11.570 -17.334  1.00  0.00           O  
ATOM   1593  CB  VAL A 107     -14.883   8.923 -17.070  1.00  0.00           C  
ATOM   1594  CG1 VAL A 107     -15.629   8.760 -18.353  1.00  0.00           C  
ATOM   1595  CG2 VAL A 107     -13.422   8.580 -17.324  1.00  0.00           C  
ATOM   1596  H   VAL A 107     -14.082   9.694 -14.735  1.00  0.00           H  
ATOM   1597  HA  VAL A 107     -14.481  11.057 -17.210  1.00  0.00           H  
ATOM   1598  HB  VAL A 107     -15.305   8.249 -16.340  1.00  0.00           H  
ATOM   1599 1HG1 VAL A 107     -15.549   7.743 -18.701  1.00  0.00           H  
ATOM   1600 2HG1 VAL A 107     -16.663   9.007 -18.194  1.00  0.00           H  
ATOM   1601 3HG1 VAL A 107     -15.214   9.408 -19.081  1.00  0.00           H  
ATOM   1602 1HG2 VAL A 107     -13.350   7.568 -17.683  1.00  0.00           H  
ATOM   1603 2HG2 VAL A 107     -13.020   9.256 -18.074  1.00  0.00           H  
ATOM   1604 3HG2 VAL A 107     -12.856   8.676 -16.414  1.00  0.00           H  
ATOM   1605  N   ALA A 108     -17.232  10.247 -15.530  1.00  0.00           N  
ATOM   1606  CA  ALA A 108     -18.644  10.585 -15.420  1.00  0.00           C  
ATOM   1607  C   ALA A 108     -18.842  12.087 -15.221  1.00  0.00           C  
ATOM   1608  O   ALA A 108     -19.696  12.680 -15.879  1.00  0.00           O  
ATOM   1609  CB  ALA A 108     -19.279   9.819 -14.262  1.00  0.00           C  
ATOM   1610  H   ALA A 108     -16.814   9.586 -14.873  1.00  0.00           H  
ATOM   1611  HA  ALA A 108     -19.134  10.300 -16.348  1.00  0.00           H  
ATOM   1612 1HB  ALA A 108     -20.341  10.061 -14.210  1.00  0.00           H  
ATOM   1613 2HB  ALA A 108     -19.153   8.750 -14.423  1.00  0.00           H  
ATOM   1614 3HB  ALA A 108     -18.801  10.101 -13.332  1.00  0.00           H  
ATOM   1615  N   ILE A 109     -17.999  12.732 -14.407  1.00  0.00           N  
ATOM   1616  CA  ILE A 109     -18.147  14.168 -14.159  1.00  0.00           C  
ATOM   1617  C   ILE A 109     -17.962  14.960 -15.428  1.00  0.00           C  
ATOM   1618  O   ILE A 109     -18.755  15.847 -15.757  1.00  0.00           O  
ATOM   1619  CB  ILE A 109     -17.120  14.680 -13.129  1.00  0.00           C  
ATOM   1620  CG1 ILE A 109     -17.419  14.093 -11.786  1.00  0.00           C  
ATOM   1621  CG2 ILE A 109     -17.111  16.226 -13.096  1.00  0.00           C  
ATOM   1622  CD1 ILE A 109     -16.320  14.303 -10.786  1.00  0.00           C  
ATOM   1623  H   ILE A 109     -17.291  12.195 -13.904  1.00  0.00           H  
ATOM   1624  HA  ILE A 109     -19.156  14.351 -13.781  1.00  0.00           H  
ATOM   1625  HB  ILE A 109     -16.130  14.327 -13.411  1.00  0.00           H  
ATOM   1626 1HG1 ILE A 109     -18.325  14.525 -11.420  1.00  0.00           H  
ATOM   1627 2HG1 ILE A 109     -17.580  13.032 -11.895  1.00  0.00           H  
ATOM   1628 1HG2 ILE A 109     -16.378  16.575 -12.371  1.00  0.00           H  
ATOM   1629 2HG2 ILE A 109     -16.857  16.614 -14.081  1.00  0.00           H  
ATOM   1630 3HG2 ILE A 109     -18.095  16.588 -12.812  1.00  0.00           H  
ATOM   1631 1HD1 ILE A 109     -16.610  13.849  -9.849  1.00  0.00           H  
ATOM   1632 2HD1 ILE A 109     -15.407  13.839 -11.143  1.00  0.00           H  
ATOM   1633 3HD1 ILE A 109     -16.146  15.368 -10.636  1.00  0.00           H  
ATOM   1634  N   LEU A 110     -16.913  14.631 -16.157  1.00  0.00           N  
ATOM   1635  CA  LEU A 110     -16.637  15.327 -17.385  1.00  0.00           C  
ATOM   1636  C   LEU A 110     -17.741  15.112 -18.407  1.00  0.00           C  
ATOM   1637  O   LEU A 110     -18.145  16.062 -19.084  1.00  0.00           O  
ATOM   1638  CB  LEU A 110     -15.298  14.847 -17.898  1.00  0.00           C  
ATOM   1639  CG  LEU A 110     -14.131  15.294 -17.078  1.00  0.00           C  
ATOM   1640  CD1 LEU A 110     -12.927  14.616 -17.509  1.00  0.00           C  
ATOM   1641  CD2 LEU A 110     -13.947  16.781 -17.252  1.00  0.00           C  
ATOM   1642  H   LEU A 110     -16.290  13.886 -15.839  1.00  0.00           H  
ATOM   1643  HA  LEU A 110     -16.567  16.389 -17.168  1.00  0.00           H  
ATOM   1644 1HB  LEU A 110     -15.304  13.755 -17.888  1.00  0.00           H  
ATOM   1645 2HB  LEU A 110     -15.153  15.187 -18.912  1.00  0.00           H  
ATOM   1646  HG  LEU A 110     -14.313  15.040 -16.055  1.00  0.00           H  
ATOM   1647 1HD1 LEU A 110     -12.085  14.943 -16.909  1.00  0.00           H  
ATOM   1648 2HD1 LEU A 110     -13.056  13.539 -17.402  1.00  0.00           H  
ATOM   1649 3HD1 LEU A 110     -12.766  14.878 -18.532  1.00  0.00           H  
ATOM   1650 1HD2 LEU A 110     -13.100  17.103 -16.670  1.00  0.00           H  
ATOM   1651 2HD2 LEU A 110     -13.759  17.003 -18.306  1.00  0.00           H  
ATOM   1652 3HD2 LEU A 110     -14.843  17.296 -16.925  1.00  0.00           H  
ATOM   1653  N   LEU A 111     -18.281  13.896 -18.488  1.00  0.00           N  
ATOM   1654  CA  LEU A 111     -19.363  13.648 -19.426  1.00  0.00           C  
ATOM   1655  C   LEU A 111     -20.622  14.431 -19.023  1.00  0.00           C  
ATOM   1656  O   LEU A 111     -21.265  15.061 -19.867  1.00  0.00           O  
ATOM   1657  CB  LEU A 111     -19.632  12.140 -19.502  1.00  0.00           C  
ATOM   1658  CG  LEU A 111     -18.501  11.319 -20.177  1.00  0.00           C  
ATOM   1659  CD1 LEU A 111     -18.787   9.838 -20.015  1.00  0.00           C  
ATOM   1660  CD2 LEU A 111     -18.401  11.721 -21.639  1.00  0.00           C  
ATOM   1661  H   LEU A 111     -17.921  13.129 -17.915  1.00  0.00           H  
ATOM   1662  HA  LEU A 111     -19.050  13.988 -20.412  1.00  0.00           H  
ATOM   1663 1HB  LEU A 111     -19.763  11.761 -18.486  1.00  0.00           H  
ATOM   1664 2HB  LEU A 111     -20.551  11.972 -20.059  1.00  0.00           H  
ATOM   1665  HG  LEU A 111     -17.558  11.527 -19.694  1.00  0.00           H  
ATOM   1666 1HD1 LEU A 111     -17.992   9.253 -20.480  1.00  0.00           H  
ATOM   1667 2HD1 LEU A 111     -18.838   9.606 -18.955  1.00  0.00           H  
ATOM   1668 3HD1 LEU A 111     -19.723   9.596 -20.474  1.00  0.00           H  
ATOM   1669 1HD2 LEU A 111     -17.617  11.148 -22.109  1.00  0.00           H  
ATOM   1670 2HD2 LEU A 111     -19.341  11.526 -22.136  1.00  0.00           H  
ATOM   1671 3HD2 LEU A 111     -18.174  12.782 -21.716  1.00  0.00           H  
ATOM   1672  N   GLU A 112     -20.930  14.475 -17.719  1.00  0.00           N  
ATOM   1673  CA  GLU A 112     -22.094  15.218 -17.218  1.00  0.00           C  
ATOM   1674  C   GLU A 112     -21.952  16.704 -17.517  1.00  0.00           C  
ATOM   1675  O   GLU A 112     -22.931  17.397 -17.801  1.00  0.00           O  
ATOM   1676  CB  GLU A 112     -22.289  15.010 -15.705  1.00  0.00           C  
ATOM   1677  CG  GLU A 112     -22.783  13.609 -15.289  1.00  0.00           C  
ATOM   1678  CD  GLU A 112     -22.851  13.421 -13.780  1.00  0.00           C  
ATOM   1679  OE1 GLU A 112     -22.424  14.298 -13.058  1.00  0.00           O  
ATOM   1680  OE2 GLU A 112     -23.332  12.395 -13.354  1.00  0.00           O  
ATOM   1681  H   GLU A 112     -20.365  13.948 -17.055  1.00  0.00           H  
ATOM   1682  HA  GLU A 112     -22.981  14.851 -17.732  1.00  0.00           H  
ATOM   1683 1HB  GLU A 112     -21.338  15.181 -15.197  1.00  0.00           H  
ATOM   1684 2HB  GLU A 112     -22.997  15.745 -15.326  1.00  0.00           H  
ATOM   1685 1HG  GLU A 112     -23.780  13.463 -15.700  1.00  0.00           H  
ATOM   1686 2HG  GLU A 112     -22.139  12.855 -15.720  1.00  0.00           H  
ATOM   1687  N   ALA A 113     -20.710  17.179 -17.478  1.00  0.00           N  
ATOM   1688  CA  ALA A 113     -20.357  18.567 -17.700  1.00  0.00           C  
ATOM   1689  C   ALA A 113     -20.303  18.964 -19.182  1.00  0.00           C  
ATOM   1690  O   ALA A 113     -20.033  20.128 -19.486  1.00  0.00           O  
ATOM   1691  CB  ALA A 113     -19.021  18.844 -17.059  1.00  0.00           C  
ATOM   1692  H   ALA A 113     -19.961  16.540 -17.208  1.00  0.00           H  
ATOM   1693  HA  ALA A 113     -21.117  19.181 -17.218  1.00  0.00           H  
ATOM   1694 1HB  ALA A 113     -18.781  19.888 -17.181  1.00  0.00           H  
ATOM   1695 2HB  ALA A 113     -19.068  18.599 -15.999  1.00  0.00           H  
ATOM   1696 3HB  ALA A 113     -18.258  18.234 -17.537  1.00  0.00           H  
ATOM   1697  N   GLY A 114     -20.538  18.025 -20.109  1.00  0.00           N  
ATOM   1698  CA  GLY A 114     -20.503  18.374 -21.527  1.00  0.00           C  
ATOM   1699  C   GLY A 114     -19.240  17.962 -22.291  1.00  0.00           C  
ATOM   1700  O   GLY A 114     -18.981  18.481 -23.381  1.00  0.00           O  
ATOM   1701  H   GLY A 114     -20.765  17.066 -19.844  1.00  0.00           H  
ATOM   1702 1HA  GLY A 114     -21.364  17.911 -22.008  1.00  0.00           H  
ATOM   1703 2HA  GLY A 114     -20.642  19.447 -21.629  1.00  0.00           H  
ATOM   1704  N   ALA A 115     -18.425  17.077 -21.731  1.00  0.00           N  
ATOM   1705  CA  ALA A 115     -17.248  16.634 -22.465  1.00  0.00           C  
ATOM   1706  C   ALA A 115     -17.642  15.908 -23.749  1.00  0.00           C  
ATOM   1707  O   ALA A 115     -18.606  15.137 -23.775  1.00  0.00           O  
ATOM   1708  CB  ALA A 115     -16.390  15.727 -21.625  1.00  0.00           C  
ATOM   1709  H   ALA A 115     -18.610  16.693 -20.807  1.00  0.00           H  
ATOM   1710  HA  ALA A 115     -16.670  17.506 -22.721  1.00  0.00           H  
ATOM   1711 1HB  ALA A 115     -15.512  15.448 -22.196  1.00  0.00           H  
ATOM   1712 2HB  ALA A 115     -16.087  16.247 -20.734  1.00  0.00           H  
ATOM   1713 3HB  ALA A 115     -16.946  14.840 -21.354  1.00  0.00           H  
ATOM   1714  N   PHE A 116     -16.857  16.103 -24.799  1.00  0.00           N  
ATOM   1715  CA  PHE A 116     -17.085  15.410 -26.057  1.00  0.00           C  
ATOM   1716  C   PHE A 116     -16.287  14.121 -26.118  1.00  0.00           C  
ATOM   1717  O   PHE A 116     -15.079  14.097 -26.368  1.00  0.00           O  
ATOM   1718  CB  PHE A 116     -16.782  16.307 -27.251  1.00  0.00           C  
ATOM   1719  CG  PHE A 116     -17.758  17.421 -27.425  1.00  0.00           C  
ATOM   1720  CD1 PHE A 116     -17.498  18.659 -26.916  1.00  0.00           C  
ATOM   1721  CD2 PHE A 116     -18.952  17.219 -28.099  1.00  0.00           C  
ATOM   1722  CE1 PHE A 116     -18.392  19.695 -27.059  1.00  0.00           C  
ATOM   1723  CE2 PHE A 116     -19.860  18.249 -28.253  1.00  0.00           C  
ATOM   1724  CZ  PHE A 116     -19.576  19.493 -27.730  1.00  0.00           C  
ATOM   1725  H   PHE A 116     -16.096  16.763 -24.716  1.00  0.00           H  
ATOM   1726  HA  PHE A 116     -18.141  15.148 -26.112  1.00  0.00           H  
ATOM   1727 1HB  PHE A 116     -15.805  16.753 -27.110  1.00  0.00           H  
ATOM   1728 2HB  PHE A 116     -16.761  15.717 -28.166  1.00  0.00           H  
ATOM   1729  HD1 PHE A 116     -16.574  18.813 -26.404  1.00  0.00           H  
ATOM   1730  HD2 PHE A 116     -19.172  16.234 -28.507  1.00  0.00           H  
ATOM   1731  HE1 PHE A 116     -18.158  20.674 -26.641  1.00  0.00           H  
ATOM   1732  HE2 PHE A 116     -20.795  18.081 -28.784  1.00  0.00           H  
ATOM   1733  HZ  PHE A 116     -20.289  20.311 -27.846  1.00  0.00           H  
ATOM   1734  N   VAL A 117     -16.999  13.042 -25.898  1.00  0.00           N  
ATOM   1735  CA  VAL A 117     -16.462  11.699 -25.783  1.00  0.00           C  
ATOM   1736  C   VAL A 117     -15.688  11.166 -26.985  1.00  0.00           C  
ATOM   1737  O   VAL A 117     -14.838  10.281 -26.855  1.00  0.00           O  
ATOM   1738  CB  VAL A 117     -17.591  10.769 -25.379  1.00  0.00           C  
ATOM   1739  CG1 VAL A 117     -18.551  10.552 -26.504  1.00  0.00           C  
ATOM   1740  CG2 VAL A 117     -17.005   9.526 -24.959  1.00  0.00           C  
ATOM   1741  H   VAL A 117     -17.994  13.169 -25.737  1.00  0.00           H  
ATOM   1742  HA  VAL A 117     -15.769  11.705 -24.972  1.00  0.00           H  
ATOM   1743  HB  VAL A 117     -18.152  11.214 -24.566  1.00  0.00           H  
ATOM   1744 1HG1 VAL A 117     -19.347   9.888 -26.175  1.00  0.00           H  
ATOM   1745 2HG1 VAL A 117     -18.982  11.501 -26.812  1.00  0.00           H  
ATOM   1746 3HG1 VAL A 117     -18.031  10.104 -27.319  1.00  0.00           H  
ATOM   1747 1HG2 VAL A 117     -17.786   8.855 -24.662  1.00  0.00           H  
ATOM   1748 2HG2 VAL A 117     -16.450   9.092 -25.791  1.00  0.00           H  
ATOM   1749 3HG2 VAL A 117     -16.333   9.696 -24.123  1.00  0.00           H  
ATOM   1750  N   ASN A 118     -16.010  11.693 -28.155  1.00  0.00           N  
ATOM   1751  CA  ASN A 118     -15.410  11.260 -29.399  1.00  0.00           C  
ATOM   1752  C   ASN A 118     -14.256  12.132 -29.898  1.00  0.00           C  
ATOM   1753  O   ASN A 118     -13.778  11.944 -31.019  1.00  0.00           O  
ATOM   1754  CB  ASN A 118     -16.518  11.162 -30.410  1.00  0.00           C  
ATOM   1755  CG  ASN A 118     -17.439  10.028 -30.046  1.00  0.00           C  
ATOM   1756  OD1 ASN A 118     -16.949   8.932 -29.722  1.00  0.00           O  
ATOM   1757  ND2 ASN A 118     -18.738  10.290 -30.021  1.00  0.00           N  
ATOM   1758  H   ASN A 118     -16.702  12.424 -28.173  1.00  0.00           H  
ATOM   1759  HA  ASN A 118     -15.003  10.261 -29.244  1.00  0.00           H  
ATOM   1760 1HB  ASN A 118     -17.088  12.091 -30.418  1.00  0.00           H  
ATOM   1761 2HB  ASN A 118     -16.114  11.019 -31.397  1.00  0.00           H  
ATOM   1762 1HD2 ASN A 118     -19.430   9.586 -29.730  1.00  0.00           H  
ATOM   1763 2HD2 ASN A 118     -19.067  11.194 -30.280  1.00  0.00           H  
ATOM   1764  N   VAL A 119     -13.774  13.069 -29.081  1.00  0.00           N  
ATOM   1765  CA  VAL A 119     -12.631  13.859 -29.530  1.00  0.00           C  
ATOM   1766  C   VAL A 119     -11.404  12.989 -29.664  1.00  0.00           C  
ATOM   1767  O   VAL A 119     -11.074  12.222 -28.762  1.00  0.00           O  
ATOM   1768  CB  VAL A 119     -12.313  15.021 -28.568  1.00  0.00           C  
ATOM   1769  CG1 VAL A 119     -11.010  15.729 -28.973  1.00  0.00           C  
ATOM   1770  CG2 VAL A 119     -13.436  16.003 -28.612  1.00  0.00           C  
ATOM   1771  H   VAL A 119     -14.189  13.240 -28.160  1.00  0.00           H  
ATOM   1772  HA  VAL A 119     -12.865  14.280 -30.508  1.00  0.00           H  
ATOM   1773  HB  VAL A 119     -12.200  14.631 -27.556  1.00  0.00           H  
ATOM   1774 1HG1 VAL A 119     -10.813  16.548 -28.292  1.00  0.00           H  
ATOM   1775 2HG1 VAL A 119     -10.175  15.029 -28.936  1.00  0.00           H  
ATOM   1776 3HG1 VAL A 119     -11.104  16.121 -29.983  1.00  0.00           H  
ATOM   1777 1HG2 VAL A 119     -13.238  16.824 -27.922  1.00  0.00           H  
ATOM   1778 2HG2 VAL A 119     -13.543  16.393 -29.623  1.00  0.00           H  
ATOM   1779 3HG2 VAL A 119     -14.333  15.493 -28.327  1.00  0.00           H  
ATOM   1780  N   GLN A 120     -10.736  13.103 -30.799  1.00  0.00           N  
ATOM   1781  CA  GLN A 120      -9.517  12.356 -31.048  1.00  0.00           C  
ATOM   1782  C   GLN A 120      -8.261  13.134 -30.655  1.00  0.00           C  
ATOM   1783  O   GLN A 120      -8.172  14.341 -30.878  1.00  0.00           O  
ATOM   1784  CB  GLN A 120      -9.424  11.968 -32.526  1.00  0.00           C  
ATOM   1785  CG  GLN A 120     -10.437  10.956 -32.996  1.00  0.00           C  
ATOM   1786  CD  GLN A 120     -10.350  10.627 -34.488  1.00  0.00           C  
ATOM   1787  OE1 GLN A 120     -10.677  11.440 -35.358  1.00  0.00           O  
ATOM   1788  NE2 GLN A 120      -9.885   9.413 -34.768  1.00  0.00           N  
ATOM   1789  H   GLN A 120     -11.086  13.730 -31.506  1.00  0.00           H  
ATOM   1790  HA  GLN A 120      -9.551  11.449 -30.456  1.00  0.00           H  
ATOM   1791 1HB  GLN A 120      -9.523  12.857 -33.140  1.00  0.00           H  
ATOM   1792 2HB  GLN A 120      -8.442  11.574 -32.697  1.00  0.00           H  
ATOM   1793 1HG  GLN A 120     -10.218  10.038 -32.470  1.00  0.00           H  
ATOM   1794 2HG  GLN A 120     -11.446  11.298 -32.758  1.00  0.00           H  
ATOM   1795 1HE2 GLN A 120      -9.781   9.050 -35.713  1.00  0.00           H  
ATOM   1796 2HE2 GLN A 120      -9.598   8.808 -34.015  1.00  0.00           H  
ATOM   1797  N   GLN A 121      -7.253  12.405 -30.190  1.00  0.00           N  
ATOM   1798  CA  GLN A 121      -5.926  12.928 -29.897  1.00  0.00           C  
ATOM   1799  C   GLN A 121      -5.261  13.145 -31.238  1.00  0.00           C  
ATOM   1800  O   GLN A 121      -5.787  12.699 -32.261  1.00  0.00           O  
ATOM   1801  CB  GLN A 121      -5.056  11.925 -29.108  1.00  0.00           C  
ATOM   1802  CG  GLN A 121      -5.485  11.555 -27.711  1.00  0.00           C  
ATOM   1803  CD  GLN A 121      -4.497  10.559 -27.056  1.00  0.00           C  
ATOM   1804  OE1 GLN A 121      -4.247   9.474 -27.574  1.00  0.00           O  
ATOM   1805  NE2 GLN A 121      -3.918  10.932 -25.935  1.00  0.00           N  
ATOM   1806  H   GLN A 121      -7.431  11.426 -29.999  1.00  0.00           H  
ATOM   1807  HA  GLN A 121      -6.005  13.877 -29.369  1.00  0.00           H  
ATOM   1808 1HB  GLN A 121      -4.987  10.996 -29.674  1.00  0.00           H  
ATOM   1809 2HB  GLN A 121      -4.045  12.327 -29.024  1.00  0.00           H  
ATOM   1810 1HG  GLN A 121      -5.543  12.442 -27.103  1.00  0.00           H  
ATOM   1811 2HG  GLN A 121      -6.444  11.067 -27.779  1.00  0.00           H  
ATOM   1812 1HE2 GLN A 121      -3.258  10.341 -25.483  1.00  0.00           H  
ATOM   1813 2HE2 GLN A 121      -4.094  11.834 -25.552  1.00  0.00           H  
ATOM   1814  N   SER A 122      -4.094  13.774 -31.269  1.00  0.00           N  
ATOM   1815  CA  SER A 122      -3.388  13.958 -32.535  1.00  0.00           C  
ATOM   1816  C   SER A 122      -3.033  12.626 -33.226  1.00  0.00           C  
ATOM   1817  O   SER A 122      -2.764  12.603 -34.425  1.00  0.00           O  
ATOM   1818  CB  SER A 122      -2.150  14.795 -32.310  1.00  0.00           C  
ATOM   1819  OG  SER A 122      -1.247  14.144 -31.464  1.00  0.00           O  
ATOM   1820  H   SER A 122      -3.678  14.158 -30.421  1.00  0.00           H  
ATOM   1821  HA  SER A 122      -4.046  14.513 -33.205  1.00  0.00           H  
ATOM   1822 1HB  SER A 122      -1.674  14.993 -33.266  1.00  0.00           H  
ATOM   1823 2HB  SER A 122      -2.430  15.755 -31.876  1.00  0.00           H  
ATOM   1824  HG  SER A 122      -1.643  14.209 -30.568  1.00  0.00           H  
ATOM   1825  N   ASN A 123      -3.067  11.515 -32.477  1.00  0.00           N  
ATOM   1826  CA  ASN A 123      -2.812  10.189 -33.026  1.00  0.00           C  
ATOM   1827  C   ASN A 123      -4.105   9.466 -33.452  1.00  0.00           C  
ATOM   1828  O   ASN A 123      -4.074   8.292 -33.841  1.00  0.00           O  
ATOM   1829  CB  ASN A 123      -2.045   9.337 -32.031  1.00  0.00           C  
ATOM   1830  CG  ASN A 123      -0.608   9.787 -31.858  1.00  0.00           C  
ATOM   1831  OD1 ASN A 123       0.060  10.195 -32.829  1.00  0.00           O  
ATOM   1832  ND2 ASN A 123      -0.118   9.722 -30.646  1.00  0.00           N  
ATOM   1833  H   ASN A 123      -3.272  11.612 -31.497  1.00  0.00           H  
ATOM   1834  HA  ASN A 123      -2.209  10.316 -33.918  1.00  0.00           H  
ATOM   1835 1HB  ASN A 123      -2.549   9.374 -31.060  1.00  0.00           H  
ATOM   1836 2HB  ASN A 123      -2.055   8.296 -32.362  1.00  0.00           H  
ATOM   1837 1HD2 ASN A 123       0.824  10.008 -30.468  1.00  0.00           H  
ATOM   1838 2HD2 ASN A 123      -0.687   9.387 -29.893  1.00  0.00           H  
ATOM   1839  N   GLY A 124      -5.239  10.163 -33.382  1.00  0.00           N  
ATOM   1840  CA  GLY A 124      -6.529   9.606 -33.765  1.00  0.00           C  
ATOM   1841  C   GLY A 124      -7.242   8.795 -32.665  1.00  0.00           C  
ATOM   1842  O   GLY A 124      -8.331   8.254 -32.884  1.00  0.00           O  
ATOM   1843  H   GLY A 124      -5.228  11.130 -33.060  1.00  0.00           H  
ATOM   1844 1HA  GLY A 124      -7.169  10.417 -34.099  1.00  0.00           H  
ATOM   1845 2HA  GLY A 124      -6.387   8.986 -34.640  1.00  0.00           H  
ATOM   1846  N   GLU A 125      -6.665   8.721 -31.473  1.00  0.00           N  
ATOM   1847  CA  GLU A 125      -7.319   7.932 -30.442  1.00  0.00           C  
ATOM   1848  C   GLU A 125      -8.311   8.756 -29.620  1.00  0.00           C  
ATOM   1849  O   GLU A 125      -8.063   9.916 -29.308  1.00  0.00           O  
ATOM   1850  CB  GLU A 125      -6.274   7.234 -29.563  1.00  0.00           C  
ATOM   1851  CG  GLU A 125      -5.411   6.190 -30.342  1.00  0.00           C  
ATOM   1852  CD  GLU A 125      -4.381   5.453 -29.483  1.00  0.00           C  
ATOM   1853  OE1 GLU A 125      -4.317   5.705 -28.307  1.00  0.00           O  
ATOM   1854  OE2 GLU A 125      -3.648   4.630 -30.011  1.00  0.00           O  
ATOM   1855  H   GLU A 125      -5.781   9.173 -31.303  1.00  0.00           H  
ATOM   1856  HA  GLU A 125      -7.869   7.167 -30.939  1.00  0.00           H  
ATOM   1857 1HB  GLU A 125      -5.611   7.975 -29.142  1.00  0.00           H  
ATOM   1858 2HB  GLU A 125      -6.769   6.718 -28.740  1.00  0.00           H  
ATOM   1859 1HG  GLU A 125      -6.081   5.456 -30.788  1.00  0.00           H  
ATOM   1860 2HG  GLU A 125      -4.892   6.704 -31.155  1.00  0.00           H  
ATOM   1861  N   THR A 126      -9.447   8.148 -29.278  1.00  0.00           N  
ATOM   1862  CA  THR A 126     -10.516   8.788 -28.491  1.00  0.00           C  
ATOM   1863  C   THR A 126     -10.530   8.318 -27.046  1.00  0.00           C  
ATOM   1864  O   THR A 126      -9.781   7.412 -26.682  1.00  0.00           O  
ATOM   1865  CB  THR A 126     -11.895   8.493 -29.106  1.00  0.00           C  
ATOM   1866  OG1 THR A 126     -12.172   7.058 -29.024  1.00  0.00           O  
ATOM   1867  CG2 THR A 126     -11.930   8.936 -30.539  1.00  0.00           C  
ATOM   1868  H   THR A 126      -9.581   7.198 -29.597  1.00  0.00           H  
ATOM   1869  HA  THR A 126     -10.352   9.867 -28.493  1.00  0.00           H  
ATOM   1870  HB  THR A 126     -12.668   9.034 -28.554  1.00  0.00           H  
ATOM   1871  HG1 THR A 126     -13.027   6.884 -29.443  1.00  0.00           H  
ATOM   1872 1HG2 THR A 126     -12.905   8.733 -30.965  1.00  0.00           H  
ATOM   1873 2HG2 THR A 126     -11.740  10.007 -30.570  1.00  0.00           H  
ATOM   1874 3HG2 THR A 126     -11.167   8.405 -31.106  1.00  0.00           H  
ATOM   1875  N   ALA A 127     -11.409   8.909 -26.220  1.00  0.00           N  
ATOM   1876  CA  ALA A 127     -11.509   8.501 -24.811  1.00  0.00           C  
ATOM   1877  C   ALA A 127     -11.859   7.028 -24.721  1.00  0.00           C  
ATOM   1878  O   ALA A 127     -11.362   6.316 -23.842  1.00  0.00           O  
ATOM   1879  CB  ALA A 127     -12.566   9.322 -24.098  1.00  0.00           C  
ATOM   1880  H   ALA A 127     -12.004   9.651 -26.570  1.00  0.00           H  
ATOM   1881  HA  ALA A 127     -10.544   8.648 -24.335  1.00  0.00           H  
ATOM   1882 1HB  ALA A 127     -12.621   9.016 -23.054  1.00  0.00           H  
ATOM   1883 2HB  ALA A 127     -12.300  10.379 -24.151  1.00  0.00           H  
ATOM   1884 3HB  ALA A 127     -13.537   9.170 -24.572  1.00  0.00           H  
ATOM   1885  N   LEU A 128     -12.693   6.572 -25.643  1.00  0.00           N  
ATOM   1886  CA  LEU A 128     -13.088   5.184 -25.709  1.00  0.00           C  
ATOM   1887  C   LEU A 128     -11.906   4.319 -26.033  1.00  0.00           C  
ATOM   1888  O   LEU A 128     -11.659   3.329 -25.352  1.00  0.00           O  
ATOM   1889  CB  LEU A 128     -14.148   4.975 -26.770  1.00  0.00           C  
ATOM   1890  CG  LEU A 128     -14.580   3.557 -26.968  1.00  0.00           C  
ATOM   1891  CD1 LEU A 128     -15.184   2.998 -25.710  1.00  0.00           C  
ATOM   1892  CD2 LEU A 128     -15.545   3.520 -28.079  1.00  0.00           C  
ATOM   1893  H   LEU A 128     -13.056   7.220 -26.330  1.00  0.00           H  
ATOM   1894  HA  LEU A 128     -13.462   4.872 -24.735  1.00  0.00           H  
ATOM   1895 1HB  LEU A 128     -15.017   5.569 -26.538  1.00  0.00           H  
ATOM   1896 2HB  LEU A 128     -13.753   5.320 -27.721  1.00  0.00           H  
ATOM   1897  HG  LEU A 128     -13.714   2.957 -27.224  1.00  0.00           H  
ATOM   1898 1HD1 LEU A 128     -15.474   1.988 -25.906  1.00  0.00           H  
ATOM   1899 2HD1 LEU A 128     -14.457   3.025 -24.897  1.00  0.00           H  
ATOM   1900 3HD1 LEU A 128     -16.056   3.568 -25.430  1.00  0.00           H  
ATOM   1901 1HD2 LEU A 128     -15.843   2.494 -28.261  1.00  0.00           H  
ATOM   1902 2HD2 LEU A 128     -16.415   4.115 -27.833  1.00  0.00           H  
ATOM   1903 3HD2 LEU A 128     -15.059   3.930 -28.955  1.00  0.00           H  
ATOM   1904  N   MET A 129     -11.170   4.684 -27.081  1.00  0.00           N  
ATOM   1905  CA  MET A 129     -10.047   3.839 -27.467  1.00  0.00           C  
ATOM   1906  C   MET A 129      -9.054   3.724 -26.329  1.00  0.00           C  
ATOM   1907  O   MET A 129      -8.557   2.634 -26.048  1.00  0.00           O  
ATOM   1908  CB  MET A 129      -9.356   4.401 -28.683  1.00  0.00           C  
ATOM   1909  CG  MET A 129     -10.208   4.337 -29.893  1.00  0.00           C  
ATOM   1910  SD  MET A 129      -9.435   5.032 -31.270  1.00  0.00           S  
ATOM   1911  CE  MET A 129     -10.768   5.207 -32.314  1.00  0.00           C  
ATOM   1912  H   MET A 129     -11.400   5.526 -27.616  1.00  0.00           H  
ATOM   1913  HA  MET A 129     -10.424   2.844 -27.695  1.00  0.00           H  
ATOM   1914 1HB  MET A 129      -9.078   5.435 -28.496  1.00  0.00           H  
ATOM   1915 2HB  MET A 129      -8.437   3.842 -28.877  1.00  0.00           H  
ATOM   1916 1HG  MET A 129     -10.443   3.316 -30.120  1.00  0.00           H  
ATOM   1917 2HG  MET A 129     -11.135   4.867 -29.706  1.00  0.00           H  
ATOM   1918 1HE  MET A 129     -10.429   5.636 -33.256  1.00  0.00           H  
ATOM   1919 2HE  MET A 129     -11.194   4.220 -32.486  1.00  0.00           H  
ATOM   1920 3HE  MET A 129     -11.515   5.856 -31.864  1.00  0.00           H  
ATOM   1921  N   LYS A 130      -8.773   4.830 -25.653  1.00  0.00           N  
ATOM   1922  CA  LYS A 130      -7.808   4.781 -24.571  1.00  0.00           C  
ATOM   1923  C   LYS A 130      -8.340   3.915 -23.422  1.00  0.00           C  
ATOM   1924  O   LYS A 130      -7.609   3.085 -22.861  1.00  0.00           O  
ATOM   1925  CB  LYS A 130      -7.485   6.210 -24.133  1.00  0.00           C  
ATOM   1926  CG  LYS A 130      -6.714   7.026 -25.204  1.00  0.00           C  
ATOM   1927  CD  LYS A 130      -5.299   6.556 -25.386  1.00  0.00           C  
ATOM   1928  CE  LYS A 130      -4.461   6.906 -24.168  1.00  0.00           C  
ATOM   1929  NZ  LYS A 130      -3.013   6.576 -24.350  1.00  0.00           N  
ATOM   1930  H   LYS A 130      -9.212   5.715 -25.912  1.00  0.00           H  
ATOM   1931  HA  LYS A 130      -6.894   4.324 -24.944  1.00  0.00           H  
ATOM   1932 1HB  LYS A 130      -8.418   6.743 -23.923  1.00  0.00           H  
ATOM   1933 2HB  LYS A 130      -6.897   6.198 -23.214  1.00  0.00           H  
ATOM   1934 1HG  LYS A 130      -7.234   6.942 -26.161  1.00  0.00           H  
ATOM   1935 2HG  LYS A 130      -6.672   8.054 -24.944  1.00  0.00           H  
ATOM   1936 1HD  LYS A 130      -5.278   5.481 -25.560  1.00  0.00           H  
ATOM   1937 2HD  LYS A 130      -4.871   7.057 -26.258  1.00  0.00           H  
ATOM   1938 1HE  LYS A 130      -4.556   7.972 -23.958  1.00  0.00           H  
ATOM   1939 2HE  LYS A 130      -4.841   6.345 -23.316  1.00  0.00           H  
ATOM   1940 1HZ  LYS A 130      -2.508   6.819 -23.480  1.00  0.00           H  
ATOM   1941 2HZ  LYS A 130      -2.912   5.597 -24.524  1.00  0.00           H  
ATOM   1942 3HZ  LYS A 130      -2.638   7.099 -25.123  1.00  0.00           H  
ATOM   1943  N   ALA A 131      -9.639   4.026 -23.126  1.00  0.00           N  
ATOM   1944  CA  ALA A 131     -10.233   3.192 -22.092  1.00  0.00           C  
ATOM   1945  C   ALA A 131     -10.112   1.724 -22.467  1.00  0.00           C  
ATOM   1946  O   ALA A 131      -9.820   0.867 -21.621  1.00  0.00           O  
ATOM   1947  CB  ALA A 131     -11.697   3.539 -21.918  1.00  0.00           C  
ATOM   1948  H   ALA A 131     -10.224   4.718 -23.596  1.00  0.00           H  
ATOM   1949  HA  ALA A 131      -9.698   3.363 -21.159  1.00  0.00           H  
ATOM   1950 1HB  ALA A 131     -12.126   2.917 -21.132  1.00  0.00           H  
ATOM   1951 2HB  ALA A 131     -11.793   4.580 -21.646  1.00  0.00           H  
ATOM   1952 3HB  ALA A 131     -12.231   3.366 -22.847  1.00  0.00           H  
ATOM   1953  N   CYS A 132     -10.317   1.442 -23.761  1.00  0.00           N  
ATOM   1954  CA  CYS A 132     -10.278   0.088 -24.275  1.00  0.00           C  
ATOM   1955  C   CYS A 132      -8.885  -0.492 -24.225  1.00  0.00           C  
ATOM   1956  O   CYS A 132      -8.708  -1.623 -23.777  1.00  0.00           O  
ATOM   1957  CB  CYS A 132     -10.760   0.058 -25.723  1.00  0.00           C  
ATOM   1958  SG  CYS A 132     -12.507   0.448 -25.897  1.00  0.00           S  
ATOM   1959  H   CYS A 132     -10.554   2.200 -24.400  1.00  0.00           H  
ATOM   1960  HA  CYS A 132     -10.932  -0.522 -23.662  1.00  0.00           H  
ATOM   1961 1HB  CYS A 132     -10.194   0.766 -26.314  1.00  0.00           H  
ATOM   1962 2HB  CYS A 132     -10.589  -0.928 -26.145  1.00  0.00           H  
ATOM   1963  HG  CYS A 132     -12.360   1.753 -25.560  1.00  0.00           H  
ATOM   1964  N   LYS A 133      -7.878   0.303 -24.608  1.00  0.00           N  
ATOM   1965  CA  LYS A 133      -6.486  -0.151 -24.628  1.00  0.00           C  
ATOM   1966  C   LYS A 133      -6.028  -0.531 -23.224  1.00  0.00           C  
ATOM   1967  O   LYS A 133      -5.307  -1.515 -23.033  1.00  0.00           O  
ATOM   1968  CB  LYS A 133      -5.562   0.923 -25.234  1.00  0.00           C  
ATOM   1969  CG  LYS A 133      -5.721   1.109 -26.780  1.00  0.00           C  
ATOM   1970  CD  LYS A 133      -4.859   2.258 -27.324  1.00  0.00           C  
ATOM   1971  CE  LYS A 133      -3.403   1.824 -27.540  1.00  0.00           C  
ATOM   1972  NZ  LYS A 133      -2.526   2.957 -28.016  1.00  0.00           N  
ATOM   1973  H   LYS A 133      -8.095   1.239 -24.949  1.00  0.00           H  
ATOM   1974  HA  LYS A 133      -6.423  -1.043 -25.254  1.00  0.00           H  
ATOM   1975 1HB  LYS A 133      -5.779   1.885 -24.765  1.00  0.00           H  
ATOM   1976 2HB  LYS A 133      -4.523   0.675 -25.019  1.00  0.00           H  
ATOM   1977 1HG  LYS A 133      -5.419   0.185 -27.276  1.00  0.00           H  
ATOM   1978 2HG  LYS A 133      -6.756   1.301 -27.022  1.00  0.00           H  
ATOM   1979 1HD  LYS A 133      -5.271   2.610 -28.276  1.00  0.00           H  
ATOM   1980 2HD  LYS A 133      -4.879   3.092 -26.625  1.00  0.00           H  
ATOM   1981 1HE  LYS A 133      -2.997   1.424 -26.611  1.00  0.00           H  
ATOM   1982 2HE  LYS A 133      -3.394   1.042 -28.296  1.00  0.00           H  
ATOM   1983 1HZ  LYS A 133      -1.590   2.630 -28.163  1.00  0.00           H  
ATOM   1984 2HZ  LYS A 133      -2.872   3.383 -28.894  1.00  0.00           H  
ATOM   1985 3HZ  LYS A 133      -2.517   3.679 -27.324  1.00  0.00           H  
ATOM   1986  N   ARG A 134      -6.525   0.197 -22.223  1.00  0.00           N  
ATOM   1987  CA  ARG A 134      -6.180  -0.070 -20.833  1.00  0.00           C  
ATOM   1988  C   ARG A 134      -7.014  -1.207 -20.214  1.00  0.00           C  
ATOM   1989  O   ARG A 134      -6.786  -1.586 -19.062  1.00  0.00           O  
ATOM   1990  CB  ARG A 134      -6.349   1.197 -20.000  1.00  0.00           C  
ATOM   1991  CG  ARG A 134      -5.408   2.349 -20.362  1.00  0.00           C  
ATOM   1992  CD  ARG A 134      -3.996   2.055 -19.982  1.00  0.00           C  
ATOM   1993  NE  ARG A 134      -3.100   3.168 -20.280  1.00  0.00           N  
ATOM   1994  CZ  ARG A 134      -1.758   3.136 -20.136  1.00  0.00           C  
ATOM   1995  NH1 ARG A 134      -1.168   2.045 -19.693  1.00  0.00           N  
ATOM   1996  NH2 ARG A 134      -1.029   4.200 -20.443  1.00  0.00           N  
ATOM   1997  H   ARG A 134      -7.113   1.006 -22.439  1.00  0.00           H  
ATOM   1998  HA  ARG A 134      -5.131  -0.361 -20.797  1.00  0.00           H  
ATOM   1999 1HB  ARG A 134      -7.371   1.569 -20.133  1.00  0.00           H  
ATOM   2000 2HB  ARG A 134      -6.221   0.969 -18.943  1.00  0.00           H  
ATOM   2001 1HG  ARG A 134      -5.451   2.531 -21.437  1.00  0.00           H  
ATOM   2002 2HG  ARG A 134      -5.725   3.250 -19.830  1.00  0.00           H  
ATOM   2003 1HD  ARG A 134      -3.946   1.858 -18.911  1.00  0.00           H  
ATOM   2004 2HD  ARG A 134      -3.649   1.180 -20.530  1.00  0.00           H  
ATOM   2005  HE  ARG A 134      -3.515   4.027 -20.617  1.00  0.00           H  
ATOM   2006 1HH1 ARG A 134      -1.719   1.232 -19.459  1.00  0.00           H  
ATOM   2007 2HH1 ARG A 134      -0.163   2.022 -19.587  1.00  0.00           H  
ATOM   2008 1HH2 ARG A 134      -1.479   5.062 -20.794  1.00  0.00           H  
ATOM   2009 2HH2 ARG A 134      -0.027   4.172 -20.336  1.00  0.00           H  
ATOM   2010  N   GLY A 135      -8.001  -1.728 -20.957  1.00  0.00           N  
ATOM   2011  CA  GLY A 135      -8.870  -2.807 -20.498  1.00  0.00           C  
ATOM   2012  C   GLY A 135      -9.926  -2.359 -19.499  1.00  0.00           C  
ATOM   2013  O   GLY A 135     -10.520  -3.178 -18.784  1.00  0.00           O  
ATOM   2014  H   GLY A 135      -8.141  -1.405 -21.910  1.00  0.00           H  
ATOM   2015 1HA  GLY A 135      -9.364  -3.240 -21.365  1.00  0.00           H  
ATOM   2016 2HA  GLY A 135      -8.260  -3.596 -20.059  1.00  0.00           H  
ATOM   2017  N   ASN A 136     -10.179  -1.060 -19.417  1.00  0.00           N  
ATOM   2018  CA  ASN A 136     -11.100  -0.609 -18.400  1.00  0.00           C  
ATOM   2019  C   ASN A 136     -12.548  -0.725 -18.809  1.00  0.00           C  
ATOM   2020  O   ASN A 136     -13.172   0.241 -19.249  1.00  0.00           O  
ATOM   2021  CB  ASN A 136     -10.763   0.785 -17.960  1.00  0.00           C  
ATOM   2022  CG  ASN A 136     -11.590   1.178 -16.775  1.00  0.00           C  
ATOM   2023  OD1 ASN A 136     -12.779   0.846 -16.678  1.00  0.00           O  
ATOM   2024  ND2 ASN A 136     -10.978   1.839 -15.857  1.00  0.00           N  
ATOM   2025  H   ASN A 136      -9.750  -0.395 -20.061  1.00  0.00           H  
ATOM   2026  HA  ASN A 136     -10.970  -1.252 -17.528  1.00  0.00           H  
ATOM   2027 1HB  ASN A 136      -9.709   0.840 -17.706  1.00  0.00           H  
ATOM   2028 2HB  ASN A 136     -10.944   1.487 -18.780  1.00  0.00           H  
ATOM   2029 1HD2 ASN A 136     -11.458   2.129 -15.027  1.00  0.00           H  
ATOM   2030 2HD2 ASN A 136     -10.002   2.063 -15.990  1.00  0.00           H  
ATOM   2031  N   SER A 137     -13.103  -1.900 -18.555  1.00  0.00           N  
ATOM   2032  CA  SER A 137     -14.476  -2.213 -18.931  1.00  0.00           C  
ATOM   2033  C   SER A 137     -15.539  -1.315 -18.295  1.00  0.00           C  
ATOM   2034  O   SER A 137     -16.604  -1.106 -18.875  1.00  0.00           O  
ATOM   2035  CB  SER A 137     -14.754  -3.644 -18.555  1.00  0.00           C  
ATOM   2036  OG  SER A 137     -14.692  -3.820 -17.163  1.00  0.00           O  
ATOM   2037  H   SER A 137     -12.481  -2.620 -18.188  1.00  0.00           H  
ATOM   2038  HA  SER A 137     -14.558  -2.115 -20.010  1.00  0.00           H  
ATOM   2039 1HB  SER A 137     -15.729  -3.916 -18.894  1.00  0.00           H  
ATOM   2040 2HB  SER A 137     -14.033  -4.290 -19.049  1.00  0.00           H  
ATOM   2041  HG  SER A 137     -15.326  -3.189 -16.775  1.00  0.00           H  
ATOM   2042  N   ASP A 138     -15.273  -0.736 -17.128  1.00  0.00           N  
ATOM   2043  CA  ASP A 138     -16.307   0.111 -16.536  1.00  0.00           C  
ATOM   2044  C   ASP A 138     -16.370   1.451 -17.257  1.00  0.00           C  
ATOM   2045  O   ASP A 138     -17.460   1.973 -17.531  1.00  0.00           O  
ATOM   2046  CB  ASP A 138     -16.085   0.291 -15.044  1.00  0.00           C  
ATOM   2047  CG  ASP A 138     -16.307  -1.009 -14.291  1.00  0.00           C  
ATOM   2048  OD1 ASP A 138     -16.836  -1.922 -14.895  1.00  0.00           O  
ATOM   2049  OD2 ASP A 138     -15.954  -1.092 -13.144  1.00  0.00           O  
ATOM   2050  H   ASP A 138     -14.378  -0.882 -16.675  1.00  0.00           H  
ATOM   2051  HA  ASP A 138     -17.269  -0.380 -16.666  1.00  0.00           H  
ATOM   2052 1HB  ASP A 138     -15.073   0.654 -14.860  1.00  0.00           H  
ATOM   2053 2HB  ASP A 138     -16.782   1.034 -14.673  1.00  0.00           H  
ATOM   2054  N   ILE A 139     -15.203   1.985 -17.609  1.00  0.00           N  
ATOM   2055  CA  ILE A 139     -15.147   3.228 -18.345  1.00  0.00           C  
ATOM   2056  C   ILE A 139     -15.657   3.002 -19.739  1.00  0.00           C  
ATOM   2057  O   ILE A 139     -16.430   3.805 -20.233  1.00  0.00           O  
ATOM   2058  CB  ILE A 139     -13.785   3.902 -18.347  1.00  0.00           C  
ATOM   2059  CG1 ILE A 139     -13.479   4.373 -16.968  1.00  0.00           C  
ATOM   2060  CG2 ILE A 139     -13.772   5.040 -19.325  1.00  0.00           C  
ATOM   2061  CD1 ILE A 139     -12.118   4.866 -16.796  1.00  0.00           C  
ATOM   2062  H   ILE A 139     -14.338   1.504 -17.367  1.00  0.00           H  
ATOM   2063  HA  ILE A 139     -15.826   3.932 -17.869  1.00  0.00           H  
ATOM   2064  HB  ILE A 139     -13.022   3.170 -18.625  1.00  0.00           H  
ATOM   2065 1HG1 ILE A 139     -14.161   5.164 -16.721  1.00  0.00           H  
ATOM   2066 2HG1 ILE A 139     -13.634   3.543 -16.277  1.00  0.00           H  
ATOM   2067 1HG2 ILE A 139     -12.795   5.517 -19.329  1.00  0.00           H  
ATOM   2068 2HG2 ILE A 139     -13.994   4.660 -20.320  1.00  0.00           H  
ATOM   2069 3HG2 ILE A 139     -14.524   5.756 -19.038  1.00  0.00           H  
ATOM   2070 1HD1 ILE A 139     -11.980   5.186 -15.772  1.00  0.00           H  
ATOM   2071 2HD1 ILE A 139     -11.412   4.104 -17.043  1.00  0.00           H  
ATOM   2072 3HD1 ILE A 139     -11.973   5.682 -17.436  1.00  0.00           H  
ATOM   2073  N   VAL A 140     -15.271   1.888 -20.367  1.00  0.00           N  
ATOM   2074  CA  VAL A 140     -15.774   1.613 -21.702  1.00  0.00           C  
ATOM   2075  C   VAL A 140     -17.292   1.581 -21.699  1.00  0.00           C  
ATOM   2076  O   VAL A 140     -17.910   2.211 -22.549  1.00  0.00           O  
ATOM   2077  CB  VAL A 140     -15.226   0.277 -22.242  1.00  0.00           C  
ATOM   2078  CG1 VAL A 140     -15.951  -0.122 -23.523  1.00  0.00           C  
ATOM   2079  CG2 VAL A 140     -13.729   0.445 -22.519  1.00  0.00           C  
ATOM   2080  H   VAL A 140     -14.623   1.241 -19.919  1.00  0.00           H  
ATOM   2081  HA  VAL A 140     -15.439   2.411 -22.368  1.00  0.00           H  
ATOM   2082  HB  VAL A 140     -15.387  -0.502 -21.507  1.00  0.00           H  
ATOM   2083 1HG1 VAL A 140     -15.566  -1.059 -23.896  1.00  0.00           H  
ATOM   2084 2HG1 VAL A 140     -17.017  -0.232 -23.316  1.00  0.00           H  
ATOM   2085 3HG1 VAL A 140     -15.812   0.632 -24.256  1.00  0.00           H  
ATOM   2086 1HG2 VAL A 140     -13.317  -0.478 -22.888  1.00  0.00           H  
ATOM   2087 2HG2 VAL A 140     -13.587   1.224 -23.256  1.00  0.00           H  
ATOM   2088 3HG2 VAL A 140     -13.216   0.721 -21.612  1.00  0.00           H  
ATOM   2089  N   ARG A 141     -17.919   0.913 -20.727  1.00  0.00           N  
ATOM   2090  CA  ARG A 141     -19.378   0.902 -20.677  1.00  0.00           C  
ATOM   2091  C   ARG A 141     -19.960   2.316 -20.526  1.00  0.00           C  
ATOM   2092  O   ARG A 141     -20.901   2.670 -21.232  1.00  0.00           O  
ATOM   2093  CB  ARG A 141     -19.834   0.033 -19.518  1.00  0.00           C  
ATOM   2094  CG  ARG A 141     -19.626  -1.475 -19.719  1.00  0.00           C  
ATOM   2095  CD  ARG A 141     -19.839  -2.243 -18.445  1.00  0.00           C  
ATOM   2096  NE  ARG A 141     -19.611  -3.680 -18.604  1.00  0.00           N  
ATOM   2097  CZ  ARG A 141     -19.201  -4.501 -17.606  1.00  0.00           C  
ATOM   2098  NH1 ARG A 141     -18.966  -4.008 -16.409  1.00  0.00           N  
ATOM   2099  NH2 ARG A 141     -19.030  -5.796 -17.827  1.00  0.00           N  
ATOM   2100  H   ARG A 141     -17.389   0.384 -20.029  1.00  0.00           H  
ATOM   2101  HA  ARG A 141     -19.748   0.474 -21.609  1.00  0.00           H  
ATOM   2102 1HB  ARG A 141     -19.279   0.314 -18.622  1.00  0.00           H  
ATOM   2103 2HB  ARG A 141     -20.891   0.210 -19.319  1.00  0.00           H  
ATOM   2104 1HG  ARG A 141     -20.329  -1.845 -20.463  1.00  0.00           H  
ATOM   2105 2HG  ARG A 141     -18.624  -1.642 -20.071  1.00  0.00           H  
ATOM   2106 1HD  ARG A 141     -19.141  -1.873 -17.690  1.00  0.00           H  
ATOM   2107 2HD  ARG A 141     -20.858  -2.096 -18.096  1.00  0.00           H  
ATOM   2108  HE  ARG A 141     -19.781  -4.084 -19.512  1.00  0.00           H  
ATOM   2109 1HH1 ARG A 141     -19.090  -3.014 -16.234  1.00  0.00           H  
ATOM   2110 2HH1 ARG A 141     -18.649  -4.606 -15.661  1.00  0.00           H  
ATOM   2111 1HH2 ARG A 141     -19.215  -6.185 -18.740  1.00  0.00           H  
ATOM   2112 2HH2 ARG A 141     -18.720  -6.396 -17.078  1.00  0.00           H  
ATOM   2113  N   LEU A 142     -19.361   3.144 -19.658  1.00  0.00           N  
ATOM   2114  CA  LEU A 142     -19.803   4.531 -19.454  1.00  0.00           C  
ATOM   2115  C   LEU A 142     -19.689   5.364 -20.727  1.00  0.00           C  
ATOM   2116  O   LEU A 142     -20.627   6.049 -21.150  1.00  0.00           O  
ATOM   2117  CB  LEU A 142     -18.977   5.159 -18.325  1.00  0.00           C  
ATOM   2118  CG  LEU A 142     -19.190   6.627 -18.032  1.00  0.00           C  
ATOM   2119  CD1 LEU A 142     -20.619   6.903 -17.639  1.00  0.00           C  
ATOM   2120  CD2 LEU A 142     -18.262   7.018 -16.914  1.00  0.00           C  
ATOM   2121  H   LEU A 142     -18.578   2.797 -19.095  1.00  0.00           H  
ATOM   2122  HA  LEU A 142     -20.853   4.509 -19.155  1.00  0.00           H  
ATOM   2123 1HB  LEU A 142     -19.168   4.602 -17.409  1.00  0.00           H  
ATOM   2124 2HB  LEU A 142     -17.926   5.033 -18.568  1.00  0.00           H  
ATOM   2125  HG  LEU A 142     -18.955   7.199 -18.922  1.00  0.00           H  
ATOM   2126 1HD1 LEU A 142     -20.737   7.969 -17.433  1.00  0.00           H  
ATOM   2127 2HD1 LEU A 142     -21.287   6.613 -18.454  1.00  0.00           H  
ATOM   2128 3HD1 LEU A 142     -20.865   6.331 -16.746  1.00  0.00           H  
ATOM   2129 1HD2 LEU A 142     -18.381   8.060 -16.709  1.00  0.00           H  
ATOM   2130 2HD2 LEU A 142     -18.501   6.446 -16.022  1.00  0.00           H  
ATOM   2131 3HD2 LEU A 142     -17.244   6.814 -17.204  1.00  0.00           H  
ATOM   2132  N   VAL A 143     -18.518   5.283 -21.333  1.00  0.00           N  
ATOM   2133  CA  VAL A 143     -18.178   5.974 -22.551  1.00  0.00           C  
ATOM   2134  C   VAL A 143     -19.098   5.531 -23.695  1.00  0.00           C  
ATOM   2135  O   VAL A 143     -19.628   6.365 -24.432  1.00  0.00           O  
ATOM   2136  CB  VAL A 143     -16.675   5.755 -22.789  1.00  0.00           C  
ATOM   2137  CG1 VAL A 143     -16.257   6.174 -24.051  1.00  0.00           C  
ATOM   2138  CG2 VAL A 143     -15.919   6.585 -21.759  1.00  0.00           C  
ATOM   2139  H   VAL A 143     -17.810   4.690 -20.916  1.00  0.00           H  
ATOM   2140  HA  VAL A 143     -18.315   7.038 -22.381  1.00  0.00           H  
ATOM   2141  HB  VAL A 143     -16.445   4.696 -22.681  1.00  0.00           H  
ATOM   2142 1HG1 VAL A 143     -15.213   6.019 -24.129  1.00  0.00           H  
ATOM   2143 2HG1 VAL A 143     -16.779   5.601 -24.788  1.00  0.00           H  
ATOM   2144 3HG1 VAL A 143     -16.458   7.173 -24.154  1.00  0.00           H  
ATOM   2145 1HG2 VAL A 143     -14.847   6.437 -21.886  1.00  0.00           H  
ATOM   2146 2HG2 VAL A 143     -16.161   7.640 -21.891  1.00  0.00           H  
ATOM   2147 3HG2 VAL A 143     -16.217   6.268 -20.760  1.00  0.00           H  
ATOM   2148  N   ILE A 144     -19.366   4.241 -23.818  1.00  0.00           N  
ATOM   2149  CA  ILE A 144     -20.318   3.800 -24.819  1.00  0.00           C  
ATOM   2150  C   ILE A 144     -21.745   4.289 -24.537  1.00  0.00           C  
ATOM   2151  O   ILE A 144     -22.400   4.823 -25.437  1.00  0.00           O  
ATOM   2152  CB  ILE A 144     -20.311   2.267 -24.938  1.00  0.00           C  
ATOM   2153  CG1 ILE A 144     -18.984   1.769 -25.529  1.00  0.00           C  
ATOM   2154  CG2 ILE A 144     -21.442   1.816 -25.729  1.00  0.00           C  
ATOM   2155  CD1 ILE A 144     -18.749   2.241 -26.944  1.00  0.00           C  
ATOM   2156  H   ILE A 144     -18.908   3.558 -23.218  1.00  0.00           H  
ATOM   2157  HA  ILE A 144     -20.016   4.202 -25.782  1.00  0.00           H  
ATOM   2158  HB  ILE A 144     -20.388   1.841 -23.935  1.00  0.00           H  
ATOM   2159 1HG1 ILE A 144     -18.167   2.135 -24.926  1.00  0.00           H  
ATOM   2160 2HG1 ILE A 144     -18.973   0.679 -25.512  1.00  0.00           H  
ATOM   2161 1HG2 ILE A 144     -21.425   0.732 -25.777  1.00  0.00           H  
ATOM   2162 2HG2 ILE A 144     -22.375   2.142 -25.276  1.00  0.00           H  
ATOM   2163 3HG2 ILE A 144     -21.352   2.236 -26.721  1.00  0.00           H  
ATOM   2164 1HD1 ILE A 144     -17.804   1.857 -27.284  1.00  0.00           H  
ATOM   2165 2HD1 ILE A 144     -19.542   1.880 -27.601  1.00  0.00           H  
ATOM   2166 3HD1 ILE A 144     -18.734   3.317 -26.965  1.00  0.00           H  
ATOM   2167  N   GLU A 145     -22.227   4.197 -23.292  1.00  0.00           N  
ATOM   2168  CA  GLU A 145     -23.587   4.662 -23.018  1.00  0.00           C  
ATOM   2169  C   GLU A 145     -23.780   6.154 -23.251  1.00  0.00           C  
ATOM   2170  O   GLU A 145     -24.845   6.580 -23.698  1.00  0.00           O  
ATOM   2171  CB  GLU A 145     -24.078   4.306 -21.611  1.00  0.00           C  
ATOM   2172  CG  GLU A 145     -24.419   2.824 -21.407  1.00  0.00           C  
ATOM   2173  CD  GLU A 145     -25.113   2.552 -20.069  1.00  0.00           C  
ATOM   2174  OE1 GLU A 145     -24.963   3.330 -19.157  1.00  0.00           O  
ATOM   2175  OE2 GLU A 145     -25.844   1.577 -19.991  1.00  0.00           O  
ATOM   2176  H   GLU A 145     -21.675   3.769 -22.547  1.00  0.00           H  
ATOM   2177  HA  GLU A 145     -24.250   4.145 -23.711  1.00  0.00           H  
ATOM   2178 1HB  GLU A 145     -23.305   4.570 -20.885  1.00  0.00           H  
ATOM   2179 2HB  GLU A 145     -24.966   4.891 -21.376  1.00  0.00           H  
ATOM   2180 1HG  GLU A 145     -25.067   2.492 -22.216  1.00  0.00           H  
ATOM   2181 2HG  GLU A 145     -23.498   2.247 -21.453  1.00  0.00           H  
ATOM   2182  N   CYS A 146     -22.757   6.961 -22.991  1.00  0.00           N  
ATOM   2183  CA  CYS A 146     -22.891   8.398 -23.187  1.00  0.00           C  
ATOM   2184  C   CYS A 146     -22.886   8.794 -24.666  1.00  0.00           C  
ATOM   2185  O   CYS A 146     -23.053   9.974 -24.984  1.00  0.00           O  
ATOM   2186  CB  CYS A 146     -21.783   9.165 -22.508  1.00  0.00           C  
ATOM   2187  SG  CYS A 146     -20.226   9.027 -23.311  1.00  0.00           S  
ATOM   2188  H   CYS A 146     -21.893   6.579 -22.600  1.00  0.00           H  
ATOM   2189  HA  CYS A 146     -23.839   8.709 -22.751  1.00  0.00           H  
ATOM   2190 1HB  CYS A 146     -22.039  10.220 -22.437  1.00  0.00           H  
ATOM   2191 2HB  CYS A 146     -21.669   8.780 -21.495  1.00  0.00           H  
ATOM   2192  HG  CYS A 146     -20.276   7.700 -23.509  1.00  0.00           H  
ATOM   2193  N   GLY A 147     -22.661   7.838 -25.574  1.00  0.00           N  
ATOM   2194  CA  GLY A 147     -22.643   8.154 -26.989  1.00  0.00           C  
ATOM   2195  C   GLY A 147     -21.297   8.012 -27.701  1.00  0.00           C  
ATOM   2196  O   GLY A 147     -21.134   8.560 -28.798  1.00  0.00           O  
ATOM   2197  H   GLY A 147     -22.539   6.864 -25.296  1.00  0.00           H  
ATOM   2198 1HA  GLY A 147     -23.361   7.498 -27.481  1.00  0.00           H  
ATOM   2199 2HA  GLY A 147     -23.011   9.167 -27.129  1.00  0.00           H  
ATOM   2200  N   ALA A 148     -20.322   7.315 -27.115  1.00  0.00           N  
ATOM   2201  CA  ALA A 148     -19.082   7.118 -27.853  1.00  0.00           C  
ATOM   2202  C   ALA A 148     -19.305   6.279 -29.091  1.00  0.00           C  
ATOM   2203  O   ALA A 148     -20.125   5.356 -29.112  1.00  0.00           O  
ATOM   2204  CB  ALA A 148     -18.028   6.475 -27.034  1.00  0.00           C  
ATOM   2205  H   ALA A 148     -20.418   6.905 -26.184  1.00  0.00           H  
ATOM   2206  HA  ALA A 148     -18.730   8.089 -28.168  1.00  0.00           H  
ATOM   2207 1HB  ALA A 148     -17.122   6.386 -27.625  1.00  0.00           H  
ATOM   2208 2HB  ALA A 148     -17.848   7.092 -26.186  1.00  0.00           H  
ATOM   2209 3HB  ALA A 148     -18.349   5.509 -26.715  1.00  0.00           H  
ATOM   2210  N   ASP A 149     -18.523   6.598 -30.099  1.00  0.00           N  
ATOM   2211  CA  ASP A 149     -18.528   5.946 -31.392  1.00  0.00           C  
ATOM   2212  C   ASP A 149     -17.366   4.961 -31.560  1.00  0.00           C  
ATOM   2213  O   ASP A 149     -16.224   5.346 -31.832  1.00  0.00           O  
ATOM   2214  CB  ASP A 149     -18.460   7.036 -32.414  1.00  0.00           C  
ATOM   2215  CG  ASP A 149     -19.687   7.932 -32.374  1.00  0.00           C  
ATOM   2216  OD1 ASP A 149     -20.789   7.461 -32.362  1.00  0.00           O  
ATOM   2217  OD2 ASP A 149     -19.492   9.113 -32.378  1.00  0.00           O  
ATOM   2218  H   ASP A 149     -17.893   7.380 -29.958  1.00  0.00           H  
ATOM   2219  HA  ASP A 149     -19.465   5.402 -31.507  1.00  0.00           H  
ATOM   2220 1HB  ASP A 149     -17.626   7.642 -32.168  1.00  0.00           H  
ATOM   2221 2HB  ASP A 149     -18.279   6.631 -33.371  1.00  0.00           H  
ATOM   2222  N   CYS A 150     -17.661   3.678 -31.408  1.00  0.00           N  
ATOM   2223  CA  CYS A 150     -16.635   2.651 -31.392  1.00  0.00           C  
ATOM   2224  C   CYS A 150     -15.977   2.425 -32.765  1.00  0.00           C  
ATOM   2225  O   CYS A 150     -14.883   1.868 -32.840  1.00  0.00           O  
ATOM   2226  CB  CYS A 150     -17.222   1.324 -30.875  1.00  0.00           C  
ATOM   2227  SG  CYS A 150     -18.341   0.447 -31.988  1.00  0.00           S  
ATOM   2228  H   CYS A 150     -18.625   3.421 -31.242  1.00  0.00           H  
ATOM   2229  HA  CYS A 150     -15.856   2.955 -30.711  1.00  0.00           H  
ATOM   2230 1HB  CYS A 150     -16.400   0.653 -30.629  1.00  0.00           H  
ATOM   2231 2HB  CYS A 150     -17.762   1.513 -29.949  1.00  0.00           H  
ATOM   2232  N   ASN A 151     -16.594   2.923 -33.851  1.00  0.00           N  
ATOM   2233  CA  ASN A 151     -16.041   2.749 -35.192  1.00  0.00           C  
ATOM   2234  C   ASN A 151     -15.189   3.927 -35.675  1.00  0.00           C  
ATOM   2235  O   ASN A 151     -14.764   3.954 -36.831  1.00  0.00           O  
ATOM   2236  CB  ASN A 151     -17.130   2.410 -36.210  1.00  0.00           C  
ATOM   2237  CG  ASN A 151     -17.634   0.973 -36.078  1.00  0.00           C  
ATOM   2238  OD1 ASN A 151     -16.840   0.066 -35.784  1.00  0.00           O  
ATOM   2239  ND2 ASN A 151     -18.900   0.744 -36.320  1.00  0.00           N  
ATOM   2240  H   ASN A 151     -17.478   3.421 -33.771  1.00  0.00           H  
ATOM   2241  HA  ASN A 151     -15.373   1.892 -35.164  1.00  0.00           H  
ATOM   2242 1HB  ASN A 151     -17.973   3.082 -36.088  1.00  0.00           H  
ATOM   2243 2HB  ASN A 151     -16.745   2.558 -37.217  1.00  0.00           H  
ATOM   2244 1HD2 ASN A 151     -19.262  -0.183 -36.267  1.00  0.00           H  
ATOM   2245 2HD2 ASN A 151     -19.543   1.498 -36.540  1.00  0.00           H  
ATOM   2246  N   ILE A 152     -14.891   4.882 -34.795  1.00  0.00           N  
ATOM   2247  CA  ILE A 152     -13.981   5.957 -35.186  1.00  0.00           C  
ATOM   2248  C   ILE A 152     -12.620   5.353 -35.399  1.00  0.00           C  
ATOM   2249  O   ILE A 152     -12.230   4.483 -34.634  1.00  0.00           O  
ATOM   2250  CB  ILE A 152     -13.896   7.083 -34.135  1.00  0.00           C  
ATOM   2251  CG1 ILE A 152     -15.197   7.815 -34.063  1.00  0.00           C  
ATOM   2252  CG2 ILE A 152     -12.772   8.023 -34.437  1.00  0.00           C  
ATOM   2253  CD1 ILE A 152     -15.273   8.779 -32.919  1.00  0.00           C  
ATOM   2254  H   ILE A 152     -15.279   4.863 -33.846  1.00  0.00           H  
ATOM   2255  HA  ILE A 152     -14.311   6.380 -36.126  1.00  0.00           H  
ATOM   2256  HB  ILE A 152     -13.733   6.636 -33.154  1.00  0.00           H  
ATOM   2257 1HG1 ILE A 152     -15.329   8.377 -34.979  1.00  0.00           H  
ATOM   2258 2HG1 ILE A 152     -16.003   7.092 -33.977  1.00  0.00           H  
ATOM   2259 1HG2 ILE A 152     -12.733   8.795 -33.671  1.00  0.00           H  
ATOM   2260 2HG2 ILE A 152     -11.834   7.478 -34.444  1.00  0.00           H  
ATOM   2261 3HG2 ILE A 152     -12.929   8.488 -35.411  1.00  0.00           H  
ATOM   2262 1HD1 ILE A 152     -16.241   9.278 -32.945  1.00  0.00           H  
ATOM   2263 2HD1 ILE A 152     -15.165   8.238 -31.974  1.00  0.00           H  
ATOM   2264 3HD1 ILE A 152     -14.480   9.522 -33.005  1.00  0.00           H  
ATOM   2265  N   LEU A 153     -11.922   5.711 -36.470  1.00  0.00           N  
ATOM   2266  CA  LEU A 153     -10.614   5.118 -36.653  1.00  0.00           C  
ATOM   2267  C   LEU A 153      -9.447   6.028 -36.251  1.00  0.00           C  
ATOM   2268  O   LEU A 153      -9.468   7.246 -36.472  1.00  0.00           O  
ATOM   2269  CB  LEU A 153     -10.447   4.712 -38.099  1.00  0.00           C  
ATOM   2270  CG  LEU A 153     -11.472   3.741 -38.635  1.00  0.00           C  
ATOM   2271  CD1 LEU A 153     -11.166   3.470 -40.090  1.00  0.00           C  
ATOM   2272  CD2 LEU A 153     -11.445   2.484 -37.806  1.00  0.00           C  
ATOM   2273  H   LEU A 153     -12.271   6.378 -37.159  1.00  0.00           H  
ATOM   2274  HA  LEU A 153     -10.558   4.219 -36.046  1.00  0.00           H  
ATOM   2275 1HB  LEU A 153     -10.452   5.600 -38.725  1.00  0.00           H  
ATOM   2276 2HB  LEU A 153      -9.504   4.248 -38.177  1.00  0.00           H  
ATOM   2277  HG  LEU A 153     -12.467   4.189 -38.574  1.00  0.00           H  
ATOM   2278 1HD1 LEU A 153     -11.901   2.778 -40.498  1.00  0.00           H  
ATOM   2279 2HD1 LEU A 153     -11.194   4.404 -40.653  1.00  0.00           H  
ATOM   2280 3HD1 LEU A 153     -10.172   3.029 -40.172  1.00  0.00           H  
ATOM   2281 1HD2 LEU A 153     -12.186   1.783 -38.181  1.00  0.00           H  
ATOM   2282 2HD2 LEU A 153     -10.462   2.034 -37.858  1.00  0.00           H  
ATOM   2283 3HD2 LEU A 153     -11.677   2.739 -36.775  1.00  0.00           H  
ATOM   2284  N   SER A 154      -8.407   5.392 -35.710  1.00  0.00           N  
ATOM   2285  CA  SER A 154      -7.144   6.016 -35.325  1.00  0.00           C  
ATOM   2286  C   SER A 154      -6.276   6.291 -36.537  1.00  0.00           C  
ATOM   2287  O   SER A 154      -6.612   5.877 -37.650  1.00  0.00           O  
ATOM   2288  CB  SER A 154      -6.344   5.109 -34.437  1.00  0.00           C  
ATOM   2289  OG  SER A 154      -5.799   4.029 -35.204  1.00  0.00           O  
ATOM   2290  H   SER A 154      -8.523   4.398 -35.510  1.00  0.00           H  
ATOM   2291  HA  SER A 154      -7.363   6.944 -34.816  1.00  0.00           H  
ATOM   2292 1HB  SER A 154      -5.539   5.673 -33.965  1.00  0.00           H  
ATOM   2293 2HB  SER A 154      -6.974   4.733 -33.657  1.00  0.00           H  
ATOM   2294  HG  SER A 154      -6.548   3.429 -35.373  1.00  0.00           H  
ATOM   2295  N   LYS A 155      -5.116   6.931 -36.332  1.00  0.00           N  
ATOM   2296  CA  LYS A 155      -4.189   7.185 -37.441  1.00  0.00           C  
ATOM   2297  C   LYS A 155      -3.689   5.888 -38.102  1.00  0.00           C  
ATOM   2298  O   LYS A 155      -3.135   5.926 -39.201  1.00  0.00           O  
ATOM   2299  CB  LYS A 155      -2.954   7.978 -37.013  1.00  0.00           C  
ATOM   2300  CG  LYS A 155      -1.944   7.223 -36.142  1.00  0.00           C  
ATOM   2301  CD  LYS A 155      -0.762   8.127 -35.799  1.00  0.00           C  
ATOM   2302  CE  LYS A 155       0.301   7.414 -34.997  1.00  0.00           C  
ATOM   2303  NZ  LYS A 155       1.393   8.342 -34.589  1.00  0.00           N  
ATOM   2304  H   LYS A 155      -4.866   7.275 -35.401  1.00  0.00           H  
ATOM   2305  HA  LYS A 155      -4.721   7.760 -38.199  1.00  0.00           H  
ATOM   2306 1HB  LYS A 155      -2.426   8.323 -37.901  1.00  0.00           H  
ATOM   2307 2HB  LYS A 155      -3.267   8.862 -36.456  1.00  0.00           H  
ATOM   2308 1HG  LYS A 155      -2.422   6.883 -35.223  1.00  0.00           H  
ATOM   2309 2HG  LYS A 155      -1.572   6.353 -36.680  1.00  0.00           H  
ATOM   2310 1HD  LYS A 155      -0.316   8.488 -36.724  1.00  0.00           H  
ATOM   2311 2HD  LYS A 155      -1.102   8.975 -35.243  1.00  0.00           H  
ATOM   2312 1HE  LYS A 155      -0.150   6.977 -34.105  1.00  0.00           H  
ATOM   2313 2HE  LYS A 155       0.727   6.624 -35.603  1.00  0.00           H  
ATOM   2314 1HZ  LYS A 155       2.087   7.839 -34.059  1.00  0.00           H  
ATOM   2315 2HZ  LYS A 155       1.821   8.749 -35.405  1.00  0.00           H  
ATOM   2316 3HZ  LYS A 155       0.982   9.083 -34.001  1.00  0.00           H  
ATOM   2317  N   HIS A 156      -3.849   4.742 -37.420  1.00  0.00           N  
ATOM   2318  CA  HIS A 156      -3.413   3.448 -37.925  1.00  0.00           C  
ATOM   2319  C   HIS A 156      -4.611   2.683 -38.464  1.00  0.00           C  
ATOM   2320  O   HIS A 156      -4.533   1.477 -38.707  1.00  0.00           O  
ATOM   2321  CB  HIS A 156      -2.782   2.611 -36.811  1.00  0.00           C  
ATOM   2322  CG  HIS A 156      -1.527   3.155 -36.223  1.00  0.00           C  
ATOM   2323  ND1 HIS A 156      -0.325   3.153 -36.897  1.00  0.00           N  
ATOM   2324  CD2 HIS A 156      -1.279   3.696 -35.008  1.00  0.00           C  
ATOM   2325  CE1 HIS A 156       0.611   3.665 -36.120  1.00  0.00           C  
ATOM   2326  NE2 HIS A 156       0.060   3.994 -34.963  1.00  0.00           N  
ATOM   2327  H   HIS A 156      -4.340   4.740 -36.529  1.00  0.00           H  
ATOM   2328  HA  HIS A 156      -2.693   3.579 -38.731  1.00  0.00           H  
ATOM   2329 1HB  HIS A 156      -3.507   2.513 -36.001  1.00  0.00           H  
ATOM   2330 2HB  HIS A 156      -2.580   1.607 -37.182  1.00  0.00           H  
ATOM   2331  HD1 HIS A 156      -0.164   2.804 -37.821  1.00  0.00           H  
ATOM   2332  HD2 HIS A 156      -1.914   3.896 -34.141  1.00  0.00           H  
ATOM   2333  HE1 HIS A 156       1.638   3.749 -36.474  1.00  0.00           H  
ATOM   2334  N   GLN A 157      -5.730   3.395 -38.631  1.00  0.00           N  
ATOM   2335  CA  GLN A 157      -7.002   2.851 -39.085  1.00  0.00           C  
ATOM   2336  C   GLN A 157      -7.552   1.782 -38.136  1.00  0.00           C  
ATOM   2337  O   GLN A 157      -8.232   0.856 -38.581  1.00  0.00           O  
ATOM   2338  CB  GLN A 157      -6.896   2.282 -40.512  1.00  0.00           C  
ATOM   2339  CG  GLN A 157      -6.633   3.321 -41.628  1.00  0.00           C  
ATOM   2340  CD  GLN A 157      -7.898   4.155 -42.020  1.00  0.00           C  
ATOM   2341  OE1 GLN A 157      -8.883   3.567 -42.481  1.00  0.00           O  
ATOM   2342  NE2 GLN A 157      -7.852   5.481 -41.868  1.00  0.00           N  
ATOM   2343  H   GLN A 157      -5.722   4.387 -38.414  1.00  0.00           H  
ATOM   2344  HA  GLN A 157      -7.703   3.675 -39.119  1.00  0.00           H  
ATOM   2345 1HB  GLN A 157      -6.113   1.532 -40.564  1.00  0.00           H  
ATOM   2346 2HB  GLN A 157      -7.830   1.777 -40.759  1.00  0.00           H  
ATOM   2347 1HG  GLN A 157      -5.867   4.015 -41.278  1.00  0.00           H  
ATOM   2348 2HG  GLN A 157      -6.282   2.797 -42.516  1.00  0.00           H  
ATOM   2349 1HE2 GLN A 157      -8.659   6.077 -42.143  1.00  0.00           H  
ATOM   2350 2HE2 GLN A 157      -7.036   5.919 -41.503  1.00  0.00           H  
ATOM   2351  N   ASN A 158      -7.304   1.929 -36.823  1.00  0.00           N  
ATOM   2352  CA  ASN A 158      -7.830   0.972 -35.856  1.00  0.00           C  
ATOM   2353  C   ASN A 158      -9.034   1.546 -35.117  1.00  0.00           C  
ATOM   2354  O   ASN A 158      -9.015   2.705 -34.694  1.00  0.00           O  
ATOM   2355  CB  ASN A 158      -6.752   0.535 -34.871  1.00  0.00           C  
ATOM   2356  CG  ASN A 158      -5.645  -0.279 -35.476  1.00  0.00           C  
ATOM   2357  OD1 ASN A 158      -5.862  -1.140 -36.339  1.00  0.00           O  
ATOM   2358  ND2 ASN A 158      -4.438  -0.032 -35.025  1.00  0.00           N  
ATOM   2359  H   ASN A 158      -6.744   2.705 -36.478  1.00  0.00           H  
ATOM   2360  HA  ASN A 158      -8.176   0.087 -36.391  1.00  0.00           H  
ATOM   2361 1HB  ASN A 158      -6.305   1.418 -34.451  1.00  0.00           H  
ATOM   2362 2HB  ASN A 158      -7.206  -0.027 -34.048  1.00  0.00           H  
ATOM   2363 1HD2 ASN A 158      -3.656  -0.546 -35.379  1.00  0.00           H  
ATOM   2364 2HD2 ASN A 158      -4.298   0.662 -34.320  1.00  0.00           H  
ATOM   2365  N   SER A 159     -10.092   0.745 -35.018  1.00  0.00           N  
ATOM   2366  CA  SER A 159     -11.311   1.091 -34.279  1.00  0.00           C  
ATOM   2367  C   SER A 159     -11.147   0.717 -32.821  1.00  0.00           C  
ATOM   2368  O   SER A 159     -10.183   0.029 -32.479  1.00  0.00           O  
ATOM   2369  CB  SER A 159     -12.508   0.359 -34.833  1.00  0.00           C  
ATOM   2370  OG  SER A 159     -12.442  -1.046 -34.568  1.00  0.00           O  
ATOM   2371  H   SER A 159     -10.033  -0.164 -35.457  1.00  0.00           H  
ATOM   2372  HA  SER A 159     -11.476   2.167 -34.344  1.00  0.00           H  
ATOM   2373 1HB  SER A 159     -13.403   0.761 -34.400  1.00  0.00           H  
ATOM   2374 2HB  SER A 159     -12.570   0.522 -35.902  1.00  0.00           H  
ATOM   2375  HG  SER A 159     -13.273  -1.409 -34.918  1.00  0.00           H  
ATOM   2376  N   ALA A 160     -12.087   1.114 -31.955  1.00  0.00           N  
ATOM   2377  CA  ALA A 160     -11.983   0.735 -30.547  1.00  0.00           C  
ATOM   2378  C   ALA A 160     -11.996  -0.780 -30.400  1.00  0.00           C  
ATOM   2379  O   ALA A 160     -11.324  -1.337 -29.527  1.00  0.00           O  
ATOM   2380  CB  ALA A 160     -13.107   1.348 -29.750  1.00  0.00           C  
ATOM   2381  H   ALA A 160     -12.902   1.645 -32.270  1.00  0.00           H  
ATOM   2382  HA  ALA A 160     -11.035   1.099 -30.163  1.00  0.00           H  
ATOM   2383 1HB  ALA A 160     -13.003   1.072 -28.712  1.00  0.00           H  
ATOM   2384 2HB  ALA A 160     -13.071   2.434 -29.843  1.00  0.00           H  
ATOM   2385 3HB  ALA A 160     -14.057   0.985 -30.125  1.00  0.00           H  
ATOM   2386  N   LEU A 161     -12.754  -1.446 -31.278  1.00  0.00           N  
ATOM   2387  CA  LEU A 161     -12.875  -2.895 -31.248  1.00  0.00           C  
ATOM   2388  C   LEU A 161     -11.529  -3.512 -31.598  1.00  0.00           C  
ATOM   2389  O   LEU A 161     -11.075  -4.446 -30.929  1.00  0.00           O  
ATOM   2390  CB  LEU A 161     -13.954  -3.372 -32.221  1.00  0.00           C  
ATOM   2391  CG  LEU A 161     -14.228  -4.858 -32.166  1.00  0.00           C  
ATOM   2392  CD1 LEU A 161     -14.700  -5.199 -30.764  1.00  0.00           C  
ATOM   2393  CD2 LEU A 161     -15.279  -5.249 -33.178  1.00  0.00           C  
ATOM   2394  H   LEU A 161     -13.261  -0.920 -31.975  1.00  0.00           H  
ATOM   2395  HA  LEU A 161     -13.136  -3.220 -30.250  1.00  0.00           H  
ATOM   2396 1HB  LEU A 161     -14.883  -2.845 -32.001  1.00  0.00           H  
ATOM   2397 2HB  LEU A 161     -13.646  -3.126 -33.235  1.00  0.00           H  
ATOM   2398  HG  LEU A 161     -13.313  -5.394 -32.367  1.00  0.00           H  
ATOM   2399 1HD1 LEU A 161     -14.885  -6.255 -30.692  1.00  0.00           H  
ATOM   2400 2HD1 LEU A 161     -13.945  -4.915 -30.034  1.00  0.00           H  
ATOM   2401 3HD1 LEU A 161     -15.617  -4.663 -30.566  1.00  0.00           H  
ATOM   2402 1HD2 LEU A 161     -15.460  -6.323 -33.111  1.00  0.00           H  
ATOM   2403 2HD2 LEU A 161     -16.198  -4.712 -32.966  1.00  0.00           H  
ATOM   2404 3HD2 LEU A 161     -14.931  -5.000 -34.179  1.00  0.00           H  
ATOM   2405  N   HIS A 162     -10.854  -2.952 -32.608  1.00  0.00           N  
ATOM   2406  CA  HIS A 162      -9.549  -3.495 -32.972  1.00  0.00           C  
ATOM   2407  C   HIS A 162      -8.556  -3.274 -31.851  1.00  0.00           C  
ATOM   2408  O   HIS A 162      -7.776  -4.170 -31.536  1.00  0.00           O  
ATOM   2409  CB  HIS A 162      -8.986  -2.846 -34.232  1.00  0.00           C  
ATOM   2410  CG  HIS A 162      -9.620  -3.272 -35.513  1.00  0.00           C  
ATOM   2411  ND1 HIS A 162     -10.836  -2.795 -35.941  1.00  0.00           N  
ATOM   2412  CD2 HIS A 162      -9.189  -4.123 -36.472  1.00  0.00           C  
ATOM   2413  CE1 HIS A 162     -11.133  -3.339 -37.107  1.00  0.00           C  
ATOM   2414  NE2 HIS A 162     -10.150  -4.148 -37.454  1.00  0.00           N  
ATOM   2415  H   HIS A 162     -11.266  -2.178 -33.137  1.00  0.00           H  
ATOM   2416  HA  HIS A 162      -9.632  -4.567 -33.144  1.00  0.00           H  
ATOM   2417 1HB  HIS A 162      -9.095  -1.769 -34.147  1.00  0.00           H  
ATOM   2418 2HB  HIS A 162      -7.917  -3.052 -34.297  1.00  0.00           H  
ATOM   2419  HD1 HIS A 162     -11.428  -2.153 -35.454  1.00  0.00           H  
ATOM   2420  HD2 HIS A 162      -8.287  -4.727 -36.574  1.00  0.00           H  
ATOM   2421  HE1 HIS A 162     -12.064  -3.086 -37.613  1.00  0.00           H  
ATOM   2422  N   PHE A 163      -8.602  -2.111 -31.204  1.00  0.00           N  
ATOM   2423  CA  PHE A 163      -7.657  -1.884 -30.123  1.00  0.00           C  
ATOM   2424  C   PHE A 163      -7.881  -2.856 -28.981  1.00  0.00           C  
ATOM   2425  O   PHE A 163      -6.914  -3.398 -28.419  1.00  0.00           O  
ATOM   2426  CB  PHE A 163      -7.793  -0.464 -29.592  1.00  0.00           C  
ATOM   2427  CG  PHE A 163      -7.093   0.532 -30.415  1.00  0.00           C  
ATOM   2428  CD1 PHE A 163      -7.774   1.517 -31.069  1.00  0.00           C  
ATOM   2429  CD2 PHE A 163      -5.723   0.478 -30.530  1.00  0.00           C  
ATOM   2430  CE1 PHE A 163      -7.110   2.431 -31.818  1.00  0.00           C  
ATOM   2431  CE2 PHE A 163      -5.046   1.397 -31.278  1.00  0.00           C  
ATOM   2432  CZ  PHE A 163      -5.741   2.385 -31.923  1.00  0.00           C  
ATOM   2433  H   PHE A 163      -9.260  -1.388 -31.490  1.00  0.00           H  
ATOM   2434  HA  PHE A 163      -6.652  -2.017 -30.510  1.00  0.00           H  
ATOM   2435 1HB  PHE A 163      -8.846  -0.193 -29.550  1.00  0.00           H  
ATOM   2436 2HB  PHE A 163      -7.407  -0.421 -28.586  1.00  0.00           H  
ATOM   2437  HD1 PHE A 163      -8.854   1.564 -30.989  1.00  0.00           H  
ATOM   2438  HD2 PHE A 163      -5.179  -0.312 -30.014  1.00  0.00           H  
ATOM   2439  HE1 PHE A 163      -7.669   3.186 -32.330  1.00  0.00           H  
ATOM   2440  HE2 PHE A 163      -3.961   1.348 -31.359  1.00  0.00           H  
ATOM   2441  HZ  PHE A 163      -5.207   3.125 -32.521  1.00  0.00           H  
ATOM   2442  N   ALA A 164      -9.145  -3.140 -28.668  1.00  0.00           N  
ATOM   2443  CA  ALA A 164      -9.456  -4.087 -27.618  1.00  0.00           C  
ATOM   2444  C   ALA A 164      -8.888  -5.464 -27.967  1.00  0.00           C  
ATOM   2445  O   ALA A 164      -8.294  -6.147 -27.126  1.00  0.00           O  
ATOM   2446  CB  ALA A 164     -10.955  -4.165 -27.424  1.00  0.00           C  
ATOM   2447  H   ALA A 164      -9.910  -2.657 -29.149  1.00  0.00           H  
ATOM   2448  HA  ALA A 164      -8.987  -3.744 -26.695  1.00  0.00           H  
ATOM   2449 1HB  ALA A 164     -11.171  -4.863 -26.620  1.00  0.00           H  
ATOM   2450 2HB  ALA A 164     -11.336  -3.181 -27.168  1.00  0.00           H  
ATOM   2451 3HB  ALA A 164     -11.427  -4.503 -28.342  1.00  0.00           H  
ATOM   2452  N   LYS A 165      -9.002  -5.844 -29.244  1.00  0.00           N  
ATOM   2453  CA  LYS A 165      -8.494  -7.136 -29.692  1.00  0.00           C  
ATOM   2454  C   LYS A 165      -6.975  -7.207 -29.597  1.00  0.00           C  
ATOM   2455  O   LYS A 165      -6.415  -8.146 -29.029  1.00  0.00           O  
ATOM   2456  CB  LYS A 165      -8.899  -7.394 -31.140  1.00  0.00           C  
ATOM   2457  CG  LYS A 165      -8.479  -8.753 -31.680  1.00  0.00           C  
ATOM   2458  CD  LYS A 165      -8.972  -8.968 -33.108  1.00  0.00           C  
ATOM   2459  CE  LYS A 165      -8.518 -10.323 -33.648  1.00  0.00           C  
ATOM   2460  NZ  LYS A 165      -8.955 -10.542 -35.057  1.00  0.00           N  
ATOM   2461  H   LYS A 165      -9.496  -5.245 -29.907  1.00  0.00           H  
ATOM   2462  HA  LYS A 165      -8.917  -7.912 -29.056  1.00  0.00           H  
ATOM   2463 1HB  LYS A 165      -9.941  -7.271 -31.253  1.00  0.00           H  
ATOM   2464 2HB  LYS A 165      -8.430  -6.644 -31.773  1.00  0.00           H  
ATOM   2465 1HG  LYS A 165      -7.388  -8.817 -31.668  1.00  0.00           H  
ATOM   2466 2HG  LYS A 165      -8.880  -9.537 -31.039  1.00  0.00           H  
ATOM   2467 1HD  LYS A 165     -10.063  -8.925 -33.125  1.00  0.00           H  
ATOM   2468 2HD  LYS A 165      -8.583  -8.177 -33.750  1.00  0.00           H  
ATOM   2469 1HE  LYS A 165      -7.432 -10.377 -33.602  1.00  0.00           H  
ATOM   2470 2HE  LYS A 165      -8.939 -11.111 -33.023  1.00  0.00           H  
ATOM   2471 1HZ  LYS A 165      -8.636 -11.447 -35.371  1.00  0.00           H  
ATOM   2472 2HZ  LYS A 165      -9.964 -10.505 -35.108  1.00  0.00           H  
ATOM   2473 3HZ  LYS A 165      -8.561  -9.823 -35.647  1.00  0.00           H  
ATOM   2474  N   GLN A 166      -6.310  -6.182 -30.122  1.00  0.00           N  
ATOM   2475  CA  GLN A 166      -4.853  -6.099 -30.205  1.00  0.00           C  
ATOM   2476  C   GLN A 166      -4.192  -6.112 -28.837  1.00  0.00           C  
ATOM   2477  O   GLN A 166      -3.110  -6.673 -28.660  1.00  0.00           O  
ATOM   2478  CB  GLN A 166      -4.471  -4.831 -30.971  1.00  0.00           C  
ATOM   2479  CG  GLN A 166      -4.821  -4.900 -32.456  1.00  0.00           C  
ATOM   2480  CD  GLN A 166      -4.629  -3.587 -33.183  1.00  0.00           C  
ATOM   2481  OE1 GLN A 166      -4.487  -2.520 -32.572  1.00  0.00           O  
ATOM   2482  NE2 GLN A 166      -4.635  -3.662 -34.510  1.00  0.00           N  
ATOM   2483  H   GLN A 166      -6.853  -5.422 -30.533  1.00  0.00           H  
ATOM   2484  HA  GLN A 166      -4.497  -6.965 -30.760  1.00  0.00           H  
ATOM   2485 1HB  GLN A 166      -4.998  -3.980 -30.538  1.00  0.00           H  
ATOM   2486 2HB  GLN A 166      -3.403  -4.648 -30.871  1.00  0.00           H  
ATOM   2487 1HG  GLN A 166      -4.164  -5.633 -32.920  1.00  0.00           H  
ATOM   2488 2HG  GLN A 166      -5.851  -5.218 -32.570  1.00  0.00           H  
ATOM   2489 1HE2 GLN A 166      -4.519  -2.835 -35.066  1.00  0.00           H  
ATOM   2490 2HE2 GLN A 166      -4.755  -4.546 -34.959  1.00  0.00           H  
ATOM   2491  N   SER A 167      -4.867  -5.518 -27.863  1.00  0.00           N  
ATOM   2492  CA  SER A 167      -4.379  -5.422 -26.500  1.00  0.00           C  
ATOM   2493  C   SER A 167      -4.781  -6.638 -25.652  1.00  0.00           C  
ATOM   2494  O   SER A 167      -4.468  -6.697 -24.463  1.00  0.00           O  
ATOM   2495  CB  SER A 167      -4.930  -4.160 -25.876  1.00  0.00           C  
ATOM   2496  OG  SER A 167      -4.507  -3.029 -26.585  1.00  0.00           O  
ATOM   2497  H   SER A 167      -5.748  -5.051 -28.087  1.00  0.00           H  
ATOM   2498  HA  SER A 167      -3.291  -5.366 -26.527  1.00  0.00           H  
ATOM   2499 1HB  SER A 167      -6.019  -4.206 -25.887  1.00  0.00           H  
ATOM   2500 2HB  SER A 167      -4.607  -4.090 -24.839  1.00  0.00           H  
ATOM   2501  HG  SER A 167      -5.082  -2.998 -27.376  1.00  0.00           H  
ATOM   2502  N   ASN A 168      -5.505  -7.591 -26.261  1.00  0.00           N  
ATOM   2503  CA  ASN A 168      -6.041  -8.793 -25.618  1.00  0.00           C  
ATOM   2504  C   ASN A 168      -7.011  -8.480 -24.479  1.00  0.00           C  
ATOM   2505  O   ASN A 168      -7.182  -9.265 -23.538  1.00  0.00           O  
ATOM   2506  CB  ASN A 168      -4.916  -9.683 -25.113  1.00  0.00           C  
ATOM   2507  CG  ASN A 168      -4.021 -10.189 -26.221  1.00  0.00           C  
ATOM   2508  OD1 ASN A 168      -4.489 -10.760 -27.214  1.00  0.00           O  
ATOM   2509  ND2 ASN A 168      -2.734  -9.987 -26.063  1.00  0.00           N  
ATOM   2510  H   ASN A 168      -5.705  -7.504 -27.254  1.00  0.00           H  
ATOM   2511  HA  ASN A 168      -6.605  -9.344 -26.373  1.00  0.00           H  
ATOM   2512 1HB  ASN A 168      -4.310  -9.155 -24.383  1.00  0.00           H  
ATOM   2513 2HB  ASN A 168      -5.351 -10.542 -24.604  1.00  0.00           H  
ATOM   2514 1HD2 ASN A 168      -2.089 -10.296 -26.763  1.00  0.00           H  
ATOM   2515 2HD2 ASN A 168      -2.398  -9.518 -25.245  1.00  0.00           H  
ATOM   2516  N   ASN A 169      -7.729  -7.373 -24.594  1.00  0.00           N  
ATOM   2517  CA  ASN A 169      -8.683  -7.002 -23.571  1.00  0.00           C  
ATOM   2518  C   ASN A 169     -10.004  -7.631 -23.936  1.00  0.00           C  
ATOM   2519  O   ASN A 169     -10.920  -6.960 -24.420  1.00  0.00           O  
ATOM   2520  CB  ASN A 169      -8.767  -5.506 -23.424  1.00  0.00           C  
ATOM   2521  CG  ASN A 169      -7.492  -4.901 -22.912  1.00  0.00           C  
ATOM   2522  OD1 ASN A 169      -6.819  -5.447 -22.028  1.00  0.00           O  
ATOM   2523  ND2 ASN A 169      -7.169  -3.766 -23.444  1.00  0.00           N  
ATOM   2524  H   ASN A 169      -7.630  -6.781 -25.417  1.00  0.00           H  
ATOM   2525  HA  ASN A 169      -8.366  -7.425 -22.617  1.00  0.00           H  
ATOM   2526 1HB  ASN A 169      -9.004  -5.058 -24.392  1.00  0.00           H  
ATOM   2527 2HB  ASN A 169      -9.575  -5.257 -22.741  1.00  0.00           H  
ATOM   2528 1HD2 ASN A 169      -6.328  -3.266 -23.165  1.00  0.00           H  
ATOM   2529 2HD2 ASN A 169      -7.767  -3.354 -24.139  1.00  0.00           H  
ATOM   2530  N   VAL A 170     -10.095  -8.928 -23.689  1.00  0.00           N  
ATOM   2531  CA  VAL A 170     -11.230  -9.733 -24.116  1.00  0.00           C  
ATOM   2532  C   VAL A 170     -12.558  -9.243 -23.566  1.00  0.00           C  
ATOM   2533  O   VAL A 170     -13.542  -9.181 -24.293  1.00  0.00           O  
ATOM   2534  CB  VAL A 170     -11.034 -11.195 -23.734  1.00  0.00           C  
ATOM   2535  CG1 VAL A 170     -12.320 -11.971 -24.014  1.00  0.00           C  
ATOM   2536  CG2 VAL A 170      -9.855 -11.755 -24.517  1.00  0.00           C  
ATOM   2537  H   VAL A 170      -9.268  -9.364 -23.271  1.00  0.00           H  
ATOM   2538  HA  VAL A 170     -11.274  -9.680 -25.207  1.00  0.00           H  
ATOM   2539  HB  VAL A 170     -10.830 -11.267 -22.666  1.00  0.00           H  
ATOM   2540 1HG1 VAL A 170     -12.186 -13.015 -23.732  1.00  0.00           H  
ATOM   2541 2HG1 VAL A 170     -13.145 -11.546 -23.437  1.00  0.00           H  
ATOM   2542 3HG1 VAL A 170     -12.561 -11.911 -25.077  1.00  0.00           H  
ATOM   2543 1HG2 VAL A 170      -9.699 -12.799 -24.248  1.00  0.00           H  
ATOM   2544 2HG2 VAL A 170     -10.063 -11.681 -25.584  1.00  0.00           H  
ATOM   2545 3HG2 VAL A 170      -8.957 -11.179 -24.281  1.00  0.00           H  
ATOM   2546  N   LEU A 171     -12.612  -8.875 -22.283  1.00  0.00           N  
ATOM   2547  CA  LEU A 171     -13.885  -8.377 -21.771  1.00  0.00           C  
ATOM   2548  C   LEU A 171     -14.341  -7.147 -22.547  1.00  0.00           C  
ATOM   2549  O   LEU A 171     -15.471  -7.101 -23.025  1.00  0.00           O  
ATOM   2550  CB  LEU A 171     -13.811  -8.061 -20.279  1.00  0.00           C  
ATOM   2551  CG  LEU A 171     -15.077  -7.381 -19.719  1.00  0.00           C  
ATOM   2552  CD1 LEU A 171     -16.287  -8.269 -19.935  1.00  0.00           C  
ATOM   2553  CD2 LEU A 171     -14.890  -7.113 -18.241  1.00  0.00           C  
ATOM   2554  H   LEU A 171     -11.793  -8.939 -21.700  1.00  0.00           H  
ATOM   2555  HA  LEU A 171     -14.634  -9.154 -21.908  1.00  0.00           H  
ATOM   2556 1HB  LEU A 171     -13.654  -8.988 -19.731  1.00  0.00           H  
ATOM   2557 2HB  LEU A 171     -12.964  -7.398 -20.097  1.00  0.00           H  
ATOM   2558  HG  LEU A 171     -15.239  -6.444 -20.243  1.00  0.00           H  
ATOM   2559 1HD1 LEU A 171     -17.174  -7.773 -19.544  1.00  0.00           H  
ATOM   2560 2HD1 LEU A 171     -16.417  -8.453 -21.004  1.00  0.00           H  
ATOM   2561 3HD1 LEU A 171     -16.141  -9.215 -19.419  1.00  0.00           H  
ATOM   2562 1HD2 LEU A 171     -15.777  -6.621 -17.845  1.00  0.00           H  
ATOM   2563 2HD2 LEU A 171     -14.733  -8.056 -17.719  1.00  0.00           H  
ATOM   2564 3HD2 LEU A 171     -14.023  -6.473 -18.092  1.00  0.00           H  
ATOM   2565  N   VAL A 172     -13.450  -6.178 -22.711  1.00  0.00           N  
ATOM   2566  CA  VAL A 172     -13.788  -4.982 -23.469  1.00  0.00           C  
ATOM   2567  C   VAL A 172     -14.156  -5.314 -24.906  1.00  0.00           C  
ATOM   2568  O   VAL A 172     -15.113  -4.758 -25.447  1.00  0.00           O  
ATOM   2569  CB  VAL A 172     -12.632  -3.994 -23.478  1.00  0.00           C  
ATOM   2570  CG1 VAL A 172     -12.945  -2.917 -24.465  1.00  0.00           C  
ATOM   2571  CG2 VAL A 172     -12.428  -3.393 -22.098  1.00  0.00           C  
ATOM   2572  H   VAL A 172     -12.530  -6.273 -22.315  1.00  0.00           H  
ATOM   2573  HA  VAL A 172     -14.637  -4.504 -22.997  1.00  0.00           H  
ATOM   2574  HB  VAL A 172     -11.725  -4.501 -23.806  1.00  0.00           H  
ATOM   2575 1HG1 VAL A 172     -12.131  -2.230 -24.498  1.00  0.00           H  
ATOM   2576 2HG1 VAL A 172     -13.087  -3.353 -25.447  1.00  0.00           H  
ATOM   2577 3HG1 VAL A 172     -13.841  -2.412 -24.171  1.00  0.00           H  
ATOM   2578 1HG2 VAL A 172     -11.607  -2.679 -22.136  1.00  0.00           H  
ATOM   2579 2HG2 VAL A 172     -13.334  -2.882 -21.797  1.00  0.00           H  
ATOM   2580 3HG2 VAL A 172     -12.197  -4.179 -21.377  1.00  0.00           H  
ATOM   2581  N   TYR A 173     -13.404  -6.214 -25.534  1.00  0.00           N  
ATOM   2582  CA  TYR A 173     -13.678  -6.607 -26.906  1.00  0.00           C  
ATOM   2583  C   TYR A 173     -15.118  -7.097 -26.997  1.00  0.00           C  
ATOM   2584  O   TYR A 173     -15.889  -6.626 -27.839  1.00  0.00           O  
ATOM   2585  CB  TYR A 173     -12.657  -7.667 -27.351  1.00  0.00           C  
ATOM   2586  CG  TYR A 173     -12.806  -8.192 -28.741  1.00  0.00           C  
ATOM   2587  CD1 TYR A 173     -12.388  -7.434 -29.806  1.00  0.00           C  
ATOM   2588  CD2 TYR A 173     -13.312  -9.450 -28.957  1.00  0.00           C  
ATOM   2589  CE1 TYR A 173     -12.507  -7.917 -31.091  1.00  0.00           C  
ATOM   2590  CE2 TYR A 173     -13.418  -9.933 -30.249  1.00  0.00           C  
ATOM   2591  CZ  TYR A 173     -13.023  -9.162 -31.309  1.00  0.00           C  
ATOM   2592  OH  TYR A 173     -13.140  -9.636 -32.595  1.00  0.00           O  
ATOM   2593  H   TYR A 173     -12.617  -6.636 -25.043  1.00  0.00           H  
ATOM   2594  HA  TYR A 173     -13.582  -5.732 -27.548  1.00  0.00           H  
ATOM   2595 1HB  TYR A 173     -11.647  -7.260 -27.250  1.00  0.00           H  
ATOM   2596 2HB  TYR A 173     -12.724  -8.509 -26.677  1.00  0.00           H  
ATOM   2597  HD1 TYR A 173     -11.971  -6.443 -29.636  1.00  0.00           H  
ATOM   2598  HD2 TYR A 173     -13.631 -10.064 -28.109  1.00  0.00           H  
ATOM   2599  HE1 TYR A 173     -12.184  -7.307 -31.930  1.00  0.00           H  
ATOM   2600  HE2 TYR A 173     -13.819 -10.927 -30.426  1.00  0.00           H  
ATOM   2601  HH  TYR A 173     -12.903  -8.939 -33.211  1.00  0.00           H  
ATOM   2602  N   ASP A 174     -15.500  -8.026 -26.110  1.00  0.00           N  
ATOM   2603  CA  ASP A 174     -16.871  -8.523 -26.093  1.00  0.00           C  
ATOM   2604  C   ASP A 174     -17.901  -7.435 -25.805  1.00  0.00           C  
ATOM   2605  O   ASP A 174     -18.960  -7.407 -26.435  1.00  0.00           O  
ATOM   2606  CB  ASP A 174     -17.020  -9.693 -25.113  1.00  0.00           C  
ATOM   2607  CG  ASP A 174     -16.432 -11.059 -25.649  1.00  0.00           C  
ATOM   2608  OD1 ASP A 174     -16.186 -11.176 -26.850  1.00  0.00           O  
ATOM   2609  OD2 ASP A 174     -16.270 -11.960 -24.866  1.00  0.00           O  
ATOM   2610  H   ASP A 174     -14.825  -8.380 -25.430  1.00  0.00           H  
ATOM   2611  HA  ASP A 174     -17.092  -8.907 -27.073  1.00  0.00           H  
ATOM   2612 1HB  ASP A 174     -16.498  -9.434 -24.184  1.00  0.00           H  
ATOM   2613 2HB  ASP A 174     -18.073  -9.827 -24.868  1.00  0.00           H  
ATOM   2614  N   LEU A 175     -17.597  -6.498 -24.912  1.00  0.00           N  
ATOM   2615  CA  LEU A 175     -18.558  -5.439 -24.625  1.00  0.00           C  
ATOM   2616  C   LEU A 175     -18.800  -4.571 -25.857  1.00  0.00           C  
ATOM   2617  O   LEU A 175     -19.943  -4.213 -26.168  1.00  0.00           O  
ATOM   2618  CB  LEU A 175     -18.035  -4.580 -23.472  1.00  0.00           C  
ATOM   2619  CG  LEU A 175     -18.017  -5.280 -22.128  1.00  0.00           C  
ATOM   2620  CD1 LEU A 175     -17.274  -4.440 -21.133  1.00  0.00           C  
ATOM   2621  CD2 LEU A 175     -19.434  -5.522 -21.689  1.00  0.00           C  
ATOM   2622  H   LEU A 175     -16.716  -6.546 -24.398  1.00  0.00           H  
ATOM   2623  HA  LEU A 175     -19.499  -5.897 -24.333  1.00  0.00           H  
ATOM   2624 1HB  LEU A 175     -17.020  -4.271 -23.706  1.00  0.00           H  
ATOM   2625 2HB  LEU A 175     -18.655  -3.691 -23.385  1.00  0.00           H  
ATOM   2626  HG  LEU A 175     -17.516  -6.228 -22.214  1.00  0.00           H  
ATOM   2627 1HD1 LEU A 175     -17.273  -4.956 -20.182  1.00  0.00           H  
ATOM   2628 2HD1 LEU A 175     -16.257  -4.290 -21.463  1.00  0.00           H  
ATOM   2629 3HD1 LEU A 175     -17.758  -3.488 -21.032  1.00  0.00           H  
ATOM   2630 1HD2 LEU A 175     -19.433  -6.033 -20.734  1.00  0.00           H  
ATOM   2631 2HD2 LEU A 175     -19.954  -4.570 -21.598  1.00  0.00           H  
ATOM   2632 3HD2 LEU A 175     -19.937  -6.142 -22.430  1.00  0.00           H  
ATOM   2633  N   LEU A 176     -17.732  -4.269 -26.588  1.00  0.00           N  
ATOM   2634  CA  LEU A 176     -17.857  -3.463 -27.787  1.00  0.00           C  
ATOM   2635  C   LEU A 176     -18.637  -4.223 -28.863  1.00  0.00           C  
ATOM   2636  O   LEU A 176     -19.499  -3.642 -29.535  1.00  0.00           O  
ATOM   2637  CB  LEU A 176     -16.473  -3.098 -28.288  1.00  0.00           C  
ATOM   2638  CG  LEU A 176     -15.654  -2.142 -27.425  1.00  0.00           C  
ATOM   2639  CD1 LEU A 176     -14.294  -2.106 -27.982  1.00  0.00           C  
ATOM   2640  CD2 LEU A 176     -16.258  -0.757 -27.430  1.00  0.00           C  
ATOM   2641  H   LEU A 176     -16.809  -4.588 -26.287  1.00  0.00           H  
ATOM   2642  HA  LEU A 176     -18.398  -2.552 -27.540  1.00  0.00           H  
ATOM   2643 1HB  LEU A 176     -15.898  -4.019 -28.345  1.00  0.00           H  
ATOM   2644 2HB  LEU A 176     -16.554  -2.676 -29.288  1.00  0.00           H  
ATOM   2645  HG  LEU A 176     -15.605  -2.514 -26.406  1.00  0.00           H  
ATOM   2646 1HD1 LEU A 176     -13.676  -1.472 -27.417  1.00  0.00           H  
ATOM   2647 2HD1 LEU A 176     -13.876  -3.111 -27.971  1.00  0.00           H  
ATOM   2648 3HD1 LEU A 176     -14.358  -1.738 -28.991  1.00  0.00           H  
ATOM   2649 1HD2 LEU A 176     -15.642  -0.103 -26.824  1.00  0.00           H  
ATOM   2650 2HD2 LEU A 176     -16.294  -0.383 -28.446  1.00  0.00           H  
ATOM   2651 3HD2 LEU A 176     -17.265  -0.799 -27.018  1.00  0.00           H  
ATOM   2652  N   LYS A 177     -18.383  -5.537 -28.993  1.00  0.00           N  
ATOM   2653  CA  LYS A 177     -19.123  -6.335 -29.968  1.00  0.00           C  
ATOM   2654  C   LYS A 177     -20.601  -6.383 -29.607  1.00  0.00           C  
ATOM   2655  O   LYS A 177     -21.459  -6.280 -30.487  1.00  0.00           O  
ATOM   2656  CB  LYS A 177     -18.619  -7.780 -30.047  1.00  0.00           C  
ATOM   2657  CG  LYS A 177     -17.279  -8.026 -30.706  1.00  0.00           C  
ATOM   2658  CD  LYS A 177     -17.083  -9.533 -30.889  1.00  0.00           C  
ATOM   2659  CE  LYS A 177     -16.914 -10.157 -29.526  1.00  0.00           C  
ATOM   2660  NZ  LYS A 177     -16.636 -11.617 -29.523  1.00  0.00           N  
ATOM   2661  H   LYS A 177     -17.651  -5.974 -28.429  1.00  0.00           H  
ATOM   2662  HA  LYS A 177     -19.024  -5.868 -30.946  1.00  0.00           H  
ATOM   2663 1HB  LYS A 177     -18.550  -8.175 -29.034  1.00  0.00           H  
ATOM   2664 2HB  LYS A 177     -19.357  -8.382 -30.572  1.00  0.00           H  
ATOM   2665 1HG  LYS A 177     -17.214  -7.508 -31.661  1.00  0.00           H  
ATOM   2666 2HG  LYS A 177     -16.501  -7.665 -30.049  1.00  0.00           H  
ATOM   2667 1HD  LYS A 177     -17.948  -9.969 -31.385  1.00  0.00           H  
ATOM   2668 2HD  LYS A 177     -16.195  -9.723 -31.490  1.00  0.00           H  
ATOM   2669 1HE  LYS A 177     -16.095  -9.653 -29.040  1.00  0.00           H  
ATOM   2670 2HE  LYS A 177     -17.822  -9.982 -28.952  1.00  0.00           H  
ATOM   2671 1HZ  LYS A 177     -16.524 -11.857 -28.523  1.00  0.00           H  
ATOM   2672 2HZ  LYS A 177     -17.398 -12.129 -29.930  1.00  0.00           H  
ATOM   2673 3HZ  LYS A 177     -15.788 -11.817 -30.015  1.00  0.00           H  
ATOM   2674  N   ASN A 178     -20.902  -6.515 -28.308  1.00  0.00           N  
ATOM   2675  CA  ASN A 178     -22.280  -6.582 -27.846  1.00  0.00           C  
ATOM   2676  C   ASN A 178     -22.989  -5.274 -28.154  1.00  0.00           C  
ATOM   2677  O   ASN A 178     -24.173  -5.264 -28.511  1.00  0.00           O  
ATOM   2678  CB  ASN A 178     -22.331  -6.895 -26.364  1.00  0.00           C  
ATOM   2679  CG  ASN A 178     -21.957  -8.329 -26.053  1.00  0.00           C  
ATOM   2680  OD1 ASN A 178     -22.030  -9.219 -26.912  1.00  0.00           O  
ATOM   2681  ND2 ASN A 178     -21.555  -8.566 -24.829  1.00  0.00           N  
ATOM   2682  H   ASN A 178     -20.152  -6.607 -27.623  1.00  0.00           H  
ATOM   2683  HA  ASN A 178     -22.794  -7.373 -28.391  1.00  0.00           H  
ATOM   2684 1HB  ASN A 178     -21.643  -6.236 -25.835  1.00  0.00           H  
ATOM   2685 2HB  ASN A 178     -23.331  -6.698 -25.984  1.00  0.00           H  
ATOM   2686 1HD2 ASN A 178     -21.294  -9.492 -24.560  1.00  0.00           H  
ATOM   2687 2HD2 ASN A 178     -21.510  -7.822 -24.168  1.00  0.00           H  
ATOM   2688  N   HIS A 179     -22.258  -4.163 -28.063  1.00  0.00           N  
ATOM   2689  CA  HIS A 179     -22.840  -2.876 -28.382  1.00  0.00           C  
ATOM   2690  C   HIS A 179     -23.161  -2.835 -29.875  1.00  0.00           C  
ATOM   2691  O   HIS A 179     -24.274  -2.486 -30.250  1.00  0.00           O  
ATOM   2692  CB  HIS A 179     -21.944  -1.721 -27.942  1.00  0.00           C  
ATOM   2693  CG  HIS A 179     -22.574  -0.390 -28.183  1.00  0.00           C  
ATOM   2694  ND1 HIS A 179     -23.741   0.010 -27.544  1.00  0.00           N  
ATOM   2695  CD2 HIS A 179     -22.188   0.647 -28.937  1.00  0.00           C  
ATOM   2696  CE1 HIS A 179     -24.048   1.236 -27.928  1.00  0.00           C  
ATOM   2697  NE2 HIS A 179     -23.121   1.650 -28.764  1.00  0.00           N  
ATOM   2698  H   HIS A 179     -21.297  -4.213 -27.723  1.00  0.00           H  
ATOM   2699  HA  HIS A 179     -23.780  -2.765 -27.847  1.00  0.00           H  
ATOM   2700 1HB  HIS A 179     -21.709  -1.817 -26.882  1.00  0.00           H  
ATOM   2701 2HB  HIS A 179     -21.001  -1.761 -28.492  1.00  0.00           H  
ATOM   2702  HD2 HIS A 179     -21.303   0.680 -29.549  1.00  0.00           H  
ATOM   2703  HE1 HIS A 179     -24.913   1.811 -27.603  1.00  0.00           H  
ATOM   2704  HE2 HIS A 179     -23.090   2.555 -29.211  1.00  0.00           H  
ATOM   2705  N   LEU A 180     -22.216  -3.234 -30.731  1.00  0.00           N  
ATOM   2706  CA  LEU A 180     -22.484  -3.244 -32.171  1.00  0.00           C  
ATOM   2707  C   LEU A 180     -23.643  -4.164 -32.547  1.00  0.00           C  
ATOM   2708  O   LEU A 180     -24.471  -3.818 -33.407  1.00  0.00           O  
ATOM   2709  CB  LEU A 180     -21.217  -3.646 -32.923  1.00  0.00           C  
ATOM   2710  CG  LEU A 180     -20.144  -2.592 -32.976  1.00  0.00           C  
ATOM   2711  CD1 LEU A 180     -18.837  -3.190 -33.465  1.00  0.00           C  
ATOM   2712  CD2 LEU A 180     -20.627  -1.516 -33.973  1.00  0.00           C  
ATOM   2713  H   LEU A 180     -21.302  -3.519 -30.375  1.00  0.00           H  
ATOM   2714  HA  LEU A 180     -22.743  -2.237 -32.473  1.00  0.00           H  
ATOM   2715 1HB  LEU A 180     -20.793  -4.524 -32.436  1.00  0.00           H  
ATOM   2716 2HB  LEU A 180     -21.481  -3.909 -33.944  1.00  0.00           H  
ATOM   2717  HG  LEU A 180     -19.981  -2.160 -31.985  1.00  0.00           H  
ATOM   2718 1HD1 LEU A 180     -18.078  -2.406 -33.517  1.00  0.00           H  
ATOM   2719 2HD1 LEU A 180     -18.518  -3.961 -32.764  1.00  0.00           H  
ATOM   2720 3HD1 LEU A 180     -18.980  -3.623 -34.450  1.00  0.00           H  
ATOM   2721 1HD2 LEU A 180     -19.886  -0.746 -34.068  1.00  0.00           H  
ATOM   2722 2HD2 LEU A 180     -20.783  -1.970 -34.947  1.00  0.00           H  
ATOM   2723 3HD2 LEU A 180     -21.555  -1.083 -33.626  1.00  0.00           H  
ATOM   2724  N   GLU A 181     -23.758  -5.311 -31.876  1.00  0.00           N  
ATOM   2725  CA  GLU A 181     -24.872  -6.199 -32.159  1.00  0.00           C  
ATOM   2726  C   GLU A 181     -26.169  -5.532 -31.720  1.00  0.00           C  
ATOM   2727  O   GLU A 181     -27.164  -5.557 -32.451  1.00  0.00           O  
ATOM   2728  CB  GLU A 181     -24.701  -7.537 -31.444  1.00  0.00           C  
ATOM   2729  CG  GLU A 181     -25.831  -8.543 -31.695  1.00  0.00           C  
ATOM   2730  CD  GLU A 181     -25.949  -9.029 -33.130  1.00  0.00           C  
ATOM   2731  OE1 GLU A 181     -24.999  -8.921 -33.867  1.00  0.00           O  
ATOM   2732  OE2 GLU A 181     -27.015  -9.511 -33.478  1.00  0.00           O  
ATOM   2733  H   GLU A 181     -23.047  -5.576 -31.193  1.00  0.00           H  
ATOM   2734  HA  GLU A 181     -24.918  -6.375 -33.232  1.00  0.00           H  
ATOM   2735 1HB  GLU A 181     -23.761  -7.994 -31.750  1.00  0.00           H  
ATOM   2736 2HB  GLU A 181     -24.640  -7.362 -30.368  1.00  0.00           H  
ATOM   2737 1HG  GLU A 181     -25.690  -9.402 -31.041  1.00  0.00           H  
ATOM   2738 2HG  GLU A 181     -26.760  -8.059 -31.408  1.00  0.00           H  
ATOM   2739  N   THR A 182     -26.149  -4.872 -30.560  1.00  0.00           N  
ATOM   2740  CA  THR A 182     -27.326  -4.192 -30.054  1.00  0.00           C  
ATOM   2741  C   THR A 182     -27.760  -3.109 -31.018  1.00  0.00           C  
ATOM   2742  O   THR A 182     -28.938  -3.005 -31.350  1.00  0.00           O  
ATOM   2743  CB  THR A 182     -27.060  -3.554 -28.678  1.00  0.00           C  
ATOM   2744  OG1 THR A 182     -26.726  -4.585 -27.732  1.00  0.00           O  
ATOM   2745  CG2 THR A 182     -28.286  -2.772 -28.215  1.00  0.00           C  
ATOM   2746  H   THR A 182     -25.307  -4.875 -29.985  1.00  0.00           H  
ATOM   2747  HA  THR A 182     -28.134  -4.914 -29.958  1.00  0.00           H  
ATOM   2748  HB  THR A 182     -26.222  -2.870 -28.752  1.00  0.00           H  
ATOM   2749  HG1 THR A 182     -25.883  -5.011 -28.017  1.00  0.00           H  
ATOM   2750 1HG2 THR A 182     -28.081  -2.321 -27.244  1.00  0.00           H  
ATOM   2751 2HG2 THR A 182     -28.510  -1.989 -28.941  1.00  0.00           H  
ATOM   2752 3HG2 THR A 182     -29.137  -3.446 -28.129  1.00  0.00           H  
ATOM   2753  N   LEU A 183     -26.803  -2.330 -31.515  1.00  0.00           N  
ATOM   2754  CA  LEU A 183     -27.126  -1.241 -32.419  1.00  0.00           C  
ATOM   2755  C   LEU A 183     -27.772  -1.762 -33.693  1.00  0.00           C  
ATOM   2756  O   LEU A 183     -28.748  -1.175 -34.184  1.00  0.00           O  
ATOM   2757  CB  LEU A 183     -25.836  -0.510 -32.797  1.00  0.00           C  
ATOM   2758  CG  LEU A 183     -25.175   0.278 -31.679  1.00  0.00           C  
ATOM   2759  CD1 LEU A 183     -23.849   0.769 -32.135  1.00  0.00           C  
ATOM   2760  CD2 LEU A 183     -26.040   1.368 -31.321  1.00  0.00           C  
ATOM   2761  H   LEU A 183     -25.842  -2.469 -31.206  1.00  0.00           H  
ATOM   2762  HA  LEU A 183     -27.812  -0.562 -31.923  1.00  0.00           H  
ATOM   2763 1HB  LEU A 183     -25.112  -1.250 -33.141  1.00  0.00           H  
ATOM   2764 2HB  LEU A 183     -26.045   0.164 -33.615  1.00  0.00           H  
ATOM   2765  HG  LEU A 183     -25.026  -0.345 -30.815  1.00  0.00           H  
ATOM   2766 1HD1 LEU A 183     -23.376   1.342 -31.370  1.00  0.00           H  
ATOM   2767 2HD1 LEU A 183     -23.218  -0.057 -32.399  1.00  0.00           H  
ATOM   2768 3HD1 LEU A 183     -24.008   1.366 -32.954  1.00  0.00           H  
ATOM   2769 1HD2 LEU A 183     -25.591   1.949 -30.518  1.00  0.00           H  
ATOM   2770 2HD2 LEU A 183     -26.199   1.996 -32.178  1.00  0.00           H  
ATOM   2771 3HD2 LEU A 183     -26.986   0.955 -30.989  1.00  0.00           H  
ATOM   2772  N   SER A 184     -27.258  -2.879 -34.210  1.00  0.00           N  
ATOM   2773  CA  SER A 184     -27.826  -3.459 -35.409  1.00  0.00           C  
ATOM   2774  C   SER A 184     -29.220  -3.987 -35.118  1.00  0.00           C  
ATOM   2775  O   SER A 184     -30.154  -3.739 -35.879  1.00  0.00           O  
ATOM   2776  CB  SER A 184     -26.945  -4.581 -35.915  1.00  0.00           C  
ATOM   2777  OG  SER A 184     -25.694  -4.092 -36.324  1.00  0.00           O  
ATOM   2778  H   SER A 184     -26.441  -3.317 -33.779  1.00  0.00           H  
ATOM   2779  HA  SER A 184     -27.898  -2.686 -36.173  1.00  0.00           H  
ATOM   2780 1HB  SER A 184     -26.807  -5.323 -35.124  1.00  0.00           H  
ATOM   2781 2HB  SER A 184     -27.438  -5.078 -36.750  1.00  0.00           H  
ATOM   2782  HG  SER A 184     -25.232  -3.842 -35.501  1.00  0.00           H  
ATOM   2783  N   ARG A 185     -29.390  -4.666 -33.981  1.00  0.00           N  
ATOM   2784  CA  ARG A 185     -30.694  -5.217 -33.673  1.00  0.00           C  
ATOM   2785  C   ARG A 185     -31.724  -4.122 -33.482  1.00  0.00           C  
ATOM   2786  O   ARG A 185     -32.815  -4.210 -34.032  1.00  0.00           O  
ATOM   2787  CB  ARG A 185     -30.652  -6.086 -32.424  1.00  0.00           C  
ATOM   2788  CG  ARG A 185     -29.927  -7.428 -32.574  1.00  0.00           C  
ATOM   2789  CD  ARG A 185     -29.928  -8.186 -31.293  1.00  0.00           C  
ATOM   2790  NE  ARG A 185     -29.199  -9.445 -31.388  1.00  0.00           N  
ATOM   2791  CZ  ARG A 185     -29.190 -10.401 -30.434  1.00  0.00           C  
ATOM   2792  NH1 ARG A 185     -29.898 -10.245 -29.331  1.00  0.00           N  
ATOM   2793  NH2 ARG A 185     -28.473 -11.499 -30.601  1.00  0.00           N  
ATOM   2794  H   ARG A 185     -28.601  -4.841 -33.359  1.00  0.00           H  
ATOM   2795  HA  ARG A 185     -31.007  -5.842 -34.509  1.00  0.00           H  
ATOM   2796 1HB  ARG A 185     -30.147  -5.536 -31.628  1.00  0.00           H  
ATOM   2797 2HB  ARG A 185     -31.669  -6.289 -32.089  1.00  0.00           H  
ATOM   2798 1HG  ARG A 185     -30.435  -8.030 -33.327  1.00  0.00           H  
ATOM   2799 2HG  ARG A 185     -28.895  -7.271 -32.881  1.00  0.00           H  
ATOM   2800 1HD  ARG A 185     -29.451  -7.577 -30.524  1.00  0.00           H  
ATOM   2801 2HD  ARG A 185     -30.953  -8.404 -31.001  1.00  0.00           H  
ATOM   2802  HE  ARG A 185     -28.600  -9.588 -32.219  1.00  0.00           H  
ATOM   2803 1HH1 ARG A 185     -30.448  -9.408 -29.197  1.00  0.00           H  
ATOM   2804 2HH1 ARG A 185     -29.888 -10.961 -28.619  1.00  0.00           H  
ATOM   2805 1HH2 ARG A 185     -27.931 -11.636 -31.450  1.00  0.00           H  
ATOM   2806 2HH2 ARG A 185     -28.468 -12.210 -29.888  1.00  0.00           H  
ATOM   2807  N   VAL A 186     -31.369  -3.030 -32.818  1.00  0.00           N  
ATOM   2808  CA  VAL A 186     -32.365  -1.995 -32.631  1.00  0.00           C  
ATOM   2809  C   VAL A 186     -32.788  -1.484 -34.001  1.00  0.00           C  
ATOM   2810  O   VAL A 186     -33.983  -1.419 -34.311  1.00  0.00           O  
ATOM   2811  CB  VAL A 186     -31.836  -0.846 -31.763  1.00  0.00           C  
ATOM   2812  CG1 VAL A 186     -32.830   0.266 -31.766  1.00  0.00           C  
ATOM   2813  CG2 VAL A 186     -31.612  -1.326 -30.328  1.00  0.00           C  
ATOM   2814  H   VAL A 186     -30.443  -2.949 -32.400  1.00  0.00           H  
ATOM   2815  HA  VAL A 186     -33.231  -2.431 -32.132  1.00  0.00           H  
ATOM   2816  HB  VAL A 186     -30.894  -0.477 -32.186  1.00  0.00           H  
ATOM   2817 1HG1 VAL A 186     -32.454   1.083 -31.160  1.00  0.00           H  
ATOM   2818 2HG1 VAL A 186     -32.988   0.607 -32.790  1.00  0.00           H  
ATOM   2819 3HG1 VAL A 186     -33.772  -0.089 -31.353  1.00  0.00           H  
ATOM   2820 1HG2 VAL A 186     -31.235  -0.501 -29.727  1.00  0.00           H  
ATOM   2821 2HG2 VAL A 186     -32.553  -1.680 -29.914  1.00  0.00           H  
ATOM   2822 3HG2 VAL A 186     -30.897  -2.131 -30.317  1.00  0.00           H  
ATOM   2823  N   ALA A 187     -31.827  -1.246 -34.889  1.00  0.00           N  
ATOM   2824  CA  ALA A 187     -32.193  -0.803 -36.222  1.00  0.00           C  
ATOM   2825  C   ALA A 187     -33.125  -1.813 -36.901  1.00  0.00           C  
ATOM   2826  O   ALA A 187     -34.032  -1.415 -37.626  1.00  0.00           O  
ATOM   2827  CB  ALA A 187     -30.961  -0.610 -37.075  1.00  0.00           C  
ATOM   2828  H   ALA A 187     -30.840  -1.332 -34.632  1.00  0.00           H  
ATOM   2829  HA  ALA A 187     -32.721   0.146 -36.131  1.00  0.00           H  
ATOM   2830 1HB  ALA A 187     -31.267  -0.265 -38.053  1.00  0.00           H  
ATOM   2831 2HB  ALA A 187     -30.303   0.125 -36.612  1.00  0.00           H  
ATOM   2832 3HB  ALA A 187     -30.432  -1.557 -37.173  1.00  0.00           H  
ATOM   2833  N   GLU A 188     -32.922  -3.115 -36.647  1.00  0.00           N  
ATOM   2834  CA  GLU A 188     -33.753  -4.156 -37.248  1.00  0.00           C  
ATOM   2835  C   GLU A 188     -35.062  -4.470 -36.496  1.00  0.00           C  
ATOM   2836  O   GLU A 188     -35.896  -5.227 -37.003  1.00  0.00           O  
ATOM   2837  CB  GLU A 188     -32.952  -5.442 -37.421  1.00  0.00           C  
ATOM   2838  CG  GLU A 188     -31.803  -5.334 -38.428  1.00  0.00           C  
ATOM   2839  CD  GLU A 188     -30.987  -6.601 -38.549  1.00  0.00           C  
ATOM   2840  OE1 GLU A 188     -31.302  -7.567 -37.889  1.00  0.00           O  
ATOM   2841  OE2 GLU A 188     -30.038  -6.595 -39.298  1.00  0.00           O  
ATOM   2842  H   GLU A 188     -32.142  -3.390 -36.047  1.00  0.00           H  
ATOM   2843  HA  GLU A 188     -34.008  -3.807 -38.232  1.00  0.00           H  
ATOM   2844 1HB  GLU A 188     -32.529  -5.731 -36.458  1.00  0.00           H  
ATOM   2845 2HB  GLU A 188     -33.616  -6.241 -37.742  1.00  0.00           H  
ATOM   2846 1HG  GLU A 188     -32.222  -5.088 -39.404  1.00  0.00           H  
ATOM   2847 2HG  GLU A 188     -31.153  -4.513 -38.130  1.00  0.00           H  
ATOM   2848  N   GLU A 189     -35.232  -3.935 -35.282  1.00  0.00           N  
ATOM   2849  CA  GLU A 189     -36.442  -4.167 -34.490  1.00  0.00           C  
ATOM   2850  C   GLU A 189     -37.359  -2.936 -34.498  1.00  0.00           C  
ATOM   2851  O   GLU A 189     -38.537  -3.035 -34.141  1.00  0.00           O  
ATOM   2852  CB  GLU A 189     -36.090  -4.547 -33.038  1.00  0.00           C  
ATOM   2853  CG  GLU A 189     -35.256  -5.868 -32.832  1.00  0.00           C  
ATOM   2854  CD  GLU A 189     -35.965  -7.174 -33.124  1.00  0.00           C  
ATOM   2855  OE1 GLU A 189     -37.061  -7.363 -32.670  1.00  0.00           O  
ATOM   2856  OE2 GLU A 189     -35.388  -7.993 -33.817  1.00  0.00           O  
ATOM   2857  H   GLU A 189     -34.500  -3.343 -34.892  1.00  0.00           H  
ATOM   2858  HA  GLU A 189     -36.993  -4.991 -34.937  1.00  0.00           H  
ATOM   2859 1HB  GLU A 189     -35.508  -3.732 -32.598  1.00  0.00           H  
ATOM   2860 2HB  GLU A 189     -37.008  -4.637 -32.460  1.00  0.00           H  
ATOM   2861 1HG  GLU A 189     -34.406  -5.844 -33.482  1.00  0.00           H  
ATOM   2862 2HG  GLU A 189     -34.887  -5.885 -31.809  1.00  0.00           H  
ATOM   2863  N   THR A 190     -36.824  -1.787 -34.945  1.00  0.00           N  
ATOM   2864  CA  THR A 190     -37.564  -0.523 -34.979  1.00  0.00           C  
ATOM   2865  C   THR A 190     -38.214  -0.159 -36.334  1.00  0.00           C  
ATOM   2866  O   THR A 190     -38.613   0.986 -36.555  1.00  0.00           O  
ATOM   2867  CB  THR A 190     -36.694   0.626 -34.457  1.00  0.00           C  
ATOM   2868  OG1 THR A 190     -35.487   0.716 -35.214  1.00  0.00           O  
ATOM   2869  CG2 THR A 190     -36.366   0.398 -32.989  1.00  0.00           C  
ATOM   2870  H   THR A 190     -35.840  -1.778 -35.202  1.00  0.00           H  
ATOM   2871  HA  THR A 190     -38.383  -0.619 -34.268  1.00  0.00           H  
ATOM   2872  HB  THR A 190     -37.239   1.561 -34.561  1.00  0.00           H  
ATOM   2873  HG1 THR A 190     -34.922  -0.063 -35.003  1.00  0.00           H  
ATOM   2874 1HG2 THR A 190     -35.764   1.216 -32.625  1.00  0.00           H  
ATOM   2875 2HG2 THR A 190     -37.290   0.344 -32.418  1.00  0.00           H  
ATOM   2876 3HG2 THR A 190     -35.818  -0.534 -32.874  1.00  0.00           H  
ATOM   2877  N   ILE A 191     -38.329  -1.138 -37.225  1.00  0.00           N  
ATOM   2878  CA  ILE A 191     -38.771  -1.781 -38.457  1.00  0.00           C  
ATOM   2879  C   ILE A 191     -39.272  -3.067 -37.871  1.00  0.00           C  
ATOM   2880  O   ILE A 191     -39.183  -3.197 -36.666  1.00  0.00           O  
ATOM   2881  CB  ILE A 191     -37.725  -1.983 -39.561  1.00  0.00           C  
ATOM   2882  CG1 ILE A 191     -36.659  -2.875 -39.170  1.00  0.00           C  
ATOM   2883  CG2 ILE A 191     -37.159  -0.642 -39.941  1.00  0.00           C  
ATOM   2884  CD1 ILE A 191     -35.794  -3.211 -40.356  1.00  0.00           C  
ATOM   2885  H   ILE A 191     -38.768  -0.362 -37.694  1.00  0.00           H  
ATOM   2886  HA  ILE A 191     -39.604  -1.237 -38.889  1.00  0.00           H  
ATOM   2887  HB  ILE A 191     -38.205  -2.423 -40.434  1.00  0.00           H  
ATOM   2888 1HG1 ILE A 191     -36.072  -2.415 -38.395  1.00  0.00           H  
ATOM   2889 2HG1 ILE A 191     -37.082  -3.795 -38.778  1.00  0.00           H  
ATOM   2890 1HG2 ILE A 191     -36.439  -0.757 -40.740  1.00  0.00           H  
ATOM   2891 2HG2 ILE A 191     -37.964   0.002 -40.267  1.00  0.00           H  
ATOM   2892 3HG2 ILE A 191     -36.666  -0.195 -39.077  1.00  0.00           H  
ATOM   2893 1HD1 ILE A 191     -35.012  -3.893 -40.089  1.00  0.00           H  
ATOM   2894 2HD1 ILE A 191     -36.416  -3.674 -41.110  1.00  0.00           H  
ATOM   2895 3HD1 ILE A 191     -35.351  -2.301 -40.757  1.00  0.00           H  
ATOM   2896  N   LYS A 192     -39.866  -3.968 -38.612  1.00  0.00           N  
ATOM   2897  CA  LYS A 192     -40.352  -5.236 -38.025  1.00  0.00           C  
ATOM   2898  C   LYS A 192     -41.510  -4.999 -37.038  1.00  0.00           C  
ATOM   2899  O   LYS A 192     -42.643  -5.317 -37.362  1.00  0.00           O  
ATOM   2900  CB  LYS A 192     -39.233  -6.006 -37.293  1.00  0.00           C  
ATOM   2901  CG  LYS A 192     -39.620  -7.430 -36.901  1.00  0.00           C  
ATOM   2902  CD  LYS A 192     -38.526  -8.135 -36.088  1.00  0.00           C  
ATOM   2903  CE  LYS A 192     -37.308  -8.495 -36.921  1.00  0.00           C  
ATOM   2904  NZ  LYS A 192     -36.347  -9.335 -36.144  1.00  0.00           N  
ATOM   2905  H   LYS A 192     -39.936  -3.827 -39.611  1.00  0.00           H  
ATOM   2906  HA  LYS A 192     -40.731  -5.864 -38.832  1.00  0.00           H  
ATOM   2907 1HB  LYS A 192     -38.332  -6.019 -37.879  1.00  0.00           H  
ATOM   2908 2HB  LYS A 192     -38.989  -5.522 -36.354  1.00  0.00           H  
ATOM   2909 1HG  LYS A 192     -40.531  -7.389 -36.298  1.00  0.00           H  
ATOM   2910 2HG  LYS A 192     -39.828  -8.006 -37.798  1.00  0.00           H  
ATOM   2911 1HD  LYS A 192     -38.200  -7.470 -35.278  1.00  0.00           H  
ATOM   2912 2HD  LYS A 192     -38.930  -9.039 -35.640  1.00  0.00           H  
ATOM   2913 1HE  LYS A 192     -37.622  -9.038 -37.809  1.00  0.00           H  
ATOM   2914 2HE  LYS A 192     -36.804  -7.580 -37.223  1.00  0.00           H  
ATOM   2915 1HZ  LYS A 192     -35.544  -9.546 -36.713  1.00  0.00           H  
ATOM   2916 2HZ  LYS A 192     -36.037  -8.822 -35.300  1.00  0.00           H  
ATOM   2917 3HZ  LYS A 192     -36.792 -10.187 -35.858  1.00  0.00           H  
ATOM   2918  N   ASP A 193     -41.295  -4.360 -35.873  1.00  0.00           N  
ATOM   2919  CA  ASP A 193     -42.457  -4.063 -35.025  1.00  0.00           C  
ATOM   2920  C   ASP A 193     -43.403  -3.122 -35.755  1.00  0.00           C  
ATOM   2921  O   ASP A 193     -44.623  -3.227 -35.664  1.00  0.00           O  
ATOM   2922  CB  ASP A 193     -42.054  -3.437 -33.684  1.00  0.00           C  
ATOM   2923  CG  ASP A 193     -41.491  -4.426 -32.655  1.00  0.00           C  
ATOM   2924  OD1 ASP A 193     -41.626  -5.618 -32.844  1.00  0.00           O  
ATOM   2925  OD2 ASP A 193     -40.978  -3.971 -31.655  1.00  0.00           O  
ATOM   2926  H   ASP A 193     -40.351  -4.067 -35.589  1.00  0.00           H  
ATOM   2927  HA  ASP A 193     -42.987  -4.990 -34.823  1.00  0.00           H  
ATOM   2928 1HB  ASP A 193     -41.282  -2.683 -33.872  1.00  0.00           H  
ATOM   2929 2HB  ASP A 193     -42.909  -2.924 -33.251  1.00  0.00           H  
ATOM   2930  N   TYR A 194     -42.803  -2.213 -36.505  1.00  0.00           N  
ATOM   2931  CA  TYR A 194     -43.489  -1.206 -37.298  1.00  0.00           C  
ATOM   2932  C   TYR A 194     -44.364  -1.862 -38.386  1.00  0.00           C  
ATOM   2933  O   TYR A 194     -45.478  -1.411 -38.662  1.00  0.00           O  
ATOM   2934  CB  TYR A 194     -42.461  -0.283 -37.950  1.00  0.00           C  
ATOM   2935  CG  TYR A 194     -43.032   0.943 -38.623  1.00  0.00           C  
ATOM   2936  CD1 TYR A 194     -43.057   2.148 -37.944  1.00  0.00           C  
ATOM   2937  CD2 TYR A 194     -43.561   0.865 -39.880  1.00  0.00           C  
ATOM   2938  CE1 TYR A 194     -43.585   3.272 -38.552  1.00  0.00           C  
ATOM   2939  CE2 TYR A 194     -44.089   1.971 -40.494  1.00  0.00           C  
ATOM   2940  CZ  TYR A 194     -44.099   3.178 -39.838  1.00  0.00           C  
ATOM   2941  OH  TYR A 194     -44.625   4.292 -40.449  1.00  0.00           O  
ATOM   2942  H   TYR A 194     -41.794  -2.226 -36.505  1.00  0.00           H  
ATOM   2943  HA  TYR A 194     -44.140  -0.628 -36.645  1.00  0.00           H  
ATOM   2944 1HB  TYR A 194     -41.743   0.046 -37.195  1.00  0.00           H  
ATOM   2945 2HB  TYR A 194     -41.911  -0.838 -38.683  1.00  0.00           H  
ATOM   2946  HD1 TYR A 194     -42.649   2.215 -36.936  1.00  0.00           H  
ATOM   2947  HD2 TYR A 194     -43.566  -0.075 -40.389  1.00  0.00           H  
ATOM   2948  HE1 TYR A 194     -43.596   4.224 -38.024  1.00  0.00           H  
ATOM   2949  HE2 TYR A 194     -44.502   1.890 -41.499  1.00  0.00           H  
ATOM   2950  HH  TYR A 194     -44.535   5.050 -39.865  1.00  0.00           H  
ATOM   2951  N   PHE A 195     -43.799  -2.877 -39.055  1.00  0.00           N  
ATOM   2952  CA  PHE A 195     -44.416  -3.544 -40.207  1.00  0.00           C  
ATOM   2953  C   PHE A 195     -44.942  -4.970 -39.917  1.00  0.00           C  
ATOM   2954  O   PHE A 195     -45.466  -5.651 -40.813  1.00  0.00           O  
ATOM   2955  CB  PHE A 195     -43.369  -3.658 -41.298  1.00  0.00           C  
ATOM   2956  CG  PHE A 195     -42.790  -2.355 -41.780  1.00  0.00           C  
ATOM   2957  CD1 PHE A 195     -41.598  -1.895 -41.244  1.00  0.00           C  
ATOM   2958  CD2 PHE A 195     -43.393  -1.617 -42.769  1.00  0.00           C  
ATOM   2959  CE1 PHE A 195     -41.025  -0.726 -41.669  1.00  0.00           C  
ATOM   2960  CE2 PHE A 195     -42.823  -0.433 -43.208  1.00  0.00           C  
ATOM   2961  CZ  PHE A 195     -41.633   0.013 -42.651  1.00  0.00           C  
ATOM   2962  H   PHE A 195     -42.899  -3.209 -38.738  1.00  0.00           H  
ATOM   2963  HA  PHE A 195     -45.249  -2.930 -40.550  1.00  0.00           H  
ATOM   2964 1HB  PHE A 195     -42.559  -4.273 -40.922  1.00  0.00           H  
ATOM   2965 2HB  PHE A 195     -43.806  -4.169 -42.151  1.00  0.00           H  
ATOM   2966  HD1 PHE A 195     -41.126  -2.476 -40.477  1.00  0.00           H  
ATOM   2967  HD2 PHE A 195     -44.325  -1.972 -43.205  1.00  0.00           H  
ATOM   2968  HE1 PHE A 195     -40.095  -0.385 -41.231  1.00  0.00           H  
ATOM   2969  HE2 PHE A 195     -43.310   0.148 -43.988  1.00  0.00           H  
ATOM   2970  HZ  PHE A 195     -41.183   0.946 -42.992  1.00  0.00           H  
ATOM   2971  N   GLU A 196     -44.791  -5.408 -38.679  1.00  0.00           N  
ATOM   2972  CA  GLU A 196     -45.208  -6.716 -38.194  1.00  0.00           C  
ATOM   2973  C   GLU A 196     -44.620  -7.873 -39.020  1.00  0.00           C  
ATOM   2974  O   GLU A 196     -43.449  -7.872 -39.400  1.00  0.00           O  
ATOM   2975  CB  GLU A 196     -46.741  -6.806 -38.185  1.00  0.00           C  
ATOM   2976  CG  GLU A 196     -47.439  -5.760 -37.330  1.00  0.00           C  
ATOM   2977  CD  GLU A 196     -48.935  -5.945 -37.313  1.00  0.00           C  
ATOM   2978  OE1 GLU A 196     -49.391  -6.957 -36.837  1.00  0.00           O  
ATOM   2979  OE2 GLU A 196     -49.621  -5.085 -37.823  1.00  0.00           O  
ATOM   2980  H   GLU A 196     -44.325  -4.801 -38.006  1.00  0.00           H  
ATOM   2981  HA  GLU A 196     -44.847  -6.821 -37.170  1.00  0.00           H  
ATOM   2982 1HB  GLU A 196     -47.137  -6.761 -39.200  1.00  0.00           H  
ATOM   2983 2HB  GLU A 196     -47.047  -7.753 -37.747  1.00  0.00           H  
ATOM   2984 1HG  GLU A 196     -47.059  -5.824 -36.311  1.00  0.00           H  
ATOM   2985 2HG  GLU A 196     -47.200  -4.766 -37.714  1.00  0.00           H  
ATOM   2986  N   ALA A 197     -45.469  -8.846 -39.330  1.00  0.00           N  
ATOM   2987  CA  ALA A 197     -45.109 -10.055 -40.057  1.00  0.00           C  
ATOM   2988  C   ALA A 197     -45.101  -9.866 -41.565  1.00  0.00           C  
ATOM   2989  O   ALA A 197     -44.879 -10.820 -42.306  1.00  0.00           O  
ATOM   2990  CB  ALA A 197     -46.077 -11.168 -39.711  1.00  0.00           C  
ATOM   2991  H   ALA A 197     -46.423  -8.767 -39.016  1.00  0.00           H  
ATOM   2992  HA  ALA A 197     -44.103 -10.343 -39.750  1.00  0.00           H  
ATOM   2993 1HB  ALA A 197     -45.783 -12.079 -40.232  1.00  0.00           H  
ATOM   2994 2HB  ALA A 197     -46.064 -11.342 -38.638  1.00  0.00           H  
ATOM   2995 3HB  ALA A 197     -47.082 -10.881 -40.022  1.00  0.00           H  
ATOM   2996  N   ARG A 198     -45.366  -8.655 -42.037  1.00  0.00           N  
ATOM   2997  CA  ARG A 198     -45.492  -8.431 -43.468  1.00  0.00           C  
ATOM   2998  C   ARG A 198     -44.160  -8.323 -44.207  1.00  0.00           C  
ATOM   2999  O   ARG A 198     -44.153  -8.205 -45.433  1.00  0.00           O  
ATOM   3000  CB  ARG A 198     -46.283  -7.163 -43.710  1.00  0.00           C  
ATOM   3001  CG  ARG A 198     -47.729  -7.230 -43.225  1.00  0.00           C  
ATOM   3002  CD  ARG A 198     -48.438  -5.934 -43.405  1.00  0.00           C  
ATOM   3003  NE  ARG A 198     -49.812  -5.984 -42.910  1.00  0.00           N  
ATOM   3004  CZ  ARG A 198     -50.173  -5.704 -41.634  1.00  0.00           C  
ATOM   3005  NH1 ARG A 198     -49.264  -5.353 -40.758  1.00  0.00           N  
ATOM   3006  NH2 ARG A 198     -51.443  -5.784 -41.275  1.00  0.00           N  
ATOM   3007  H   ARG A 198     -45.501  -7.856 -41.410  1.00  0.00           H  
ATOM   3008  HA  ARG A 198     -46.052  -9.267 -43.888  1.00  0.00           H  
ATOM   3009 1HB  ARG A 198     -45.793  -6.321 -43.224  1.00  0.00           H  
ATOM   3010 2HB  ARG A 198     -46.306  -6.952 -44.778  1.00  0.00           H  
ATOM   3011 1HG  ARG A 198     -48.266  -8.001 -43.774  1.00  0.00           H  
ATOM   3012 2HG  ARG A 198     -47.730  -7.467 -42.158  1.00  0.00           H  
ATOM   3013 1HD  ARG A 198     -47.902  -5.158 -42.853  1.00  0.00           H  
ATOM   3014 2HD  ARG A 198     -48.464  -5.674 -44.463  1.00  0.00           H  
ATOM   3015  HE  ARG A 198     -50.539  -6.250 -43.559  1.00  0.00           H  
ATOM   3016 1HH1 ARG A 198     -48.289  -5.299 -41.028  1.00  0.00           H  
ATOM   3017 2HH1 ARG A 198     -49.527  -5.142 -39.783  1.00  0.00           H  
ATOM   3018 1HH2 ARG A 198     -52.142  -6.054 -41.950  1.00  0.00           H  
ATOM   3019 2HH2 ARG A 198     -51.714  -5.576 -40.321  1.00  0.00           H  
ATOM   3020  N   LEU A 199     -43.033  -8.334 -43.486  1.00  0.00           N  
ATOM   3021  CA  LEU A 199     -41.756  -8.198 -44.179  1.00  0.00           C  
ATOM   3022  C   LEU A 199     -40.918  -9.467 -44.379  1.00  0.00           C  
ATOM   3023  O   LEU A 199     -40.559  -9.774 -45.500  1.00  0.00           O  
ATOM   3024  CB  LEU A 199     -40.867  -7.183 -43.466  1.00  0.00           C  
ATOM   3025  CG  LEU A 199     -41.375  -5.767 -43.414  1.00  0.00           C  
ATOM   3026  CD1 LEU A 199     -40.370  -4.940 -42.696  1.00  0.00           C  
ATOM   3027  CD2 LEU A 199     -41.607  -5.217 -44.803  1.00  0.00           C  
ATOM   3028  H   LEU A 199     -43.083  -8.433 -42.480  1.00  0.00           H  
ATOM   3029  HA  LEU A 199     -41.966  -7.799 -45.169  1.00  0.00           H  
ATOM   3030 1HB  LEU A 199     -40.728  -7.515 -42.440  1.00  0.00           H  
ATOM   3031 2HB  LEU A 199     -39.900  -7.168 -43.925  1.00  0.00           H  
ATOM   3032  HG  LEU A 199     -42.301  -5.753 -42.860  1.00  0.00           H  
ATOM   3033 1HD1 LEU A 199     -40.701  -3.940 -42.646  1.00  0.00           H  
ATOM   3034 2HD1 LEU A 199     -40.199  -5.330 -41.692  1.00  0.00           H  
ATOM   3035 3HD1 LEU A 199     -39.479  -4.973 -43.270  1.00  0.00           H  
ATOM   3036 1HD2 LEU A 199     -41.976  -4.192 -44.726  1.00  0.00           H  
ATOM   3037 2HD2 LEU A 199     -40.679  -5.224 -45.357  1.00  0.00           H  
ATOM   3038 3HD2 LEU A 199     -42.347  -5.835 -45.322  1.00  0.00           H  
ATOM   3039  N   ALA A 200     -40.606 -10.225 -43.328  1.00  0.00           N  
ATOM   3040  CA  ALA A 200     -39.604 -11.310 -43.475  1.00  0.00           C  
ATOM   3041  C   ALA A 200     -38.245 -10.709 -43.900  1.00  0.00           C  
ATOM   3042  O   ALA A 200     -37.735 -10.956 -44.996  1.00  0.00           O  
ATOM   3043  CB  ALA A 200     -40.042 -12.388 -44.466  1.00  0.00           C  
ATOM   3044  H   ALA A 200     -40.989 -10.009 -42.422  1.00  0.00           H  
ATOM   3045  HA  ALA A 200     -39.477 -11.779 -42.502  1.00  0.00           H  
ATOM   3046 1HB  ALA A 200     -39.276 -13.161 -44.489  1.00  0.00           H  
ATOM   3047 2HB  ALA A 200     -40.986 -12.819 -44.133  1.00  0.00           H  
ATOM   3048 3HB  ALA A 200     -40.168 -12.016 -45.473  1.00  0.00           H  
ATOM   3049  N   LEU A 201     -37.705  -9.878 -43.007  1.00  0.00           N  
ATOM   3050  CA  LEU A 201     -36.454  -9.115 -43.149  1.00  0.00           C  
ATOM   3051  C   LEU A 201     -35.169  -9.918 -43.332  1.00  0.00           C  
ATOM   3052  O   LEU A 201     -34.984 -10.957 -42.697  1.00  0.00           O  
ATOM   3053  CB  LEU A 201     -36.282  -8.269 -41.888  1.00  0.00           C  
ATOM   3054  CG  LEU A 201     -37.241  -7.146 -41.752  1.00  0.00           C  
ATOM   3055  CD1 LEU A 201     -37.127  -6.525 -40.389  1.00  0.00           C  
ATOM   3056  CD2 LEU A 201     -36.874  -6.186 -42.776  1.00  0.00           C  
ATOM   3057  H   LEU A 201     -38.212  -9.761 -42.145  1.00  0.00           H  
ATOM   3058  HA  LEU A 201     -36.564  -8.458 -44.009  1.00  0.00           H  
ATOM   3059 1HB  LEU A 201     -36.386  -8.910 -41.016  1.00  0.00           H  
ATOM   3060 2HB  LEU A 201     -35.275  -7.847 -41.889  1.00  0.00           H  
ATOM   3061  HG  LEU A 201     -38.260  -7.484 -41.890  1.00  0.00           H  
ATOM   3062 1HD1 LEU A 201     -37.814  -5.685 -40.313  1.00  0.00           H  
ATOM   3063 2HD1 LEU A 201     -37.381  -7.267 -39.645  1.00  0.00           H  
ATOM   3064 3HD1 LEU A 201     -36.110  -6.179 -40.222  1.00  0.00           H  
ATOM   3065 1HD2 LEU A 201     -37.491  -5.323 -42.719  1.00  0.00           H  
ATOM   3066 2HD2 LEU A 201     -35.847  -5.909 -42.575  1.00  0.00           H  
ATOM   3067 3HD2 LEU A 201     -36.952  -6.638 -43.770  1.00  0.00           H  
ATOM   3068  N   LEU A 202     -34.278  -9.404 -44.196  1.00  0.00           N  
ATOM   3069  CA  LEU A 202     -32.969 -10.012 -44.461  1.00  0.00           C  
ATOM   3070  C   LEU A 202     -31.730  -9.195 -43.984  1.00  0.00           C  
ATOM   3071  O   LEU A 202     -30.868  -9.727 -43.281  1.00  0.00           O  
ATOM   3072  CB  LEU A 202     -32.828 -10.222 -45.977  1.00  0.00           C  
ATOM   3073  CG  LEU A 202     -33.852 -11.167 -46.651  1.00  0.00           C  
ATOM   3074  CD1 LEU A 202     -33.591 -11.180 -48.155  1.00  0.00           C  
ATOM   3075  CD2 LEU A 202     -33.739 -12.558 -46.064  1.00  0.00           C  
ATOM   3076  H   LEU A 202     -34.522  -8.556 -44.697  1.00  0.00           H  
ATOM   3077  HA  LEU A 202     -32.947 -10.981 -43.965  1.00  0.00           H  
ATOM   3078 1HB  LEU A 202     -32.923  -9.257 -46.462  1.00  0.00           H  
ATOM   3079 2HB  LEU A 202     -31.830 -10.605 -46.181  1.00  0.00           H  
ATOM   3080  HG  LEU A 202     -34.867 -10.793 -46.485  1.00  0.00           H  
ATOM   3081 1HD1 LEU A 202     -34.300 -11.832 -48.644  1.00  0.00           H  
ATOM   3082 2HD1 LEU A 202     -33.697 -10.187 -48.550  1.00  0.00           H  
ATOM   3083 3HD1 LEU A 202     -32.585 -11.544 -48.347  1.00  0.00           H  
ATOM   3084 1HD2 LEU A 202     -34.467 -13.217 -46.546  1.00  0.00           H  
ATOM   3085 2HD2 LEU A 202     -32.734 -12.945 -46.229  1.00  0.00           H  
ATOM   3086 3HD2 LEU A 202     -33.942 -12.518 -44.990  1.00  0.00           H  
ATOM   3087  N   GLU A 203     -31.628  -7.926 -44.434  1.00  0.00           N  
ATOM   3088  CA  GLU A 203     -30.446  -7.043 -44.193  1.00  0.00           C  
ATOM   3089  C   GLU A 203     -30.826  -5.607 -44.611  1.00  0.00           C  
ATOM   3090  O   GLU A 203     -31.881  -5.458 -45.158  1.00  0.00           O  
ATOM   3091  CB  GLU A 203     -29.216  -7.543 -44.973  1.00  0.00           C  
ATOM   3092  CG  GLU A 203     -29.356  -7.465 -46.455  1.00  0.00           C  
ATOM   3093  CD  GLU A 203     -28.174  -8.031 -47.216  1.00  0.00           C  
ATOM   3094  OE1 GLU A 203     -27.312  -8.604 -46.599  1.00  0.00           O  
ATOM   3095  OE2 GLU A 203     -28.131  -7.870 -48.422  1.00  0.00           O  
ATOM   3096  H   GLU A 203     -32.423  -7.568 -44.963  1.00  0.00           H  
ATOM   3097  HA  GLU A 203     -30.222  -7.067 -43.131  1.00  0.00           H  
ATOM   3098 1HB  GLU A 203     -28.329  -7.011 -44.691  1.00  0.00           H  
ATOM   3099 2HB  GLU A 203     -29.035  -8.587 -44.729  1.00  0.00           H  
ATOM   3100 1HG  GLU A 203     -30.226  -8.044 -46.700  1.00  0.00           H  
ATOM   3101 2HG  GLU A 203     -29.530  -6.429 -46.751  1.00  0.00           H  
ATOM   3102  N   PRO A 204     -30.083  -4.525 -44.329  1.00  0.00           N  
ATOM   3103  CA  PRO A 204     -30.380  -3.146 -44.790  1.00  0.00           C  
ATOM   3104  C   PRO A 204     -30.472  -2.861 -46.342  1.00  0.00           C  
ATOM   3105  O   PRO A 204     -29.760  -3.485 -47.123  1.00  0.00           O  
ATOM   3106  CB  PRO A 204     -29.197  -2.389 -44.169  1.00  0.00           C  
ATOM   3107  CG  PRO A 204     -28.763  -3.210 -42.986  1.00  0.00           C  
ATOM   3108  CD  PRO A 204     -28.942  -4.625 -43.410  1.00  0.00           C  
ATOM   3109  HA  PRO A 204     -31.266  -2.795 -44.288  1.00  0.00           H  
ATOM   3110 1HB  PRO A 204     -28.431  -2.288 -44.896  1.00  0.00           H  
ATOM   3111 2HB  PRO A 204     -29.485  -1.390 -43.881  1.00  0.00           H  
ATOM   3112 1HG  PRO A 204     -27.725  -2.965 -42.717  1.00  0.00           H  
ATOM   3113 2HG  PRO A 204     -29.386  -2.960 -42.115  1.00  0.00           H  
ATOM   3114 1HD  PRO A 204     -28.045  -4.962 -43.931  1.00  0.00           H  
ATOM   3115 2HD  PRO A 204     -29.174  -5.235 -42.533  1.00  0.00           H  
ATOM   3116  N   VAL A 205     -31.386  -1.912 -46.753  1.00  0.00           N  
ATOM   3117  CA  VAL A 205     -31.550  -1.301 -48.128  1.00  0.00           C  
ATOM   3118  C   VAL A 205     -31.619   0.221 -48.128  1.00  0.00           C  
ATOM   3119  O   VAL A 205     -30.647   0.866 -48.480  1.00  0.00           O  
ATOM   3120  CB  VAL A 205     -32.792  -1.770 -48.933  1.00  0.00           C  
ATOM   3121  CG1 VAL A 205     -32.991  -1.010 -50.283  1.00  0.00           C  
ATOM   3122  CG2 VAL A 205     -32.609  -3.163 -49.257  1.00  0.00           C  
ATOM   3123  H   VAL A 205     -31.973  -1.535 -46.030  1.00  0.00           H  
ATOM   3124  HA  VAL A 205     -30.705  -1.580 -48.706  1.00  0.00           H  
ATOM   3125  HB  VAL A 205     -33.659  -1.606 -48.350  1.00  0.00           H  
ATOM   3126 1HG1 VAL A 205     -33.874  -1.407 -50.778  1.00  0.00           H  
ATOM   3127 2HG1 VAL A 205     -33.134   0.051 -50.132  1.00  0.00           H  
ATOM   3128 3HG1 VAL A 205     -32.154  -1.142 -50.921  1.00  0.00           H  
ATOM   3129 1HG2 VAL A 205     -33.476  -3.533 -49.790  1.00  0.00           H  
ATOM   3130 2HG2 VAL A 205     -31.741  -3.305 -49.852  1.00  0.00           H  
ATOM   3131 3HG2 VAL A 205     -32.481  -3.649 -48.364  1.00  0.00           H  
ATOM   3132  N   PHE A 206     -32.767   0.777 -47.679  1.00  0.00           N  
ATOM   3133  CA  PHE A 206     -32.963   2.236 -47.643  1.00  0.00           C  
ATOM   3134  C   PHE A 206     -34.153   2.866 -46.847  1.00  0.00           C  
ATOM   3135  O   PHE A 206     -33.962   3.918 -46.246  1.00  0.00           O  
ATOM   3136  CB  PHE A 206     -33.097   2.818 -49.027  1.00  0.00           C  
ATOM   3137  CG  PHE A 206     -33.064   4.296 -48.926  1.00  0.00           C  
ATOM   3138  CD1 PHE A 206     -31.848   4.899 -48.894  1.00  0.00           C  
ATOM   3139  CD2 PHE A 206     -34.208   5.079 -48.810  1.00  0.00           C  
ATOM   3140  CE1 PHE A 206     -31.728   6.250 -48.773  1.00  0.00           C  
ATOM   3141  CE2 PHE A 206     -34.104   6.454 -48.685  1.00  0.00           C  
ATOM   3142  CZ  PHE A 206     -32.858   7.043 -48.670  1.00  0.00           C  
ATOM   3143  H   PHE A 206     -33.493   0.161 -47.383  1.00  0.00           H  
ATOM   3144  HA  PHE A 206     -32.052   2.652 -47.219  1.00  0.00           H  
ATOM   3145 1HB  PHE A 206     -32.274   2.497 -49.644  1.00  0.00           H  
ATOM   3146 2HB  PHE A 206     -34.026   2.507 -49.489  1.00  0.00           H  
ATOM   3147  HD1 PHE A 206     -30.970   4.271 -48.964  1.00  0.00           H  
ATOM   3148  HD2 PHE A 206     -35.189   4.599 -48.816  1.00  0.00           H  
ATOM   3149  HE1 PHE A 206     -30.737   6.690 -48.749  1.00  0.00           H  
ATOM   3150  HE2 PHE A 206     -34.996   7.068 -48.593  1.00  0.00           H  
ATOM   3151  HZ  PHE A 206     -32.764   8.127 -48.569  1.00  0.00           H  
ATOM   3152  N   PRO A 207     -35.401   2.324 -46.903  1.00  0.00           N  
ATOM   3153  CA  PRO A 207     -36.693   2.961 -46.570  1.00  0.00           C  
ATOM   3154  C   PRO A 207     -36.936   3.840 -45.326  1.00  0.00           C  
ATOM   3155  O   PRO A 207     -37.899   4.612 -45.348  1.00  0.00           O  
ATOM   3156  CB  PRO A 207     -37.615   1.740 -46.460  1.00  0.00           C  
ATOM   3157  CG  PRO A 207     -37.052   0.752 -47.417  1.00  0.00           C  
ATOM   3158  CD  PRO A 207     -35.577   0.911 -47.336  1.00  0.00           C  
ATOM   3159  HA  PRO A 207     -36.973   3.539 -47.443  1.00  0.00           H  
ATOM   3160 1HB  PRO A 207     -37.627   1.374 -45.422  1.00  0.00           H  
ATOM   3161 2HB  PRO A 207     -38.649   2.030 -46.705  1.00  0.00           H  
ATOM   3162 1HG  PRO A 207     -37.380  -0.266 -47.141  1.00  0.00           H  
ATOM   3163 2HG  PRO A 207     -37.439   0.946 -48.427  1.00  0.00           H  
ATOM   3164 1HD  PRO A 207     -35.189   0.219 -46.593  1.00  0.00           H  
ATOM   3165 2HD  PRO A 207     -35.199   0.738 -48.351  1.00  0.00           H  
ATOM   3166  N   ILE A 208     -36.192   3.724 -44.240  1.00  0.00           N  
ATOM   3167  CA  ILE A 208     -36.522   4.574 -43.086  1.00  0.00           C  
ATOM   3168  C   ILE A 208     -35.735   5.866 -43.199  1.00  0.00           C  
ATOM   3169  O   ILE A 208     -34.546   5.814 -43.405  1.00  0.00           O  
ATOM   3170  CB  ILE A 208     -36.211   3.865 -41.764  1.00  0.00           C  
ATOM   3171  CG1 ILE A 208     -36.986   2.537 -41.692  1.00  0.00           C  
ATOM   3172  CG2 ILE A 208     -36.467   4.780 -40.572  1.00  0.00           C  
ATOM   3173  CD1 ILE A 208     -38.492   2.675 -41.799  1.00  0.00           C  
ATOM   3174  H   ILE A 208     -35.359   3.138 -44.205  1.00  0.00           H  
ATOM   3175  HA  ILE A 208     -37.580   4.819 -43.107  1.00  0.00           H  
ATOM   3176  HB  ILE A 208     -35.201   3.607 -41.768  1.00  0.00           H  
ATOM   3177 1HG1 ILE A 208     -36.637   1.890 -42.500  1.00  0.00           H  
ATOM   3178 2HG1 ILE A 208     -36.750   2.064 -40.744  1.00  0.00           H  
ATOM   3179 1HG2 ILE A 208     -36.204   4.261 -39.652  1.00  0.00           H  
ATOM   3180 2HG2 ILE A 208     -35.853   5.681 -40.664  1.00  0.00           H  
ATOM   3181 3HG2 ILE A 208     -37.518   5.059 -40.547  1.00  0.00           H  
ATOM   3182 1HD1 ILE A 208     -38.953   1.696 -41.737  1.00  0.00           H  
ATOM   3183 2HD1 ILE A 208     -38.861   3.300 -40.982  1.00  0.00           H  
ATOM   3184 3HD1 ILE A 208     -38.748   3.136 -42.752  1.00  0.00           H  
ATOM   3185  N   ALA A 209     -36.360   7.036 -43.074  1.00  0.00           N  
ATOM   3186  CA  ALA A 209     -35.579   8.264 -43.254  1.00  0.00           C  
ATOM   3187  C   ALA A 209     -35.994   9.394 -42.318  1.00  0.00           C  
ATOM   3188  O   ALA A 209     -36.533  10.409 -42.760  1.00  0.00           O  
ATOM   3189  CB  ALA A 209     -35.676   8.722 -44.700  1.00  0.00           C  
ATOM   3190  H   ALA A 209     -37.352   7.075 -42.887  1.00  0.00           H  
ATOM   3191  HA  ALA A 209     -34.539   8.038 -43.030  1.00  0.00           H  
ATOM   3192 1HB  ALA A 209     -35.062   9.606 -44.843  1.00  0.00           H  
ATOM   3193 2HB  ALA A 209     -35.325   7.923 -45.359  1.00  0.00           H  
ATOM   3194 3HB  ALA A 209     -36.712   8.959 -44.935  1.00  0.00           H  
ATOM   3195  N   CYS A 210     -35.809   9.200 -41.014  1.00  0.00           N  
ATOM   3196  CA  CYS A 210     -36.182  10.258 -40.069  1.00  0.00           C  
ATOM   3197  C   CYS A 210     -34.977  11.141 -39.829  1.00  0.00           C  
ATOM   3198  O   CYS A 210     -34.023  10.720 -39.179  1.00  0.00           O  
ATOM   3199  CB  CYS A 210     -36.644   9.701 -38.726  1.00  0.00           C  
ATOM   3200  SG  CYS A 210     -37.074  10.996 -37.528  1.00  0.00           S  
ATOM   3201  H   CYS A 210     -35.324   8.355 -40.703  1.00  0.00           H  
ATOM   3202  HA  CYS A 210     -36.984  10.857 -40.500  1.00  0.00           H  
ATOM   3203 1HB  CYS A 210     -37.514   9.063 -38.872  1.00  0.00           H  
ATOM   3204 2HB  CYS A 210     -35.863   9.089 -38.293  1.00  0.00           H  
ATOM   3205  HG  CYS A 210     -35.930  11.671 -37.652  1.00  0.00           H  
ATOM   3206  N   HIS A 211     -34.997  12.370 -40.315  1.00  0.00           N  
ATOM   3207  CA  HIS A 211     -33.785  13.161 -40.185  1.00  0.00           C  
ATOM   3208  C   HIS A 211     -33.913  14.208 -39.086  1.00  0.00           C  
ATOM   3209  O   HIS A 211     -33.376  14.040 -38.000  1.00  0.00           O  
ATOM   3210  CB  HIS A 211     -33.485  13.824 -41.523  1.00  0.00           C  
ATOM   3211  CG  HIS A 211     -33.228  12.843 -42.675  1.00  0.00           C  
ATOM   3212  ND1 HIS A 211     -33.246  13.242 -43.986  1.00  0.00           N  
ATOM   3213  CD2 HIS A 211     -32.958  11.511 -42.701  1.00  0.00           C  
ATOM   3214  CE1 HIS A 211     -32.994  12.215 -44.767  1.00  0.00           C  
ATOM   3215  NE2 HIS A 211     -32.821  11.162 -44.015  1.00  0.00           N  
ATOM   3216  H   HIS A 211     -35.806  12.713 -40.819  1.00  0.00           H  
ATOM   3217  HA  HIS A 211     -32.954  12.520 -39.927  1.00  0.00           H  
ATOM   3218 1HB  HIS A 211     -34.293  14.487 -41.813  1.00  0.00           H  
ATOM   3219 2HB  HIS A 211     -32.598  14.416 -41.398  1.00  0.00           H  
ATOM   3220  HD2 HIS A 211     -32.863  10.840 -41.847  1.00  0.00           H  
ATOM   3221  HE1 HIS A 211     -32.942  12.236 -45.858  1.00  0.00           H  
ATOM   3222  HE2 HIS A 211     -32.618  10.237 -44.357  1.00  0.00           H  
ATOM   3223  N   ARG A 212     -34.713  15.242 -39.326  1.00  0.00           N  
ATOM   3224  CA  ARG A 212     -35.001  16.271 -38.324  1.00  0.00           C  
ATOM   3225  C   ARG A 212     -33.793  16.964 -37.668  1.00  0.00           C  
ATOM   3226  O   ARG A 212     -33.820  17.213 -36.460  1.00  0.00           O  
ATOM   3227  CB  ARG A 212     -35.832  15.662 -37.200  1.00  0.00           C  
ATOM   3228  CG  ARG A 212     -37.175  15.080 -37.636  1.00  0.00           C  
ATOM   3229  CD  ARG A 212     -37.950  14.543 -36.481  1.00  0.00           C  
ATOM   3230  NE  ARG A 212     -39.204  13.933 -36.902  1.00  0.00           N  
ATOM   3231  CZ  ARG A 212     -40.036  13.247 -36.091  1.00  0.00           C  
ATOM   3232  NH1 ARG A 212     -39.740  13.091 -34.820  1.00  0.00           N  
ATOM   3233  NH2 ARG A 212     -41.148  12.727 -36.576  1.00  0.00           N  
ATOM   3234  H   ARG A 212     -35.137  15.331 -40.237  1.00  0.00           H  
ATOM   3235  HA  ARG A 212     -35.598  17.041 -38.812  1.00  0.00           H  
ATOM   3236 1HB  ARG A 212     -35.281  14.876 -36.701  1.00  0.00           H  
ATOM   3237 2HB  ARG A 212     -36.039  16.431 -36.456  1.00  0.00           H  
ATOM   3238 1HG  ARG A 212     -37.769  15.852 -38.122  1.00  0.00           H  
ATOM   3239 2HG  ARG A 212     -37.000  14.261 -38.334  1.00  0.00           H  
ATOM   3240 1HD  ARG A 212     -37.358  13.787 -35.966  1.00  0.00           H  
ATOM   3241 2HD  ARG A 212     -38.182  15.353 -35.791  1.00  0.00           H  
ATOM   3242  HE  ARG A 212     -39.470  14.027 -37.873  1.00  0.00           H  
ATOM   3243 1HH1 ARG A 212     -38.892  13.488 -34.447  1.00  0.00           H  
ATOM   3244 2HH1 ARG A 212     -40.364  12.575 -34.216  1.00  0.00           H  
ATOM   3245 1HH2 ARG A 212     -41.375  12.844 -37.553  1.00  0.00           H  
ATOM   3246 2HH2 ARG A 212     -41.770  12.212 -35.971  1.00  0.00           H  
ATOM   3247  N   LEU A 213     -32.753  17.315 -38.428  1.00  0.00           N  
ATOM   3248  CA  LEU A 213     -31.653  18.033 -37.781  1.00  0.00           C  
ATOM   3249  C   LEU A 213     -32.015  19.505 -37.640  1.00  0.00           C  
ATOM   3250  O   LEU A 213     -32.402  20.172 -38.605  1.00  0.00           O  
ATOM   3251  CB  LEU A 213     -30.291  17.916 -38.495  1.00  0.00           C  
ATOM   3252  CG  LEU A 213     -29.127  18.668 -37.731  1.00  0.00           C  
ATOM   3253  CD1 LEU A 213     -28.876  17.973 -36.417  1.00  0.00           C  
ATOM   3254  CD2 LEU A 213     -27.892  18.730 -38.562  1.00  0.00           C  
ATOM   3255  H   LEU A 213     -32.734  17.094 -39.411  1.00  0.00           H  
ATOM   3256  HA  LEU A 213     -31.520  17.623 -36.780  1.00  0.00           H  
ATOM   3257 1HB  LEU A 213     -30.024  16.858 -38.586  1.00  0.00           H  
ATOM   3258 2HB  LEU A 213     -30.364  18.344 -39.488  1.00  0.00           H  
ATOM   3259  HG  LEU A 213     -29.419  19.653 -37.520  1.00  0.00           H  
ATOM   3260 1HD1 LEU A 213     -28.086  18.496 -35.870  1.00  0.00           H  
ATOM   3261 2HD1 LEU A 213     -29.784  17.970 -35.819  1.00  0.00           H  
ATOM   3262 3HD1 LEU A 213     -28.581  16.966 -36.620  1.00  0.00           H  
ATOM   3263 1HD2 LEU A 213     -27.115  19.265 -38.023  1.00  0.00           H  
ATOM   3264 2HD2 LEU A 213     -27.562  17.739 -38.772  1.00  0.00           H  
ATOM   3265 3HD2 LEU A 213     -28.098  19.257 -39.491  1.00  0.00           H  
ATOM   3266  N   CYS A 214     -31.845  20.006 -36.427  1.00  0.00           N  
ATOM   3267  CA  CYS A 214     -32.114  21.375 -36.010  1.00  0.00           C  
ATOM   3268  C   CYS A 214     -31.426  22.490 -36.809  1.00  0.00           C  
ATOM   3269  O   CYS A 214     -31.805  23.652 -36.693  1.00  0.00           O  
ATOM   3270  CB  CYS A 214     -31.682  21.504 -34.560  1.00  0.00           C  
ATOM   3271  SG  CYS A 214     -29.885  21.225 -34.302  1.00  0.00           S  
ATOM   3272  H   CYS A 214     -31.527  19.366 -35.713  1.00  0.00           H  
ATOM   3273  HA  CYS A 214     -33.191  21.530 -36.071  1.00  0.00           H  
ATOM   3274 1HB  CYS A 214     -31.926  22.503 -34.192  1.00  0.00           H  
ATOM   3275 2HB  CYS A 214     -32.231  20.785 -33.949  1.00  0.00           H  
ATOM   3276  HG  CYS A 214     -29.451  22.289 -35.007  1.00  0.00           H  
ATOM   3277  N   GLU A 215     -30.431  22.141 -37.610  1.00  0.00           N  
ATOM   3278  CA  GLU A 215     -29.699  23.111 -38.401  1.00  0.00           C  
ATOM   3279  C   GLU A 215     -30.312  23.348 -39.779  1.00  0.00           C  
ATOM   3280  O   GLU A 215     -29.829  24.201 -40.526  1.00  0.00           O  
ATOM   3281  CB  GLU A 215     -28.251  22.673 -38.568  1.00  0.00           C  
ATOM   3282  CG  GLU A 215     -27.493  22.513 -37.263  1.00  0.00           C  
ATOM   3283  CD  GLU A 215     -27.388  23.781 -36.455  1.00  0.00           C  
ATOM   3284  OE1 GLU A 215     -27.017  24.796 -36.995  1.00  0.00           O  
ATOM   3285  OE2 GLU A 215     -27.675  23.723 -35.283  1.00  0.00           O  
ATOM   3286  H   GLU A 215     -30.187  21.172 -37.680  1.00  0.00           H  
ATOM   3287  HA  GLU A 215     -29.712  24.062 -37.865  1.00  0.00           H  
ATOM   3288 1HB  GLU A 215     -28.219  21.724 -39.098  1.00  0.00           H  
ATOM   3289 2HB  GLU A 215     -27.718  23.403 -39.179  1.00  0.00           H  
ATOM   3290 1HG  GLU A 215     -27.975  21.745 -36.668  1.00  0.00           H  
ATOM   3291 2HG  GLU A 215     -26.491  22.166 -37.500  1.00  0.00           H  
ATOM   3292  N   GLY A 216     -31.392  22.636 -40.123  1.00  0.00           N  
ATOM   3293  CA  GLY A 216     -31.987  22.899 -41.424  1.00  0.00           C  
ATOM   3294  C   GLY A 216     -31.462  22.022 -42.587  1.00  0.00           C  
ATOM   3295  O   GLY A 216     -30.908  20.953 -42.346  1.00  0.00           O  
ATOM   3296  H   GLY A 216     -31.775  21.920 -39.502  1.00  0.00           H  
ATOM   3297 1HA  GLY A 216     -33.064  22.766 -41.341  1.00  0.00           H  
ATOM   3298 2HA  GLY A 216     -31.818  23.948 -41.619  1.00  0.00           H  
ATOM   3299  N   PRO A 217     -31.606  22.517 -43.848  1.00  0.00           N  
ATOM   3300  CA  PRO A 217     -31.429  21.880 -45.172  1.00  0.00           C  
ATOM   3301  C   PRO A 217     -30.085  21.156 -45.401  1.00  0.00           C  
ATOM   3302  O   PRO A 217     -29.127  21.401 -44.680  1.00  0.00           O  
ATOM   3303  CB  PRO A 217     -31.517  23.118 -46.101  1.00  0.00           C  
ATOM   3304  CG  PRO A 217     -32.352  24.106 -45.383  1.00  0.00           C  
ATOM   3305  CD  PRO A 217     -32.028  23.943 -43.961  1.00  0.00           C  
ATOM   3306  HA  PRO A 217     -32.273  21.193 -45.335  1.00  0.00           H  
ATOM   3307 1HB  PRO A 217     -30.497  23.487 -46.320  1.00  0.00           H  
ATOM   3308 2HB  PRO A 217     -31.959  22.885 -47.074  1.00  0.00           H  
ATOM   3309 1HG  PRO A 217     -32.132  25.120 -45.754  1.00  0.00           H  
ATOM   3310 2HG  PRO A 217     -33.412  23.916 -45.602  1.00  0.00           H  
ATOM   3311 1HD  PRO A 217     -31.206  24.622 -43.674  1.00  0.00           H  
ATOM   3312 2HD  PRO A 217     -32.965  24.136 -43.419  1.00  0.00           H  
ATOM   3313  N   ASP A 218     -30.026  20.237 -46.407  1.00  0.00           N  
ATOM   3314  CA  ASP A 218     -31.084  19.991 -47.413  1.00  0.00           C  
ATOM   3315  C   ASP A 218     -31.993  18.792 -47.187  1.00  0.00           C  
ATOM   3316  O   ASP A 218     -33.209  18.878 -47.373  1.00  0.00           O  
ATOM   3317  CB  ASP A 218     -30.426  19.823 -48.789  1.00  0.00           C  
ATOM   3318  CG  ASP A 218     -29.761  21.085 -49.316  1.00  0.00           C  
ATOM   3319  OD1 ASP A 218     -30.426  22.088 -49.397  1.00  0.00           O  
ATOM   3320  OD2 ASP A 218     -28.586  21.044 -49.631  1.00  0.00           O  
ATOM   3321  H   ASP A 218     -29.178  19.668 -46.496  1.00  0.00           H  
ATOM   3322  HA  ASP A 218     -31.724  20.845 -47.473  1.00  0.00           H  
ATOM   3323 1HB  ASP A 218     -29.671  19.027 -48.730  1.00  0.00           H  
ATOM   3324 2HB  ASP A 218     -31.172  19.492 -49.510  1.00  0.00           H  
ATOM   3325  N   PHE A 219     -31.388  17.669 -46.848  1.00  0.00           N  
ATOM   3326  CA  PHE A 219     -31.986  16.334 -46.615  1.00  0.00           C  
ATOM   3327  C   PHE A 219     -32.592  15.664 -47.882  1.00  0.00           C  
ATOM   3328  O   PHE A 219     -32.320  14.499 -48.171  1.00  0.00           O  
ATOM   3329  CB  PHE A 219     -33.125  16.454 -45.622  1.00  0.00           C  
ATOM   3330  CG  PHE A 219     -32.803  17.047 -44.294  1.00  0.00           C  
ATOM   3331  CD1 PHE A 219     -33.324  18.290 -43.981  1.00  0.00           C  
ATOM   3332  CD2 PHE A 219     -32.034  16.399 -43.360  1.00  0.00           C  
ATOM   3333  CE1 PHE A 219     -33.090  18.869 -42.773  1.00  0.00           C  
ATOM   3334  CE2 PHE A 219     -31.803  16.987 -42.126  1.00  0.00           C  
ATOM   3335  CZ  PHE A 219     -32.334  18.223 -41.843  1.00  0.00           C  
ATOM   3336  H   PHE A 219     -30.372  17.728 -46.743  1.00  0.00           H  
ATOM   3337  HA  PHE A 219     -31.233  15.682 -46.201  1.00  0.00           H  
ATOM   3338 1HB  PHE A 219     -33.940  17.021 -46.048  1.00  0.00           H  
ATOM   3339 2HB  PHE A 219     -33.521  15.466 -45.444  1.00  0.00           H  
ATOM   3340  HD1 PHE A 219     -33.939  18.806 -44.726  1.00  0.00           H  
ATOM   3341  HD2 PHE A 219     -31.621  15.417 -43.599  1.00  0.00           H  
ATOM   3342  HE1 PHE A 219     -33.506  19.850 -42.549  1.00  0.00           H  
ATOM   3343  HE2 PHE A 219     -31.203  16.471 -41.381  1.00  0.00           H  
ATOM   3344  HZ  PHE A 219     -32.155  18.704 -40.885  1.00  0.00           H  
ATOM   3345  N   SER A 220     -33.345  16.445 -48.674  1.00  0.00           N  
ATOM   3346  CA  SER A 220     -33.862  16.107 -50.015  1.00  0.00           C  
ATOM   3347  C   SER A 220     -34.124  14.635 -50.351  1.00  0.00           C  
ATOM   3348  O   SER A 220     -33.543  14.151 -51.324  1.00  0.00           O  
ATOM   3349  CB  SER A 220     -32.981  16.696 -51.079  1.00  0.00           C  
ATOM   3350  OG  SER A 220     -32.989  18.106 -51.034  1.00  0.00           O  
ATOM   3351  H   SER A 220     -33.543  17.376 -48.315  1.00  0.00           H  
ATOM   3352  HA  SER A 220     -34.825  16.616 -50.103  1.00  0.00           H  
ATOM   3353 1HB  SER A 220     -31.969  16.333 -50.933  1.00  0.00           H  
ATOM   3354 2HB  SER A 220     -33.307  16.357 -52.050  1.00  0.00           H  
ATOM   3355  HG  SER A 220     -32.851  18.352 -50.107  1.00  0.00           H  
ATOM   3356  N   THR A 221     -34.973  13.927 -49.597  1.00  0.00           N  
ATOM   3357  CA  THR A 221     -35.145  12.493 -49.866  1.00  0.00           C  
ATOM   3358  C   THR A 221     -36.497  12.050 -50.427  1.00  0.00           C  
ATOM   3359  O   THR A 221     -37.548  12.454 -49.920  1.00  0.00           O  
ATOM   3360  CB  THR A 221     -34.945  11.701 -48.565  1.00  0.00           C  
ATOM   3361  OG1 THR A 221     -35.102  10.294 -48.816  1.00  0.00           O  
ATOM   3362  CG2 THR A 221     -35.955  12.146 -47.534  1.00  0.00           C  
ATOM   3363  H   THR A 221     -35.455  14.367 -48.818  1.00  0.00           H  
ATOM   3364  HA  THR A 221     -34.376  12.191 -50.582  1.00  0.00           H  
ATOM   3365  HB  THR A 221     -33.963  11.889 -48.165  1.00  0.00           H  
ATOM   3366  HG1 THR A 221     -35.850  10.166 -49.412  1.00  0.00           H  
ATOM   3367 1HG2 THR A 221     -35.807  11.590 -46.610  1.00  0.00           H  
ATOM   3368 2HG2 THR A 221     -35.820  13.208 -47.346  1.00  0.00           H  
ATOM   3369 3HG2 THR A 221     -36.962  11.967 -47.912  1.00  0.00           H  
ATOM   3370  N   ASP A 222     -36.440  11.127 -51.398  1.00  0.00           N  
ATOM   3371  CA  ASP A 222     -37.593  10.387 -51.946  1.00  0.00           C  
ATOM   3372  C   ASP A 222     -37.072   9.148 -52.673  1.00  0.00           C  
ATOM   3373  O   ASP A 222     -35.873   9.049 -52.948  1.00  0.00           O  
ATOM   3374  CB  ASP A 222     -38.433  11.252 -52.905  1.00  0.00           C  
ATOM   3375  CG  ASP A 222     -39.923  10.772 -53.058  1.00  0.00           C  
ATOM   3376  OD1 ASP A 222     -40.216   9.628 -52.742  1.00  0.00           O  
ATOM   3377  OD2 ASP A 222     -40.729  11.559 -53.500  1.00  0.00           O  
ATOM   3378  H   ASP A 222     -35.513  10.930 -51.787  1.00  0.00           H  
ATOM   3379  HA  ASP A 222     -38.227  10.062 -51.121  1.00  0.00           H  
ATOM   3380 1HB  ASP A 222     -38.440  12.283 -52.555  1.00  0.00           H  
ATOM   3381 2HB  ASP A 222     -37.970  11.242 -53.894  1.00  0.00           H  
ATOM   3382  N   PHE A 223     -37.949   8.209 -53.013  1.00  0.00           N  
ATOM   3383  CA  PHE A 223     -37.448   7.054 -53.765  1.00  0.00           C  
ATOM   3384  C   PHE A 223     -38.467   6.136 -54.440  1.00  0.00           C  
ATOM   3385  O   PHE A 223     -39.642   6.066 -54.072  1.00  0.00           O  
ATOM   3386  CB  PHE A 223     -36.560   6.175 -52.878  1.00  0.00           C  
ATOM   3387  CG  PHE A 223     -37.221   5.586 -51.684  1.00  0.00           C  
ATOM   3388  CD1 PHE A 223     -37.810   4.344 -51.774  1.00  0.00           C  
ATOM   3389  CD2 PHE A 223     -37.245   6.250 -50.470  1.00  0.00           C  
ATOM   3390  CE1 PHE A 223     -38.418   3.768 -50.690  1.00  0.00           C  
ATOM   3391  CE2 PHE A 223     -37.859   5.675 -49.375  1.00  0.00           C  
ATOM   3392  CZ  PHE A 223     -38.448   4.432 -49.493  1.00  0.00           C  
ATOM   3393  H   PHE A 223     -38.941   8.352 -52.794  1.00  0.00           H  
ATOM   3394  HA  PHE A 223     -36.816   7.444 -54.560  1.00  0.00           H  
ATOM   3395 1HB  PHE A 223     -36.211   5.358 -53.494  1.00  0.00           H  
ATOM   3396 2HB  PHE A 223     -35.678   6.711 -52.547  1.00  0.00           H  
ATOM   3397  HD1 PHE A 223     -37.784   3.823 -52.732  1.00  0.00           H  
ATOM   3398  HD2 PHE A 223     -36.776   7.229 -50.386  1.00  0.00           H  
ATOM   3399  HE1 PHE A 223     -38.879   2.786 -50.782  1.00  0.00           H  
ATOM   3400  HE2 PHE A 223     -37.879   6.197 -48.413  1.00  0.00           H  
ATOM   3401  HZ  PHE A 223     -38.937   3.977 -48.629  1.00  0.00           H  
ATOM   3402  N   ASN A 224     -37.939   5.360 -55.383  1.00  0.00           N  
ATOM   3403  CA  ASN A 224     -38.571   4.239 -56.067  1.00  0.00           C  
ATOM   3404  C   ASN A 224     -37.416   3.463 -56.697  1.00  0.00           C  
ATOM   3405  O   ASN A 224     -37.056   3.695 -57.853  1.00  0.00           O  
ATOM   3406  CB  ASN A 224     -39.577   4.726 -57.093  1.00  0.00           C  
ATOM   3407  CG  ASN A 224     -40.409   3.633 -57.737  1.00  0.00           C  
ATOM   3408  OD1 ASN A 224     -40.032   2.454 -57.804  1.00  0.00           O  
ATOM   3409  ND2 ASN A 224     -41.559   4.027 -58.225  1.00  0.00           N  
ATOM   3410  H   ASN A 224     -36.974   5.539 -55.644  1.00  0.00           H  
ATOM   3411  HA  ASN A 224     -39.065   3.593 -55.340  1.00  0.00           H  
ATOM   3412 1HB  ASN A 224     -40.253   5.438 -56.624  1.00  0.00           H  
ATOM   3413 2HB  ASN A 224     -39.046   5.257 -57.864  1.00  0.00           H  
ATOM   3414 1HD2 ASN A 224     -42.171   3.372 -58.663  1.00  0.00           H  
ATOM   3415 2HD2 ASN A 224     -41.826   4.989 -58.151  1.00  0.00           H  
ATOM   3416  N   TYR A 225     -36.808   2.584 -55.902  1.00  0.00           N  
ATOM   3417  CA  TYR A 225     -35.536   1.959 -56.260  1.00  0.00           C  
ATOM   3418  C   TYR A 225     -35.659   0.869 -57.298  1.00  0.00           C  
ATOM   3419  O   TYR A 225     -36.694   0.202 -57.380  1.00  0.00           O  
ATOM   3420  CB  TYR A 225     -34.825   1.430 -55.018  1.00  0.00           C  
ATOM   3421  CG  TYR A 225     -34.322   2.545 -54.142  1.00  0.00           C  
ATOM   3422  CD1 TYR A 225     -34.803   2.742 -52.877  1.00  0.00           C  
ATOM   3423  CD2 TYR A 225     -33.417   3.413 -54.658  1.00  0.00           C  
ATOM   3424  CE1 TYR A 225     -34.337   3.799 -52.142  1.00  0.00           C  
ATOM   3425  CE2 TYR A 225     -32.952   4.473 -53.936  1.00  0.00           C  
ATOM   3426  CZ  TYR A 225     -33.401   4.674 -52.683  1.00  0.00           C  
ATOM   3427  OH  TYR A 225     -32.935   5.751 -51.971  1.00  0.00           O  
ATOM   3428  H   TYR A 225     -37.207   2.392 -54.997  1.00  0.00           H  
ATOM   3429  HA  TYR A 225     -34.904   2.727 -56.691  1.00  0.00           H  
ATOM   3430 1HB  TYR A 225     -35.507   0.805 -54.439  1.00  0.00           H  
ATOM   3431 2HB  TYR A 225     -33.976   0.812 -55.319  1.00  0.00           H  
ATOM   3432  HD1 TYR A 225     -35.546   2.070 -52.456  1.00  0.00           H  
ATOM   3433  HD2 TYR A 225     -33.070   3.257 -55.672  1.00  0.00           H  
ATOM   3434  HE1 TYR A 225     -34.723   3.950 -51.159  1.00  0.00           H  
ATOM   3435  HE2 TYR A 225     -32.228   5.156 -54.372  1.00  0.00           H  
ATOM   3436  HH  TYR A 225     -33.368   5.789 -51.110  1.00  0.00           H  
ATOM   3437  N   LYS A 226     -34.588   0.676 -58.092  1.00  0.00           N  
ATOM   3438  CA  LYS A 226     -34.573  -0.364 -59.122  1.00  0.00           C  
ATOM   3439  C   LYS A 226     -33.319  -1.267 -59.050  1.00  0.00           C  
ATOM   3440  O   LYS A 226     -32.358  -1.037 -59.782  1.00  0.00           O  
ATOM   3441  CB  LYS A 226     -34.650   0.284 -60.506  1.00  0.00           C  
ATOM   3442  CG  LYS A 226     -35.884   1.183 -60.713  1.00  0.00           C  
ATOM   3443  CD  LYS A 226     -37.181   0.402 -60.700  1.00  0.00           C  
ATOM   3444  CE  LYS A 226     -38.364   1.340 -60.863  1.00  0.00           C  
ATOM   3445  NZ  LYS A 226     -39.656   0.626 -60.725  1.00  0.00           N  
ATOM   3446  H   LYS A 226     -33.756   1.259 -57.980  1.00  0.00           H  
ATOM   3447  HA  LYS A 226     -35.457  -0.985 -59.005  1.00  0.00           H  
ATOM   3448 1HB  LYS A 226     -33.757   0.889 -60.663  1.00  0.00           H  
ATOM   3449 2HB  LYS A 226     -34.659  -0.491 -61.275  1.00  0.00           H  
ATOM   3450 1HG  LYS A 226     -35.926   1.951 -59.940  1.00  0.00           H  
ATOM   3451 2HG  LYS A 226     -35.817   1.677 -61.674  1.00  0.00           H  
ATOM   3452 1HD  LYS A 226     -37.182  -0.314 -61.523  1.00  0.00           H  
ATOM   3453 2HD  LYS A 226     -37.290  -0.147 -59.770  1.00  0.00           H  
ATOM   3454 1HE  LYS A 226     -38.305   2.121 -60.098  1.00  0.00           H  
ATOM   3455 2HE  LYS A 226     -38.318   1.806 -61.846  1.00  0.00           H  
ATOM   3456 1HZ  LYS A 226     -40.413   1.281 -60.830  1.00  0.00           H  
ATOM   3457 2HZ  LYS A 226     -39.725  -0.093 -61.427  1.00  0.00           H  
ATOM   3458 3HZ  LYS A 226     -39.698   0.209 -59.801  1.00  0.00           H  
ATOM   3459  N   PRO A 227     -33.291  -2.268 -58.148  1.00  0.00           N  
ATOM   3460  CA  PRO A 227     -32.187  -3.185 -57.923  1.00  0.00           C  
ATOM   3461  C   PRO A 227     -31.898  -3.990 -59.210  1.00  0.00           C  
ATOM   3462  O   PRO A 227     -32.772  -4.107 -60.065  1.00  0.00           O  
ATOM   3463  CB  PRO A 227     -32.755  -4.118 -56.842  1.00  0.00           C  
ATOM   3464  CG  PRO A 227     -33.816  -3.309 -56.156  1.00  0.00           C  
ATOM   3465  CD  PRO A 227     -34.429  -2.488 -57.242  1.00  0.00           C  
ATOM   3466  HA  PRO A 227     -31.339  -2.619 -57.558  1.00  0.00           H  
ATOM   3467 1HB  PRO A 227     -33.146  -5.043 -57.302  1.00  0.00           H  
ATOM   3468 2HB  PRO A 227     -31.958  -4.426 -56.162  1.00  0.00           H  
ATOM   3469 1HG  PRO A 227     -34.559  -3.973 -55.679  1.00  0.00           H  
ATOM   3470 2HG  PRO A 227     -33.375  -2.694 -55.357  1.00  0.00           H  
ATOM   3471 1HD  PRO A 227     -35.236  -3.042 -57.752  1.00  0.00           H  
ATOM   3472 2HD  PRO A 227     -34.784  -1.589 -56.782  1.00  0.00           H  
ATOM   3473  N   PRO A 228     -30.683  -4.545 -59.361  1.00  0.00           N  
ATOM   3474  CA  PRO A 228     -30.264  -5.429 -60.443  1.00  0.00           C  
ATOM   3475  C   PRO A 228     -31.198  -6.612 -60.649  1.00  0.00           C  
ATOM   3476  O   PRO A 228     -31.722  -7.182 -59.690  1.00  0.00           O  
ATOM   3477  CB  PRO A 228     -28.887  -5.888 -59.964  1.00  0.00           C  
ATOM   3478  CG  PRO A 228     -28.378  -4.736 -59.121  1.00  0.00           C  
ATOM   3479  CD  PRO A 228     -29.592  -4.159 -58.450  1.00  0.00           C  
ATOM   3480  HA  PRO A 228     -30.179  -4.843 -61.378  1.00  0.00           H  
ATOM   3481 1HB  PRO A 228     -28.988  -6.824 -59.389  1.00  0.00           H  
ATOM   3482 2HB  PRO A 228     -28.246  -6.117 -60.833  1.00  0.00           H  
ATOM   3483 1HG  PRO A 228     -27.631  -5.100 -58.401  1.00  0.00           H  
ATOM   3484 2HG  PRO A 228     -27.864  -4.003 -59.766  1.00  0.00           H  
ATOM   3485 1HD  PRO A 228     -29.728  -4.547 -57.468  1.00  0.00           H  
ATOM   3486 2HD  PRO A 228     -29.456  -3.067 -58.452  1.00  0.00           H  
ATOM   3487  N   GLN A 229     -31.350  -7.014 -61.906  1.00  0.00           N  
ATOM   3488  CA  GLN A 229     -32.236  -8.092 -62.370  1.00  0.00           C  
ATOM   3489  C   GLN A 229     -32.014  -9.477 -61.755  1.00  0.00           C  
ATOM   3490  O   GLN A 229     -32.838 -10.371 -61.925  1.00  0.00           O  
ATOM   3491  CB  GLN A 229     -32.122  -8.208 -63.893  1.00  0.00           C  
ATOM   3492  CG  GLN A 229     -30.776  -8.743 -64.386  1.00  0.00           C  
ATOM   3493  CD  GLN A 229     -29.724  -7.657 -64.505  1.00  0.00           C  
ATOM   3494  OE1 GLN A 229     -29.733  -6.684 -63.741  1.00  0.00           O  
ATOM   3495  NE2 GLN A 229     -28.811  -7.812 -65.462  1.00  0.00           N  
ATOM   3496  H   GLN A 229     -30.846  -6.499 -62.619  1.00  0.00           H  
ATOM   3497  HA  GLN A 229     -33.260  -7.795 -62.127  1.00  0.00           H  
ATOM   3498 1HB  GLN A 229     -32.897  -8.882 -64.261  1.00  0.00           H  
ATOM   3499 2HB  GLN A 229     -32.291  -7.235 -64.349  1.00  0.00           H  
ATOM   3500 1HG  GLN A 229     -30.411  -9.507 -63.711  1.00  0.00           H  
ATOM   3501 2HG  GLN A 229     -30.924  -9.174 -65.377  1.00  0.00           H  
ATOM   3502 1HE2 GLN A 229     -28.093  -7.127 -65.586  1.00  0.00           H  
ATOM   3503 2HE2 GLN A 229     -28.844  -8.615 -66.058  1.00  0.00           H  
ATOM   3504  N   ASN A 230     -30.904  -9.666 -61.045  1.00  0.00           N  
ATOM   3505  CA  ASN A 230     -30.612 -10.951 -60.425  1.00  0.00           C  
ATOM   3506  C   ASN A 230     -31.167 -11.018 -58.999  1.00  0.00           C  
ATOM   3507  O   ASN A 230     -31.011 -12.022 -58.300  1.00  0.00           O  
ATOM   3508  CB  ASN A 230     -29.121 -11.192 -60.442  1.00  0.00           C  
ATOM   3509  CG  ASN A 230     -28.600 -11.394 -61.845  1.00  0.00           C  
ATOM   3510  OD1 ASN A 230     -29.270 -11.989 -62.699  1.00  0.00           O  
ATOM   3511  ND2 ASN A 230     -27.416 -10.905 -62.100  1.00  0.00           N  
ATOM   3512  H   ASN A 230     -30.264  -8.896 -60.933  1.00  0.00           H  
ATOM   3513  HA  ASN A 230     -31.103 -11.735 -61.003  1.00  0.00           H  
ATOM   3514 1HB  ASN A 230     -28.612 -10.337 -59.992  1.00  0.00           H  
ATOM   3515 2HB  ASN A 230     -28.887 -12.071 -59.842  1.00  0.00           H  
ATOM   3516 1HD2 ASN A 230     -27.017 -11.009 -63.011  1.00  0.00           H  
ATOM   3517 2HD2 ASN A 230     -26.906 -10.431 -61.383  1.00  0.00           H  
ATOM   3518  N   ILE A 231     -31.844  -9.951 -58.592  1.00  0.00           N  
ATOM   3519  CA  ILE A 231     -32.473  -9.843 -57.292  1.00  0.00           C  
ATOM   3520  C   ILE A 231     -33.990  -9.943 -57.490  1.00  0.00           C  
ATOM   3521  O   ILE A 231     -34.527  -9.266 -58.365  1.00  0.00           O  
ATOM   3522  CB  ILE A 231     -32.120  -8.506 -56.633  1.00  0.00           C  
ATOM   3523  CG1 ILE A 231     -30.636  -8.427 -56.430  1.00  0.00           C  
ATOM   3524  CG2 ILE A 231     -32.846  -8.317 -55.315  1.00  0.00           C  
ATOM   3525  CD1 ILE A 231     -30.222  -7.085 -56.036  1.00  0.00           C  
ATOM   3526  H   ILE A 231     -31.914  -9.142 -59.209  1.00  0.00           H  
ATOM   3527  HA  ILE A 231     -32.091 -10.626 -56.659  1.00  0.00           H  
ATOM   3528  HB  ILE A 231     -32.398  -7.695 -57.303  1.00  0.00           H  
ATOM   3529 1HG1 ILE A 231     -30.330  -9.138 -55.666  1.00  0.00           H  
ATOM   3530 2HG1 ILE A 231     -30.132  -8.671 -57.365  1.00  0.00           H  
ATOM   3531 1HG2 ILE A 231     -32.571  -7.357 -54.897  1.00  0.00           H  
ATOM   3532 2HG2 ILE A 231     -33.920  -8.341 -55.483  1.00  0.00           H  
ATOM   3533 3HG2 ILE A 231     -32.570  -9.101 -54.623  1.00  0.00           H  
ATOM   3534 1HD1 ILE A 231     -29.143  -7.047 -55.914  1.00  0.00           H  
ATOM   3535 2HD1 ILE A 231     -30.534  -6.418 -56.814  1.00  0.00           H  
ATOM   3536 3HD1 ILE A 231     -30.704  -6.811 -55.098  1.00  0.00           H  
ATOM   3537  N   PRO A 232     -34.715 -10.776 -56.733  1.00  0.00           N  
ATOM   3538  CA  PRO A 232     -36.153 -10.921 -56.827  1.00  0.00           C  
ATOM   3539  C   PRO A 232     -36.850  -9.579 -56.672  1.00  0.00           C  
ATOM   3540  O   PRO A 232     -36.397  -8.705 -55.931  1.00  0.00           O  
ATOM   3541  CB  PRO A 232     -36.477 -11.863 -55.660  1.00  0.00           C  
ATOM   3542  CG  PRO A 232     -35.212 -12.665 -55.457  1.00  0.00           C  
ATOM   3543  CD  PRO A 232     -34.078 -11.712 -55.774  1.00  0.00           C  
ATOM   3544  HA  PRO A 232     -36.405 -11.380 -57.797  1.00  0.00           H  
ATOM   3545 1HB  PRO A 232     -36.752 -11.272 -54.771  1.00  0.00           H  
ATOM   3546 2HB  PRO A 232     -37.345 -12.490 -55.912  1.00  0.00           H  
ATOM   3547 1HG  PRO A 232     -35.172 -13.046 -54.425  1.00  0.00           H  
ATOM   3548 2HG  PRO A 232     -35.216 -13.545 -56.118  1.00  0.00           H  
ATOM   3549 1HD  PRO A 232     -33.731 -11.192 -54.872  1.00  0.00           H  
ATOM   3550 2HD  PRO A 232     -33.288 -12.308 -56.259  1.00  0.00           H  
ATOM   3551  N   GLU A 233     -38.001  -9.446 -57.320  1.00  0.00           N  
ATOM   3552  CA  GLU A 233     -38.800  -8.216 -57.304  1.00  0.00           C  
ATOM   3553  C   GLU A 233     -39.249  -7.848 -55.892  1.00  0.00           C  
ATOM   3554  O   GLU A 233     -39.556  -6.695 -55.599  1.00  0.00           O  
ATOM   3555  CB  GLU A 233     -40.024  -8.389 -58.210  1.00  0.00           C  
ATOM   3556  CG  GLU A 233     -39.700  -8.491 -59.700  1.00  0.00           C  
ATOM   3557  CD  GLU A 233     -40.923  -8.704 -60.567  1.00  0.00           C  
ATOM   3558  OE1 GLU A 233     -41.993  -8.871 -60.032  1.00  0.00           O  
ATOM   3559  OE2 GLU A 233     -40.780  -8.697 -61.769  1.00  0.00           O  
ATOM   3560  H   GLU A 233     -38.322 -10.215 -57.893  1.00  0.00           H  
ATOM   3561  HA  GLU A 233     -38.185  -7.403 -57.691  1.00  0.00           H  
ATOM   3562 1HB  GLU A 233     -40.564  -9.290 -57.925  1.00  0.00           H  
ATOM   3563 2HB  GLU A 233     -40.701  -7.544 -58.071  1.00  0.00           H  
ATOM   3564 1HG  GLU A 233     -39.200  -7.578 -60.017  1.00  0.00           H  
ATOM   3565 2HG  GLU A 233     -39.010  -9.320 -59.850  1.00  0.00           H  
ATOM   3566  N   GLY A 234     -39.290  -8.847 -55.021  1.00  0.00           N  
ATOM   3567  CA  GLY A 234     -39.688  -8.681 -53.638  1.00  0.00           C  
ATOM   3568  C   GLY A 234     -38.520  -8.303 -52.710  1.00  0.00           C  
ATOM   3569  O   GLY A 234     -38.686  -8.411 -51.496  1.00  0.00           O  
ATOM   3570  H   GLY A 234     -39.020  -9.762 -55.346  1.00  0.00           H  
ATOM   3571 1HA  GLY A 234     -40.458  -7.914 -53.579  1.00  0.00           H  
ATOM   3572 2HA  GLY A 234     -40.143  -9.607 -53.286  1.00  0.00           H  
ATOM   3573  N   SER A 235     -37.333  -7.937 -53.268  1.00  0.00           N  
ATOM   3574  CA  SER A 235     -36.132  -7.611 -52.466  1.00  0.00           C  
ATOM   3575  C   SER A 235     -35.267  -6.439 -53.060  1.00  0.00           C  
ATOM   3576  O   SER A 235     -35.750  -5.654 -53.871  1.00  0.00           O  
ATOM   3577  CB  SER A 235     -35.279  -8.857 -52.288  1.00  0.00           C  
ATOM   3578  OG  SER A 235     -34.319  -8.620 -51.310  1.00  0.00           O  
ATOM   3579  H   SER A 235     -37.246  -7.912 -54.283  1.00  0.00           H  
ATOM   3580  HA  SER A 235     -36.470  -7.296 -51.482  1.00  0.00           H  
ATOM   3581 1HB  SER A 235     -35.911  -9.695 -51.990  1.00  0.00           H  
ATOM   3582 2HB  SER A 235     -34.806  -9.117 -53.230  1.00  0.00           H  
ATOM   3583  HG  SER A 235     -34.834  -8.620 -50.477  1.00  0.00           H  
ATOM   3584  N   GLY A 236     -34.000  -6.285 -52.582  1.00  0.00           N  
ATOM   3585  CA  GLY A 236     -33.135  -5.147 -53.005  1.00  0.00           C  
ATOM   3586  C   GLY A 236     -31.624  -5.193 -52.619  1.00  0.00           C  
ATOM   3587  O   GLY A 236     -31.061  -6.265 -52.416  1.00  0.00           O  
ATOM   3588  H   GLY A 236     -33.680  -6.985 -51.938  1.00  0.00           H  
ATOM   3589 1HA  GLY A 236     -33.197  -5.076 -54.084  1.00  0.00           H  
ATOM   3590 2HA  GLY A 236     -33.565  -4.223 -52.621  1.00  0.00           H  
ATOM   3591  N   ILE A 237     -30.975  -4.002 -52.616  1.00  0.00           N  
ATOM   3592  CA  ILE A 237     -29.514  -3.791 -52.381  1.00  0.00           C  
ATOM   3593  C   ILE A 237     -29.225  -2.873 -51.181  1.00  0.00           C  
ATOM   3594  O   ILE A 237     -30.044  -2.037 -50.873  1.00  0.00           O  
ATOM   3595  CB  ILE A 237     -28.882  -3.169 -53.622  1.00  0.00           C  
ATOM   3596  CG1 ILE A 237     -29.586  -1.865 -53.890  1.00  0.00           C  
ATOM   3597  CG2 ILE A 237     -28.969  -4.092 -54.788  1.00  0.00           C  
ATOM   3598  CD1 ILE A 237     -28.952  -1.006 -54.934  1.00  0.00           C  
ATOM   3599  H   ILE A 237     -31.531  -3.180 -52.792  1.00  0.00           H  
ATOM   3600  HA  ILE A 237     -29.050  -4.759 -52.190  1.00  0.00           H  
ATOM   3601  HB  ILE A 237     -27.838  -2.938 -53.414  1.00  0.00           H  
ATOM   3602 1HG1 ILE A 237     -30.608  -2.080 -54.203  1.00  0.00           H  
ATOM   3603 2HG1 ILE A 237     -29.623  -1.334 -52.972  1.00  0.00           H  
ATOM   3604 1HG2 ILE A 237     -28.506  -3.621 -55.652  1.00  0.00           H  
ATOM   3605 2HG2 ILE A 237     -28.443  -5.018 -54.555  1.00  0.00           H  
ATOM   3606 3HG2 ILE A 237     -30.003  -4.305 -54.996  1.00  0.00           H  
ATOM   3607 1HD1 ILE A 237     -29.532  -0.100 -55.031  1.00  0.00           H  
ATOM   3608 2HD1 ILE A 237     -27.945  -0.762 -54.622  1.00  0.00           H  
ATOM   3609 3HD1 ILE A 237     -28.929  -1.533 -55.888  1.00  0.00           H  
ATOM   3610  N   LEU A 238     -28.029  -2.939 -50.575  1.00  0.00           N  
ATOM   3611  CA  LEU A 238     -27.760  -2.196 -49.316  1.00  0.00           C  
ATOM   3612  C   LEU A 238     -27.112  -0.797 -49.241  1.00  0.00           C  
ATOM   3613  O   LEU A 238     -26.007  -0.581 -49.733  1.00  0.00           O  
ATOM   3614  CB  LEU A 238     -26.890  -3.126 -48.460  1.00  0.00           C  
ATOM   3615  CG  LEU A 238     -26.468  -2.652 -47.094  1.00  0.00           C  
ATOM   3616  CD1 LEU A 238     -26.324  -3.882 -46.192  1.00  0.00           C  
ATOM   3617  CD2 LEU A 238     -25.139  -1.889 -47.222  1.00  0.00           C  
ATOM   3618  H   LEU A 238     -27.334  -3.592 -50.913  1.00  0.00           H  
ATOM   3619  HA  LEU A 238     -28.707  -2.110 -48.821  1.00  0.00           H  
ATOM   3620 1HB  LEU A 238     -27.442  -4.059 -48.308  1.00  0.00           H  
ATOM   3621 2HB  LEU A 238     -25.984  -3.355 -49.014  1.00  0.00           H  
ATOM   3622  HG  LEU A 238     -27.222  -1.999 -46.682  1.00  0.00           H  
ATOM   3623 1HD1 LEU A 238     -26.026  -3.592 -45.199  1.00  0.00           H  
ATOM   3624 2HD1 LEU A 238     -27.289  -4.400 -46.148  1.00  0.00           H  
ATOM   3625 3HD1 LEU A 238     -25.578  -4.552 -46.615  1.00  0.00           H  
ATOM   3626 1HD2 LEU A 238     -24.804  -1.545 -46.263  1.00  0.00           H  
ATOM   3627 2HD2 LEU A 238     -24.381  -2.548 -47.644  1.00  0.00           H  
ATOM   3628 3HD2 LEU A 238     -25.282  -1.041 -47.874  1.00  0.00           H  
ATOM   3629  N   LEU A 239     -27.780   0.094 -48.466  1.00  0.00           N  
ATOM   3630  CA  LEU A 239     -27.326   1.436 -48.052  1.00  0.00           C  
ATOM   3631  C   LEU A 239     -27.927   1.843 -46.693  1.00  0.00           C  
ATOM   3632  O   LEU A 239     -29.078   1.558 -46.399  1.00  0.00           O  
ATOM   3633  CB  LEU A 239     -27.685   2.526 -49.048  1.00  0.00           C  
ATOM   3634  CG  LEU A 239     -27.287   3.957 -48.650  1.00  0.00           C  
ATOM   3635  CD1 LEU A 239     -25.749   4.095 -48.653  1.00  0.00           C  
ATOM   3636  CD2 LEU A 239     -27.888   4.886 -49.581  1.00  0.00           C  
ATOM   3637  H   LEU A 239     -28.723  -0.141 -48.176  1.00  0.00           H  
ATOM   3638  HA  LEU A 239     -26.241   1.409 -47.949  1.00  0.00           H  
ATOM   3639 1HB  LEU A 239     -27.165   2.307 -49.949  1.00  0.00           H  
ATOM   3640 2HB  LEU A 239     -28.759   2.501 -49.240  1.00  0.00           H  
ATOM   3641  HG  LEU A 239     -27.664   4.183 -47.670  1.00  0.00           H  
ATOM   3642 1HD1 LEU A 239     -25.471   5.111 -48.372  1.00  0.00           H  
ATOM   3643 2HD1 LEU A 239     -25.311   3.394 -47.947  1.00  0.00           H  
ATOM   3644 3HD1 LEU A 239     -25.367   3.878 -49.655  1.00  0.00           H  
ATOM   3645 1HD2 LEU A 239     -27.622   5.890 -49.282  1.00  0.00           H  
ATOM   3646 2HD2 LEU A 239     -27.512   4.672 -50.566  1.00  0.00           H  
ATOM   3647 3HD2 LEU A 239     -28.953   4.783 -49.575  1.00  0.00           H  
ATOM   3648  N   PHE A 240     -27.134   2.496 -45.859  1.00  0.00           N  
ATOM   3649  CA  PHE A 240     -27.654   3.039 -44.607  1.00  0.00           C  
ATOM   3650  C   PHE A 240     -26.793   4.137 -44.008  1.00  0.00           C  
ATOM   3651  O   PHE A 240     -25.605   4.240 -44.305  1.00  0.00           O  
ATOM   3652  CB  PHE A 240     -27.810   1.968 -43.560  1.00  0.00           C  
ATOM   3653  CG  PHE A 240     -26.580   1.206 -43.368  1.00  0.00           C  
ATOM   3654  CD1 PHE A 240     -25.552   1.687 -42.600  1.00  0.00           C  
ATOM   3655  CD2 PHE A 240     -26.480  -0.046 -43.893  1.00  0.00           C  
ATOM   3656  CE1 PHE A 240     -24.446   0.927 -42.393  1.00  0.00           C  
ATOM   3657  CE2 PHE A 240     -25.382  -0.816 -43.662  1.00  0.00           C  
ATOM   3658  CZ  PHE A 240     -24.365  -0.330 -42.913  1.00  0.00           C  
ATOM   3659  H   PHE A 240     -26.173   2.666 -46.113  1.00  0.00           H  
ATOM   3660  HA  PHE A 240     -28.644   3.464 -44.810  1.00  0.00           H  
ATOM   3661 1HB  PHE A 240     -28.089   2.425 -42.609  1.00  0.00           H  
ATOM   3662 2HB  PHE A 240     -28.602   1.281 -43.842  1.00  0.00           H  
ATOM   3663  HD1 PHE A 240     -25.628   2.685 -42.162  1.00  0.00           H  
ATOM   3664  HD2 PHE A 240     -27.296  -0.422 -44.486  1.00  0.00           H  
ATOM   3665  HE1 PHE A 240     -23.640   1.322 -41.811  1.00  0.00           H  
ATOM   3666  HE2 PHE A 240     -25.316  -1.814 -44.067  1.00  0.00           H  
ATOM   3667  HZ  PHE A 240     -23.487  -0.944 -42.731  1.00  0.00           H  
ATOM   3668  N   ILE A 241     -27.412   4.941 -43.144  1.00  0.00           N  
ATOM   3669  CA  ILE A 241     -26.716   5.926 -42.330  1.00  0.00           C  
ATOM   3670  C   ILE A 241     -26.753   5.560 -40.849  1.00  0.00           C  
ATOM   3671  O   ILE A 241     -25.736   5.567 -40.169  1.00  0.00           O  
ATOM   3672  CB  ILE A 241     -27.279   7.337 -42.492  1.00  0.00           C  
ATOM   3673  CG1 ILE A 241     -27.146   7.872 -43.940  1.00  0.00           C  
ATOM   3674  CG2 ILE A 241     -26.652   8.237 -41.490  1.00  0.00           C  
ATOM   3675  CD1 ILE A 241     -25.721   7.995 -44.439  1.00  0.00           C  
ATOM   3676  H   ILE A 241     -28.410   4.821 -42.973  1.00  0.00           H  
ATOM   3677  HA  ILE A 241     -25.680   5.937 -42.653  1.00  0.00           H  
ATOM   3678  HB  ILE A 241     -28.339   7.308 -42.264  1.00  0.00           H  
ATOM   3679 1HG1 ILE A 241     -27.676   7.203 -44.609  1.00  0.00           H  
ATOM   3680 2HG1 ILE A 241     -27.612   8.858 -43.985  1.00  0.00           H  
ATOM   3681 1HG2 ILE A 241     -27.098   9.199 -41.564  1.00  0.00           H  
ATOM   3682 2HG2 ILE A 241     -26.814   7.853 -40.490  1.00  0.00           H  
ATOM   3683 3HG2 ILE A 241     -25.607   8.300 -41.674  1.00  0.00           H  
ATOM   3684 1HD1 ILE A 241     -25.720   8.379 -45.459  1.00  0.00           H  
ATOM   3685 2HD1 ILE A 241     -25.172   8.680 -43.798  1.00  0.00           H  
ATOM   3686 3HD1 ILE A 241     -25.243   7.017 -44.420  1.00  0.00           H  
ATOM   3687  N   PHE A 242     -27.953   5.279 -40.346  1.00  0.00           N  
ATOM   3688  CA  PHE A 242     -28.183   4.956 -38.937  1.00  0.00           C  
ATOM   3689  C   PHE A 242     -27.720   5.942 -37.856  1.00  0.00           C  
ATOM   3690  O   PHE A 242     -27.058   5.485 -36.933  1.00  0.00           O  
ATOM   3691  CB  PHE A 242     -27.531   3.640 -38.530  1.00  0.00           C  
ATOM   3692  CG  PHE A 242     -27.988   2.401 -39.225  1.00  0.00           C  
ATOM   3693  CD1 PHE A 242     -27.070   1.488 -39.665  1.00  0.00           C  
ATOM   3694  CD2 PHE A 242     -29.320   2.142 -39.439  1.00  0.00           C  
ATOM   3695  CE1 PHE A 242     -27.459   0.323 -40.294  1.00  0.00           C  
ATOM   3696  CE2 PHE A 242     -29.718   0.979 -40.089  1.00  0.00           C  
ATOM   3697  CZ  PHE A 242     -28.781   0.071 -40.513  1.00  0.00           C  
ATOM   3698  H   PHE A 242     -28.748   5.257 -40.975  1.00  0.00           H  
ATOM   3699  HA  PHE A 242     -29.246   4.823 -38.827  1.00  0.00           H  
ATOM   3700 1HB  PHE A 242     -26.453   3.712 -38.672  1.00  0.00           H  
ATOM   3701 2HB  PHE A 242     -27.680   3.492 -37.466  1.00  0.00           H  
ATOM   3702  HD1 PHE A 242     -26.020   1.696 -39.503  1.00  0.00           H  
ATOM   3703  HD2 PHE A 242     -30.063   2.864 -39.094  1.00  0.00           H  
ATOM   3704  HE1 PHE A 242     -26.706  -0.391 -40.630  1.00  0.00           H  
ATOM   3705  HE2 PHE A 242     -30.770   0.778 -40.256  1.00  0.00           H  
ATOM   3706  HZ  PHE A 242     -29.089  -0.840 -41.015  1.00  0.00           H  
ATOM   3707  N   HIS A 243     -28.010   7.249 -37.926  1.00  0.00           N  
ATOM   3708  CA  HIS A 243     -27.589   8.104 -36.795  1.00  0.00           C  
ATOM   3709  C   HIS A 243     -28.795   8.669 -36.014  1.00  0.00           C  
ATOM   3710  O   HIS A 243     -29.567   9.474 -36.528  1.00  0.00           O  
ATOM   3711  CB  HIS A 243     -26.633   9.239 -37.263  1.00  0.00           C  
ATOM   3712  CG  HIS A 243     -26.062  10.196 -36.142  1.00  0.00           C  
ATOM   3713  ND1 HIS A 243     -25.191  11.265 -36.426  1.00  0.00           N  
ATOM   3714  CD2 HIS A 243     -26.238  10.228 -34.793  1.00  0.00           C  
ATOM   3715  CE1 HIS A 243     -24.885  11.882 -35.297  1.00  0.00           C  
ATOM   3716  NE2 HIS A 243     -25.503  11.279 -34.310  1.00  0.00           N  
ATOM   3717  H   HIS A 243     -28.519   7.658 -38.708  1.00  0.00           H  
ATOM   3718  HA  HIS A 243     -27.022   7.506 -36.084  1.00  0.00           H  
ATOM   3719 1HB  HIS A 243     -25.780   8.785 -37.775  1.00  0.00           H  
ATOM   3720 2HB  HIS A 243     -27.150   9.858 -38.000  1.00  0.00           H  
ATOM   3721  HD2 HIS A 243     -26.837   9.567 -34.189  1.00  0.00           H  
ATOM   3722  HE1 HIS A 243     -24.230  12.750 -35.199  1.00  0.00           H  
ATOM   3723  HE2 HIS A 243     -25.453  11.543 -33.335  1.00  0.00           H  
ATOM   3724  N   ALA A 244     -28.968   8.227 -34.769  1.00  0.00           N  
ATOM   3725  CA  ALA A 244     -30.041   8.708 -33.906  1.00  0.00           C  
ATOM   3726  C   ALA A 244     -29.693   8.538 -32.426  1.00  0.00           C  
ATOM   3727  O   ALA A 244     -29.498   7.407 -31.961  1.00  0.00           O  
ATOM   3728  CB  ALA A 244     -31.316   7.961 -34.198  1.00  0.00           C  
ATOM   3729  H   ALA A 244     -28.330   7.520 -34.418  1.00  0.00           H  
ATOM   3730  HA  ALA A 244     -30.166   9.768 -34.098  1.00  0.00           H  
ATOM   3731 1HB  ALA A 244     -32.081   8.353 -33.575  1.00  0.00           H  
ATOM   3732 2HB  ALA A 244     -31.580   8.107 -35.235  1.00  0.00           H  
ATOM   3733 3HB  ALA A 244     -31.184   6.904 -34.004  1.00  0.00           H  
ATOM   3734  N   ASN A 245     -29.722   9.645 -31.662  1.00  0.00           N  
ATOM   3735  CA  ASN A 245     -29.387   9.595 -30.233  1.00  0.00           C  
ATOM   3736  C   ASN A 245     -30.522  10.043 -29.307  1.00  0.00           C  
ATOM   3737  O   ASN A 245     -30.816  11.230 -29.172  1.00  0.00           O  
ATOM   3738  CB  ASN A 245     -28.153  10.412 -29.934  1.00  0.00           C  
ATOM   3739  CG  ASN A 245     -27.641  10.239 -28.482  1.00  0.00           C  
ATOM   3740  OD1 ASN A 245     -28.264   9.657 -27.564  1.00  0.00           O  
ATOM   3741  ND2 ASN A 245     -26.450  10.764 -28.279  1.00  0.00           N  
ATOM   3742  H   ASN A 245     -29.919  10.540 -32.094  1.00  0.00           H  
ATOM   3743  HA  ASN A 245     -29.161   8.564 -29.979  1.00  0.00           H  
ATOM   3744 1HB  ASN A 245     -27.357  10.131 -30.626  1.00  0.00           H  
ATOM   3745 2HB  ASN A 245     -28.377  11.466 -30.105  1.00  0.00           H  
ATOM   3746 1HD2 ASN A 245     -26.006  10.707 -27.381  1.00  0.00           H  
ATOM   3747 2HD2 ASN A 245     -25.974  11.220 -29.029  1.00  0.00           H  
ATOM   3748  N   PHE A 246     -31.160   9.066 -28.688  1.00  0.00           N  
ATOM   3749  CA  PHE A 246     -32.278   9.264 -27.772  1.00  0.00           C  
ATOM   3750  C   PHE A 246     -31.924   9.061 -26.290  1.00  0.00           C  
ATOM   3751  O   PHE A 246     -32.807   9.121 -25.430  1.00  0.00           O  
ATOM   3752  CB  PHE A 246     -33.429   8.367 -28.187  1.00  0.00           C  
ATOM   3753  CG  PHE A 246     -34.112   8.817 -29.456  1.00  0.00           C  
ATOM   3754  CD1 PHE A 246     -33.684   8.431 -30.714  1.00  0.00           C  
ATOM   3755  CD2 PHE A 246     -35.237   9.612 -29.366  1.00  0.00           C  
ATOM   3756  CE1 PHE A 246     -34.376   8.840 -31.846  1.00  0.00           C  
ATOM   3757  CE2 PHE A 246     -35.918  10.018 -30.486  1.00  0.00           C  
ATOM   3758  CZ  PHE A 246     -35.487   9.629 -31.727  1.00  0.00           C  
ATOM   3759  H   PHE A 246     -30.834   8.122 -28.862  1.00  0.00           H  
ATOM   3760  HA  PHE A 246     -32.616  10.292 -27.882  1.00  0.00           H  
ATOM   3761 1HB  PHE A 246     -33.054   7.356 -28.335  1.00  0.00           H  
ATOM   3762 2HB  PHE A 246     -34.171   8.324 -27.390  1.00  0.00           H  
ATOM   3763  HD1 PHE A 246     -32.814   7.807 -30.804  1.00  0.00           H  
ATOM   3764  HD2 PHE A 246     -35.588   9.914 -28.381  1.00  0.00           H  
ATOM   3765  HE1 PHE A 246     -34.060   8.534 -32.826  1.00  0.00           H  
ATOM   3766  HE2 PHE A 246     -36.805  10.644 -30.385  1.00  0.00           H  
ATOM   3767  HZ  PHE A 246     -36.032   9.943 -32.619  1.00  0.00           H  
ATOM   3768  N   LEU A 247     -30.636   8.862 -26.000  1.00  0.00           N  
ATOM   3769  CA  LEU A 247     -30.130   8.661 -24.634  1.00  0.00           C  
ATOM   3770  C   LEU A 247     -30.779   7.521 -23.806  1.00  0.00           C  
ATOM   3771  O   LEU A 247     -31.569   6.711 -24.306  1.00  0.00           O  
ATOM   3772  CB  LEU A 247     -30.279   9.984 -23.872  1.00  0.00           C  
ATOM   3773  CG  LEU A 247     -29.492  11.155 -24.451  1.00  0.00           C  
ATOM   3774  CD1 LEU A 247     -29.829  12.409 -23.677  1.00  0.00           C  
ATOM   3775  CD2 LEU A 247     -28.013  10.844 -24.381  1.00  0.00           C  
ATOM   3776  H   LEU A 247     -29.951   8.889 -26.759  1.00  0.00           H  
ATOM   3777  HA  LEU A 247     -29.066   8.436 -24.719  1.00  0.00           H  
ATOM   3778 1HB  LEU A 247     -31.325  10.266 -23.832  1.00  0.00           H  
ATOM   3779 2HB  LEU A 247     -29.932   9.857 -22.858  1.00  0.00           H  
ATOM   3780  HG  LEU A 247     -29.779  11.309 -25.496  1.00  0.00           H  
ATOM   3781 1HD1 LEU A 247     -29.279  13.253 -24.092  1.00  0.00           H  
ATOM   3782 2HD1 LEU A 247     -30.896  12.599 -23.747  1.00  0.00           H  
ATOM   3783 3HD1 LEU A 247     -29.554  12.273 -22.631  1.00  0.00           H  
ATOM   3784 1HD2 LEU A 247     -27.445  11.675 -24.801  1.00  0.00           H  
ATOM   3785 2HD2 LEU A 247     -27.717  10.690 -23.344  1.00  0.00           H  
ATOM   3786 3HD2 LEU A 247     -27.803   9.939 -24.953  1.00  0.00           H  
ATOM   3787  N   GLY A 248     -30.392   7.458 -22.522  1.00  0.00           N  
ATOM   3788  CA  GLY A 248     -30.890   6.463 -21.572  1.00  0.00           C  
ATOM   3789  C   GLY A 248     -30.538   5.039 -21.971  1.00  0.00           C  
ATOM   3790  O   GLY A 248     -29.378   4.730 -22.229  1.00  0.00           O  
ATOM   3791  H   GLY A 248     -29.725   8.135 -22.185  1.00  0.00           H  
ATOM   3792 1HA  GLY A 248     -30.483   6.674 -20.584  1.00  0.00           H  
ATOM   3793 2HA  GLY A 248     -31.972   6.560 -21.493  1.00  0.00           H  
ATOM   3794  N   LYS A 249     -31.543   4.170 -21.990  1.00  0.00           N  
ATOM   3795  CA  LYS A 249     -31.349   2.765 -22.342  1.00  0.00           C  
ATOM   3796  C   LYS A 249     -31.828   2.447 -23.758  1.00  0.00           C  
ATOM   3797  O   LYS A 249     -31.927   1.281 -24.142  1.00  0.00           O  
ATOM   3798  CB  LYS A 249     -32.017   1.862 -21.308  1.00  0.00           C  
ATOM   3799  CG  LYS A 249     -31.424   1.989 -19.884  1.00  0.00           C  
ATOM   3800  CD  LYS A 249     -29.966   1.452 -19.831  1.00  0.00           C  
ATOM   3801  CE  LYS A 249     -29.384   1.501 -18.405  1.00  0.00           C  
ATOM   3802  NZ  LYS A 249     -28.010   0.871 -18.315  1.00  0.00           N  
ATOM   3803  H   LYS A 249     -32.472   4.492 -21.767  1.00  0.00           H  
ATOM   3804  HA  LYS A 249     -30.279   2.556 -22.317  1.00  0.00           H  
ATOM   3805 1HB  LYS A 249     -33.081   2.095 -21.255  1.00  0.00           H  
ATOM   3806 2HB  LYS A 249     -31.925   0.822 -21.620  1.00  0.00           H  
ATOM   3807 1HG  LYS A 249     -31.429   3.032 -19.574  1.00  0.00           H  
ATOM   3808 2HG  LYS A 249     -32.035   1.417 -19.186  1.00  0.00           H  
ATOM   3809 1HD  LYS A 249     -29.941   0.422 -20.188  1.00  0.00           H  
ATOM   3810 2HD  LYS A 249     -29.330   2.058 -20.483  1.00  0.00           H  
ATOM   3811 1HE  LYS A 249     -29.311   2.542 -18.095  1.00  0.00           H  
ATOM   3812 2HE  LYS A 249     -30.056   0.976 -17.725  1.00  0.00           H  
ATOM   3813 1HZ  LYS A 249     -27.674   0.932 -17.369  1.00  0.00           H  
ATOM   3814 2HZ  LYS A 249     -28.070  -0.095 -18.584  1.00  0.00           H  
ATOM   3815 3HZ  LYS A 249     -27.318   1.329 -18.931  1.00  0.00           H  
ATOM   3816  N   GLU A 250     -32.151   3.485 -24.520  1.00  0.00           N  
ATOM   3817  CA  GLU A 250     -32.568   3.335 -25.906  1.00  0.00           C  
ATOM   3818  C   GLU A 250     -31.391   3.827 -26.713  1.00  0.00           C  
ATOM   3819  O   GLU A 250     -30.422   4.289 -26.116  1.00  0.00           O  
ATOM   3820  CB  GLU A 250     -33.848   4.119 -26.219  1.00  0.00           C  
ATOM   3821  CG  GLU A 250     -35.086   3.652 -25.445  1.00  0.00           C  
ATOM   3822  CD  GLU A 250     -36.364   4.373 -25.852  1.00  0.00           C  
ATOM   3823  OE1 GLU A 250     -36.290   5.263 -26.663  1.00  0.00           O  
ATOM   3824  OE2 GLU A 250     -37.407   4.022 -25.350  1.00  0.00           O  
ATOM   3825  H   GLU A 250     -32.047   4.439 -24.163  1.00  0.00           H  
ATOM   3826  HA  GLU A 250     -32.731   2.281 -26.132  1.00  0.00           H  
ATOM   3827 1HB  GLU A 250     -33.684   5.177 -25.993  1.00  0.00           H  
ATOM   3828 2HB  GLU A 250     -34.068   4.045 -27.281  1.00  0.00           H  
ATOM   3829 1HG  GLU A 250     -35.215   2.581 -25.604  1.00  0.00           H  
ATOM   3830 2HG  GLU A 250     -34.908   3.812 -24.382  1.00  0.00           H  
ATOM   3831  N   VAL A 251     -31.408   3.677 -28.035  1.00  0.00           N  
ATOM   3832  CA  VAL A 251     -30.256   4.205 -28.753  1.00  0.00           C  
ATOM   3833  C   VAL A 251     -30.568   5.499 -29.547  1.00  0.00           C  
ATOM   3834  O   VAL A 251     -30.054   6.532 -29.137  1.00  0.00           O  
ATOM   3835  CB  VAL A 251     -29.587   3.124 -29.617  1.00  0.00           C  
ATOM   3836  CG1 VAL A 251     -28.448   3.756 -30.343  1.00  0.00           C  
ATOM   3837  CG2 VAL A 251     -29.134   1.952 -28.749  1.00  0.00           C  
ATOM   3838  H   VAL A 251     -32.193   3.261 -28.510  1.00  0.00           H  
ATOM   3839  HA  VAL A 251     -29.499   4.478 -28.020  1.00  0.00           H  
ATOM   3840  HB  VAL A 251     -30.259   2.741 -30.323  1.00  0.00           H  
ATOM   3841 1HG1 VAL A 251     -27.996   3.048 -30.974  1.00  0.00           H  
ATOM   3842 2HG1 VAL A 251     -28.804   4.572 -30.930  1.00  0.00           H  
ATOM   3843 3HG1 VAL A 251     -27.721   4.134 -29.628  1.00  0.00           H  
ATOM   3844 1HG2 VAL A 251     -28.665   1.196 -29.370  1.00  0.00           H  
ATOM   3845 2HG2 VAL A 251     -28.422   2.308 -28.004  1.00  0.00           H  
ATOM   3846 3HG2 VAL A 251     -29.997   1.517 -28.245  1.00  0.00           H  
ATOM   3847  N   ILE A 252     -31.403   5.515 -30.622  1.00  0.00           N  
ATOM   3848  CA  ILE A 252     -32.106   4.397 -31.259  1.00  0.00           C  
ATOM   3849  C   ILE A 252     -31.360   3.809 -32.462  1.00  0.00           C  
ATOM   3850  O   ILE A 252     -31.691   2.721 -32.911  1.00  0.00           O  
ATOM   3851  CB  ILE A 252     -33.542   4.779 -31.641  1.00  0.00           C  
ATOM   3852  CG1 ILE A 252     -34.359   4.944 -30.346  1.00  0.00           C  
ATOM   3853  CG2 ILE A 252     -34.134   3.763 -32.565  1.00  0.00           C  
ATOM   3854  CD1 ILE A 252     -35.739   5.531 -30.524  1.00  0.00           C  
ATOM   3855  H   ILE A 252     -31.543   6.416 -31.051  1.00  0.00           H  
ATOM   3856  HA  ILE A 252     -32.229   3.607 -30.537  1.00  0.00           H  
ATOM   3857  HB  ILE A 252     -33.533   5.742 -32.146  1.00  0.00           H  
ATOM   3858 1HG1 ILE A 252     -34.470   3.967 -29.880  1.00  0.00           H  
ATOM   3859 2HG1 ILE A 252     -33.804   5.581 -29.672  1.00  0.00           H  
ATOM   3860 1HG2 ILE A 252     -35.149   4.059 -32.830  1.00  0.00           H  
ATOM   3861 2HG2 ILE A 252     -33.529   3.694 -33.468  1.00  0.00           H  
ATOM   3862 3HG2 ILE A 252     -34.155   2.807 -32.067  1.00  0.00           H  
ATOM   3863 1HD1 ILE A 252     -36.222   5.602 -29.543  1.00  0.00           H  
ATOM   3864 2HD1 ILE A 252     -35.682   6.508 -30.960  1.00  0.00           H  
ATOM   3865 3HD1 ILE A 252     -36.325   4.886 -31.171  1.00  0.00           H  
ATOM   3866  N   ALA A 253     -30.343   4.481 -32.971  1.00  0.00           N  
ATOM   3867  CA  ALA A 253     -29.520   3.869 -34.012  1.00  0.00           C  
ATOM   3868  C   ALA A 253     -28.238   4.656 -34.183  1.00  0.00           C  
ATOM   3869  O   ALA A 253     -28.289   5.855 -34.424  1.00  0.00           O  
ATOM   3870  CB  ALA A 253     -30.263   3.806 -35.321  1.00  0.00           C  
ATOM   3871  H   ALA A 253     -30.098   5.406 -32.607  1.00  0.00           H  
ATOM   3872  HA  ALA A 253     -29.264   2.858 -33.695  1.00  0.00           H  
ATOM   3873 1HB  ALA A 253     -29.632   3.348 -36.079  1.00  0.00           H  
ATOM   3874 2HB  ALA A 253     -31.182   3.234 -35.232  1.00  0.00           H  
ATOM   3875 3HB  ALA A 253     -30.485   4.804 -35.587  1.00  0.00           H  
ATOM   3876  N   ARG A 254     -27.091   4.002 -34.045  1.00  0.00           N  
ATOM   3877  CA  ARG A 254     -25.810   4.705 -34.206  1.00  0.00           C  
ATOM   3878  C   ARG A 254     -24.805   3.992 -35.112  1.00  0.00           C  
ATOM   3879  O   ARG A 254     -23.923   4.616 -35.700  1.00  0.00           O  
ATOM   3880  CB  ARG A 254     -25.158   4.922 -32.843  1.00  0.00           C  
ATOM   3881  CG  ARG A 254     -25.943   5.815 -31.887  1.00  0.00           C  
ATOM   3882  CD  ARG A 254     -25.896   7.220 -32.302  1.00  0.00           C  
ATOM   3883  NE  ARG A 254     -24.556   7.727 -32.194  1.00  0.00           N  
ATOM   3884  CZ  ARG A 254     -24.046   8.193 -31.051  1.00  0.00           C  
ATOM   3885  NH1 ARG A 254     -24.793   8.211 -29.972  1.00  0.00           N  
ATOM   3886  NH2 ARG A 254     -22.808   8.606 -31.001  1.00  0.00           N  
ATOM   3887  H   ARG A 254     -27.117   3.021 -33.831  1.00  0.00           H  
ATOM   3888  HA  ARG A 254     -26.010   5.679 -34.640  1.00  0.00           H  
ATOM   3889 1HB  ARG A 254     -24.984   3.976 -32.351  1.00  0.00           H  
ATOM   3890 2HB  ARG A 254     -24.185   5.393 -32.987  1.00  0.00           H  
ATOM   3891 1HG  ARG A 254     -26.975   5.539 -31.874  1.00  0.00           H  
ATOM   3892 2HG  ARG A 254     -25.535   5.734 -30.879  1.00  0.00           H  
ATOM   3893 1HD  ARG A 254     -26.213   7.306 -33.341  1.00  0.00           H  
ATOM   3894 2HD  ARG A 254     -26.549   7.819 -31.667  1.00  0.00           H  
ATOM   3895  HE  ARG A 254     -23.952   7.714 -33.014  1.00  0.00           H  
ATOM   3896 1HH1 ARG A 254     -25.737   7.848 -30.008  1.00  0.00           H  
ATOM   3897 2HH1 ARG A 254     -24.411   8.557 -29.108  1.00  0.00           H  
ATOM   3898 1HH2 ARG A 254     -22.197   8.525 -31.824  1.00  0.00           H  
ATOM   3899 2HH2 ARG A 254     -22.386   8.914 -30.124  1.00  0.00           H  
ATOM   3900  N   LEU A 255     -24.824   2.658 -35.054  1.00  0.00           N  
ATOM   3901  CA  LEU A 255     -23.804   1.793 -35.671  1.00  0.00           C  
ATOM   3902  C   LEU A 255     -22.381   2.288 -35.367  1.00  0.00           C  
ATOM   3903  O   LEU A 255     -21.469   2.153 -36.186  1.00  0.00           O  
ATOM   3904  CB  LEU A 255     -24.004   1.648 -37.166  1.00  0.00           C  
ATOM   3905  CG  LEU A 255     -22.981   0.738 -37.819  1.00  0.00           C  
ATOM   3906  CD1 LEU A 255     -23.096  -0.661 -37.221  1.00  0.00           C  
ATOM   3907  CD2 LEU A 255     -23.222   0.713 -39.266  1.00  0.00           C  
ATOM   3908  H   LEU A 255     -25.587   2.211 -34.576  1.00  0.00           H  
ATOM   3909  HA  LEU A 255     -23.903   0.796 -35.245  1.00  0.00           H  
ATOM   3910 1HB  LEU A 255     -24.996   1.237 -37.349  1.00  0.00           H  
ATOM   3911 2HB  LEU A 255     -23.938   2.632 -37.637  1.00  0.00           H  
ATOM   3912  HG  LEU A 255     -21.983   1.115 -37.629  1.00  0.00           H  
ATOM   3913 1HD1 LEU A 255     -22.359  -1.314 -37.686  1.00  0.00           H  
ATOM   3914 2HD1 LEU A 255     -22.914  -0.613 -36.147  1.00  0.00           H  
ATOM   3915 3HD1 LEU A 255     -24.098  -1.057 -37.403  1.00  0.00           H  
ATOM   3916 1HD2 LEU A 255     -22.485   0.070 -39.754  1.00  0.00           H  
ATOM   3917 2HD2 LEU A 255     -24.217   0.325 -39.460  1.00  0.00           H  
ATOM   3918 3HD2 LEU A 255     -23.139   1.725 -39.644  1.00  0.00           H  
ATOM   3919  N   CYS A 256     -22.224   2.859 -34.182  1.00  0.00           N  
ATOM   3920  CA  CYS A 256     -21.001   3.417 -33.669  1.00  0.00           C  
ATOM   3921  C   CYS A 256     -20.313   4.524 -34.456  1.00  0.00           C  
ATOM   3922  O   CYS A 256     -19.074   4.571 -34.444  1.00  0.00           O  
ATOM   3923  CB  CYS A 256     -19.981   2.353 -33.441  1.00  0.00           C  
ATOM   3924  SG  CYS A 256     -20.145   1.393 -32.005  1.00  0.00           S  
ATOM   3925  H   CYS A 256     -23.040   2.918 -33.604  1.00  0.00           H  
ATOM   3926  HA  CYS A 256     -21.244   3.831 -32.690  1.00  0.00           H  
ATOM   3927 1HB  CYS A 256     -20.003   1.678 -34.252  1.00  0.00           H  
ATOM   3928 2HB  CYS A 256     -19.065   2.794 -33.446  1.00  0.00           H  
ATOM   3929  N   GLY A 257     -21.057   5.467 -35.041  1.00  0.00           N  
ATOM   3930  CA  GLY A 257     -20.368   6.611 -35.650  1.00  0.00           C  
ATOM   3931  C   GLY A 257     -21.300   7.813 -35.881  1.00  0.00           C  
ATOM   3932  O   GLY A 257     -22.492   7.623 -36.115  1.00  0.00           O  
ATOM   3933  H   GLY A 257     -22.072   5.367 -35.089  1.00  0.00           H  
ATOM   3934 1HA  GLY A 257     -19.530   6.860 -35.053  1.00  0.00           H  
ATOM   3935 2HA  GLY A 257     -19.963   6.298 -36.616  1.00  0.00           H  
ATOM   3936  N   PRO A 258     -20.788   9.072 -35.834  1.00  0.00           N  
ATOM   3937  CA  PRO A 258     -21.502  10.294 -36.133  1.00  0.00           C  
ATOM   3938  C   PRO A 258     -21.786  10.295 -37.593  1.00  0.00           C  
ATOM   3939  O   PRO A 258     -20.999   9.728 -38.339  1.00  0.00           O  
ATOM   3940  CB  PRO A 258     -20.509  11.414 -35.813  1.00  0.00           C  
ATOM   3941  CG  PRO A 258     -19.453  10.772 -34.988  1.00  0.00           C  
ATOM   3942  CD  PRO A 258     -19.363   9.348 -35.512  1.00  0.00           C  
ATOM   3943  HA  PRO A 258     -22.424  10.342 -35.540  1.00  0.00           H  
ATOM   3944 1HB  PRO A 258     -20.143  11.835 -36.751  1.00  0.00           H  
ATOM   3945 2HB  PRO A 258     -21.026  12.227 -35.287  1.00  0.00           H  
ATOM   3946 1HG  PRO A 258     -18.512  11.314 -35.045  1.00  0.00           H  
ATOM   3947 2HG  PRO A 258     -19.761  10.808 -33.939  1.00  0.00           H  
ATOM   3948 1HD  PRO A 258     -18.754   9.283 -36.421  1.00  0.00           H  
ATOM   3949 2HD  PRO A 258     -18.947   8.776 -34.732  1.00  0.00           H  
ATOM   3950  N   CYS A 259     -22.797  10.999 -38.043  1.00  0.00           N  
ATOM   3951  CA  CYS A 259     -22.852  11.137 -39.469  1.00  0.00           C  
ATOM   3952  C   CYS A 259     -22.573  12.560 -39.889  1.00  0.00           C  
ATOM   3953  O   CYS A 259     -21.637  12.783 -40.646  1.00  0.00           O  
ATOM   3954  CB  CYS A 259     -24.197  10.726 -39.994  1.00  0.00           C  
ATOM   3955  SG  CYS A 259     -24.256  10.792 -41.727  1.00  0.00           S  
ATOM   3956  H   CYS A 259     -23.511  11.380 -37.431  1.00  0.00           H  
ATOM   3957  HA  CYS A 259     -22.099  10.509 -39.930  1.00  0.00           H  
ATOM   3958 1HB  CYS A 259     -24.425   9.707 -39.676  1.00  0.00           H  
ATOM   3959 2HB  CYS A 259     -24.981  11.375 -39.596  1.00  0.00           H  
ATOM   3960  HG  CYS A 259     -23.257   9.939 -41.938  1.00  0.00           H  
ATOM   3961  N   SER A 260     -23.365  13.535 -39.438  1.00  0.00           N  
ATOM   3962  CA  SER A 260     -23.097  14.931 -39.822  1.00  0.00           C  
ATOM   3963  C   SER A 260     -22.676  15.044 -41.295  1.00  0.00           C  
ATOM   3964  O   SER A 260     -21.726  15.759 -41.614  1.00  0.00           O  
ATOM   3965  CB  SER A 260     -22.023  15.521 -38.939  1.00  0.00           C  
ATOM   3966  OG  SER A 260     -22.434  15.529 -37.605  1.00  0.00           O  
ATOM   3967  H   SER A 260     -24.134  13.318 -38.821  1.00  0.00           H  
ATOM   3968  HA  SER A 260     -24.005  15.512 -39.674  1.00  0.00           H  
ATOM   3969 1HB  SER A 260     -21.102  14.949 -39.044  1.00  0.00           H  
ATOM   3970 2HB  SER A 260     -21.813  16.542 -39.267  1.00  0.00           H  
ATOM   3971  HG  SER A 260     -23.317  15.898 -37.611  1.00  0.00           H  
ATOM   3972  N   VAL A 261     -23.354  14.322 -42.183  1.00  0.00           N  
ATOM   3973  CA  VAL A 261     -22.876  14.196 -43.545  1.00  0.00           C  
ATOM   3974  C   VAL A 261     -22.658  15.509 -44.262  1.00  0.00           C  
ATOM   3975  O   VAL A 261     -23.553  16.352 -44.346  1.00  0.00           O  
ATOM   3976  CB  VAL A 261     -23.884  13.330 -44.299  1.00  0.00           C  
ATOM   3977  CG1 VAL A 261     -25.183  13.977 -44.327  1.00  0.00           C  
ATOM   3978  CG2 VAL A 261     -23.483  13.140 -45.644  1.00  0.00           C  
ATOM   3979  H   VAL A 261     -24.154  13.788 -41.877  1.00  0.00           H  
ATOM   3980  HA  VAL A 261     -21.924  13.658 -43.511  1.00  0.00           H  
ATOM   3981  HB  VAL A 261     -23.966  12.410 -43.827  1.00  0.00           H  
ATOM   3982 1HG1 VAL A 261     -25.870  13.331 -44.852  1.00  0.00           H  
ATOM   3983 2HG1 VAL A 261     -25.513  14.122 -43.316  1.00  0.00           H  
ATOM   3984 3HG1 VAL A 261     -25.102  14.927 -44.837  1.00  0.00           H  
ATOM   3985 1HG2 VAL A 261     -24.207  12.519 -46.150  1.00  0.00           H  
ATOM   3986 2HG2 VAL A 261     -23.455  14.083 -46.096  1.00  0.00           H  
ATOM   3987 3HG2 VAL A 261     -22.511  12.682 -45.676  1.00  0.00           H  
ATOM   3988  N   GLN A 262     -21.469  15.651 -44.856  1.00  0.00           N  
ATOM   3989  CA  GLN A 262     -21.151  16.850 -45.604  1.00  0.00           C  
ATOM   3990  C   GLN A 262     -21.704  16.777 -47.013  1.00  0.00           C  
ATOM   3991  O   GLN A 262     -21.925  17.797 -47.669  1.00  0.00           O  
ATOM   3992  CB  GLN A 262     -19.639  17.074 -45.606  1.00  0.00           C  
ATOM   3993  CG  GLN A 262     -18.769  16.010 -46.345  1.00  0.00           C  
ATOM   3994  CD  GLN A 262     -18.277  14.790 -45.462  1.00  0.00           C  
ATOM   3995  OE1 GLN A 262     -18.926  14.278 -44.514  1.00  0.00           O  
ATOM   3996  NE2 GLN A 262     -17.072  14.340 -45.809  1.00  0.00           N  
ATOM   3997  H   GLN A 262     -20.774  14.926 -44.751  1.00  0.00           H  
ATOM   3998  HA  GLN A 262     -21.619  17.696 -45.112  1.00  0.00           H  
ATOM   3999 1HB  GLN A 262     -19.429  18.036 -46.073  1.00  0.00           H  
ATOM   4000 2HB  GLN A 262     -19.282  17.133 -44.578  1.00  0.00           H  
ATOM   4001 1HG  GLN A 262     -19.325  15.597 -47.178  1.00  0.00           H  
ATOM   4002 2HG  GLN A 262     -17.882  16.512 -46.726  1.00  0.00           H  
ATOM   4003 1HE2 GLN A 262     -16.648  13.586 -45.332  1.00  0.00           H  
ATOM   4004 2HE2 GLN A 262     -16.586  14.771 -46.567  1.00  0.00           H  
ATOM   4005  N   ALA A 263     -21.956  15.557 -47.456  1.00  0.00           N  
ATOM   4006  CA  ALA A 263     -22.574  15.270 -48.728  1.00  0.00           C  
ATOM   4007  C   ALA A 263     -22.813  13.782 -48.867  1.00  0.00           C  
ATOM   4008  O   ALA A 263     -21.971  12.980 -48.487  1.00  0.00           O  
ATOM   4009  CB  ALA A 263     -21.708  15.735 -49.884  1.00  0.00           C  
ATOM   4010  H   ALA A 263     -21.705  14.778 -46.860  1.00  0.00           H  
ATOM   4011  HA  ALA A 263     -23.536  15.777 -48.764  1.00  0.00           H  
ATOM   4012 1HB  ALA A 263     -22.207  15.500 -50.823  1.00  0.00           H  
ATOM   4013 2HB  ALA A 263     -21.533  16.805 -49.834  1.00  0.00           H  
ATOM   4014 3HB  ALA A 263     -20.753  15.212 -49.844  1.00  0.00           H  
ATOM   4015  N   VAL A 264     -23.939  13.417 -49.421  1.00  0.00           N  
ATOM   4016  CA  VAL A 264     -24.142  12.066 -49.897  1.00  0.00           C  
ATOM   4017  C   VAL A 264     -25.144  12.225 -50.973  1.00  0.00           C  
ATOM   4018  O   VAL A 264     -26.205  12.795 -50.709  1.00  0.00           O  
ATOM   4019  CB  VAL A 264     -24.718  11.101 -48.846  1.00  0.00           C  
ATOM   4020  CG1 VAL A 264     -26.054  11.608 -48.374  1.00  0.00           C  
ATOM   4021  CG2 VAL A 264     -24.866   9.692 -49.443  1.00  0.00           C  
ATOM   4022  H   VAL A 264     -24.626  14.117 -49.637  1.00  0.00           H  
ATOM   4023  HA  VAL A 264     -23.214  11.664 -50.310  1.00  0.00           H  
ATOM   4024  HB  VAL A 264     -24.058  11.065 -48.002  1.00  0.00           H  
ATOM   4025 1HG1 VAL A 264     -26.437  10.923 -47.629  1.00  0.00           H  
ATOM   4026 2HG1 VAL A 264     -25.931  12.591 -47.945  1.00  0.00           H  
ATOM   4027 3HG1 VAL A 264     -26.747  11.655 -49.215  1.00  0.00           H  
ATOM   4028 1HG2 VAL A 264     -25.266   9.016 -48.689  1.00  0.00           H  
ATOM   4029 2HG2 VAL A 264     -25.544   9.717 -50.300  1.00  0.00           H  
ATOM   4030 3HG2 VAL A 264     -23.888   9.340 -49.762  1.00  0.00           H  
ATOM   4031  N   VAL A 265     -24.853  11.699 -52.134  1.00  0.00           N  
ATOM   4032  CA  VAL A 265     -25.785  11.734 -53.241  1.00  0.00           C  
ATOM   4033  C   VAL A 265     -25.956  10.332 -53.755  1.00  0.00           C  
ATOM   4034  O   VAL A 265     -24.992   9.576 -53.784  1.00  0.00           O  
ATOM   4035  CB  VAL A 265     -25.322  12.693 -54.356  1.00  0.00           C  
ATOM   4036  CG1 VAL A 265     -26.283  12.635 -55.534  1.00  0.00           C  
ATOM   4037  CG2 VAL A 265     -25.265  14.100 -53.835  1.00  0.00           C  
ATOM   4038  H   VAL A 265     -23.928  11.281 -52.270  1.00  0.00           H  
ATOM   4039  HA  VAL A 265     -26.738  12.088 -52.876  1.00  0.00           H  
ATOM   4040  HB  VAL A 265     -24.349  12.396 -54.698  1.00  0.00           H  
ATOM   4041 1HG1 VAL A 265     -25.939  13.314 -56.306  1.00  0.00           H  
ATOM   4042 2HG1 VAL A 265     -26.316  11.632 -55.932  1.00  0.00           H  
ATOM   4043 3HG1 VAL A 265     -27.283  12.934 -55.203  1.00  0.00           H  
ATOM   4044 1HG2 VAL A 265     -24.937  14.770 -54.623  1.00  0.00           H  
ATOM   4045 2HG2 VAL A 265     -26.263  14.367 -53.514  1.00  0.00           H  
ATOM   4046 3HG2 VAL A 265     -24.575  14.161 -53.001  1.00  0.00           H  
ATOM   4047  N   LEU A 266     -27.183   9.925 -54.044  1.00  0.00           N  
ATOM   4048  CA  LEU A 266     -27.312   8.556 -54.546  1.00  0.00           C  
ATOM   4049  C   LEU A 266     -27.477   8.423 -56.064  1.00  0.00           C  
ATOM   4050  O   LEU A 266     -26.891   7.524 -56.675  1.00  0.00           O  
ATOM   4051  CB  LEU A 266     -28.478   7.866 -53.864  1.00  0.00           C  
ATOM   4052  CG  LEU A 266     -28.352   7.805 -52.373  1.00  0.00           C  
ATOM   4053  CD1 LEU A 266     -29.579   7.118 -51.805  1.00  0.00           C  
ATOM   4054  CD2 LEU A 266     -27.074   7.148 -52.014  1.00  0.00           C  
ATOM   4055  H   LEU A 266     -27.963  10.573 -53.912  1.00  0.00           H  
ATOM   4056  HA  LEU A 266     -26.414   8.022 -54.262  1.00  0.00           H  
ATOM   4057 1HB  LEU A 266     -29.399   8.402 -54.107  1.00  0.00           H  
ATOM   4058 2HB  LEU A 266     -28.557   6.844 -54.240  1.00  0.00           H  
ATOM   4059  HG  LEU A 266     -28.311   8.801 -51.983  1.00  0.00           H  
ATOM   4060 1HD1 LEU A 266     -29.513   7.079 -50.732  1.00  0.00           H  
ATOM   4061 2HD1 LEU A 266     -30.483   7.654 -52.092  1.00  0.00           H  
ATOM   4062 3HD1 LEU A 266     -29.624   6.133 -52.189  1.00  0.00           H  
ATOM   4063 1HD2 LEU A 266     -26.953   7.144 -50.951  1.00  0.00           H  
ATOM   4064 2HD2 LEU A 266     -27.050   6.132 -52.397  1.00  0.00           H  
ATOM   4065 3HD2 LEU A 266     -26.282   7.717 -52.441  1.00  0.00           H  
ATOM   4066  N   ASN A 267     -28.223   9.348 -56.675  1.00  0.00           N  
ATOM   4067  CA  ASN A 267     -28.575   9.270 -58.096  1.00  0.00           C  
ATOM   4068  C   ASN A 267     -27.623   9.990 -59.057  1.00  0.00           C  
ATOM   4069  O   ASN A 267     -27.935  10.169 -60.234  1.00  0.00           O  
ATOM   4070  CB  ASN A 267     -29.991   9.786 -58.277  1.00  0.00           C  
ATOM   4071  CG  ASN A 267     -30.137  11.247 -57.871  1.00  0.00           C  
ATOM   4072  OD1 ASN A 267     -29.398  11.752 -57.004  1.00  0.00           O  
ATOM   4073  ND2 ASN A 267     -31.073  11.927 -58.478  1.00  0.00           N  
ATOM   4074  H   ASN A 267     -28.617  10.092 -56.120  1.00  0.00           H  
ATOM   4075  HA  ASN A 267     -28.565   8.215 -58.378  1.00  0.00           H  
ATOM   4076 1HB  ASN A 267     -30.296   9.681 -59.318  1.00  0.00           H  
ATOM   4077 2HB  ASN A 267     -30.674   9.191 -57.675  1.00  0.00           H  
ATOM   4078 1HD2 ASN A 267     -31.218  12.888 -58.255  1.00  0.00           H  
ATOM   4079 2HD2 ASN A 267     -31.650  11.480 -59.163  1.00  0.00           H  
ATOM   4080  N   ASP A 268     -26.464  10.387 -58.554  1.00  0.00           N  
ATOM   4081  CA  ASP A 268     -25.419  11.023 -59.350  1.00  0.00           C  
ATOM   4082  C   ASP A 268     -24.087  10.735 -58.669  1.00  0.00           C  
ATOM   4083  O   ASP A 268     -23.207  11.580 -58.602  1.00  0.00           O  
ATOM   4084  CB  ASP A 268     -25.667  12.532 -59.509  1.00  0.00           C  
ATOM   4085  CG  ASP A 268     -24.798  13.184 -60.596  1.00  0.00           C  
ATOM   4086  OD1 ASP A 268     -24.406  12.499 -61.512  1.00  0.00           O  
ATOM   4087  OD2 ASP A 268     -24.539  14.365 -60.494  1.00  0.00           O  
ATOM   4088  H   ASP A 268     -26.286  10.224 -57.572  1.00  0.00           H  
ATOM   4089  HA  ASP A 268     -25.399  10.573 -60.342  1.00  0.00           H  
ATOM   4090 1HB  ASP A 268     -26.719  12.705 -59.754  1.00  0.00           H  
ATOM   4091 2HB  ASP A 268     -25.465  13.028 -58.570  1.00  0.00           H  
ATOM   4092  N   LYS A 269     -23.962   9.504 -58.192  1.00  0.00           N  
ATOM   4093  CA  LYS A 269     -22.805   8.988 -57.459  1.00  0.00           C  
ATOM   4094  C   LYS A 269     -22.451   9.869 -56.258  1.00  0.00           C  
ATOM   4095  O   LYS A 269     -23.341  10.436 -55.649  1.00  0.00           O  
ATOM   4096  CB  LYS A 269     -21.609   8.879 -58.399  1.00  0.00           C  
ATOM   4097  CG  LYS A 269     -21.830   7.984 -59.606  1.00  0.00           C  
ATOM   4098  CD  LYS A 269     -20.554   7.863 -60.434  1.00  0.00           C  
ATOM   4099  CE  LYS A 269     -20.761   6.990 -61.665  1.00  0.00           C  
ATOM   4100  NZ  LYS A 269     -19.525   6.899 -62.495  1.00  0.00           N  
ATOM   4101  H   LYS A 269     -24.741   8.875 -58.331  1.00  0.00           H  
ATOM   4102  HA  LYS A 269     -23.053   7.992 -57.083  1.00  0.00           H  
ATOM   4103 1HB  LYS A 269     -21.305   9.872 -58.743  1.00  0.00           H  
ATOM   4104 2HB  LYS A 269     -20.766   8.443 -57.869  1.00  0.00           H  
ATOM   4105 1HG  LYS A 269     -22.135   6.991 -59.274  1.00  0.00           H  
ATOM   4106 2HG  LYS A 269     -22.618   8.401 -60.230  1.00  0.00           H  
ATOM   4107 1HD  LYS A 269     -20.238   8.858 -60.753  1.00  0.00           H  
ATOM   4108 2HD  LYS A 269     -19.764   7.429 -59.823  1.00  0.00           H  
ATOM   4109 1HE  LYS A 269     -21.050   5.990 -61.348  1.00  0.00           H  
ATOM   4110 2HE  LYS A 269     -21.563   7.414 -62.271  1.00  0.00           H  
ATOM   4111 1HZ  LYS A 269     -19.702   6.315 -63.300  1.00  0.00           H  
ATOM   4112 2HZ  LYS A 269     -19.256   7.824 -62.804  1.00  0.00           H  
ATOM   4113 3HZ  LYS A 269     -18.778   6.498 -61.946  1.00  0.00           H  
ATOM   4114  N   PHE A 270     -21.160  10.035 -55.934  1.00  0.00           N  
ATOM   4115  CA  PHE A 270     -20.740  10.799 -54.741  1.00  0.00           C  
ATOM   4116  C   PHE A 270     -21.406  10.255 -53.457  1.00  0.00           C  
ATOM   4117  O   PHE A 270     -21.865  11.013 -52.593  1.00  0.00           O  
ATOM   4118  CB  PHE A 270     -21.010  12.298 -54.890  1.00  0.00           C  
ATOM   4119  CG  PHE A 270     -20.397  12.916 -56.102  1.00  0.00           C  
ATOM   4120  CD1 PHE A 270     -21.199  13.307 -57.147  1.00  0.00           C  
ATOM   4121  CD2 PHE A 270     -19.020  13.099 -56.211  1.00  0.00           C  
ATOM   4122  CE1 PHE A 270     -20.663  13.872 -58.286  1.00  0.00           C  
ATOM   4123  CE2 PHE A 270     -18.474  13.666 -57.352  1.00  0.00           C  
ATOM   4124  CZ  PHE A 270     -19.301  14.053 -58.392  1.00  0.00           C  
ATOM   4125  H   PHE A 270     -20.451   9.594 -56.496  1.00  0.00           H  
ATOM   4126  HA  PHE A 270     -19.660  10.679 -54.632  1.00  0.00           H  
ATOM   4127 1HB  PHE A 270     -22.077  12.476 -54.930  1.00  0.00           H  
ATOM   4128 2HB  PHE A 270     -20.635  12.818 -54.012  1.00  0.00           H  
ATOM   4129  HD1 PHE A 270     -22.280  13.167 -57.067  1.00  0.00           H  
ATOM   4130  HD2 PHE A 270     -18.369  12.790 -55.390  1.00  0.00           H  
ATOM   4131  HE1 PHE A 270     -21.328  14.173 -59.102  1.00  0.00           H  
ATOM   4132  HE2 PHE A 270     -17.395  13.807 -57.432  1.00  0.00           H  
ATOM   4133  HZ  PHE A 270     -18.877  14.496 -59.290  1.00  0.00           H  
ATOM   4134  N   GLN A 271     -21.440   8.927 -53.339  1.00  0.00           N  
ATOM   4135  CA  GLN A 271     -22.057   8.249 -52.193  1.00  0.00           C  
ATOM   4136  C   GLN A 271     -21.105   8.101 -51.004  1.00  0.00           C  
ATOM   4137  O   GLN A 271     -21.530   7.981 -49.854  1.00  0.00           O  
ATOM   4138  CB  GLN A 271     -22.503   6.852 -52.633  1.00  0.00           C  
ATOM   4139  CG  GLN A 271     -23.540   6.869 -53.708  1.00  0.00           C  
ATOM   4140  CD  GLN A 271     -23.943   5.504 -54.216  1.00  0.00           C  
ATOM   4141  OE1 GLN A 271     -23.397   4.473 -53.786  1.00  0.00           O  
ATOM   4142  NE2 GLN A 271     -24.883   5.458 -55.152  1.00  0.00           N  
ATOM   4143  H   GLN A 271     -21.053   8.370 -54.085  1.00  0.00           H  
ATOM   4144  HA  GLN A 271     -22.928   8.823 -51.890  1.00  0.00           H  
ATOM   4145 1HB  GLN A 271     -21.652   6.284 -52.998  1.00  0.00           H  
ATOM   4146 2HB  GLN A 271     -22.918   6.324 -51.787  1.00  0.00           H  
ATOM   4147 1HG  GLN A 271     -24.387   7.321 -53.302  1.00  0.00           H  
ATOM   4148 2HG  GLN A 271     -23.182   7.471 -54.540  1.00  0.00           H  
ATOM   4149 1HE2 GLN A 271     -25.155   4.557 -55.500  1.00  0.00           H  
ATOM   4150 2HE2 GLN A 271     -25.349   6.282 -55.559  1.00  0.00           H  
ATOM   4151  N   LEU A 272     -19.815   8.060 -51.275  1.00  0.00           N  
ATOM   4152  CA  LEU A 272     -18.747   7.880 -50.287  1.00  0.00           C  
ATOM   4153  C   LEU A 272     -18.564   8.861 -49.122  1.00  0.00           C  
ATOM   4154  O   LEU A 272     -18.461   8.428 -47.976  1.00  0.00           O  
ATOM   4155  CB  LEU A 272     -17.389   7.728 -50.948  1.00  0.00           C  
ATOM   4156  CG  LEU A 272     -16.212   7.653 -49.957  1.00  0.00           C  
ATOM   4157  CD1 LEU A 272     -16.391   6.444 -49.026  1.00  0.00           C  
ATOM   4158  CD2 LEU A 272     -14.913   7.561 -50.717  1.00  0.00           C  
ATOM   4159  H   LEU A 272     -19.535   8.175 -52.247  1.00  0.00           H  
ATOM   4160  HA  LEU A 272     -18.971   6.908 -49.815  1.00  0.00           H  
ATOM   4161 1HB  LEU A 272     -17.378   6.822 -51.548  1.00  0.00           H  
ATOM   4162 2HB  LEU A 272     -17.207   8.571 -51.604  1.00  0.00           H  
ATOM   4163  HG  LEU A 272     -16.196   8.549 -49.363  1.00  0.00           H  
ATOM   4164 1HD1 LEU A 272     -15.562   6.404 -48.312  1.00  0.00           H  
ATOM   4165 2HD1 LEU A 272     -17.328   6.544 -48.470  1.00  0.00           H  
ATOM   4166 3HD1 LEU A 272     -16.411   5.530 -49.608  1.00  0.00           H  
ATOM   4167 1HD2 LEU A 272     -14.083   7.528 -50.013  1.00  0.00           H  
ATOM   4168 2HD2 LEU A 272     -14.915   6.661 -51.328  1.00  0.00           H  
ATOM   4169 3HD2 LEU A 272     -14.810   8.438 -51.360  1.00  0.00           H  
ATOM   4170  N   PRO A 273     -18.482  10.193 -49.351  1.00  0.00           N  
ATOM   4171  CA  PRO A 273     -17.976  11.172 -48.404  1.00  0.00           C  
ATOM   4172  C   PRO A 273     -18.885  11.491 -47.237  1.00  0.00           C  
ATOM   4173  O   PRO A 273     -19.336  12.618 -47.077  1.00  0.00           O  
ATOM   4174  CB  PRO A 273     -17.770  12.392 -49.291  1.00  0.00           C  
ATOM   4175  CG  PRO A 273     -18.874  12.282 -50.319  1.00  0.00           C  
ATOM   4176  CD  PRO A 273     -19.018  10.798 -50.586  1.00  0.00           C  
ATOM   4177  HA  PRO A 273     -17.014  10.813 -48.028  1.00  0.00           H  
ATOM   4178 1HB  PRO A 273     -17.839  13.312 -48.688  1.00  0.00           H  
ATOM   4179 2HB  PRO A 273     -16.762  12.374 -49.735  1.00  0.00           H  
ATOM   4180 1HG  PRO A 273     -19.808  12.700 -49.913  1.00  0.00           H  
ATOM   4181 2HG  PRO A 273     -18.631  12.859 -51.220  1.00  0.00           H  
ATOM   4182 1HD  PRO A 273     -20.085  10.609 -50.679  1.00  0.00           H  
ATOM   4183 2HD  PRO A 273     -18.447  10.511 -51.473  1.00  0.00           H  
ATOM   4184  N   VAL A 274     -19.130  10.491 -46.419  1.00  0.00           N  
ATOM   4185  CA  VAL A 274     -19.959  10.641 -45.249  1.00  0.00           C  
ATOM   4186  C   VAL A 274     -19.173  10.425 -43.972  1.00  0.00           C  
ATOM   4187  O   VAL A 274     -19.012   9.291 -43.530  1.00  0.00           O  
ATOM   4188  CB  VAL A 274     -21.084   9.603 -45.316  1.00  0.00           C  
ATOM   4189  CG1 VAL A 274     -21.974   9.744 -44.114  1.00  0.00           C  
ATOM   4190  CG2 VAL A 274     -21.849   9.787 -46.634  1.00  0.00           C  
ATOM   4191  H   VAL A 274     -18.738   9.589 -46.647  1.00  0.00           H  
ATOM   4192  HA  VAL A 274     -20.381  11.646 -45.243  1.00  0.00           H  
ATOM   4193  HB  VAL A 274     -20.653   8.603 -45.280  1.00  0.00           H  
ATOM   4194 1HG1 VAL A 274     -22.762   9.000 -44.153  1.00  0.00           H  
ATOM   4195 2HG1 VAL A 274     -21.386   9.604 -43.204  1.00  0.00           H  
ATOM   4196 3HG1 VAL A 274     -22.402  10.728 -44.118  1.00  0.00           H  
ATOM   4197 1HG2 VAL A 274     -22.648   9.066 -46.713  1.00  0.00           H  
ATOM   4198 2HG2 VAL A 274     -22.259  10.765 -46.673  1.00  0.00           H  
ATOM   4199 3HG2 VAL A 274     -21.171   9.658 -47.480  1.00  0.00           H  
ATOM   4200  N   PHE A 275     -18.714  11.511 -43.353  1.00  0.00           N  
ATOM   4201  CA  PHE A 275     -17.922  11.405 -42.138  1.00  0.00           C  
ATOM   4202  C   PHE A 275     -16.760  10.403 -42.300  1.00  0.00           C  
ATOM   4203  O   PHE A 275     -16.657   9.412 -41.569  1.00  0.00           O  
ATOM   4204  CB  PHE A 275     -18.822  11.027 -40.963  1.00  0.00           C  
ATOM   4205  CG  PHE A 275     -18.398  11.659 -39.703  1.00  0.00           C  
ATOM   4206  CD1 PHE A 275     -18.657  13.003 -39.469  1.00  0.00           C  
ATOM   4207  CD2 PHE A 275     -17.743  10.956 -38.780  1.00  0.00           C  
ATOM   4208  CE1 PHE A 275     -18.239  13.607 -38.309  1.00  0.00           C  
ATOM   4209  CE2 PHE A 275     -17.301  11.532 -37.614  1.00  0.00           C  
ATOM   4210  CZ  PHE A 275     -17.546  12.874 -37.375  1.00  0.00           C  
ATOM   4211  H   PHE A 275     -18.893  12.435 -43.749  1.00  0.00           H  
ATOM   4212  HA  PHE A 275     -17.488  12.391 -41.929  1.00  0.00           H  
ATOM   4213 1HB  PHE A 275     -19.840  11.302 -41.176  1.00  0.00           H  
ATOM   4214 2HB  PHE A 275     -18.803   9.940 -40.818  1.00  0.00           H  
ATOM   4215  HD1 PHE A 275     -19.200  13.579 -40.226  1.00  0.00           H  
ATOM   4216  HD2 PHE A 275     -17.579   9.912 -38.987  1.00  0.00           H  
ATOM   4217  HE1 PHE A 275     -18.449  14.662 -38.140  1.00  0.00           H  
ATOM   4218  HE2 PHE A 275     -16.760  10.931 -36.879  1.00  0.00           H  
ATOM   4219  HZ  PHE A 275     -17.206  13.337 -36.450  1.00  0.00           H  
ATOM   4220  N   LEU A 276     -15.882  10.683 -43.253  1.00  0.00           N  
ATOM   4221  CA  LEU A 276     -14.807   9.764 -43.602  1.00  0.00           C  
ATOM   4222  C   LEU A 276     -13.847   9.489 -42.462  1.00  0.00           C  
ATOM   4223  O   LEU A 276     -13.583  10.364 -41.635  1.00  0.00           O  
ATOM   4224  CB  LEU A 276     -14.063  10.268 -44.831  1.00  0.00           C  
ATOM   4225  CG  LEU A 276     -14.918  10.280 -46.084  1.00  0.00           C  
ATOM   4226  CD1 LEU A 276     -14.122  10.844 -47.247  1.00  0.00           C  
ATOM   4227  CD2 LEU A 276     -15.408   8.873 -46.346  1.00  0.00           C  
ATOM   4228  H   LEU A 276     -16.002  11.528 -43.784  1.00  0.00           H  
ATOM   4229  HA  LEU A 276     -15.259   8.820 -43.891  1.00  0.00           H  
ATOM   4230 1HB  LEU A 276     -13.718  11.285 -44.643  1.00  0.00           H  
ATOM   4231 2HB  LEU A 276     -13.196   9.630 -45.004  1.00  0.00           H  
ATOM   4232  HG  LEU A 276     -15.778  10.927 -45.927  1.00  0.00           H  
ATOM   4233 1HD1 LEU A 276     -14.732  10.861 -48.147  1.00  0.00           H  
ATOM   4234 2HD1 LEU A 276     -13.802  11.855 -47.006  1.00  0.00           H  
ATOM   4235 3HD1 LEU A 276     -13.247  10.217 -47.425  1.00  0.00           H  
ATOM   4236 1HD2 LEU A 276     -16.030   8.862 -47.207  1.00  0.00           H  
ATOM   4237 2HD2 LEU A 276     -14.560   8.204 -46.503  1.00  0.00           H  
ATOM   4238 3HD2 LEU A 276     -15.983   8.528 -45.496  1.00  0.00           H  
ATOM   4239  N   ASP A 277     -13.345   8.240 -42.436  1.00  0.00           N  
ATOM   4240  CA  ASP A 277     -12.432   7.671 -41.417  1.00  0.00           C  
ATOM   4241  C   ASP A 277     -13.142   7.382 -40.099  1.00  0.00           C  
ATOM   4242  O   ASP A 277     -12.503   7.103 -39.082  1.00  0.00           O  
ATOM   4243  CB  ASP A 277     -11.193   8.554 -41.160  1.00  0.00           C  
ATOM   4244  CG  ASP A 277     -10.177   8.538 -42.312  1.00  0.00           C  
ATOM   4245  OD1 ASP A 277      -9.889   7.458 -42.802  1.00  0.00           O  
ATOM   4246  OD2 ASP A 277      -9.699   9.581 -42.685  1.00  0.00           O  
ATOM   4247  H   ASP A 277     -13.680   7.592 -43.156  1.00  0.00           H  
ATOM   4248  HA  ASP A 277     -12.065   6.721 -41.799  1.00  0.00           H  
ATOM   4249 1HB  ASP A 277     -11.469   9.581 -40.947  1.00  0.00           H  
ATOM   4250 2HB  ASP A 277     -10.689   8.178 -40.269  1.00  0.00           H  
ATOM   4251  N   SER A 278     -14.467   7.382 -40.168  1.00  0.00           N  
ATOM   4252  CA  SER A 278     -15.361   6.976 -39.112  1.00  0.00           C  
ATOM   4253  C   SER A 278     -16.664   6.636 -39.805  1.00  0.00           C  
ATOM   4254  O   SER A 278     -17.701   6.443 -39.176  1.00  0.00           O  
ATOM   4255  CB  SER A 278     -15.525   8.071 -38.099  1.00  0.00           C  
ATOM   4256  OG  SER A 278     -16.477   7.728 -37.130  1.00  0.00           O  
ATOM   4257  H   SER A 278     -14.937   7.703 -41.021  1.00  0.00           H  
ATOM   4258  HA  SER A 278     -14.973   6.077 -38.625  1.00  0.00           H  
ATOM   4259 1HB  SER A 278     -14.566   8.236 -37.613  1.00  0.00           H  
ATOM   4260 2HB  SER A 278     -15.772   8.978 -38.592  1.00  0.00           H  
ATOM   4261  HG  SER A 278     -16.258   6.832 -36.845  1.00  0.00           H  
ATOM   4262  N   HIS A 279     -16.561   6.566 -41.132  1.00  0.00           N  
ATOM   4263  CA  HIS A 279     -17.694   6.305 -42.004  1.00  0.00           C  
ATOM   4264  C   HIS A 279     -18.213   4.884 -41.939  1.00  0.00           C  
ATOM   4265  O   HIS A 279     -17.501   3.936 -41.603  1.00  0.00           O  
ATOM   4266  CB  HIS A 279     -17.379   6.695 -43.451  1.00  0.00           C  
ATOM   4267  CG  HIS A 279     -16.294   5.915 -44.168  1.00  0.00           C  
ATOM   4268  ND1 HIS A 279     -14.918   6.142 -43.955  1.00  0.00           N  
ATOM   4269  CD2 HIS A 279     -16.368   4.952 -45.113  1.00  0.00           C  
ATOM   4270  CE1 HIS A 279     -14.225   5.337 -44.743  1.00  0.00           C  
ATOM   4271  NE2 HIS A 279     -15.076   4.606 -45.453  1.00  0.00           N  
ATOM   4272  H   HIS A 279     -15.658   6.745 -41.531  1.00  0.00           H  
ATOM   4273  HA  HIS A 279     -18.512   6.958 -41.689  1.00  0.00           H  
ATOM   4274 1HB  HIS A 279     -18.290   6.614 -44.042  1.00  0.00           H  
ATOM   4275 2HB  HIS A 279     -17.108   7.721 -43.468  1.00  0.00           H  
ATOM   4276  HD2 HIS A 279     -17.284   4.528 -45.533  1.00  0.00           H  
ATOM   4277  HE1 HIS A 279     -13.136   5.287 -44.803  1.00  0.00           H  
ATOM   4278  HE2 HIS A 279     -14.826   3.911 -46.140  1.00  0.00           H  
ATOM   4279  N   PHE A 280     -19.474   4.766 -42.294  1.00  0.00           N  
ATOM   4280  CA  PHE A 280     -20.275   3.552 -42.340  1.00  0.00           C  
ATOM   4281  C   PHE A 280     -21.144   3.464 -43.573  1.00  0.00           C  
ATOM   4282  O   PHE A 280     -22.294   3.051 -43.467  1.00  0.00           O  
ATOM   4283  CB  PHE A 280     -21.173   3.579 -41.134  1.00  0.00           C  
ATOM   4284  CG  PHE A 280     -21.669   4.948 -41.056  1.00  0.00           C  
ATOM   4285  CD1 PHE A 280     -22.747   5.395 -41.768  1.00  0.00           C  
ATOM   4286  CD2 PHE A 280     -20.968   5.856 -40.279  1.00  0.00           C  
ATOM   4287  CE1 PHE A 280     -23.086   6.721 -41.709  1.00  0.00           C  
ATOM   4288  CE2 PHE A 280     -21.313   7.152 -40.225  1.00  0.00           C  
ATOM   4289  CZ  PHE A 280     -22.373   7.586 -40.944  1.00  0.00           C  
ATOM   4290  H   PHE A 280     -19.947   5.626 -42.547  1.00  0.00           H  
ATOM   4291  HA  PHE A 280     -19.602   2.695 -42.320  1.00  0.00           H  
ATOM   4292 1HB  PHE A 280     -22.005   2.901 -41.275  1.00  0.00           H  
ATOM   4293 2HB  PHE A 280     -20.636   3.314 -40.219  1.00  0.00           H  
ATOM   4294  HD1 PHE A 280     -23.315   4.704 -42.404  1.00  0.00           H  
ATOM   4295  HD2 PHE A 280     -20.096   5.517 -39.710  1.00  0.00           H  
ATOM   4296  HE1 PHE A 280     -23.907   7.083 -42.278  1.00  0.00           H  
ATOM   4297  HE2 PHE A 280     -20.733   7.836 -39.616  1.00  0.00           H  
ATOM   4298  HZ  PHE A 280     -22.639   8.599 -40.911  1.00  0.00           H  
ATOM   4299  N   VAL A 281     -20.634   3.877 -44.720  1.00  0.00           N  
ATOM   4300  CA  VAL A 281     -21.486   3.850 -45.902  1.00  0.00           C  
ATOM   4301  C   VAL A 281     -20.951   2.935 -46.975  1.00  0.00           C  
ATOM   4302  O   VAL A 281     -19.749   2.685 -47.080  1.00  0.00           O  
ATOM   4303  CB  VAL A 281     -21.718   5.264 -46.436  1.00  0.00           C  
ATOM   4304  CG1 VAL A 281     -22.450   6.059 -45.376  1.00  0.00           C  
ATOM   4305  CG2 VAL A 281     -20.371   5.926 -46.803  1.00  0.00           C  
ATOM   4306  H   VAL A 281     -19.678   4.204 -44.774  1.00  0.00           H  
ATOM   4307  HA  VAL A 281     -22.462   3.470 -45.610  1.00  0.00           H  
ATOM   4308  HB  VAL A 281     -22.350   5.211 -47.323  1.00  0.00           H  
ATOM   4309 1HG1 VAL A 281     -22.650   7.043 -45.744  1.00  0.00           H  
ATOM   4310 2HG1 VAL A 281     -23.393   5.557 -45.144  1.00  0.00           H  
ATOM   4311 3HG1 VAL A 281     -21.845   6.127 -44.481  1.00  0.00           H  
ATOM   4312 1HG2 VAL A 281     -20.557   6.934 -47.191  1.00  0.00           H  
ATOM   4313 2HG2 VAL A 281     -19.732   5.991 -45.930  1.00  0.00           H  
ATOM   4314 3HG2 VAL A 281     -19.867   5.343 -47.577  1.00  0.00           H  
ATOM   4315  N   TYR A 282     -21.892   2.401 -47.747  1.00  0.00           N  
ATOM   4316  CA  TYR A 282     -21.639   1.411 -48.771  1.00  0.00           C  
ATOM   4317  C   TYR A 282     -22.187   1.828 -50.123  1.00  0.00           C  
ATOM   4318  O   TYR A 282     -23.097   2.656 -50.197  1.00  0.00           O  
ATOM   4319  CB  TYR A 282     -22.262   0.107 -48.293  1.00  0.00           C  
ATOM   4320  CG  TYR A 282     -21.608  -0.345 -46.982  1.00  0.00           C  
ATOM   4321  CD1 TYR A 282     -22.058   0.144 -45.755  1.00  0.00           C  
ATOM   4322  CD2 TYR A 282     -20.531  -1.209 -47.013  1.00  0.00           C  
ATOM   4323  CE1 TYR A 282     -21.414  -0.218 -44.590  1.00  0.00           C  
ATOM   4324  CE2 TYR A 282     -19.902  -1.577 -45.838  1.00  0.00           C  
ATOM   4325  CZ  TYR A 282     -20.339  -1.079 -44.634  1.00  0.00           C  
ATOM   4326  OH  TYR A 282     -19.699  -1.435 -43.461  1.00  0.00           O  
ATOM   4327  H   TYR A 282     -22.844   2.696 -47.585  1.00  0.00           H  
ATOM   4328  HA  TYR A 282     -20.559   1.279 -48.873  1.00  0.00           H  
ATOM   4329 1HB  TYR A 282     -23.331   0.247 -48.130  1.00  0.00           H  
ATOM   4330 2HB  TYR A 282     -22.133  -0.673 -49.043  1.00  0.00           H  
ATOM   4331  HD1 TYR A 282     -22.907   0.836 -45.715  1.00  0.00           H  
ATOM   4332  HD2 TYR A 282     -20.170  -1.592 -47.964  1.00  0.00           H  
ATOM   4333  HE1 TYR A 282     -21.745   0.181 -43.639  1.00  0.00           H  
ATOM   4334  HE2 TYR A 282     -19.048  -2.254 -45.865  1.00  0.00           H  
ATOM   4335  HH  TYR A 282     -18.972  -2.024 -43.661  1.00  0.00           H  
ATOM   4336  N   SER A 283     -21.620   1.277 -51.193  1.00  0.00           N  
ATOM   4337  CA  SER A 283     -22.104   1.597 -52.523  1.00  0.00           C  
ATOM   4338  C   SER A 283     -23.528   1.112 -52.745  1.00  0.00           C  
ATOM   4339  O   SER A 283     -23.931   0.082 -52.203  1.00  0.00           O  
ATOM   4340  CB  SER A 283     -21.187   0.980 -53.547  1.00  0.00           C  
ATOM   4341  OG  SER A 283     -21.246  -0.418 -53.486  1.00  0.00           O  
ATOM   4342  H   SER A 283     -20.862   0.619 -51.074  1.00  0.00           H  
ATOM   4343  HA  SER A 283     -22.093   2.682 -52.638  1.00  0.00           H  
ATOM   4344 1HB  SER A 283     -21.483   1.314 -54.550  1.00  0.00           H  
ATOM   4345 2HB  SER A 283     -20.165   1.323 -53.383  1.00  0.00           H  
ATOM   4346  HG  SER A 283     -22.159  -0.649 -53.668  1.00  0.00           H  
ATOM   4347  N   PHE A 284     -24.248   1.809 -53.631  1.00  0.00           N  
ATOM   4348  CA  PHE A 284     -25.644   1.497 -53.914  1.00  0.00           C  
ATOM   4349  C   PHE A 284     -25.942   1.854 -55.385  1.00  0.00           C  
ATOM   4350  O   PHE A 284     -25.706   2.984 -55.782  1.00  0.00           O  
ATOM   4351  CB  PHE A 284     -26.396   2.342 -52.860  1.00  0.00           C  
ATOM   4352  CG  PHE A 284     -27.869   2.255 -52.625  1.00  0.00           C  
ATOM   4353  CD1 PHE A 284     -28.466   1.119 -52.134  1.00  0.00           C  
ATOM   4354  CD2 PHE A 284     -28.639   3.369 -52.755  1.00  0.00           C  
ATOM   4355  CE1 PHE A 284     -29.824   1.115 -51.827  1.00  0.00           C  
ATOM   4356  CE2 PHE A 284     -29.984   3.344 -52.446  1.00  0.00           C  
ATOM   4357  CZ  PHE A 284     -30.567   2.220 -51.995  1.00  0.00           C  
ATOM   4358  H   PHE A 284     -23.834   2.662 -54.013  1.00  0.00           H  
ATOM   4359  HA  PHE A 284     -25.828   0.434 -53.752  1.00  0.00           H  
ATOM   4360 1HB  PHE A 284     -25.920   2.135 -51.899  1.00  0.00           H  
ATOM   4361 2HB  PHE A 284     -26.178   3.389 -53.063  1.00  0.00           H  
ATOM   4362  HD1 PHE A 284     -27.861   0.221 -51.972  1.00  0.00           H  
ATOM   4363  HD2 PHE A 284     -28.183   4.287 -53.104  1.00  0.00           H  
ATOM   4364  HE1 PHE A 284     -30.286   0.223 -51.438  1.00  0.00           H  
ATOM   4365  HE2 PHE A 284     -30.577   4.230 -52.565  1.00  0.00           H  
ATOM   4366  HZ  PHE A 284     -31.620   2.199 -51.756  1.00  0.00           H  
ATOM   4367  N   SER A 285     -26.389   0.896 -56.226  1.00  0.00           N  
ATOM   4368  CA  SER A 285     -26.618   1.224 -57.658  1.00  0.00           C  
ATOM   4369  C   SER A 285     -27.190   2.660 -57.827  1.00  0.00           C  
ATOM   4370  O   SER A 285     -26.576   3.470 -58.517  1.00  0.00           O  
ATOM   4371  CB  SER A 285     -27.370   0.113 -58.385  1.00  0.00           C  
ATOM   4372  OG  SER A 285     -26.563  -1.023 -58.496  1.00  0.00           O  
ATOM   4373  H   SER A 285     -26.561  -0.038 -55.887  1.00  0.00           H  
ATOM   4374  HA  SER A 285     -25.641   1.240 -58.147  1.00  0.00           H  
ATOM   4375 1HB  SER A 285     -28.234  -0.190 -57.871  1.00  0.00           H  
ATOM   4376 2HB  SER A 285     -27.680   0.459 -59.372  1.00  0.00           H  
ATOM   4377  HG  SER A 285     -25.794  -0.755 -59.010  1.00  0.00           H  
ATOM   4378  N   PRO A 286     -28.408   2.960 -57.337  1.00  0.00           N  
ATOM   4379  CA  PRO A 286     -29.611   2.191 -57.068  1.00  0.00           C  
ATOM   4380  C   PRO A 286     -30.622   2.468 -58.162  1.00  0.00           C  
ATOM   4381  O   PRO A 286     -31.827   2.230 -57.991  1.00  0.00           O  
ATOM   4382  CB  PRO A 286     -30.069   2.776 -55.782  1.00  0.00           C  
ATOM   4383  CG  PRO A 286     -29.791   4.275 -55.961  1.00  0.00           C  
ATOM   4384  CD  PRO A 286     -28.511   4.339 -56.782  1.00  0.00           C  
ATOM   4385  HA  PRO A 286     -29.428   1.138 -56.933  1.00  0.00           H  
ATOM   4386 1HB  PRO A 286     -31.083   2.503 -55.609  1.00  0.00           H  
ATOM   4387 2HB  PRO A 286     -29.498   2.315 -55.006  1.00  0.00           H  
ATOM   4388 1HG  PRO A 286     -30.635   4.744 -56.473  1.00  0.00           H  
ATOM   4389 2HG  PRO A 286     -29.698   4.781 -55.001  1.00  0.00           H  
ATOM   4390 1HD  PRO A 286     -28.581   5.089 -57.565  1.00  0.00           H  
ATOM   4391 2HD  PRO A 286     -27.656   4.545 -56.123  1.00  0.00           H  
ATOM   4392  N   VAL A 287     -30.158   3.169 -59.200  1.00  0.00           N  
ATOM   4393  CA  VAL A 287     -31.067   3.973 -59.991  1.00  0.00           C  
ATOM   4394  C   VAL A 287     -31.243   3.683 -61.464  1.00  0.00           C  
ATOM   4395  O   VAL A 287     -30.299   3.470 -62.223  1.00  0.00           O  
ATOM   4396  CB  VAL A 287     -30.593   5.439 -59.858  1.00  0.00           C  
ATOM   4397  CG1 VAL A 287     -29.170   5.577 -60.401  1.00  0.00           C  
ATOM   4398  CG2 VAL A 287     -31.527   6.387 -60.570  1.00  0.00           C  
ATOM   4399  H   VAL A 287     -29.162   3.246 -59.368  1.00  0.00           H  
ATOM   4400  HA  VAL A 287     -32.048   3.881 -59.532  1.00  0.00           H  
ATOM   4401  HB  VAL A 287     -30.571   5.701 -58.806  1.00  0.00           H  
ATOM   4402 1HG1 VAL A 287     -28.825   6.602 -60.277  1.00  0.00           H  
ATOM   4403 2HG1 VAL A 287     -28.497   4.905 -59.867  1.00  0.00           H  
ATOM   4404 3HG1 VAL A 287     -29.164   5.318 -61.458  1.00  0.00           H  
ATOM   4405 1HG2 VAL A 287     -31.181   7.412 -60.433  1.00  0.00           H  
ATOM   4406 2HG2 VAL A 287     -31.558   6.170 -61.635  1.00  0.00           H  
ATOM   4407 3HG2 VAL A 287     -32.514   6.285 -60.152  1.00  0.00           H  
ATOM   4408  N   ALA A 288     -32.511   3.723 -61.837  1.00  0.00           N  
ATOM   4409  CA  ALA A 288     -33.029   3.651 -63.183  1.00  0.00           C  
ATOM   4410  C   ALA A 288     -34.333   4.432 -63.122  1.00  0.00           C  
ATOM   4411  O   ALA A 288     -34.821   4.977 -64.112  1.00  0.00           O  
ATOM   4412  CB  ALA A 288     -33.218   2.220 -63.649  1.00  0.00           C  
ATOM   4413  H   ALA A 288     -33.188   3.873 -61.107  1.00  0.00           H  
ATOM   4414  HA  ALA A 288     -32.345   4.167 -63.856  1.00  0.00           H  
ATOM   4415 1HB  ALA A 288     -33.630   2.220 -64.657  1.00  0.00           H  
ATOM   4416 2HB  ALA A 288     -32.257   1.710 -63.645  1.00  0.00           H  
ATOM   4417 3HB  ALA A 288     -33.897   1.712 -62.990  1.00  0.00           H  
ATOM   4418  N   GLY A 289     -34.885   4.447 -61.906  1.00  0.00           N  
ATOM   4419  CA  GLY A 289     -36.140   5.102 -61.564  1.00  0.00           C  
ATOM   4420  C   GLY A 289     -35.867   6.498 -60.993  1.00  0.00           C  
ATOM   4421  O   GLY A 289     -34.712   6.909 -60.886  1.00  0.00           O  
ATOM   4422  H   GLY A 289     -34.400   3.962 -61.173  1.00  0.00           H  
ATOM   4423 1HA  GLY A 289     -36.768   5.167 -62.452  1.00  0.00           H  
ATOM   4424 2HA  GLY A 289     -36.657   4.486 -60.830  1.00  0.00           H  
ATOM   4425  N   PRO A 290     -36.900   7.212 -60.526  1.00  0.00           N  
ATOM   4426  CA  PRO A 290     -36.853   8.565 -59.977  1.00  0.00           C  
ATOM   4427  C   PRO A 290     -36.366   8.640 -58.538  1.00  0.00           C  
ATOM   4428  O   PRO A 290     -37.106   9.063 -57.650  1.00  0.00           O  
ATOM   4429  CB  PRO A 290     -38.315   8.991 -60.064  1.00  0.00           C  
ATOM   4430  CG  PRO A 290     -39.089   7.703 -59.863  1.00  0.00           C  
ATOM   4431  CD  PRO A 290     -38.253   6.630 -60.562  1.00  0.00           C  
ATOM   4432  HA  PRO A 290     -36.222   9.193 -60.625  1.00  0.00           H  
ATOM   4433 1HB  PRO A 290     -38.532   9.747 -59.295  1.00  0.00           H  
ATOM   4434 2HB  PRO A 290     -38.513   9.462 -61.039  1.00  0.00           H  
ATOM   4435 1HG  PRO A 290     -39.205   7.511 -58.787  1.00  0.00           H  
ATOM   4436 2HG  PRO A 290     -40.105   7.797 -60.279  1.00  0.00           H  
ATOM   4437 1HD  PRO A 290     -38.297   5.704 -59.980  1.00  0.00           H  
ATOM   4438 2HD  PRO A 290     -38.592   6.489 -61.599  1.00  0.00           H  
ATOM   4439  N   ASN A 291     -35.131   8.236 -58.303  1.00  0.00           N  
ATOM   4440  CA  ASN A 291     -34.606   8.256 -56.940  1.00  0.00           C  
ATOM   4441  C   ASN A 291     -33.948   9.581 -56.639  1.00  0.00           C  
ATOM   4442  O   ASN A 291     -33.349  10.190 -57.528  1.00  0.00           O  
ATOM   4443  CB  ASN A 291     -33.612   7.143 -56.743  1.00  0.00           C  
ATOM   4444  CG  ASN A 291     -34.240   5.847 -56.897  1.00  0.00           C  
ATOM   4445  OD1 ASN A 291     -35.305   5.570 -56.348  1.00  0.00           O  
ATOM   4446  ND2 ASN A 291     -33.610   5.021 -57.666  1.00  0.00           N  
ATOM   4447  H   ASN A 291     -34.576   7.896 -59.089  1.00  0.00           H  
ATOM   4448  HA  ASN A 291     -35.430   8.136 -56.242  1.00  0.00           H  
ATOM   4449 1HB  ASN A 291     -32.804   7.233 -57.472  1.00  0.00           H  
ATOM   4450 2HB  ASN A 291     -33.171   7.212 -55.746  1.00  0.00           H  
ATOM   4451 1HD2 ASN A 291     -33.977   4.108 -57.841  1.00  0.00           H  
ATOM   4452 2HD2 ASN A 291     -32.752   5.309 -58.088  1.00  0.00           H  
ATOM   4453  N   LYS A 292     -34.011  10.024 -55.385  1.00  0.00           N  
ATOM   4454  CA  LYS A 292     -33.285  11.230 -55.039  1.00  0.00           C  
ATOM   4455  C   LYS A 292     -32.904  11.300 -53.573  1.00  0.00           C  
ATOM   4456  O   LYS A 292     -33.714  11.081 -52.667  1.00  0.00           O  
ATOM   4457  CB  LYS A 292     -34.091  12.472 -55.417  1.00  0.00           C  
ATOM   4458  CG  LYS A 292     -33.371  13.800 -55.178  1.00  0.00           C  
ATOM   4459  CD  LYS A 292     -34.202  14.982 -55.686  1.00  0.00           C  
ATOM   4460  CE  LYS A 292     -33.487  16.306 -55.460  1.00  0.00           C  
ATOM   4461  NZ  LYS A 292     -34.279  17.463 -55.964  1.00  0.00           N  
ATOM   4462  H   LYS A 292     -34.551   9.539 -54.665  1.00  0.00           H  
ATOM   4463  HA  LYS A 292     -32.359  11.242 -55.614  1.00  0.00           H  
ATOM   4464 1HB  LYS A 292     -34.356  12.423 -56.475  1.00  0.00           H  
ATOM   4465 2HB  LYS A 292     -35.022  12.488 -54.848  1.00  0.00           H  
ATOM   4466 1HG  LYS A 292     -33.192  13.932 -54.105  1.00  0.00           H  
ATOM   4467 2HG  LYS A 292     -32.408  13.790 -55.689  1.00  0.00           H  
ATOM   4468 1HD  LYS A 292     -34.403  14.856 -56.751  1.00  0.00           H  
ATOM   4469 2HD  LYS A 292     -35.152  15.002 -55.153  1.00  0.00           H  
ATOM   4470 1HE  LYS A 292     -33.311  16.436 -54.398  1.00  0.00           H  
ATOM   4471 2HE  LYS A 292     -32.527  16.283 -55.975  1.00  0.00           H  
ATOM   4472 1HZ  LYS A 292     -33.767  18.317 -55.792  1.00  0.00           H  
ATOM   4473 2HZ  LYS A 292     -34.439  17.360 -56.957  1.00  0.00           H  
ATOM   4474 3HZ  LYS A 292     -35.166  17.501 -55.482  1.00  0.00           H  
ATOM   4475  N   LEU A 293     -31.650  11.621 -53.344  1.00  0.00           N  
ATOM   4476  CA  LEU A 293     -31.163  11.855 -52.008  1.00  0.00           C  
ATOM   4477  C   LEU A 293     -29.946  12.740 -52.091  1.00  0.00           C  
ATOM   4478  O   LEU A 293     -29.012  12.452 -52.846  1.00  0.00           O  
ATOM   4479  CB  LEU A 293     -30.787  10.566 -51.263  1.00  0.00           C  
ATOM   4480  CG  LEU A 293     -30.251  10.815 -49.819  1.00  0.00           C  
ATOM   4481  CD1 LEU A 293     -31.403  11.321 -49.009  1.00  0.00           C  
ATOM   4482  CD2 LEU A 293     -29.644   9.572 -49.214  1.00  0.00           C  
ATOM   4483  H   LEU A 293     -31.027  11.755 -54.128  1.00  0.00           H  
ATOM   4484  HA  LEU A 293     -31.930  12.373 -51.439  1.00  0.00           H  
ATOM   4485 1HB  LEU A 293     -31.672   9.930 -51.189  1.00  0.00           H  
ATOM   4486 2HB  LEU A 293     -30.048  10.068 -51.826  1.00  0.00           H  
ATOM   4487  HG  LEU A 293     -29.491  11.587 -49.844  1.00  0.00           H  
ATOM   4488 1HD1 LEU A 293     -31.096  11.543 -48.004  1.00  0.00           H  
ATOM   4489 2HD1 LEU A 293     -31.799  12.231 -49.469  1.00  0.00           H  
ATOM   4490 3HD1 LEU A 293     -32.173  10.558 -48.989  1.00  0.00           H  
ATOM   4491 1HD2 LEU A 293     -29.293   9.792 -48.210  1.00  0.00           H  
ATOM   4492 2HD2 LEU A 293     -30.392   8.808 -49.174  1.00  0.00           H  
ATOM   4493 3HD2 LEU A 293     -28.808   9.241 -49.808  1.00  0.00           H  
ATOM   4494  N   PHE A 294     -29.968  13.806 -51.316  1.00  0.00           N  
ATOM   4495  CA  PHE A 294     -28.845  14.705 -51.138  1.00  0.00           C  
ATOM   4496  C   PHE A 294     -28.992  15.311 -49.762  1.00  0.00           C  
ATOM   4497  O   PHE A 294     -29.875  16.132 -49.532  1.00  0.00           O  
ATOM   4498  CB  PHE A 294     -28.783  15.785 -52.209  1.00  0.00           C  
ATOM   4499  CG  PHE A 294     -27.532  16.646 -52.110  1.00  0.00           C  
ATOM   4500  CD1 PHE A 294     -26.400  16.184 -51.441  1.00  0.00           C  
ATOM   4501  CD2 PHE A 294     -27.482  17.892 -52.691  1.00  0.00           C  
ATOM   4502  CE1 PHE A 294     -25.264  16.942 -51.363  1.00  0.00           C  
ATOM   4503  CE2 PHE A 294     -26.337  18.662 -52.613  1.00  0.00           C  
ATOM   4504  CZ  PHE A 294     -25.224  18.180 -51.947  1.00  0.00           C  
ATOM   4505  H   PHE A 294     -30.808  13.975 -50.771  1.00  0.00           H  
ATOM   4506  HA  PHE A 294     -27.933  14.145 -51.174  1.00  0.00           H  
ATOM   4507 1HB  PHE A 294     -28.803  15.321 -53.198  1.00  0.00           H  
ATOM   4508 2HB  PHE A 294     -29.649  16.435 -52.124  1.00  0.00           H  
ATOM   4509  HD1 PHE A 294     -26.425  15.203 -50.987  1.00  0.00           H  
ATOM   4510  HD2 PHE A 294     -28.357  18.265 -53.217  1.00  0.00           H  
ATOM   4511  HE1 PHE A 294     -24.397  16.566 -50.847  1.00  0.00           H  
ATOM   4512  HE2 PHE A 294     -26.311  19.646 -53.079  1.00  0.00           H  
ATOM   4513  HZ  PHE A 294     -24.321  18.785 -51.890  1.00  0.00           H  
ATOM   4514  N   ILE A 295     -28.123  14.939 -48.833  1.00  0.00           N  
ATOM   4515  CA  ILE A 295     -28.391  15.439 -47.487  1.00  0.00           C  
ATOM   4516  C   ILE A 295     -27.633  16.708 -47.086  1.00  0.00           C  
ATOM   4517  O   ILE A 295     -28.275  17.713 -46.743  1.00  0.00           O  
ATOM   4518  CB  ILE A 295     -28.166  14.352 -46.461  1.00  0.00           C  
ATOM   4519  CG1 ILE A 295     -29.106  13.217 -46.757  1.00  0.00           C  
ATOM   4520  CG2 ILE A 295     -28.405  14.914 -45.076  1.00  0.00           C  
ATOM   4521  CD1 ILE A 295     -28.874  12.019 -45.958  1.00  0.00           C  
ATOM   4522  H   ILE A 295     -27.386  14.274 -49.077  1.00  0.00           H  
ATOM   4523  HA  ILE A 295     -29.437  15.676 -47.450  1.00  0.00           H  
ATOM   4524  HB  ILE A 295     -27.159  13.983 -46.545  1.00  0.00           H  
ATOM   4525 1HG1 ILE A 295     -30.138  13.541 -46.609  1.00  0.00           H  
ATOM   4526 2HG1 ILE A 295     -28.977  12.939 -47.803  1.00  0.00           H  
ATOM   4527 1HG2 ILE A 295     -28.240  14.149 -44.345  1.00  0.00           H  
ATOM   4528 2HG2 ILE A 295     -27.719  15.728 -44.906  1.00  0.00           H  
ATOM   4529 3HG2 ILE A 295     -29.411  15.278 -44.983  1.00  0.00           H  
ATOM   4530 1HD1 ILE A 295     -29.562  11.281 -46.261  1.00  0.00           H  
ATOM   4531 2HD1 ILE A 295     -27.869  11.653 -46.092  1.00  0.00           H  
ATOM   4532 3HD1 ILE A 295     -29.037  12.253 -44.946  1.00  0.00           H  
ATOM   4533  N   ARG A 296     -26.292  16.644 -47.118  1.00  0.00           N  
ATOM   4534  CA  ARG A 296     -25.418  17.778 -46.802  1.00  0.00           C  
ATOM   4535  C   ARG A 296     -25.703  18.523 -45.487  1.00  0.00           C  
ATOM   4536  O   ARG A 296     -25.970  19.721 -45.494  1.00  0.00           O  
ATOM   4537  CB  ARG A 296     -25.408  18.746 -47.981  1.00  0.00           C  
ATOM   4538  CG  ARG A 296     -24.568  19.979 -47.802  1.00  0.00           C  
ATOM   4539  CD  ARG A 296     -24.350  20.703 -49.094  1.00  0.00           C  
ATOM   4540  NE  ARG A 296     -25.587  21.229 -49.708  1.00  0.00           N  
ATOM   4541  CZ  ARG A 296     -25.622  21.929 -50.856  1.00  0.00           C  
ATOM   4542  NH1 ARG A 296     -24.512  22.210 -51.510  1.00  0.00           N  
ATOM   4543  NH2 ARG A 296     -26.787  22.329 -51.312  1.00  0.00           N  
ATOM   4544  H   ARG A 296     -25.861  15.776 -47.391  1.00  0.00           H  
ATOM   4545  HA  ARG A 296     -24.410  17.380 -46.722  1.00  0.00           H  
ATOM   4546 1HB  ARG A 296     -25.015  18.236 -48.846  1.00  0.00           H  
ATOM   4547 2HB  ARG A 296     -26.428  19.067 -48.222  1.00  0.00           H  
ATOM   4548 1HG  ARG A 296     -25.068  20.659 -47.113  1.00  0.00           H  
ATOM   4549 2HG  ARG A 296     -23.596  19.701 -47.388  1.00  0.00           H  
ATOM   4550 1HD  ARG A 296     -23.676  21.540 -48.920  1.00  0.00           H  
ATOM   4551 2HD  ARG A 296     -23.890  20.015 -49.796  1.00  0.00           H  
ATOM   4552  HE  ARG A 296     -26.513  21.038 -49.282  1.00  0.00           H  
ATOM   4553 1HH1 ARG A 296     -23.625  21.898 -51.149  1.00  0.00           H  
ATOM   4554 2HH1 ARG A 296     -24.555  22.736 -52.370  1.00  0.00           H  
ATOM   4555 1HH2 ARG A 296     -27.634  22.078 -50.767  1.00  0.00           H  
ATOM   4556 2HH2 ARG A 296     -26.860  22.855 -52.163  1.00  0.00           H  
ATOM   4557  N   LEU A 297     -25.654  17.820 -44.351  1.00  0.00           N  
ATOM   4558  CA  LEU A 297     -25.924  18.457 -43.063  1.00  0.00           C  
ATOM   4559  C   LEU A 297     -24.830  19.467 -42.746  1.00  0.00           C  
ATOM   4560  O   LEU A 297     -25.062  20.479 -42.086  1.00  0.00           O  
ATOM   4561  CB  LEU A 297     -25.926  17.441 -41.921  1.00  0.00           C  
ATOM   4562  CG  LEU A 297     -27.018  16.394 -41.927  1.00  0.00           C  
ATOM   4563  CD1 LEU A 297     -26.798  15.460 -40.749  1.00  0.00           C  
ATOM   4564  CD2 LEU A 297     -28.356  17.033 -41.918  1.00  0.00           C  
ATOM   4565  H   LEU A 297     -25.367  16.851 -44.377  1.00  0.00           H  
ATOM   4566  HA  LEU A 297     -26.883  18.972 -43.113  1.00  0.00           H  
ATOM   4567 1HB  LEU A 297     -24.974  16.912 -41.953  1.00  0.00           H  
ATOM   4568 2HB  LEU A 297     -25.979  17.982 -40.978  1.00  0.00           H  
ATOM   4569  HG  LEU A 297     -26.941  15.810 -42.809  1.00  0.00           H  
ATOM   4570 1HD1 LEU A 297     -27.553  14.716 -40.742  1.00  0.00           H  
ATOM   4571 2HD1 LEU A 297     -25.840  14.994 -40.845  1.00  0.00           H  
ATOM   4572 3HD1 LEU A 297     -26.842  16.000 -39.827  1.00  0.00           H  
ATOM   4573 1HD2 LEU A 297     -29.092  16.256 -41.940  1.00  0.00           H  
ATOM   4574 2HD2 LEU A 297     -28.487  17.623 -41.041  1.00  0.00           H  
ATOM   4575 3HD2 LEU A 297     -28.470  17.672 -42.800  1.00  0.00           H  
ATOM   4576  N   THR A 298     -23.608  19.144 -43.185  1.00  0.00           N  
ATOM   4577  CA  THR A 298     -22.374  19.927 -42.994  1.00  0.00           C  
ATOM   4578  C   THR A 298     -21.872  19.982 -41.545  1.00  0.00           C  
ATOM   4579  O   THR A 298     -20.722  19.638 -41.269  1.00  0.00           O  
ATOM   4580  CB  THR A 298     -22.531  21.380 -43.485  1.00  0.00           C  
ATOM   4581  OG1 THR A 298     -22.867  21.393 -44.880  1.00  0.00           O  
ATOM   4582  CG2 THR A 298     -21.221  22.124 -43.286  1.00  0.00           C  
ATOM   4583  H   THR A 298     -23.537  18.268 -43.700  1.00  0.00           H  
ATOM   4584  HA  THR A 298     -21.589  19.461 -43.587  1.00  0.00           H  
ATOM   4585  HB  THR A 298     -23.302  21.896 -42.926  1.00  0.00           H  
ATOM   4586  HG1 THR A 298     -23.797  21.142 -44.987  1.00  0.00           H  
ATOM   4587 1HG2 THR A 298     -21.331  23.149 -43.634  1.00  0.00           H  
ATOM   4588 2HG2 THR A 298     -20.964  22.129 -42.226  1.00  0.00           H  
ATOM   4589 3HG2 THR A 298     -20.433  21.631 -43.849  1.00  0.00           H  
ATOM   4590  N   GLU A 299     -22.731  20.428 -40.635  1.00  0.00           N  
ATOM   4591  CA  GLU A 299     -22.382  20.557 -39.225  1.00  0.00           C  
ATOM   4592  C   GLU A 299     -23.606  20.288 -38.350  1.00  0.00           C  
ATOM   4593  O   GLU A 299     -24.714  20.703 -38.664  1.00  0.00           O  
ATOM   4594  CB  GLU A 299     -21.819  21.960 -38.925  1.00  0.00           C  
ATOM   4595  CG  GLU A 299     -21.203  22.124 -37.521  1.00  0.00           C  
ATOM   4596  CD  GLU A 299     -20.617  23.499 -37.276  1.00  0.00           C  
ATOM   4597  OE1 GLU A 299     -20.691  24.327 -38.154  1.00  0.00           O  
ATOM   4598  OE2 GLU A 299     -20.075  23.711 -36.214  1.00  0.00           O  
ATOM   4599  H   GLU A 299     -23.657  20.685 -40.960  1.00  0.00           H  
ATOM   4600  HA  GLU A 299     -21.621  19.813 -38.983  1.00  0.00           H  
ATOM   4601 1HB  GLU A 299     -21.050  22.207 -39.659  1.00  0.00           H  
ATOM   4602 2HB  GLU A 299     -22.614  22.701 -39.026  1.00  0.00           H  
ATOM   4603 1HG  GLU A 299     -21.940  21.932 -36.770  1.00  0.00           H  
ATOM   4604 2HG  GLU A 299     -20.416  21.382 -37.406  1.00  0.00           H  
ATOM   4605  N   ALA A 300     -23.396  19.600 -37.237  1.00  0.00           N  
ATOM   4606  CA  ALA A 300     -24.466  19.335 -36.283  1.00  0.00           C  
ATOM   4607  C   ALA A 300     -23.933  19.595 -34.870  1.00  0.00           C  
ATOM   4608  O   ALA A 300     -23.601  18.653 -34.156  1.00  0.00           O  
ATOM   4609  CB  ALA A 300     -24.953  17.908 -36.426  1.00  0.00           C  
ATOM   4610  H   ALA A 300     -22.460  19.272 -37.039  1.00  0.00           H  
ATOM   4611  HA  ALA A 300     -25.303  19.992 -36.494  1.00  0.00           H  
ATOM   4612 1HB  ALA A 300     -25.748  17.739 -35.725  1.00  0.00           H  
ATOM   4613 2HB  ALA A 300     -25.322  17.745 -37.436  1.00  0.00           H  
ATOM   4614 3HB  ALA A 300     -24.138  17.221 -36.223  1.00  0.00           H  
ATOM   4615  N   PRO A 301     -23.791  20.881 -34.474  1.00  0.00           N  
ATOM   4616  CA  PRO A 301     -23.081  21.349 -33.292  1.00  0.00           C  
ATOM   4617  C   PRO A 301     -23.806  21.089 -31.974  1.00  0.00           C  
ATOM   4618  O   PRO A 301     -23.200  21.224 -30.909  1.00  0.00           O  
ATOM   4619  CB  PRO A 301     -23.012  22.859 -33.542  1.00  0.00           C  
ATOM   4620  CG  PRO A 301     -24.244  23.162 -34.358  1.00  0.00           C  
ATOM   4621  CD  PRO A 301     -24.480  21.945 -35.213  1.00  0.00           C  
ATOM   4622  HA  PRO A 301     -22.075  20.914 -33.274  1.00  0.00           H  
ATOM   4623 1HB  PRO A 301     -22.991  23.389 -32.579  1.00  0.00           H  
ATOM   4624 2HB  PRO A 301     -22.071  23.122 -34.074  1.00  0.00           H  
ATOM   4625 1HG  PRO A 301     -25.093  23.367 -33.692  1.00  0.00           H  
ATOM   4626 2HG  PRO A 301     -24.091  24.064 -34.968  1.00  0.00           H  
ATOM   4627 1HD  PRO A 301     -25.559  21.747 -35.212  1.00  0.00           H  
ATOM   4628 2HD  PRO A 301     -24.091  22.099 -36.212  1.00  0.00           H  
ATOM   4629  N   SER A 302     -25.101  20.774 -32.030  1.00  0.00           N  
ATOM   4630  CA  SER A 302     -25.851  20.611 -30.797  1.00  0.00           C  
ATOM   4631  C   SER A 302     -27.101  19.732 -30.953  1.00  0.00           C  
ATOM   4632  O   SER A 302     -27.365  19.157 -32.005  1.00  0.00           O  
ATOM   4633  CB  SER A 302     -26.233  21.979 -30.238  1.00  0.00           C  
ATOM   4634  OG  SER A 302     -26.683  21.862 -28.909  1.00  0.00           O  
ATOM   4635  H   SER A 302     -25.572  20.651 -32.913  1.00  0.00           H  
ATOM   4636  HA  SER A 302     -25.186  20.127 -30.076  1.00  0.00           H  
ATOM   4637 1HB  SER A 302     -25.370  22.660 -30.282  1.00  0.00           H  
ATOM   4638 2HB  SER A 302     -27.026  22.403 -30.856  1.00  0.00           H  
ATOM   4639  HG  SER A 302     -25.893  21.653 -28.383  1.00  0.00           H  
ATOM   4640  N   ALA A 303     -27.872  19.713 -29.876  1.00  0.00           N  
ATOM   4641  CA  ALA A 303     -29.094  18.964 -29.638  1.00  0.00           C  
ATOM   4642  C   ALA A 303     -28.943  17.462 -29.844  1.00  0.00           C  
ATOM   4643  O   ALA A 303     -27.836  16.912 -29.896  1.00  0.00           O  
ATOM   4644  CB  ALA A 303     -30.170  19.487 -30.601  1.00  0.00           C  
ATOM   4645  H   ALA A 303     -27.539  20.295 -29.127  1.00  0.00           H  
ATOM   4646  HA  ALA A 303     -29.399  19.140 -28.603  1.00  0.00           H  
ATOM   4647 1HB  ALA A 303     -31.115  19.011 -30.438  1.00  0.00           H  
ATOM   4648 2HB  ALA A 303     -30.305  20.558 -30.447  1.00  0.00           H  
ATOM   4649 3HB  ALA A 303     -29.853  19.301 -31.636  1.00  0.00           H  
ATOM   4650  N   LYS A 304     -30.073  16.800 -30.020  1.00  0.00           N  
ATOM   4651  CA  LYS A 304     -30.088  15.368 -30.189  1.00  0.00           C  
ATOM   4652  C   LYS A 304     -29.999  15.048 -31.663  1.00  0.00           C  
ATOM   4653  O   LYS A 304     -31.011  14.841 -32.347  1.00  0.00           O  
ATOM   4654  CB  LYS A 304     -31.312  14.779 -29.506  1.00  0.00           C  
ATOM   4655  CG  LYS A 304     -31.299  14.974 -27.983  1.00  0.00           C  
ATOM   4656  CD  LYS A 304     -32.521  14.418 -27.305  1.00  0.00           C  
ATOM   4657  CE  LYS A 304     -32.433  14.709 -25.821  1.00  0.00           C  
ATOM   4658  NZ  LYS A 304     -33.629  14.259 -25.082  1.00  0.00           N  
ATOM   4659  H   LYS A 304     -30.953  17.284 -30.001  1.00  0.00           H  
ATOM   4660  HA  LYS A 304     -29.210  14.947 -29.706  1.00  0.00           H  
ATOM   4661 1HB  LYS A 304     -32.206  15.238 -29.896  1.00  0.00           H  
ATOM   4662 2HB  LYS A 304     -31.362  13.707 -29.704  1.00  0.00           H  
ATOM   4663 1HG  LYS A 304     -30.416  14.482 -27.560  1.00  0.00           H  
ATOM   4664 2HG  LYS A 304     -31.231  16.040 -27.752  1.00  0.00           H  
ATOM   4665 1HD  LYS A 304     -33.429  14.861 -27.712  1.00  0.00           H  
ATOM   4666 2HD  LYS A 304     -32.558  13.334 -27.442  1.00  0.00           H  
ATOM   4667 1HE  LYS A 304     -31.564  14.205 -25.427  1.00  0.00           H  
ATOM   4668 2HE  LYS A 304     -32.319  15.783 -25.680  1.00  0.00           H  
ATOM   4669 1HZ  LYS A 304     -33.517  14.475 -24.104  1.00  0.00           H  
ATOM   4670 2HZ  LYS A 304     -34.446  14.736 -25.441  1.00  0.00           H  
ATOM   4671 3HZ  LYS A 304     -33.742  13.264 -25.200  1.00  0.00           H  
ATOM   4672  N   VAL A 305     -28.771  15.066 -32.151  1.00  0.00           N  
ATOM   4673  CA  VAL A 305     -28.504  14.948 -33.578  1.00  0.00           C  
ATOM   4674  C   VAL A 305     -29.000  13.649 -34.181  1.00  0.00           C  
ATOM   4675  O   VAL A 305     -28.716  12.558 -33.678  1.00  0.00           O  
ATOM   4676  CB  VAL A 305     -26.999  15.026 -33.818  1.00  0.00           C  
ATOM   4677  CG1 VAL A 305     -26.672  14.788 -35.296  1.00  0.00           C  
ATOM   4678  CG2 VAL A 305     -26.521  16.375 -33.335  1.00  0.00           C  
ATOM   4679  H   VAL A 305     -28.017  15.274 -31.487  1.00  0.00           H  
ATOM   4680  HA  VAL A 305     -28.994  15.786 -34.088  1.00  0.00           H  
ATOM   4681  HB  VAL A 305     -26.499  14.241 -33.248  1.00  0.00           H  
ATOM   4682 1HG1 VAL A 305     -25.597  14.845 -35.442  1.00  0.00           H  
ATOM   4683 2HG1 VAL A 305     -27.028  13.806 -35.606  1.00  0.00           H  
ATOM   4684 3HG1 VAL A 305     -27.144  15.532 -35.891  1.00  0.00           H  
ATOM   4685 1HG2 VAL A 305     -25.443  16.461 -33.477  1.00  0.00           H  
ATOM   4686 2HG2 VAL A 305     -27.024  17.161 -33.891  1.00  0.00           H  
ATOM   4687 3HG2 VAL A 305     -26.754  16.491 -32.273  1.00  0.00           H  
ATOM   4688  N   LYS A 306     -29.756  13.793 -35.262  1.00  0.00           N  
ATOM   4689  CA  LYS A 306     -30.314  12.670 -35.981  1.00  0.00           C  
ATOM   4690  C   LYS A 306     -30.158  12.807 -37.498  1.00  0.00           C  
ATOM   4691  O   LYS A 306     -30.225  13.904 -38.064  1.00  0.00           O  
ATOM   4692  CB  LYS A 306     -31.817  12.519 -35.651  1.00  0.00           C  
ATOM   4693  CG  LYS A 306     -32.165  12.180 -34.193  1.00  0.00           C  
ATOM   4694  CD  LYS A 306     -33.653  12.172 -33.944  1.00  0.00           C  
ATOM   4695  CE  LYS A 306     -34.231  13.588 -33.934  1.00  0.00           C  
ATOM   4696  NZ  LYS A 306     -33.801  14.378 -32.717  1.00  0.00           N  
ATOM   4697  H   LYS A 306     -29.955  14.725 -35.589  1.00  0.00           H  
ATOM   4698  HA  LYS A 306     -29.784  11.767 -35.671  1.00  0.00           H  
ATOM   4699 1HB  LYS A 306     -32.317  13.461 -35.870  1.00  0.00           H  
ATOM   4700 2HB  LYS A 306     -32.262  11.762 -36.302  1.00  0.00           H  
ATOM   4701 1HG  LYS A 306     -31.792  11.213 -33.946  1.00  0.00           H  
ATOM   4702 2HG  LYS A 306     -31.712  12.888 -33.534  1.00  0.00           H  
ATOM   4703 1HD  LYS A 306     -34.154  11.581 -34.715  1.00  0.00           H  
ATOM   4704 2HD  LYS A 306     -33.842  11.717 -32.976  1.00  0.00           H  
ATOM   4705 1HE  LYS A 306     -33.901  14.118 -34.829  1.00  0.00           H  
ATOM   4706 2HE  LYS A 306     -35.318  13.520 -33.943  1.00  0.00           H  
ATOM   4707 1HZ  LYS A 306     -34.210  15.295 -32.755  1.00  0.00           H  
ATOM   4708 2HZ  LYS A 306     -34.104  13.908 -31.878  1.00  0.00           H  
ATOM   4709 3HZ  LYS A 306     -32.762  14.479 -32.695  1.00  0.00           H  
ATOM   4710  N   LEU A 307     -29.937  11.671 -38.129  1.00  0.00           N  
ATOM   4711  CA  LEU A 307     -30.012  11.465 -39.553  1.00  0.00           C  
ATOM   4712  C   LEU A 307     -30.296   9.977 -39.702  1.00  0.00           C  
ATOM   4713  O   LEU A 307     -29.413   9.176 -40.052  1.00  0.00           O  
ATOM   4714  CB  LEU A 307     -28.733  11.846 -40.268  1.00  0.00           C  
ATOM   4715  CG  LEU A 307     -28.868  11.911 -41.760  1.00  0.00           C  
ATOM   4716  CD1 LEU A 307     -29.826  13.043 -42.081  1.00  0.00           C  
ATOM   4717  CD2 LEU A 307     -27.515  12.084 -42.370  1.00  0.00           C  
ATOM   4718  H   LEU A 307     -29.801  10.853 -37.558  1.00  0.00           H  
ATOM   4719  HA  LEU A 307     -30.834  12.034 -39.964  1.00  0.00           H  
ATOM   4720 1HB  LEU A 307     -28.408  12.806 -39.901  1.00  0.00           H  
ATOM   4721 2HB  LEU A 307     -27.969  11.108 -40.036  1.00  0.00           H  
ATOM   4722  HG  LEU A 307     -29.317  10.983 -42.128  1.00  0.00           H  
ATOM   4723 1HD1 LEU A 307     -30.001  13.121 -43.141  1.00  0.00           H  
ATOM   4724 2HD1 LEU A 307     -30.745  12.841 -41.585  1.00  0.00           H  
ATOM   4725 3HD1 LEU A 307     -29.432  13.972 -41.723  1.00  0.00           H  
ATOM   4726 1HD2 LEU A 307     -27.557  12.120 -43.424  1.00  0.00           H  
ATOM   4727 2HD2 LEU A 307     -27.068  12.975 -42.008  1.00  0.00           H  
ATOM   4728 3HD2 LEU A 307     -26.926  11.269 -42.094  1.00  0.00           H  
ATOM   4729  N   LEU A 308     -31.514   9.580 -39.393  1.00  0.00           N  
ATOM   4730  CA  LEU A 308     -31.772   8.167 -39.320  1.00  0.00           C  
ATOM   4731  C   LEU A 308     -32.189   7.527 -40.586  1.00  0.00           C  
ATOM   4732  O   LEU A 308     -33.366   7.165 -40.748  1.00  0.00           O  
ATOM   4733  CB  LEU A 308     -32.796   7.815 -38.252  1.00  0.00           C  
ATOM   4734  CG  LEU A 308     -32.980   6.332 -38.049  1.00  0.00           C  
ATOM   4735  CD1 LEU A 308     -31.651   5.769 -37.870  1.00  0.00           C  
ATOM   4736  CD2 LEU A 308     -33.854   6.069 -36.817  1.00  0.00           C  
ATOM   4737  H   LEU A 308     -32.260  10.236 -39.168  1.00  0.00           H  
ATOM   4738  HA  LEU A 308     -30.840   7.695 -39.013  1.00  0.00           H  
ATOM   4739 1HB  LEU A 308     -32.497   8.268 -37.320  1.00  0.00           H  
ATOM   4740 2HB  LEU A 308     -33.750   8.229 -38.544  1.00  0.00           H  
ATOM   4741  HG  LEU A 308     -33.441   5.880 -38.931  1.00  0.00           H  
ATOM   4742 1HD1 LEU A 308     -31.716   4.693 -37.721  1.00  0.00           H  
ATOM   4743 2HD1 LEU A 308     -31.083   5.985 -38.763  1.00  0.00           H  
ATOM   4744 3HD1 LEU A 308     -31.184   6.246 -37.020  1.00  0.00           H  
ATOM   4745 1HD2 LEU A 308     -33.962   4.993 -36.664  1.00  0.00           H  
ATOM   4746 2HD2 LEU A 308     -33.390   6.513 -35.937  1.00  0.00           H  
ATOM   4747 3HD2 LEU A 308     -34.837   6.517 -36.972  1.00  0.00           H  
ATOM   4748  N   ILE A 309     -31.226   7.334 -41.477  1.00  0.00           N  
ATOM   4749  CA  ILE A 309     -31.607   6.538 -42.609  1.00  0.00           C  
ATOM   4750  C   ILE A 309     -31.397   5.113 -42.184  1.00  0.00           C  
ATOM   4751  O   ILE A 309     -30.264   4.624 -42.030  1.00  0.00           O  
ATOM   4752  CB  ILE A 309     -30.945   6.855 -43.959  1.00  0.00           C  
ATOM   4753  CG1 ILE A 309     -31.298   8.251 -44.360  1.00  0.00           C  
ATOM   4754  CG2 ILE A 309     -31.401   5.826 -45.014  1.00  0.00           C  
ATOM   4755  CD1 ILE A 309     -30.612   8.732 -45.578  1.00  0.00           C  
ATOM   4756  H   ILE A 309     -30.296   7.713 -41.299  1.00  0.00           H  
ATOM   4757  HA  ILE A 309     -32.641   6.698 -42.782  1.00  0.00           H  
ATOM   4758  HB  ILE A 309     -29.891   6.798 -43.864  1.00  0.00           H  
ATOM   4759 1HG1 ILE A 309     -32.372   8.277 -44.534  1.00  0.00           H  
ATOM   4760 2HG1 ILE A 309     -31.056   8.926 -43.533  1.00  0.00           H  
ATOM   4761 1HG2 ILE A 309     -30.930   6.040 -45.965  1.00  0.00           H  
ATOM   4762 2HG2 ILE A 309     -31.130   4.819 -44.694  1.00  0.00           H  
ATOM   4763 3HG2 ILE A 309     -32.491   5.878 -45.128  1.00  0.00           H  
ATOM   4764 1HD1 ILE A 309     -30.959   9.726 -45.794  1.00  0.00           H  
ATOM   4765 2HD1 ILE A 309     -29.537   8.737 -45.430  1.00  0.00           H  
ATOM   4766 3HD1 ILE A 309     -30.857   8.080 -46.413  1.00  0.00           H  
ATOM   4767  N   GLY A 310     -32.520   4.491 -41.880  1.00  0.00           N  
ATOM   4768  CA  GLY A 310     -32.556   3.151 -41.356  1.00  0.00           C  
ATOM   4769  C   GLY A 310     -32.861   2.316 -42.554  1.00  0.00           C  
ATOM   4770  O   GLY A 310     -33.223   2.859 -43.593  1.00  0.00           O  
ATOM   4771  H   GLY A 310     -33.386   4.985 -42.089  1.00  0.00           H  
ATOM   4772 1HA  GLY A 310     -31.597   2.888 -40.936  1.00  0.00           H  
ATOM   4773 2HA  GLY A 310     -33.321   3.051 -40.587  1.00  0.00           H  
ATOM   4774  N   ALA A 311     -32.807   1.014 -42.466  1.00  0.00           N  
ATOM   4775  CA  ALA A 311     -33.045   0.370 -43.730  1.00  0.00           C  
ATOM   4776  C   ALA A 311     -33.345  -1.100 -43.646  1.00  0.00           C  
ATOM   4777  O   ALA A 311     -32.922  -1.782 -42.715  1.00  0.00           O  
ATOM   4778  CB  ALA A 311     -31.800   0.588 -44.580  1.00  0.00           C  
ATOM   4779  H   ALA A 311     -32.564   0.517 -41.619  1.00  0.00           H  
ATOM   4780  HA  ALA A 311     -33.907   0.842 -44.203  1.00  0.00           H  
ATOM   4781 1HB  ALA A 311     -31.950   0.169 -45.458  1.00  0.00           H  
ATOM   4782 2HB  ALA A 311     -31.564   1.643 -44.732  1.00  0.00           H  
ATOM   4783 3HB  ALA A 311     -30.968   0.129 -44.106  1.00  0.00           H  
ATOM   4784  N   TYR A 312     -33.995  -1.605 -44.690  1.00  0.00           N  
ATOM   4785  CA  TYR A 312     -34.106  -3.040 -44.836  1.00  0.00           C  
ATOM   4786  C   TYR A 312     -34.311  -3.573 -46.243  1.00  0.00           C  
ATOM   4787  O   TYR A 312     -34.991  -2.976 -47.077  1.00  0.00           O  
ATOM   4788  CB  TYR A 312     -35.225  -3.557 -44.010  1.00  0.00           C  
ATOM   4789  CG  TYR A 312     -36.582  -2.969 -44.338  1.00  0.00           C  
ATOM   4790  CD1 TYR A 312     -37.332  -3.559 -45.315  1.00  0.00           C  
ATOM   4791  CD2 TYR A 312     -37.074  -1.870 -43.656  1.00  0.00           C  
ATOM   4792  CE1 TYR A 312     -38.569  -3.072 -45.640  1.00  0.00           C  
ATOM   4793  CE2 TYR A 312     -38.317  -1.371 -43.970  1.00  0.00           C  
ATOM   4794  CZ  TYR A 312     -39.066  -1.971 -44.968  1.00  0.00           C  
ATOM   4795  OH  TYR A 312     -40.300  -1.479 -45.304  1.00  0.00           O  
ATOM   4796  H   TYR A 312     -34.383  -0.997 -45.390  1.00  0.00           H  
ATOM   4797  HA  TYR A 312     -33.211  -3.498 -44.455  1.00  0.00           H  
ATOM   4798 1HB  TYR A 312     -35.270  -4.606 -44.210  1.00  0.00           H  
ATOM   4799 2HB  TYR A 312     -35.012  -3.420 -42.972  1.00  0.00           H  
ATOM   4800  HD1 TYR A 312     -36.928  -4.409 -45.834  1.00  0.00           H  
ATOM   4801  HD2 TYR A 312     -36.483  -1.406 -42.882  1.00  0.00           H  
ATOM   4802  HE1 TYR A 312     -39.151  -3.549 -46.429  1.00  0.00           H  
ATOM   4803  HE2 TYR A 312     -38.705  -0.507 -43.440  1.00  0.00           H  
ATOM   4804  HH  TYR A 312     -40.542  -0.786 -44.689  1.00  0.00           H  
ATOM   4805  N   ARG A 313     -33.799  -4.781 -46.401  1.00  0.00           N  
ATOM   4806  CA  ARG A 313     -33.885  -5.710 -47.513  1.00  0.00           C  
ATOM   4807  C   ARG A 313     -34.758  -6.740 -46.948  1.00  0.00           C  
ATOM   4808  O   ARG A 313     -34.593  -7.125 -45.785  1.00  0.00           O  
ATOM   4809  CB  ARG A 313     -32.562  -6.373 -47.922  1.00  0.00           C  
ATOM   4810  CG  ARG A 313     -32.652  -7.232 -49.147  1.00  0.00           C  
ATOM   4811  CD  ARG A 313     -31.337  -7.821 -49.568  1.00  0.00           C  
ATOM   4812  NE  ARG A 313     -31.487  -8.686 -50.746  1.00  0.00           N  
ATOM   4813  CZ  ARG A 313     -30.477  -9.364 -51.339  1.00  0.00           C  
ATOM   4814  NH1 ARG A 313     -29.246  -9.275 -50.873  1.00  0.00           N  
ATOM   4815  NH2 ARG A 313     -30.719 -10.125 -52.393  1.00  0.00           N  
ATOM   4816  H   ARG A 313     -33.256  -5.106 -45.619  1.00  0.00           H  
ATOM   4817  HA  ARG A 313     -34.373  -5.251 -48.371  1.00  0.00           H  
ATOM   4818 1HB  ARG A 313     -31.752  -5.663 -48.047  1.00  0.00           H  
ATOM   4819 2HB  ARG A 313     -32.269  -7.036 -47.129  1.00  0.00           H  
ATOM   4820 1HG  ARG A 313     -33.342  -8.030 -48.964  1.00  0.00           H  
ATOM   4821 2HG  ARG A 313     -33.014  -6.617 -49.963  1.00  0.00           H  
ATOM   4822 1HD  ARG A 313     -30.630  -7.025 -49.807  1.00  0.00           H  
ATOM   4823 2HD  ARG A 313     -30.944  -8.431 -48.773  1.00  0.00           H  
ATOM   4824  HE  ARG A 313     -32.416  -8.781 -51.136  1.00  0.00           H  
ATOM   4825 1HH1 ARG A 313     -29.029  -8.691 -50.046  1.00  0.00           H  
ATOM   4826 2HH1 ARG A 313     -28.502  -9.781 -51.318  1.00  0.00           H  
ATOM   4827 1HH2 ARG A 313     -31.658 -10.204 -52.748  1.00  0.00           H  
ATOM   4828 2HH2 ARG A 313     -29.965 -10.627 -52.834  1.00  0.00           H  
ATOM   4829  N   VAL A 314     -35.670  -7.174 -47.742  1.00  0.00           N  
ATOM   4830  CA  VAL A 314     -36.704  -8.033 -47.294  1.00  0.00           C  
ATOM   4831  C   VAL A 314     -37.108  -9.006 -48.362  1.00  0.00           C  
ATOM   4832  O   VAL A 314     -36.914  -8.718 -49.535  1.00  0.00           O  
ATOM   4833  CB  VAL A 314     -37.830  -7.084 -46.928  1.00  0.00           C  
ATOM   4834  CG1 VAL A 314     -38.247  -6.318 -48.149  1.00  0.00           C  
ATOM   4835  CG2 VAL A 314     -38.885  -7.777 -46.431  1.00  0.00           C  
ATOM   4836  H   VAL A 314     -35.699  -6.829 -48.689  1.00  0.00           H  
ATOM   4837  HA  VAL A 314     -36.365  -8.586 -46.418  1.00  0.00           H  
ATOM   4838  HB  VAL A 314     -37.494  -6.405 -46.181  1.00  0.00           H  
ATOM   4839 1HG1 VAL A 314     -39.059  -5.638 -47.897  1.00  0.00           H  
ATOM   4840 2HG1 VAL A 314     -37.402  -5.745 -48.530  1.00  0.00           H  
ATOM   4841 3HG1 VAL A 314     -38.571  -7.011 -48.907  1.00  0.00           H  
ATOM   4842 1HG2 VAL A 314     -39.655  -7.093 -46.179  1.00  0.00           H  
ATOM   4843 2HG2 VAL A 314     -39.270  -8.468 -47.164  1.00  0.00           H  
ATOM   4844 3HG2 VAL A 314     -38.559  -8.313 -45.552  1.00  0.00           H  
ATOM   4845  N   GLN A 315     -37.577 -10.186 -47.983  1.00  0.00           N  
ATOM   4846  CA  GLN A 315     -38.094 -11.098 -48.987  1.00  0.00           C  
ATOM   4847  C   GLN A 315     -39.618 -11.120 -48.904  1.00  0.00           C  
ATOM   4848  O   GLN A 315     -40.203 -11.888 -48.137  1.00  0.00           O  
ATOM   4849  CB  GLN A 315     -37.501 -12.490 -48.774  1.00  0.00           C  
ATOM   4850  CG  GLN A 315     -37.875 -13.552 -49.808  1.00  0.00           C  
ATOM   4851  CD  GLN A 315     -37.037 -14.829 -49.609  1.00  0.00           C  
ATOM   4852  OE1 GLN A 315     -35.884 -14.739 -49.170  1.00  0.00           O  
ATOM   4853  NE2 GLN A 315     -37.590 -16.002 -49.922  1.00  0.00           N  
ATOM   4854  H   GLN A 315     -37.656 -10.422 -46.987  1.00  0.00           H  
ATOM   4855  HA  GLN A 315     -37.818 -10.739 -49.977  1.00  0.00           H  
ATOM   4856 1HB  GLN A 315     -36.431 -12.418 -48.763  1.00  0.00           H  
ATOM   4857 2HB  GLN A 315     -37.808 -12.856 -47.795  1.00  0.00           H  
ATOM   4858 1HG  GLN A 315     -38.928 -13.814 -49.695  1.00  0.00           H  
ATOM   4859 2HG  GLN A 315     -37.690 -13.164 -50.810  1.00  0.00           H  
ATOM   4860 1HE2 GLN A 315     -37.069 -16.845 -49.804  1.00  0.00           H  
ATOM   4861 2HE2 GLN A 315     -38.543 -16.066 -50.282  1.00  0.00           H  
ATOM   4862  N   LEU A 316     -40.281 -10.304 -49.729  1.00  0.00           N  
ATOM   4863  CA  LEU A 316     -41.731 -10.142 -49.606  1.00  0.00           C  
ATOM   4864  C   LEU A 316     -42.521 -11.282 -50.235  1.00  0.00           C  
ATOM   4865  O   LEU A 316     -43.135 -11.133 -51.295  1.00  0.00           O  
ATOM   4866  CB  LEU A 316     -42.158  -8.812 -50.230  1.00  0.00           C  
ATOM   4867  CG  LEU A 316     -41.543  -7.603 -49.569  1.00  0.00           C  
ATOM   4868  CD1 LEU A 316     -41.915  -6.355 -50.319  1.00  0.00           C  
ATOM   4869  CD2 LEU A 316     -42.011  -7.531 -48.121  1.00  0.00           C  
ATOM   4870  H   LEU A 316     -39.758  -9.714 -50.381  1.00  0.00           H  
ATOM   4871  HA  LEU A 316     -41.975 -10.112 -48.543  1.00  0.00           H  
ATOM   4872 1HB  LEU A 316     -41.870  -8.807 -51.280  1.00  0.00           H  
ATOM   4873 2HB  LEU A 316     -43.240  -8.724 -50.159  1.00  0.00           H  
ATOM   4874  HG  LEU A 316     -40.477  -7.703 -49.599  1.00  0.00           H  
ATOM   4875 1HD1 LEU A 316     -41.451  -5.491 -49.839  1.00  0.00           H  
ATOM   4876 2HD1 LEU A 316     -41.559  -6.434 -51.349  1.00  0.00           H  
ATOM   4877 3HD1 LEU A 316     -42.996  -6.239 -50.312  1.00  0.00           H  
ATOM   4878 1HD2 LEU A 316     -41.558  -6.673 -47.635  1.00  0.00           H  
ATOM   4879 2HD2 LEU A 316     -43.096  -7.433 -48.085  1.00  0.00           H  
ATOM   4880 3HD2 LEU A 316     -41.717  -8.445 -47.596  1.00  0.00           H  
ATOM   4881  N   GLN A 317     -42.475 -12.414 -49.553  1.00  0.00           N  
ATOM   4882  CA  GLN A 317     -43.110 -13.654 -49.962  1.00  0.00           C  
ATOM   4883  C   GLN A 317     -44.225 -14.020 -48.984  1.00  0.00           C  
ATOM   4884  O   GLN A 317     -45.235 -14.600 -49.380  1.00  0.00           O  
ATOM   4885  OXT GLN A 317     -44.203 -13.549 -47.844  1.00  0.00           O  
ATOM   4886  CB  GLN A 317     -42.058 -14.766 -50.036  1.00  0.00           C  
ATOM   4887  CG  GLN A 317     -42.569 -16.115 -50.508  1.00  0.00           C  
ATOM   4888  CD  GLN A 317     -41.439 -17.136 -50.639  1.00  0.00           C  
ATOM   4889  OE1 GLN A 317     -40.268 -16.772 -50.854  1.00  0.00           O  
ATOM   4890  NE2 GLN A 317     -41.783 -18.418 -50.515  1.00  0.00           N  
ATOM   4891  H   GLN A 317     -41.906 -12.398 -48.707  1.00  0.00           H  
ATOM   4892  HA  GLN A 317     -43.552 -13.516 -50.948  1.00  0.00           H  
ATOM   4893 1HB  GLN A 317     -41.262 -14.459 -50.713  1.00  0.00           H  
ATOM   4894 2HB  GLN A 317     -41.608 -14.900 -49.051  1.00  0.00           H  
ATOM   4895 1HG  GLN A 317     -43.293 -16.495 -49.785  1.00  0.00           H  
ATOM   4896 2HG  GLN A 317     -43.043 -15.995 -51.483  1.00  0.00           H  
ATOM   4897 1HE2 GLN A 317     -41.088 -19.134 -50.593  1.00  0.00           H  
ATOM   4898 2HE2 GLN A 317     -42.738 -18.667 -50.344  1.00  0.00           H  
TER                                                                             
# All scores below are weighted scores, not raw scores.
#BEGIN_POSE_ENERGIES_TABLE /home/grads/bernardm/FoldingBenchMarks/RosettaFold/RoseTTAFold/results_pyrosetta_rerun/T1139.pdb/pdb-3track/model0_2_0.35.pdb
label fa_atr fa_rep fa_sol fa_intra_rep fa_intra_sol_xover4 lk_ball_wtd fa_elec hbond_sr_bb hbond_lr_bb hbond_bb_sc hbond_sc dslf_fa13 omega fa_dun p_aa_pp yhh_planarity ref rama_prepro cart_bonded total
weights 1 0.55 1 0.005 1 1 1 1 1 1 1 1.25 0.4 0.7 0.6 0.625 1 0.45 0.5 NA
pose -1793.6 208.05 999.609 4.54592 60.0104 -58.2111 -444.437 -129.394 -46.3811 -60.1124 -33.9485 -1.10153 17.7905 334.912 -63.4444 0.05292 122.027 69.9 232.965 -580.767
MET:NtermProteinFull_1 -0.31077 0.023 0.43941 0.01333 0.21536 -0.08651 -0.23397 0 0 0 0 0 -0.00401 0.75632 0 0 1.65735 0 0.06687 2.53639
GLY_2 -0.57138 0.04699 0.63302 0.00014 0 -0.14012 0.11751 0 0 0 0 0 -0.10406 0 -0.90771 0 0.79816 0.01797 0.09973 -0.00975
SER_3 -1.21136 0.20981 1.62491 0.00275 0.07241 -0.15228 0.19813 0 0 0 0 0 -0.0238 0.31691 -0.14193 0 -0.28969 0.2224 0.08999 0.91827
SER_4 -2.65009 0.29546 2.63885 0.00305 0.03201 -0.05073 -1.28503 0 0 0 0 0 -0.05563 0.09956 0.13669 0 -0.28969 0.28531 0.20247 -0.63777
HIS_5 -5.86239 0.41905 5.35997 0.00516 0.59603 -0.42445 -1.39041 0 0 0 0 0 -0.07798 1.53324 0.10177 0 -0.30065 -0.05158 0.34991 0.25766
HIS_D_6 -4.58233 0.32564 4.16314 0.00364 0.36861 -0.41743 -1.16189 0 0 0 0 0 -0.03213 1.76601 -0.02198 0 -0.30065 -0.24102 0.32909 0.1987
HIS_7 -4.03371 0.21215 3.8521 0.00378 0.40468 -0.12032 -2.255 0 0 0 0 0 0.11386 1.58168 -0.06748 0 -0.30065 -0.11476 0.24356 -0.48011
HIS_8 -4.86979 0.22163 4.76835 0.0034 0.53342 -0.21488 -2.17346 0 0 0 0 0 -0.01014 1.30997 -0.19872 0 -0.30065 0.04397 0.19215 -0.69473
HIS_9 -7.26743 0.40758 6.2043 0.00721 0.34475 -0.68258 -1.53298 0 0 0 0 0 0.09192 2.34081 0.02724 0 -0.30065 -0.03109 0.1717 -0.21923
HIS_10 -4.31517 0.23714 3.9765 0.00412 0.58282 -0.33915 -1.15648 0 0 0 0 0 -0.00444 1.18506 -0.25007 0 -0.30065 0.01603 0.14898 -0.21528
SER_11 -4.42603 0.32154 4.69578 0.00156 0.02406 -0.19132 -2.58679 0 0 0 0 0 -0.04289 0.48787 0.2797 0 -0.28969 0.03789 0.20731 -1.48102
SER_12 -4.60634 0.40243 4.98124 0.00152 0.02352 -0.29145 -2.87224 0 0 0 0 0 -0.03654 0.46187 0.2869 0 -0.28969 -0.0904 0.28667 -1.7425
[truncated: 41,943 more chars]
