# Supplementary material for: The transformative power of transformers in protein structure prediction
Source: Proc Natl Acad Sci U S A. 2023 Jul 31;120(32):e2303499120. doi: 10.1073/pnas.2303499120 (PMC10410766; doi:10.1073/pnas.2303499120)
Supplement: Supplementary file 2 — Dataset S01 (GZ) [file pnas.2303499120.sd01.gz › SI_Data/predicted_structures/RoseTTAFold/T1113.pdb]

HEADER                                            24-DEC-22   XXXX              
EXPDTA    THEORETICAL MODEL                                                     
REMARK 220                                                                      
REMARK 220 EXPERIMENTAL DETAILS                                                 
REMARK 220  EXPERIMENT TYPE                : THEORETICAL MODELLING              
REMARK 220  DATE OF DATA COLLECTION        : 24-DEC-22                          
REMARK 220                                                                      
REMARK 220 REMARK: MODEL GENERATED BY ROSETTA                                   
REMARK 220  VERSION 2022.39+release.d8d9982                                     
ATOM      1  N   MET A   1       0.511  -0.275  -1.459  1.00  0.00           N  
ATOM      2  CA  MET A   1       1.367  -0.195  -0.282  1.00  0.00           C  
ATOM      3  C   MET A   1       2.149   1.103  -0.214  1.00  0.00           C  
ATOM      4  O   MET A   1       3.340   1.138  -0.533  1.00  0.00           O  
ATOM      5  CB  MET A   1       2.308  -1.401  -0.228  1.00  0.00           C  
ATOM      6  CG  MET A   1       1.625  -2.736   0.098  1.00  0.00           C  
ATOM      7  SD  MET A   1       1.074  -2.778   1.824  1.00  0.00           S  
ATOM      8  CE  MET A   1      -0.065  -4.145   1.937  1.00  0.00           C  
ATOM      9 1H   MET A   1      -0.454  -0.205  -1.177  1.00  0.00           H  
ATOM     10 2H   MET A   1       0.733   0.486  -2.083  1.00  0.00           H  
ATOM     11 3H   MET A   1       0.664  -1.153  -1.930  1.00  0.00           H  
ATOM     12  HA  MET A   1       0.734  -0.227   0.589  1.00  0.00           H  
ATOM     13 1HB  MET A   1       2.816  -1.508  -1.185  1.00  0.00           H  
ATOM     14 2HB  MET A   1       3.073  -1.226   0.532  1.00  0.00           H  
ATOM     15 1HG  MET A   1       0.759  -2.876  -0.548  1.00  0.00           H  
ATOM     16 2HG  MET A   1       2.318  -3.559  -0.068  1.00  0.00           H  
ATOM     17 1HE  MET A   1      -0.429  -4.225   2.964  1.00  0.00           H  
ATOM     18 2HE  MET A   1      -0.904  -3.970   1.268  1.00  0.00           H  
ATOM     19 3HE  MET A   1       0.433  -5.065   1.656  1.00  0.00           H  
ATOM     20  N   THR A   2       1.482   2.186   0.183  1.00  0.00           N  
ATOM     21  CA  THR A   2       2.175   3.460   0.315  1.00  0.00           C  
ATOM     22  C   THR A   2       3.252   3.340   1.398  1.00  0.00           C  
ATOM     23  O   THR A   2       2.981   2.871   2.512  1.00  0.00           O  
ATOM     24  CB  THR A   2       1.200   4.601   0.645  1.00  0.00           C  
ATOM     25  OG1 THR A   2       0.196   4.684  -0.375  1.00  0.00           O  
ATOM     26  CG2 THR A   2       1.939   5.926   0.722  1.00  0.00           C  
ATOM     27  H   THR A   2       0.502   2.132   0.423  1.00  0.00           H  
ATOM     28  HA  THR A   2       2.669   3.695  -0.628  1.00  0.00           H  
ATOM     29  HB  THR A   2       0.731   4.404   1.576  1.00  0.00           H  
ATOM     30  HG1 THR A   2      -0.424   5.391  -0.151  1.00  0.00           H  
ATOM     31 1HG2 THR A   2       1.230   6.720   0.963  1.00  0.00           H  
ATOM     32 2HG2 THR A   2       2.700   5.884   1.483  1.00  0.00           H  
ATOM     33 3HG2 THR A   2       2.409   6.135  -0.236  1.00  0.00           H  
ATOM     34  N   ALA A   3       4.464   3.761   1.032  1.00  0.00           N  
ATOM     35  CA  ALA A   3       5.667   3.714   1.858  1.00  0.00           C  
ATOM     36  C   ALA A   3       5.965   5.015   2.587  1.00  0.00           C  
ATOM     37  O   ALA A   3       5.408   6.069   2.283  1.00  0.00           O  
ATOM     38  CB  ALA A   3       6.864   3.365   0.996  1.00  0.00           C  
ATOM     39  H   ALA A   3       4.556   4.121   0.093  1.00  0.00           H  
ATOM     40  HA  ALA A   3       5.525   2.936   2.606  1.00  0.00           H  
ATOM     41 1HB  ALA A   3       7.757   3.291   1.619  1.00  0.00           H  
ATOM     42 2HB  ALA A   3       6.686   2.411   0.499  1.00  0.00           H  
ATOM     43 3HB  ALA A   3       7.010   4.142   0.249  1.00  0.00           H  
ATOM     44  N   VAL A   4       6.896   4.910   3.526  1.00  0.00           N  
ATOM     45  CA  VAL A   4       7.398   6.000   4.357  1.00  0.00           C  
ATOM     46  C   VAL A   4       8.878   6.211   4.052  1.00  0.00           C  
ATOM     47  O   VAL A   4       9.552   5.248   3.689  1.00  0.00           O  
ATOM     48  CB  VAL A   4       7.202   5.567   5.779  1.00  0.00           C  
ATOM     49  CG1 VAL A   4       5.761   5.418   6.049  1.00  0.00           C  
ATOM     50  CG2 VAL A   4       7.858   4.232   5.942  1.00  0.00           C  
ATOM     51  H   VAL A   4       7.286   3.994   3.691  1.00  0.00           H  
ATOM     52  HA  VAL A   4       6.840   6.914   4.148  1.00  0.00           H  
ATOM     53  HB  VAL A   4       7.629   6.296   6.451  1.00  0.00           H  
ATOM     54 1HG1 VAL A   4       5.643   5.077   7.048  1.00  0.00           H  
ATOM     55 2HG1 VAL A   4       5.266   6.379   5.915  1.00  0.00           H  
ATOM     56 3HG1 VAL A   4       5.326   4.695   5.374  1.00  0.00           H  
ATOM     57 1HG2 VAL A   4       7.727   3.894   6.959  1.00  0.00           H  
ATOM     58 2HG2 VAL A   4       7.407   3.515   5.256  1.00  0.00           H  
ATOM     59 3HG2 VAL A   4       8.917   4.326   5.715  1.00  0.00           H  
ATOM     60  N   ASN A   5       9.399   7.444   4.196  1.00  0.00           N  
ATOM     61  CA  ASN A   5      10.756   7.680   3.704  1.00  0.00           C  
ATOM     62  C   ASN A   5      11.891   8.312   4.530  1.00  0.00           C  
ATOM     63  O   ASN A   5      12.889   8.655   3.892  1.00  0.00           O  
ATOM     64  CB  ASN A   5      10.597   8.587   2.514  1.00  0.00           C  
ATOM     65  CG  ASN A   5       9.719   8.011   1.470  1.00  0.00           C  
ATOM     66  OD1 ASN A   5      10.101   7.185   0.630  1.00  0.00           O  
ATOM     67  ND2 ASN A   5       8.473   8.426   1.551  1.00  0.00           N  
ATOM     68  H   ASN A   5       8.843   8.248   4.520  1.00  0.00           H  
ATOM     69  HA  ASN A   5      11.142   6.712   3.377  1.00  0.00           H  
ATOM     70 1HB  ASN A   5      10.179   9.545   2.841  1.00  0.00           H  
ATOM     71 2HB  ASN A   5      11.573   8.792   2.078  1.00  0.00           H  
ATOM     72 1HD2 ASN A   5       7.780   8.092   0.912  1.00  0.00           H  
ATOM     73 2HD2 ASN A   5       8.217   9.082   2.308  1.00  0.00           H  
ATOM     74  N   TYR A   6      11.837   8.540   5.857  1.00  0.00           N  
ATOM     75  CA  TYR A   6      13.024   9.289   6.328  1.00  0.00           C  
ATOM     76  C   TYR A   6      13.501   9.061   7.788  1.00  0.00           C  
ATOM     77  O   TYR A   6      12.675   8.960   8.677  1.00  0.00           O  
ATOM     78  CB  TYR A   6      12.706  10.773   6.061  1.00  0.00           C  
ATOM     79  CG  TYR A   6      13.779  11.758   6.318  1.00  0.00           C  
ATOM     80  CD1 TYR A   6      14.783  11.929   5.379  1.00  0.00           C  
ATOM     81  CD2 TYR A   6      13.746  12.534   7.438  1.00  0.00           C  
ATOM     82  CE1 TYR A   6      15.772  12.864   5.588  1.00  0.00           C  
ATOM     83  CE2 TYR A   6      14.739  13.470   7.645  1.00  0.00           C  
ATOM     84  CZ  TYR A   6      15.745  13.634   6.734  1.00  0.00           C  
ATOM     85  OH  TYR A   6      16.723  14.579   6.958  1.00  0.00           O  
ATOM     86  H   TYR A   6      11.073   8.270   6.485  1.00  0.00           H  
ATOM     87  HA  TYR A   6      13.831   9.040   5.670  1.00  0.00           H  
ATOM     88 1HB  TYR A   6      12.386  10.899   5.025  1.00  0.00           H  
ATOM     89 2HB  TYR A   6      11.866  11.050   6.674  1.00  0.00           H  
ATOM     90  HD1 TYR A   6      14.789  11.317   4.476  1.00  0.00           H  
ATOM     91  HD2 TYR A   6      12.948  12.414   8.174  1.00  0.00           H  
ATOM     92  HE1 TYR A   6      16.567  12.996   4.854  1.00  0.00           H  
ATOM     93  HE2 TYR A   6      14.723  14.080   8.545  1.00  0.00           H  
ATOM     94  HH  TYR A   6      16.470  15.117   7.724  1.00  0.00           H  
ATOM     95  N   PRO A   7      14.837   8.916   8.044  1.00  0.00           N  
ATOM     96  CA  PRO A   7      15.525   8.906   9.348  1.00  0.00           C  
ATOM     97  C   PRO A   7      15.348  10.226  10.085  1.00  0.00           C  
ATOM     98  O   PRO A   7      15.227  11.254   9.449  1.00  0.00           O  
ATOM     99  CB  PRO A   7      16.996   8.714   8.969  1.00  0.00           C  
ATOM    100  CG  PRO A   7      16.971   8.053   7.625  1.00  0.00           C  
ATOM    101  CD  PRO A   7      15.764   8.607   6.923  1.00  0.00           C  
ATOM    102  HA  PRO A   7      15.154   8.065   9.948  1.00  0.00           H  
ATOM    103 1HB  PRO A   7      17.505   9.690   8.957  1.00  0.00           H  
ATOM    104 2HB  PRO A   7      17.497   8.103   9.734  1.00  0.00           H  
ATOM    105 1HG  PRO A   7      17.908   8.262   7.086  1.00  0.00           H  
ATOM    106 2HG  PRO A   7      16.916   6.960   7.751  1.00  0.00           H  
ATOM    107 1HD  PRO A   7      16.026   9.509   6.356  1.00  0.00           H  
ATOM    108 2HD  PRO A   7      15.382   7.791   6.291  1.00  0.00           H  
ATOM    109  N   PHE A   8      15.389  10.246  11.409  1.00  0.00           N  
ATOM    110  CA  PHE A   8      15.246  11.547  12.065  1.00  0.00           C  
ATOM    111  C   PHE A   8      15.961  11.570  13.419  1.00  0.00           C  
ATOM    112  O   PHE A   8      16.770  10.691  13.717  1.00  0.00           O  
ATOM    113  CB  PHE A   8      13.760  11.943  12.120  1.00  0.00           C  
ATOM    114  CG  PHE A   8      13.461  13.362  12.498  1.00  0.00           C  
ATOM    115  CD1 PHE A   8      14.036  14.394  11.781  1.00  0.00           C  
ATOM    116  CD2 PHE A   8      12.580  13.680  13.521  1.00  0.00           C  
ATOM    117  CE1 PHE A   8      13.771  15.705  12.092  1.00  0.00           C  
ATOM    118  CE2 PHE A   8      12.307  15.001  13.813  1.00  0.00           C  
ATOM    119  CZ  PHE A   8      12.906  16.010  13.107  1.00  0.00           C  
ATOM    120  H   PHE A   8      15.506   9.407  11.954  1.00  0.00           H  
ATOM    121  HA  PHE A   8      15.734  12.297  11.441  1.00  0.00           H  
ATOM    122 1HB  PHE A   8      13.320  11.792  11.140  1.00  0.00           H  
ATOM    123 2HB  PHE A   8      13.244  11.297  12.824  1.00  0.00           H  
ATOM    124  HD1 PHE A   8      14.719  14.160  10.960  1.00  0.00           H  
ATOM    125  HD2 PHE A   8      12.101  12.882  14.086  1.00  0.00           H  
ATOM    126  HE1 PHE A   8      14.242  16.504  11.518  1.00  0.00           H  
ATOM    127  HE2 PHE A   8      11.611  15.252  14.594  1.00  0.00           H  
ATOM    128  HZ  PHE A   8      12.684  17.050  13.343  1.00  0.00           H  
ATOM    129  N   VAL A   9      15.714  12.611  14.201  1.00  0.00           N  
ATOM    130  CA  VAL A   9      16.388  12.851  15.460  1.00  0.00           C  
ATOM    131  C   VAL A   9      15.438  12.686  16.636  1.00  0.00           C  
ATOM    132  O   VAL A   9      14.233  12.528  16.443  1.00  0.00           O  
ATOM    133  CB  VAL A   9      16.936  14.279  15.464  1.00  0.00           C  
ATOM    134  CG1 VAL A   9      17.909  14.454  14.314  1.00  0.00           C  
ATOM    135  CG2 VAL A   9      15.795  15.249  15.353  1.00  0.00           C  
ATOM    136  H   VAL A   9      15.039  13.295  13.911  1.00  0.00           H  
ATOM    137  HA  VAL A   9      17.209  12.139  15.564  1.00  0.00           H  
ATOM    138  HB  VAL A   9      17.476  14.459  16.393  1.00  0.00           H  
ATOM    139 1HG1 VAL A   9      18.306  15.469  14.327  1.00  0.00           H  
ATOM    140 2HG1 VAL A   9      18.728  13.742  14.418  1.00  0.00           H  
ATOM    141 3HG1 VAL A   9      17.392  14.280  13.369  1.00  0.00           H  
ATOM    142 1HG2 VAL A   9      16.176  16.268  15.362  1.00  0.00           H  
ATOM    143 2HG2 VAL A   9      15.278  15.067  14.437  1.00  0.00           H  
ATOM    144 3HG2 VAL A   9      15.114  15.114  16.193  1.00  0.00           H  
ATOM    145  N   ASP A  10      16.001  12.753  17.852  1.00  0.00           N  
ATOM    146  CA  ASP A  10      15.371  12.551  19.179  1.00  0.00           C  
ATOM    147  C   ASP A  10      13.877  12.833  19.363  1.00  0.00           C  
ATOM    148  O   ASP A  10      13.196  12.167  20.134  1.00  0.00           O  
ATOM    149  CB  ASP A  10      16.101  13.480  20.138  1.00  0.00           C  
ATOM    150  CG  ASP A  10      15.968  15.026  19.715  1.00  0.00           C  
ATOM    151  OD1 ASP A  10      15.233  15.352  18.761  1.00  0.00           O  
ATOM    152  OD2 ASP A  10      16.610  15.826  20.344  1.00  0.00           O  
ATOM    153  H   ASP A  10      16.999  12.919  17.862  1.00  0.00           H  
ATOM    154  HA  ASP A  10      15.548  11.510  19.463  1.00  0.00           H  
ATOM    155 1HB  ASP A  10      15.695  13.355  21.144  1.00  0.00           H  
ATOM    156 2HB  ASP A  10      17.157  13.214  20.176  1.00  0.00           H  
ATOM    157  N   THR A  11      13.351  13.738  18.593  1.00  0.00           N  
ATOM    158  CA  THR A  11      11.954  14.096  18.572  1.00  0.00           C  
ATOM    159  C   THR A  11      11.103  12.858  18.290  1.00  0.00           C  
ATOM    160  O   THR A  11      10.019  12.683  18.829  1.00  0.00           O  
ATOM    161  CB  THR A  11      11.759  15.183  17.532  1.00  0.00           C  
ATOM    162  OG1 THR A  11      12.558  16.331  17.906  1.00  0.00           O  
ATOM    163  CG2 THR A  11      10.298  15.574  17.393  1.00  0.00           C  
ATOM    164  H   THR A  11      14.009  14.267  18.030  1.00  0.00           H  
ATOM    165  HA  THR A  11      11.683  14.491  19.546  1.00  0.00           H  
ATOM    166  HB  THR A  11      12.133  14.805  16.605  1.00  0.00           H  
ATOM    167  HG1 THR A  11      13.486  16.033  18.170  1.00  0.00           H  
ATOM    168 1HG2 THR A  11      10.196  16.347  16.631  1.00  0.00           H  
ATOM    169 2HG2 THR A  11       9.726  14.707  17.102  1.00  0.00           H  
ATOM    170 3HG2 THR A  11       9.926  15.951  18.343  1.00  0.00           H  
ATOM    171  N   MET A  12      11.604  11.990  17.434  1.00  0.00           N  
ATOM    172  CA  MET A  12      10.950  10.745  17.037  1.00  0.00           C  
ATOM    173  C   MET A  12      10.721   9.775  18.213  1.00  0.00           C  
ATOM    174  O   MET A  12       9.889   8.873  18.114  1.00  0.00           O  
ATOM    175  CB  MET A  12      11.826  10.092  15.993  1.00  0.00           C  
ATOM    176  CG  MET A  12      13.108   9.577  16.583  1.00  0.00           C  
ATOM    177  SD  MET A  12      14.278   9.053  15.387  1.00  0.00           S  
ATOM    178  CE  MET A  12      15.620   8.767  16.498  1.00  0.00           C  
ATOM    179  H   MET A  12      12.524  12.205  17.052  1.00  0.00           H  
ATOM    180  HA  MET A  12       9.979  10.986  16.605  1.00  0.00           H  
ATOM    181 1HB  MET A  12      11.296   9.261  15.536  1.00  0.00           H  
ATOM    182 2HB  MET A  12      12.078  10.809  15.215  1.00  0.00           H  
ATOM    183 1HG  MET A  12      13.565  10.327  17.214  1.00  0.00           H  
ATOM    184 2HG  MET A  12      12.883   8.720  17.219  1.00  0.00           H  
ATOM    185 1HE  MET A  12      16.489   8.426  15.939  1.00  0.00           H  
ATOM    186 2HE  MET A  12      15.860   9.694  17.017  1.00  0.00           H  
ATOM    187 3HE  MET A  12      15.329   8.010  17.235  1.00  0.00           H  
ATOM    188  N   ASP A  13      11.457   9.964  19.324  1.00  0.00           N  
ATOM    189  CA  ASP A  13      11.358   9.127  20.516  1.00  0.00           C  
ATOM    190  C   ASP A  13      10.362   9.714  21.526  1.00  0.00           C  
ATOM    191  O   ASP A  13      10.186   9.183  22.637  1.00  0.00           O  
ATOM    192  CB  ASP A  13      12.740   8.962  21.160  1.00  0.00           C  
ATOM    193  CG  ASP A  13      13.722   8.125  20.320  1.00  0.00           C  
ATOM    194  OD1 ASP A  13      13.286   7.281  19.573  1.00  0.00           O  
ATOM    195  OD2 ASP A  13      14.900   8.353  20.435  1.00  0.00           O  
ATOM    196  H   ASP A  13      12.111  10.742  19.369  1.00  0.00           H  
ATOM    197  HA  ASP A  13      10.998   8.144  20.215  1.00  0.00           H  
ATOM    198 1HB  ASP A  13      13.177   9.947  21.322  1.00  0.00           H  
ATOM    199 2HB  ASP A  13      12.637   8.495  22.133  1.00  0.00           H  
ATOM    200  N   LYS A  14       9.724  10.817  21.129  1.00  0.00           N  
ATOM    201  CA  LYS A  14       8.696  11.515  21.883  1.00  0.00           C  
ATOM    202  C   LYS A  14       7.385  10.948  21.369  1.00  0.00           C  
ATOM    203  O   LYS A  14       7.327   9.760  21.034  1.00  0.00           O  
ATOM    204  CB  LYS A  14       8.768  13.036  21.697  1.00  0.00           C  
ATOM    205  CG  LYS A  14      10.043  13.670  22.223  1.00  0.00           C  
ATOM    206  CD  LYS A  14      10.018  15.184  22.053  1.00  0.00           C  
ATOM    207  CE  LYS A  14      11.305  15.815  22.566  1.00  0.00           C  
ATOM    208  NZ  LYS A  14      11.302  17.299  22.412  1.00  0.00           N  
ATOM    209  H   LYS A  14       9.944  11.216  20.217  1.00  0.00           H  
ATOM    210  HA  LYS A  14       8.789  11.277  22.942  1.00  0.00           H  
ATOM    211 1HB  LYS A  14       8.633  13.297  20.656  1.00  0.00           H  
ATOM    212 2HB  LYS A  14       7.962  13.506  22.249  1.00  0.00           H  
ATOM    213 1HG  LYS A  14      10.164  13.428  23.278  1.00  0.00           H  
ATOM    214 2HG  LYS A  14      10.895  13.262  21.673  1.00  0.00           H  
ATOM    215 1HD  LYS A  14       9.892  15.425  20.995  1.00  0.00           H  
ATOM    216 2HD  LYS A  14       9.174  15.597  22.604  1.00  0.00           H  
ATOM    217 1HE  LYS A  14      11.425  15.568  23.620  1.00  0.00           H  
ATOM    218 2HE  LYS A  14      12.150  15.404  22.007  1.00  0.00           H  
ATOM    219 1HZ  LYS A  14      12.172  17.676  22.762  1.00  0.00           H  
ATOM    220 2HZ  LYS A  14      11.204  17.536  21.432  1.00  0.00           H  
ATOM    221 3HZ  LYS A  14      10.531  17.694  22.933  1.00  0.00           H  
ATOM    222  N   PHE A  15       6.296  11.725  21.421  1.00  0.00           N  
ATOM    223  CA  PHE A  15       4.989  11.245  20.956  1.00  0.00           C  
ATOM    224  C   PHE A  15       4.518  10.042  21.766  1.00  0.00           C  
ATOM    225  O   PHE A  15       3.740   9.213  21.291  1.00  0.00           O  
ATOM    226  CB  PHE A  15       5.076  10.855  19.471  1.00  0.00           C  
ATOM    227  CG  PHE A  15       5.560  11.941  18.548  1.00  0.00           C  
ATOM    228  CD1 PHE A  15       6.881  11.973  18.101  1.00  0.00           C  
ATOM    229  CD2 PHE A  15       4.699  12.898  18.084  1.00  0.00           C  
ATOM    230  CE1 PHE A  15       7.307  12.935  17.222  1.00  0.00           C  
ATOM    231  CE2 PHE A  15       5.133  13.854  17.209  1.00  0.00           C  
ATOM    232  CZ  PHE A  15       6.433  13.881  16.774  1.00  0.00           C  
ATOM    233  H   PHE A  15       6.375  12.679  21.736  1.00  0.00           H  
ATOM    234  HA  PHE A  15       4.259  12.047  21.075  1.00  0.00           H  
ATOM    235 1HB  PHE A  15       5.705   9.985  19.328  1.00  0.00           H  
ATOM    236 2HB  PHE A  15       4.083  10.561  19.136  1.00  0.00           H  
ATOM    237  HD1 PHE A  15       7.588  11.213  18.449  1.00  0.00           H  
ATOM    238  HD2 PHE A  15       3.657  12.887  18.412  1.00  0.00           H  
ATOM    239  HE1 PHE A  15       8.336  12.932  16.884  1.00  0.00           H  
ATOM    240  HE2 PHE A  15       4.453  14.578  16.860  1.00  0.00           H  
ATOM    241  HZ  PHE A  15       6.760  14.647  16.070  1.00  0.00           H  
ATOM    242  N   ASP A  16       5.013   9.975  22.997  1.00  0.00           N  
ATOM    243  CA  ASP A  16       4.733   8.938  23.967  1.00  0.00           C  
ATOM    244  C   ASP A  16       5.002   7.514  23.470  1.00  0.00           C  
ATOM    245  O   ASP A  16       4.284   6.580  23.846  1.00  0.00           O  
ATOM    246  CB  ASP A  16       3.296   9.055  24.449  1.00  0.00           C  
ATOM    247  CG  ASP A  16       3.029  10.351  25.196  1.00  0.00           C  
ATOM    248  OD1 ASP A  16       3.974  11.015  25.555  1.00  0.00           O  
ATOM    249  OD2 ASP A  16       1.885  10.657  25.416  1.00  0.00           O  
ATOM    250  H   ASP A  16       5.641  10.711  23.274  1.00  0.00           H  
ATOM    251  HA  ASP A  16       5.384   9.122  24.815  1.00  0.00           H  
ATOM    252 1HB  ASP A  16       2.611   8.983  23.603  1.00  0.00           H  
ATOM    253 2HB  ASP A  16       3.082   8.244  25.099  1.00  0.00           H  
ATOM    254  N   LYS A  17       6.087   7.316  22.703  1.00  0.00           N  
ATOM    255  CA  LYS A  17       6.420   5.979  22.198  1.00  0.00           C  
ATOM    256  C   LYS A  17       5.222   5.405  21.473  1.00  0.00           C  
ATOM    257  O   LYS A  17       4.639   4.388  21.830  1.00  0.00           O  
ATOM    258  CB  LYS A  17       6.952   5.043  23.279  1.00  0.00           C  
ATOM    259  CG  LYS A  17       8.256   5.520  23.903  1.00  0.00           C  
ATOM    260  CD  LYS A  17       9.319   5.677  22.823  1.00  0.00           C  
ATOM    261  CE  LYS A  17      10.728   5.733  23.389  1.00  0.00           C  
ATOM    262  NZ  LYS A  17      10.964   6.941  24.186  1.00  0.00           N  
ATOM    263  H   LYS A  17       6.637   8.122  22.396  1.00  0.00           H  
ATOM    264  HA  LYS A  17       7.215   6.087  21.459  1.00  0.00           H  
ATOM    265 1HB  LYS A  17       6.217   4.935  24.080  1.00  0.00           H  
ATOM    266 2HB  LYS A  17       7.119   4.051  22.857  1.00  0.00           H  
ATOM    267 1HG  LYS A  17       8.115   6.482  24.372  1.00  0.00           H  
ATOM    268 2HG  LYS A  17       8.599   4.804  24.651  1.00  0.00           H  
ATOM    269 1HD  LYS A  17       9.235   4.897  22.097  1.00  0.00           H  
ATOM    270 2HD  LYS A  17       9.142   6.627  22.304  1.00  0.00           H  
ATOM    271 1HE  LYS A  17      10.902   4.858  24.018  1.00  0.00           H  
ATOM    272 2HE  LYS A  17      11.443   5.720  22.559  1.00  0.00           H  
ATOM    273 1HZ  LYS A  17      11.939   6.884  24.518  1.00  0.00           H  
ATOM    274 2HZ  LYS A  17      10.816   7.782  23.589  1.00  0.00           H  
ATOM    275 3HZ  LYS A  17      10.343   6.977  24.967  1.00  0.00           H  
ATOM    276  N   ILE A  18       4.941   6.068  20.380  1.00  0.00           N  
ATOM    277  CA  ILE A  18       3.788   6.001  19.505  1.00  0.00           C  
ATOM    278  C   ILE A  18       3.041   4.708  19.154  1.00  0.00           C  
ATOM    279  O   ILE A  18       2.140   4.806  18.346  1.00  0.00           O  
ATOM    280  CB  ILE A  18       4.226   6.603  18.156  1.00  0.00           C  
ATOM    281  CG1 ILE A  18       3.056   6.754  17.293  1.00  0.00           C  
ATOM    282  CG2 ILE A  18       5.269   5.684  17.492  1.00  0.00           C  
ATOM    283  CD1 ILE A  18       3.237   7.621  16.086  1.00  0.00           C  
ATOM    284  H   ILE A  18       5.582   6.824  20.179  1.00  0.00           H  
ATOM    285  HA  ILE A  18       3.052   6.673  19.950  1.00  0.00           H  
ATOM    286  HB  ILE A  18       4.657   7.596  18.318  1.00  0.00           H  
ATOM    287 1HG1 ILE A  18       2.809   5.771  16.957  1.00  0.00           H  
ATOM    288 2HG1 ILE A  18       2.240   7.147  17.890  1.00  0.00           H  
ATOM    289 1HG2 ILE A  18       5.577   6.092  16.537  1.00  0.00           H  
ATOM    290 2HG2 ILE A  18       6.137   5.588  18.140  1.00  0.00           H  
ATOM    291 3HG2 ILE A  18       4.834   4.707  17.327  1.00  0.00           H  
ATOM    292 1HD1 ILE A  18       2.310   7.638  15.513  1.00  0.00           H  
ATOM    293 2HD1 ILE A  18       3.486   8.630  16.411  1.00  0.00           H  
ATOM    294 3HD1 ILE A  18       4.035   7.224  15.465  1.00  0.00           H  
ATOM    295  N   THR A  19       3.420   3.517  19.605  1.00  0.00           N  
ATOM    296  CA  THR A  19       2.737   2.322  19.072  1.00  0.00           C  
ATOM    297  C   THR A  19       2.658   1.092  20.028  1.00  0.00           C  
ATOM    298  O   THR A  19       3.632   0.827  20.722  1.00  0.00           O  
ATOM    299  CB  THR A  19       3.501   1.968  17.808  1.00  0.00           C  
ATOM    300  OG1 THR A  19       2.891   0.883  17.193  1.00  0.00           O  
ATOM    301  CG2 THR A  19       4.956   1.694  18.169  1.00  0.00           C  
ATOM    302  H   THR A  19       4.122   3.465  20.333  1.00  0.00           H  
ATOM    303  HA  THR A  19       1.718   2.603  18.806  1.00  0.00           H  
ATOM    304  HB  THR A  19       3.459   2.798  17.107  1.00  0.00           H  
ATOM    305  HG1 THR A  19       2.101   1.246  16.731  1.00  0.00           H  
ATOM    306 1HG2 THR A  19       5.514   1.433  17.278  1.00  0.00           H  
ATOM    307 2HG2 THR A  19       5.390   2.584  18.622  1.00  0.00           H  
ATOM    308 3HG2 THR A  19       5.010   0.887  18.885  1.00  0.00           H  
ATOM    309  N   LYS A  20       1.559   0.267  19.992  1.00  0.00           N  
ATOM    310  CA  LYS A  20       1.466  -0.899  20.927  1.00  0.00           C  
ATOM    311  C   LYS A  20       1.396  -2.396  20.457  1.00  0.00           C  
ATOM    312  O   LYS A  20       2.079  -3.236  21.055  1.00  0.00           O  
ATOM    313  CB  LYS A  20       0.252  -0.729  21.825  1.00  0.00           C  
ATOM    314  CG  LYS A  20       0.099  -1.864  22.808  1.00  0.00           C  
ATOM    315  CD  LYS A  20      -1.065  -1.671  23.687  1.00  0.00           C  
ATOM    316  CE  LYS A  20      -2.343  -1.872  22.919  1.00  0.00           C  
ATOM    317  NZ  LYS A  20      -2.454  -3.235  22.351  1.00  0.00           N  
ATOM    318  H   LYS A  20       0.752   0.502  19.407  1.00  0.00           H  
ATOM    319  HA  LYS A  20       2.349  -0.838  21.563  1.00  0.00           H  
ATOM    320 1HB  LYS A  20       0.317   0.195  22.376  1.00  0.00           H  
ATOM    321 2HB  LYS A  20      -0.649  -0.686  21.209  1.00  0.00           H  
ATOM    322 1HG  LYS A  20      -0.032  -2.800  22.261  1.00  0.00           H  
ATOM    323 2HG  LYS A  20       0.993  -1.950  23.415  1.00  0.00           H  
ATOM    324 1HD  LYS A  20      -1.028  -2.363  24.525  1.00  0.00           H  
ATOM    325 2HD  LYS A  20      -1.043  -0.659  24.066  1.00  0.00           H  
ATOM    326 1HE  LYS A  20      -3.180  -1.718  23.594  1.00  0.00           H  
ATOM    327 2HE  LYS A  20      -2.391  -1.138  22.113  1.00  0.00           H  
ATOM    328 1HZ  LYS A  20      -3.325  -3.333  21.855  1.00  0.00           H  
ATOM    329 2HZ  LYS A  20      -1.707  -3.439  21.679  1.00  0.00           H  
ATOM    330 3HZ  LYS A  20      -2.419  -3.916  23.079  1.00  0.00           H  
ATOM    331  N   GLY A  21       0.554  -2.776  19.475  1.00  0.00           N  
ATOM    332  CA  GLY A  21       0.398  -4.207  19.123  1.00  0.00           C  
ATOM    333  C   GLY A  21      -1.068  -4.685  19.206  1.00  0.00           C  
ATOM    334  O   GLY A  21      -1.771  -4.420  20.192  1.00  0.00           O  
ATOM    335  H   GLY A  21      -0.008  -2.121  18.947  1.00  0.00           H  
ATOM    336 1HA  GLY A  21       0.782  -4.385  18.127  1.00  0.00           H  
ATOM    337 2HA  GLY A  21       1.011  -4.815  19.789  1.00  0.00           H  
ATOM    338  N   LEU A  22      -1.522  -5.392  18.153  1.00  0.00           N  
ATOM    339  CA  LEU A  22      -2.898  -5.926  18.025  1.00  0.00           C  
ATOM    340  C   LEU A  22      -2.933  -7.447  18.126  1.00  0.00           C  
ATOM    341  O   LEU A  22      -2.665  -8.111  17.133  1.00  0.00           O  
ATOM    342  CB  LEU A  22      -3.468  -5.553  16.644  1.00  0.00           C  
ATOM    343  CG  LEU A  22      -3.509  -4.086  16.343  1.00  0.00           C  
ATOM    344  CD1 LEU A  22      -3.922  -3.847  14.978  1.00  0.00           C  
ATOM    345  CD2 LEU A  22      -4.422  -3.474  17.209  1.00  0.00           C  
ATOM    346  H   LEU A  22      -0.881  -5.563  17.394  1.00  0.00           H  
ATOM    347  HA  LEU A  22      -3.518  -5.506  18.814  1.00  0.00           H  
ATOM    348 1HB  LEU A  22      -2.865  -6.033  15.875  1.00  0.00           H  
ATOM    349 2HB  LEU A  22      -4.489  -5.936  16.574  1.00  0.00           H  
ATOM    350  HG  LEU A  22      -2.558  -3.675  16.496  1.00  0.00           H  
ATOM    351 1HD1 LEU A  22      -3.965  -2.794  14.796  1.00  0.00           H  
ATOM    352 2HD1 LEU A  22      -3.210  -4.313  14.298  1.00  0.00           H  
ATOM    353 3HD1 LEU A  22      -4.915  -4.269  14.848  1.00  0.00           H  
ATOM    354 1HD2 LEU A  22      -4.434  -2.401  17.015  1.00  0.00           H  
ATOM    355 2HD2 LEU A  22      -5.405  -3.891  17.053  1.00  0.00           H  
ATOM    356 3HD2 LEU A  22      -4.083  -3.683  18.193  1.00  0.00           H  
ATOM    357  N   ILE A  23      -3.279  -8.009  19.292  1.00  0.00           N  
ATOM    358  CA  ILE A  23      -3.116  -9.463  19.454  1.00  0.00           C  
ATOM    359  C   ILE A  23      -4.400 -10.317  19.543  1.00  0.00           C  
ATOM    360  O   ILE A  23      -4.323 -11.545  19.629  1.00  0.00           O  
ATOM    361  CB  ILE A  23      -2.338  -9.770  20.738  1.00  0.00           C  
ATOM    362  CG1 ILE A  23      -3.114  -9.390  21.928  1.00  0.00           C  
ATOM    363  CG2 ILE A  23      -1.068  -8.988  20.773  1.00  0.00           C  
ATOM    364  CD1 ILE A  23      -2.537  -9.952  23.184  1.00  0.00           C  
ATOM    365  H   ILE A  23      -3.556  -7.433  20.074  1.00  0.00           H  
ATOM    366  HA  ILE A  23      -2.537  -9.830  18.613  1.00  0.00           H  
ATOM    367  HB  ILE A  23      -2.125 -10.806  20.786  1.00  0.00           H  
ATOM    368 1HG1 ILE A  23      -3.153  -8.305  22.011  1.00  0.00           H  
ATOM    369 2HG1 ILE A  23      -4.095  -9.754  21.817  1.00  0.00           H  
ATOM    370 1HG2 ILE A  23      -0.559  -9.233  21.674  1.00  0.00           H  
ATOM    371 2HG2 ILE A  23      -0.465  -9.244  19.951  1.00  0.00           H  
ATOM    372 3HG2 ILE A  23      -1.280  -7.920  20.749  1.00  0.00           H  
ATOM    373 1HD1 ILE A  23      -3.148  -9.667  24.000  1.00  0.00           H  
ATOM    374 2HD1 ILE A  23      -2.514 -11.026  23.130  1.00  0.00           H  
ATOM    375 3HD1 ILE A  23      -1.542  -9.590  23.325  1.00  0.00           H  
ATOM    376  N   PHE A  24      -5.579  -9.709  19.536  1.00  0.00           N  
ATOM    377  CA  PHE A  24      -6.801 -10.500  19.757  1.00  0.00           C  
ATOM    378  C   PHE A  24      -7.489 -11.092  18.520  1.00  0.00           C  
ATOM    379  O   PHE A  24      -8.453 -11.858  18.646  1.00  0.00           O  
ATOM    380  CB  PHE A  24      -7.804  -9.672  20.560  1.00  0.00           C  
ATOM    381  CG  PHE A  24      -7.420  -9.508  22.020  1.00  0.00           C  
ATOM    382  CD1 PHE A  24      -6.520 -10.381  22.609  1.00  0.00           C  
ATOM    383  CD2 PHE A  24      -7.947  -8.493  22.797  1.00  0.00           C  
ATOM    384  CE1 PHE A  24      -6.159 -10.252  23.925  1.00  0.00           C  
ATOM    385  CE2 PHE A  24      -7.586  -8.355  24.121  1.00  0.00           C  
ATOM    386  CZ  PHE A  24      -6.694  -9.237  24.685  1.00  0.00           C  
ATOM    387  H   PHE A  24      -5.628  -8.708  19.420  1.00  0.00           H  
ATOM    388  HA  PHE A  24      -6.516 -11.327  20.395  1.00  0.00           H  
ATOM    389 1HB  PHE A  24      -7.893  -8.690  20.116  1.00  0.00           H  
ATOM    390 2HB  PHE A  24      -8.785 -10.142  20.515  1.00  0.00           H  
ATOM    391  HD1 PHE A  24      -6.087 -11.184  22.016  1.00  0.00           H  
ATOM    392  HD2 PHE A  24      -8.650  -7.801  22.362  1.00  0.00           H  
ATOM    393  HE1 PHE A  24      -5.448 -10.953  24.363  1.00  0.00           H  
ATOM    394  HE2 PHE A  24      -8.011  -7.546  24.721  1.00  0.00           H  
ATOM    395  HZ  PHE A  24      -6.410  -9.129  25.731  1.00  0.00           H  
ATOM    396  N   GLU A  25      -6.949 -10.839  17.341  1.00  0.00           N  
ATOM    397  CA  GLU A  25      -7.563 -11.307  16.100  1.00  0.00           C  
ATOM    398  C   GLU A  25      -7.601 -12.827  15.988  1.00  0.00           C  
ATOM    399  O   GLU A  25      -8.503 -13.389  15.370  1.00  0.00           O  
ATOM    400  CB  GLU A  25      -6.873 -10.705  14.887  1.00  0.00           C  
ATOM    401  CG  GLU A  25      -7.065  -9.213  14.805  1.00  0.00           C  
ATOM    402  CD  GLU A  25      -8.519  -8.833  14.815  1.00  0.00           C  
ATOM    403  OE1 GLU A  25      -9.260  -9.313  13.998  1.00  0.00           O  
ATOM    404  OE2 GLU A  25      -8.893  -8.091  15.682  1.00  0.00           O  
ATOM    405  H   GLU A  25      -6.123 -10.256  17.297  1.00  0.00           H  
ATOM    406  HA  GLU A  25      -8.601 -10.960  16.094  1.00  0.00           H  
ATOM    407 1HB  GLU A  25      -5.803 -10.917  14.929  1.00  0.00           H  
ATOM    408 2HB  GLU A  25      -7.266 -11.154  13.974  1.00  0.00           H  
ATOM    409 1HG  GLU A  25      -6.558  -8.728  15.642  1.00  0.00           H  
ATOM    410 2HG  GLU A  25      -6.610  -8.868  13.881  1.00  0.00           H  
ATOM    411  N   HIS A  26      -6.612 -13.490  16.569  1.00  0.00           N  
ATOM    412  CA  HIS A  26      -6.507 -14.939  16.491  1.00  0.00           C  
ATOM    413  C   HIS A  26      -6.939 -15.626  17.786  1.00  0.00           C  
ATOM    414  O   HIS A  26      -6.547 -16.758  18.064  1.00  0.00           O  
ATOM    415  CB  HIS A  26      -5.091 -15.348  16.091  1.00  0.00           C  
ATOM    416  CG  HIS A  26      -4.742 -14.895  14.716  1.00  0.00           C  
ATOM    417  ND1 HIS A  26      -5.313 -15.454  13.584  1.00  0.00           N  
ATOM    418  CD2 HIS A  26      -3.888 -13.941  14.278  1.00  0.00           C  
ATOM    419  CE1 HIS A  26      -4.826 -14.857  12.510  1.00  0.00           C  
ATOM    420  NE2 HIS A  26      -3.956 -13.933  12.903  1.00  0.00           N  
ATOM    421  H   HIS A  26      -5.913 -12.969  17.079  1.00  0.00           H  
ATOM    422  HA  HIS A  26      -7.171 -15.306  15.704  1.00  0.00           H  
ATOM    423 1HB  HIS A  26      -4.379 -14.909  16.784  1.00  0.00           H  
ATOM    424 2HB  HIS A  26      -4.991 -16.435  16.141  1.00  0.00           H  
ATOM    425  HD1 HIS A  26      -6.014 -16.213  13.570  1.00  0.00           H  
ATOM    426  HD2 HIS A  26      -3.225 -13.246  14.797  1.00  0.00           H  
ATOM    427  HE1 HIS A  26      -5.157 -15.157  11.515  1.00  0.00           H  
ATOM    428  N   GLN A  27      -7.791 -14.954  18.569  1.00  0.00           N  
ATOM    429  CA  GLN A  27      -8.329 -15.533  19.803  1.00  0.00           C  
ATOM    430  C   GLN A  27      -9.660 -16.255  19.595  1.00  0.00           C  
ATOM    431  O   GLN A  27     -10.346 -16.609  20.554  1.00  0.00           O  
ATOM    432  CB  GLN A  27      -8.433 -14.484  20.898  1.00  0.00           C  
ATOM    433  CG  GLN A  27      -7.089 -13.966  21.304  1.00  0.00           C  
ATOM    434  CD  GLN A  27      -6.241 -15.058  21.865  1.00  0.00           C  
ATOM    435  OE1 GLN A  27      -6.603 -15.698  22.856  1.00  0.00           O  
ATOM    436  NE2 GLN A  27      -5.121 -15.314  21.228  1.00  0.00           N  
ATOM    437  H   GLN A  27      -8.071 -13.999  18.326  1.00  0.00           H  
ATOM    438  HA  GLN A  27      -7.616 -16.278  20.154  1.00  0.00           H  
ATOM    439 1HB  GLN A  27      -9.026 -13.639  20.541  1.00  0.00           H  
ATOM    440 2HB  GLN A  27      -8.930 -14.902  21.772  1.00  0.00           H  
ATOM    441 1HG  GLN A  27      -6.583 -13.575  20.424  1.00  0.00           H  
ATOM    442 2HG  GLN A  27      -7.217 -13.199  22.056  1.00  0.00           H  
ATOM    443 1HE2 GLN A  27      -4.532 -16.060  21.542  1.00  0.00           H  
ATOM    444 2HE2 GLN A  27      -4.867 -14.775  20.422  1.00  0.00           H  
ATOM    445  N   ALA A  28     -10.031 -16.466  18.338  1.00  0.00           N  
ATOM    446  CA  ALA A  28     -11.249 -17.183  17.989  1.00  0.00           C  
ATOM    447  C   ALA A  28     -11.191 -18.580  18.576  1.00  0.00           C  
ATOM    448  O   ALA A  28     -10.119 -19.195  18.622  1.00  0.00           O  
ATOM    449  CB  ALA A  28     -11.419 -17.260  16.481  1.00  0.00           C  
ATOM    450  H   ALA A  28      -9.429 -16.131  17.599  1.00  0.00           H  
ATOM    451  HA  ALA A  28     -12.100 -16.657  18.429  1.00  0.00           H  
ATOM    452 1HB  ALA A  28     -12.337 -17.796  16.245  1.00  0.00           H  
ATOM    453 2HB  ALA A  28     -11.468 -16.254  16.066  1.00  0.00           H  
ATOM    454 3HB  ALA A  28     -10.567 -17.789  16.045  1.00  0.00           H  
ATOM    455  N   GLU A  29     -12.338 -19.126  18.950  1.00  0.00           N  
ATOM    456  CA  GLU A  29     -12.375 -20.451  19.563  1.00  0.00           C  
ATOM    457  C   GLU A  29     -11.765 -21.540  18.684  1.00  0.00           C  
ATOM    458  O   GLU A  29     -11.137 -22.469  19.186  1.00  0.00           O  
ATOM    459  CB  GLU A  29     -13.816 -20.828  19.907  1.00  0.00           C  
ATOM    460  CG  GLU A  29     -14.431 -20.021  21.049  1.00  0.00           C  
ATOM    461  CD  GLU A  29     -15.879 -20.377  21.323  1.00  0.00           C  
ATOM    462  OE1 GLU A  29     -16.447 -21.123  20.561  1.00  0.00           O  
ATOM    463  OE2 GLU A  29     -16.410 -19.900  22.300  1.00  0.00           O  
ATOM    464  H   GLU A  29     -13.196 -18.595  18.864  1.00  0.00           H  
ATOM    465  HA  GLU A  29     -11.797 -20.405  20.491  1.00  0.00           H  
ATOM    466 1HB  GLU A  29     -14.445 -20.694  19.025  1.00  0.00           H  
ATOM    467 2HB  GLU A  29     -13.861 -21.882  20.180  1.00  0.00           H  
ATOM    468 1HG  GLU A  29     -13.850 -20.197  21.952  1.00  0.00           H  
ATOM    469 2HG  GLU A  29     -14.361 -18.961  20.806  1.00  0.00           H  
ATOM    470  N   GLY A  30     -11.928 -21.419  17.368  1.00  0.00           N  
ATOM    471  CA  GLY A  30     -11.403 -22.424  16.450  1.00  0.00           C  
ATOM    472  C   GLY A  30      -9.909 -22.262  16.134  1.00  0.00           C  
ATOM    473  O   GLY A  30      -9.344 -23.081  15.406  1.00  0.00           O  
ATOM    474  H   GLY A  30     -12.435 -20.627  17.008  1.00  0.00           H  
ATOM    475 1HA  GLY A  30     -11.576 -23.414  16.871  1.00  0.00           H  
ATOM    476 2HA  GLY A  30     -11.970 -22.380  15.521  1.00  0.00           H  
ATOM    477  N   GLU A  31      -9.273 -21.199  16.643  1.00  0.00           N  
ATOM    478  CA  GLU A  31      -7.858 -20.961  16.370  1.00  0.00           C  
ATOM    479  C   GLU A  31      -6.976 -20.798  17.612  1.00  0.00           C  
ATOM    480  O   GLU A  31      -5.784 -21.125  17.554  1.00  0.00           O  
ATOM    481  CB  GLU A  31      -7.642 -19.709  15.512  1.00  0.00           C  
ATOM    482  CG  GLU A  31      -8.257 -19.719  14.111  1.00  0.00           C  
ATOM    483  CD  GLU A  31      -7.859 -18.473  13.343  1.00  0.00           C  
ATOM    484  OE1 GLU A  31      -7.143 -17.689  13.922  1.00  0.00           O  
ATOM    485  OE2 GLU A  31      -8.253 -18.307  12.215  1.00  0.00           O  
ATOM    486  H   GLU A  31      -9.765 -20.553  17.252  1.00  0.00           H  
ATOM    487  HA  GLU A  31      -7.476 -21.816  15.815  1.00  0.00           H  
ATOM    488 1HB  GLU A  31      -8.050 -18.843  16.043  1.00  0.00           H  
ATOM    489 2HB  GLU A  31      -6.571 -19.536  15.400  1.00  0.00           H  
ATOM    490 1HG  GLU A  31      -7.916 -20.604  13.574  1.00  0.00           H  
ATOM    491 2HG  GLU A  31      -9.342 -19.767  14.196  1.00  0.00           H  
ATOM    492  N   SER A  32      -7.550 -20.329  18.734  1.00  0.00           N  
ATOM    493  CA  SER A  32      -6.777 -19.819  19.876  1.00  0.00           C  
ATOM    494  C   SER A  32      -5.724 -20.738  20.468  1.00  0.00           C  
ATOM    495  O   SER A  32      -4.716 -20.243  20.970  1.00  0.00           O  
ATOM    496  CB  SER A  32      -7.719 -19.435  21.003  1.00  0.00           C  
ATOM    497  OG  SER A  32      -8.360 -20.567  21.536  1.00  0.00           O  
ATOM    498  H   SER A  32      -8.551 -20.159  18.733  1.00  0.00           H  
ATOM    499  HA  SER A  32      -6.274 -18.910  19.541  1.00  0.00           H  
ATOM    500 1HB  SER A  32      -7.155 -18.927  21.786  1.00  0.00           H  
ATOM    501 2HB  SER A  32      -8.464 -18.737  20.635  1.00  0.00           H  
ATOM    502  HG  SER A  32      -9.057 -20.800  20.914  1.00  0.00           H  
ATOM    503  N   GLU A  33      -5.844 -22.051  20.310  1.00  0.00           N  
ATOM    504  CA  GLU A  33      -4.826 -22.953  20.861  1.00  0.00           C  
ATOM    505  C   GLU A  33      -3.468 -22.626  20.231  1.00  0.00           C  
ATOM    506  O   GLU A  33      -2.399 -22.820  20.835  1.00  0.00           O  
ATOM    507  CB  GLU A  33      -5.198 -24.414  20.609  1.00  0.00           C  
ATOM    508  CG  GLU A  33      -6.410 -24.896  21.409  1.00  0.00           C  
ATOM    509  CD  GLU A  33      -6.789 -26.336  21.125  1.00  0.00           C  
ATOM    510  OE1 GLU A  33      -6.225 -26.920  20.231  1.00  0.00           O  
ATOM    511  OE2 GLU A  33      -7.647 -26.846  21.808  1.00  0.00           O  
ATOM    512  H   GLU A  33      -6.667 -22.419  19.855  1.00  0.00           H  
ATOM    513  HA  GLU A  33      -4.758 -22.796  21.934  1.00  0.00           H  
ATOM    514 1HB  GLU A  33      -5.416 -24.553  19.549  1.00  0.00           H  
ATOM    515 2HB  GLU A  33      -4.352 -25.055  20.856  1.00  0.00           H  
ATOM    516 1HG  GLU A  33      -6.191 -24.791  22.470  1.00  0.00           H  
ATOM    517 2HG  GLU A  33      -7.257 -24.249  21.176  1.00  0.00           H  
ATOM    518  N   THR A  34      -3.534 -22.115  18.997  1.00  0.00           N  
ATOM    519  CA  THR A  34      -2.384 -21.740  18.213  1.00  0.00           C  
ATOM    520  C   THR A  34      -1.615 -20.654  18.924  1.00  0.00           C  
ATOM    521  O   THR A  34      -0.389 -20.650  18.907  1.00  0.00           O  
ATOM    522  CB  THR A  34      -2.813 -21.162  16.852  1.00  0.00           C  
ATOM    523  OG1 THR A  34      -3.560 -22.139  16.123  1.00  0.00           O  
ATOM    524  CG2 THR A  34      -1.593 -20.743  16.056  1.00  0.00           C  
ATOM    525  H   THR A  34      -4.448 -21.953  18.583  1.00  0.00           H  
ATOM    526  HA  THR A  34      -1.741 -22.606  18.075  1.00  0.00           H  
ATOM    527  HB  THR A  34      -3.440 -20.283  17.011  1.00  0.00           H  
ATOM    528  HG1 THR A  34      -4.468 -22.158  16.499  1.00  0.00           H  
ATOM    529 1HG2 THR A  34      -1.909 -20.328  15.102  1.00  0.00           H  
ATOM    530 2HG2 THR A  34      -1.037 -19.987  16.617  1.00  0.00           H  
ATOM    531 3HG2 THR A  34      -0.956 -21.608  15.885  1.00  0.00           H  
ATOM    532  N   MET A  35      -2.337 -19.687  19.493  1.00  0.00           N  
ATOM    533  CA  MET A  35      -1.698 -18.556  20.124  1.00  0.00           C  
ATOM    534  C   MET A  35      -1.339 -18.861  21.569  1.00  0.00           C  
ATOM    535  O   MET A  35      -0.298 -18.436  22.060  1.00  0.00           O  
ATOM    536  CB  MET A  35      -2.595 -17.343  20.038  1.00  0.00           C  
ATOM    537  CG  MET A  35      -2.856 -16.900  18.623  1.00  0.00           C  
ATOM    538  SD  MET A  35      -1.338 -16.751  17.657  1.00  0.00           S  
ATOM    539  CE  MET A  35      -0.489 -15.527  18.569  1.00  0.00           C  
ATOM    540  H   MET A  35      -3.348 -19.768  19.533  1.00  0.00           H  
ATOM    541  HA  MET A  35      -0.779 -18.336  19.587  1.00  0.00           H  
ATOM    542 1HB  MET A  35      -3.556 -17.588  20.492  1.00  0.00           H  
ATOM    543 2HB  MET A  35      -2.160 -16.516  20.595  1.00  0.00           H  
ATOM    544 1HG  MET A  35      -3.523 -17.612  18.129  1.00  0.00           H  
ATOM    545 2HG  MET A  35      -3.347 -15.931  18.648  1.00  0.00           H  
ATOM    546 1HE  MET A  35       0.468 -15.330  18.110  1.00  0.00           H  
ATOM    547 2HE  MET A  35      -1.082 -14.615  18.590  1.00  0.00           H  
ATOM    548 3HE  MET A  35      -0.331 -15.896  19.577  1.00  0.00           H  
ATOM    549  N   ILE A  36      -2.146 -19.685  22.221  1.00  0.00           N  
ATOM    550  CA  ILE A  36      -1.939 -20.029  23.620  1.00  0.00           C  
ATOM    551  C   ILE A  36      -0.591 -20.705  23.847  1.00  0.00           C  
ATOM    552  O   ILE A  36       0.091 -20.423  24.826  1.00  0.00           O  
ATOM    553  CB  ILE A  36      -3.092 -20.892  24.144  1.00  0.00           C  
ATOM    554  CG1 ILE A  36      -4.381 -20.035  24.210  1.00  0.00           C  
ATOM    555  CG2 ILE A  36      -2.744 -21.464  25.508  1.00  0.00           C  
ATOM    556  CD1 ILE A  36      -5.649 -20.829  24.412  1.00  0.00           C  
ATOM    557  H   ILE A  36      -2.975 -20.040  21.745  1.00  0.00           H  
ATOM    558  HA  ILE A  36      -1.942 -19.101  24.194  1.00  0.00           H  
ATOM    559  HB  ILE A  36      -3.274 -21.707  23.446  1.00  0.00           H  
ATOM    560 1HG1 ILE A  36      -4.285 -19.334  25.038  1.00  0.00           H  
ATOM    561 2HG1 ILE A  36      -4.472 -19.465  23.290  1.00  0.00           H  
ATOM    562 1HG2 ILE A  36      -3.569 -22.081  25.862  1.00  0.00           H  
ATOM    563 2HG2 ILE A  36      -1.845 -22.074  25.428  1.00  0.00           H  
ATOM    564 3HG2 ILE A  36      -2.570 -20.650  26.210  1.00  0.00           H  
ATOM    565 1HD1 ILE A  36      -6.499 -20.147  24.450  1.00  0.00           H  
ATOM    566 2HD1 ILE A  36      -5.785 -21.520  23.584  1.00  0.00           H  
ATOM    567 3HD1 ILE A  36      -5.588 -21.387  25.342  1.00  0.00           H  
ATOM    568  N   SER A  37      -0.218 -21.620  22.959  1.00  0.00           N  
ATOM    569  CA  SER A  37       1.071 -22.295  23.075  1.00  0.00           C  
ATOM    570  C   SER A  37       2.245 -21.533  22.416  1.00  0.00           C  
ATOM    571  O   SER A  37       3.368 -22.039  22.381  1.00  0.00           O  
ATOM    572  CB  SER A  37       0.966 -23.694  22.498  1.00  0.00           C  
ATOM    573  OG  SER A  37       0.717 -23.670  21.120  1.00  0.00           O  
ATOM    574  H   SER A  37      -0.844 -21.856  22.184  1.00  0.00           H  
ATOM    575  HA  SER A  37       1.298 -22.393  24.136  1.00  0.00           H  
ATOM    576 1HB  SER A  37       1.891 -24.234  22.694  1.00  0.00           H  
ATOM    577 2HB  SER A  37       0.163 -24.229  23.004  1.00  0.00           H  
ATOM    578  HG  SER A  37      -0.143 -23.228  21.008  1.00  0.00           H  
ATOM    579  N   HIS A  38       1.971 -20.368  21.822  1.00  0.00           N  
ATOM    580  CA  HIS A  38       2.949 -19.591  21.061  1.00  0.00           C  
ATOM    581  C   HIS A  38       3.893 -18.738  21.919  1.00  0.00           C  
ATOM    582  O   HIS A  38       3.452 -18.033  22.835  1.00  0.00           O  
ATOM    583  CB  HIS A  38       2.185 -18.698  20.087  1.00  0.00           C  
ATOM    584  CG  HIS A  38       2.919 -18.161  18.934  1.00  0.00           C  
ATOM    585  ND1 HIS A  38       3.417 -18.969  17.934  1.00  0.00           N  
ATOM    586  CD2 HIS A  38       3.193 -16.903  18.566  1.00  0.00           C  
ATOM    587  CE1 HIS A  38       3.972 -18.224  17.010  1.00  0.00           C  
ATOM    588  NE2 HIS A  38       3.845 -16.972  17.359  1.00  0.00           N  
ATOM    589  H   HIS A  38       1.042 -19.965  21.913  1.00  0.00           H  
ATOM    590  HA  HIS A  38       3.566 -20.275  20.479  1.00  0.00           H  
ATOM    591 1HB  HIS A  38       1.359 -19.252  19.701  1.00  0.00           H  
ATOM    592 2HB  HIS A  38       1.770 -17.852  20.633  1.00  0.00           H  
ATOM    593  HD2 HIS A  38       2.929 -16.013  19.123  1.00  0.00           H  
ATOM    594  HE1 HIS A  38       4.449 -18.585  16.100  1.00  0.00           H  
ATOM    595  HE2 HIS A  38       4.176 -16.192  16.818  1.00  0.00           H  
ATOM    596  N   GLU A  39       5.180 -18.767  21.553  1.00  0.00           N  
ATOM    597  CA  GLU A  39       6.243 -17.972  22.180  1.00  0.00           C  
ATOM    598  C   GLU A  39       7.232 -17.510  21.121  1.00  0.00           C  
ATOM    599  O   GLU A  39       7.640 -18.300  20.266  1.00  0.00           O  
ATOM    600  CB  GLU A  39       6.975 -18.800  23.247  1.00  0.00           C  
ATOM    601  CG  GLU A  39       8.083 -18.070  24.007  1.00  0.00           C  
ATOM    602  CD  GLU A  39       8.701 -18.907  25.105  1.00  0.00           C  
ATOM    603  OE1 GLU A  39       8.256 -20.014  25.312  1.00  0.00           O  
ATOM    604  OE2 GLU A  39       9.619 -18.437  25.736  1.00  0.00           O  
ATOM    605  H   GLU A  39       5.434 -19.380  20.788  1.00  0.00           H  
ATOM    606  HA  GLU A  39       5.803 -17.087  22.637  1.00  0.00           H  
ATOM    607 1HB  GLU A  39       6.251 -19.149  23.983  1.00  0.00           H  
ATOM    608 2HB  GLU A  39       7.415 -19.679  22.782  1.00  0.00           H  
ATOM    609 1HG  GLU A  39       8.865 -17.772  23.308  1.00  0.00           H  
ATOM    610 2HG  GLU A  39       7.677 -17.178  24.442  1.00  0.00           H  
ATOM    611  N   LEU A  40       7.591 -16.223  21.162  1.00  0.00           N  
ATOM    612  CA  LEU A  40       8.514 -15.656  20.178  1.00  0.00           C  
ATOM    613  C   LEU A  40       9.747 -14.936  20.696  1.00  0.00           C  
ATOM    614  O   LEU A  40       9.838 -14.549  21.866  1.00  0.00           O  
ATOM    615  CB  LEU A  40       7.809 -14.742  19.221  1.00  0.00           C  
ATOM    616  CG  LEU A  40       6.769 -15.358  18.381  1.00  0.00           C  
ATOM    617  CD1 LEU A  40       6.094 -14.305  17.623  1.00  0.00           C  
ATOM    618  CD2 LEU A  40       7.433 -16.329  17.437  1.00  0.00           C  
ATOM    619  H   LEU A  40       7.231 -15.634  21.918  1.00  0.00           H  
ATOM    620  HA  LEU A  40       8.883 -16.490  19.581  1.00  0.00           H  
ATOM    621 1HB  LEU A  40       7.399 -13.940  19.762  1.00  0.00           H  
ATOM    622 2HB  LEU A  40       8.540 -14.371  18.561  1.00  0.00           H  
ATOM    623  HG  LEU A  40       6.036 -15.874  18.995  1.00  0.00           H  
ATOM    624 1HD1 LEU A  40       5.362 -14.742  16.996  1.00  0.00           H  
ATOM    625 2HD1 LEU A  40       5.631 -13.613  18.293  1.00  0.00           H  
ATOM    626 3HD1 LEU A  40       6.820 -13.800  17.022  1.00  0.00           H  
ATOM    627 1HD2 LEU A  40       6.689 -16.788  16.794  1.00  0.00           H  
ATOM    628 2HD2 LEU A  40       8.162 -15.796  16.824  1.00  0.00           H  
ATOM    629 3HD2 LEU A  40       7.939 -17.105  18.009  1.00  0.00           H  
ATOM    630  N   SER A  41      10.702 -14.745  19.779  1.00  0.00           N  
ATOM    631  CA  SER A  41      11.985 -14.127  20.086  1.00  0.00           C  
ATOM    632  C   SER A  41      12.410 -12.901  19.248  1.00  0.00           C  
ATOM    633  O   SER A  41      12.409 -12.941  18.015  1.00  0.00           O  
ATOM    634  CB  SER A  41      13.001 -15.210  19.896  1.00  0.00           C  
ATOM    635  OG  SER A  41      12.826 -16.253  20.837  1.00  0.00           O  
ATOM    636  H   SER A  41      10.541 -15.073  18.836  1.00  0.00           H  
ATOM    637  HA  SER A  41      11.969 -13.820  21.129  1.00  0.00           H  
ATOM    638 1HB  SER A  41      12.888 -15.617  18.893  1.00  0.00           H  
ATOM    639 2HB  SER A  41      13.962 -14.807  19.946  1.00  0.00           H  
ATOM    640  HG  SER A  41      13.008 -15.881  21.699  1.00  0.00           H  
ATOM    641  N   ILE A  42      12.817 -11.829  19.952  1.00  0.00           N  
ATOM    642  CA  ILE A  42      13.321 -10.554  19.402  1.00  0.00           C  
ATOM    643  C   ILE A  42      14.846 -10.442  19.527  1.00  0.00           C  
ATOM    644  O   ILE A  42      15.407 -10.677  20.604  1.00  0.00           O  
ATOM    645  CB  ILE A  42      12.645  -9.328  20.063  1.00  0.00           C  
ATOM    646  CG1 ILE A  42      11.161  -9.277  19.733  1.00  0.00           C  
ATOM    647  CG2 ILE A  42      13.320  -8.040  19.613  1.00  0.00           C  
ATOM    648  CD1 ILE A  42      10.281 -10.173  20.579  1.00  0.00           C  
ATOM    649  H   ILE A  42      12.772 -11.901  20.968  1.00  0.00           H  
ATOM    650  HA  ILE A  42      13.074 -10.522  18.336  1.00  0.00           H  
ATOM    651  HB  ILE A  42      12.726  -9.418  21.136  1.00  0.00           H  
ATOM    652 1HG1 ILE A  42      10.823  -8.259  19.869  1.00  0.00           H  
ATOM    653 2HG1 ILE A  42      11.040  -9.536  18.689  1.00  0.00           H  
ATOM    654 1HG2 ILE A  42      12.837  -7.196  20.100  1.00  0.00           H  
ATOM    655 2HG2 ILE A  42      14.377  -8.057  19.884  1.00  0.00           H  
ATOM    656 3HG2 ILE A  42      13.227  -7.942  18.531  1.00  0.00           H  
ATOM    657 1HD1 ILE A  42       9.257 -10.047  20.254  1.00  0.00           H  
ATOM    658 2HD1 ILE A  42      10.563 -11.209  20.467  1.00  0.00           H  
ATOM    659 3HD1 ILE A  42      10.372  -9.896  21.623  1.00  0.00           H  
ATOM    660  N   LEU A  43      15.535 -10.148  18.426  1.00  0.00           N  
ATOM    661  CA  LEU A  43      17.009 -10.106  18.433  1.00  0.00           C  
ATOM    662  C   LEU A  43      17.574  -8.688  18.589  1.00  0.00           C  
ATOM    663  O   LEU A  43      17.106  -7.768  17.913  1.00  0.00           O  
ATOM    664  CB  LEU A  43      17.545 -10.730  17.149  1.00  0.00           C  
ATOM    665  CG  LEU A  43      19.068 -10.779  17.012  1.00  0.00           C  
ATOM    666  CD1 LEU A  43      19.624 -11.729  18.062  1.00  0.00           C  
ATOM    667  CD2 LEU A  43      19.428 -11.239  15.608  1.00  0.00           C  
ATOM    668  H   LEU A  43      15.022  -9.913  17.567  1.00  0.00           H  
ATOM    669  HA  LEU A  43      17.365 -10.699  19.278  1.00  0.00           H  
ATOM    670 1HB  LEU A  43      17.169 -11.748  17.076  1.00  0.00           H  
ATOM    671 2HB  LEU A  43      17.158 -10.162  16.308  1.00  0.00           H  
ATOM    672  HG  LEU A  43      19.494  -9.787  17.190  1.00  0.00           H  
ATOM    673 1HD1 LEU A  43      20.692 -11.774  17.974  1.00  0.00           H  
ATOM    674 2HD1 LEU A  43      19.356 -11.371  19.053  1.00  0.00           H  
ATOM    675 3HD1 LEU A  43      19.210 -12.720  17.910  1.00  0.00           H  
ATOM    676 1HD2 LEU A  43      20.512 -11.277  15.508  1.00  0.00           H  
ATOM    677 2HD2 LEU A  43      19.011 -12.230  15.427  1.00  0.00           H  
ATOM    678 3HD2 LEU A  43      19.022 -10.537  14.882  1.00  0.00           H  
ATOM    679  N   ASP A  44      18.532  -8.500  19.515  1.00  0.00           N  
ATOM    680  CA  ASP A  44      19.146  -7.189  19.775  1.00  0.00           C  
ATOM    681  C   ASP A  44      20.459  -6.917  18.985  1.00  0.00           C  
ATOM    682  O   ASP A  44      21.005  -7.778  18.287  1.00  0.00           O  
ATOM    683  CB  ASP A  44      19.340  -7.047  21.299  1.00  0.00           C  
ATOM    684  CG  ASP A  44      19.373  -5.631  21.899  1.00  0.00           C  
ATOM    685  OD1 ASP A  44      19.663  -4.659  21.198  1.00  0.00           O  
ATOM    686  OD2 ASP A  44      19.031  -5.534  23.064  1.00  0.00           O  
ATOM    687  H   ASP A  44      18.860  -9.295  20.078  1.00  0.00           H  
ATOM    688  HA  ASP A  44      18.430  -6.430  19.474  1.00  0.00           H  
ATOM    689 1HB  ASP A  44      18.566  -7.621  21.793  1.00  0.00           H  
ATOM    690 2HB  ASP A  44      20.275  -7.513  21.571  1.00  0.00           H  
ATOM    691  N   ASN A  45      20.956  -5.679  19.115  1.00  0.00           N  
ATOM    692  CA  ASN A  45      22.164  -5.161  18.449  1.00  0.00           C  
ATOM    693  C   ASN A  45      23.436  -5.929  18.771  1.00  0.00           C  
ATOM    694  O   ASN A  45      24.349  -6.019  17.951  1.00  0.00           O  
ATOM    695  CB  ASN A  45      22.372  -3.705  18.826  1.00  0.00           C  
ATOM    696  CG  ASN A  45      23.462  -3.029  18.036  1.00  0.00           C  
ATOM    697  OD1 ASN A  45      23.442  -3.003  16.796  1.00  0.00           O  
ATOM    698  ND2 ASN A  45      24.415  -2.466  18.732  1.00  0.00           N  
ATOM    699  H   ASN A  45      20.446  -5.056  19.735  1.00  0.00           H  
ATOM    700  HA  ASN A  45      22.009  -5.228  17.371  1.00  0.00           H  
ATOM    701 1HB  ASN A  45      21.457  -3.154  18.735  1.00  0.00           H  
ATOM    702 2HB  ASN A  45      22.652  -3.664  19.882  1.00  0.00           H  
ATOM    703 1HD2 ASN A  45      25.169  -2.003  18.268  1.00  0.00           H  
ATOM    704 2HD2 ASN A  45      24.394  -2.503  19.735  1.00  0.00           H  
ATOM    705  N   ASP A  46      23.480  -6.485  19.966  1.00  0.00           N  
ATOM    706  CA  ASP A  46      24.627  -7.215  20.474  1.00  0.00           C  
ATOM    707  C   ASP A  46      24.377  -8.706  20.420  1.00  0.00           C  
ATOM    708  O   ASP A  46      25.018  -9.474  21.143  1.00  0.00           O  
ATOM    709  CB  ASP A  46      24.891  -6.835  21.929  1.00  0.00           C  
ATOM    710  CG  ASP A  46      25.282  -5.375  22.118  1.00  0.00           C  
ATOM    711  OD1 ASP A  46      26.044  -4.866  21.331  1.00  0.00           O  
ATOM    712  OD2 ASP A  46      24.809  -4.780  23.056  1.00  0.00           O  
ATOM    713  H   ASP A  46      22.667  -6.391  20.560  1.00  0.00           H  
ATOM    714  HA  ASP A  46      25.498  -6.981  19.862  1.00  0.00           H  
ATOM    715 1HB  ASP A  46      23.992  -7.039  22.518  1.00  0.00           H  
ATOM    716 2HB  ASP A  46      25.688  -7.464  22.326  1.00  0.00           H  
ATOM    717  N   GLY A  47      23.433  -9.133  19.594  1.00  0.00           N  
ATOM    718  CA  GLY A  47      23.052 -10.520  19.642  1.00  0.00           C  
ATOM    719  C   GLY A  47      22.083 -10.470  20.791  1.00  0.00           C  
ATOM    720  O   GLY A  47      21.373  -9.484  20.888  1.00  0.00           O  
ATOM    721  H   GLY A  47      22.914  -8.497  18.986  1.00  0.00           H  
ATOM    722 1HA  GLY A  47      22.571 -10.823  18.717  1.00  0.00           H  
ATOM    723 2HA  GLY A  47      23.901 -11.165  19.858  1.00  0.00           H  
ATOM    724  N   VAL A  48      22.049 -11.471  21.657  1.00  0.00           N  
ATOM    725  CA  VAL A  48      21.092 -11.478  22.769  1.00  0.00           C  
ATOM    726  C   VAL A  48      19.644 -11.517  22.303  1.00  0.00           C  
ATOM    727  O   VAL A  48      19.174 -10.716  21.489  1.00  0.00           O  
ATOM    728  CB  VAL A  48      21.299 -10.265  23.718  1.00  0.00           C  
ATOM    729  CG1 VAL A  48      20.216 -10.264  24.807  1.00  0.00           C  
ATOM    730  CG2 VAL A  48      22.702 -10.327  24.314  1.00  0.00           C  
ATOM    731  H   VAL A  48      22.682 -12.249  21.539  1.00  0.00           H  
ATOM    732  HA  VAL A  48      21.276 -12.378  23.357  1.00  0.00           H  
ATOM    733  HB  VAL A  48      21.183  -9.339  23.180  1.00  0.00           H  
ATOM    734 1HG1 VAL A  48      20.362  -9.405  25.462  1.00  0.00           H  
ATOM    735 2HG1 VAL A  48      19.229 -10.196  24.345  1.00  0.00           H  
ATOM    736 3HG1 VAL A  48      20.281 -11.180  25.391  1.00  0.00           H  
ATOM    737 1HG2 VAL A  48      22.852  -9.475  24.976  1.00  0.00           H  
ATOM    738 2HG2 VAL A  48      22.818 -11.251  24.879  1.00  0.00           H  
ATOM    739 3HG2 VAL A  48      23.445 -10.296  23.513  1.00  0.00           H  
ATOM    740  N   VAL A  49      18.929 -12.487  22.819  1.00  0.00           N  
ATOM    741  CA  VAL A  49      17.552 -12.652  22.437  1.00  0.00           C  
ATOM    742  C   VAL A  49      16.587 -12.434  23.584  1.00  0.00           C  
ATOM    743  O   VAL A  49      16.775 -12.953  24.687  1.00  0.00           O  
ATOM    744  CB  VAL A  49      17.371 -14.033  21.826  1.00  0.00           C  
ATOM    745  CG1 VAL A  49      15.956 -14.252  21.522  1.00  0.00           C  
ATOM    746  CG2 VAL A  49      18.183 -14.113  20.546  1.00  0.00           C  
ATOM    747  H   VAL A  49      19.346 -13.119  23.487  1.00  0.00           H  
ATOM    748  HA  VAL A  49      17.320 -11.920  21.665  1.00  0.00           H  
ATOM    749  HB  VAL A  49      17.696 -14.798  22.530  1.00  0.00           H  
ATOM    750 1HG1 VAL A  49      15.848 -15.240  21.083  1.00  0.00           H  
ATOM    751 2HG1 VAL A  49      15.362 -14.198  22.434  1.00  0.00           H  
ATOM    752 3HG1 VAL A  49      15.621 -13.484  20.820  1.00  0.00           H  
ATOM    753 1HG2 VAL A  49      18.054 -15.093  20.091  1.00  0.00           H  
ATOM    754 2HG2 VAL A  49      17.828 -13.343  19.861  1.00  0.00           H  
ATOM    755 3HG2 VAL A  49      19.237 -13.952  20.759  1.00  0.00           H  
ATOM    756  N   HIS A  50      15.566 -11.632  23.304  1.00  0.00           N  
ATOM    757  CA  HIS A  50      14.515 -11.315  24.245  1.00  0.00           C  
ATOM    758  C   HIS A  50      13.305 -12.183  23.904  1.00  0.00           C  
ATOM    759  O   HIS A  50      12.729 -12.038  22.822  1.00  0.00           O  
ATOM    760  CB  HIS A  50      14.122  -9.838  24.120  1.00  0.00           C  
ATOM    761  CG  HIS A  50      15.260  -8.841  24.352  1.00  0.00           C  
ATOM    762  ND1 HIS A  50      15.481  -8.226  25.566  1.00  0.00           N  
ATOM    763  CD2 HIS A  50      16.212  -8.353  23.501  1.00  0.00           C  
ATOM    764  CE1 HIS A  50      16.521  -7.395  25.459  1.00  0.00           C  
ATOM    765  NE2 HIS A  50      16.982  -7.451  24.221  1.00  0.00           N  
ATOM    766  H   HIS A  50      15.510 -11.242  22.365  1.00  0.00           H  
ATOM    767  HA  HIS A  50      14.830 -11.530  25.266  1.00  0.00           H  
ATOM    768 1HB  HIS A  50      13.730  -9.662  23.130  1.00  0.00           H  
ATOM    769 2HB  HIS A  50      13.324  -9.617  24.827  1.00  0.00           H  
ATOM    770  HD2 HIS A  50      16.336  -8.617  22.446  1.00  0.00           H  
ATOM    771  HE1 HIS A  50      16.922  -6.769  26.255  1.00  0.00           H  
ATOM    772  HE2 HIS A  50      17.789  -6.894  23.846  1.00  0.00           H  
ATOM    773  N   SER A  51      12.944 -13.115  24.778  1.00  0.00           N  
ATOM    774  CA  SER A  51      11.828 -14.004  24.449  1.00  0.00           C  
ATOM    775  C   SER A  51      10.625 -13.702  25.319  1.00  0.00           C  
ATOM    776  O   SER A  51      10.772 -13.323  26.484  1.00  0.00           O  
ATOM    777  CB  SER A  51      12.226 -15.460  24.601  1.00  0.00           C  
ATOM    778  OG  SER A  51      13.250 -15.806  23.686  1.00  0.00           O  
ATOM    779  H   SER A  51      13.437 -13.211  25.656  1.00  0.00           H  
ATOM    780  HA  SER A  51      11.541 -13.836  23.418  1.00  0.00           H  
ATOM    781 1HB  SER A  51      12.570 -15.633  25.617  1.00  0.00           H  
ATOM    782 2HB  SER A  51      11.352 -16.099  24.434  1.00  0.00           H  
ATOM    783  HG  SER A  51      12.822 -15.993  22.851  1.00  0.00           H  
ATOM    784  N   LEU A  52       9.441 -13.847  24.735  1.00  0.00           N  
ATOM    785  CA  LEU A  52       8.203 -13.631  25.471  1.00  0.00           C  
ATOM    786  C   LEU A  52       7.034 -14.508  24.982  1.00  0.00           C  
ATOM    787  O   LEU A  52       6.822 -14.650  23.769  1.00  0.00           O  
ATOM    788  CB  LEU A  52       7.851 -12.136  25.404  1.00  0.00           C  
ATOM    789  CG  LEU A  52       6.658 -11.776  26.148  1.00  0.00           C  
ATOM    790  CD1 LEU A  52       6.689 -10.357  26.696  1.00  0.00           C  
ATOM    791  CD2 LEU A  52       5.579 -11.904  25.235  1.00  0.00           C  
ATOM    792  H   LEU A  52       9.421 -14.136  23.755  1.00  0.00           H  
ATOM    793  HA  LEU A  52       8.387 -13.885  26.515  1.00  0.00           H  
ATOM    794 1HB  LEU A  52       8.686 -11.561  25.804  1.00  0.00           H  
ATOM    795 2HB  LEU A  52       7.699 -11.860  24.366  1.00  0.00           H  
ATOM    796  HG  LEU A  52       6.549 -12.450  26.974  1.00  0.00           H  
ATOM    797 1HD1 LEU A  52       5.758 -10.160  27.227  1.00  0.00           H  
ATOM    798 2HD1 LEU A  52       7.533 -10.240  27.379  1.00  0.00           H  
ATOM    799 3HD1 LEU A  52       6.771  -9.671  25.886  1.00  0.00           H  
ATOM    800 1HD2 LEU A  52       4.681 -11.675  25.764  1.00  0.00           H  
ATOM    801 2HD2 LEU A  52       5.728 -11.232  24.429  1.00  0.00           H  
ATOM    802 3HD2 LEU A  52       5.525 -12.887  24.839  1.00  0.00           H  
ATOM    803  N   HIS A  53       6.302 -15.114  25.941  1.00  0.00           N  
ATOM    804  CA  HIS A  53       5.118 -15.940  25.667  1.00  0.00           C  
ATOM    805  C   HIS A  53       3.893 -15.083  25.361  1.00  0.00           C  
ATOM    806  O   HIS A  53       3.644 -14.072  26.019  1.00  0.00           O  
ATOM    807  CB  HIS A  53       4.850 -16.934  26.802  1.00  0.00           C  
ATOM    808  CG  HIS A  53       3.696 -17.875  26.516  1.00  0.00           C  
ATOM    809  ND1 HIS A  53       2.375 -17.509  26.709  1.00  0.00           N  
ATOM    810  CD2 HIS A  53       3.656 -19.134  26.000  1.00  0.00           C  
ATOM    811  CE1 HIS A  53       1.592 -18.495  26.347  1.00  0.00           C  
ATOM    812  NE2 HIS A  53       2.327 -19.483  25.912  1.00  0.00           N  
ATOM    813  H   HIS A  53       6.548 -14.946  26.918  1.00  0.00           H  
ATOM    814  HA  HIS A  53       5.303 -16.539  24.782  1.00  0.00           H  
ATOM    815 1HB  HIS A  53       5.747 -17.534  26.972  1.00  0.00           H  
ATOM    816 2HB  HIS A  53       4.637 -16.390  27.720  1.00  0.00           H  
ATOM    817  HD2 HIS A  53       4.509 -19.743  25.697  1.00  0.00           H  
ATOM    818  HE1 HIS A  53       0.503 -18.490  26.382  1.00  0.00           H  
ATOM    819  HE2 HIS A  53       1.910 -20.344  25.553  1.00  0.00           H  
ATOM    820  N   PHE A  54       3.055 -15.533  24.445  1.00  0.00           N  
ATOM    821  CA  PHE A  54       1.853 -14.782  24.092  1.00  0.00           C  
ATOM    822  C   PHE A  54       1.037 -14.282  25.302  1.00  0.00           C  
ATOM    823  O   PHE A  54       0.525 -13.154  25.279  1.00  0.00           O  
ATOM    824  CB  PHE A  54       0.944 -15.623  23.214  1.00  0.00           C  
ATOM    825  CG  PHE A  54      -0.254 -14.893  22.750  1.00  0.00           C  
ATOM    826  CD1 PHE A  54      -0.156 -14.070  21.650  1.00  0.00           C  
ATOM    827  CD2 PHE A  54      -1.469 -15.005  23.394  1.00  0.00           C  
ATOM    828  CE1 PHE A  54      -1.240 -13.379  21.192  1.00  0.00           C  
ATOM    829  CE2 PHE A  54      -2.561 -14.300  22.941  1.00  0.00           C  
ATOM    830  CZ  PHE A  54      -2.444 -13.490  21.834  1.00  0.00           C  
ATOM    831  H   PHE A  54       3.260 -16.403  23.943  1.00  0.00           H  
ATOM    832  HA  PHE A  54       2.168 -13.908  23.518  1.00  0.00           H  
ATOM    833 1HB  PHE A  54       1.494 -15.974  22.341  1.00  0.00           H  
ATOM    834 2HB  PHE A  54       0.618 -16.510  23.762  1.00  0.00           H  
ATOM    835  HD1 PHE A  54       0.802 -13.979  21.138  1.00  0.00           H  
ATOM    836  HD2 PHE A  54      -1.553 -15.653  24.269  1.00  0.00           H  
ATOM    837  HE1 PHE A  54      -1.141 -12.742  20.312  1.00  0.00           H  
ATOM    838  HE2 PHE A  54      -3.521 -14.384  23.455  1.00  0.00           H  
ATOM    839  HZ  PHE A  54      -3.310 -12.937  21.470  1.00  0.00           H  
ATOM    840  N   SER A  55       0.851 -15.118  26.335  1.00  0.00           N  
ATOM    841  CA  SER A  55       0.049 -14.714  27.492  1.00  0.00           C  
ATOM    842  C   SER A  55       0.681 -13.547  28.262  1.00  0.00           C  
ATOM    843  O   SER A  55      -0.010 -12.800  28.968  1.00  0.00           O  
ATOM    844  CB  SER A  55      -0.166 -15.894  28.421  1.00  0.00           C  
ATOM    845  OG  SER A  55       1.040 -16.323  28.986  1.00  0.00           O  
ATOM    846  H   SER A  55       1.314 -16.023  26.341  1.00  0.00           H  
ATOM    847  HA  SER A  55      -0.926 -14.392  27.127  1.00  0.00           H  
ATOM    848 1HB  SER A  55      -0.856 -15.607  29.212  1.00  0.00           H  
ATOM    849 2HB  SER A  55      -0.622 -16.712  27.869  1.00  0.00           H  
ATOM    850  HG  SER A  55       1.554 -16.701  28.246  1.00  0.00           H  
ATOM    851  N   GLN A  56       1.999 -13.375  28.122  1.00  0.00           N  
ATOM    852  CA  GLN A  56       2.687 -12.273  28.760  1.00  0.00           C  
ATOM    853  C   GLN A  56       2.293 -11.016  28.013  1.00  0.00           C  
ATOM    854  O   GLN A  56       2.066  -9.973  28.627  1.00  0.00           O  
ATOM    855  CB  GLN A  56       4.197 -12.495  28.784  1.00  0.00           C  
ATOM    856  CG  GLN A  56       4.641 -13.637  29.707  1.00  0.00           C  
ATOM    857  CD  GLN A  56       6.152 -13.951  29.662  1.00  0.00           C  
ATOM    858  OE1 GLN A  56       6.738 -14.410  28.661  1.00  0.00           O  
ATOM    859  NE2 GLN A  56       6.808 -13.690  30.788  1.00  0.00           N  
ATOM    860  H   GLN A  56       2.529 -13.989  27.516  1.00  0.00           H  
ATOM    861  HA  GLN A  56       2.339 -12.182  29.789  1.00  0.00           H  
ATOM    862 1HB  GLN A  56       4.514 -12.746  27.812  1.00  0.00           H  
ATOM    863 2HB  GLN A  56       4.707 -11.582  29.078  1.00  0.00           H  
ATOM    864 1HG  GLN A  56       4.380 -13.376  30.730  1.00  0.00           H  
ATOM    865 2HG  GLN A  56       4.101 -14.538  29.409  1.00  0.00           H  
ATOM    866 1HE2 GLN A  56       7.792 -13.862  30.848  1.00  0.00           H  
ATOM    867 2HE2 GLN A  56       6.318 -13.320  31.581  1.00  0.00           H  
ATOM    868  N   ILE A  57       2.123 -11.135  26.683  1.00  0.00           N  
ATOM    869  CA  ILE A  57       1.699  -9.955  25.942  1.00  0.00           C  
ATOM    870  C   ILE A  57       0.297  -9.605  26.317  1.00  0.00           C  
ATOM    871  O   ILE A  57       0.008  -8.444  26.557  1.00  0.00           O  
ATOM    872  CB  ILE A  57       1.703 -10.052  24.410  1.00  0.00           C  
ATOM    873  CG1 ILE A  57       2.963 -10.230  23.922  1.00  0.00           C  
ATOM    874  CG2 ILE A  57       1.213  -8.740  23.889  1.00  0.00           C  
ATOM    875  CD1 ILE A  57       3.881  -9.116  24.401  1.00  0.00           C  
ATOM    876  H   ILE A  57       2.324 -12.029  26.230  1.00  0.00           H  
ATOM    877  HA  ILE A  57       2.347  -9.132  26.213  1.00  0.00           H  
ATOM    878  HB  ILE A  57       1.068 -10.872  24.066  1.00  0.00           H  
ATOM    879 1HG1 ILE A  57       3.293 -11.202  24.185  1.00  0.00           H  
ATOM    880 2HG1 ILE A  57       2.907 -10.182  22.842  1.00  0.00           H  
ATOM    881 1HG2 ILE A  57       1.224  -8.753  22.811  1.00  0.00           H  
ATOM    882 2HG2 ILE A  57       0.214  -8.566  24.251  1.00  0.00           H  
ATOM    883 3HG2 ILE A  57       1.864  -7.942  24.237  1.00  0.00           H  
ATOM    884 1HD1 ILE A  57       4.849  -9.223  24.004  1.00  0.00           H  
ATOM    885 2HD1 ILE A  57       3.482  -8.166  24.083  1.00  0.00           H  
ATOM    886 3HD1 ILE A  57       3.943  -9.141  25.484  1.00  0.00           H  
ATOM    887  N   THR A  58      -0.560 -10.604  26.455  1.00  0.00           N  
ATOM    888  CA  THR A  58      -1.933 -10.326  26.840  1.00  0.00           C  
ATOM    889  C   THR A  58      -1.973  -9.547  28.159  1.00  0.00           C  
ATOM    890  O   THR A  58      -2.745  -8.603  28.304  1.00  0.00           O  
ATOM    891  CB  THR A  58      -2.766 -11.599  26.952  1.00  0.00           C  
ATOM    892  OG1 THR A  58      -2.785 -12.280  25.689  1.00  0.00           O  
ATOM    893  CG2 THR A  58      -4.175 -11.229  27.332  1.00  0.00           C  
ATOM    894  H   THR A  58      -0.252 -11.556  26.240  1.00  0.00           H  
ATOM    895  HA  THR A  58      -2.383  -9.707  26.081  1.00  0.00           H  
ATOM    896  HB  THR A  58      -2.335 -12.253  27.709  1.00  0.00           H  
ATOM    897  HG1 THR A  58      -1.868 -12.409  25.391  1.00  0.00           H  
ATOM    898 1HG2 THR A  58      -4.780 -12.130  27.412  1.00  0.00           H  
ATOM    899 2HG2 THR A  58      -4.165 -10.709  28.291  1.00  0.00           H  
ATOM    900 3HG2 THR A  58      -4.590 -10.577  26.574  1.00  0.00           H  
ATOM    901  N   SER A  59      -1.148  -9.945  29.131  1.00  0.00           N  
ATOM    902  CA  SER A  59      -1.064  -9.224  30.404  1.00  0.00           C  
ATOM    903  C   SER A  59      -0.497  -7.790  30.244  1.00  0.00           C  
ATOM    904  O   SER A  59      -0.919  -6.854  30.943  1.00  0.00           O  
ATOM    905  CB  SER A  59      -0.186  -9.996  31.362  1.00  0.00           C  
ATOM    906  OG  SER A  59      -0.762 -11.233  31.694  1.00  0.00           O  
ATOM    907  H   SER A  59      -0.567 -10.773  28.985  1.00  0.00           H  
ATOM    908  HA  SER A  59      -2.069  -9.151  30.818  1.00  0.00           H  
ATOM    909 1HB  SER A  59       0.794 -10.155  30.917  1.00  0.00           H  
ATOM    910 2HB  SER A  59      -0.043  -9.414  32.262  1.00  0.00           H  
ATOM    911  HG  SER A  59      -0.700 -11.780  30.887  1.00  0.00           H  
ATOM    912  N   LEU A  60       0.499  -7.653  29.352  1.00  0.00           N  
ATOM    913  CA  LEU A  60       1.213  -6.404  29.078  1.00  0.00           C  
ATOM    914  C   LEU A  60       0.289  -5.372  28.399  1.00  0.00           C  
ATOM    915  O   LEU A  60       0.222  -4.213  28.818  1.00  0.00           O  
ATOM    916  CB  LEU A  60       2.427  -6.765  28.210  1.00  0.00           C  
ATOM    917  CG  LEU A  60       3.395  -5.734  27.843  1.00  0.00           C  
ATOM    918  CD1 LEU A  60       3.936  -5.186  29.069  1.00  0.00           C  
ATOM    919  CD2 LEU A  60       4.519  -6.369  27.045  1.00  0.00           C  
ATOM    920  H   LEU A  60       0.804  -8.481  28.843  1.00  0.00           H  
ATOM    921  HA  LEU A  60       1.560  -5.992  30.019  1.00  0.00           H  
ATOM    922 1HB  LEU A  60       2.973  -7.565  28.700  1.00  0.00           H  
ATOM    923 2HB  LEU A  60       2.047  -7.147  27.277  1.00  0.00           H  
ATOM    924  HG  LEU A  60       2.927  -4.969  27.265  1.00  0.00           H  
ATOM    925 1HD1 LEU A  60       4.666  -4.469  28.851  1.00  0.00           H  
ATOM    926 2HD1 LEU A  60       3.137  -4.736  29.650  1.00  0.00           H  
ATOM    927 3HD1 LEU A  60       4.389  -5.998  29.618  1.00  0.00           H  
ATOM    928 1HD2 LEU A  60       5.254  -5.608  26.789  1.00  0.00           H  
ATOM    929 2HD2 LEU A  60       4.989  -7.146  27.645  1.00  0.00           H  
ATOM    930 3HD2 LEU A  60       4.120  -6.804  26.146  1.00  0.00           H  
ATOM    931  N   ILE A  61      -0.461  -5.827  27.393  1.00  0.00           N  
ATOM    932  CA  ILE A  61      -1.434  -5.026  26.652  1.00  0.00           C  
ATOM    933  C   ILE A  61      -2.592  -5.073  27.583  1.00  0.00           C  
ATOM    934  O   ILE A  61      -2.377  -5.483  28.707  1.00  0.00           O  
ATOM    935  CB  ILE A  61      -1.734  -5.556  25.228  1.00  0.00           C  
ATOM    936  CG1 ILE A  61      -2.350  -6.950  25.227  1.00  0.00           C  
ATOM    937  CG2 ILE A  61      -0.435  -5.578  24.450  1.00  0.00           C  
ATOM    938  CD1 ILE A  61      -3.883  -7.063  25.148  1.00  0.00           C  
ATOM    939  H   ILE A  61      -0.342  -6.797  27.123  1.00  0.00           H  
ATOM    940  HA  ILE A  61      -1.098  -3.998  26.575  1.00  0.00           H  
ATOM    941  HB  ILE A  61      -2.434  -4.900  24.745  1.00  0.00           H  
ATOM    942 1HG1 ILE A  61      -1.922  -7.493  24.406  1.00  0.00           H  
ATOM    943 2HG1 ILE A  61      -2.069  -7.414  26.144  1.00  0.00           H  
ATOM    944 1HG2 ILE A  61      -0.612  -5.929  23.431  1.00  0.00           H  
ATOM    945 2HG2 ILE A  61      -0.004  -4.583  24.416  1.00  0.00           H  
ATOM    946 3HG2 ILE A  61       0.262  -6.245  24.949  1.00  0.00           H  
ATOM    947 1HD1 ILE A  61      -4.155  -8.100  25.180  1.00  0.00           H  
ATOM    948 2HD1 ILE A  61      -4.358  -6.586  25.966  1.00  0.00           H  
ATOM    949 3HD1 ILE A  61      -4.240  -6.624  24.220  1.00  0.00           H  
ATOM    950  N   ASP A  62      -3.755  -4.541  27.235  1.00  0.00           N  
ATOM    951  CA  ASP A  62      -4.768  -4.343  28.262  1.00  0.00           C  
ATOM    952  C   ASP A  62      -4.202  -3.112  28.961  1.00  0.00           C  
ATOM    953  O   ASP A  62      -4.295  -2.037  28.378  1.00  0.00           O  
ATOM    954  CB  ASP A  62      -4.938  -5.597  29.187  1.00  0.00           C  
ATOM    955  CG  ASP A  62      -6.242  -5.716  29.944  1.00  0.00           C  
ATOM    956  OD1 ASP A  62      -7.245  -5.253  29.463  1.00  0.00           O  
ATOM    957  OD2 ASP A  62      -6.239  -6.287  31.014  1.00  0.00           O  
ATOM    958  H   ASP A  62      -3.922  -4.242  26.289  1.00  0.00           H  
ATOM    959  HA  ASP A  62      -5.724  -4.084  27.808  1.00  0.00           H  
ATOM    960 1HB  ASP A  62      -4.774  -6.514  28.615  1.00  0.00           H  
ATOM    961 2HB  ASP A  62      -4.204  -5.575  29.990  1.00  0.00           H  
ATOM    962  N   THR A  63      -3.471  -3.223  30.063  1.00  0.00           N  
ATOM    963  CA  THR A  63      -2.735  -2.569  31.124  1.00  0.00           C  
ATOM    964  C   THR A  63      -2.099  -1.304  30.492  1.00  0.00           C  
ATOM    965  O   THR A  63      -2.383  -0.193  30.920  1.00  0.00           O  
ATOM    966  CB  THR A  63      -1.634  -3.470  31.732  1.00  0.00           C  
ATOM    967  OG1 THR A  63      -2.177  -4.742  32.227  1.00  0.00           O  
ATOM    968  CG2 THR A  63      -1.000  -2.719  32.881  1.00  0.00           C  
ATOM    969  H   THR A  63      -3.392  -2.257  29.783  1.00  0.00           H  
ATOM    970  HA  THR A  63      -3.428  -2.259  31.912  1.00  0.00           H  
ATOM    971  HB  THR A  63      -0.872  -3.678  30.987  1.00  0.00           H  
ATOM    972  HG1 THR A  63      -1.880  -5.486  31.606  1.00  0.00           H  
ATOM    973 1HG2 THR A  63      -0.205  -3.309  33.328  1.00  0.00           H  
ATOM    974 2HG2 THR A  63      -0.602  -1.794  32.497  1.00  0.00           H  
ATOM    975 3HG2 THR A  63      -1.754  -2.502  33.634  1.00  0.00           H  
ATOM    976  N   ILE A  64      -1.399  -1.459  29.355  1.00  0.00           N  
ATOM    977  CA  ILE A  64      -0.777  -0.316  28.632  1.00  0.00           C  
ATOM    978  C   ILE A  64      -1.714   0.831  28.226  1.00  0.00           C  
ATOM    979  O   ILE A  64      -1.286   1.987  28.187  1.00  0.00           O  
ATOM    980  CB  ILE A  64      -0.067  -0.795  27.344  1.00  0.00           C  
ATOM    981  CG1 ILE A  64       1.213  -1.568  27.678  1.00  0.00           C  
ATOM    982  CG2 ILE A  64       0.276   0.426  26.468  1.00  0.00           C  
ATOM    983  CD1 ILE A  64       1.761  -2.408  26.537  1.00  0.00           C  
ATOM    984  H   ILE A  64      -1.185  -2.409  29.034  1.00  0.00           H  
ATOM    985  HA  ILE A  64      -0.026   0.110  29.283  1.00  0.00           H  
ATOM    986  HB  ILE A  64      -0.724  -1.466  26.802  1.00  0.00           H  
ATOM    987 1HG1 ILE A  64       1.978  -0.831  27.899  1.00  0.00           H  
ATOM    988 2HG1 ILE A  64       1.072  -2.148  28.549  1.00  0.00           H  
ATOM    989 1HG2 ILE A  64       0.757   0.090  25.568  1.00  0.00           H  
ATOM    990 2HG2 ILE A  64      -0.629   0.966  26.207  1.00  0.00           H  
ATOM    991 3HG2 ILE A  64       0.949   1.095  27.011  1.00  0.00           H  
ATOM    992 1HD1 ILE A  64       2.692  -2.852  26.838  1.00  0.00           H  
ATOM    993 2HD1 ILE A  64       1.057  -3.185  26.282  1.00  0.00           H  
ATOM    994 3HD1 ILE A  64       1.923  -1.816  25.691  1.00  0.00           H  
ATOM    995  N   THR A  65      -2.940   0.527  27.833  1.00  0.00           N  
ATOM    996  CA  THR A  65      -3.885   1.538  27.365  1.00  0.00           C  
ATOM    997  C   THR A  65      -4.971   1.792  28.379  1.00  0.00           C  
ATOM    998  O   THR A  65      -5.944   2.505  28.114  1.00  0.00           O  
ATOM    999  CB  THR A  65      -4.579   1.067  26.094  1.00  0.00           C  
ATOM   1000  OG1 THR A  65      -5.280  -0.167  26.374  1.00  0.00           O  
ATOM   1001  CG2 THR A  65      -3.577   0.851  24.989  1.00  0.00           C  
ATOM   1002  H   THR A  65      -3.274  -0.433  27.911  1.00  0.00           H  
ATOM   1003  HA  THR A  65      -3.351   2.469  27.182  1.00  0.00           H  
ATOM   1004  HB  THR A  65      -5.303   1.820  25.789  1.00  0.00           H  
ATOM   1005  HG1 THR A  65      -5.607  -0.199  27.347  1.00  0.00           H  
ATOM   1006 1HG2 THR A  65      -4.091   0.517  24.091  1.00  0.00           H  
ATOM   1007 2HG2 THR A  65      -3.051   1.781  24.784  1.00  0.00           H  
ATOM   1008 3HG2 THR A  65      -2.871   0.098  25.314  1.00  0.00           H  
ATOM   1009  N   GLY A  66      -4.836   1.151  29.517  1.00  0.00           N  
ATOM   1010  CA  GLY A  66      -5.897   1.100  30.478  1.00  0.00           C  
ATOM   1011  C   GLY A  66      -6.540  -0.213  30.107  1.00  0.00           C  
ATOM   1012  O   GLY A  66      -6.496  -0.600  28.931  1.00  0.00           O  
ATOM   1013  H   GLY A  66      -3.970   0.660  29.735  1.00  0.00           H  
ATOM   1014 1HA  GLY A  66      -5.500   1.078  31.495  1.00  0.00           H  
ATOM   1015 2HA  GLY A  66      -6.588   1.932  30.362  1.00  0.00           H  
ATOM   1016  N   LYS A  67      -7.117  -0.894  31.079  1.00  0.00           N  
ATOM   1017  CA  LYS A  67      -7.671  -2.217  30.844  1.00  0.00           C  
ATOM   1018  C   LYS A  67      -8.723  -2.177  29.737  1.00  0.00           C  
ATOM   1019  O   LYS A  67      -9.610  -1.318  29.740  1.00  0.00           O  
ATOM   1020  CB  LYS A  67      -8.252  -2.746  32.148  1.00  0.00           C  
ATOM   1021  CG  LYS A  67      -7.243  -2.887  33.298  1.00  0.00           C  
ATOM   1022  CD  LYS A  67      -6.313  -4.044  33.064  1.00  0.00           C  
ATOM   1023  CE  LYS A  67      -5.408  -4.304  34.242  1.00  0.00           C  
ATOM   1024  NZ  LYS A  67      -4.533  -5.472  33.995  1.00  0.00           N  
ATOM   1025  H   LYS A  67      -7.138  -0.499  32.009  1.00  0.00           H  
ATOM   1026  HA  LYS A  67      -6.870  -2.883  30.523  1.00  0.00           H  
ATOM   1027 1HB  LYS A  67      -9.081  -2.117  32.473  1.00  0.00           H  
ATOM   1028 2HB  LYS A  67      -8.639  -3.745  31.977  1.00  0.00           H  
ATOM   1029 1HG  LYS A  67      -6.652  -1.976  33.387  1.00  0.00           H  
ATOM   1030 2HG  LYS A  67      -7.784  -3.046  34.231  1.00  0.00           H  
ATOM   1031 1HD  LYS A  67      -6.909  -4.931  32.885  1.00  0.00           H  
ATOM   1032 2HD  LYS A  67      -5.694  -3.857  32.178  1.00  0.00           H  
ATOM   1033 1HE  LYS A  67      -4.790  -3.428  34.423  1.00  0.00           H  
ATOM   1034 2HE  LYS A  67      -6.018  -4.501  35.126  1.00  0.00           H  
ATOM   1035 1HZ  LYS A  67      -3.945  -5.629  34.787  1.00  0.00           H  
ATOM   1036 2HZ  LYS A  67      -5.107  -6.296  33.825  1.00  0.00           H  
ATOM   1037 3HZ  LYS A  67      -3.935  -5.295  33.173  1.00  0.00           H  
ATOM   1038  N   HIS A  68      -8.640  -3.130  28.808  1.00  0.00           N  
ATOM   1039  CA  HIS A  68      -9.524  -3.207  27.652  1.00  0.00           C  
ATOM   1040  C   HIS A  68     -11.022  -3.101  27.958  1.00  0.00           C  
ATOM   1041  O   HIS A  68     -11.714  -2.388  27.242  1.00  0.00           O  
ATOM   1042  CB  HIS A  68      -9.226  -4.448  26.790  1.00  0.00           C  
ATOM   1043  CG  HIS A  68     -10.106  -4.570  25.586  1.00  0.00           C  
ATOM   1044  ND1 HIS A  68     -10.152  -5.708  24.812  1.00  0.00           N  
ATOM   1045  CD2 HIS A  68     -10.959  -3.692  25.011  1.00  0.00           C  
ATOM   1046  CE1 HIS A  68     -11.001  -5.529  23.818  1.00  0.00           C  
ATOM   1047  NE2 HIS A  68     -11.504  -4.314  23.916  1.00  0.00           N  
ATOM   1048  H   HIS A  68      -7.918  -3.838  28.910  1.00  0.00           H  
ATOM   1049  HA  HIS A  68      -9.296  -2.363  27.015  1.00  0.00           H  
ATOM   1050 1HB  HIS A  68      -8.194  -4.376  26.433  1.00  0.00           H  
ATOM   1051 2HB  HIS A  68      -9.286  -5.360  27.356  1.00  0.00           H  
ATOM   1052  HD2 HIS A  68     -11.178  -2.684  25.348  1.00  0.00           H  
ATOM   1053  HE1 HIS A  68     -11.242  -6.261  23.052  1.00  0.00           H  
ATOM   1054  HE2 HIS A  68     -12.186  -3.895  23.296  1.00  0.00           H  
ATOM   1055  N   PRO A  69     -11.595  -3.775  28.979  1.00  0.00           N  
ATOM   1056  CA  PRO A  69     -13.006  -3.700  29.316  1.00  0.00           C  
ATOM   1057  C   PRO A  69     -13.494  -2.276  29.617  1.00  0.00           C  
ATOM   1058  O   PRO A  69     -14.699  -2.023  29.590  1.00  0.00           O  
ATOM   1059  CB  PRO A  69     -13.101  -4.590  30.562  1.00  0.00           C  
ATOM   1060  CG  PRO A  69     -11.942  -5.546  30.439  1.00  0.00           C  
ATOM   1061  CD  PRO A  69     -10.842  -4.723  29.841  1.00  0.00           C  
ATOM   1062  HA  PRO A  69     -13.586  -4.132  28.488  1.00  0.00           H  
ATOM   1063 1HB  PRO A  69     -13.042  -3.966  31.467  1.00  0.00           H  
ATOM   1064 2HB  PRO A  69     -14.077  -5.097  30.587  1.00  0.00           H  
ATOM   1065 1HG  PRO A  69     -11.674  -5.950  31.427  1.00  0.00           H  
ATOM   1066 2HG  PRO A  69     -12.216  -6.403  29.808  1.00  0.00           H  
ATOM   1067 1HD  PRO A  69     -10.356  -4.201  30.642  1.00  0.00           H  
ATOM   1068 2HD  PRO A  69     -10.167  -5.371  29.300  1.00  0.00           H  
ATOM   1069  N   SER A  70     -12.578  -1.352  29.957  1.00  0.00           N  
ATOM   1070  CA  SER A  70     -12.965   0.021  30.256  1.00  0.00           C  
ATOM   1071  C   SER A  70     -12.906   0.901  29.007  1.00  0.00           C  
ATOM   1072  O   SER A  70     -13.207   2.097  29.071  1.00  0.00           O  
ATOM   1073  CB  SER A  70     -12.075   0.608  31.337  1.00  0.00           C  
ATOM   1074  OG  SER A  70     -10.761   0.796  30.883  1.00  0.00           O  
ATOM   1075  H   SER A  70     -11.582  -1.561  29.961  1.00  0.00           H  
ATOM   1076  HA  SER A  70     -13.992   0.017  30.620  1.00  0.00           H  
ATOM   1077 1HB  SER A  70     -12.485   1.557  31.675  1.00  0.00           H  
ATOM   1078 2HB  SER A  70     -12.067  -0.067  32.190  1.00  0.00           H  
ATOM   1079  HG  SER A  70     -10.510  -0.024  30.407  1.00  0.00           H  
ATOM   1080  N   LEU A  71     -12.481   0.328  27.880  1.00  0.00           N  
ATOM   1081  CA  LEU A  71     -12.317   1.085  26.655  1.00  0.00           C  
ATOM   1082  C   LEU A  71     -13.494   0.864  25.719  1.00  0.00           C  
ATOM   1083  O   LEU A  71     -14.043  -0.230  25.633  1.00  0.00           O  
ATOM   1084  CB  LEU A  71     -11.040   0.646  25.927  1.00  0.00           C  
ATOM   1085  CG  LEU A  71      -9.750   0.711  26.739  1.00  0.00           C  
ATOM   1086  CD1 LEU A  71      -8.596   0.229  25.880  1.00  0.00           C  
ATOM   1087  CD2 LEU A  71      -9.521   2.105  27.247  1.00  0.00           C  
ATOM   1088  H   LEU A  71     -12.261  -0.666  27.862  1.00  0.00           H  
ATOM   1089  HA  LEU A  71     -12.253   2.144  26.900  1.00  0.00           H  
ATOM   1090 1HB  LEU A  71     -11.171  -0.378  25.597  1.00  0.00           H  
ATOM   1091 2HB  LEU A  71     -10.907   1.270  25.048  1.00  0.00           H  
ATOM   1092  HG  LEU A  71      -9.832   0.037  27.590  1.00  0.00           H  
ATOM   1093 1HD1 LEU A  71      -7.694   0.252  26.481  1.00  0.00           H  
ATOM   1094 2HD1 LEU A  71      -8.778  -0.781  25.534  1.00  0.00           H  
ATOM   1095 3HD1 LEU A  71      -8.482   0.883  25.020  1.00  0.00           H  
ATOM   1096 1HD2 LEU A  71      -8.599   2.126  27.838  1.00  0.00           H  
ATOM   1097 2HD2 LEU A  71      -9.430   2.791  26.409  1.00  0.00           H  
ATOM   1098 3HD2 LEU A  71     -10.362   2.404  27.876  1.00  0.00           H  
ATOM   1099  N   GLU A  72     -13.842   1.898  24.965  1.00  0.00           N  
ATOM   1100  CA  GLU A  72     -14.890   1.798  23.951  1.00  0.00           C  
ATOM   1101  C   GLU A  72     -14.317   1.403  22.590  1.00  0.00           C  
ATOM   1102  O   GLU A  72     -15.044   1.314  21.603  1.00  0.00           O  
ATOM   1103  CB  GLU A  72     -15.638   3.127  23.836  1.00  0.00           C  
ATOM   1104  CG  GLU A  72     -16.409   3.520  25.097  1.00  0.00           C  
ATOM   1105  CD  GLU A  72     -17.123   4.853  24.981  1.00  0.00           C  
ATOM   1106  OE1 GLU A  72     -17.017   5.481  23.954  1.00  0.00           O  
ATOM   1107  OE2 GLU A  72     -17.775   5.235  25.925  1.00  0.00           O  
ATOM   1108  H   GLU A  72     -13.374   2.785  25.098  1.00  0.00           H  
ATOM   1109  HA  GLU A  72     -15.596   1.024  24.258  1.00  0.00           H  
ATOM   1110 1HB  GLU A  72     -14.929   3.923  23.610  1.00  0.00           H  
ATOM   1111 2HB  GLU A  72     -16.348   3.074  23.010  1.00  0.00           H  
ATOM   1112 1HG  GLU A  72     -17.145   2.745  25.310  1.00  0.00           H  
ATOM   1113 2HG  GLU A  72     -15.712   3.557  25.934  1.00  0.00           H  
ATOM   1114  N   LEU A  73     -13.001   1.223  22.542  1.00  0.00           N  
ATOM   1115  CA  LEU A  73     -12.260   0.923  21.325  1.00  0.00           C  
ATOM   1116  C   LEU A  73     -12.191  -0.586  21.020  1.00  0.00           C  
ATOM   1117  O   LEU A  73     -11.697  -1.348  21.851  1.00  0.00           O  
ATOM   1118  CB  LEU A  73     -10.823   1.435  21.518  1.00  0.00           C  
ATOM   1119  CG  LEU A  73      -9.854   1.301  20.353  1.00  0.00           C  
ATOM   1120  CD1 LEU A  73     -10.318   2.193  19.224  1.00  0.00           C  
ATOM   1121  CD2 LEU A  73      -8.461   1.692  20.819  1.00  0.00           C  
ATOM   1122  H   LEU A  73     -12.493   1.303  23.409  1.00  0.00           H  
ATOM   1123  HA  LEU A  73     -12.718   1.475  20.513  1.00  0.00           H  
ATOM   1124 1HB  LEU A  73     -10.873   2.491  21.772  1.00  0.00           H  
ATOM   1125 2HB  LEU A  73     -10.385   0.905  22.366  1.00  0.00           H  
ATOM   1126  HG  LEU A  73      -9.841   0.273  19.989  1.00  0.00           H  
ATOM   1127 1HD1 LEU A  73      -9.627   2.112  18.397  1.00  0.00           H  
ATOM   1128 2HD1 LEU A  73     -11.302   1.901  18.904  1.00  0.00           H  
ATOM   1129 3HD1 LEU A  73     -10.342   3.223  19.567  1.00  0.00           H  
ATOM   1130 1HD2 LEU A  73      -7.771   1.615  19.986  1.00  0.00           H  
ATOM   1131 2HD2 LEU A  73      -8.473   2.722  21.178  1.00  0.00           H  
ATOM   1132 3HD2 LEU A  73      -8.145   1.030  21.625  1.00  0.00           H  
ATOM   1133  N   PRO A  74     -12.688  -1.059  19.860  1.00  0.00           N  
ATOM   1134  CA  PRO A  74     -12.586  -2.438  19.416  1.00  0.00           C  
ATOM   1135  C   PRO A  74     -11.098  -2.821  19.357  1.00  0.00           C  
ATOM   1136  O   PRO A  74     -10.276  -2.013  18.937  1.00  0.00           O  
ATOM   1137  CB  PRO A  74     -13.246  -2.374  18.034  1.00  0.00           C  
ATOM   1138  CG  PRO A  74     -14.218  -1.235  18.131  1.00  0.00           C  
ATOM   1139  CD  PRO A  74     -13.562  -0.223  19.026  1.00  0.00           C  
ATOM   1140  HA  PRO A  74     -13.157  -3.059  20.112  1.00  0.00           H  
ATOM   1141 1HB  PRO A  74     -12.489  -2.210  17.267  1.00  0.00           H  
ATOM   1142 2HB  PRO A  74     -13.739  -3.330  17.807  1.00  0.00           H  
ATOM   1143 1HG  PRO A  74     -14.427  -0.829  17.127  1.00  0.00           H  
ATOM   1144 2HG  PRO A  74     -15.177  -1.590  18.532  1.00  0.00           H  
ATOM   1145 1HD  PRO A  74     -13.014   0.505  18.479  1.00  0.00           H  
ATOM   1146 2HD  PRO A  74     -14.350   0.228  19.621  1.00  0.00           H  
ATOM   1147  N   PRO A  75     -10.729  -4.068  19.686  1.00  0.00           N  
ATOM   1148  CA  PRO A  75      -9.351  -4.533  19.769  1.00  0.00           C  
ATOM   1149  C   PRO A  75      -8.562  -4.524  18.464  1.00  0.00           C  
ATOM   1150  O   PRO A  75      -7.334  -4.395  18.477  1.00  0.00           O  
ATOM   1151  CB  PRO A  75      -9.538  -5.970  20.256  1.00  0.00           C  
ATOM   1152  CG  PRO A  75     -10.939  -6.356  19.840  1.00  0.00           C  
ATOM   1153  CD  PRO A  75     -11.742  -5.086  19.939  1.00  0.00           C  
ATOM   1154  HA  PRO A  75      -8.840  -3.928  20.518  1.00  0.00           H  
ATOM   1155 1HB  PRO A  75      -8.771  -6.605  19.810  1.00  0.00           H  
ATOM   1156 2HB  PRO A  75      -9.397  -5.997  21.334  1.00  0.00           H  
ATOM   1157 1HG  PRO A  75     -10.922  -6.762  18.811  1.00  0.00           H  
ATOM   1158 2HG  PRO A  75     -11.322  -7.157  20.488  1.00  0.00           H  
ATOM   1159 1HD  PRO A  75     -12.508  -5.083  19.148  1.00  0.00           H  
ATOM   1160 2HD  PRO A  75     -12.168  -4.974  20.942  1.00  0.00           H  
ATOM   1161  N   GLN A  76      -9.245  -4.545  17.322  1.00  0.00           N  
ATOM   1162  CA  GLN A  76      -8.556  -4.556  16.032  1.00  0.00           C  
ATOM   1163  C   GLN A  76      -8.018  -3.165  15.706  1.00  0.00           C  
ATOM   1164  O   GLN A  76      -7.301  -2.960  14.714  1.00  0.00           O  
ATOM   1165  CB  GLN A  76      -9.493  -5.046  14.917  1.00  0.00           C  
ATOM   1166  CG  GLN A  76     -10.582  -4.103  14.496  1.00  0.00           C  
ATOM   1167  CD  GLN A  76     -11.857  -4.260  15.286  1.00  0.00           C  
ATOM   1168  OE1 GLN A  76     -11.854  -4.647  16.456  1.00  0.00           O  
ATOM   1169  NE2 GLN A  76     -12.977  -3.955  14.636  1.00  0.00           N  
ATOM   1170  H   GLN A  76     -10.251  -4.616  17.339  1.00  0.00           H  
ATOM   1171  HA  GLN A  76      -7.712  -5.243  16.096  1.00  0.00           H  
ATOM   1172 1HB  GLN A  76      -8.940  -5.316  14.050  1.00  0.00           H  
ATOM   1173 2HB  GLN A  76      -9.990  -5.953  15.260  1.00  0.00           H  
ATOM   1174 1HG  GLN A  76     -10.224  -3.109  14.601  1.00  0.00           H  
ATOM   1175 2HG  GLN A  76     -10.807  -4.298  13.447  1.00  0.00           H  
ATOM   1176 1HE2 GLN A  76     -13.864  -4.038  15.091  1.00  0.00           H  
ATOM   1177 2HE2 GLN A  76     -12.930  -3.644  13.684  1.00  0.00           H  
ATOM   1178  N   LEU A  77      -8.446  -2.195  16.530  1.00  0.00           N  
ATOM   1179  CA  LEU A  77      -8.097  -0.806  16.399  1.00  0.00           C  
ATOM   1180  C   LEU A  77      -7.143  -0.327  17.519  1.00  0.00           C  
ATOM   1181  O   LEU A  77      -6.961   0.883  17.686  1.00  0.00           O  
ATOM   1182  CB  LEU A  77      -9.362   0.047  16.463  1.00  0.00           C  
ATOM   1183  CG  LEU A  77     -10.491  -0.289  15.474  1.00  0.00           C  
ATOM   1184  CD1 LEU A  77     -11.600   0.661  15.698  1.00  0.00           C  
ATOM   1185  CD2 LEU A  77     -10.015  -0.272  14.086  1.00  0.00           C  
ATOM   1186  H   LEU A  77      -9.047  -2.425  17.322  1.00  0.00           H  
ATOM   1187  HA  LEU A  77      -7.627  -0.664  15.432  1.00  0.00           H  
ATOM   1188 1HB  LEU A  77      -9.775  -0.057  17.455  1.00  0.00           H  
ATOM   1189 2HB  LEU A  77      -9.083   1.082  16.300  1.00  0.00           H  
ATOM   1190  HG  LEU A  77     -10.878  -1.268  15.704  1.00  0.00           H  
ATOM   1191 1HD1 LEU A  77     -12.433   0.419  15.037  1.00  0.00           H  
ATOM   1192 2HD1 LEU A  77     -11.900   0.583  16.699  1.00  0.00           H  
ATOM   1193 3HD1 LEU A  77     -11.254   1.672  15.495  1.00  0.00           H  
ATOM   1194 1HD2 LEU A  77     -10.826  -0.519  13.404  1.00  0.00           H  
ATOM   1195 2HD2 LEU A  77      -9.627   0.707  13.853  1.00  0.00           H  
ATOM   1196 3HD2 LEU A  77      -9.228  -1.011  13.983  1.00  0.00           H  
ATOM   1197  N   PHE A  78      -6.554  -1.238  18.320  1.00  0.00           N  
ATOM   1198  CA  PHE A  78      -5.745  -0.751  19.454  1.00  0.00           C  
ATOM   1199  C   PHE A  78      -4.617   0.210  19.054  1.00  0.00           C  
ATOM   1200  O   PHE A  78      -4.007   0.114  17.972  1.00  0.00           O  
ATOM   1201  CB  PHE A  78      -5.079  -1.814  20.336  1.00  0.00           C  
ATOM   1202  CG  PHE A  78      -5.929  -2.707  21.237  1.00  0.00           C  
ATOM   1203  CD1 PHE A  78      -5.869  -4.097  21.097  1.00  0.00           C  
ATOM   1204  CD2 PHE A  78      -6.751  -2.180  22.232  1.00  0.00           C  
ATOM   1205  CE1 PHE A  78      -6.587  -4.932  21.936  1.00  0.00           C  
ATOM   1206  CE2 PHE A  78      -7.481  -3.020  23.068  1.00  0.00           C  
ATOM   1207  CZ  PHE A  78      -7.387  -4.395  22.919  1.00  0.00           C  
ATOM   1208  H   PHE A  78      -6.705  -2.240  18.185  1.00  0.00           H  
ATOM   1209  HA  PHE A  78      -6.415  -0.207  20.111  1.00  0.00           H  
ATOM   1210 1HB  PHE A  78      -4.449  -2.418  19.771  1.00  0.00           H  
ATOM   1211 2HB  PHE A  78      -4.426  -1.276  20.993  1.00  0.00           H  
ATOM   1212  HD1 PHE A  78      -5.238  -4.523  20.318  1.00  0.00           H  
ATOM   1213  HD2 PHE A  78      -6.819  -1.099  22.358  1.00  0.00           H  
ATOM   1214  HE1 PHE A  78      -6.520  -6.013  21.817  1.00  0.00           H  
ATOM   1215  HE2 PHE A  78      -8.123  -2.601  23.845  1.00  0.00           H  
ATOM   1216  HZ  PHE A  78      -7.944  -5.053  23.569  1.00  0.00           H  
ATOM   1217  N   LEU A  79      -4.317   1.091  20.017  1.00  0.00           N  
ATOM   1218  CA  LEU A  79      -3.369   2.190  19.910  1.00  0.00           C  
ATOM   1219  C   LEU A  79      -2.253   2.006  18.909  1.00  0.00           C  
ATOM   1220  O   LEU A  79      -1.377   1.134  19.030  1.00  0.00           O  
ATOM   1221  CB  LEU A  79      -2.715   2.394  21.288  1.00  0.00           C  
ATOM   1222  CG  LEU A  79      -1.758   3.598  21.448  1.00  0.00           C  
ATOM   1223  CD1 LEU A  79      -1.674   3.972  22.934  1.00  0.00           C  
ATOM   1224  CD2 LEU A  79      -0.369   3.225  20.919  1.00  0.00           C  
ATOM   1225  H   LEU A  79      -4.856   1.038  20.867  1.00  0.00           H  
ATOM   1226  HA  LEU A  79      -3.927   3.085  19.639  1.00  0.00           H  
ATOM   1227 1HB  LEU A  79      -3.507   2.510  22.026  1.00  0.00           H  
ATOM   1228 2HB  LEU A  79      -2.151   1.499  21.536  1.00  0.00           H  
ATOM   1229  HG  LEU A  79      -2.145   4.455  20.889  1.00  0.00           H  
ATOM   1230 1HD1 LEU A  79      -1.004   4.822  23.057  1.00  0.00           H  
ATOM   1231 2HD1 LEU A  79      -2.666   4.236  23.299  1.00  0.00           H  
ATOM   1232 3HD1 LEU A  79      -1.290   3.122  23.502  1.00  0.00           H  
ATOM   1233 1HD2 LEU A  79       0.312   4.070  21.032  1.00  0.00           H  
ATOM   1234 2HD2 LEU A  79       0.011   2.386  21.479  1.00  0.00           H  
ATOM   1235 3HD2 LEU A  79      -0.429   2.959  19.883  1.00  0.00           H  
ATOM   1236  N   ILE A  80      -2.296   2.915  17.939  1.00  0.00           N  
ATOM   1237  CA  ILE A  80      -1.382   3.120  16.826  1.00  0.00           C  
ATOM   1238  C   ILE A  80      -0.408   1.982  16.522  1.00  0.00           C  
ATOM   1239  O   ILE A  80       0.776   2.219  16.270  1.00  0.00           O  
ATOM   1240  CB  ILE A  80      -0.575   4.387  17.073  1.00  0.00           C  
ATOM   1241  CG1 ILE A  80      -1.442   5.536  17.140  1.00  0.00           C  
ATOM   1242  CG2 ILE A  80       0.367   4.630  15.991  1.00  0.00           C  
ATOM   1243  CD1 ILE A  80      -0.744   6.781  17.585  1.00  0.00           C  
ATOM   1244  H   ILE A  80      -3.082   3.550  17.980  1.00  0.00           H  
ATOM   1245  HA  ILE A  80      -2.001   3.281  15.953  1.00  0.00           H  
ATOM   1246  HB  ILE A  80      -0.079   4.302  18.008  1.00  0.00           H  
ATOM   1247 1HG1 ILE A  80      -1.858   5.701  16.160  1.00  0.00           H  
ATOM   1248 2HG1 ILE A  80      -2.234   5.326  17.841  1.00  0.00           H  
ATOM   1249 1HG2 ILE A  80       0.877   5.529  16.186  1.00  0.00           H  
ATOM   1250 2HG2 ILE A  80       1.073   3.826  15.890  1.00  0.00           H  
ATOM   1251 3HG2 ILE A  80      -0.176   4.746  15.115  1.00  0.00           H  
ATOM   1252 1HD1 ILE A  80      -1.444   7.607  17.616  1.00  0.00           H  
ATOM   1253 2HD1 ILE A  80      -0.320   6.623  18.578  1.00  0.00           H  
ATOM   1254 3HD1 ILE A  80       0.051   7.014  16.883  1.00  0.00           H  
ATOM   1255  N   THR A  81      -0.869   0.754  16.499  1.00  0.00           N  
ATOM   1256  CA  THR A  81       0.061  -0.327  16.241  1.00  0.00           C  
ATOM   1257  C   THR A  81       0.888  -0.213  14.949  1.00  0.00           C  
ATOM   1258  O   THR A  81       0.355  -0.162  13.849  1.00  0.00           O  
ATOM   1259  CB  THR A  81      -0.711  -1.622  16.252  1.00  0.00           C  
ATOM   1260  OG1 THR A  81      -1.294  -1.790  17.547  1.00  0.00           O  
ATOM   1261  CG2 THR A  81       0.129  -2.737  15.871  1.00  0.00           C  
ATOM   1262  H   THR A  81      -1.846   0.575  16.753  1.00  0.00           H  
ATOM   1263  HA  THR A  81       0.754  -0.364  17.079  1.00  0.00           H  
ATOM   1264  HB  THR A  81      -1.490  -1.565  15.566  1.00  0.00           H  
ATOM   1265  HG1 THR A  81      -2.057  -1.170  17.637  1.00  0.00           H  
ATOM   1266 1HG2 THR A  81      -0.442  -3.651  15.873  1.00  0.00           H  
ATOM   1267 2HG2 THR A  81       0.526  -2.565  14.870  1.00  0.00           H  
ATOM   1268 3HG2 THR A  81       0.916  -2.809  16.551  1.00  0.00           H  
ATOM   1269  N   GLN A  82       2.216  -0.235  15.113  1.00  0.00           N  
ATOM   1270  CA  GLN A  82       3.222  -0.171  14.045  1.00  0.00           C  
ATOM   1271  C   GLN A  82       2.893   0.675  12.831  1.00  0.00           C  
ATOM   1272  O   GLN A  82       2.923   0.148  11.722  1.00  0.00           O  
ATOM   1273  CB  GLN A  82       3.559  -1.570  13.527  1.00  0.00           C  
ATOM   1274  CG  GLN A  82       4.642  -1.676  12.436  1.00  0.00           C  
ATOM   1275  CD  GLN A  82       6.072  -1.297  12.872  1.00  0.00           C  
ATOM   1276  OE1 GLN A  82       6.446  -1.328  14.046  1.00  0.00           O  
ATOM   1277  NE2 GLN A  82       6.903  -0.981  11.875  1.00  0.00           N  
ATOM   1278  H   GLN A  82       2.560  -0.278  16.066  1.00  0.00           H  
ATOM   1279  HA  GLN A  82       4.124   0.242  14.491  1.00  0.00           H  
ATOM   1280 1HB  GLN A  82       3.936  -2.142  14.315  1.00  0.00           H  
ATOM   1281 2HB  GLN A  82       2.657  -2.054  13.159  1.00  0.00           H  
ATOM   1282 1HG  GLN A  82       4.671  -2.703  12.106  1.00  0.00           H  
ATOM   1283 2HG  GLN A  82       4.365  -1.037  11.604  1.00  0.00           H  
ATOM   1284 1HE2 GLN A  82       7.857  -0.755  12.067  1.00  0.00           H  
ATOM   1285 2HE2 GLN A  82       6.579  -1.013  10.930  1.00  0.00           H  
ATOM   1286  N   TYR A  83       2.709   1.993  12.962  1.00  0.00           N  
ATOM   1287  CA  TYR A  83       2.407   2.737  11.731  1.00  0.00           C  
ATOM   1288  C   TYR A  83       3.624   3.056  10.907  1.00  0.00           C  
ATOM   1289  O   TYR A  83       3.889   4.223  10.663  1.00  0.00           O  
ATOM   1290  CB  TYR A  83       1.789   4.122  11.993  1.00  0.00           C  
ATOM   1291  CG  TYR A  83       0.428   4.140  12.453  1.00  0.00           C  
ATOM   1292  CD1 TYR A  83      -0.113   3.024  12.959  1.00  0.00           C  
ATOM   1293  CD2 TYR A  83      -0.327   5.307  12.318  1.00  0.00           C  
ATOM   1294  CE1 TYR A  83      -1.387   3.026  13.357  1.00  0.00           C  
ATOM   1295  CE2 TYR A  83      -1.634   5.308  12.719  1.00  0.00           C  
ATOM   1296  CZ  TYR A  83      -2.158   4.154  13.244  1.00  0.00           C  
ATOM   1297  OH  TYR A  83      -3.431   4.110  13.672  1.00  0.00           O  
ATOM   1298  H   TYR A  83       2.700   2.433  13.870  1.00  0.00           H  
ATOM   1299  HA  TYR A  83       1.739   2.147  11.121  1.00  0.00           H  
ATOM   1300 1HB  TYR A  83       2.398   4.645  12.733  1.00  0.00           H  
ATOM   1301 2HB  TYR A  83       1.836   4.706  11.072  1.00  0.00           H  
ATOM   1302  HD1 TYR A  83       0.480   2.129  13.053  1.00  0.00           H  
ATOM   1303  HD2 TYR A  83       0.122   6.205  11.892  1.00  0.00           H  
ATOM   1304  HE1 TYR A  83      -1.787   2.131  13.775  1.00  0.00           H  
ATOM   1305  HE2 TYR A  83      -2.242   6.207  12.621  1.00  0.00           H  
ATOM   1306  HH  TYR A  83      -3.786   4.996  13.695  1.00  0.00           H  
ATOM   1307  N   LEU A  84       4.354   2.032  10.465  1.00  0.00           N  
ATOM   1308  CA  LEU A  84       5.522   2.257   9.638  1.00  0.00           C  
ATOM   1309  C   LEU A  84       6.331   3.398  10.234  1.00  0.00           C  
ATOM   1310  O   LEU A  84       6.400   4.464   9.631  1.00  0.00           O  
ATOM   1311  CB  LEU A  84       5.101   2.607   8.231  1.00  0.00           C  
ATOM   1312  CG  LEU A  84       4.265   1.620   7.523  1.00  0.00           C  
ATOM   1313  CD1 LEU A  84       3.888   2.206   6.242  1.00  0.00           C  
ATOM   1314  CD2 LEU A  84       4.997   0.351   7.328  1.00  0.00           C  
ATOM   1315  H   LEU A  84       4.040   1.101  10.705  1.00  0.00           H  
ATOM   1316  HA  LEU A  84       6.129   1.354   9.627  1.00  0.00           H  
ATOM   1317 1HB  LEU A  84       4.543   3.536   8.264  1.00  0.00           H  
ATOM   1318 2HB  LEU A  84       5.978   2.749   7.643  1.00  0.00           H  
ATOM   1319  HG  LEU A  84       3.371   1.444   8.093  1.00  0.00           H  
ATOM   1320 1HD1 LEU A  84       3.237   1.536   5.695  1.00  0.00           H  
ATOM   1321 2HD1 LEU A  84       3.387   3.121   6.467  1.00  0.00           H  
ATOM   1322 3HD1 LEU A  84       4.776   2.408   5.649  1.00  0.00           H  
ATOM   1323 1HD2 LEU A  84       4.358  -0.342   6.790  1.00  0.00           H  
ATOM   1324 2HD2 LEU A  84       5.899   0.538   6.746  1.00  0.00           H  
ATOM   1325 3HD2 LEU A  84       5.264  -0.065   8.298  1.00  0.00           H  
ATOM   1326  N   LEU A  85       6.936   3.194  11.408  1.00  0.00           N  
ATOM   1327  CA  LEU A  85       7.491   4.295  12.217  1.00  0.00           C  
ATOM   1328  C   LEU A  85       8.399   5.299  11.479  1.00  0.00           C  
ATOM   1329  O   LEU A  85       8.527   6.445  11.930  1.00  0.00           O  
ATOM   1330  CB  LEU A  85       8.201   3.713  13.447  1.00  0.00           C  
ATOM   1331  CG  LEU A  85       7.267   3.488  14.681  1.00  0.00           C  
ATOM   1332  CD1 LEU A  85       6.136   2.510  14.283  1.00  0.00           C  
ATOM   1333  CD2 LEU A  85       8.083   2.948  15.855  1.00  0.00           C  
ATOM   1334  H   LEU A  85       6.914   2.266  11.804  1.00  0.00           H  
ATOM   1335  HA  LEU A  85       6.638   4.860  12.594  1.00  0.00           H  
ATOM   1336 1HB  LEU A  85       8.638   2.751  13.182  1.00  0.00           H  
ATOM   1337 2HB  LEU A  85       9.001   4.389  13.746  1.00  0.00           H  
ATOM   1338  HG  LEU A  85       6.806   4.435  14.969  1.00  0.00           H  
ATOM   1339 1HD1 LEU A  85       5.469   2.361  15.126  1.00  0.00           H  
ATOM   1340 2HD1 LEU A  85       5.571   2.929  13.450  1.00  0.00           H  
ATOM   1341 3HD1 LEU A  85       6.566   1.555  13.987  1.00  0.00           H  
ATOM   1342 1HD2 LEU A  85       7.438   2.792  16.718  1.00  0.00           H  
ATOM   1343 2HD2 LEU A  85       8.536   2.015  15.573  1.00  0.00           H  
ATOM   1344 3HD2 LEU A  85       8.863   3.662  16.118  1.00  0.00           H  
ATOM   1345  N   GLU A  86       8.963   4.923  10.326  1.00  0.00           N  
ATOM   1346  CA  GLU A  86       9.821   5.806   9.520  1.00  0.00           C  
ATOM   1347  C   GLU A  86       8.983   7.033   9.058  1.00  0.00           C  
ATOM   1348  O   GLU A  86       9.521   8.040   8.574  1.00  0.00           O  
ATOM   1349  CB  GLU A  86      10.433   5.051   8.345  1.00  0.00           C  
ATOM   1350  CG  GLU A  86      11.387   3.910   8.740  1.00  0.00           C  
ATOM   1351  CD  GLU A  86      12.653   4.341   9.433  1.00  0.00           C  
ATOM   1352  OE1 GLU A  86      13.399   5.110   8.892  1.00  0.00           O  
ATOM   1353  OE2 GLU A  86      12.860   3.899  10.541  1.00  0.00           O  
ATOM   1354  H   GLU A  86       8.784   3.985   9.998  1.00  0.00           H  
ATOM   1355  HA  GLU A  86      10.632   6.171  10.143  1.00  0.00           H  
ATOM   1356 1HB  GLU A  86       9.670   4.606   7.808  1.00  0.00           H  
ATOM   1357 2HB  GLU A  86      10.954   5.742   7.680  1.00  0.00           H  
ATOM   1358 1HG  GLU A  86      10.844   3.237   9.402  1.00  0.00           H  
ATOM   1359 2HG  GLU A  86      11.646   3.352   7.841  1.00  0.00           H  
ATOM   1360  N   ASP A  87       7.641   6.894   9.134  1.00  0.00           N  
ATOM   1361  CA  ASP A  87       6.679   7.959   8.869  1.00  0.00           C  
ATOM   1362  C   ASP A  87       6.773   8.985   9.950  1.00  0.00           C  
ATOM   1363  O   ASP A  87       6.743  10.166   9.677  1.00  0.00           O  
ATOM   1364  CB  ASP A  87       5.220   7.492   8.911  1.00  0.00           C  
ATOM   1365  CG  ASP A  87       4.207   8.613   8.611  1.00  0.00           C  
ATOM   1366  OD1 ASP A  87       4.267   9.199   7.556  1.00  0.00           O  
ATOM   1367  OD2 ASP A  87       3.376   8.868   9.452  1.00  0.00           O  
ATOM   1368  H   ASP A  87       7.273   6.004   9.454  1.00  0.00           H  
ATOM   1369  HA  ASP A  87       6.903   8.422   7.907  1.00  0.00           H  
ATOM   1370 1HB  ASP A  87       5.050   6.715   8.249  1.00  0.00           H  
ATOM   1371 2HB  ASP A  87       5.005   7.089   9.905  1.00  0.00           H  
ATOM   1372  N   LEU A  88       6.854   8.552  11.205  1.00  0.00           N  
ATOM   1373  CA  LEU A  88       6.852   9.508  12.293  1.00  0.00           C  
ATOM   1374  C   LEU A  88       8.079  10.366  12.146  1.00  0.00           C  
ATOM   1375  O   LEU A  88       8.056  11.576  12.365  1.00  0.00           O  
ATOM   1376  CB  LEU A  88       6.853   8.820  13.651  1.00  0.00           C  
ATOM   1377  CG  LEU A  88       6.773   9.763  14.847  1.00  0.00           C  
ATOM   1378  CD1 LEU A  88       5.462  10.572  14.750  1.00  0.00           C  
ATOM   1379  CD2 LEU A  88       6.859   8.941  16.123  1.00  0.00           C  
ATOM   1380  H   LEU A  88       6.960   7.565  11.407  1.00  0.00           H  
ATOM   1381  HA  LEU A  88       5.963  10.131  12.214  1.00  0.00           H  
ATOM   1382 1HB  LEU A  88       6.006   8.139  13.696  1.00  0.00           H  
ATOM   1383 2HB  LEU A  88       7.772   8.236  13.747  1.00  0.00           H  
ATOM   1384  HG  LEU A  88       7.606  10.470  14.823  1.00  0.00           H  
ATOM   1385 1HD1 LEU A  88       5.384  11.250  15.584  1.00  0.00           H  
ATOM   1386 2HD1 LEU A  88       5.452  11.146  13.822  1.00  0.00           H  
ATOM   1387 3HD1 LEU A  88       4.619   9.900  14.760  1.00  0.00           H  
ATOM   1388 1HD2 LEU A  88       6.808   9.563  16.983  1.00  0.00           H  
ATOM   1389 2HD2 LEU A  88       6.051   8.254  16.149  1.00  0.00           H  
ATOM   1390 3HD2 LEU A  88       7.803   8.393  16.142  1.00  0.00           H  
ATOM   1391  N   LYS A  89       9.166   9.713  11.764  1.00  0.00           N  
ATOM   1392  CA  LYS A  89      10.426  10.395  11.580  1.00  0.00           C  
ATOM   1393  C   LYS A  89      10.298  11.429  10.427  1.00  0.00           C  
ATOM   1394  O   LYS A  89      10.668  12.595  10.605  1.00  0.00           O  
ATOM   1395  CB  LYS A  89      11.477   9.333  11.291  1.00  0.00           C  
ATOM   1396  CG  LYS A  89      11.797   8.410  12.462  1.00  0.00           C  
ATOM   1397  CD  LYS A  89      12.845   7.351  12.077  1.00  0.00           C  
ATOM   1398  CE  LYS A  89      12.994   6.264  13.156  1.00  0.00           C  
ATOM   1399  NZ  LYS A  89      13.982   5.205  12.755  1.00  0.00           N  
ATOM   1400  H   LYS A  89       9.098   8.704  11.616  1.00  0.00           H  
ATOM   1401  HA  LYS A  89      10.681  10.926  12.495  1.00  0.00           H  
ATOM   1402 1HB  LYS A  89      11.110   8.697  10.499  1.00  0.00           H  
ATOM   1403 2HB  LYS A  89      12.386   9.778  10.949  1.00  0.00           H  
ATOM   1404 1HG  LYS A  89      12.175   9.001  13.275  1.00  0.00           H  
ATOM   1405 2HG  LYS A  89      10.884   7.906  12.785  1.00  0.00           H  
ATOM   1406 1HD  LYS A  89      12.584   6.891  11.126  1.00  0.00           H  
ATOM   1407 2HD  LYS A  89      13.801   7.841  11.961  1.00  0.00           H  
ATOM   1408 1HE  LYS A  89      13.320   6.708  14.076  1.00  0.00           H  
ATOM   1409 2HE  LYS A  89      12.023   5.793  13.316  1.00  0.00           H  
ATOM   1410 1HZ  LYS A  89      14.046   4.503  13.472  1.00  0.00           H  
ATOM   1411 2HZ  LYS A  89      13.660   4.759  11.883  1.00  0.00           H  
ATOM   1412 3HZ  LYS A  89      14.887   5.612  12.604  1.00  0.00           H  
ATOM   1413  N   GLU A  90       9.672  11.031   9.296  1.00  0.00           N  
ATOM   1414  CA  GLU A  90       9.421  11.942   8.160  1.00  0.00           C  
ATOM   1415  C   GLU A  90       8.493  13.106   8.569  1.00  0.00           C  
ATOM   1416  O   GLU A  90       8.733  14.269   8.234  1.00  0.00           O  
ATOM   1417  CB  GLU A  90       8.835  11.160   6.958  1.00  0.00           C  
ATOM   1418  CG  GLU A  90       8.593  12.013   5.706  1.00  0.00           C  
ATOM   1419  CD  GLU A  90       8.108  11.259   4.414  1.00  0.00           C  
ATOM   1420  OE1 GLU A  90       8.097  10.030   4.334  1.00  0.00           O  
ATOM   1421  OE2 GLU A  90       7.721  11.974   3.509  1.00  0.00           O  
ATOM   1422  H   GLU A  90       9.405  10.050   9.196  1.00  0.00           H  
ATOM   1423  HA  GLU A  90      10.372  12.375   7.855  1.00  0.00           H  
ATOM   1424 1HB  GLU A  90       9.501  10.338   6.694  1.00  0.00           H  
ATOM   1425 2HB  GLU A  90       7.881  10.720   7.249  1.00  0.00           H  
ATOM   1426 1HG  GLU A  90       7.847  12.764   5.965  1.00  0.00           H  
ATOM   1427 2HG  GLU A  90       9.521  12.536   5.476  1.00  0.00           H  
ATOM   1428  N   VAL A  91       7.447  12.779   9.318  1.00  0.00           N  
ATOM   1429  CA  VAL A  91       6.478  13.734   9.831  1.00  0.00           C  
ATOM   1430  C   VAL A  91       7.185  14.761  10.707  1.00  0.00           C  
ATOM   1431  O   VAL A  91       7.002  15.973  10.537  1.00  0.00           O  
ATOM   1432  CB  VAL A  91       5.365  12.935  10.562  1.00  0.00           C  
ATOM   1433  CG1 VAL A  91       4.490  13.781  11.339  1.00  0.00           C  
ATOM   1434  CG2 VAL A  91       4.488  12.258   9.518  1.00  0.00           C  
ATOM   1435  H   VAL A  91       7.309  11.804   9.545  1.00  0.00           H  
ATOM   1436  HA  VAL A  91       6.025  14.251   8.983  1.00  0.00           H  
ATOM   1437  HB  VAL A  91       5.822  12.211  11.211  1.00  0.00           H  
ATOM   1438 1HG1 VAL A  91       3.732  13.173  11.823  1.00  0.00           H  
ATOM   1439 2HG1 VAL A  91       5.084  14.263  12.078  1.00  0.00           H  
ATOM   1440 3HG1 VAL A  91       4.027  14.498  10.696  1.00  0.00           H  
ATOM   1441 1HG2 VAL A  91       3.707  11.676  10.011  1.00  0.00           H  
ATOM   1442 2HG2 VAL A  91       4.033  13.018   8.893  1.00  0.00           H  
ATOM   1443 3HG2 VAL A  91       5.070  11.600   8.890  1.00  0.00           H  
ATOM   1444  N   GLY A  92       8.072  14.277  11.578  1.00  0.00           N  
ATOM   1445  CA  GLY A  92       8.892  15.121  12.430  1.00  0.00           C  
ATOM   1446  C   GLY A  92       9.714  16.099  11.586  1.00  0.00           C  
ATOM   1447  O   GLY A  92       9.687  17.309  11.827  1.00  0.00           O  
ATOM   1448  H   GLY A  92       8.164  13.269  11.675  1.00  0.00           H  
ATOM   1449 1HA  GLY A  92       8.253  15.667  13.124  1.00  0.00           H  
ATOM   1450 2HA  GLY A  92       9.552  14.487  13.018  1.00  0.00           H  
ATOM   1451  N   GLU A  93      10.427  15.580  10.579  1.00  0.00           N  
ATOM   1452  CA  GLU A  93      11.250  16.405   9.684  1.00  0.00           C  
ATOM   1453  C   GLU A  93      10.454  17.519   9.019  1.00  0.00           C  
ATOM   1454  O   GLU A  93      10.953  18.634   8.849  1.00  0.00           O  
ATOM   1455  CB  GLU A  93      11.907  15.547   8.603  1.00  0.00           C  
ATOM   1456  CG  GLU A  93      12.769  16.334   7.569  1.00  0.00           C  
ATOM   1457  CD  GLU A  93      14.048  16.964   8.110  1.00  0.00           C  
ATOM   1458  OE1 GLU A  93      14.531  16.537   9.128  1.00  0.00           O  
ATOM   1459  OE2 GLU A  93      14.544  17.870   7.481  1.00  0.00           O  
ATOM   1460  H   GLU A  93      10.413  14.567  10.447  1.00  0.00           H  
ATOM   1461  HA  GLU A  93      12.030  16.875  10.274  1.00  0.00           H  
ATOM   1462 1HB  GLU A  93      12.529  14.799   9.082  1.00  0.00           H  
ATOM   1463 2HB  GLU A  93      11.141  15.016   8.046  1.00  0.00           H  
ATOM   1464 1HG  GLU A  93      13.027  15.665   6.750  1.00  0.00           H  
ATOM   1465 2HG  GLU A  93      12.143  17.124   7.154  1.00  0.00           H  
ATOM   1466  N   LYS A  94       9.204  17.236   8.672  1.00  0.00           N  
ATOM   1467  CA  LYS A  94       8.351  18.212   8.011  1.00  0.00           C  
ATOM   1468  C   LYS A  94       7.698  19.210   8.980  1.00  0.00           C  
ATOM   1469  O   LYS A  94       6.976  20.109   8.543  1.00  0.00           O  
ATOM   1470  CB  LYS A  94       7.291  17.492   7.179  1.00  0.00           C  
ATOM   1471  CG  LYS A  94       7.871  16.734   5.984  1.00  0.00           C  
ATOM   1472  CD  LYS A  94       6.797  16.013   5.186  1.00  0.00           C  
ATOM   1473  CE  LYS A  94       7.404  15.290   3.982  1.00  0.00           C  
ATOM   1474  NZ  LYS A  94       6.382  14.529   3.207  1.00  0.00           N  
ATOM   1475  H   LYS A  94       8.857  16.286   8.822  1.00  0.00           H  
ATOM   1476  HA  LYS A  94       8.975  18.785   7.327  1.00  0.00           H  
ATOM   1477 1HB  LYS A  94       6.769  16.768   7.814  1.00  0.00           H  
ATOM   1478 2HB  LYS A  94       6.558  18.208   6.815  1.00  0.00           H  
ATOM   1479 1HG  LYS A  94       8.392  17.433   5.330  1.00  0.00           H  
ATOM   1480 2HG  LYS A  94       8.592  15.997   6.342  1.00  0.00           H  
ATOM   1481 1HD  LYS A  94       6.312  15.275   5.830  1.00  0.00           H  
ATOM   1482 2HD  LYS A  94       6.048  16.723   4.842  1.00  0.00           H  
ATOM   1483 1HE  LYS A  94       7.871  16.021   3.326  1.00  0.00           H  
ATOM   1484 2HE  LYS A  94       8.166  14.599   4.333  1.00  0.00           H  
ATOM   1485 1HZ  LYS A  94       6.831  14.063   2.422  1.00  0.00           H  
ATOM   1486 2HZ  LYS A  94       5.949  13.834   3.807  1.00  0.00           H  
ATOM   1487 3HZ  LYS A  94       5.677  15.159   2.864  1.00  0.00           H  
ATOM   1488  N   GLY A  95       7.949  19.060  10.288  1.00  0.00           N  
ATOM   1489  CA  GLY A  95       7.395  19.946  11.304  1.00  0.00           C  
ATOM   1490  C   GLY A  95       6.000  19.574  11.796  1.00  0.00           C  
ATOM   1491  O   GLY A  95       5.327  20.408  12.390  1.00  0.00           O  
ATOM   1492  H   GLY A  95       8.563  18.312  10.604  1.00  0.00           H  
ATOM   1493 1HA  GLY A  95       8.074  19.949  12.152  1.00  0.00           H  
ATOM   1494 2HA  GLY A  95       7.377  20.963  10.917  1.00  0.00           H  
ATOM   1495  N   PHE A  96       5.567  18.349  11.538  1.00  0.00           N  
ATOM   1496  CA  PHE A  96       4.237  17.885  11.918  1.00  0.00           C  
ATOM   1497  C   PHE A  96       4.190  16.859  13.042  1.00  0.00           C  
ATOM   1498  O   PHE A  96       5.181  16.193  13.341  1.00  0.00           O  
ATOM   1499  CB  PHE A  96       3.524  17.348  10.692  1.00  0.00           C  
ATOM   1500  CG  PHE A  96       3.107  18.391   9.718  1.00  0.00           C  
ATOM   1501  CD1 PHE A  96       3.979  18.870   8.787  1.00  0.00           C  
ATOM   1502  CD2 PHE A  96       1.818  18.873   9.720  1.00  0.00           C  
ATOM   1503  CE1 PHE A  96       3.585  19.831   7.883  1.00  0.00           C  
ATOM   1504  CE2 PHE A  96       1.402  19.821   8.829  1.00  0.00           C  
ATOM   1505  CZ  PHE A  96       2.290  20.307   7.904  1.00  0.00           C  
ATOM   1506  H   PHE A  96       6.180  17.683  11.064  1.00  0.00           H  
ATOM   1507  HA  PHE A  96       3.681  18.751  12.260  1.00  0.00           H  
ATOM   1508 1HB  PHE A  96       4.192  16.666  10.175  1.00  0.00           H  
ATOM   1509 2HB  PHE A  96       2.656  16.790  11.009  1.00  0.00           H  
ATOM   1510  HD1 PHE A  96       4.991  18.493   8.773  1.00  0.00           H  
ATOM   1511  HD2 PHE A  96       1.130  18.486  10.442  1.00  0.00           H  
ATOM   1512  HE1 PHE A  96       4.302  20.209   7.152  1.00  0.00           H  
ATOM   1513  HE2 PHE A  96       0.373  20.185   8.852  1.00  0.00           H  
ATOM   1514  HZ  PHE A  96       1.975  21.060   7.189  1.00  0.00           H  
ATOM   1515  N   VAL A  97       3.024  16.756  13.677  1.00  0.00           N  
ATOM   1516  CA  VAL A  97       2.789  15.731  14.681  1.00  0.00           C  
ATOM   1517  C   VAL A  97       1.512  14.998  14.296  1.00  0.00           C  
ATOM   1518  O   VAL A  97       0.667  15.565  13.605  1.00  0.00           O  
ATOM   1519  CB  VAL A  97       2.512  16.353  16.059  1.00  0.00           C  
ATOM   1520  CG1 VAL A  97       3.678  17.284  16.487  1.00  0.00           C  
ATOM   1521  CG2 VAL A  97       1.164  17.048  16.037  1.00  0.00           C  
ATOM   1522  H   VAL A  97       2.283  17.404  13.441  1.00  0.00           H  
ATOM   1523  HA  VAL A  97       3.624  15.035  14.711  1.00  0.00           H  
ATOM   1524  HB  VAL A  97       2.456  15.550  16.787  1.00  0.00           H  
ATOM   1525 1HG1 VAL A  97       3.477  17.682  17.480  1.00  0.00           H  
ATOM   1526 2HG1 VAL A  97       4.613  16.742  16.503  1.00  0.00           H  
ATOM   1527 3HG1 VAL A  97       3.759  18.109  15.776  1.00  0.00           H  
ATOM   1528 1HG2 VAL A  97       0.945  17.430  17.022  1.00  0.00           H  
ATOM   1529 2HG2 VAL A  97       1.175  17.858  15.327  1.00  0.00           H  
ATOM   1530 3HG2 VAL A  97       0.398  16.334  15.761  1.00  0.00           H  
ATOM   1531  N   ILE A  98       1.312  13.785  14.806  1.00  0.00           N  
ATOM   1532  CA  ILE A  98       0.047  13.096  14.550  1.00  0.00           C  
ATOM   1533  C   ILE A  98      -0.926  13.434  15.668  1.00  0.00           C  
ATOM   1534  O   ILE A  98      -0.601  13.293  16.849  1.00  0.00           O  
ATOM   1535  CB  ILE A  98       0.237  11.569  14.408  1.00  0.00           C  
ATOM   1536  CG1 ILE A  98       1.173  11.282  13.213  1.00  0.00           C  
ATOM   1537  CG2 ILE A  98      -1.145  10.897  14.178  1.00  0.00           C  
ATOM   1538  CD1 ILE A  98       1.671   9.875  13.120  1.00  0.00           C  
ATOM   1539  H   ILE A  98       2.027  13.344  15.365  1.00  0.00           H  
ATOM   1540  HA  ILE A  98      -0.388  13.464  13.628  1.00  0.00           H  
ATOM   1541  HB  ILE A  98       0.700  11.165  15.307  1.00  0.00           H  
ATOM   1542 1HG1 ILE A  98       0.628  11.481  12.309  1.00  0.00           H  
ATOM   1543 2HG1 ILE A  98       2.032  11.951  13.264  1.00  0.00           H  
ATOM   1544 1HG2 ILE A  98      -1.020   9.822  14.069  1.00  0.00           H  
ATOM   1545 2HG2 ILE A  98      -1.798  11.097  15.026  1.00  0.00           H  
ATOM   1546 3HG2 ILE A  98      -1.602  11.302  13.271  1.00  0.00           H  
ATOM   1547 1HD1 ILE A  98       2.311   9.772  12.232  1.00  0.00           H  
ATOM   1548 2HD1 ILE A  98       2.247   9.636  14.008  1.00  0.00           H  
ATOM   1549 3HD1 ILE A  98       0.830   9.192  13.038  1.00  0.00           H  
ATOM   1550  N   THR A  99      -2.101  13.926  15.284  1.00  0.00           N  
ATOM   1551  CA  THR A  99      -3.123  14.368  16.221  1.00  0.00           C  
ATOM   1552  C   THR A  99      -4.281  13.384  16.342  1.00  0.00           C  
ATOM   1553  O   THR A  99      -4.952  13.321  17.373  1.00  0.00           O  
ATOM   1554  CB  THR A  99      -3.702  15.700  15.736  1.00  0.00           C  
ATOM   1555  OG1 THR A  99      -4.323  15.502  14.451  1.00  0.00           O  
ATOM   1556  CG2 THR A  99      -2.607  16.715  15.574  1.00  0.00           C  
ATOM   1557  H   THR A  99      -2.282  14.009  14.289  1.00  0.00           H  
ATOM   1558  HA  THR A  99      -2.667  14.495  17.204  1.00  0.00           H  
ATOM   1559  HB  THR A  99      -4.441  16.059  16.447  1.00  0.00           H  
ATOM   1560  HG1 THR A  99      -3.706  15.014  13.858  1.00  0.00           H  
ATOM   1561 1HG2 THR A  99      -3.047  17.638  15.223  1.00  0.00           H  
ATOM   1562 2HG2 THR A  99      -2.114  16.883  16.530  1.00  0.00           H  
ATOM   1563 3HG2 THR A  99      -1.878  16.353  14.844  1.00  0.00           H  
ATOM   1564  N   GLU A 100      -4.476  12.596  15.296  1.00  0.00           N  
ATOM   1565  CA  GLU A 100      -5.562  11.619  15.234  1.00  0.00           C  
ATOM   1566  C   GLU A 100      -5.092  10.411  14.469  1.00  0.00           C  
ATOM   1567  O   GLU A 100      -4.371  10.536  13.477  1.00  0.00           O  
ATOM   1568  CB  GLU A 100      -6.819  12.198  14.580  1.00  0.00           C  
ATOM   1569  CG  GLU A 100      -8.042  11.271  14.573  1.00  0.00           C  
ATOM   1570  CD  GLU A 100      -9.282  11.936  14.010  1.00  0.00           C  
ATOM   1571  OE1 GLU A 100      -9.218  13.099  13.688  1.00  0.00           O  
ATOM   1572  OE2 GLU A 100     -10.288  11.277  13.902  1.00  0.00           O  
ATOM   1573  H   GLU A 100      -3.879  12.744  14.487  1.00  0.00           H  
ATOM   1574  HA  GLU A 100      -5.811  11.302  16.247  1.00  0.00           H  
ATOM   1575 1HB  GLU A 100      -7.092  13.134  15.068  1.00  0.00           H  
ATOM   1576 2HB  GLU A 100      -6.604  12.419  13.548  1.00  0.00           H  
ATOM   1577 1HG  GLU A 100      -7.821  10.396  13.962  1.00  0.00           H  
ATOM   1578 2HG  GLU A 100      -8.240  10.932  15.588  1.00  0.00           H  
ATOM   1579  N   TYR A 101      -5.496   9.239  14.924  1.00  0.00           N  
ATOM   1580  CA  TYR A 101      -5.088   8.028  14.252  1.00  0.00           C  
ATOM   1581  C   TYR A 101      -6.172   6.966  14.212  1.00  0.00           C  
ATOM   1582  O   TYR A 101      -7.050   6.910  15.076  1.00  0.00           O  
ATOM   1583  CB  TYR A 101      -3.910   7.446  14.997  1.00  0.00           C  
ATOM   1584  CG  TYR A 101      -4.333   6.991  16.371  1.00  0.00           C  
ATOM   1585  CD1 TYR A 101      -4.759   5.673  16.571  1.00  0.00           C  
ATOM   1586  CD2 TYR A 101      -4.301   7.877  17.434  1.00  0.00           C  
ATOM   1587  CE1 TYR A 101      -5.146   5.253  17.830  1.00  0.00           C  
ATOM   1588  CE2 TYR A 101      -4.684   7.456  18.693  1.00  0.00           C  
ATOM   1589  CZ  TYR A 101      -5.105   6.153  18.895  1.00  0.00           C  
ATOM   1590  OH  TYR A 101      -5.489   5.746  20.153  1.00  0.00           O  
ATOM   1591  H   TYR A 101      -6.093   9.193  15.739  1.00  0.00           H  
ATOM   1592  HA  TYR A 101      -4.809   8.268  13.230  1.00  0.00           H  
ATOM   1593 1HB  TYR A 101      -3.517   6.612  14.473  1.00  0.00           H  
ATOM   1594 2HB  TYR A 101      -3.118   8.186  15.098  1.00  0.00           H  
ATOM   1595  HD1 TYR A 101      -4.788   4.975  15.733  1.00  0.00           H  
ATOM   1596  HD2 TYR A 101      -3.969   8.904  17.278  1.00  0.00           H  
ATOM   1597  HE1 TYR A 101      -5.481   4.226  17.984  1.00  0.00           H  
ATOM   1598  HE2 TYR A 101      -4.655   8.154  19.530  1.00  0.00           H  
ATOM   1599  HH  TYR A 101      -5.426   6.487  20.764  1.00  0.00           H  
ATOM   1600  N   PHE A 102      -6.038   6.075  13.241  1.00  0.00           N  
ATOM   1601  CA  PHE A 102      -6.877   4.899  13.090  1.00  0.00           C  
ATOM   1602  C   PHE A 102      -6.097   3.764  12.437  1.00  0.00           C  
ATOM   1603  O   PHE A 102      -5.364   3.967  11.467  1.00  0.00           O  
ATOM   1604  CB  PHE A 102      -8.102   5.259  12.256  1.00  0.00           C  
ATOM   1605  CG  PHE A 102      -9.053   4.143  11.959  1.00  0.00           C  
ATOM   1606  CD1 PHE A 102     -10.050   3.787  12.852  1.00  0.00           C  
ATOM   1607  CD2 PHE A 102      -8.964   3.462  10.758  1.00  0.00           C  
ATOM   1608  CE1 PHE A 102     -10.935   2.776  12.542  1.00  0.00           C  
ATOM   1609  CE2 PHE A 102      -9.844   2.457  10.453  1.00  0.00           C  
ATOM   1610  CZ  PHE A 102     -10.830   2.110  11.344  1.00  0.00           C  
ATOM   1611  H   PHE A 102      -5.327   6.255  12.537  1.00  0.00           H  
ATOM   1612  HA  PHE A 102      -7.200   4.572  14.078  1.00  0.00           H  
ATOM   1613 1HB  PHE A 102      -8.659   6.040  12.774  1.00  0.00           H  
ATOM   1614 2HB  PHE A 102      -7.774   5.680  11.311  1.00  0.00           H  
ATOM   1615  HD1 PHE A 102     -10.133   4.317  13.800  1.00  0.00           H  
ATOM   1616  HD2 PHE A 102      -8.183   3.735  10.053  1.00  0.00           H  
ATOM   1617  HE1 PHE A 102     -11.717   2.503  13.247  1.00  0.00           H  
ATOM   1618  HE2 PHE A 102      -9.765   1.934   9.502  1.00  0.00           H  
ATOM   1619  HZ  PHE A 102     -11.527   1.308  11.099  1.00  0.00           H  
ATOM   1620  N   ILE A 103      -6.252   2.562  12.954  1.00  0.00           N  
ATOM   1621  CA  ILE A 103      -5.582   1.410  12.365  1.00  0.00           C  
ATOM   1622  C   ILE A 103      -6.570   0.336  12.112  1.00  0.00           C  
ATOM   1623  O   ILE A 103      -7.434   0.109  12.939  1.00  0.00           O  
ATOM   1624  CB  ILE A 103      -4.492   0.812  13.263  1.00  0.00           C  
ATOM   1625  CG1 ILE A 103      -3.792  -0.325  12.502  1.00  0.00           C  
ATOM   1626  CG2 ILE A 103      -5.066   0.278  14.557  1.00  0.00           C  
ATOM   1627  CD1 ILE A 103      -2.595  -0.749  13.115  1.00  0.00           C  
ATOM   1628  H   ILE A 103      -6.853   2.437  13.757  1.00  0.00           H  
ATOM   1629  HA  ILE A 103      -5.138   1.699  11.417  1.00  0.00           H  
ATOM   1630  HB  ILE A 103      -3.788   1.560  13.483  1.00  0.00           H  
ATOM   1631 1HG1 ILE A 103      -4.449  -1.187  12.467  1.00  0.00           H  
ATOM   1632 2HG1 ILE A 103      -3.570  -0.008  11.488  1.00  0.00           H  
ATOM   1633 1HG2 ILE A 103      -4.268  -0.138  15.179  1.00  0.00           H  
ATOM   1634 2HG2 ILE A 103      -5.566   1.078  15.106  1.00  0.00           H  
ATOM   1635 3HG2 ILE A 103      -5.773  -0.505  14.310  1.00  0.00           H  
ATOM   1636 1HD1 ILE A 103      -2.156  -1.570  12.559  1.00  0.00           H  
ATOM   1637 2HD1 ILE A 103      -1.911   0.064  13.161  1.00  0.00           H  
ATOM   1638 3HD1 ILE A 103      -2.849  -1.059  14.085  1.00  0.00           H  
ATOM   1639  N   ASP A 104      -6.450  -0.337  10.985  1.00  0.00           N  
ATOM   1640  CA  ASP A 104      -7.370  -1.411  10.700  1.00  0.00           C  
ATOM   1641  C   ASP A 104      -6.585  -2.652  10.284  1.00  0.00           C  
ATOM   1642  O   ASP A 104      -6.139  -2.746   9.132  1.00  0.00           O  
ATOM   1643  CB  ASP A 104      -8.312  -0.945   9.575  1.00  0.00           C  
ATOM   1644  CG  ASP A 104      -9.519  -1.850   9.218  1.00  0.00           C  
ATOM   1645  OD1 ASP A 104      -9.765  -2.815   9.886  1.00  0.00           O  
ATOM   1646  OD2 ASP A 104     -10.193  -1.520   8.259  1.00  0.00           O  
ATOM   1647  H   ASP A 104      -5.716  -0.077  10.324  1.00  0.00           H  
ATOM   1648  HA  ASP A 104      -7.946  -1.647  11.599  1.00  0.00           H  
ATOM   1649 1HB  ASP A 104      -8.696   0.012   9.846  1.00  0.00           H  
ATOM   1650 2HB  ASP A 104      -7.725  -0.803   8.666  1.00  0.00           H  
ATOM   1651  N   VAL A 105      -6.329  -3.563  11.230  1.00  0.00           N  
ATOM   1652  CA  VAL A 105      -5.636  -4.809  10.877  1.00  0.00           C  
ATOM   1653  C   VAL A 105      -6.555  -5.614   9.981  1.00  0.00           C  
ATOM   1654  O   VAL A 105      -7.765  -5.570  10.181  1.00  0.00           O  
ATOM   1655  CB  VAL A 105      -5.215  -5.583  12.117  1.00  0.00           C  
ATOM   1656  CG1 VAL A 105      -6.413  -6.067  12.844  1.00  0.00           C  
ATOM   1657  CG2 VAL A 105      -4.306  -6.753  11.734  1.00  0.00           C  
ATOM   1658  H   VAL A 105      -6.669  -3.414  12.194  1.00  0.00           H  
ATOM   1659  HA  VAL A 105      -4.733  -4.564  10.316  1.00  0.00           H  
ATOM   1660  HB  VAL A 105      -4.690  -4.934  12.730  1.00  0.00           H  
ATOM   1661 1HG1 VAL A 105      -6.107  -6.581  13.751  1.00  0.00           H  
ATOM   1662 2HG1 VAL A 105      -7.003  -5.199  13.099  1.00  0.00           H  
ATOM   1663 3HG1 VAL A 105      -6.991  -6.742  12.216  1.00  0.00           H  
ATOM   1664 1HG2 VAL A 105      -3.991  -7.273  12.637  1.00  0.00           H  
ATOM   1665 2HG2 VAL A 105      -4.838  -7.451  11.091  1.00  0.00           H  
ATOM   1666 3HG2 VAL A 105      -3.426  -6.372  11.206  1.00  0.00           H  
ATOM   1667  N   LEU A 106      -6.018  -6.344   9.007  1.00  0.00           N  
ATOM   1668  CA  LEU A 106      -6.876  -7.082   8.087  1.00  0.00           C  
ATOM   1669  C   LEU A 106      -6.746  -8.619   8.176  1.00  0.00           C  
ATOM   1670  O   LEU A 106      -6.090  -9.206   7.322  1.00  0.00           O  
ATOM   1671  CB  LEU A 106      -6.501  -6.653   6.677  1.00  0.00           C  
ATOM   1672  CG  LEU A 106      -6.549  -5.130   6.433  1.00  0.00           C  
ATOM   1673  CD1 LEU A 106      -6.020  -4.845   5.052  1.00  0.00           C  
ATOM   1674  CD2 LEU A 106      -7.965  -4.605   6.621  1.00  0.00           C  
ATOM   1675  H   LEU A 106      -5.004  -6.350   8.868  1.00  0.00           H  
ATOM   1676  HA  LEU A 106      -7.906  -6.785   8.267  1.00  0.00           H  
ATOM   1677 1HB  LEU A 106      -5.484  -6.994   6.472  1.00  0.00           H  
ATOM   1678 2HB  LEU A 106      -7.177  -7.134   5.970  1.00  0.00           H  
ATOM   1679  HG  LEU A 106      -5.893  -4.626   7.149  1.00  0.00           H  
ATOM   1680 1HD1 LEU A 106      -6.030  -3.785   4.878  1.00  0.00           H  
ATOM   1681 2HD1 LEU A 106      -5.005  -5.213   4.971  1.00  0.00           H  
ATOM   1682 3HD1 LEU A 106      -6.649  -5.339   4.314  1.00  0.00           H  
ATOM   1683 1HD2 LEU A 106      -7.979  -3.524   6.461  1.00  0.00           H  
ATOM   1684 2HD2 LEU A 106      -8.632  -5.086   5.911  1.00  0.00           H  
ATOM   1685 3HD2 LEU A 106      -8.307  -4.815   7.639  1.00  0.00           H  
ATOM   1686  N   PRO A 107      -7.489  -9.325   9.063  1.00  0.00           N  
ATOM   1687  CA  PRO A 107      -7.372 -10.749   9.419  1.00  0.00           C  
ATOM   1688  C   PRO A 107      -7.381 -11.741   8.250  1.00  0.00           C  
ATOM   1689  O   PRO A 107      -7.097 -12.924   8.439  1.00  0.00           O  
ATOM   1690  CB  PRO A 107      -8.611 -10.975  10.287  1.00  0.00           C  
ATOM   1691  CG  PRO A 107      -8.926  -9.636  10.848  1.00  0.00           C  
ATOM   1692  CD  PRO A 107      -8.594  -8.663   9.767  1.00  0.00           C  
ATOM   1693  HA  PRO A 107      -6.460 -10.886  10.022  1.00  0.00           H  
ATOM   1694 1HB  PRO A 107      -9.428 -11.386   9.675  1.00  0.00           H  
ATOM   1695 2HB  PRO A 107      -8.392 -11.717  11.072  1.00  0.00           H  
ATOM   1696 1HG  PRO A 107      -9.974  -9.583  11.176  1.00  0.00           H  
ATOM   1697 2HG  PRO A 107      -8.313  -9.465  11.745  1.00  0.00           H  
ATOM   1698 1HD  PRO A 107      -9.450  -8.485   9.101  1.00  0.00           H  
ATOM   1699 2HD  PRO A 107      -8.271  -7.791  10.271  1.00  0.00           H  
ATOM   1700  N   THR A 108      -7.734 -11.271   7.057  1.00  0.00           N  
ATOM   1701  CA  THR A 108      -7.788 -12.090   5.855  1.00  0.00           C  
ATOM   1702  C   THR A 108      -6.389 -12.318   5.263  1.00  0.00           C  
ATOM   1703  O   THR A 108      -6.213 -13.128   4.349  1.00  0.00           O  
ATOM   1704  CB  THR A 108      -8.709 -11.438   4.815  1.00  0.00           C  
ATOM   1705  OG1 THR A 108      -8.205 -10.142   4.477  1.00  0.00           O  
ATOM   1706  CG2 THR A 108     -10.108 -11.291   5.389  1.00  0.00           C  
ATOM   1707  H   THR A 108      -7.941 -10.290   6.962  1.00  0.00           H  
ATOM   1708  HA  THR A 108      -8.203 -13.063   6.120  1.00  0.00           H  
ATOM   1709  HB  THR A 108      -8.736 -12.056   3.920  1.00  0.00           H  
ATOM   1710  HG1 THR A 108      -7.240 -10.161   4.523  1.00  0.00           H  
ATOM   1711 1HG2 THR A 108     -10.759 -10.825   4.648  1.00  0.00           H  
ATOM   1712 2HG2 THR A 108     -10.500 -12.274   5.649  1.00  0.00           H  
ATOM   1713 3HG2 THR A 108     -10.069 -10.668   6.283  1.00  0.00           H  
ATOM   1714  N   GLY A 109      -5.394 -11.618   5.810  1.00  0.00           N  
ATOM   1715  CA  GLY A 109      -4.006 -11.751   5.376  1.00  0.00           C  
ATOM   1716  C   GLY A 109      -3.069 -10.980   6.303  1.00  0.00           C  
ATOM   1717  O   GLY A 109      -3.500 -10.240   7.182  1.00  0.00           O  
ATOM   1718  H   GLY A 109      -5.623 -10.947   6.541  1.00  0.00           H  
ATOM   1719 1HA  GLY A 109      -3.727 -12.804   5.364  1.00  0.00           H  
ATOM   1720 2HA  GLY A 109      -3.905 -11.377   4.358  1.00  0.00           H  
ATOM   1721  N   ASN A 110      -1.768 -11.115   6.109  1.00  0.00           N  
ATOM   1722  CA  ASN A 110      -0.844 -10.449   7.028  1.00  0.00           C  
ATOM   1723  C   ASN A 110      -0.602  -8.988   6.669  1.00  0.00           C  
ATOM   1724  O   ASN A 110       0.501  -8.620   6.284  1.00  0.00           O  
ATOM   1725  CB  ASN A 110       0.453 -11.226   7.048  1.00  0.00           C  
ATOM   1726  CG  ASN A 110       1.377 -10.845   8.136  1.00  0.00           C  
ATOM   1727  OD1 ASN A 110       1.147  -9.885   8.883  1.00  0.00           O  
ATOM   1728  ND2 ASN A 110       2.433 -11.609   8.268  1.00  0.00           N  
ATOM   1729  H   ASN A 110      -1.417 -11.697   5.363  1.00  0.00           H  
ATOM   1730  HA  ASN A 110      -1.282 -10.467   8.028  1.00  0.00           H  
ATOM   1731 1HB  ASN A 110       0.234 -12.291   7.134  1.00  0.00           H  
ATOM   1732 2HB  ASN A 110       0.968 -11.077   6.096  1.00  0.00           H  
ATOM   1733 1HD2 ASN A 110       3.103 -11.441   8.989  1.00  0.00           H  
ATOM   1734 2HD2 ASN A 110       2.567 -12.382   7.643  1.00  0.00           H  
ATOM   1735  N   LYS A 111      -1.643  -8.175   6.819  1.00  0.00           N  
ATOM   1736  CA  LYS A 111      -1.602  -6.766   6.429  1.00  0.00           C  
ATOM   1737  C   LYS A 111      -2.248  -5.819   7.437  1.00  0.00           C  
ATOM   1738  O   LYS A 111      -3.124  -6.209   8.220  1.00  0.00           O  
ATOM   1739  CB  LYS A 111      -2.297  -6.563   5.081  1.00  0.00           C  
ATOM   1740  CG  LYS A 111      -1.666  -7.278   3.895  1.00  0.00           C  
ATOM   1741  CD  LYS A 111      -2.424  -6.972   2.607  1.00  0.00           C  
ATOM   1742  CE  LYS A 111      -1.793  -7.671   1.408  1.00  0.00           C  
ATOM   1743  NZ  LYS A 111      -2.534  -7.390   0.145  1.00  0.00           N  
ATOM   1744  H   LYS A 111      -2.502  -8.600   7.168  1.00  0.00           H  
ATOM   1745  HA  LYS A 111      -0.556  -6.475   6.331  1.00  0.00           H  
ATOM   1746 1HB  LYS A 111      -3.324  -6.907   5.158  1.00  0.00           H  
ATOM   1747 2HB  LYS A 111      -2.321  -5.496   4.850  1.00  0.00           H  
ATOM   1748 1HG  LYS A 111      -0.630  -6.967   3.795  1.00  0.00           H  
ATOM   1749 2HG  LYS A 111      -1.688  -8.352   4.063  1.00  0.00           H  
ATOM   1750 1HD  LYS A 111      -3.458  -7.306   2.707  1.00  0.00           H  
ATOM   1751 2HD  LYS A 111      -2.428  -5.898   2.434  1.00  0.00           H  
ATOM   1752 1HE  LYS A 111      -0.765  -7.327   1.299  1.00  0.00           H  
ATOM   1753 2HE  LYS A 111      -1.788  -8.746   1.583  1.00  0.00           H  
ATOM   1754 1HZ  LYS A 111      -2.085  -7.868  -0.624  1.00  0.00           H  
ATOM   1755 2HZ  LYS A 111      -3.486  -7.716   0.233  1.00  0.00           H  
ATOM   1756 3HZ  LYS A 111      -2.536  -6.397  -0.034  1.00  0.00           H  
ATOM   1757  N   ALA A 112      -1.843  -4.547   7.369  1.00  0.00           N  
ATOM   1758  CA  ALA A 112      -2.511  -3.503   8.156  1.00  0.00           C  
ATOM   1759  C   ALA A 112      -2.536  -2.162   7.418  1.00  0.00           C  
ATOM   1760  O   ALA A 112      -1.595  -1.795   6.702  1.00  0.00           O  
ATOM   1761  CB  ALA A 112      -1.825  -3.323   9.510  1.00  0.00           C  
ATOM   1762  H   ALA A 112      -1.063  -4.323   6.745  1.00  0.00           H  
ATOM   1763  HA  ALA A 112      -3.546  -3.809   8.316  1.00  0.00           H  
ATOM   1764 1HB  ALA A 112      -2.357  -2.557  10.085  1.00  0.00           H  
ATOM   1765 2HB  ALA A 112      -1.840  -4.266  10.056  1.00  0.00           H  
ATOM   1766 3HB  ALA A 112      -0.798  -3.011   9.356  1.00  0.00           H  
ATOM   1767  N   ILE A 113      -3.614  -1.410   7.647  1.00  0.00           N  
ATOM   1768  CA  ILE A 113      -3.777  -0.058   7.096  1.00  0.00           C  
ATOM   1769  C   ILE A 113      -3.720   0.998   8.191  1.00  0.00           C  
ATOM   1770  O   ILE A 113      -4.368   0.860   9.233  1.00  0.00           O  
ATOM   1771  CB  ILE A 113      -5.092   0.082   6.319  1.00  0.00           C  
ATOM   1772  CG1 ILE A 113      -5.109  -0.866   5.130  1.00  0.00           C  
ATOM   1773  CG2 ILE A 113      -5.273   1.532   5.857  1.00  0.00           C  
ATOM   1774  CD1 ILE A 113      -6.464  -0.960   4.468  1.00  0.00           C  
ATOM   1775  H   ILE A 113      -4.373  -1.803   8.210  1.00  0.00           H  
ATOM   1776  HA  ILE A 113      -2.957   0.138   6.407  1.00  0.00           H  
ATOM   1777  HB  ILE A 113      -5.925  -0.197   6.964  1.00  0.00           H  
ATOM   1778 1HG1 ILE A 113      -4.388  -0.520   4.392  1.00  0.00           H  
ATOM   1779 2HG1 ILE A 113      -4.815  -1.856   5.464  1.00  0.00           H  
ATOM   1780 1HG2 ILE A 113      -6.209   1.632   5.312  1.00  0.00           H  
ATOM   1781 2HG2 ILE A 113      -5.293   2.189   6.715  1.00  0.00           H  
ATOM   1782 3HG2 ILE A 113      -4.444   1.821   5.201  1.00  0.00           H  
ATOM   1783 1HD1 ILE A 113      -6.411  -1.648   3.625  1.00  0.00           H  
ATOM   1784 2HD1 ILE A 113      -7.199  -1.324   5.191  1.00  0.00           H  
ATOM   1785 3HD1 ILE A 113      -6.762   0.027   4.112  1.00  0.00           H  
ATOM   1786  N   PHE A 114      -2.928   2.047   7.962  1.00  0.00           N  
ATOM   1787  CA  PHE A 114      -2.739   3.076   8.973  1.00  0.00           C  
ATOM   1788  C   PHE A 114      -3.225   4.423   8.460  1.00  0.00           C  
ATOM   1789  O   PHE A 114      -2.781   4.877   7.405  1.00  0.00           O  
ATOM   1790  CB  PHE A 114      -1.273   3.235   9.226  1.00  0.00           C  
ATOM   1791  CG  PHE A 114      -0.613   1.951   9.433  1.00  0.00           C  
ATOM   1792  CD1 PHE A 114       0.240   1.524   8.461  1.00  0.00           C  
ATOM   1793  CD2 PHE A 114      -0.862   1.132  10.484  1.00  0.00           C  
ATOM   1794  CE1 PHE A 114       0.864   0.352   8.552  1.00  0.00           C  
ATOM   1795  CE2 PHE A 114      -0.215  -0.071  10.589  1.00  0.00           C  
ATOM   1796  CZ  PHE A 114       0.651  -0.454   9.626  1.00  0.00           C  
ATOM   1797  H   PHE A 114      -2.427   2.119   7.077  1.00  0.00           H  
ATOM   1798  HA  PHE A 114      -3.281   2.811   9.884  1.00  0.00           H  
ATOM   1799 1HB  PHE A 114      -0.805   3.730   8.378  1.00  0.00           H  
ATOM   1800 2HB  PHE A 114      -1.123   3.847  10.084  1.00  0.00           H  
ATOM   1801  HD1 PHE A 114       0.421   2.157   7.603  1.00  0.00           H  
ATOM   1802  HD2 PHE A 114      -1.567   1.439  11.233  1.00  0.00           H  
ATOM   1803  HE1 PHE A 114       1.534   0.069   7.765  1.00  0.00           H  
ATOM   1804  HE2 PHE A 114      -0.383  -0.720  11.436  1.00  0.00           H  
ATOM   1805  HZ  PHE A 114       1.160  -1.401   9.723  1.00  0.00           H  
ATOM   1806  N   ARG A 115      -4.112   5.076   9.196  1.00  0.00           N  
ATOM   1807  CA  ARG A 115      -4.658   6.366   8.783  1.00  0.00           C  
ATOM   1808  C   ARG A 115      -4.554   7.405   9.886  1.00  0.00           C  
ATOM   1809  O   ARG A 115      -4.557   7.073  11.075  1.00  0.00           O  
ATOM   1810  CB  ARG A 115      -6.119   6.201   8.391  1.00  0.00           C  
ATOM   1811  CG  ARG A 115      -6.349   5.333   7.174  1.00  0.00           C  
ATOM   1812  CD  ARG A 115      -7.784   5.073   6.902  1.00  0.00           C  
ATOM   1813  NE  ARG A 115      -7.948   4.240   5.722  1.00  0.00           N  
ATOM   1814  CZ  ARG A 115      -9.080   3.659   5.318  1.00  0.00           C  
ATOM   1815  NH1 ARG A 115     -10.199   3.777   6.004  1.00  0.00           N  
ATOM   1816  NH2 ARG A 115      -9.035   2.965   4.200  1.00  0.00           N  
ATOM   1817  H   ARG A 115      -4.454   4.660  10.058  1.00  0.00           H  
ATOM   1818  HA  ARG A 115      -4.099   6.726   7.922  1.00  0.00           H  
ATOM   1819 1HB  ARG A 115      -6.662   5.755   9.216  1.00  0.00           H  
ATOM   1820 2HB  ARG A 115      -6.556   7.179   8.194  1.00  0.00           H  
ATOM   1821 1HG  ARG A 115      -5.940   5.847   6.311  1.00  0.00           H  
ATOM   1822 2HG  ARG A 115      -5.850   4.382   7.296  1.00  0.00           H  
ATOM   1823 1HD  ARG A 115      -8.236   4.562   7.748  1.00  0.00           H  
ATOM   1824 2HD  ARG A 115      -8.295   6.017   6.725  1.00  0.00           H  
ATOM   1825  HE  ARG A 115      -7.137   4.092   5.111  1.00  0.00           H  
ATOM   1826 1HH1 ARG A 115     -10.216   4.322   6.854  1.00  0.00           H  
ATOM   1827 2HH1 ARG A 115     -11.041   3.330   5.674  1.00  0.00           H  
ATOM   1828 1HH2 ARG A 115      -8.135   2.929   3.695  1.00  0.00           H  
ATOM   1829 2HH2 ARG A 115      -9.855   2.507   3.843  1.00  0.00           H  
ATOM   1830  N   GLY A 116      -4.530   8.675   9.507  1.00  0.00           N  
ATOM   1831  CA  GLY A 116      -4.557   9.699  10.544  1.00  0.00           C  
ATOM   1832  C   GLY A 116      -4.469  11.131  10.049  1.00  0.00           C  
ATOM   1833  O   GLY A 116      -4.463  11.405   8.843  1.00  0.00           O  
ATOM   1834  H   GLY A 116      -4.471   8.905   8.512  1.00  0.00           H  
ATOM   1835 1HA  GLY A 116      -5.472   9.588  11.126  1.00  0.00           H  
ATOM   1836 2HA  GLY A 116      -3.739   9.518  11.238  1.00  0.00           H  
ATOM   1837  N   THR A 117      -4.410  12.045  11.015  1.00  0.00           N  
ATOM   1838  CA  THR A 117      -4.353  13.479  10.745  1.00  0.00           C  
ATOM   1839  C   THR A 117      -3.163  14.152  11.424  1.00  0.00           C  
ATOM   1840  O   THR A 117      -2.895  13.926  12.619  1.00  0.00           O  
ATOM   1841  CB  THR A 117      -5.650  14.169  11.186  1.00  0.00           C  
ATOM   1842  OG1 THR A 117      -6.758  13.586  10.489  1.00  0.00           O  
ATOM   1843  CG2 THR A 117      -5.602  15.650  10.894  1.00  0.00           C  
ATOM   1844  H   THR A 117      -4.411  11.701  11.974  1.00  0.00           H  
ATOM   1845  HA  THR A 117      -4.243  13.618   9.673  1.00  0.00           H  
ATOM   1846  HB  THR A 117      -5.785  14.036  12.250  1.00  0.00           H  
ATOM   1847  HG1 THR A 117      -7.583  13.939  10.843  1.00  0.00           H  
ATOM   1848 1HG2 THR A 117      -6.535  16.108  11.215  1.00  0.00           H  
ATOM   1849 2HG2 THR A 117      -4.775  16.111  11.433  1.00  0.00           H  
ATOM   1850 3HG2 THR A 117      -5.469  15.804   9.822  1.00  0.00           H  
ATOM   1851  N   LEU A 118      -2.477  14.995  10.645  1.00  0.00           N  
ATOM   1852  CA  LEU A 118      -1.315  15.763  11.063  1.00  0.00           C  
ATOM   1853  C   LEU A 118      -1.574  17.247  11.318  1.00  0.00           C  
ATOM   1854  O   LEU A 118      -2.354  17.901  10.612  1.00  0.00           O  
ATOM   1855  CB  LEU A 118      -0.226  15.719   9.994  1.00  0.00           C  
ATOM   1856  CG  LEU A 118       0.318  14.411   9.604  1.00  0.00           C  
ATOM   1857  CD1 LEU A 118       1.333  14.599   8.493  1.00  0.00           C  
ATOM   1858  CD2 LEU A 118       0.930  13.785  10.783  1.00  0.00           C  
ATOM   1859  H   LEU A 118      -2.799  15.106   9.690  1.00  0.00           H  
ATOM   1860  HA  LEU A 118      -0.946  15.318  11.974  1.00  0.00           H  
ATOM   1861 1HB  LEU A 118      -0.610  16.196   9.094  1.00  0.00           H  
ATOM   1862 2HB  LEU A 118       0.590  16.298  10.351  1.00  0.00           H  
ATOM   1863  HG  LEU A 118      -0.465  13.800   9.237  1.00  0.00           H  
ATOM   1864 1HD1 LEU A 118       1.732  13.627   8.198  1.00  0.00           H  
ATOM   1865 2HD1 LEU A 118       0.849  15.069   7.636  1.00  0.00           H  
ATOM   1866 3HD1 LEU A 118       2.145  15.235   8.844  1.00  0.00           H  
ATOM   1867 1HD2 LEU A 118       1.340  12.811  10.510  1.00  0.00           H  
ATOM   1868 2HD2 LEU A 118       1.715  14.423  11.166  1.00  0.00           H  
ATOM   1869 3HD2 LEU A 118       0.171  13.671  11.527  1.00  0.00           H  
ATOM   1870  N   ALA A 119      -0.788  17.815  12.234  1.00  0.00           N  
ATOM   1871  CA  ALA A 119      -0.805  19.263  12.478  1.00  0.00           C  
ATOM   1872  C   ALA A 119       0.599  19.748  12.787  1.00  0.00           C  
ATOM   1873  O   ALA A 119       1.459  18.989  13.214  1.00  0.00           O  
ATOM   1874  CB  ALA A 119      -1.725  19.629  13.614  1.00  0.00           C  
ATOM   1875  H   ALA A 119      -0.184  17.201  12.780  1.00  0.00           H  
ATOM   1876  HA  ALA A 119      -1.150  19.757  11.569  1.00  0.00           H  
ATOM   1877 1HB  ALA A 119      -1.723  20.712  13.750  1.00  0.00           H  
ATOM   1878 2HB  ALA A 119      -2.729  19.293  13.387  1.00  0.00           H  
ATOM   1879 3HB  ALA A 119      -1.372  19.152  14.523  1.00  0.00           H  
ATOM   1880  N   HIS A 120       0.862  21.007  12.508  1.00  0.00           N  
ATOM   1881  CA  HIS A 120       2.197  21.542  12.703  1.00  0.00           C  
ATOM   1882  C   HIS A 120       2.550  21.732  14.181  1.00  0.00           C  
ATOM   1883  O   HIS A 120       1.747  22.256  14.967  1.00  0.00           O  
ATOM   1884  CB  HIS A 120       2.353  22.823  11.896  1.00  0.00           C  
ATOM   1885  CG  HIS A 120       3.730  23.283  11.722  1.00  0.00           C  
ATOM   1886  ND1 HIS A 120       4.428  23.953  12.691  1.00  0.00           N  
ATOM   1887  CD2 HIS A 120       4.567  23.154  10.660  1.00  0.00           C  
ATOM   1888  CE1 HIS A 120       5.655  24.222  12.231  1.00  0.00           C  
ATOM   1889  NE2 HIS A 120       5.755  23.750  11.001  1.00  0.00           N  
ATOM   1890  H   HIS A 120       0.132  21.602  12.151  1.00  0.00           H  
ATOM   1891  HA  HIS A 120       2.913  20.841  12.292  1.00  0.00           H  
ATOM   1892 1HB  HIS A 120       1.973  22.656  10.911  1.00  0.00           H  
ATOM   1893 2HB  HIS A 120       1.770  23.623  12.351  1.00  0.00           H  
ATOM   1894  HD2 HIS A 120       4.336  22.662   9.711  1.00  0.00           H  
ATOM   1895  HE1 HIS A 120       6.440  24.743  12.775  1.00  0.00           H  
ATOM   1896  HE2 HIS A 120       6.571  23.806  10.401  1.00  0.00           H  
ATOM   1897  N   LYS A 121       3.796  21.380  14.503  1.00  0.00           N  
ATOM   1898  CA  LYS A 121       4.396  21.442  15.836  1.00  0.00           C  
ATOM   1899  C   LYS A 121       4.425  22.830  16.457  1.00  0.00           C  
ATOM   1900  O   LYS A 121       4.575  22.946  17.667  1.00  0.00           O  
ATOM   1901  CB  LYS A 121       5.828  20.919  15.822  1.00  0.00           C  
ATOM   1902  CG  LYS A 121       6.824  21.818  15.086  1.00  0.00           C  
ATOM   1903  CD  LYS A 121       8.237  21.251  15.122  1.00  0.00           C  
ATOM   1904  CE  LYS A 121       9.220  22.194  14.433  1.00  0.00           C  
ATOM   1905  NZ  LYS A 121      10.619  21.676  14.470  1.00  0.00           N  
ATOM   1906  H   LYS A 121       4.361  20.995  13.754  1.00  0.00           H  
ATOM   1907  HA  LYS A 121       3.813  20.799  16.490  1.00  0.00           H  
ATOM   1908 1HB  LYS A 121       6.179  20.788  16.846  1.00  0.00           H  
ATOM   1909 2HB  LYS A 121       5.847  19.940  15.337  1.00  0.00           H  
ATOM   1910 1HG  LYS A 121       6.510  21.933  14.051  1.00  0.00           H  
ATOM   1911 2HG  LYS A 121       6.839  22.801  15.551  1.00  0.00           H  
ATOM   1912 1HD  LYS A 121       8.546  21.110  16.157  1.00  0.00           H  
ATOM   1913 2HD  LYS A 121       8.254  20.283  14.619  1.00  0.00           H  
ATOM   1914 1HE  LYS A 121       8.915  22.322  13.394  1.00  0.00           H  
ATOM   1915 2HE  LYS A 121       9.187  23.162  14.931  1.00  0.00           H  
ATOM   1916 1HZ  LYS A 121      11.233  22.331  14.005  1.00  0.00           H  
ATOM   1917 2HZ  LYS A 121      10.911  21.567  15.431  1.00  0.00           H  
ATOM   1918 3HZ  LYS A 121      10.667  20.782  14.001  1.00  0.00           H  
ATOM   1919  N   SER A 122       4.278  23.889  15.654  1.00  0.00           N  
ATOM   1920  CA  SER A 122       4.278  25.253  16.172  1.00  0.00           C  
ATOM   1921  C   SER A 122       3.148  25.546  17.160  1.00  0.00           C  
ATOM   1922  O   SER A 122       3.185  26.579  17.820  1.00  0.00           O  
ATOM   1923  CB  SER A 122       4.268  26.253  15.039  1.00  0.00           C  
ATOM   1924  OG  SER A 122       3.137  26.103  14.244  1.00  0.00           O  
ATOM   1925  H   SER A 122       4.182  23.756  14.647  1.00  0.00           H  
ATOM   1926  HA  SER A 122       5.215  25.397  16.703  1.00  0.00           H  
ATOM   1927 1HB  SER A 122       4.279  27.256  15.459  1.00  0.00           H  
ATOM   1928 2HB  SER A 122       5.163  26.145  14.439  1.00  0.00           H  
ATOM   1929  HG  SER A 122       3.351  25.335  13.675  1.00  0.00           H  
ATOM   1930  N   THR A 123       2.129  24.680  17.229  1.00  0.00           N  
ATOM   1931  CA  THR A 123       1.049  24.861  18.196  1.00  0.00           C  
ATOM   1932  C   THR A 123       1.009  23.689  19.186  1.00  0.00           C  
ATOM   1933  O   THR A 123       1.609  23.746  20.258  1.00  0.00           O  
ATOM   1934  CB  THR A 123      -0.323  25.022  17.513  1.00  0.00           C  
ATOM   1935  OG1 THR A 123      -0.571  23.894  16.659  1.00  0.00           O  
ATOM   1936  CG2 THR A 123      -0.387  26.281  16.743  1.00  0.00           C  
ATOM   1937  H   THR A 123       2.125  23.863  16.613  1.00  0.00           H  
ATOM   1938  HA  THR A 123       1.247  25.770  18.759  1.00  0.00           H  
ATOM   1939  HB  THR A 123      -1.096  25.053  18.286  1.00  0.00           H  
ATOM   1940  HG1 THR A 123       0.139  23.824  15.993  1.00  0.00           H  
ATOM   1941 1HG2 THR A 123      -1.366  26.369  16.314  1.00  0.00           H  
ATOM   1942 2HG2 THR A 123      -0.212  27.113  17.426  1.00  0.00           H  
ATOM   1943 3HG2 THR A 123       0.369  26.285  15.955  1.00  0.00           H  
ATOM   1944  N   VAL A 124       0.366  22.604  18.755  1.00  0.00           N  
ATOM   1945  CA  VAL A 124       0.143  21.354  19.475  1.00  0.00           C  
ATOM   1946  C   VAL A 124       0.042  21.519  20.996  1.00  0.00           C  
ATOM   1947  O   VAL A 124      -0.407  22.556  21.482  1.00  0.00           O  
ATOM   1948  CB  VAL A 124       1.263  20.362  19.078  1.00  0.00           C  
ATOM   1949  CG1 VAL A 124       1.186  20.178  17.591  1.00  0.00           C  
ATOM   1950  CG2 VAL A 124       2.666  20.855  19.479  1.00  0.00           C  
ATOM   1951  H   VAL A 124      -0.049  22.690  17.842  1.00  0.00           H  
ATOM   1952  HA  VAL A 124      -0.803  20.936  19.123  1.00  0.00           H  
ATOM   1953  HB  VAL A 124       1.073  19.397  19.535  1.00  0.00           H  
ATOM   1954 1HG1 VAL A 124       1.940  19.488  17.274  1.00  0.00           H  
ATOM   1955 2HG1 VAL A 124       0.202  19.809  17.311  1.00  0.00           H  
ATOM   1956 3HG1 VAL A 124       1.358  21.134  17.115  1.00  0.00           H  
ATOM   1957 1HG2 VAL A 124       3.406  20.126  19.160  1.00  0.00           H  
ATOM   1958 2HG2 VAL A 124       2.880  21.787  19.000  1.00  0.00           H  
ATOM   1959 3HG2 VAL A 124       2.734  20.988  20.543  1.00  0.00           H  
ATOM   1960  N   ASP A 125       0.367  20.468  21.747  1.00  0.00           N  
ATOM   1961  CA  ASP A 125       0.277  20.540  23.199  1.00  0.00           C  
ATOM   1962  C   ASP A 125       1.613  20.827  23.883  1.00  0.00           C  
ATOM   1963  O   ASP A 125       1.654  21.436  24.950  1.00  0.00           O  
ATOM   1964  CB  ASP A 125      -0.277  19.226  23.738  1.00  0.00           C  
ATOM   1965  CG  ASP A 125      -1.687  18.928  23.241  1.00  0.00           C  
ATOM   1966  OD1 ASP A 125      -2.555  19.743  23.430  1.00  0.00           O  
ATOM   1967  OD2 ASP A 125      -1.873  17.888  22.654  1.00  0.00           O  
ATOM   1968  H   ASP A 125       0.690  19.622  21.312  1.00  0.00           H  
ATOM   1969  HA  ASP A 125      -0.413  21.344  23.459  1.00  0.00           H  
ATOM   1970 1HB  ASP A 125       0.380  18.406  23.449  1.00  0.00           H  
ATOM   1971 2HB  ASP A 125      -0.292  19.262  24.827  1.00  0.00           H  
ATOM   1972  N   GLY A 126       2.705  20.335  23.300  1.00  0.00           N  
ATOM   1973  CA  GLY A 126       4.014  20.458  23.937  1.00  0.00           C  
ATOM   1974  C   GLY A 126       4.836  21.683  23.534  1.00  0.00           C  
ATOM   1975  O   GLY A 126       5.942  21.873  24.040  1.00  0.00           O  
ATOM   1976  H   GLY A 126       2.624  19.860  22.415  1.00  0.00           H  
ATOM   1977 1HA  GLY A 126       3.875  20.469  25.018  1.00  0.00           H  
ATOM   1978 2HA  GLY A 126       4.590  19.561  23.717  1.00  0.00           H  
ATOM   1979  N   HIS A 127       4.352  22.498  22.607  1.00  0.00           N  
ATOM   1980  CA  HIS A 127       5.145  23.652  22.207  1.00  0.00           C  
ATOM   1981  C   HIS A 127       5.069  24.680  23.347  1.00  0.00           C  
ATOM   1982  O   HIS A 127       4.001  24.844  23.931  1.00  0.00           O  
ATOM   1983  CB  HIS A 127       4.651  24.278  20.890  1.00  0.00           C  
ATOM   1984  CG  HIS A 127       5.671  25.225  20.234  1.00  0.00           C  
ATOM   1985  ND1 HIS A 127       5.912  26.522  20.677  1.00  0.00           N  
ATOM   1986  CD2 HIS A 127       6.515  25.029  19.193  1.00  0.00           C  
ATOM   1987  CE1 HIS A 127       6.846  27.075  19.923  1.00  0.00           C  
ATOM   1988  NE2 HIS A 127       7.231  26.192  19.018  1.00  0.00           N  
ATOM   1989  H   HIS A 127       3.441  22.333  22.196  1.00  0.00           H  
ATOM   1990  HA  HIS A 127       6.169  23.336  22.046  1.00  0.00           H  
ATOM   1991 1HB  HIS A 127       4.399  23.492  20.179  1.00  0.00           H  
ATOM   1992 2HB  HIS A 127       3.739  24.849  21.078  1.00  0.00           H  
ATOM   1993  HD2 HIS A 127       6.611  24.119  18.604  1.00  0.00           H  
ATOM   1994  HE1 HIS A 127       7.234  28.086  20.033  1.00  0.00           H  
ATOM   1995  HE2 HIS A 127       7.934  26.339  18.309  1.00  0.00           H  
ATOM   1996  N   PRO A 128       6.161  25.384  23.707  1.00  0.00           N  
ATOM   1997  CA  PRO A 128       6.158  26.496  24.656  1.00  0.00           C  
ATOM   1998  C   PRO A 128       5.070  27.542  24.357  1.00  0.00           C  
ATOM   1999  O   PRO A 128       4.548  28.177  25.281  1.00  0.00           O  
ATOM   2000  CB  PRO A 128       7.568  27.064  24.462  1.00  0.00           C  
ATOM   2001  CG  PRO A 128       8.409  25.851  24.098  1.00  0.00           C  
ATOM   2002  CD  PRO A 128       7.514  24.991  23.240  1.00  0.00           C  
ATOM   2003  HA  PRO A 128       6.037  26.099  25.669  1.00  0.00           H  
ATOM   2004 1HB  PRO A 128       7.555  27.831  23.672  1.00  0.00           H  
ATOM   2005 2HB  PRO A 128       7.903  27.557  25.386  1.00  0.00           H  
ATOM   2006 1HG  PRO A 128       9.316  26.169  23.567  1.00  0.00           H  
ATOM   2007 2HG  PRO A 128       8.739  25.329  25.009  1.00  0.00           H  
ATOM   2008 1HD  PRO A 128       7.677  25.217  22.192  1.00  0.00           H  
ATOM   2009 2HD  PRO A 128       7.714  23.936  23.479  1.00  0.00           H  
ATOM   2010  N   ASP A 129       4.719  27.725  23.082  1.00  0.00           N  
ATOM   2011  CA  ASP A 129       3.680  28.660  22.677  1.00  0.00           C  
ATOM   2012  C   ASP A 129       2.653  27.920  21.849  1.00  0.00           C  
ATOM   2013  O   ASP A 129       2.843  27.662  20.670  1.00  0.00           O  
ATOM   2014  CB  ASP A 129       4.242  29.834  21.880  1.00  0.00           C  
ATOM   2015  CG  ASP A 129       3.158  30.878  21.460  1.00  0.00           C  
ATOM   2016  OD1 ASP A 129       1.959  30.573  21.447  1.00  0.00           O  
ATOM   2017  OD2 ASP A 129       3.553  31.985  21.161  1.00  0.00           O  
ATOM   2018  H   ASP A 129       5.176  27.200  22.338  1.00  0.00           H  
ATOM   2019  HA  ASP A 129       3.185  29.047  23.568  1.00  0.00           H  
ATOM   2020 1HB  ASP A 129       5.008  30.338  22.469  1.00  0.00           H  
ATOM   2021 2HB  ASP A 129       4.722  29.449  20.976  1.00  0.00           H  
ATOM   2022  N   PHE A 130       1.535  27.605  22.456  1.00  0.00           N  
ATOM   2023  CA  PHE A 130       0.533  26.790  21.801  1.00  0.00           C  
ATOM   2024  C   PHE A 130      -0.694  27.577  21.388  1.00  0.00           C  
ATOM   2025  O   PHE A 130      -1.783  27.016  21.286  1.00  0.00           O  
ATOM   2026  CB  PHE A 130       0.156  25.641  22.719  1.00  0.00           C  
ATOM   2027  CG  PHE A 130      -0.208  26.104  24.079  1.00  0.00           C  
ATOM   2028  CD1 PHE A 130      -1.505  26.472  24.397  1.00  0.00           C  
ATOM   2029  CD2 PHE A 130       0.774  26.193  25.054  1.00  0.00           C  
ATOM   2030  CE1 PHE A 130      -1.815  26.914  25.674  1.00  0.00           C  
ATOM   2031  CE2 PHE A 130       0.472  26.633  26.323  1.00  0.00           C  
ATOM   2032  CZ  PHE A 130      -0.826  26.995  26.637  1.00  0.00           C  
ATOM   2033  H   PHE A 130       1.401  27.890  23.415  1.00  0.00           H  
ATOM   2034  HA  PHE A 130       0.980  26.364  20.908  1.00  0.00           H  
ATOM   2035 1HB  PHE A 130      -0.686  25.090  22.300  1.00  0.00           H  
ATOM   2036 2HB  PHE A 130       0.995  24.937  22.799  1.00  0.00           H  
ATOM   2037  HD1 PHE A 130      -2.279  26.408  23.632  1.00  0.00           H  
ATOM   2038  HD2 PHE A 130       1.803  25.905  24.803  1.00  0.00           H  
ATOM   2039  HE1 PHE A 130      -2.838  27.202  25.919  1.00  0.00           H  
ATOM   2040  HE2 PHE A 130       1.258  26.696  27.077  1.00  0.00           H  
ATOM   2041  HZ  PHE A 130      -1.067  27.343  27.640  1.00  0.00           H  
ATOM   2042  N   ASP A 131      -0.527  28.880  21.134  1.00  0.00           N  
ATOM   2043  CA  ASP A 131      -1.664  29.708  20.741  1.00  0.00           C  
ATOM   2044  C   ASP A 131      -2.382  29.105  19.523  1.00  0.00           C  
ATOM   2045  O   ASP A 131      -1.822  29.113  18.422  1.00  0.00           O  
ATOM   2046  CB  ASP A 131      -1.188  31.129  20.408  1.00  0.00           C  
ATOM   2047  CG  ASP A 131      -2.317  32.151  20.070  1.00  0.00           C  
ATOM   2048  OD1 ASP A 131      -3.345  31.776  19.508  1.00  0.00           O  
ATOM   2049  OD2 ASP A 131      -2.136  33.306  20.368  1.00  0.00           O  
ATOM   2050  H   ASP A 131       0.409  29.313  21.230  1.00  0.00           H  
ATOM   2051  HA  ASP A 131      -2.314  29.804  21.598  1.00  0.00           H  
ATOM   2052 1HB  ASP A 131      -0.608  31.516  21.255  1.00  0.00           H  
ATOM   2053 2HB  ASP A 131      -0.497  31.083  19.563  1.00  0.00           H  
ATOM   2054  N   PRO A 132      -3.650  28.646  19.659  1.00  0.00           N  
ATOM   2055  CA  PRO A 132      -4.442  27.986  18.637  1.00  0.00           C  
ATOM   2056  C   PRO A 132      -4.624  28.795  17.363  1.00  0.00           C  
ATOM   2057  O   PRO A 132      -4.891  28.211  16.307  1.00  0.00           O  
ATOM   2058  CB  PRO A 132      -5.804  27.801  19.326  1.00  0.00           C  
ATOM   2059  CG  PRO A 132      -5.496  27.770  20.792  1.00  0.00           C  
ATOM   2060  CD  PRO A 132      -4.357  28.740  20.970  1.00  0.00           C  
ATOM   2061  HA  PRO A 132      -3.984  27.012  18.414  1.00  0.00           H  
ATOM   2062 1HB  PRO A 132      -6.478  28.625  19.050  1.00  0.00           H  
ATOM   2063 2HB  PRO A 132      -6.275  26.871  18.975  1.00  0.00           H  
ATOM   2064 1HG  PRO A 132      -6.384  28.051  21.376  1.00  0.00           H  
ATOM   2065 2HG  PRO A 132      -5.222  26.749  21.100  1.00  0.00           H  
ATOM   2066 1HD  PRO A 132      -4.713  29.767  21.149  1.00  0.00           H  
ATOM   2067 2HD  PRO A 132      -3.771  28.339  21.799  1.00  0.00           H  
ATOM   2068  N   SER A 133      -4.462  30.124  17.418  1.00  0.00           N  
ATOM   2069  CA  SER A 133      -4.661  30.938  16.219  1.00  0.00           C  
ATOM   2070  C   SER A 133      -3.593  30.667  15.158  1.00  0.00           C  
ATOM   2071  O   SER A 133      -3.760  31.030  13.996  1.00  0.00           O  
ATOM   2072  CB  SER A 133      -4.704  32.414  16.558  1.00  0.00           C  
ATOM   2073  OG  SER A 133      -3.470  32.871  17.004  1.00  0.00           O  
ATOM   2074  H   SER A 133      -4.182  30.600  18.288  1.00  0.00           H  
ATOM   2075  HA  SER A 133      -5.628  30.673  15.790  1.00  0.00           H  
ATOM   2076 1HB  SER A 133      -5.005  32.977  15.676  1.00  0.00           H  
ATOM   2077 2HB  SER A 133      -5.452  32.588  17.329  1.00  0.00           H  
ATOM   2078  HG  SER A 133      -3.405  32.561  17.937  1.00  0.00           H  
ATOM   2079  N   SER A 134      -2.502  30.015  15.563  1.00  0.00           N  
ATOM   2080  CA  SER A 134      -1.416  29.665  14.662  1.00  0.00           C  
ATOM   2081  C   SER A 134      -1.601  28.279  14.028  1.00  0.00           C  
ATOM   2082  O   SER A 134      -0.728  27.817  13.291  1.00  0.00           O  
ATOM   2083  CB  SER A 134      -0.086  29.736  15.394  1.00  0.00           C  
ATOM   2084  OG  SER A 134       0.211  31.051  15.792  1.00  0.00           O  
ATOM   2085  H   SER A 134      -2.414  29.747  16.546  1.00  0.00           H  
ATOM   2086  HA  SER A 134      -1.396  30.399  13.857  1.00  0.00           H  
ATOM   2087 1HB  SER A 134      -0.131  29.109  16.272  1.00  0.00           H  
ATOM   2088 2HB  SER A 134       0.708  29.349  14.757  1.00  0.00           H  
ATOM   2089  HG  SER A 134      -0.480  31.307  16.414  1.00  0.00           H  
ATOM   2090  N   THR A 135      -2.710  27.590  14.334  1.00  0.00           N  
ATOM   2091  CA  THR A 135      -2.911  26.239  13.814  1.00  0.00           C  
ATOM   2092  C   THR A 135      -2.898  26.199  12.288  1.00  0.00           C  
ATOM   2093  O   THR A 135      -3.595  26.955  11.612  1.00  0.00           O  
ATOM   2094  CB  THR A 135      -4.244  25.636  14.316  1.00  0.00           C  
ATOM   2095  OG1 THR A 135      -4.262  25.642  15.737  1.00  0.00           O  
ATOM   2096  CG2 THR A 135      -4.401  24.191  13.832  1.00  0.00           C  
ATOM   2097  H   THR A 135      -3.422  27.993  14.943  1.00  0.00           H  
ATOM   2098  HA  THR A 135      -2.099  25.607  14.167  1.00  0.00           H  
ATOM   2099  HB  THR A 135      -5.077  26.234  13.949  1.00  0.00           H  
ATOM   2100  HG1 THR A 135      -4.446  26.556  16.032  1.00  0.00           H  
ATOM   2101 1HG2 THR A 135      -5.339  23.787  14.205  1.00  0.00           H  
ATOM   2102 2HG2 THR A 135      -4.409  24.167  12.753  1.00  0.00           H  
ATOM   2103 3HG2 THR A 135      -3.572  23.589  14.203  1.00  0.00           H  
ATOM   2104  N   ILE A 136      -2.101  25.281  11.763  1.00  0.00           N  
ATOM   2105  CA  ILE A 136      -1.953  25.051  10.333  1.00  0.00           C  
ATOM   2106  C   ILE A 136      -3.123  24.228   9.833  1.00  0.00           C  
ATOM   2107  O   ILE A 136      -3.609  23.367  10.566  1.00  0.00           O  
ATOM   2108  CB  ILE A 136      -0.676  24.259  10.056  1.00  0.00           C  
ATOM   2109  CG1 ILE A 136      -0.283  24.328   8.581  1.00  0.00           C  
ATOM   2110  CG2 ILE A 136      -0.955  22.806  10.439  1.00  0.00           C  
ATOM   2111  CD1 ILE A 136       1.133  23.854   8.325  1.00  0.00           C  
ATOM   2112  H   ILE A 136      -1.561  24.716  12.401  1.00  0.00           H  
ATOM   2113  HA  ILE A 136      -1.932  26.008   9.812  1.00  0.00           H  
ATOM   2114  HB  ILE A 136       0.149  24.656  10.643  1.00  0.00           H  
ATOM   2115 1HG1 ILE A 136      -0.960  23.695   8.001  1.00  0.00           H  
ATOM   2116 2HG1 ILE A 136      -0.378  25.355   8.231  1.00  0.00           H  
ATOM   2117 1HG2 ILE A 136      -0.090  22.202  10.245  1.00  0.00           H  
ATOM   2118 2HG2 ILE A 136      -1.227  22.756  11.488  1.00  0.00           H  
ATOM   2119 3HG2 ILE A 136      -1.770  22.428   9.848  1.00  0.00           H  
ATOM   2120 1HD1 ILE A 136       1.352  23.917   7.261  1.00  0.00           H  
ATOM   2121 2HD1 ILE A 136       1.836  24.478   8.880  1.00  0.00           H  
ATOM   2122 3HD1 ILE A 136       1.223  22.833   8.652  1.00  0.00           H  
ATOM   2123  N   SER A 137      -3.578  24.453   8.605  1.00  0.00           N  
ATOM   2124  CA  SER A 137      -4.637  23.584   8.117  1.00  0.00           C  
ATOM   2125  C   SER A 137      -4.153  22.151   8.263  1.00  0.00           C  
ATOM   2126  O   SER A 137      -3.052  21.817   7.819  1.00  0.00           O  
ATOM   2127  CB  SER A 137      -4.952  23.870   6.670  1.00  0.00           C  
ATOM   2128  OG  SER A 137      -5.918  22.975   6.189  1.00  0.00           O  
ATOM   2129  H   SER A 137      -3.186  25.181   8.028  1.00  0.00           H  
ATOM   2130  HA  SER A 137      -5.530  23.722   8.728  1.00  0.00           H  
ATOM   2131 1HB  SER A 137      -5.313  24.893   6.565  1.00  0.00           H  
ATOM   2132 2HB  SER A 137      -4.043  23.778   6.079  1.00  0.00           H  
ATOM   2133  HG  SER A 137      -5.597  22.084   6.417  1.00  0.00           H  
ATOM   2134  N   LYS A 138      -4.983  21.308   8.852  1.00  0.00           N  
ATOM   2135  CA  LYS A 138      -4.612  19.926   9.112  1.00  0.00           C  
ATOM   2136  C   LYS A 138      -4.587  19.095   7.847  1.00  0.00           C  
ATOM   2137  O   LYS A 138      -5.343  19.360   6.908  1.00  0.00           O  
ATOM   2138  CB  LYS A 138      -5.548  19.335  10.151  1.00  0.00           C  
ATOM   2139  CG  LYS A 138      -5.381  19.980  11.521  1.00  0.00           C  
ATOM   2140  CD  LYS A 138      -6.311  19.381  12.561  1.00  0.00           C  
ATOM   2141  CE  LYS A 138      -6.128  20.060  13.914  1.00  0.00           C  
ATOM   2142  NZ  LYS A 138      -7.099  19.550  14.926  1.00  0.00           N  
ATOM   2143  H   LYS A 138      -5.877  21.649   9.173  1.00  0.00           H  
ATOM   2144  HA  LYS A 138      -3.603  19.918   9.528  1.00  0.00           H  
ATOM   2145 1HB  LYS A 138      -6.582  19.442   9.830  1.00  0.00           H  
ATOM   2146 2HB  LYS A 138      -5.334  18.289  10.250  1.00  0.00           H  
ATOM   2147 1HG  LYS A 138      -4.355  19.830  11.837  1.00  0.00           H  
ATOM   2148 2HG  LYS A 138      -5.559  21.054  11.446  1.00  0.00           H  
ATOM   2149 1HD  LYS A 138      -7.347  19.491  12.238  1.00  0.00           H  
ATOM   2150 2HD  LYS A 138      -6.091  18.318  12.672  1.00  0.00           H  
ATOM   2151 1HE  LYS A 138      -5.115  19.873  14.270  1.00  0.00           H  
ATOM   2152 2HE  LYS A 138      -6.268  21.135  13.796  1.00  0.00           H  
ATOM   2153 1HZ  LYS A 138      -6.946  20.021  15.807  1.00  0.00           H  
ATOM   2154 2HZ  LYS A 138      -8.042  19.729  14.609  1.00  0.00           H  
ATOM   2155 3HZ  LYS A 138      -6.969  18.556  15.049  1.00  0.00           H  
ATOM   2156  N   LYS A 139      -3.713  18.090   7.826  1.00  0.00           N  
ATOM   2157  CA  LYS A 139      -3.604  17.218   6.656  1.00  0.00           C  
ATOM   2158  C   LYS A 139      -3.862  15.760   6.993  1.00  0.00           C  
ATOM   2159  O   LYS A 139      -3.515  15.289   8.073  1.00  0.00           O  
ATOM   2160  CB  LYS A 139      -2.226  17.367   6.010  1.00  0.00           C  
ATOM   2161  CG  LYS A 139      -1.950  18.769   5.470  1.00  0.00           C  
ATOM   2162  CD  LYS A 139      -0.630  18.837   4.714  1.00  0.00           C  
ATOM   2163  CE  LYS A 139      -0.368  20.249   4.201  1.00  0.00           C  
ATOM   2164  NZ  LYS A 139       0.855  20.317   3.342  1.00  0.00           N  
ATOM   2165  H   LYS A 139      -3.133  17.938   8.653  1.00  0.00           H  
ATOM   2166  HA  LYS A 139      -4.356  17.522   5.928  1.00  0.00           H  
ATOM   2167 1HB  LYS A 139      -1.454  17.129   6.742  1.00  0.00           H  
ATOM   2168 2HB  LYS A 139      -2.130  16.656   5.186  1.00  0.00           H  
ATOM   2169 1HG  LYS A 139      -2.763  19.066   4.805  1.00  0.00           H  
ATOM   2170 2HG  LYS A 139      -1.914  19.477   6.303  1.00  0.00           H  
ATOM   2171 1HD  LYS A 139       0.185  18.545   5.381  1.00  0.00           H  
ATOM   2172 2HD  LYS A 139      -0.654  18.148   3.870  1.00  0.00           H  
ATOM   2173 1HE  LYS A 139      -1.227  20.586   3.623  1.00  0.00           H  
ATOM   2174 2HE  LYS A 139      -0.235  20.915   5.057  1.00  0.00           H  
ATOM   2175 1HZ  LYS A 139       0.992  21.267   3.027  1.00  0.00           H  
ATOM   2176 2HZ  LYS A 139       1.665  20.017   3.863  1.00  0.00           H  
ATOM   2177 3HZ  LYS A 139       0.732  19.713   2.542  1.00  0.00           H  
ATOM   2178  N   GLU A 140      -4.437  15.030   6.047  1.00  0.00           N  
ATOM   2179  CA  GLU A 140      -4.707  13.609   6.249  1.00  0.00           C  
ATOM   2180  C   GLU A 140      -3.667  12.730   5.570  1.00  0.00           C  
ATOM   2181  O   GLU A 140      -3.077  13.121   4.559  1.00  0.00           O  
ATOM   2182  CB  GLU A 140      -6.105  13.251   5.736  1.00  0.00           C  
ATOM   2183  CG  GLU A 140      -7.247  13.945   6.484  1.00  0.00           C  
ATOM   2184  CD  GLU A 140      -8.626  13.568   5.961  1.00  0.00           C  
ATOM   2185  OE1 GLU A 140      -8.699  12.795   5.036  1.00  0.00           O  
ATOM   2186  OE2 GLU A 140      -9.597  14.060   6.490  1.00  0.00           O  
ATOM   2187  H   GLU A 140      -4.703  15.466   5.174  1.00  0.00           H  
ATOM   2188  HA  GLU A 140      -4.677  13.397   7.317  1.00  0.00           H  
ATOM   2189 1HB  GLU A 140      -6.183  13.509   4.681  1.00  0.00           H  
ATOM   2190 2HB  GLU A 140      -6.255  12.174   5.825  1.00  0.00           H  
ATOM   2191 1HG  GLU A 140      -7.183  13.675   7.542  1.00  0.00           H  
ATOM   2192 2HG  GLU A 140      -7.114  15.024   6.409  1.00  0.00           H  
ATOM   2193  N   PHE A 141      -3.481  11.525   6.104  1.00  0.00           N  
ATOM   2194  CA  PHE A 141      -2.574  10.557   5.498  1.00  0.00           C  
ATOM   2195  C   PHE A 141      -3.054   9.118   5.614  1.00  0.00           C  
ATOM   2196  O   PHE A 141      -3.875   8.776   6.478  1.00  0.00           O  
ATOM   2197  CB  PHE A 141      -1.189  10.623   6.143  1.00  0.00           C  
ATOM   2198  CG  PHE A 141      -1.155  10.219   7.613  1.00  0.00           C  
ATOM   2199  CD1 PHE A 141      -0.952   8.899   7.993  1.00  0.00           C  
ATOM   2200  CD2 PHE A 141      -1.273  11.164   8.594  1.00  0.00           C  
ATOM   2201  CE1 PHE A 141      -0.874   8.540   9.331  1.00  0.00           C  
ATOM   2202  CE2 PHE A 141      -1.190  10.825   9.935  1.00  0.00           C  
ATOM   2203  CZ  PHE A 141      -0.990   9.509  10.303  1.00  0.00           C  
ATOM   2204  H   PHE A 141      -3.971  11.302   6.970  1.00  0.00           H  
ATOM   2205  HA  PHE A 141      -2.481  10.797   4.438  1.00  0.00           H  
ATOM   2206 1HB  PHE A 141      -0.504   9.972   5.598  1.00  0.00           H  
ATOM   2207 2HB  PHE A 141      -0.805  11.640   6.063  1.00  0.00           H  
ATOM   2208  HD1 PHE A 141      -0.859   8.145   7.220  1.00  0.00           H  
ATOM   2209  HD2 PHE A 141      -1.439  12.188   8.293  1.00  0.00           H  
ATOM   2210  HE1 PHE A 141      -0.718   7.497   9.610  1.00  0.00           H  
ATOM   2211  HE2 PHE A 141      -1.289  11.597  10.699  1.00  0.00           H  
ATOM   2212  HZ  PHE A 141      -0.930   9.240  11.354  1.00  0.00           H  
ATOM   2213  N   GLU A 142      -2.488   8.268   4.749  1.00  0.00           N  
ATOM   2214  CA  GLU A 142      -2.734   6.833   4.778  1.00  0.00           C  
ATOM   2215  C   GLU A 142      -1.533   6.037   4.268  1.00  0.00           C  
ATOM   2216  O   GLU A 142      -0.965   6.355   3.219  1.00  0.00           O  
ATOM   2217  CB  GLU A 142      -3.968   6.476   3.945  1.00  0.00           C  
ATOM   2218  CG  GLU A 142      -4.344   4.990   3.962  1.00  0.00           C  
ATOM   2219  CD  GLU A 142      -5.621   4.688   3.222  1.00  0.00           C  
ATOM   2220  OE1 GLU A 142      -6.057   5.499   2.446  1.00  0.00           O  
ATOM   2221  OE2 GLU A 142      -6.200   3.660   3.496  1.00  0.00           O  
ATOM   2222  H   GLU A 142      -1.847   8.630   4.059  1.00  0.00           H  
ATOM   2223  HA  GLU A 142      -2.918   6.552   5.805  1.00  0.00           H  
ATOM   2224 1HB  GLU A 142      -4.826   7.040   4.313  1.00  0.00           H  
ATOM   2225 2HB  GLU A 142      -3.803   6.769   2.909  1.00  0.00           H  
ATOM   2226 1HG  GLU A 142      -3.539   4.425   3.492  1.00  0.00           H  
ATOM   2227 2HG  GLU A 142      -4.420   4.646   4.990  1.00  0.00           H  
ATOM   2228  N   PHE A 143      -1.179   4.987   5.012  1.00  0.00           N  
ATOM   2229  CA  PHE A 143      -0.087   4.085   4.650  1.00  0.00           C  
ATOM   2230  C   PHE A 143      -0.444   2.619   4.837  1.00  0.00           C  
ATOM   2231  O   PHE A 143      -1.397   2.291   5.550  1.00  0.00           O  
ATOM   2232  CB  PHE A 143       1.160   4.346   5.451  1.00  0.00           C  
ATOM   2233  CG  PHE A 143       1.702   5.682   5.339  1.00  0.00           C  
ATOM   2234  CD1 PHE A 143       1.356   6.659   6.235  1.00  0.00           C  
ATOM   2235  CD2 PHE A 143       2.564   5.980   4.330  1.00  0.00           C  
ATOM   2236  CE1 PHE A 143       1.875   7.920   6.112  1.00  0.00           C  
ATOM   2237  CE2 PHE A 143       3.078   7.237   4.198  1.00  0.00           C  
ATOM   2238  CZ  PHE A 143       2.735   8.208   5.090  1.00  0.00           C  
ATOM   2239  H   PHE A 143      -1.704   4.820   5.870  1.00  0.00           H  
ATOM   2240  HA  PHE A 143       0.145   4.238   3.607  1.00  0.00           H  
ATOM   2241 1HB  PHE A 143       1.008   4.111   6.499  1.00  0.00           H  
ATOM   2242 2HB  PHE A 143       1.895   3.680   5.050  1.00  0.00           H  
ATOM   2243  HD1 PHE A 143       0.675   6.419   7.049  1.00  0.00           H  
ATOM   2244  HD2 PHE A 143       2.840   5.199   3.629  1.00  0.00           H  
ATOM   2245  HE1 PHE A 143       1.621   8.699   6.831  1.00  0.00           H  
ATOM   2246  HE2 PHE A 143       3.767   7.465   3.390  1.00  0.00           H  
ATOM   2247  HZ  PHE A 143       3.154   9.210   5.001  1.00  0.00           H  
ATOM   2248  N   SER A 144       0.323   1.714   4.223  1.00  0.00           N  
ATOM   2249  CA  SER A 144       0.025   0.302   4.495  1.00  0.00           C  
ATOM   2250  C   SER A 144       1.275  -0.555   4.740  1.00  0.00           C  
ATOM   2251  O   SER A 144       2.352  -0.289   4.206  1.00  0.00           O  
ATOM   2252  CB  SER A 144      -0.785  -0.280   3.360  1.00  0.00           C  
ATOM   2253  OG  SER A 144      -1.984   0.415   3.168  1.00  0.00           O  
ATOM   2254  H   SER A 144       1.104   2.000   3.619  1.00  0.00           H  
ATOM   2255  HA  SER A 144      -0.578   0.245   5.401  1.00  0.00           H  
ATOM   2256 1HB  SER A 144      -0.215  -0.241   2.481  1.00  0.00           H  
ATOM   2257 2HB  SER A 144      -1.002  -1.328   3.577  1.00  0.00           H  
ATOM   2258  HG  SER A 144      -2.468   0.349   3.999  1.00  0.00           H  
ATOM   2259  N   LEU A 145       1.096  -1.598   5.551  1.00  0.00           N  
ATOM   2260  CA  LEU A 145       2.135  -2.574   5.880  1.00  0.00           C  
ATOM   2261  C   LEU A 145       1.810  -3.951   5.329  1.00  0.00           C  
ATOM   2262  O   LEU A 145       0.742  -4.505   5.602  1.00  0.00           O  
ATOM   2263  CB  LEU A 145       2.314  -2.636   7.406  1.00  0.00           C  
ATOM   2264  CG  LEU A 145       3.240  -3.670   7.978  1.00  0.00           C  
ATOM   2265  CD1 LEU A 145       4.645  -3.428   7.500  1.00  0.00           C  
ATOM   2266  CD2 LEU A 145       3.194  -3.566   9.495  1.00  0.00           C  
ATOM   2267  H   LEU A 145       0.170  -1.722   5.961  1.00  0.00           H  
ATOM   2268  HA  LEU A 145       3.071  -2.241   5.434  1.00  0.00           H  
ATOM   2269 1HB  LEU A 145       2.706  -1.700   7.737  1.00  0.00           H  
ATOM   2270 2HB  LEU A 145       1.333  -2.786   7.855  1.00  0.00           H  
ATOM   2271  HG  LEU A 145       2.922  -4.652   7.673  1.00  0.00           H  
ATOM   2272 1HD1 LEU A 145       5.302  -4.177   7.928  1.00  0.00           H  
ATOM   2273 2HD1 LEU A 145       4.688  -3.491   6.415  1.00  0.00           H  
ATOM   2274 3HD1 LEU A 145       4.969  -2.452   7.817  1.00  0.00           H  
ATOM   2275 1HD2 LEU A 145       3.865  -4.311   9.930  1.00  0.00           H  
ATOM   2276 2HD2 LEU A 145       3.515  -2.569   9.795  1.00  0.00           H  
ATOM   2277 3HD2 LEU A 145       2.179  -3.735   9.844  1.00  0.00           H  
ATOM   2278  N   ASN A 146       2.735  -4.509   4.540  1.00  0.00           N  
ATOM   2279  CA  ASN A 146       2.517  -5.827   3.942  1.00  0.00           C  
ATOM   2280  C   ASN A 146       2.975  -7.024   4.780  1.00  0.00           C  
ATOM   2281  O   ASN A 146       2.907  -8.161   4.313  1.00  0.00           O  
ATOM   2282  CB  ASN A 146       3.177  -5.890   2.582  1.00  0.00           C  
ATOM   2283  CG  ASN A 146       4.665  -5.729   2.643  1.00  0.00           C  
ATOM   2284  OD1 ASN A 146       5.251  -5.546   3.717  1.00  0.00           O  
ATOM   2285  ND2 ASN A 146       5.297  -5.788   1.497  1.00  0.00           N  
ATOM   2286  H   ASN A 146       3.588  -4.006   4.341  1.00  0.00           H  
ATOM   2287  HA  ASN A 146       1.447  -5.949   3.801  1.00  0.00           H  
ATOM   2288 1HB  ASN A 146       2.944  -6.847   2.116  1.00  0.00           H  
ATOM   2289 2HB  ASN A 146       2.790  -5.122   1.944  1.00  0.00           H  
ATOM   2290 1HD2 ASN A 146       6.292  -5.686   1.468  1.00  0.00           H  
ATOM   2291 2HD2 ASN A 146       4.785  -5.934   0.651  1.00  0.00           H  
ATOM   2292  N   GLN A 147       3.452  -6.773   5.996  1.00  0.00           N  
ATOM   2293  CA  GLN A 147       3.814  -7.846   6.917  1.00  0.00           C  
ATOM   2294  C   GLN A 147       3.937  -7.361   8.356  1.00  0.00           C  
ATOM   2295  O   GLN A 147       4.858  -6.603   8.676  1.00  0.00           O  
ATOM   2296  CB  GLN A 147       5.134  -8.509   6.527  1.00  0.00           C  
ATOM   2297  CG  GLN A 147       5.481  -9.651   7.454  1.00  0.00           C  
ATOM   2298  CD  GLN A 147       6.749 -10.362   7.123  1.00  0.00           C  
ATOM   2299  OE1 GLN A 147       7.057 -10.646   5.960  1.00  0.00           O  
ATOM   2300  NE2 GLN A 147       7.509 -10.652   8.175  1.00  0.00           N  
ATOM   2301  H   GLN A 147       3.522  -5.815   6.294  1.00  0.00           H  
ATOM   2302  HA  GLN A 147       3.024  -8.596   6.884  1.00  0.00           H  
ATOM   2303 1HB  GLN A 147       5.070  -8.899   5.510  1.00  0.00           H  
ATOM   2304 2HB  GLN A 147       5.940  -7.775   6.555  1.00  0.00           H  
ATOM   2305 1HG  GLN A 147       5.563  -9.268   8.471  1.00  0.00           H  
ATOM   2306 2HG  GLN A 147       4.679 -10.373   7.397  1.00  0.00           H  
ATOM   2307 1HE2 GLN A 147       8.410 -11.126   8.077  1.00  0.00           H  
ATOM   2308 2HE2 GLN A 147       7.206 -10.395   9.090  1.00  0.00           H  
ATOM   2309  N   PHE A 148       3.079  -7.877   9.232  1.00  0.00           N  
ATOM   2310  CA  PHE A 148       3.058  -7.496  10.638  1.00  0.00           C  
ATOM   2311  C   PHE A 148       3.344  -8.692  11.560  1.00  0.00           C  
ATOM   2312  O   PHE A 148       4.176  -8.625  12.467  1.00  0.00           O  
ATOM   2313  CB  PHE A 148       1.746  -6.793  10.963  1.00  0.00           C  
ATOM   2314  CG  PHE A 148       1.665  -6.362  12.360  1.00  0.00           C  
ATOM   2315  CD1 PHE A 148       2.530  -5.410  12.846  1.00  0.00           C  
ATOM   2316  CD2 PHE A 148       0.699  -6.866  13.189  1.00  0.00           C  
ATOM   2317  CE1 PHE A 148       2.463  -5.016  14.139  1.00  0.00           C  
ATOM   2318  CE2 PHE A 148       0.612  -6.452  14.483  1.00  0.00           C  
ATOM   2319  CZ  PHE A 148       1.511  -5.536  14.968  1.00  0.00           C  
ATOM   2320  H   PHE A 148       2.375  -8.530   8.911  1.00  0.00           H  
ATOM   2321  HA  PHE A 148       3.830  -6.753  10.796  1.00  0.00           H  
ATOM   2322 1HB  PHE A 148       1.614  -5.934  10.320  1.00  0.00           H  
ATOM   2323 2HB  PHE A 148       0.917  -7.472  10.769  1.00  0.00           H  
ATOM   2324  HD1 PHE A 148       3.291  -4.993  12.190  1.00  0.00           H  
ATOM   2325  HD2 PHE A 148       0.000  -7.610  12.800  1.00  0.00           H  
ATOM   2326  HE1 PHE A 148       3.169  -4.297  14.496  1.00  0.00           H  
ATOM   2327  HE2 PHE A 148      -0.163  -6.861  15.119  1.00  0.00           H  
ATOM   2328  HZ  PHE A 148       1.462  -5.220  16.000  1.00  0.00           H  
ATOM   2329  N   SER A 149       2.663  -9.799  11.291  1.00  0.00           N  
ATOM   2330  CA  SER A 149       2.744 -11.033  12.073  1.00  0.00           C  
ATOM   2331  C   SER A 149       2.473 -10.835  13.557  1.00  0.00           C  
ATOM   2332  O   SER A 149       1.624 -10.035  13.945  1.00  0.00           O  
ATOM   2333  CB  SER A 149       4.132 -11.649  11.917  1.00  0.00           C  
ATOM   2334  OG  SER A 149       4.197 -12.933  12.497  1.00  0.00           O  
ATOM   2335  H   SER A 149       2.032  -9.779  10.501  1.00  0.00           H  
ATOM   2336  HA  SER A 149       1.999 -11.727  11.681  1.00  0.00           H  
ATOM   2337 1HB  SER A 149       4.385 -11.712  10.861  1.00  0.00           H  
ATOM   2338 2HB  SER A 149       4.873 -11.007  12.387  1.00  0.00           H  
ATOM   2339  HG  SER A 149       3.718 -13.519  11.898  1.00  0.00           H  
ATOM   2340  N   ILE A 150       3.172 -11.632  14.364  1.00  0.00           N  
ATOM   2341  CA  ILE A 150       3.048 -11.646  15.817  1.00  0.00           C  
ATOM   2342  C   ILE A 150       4.269 -11.020  16.491  1.00  0.00           C  
ATOM   2343  O   ILE A 150       4.164 -10.311  17.493  1.00  0.00           O  
ATOM   2344  CB  ILE A 150       2.871 -13.067  16.356  1.00  0.00           C  
ATOM   2345  CG1 ILE A 150       1.652 -13.750  15.723  1.00  0.00           C  
ATOM   2346  CG2 ILE A 150       2.726 -12.998  17.876  1.00  0.00           C  
ATOM   2347  CD1 ILE A 150       0.361 -13.037  15.957  1.00  0.00           C  
ATOM   2348  H   ILE A 150       3.825 -12.269  13.929  1.00  0.00           H  
ATOM   2349  HA  ILE A 150       2.173 -11.069  16.091  1.00  0.00           H  
ATOM   2350  HB  ILE A 150       3.724 -13.644  16.082  1.00  0.00           H  
ATOM   2351 1HG1 ILE A 150       1.812 -13.829  14.649  1.00  0.00           H  
ATOM   2352 2HG1 ILE A 150       1.571 -14.756  16.131  1.00  0.00           H  
ATOM   2353 1HG2 ILE A 150       2.621 -13.984  18.272  1.00  0.00           H  
ATOM   2354 2HG2 ILE A 150       3.601 -12.524  18.307  1.00  0.00           H  
ATOM   2355 3HG2 ILE A 150       1.848 -12.417  18.132  1.00  0.00           H  
ATOM   2356 1HD1 ILE A 150      -0.453 -13.587  15.482  1.00  0.00           H  
ATOM   2357 2HD1 ILE A 150       0.172 -12.961  17.027  1.00  0.00           H  
ATOM   2358 3HD1 ILE A 150       0.422 -12.040  15.531  1.00  0.00           H  
ATOM   2359  N   LEU A 151       5.451 -11.332  15.973  1.00  0.00           N  
ATOM   2360  CA  LEU A 151       6.689 -10.880  16.592  1.00  0.00           C  
ATOM   2361  C   LEU A 151       6.702  -9.364  16.786  1.00  0.00           C  
ATOM   2362  O   LEU A 151       7.188  -8.863  17.806  1.00  0.00           O  
ATOM   2363  CB  LEU A 151       7.872 -11.319  15.739  1.00  0.00           C  
ATOM   2364  CG  LEU A 151       9.208 -11.038  16.312  1.00  0.00           C  
ATOM   2365  CD1 LEU A 151       9.320 -11.737  17.598  1.00  0.00           C  
ATOM   2366  CD2 LEU A 151      10.275 -11.574  15.389  1.00  0.00           C  
ATOM   2367  H   LEU A 151       5.492 -11.899  15.139  1.00  0.00           H  
ATOM   2368  HA  LEU A 151       6.776 -11.343  17.572  1.00  0.00           H  
ATOM   2369 1HB  LEU A 151       7.805 -12.382  15.545  1.00  0.00           H  
ATOM   2370 2HB  LEU A 151       7.815 -10.798  14.783  1.00  0.00           H  
ATOM   2371  HG  LEU A 151       9.324  -9.970  16.471  1.00  0.00           H  
ATOM   2372 1HD1 LEU A 151      10.285 -11.556  18.012  1.00  0.00           H  
ATOM   2373 2HD1 LEU A 151       8.548 -11.397  18.288  1.00  0.00           H  
ATOM   2374 3HD1 LEU A 151       9.210 -12.773  17.399  1.00  0.00           H  
ATOM   2375 1HD2 LEU A 151      11.258 -11.382  15.831  1.00  0.00           H  
ATOM   2376 2HD2 LEU A 151      10.136 -12.649  15.270  1.00  0.00           H  
ATOM   2377 3HD2 LEU A 151      10.203 -11.099  14.421  1.00  0.00           H  
ATOM   2378  N   GLN A 152       6.166  -8.626  15.809  1.00  0.00           N  
ATOM   2379  CA  GLN A 152       6.110  -7.180  15.933  1.00  0.00           C  
ATOM   2380  C   GLN A 152       5.167  -6.781  17.062  1.00  0.00           C  
ATOM   2381  O   GLN A 152       5.426  -5.819  17.773  1.00  0.00           O  
ATOM   2382  CB  GLN A 152       5.685  -6.526  14.620  1.00  0.00           C  
ATOM   2383  CG  GLN A 152       6.728  -6.638  13.531  1.00  0.00           C  
ATOM   2384  CD  GLN A 152       6.286  -6.047  12.236  1.00  0.00           C  
ATOM   2385  OE1 GLN A 152       5.843  -4.901  12.164  1.00  0.00           O  
ATOM   2386  NE2 GLN A 152       6.388  -6.840  11.193  1.00  0.00           N  
ATOM   2387  H   GLN A 152       5.784  -9.072  14.986  1.00  0.00           H  
ATOM   2388  HA  GLN A 152       7.101  -6.816  16.184  1.00  0.00           H  
ATOM   2389 1HB  GLN A 152       4.766  -6.990  14.267  1.00  0.00           H  
ATOM   2390 2HB  GLN A 152       5.480  -5.469  14.786  1.00  0.00           H  
ATOM   2391 1HG  GLN A 152       7.616  -6.126  13.841  1.00  0.00           H  
ATOM   2392 2HG  GLN A 152       6.942  -7.694  13.365  1.00  0.00           H  
ATOM   2393 1HE2 GLN A 152       6.059  -6.540  10.276  1.00  0.00           H  
ATOM   2394 2HE2 GLN A 152       6.737  -7.765  11.313  1.00  0.00           H  
ATOM   2395  N   GLN A 153       4.091  -7.546  17.287  1.00  0.00           N  
ATOM   2396  CA  GLN A 153       3.116  -7.184  18.315  1.00  0.00           C  
ATOM   2397  C   GLN A 153       3.824  -7.198  19.650  1.00  0.00           C  
ATOM   2398  O   GLN A 153       3.630  -6.316  20.492  1.00  0.00           O  
ATOM   2399  CB  GLN A 153       2.000  -8.233  18.391  1.00  0.00           C  
ATOM   2400  CG  GLN A 153       1.116  -8.318  17.198  1.00  0.00           C  
ATOM   2401  CD  GLN A 153       0.178  -9.526  17.224  1.00  0.00           C  
ATOM   2402  OE1 GLN A 153       0.320 -10.431  18.048  1.00  0.00           O  
ATOM   2403  NE2 GLN A 153      -0.780  -9.549  16.321  1.00  0.00           N  
ATOM   2404  H   GLN A 153       3.939  -8.376  16.728  1.00  0.00           H  
ATOM   2405  HA  GLN A 153       2.719  -6.195  18.122  1.00  0.00           H  
ATOM   2406 1HB  GLN A 153       2.402  -9.208  18.606  1.00  0.00           H  
ATOM   2407 2HB  GLN A 153       1.363  -7.969  19.230  1.00  0.00           H  
ATOM   2408 1HG  GLN A 153       0.506  -7.430  17.187  1.00  0.00           H  
ATOM   2409 2HG  GLN A 153       1.738  -8.386  16.301  1.00  0.00           H  
ATOM   2410 1HE2 GLN A 153      -1.448 -10.284  16.300  1.00  0.00           H  
ATOM   2411 2HE2 GLN A 153      -0.883  -8.798  15.677  1.00  0.00           H  
ATOM   2412  N   ILE A 154       4.686  -8.195  19.811  1.00  0.00           N  
ATOM   2413  CA  ILE A 154       5.437  -8.358  21.033  1.00  0.00           C  
ATOM   2414  C   ILE A 154       6.424  -7.240  21.244  1.00  0.00           C  
ATOM   2415  O   ILE A 154       6.459  -6.626  22.316  1.00  0.00           O  
ATOM   2416  CB  ILE A 154       6.192  -9.683  21.015  1.00  0.00           C  
ATOM   2417  CG1 ILE A 154       5.222 -10.818  21.062  1.00  0.00           C  
ATOM   2418  CG2 ILE A 154       7.199  -9.750  22.140  1.00  0.00           C  
ATOM   2419  CD1 ILE A 154       5.836 -12.081  20.763  1.00  0.00           C  
ATOM   2420  H   ILE A 154       4.777  -8.875  19.052  1.00  0.00           H  
ATOM   2421  HA  ILE A 154       4.734  -8.357  21.856  1.00  0.00           H  
ATOM   2422  HB  ILE A 154       6.721  -9.773  20.073  1.00  0.00           H  
ATOM   2423 1HG1 ILE A 154       4.817 -10.897  22.035  1.00  0.00           H  
ATOM   2424 2HG1 ILE A 154       4.417 -10.637  20.341  1.00  0.00           H  
ATOM   2425 1HG2 ILE A 154       7.734 -10.692  22.090  1.00  0.00           H  
ATOM   2426 2HG2 ILE A 154       7.900  -8.929  22.040  1.00  0.00           H  
ATOM   2427 3HG2 ILE A 154       6.719  -9.677  23.078  1.00  0.00           H  
ATOM   2428 1HD1 ILE A 154       5.091 -12.875  20.806  1.00  0.00           H  
ATOM   2429 2HD1 ILE A 154       6.250 -12.011  19.770  1.00  0.00           H  
ATOM   2430 3HD1 ILE A 154       6.630 -12.285  21.486  1.00  0.00           H  
ATOM   2431  N   ALA A 155       7.210  -6.945  20.213  1.00  0.00           N  
ATOM   2432  CA  ALA A 155       8.194  -5.893  20.338  1.00  0.00           C  
ATOM   2433  C   ALA A 155       7.547  -4.557  20.644  1.00  0.00           C  
ATOM   2434  O   ALA A 155       8.003  -3.828  21.524  1.00  0.00           O  
ATOM   2435  CB  ALA A 155       8.967  -5.778  19.062  1.00  0.00           C  
ATOM   2436  H   ALA A 155       7.130  -7.481  19.343  1.00  0.00           H  
ATOM   2437  HA  ALA A 155       8.865  -6.147  21.162  1.00  0.00           H  
ATOM   2438 1HB  ALA A 155       9.709  -4.996  19.159  1.00  0.00           H  
ATOM   2439 2HB  ALA A 155       9.446  -6.724  18.845  1.00  0.00           H  
ATOM   2440 3HB  ALA A 155       8.262  -5.533  18.280  1.00  0.00           H  
ATOM   2441  N   LEU A 156       6.438  -4.259  19.975  1.00  0.00           N  
ATOM   2442  CA  LEU A 156       5.759  -2.990  20.174  1.00  0.00           C  
ATOM   2443  C   LEU A 156       5.258  -2.858  21.593  1.00  0.00           C  
ATOM   2444  O   LEU A 156       5.417  -1.814  22.232  1.00  0.00           O  
ATOM   2445  CB  LEU A 156       4.561  -2.935  19.261  1.00  0.00           C  
ATOM   2446  CG  LEU A 156       4.788  -2.842  17.820  1.00  0.00           C  
ATOM   2447  CD1 LEU A 156       3.529  -3.100  17.180  1.00  0.00           C  
ATOM   2448  CD2 LEU A 156       5.181  -1.552  17.495  1.00  0.00           C  
ATOM   2449  H   LEU A 156       6.073  -4.907  19.277  1.00  0.00           H  
ATOM   2450  HA  LEU A 156       6.447  -2.178  19.956  1.00  0.00           H  
ATOM   2451 1HB  LEU A 156       3.959  -3.827  19.436  1.00  0.00           H  
ATOM   2452 2HB  LEU A 156       3.982  -2.065  19.538  1.00  0.00           H  
ATOM   2453  HG  LEU A 156       5.541  -3.538  17.504  1.00  0.00           H  
ATOM   2454 1HD1 LEU A 156       3.645  -3.027  16.158  1.00  0.00           H  
ATOM   2455 2HD1 LEU A 156       3.194  -4.086  17.436  1.00  0.00           H  
ATOM   2456 3HD1 LEU A 156       2.823  -2.360  17.535  1.00  0.00           H  
ATOM   2457 1HD2 LEU A 156       5.326  -1.445  16.424  1.00  0.00           H  
ATOM   2458 2HD2 LEU A 156       4.395  -0.927  17.820  1.00  0.00           H  
ATOM   2459 3HD2 LEU A 156       6.082  -1.322  18.019  1.00  0.00           H  
ATOM   2460  N   SER A 157       4.706  -3.945  22.125  1.00  0.00           N  
ATOM   2461  CA  SER A 157       4.198  -3.923  23.473  1.00  0.00           C  
ATOM   2462  C   SER A 157       5.328  -3.710  24.474  1.00  0.00           C  
ATOM   2463  O   SER A 157       5.178  -2.945  25.429  1.00  0.00           O  
ATOM   2464  CB  SER A 157       3.421  -5.176  23.730  1.00  0.00           C  
ATOM   2465  OG  SER A 157       2.238  -5.200  22.957  1.00  0.00           O  
ATOM   2466  H   SER A 157       4.577  -4.789  21.562  1.00  0.00           H  
ATOM   2467  HA  SER A 157       3.501  -3.092  23.552  1.00  0.00           H  
ATOM   2468 1HB  SER A 157       4.046  -6.023  23.466  1.00  0.00           H  
ATOM   2469 2HB  SER A 157       3.168  -5.251  24.770  1.00  0.00           H  
ATOM   2470  HG  SER A 157       2.376  -4.584  22.186  1.00  0.00           H  
ATOM   2471  N   HIS A 158       6.502  -4.319  24.232  1.00  0.00           N  
ATOM   2472  CA  HIS A 158       7.617  -4.116  25.162  1.00  0.00           C  
ATOM   2473  C   HIS A 158       8.020  -2.649  25.159  1.00  0.00           C  
ATOM   2474  O   HIS A 158       8.253  -2.019  26.201  1.00  0.00           O  
ATOM   2475  CB  HIS A 158       8.914  -4.809  24.692  1.00  0.00           C  
ATOM   2476  CG  HIS A 158       8.994  -6.292  24.660  1.00  0.00           C  
ATOM   2477  ND1 HIS A 158      10.109  -6.946  24.140  1.00  0.00           N  
ATOM   2478  CD2 HIS A 158       8.150  -7.262  25.044  1.00  0.00           C  
ATOM   2479  CE1 HIS A 158       9.941  -8.241  24.234  1.00  0.00           C  
ATOM   2480  NE2 HIS A 158       8.778  -8.462  24.777  1.00  0.00           N  
ATOM   2481  H   HIS A 158       6.597  -4.951  23.433  1.00  0.00           H  
ATOM   2482  HA  HIS A 158       7.348  -4.420  26.168  1.00  0.00           H  
ATOM   2483 1HB  HIS A 158       9.147  -4.468  23.689  1.00  0.00           H  
ATOM   2484 2HB  HIS A 158       9.728  -4.466  25.329  1.00  0.00           H  
ATOM   2485  HD2 HIS A 158       7.167  -7.126  25.492  1.00  0.00           H  
ATOM   2486  HE1 HIS A 158      10.652  -9.003  23.915  1.00  0.00           H  
ATOM   2487  HE2 HIS A 158       8.394  -9.371  24.971  1.00  0.00           H  
ATOM   2488  N   CYS A 159       8.082  -2.109  23.952  1.00  0.00           N  
ATOM   2489  CA  CYS A 159       8.545  -0.768  23.701  1.00  0.00           C  
ATOM   2490  C   CYS A 159       7.671   0.318  24.301  1.00  0.00           C  
ATOM   2491  O   CYS A 159       8.171   1.264  24.910  1.00  0.00           O  
ATOM   2492  CB  CYS A 159       8.636  -0.617  22.202  1.00  0.00           C  
ATOM   2493  SG  CYS A 159       9.982  -1.611  21.490  1.00  0.00           S  
ATOM   2494  H   CYS A 159       7.844  -2.689  23.144  1.00  0.00           H  
ATOM   2495  HA  CYS A 159       9.547  -0.675  24.120  1.00  0.00           H  
ATOM   2496 1HB  CYS A 159       7.712  -0.957  21.754  1.00  0.00           H  
ATOM   2497 2HB  CYS A 159       8.739   0.383  21.942  1.00  0.00           H  
ATOM   2498  HG  CYS A 159       9.342  -2.788  21.633  1.00  0.00           H  
ATOM   2499  N   ILE A 160       6.362   0.190  24.157  1.00  0.00           N  
ATOM   2500  CA  ILE A 160       5.469   1.173  24.753  1.00  0.00           C  
ATOM   2501  C   ILE A 160       5.388   0.989  26.273  1.00  0.00           C  
ATOM   2502  O   ILE A 160       5.313   1.970  27.032  1.00  0.00           O  
ATOM   2503  CB  ILE A 160       4.099   1.123  24.077  1.00  0.00           C  
ATOM   2504  CG1 ILE A 160       3.296   2.367  24.415  1.00  0.00           C  
ATOM   2505  CG2 ILE A 160       3.388  -0.051  24.451  1.00  0.00           C  
ATOM   2506  CD1 ILE A 160       2.066   2.552  23.579  1.00  0.00           C  
ATOM   2507  H   ILE A 160       5.986  -0.591  23.617  1.00  0.00           H  
ATOM   2508  HA  ILE A 160       5.877   2.162  24.559  1.00  0.00           H  
ATOM   2509  HB  ILE A 160       4.249   1.113  23.013  1.00  0.00           H  
ATOM   2510 1HG1 ILE A 160       2.987   2.301  25.451  1.00  0.00           H  
ATOM   2511 2HG1 ILE A 160       3.934   3.250  24.282  1.00  0.00           H  
ATOM   2512 1HG2 ILE A 160       2.444  -0.070  23.932  1.00  0.00           H  
ATOM   2513 2HG2 ILE A 160       3.969  -0.919  24.183  1.00  0.00           H  
ATOM   2514 3HG2 ILE A 160       3.221  -0.028  25.513  1.00  0.00           H  
ATOM   2515 1HD1 ILE A 160       1.553   3.461  23.889  1.00  0.00           H  
ATOM   2516 2HD1 ILE A 160       2.360   2.638  22.533  1.00  0.00           H  
ATOM   2517 3HD1 ILE A 160       1.413   1.705  23.711  1.00  0.00           H  
ATOM   2518  N   ALA A 161       5.499  -0.267  26.732  1.00  0.00           N  
ATOM   2519  CA  ALA A 161       5.473  -0.574  28.150  1.00  0.00           C  
ATOM   2520  C   ALA A 161       6.591   0.126  28.865  1.00  0.00           C  
ATOM   2521  O   ALA A 161       6.436   0.577  29.993  1.00  0.00           O  
ATOM   2522  CB  ALA A 161       5.591  -2.049  28.386  1.00  0.00           C  
ATOM   2523  H   ALA A 161       5.562  -1.053  26.084  1.00  0.00           H  
ATOM   2524  HA  ALA A 161       4.531  -0.221  28.545  1.00  0.00           H  
ATOM   2525 1HB  ALA A 161       5.543  -2.250  29.458  1.00  0.00           H  
ATOM   2526 2HB  ALA A 161       4.771  -2.525  27.879  1.00  0.00           H  
ATOM   2527 3HB  ALA A 161       6.529  -2.414  27.990  1.00  0.00           H  
ATOM   2528  N   ASN A 162       7.716   0.269  28.173  1.00  0.00           N  
ATOM   2529  CA  ASN A 162       8.879   0.926  28.719  1.00  0.00           C  
ATOM   2530  C   ASN A 162       8.593   2.354  29.212  1.00  0.00           C  
ATOM   2531  O   ASN A 162       9.279   2.854  30.110  1.00  0.00           O  
ATOM   2532  CB  ASN A 162       9.986   0.970  27.701  1.00  0.00           C  
ATOM   2533  CG  ASN A 162      11.245   1.409  28.334  1.00  0.00           C  
ATOM   2534  OD1 ASN A 162      11.727   0.703  29.224  1.00  0.00           O  
ATOM   2535  ND2 ASN A 162      11.784   2.531  27.928  1.00  0.00           N  
ATOM   2536  H   ASN A 162       7.784  -0.162  27.248  1.00  0.00           H  
ATOM   2537  HA  ASN A 162       9.230   0.338  29.550  1.00  0.00           H  
ATOM   2538 1HB  ASN A 162      10.123  -0.018  27.253  1.00  0.00           H  
ATOM   2539 2HB  ASN A 162       9.728   1.665  26.902  1.00  0.00           H  
ATOM   2540 1HD2 ASN A 162      12.639   2.862  28.328  1.00  0.00           H  
ATOM   2541 2HD2 ASN A 162      11.349   3.060  27.200  1.00  0.00           H  
ATOM   2542  N   LEU A 163       7.629   3.032  28.590  1.00  0.00           N  
ATOM   2543  CA  LEU A 163       7.300   4.410  28.927  1.00  0.00           C  
ATOM   2544  C   LEU A 163       6.127   4.631  29.876  1.00  0.00           C  
ATOM   2545  O   LEU A 163       6.185   5.482  30.768  1.00  0.00           O  
ATOM   2546  CB  LEU A 163       6.974   5.200  27.670  1.00  0.00           C  
ATOM   2547  CG  LEU A 163       6.528   6.637  27.978  1.00  0.00           C  
ATOM   2548  CD1 LEU A 163       7.653   7.377  28.656  1.00  0.00           C  
ATOM   2549  CD2 LEU A 163       6.120   7.316  26.739  1.00  0.00           C  
ATOM   2550  H   LEU A 163       7.064   2.562  27.886  1.00  0.00           H  
ATOM   2551  HA  LEU A 163       8.181   4.850  29.389  1.00  0.00           H  
ATOM   2552 1HB  LEU A 163       7.855   5.238  27.040  1.00  0.00           H  
ATOM   2553 2HB  LEU A 163       6.178   4.692  27.126  1.00  0.00           H  
ATOM   2554  HG  LEU A 163       5.676   6.608  28.658  1.00  0.00           H  
ATOM   2555 1HD1 LEU A 163       7.331   8.392  28.892  1.00  0.00           H  
ATOM   2556 2HD1 LEU A 163       7.922   6.860  29.578  1.00  0.00           H  
ATOM   2557 3HD1 LEU A 163       8.515   7.415  27.995  1.00  0.00           H  
ATOM   2558 1HD2 LEU A 163       5.786   8.325  26.979  1.00  0.00           H  
ATOM   2559 2HD2 LEU A 163       6.950   7.364  26.061  1.00  0.00           H  
ATOM   2560 3HD2 LEU A 163       5.313   6.766  26.285  1.00  0.00           H  
ATOM   2561  N   HIS A 164       5.031   3.943  29.618  1.00  0.00           N  
ATOM   2562  CA  HIS A 164       3.769   4.230  30.297  1.00  0.00           C  
ATOM   2563  C   HIS A 164       3.581   3.683  31.718  1.00  0.00           C  
ATOM   2564  O   HIS A 164       4.228   2.731  32.155  1.00  0.00           O  
ATOM   2565  CB  HIS A 164       2.626   3.825  29.368  1.00  0.00           C  
ATOM   2566  CG  HIS A 164       2.527   4.758  28.205  1.00  0.00           C  
ATOM   2567  ND1 HIS A 164       1.756   5.903  28.228  1.00  0.00           N  
ATOM   2568  CD2 HIS A 164       3.162   4.758  27.017  1.00  0.00           C  
ATOM   2569  CE1 HIS A 164       1.904   6.550  27.082  1.00  0.00           C  
ATOM   2570  NE2 HIS A 164       2.756   5.875  26.334  1.00  0.00           N  
ATOM   2571  H   HIS A 164       5.067   3.222  28.893  1.00  0.00           H  
ATOM   2572  HA  HIS A 164       3.695   5.312  30.394  1.00  0.00           H  
ATOM   2573 1HB  HIS A 164       2.812   2.836  28.964  1.00  0.00           H  
ATOM   2574 2HB  HIS A 164       1.678   3.802  29.909  1.00  0.00           H  
ATOM   2575  HD2 HIS A 164       3.877   4.026  26.675  1.00  0.00           H  
ATOM   2576  HE1 HIS A 164       1.419   7.491  26.811  1.00  0.00           H  
ATOM   2577  HE2 HIS A 164       3.098   6.143  25.391  1.00  0.00           H  
ATOM   2578  N   GLU A 165       2.671   4.344  32.438  1.00  0.00           N  
ATOM   2579  CA  GLU A 165       2.290   3.987  33.802  1.00  0.00           C  
ATOM   2580  C   GLU A 165       1.397   2.758  33.777  1.00  0.00           C  
ATOM   2581  O   GLU A 165       0.980   2.332  32.702  1.00  0.00           O  
ATOM   2582  CB  GLU A 165       1.588   5.156  34.493  1.00  0.00           C  
ATOM   2583  CG  GLU A 165       2.481   6.378  34.708  1.00  0.00           C  
ATOM   2584  CD  GLU A 165       1.784   7.508  35.433  1.00  0.00           C  
ATOM   2585  OE1 GLU A 165       0.584   7.454  35.567  1.00  0.00           O  
ATOM   2586  OE2 GLU A 165       2.455   8.422  35.851  1.00  0.00           O  
ATOM   2587  H   GLU A 165       2.210   5.132  32.005  1.00  0.00           H  
ATOM   2588  HA  GLU A 165       3.191   3.748  34.363  1.00  0.00           H  
ATOM   2589 1HB  GLU A 165       0.728   5.465  33.901  1.00  0.00           H  
ATOM   2590 2HB  GLU A 165       1.216   4.837  35.467  1.00  0.00           H  
ATOM   2591 1HG  GLU A 165       3.354   6.075  35.285  1.00  0.00           H  
ATOM   2592 2HG  GLU A 165       2.828   6.732  33.737  1.00  0.00           H  
ATOM   2593  N   GLU A 166       1.186   2.130  34.947  1.00  0.00           N  
ATOM   2594  CA  GLU A 166       0.379   0.895  35.144  1.00  0.00           C  
ATOM   2595  C   GLU A 166       1.129  -0.319  34.595  1.00  0.00           C  
ATOM   2596  O   GLU A 166       1.516  -1.226  35.335  1.00  0.00           O  
ATOM   2597  CB  GLU A 166      -1.031   0.999  34.523  1.00  0.00           C  
ATOM   2598  CG  GLU A 166      -1.933   2.038  35.222  1.00  0.00           C  
ATOM   2599  CD  GLU A 166      -3.372   2.112  34.694  1.00  0.00           C  
ATOM   2600  OE1 GLU A 166      -3.712   1.401  33.778  1.00  0.00           O  
ATOM   2601  OE2 GLU A 166      -4.123   2.894  35.227  1.00  0.00           O  
ATOM   2602  H   GLU A 166       1.585   2.556  35.772  1.00  0.00           H  
ATOM   2603  HA  GLU A 166       0.246   0.743  36.217  1.00  0.00           H  
ATOM   2604 1HB  GLU A 166      -0.991   1.224  33.463  1.00  0.00           H  
ATOM   2605 2HB  GLU A 166      -1.526   0.033  34.613  1.00  0.00           H  
ATOM   2606 1HG  GLU A 166      -1.967   1.802  36.283  1.00  0.00           H  
ATOM   2607 2HG  GLU A 166      -1.471   3.019  35.114  1.00  0.00           H  
ATOM   2608  N   CYS A 167       1.474  -0.252  33.315  1.00  0.00           N  
ATOM   2609  CA  CYS A 167       2.313  -1.225  32.628  1.00  0.00           C  
ATOM   2610  C   CYS A 167       3.766  -1.072  33.071  1.00  0.00           C  
ATOM   2611  O   CYS A 167       4.649  -1.840  32.689  1.00  0.00           O  
ATOM   2612  CB  CYS A 167       2.163  -1.084  31.134  1.00  0.00           C  
ATOM   2613  SG  CYS A 167       2.719   0.440  30.535  1.00  0.00           S  
ATOM   2614  H   CYS A 167       1.121   0.544  32.791  1.00  0.00           H  
ATOM   2615  HA  CYS A 167       1.970  -2.218  32.904  1.00  0.00           H  
ATOM   2616 1HB  CYS A 167       2.720  -1.873  30.629  1.00  0.00           H  
ATOM   2617 2HB  CYS A 167       1.121  -1.196  30.874  1.00  0.00           H  
ATOM   2618  HG  CYS A 167       2.044   1.209  31.431  1.00  0.00           H  
ATOM   2619  N   ALA A 168       3.987  -0.121  33.973  1.00  0.00           N  
ATOM   2620  CA  ALA A 168       5.249   0.122  34.629  1.00  0.00           C  
ATOM   2621  C   ALA A 168       5.666  -1.161  35.357  1.00  0.00           C  
ATOM   2622  O   ALA A 168       6.857  -1.457  35.504  1.00  0.00           O  
ATOM   2623  CB  ALA A 168       5.129   1.293  35.591  1.00  0.00           C  
ATOM   2624  H   ALA A 168       3.214   0.480  34.204  1.00  0.00           H  
ATOM   2625  HA  ALA A 168       5.990   0.356  33.868  1.00  0.00           H  
ATOM   2626 1HB  ALA A 168       6.090   1.467  36.072  1.00  0.00           H  
ATOM   2627 2HB  ALA A 168       4.832   2.178  35.035  1.00  0.00           H  
ATOM   2628 3HB  ALA A 168       4.379   1.065  36.348  1.00  0.00           H  
ATOM   2629  N   GLY A 169       4.671  -1.957  35.782  1.00  0.00           N  
ATOM   2630  CA  GLY A 169       4.926  -3.228  36.450  1.00  0.00           C  
ATOM   2631  C   GLY A 169       5.692  -4.192  35.529  1.00  0.00           C  
ATOM   2632  O   GLY A 169       6.282  -5.170  35.993  1.00  0.00           O  
ATOM   2633  H   GLY A 169       3.699  -1.678  35.632  1.00  0.00           H  
ATOM   2634 1HA  GLY A 169       5.496  -3.054  37.363  1.00  0.00           H  
ATOM   2635 2HA  GLY A 169       3.977  -3.678  36.742  1.00  0.00           H  
ATOM   2636  N   PHE A 170       5.678  -3.907  34.223  1.00  0.00           N  
ATOM   2637  CA  PHE A 170       6.377  -4.677  33.227  1.00  0.00           C  
ATOM   2638  C   PHE A 170       7.551  -3.876  32.658  1.00  0.00           C  
ATOM   2639  O   PHE A 170       8.508  -4.471  32.167  1.00  0.00           O  
ATOM   2640  CB  PHE A 170       5.451  -5.025  32.085  1.00  0.00           C  
ATOM   2641  CG  PHE A 170       4.238  -5.798  32.478  1.00  0.00           C  
ATOM   2642  CD1 PHE A 170       3.020  -5.159  32.521  1.00  0.00           C  
ATOM   2643  CD2 PHE A 170       4.294  -7.142  32.779  1.00  0.00           C  
ATOM   2644  CE1 PHE A 170       1.875  -5.831  32.858  1.00  0.00           C  
ATOM   2645  CE2 PHE A 170       3.140  -7.827  33.118  1.00  0.00           C  
ATOM   2646  CZ  PHE A 170       1.931  -7.161  33.157  1.00  0.00           C  
ATOM   2647  H   PHE A 170       5.169  -3.100  33.896  1.00  0.00           H  
ATOM   2648  HA  PHE A 170       6.759  -5.590  33.683  1.00  0.00           H  
ATOM   2649 1HB  PHE A 170       5.130  -4.107  31.594  1.00  0.00           H  
ATOM   2650 2HB  PHE A 170       6.005  -5.610  31.353  1.00  0.00           H  
ATOM   2651  HD1 PHE A 170       2.983  -4.109  32.272  1.00  0.00           H  
ATOM   2652  HD2 PHE A 170       5.253  -7.662  32.744  1.00  0.00           H  
ATOM   2653  HE1 PHE A 170       0.919  -5.310  32.883  1.00  0.00           H  
ATOM   2654  HE2 PHE A 170       3.184  -8.890  33.355  1.00  0.00           H  
ATOM   2655  HZ  PHE A 170       1.021  -7.691  33.425  1.00  0.00           H  
ATOM   2656  N   ARG A 171       7.542  -2.523  32.744  1.00  0.00           N  
ATOM   2657  CA  ARG A 171       8.686  -1.787  32.164  1.00  0.00           C  
ATOM   2658  C   ARG A 171       9.953  -2.208  32.877  1.00  0.00           C  
ATOM   2659  O   ARG A 171      11.031  -2.250  32.283  1.00  0.00           O  
ATOM   2660  CB  ARG A 171       8.645  -0.264  32.305  1.00  0.00           C  
ATOM   2661  CG  ARG A 171       8.931   0.353  33.672  1.00  0.00           C  
ATOM   2662  CD  ARG A 171       8.867   1.841  33.612  1.00  0.00           C  
ATOM   2663  NE  ARG A 171       9.911   2.387  32.747  1.00  0.00           N  
ATOM   2664  CZ  ARG A 171      11.186   2.645  33.116  1.00  0.00           C  
ATOM   2665  NH1 ARG A 171      11.591   2.416  34.351  1.00  0.00           N  
ATOM   2666  NH2 ARG A 171      12.033   3.130  32.225  1.00  0.00           N  
ATOM   2667  H   ARG A 171       6.734  -2.044  33.130  1.00  0.00           H  
ATOM   2668  HA  ARG A 171       8.764  -2.029  31.109  1.00  0.00           H  
ATOM   2669 1HB  ARG A 171       9.383   0.172  31.662  1.00  0.00           H  
ATOM   2670 2HB  ARG A 171       7.675   0.100  32.000  1.00  0.00           H  
ATOM   2671 1HG  ARG A 171       8.251   0.024  34.399  1.00  0.00           H  
ATOM   2672 2HG  ARG A 171       9.942   0.097  33.977  1.00  0.00           H  
ATOM   2673 1HD  ARG A 171       7.898   2.144  33.203  1.00  0.00           H  
ATOM   2674 2HD  ARG A 171       8.991   2.256  34.608  1.00  0.00           H  
ATOM   2675  HE  ARG A 171       9.664   2.575  31.772  1.00  0.00           H  
ATOM   2676 1HH1 ARG A 171      10.947   2.042  35.031  1.00  0.00           H  
ATOM   2677 2HH1 ARG A 171      12.554   2.611  34.613  1.00  0.00           H  
ATOM   2678 1HH2 ARG A 171      11.719   3.308  31.274  1.00  0.00           H  
ATOM   2679 2HH2 ARG A 171      12.996   3.318  32.488  1.00  0.00           H  
ATOM   2680  N   GLY A 172       9.797  -2.620  34.141  1.00  0.00           N  
ATOM   2681  CA  GLY A 172      10.900  -3.074  34.977  1.00  0.00           C  
ATOM   2682  C   GLY A 172      11.579  -4.342  34.450  1.00  0.00           C  
ATOM   2683  O   GLY A 172      12.675  -4.689  34.891  1.00  0.00           O  
ATOM   2684  H   GLY A 172       8.861  -2.537  34.550  1.00  0.00           H  
ATOM   2685 1HA  GLY A 172      11.638  -2.275  35.057  1.00  0.00           H  
ATOM   2686 2HA  GLY A 172      10.526  -3.257  35.984  1.00  0.00           H  
ATOM   2687  N   THR A 173      10.929  -5.041  33.513  1.00  0.00           N  
ATOM   2688  CA  THR A 173      11.479  -6.252  32.938  1.00  0.00           C  
ATOM   2689  C   THR A 173      12.182  -5.940  31.611  1.00  0.00           C  
ATOM   2690  O   THR A 173      12.776  -6.833  30.999  1.00  0.00           O  
ATOM   2691  CB  THR A 173      10.375  -7.314  32.710  1.00  0.00           C  
ATOM   2692  OG1 THR A 173       9.460  -6.884  31.710  1.00  0.00           O  
ATOM   2693  CG2 THR A 173       9.594  -7.504  34.004  1.00  0.00           C  
ATOM   2694  H   THR A 173      10.029  -4.721  33.168  1.00  0.00           H  
ATOM   2695  HA  THR A 173      12.216  -6.664  33.625  1.00  0.00           H  
ATOM   2696  HB  THR A 173      10.825  -8.257  32.407  1.00  0.00           H  
ATOM   2697  HG1 THR A 173       9.225  -5.948  31.862  1.00  0.00           H  
ATOM   2698 1HG2 THR A 173       8.812  -8.248  33.853  1.00  0.00           H  
ATOM   2699 2HG2 THR A 173      10.268  -7.837  34.791  1.00  0.00           H  
ATOM   2700 3HG2 THR A 173       9.139  -6.553  34.292  1.00  0.00           H  
ATOM   2701  N   PHE A 174      12.095  -4.681  31.152  1.00  0.00           N  
ATOM   2702  CA  PHE A 174      12.709  -4.301  29.887  1.00  0.00           C  
ATOM   2703  C   PHE A 174      13.739  -3.184  30.138  1.00  0.00           C  
ATOM   2704  O   PHE A 174      14.923  -3.333  29.841  1.00  0.00           O  
ATOM   2705  CB  PHE A 174      11.628  -3.777  28.916  1.00  0.00           C  
ATOM   2706  CG  PHE A 174      10.468  -4.746  28.677  1.00  0.00           C  
ATOM   2707  CD1 PHE A 174       9.162  -4.348  28.988  1.00  0.00           C  
ATOM   2708  CD2 PHE A 174      10.661  -6.034  28.209  1.00  0.00           C  
ATOM   2709  CE1 PHE A 174       8.091  -5.201  28.834  1.00  0.00           C  
ATOM   2710  CE2 PHE A 174       9.583  -6.893  28.058  1.00  0.00           C  
ATOM   2711  CZ  PHE A 174       8.298  -6.471  28.372  1.00  0.00           C  
ATOM   2712  H   PHE A 174      11.616  -3.971  31.696  1.00  0.00           H  
ATOM   2713  HA  PHE A 174      13.218  -5.162  29.453  1.00  0.00           H  
ATOM   2714 1HB  PHE A 174      11.210  -2.848  29.305  1.00  0.00           H  
ATOM   2715 2HB  PHE A 174      12.084  -3.549  27.954  1.00  0.00           H  
ATOM   2716  HD1 PHE A 174       8.997  -3.345  29.361  1.00  0.00           H  
ATOM   2717  HD2 PHE A 174      11.671  -6.375  27.969  1.00  0.00           H  
ATOM   2718  HE1 PHE A 174       7.087  -4.867  29.085  1.00  0.00           H  
ATOM   2719  HE2 PHE A 174       9.747  -7.906  27.692  1.00  0.00           H  
ATOM   2720  HZ  PHE A 174       7.459  -7.151  28.252  1.00  0.00           H  
ATOM   2721  N   ASP A 175      13.253  -2.066  30.697  1.00  0.00           N  
ATOM   2722  CA  ASP A 175      13.993  -0.838  31.036  1.00  0.00           C  
ATOM   2723  C   ASP A 175      14.877  -0.282  29.901  1.00  0.00           C  
ATOM   2724  O   ASP A 175      15.988   0.180  30.162  1.00  0.00           O  
ATOM   2725  CB  ASP A 175      14.849  -1.090  32.291  1.00  0.00           C  
ATOM   2726  CG  ASP A 175      15.323   0.194  33.023  1.00  0.00           C  
ATOM   2727  OD1 ASP A 175      14.645   1.199  32.948  1.00  0.00           O  
ATOM   2728  OD2 ASP A 175      16.348   0.143  33.667  1.00  0.00           O  
ATOM   2729  H   ASP A 175      12.272  -2.068  30.954  1.00  0.00           H  
ATOM   2730  HA  ASP A 175      13.255  -0.073  31.283  1.00  0.00           H  
ATOM   2731 1HB  ASP A 175      14.271  -1.693  32.997  1.00  0.00           H  
ATOM   2732 2HB  ASP A 175      15.727  -1.675  32.012  1.00  0.00           H  
ATOM   2733  N   VAL A 176      14.389  -0.322  28.656  1.00  0.00           N  
ATOM   2734  CA  VAL A 176      15.151   0.168  27.495  1.00  0.00           C  
ATOM   2735  C   VAL A 176      14.400   0.960  26.418  1.00  0.00           C  
ATOM   2736  O   VAL A 176      13.244   0.672  26.104  1.00  0.00           O  
ATOM   2737  CB  VAL A 176      15.820  -1.006  26.794  1.00  0.00           C  
ATOM   2738  CG1 VAL A 176      16.929  -1.625  27.617  1.00  0.00           C  
ATOM   2739  CG2 VAL A 176      14.748  -2.053  26.553  1.00  0.00           C  
ATOM   2740  H   VAL A 176      13.462  -0.701  28.523  1.00  0.00           H  
ATOM   2741  HA  VAL A 176      15.940   0.817  27.879  1.00  0.00           H  
ATOM   2742  HB  VAL A 176      16.244  -0.652  25.863  1.00  0.00           H  
ATOM   2743 1HG1 VAL A 176      17.367  -2.453  27.064  1.00  0.00           H  
ATOM   2744 2HG1 VAL A 176      17.694  -0.866  27.806  1.00  0.00           H  
ATOM   2745 3HG1 VAL A 176      16.553  -1.993  28.555  1.00  0.00           H  
ATOM   2746 1HG2 VAL A 176      15.171  -2.909  26.045  1.00  0.00           H  
ATOM   2747 2HG2 VAL A 176      14.346  -2.374  27.498  1.00  0.00           H  
ATOM   2748 3HG2 VAL A 176      13.952  -1.619  25.955  1.00  0.00           H  
ATOM   2749  N   GLU A 177      15.146   1.849  25.755  1.00  0.00           N  
ATOM   2750  CA  GLU A 177      14.720   2.635  24.594  1.00  0.00           C  
ATOM   2751  C   GLU A 177      14.954   1.756  23.369  1.00  0.00           C  
ATOM   2752  O   GLU A 177      15.732   0.807  23.462  1.00  0.00           O  
ATOM   2753  CB  GLU A 177      15.526   3.935  24.512  1.00  0.00           C  
ATOM   2754  CG  GLU A 177      15.371   4.851  25.746  1.00  0.00           C  
ATOM   2755  CD  GLU A 177      13.994   5.470  25.893  1.00  0.00           C  
ATOM   2756  OE1 GLU A 177      13.550   6.104  24.954  1.00  0.00           O  
ATOM   2757  OE2 GLU A 177      13.386   5.311  26.931  1.00  0.00           O  
ATOM   2758  H   GLU A 177      16.100   1.986  26.079  1.00  0.00           H  
ATOM   2759  HA  GLU A 177      13.657   2.860  24.672  1.00  0.00           H  
ATOM   2760 1HB  GLU A 177      16.588   3.696  24.403  1.00  0.00           H  
ATOM   2761 2HB  GLU A 177      15.223   4.498  23.628  1.00  0.00           H  
ATOM   2762 1HG  GLU A 177      15.591   4.265  26.640  1.00  0.00           H  
ATOM   2763 2HG  GLU A 177      16.114   5.645  25.683  1.00  0.00           H  
ATOM   2764  N   TYR A 178      14.321   2.039  22.219  1.00  0.00           N  
ATOM   2765  CA  TYR A 178      14.514   1.111  21.095  1.00  0.00           C  
ATOM   2766  C   TYR A 178      14.469   1.669  19.671  1.00  0.00           C  
ATOM   2767  O   TYR A 178      13.866   2.716  19.422  1.00  0.00           O  
ATOM   2768  CB  TYR A 178      13.378   0.128  21.134  1.00  0.00           C  
ATOM   2769  CG  TYR A 178      12.135   0.864  20.791  1.00  0.00           C  
ATOM   2770  CD1 TYR A 178      11.659   0.865  19.482  1.00  0.00           C  
ATOM   2771  CD2 TYR A 178      11.489   1.590  21.767  1.00  0.00           C  
ATOM   2772  CE1 TYR A 178      10.519   1.575  19.161  1.00  0.00           C  
ATOM   2773  CE2 TYR A 178      10.367   2.298  21.452  1.00  0.00           C  
ATOM   2774  CZ  TYR A 178       9.869   2.296  20.154  1.00  0.00           C  
ATOM   2775  OH  TYR A 178       8.728   3.006  19.856  1.00  0.00           O  
ATOM   2776  H   TYR A 178      13.707   2.838  22.138  1.00  0.00           H  
ATOM   2777  HA  TYR A 178      15.470   0.629  21.234  1.00  0.00           H  
ATOM   2778 1HB  TYR A 178      13.535  -0.660  20.416  1.00  0.00           H  
ATOM   2779 2HB  TYR A 178      13.272  -0.302  22.120  1.00  0.00           H  
ATOM   2780  HD1 TYR A 178      12.182   0.297  18.714  1.00  0.00           H  
ATOM   2781  HD2 TYR A 178      11.869   1.594  22.791  1.00  0.00           H  
ATOM   2782  HE1 TYR A 178      10.141   1.568  18.141  1.00  0.00           H  
ATOM   2783  HE2 TYR A 178       9.862   2.847  22.233  1.00  0.00           H  
ATOM   2784  HH  TYR A 178       8.353   3.359  20.664  1.00  0.00           H  
ATOM   2785  N   THR A 179      15.028   0.887  18.729  1.00  0.00           N  
ATOM   2786  CA  THR A 179      14.892   1.144  17.286  1.00  0.00           C  
ATOM   2787  C   THR A 179      14.501  -0.135  16.523  1.00  0.00           C  
ATOM   2788  O   THR A 179      15.118  -1.187  16.698  1.00  0.00           O  
ATOM   2789  CB  THR A 179      16.177   1.729  16.681  1.00  0.00           C  
ATOM   2790  OG1 THR A 179      16.509   2.961  17.350  1.00  0.00           O  
ATOM   2791  CG2 THR A 179      15.972   2.006  15.194  1.00  0.00           C  
ATOM   2792  H   THR A 179      15.555   0.075  19.057  1.00  0.00           H  
ATOM   2793  HA  THR A 179      14.092   1.871  17.142  1.00  0.00           H  
ATOM   2794  HB  THR A 179      16.997   1.022  16.802  1.00  0.00           H  
ATOM   2795  HG1 THR A 179      15.736   3.543  17.364  1.00  0.00           H  
ATOM   2796 1HG2 THR A 179      16.887   2.423  14.774  1.00  0.00           H  
ATOM   2797 2HG2 THR A 179      15.731   1.084  14.669  1.00  0.00           H  
ATOM   2798 3HG2 THR A 179      15.159   2.716  15.067  1.00  0.00           H  
ATOM   2799  N   PHE A 180      13.495  -0.047  15.651  1.00  0.00           N  
ATOM   2800  CA  PHE A 180      13.038  -1.223  14.894  1.00  0.00           C  
ATOM   2801  C   PHE A 180      13.739  -1.412  13.547  1.00  0.00           C  
ATOM   2802  O   PHE A 180      13.885  -0.453  12.788  1.00  0.00           O  
ATOM   2803  CB  PHE A 180      11.551  -1.085  14.595  1.00  0.00           C  
ATOM   2804  CG  PHE A 180      10.661  -1.193  15.768  1.00  0.00           C  
ATOM   2805  CD1 PHE A 180      11.074  -1.831  16.869  1.00  0.00           C  
ATOM   2806  CD2 PHE A 180       9.402  -0.662  15.748  1.00  0.00           C  
ATOM   2807  CE1 PHE A 180      10.268  -1.974  17.963  1.00  0.00           C  
ATOM   2808  CE2 PHE A 180       8.582  -0.775  16.826  1.00  0.00           C  
ATOM   2809  CZ  PHE A 180       9.014  -1.444  17.952  1.00  0.00           C  
ATOM   2810  H   PHE A 180      13.026   0.838  15.523  1.00  0.00           H  
ATOM   2811  HA  PHE A 180      13.214  -2.118  15.497  1.00  0.00           H  
ATOM   2812 1HB  PHE A 180      11.366  -0.123  14.122  1.00  0.00           H  
ATOM   2813 2HB  PHE A 180      11.268  -1.846  13.878  1.00  0.00           H  
ATOM   2814  HD1 PHE A 180      12.061  -2.231  16.855  1.00  0.00           H  
ATOM   2815  HD2 PHE A 180       9.052  -0.146  14.854  1.00  0.00           H  
ATOM   2816  HE1 PHE A 180      10.632  -2.504  18.832  1.00  0.00           H  
ATOM   2817  HE2 PHE A 180       7.596  -0.336  16.779  1.00  0.00           H  
ATOM   2818  HZ  PHE A 180       8.370  -1.547  18.819  1.00  0.00           H  
ATOM   2819  N   HIS A 181      14.097  -2.664  13.229  1.00  0.00           N  
ATOM   2820  CA  HIS A 181      14.711  -3.014  11.948  1.00  0.00           C  
ATOM   2821  C   HIS A 181      14.206  -4.320  11.288  1.00  0.00           C  
ATOM   2822  O   HIS A 181      13.845  -5.306  11.942  1.00  0.00           O  
ATOM   2823  CB  HIS A 181      16.232  -3.122  12.101  1.00  0.00           C  
ATOM   2824  CG  HIS A 181      16.956  -1.847  12.431  1.00  0.00           C  
ATOM   2825  ND1 HIS A 181      17.374  -0.968  11.458  1.00  0.00           N  
ATOM   2826  CD2 HIS A 181      17.342  -1.313  13.611  1.00  0.00           C  
ATOM   2827  CE1 HIS A 181      18.000   0.047  12.020  1.00  0.00           C  
ATOM   2828  NE2 HIS A 181      18.016  -0.137  13.326  1.00  0.00           N  
ATOM   2829  H   HIS A 181      14.002  -3.404  13.919  1.00  0.00           H  
ATOM   2830  HA  HIS A 181      14.510  -2.210  11.241  1.00  0.00           H  
ATOM   2831 1HB  HIS A 181      16.451  -3.823  12.898  1.00  0.00           H  
ATOM   2832 2HB  HIS A 181      16.657  -3.533  11.183  1.00  0.00           H  
ATOM   2833  HD1 HIS A 181      17.244  -1.077  10.472  1.00  0.00           H  
ATOM   2834  HD2 HIS A 181      17.227  -1.646  14.637  1.00  0.00           H  
ATOM   2835  HE1 HIS A 181      18.408   0.848  11.407  1.00  0.00           H  
ATOM   2836  N   TRP A 182      14.254  -4.285   9.959  1.00  0.00           N  
ATOM   2837  CA  TRP A 182      13.979  -5.368   9.011  1.00  0.00           C  
ATOM   2838  C   TRP A 182      15.325  -6.103   8.849  1.00  0.00           C  
ATOM   2839  O   TRP A 182      16.295  -5.633   9.449  1.00  0.00           O  
ATOM   2840  CB  TRP A 182      13.380  -4.743   7.761  1.00  0.00           C  
ATOM   2841  CG  TRP A 182      12.078  -4.067   8.095  1.00  0.00           C  
ATOM   2842  CD1 TRP A 182      11.893  -2.738   8.343  1.00  0.00           C  
ATOM   2843  CD2 TRP A 182      10.779  -4.688   8.253  1.00  0.00           C  
ATOM   2844  NE1 TRP A 182      10.572  -2.489   8.632  1.00  0.00           N  
ATOM   2845  CE2 TRP A 182       9.875  -3.672   8.580  1.00  0.00           C  
ATOM   2846  CE3 TRP A 182      10.321  -5.994   8.144  1.00  0.00           C  
ATOM   2847  CZ2 TRP A 182       8.527  -3.930   8.798  1.00  0.00           C  
ATOM   2848  CZ3 TRP A 182       8.973  -6.261   8.358  1.00  0.00           C  
ATOM   2849  CH2 TRP A 182       8.101  -5.251   8.674  1.00  0.00           C  
ATOM   2850  H   TRP A 182      14.535  -3.404   9.551  1.00  0.00           H  
ATOM   2851  HA  TRP A 182      13.254  -6.058   9.446  1.00  0.00           H  
ATOM   2852 1HB  TRP A 182      14.068  -4.014   7.334  1.00  0.00           H  
ATOM   2853 2HB  TRP A 182      13.166  -5.473   7.017  1.00  0.00           H  
ATOM   2854  HD1 TRP A 182      12.676  -1.984   8.317  1.00  0.00           H  
ATOM   2855  HE1 TRP A 182      10.179  -1.585   8.847  1.00  0.00           H  
ATOM   2856  HE3 TRP A 182      11.010  -6.775   7.900  1.00  0.00           H  
ATOM   2857  HZ2 TRP A 182       7.815  -3.145   9.055  1.00  0.00           H  
ATOM   2858  HZ3 TRP A 182       8.625  -7.291   8.267  1.00  0.00           H  
ATOM   2859  HH2 TRP A 182       7.054  -5.488   8.835  1.00  0.00           H  
ATOM   2860  N   THR A 183      15.450  -7.263   8.169  1.00  0.00           N  
ATOM   2861  CA  THR A 183      14.553  -7.928   7.215  1.00  0.00           C  
ATOM   2862  C   THR A 183      13.263  -8.557   7.753  1.00  0.00           C  
ATOM   2863  O   THR A 183      13.182  -8.870   8.928  1.00  0.00           O  
ATOM   2864  CB  THR A 183      15.368  -9.066   6.559  1.00  0.00           C  
ATOM   2865  OG1 THR A 183      15.766 -10.007   7.563  1.00  0.00           O  
ATOM   2866  CG2 THR A 183      16.588  -8.499   5.885  1.00  0.00           C  
ATOM   2867  H   THR A 183      16.346  -7.715   8.288  1.00  0.00           H  
ATOM   2868  HA  THR A 183      14.337  -7.195   6.455  1.00  0.00           H  
ATOM   2869  HB  THR A 183      14.789  -9.582   5.830  1.00  0.00           H  
ATOM   2870  HG1 THR A 183      16.438  -9.611   8.127  1.00  0.00           H  
ATOM   2871 1HG2 THR A 183      17.162  -9.307   5.430  1.00  0.00           H  
ATOM   2872 2HG2 THR A 183      16.280  -7.793   5.114  1.00  0.00           H  
ATOM   2873 3HG2 THR A 183      17.206  -7.984   6.620  1.00  0.00           H  
ATOM   2874  N   PRO A 184      12.280  -8.866   6.874  1.00  0.00           N  
ATOM   2875  CA  PRO A 184      11.034  -9.591   7.130  1.00  0.00           C  
ATOM   2876  C   PRO A 184      11.169 -10.969   7.784  1.00  0.00           C  
ATOM   2877  O   PRO A 184      10.169 -11.568   8.186  1.00  0.00           O  
ATOM   2878  CB  PRO A 184      10.429  -9.712   5.725  1.00  0.00           C  
ATOM   2879  CG  PRO A 184      10.968  -8.554   4.961  1.00  0.00           C  
ATOM   2880  CD  PRO A 184      12.351  -8.352   5.457  1.00  0.00           C  
ATOM   2881  HA  PRO A 184      10.385  -8.962   7.758  1.00  0.00           H  
ATOM   2882 1HB  PRO A 184      10.704 -10.686   5.285  1.00  0.00           H  
ATOM   2883 2HB  PRO A 184       9.344  -9.689   5.784  1.00  0.00           H  
ATOM   2884 1HG  PRO A 184      10.929  -8.771   3.882  1.00  0.00           H  
ATOM   2885 2HG  PRO A 184      10.328  -7.673   5.127  1.00  0.00           H  
ATOM   2886 1HD  PRO A 184      13.022  -8.924   4.821  1.00  0.00           H  
ATOM   2887 2HD  PRO A 184      12.529  -7.274   5.411  1.00  0.00           H  
ATOM   2888  N   PHE A 185      12.383 -11.507   7.864  1.00  0.00           N  
ATOM   2889  CA  PHE A 185      12.559 -12.831   8.434  1.00  0.00           C  
ATOM   2890  C   PHE A 185      12.970 -12.806   9.914  1.00  0.00           C  
ATOM   2891  O   PHE A 185      13.171 -13.858  10.527  1.00  0.00           O  
ATOM   2892  CB  PHE A 185      13.591 -13.524   7.576  1.00  0.00           C  
ATOM   2893  CG  PHE A 185      13.089 -13.536   6.178  1.00  0.00           C  
ATOM   2894  CD1 PHE A 185      13.615 -12.639   5.258  1.00  0.00           C  
ATOM   2895  CD2 PHE A 185      12.072 -14.382   5.779  1.00  0.00           C  
ATOM   2896  CE1 PHE A 185      13.138 -12.591   3.968  1.00  0.00           C  
ATOM   2897  CE2 PHE A 185      11.591 -14.339   4.486  1.00  0.00           C  
ATOM   2898  CZ  PHE A 185      12.125 -13.441   3.579  1.00  0.00           C  
ATOM   2899  H   PHE A 185      13.197 -11.005   7.542  1.00  0.00           H  
ATOM   2900  HA  PHE A 185      11.616 -13.369   8.352  1.00  0.00           H  
ATOM   2901 1HB  PHE A 185      14.541 -12.988   7.614  1.00  0.00           H  
ATOM   2902 2HB  PHE A 185      13.749 -14.548   7.913  1.00  0.00           H  
ATOM   2903  HD1 PHE A 185      14.410 -11.964   5.575  1.00  0.00           H  
ATOM   2904  HD2 PHE A 185      11.645 -15.082   6.499  1.00  0.00           H  
ATOM   2905  HE1 PHE A 185      13.558 -11.880   3.257  1.00  0.00           H  
ATOM   2906  HE2 PHE A 185      10.787 -15.009   4.181  1.00  0.00           H  
ATOM   2907  HZ  PHE A 185      11.742 -13.405   2.560  1.00  0.00           H  
ATOM   2908  N   ALA A 186      13.063 -11.612  10.495  1.00  0.00           N  
ATOM   2909  CA  ALA A 186      13.370 -11.451  11.919  1.00  0.00           C  
ATOM   2910  C   ALA A 186      12.927 -10.074  12.357  1.00  0.00           C  
ATOM   2911  O   ALA A 186      12.911  -9.155  11.555  1.00  0.00           O  
ATOM   2912  CB  ALA A 186      14.858 -11.620  12.188  1.00  0.00           C  
ATOM   2913  H   ALA A 186      12.918 -10.770   9.933  1.00  0.00           H  
ATOM   2914  HA  ALA A 186      12.806 -12.192  12.483  1.00  0.00           H  
ATOM   2915 1HB  ALA A 186      15.052 -11.491  13.255  1.00  0.00           H  
ATOM   2916 2HB  ALA A 186      15.174 -12.616  11.879  1.00  0.00           H  
ATOM   2917 3HB  ALA A 186      15.412 -10.869  11.628  1.00  0.00           H  
ATOM   2918  N   PHE A 187      12.615  -9.876  13.625  1.00  0.00           N  
ATOM   2919  CA  PHE A 187      12.366  -8.493  13.988  1.00  0.00           C  
ATOM   2920  C   PHE A 187      13.533  -8.124  14.856  1.00  0.00           C  
ATOM   2921  O   PHE A 187      13.725  -8.685  15.947  1.00  0.00           O  
ATOM   2922  CB  PHE A 187      11.028  -8.274  14.673  1.00  0.00           C  
ATOM   2923  CG  PHE A 187      10.610  -6.843  14.693  1.00  0.00           C  
ATOM   2924  CD1 PHE A 187      10.829  -6.058  13.557  1.00  0.00           C  
ATOM   2925  CD2 PHE A 187       9.944  -6.293  15.746  1.00  0.00           C  
ATOM   2926  CE1 PHE A 187      10.391  -4.761  13.497  1.00  0.00           C  
ATOM   2927  CE2 PHE A 187       9.499  -4.973  15.679  1.00  0.00           C  
ATOM   2928  CZ  PHE A 187       9.721  -4.229  14.557  1.00  0.00           C  
ATOM   2929  H   PHE A 187      12.589 -10.627  14.301  1.00  0.00           H  
ATOM   2930  HA  PHE A 187      12.397  -7.850  13.109  1.00  0.00           H  
ATOM   2931 1HB  PHE A 187      10.255  -8.831  14.158  1.00  0.00           H  
ATOM   2932 2HB  PHE A 187      11.082  -8.624  15.700  1.00  0.00           H  
ATOM   2933  HD1 PHE A 187      11.352  -6.493  12.696  1.00  0.00           H  
ATOM   2934  HD2 PHE A 187       9.756  -6.909  16.616  1.00  0.00           H  
ATOM   2935  HE1 PHE A 187      10.567  -4.168  12.598  1.00  0.00           H  
ATOM   2936  HE2 PHE A 187       8.958  -4.520  16.498  1.00  0.00           H  
ATOM   2937  HZ  PHE A 187       9.352  -3.216  14.508  1.00  0.00           H  
ATOM   2938  N   ASN A 188      14.377  -7.277  14.308  1.00  0.00           N  
ATOM   2939  CA  ASN A 188      15.578  -6.906  14.993  1.00  0.00           C  
ATOM   2940  C   ASN A 188      15.280  -5.601  15.676  1.00  0.00           C  
ATOM   2941  O   ASN A 188      14.857  -4.632  15.038  1.00  0.00           O  
ATOM   2942  CB  ASN A 188      16.743  -6.815  14.032  1.00  0.00           C  
ATOM   2943  CG  ASN A 188      17.048  -8.140  13.362  1.00  0.00           C  
ATOM   2944  OD1 ASN A 188      16.944  -9.213  13.958  1.00  0.00           O  
ATOM   2945  ND2 ASN A 188      17.426  -8.075  12.112  1.00  0.00           N  
ATOM   2946  H   ASN A 188      14.160  -6.828  13.412  1.00  0.00           H  
ATOM   2947  HA  ASN A 188      15.810  -7.643  15.762  1.00  0.00           H  
ATOM   2948 1HB  ASN A 188      16.511  -6.091  13.257  1.00  0.00           H  
ATOM   2949 2HB  ASN A 188      17.631  -6.465  14.563  1.00  0.00           H  
ATOM   2950 1HD2 ASN A 188      17.639  -8.911  11.610  1.00  0.00           H  
ATOM   2951 2HD2 ASN A 188      17.502  -7.185  11.655  1.00  0.00           H  
ATOM   2952  N   VAL A 189      15.380  -5.590  16.980  1.00  0.00           N  
ATOM   2953  CA  VAL A 189      15.060  -4.374  17.680  1.00  0.00           C  
ATOM   2954  C   VAL A 189      16.239  -4.017  18.524  1.00  0.00           C  
ATOM   2955  O   VAL A 189      16.646  -4.785  19.389  1.00  0.00           O  
ATOM   2956  CB  VAL A 189      13.802  -4.524  18.530  1.00  0.00           C  
ATOM   2957  CG1 VAL A 189      13.522  -3.193  19.234  1.00  0.00           C  
ATOM   2958  CG2 VAL A 189      12.650  -5.011  17.635  1.00  0.00           C  
ATOM   2959  H   VAL A 189      15.748  -6.412  17.460  1.00  0.00           H  
ATOM   2960  HA  VAL A 189      14.894  -3.574  16.965  1.00  0.00           H  
ATOM   2961  HB  VAL A 189      13.971  -5.249  19.299  1.00  0.00           H  
ATOM   2962 1HG1 VAL A 189      12.637  -3.282  19.855  1.00  0.00           H  
ATOM   2963 2HG1 VAL A 189      14.379  -2.932  19.858  1.00  0.00           H  
ATOM   2964 3HG1 VAL A 189      13.377  -2.412  18.517  1.00  0.00           H  
ATOM   2965 1HG2 VAL A 189      11.765  -5.127  18.228  1.00  0.00           H  
ATOM   2966 2HG2 VAL A 189      12.466  -4.314  16.840  1.00  0.00           H  
ATOM   2967 3HG2 VAL A 189      12.909  -5.971  17.193  1.00  0.00           H  
ATOM   2968  N   LYS A 190      16.824  -2.875  18.253  1.00  0.00           N  
ATOM   2969  CA  LYS A 190      18.008  -2.538  18.999  1.00  0.00           C  
ATOM   2970  C   LYS A 190      17.528  -1.907  20.268  1.00  0.00           C  
ATOM   2971  O   LYS A 190      16.634  -1.065  20.213  1.00  0.00           O  
ATOM   2972  CB  LYS A 190      18.888  -1.580  18.201  1.00  0.00           C  
ATOM   2973  CG  LYS A 190      19.443  -2.177  16.907  1.00  0.00           C  
ATOM   2974  CD  LYS A 190      20.385  -1.207  16.205  1.00  0.00           C  
ATOM   2975  CE  LYS A 190      20.942  -1.799  14.914  1.00  0.00           C  
ATOM   2976  NZ  LYS A 190      21.886  -0.866  14.237  1.00  0.00           N  
ATOM   2977  H   LYS A 190      16.428  -2.249  17.555  1.00  0.00           H  
ATOM   2978  HA  LYS A 190      18.565  -3.443  19.245  1.00  0.00           H  
ATOM   2979 1HB  LYS A 190      18.319  -0.689  17.944  1.00  0.00           H  
ATOM   2980 2HB  LYS A 190      19.731  -1.268  18.818  1.00  0.00           H  
ATOM   2981 1HG  LYS A 190      19.954  -3.112  17.103  1.00  0.00           H  
ATOM   2982 2HG  LYS A 190      18.616  -2.395  16.248  1.00  0.00           H  
ATOM   2983 1HD  LYS A 190      19.843  -0.288  15.966  1.00  0.00           H  
ATOM   2984 2HD  LYS A 190      21.216  -0.960  16.866  1.00  0.00           H  
ATOM   2985 1HE  LYS A 190      21.461  -2.726  15.143  1.00  0.00           H  
ATOM   2986 2HE  LYS A 190      20.121  -2.017  14.239  1.00  0.00           H  
ATOM   2987 1HZ  LYS A 190      22.229  -1.295  13.391  1.00  0.00           H  
ATOM   2988 2HZ  LYS A 190      21.415  -0.001  14.008  1.00  0.00           H  
ATOM   2989 3HZ  LYS A 190      22.663  -0.666  14.851  1.00  0.00           H  
ATOM   2990  N   PHE A 191      18.122  -2.266  21.398  1.00  0.00           N  
ATOM   2991  CA  PHE A 191      17.705  -1.649  22.645  1.00  0.00           C  
ATOM   2992  C   PHE A 191      18.857  -0.946  23.357  1.00  0.00           C  
ATOM   2993  O   PHE A 191      20.016  -1.353  23.243  1.00  0.00           O  
ATOM   2994  CB  PHE A 191      17.080  -2.684  23.574  1.00  0.00           C  
ATOM   2995  CG  PHE A 191      15.774  -3.330  23.103  1.00  0.00           C  
ATOM   2996  CD1 PHE A 191      15.770  -4.569  22.500  1.00  0.00           C  
ATOM   2997  CD2 PHE A 191      14.557  -2.686  23.272  1.00  0.00           C  
ATOM   2998  CE1 PHE A 191      14.598  -5.169  22.110  1.00  0.00           C  
ATOM   2999  CE2 PHE A 191      13.372  -3.278  22.878  1.00  0.00           C  
ATOM   3000  CZ  PHE A 191      13.393  -4.531  22.301  1.00  0.00           C  
ATOM   3001  H   PHE A 191      18.833  -3.008  21.397  1.00  0.00           H  
ATOM   3002  HA  PHE A 191      16.951  -0.910  22.418  1.00  0.00           H  
ATOM   3003 1HB  PHE A 191      17.799  -3.484  23.731  1.00  0.00           H  
ATOM   3004 2HB  PHE A 191      16.915  -2.244  24.515  1.00  0.00           H  
ATOM   3005  HD1 PHE A 191      16.712  -5.086  22.347  1.00  0.00           H  
ATOM   3006  HD2 PHE A 191      14.544  -1.695  23.730  1.00  0.00           H  
ATOM   3007  HE1 PHE A 191      14.631  -6.153  21.646  1.00  0.00           H  
ATOM   3008  HE2 PHE A 191      12.427  -2.756  23.025  1.00  0.00           H  
ATOM   3009  HZ  PHE A 191      12.465  -5.008  21.989  1.00  0.00           H  
ATOM   3010  N   SER A 192      18.541   0.106  24.110  1.00  0.00           N  
ATOM   3011  CA  SER A 192      19.586   0.795  24.873  1.00  0.00           C  
ATOM   3012  C   SER A 192      19.081   1.545  26.102  1.00  0.00           C  
ATOM   3013  O   SER A 192      17.891   1.825  26.219  1.00  0.00           O  
ATOM   3014  CB  SER A 192      20.328   1.771  23.975  1.00  0.00           C  
ATOM   3015  OG  SER A 192      19.495   2.824  23.576  1.00  0.00           O  
ATOM   3016  H   SER A 192      17.569   0.419  24.127  1.00  0.00           H  
ATOM   3017  HA  SER A 192      20.295   0.042  25.220  1.00  0.00           H  
ATOM   3018 1HB  SER A 192      21.186   2.171  24.512  1.00  0.00           H  
ATOM   3019 2HB  SER A 192      20.706   1.250  23.099  1.00  0.00           H  
ATOM   3020  HG  SER A 192      19.173   3.226  24.391  1.00  0.00           H  
ATOM   3021  N   GLU A 193      20.031   1.877  26.980  1.00  0.00           N  
ATOM   3022  CA  GLU A 193      19.876   2.653  28.220  1.00  0.00           C  
ATOM   3023  C   GLU A 193      20.834   2.067  29.247  1.00  0.00           C  
ATOM   3024  O   GLU A 193      21.473   2.808  29.993  1.00  0.00           O  
ATOM   3025  OXT GLU A 193      21.249   0.929  29.031  1.00  0.00           O  
ATOM   3026  CB  GLU A 193      18.438   2.656  28.776  1.00  0.00           C  
ATOM   3027  CG  GLU A 193      18.238   3.459  30.064  1.00  0.00           C  
ATOM   3028  CD  GLU A 193      18.417   4.956  29.876  1.00  0.00           C  
ATOM   3029  OE1 GLU A 193      18.428   5.399  28.752  1.00  0.00           O  
ATOM   3030  OE2 GLU A 193      18.532   5.650  30.862  1.00  0.00           O  
ATOM   3031  H   GLU A 193      20.968   1.566  26.763  1.00  0.00           H  
ATOM   3032  HA  GLU A 193      20.172   3.686  28.032  1.00  0.00           H  
ATOM   3033 1HB  GLU A 193      17.766   3.150  28.086  1.00  0.00           H  
ATOM   3034 2HB  GLU A 193      18.081   1.636  28.935  1.00  0.00           H  
ATOM   3035 1HG  GLU A 193      17.230   3.265  30.439  1.00  0.00           H  
ATOM   3036 2HG  GLU A 193      18.943   3.103  30.813  1.00  0.00           H  
TER                                                                             
# All scores below are weighted scores, not raw scores.
#BEGIN_POSE_ENERGIES_TABLE /home/grads/bernardm/FoldingBenchMarks/RosettaFold/RoseTTAFold/results_pyrosetta_rerun/T1113.pdb/pdb-3track/model0_0_0.45.pdb
label fa_atr fa_rep fa_sol fa_intra_rep fa_intra_sol_xover4 lk_ball_wtd fa_elec hbond_sr_bb hbond_lr_bb hbond_bb_sc hbond_sc dslf_fa13 omega fa_dun p_aa_pp yhh_planarity ref rama_prepro cart_bonded total
weights 1 0.55 1 0.005 1 1 1 1 1 1 1 1.25 0.4 0.7 0.6 0.625 1 0.45 0.5 NA
pose -1080.65 142.137 605.39 3.59625 41.4405 -26.6338 -284.298 -64.3912 -42.6278 -36.4349 -17.3147 0 9.66117 239.464 -30.8842 0.04214 50.6085 62.6141 179.965 -248.312
MET:NtermProteinFull_1 -4.50737 0.5463 1.47527 0.00779 0.23486 -0.40405 -0.55457 0 0 0 0 0 0.014 1.91543 0 0 1.65735 0 0.14017 0.52518
THR_2 -3.25403 0.3521 1.86074 0.00703 0.052 -0.11646 -1.4076 0 0 0 0 0 -0.03307 0.03771 0.05415 0 1.15175 -0.15473 0.29664 -1.15377
ALA_3 -2.41329 0.18104 0.85026 0.00148 0 -0.17027 -0.29968 0 0 0 0 0 -0.0234 0 0.20632 0 1.32468 0.03169 0.37168 0.06051
VAL_4 -5.98198 1.27864 0.3346 0.05062 0.05704 -0.42646 -0.29441 0 0 0 0 0 0.73818 0.14074 -0.33402 0 2.64269 0.15837 0.9147 -0.72128
ASN_5 -2.80209 0.41963 2.97662 0.01807 0.38113 -0.24656 -1.74964 0 0 -0.5465 -0.76151 0 0.15832 2.32487 -0.52002 0 -1.34026 -0.01424 3.17151 1.46935
TYR_6 -6.58577 1.7011 4.13016 0.02255 0.07859 0.06759 -0.76004 0 0 0 0 0 0.5067 1.32095 -0.27624 0.0138 0.58223 0.5227 3.80737 5.1317
PRO_7 -3.11378 0.95698 1.22749 0.0034 0.07615 0.05493 0.05495 0 0 0 0 0 -0.03647 0.23054 -1.11869 0 -1.64321 0.18558 1.70731 -1.41484
PHE_8 -8.90592 1.23831 2.11169 0.02426 -0.05073 0.05608 -0.42091 0 0 0 0 0 0.0642 4.07601 0.11023 0 1.21829 0.34325 0.68444 0.5492
VAL_9 -5.2878 0.95203 2.68028 0.02567 0.0484 -0.08441 -1.49878 0 0 0 0 0 0.08726 0.01341 -0.19045 0 2.64269 0.85348 0.66019 0.902
ASP_10 -3.79529 0.48041 4.33966 0.00602 0.51748 -0.10628 -3.58926 0 0 -0.52227 -0.37103 0 0.18939 2.69995 0.0743 0 -2.14574 1.57036 1.27554 0.62323
THR_11 -5.4795 1.14712 4.55896 0.00809 0.06311 -0.03941 -2.81632 0 0 -0.52227 -0.37103 0 -0.02982 0.17444 0.27959 0 1.15175 1.375 1.27159 0.77128
MET_12 -8.0366 0.66093 4.50826 0.01357 0.09161 -0.5512 -1.02602 0 0 0 0 0 -0.0892 2.82562 -0.0055 0 1.65735 -0.11501 0.62795 0.56176
ASP_13 -4.13184 0.31809 5.10642 0.00384 0.31642 -0.16124 -2.78473 0 0 -0.75311 0 0 0.0547 2.08637 -0.3206 0 -2.14574 -0.4734 0.41183 -2.473
LYS_14 -4.81181 0.7944 4.30637 0.00698 0.10158 -0.30189 -1.39015 0 0 0 0 0 0.05672 0.84683 0.91382 0 -0.71458 1.10677 0.56493 1.47998
PHE_15 -6.03219 1.00712 1.28024 0.0237 0.28847 -0.26167 -0.26518 0 0 0 0 0 -0.02838 1.43807 0.05715 0 1.21829 1.47739 0.66146 0.86446
ASP_16 -3.52478 0.74031 2.7901 0.00745 0.3757 -0.1405 -0.81461 0 0 -0.87115 0 0 -0.08183 2.04889 -0.55534 0 -2.14574 -0.23561 0.45021 -1.95692
LYS_17 -6.53861 0.52105 6.59595 0.01826 0.51497 0.34219 -4.64926 0 0 -0.75311 -0.6797 0 0.49238 2.19549 -0.24561 0 -0.71458 0.2032 1.266 -1.43139
ILE_18 -5.97166 1.10411 0.23435 0.16877 0.21069 -0.11536 -0.15972 0 0 0 0 0 0.3148 0.89354 0.65083 0 2.30374 2.01507 2.77923 4.4284
THR_19 -7.64292 1.1773 3.55784 0.0223 0.09613 -0.16771 -2.14311 0 0 -0.60806 0 0 0.08397 0.1078 0.13935 0 1.15175 1.63273 2.82148 0.22884
LYS_20 -10.3562 0.89549 7.44733 0.04741 0.88822 0.61807 -2.73301 0 0 -0.5527 0 0 0.03382 3.4227 -0.13981 0 -0.71458 0.39041 2.56369 1.81081
GLY_21 -4.52668 0.38281 3.34191 1e-05 0 0.24246 -2.42614 0 0 -1.16012 0 0 -0.1233 0 -1.49446 0 0.79816 0.8664 1.62991 -2.46905
LEU_22 -7.74561 1.48885 1.36287 0.03299 0.10565 -0.32304 0.18535 0 0 0 0 0 0.11323 0.43198 -0.14126 0 1.66147 0.77917 0.82524 -1.22313
ILE_23 -7.31996 1.49595 0.33391 0.05017 0.13136 -0.37413 -0.12245 0 0 0 0 0 0.14763 0.27951 -0.00527 0 2.30374 0.27286 1.34018 -1.46651
PHE_24 -6.16476 0.86919 1.39814 0.07797 0.24912 -0.12494 -0.70421 0 0 0 0 0 -0.04323 3.16492 -0.02911 0 1.21829 -0.19324 1.03577 0.75389
GLU_25 -3.73465 0.28953 3.45926 0.01354 0.98021 -0.44796 -0.43858 0 0 0 0 0 -0.0563 3.10739 -0.36062 0 -2.72453 -0.52666 0.4854 0.04602
HIS_D_26 -4.44786 0.26602 3.72936 0.00586 0.45704 -0.34435 -1.14329 0 0 0 -0.78961 0 -0.00784 1.26986 -0.47817 0 -0.30065 -0.37577 0.22967 -1.92973
GLN_27 -5.06687 0.48738 3.69669 0.017 0.7987 -0.52946 -0.74554 0 0 0 0 0 -0.0259 2.007 -0.09359 0 -1.45095 -0.22635 0.29943 -0.83245
ALA_28 -3.20576 0.27594 3.20123 0.00136 0 -0.26507 -2.18154 0 0 0 0 0 0.06102 0 -0.17543 0 1.32468 -0.51628 0.28396 -1.19589
GLU_29 -1.38969 0.11544 1.48223 0.00576 0.26451 -0.06666 0.18289 0 0 0 0 0 -0.06886 2.59991 -0.31206 0 -2.72453 -0.65291 0.1455 -0.41848
GLY_30 -1.21858 0.16192 1.08964 6e-05 0 -0.14129 0.27202 0 0 0 0 0 -0.09048 0 0.29724 0 0.79816 -0.32265 0.13784 0.98389
GLU_31 -4.19077 0.33902 4.77629 0.00707 0.30512 0.15662 -3.4576 0 0 0 -0.78961 0 0.66357 2.44404 -0.01446 0 -2.72453 0.32179 0.62137 -1.54209
SER_32 -5.35224 0.56304 5.2956 0.00199 0.04731 -0.32215 -2.88809 0 0 0 0 0 -0.09381 0.16795 -0.12108 0 -0.28969 0.28922 0.99867 -1.70328
GLU_33 -3.14389 0.31009 3.15366 0.00528 0.25333 -0.17029 -1.16917 0 0 0 0 0 -0.06726 2.67313 -0.33107 0 -2.72453 -0.38462 0.58731 -1.00803
THR_34 -3.83385 0.6037 3.75481 0.01422 0.06729 -0.09925 -1.52653 0 0 0 0 0 -0.0095 0.05581 0.05587 0 1.15175 -0.33867 0.40041 0.29605
MET_35 -8.62874 0.67633 3.406 0.02289 0.11231 -0.35522 -1.03523 0 0 0 0 0 -0.02937 1.44411 0.01561 0 1.65735 0.07229 0.45079 -2.19088
ILE_36 -4.62935 0.52607 3.44379 0.02637 0.07647 -0.10112 -1.08844 0 0 -0.30899 0 0 -0.00984 0.13652 -0.31001 0 2.30374 0.06071 0.27645 0.40237
SER_37 -2.28625 0.08327 2.62439 0.00195 0.06429 -0.21036 -1.08734 0 0 0 0 0 0.07125 0.2446 -0.19273 0 -0.28969 -0.27131 0.28756 -0.96036
HIS_38 -6.47593 0.53475 4.51569 0.00431 0.22896 -0.23051 -1.3824 0 0 0 0 0 -0.00068 2.46983 0.05393 0 -0.30065 -0.3464 0.54128 -0.38781
GLU_39 -3.97234 0.27498 2.67273 0.00628 0.2877 -0.24553 -0.42407 0 0 0 0 0 0.0155 2.38514 -0.11632 0 -2.72453 0.04562 0.42806 -1.36677
LEU_40 -6.4122 1.32579 1.83709 0.03037 0.03858 0.05359 -1.77881 0 0 0 0 0 0.15431 0.21089 0.21198 0 1.66147 0.25799 0.67957 -1.72937
SER_41 -3.42608 0.82764 1.78288 0.00223 0.02585 -0.29041 -0.88665 0 0 0 -1.12392 0 -0.00395 0.64518 0.39947 0 -0.28969 0.25165 1.17209 -0.9137
ILE_42 -8.02591 0.75086 1.5307 0.03048 0.10282 -0.05123 -2.30292 0 0 0 0 0 0.01983 2.39836 -0.72403 0 2.30374 -0.10415 0.77103 -3.30041
LEU_43 -5.34158 0.37637 2.72334 0.01779 0.07591 0.00795 -2.12419 0 0 0 0 0 -0.0339 0.63845 -0.37377 0 1.66147 -0.29659 0.35185 -2.31691
ASP_44 -6.76447 0.62485 7.79323 0.00266 0.25815 0.36904 -5.87575 0 0 -1.79791 -1.02037 0 0.02549 3.28224 -0.08846 0 -2.14574 -0.03768 0.70733 -4.66737
ASN_45 -3.31991 0.30867 3.84498 0.00589 0.72034 -0.32215 -1.58535 0 0 -0.89714 0 0 -0.07857 2.41204 0.12276 0 -1.34026 -0.02026 0.72055 0.5716
ASP_46 -2.15768 0.14143 2.42052 0.00583 0.34623 -0.4333 -0.80539 0 0 0 0 0 0.43409 2.15202 -0.43451 0 -2.14574 -0.2192 0.32943 -0.36627
GLY_47 -3.02939 0.70151 2.92915 0.00081 0 -0.06937 -0.80619 0 0 0 0 0 0.0046 0 -1.48211 0 0.79816 0.13273 1.01685 0.19676
VAL_48 -3.69472 0.58313 2.21261 0.01772 0.04368 -0.01642 -0.58495 0 0 0 0 0 -0.0016 0.00172 0.59883 0 2.64269 5.30625 1.01648 8.12542
VAL_49 -4.15573 0.64292 0.72916 0.02408 0.04348 -0.34908 -0.13826 0 0 0 0 0 -0.04401 0.06188 -0.77831 0 2.64269 4.80782 0.3812 3.86784
HIS_50 -5.68637 0.28783 3.81405 0.0046 0.38432 0.08643 -2.98419 0 0 0 -1.02037 0 -0.07042 2.19158 -0.16443 0 -0.30065 -0.02712 0.45878 -3.02596
SER_51 -2.49659 0.42025 2.36297 0.00122 0.02322 0.06089 -1.12744 0 0 0 -1.12392 0 -0.00385 0.53311 0.17405 0 -0.28969 0.20843 0.37484 -0.88251
LEU_52 -7.77165 1.64689 1.74378 0.06274 0.18628 0.07701 -1.72237 0 0 0 0 0 -0.01766 1.44334 -0.09477 0 1.66147 0.32296 0.72109 -1.74089
HIS_53 -8.58364 1.17385 7.86077 0.00525 0.39825 0.59165 -4.62226 0 0 -2.33413 -0.72266 0 0.02123 1.54035 -0.06061 0 -0.30065 0.10275 0.91498 -4.01487
PHE_54 -8.93473 0.95688 4.43025 0.02667 0.38345 -0.3745 -2.71174 0 0 0 0 0 -0.042 1.45615 -0.24084 0 1.21829 -0.01483 0.5378 -3.30915
SER_55 -4.31303 0.28816 4.94678 0.00149 0.04844 0.22443 -2.22102 0 0 -0.98793 -0.72266 0 0.0553 0.1177 -0.09146 0 -0.28969 -0.17871 0.30618 -2.81602
GLN_56 -6.58518 0.71015 5.26092 0.00542 0.16007 -0.05337 -2.95287 0 0 -1.03721 0 0 0.10687 3.02831 -0.15228 0 -1.45095 -0.42543 0.40939 -2.97617
ILE_57 -10.078 2.18124 2.95891 0.20008 0.13743 -0.14564 -1.50574 0 0 0 0 0 -0.03109 1.19169 -0.34678 0 2.30374 -0.13714 1.44828 -1.82305
THR_58 -6.02682 0.47404 4.3184 0.01305 0.06578 -0.38281 -0.6983 0 0 0 0 0 0.12117 0.04357 0.09486 0 1.15175 -0.01357 1.25022 0.41133
SER_59 -4.22231 0.17771 4.24046 0.00141 0.02414 -0.23328 -1.36684 0 0 -0.30087 0 0 -0.04321 0.47008 0.28083 0 -0.28969 -0.03677 0.29533 -1.00301
LEU_60 -9.63201 1.67542 2.29587 0.02387 0.13547 -0.03089 -1.87678 0 0 0 0 0 0.10548 0.64911 -0.20755 0 1.66147 -0.07291 0.70503 -4.56842
ILE_61 -9.45819 1.92846 4.27397 0.01986 0.09647 0.19713 0.07145 0 0 0 0 0 0.68578 2.20425 1.4559 0 2.30374 0.91251 1.91415 6.60546
ASP_62 -6.36851 1.2152 7.71276 0.0024 0.26449 -0.55862 -3.9235 0 0 -0.48248 0 0 0.06995 2.89839 0.26256 0 -2.14574 3.1659 11.2456 13.3584
THR_63 -6.61542 0.44357 6.03608 0.01559 0.05058 -0.27917 -1.68108 0 0 -0.30087 -0.64393 0 0.15509 0.14497 -0.02708 0 1.15175 3.09395 16.8122 18.3562
ILE_64 -8.6907 1.34954 0.91227 0.04641 0.08243 -0.0306 -0.51538 0 0 0 0 0 -0.0313 0.8982 0.0132 0 2.30374 0.82516 7.49219 4.65516
THR_65 -4.29972 0.36598 2.69344 0.00939 0.08581 -0.04833 -1.96251 0 0 -0.53525 0 0 0.64447 0.00773 -0.44373 0 1.15175 -0.20894 1.03914 -1.50076
GLY_66 -3.32476 0.18917 3.58818 0.00068 0 -0.27571 -1.16583 0 0 -0.53525 0 0 0.09855 0 -1.47875 0 0.79816 -0.07331 1.12833 -1.05054
LYS_67 -5.73388 0.5516 6.24265 0.01242 0.23348 -0.33888 -4.57094 0 0 0 -0.64393 0 0.0094 2.45866 0.00577 0 -0.71458 -0.16574 0.78079 -1.87319
HIS_68 -6.73225 0.988 4.6956 0.05327 0.72116 0.04027 -2.05072 0 0 -0.48248 0 0 0.00429 2.88279 -0.11982 0 -0.30065 4.96232 1.34285 6.00463
PRO_69 -2.66314 0.75111 1.49813 0.0025 0.0379 -0.11568 0.1245 0 0 0 0 0 -0.16381 0.27782 -0.61155 0 -1.64321 5.13753 1.45643 4.08853
SER_70 -2.56751 0.24639 2.79203 0.00205 0.06709 -0.10651 -1.79572 0 0 0 0 0 -0.0269 0.33096 -0.18094 0 -0.28969 -0.34343 0.34553 -1.52664
LEU_71 -5.85662 0.46358 2.85539 0.01661 0.0619 -0.36888 -0.03971 0 0 0 0 0 0.01051 0.24242 -0.36792 0 1.66147 -0.38051 0.18686 -1.5149
GLU_72 -1.15553 0.16939 0.85037 0.0066 0.32439 -0.02574 -0.02581 0 0 0 0 0 -0.01132 2.35008 -0.05197 0 -2.72453 -0.38086 0.15148 -0.52347
LEU_73 -4.75626 0.71828 1.37182 0.01552 0.10398 -0.23927 0.03336 0 0 0 0 0 0.30603 0.42298 -0.28416 0 1.66147 -0.181 0.91637 0.08911
PRO_74 -5.00522 1.13007 2.87766 0.00295 0.07382 -0.035 -0.92596 0 0 0 0 0 0.1665 0.15806 -1.03866 0 -1.64321 -0.08875 1.57029 -2.75744
PRO_75 -5.76436 1.00947 2.31954 0.00289 0.0431 0.08846 -0.42835 0 0 0 0 0 -0.09754 0.3456 -0.1897 0 -1.64321 -0.36714 1.06741 -3.61382
GLN_76 -6.45082 0.65883 3.66843 0.01618 1.02287 -0.44823 -1.08663 0 0 0 0 0 -0.04326 2.68861 -0.11743 0 -1.45095 -0.44409 0.54039 -1.44612
LEU_77 -7.93545 1.66694 1.61387 0.01815 0.10949 -0.27367 -1.32348 0 0 0 0 0 0.11178 0.53408 0.07604 0 1.66147 -0.35194 0.68278 -3.40995
PHE_78 -8.69875 1.17426 3.56019 0.01999 0.11285 0.19994 -1.41519 0 0 0 0 0 0.26092 2.14705 0.32107 0 1.21829 -0.15231 1.59734 0.34567
LEU_79 -6.25197 0.68466 2.23733 0.04725 0.24677 -0.0317 -1.01184 0 0 0 0 0 0.05383 1.14154 0.31755 0 1.66147 1.17648 1.75303 2.0244
ILE_80 -9.19869 2.16681 1.96173 0.29329 0.11618 -0.01175 -1.45961 0 0 -0.60806 0 0 0.01073 0.84193 0.83762 0 2.30374 6.20716 1.41559 4.87667
THR_81 -8.38949 1.8731 4.43912 0.01999 0.06576 0.06206 -1.51904 0 0 -0.92075 0 0 -0.02796 0.1167 0.08681 0 1.15175 5.04785 1.39854 3.40444
GLN_82 -7.89195 0.87114 3.82423 0.08814 0.70358 -0.05715 -1.12661 0 0 0 0 0 0.09372 3.32775 -0.26635 0 -1.45095 0.77701 1.47396 0.3665
TYR_83 -11.1009 2.29341 3.21137 0.07002 0.29288 -0.51693 -0.14642 0 0 0 0 0 0.03068 3.29305 0.30805 0.02073 0.58223 1.12368 1.52617 0.988
LEU_84 -7.59493 1.70227 2.04022 0.02536 0.11843 0.12418 -1.56957 0 0 0 0 0 0.93331 0.17586 0.62288 0 1.66147 1.40575 1.17669 0.82191
LEU_85 -6.21837 0.72665 2.09216 0.02046 0.08682 -0.38221 -1.1847 0 0 0 0 0 -0.07248 2.49885 0.22616 0 1.66147 1.3661 0.86034 1.68125
GLU_86 -5.74597 0.73177 6.03028 0.00567 0.68913 0.04252 -3.21 0 0 0 -0.67457 0 0.27813 3.60141 -0.23534 0 -2.72453 0.12863 0.77247 -0.31039
ASP_87 -6.85578 1.45039 6.26371 0.0047 0.76586 -0.5185 -2.4509 0 0 0 0 0 -0.00446 2.87301 0.20937 0 -2.14574 -0.23334 0.88843 0.24676
LEU_88 -7.27125 0.72322 2.25751 0.02348 0.18284 -0.1585 -1.63612 0 0 0 0 0 -0.01827 0.91587 -0.2745 0 1.66147 -0.15655 0.68467 -3.06611
LYS_89 -9.5901 1.05941 7.92956 0.00766 0.11798 -0.01732 -3.29247 0 0 0 -0.67457 0 0.16813 1.36413 0.03919 0 -0.71458 -0.26589 0.55745 -3.31142
GLU_90 -7.60631 0.34756 8.46542 0.00522 0.26177 -0.08743 -4.85994 0 0 -0.5465 -0.76151 0 0.05061 2.95373 -0.15337 0 -2.72453 -0.29589 0.67463 -4.27654
VAL_91 -8.20665 0.92805 3.86428 0.01655 0.04542 -0.3055 -2.66334 0 0 0 0 0 0.10501 0.10983 -0.22878 0 2.64269 -0.21699 0.76529 -3.14414
GLY_92 -4.11514 0.31687 3.47851 0.00013 0 -0.30826 -2.07066 0 0 0 0 0 -0.04563 0 0.31759 0 0.79816 0.4122 0.49466 -0.72156
GLU_93 -5.26517 0.55702 4.22021 0.01038 1.03194 -0.16001 -1.31153 0 0 0 0 0 -0.06039 3.14364 -0.26364 0 -2.72453 0.21114 0.17899 -0.43195
LYS_94 -4.54204 0.3001 4.52841 0.00824 0.15014 -0.33458 -2.38038 0 0 0 0 0 -0.04892 0.83789 -0.01967 0 -0.71458 -0.41576 0.25228 -2.37886
GLY_95 -4.26113 0.28443 3.65207 0.0001 0 -0.11104 -2.46546 0 0 0 0 0 -0.11581 0 -1.4333 0 0.79816 -0.50727 0.24309 -3.91615
PHE_96 -9.51274 1.12846 2.58383 0.02501 0.20349 -0.54688 -1.20289 0 0 0 0 0 0.06323 1.73509 -0.34247 0 1.21829 -0.3919 0.40666 -4.6328
VAL_97 -6.56312 0.9248 1.60047 0.04387 0.05672 -0.04977 -1.79539 0 0 0 0 0 0.02037 0.22561 -0.39501 0 2.64269 -0.26774 0.69688 -2.85961
ILE_98 -5.80976 0.44519 -0.2658 0.01956 0.06706 -0.33147 0.0614 0 0 0 0 0 -0.02071 0.32307 -0.58905 0 2.30374 -0.46683 0.59132 -3.67228
THR_99 -3.93386 0.21708 2.45429 0.00964 0.05947 -0.27756 -1.39469 0 0 0 0 0 -0.01261 0.03306 -0.42057 0 1.15175 -0.28604 0.3872 -2.01286
GLU_100 -3.81607 0.28675 3.1885 0.00617 0.25561 -0.0877 -1.22546 0 0 0 0 0 0.01445 2.54808 -0.15828 0 -2.72453 0.06878 0.30814 -1.33556
TYR_101 -5.78899 0.76497 1.30131 0.03675 0.71357 -0.04814 -0.32256 0 0 0 0 0 0.0586 1.32449 -0.28811 0.00031 0.58223 -0.03829 0.44289 -1.26096
PHE_102 -5.99054 0.48719 3.38196 0.0227 0.07526 0.0404 -1.94069 0 0 0 0 0 -0.02805 1.44765 -0.20788 0 1.21829 0.03642 0.44936 -1.00793
ILE_103 -8.68937 1.94377 1.56632 0.04363 0.10266 -0.10538 -0.32111 0 0 0 0 0 -0.05623 1.16163 -0.50653 0 2.30374 0.09096 0.58311 -1.8828
ASP_104 -4.61511 0.34781 3.44407 0.00366 0.54142 -0.31989 -1.30136 0 0 0 0 0 0.3099 1.89627 -0.56312 0 -2.14574 0.05475 0.87283 -1.4745
VAL_105 -5.54675 1.07478 1.1903 0.02062 0.06483 -0.12107 -0.61463 0 0 0 0 0 0.05364 1.03653 0.2324 0 2.64269 0.01413 0.74567 0.79312
LEU_106 -5.68627 0.80201 3.20207 0.02203 0.11191 -0.14945 -1.08473 0 0 0 0 0 0.10674 0.43853 -0.02101 0 1.66147 0.25689 1.3701 1.03029
PRO_107 -2.83009 0.67611 1.57991 0.00279 0.03976 -0.01276 -0.31233 0 0 0 0 0 -0.22886 0.21341 -0.88617 0 -1.64321 0.87409 1.32577 -1.20157
THR_108 -1.4706 0.31667 1.37941 0.00774 0.06519 -0.06294 -0.43854 0 0 0 0 0 0.02346 0.0087 -0.08628 0 1.15175 0.3065 0.46735 1.66842
GLY_109 -2.02803 0.29707 2.3827 0.00012 0 0.02125 -0.63297 0 0 0 0 0 -0.02056 0 -0.90507 0 0.79816 0.04332 0.26917 0.22518
ASN_110 -4.06839 0.20721 4.09954 0.01069 0.74233 -0.15181 -1.19468 0 0 -1.96054 0 0 0.0181 1.98657 -0.53449 0 -1.34026 0.22986 0.26467 -1.69119
LYS_111 -4.90726 0.36124 2.99953 0.00716 0.11252 -0.06007 -2.07692 0 0 0 0 0 0.14221 1.03622 0.06282 0 -0.71458 -0.02822 0.31778 -2.74755
ALA_112 -4.72993 0.1358 1.646 0.00122 0 0.03087 -2.04425 0 0 0 0 0 -0.00976 0 -0.33253 0 1.32468 0.04884 0.28292 -3.64614
ILE_113 -6.33897 0.40401 2.94495 0.02771 0.06816 -0.11537 -2.04912 0 0 0 0 0 0.04761 0.27772 -0.73812 0 2.30374 -0.13067 0.1858 -3.11255
PHE_114 -12.1181 1.78173 2.41339 0.03529 0.42273 -0.11844 -2.64793 0 0 0 0 0 -0.05766 4.06809 -0.06141 0 1.21829 -0.20314 0.63034 -4.63679
ARG_115 -6.67594 0.38672 5.21465 0.01042 0.20119 0.04096 -4.43474 0 0 0 -0.81492 0 0.03176 1.83452 -0.22033 0 -0.09474 -0.10495 0.83696 -3.78843
GLY_116 -3.96348 0.41393 2.78603 4e-05 0 0.01206 -1.86104 0 0 0 0 0 -0.08165 0 -1.40885 0 0.79816 0.10231 0.45932 -2.74316
THR_117 -6.41845 0.45711 4.53617 0.00921 0.05272 -0.17759 -3.90317 0 0 0 0 0 -0.02844 0.06825 -0.2042 0 1.15175 0.24724 0.31982 -3.88958
LEU_118 -8.33148 1.11129 1.50453 0.02285 0.05852 -0.03823 -2.17159 0 0 0 0 0 0.10563 0.07329 -0.3538 0 1.66147 -0.09108 0.58924 -5.85935
ALA_119 -5.12172 0.5635 1.99155 0.00141 0 0.02426 -1.81816 0 0 0 0 0 0.22325 0 -0.38749 0 1.32468 -0.0815 0.56194 -2.71829
HIS_120 -7.78361 0.85787 5.05157 0.00477 0.33169 0.2853 -2.58057 0 0 -1.07052 -0.64818 0 0.01974 1.29969 -0.05944 0 -0.30065 -0.13839 0.46885 -4.26187
LYS_121 -5.81059 0.58129 4.02821 0.01219 0.20615 -0.17913 -0.81271 0 0 0 0 0 -0.09152 1.27641 -0.02868 0 -0.71458 -0.36133 0.53645 -1.35784
SER_122 -4.02457 0.40421 4.0136 0.00172 0.05148 -0.05009 -0.58781 0 0 -1.07052 -0.64818 0 -0.00512 0.28343 -0.37628 0 -0.28969 -0.30494 0.43911 -2.16367
THR_123 -6.31682 0.98564 4.3569 0.00485 0.03872 -0.13944 -1.38829 0 0 -0.35393 0 0 -0.01545 0.14161 -0.59104 0 1.15175 0.54113 0.60808 -0.9763
VAL_124 -5.30502 0.98759 1.54782 0.01843 0.02715 -0.02342 -0.01307 0 0 -0.35393 0 0 0.06883 0.22655 1.22372 0 2.64269 5.65873 0.68373 7.38981
ASP_125 -1.45816 0.19879 1.24707 0.00336 0.30061 -0.17864 0.68214 0 0 0 0 0 -0.02985 1.48154 -0.18942 0 -2.14574 4.96573 0.41118 5.2886
GLY_126 -1.28119 0.07051 0.99032 7e-05 0 -0.0613 0.11704 0 0 0 0 0 -0.10702 0 0.46766 0 0.79816 0.01547 0.28733 1.29705
HIS_127 -6.92228 0.9209 5.44502 0.00344 0.26002 -0.23336 -0.56351 0 0 -1.13991 0 0 0.19331 1.37278 -0.06112 0 -0.30065 -0.176 1.05584 -0.14554
PRO_128 -2.45207 0.49402 1.38447 0.00206 0.03385 -0.07858 0.2628 0 0 0 0 0 -0.08719 0.16045 -0.63753 0 -1.64321 -0.09622 1.03075 -1.6264
ASP_129 -3.76189 0.29195 4.1747 0.00763 0.70501 0.20914 -1.26187 0 0 -1.82226 0 0 0.00821 1.72845 -0.51403 0 -2.14574 0.18356 0.41096 -1.7862
PHE_130 -4.1498 0.3593 2.73142 0.03277 0.56126 -0.12969 -0.41958 0 0 0 0 0 -0.0335 3.62387 -0.26088 0 1.21829 0.01277 0.3311 3.87732
ASP_131 -3.90311 0.61244 5.51367 0.00564 0.63064 0.22203 -5.54907 0 0 -1.44128 -0.40692 0 -0.01866 2.07804 -0.74991 0 -2.14574 -0.10252 0.93156 -4.3232
PRO_132 -3.28538 0.78794 2.76843 0.00259 0.03785 0.16828 -1.22664 0 0 0 0 0 -0.16556 0.27156 -0.60584 0 -1.64321 -0.1405 1.13386 -1.89661
SER_133 -2.16075 0.24505 3.38579 0.00159 0.05474 -0.02319 -2.23309 0 0 -0.75892 -0.40692 0 -0.02804 0.09525 -0.3342 0 -0.28969 -0.36414 0.44143 -2.37511
SER_134 -2.64114 0.40549 2.68545 0.00224 0.03039 -0.24389 -1.09003 0 0 0 0 0 -0.03329 0.78711 -0.14426 0 -0.28969 -0.5002 0.22952 -0.80231
THR_135 -3.32447 0.33102 2.72581 0.00784 0.05394 -0.08312 -1.40745 0 0 0 0 0 -0.06271 0.04082 0.04131 0 1.15175 -0.40381 0.23964 -0.68941
ILE_136 -4.86124 0.82422 1.003 0.06446 0.082 -0.04241 -0.36709 0 0 0 0 0 -0.02233 1.1708 0.12595 0 2.30374 -0.16197 0.485 0.60412
SER_137 -1.98927 0.26993 1.68867 0.00258 0.05694 -0.13609 -0.54053 0 0 0 0 0 -0.00705 0.30287 0.16493 0 -0.28969 -0.09069 0.4869 -0.0805
LYS_138 -3.66894 0.23494 1.87459 0.00832 0.12342 -0.06385 -0.56333 0 0 0 0 0 0.04023 0.89501 -0.00733 0 -0.71458 -0.26241 0.23502 -1.86893
LYS_139 -3.74056 0.1902 3.16662 0.0074 0.11981 0.02294 -1.93482 0 0 0 0 0 0.00534 1.02341 0.0476 0 -0.71458 -0.21964 0.14803 -1.87826
GLU_140 -2.03701 0.1153 1.22855 0.00571 0.25169 -0.0905 -0.47721 0 0 0 0 0 -0.00131 2.41088 0.02612 0 -2.72453 -0.08161 0.1045 -1.26943
PHE_141 -7.71916 0.67533 2.0382 0.02593 0.53589 -0.07999 -1.59027 0 0 0 0 0 0.02813 1.12444 -0.46421 0 1.21829 -0.14054 0.22993 -4.11804
GLU_142 -4.75612 0.4028 3.62221 0.00689 0.30061 -0.04949 -2.314 0 0 0 -0.81492 0 -0.02323 2.60394 -0.17017 0 -2.72453 0.10322 0.26279 -3.55
PHE_143 -8.7703 1.19137 3.1139 0.02662 0.26178 -0.36915 -2.76029 0 0 0 0 0 0.01019 1.77293 -0.39409 0 1.21829 0.15198 0.47697 -4.06981
SER_144 -4.8459 0.50767 3.02055 0.00121 0.02267 -0.34152 -1.15643 0 0 0 0 0 0.00254 0.80015 -0.21416 0 -0.28969 -0.08793 0.56973 -2.01111
LEU_145 -8.25244 0.86524 2.21425 0.01586 0.09656 0.08644 -1.16164 0 0 0 0 0 -0.05558 0.53499 -0.24628 0 1.66147 0.0105 0.31274 -3.91788
ASN_146 -3.51614 0.28905 1.89446 0.00972 0.62115 -0.16196 0.14992 0 0 0 0 0 0.19648 2.02708 -0.33899 0 -1.34026 -0.30578 0.31487 -0.16039
GLN_147 -5.74031 0.44298 4.19217 0.01395 0.3062 0.02757 -1.37656 0 0 -1.54553 0 0 -0.04649 2.47501 0.16274 0 -1.45095 0.54008 0.41105 -1.58809
PHE_148 -8.92713 1.21415 3.2243 0.02745 0.26825 -0.17252 -0.87032 0 0 -0.74203 0 0 0.00841 2.08102 -0.10353 0 1.21829 1.42516 0.52815 -0.82033
SER_149 -3.64509 0.1762 3.41 0.00157 0.032 0.01269 -0.70004 0 0 -1.21851 0 0 -0.0132 0.08117 0.2576 0 -0.28969 1.39644 0.45318 -0.04567
ILE_150 -7.25556 1.01047 2.4015 0.03919 0.11413 -0.21289 -1.19647 0 0 0 0 0 0.00864 0.67978 -0.39024 0 2.30374 0.97136 0.28139 -1.24497
LEU_151 -7.67608 1.13146 2.05311 0.03429 0.19338 -0.17606 -0.51979 0 0 0 0 0 0.02741 0.66752 -0.19245 0 1.66147 0.0772 0.33828 -2.38026
GLN_152 -9.17665 1.15756 5.75684 0.00692 0.22292 -0.33041 -2.10126 0 0 -0.63127 0 0 -0.04673 2.91864 -0.24755 0 -1.45095 -0.21709 0.40728 -3.73175
GLN_153 -10.1959 1.30925 6.78194 0.00791 0.20437 -0.66676 -1.43259 0 0 0 0 0 -0.02701 2.54057 -0.11383 0 -1.45095 -0.29183 0.51603 -2.81874
ILE_154 -9.5775 1.48196 2.6718 0.03987 0.07333 -0.43063 -1.47171 0 0 0 0 0 -0.05709 0.10089 -0.4821 0 2.30374 -0.05966 0.60005 -4.80705
ALA_155 -6.48296 0.82185 2.75031 0.00199 0 -0.12209 -2.18642 0 0 0 0 0 -0.03499 0 -0.21043 0 1.32468 -0.08928 0.42898 -3.79836
LEU_156 -11.4362 2.08891 4.47679 0.03196 0.07241 -0.35195 -2.27351 0 0 0 0 0 -0.00718 0.46085 -0.25566 0 1.66147 -0.27298 0.98141 -4.82371
SER_157 -7.57751 0.60577 5.80556 0.00181 0.02396 -0.13413 -2.68421 0 0 -0.31333 0 0 0.02799 0.49005 0.27848 0 -0.28969 -0.1865 1.272 -2.67974
HIS_158 -9.47811 0.77455 4.73227 0.00443 0.27266 -0.24758 -1.73864 0 0 0 0 0 0.03241 2.70736 -0.00792 0 -0.30065 -0.12839 1.25056 -2.12705
CYS_159 -7.30586 1.23065 3.05594 0.00335 0.01179 -0.29189 -1.98967 0 0 0 0 0 0.09308 0.17416 0.26466 0 3.25479 0.16332 1.15482 -0.18085
ILE_160 -9.34211 1.30968 3.09599 0.02949 0.11487 -0.13029 -2.52421 0 0 0 0 0 0.01059 1.45568 -0.01292 0 2.30374 0.2175 0.67496 -2.79702
ALA_161 -6.35256 1.12948 2.43871 0.00178 0 -0.04866 -0.62929 0 0 0 0 0 -0.03334 0 -0.35842 0 1.32468 -0.32733 0.48861 -2.36634
ASN_162 -6.45291 0.56421 6.53086 0.00821 0.82018 -0.58085 -2.79798 0 0 -0.48057 0 0 -0.09616 2.24054 0.16457 0 -1.34026 -0.29373 0.36376 -1.35013
LEU_163 -5.09973 0.61922 2.71511 0.04134 0.26523 -0.43618 -0.6987 0 0 0 0 0 0.37105 1.03723 -0.24288 0 1.66147 0.19483 0.60349 1.03149
HIS_164 -6.35317 0.65225 4.02371 0.00544 0.36442 -0.14279 -1.49359 0 0 -0.87115 0 0 0.00541 2.19432 0.00854 0 -0.30065 0.03169 0.98259 -0.89299
GLU_165 -2.65764 0.45986 2.06108 0.00567 0.23531 -0.14846 -1.04023 0 0 0 0 0 0.07151 2.70371 0.20528 0 -2.72453 -0.12138 0.76558 -0.18423
GLU_166 -3.08584 0.63542 2.31845 0.00413 0.19004 -0.15916 -0.56095 0 0 0 0 0 0.28028 2.24991 0.0706 0 -2.72453 1.16511 0.53938 0.92284
CYS_167 -8.17228 1.41072 3.6166 0.00407 0.03641 -0.10577 -2.83307 0 0 0 0 0 0.18461 0.79583 0.17993 0 3.25479 1.09329 0.6218 0.08692
ALA_168 -4.43203 1.19568 3.2702 0.00127 0 -0.13737 -0.19175 0 0 0 0 0 0.024 0 -0.31267 0 1.32468 -0.36265 0.36521 0.74457
GLY_169 -1.92784 0.35079 1.72228 6e-05 0 -0.1528 -0.49724 0 0 0 0 0 -0.0888 0 0.38373 0 0.79816 -0.22066 0.14286 0.51055
PHE_170 -7.99128 1.29948 3.62352 0.0234 0.27964 -0.20794 -2.61424 0 0 0 0 0 0.02392 1.58038 -0.10959 0 1.21829 0.17419 0.40963 -2.2906
ARG_171 -7.8477 1.04238 7.18079 0.02192 0.70809 0.01605 -4.81936 0 0 -0.48057 0 0 -0.03913 3.30657 -0.16973 0 -0.09474 -0.16242 0.98111 -0.35673
GLY_172 -2.13536 0.4918 2.09753 7e-05 0 -0.25389 -0.36383 0 0 0 0 0 -0.12638 0 0.34866 0 0.79816 -0.14772 0.67505 1.3841
THR_173 -3.51762 0.29428 3.04903 0.0095 0.07539 -0.17467 -1.83506 0 0 0 0 0 -0.03447 0.16562 -0.36876 0 1.15175 -0.12076 0.19104 -1.11471
PHE_174 -8.07695 0.61008 2.60425 0.02109 0.26889 -0.32155 -0.08923 0 0 0 0 0 0.01746 2.70492 -0.1195 0 1.21829 0.65918 0.44719 -0.05589
ASP_175 -3.27864 0.21836 3.38742 0.00671 0.8304 -0.00282 -1.37664 0 0 0 0 0 -0.04058 2.13225 -0.57282 0 -2.14574 0.69817 0.52053 0.37661
VAL_176 -6.35321 0.8239 2.59601 0.02644 0.05392 -0.50899 -0.65249 0 0 0 0 0 0.07938 0.42747 -0.19173 0 2.64269 -0.26468 0.79266 -0.52861
GLU_177 -4.57075 0.2569 5.54395 0.0064 0.55389 0.09725 -4.86093 0 0 0 -0.6797 0 0.25253 2.75804 0.01094 0 -2.72453 -0.13254 0.96977 -2.51879
TYR_178 -7.32574 1.30757 0.96707 0.05811 0.82503 -0.28417 -0.31052 0 0 0 0 0 0.31152 1.22319 -0.36895 0.0073 0.58223 -0.18005 1.3237 -1.86371
THR_179 -4.62877 0.29912 3.18749 0.00913 0.05307 -0.02759 -1.91302 0 0 0 0 0 0.00244 0.06771 -0.10276 0 1.15175 -0.05402 1.03175 -0.92368
PHE_180 -8.2206 1.28689 -1.01701 0.05756 0.23209 -0.28056 -0.34684 0 0 0 0 0 -0.01499 3.29275 -0.21594 0 1.21829 -0.05141 0.42099 -3.63878
HIS_D_181 -5.76992 0.25888 4.62945 0.00337 0.32559 -0.36618 -2.1597 0 0 0 0 0 0.05216 1.51353 -0.25608 0 -0.30065 -0.23563 0.86204 -1.44315
TRP_182 -4.91866 0.50432 1.33575 0.02124 0.3179 -0.33295 -0.80721 0 0 0 0 0 1.00545 1.70261 0.20089 0 2.26099 0.21672 2.14295 3.65
THR_183 -3.3853 1.02373 2.86989 0.01098 0.08953 -0.27318 0.79917 0 0 0 0 0 0.10418 0.01555 -0.14706 0 1.15175 0.15874 2.7933 5.21128
PRO_184 -4.30242 0.80635 1.35872 0.00253 0.03855 0.08899 -0.455 0 0 -0.91426 0 0 -0.13252 0.28347 -0.82253 0 -1.64321 0.24347 1.57107 -3.87678
PHE_185 -2.6795 0.26942 1.34905 0.02966 0.38436 -0.1449 -0.48275 0 0 0 0 0 0.11247 1.85441 -0.13642 0 1.21829 0.16782 0.78455 2.72648
ALA_186 -2.67849 0.28387 2.1157 0.00139 0 -0.13166 0.22081 0 0 0 0 0 0.0664 0 -0.5461 0 1.32468 -0.24165 0.77295 1.1879
PHE_187 -8.32984 1.13764 1.09461 0.05683 0.03952 -0.4086 -1.41247 0 0 0 0 0 -0.06375 3.66309 -0.25441 0 1.21829 0.12366 1.06402 -2.07141
ASN_188 -5.59322 0.33379 4.44986 0.00483 0.26961 -0.16596 -2.74067 0 0 0 0 0 -0.06478 2.09608 -0.03565 0 -1.34026 0.1396 1.05467 -1.5921
VAL_189 -8.43335 1.23714 0.8086 0.01738 0.04574 -0.29294 -0.57777 0 0 0 0 0 -0.03615 0.03311 -0.63128 0 2.64269 -0.08681 0.76691 -4.50674
LYS_190 -6.39057 0.64104 5.1865 0.00736 0.13093 -0.304 -2.93832 0 0 0 0 0 -0.03073 1.16657 0.03265 0 -0.71458 -0.21122 0.73871 -2.68565
PHE_191 -8.17416 1.10203 2.20659 0.02055 0.20217 -0.15253 -2.02985 0 0 -0.90078 0 0 -0.00343 1.60678 -0.31944 0 1.21829 -0.26345 0.52444 -4.9628
SER_192 -3.05457 0.36118 3.13838 0.00187 0.07086 0.04314 -2.31007 0 0 0 0 0 -0.00981 0.06467 -0.53045 0 -0.28969 -0.31048 0.47329 -2.35169
GLU:CtermProteinFull_193 -1.59866 0.3099 1.2747 0.00947 1.27198 0.04309 -0.69867 0 0 0 0 0 0 2.14383 0 0 -2.72453 -0.15339 0.84317 0.72088
#END_POSE_ENERGIES_TABLE /home/grads/bernardm/FoldingBenchMarks/RosettaFold/RoseTTAFold/results_pyrosetta_rerun/T1113.pdb/pdb-3track/model0_0_0.45.pdb
