# Supplementary material for: The transformative power of transformers in protein structure prediction
Source: Proc Natl Acad Sci U S A. 2023 Jul 31;120(32):e2303499120. doi: 10.1073/pnas.2303499120 (PMC10410766; doi:10.1073/pnas.2303499120)
Supplement: Supplementary file 2 — Dataset S01 (GZ) [file pnas.2303499120.sd01.gz › SI_Data/predicted_structures/RoseTTAFold/T1112.pdb]

HEADER                                            24-DEC-22   XXXX              
EXPDTA    THEORETICAL MODEL                                                     
REMARK 220                                                                      
REMARK 220 EXPERIMENTAL DETAILS                                                 
REMARK 220  EXPERIMENT TYPE                : THEORETICAL MODELLING              
REMARK 220  DATE OF DATA COLLECTION        : 24-DEC-22                          
REMARK 220                                                                      
REMARK 220 REMARK: MODEL GENERATED BY ROSETTA                                   
REMARK 220  VERSION 2022.39+release.d8d9982                                     
ATOM      1  N   MET A   1       3.683   1.235  -0.296  1.00  0.00           N  
ATOM      2  CA  MET A   1       4.921   1.960  -0.530  1.00  0.00           C  
ATOM      3  C   MET A   1       4.631   3.310  -1.160  1.00  0.00           C  
ATOM      4  O   MET A   1       4.698   4.339  -0.483  1.00  0.00           O  
ATOM      5  CB  MET A   1       5.889   1.123  -1.372  1.00  0.00           C  
ATOM      6  CG  MET A   1       7.263   1.752  -1.624  1.00  0.00           C  
ATOM      7  SD  MET A   1       8.239   1.979  -0.126  1.00  0.00           S  
ATOM      8  CE  MET A   1       8.750   0.295   0.193  1.00  0.00           C  
ATOM      9 1H   MET A   1       3.891   0.246  -0.224  1.00  0.00           H  
ATOM     10 2H   MET A   1       3.267   1.548   0.561  1.00  0.00           H  
ATOM     11 3H   MET A   1       3.025   1.373  -1.057  1.00  0.00           H  
ATOM     12  HA  MET A   1       5.390   2.144   0.436  1.00  0.00           H  
ATOM     13 1HB  MET A   1       6.060   0.171  -0.864  1.00  0.00           H  
ATOM     14 2HB  MET A   1       5.444   0.879  -2.320  1.00  0.00           H  
ATOM     15 1HG  MET A   1       7.822   1.113  -2.305  1.00  0.00           H  
ATOM     16 2HG  MET A   1       7.135   2.722  -2.100  1.00  0.00           H  
ATOM     17 1HE  MET A   1       9.372   0.265   1.087  1.00  0.00           H  
ATOM     18 2HE  MET A   1       7.865  -0.328   0.341  1.00  0.00           H  
ATOM     19 3HE  MET A   1       9.320  -0.083  -0.658  1.00  0.00           H  
ATOM     20  N   GLY A   2       4.340   3.318  -2.460  1.00  0.00           N  
ATOM     21  CA  GLY A   2       4.033   4.552  -3.168  1.00  0.00           C  
ATOM     22  C   GLY A   2       2.524   4.708  -3.288  1.00  0.00           C  
ATOM     23  O   GLY A   2       1.777   4.198  -2.451  1.00  0.00           O  
ATOM     24  H   GLY A   2       4.296   2.460  -3.008  1.00  0.00           H  
ATOM     25 1HA  GLY A   2       4.460   5.403  -2.639  1.00  0.00           H  
ATOM     26 2HA  GLY A   2       4.480   4.518  -4.160  1.00  0.00           H  
ATOM     27  N   GLU A   3       2.073   5.399  -4.331  1.00  0.00           N  
ATOM     28  CA  GLU A   3       0.643   5.627  -4.529  1.00  0.00           C  
ATOM     29  C   GLU A   3      -0.023   4.435  -5.207  1.00  0.00           C  
ATOM     30  O   GLU A   3       0.566   3.813  -6.091  1.00  0.00           O  
ATOM     31  CB  GLU A   3       0.416   6.851  -5.418  1.00  0.00           C  
ATOM     32  CG  GLU A   3       0.861   8.186  -4.854  1.00  0.00           C  
ATOM     33  CD  GLU A   3       0.573   9.335  -5.815  1.00  0.00           C  
ATOM     34  OE1 GLU A   3       0.289   9.065  -6.981  1.00  0.00           O  
ATOM     35  OE2 GLU A   3       0.633  10.466  -5.398  1.00  0.00           O  
ATOM     36  H   GLU A   3       2.733   5.783  -4.990  1.00  0.00           H  
ATOM     37  HA  GLU A   3       0.172   5.782  -3.557  1.00  0.00           H  
ATOM     38 1HB  GLU A   3       0.956   6.709  -6.344  1.00  0.00           H  
ATOM     39 2HB  GLU A   3      -0.645   6.924  -5.669  1.00  0.00           H  
ATOM     40 1HG  GLU A   3       0.339   8.367  -3.916  1.00  0.00           H  
ATOM     41 2HG  GLU A   3       1.929   8.145  -4.646  1.00  0.00           H  
ATOM     42  N   THR A   4      -1.272   4.170  -4.848  1.00  0.00           N  
ATOM     43  CA  THR A   4      -2.038   3.125  -5.511  1.00  0.00           C  
ATOM     44  C   THR A   4      -2.726   3.726  -6.727  1.00  0.00           C  
ATOM     45  O   THR A   4      -3.326   4.799  -6.627  1.00  0.00           O  
ATOM     46  CB  THR A   4      -3.083   2.505  -4.570  1.00  0.00           C  
ATOM     47  OG1 THR A   4      -2.424   1.937  -3.428  1.00  0.00           O  
ATOM     48  CG2 THR A   4      -3.844   1.407  -5.283  1.00  0.00           C  
ATOM     49  H   THR A   4      -1.696   4.707  -4.105  1.00  0.00           H  
ATOM     50  HA  THR A   4      -1.360   2.344  -5.853  1.00  0.00           H  
ATOM     51  HB  THR A   4      -3.782   3.270  -4.239  1.00  0.00           H  
ATOM     52  HG1 THR A   4      -3.065   1.431  -2.912  1.00  0.00           H  
ATOM     53 1HG2 THR A   4      -4.565   0.980  -4.594  1.00  0.00           H  
ATOM     54 2HG2 THR A   4      -4.369   1.806  -6.150  1.00  0.00           H  
ATOM     55 3HG2 THR A   4      -3.163   0.633  -5.606  1.00  0.00           H  
ATOM     56  N   LYS A   5      -2.612   3.054  -7.867  1.00  0.00           N  
ATOM     57  CA  LYS A   5      -3.206   3.522  -9.111  1.00  0.00           C  
ATOM     58  C   LYS A   5      -4.465   2.737  -9.475  1.00  0.00           C  
ATOM     59  O   LYS A   5      -4.582   1.541  -9.174  1.00  0.00           O  
ATOM     60  CB  LYS A   5      -2.156   3.458 -10.214  1.00  0.00           C  
ATOM     61  CG  LYS A   5      -0.906   4.288  -9.885  1.00  0.00           C  
ATOM     62  CD  LYS A   5      -1.254   5.783  -9.747  1.00  0.00           C  
ATOM     63  CE  LYS A   5      -0.017   6.635  -9.461  1.00  0.00           C  
ATOM     64  NZ  LYS A   5      -0.365   8.089  -9.251  1.00  0.00           N  
ATOM     65  H   LYS A   5      -2.092   2.182  -7.863  1.00  0.00           H  
ATOM     66  HA  LYS A   5      -3.502   4.566  -8.987  1.00  0.00           H  
ATOM     67 1HB  LYS A   5      -1.847   2.432 -10.367  1.00  0.00           H  
ATOM     68 2HB  LYS A   5      -2.578   3.822 -11.145  1.00  0.00           H  
ATOM     69 1HG  LYS A   5      -0.474   3.937  -8.941  1.00  0.00           H  
ATOM     70 2HG  LYS A   5      -0.165   4.162 -10.670  1.00  0.00           H  
ATOM     71 1HD  LYS A   5      -1.723   6.134 -10.667  1.00  0.00           H  
ATOM     72 2HD  LYS A   5      -1.968   5.917  -8.931  1.00  0.00           H  
ATOM     73 1HE  LYS A   5       0.463   6.256  -8.565  1.00  0.00           H  
ATOM     74 2HE  LYS A   5       0.679   6.555 -10.295  1.00  0.00           H  
ATOM     75 1HZ  LYS A   5       0.479   8.623  -9.043  1.00  0.00           H  
ATOM     76 2HZ  LYS A   5      -0.805   8.458 -10.078  1.00  0.00           H  
ATOM     77 3HZ  LYS A   5      -1.006   8.180  -8.465  1.00  0.00           H  
ATOM     78  N   LYS A   6      -5.398   3.414 -10.143  1.00  0.00           N  
ATOM     79  CA  LYS A   6      -6.668   2.791 -10.529  1.00  0.00           C  
ATOM     80  C   LYS A   6      -6.614   2.207 -11.948  1.00  0.00           C  
ATOM     81  O   LYS A   6      -6.235   2.910 -12.902  1.00  0.00           O  
ATOM     82  CB  LYS A   6      -7.772   3.837 -10.393  1.00  0.00           C  
ATOM     83  CG  LYS A   6      -7.873   4.471  -8.985  1.00  0.00           C  
ATOM     84  CD  LYS A   6      -8.221   3.447  -7.900  1.00  0.00           C  
ATOM     85  CE  LYS A   6      -8.378   4.098  -6.524  1.00  0.00           C  
ATOM     86  NZ  LYS A   6      -8.817   3.110  -5.473  1.00  0.00           N  
ATOM     87  H   LYS A   6      -5.219   4.404 -10.369  1.00  0.00           H  
ATOM     88  HA  LYS A   6      -6.877   1.970  -9.841  1.00  0.00           H  
ATOM     89 1HB  LYS A   6      -7.574   4.659 -11.088  1.00  0.00           H  
ATOM     90 2HB  LYS A   6      -8.727   3.409 -10.667  1.00  0.00           H  
ATOM     91 1HG  LYS A   6      -6.915   4.945  -8.741  1.00  0.00           H  
ATOM     92 2HG  LYS A   6      -8.642   5.248  -9.001  1.00  0.00           H  
ATOM     93 1HD  LYS A   6      -9.129   2.926  -8.144  1.00  0.00           H  
ATOM     94 2HD  LYS A   6      -7.413   2.732  -7.842  1.00  0.00           H  
ATOM     95 1HE  LYS A   6      -7.418   4.519  -6.228  1.00  0.00           H  
ATOM     96 2HE  LYS A   6      -9.112   4.900  -6.586  1.00  0.00           H  
ATOM     97 1HZ  LYS A   6      -8.899   3.574  -4.586  1.00  0.00           H  
ATOM     98 2HZ  LYS A   6      -9.707   2.723  -5.729  1.00  0.00           H  
ATOM     99 3HZ  LYS A   6      -8.143   2.329  -5.375  1.00  0.00           H  
ATOM    100  N   MET A   7      -7.049   0.942 -12.095  1.00  0.00           N  
ATOM    101  CA  MET A   7      -6.961   0.259 -13.388  1.00  0.00           C  
ATOM    102  C   MET A   7      -8.229  -0.312 -14.019  1.00  0.00           C  
ATOM    103  O   MET A   7      -9.071  -0.944 -13.372  1.00  0.00           O  
ATOM    104  CB  MET A   7      -5.947  -0.884 -13.279  1.00  0.00           C  
ATOM    105  CG  MET A   7      -5.774  -1.748 -14.531  1.00  0.00           C  
ATOM    106  SD  MET A   7      -4.562  -3.038 -14.308  1.00  0.00           S  
ATOM    107  CE  MET A   7      -3.038  -2.162 -14.411  1.00  0.00           C  
ATOM    108  H   MET A   7      -7.370   0.427 -11.275  1.00  0.00           H  
ATOM    109  HA  MET A   7      -6.575   0.981 -14.077  1.00  0.00           H  
ATOM    110 1HB  MET A   7      -4.981  -0.486 -13.003  1.00  0.00           H  
ATOM    111 2HB  MET A   7      -6.248  -1.546 -12.475  1.00  0.00           H  
ATOM    112 1HG  MET A   7      -6.718  -2.230 -14.766  1.00  0.00           H  
ATOM    113 2HG  MET A   7      -5.485  -1.133 -15.388  1.00  0.00           H  
ATOM    114 1HE  MET A   7      -2.212  -2.855 -14.280  1.00  0.00           H  
ATOM    115 2HE  MET A   7      -2.958  -1.677 -15.381  1.00  0.00           H  
ATOM    116 3HE  MET A   7      -3.007  -1.416 -13.640  1.00  0.00           H  
ATOM    117  N   ILE A   8      -8.312  -0.133 -15.324  1.00  0.00           N  
ATOM    118  CA  ILE A   8      -9.365  -0.762 -16.100  1.00  0.00           C  
ATOM    119  C   ILE A   8      -8.747  -1.804 -16.978  1.00  0.00           C  
ATOM    120  O   ILE A   8      -7.705  -1.563 -17.580  1.00  0.00           O  
ATOM    121  CB  ILE A   8     -10.183   0.225 -16.916  1.00  0.00           C  
ATOM    122  CG1 ILE A   8     -10.853   1.118 -15.980  1.00  0.00           C  
ATOM    123  CG2 ILE A   8     -11.185  -0.486 -17.835  1.00  0.00           C  
ATOM    124  CD1 ILE A   8     -11.471   2.200 -16.637  1.00  0.00           C  
ATOM    125  H   ILE A   8      -7.593   0.437 -15.779  1.00  0.00           H  
ATOM    126  HA  ILE A   8     -10.044  -1.258 -15.419  1.00  0.00           H  
ATOM    127  HB  ILE A   8      -9.520   0.825 -17.517  1.00  0.00           H  
ATOM    128 1HG1 ILE A   8     -11.588   0.563 -15.430  1.00  0.00           H  
ATOM    129 2HG1 ILE A   8     -10.131   1.502 -15.278  1.00  0.00           H  
ATOM    130 1HG2 ILE A   8     -11.754   0.254 -18.398  1.00  0.00           H  
ATOM    131 2HG2 ILE A   8     -10.654  -1.134 -18.535  1.00  0.00           H  
ATOM    132 3HG2 ILE A   8     -11.867  -1.090 -17.236  1.00  0.00           H  
ATOM    133 1HD1 ILE A   8     -11.954   2.846 -15.908  1.00  0.00           H  
ATOM    134 2HD1 ILE A   8     -10.706   2.741 -17.173  1.00  0.00           H  
ATOM    135 3HD1 ILE A   8     -12.190   1.824 -17.330  1.00  0.00           H  
ATOM    136  N   CYS A   9      -9.322  -2.984 -16.971  1.00  0.00           N  
ATOM    137  CA  CYS A   9      -8.765  -4.047 -17.770  1.00  0.00           C  
ATOM    138  C   CYS A   9      -9.587  -4.262 -19.020  1.00  0.00           C  
ATOM    139  O   CYS A   9     -10.816  -4.239 -18.964  1.00  0.00           O  
ATOM    140  CB  CYS A   9      -8.723  -5.301 -16.941  1.00  0.00           C  
ATOM    141  SG  CYS A   9      -7.700  -5.102 -15.485  1.00  0.00           S  
ATOM    142  H   CYS A   9     -10.171  -3.119 -16.418  1.00  0.00           H  
ATOM    143  HA  CYS A   9      -7.750  -3.783 -18.063  1.00  0.00           H  
ATOM    144 1HB  CYS A   9      -9.723  -5.559 -16.633  1.00  0.00           H  
ATOM    145 2HB  CYS A   9      -8.330  -6.119 -17.535  1.00  0.00           H  
ATOM    146  HG  CYS A   9      -7.937  -6.307 -14.977  1.00  0.00           H  
ATOM    147  N   LEU A  10      -8.908  -4.471 -20.134  1.00  0.00           N  
ATOM    148  CA  LEU A  10      -9.550  -4.734 -21.403  1.00  0.00           C  
ATOM    149  C   LEU A  10      -9.326  -6.196 -21.773  1.00  0.00           C  
ATOM    150  O   LEU A  10      -8.193  -6.677 -21.897  1.00  0.00           O  
ATOM    151  CB  LEU A  10      -9.010  -3.795 -22.476  1.00  0.00           C  
ATOM    152  CG  LEU A  10      -9.079  -2.312 -22.138  1.00  0.00           C  
ATOM    153  CD1 LEU A  10      -8.542  -1.572 -23.253  1.00  0.00           C  
ATOM    154  CD2 LEU A  10     -10.474  -1.887 -21.845  1.00  0.00           C  
ATOM    155  H   LEU A  10      -7.896  -4.436 -20.095  1.00  0.00           H  
ATOM    156  HA  LEU A  10     -10.620  -4.565 -21.303  1.00  0.00           H  
ATOM    157 1HB  LEU A  10      -7.970  -4.043 -22.660  1.00  0.00           H  
ATOM    158 2HB  LEU A  10      -9.563  -3.956 -23.388  1.00  0.00           H  
ATOM    159  HG  LEU A  10      -8.460  -2.122 -21.268  1.00  0.00           H  
ATOM    160 1HD1 LEU A  10      -8.561  -0.512 -23.049  1.00  0.00           H  
ATOM    161 2HD1 LEU A  10      -7.512  -1.893 -23.442  1.00  0.00           H  
ATOM    162 3HD1 LEU A  10      -9.165  -1.779 -24.112  1.00  0.00           H  
ATOM    163 1HD2 LEU A  10     -10.495  -0.827 -21.603  1.00  0.00           H  
ATOM    164 2HD2 LEU A  10     -11.104  -2.076 -22.709  1.00  0.00           H  
ATOM    165 3HD2 LEU A  10     -10.822  -2.456 -20.994  1.00  0.00           H  
ATOM    166  N   VAL A  11     -10.423  -6.912 -21.916  1.00  0.00           N  
ATOM    167  CA  VAL A  11     -10.402  -8.346 -22.153  1.00  0.00           C  
ATOM    168  C   VAL A  11     -11.010  -8.668 -23.520  1.00  0.00           C  
ATOM    169  O   VAL A  11     -12.056  -8.125 -23.863  1.00  0.00           O  
ATOM    170  CB  VAL A  11     -11.168  -9.020 -21.011  1.00  0.00           C  
ATOM    171  CG1 VAL A  11     -11.194 -10.509 -21.214  1.00  0.00           C  
ATOM    172  CG2 VAL A  11     -10.523  -8.653 -19.688  1.00  0.00           C  
ATOM    173  H   VAL A  11     -11.323  -6.436 -21.820  1.00  0.00           H  
ATOM    174  HA  VAL A  11      -9.368  -8.690 -22.138  1.00  0.00           H  
ATOM    175  HB  VAL A  11     -12.196  -8.659 -21.010  1.00  0.00           H  
ATOM    176 1HG1 VAL A  11     -11.733 -10.962 -20.410  1.00  0.00           H  
ATOM    177 2HG1 VAL A  11     -11.676 -10.747 -22.139  1.00  0.00           H  
ATOM    178 3HG1 VAL A  11     -10.173 -10.892 -21.226  1.00  0.00           H  
ATOM    179 1HG2 VAL A  11     -11.078  -9.110 -18.881  1.00  0.00           H  
ATOM    180 2HG2 VAL A  11      -9.499  -9.013 -19.681  1.00  0.00           H  
ATOM    181 3HG2 VAL A  11     -10.533  -7.575 -19.561  1.00  0.00           H  
ATOM    182  N   ASP A  12     -10.336  -9.523 -24.309  1.00  0.00           N  
ATOM    183  CA  ASP A  12     -10.771  -9.823 -25.685  1.00  0.00           C  
ATOM    184  C   ASP A  12     -11.888 -10.838 -25.877  1.00  0.00           C  
ATOM    185  O   ASP A  12     -12.237 -11.187 -27.007  1.00  0.00           O  
ATOM    186  CB  ASP A  12      -9.602 -10.344 -26.479  1.00  0.00           C  
ATOM    187  CG  ASP A  12      -9.033 -11.704 -25.988  1.00  0.00           C  
ATOM    188  OD1 ASP A  12      -9.586 -12.326 -25.055  1.00  0.00           O  
ATOM    189  OD2 ASP A  12      -8.028 -12.098 -26.532  1.00  0.00           O  
ATOM    190  H   ASP A  12      -9.493  -9.944 -23.953  1.00  0.00           H  
ATOM    191  HA  ASP A  12     -11.077  -8.879 -26.128  1.00  0.00           H  
ATOM    192 1HB  ASP A  12      -9.903 -10.452 -27.515  1.00  0.00           H  
ATOM    193 2HB  ASP A  12      -8.838  -9.615 -26.456  1.00  0.00           H  
ATOM    194  N   GLY A  13     -12.392 -11.375 -24.795  1.00  0.00           N  
ATOM    195  CA  GLY A  13     -13.503 -12.299 -24.840  1.00  0.00           C  
ATOM    196  C   GLY A  13     -13.120 -13.726 -25.216  1.00  0.00           C  
ATOM    197  O   GLY A  13     -13.966 -14.607 -25.155  1.00  0.00           O  
ATOM    198  H   GLY A  13     -12.017 -11.085 -23.909  1.00  0.00           H  
ATOM    199 1HA  GLY A  13     -13.982 -12.303 -23.870  1.00  0.00           H  
ATOM    200 2HA  GLY A  13     -14.232 -11.924 -25.557  1.00  0.00           H  
ATOM    201  N   GLU A  14     -11.861 -13.956 -25.599  1.00  0.00           N  
ATOM    202  CA  GLU A  14     -11.409 -15.278 -26.020  1.00  0.00           C  
ATOM    203  C   GLU A  14     -10.897 -16.016 -24.817  1.00  0.00           C  
ATOM    204  O   GLU A  14     -11.149 -17.208 -24.638  1.00  0.00           O  
ATOM    205  CB  GLU A  14     -10.321 -15.188 -27.083  1.00  0.00           C  
ATOM    206  CG  GLU A  14      -9.810 -16.544 -27.642  1.00  0.00           C  
ATOM    207  CD  GLU A  14     -10.799 -17.295 -28.514  1.00  0.00           C  
ATOM    208  OE1 GLU A  14     -11.680 -16.686 -29.081  1.00  0.00           O  
ATOM    209  OE2 GLU A  14     -10.703 -18.506 -28.617  1.00  0.00           O  
ATOM    210  H   GLU A  14     -11.182 -13.194 -25.578  1.00  0.00           H  
ATOM    211  HA  GLU A  14     -12.255 -15.828 -26.428  1.00  0.00           H  
ATOM    212 1HB  GLU A  14     -10.714 -14.615 -27.917  1.00  0.00           H  
ATOM    213 2HB  GLU A  14      -9.465 -14.643 -26.682  1.00  0.00           H  
ATOM    214 1HG  GLU A  14      -8.904 -16.360 -28.220  1.00  0.00           H  
ATOM    215 2HG  GLU A  14      -9.538 -17.174 -26.798  1.00  0.00           H  
ATOM    216  N   HIS A  15     -10.166 -15.298 -23.972  1.00  0.00           N  
ATOM    217  CA  HIS A  15      -9.648 -15.959 -22.789  1.00  0.00           C  
ATOM    218  C   HIS A  15     -10.829 -16.489 -22.005  1.00  0.00           C  
ATOM    219  O   HIS A  15     -11.749 -15.741 -21.693  1.00  0.00           O  
ATOM    220  CB  HIS A  15      -8.859 -14.988 -21.922  1.00  0.00           C  
ATOM    221  CG  HIS A  15      -7.560 -14.587 -22.478  1.00  0.00           C  
ATOM    222  ND1 HIS A  15      -7.439 -13.623 -23.439  1.00  0.00           N  
ATOM    223  CD2 HIS A  15      -6.301 -15.007 -22.195  1.00  0.00           C  
ATOM    224  CE1 HIS A  15      -6.162 -13.460 -23.734  1.00  0.00           C  
ATOM    225  NE2 HIS A  15      -5.446 -14.293 -22.987  1.00  0.00           N  
ATOM    226  H   HIS A  15      -9.960 -14.308 -24.187  1.00  0.00           H  
ATOM    227  HA  HIS A  15      -9.009 -16.796 -23.064  1.00  0.00           H  
ATOM    228 1HB  HIS A  15      -9.451 -14.083 -21.782  1.00  0.00           H  
ATOM    229 2HB  HIS A  15      -8.697 -15.428 -20.939  1.00  0.00           H  
ATOM    230  HD1 HIS A  15      -8.214 -13.125 -23.901  1.00  0.00           H  
ATOM    231  HD2 HIS A  15      -5.905 -15.744 -21.503  1.00  0.00           H  
ATOM    232  HE1 HIS A  15      -5.868 -12.728 -24.476  1.00  0.00           H  
ATOM    233  N   TYR A  16     -10.821 -17.783 -21.721  1.00  0.00           N  
ATOM    234  CA  TYR A  16     -11.935 -18.412 -21.032  1.00  0.00           C  
ATOM    235  C   TYR A  16     -12.132 -17.701 -19.708  1.00  0.00           C  
ATOM    236  O   TYR A  16     -11.160 -17.380 -19.029  1.00  0.00           O  
ATOM    237  CB  TYR A  16     -11.719 -19.925 -20.940  1.00  0.00           C  
ATOM    238  CG  TYR A  16     -12.859 -20.668 -20.323  1.00  0.00           C  
ATOM    239  CD1 TYR A  16     -14.117 -20.479 -20.843  1.00  0.00           C  
ATOM    240  CD2 TYR A  16     -12.660 -21.585 -19.303  1.00  0.00           C  
ATOM    241  CE1 TYR A  16     -15.185 -21.153 -20.336  1.00  0.00           C  
ATOM    242  CE2 TYR A  16     -13.740 -22.277 -18.789  1.00  0.00           C  
ATOM    243  CZ  TYR A  16     -15.005 -22.056 -19.303  1.00  0.00           C  
ATOM    244  OH  TYR A  16     -16.087 -22.742 -18.793  1.00  0.00           O  
ATOM    245  H   TYR A  16     -10.038 -18.345 -22.018  1.00  0.00           H  
ATOM    246  HA  TYR A  16     -12.839 -18.251 -21.625  1.00  0.00           H  
ATOM    247 1HB  TYR A  16     -11.555 -20.327 -21.941  1.00  0.00           H  
ATOM    248 2HB  TYR A  16     -10.823 -20.129 -20.355  1.00  0.00           H  
ATOM    249  HD1 TYR A  16     -14.260 -19.773 -21.657  1.00  0.00           H  
ATOM    250  HD2 TYR A  16     -11.658 -21.754 -18.904  1.00  0.00           H  
ATOM    251  HE1 TYR A  16     -16.169 -20.978 -20.750  1.00  0.00           H  
ATOM    252  HE2 TYR A  16     -13.597 -22.996 -17.983  1.00  0.00           H  
ATOM    253  HH  TYR A  16     -16.880 -22.563 -19.343  1.00  0.00           H  
ATOM    254  N   PHE A  17     -13.376 -17.397 -19.365  1.00  0.00           N  
ATOM    255  CA  PHE A  17     -13.662 -16.582 -18.192  1.00  0.00           C  
ATOM    256  C   PHE A  17     -12.790 -16.793 -16.930  1.00  0.00           C  
ATOM    257  O   PHE A  17     -12.327 -15.794 -16.389  1.00  0.00           O  
ATOM    258  CB  PHE A  17     -15.144 -16.600 -17.827  1.00  0.00           C  
ATOM    259  CG  PHE A  17     -15.352 -15.774 -16.664  1.00  0.00           C  
ATOM    260  CD1 PHE A  17     -15.483 -14.412 -16.817  1.00  0.00           C  
ATOM    261  CD2 PHE A  17     -15.378 -16.321 -15.403  1.00  0.00           C  
ATOM    262  CE1 PHE A  17     -15.637 -13.616 -15.730  1.00  0.00           C  
ATOM    263  CE2 PHE A  17     -15.527 -15.527 -14.314  1.00  0.00           C  
ATOM    264  CZ  PHE A  17     -15.655 -14.171 -14.478  1.00  0.00           C  
ATOM    265  H   PHE A  17     -14.139 -17.710 -19.950  1.00  0.00           H  
ATOM    266  HA  PHE A  17     -13.476 -15.552 -18.500  1.00  0.00           H  
ATOM    267 1HB  PHE A  17     -15.731 -16.189 -18.648  1.00  0.00           H  
ATOM    268 2HB  PHE A  17     -15.523 -17.586 -17.633  1.00  0.00           H  
ATOM    269  HD1 PHE A  17     -15.452 -13.980 -17.818  1.00  0.00           H  
ATOM    270  HD2 PHE A  17     -15.266 -17.399 -15.284  1.00  0.00           H  
ATOM    271  HE1 PHE A  17     -15.735 -12.544 -15.856  1.00  0.00           H  
ATOM    272  HE2 PHE A  17     -15.537 -15.966 -13.320  1.00  0.00           H  
ATOM    273  HZ  PHE A  17     -15.767 -13.536 -13.612  1.00  0.00           H  
ATOM    274  N   PRO A  18     -12.572 -18.003 -16.372  1.00  0.00           N  
ATOM    275  CA  PRO A  18     -11.750 -18.225 -15.189  1.00  0.00           C  
ATOM    276  C   PRO A  18     -10.316 -17.719 -15.361  1.00  0.00           C  
ATOM    277  O   PRO A  18      -9.634 -17.426 -14.386  1.00  0.00           O  
ATOM    278  CB  PRO A  18     -11.780 -19.742 -15.036  1.00  0.00           C  
ATOM    279  CG  PRO A  18     -13.039 -20.158 -15.747  1.00  0.00           C  
ATOM    280  CD  PRO A  18     -13.126 -19.222 -16.917  1.00  0.00           C  
ATOM    281  HA  PRO A  18     -12.236 -17.732 -14.328  1.00  0.00           H  
ATOM    282 1HB  PRO A  18     -10.874 -20.176 -15.492  1.00  0.00           H  
ATOM    283 2HB  PRO A  18     -11.767 -20.017 -13.973  1.00  0.00           H  
ATOM    284 1HG  PRO A  18     -12.980 -21.214 -16.047  1.00  0.00           H  
ATOM    285 2HG  PRO A  18     -13.901 -20.067 -15.074  1.00  0.00           H  
ATOM    286 1HD  PRO A  18     -12.460 -19.559 -17.676  1.00  0.00           H  
ATOM    287 2HD  PRO A  18     -14.138 -19.141 -17.256  1.00  0.00           H  
ATOM    288  N   VAL A  19      -9.857 -17.620 -16.614  1.00  0.00           N  
ATOM    289  CA  VAL A  19      -8.513 -17.163 -16.934  1.00  0.00           C  
ATOM    290  C   VAL A  19      -8.525 -15.667 -16.785  1.00  0.00           C  
ATOM    291  O   VAL A  19      -7.588 -15.057 -16.253  1.00  0.00           O  
ATOM    292  CB  VAL A  19      -8.122 -17.541 -18.368  1.00  0.00           C  
ATOM    293  CG1 VAL A  19      -6.778 -16.962 -18.708  1.00  0.00           C  
ATOM    294  CG2 VAL A  19      -8.169 -19.047 -18.516  1.00  0.00           C  
ATOM    295  H   VAL A  19     -10.459 -17.836 -17.399  1.00  0.00           H  
ATOM    296  HA  VAL A  19      -7.803 -17.598 -16.230  1.00  0.00           H  
ATOM    297  HB  VAL A  19      -8.820 -17.094 -19.055  1.00  0.00           H  
ATOM    298 1HG1 VAL A  19      -6.527 -17.220 -19.733  1.00  0.00           H  
ATOM    299 2HG1 VAL A  19      -6.814 -15.876 -18.603  1.00  0.00           H  
ATOM    300 3HG1 VAL A  19      -6.027 -17.370 -18.034  1.00  0.00           H  
ATOM    301 1HG2 VAL A  19      -7.911 -19.322 -19.539  1.00  0.00           H  
ATOM    302 2HG2 VAL A  19      -7.459 -19.503 -17.825  1.00  0.00           H  
ATOM    303 3HG2 VAL A  19      -9.179 -19.396 -18.288  1.00  0.00           H  
ATOM    304  N   VAL A  20      -9.617 -15.072 -17.263  1.00  0.00           N  
ATOM    305  CA  VAL A  20      -9.782 -13.639 -17.158  1.00  0.00           C  
ATOM    306  C   VAL A  20      -9.817 -13.301 -15.688  1.00  0.00           C  
ATOM    307  O   VAL A  20      -9.130 -12.390 -15.234  1.00  0.00           O  
ATOM    308  CB  VAL A  20     -11.107 -13.178 -17.776  1.00  0.00           C  
ATOM    309  CG1 VAL A  20     -11.308 -11.699 -17.485  1.00  0.00           C  
ATOM    310  CG2 VAL A  20     -11.111 -13.524 -19.234  1.00  0.00           C  
ATOM    311  H   VAL A  20     -10.335 -15.656 -17.699  1.00  0.00           H  
ATOM    312  HA  VAL A  20      -8.944 -13.137 -17.640  1.00  0.00           H  
ATOM    313  HB  VAL A  20     -11.925 -13.683 -17.302  1.00  0.00           H  
ATOM    314 1HG1 VAL A  20     -12.248 -11.371 -17.900  1.00  0.00           H  
ATOM    315 2HG1 VAL A  20     -11.313 -11.536 -16.408  1.00  0.00           H  
ATOM    316 3HG1 VAL A  20     -10.494 -11.142 -17.931  1.00  0.00           H  
ATOM    317 1HG2 VAL A  20     -12.053 -13.226 -19.685  1.00  0.00           H  
ATOM    318 2HG2 VAL A  20     -10.290 -13.016 -19.726  1.00  0.00           H  
ATOM    319 3HG2 VAL A  20     -10.989 -14.605 -19.345  1.00  0.00           H  
ATOM    320  N   LYS A  21     -10.591 -14.074 -14.931  1.00  0.00           N  
ATOM    321  CA  LYS A  21     -10.691 -13.846 -13.508  1.00  0.00           C  
ATOM    322  C   LYS A  21      -9.329 -13.939 -12.847  1.00  0.00           C  
ATOM    323  O   LYS A  21      -8.960 -13.032 -12.096  1.00  0.00           O  
ATOM    324  CB  LYS A  21     -11.685 -14.808 -12.872  1.00  0.00           C  
ATOM    325  CG  LYS A  21     -11.861 -14.605 -11.378  1.00  0.00           C  
ATOM    326  CD  LYS A  21     -12.920 -15.523 -10.806  1.00  0.00           C  
ATOM    327  CE  LYS A  21     -12.901 -15.474  -9.283  1.00  0.00           C  
ATOM    328  NZ  LYS A  21     -13.262 -14.126  -8.765  1.00  0.00           N  
ATOM    329  H   LYS A  21     -11.136 -14.813 -15.371  1.00  0.00           H  
ATOM    330  HA  LYS A  21     -11.040 -12.834 -13.346  1.00  0.00           H  
ATOM    331 1HB  LYS A  21     -12.653 -14.714 -13.364  1.00  0.00           H  
ATOM    332 2HB  LYS A  21     -11.339 -15.827 -13.026  1.00  0.00           H  
ATOM    333 1HG  LYS A  21     -10.912 -14.802 -10.871  1.00  0.00           H  
ATOM    334 2HG  LYS A  21     -12.147 -13.571 -11.175  1.00  0.00           H  
ATOM    335 1HD  LYS A  21     -13.906 -15.204 -11.157  1.00  0.00           H  
ATOM    336 2HD  LYS A  21     -12.740 -16.544 -11.138  1.00  0.00           H  
ATOM    337 1HE  LYS A  21     -13.608 -16.202  -8.891  1.00  0.00           H  
ATOM    338 2HE  LYS A  21     -11.900 -15.728  -8.933  1.00  0.00           H  
ATOM    339 1HZ  LYS A  21     -13.229 -14.131  -7.757  1.00  0.00           H  
ATOM    340 2HZ  LYS A  21     -12.611 -13.435  -9.114  1.00  0.00           H  
ATOM    341 3HZ  LYS A  21     -14.205 -13.874  -9.083  1.00  0.00           H  
ATOM    342  N   ASP A  22      -8.545 -14.985 -13.156  1.00  0.00           N  
ATOM    343  CA  ASP A  22      -7.216 -15.082 -12.564  1.00  0.00           C  
ATOM    344  C   ASP A  22      -6.373 -13.862 -12.927  1.00  0.00           C  
ATOM    345  O   ASP A  22      -5.681 -13.310 -12.071  1.00  0.00           O  
ATOM    346  CB  ASP A  22      -6.473 -16.343 -13.045  1.00  0.00           C  
ATOM    347  CG  ASP A  22      -6.964 -17.689 -12.455  1.00  0.00           C  
ATOM    348  OD1 ASP A  22      -7.701 -17.685 -11.496  1.00  0.00           O  
ATOM    349  OD2 ASP A  22      -6.545 -18.713 -12.961  1.00  0.00           O  
ATOM    350  H   ASP A  22      -8.882 -15.729 -13.767  1.00  0.00           H  
ATOM    351  HA  ASP A  22      -7.321 -15.122 -11.481  1.00  0.00           H  
ATOM    352 1HB  ASP A  22      -6.565 -16.403 -14.132  1.00  0.00           H  
ATOM    353 2HB  ASP A  22      -5.412 -16.236 -12.823  1.00  0.00           H  
ATOM    354  N   SER A  23      -6.472 -13.387 -14.173  1.00  0.00           N  
ATOM    355  CA  SER A  23      -5.687 -12.232 -14.590  1.00  0.00           C  
ATOM    356  C   SER A  23      -6.076 -10.993 -13.787  1.00  0.00           C  
ATOM    357  O   SER A  23      -5.207 -10.233 -13.347  1.00  0.00           O  
ATOM    358  CB  SER A  23      -5.872 -11.978 -16.073  1.00  0.00           C  
ATOM    359  OG  SER A  23      -5.367 -13.049 -16.826  1.00  0.00           O  
ATOM    360  H   SER A  23      -7.063 -13.864 -14.855  1.00  0.00           H  
ATOM    361  HA  SER A  23      -4.635 -12.445 -14.402  1.00  0.00           H  
ATOM    362 1HB  SER A  23      -6.926 -11.838 -16.296  1.00  0.00           H  
ATOM    363 2HB  SER A  23      -5.355 -11.062 -16.346  1.00  0.00           H  
ATOM    364  HG  SER A  23      -5.927 -13.816 -16.587  1.00  0.00           H  
ATOM    365  N   ILE A  24      -7.374 -10.813 -13.539  1.00  0.00           N  
ATOM    366  CA  ILE A  24      -7.815  -9.643 -12.798  1.00  0.00           C  
ATOM    367  C   ILE A  24      -7.344  -9.746 -11.353  1.00  0.00           C  
ATOM    368  O   ILE A  24      -6.867  -8.758 -10.785  1.00  0.00           O  
ATOM    369  CB  ILE A  24      -9.347  -9.474 -12.825  1.00  0.00           C  
ATOM    370  CG1 ILE A  24      -9.855  -9.279 -14.276  1.00  0.00           C  
ATOM    371  CG2 ILE A  24      -9.740  -8.272 -11.974  1.00  0.00           C  
ATOM    372  CD1 ILE A  24      -9.289  -8.116 -14.965  1.00  0.00           C  
ATOM    373  H   ILE A  24      -8.054 -11.478 -13.915  1.00  0.00           H  
ATOM    374  HA  ILE A  24      -7.366  -8.758 -13.242  1.00  0.00           H  
ATOM    375  HB  ILE A  24      -9.819 -10.382 -12.427  1.00  0.00           H  
ATOM    376 1HG1 ILE A  24      -9.608 -10.140 -14.850  1.00  0.00           H  
ATOM    377 2HG1 ILE A  24     -10.937  -9.179 -14.255  1.00  0.00           H  
ATOM    378 1HG2 ILE A  24     -10.823  -8.155 -11.981  1.00  0.00           H  
ATOM    379 2HG2 ILE A  24      -9.398  -8.423 -10.945  1.00  0.00           H  
ATOM    380 3HG2 ILE A  24      -9.275  -7.382 -12.378  1.00  0.00           H  
ATOM    381 1HD1 ILE A  24      -9.700  -8.060 -15.975  1.00  0.00           H  
ATOM    382 2HD1 ILE A  24      -9.547  -7.221 -14.411  1.00  0.00           H  
ATOM    383 3HD1 ILE A  24      -8.207  -8.220 -15.016  1.00  0.00           H  
ATOM    384  N   GLU A  25      -7.453 -10.938 -10.749  1.00  0.00           N  
ATOM    385  CA  GLU A  25      -7.001 -11.080  -9.370  1.00  0.00           C  
ATOM    386  C   GLU A  25      -5.495 -10.829  -9.263  1.00  0.00           C  
ATOM    387  O   GLU A  25      -5.055 -10.148  -8.338  1.00  0.00           O  
ATOM    388  CB  GLU A  25      -7.402 -12.435  -8.773  1.00  0.00           C  
ATOM    389  CG  GLU A  25      -8.926 -12.564  -8.525  1.00  0.00           C  
ATOM    390  CD  GLU A  25      -9.360 -13.843  -7.812  1.00  0.00           C  
ATOM    391  OE1 GLU A  25      -8.529 -14.673  -7.535  1.00  0.00           O  
ATOM    392  OE2 GLU A  25     -10.546 -13.976  -7.548  1.00  0.00           O  
ATOM    393  H   GLU A  25      -7.854 -11.733 -11.250  1.00  0.00           H  
ATOM    394  HA  GLU A  25      -7.502 -10.316  -8.776  1.00  0.00           H  
ATOM    395 1HB  GLU A  25      -7.103 -13.233  -9.459  1.00  0.00           H  
ATOM    396 2HB  GLU A  25      -6.879 -12.593  -7.829  1.00  0.00           H  
ATOM    397 1HG  GLU A  25      -9.253 -11.706  -7.936  1.00  0.00           H  
ATOM    398 2HG  GLU A  25      -9.431 -12.511  -9.491  1.00  0.00           H  
ATOM    399  N   ILE A  26      -4.717 -11.284 -10.248  1.00  0.00           N  
ATOM    400  CA  ILE A  26      -3.283 -11.034 -10.228  1.00  0.00           C  
ATOM    401  C   ILE A  26      -3.012  -9.548 -10.240  1.00  0.00           C  
ATOM    402  O   ILE A  26      -2.163  -9.060  -9.501  1.00  0.00           O  
ATOM    403  CB  ILE A  26      -2.553 -11.696 -11.399  1.00  0.00           C  
ATOM    404  CG1 ILE A  26      -2.572 -13.223 -11.226  1.00  0.00           C  
ATOM    405  CG2 ILE A  26      -1.126 -11.145 -11.493  1.00  0.00           C  
ATOM    406  CD1 ILE A  26      -2.164 -13.979 -12.464  1.00  0.00           C  
ATOM    407  H   ILE A  26      -5.122 -11.848 -10.997  1.00  0.00           H  
ATOM    408  HA  ILE A  26      -2.880 -11.450  -9.302  1.00  0.00           H  
ATOM    409  HB  ILE A  26      -3.088 -11.472 -12.325  1.00  0.00           H  
ATOM    410 1HG1 ILE A  26      -1.886 -13.487 -10.421  1.00  0.00           H  
ATOM    411 2HG1 ILE A  26      -3.568 -13.532 -10.935  1.00  0.00           H  
ATOM    412 1HG2 ILE A  26      -0.616 -11.606 -12.336  1.00  0.00           H  
ATOM    413 2HG2 ILE A  26      -1.161 -10.064 -11.637  1.00  0.00           H  
ATOM    414 3HG2 ILE A  26      -0.588 -11.371 -10.572  1.00  0.00           H  
ATOM    415 1HD1 ILE A  26      -2.198 -15.049 -12.263  1.00  0.00           H  
ATOM    416 2HD1 ILE A  26      -2.855 -13.741 -13.273  1.00  0.00           H  
ATOM    417 3HD1 ILE A  26      -1.154 -13.694 -12.750  1.00  0.00           H  
ATOM    418  N   LEU A  27      -3.737  -8.807 -11.071  1.00  0.00           N  
ATOM    419  CA  LEU A  27      -3.535  -7.371 -11.095  1.00  0.00           C  
ATOM    420  C   LEU A  27      -3.880  -6.765  -9.723  1.00  0.00           C  
ATOM    421  O   LEU A  27      -3.109  -5.970  -9.193  1.00  0.00           O  
ATOM    422  CB  LEU A  27      -4.381  -6.798 -12.227  1.00  0.00           C  
ATOM    423  CG  LEU A  27      -3.873  -7.209 -13.612  1.00  0.00           C  
ATOM    424  CD1 LEU A  27      -4.870  -6.845 -14.661  1.00  0.00           C  
ATOM    425  CD2 LEU A  27      -2.561  -6.533 -13.867  1.00  0.00           C  
ATOM    426  H   LEU A  27      -4.415  -9.247 -11.694  1.00  0.00           H  
ATOM    427  HA  LEU A  27      -2.490  -7.172 -11.309  1.00  0.00           H  
ATOM    428 1HB  LEU A  27      -5.400  -7.157 -12.120  1.00  0.00           H  
ATOM    429 2HB  LEU A  27      -4.383  -5.710 -12.162  1.00  0.00           H  
ATOM    430  HG  LEU A  27      -3.733  -8.284 -13.637  1.00  0.00           H  
ATOM    431 1HD1 LEU A  27      -4.505  -7.151 -15.624  1.00  0.00           H  
ATOM    432 2HD1 LEU A  27      -5.806  -7.355 -14.452  1.00  0.00           H  
ATOM    433 3HD1 LEU A  27      -5.019  -5.792 -14.652  1.00  0.00           H  
ATOM    434 1HD2 LEU A  27      -2.192  -6.840 -14.843  1.00  0.00           H  
ATOM    435 2HD2 LEU A  27      -2.693  -5.455 -13.846  1.00  0.00           H  
ATOM    436 3HD2 LEU A  27      -1.851  -6.829 -13.099  1.00  0.00           H  
ATOM    437  N   ASP A  28      -4.968  -7.228  -9.082  1.00  0.00           N  
ATOM    438  CA  ASP A  28      -5.321  -6.759  -7.726  1.00  0.00           C  
ATOM    439  C   ASP A  28      -4.302  -7.149  -6.647  1.00  0.00           C  
ATOM    440  O   ASP A  28      -4.217  -6.497  -5.604  1.00  0.00           O  
ATOM    441  CB  ASP A  28      -6.712  -7.230  -7.277  1.00  0.00           C  
ATOM    442  CG  ASP A  28      -7.892  -6.442  -7.830  1.00  0.00           C  
ATOM    443  OD1 ASP A  28      -7.687  -5.374  -8.365  1.00  0.00           O  
ATOM    444  OD2 ASP A  28      -9.025  -6.896  -7.659  1.00  0.00           O  
ATOM    445  H   ASP A  28      -5.574  -7.901  -9.556  1.00  0.00           H  
ATOM    446  HA  ASP A  28      -5.347  -5.668  -7.756  1.00  0.00           H  
ATOM    447 1HB  ASP A  28      -6.832  -8.272  -7.571  1.00  0.00           H  
ATOM    448 2HB  ASP A  28      -6.758  -7.200  -6.190  1.00  0.00           H  
ATOM    449  N   ASP A  29      -3.522  -8.203  -6.891  1.00  0.00           N  
ATOM    450  CA  ASP A  29      -2.506  -8.642  -5.943  1.00  0.00           C  
ATOM    451  C   ASP A  29      -1.230  -7.798  -6.028  1.00  0.00           C  
ATOM    452  O   ASP A  29      -0.323  -7.961  -5.206  1.00  0.00           O  
ATOM    453  CB  ASP A  29      -2.137 -10.117  -6.155  1.00  0.00           C  
ATOM    454  CG  ASP A  29      -3.232 -11.132  -5.737  1.00  0.00           C  
ATOM    455  OD1 ASP A  29      -4.046 -10.818  -4.891  1.00  0.00           O  
ATOM    456  OD2 ASP A  29      -3.216 -12.226  -6.263  1.00  0.00           O  
ATOM    457  H   ASP A  29      -3.666  -8.737  -7.748  1.00  0.00           H  
ATOM    458  HA  ASP A  29      -2.913  -8.536  -4.938  1.00  0.00           H  
ATOM    459 1HB  ASP A  29      -1.914 -10.270  -7.211  1.00  0.00           H  
ATOM    460 2HB  ASP A  29      -1.228 -10.340  -5.601  1.00  0.00           H  
ATOM    461  N   LEU A  30      -1.131  -6.909  -7.017  1.00  0.00           N  
ATOM    462  CA  LEU A  30       0.059  -6.085  -7.126  1.00  0.00           C  
ATOM    463  C   LEU A  30      -0.088  -4.982  -6.082  1.00  0.00           C  
ATOM    464  O   LEU A  30      -1.152  -4.374  -5.968  1.00  0.00           O  
ATOM    465  CB  LEU A  30       0.160  -5.491  -8.530  1.00  0.00           C  
ATOM    466  CG  LEU A  30       0.259  -6.499  -9.676  1.00  0.00           C  
ATOM    467  CD1 LEU A  30       0.210  -5.748 -10.997  1.00  0.00           C  
ATOM    468  CD2 LEU A  30       1.525  -7.320  -9.535  1.00  0.00           C  
ATOM    469  H   LEU A  30      -1.889  -6.775  -7.691  1.00  0.00           H  
ATOM    470  HA  LEU A  30       0.942  -6.683  -6.907  1.00  0.00           H  
ATOM    471 1HB  LEU A  30      -0.722  -4.896  -8.705  1.00  0.00           H  
ATOM    472 2HB  LEU A  30       1.030  -4.842  -8.577  1.00  0.00           H  
ATOM    473  HG  LEU A  30      -0.595  -7.163  -9.642  1.00  0.00           H  
ATOM    474 1HD1 LEU A  30       0.260  -6.459 -11.820  1.00  0.00           H  
ATOM    475 2HD1 LEU A  30      -0.727  -5.187 -11.053  1.00  0.00           H  
ATOM    476 3HD1 LEU A  30       1.051  -5.061 -11.059  1.00  0.00           H  
ATOM    477 1HD2 LEU A  30       1.580  -8.043 -10.351  1.00  0.00           H  
ATOM    478 2HD2 LEU A  30       2.393  -6.664  -9.570  1.00  0.00           H  
ATOM    479 3HD2 LEU A  30       1.505  -7.849  -8.581  1.00  0.00           H  
ATOM    480  N   GLU A  31       0.992  -4.651  -5.379  1.00  0.00           N  
ATOM    481  CA  GLU A  31       0.918  -3.660  -4.297  1.00  0.00           C  
ATOM    482  C   GLU A  31       0.289  -2.326  -4.671  1.00  0.00           C  
ATOM    483  O   GLU A  31      -0.398  -1.719  -3.851  1.00  0.00           O  
ATOM    484  CB  GLU A  31       2.305  -3.369  -3.705  1.00  0.00           C  
ATOM    485  CG  GLU A  31       2.259  -2.385  -2.502  1.00  0.00           C  
ATOM    486  CD  GLU A  31       3.594  -2.109  -1.829  1.00  0.00           C  
ATOM    487  OE1 GLU A  31       4.607  -2.555  -2.310  1.00  0.00           O  
ATOM    488  OE2 GLU A  31       3.579  -1.447  -0.792  1.00  0.00           O  
ATOM    489  H   GLU A  31       1.856  -5.149  -5.541  1.00  0.00           H  
ATOM    490  HA  GLU A  31       0.306  -4.093  -3.505  1.00  0.00           H  
ATOM    491 1HB  GLU A  31       2.759  -4.296  -3.359  1.00  0.00           H  
ATOM    492 2HB  GLU A  31       2.952  -2.948  -4.469  1.00  0.00           H  
ATOM    493 1HG  GLU A  31       1.856  -1.430  -2.857  1.00  0.00           H  
ATOM    494 2HG  GLU A  31       1.573  -2.775  -1.758  1.00  0.00           H  
ATOM    495  N   HIS A  32       0.547  -1.844  -5.879  1.00  0.00           N  
ATOM    496  CA  HIS A  32       0.054  -0.529  -6.237  1.00  0.00           C  
ATOM    497  C   HIS A  32      -1.113  -0.516  -7.223  1.00  0.00           C  
ATOM    498  O   HIS A  32      -1.377   0.533  -7.805  1.00  0.00           O  
ATOM    499  CB  HIS A  32       1.194   0.293  -6.836  1.00  0.00           C  
ATOM    500  CG  HIS A  32       2.348   0.494  -5.899  1.00  0.00           C  
ATOM    501  ND1 HIS A  32       3.377  -0.421  -5.776  1.00  0.00           N  
ATOM    502  CD2 HIS A  32       2.623   1.485  -5.037  1.00  0.00           C  
ATOM    503  CE1 HIS A  32       4.243   0.013  -4.879  1.00  0.00           C  
ATOM    504  NE2 HIS A  32       3.815   1.176  -4.418  1.00  0.00           N  
ATOM    505  H   HIS A  32       1.093  -2.385  -6.530  1.00  0.00           H  
ATOM    506  HA  HIS A  32      -0.282  -0.019  -5.334  1.00  0.00           H  
ATOM    507 1HB  HIS A  32       1.560  -0.196  -7.738  1.00  0.00           H  
ATOM    508 2HB  HIS A  32       0.817   1.277  -7.124  1.00  0.00           H  
ATOM    509  HD1 HIS A  32       3.472  -1.282  -6.274  1.00  0.00           H  
ATOM    510  HD2 HIS A  32       2.102   2.392  -4.787  1.00  0.00           H  
ATOM    511  HE1 HIS A  32       5.131  -0.575  -4.633  1.00  0.00           H  
ATOM    512  N   ILE A  33      -1.782  -1.655  -7.465  1.00  0.00           N  
ATOM    513  CA  ILE A  33      -2.918  -1.641  -8.410  1.00  0.00           C  
ATOM    514  C   ILE A  33      -4.287  -2.043  -7.861  1.00  0.00           C  
ATOM    515  O   ILE A  33      -4.457  -3.125  -7.310  1.00  0.00           O  
ATOM    516  CB  ILE A  33      -2.636  -2.524  -9.650  1.00  0.00           C  
ATOM    517  CG1 ILE A  33      -1.404  -2.012 -10.415  1.00  0.00           C  
ATOM    518  CG2 ILE A  33      -3.855  -2.606 -10.578  1.00  0.00           C  
ATOM    519  CD1 ILE A  33      -1.597  -0.611 -10.986  1.00  0.00           C  
ATOM    520  H   ILE A  33      -1.543  -2.519  -6.967  1.00  0.00           H  
ATOM    521  HA  ILE A  33      -3.029  -0.621  -8.774  1.00  0.00           H  
ATOM    522  HB  ILE A  33      -2.409  -3.523  -9.311  1.00  0.00           H  
ATOM    523 1HG1 ILE A  33      -0.545  -2.010  -9.748  1.00  0.00           H  
ATOM    524 2HG1 ILE A  33      -1.197  -2.692 -11.242  1.00  0.00           H  
ATOM    525 1HG2 ILE A  33      -3.621  -3.257 -11.414  1.00  0.00           H  
ATOM    526 2HG2 ILE A  33      -4.707  -3.015 -10.038  1.00  0.00           H  
ATOM    527 3HG2 ILE A  33      -4.101  -1.612 -10.941  1.00  0.00           H  
ATOM    528 1HD1 ILE A  33      -0.697  -0.304 -11.521  1.00  0.00           H  
ATOM    529 2HD1 ILE A  33      -2.440  -0.601 -11.658  1.00  0.00           H  
ATOM    530 3HD1 ILE A  33      -1.792   0.083 -10.183  1.00  0.00           H  
ATOM    531  N   ASP A  34      -5.272  -1.176  -8.081  1.00  0.00           N  
ATOM    532  CA  ASP A  34      -6.668  -1.477  -7.776  1.00  0.00           C  
ATOM    533  C   ASP A  34      -7.449  -1.598  -9.076  1.00  0.00           C  
ATOM    534  O   ASP A  34      -7.618  -0.587  -9.763  1.00  0.00           O  
ATOM    535  CB  ASP A  34      -7.347  -0.365  -6.965  1.00  0.00           C  
ATOM    536  CG  ASP A  34      -6.909  -0.206  -5.524  1.00  0.00           C  
ATOM    537  OD1 ASP A  34      -6.273  -1.079  -4.994  1.00  0.00           O  
ATOM    538  OD2 ASP A  34      -7.229   0.833  -4.949  1.00  0.00           O  
ATOM    539  H   ASP A  34      -5.039  -0.276  -8.505  1.00  0.00           H  
ATOM    540  HA  ASP A  34      -6.730  -2.427  -7.241  1.00  0.00           H  
ATOM    541 1HB  ASP A  34      -7.158   0.563  -7.471  1.00  0.00           H  
ATOM    542 2HB  ASP A  34      -8.426  -0.530  -6.983  1.00  0.00           H  
ATOM    543  N   VAL A  35      -7.939  -2.778  -9.439  1.00  0.00           N  
ATOM    544  CA  VAL A  35      -8.712  -2.816 -10.670  1.00  0.00           C  
ATOM    545  C   VAL A  35     -10.073  -2.226 -10.315  1.00  0.00           C  
ATOM    546  O   VAL A  35     -10.635  -2.538  -9.268  1.00  0.00           O  
ATOM    547  CB  VAL A  35      -8.815  -4.244 -11.283  1.00  0.00           C  
ATOM    548  CG1 VAL A  35      -9.763  -4.218 -12.528  1.00  0.00           C  
ATOM    549  CG2 VAL A  35      -7.399  -4.723 -11.704  1.00  0.00           C  
ATOM    550  H   VAL A  35      -7.799  -3.639  -8.894  1.00  0.00           H  
ATOM    551  HA  VAL A  35      -8.241  -2.181 -11.411  1.00  0.00           H  
ATOM    552  HB  VAL A  35      -9.219  -4.926 -10.554  1.00  0.00           H  
ATOM    553 1HG1 VAL A  35      -9.838  -5.205 -12.960  1.00  0.00           H  
ATOM    554 2HG1 VAL A  35     -10.754  -3.888 -12.229  1.00  0.00           H  
ATOM    555 3HG1 VAL A  35      -9.367  -3.529 -13.277  1.00  0.00           H  
ATOM    556 1HG2 VAL A  35      -7.460  -5.723 -12.130  1.00  0.00           H  
ATOM    557 2HG2 VAL A  35      -6.986  -4.038 -12.441  1.00  0.00           H  
ATOM    558 3HG2 VAL A  35      -6.752  -4.746 -10.821  1.00  0.00           H  
ATOM    559  N   VAL A  36     -10.558  -1.305 -11.123  1.00  0.00           N  
ATOM    560  CA  VAL A  36     -11.832  -0.663 -10.860  1.00  0.00           C  
ATOM    561  C   VAL A  36     -12.912  -1.096 -11.831  1.00  0.00           C  
ATOM    562  O   VAL A  36     -14.094  -1.000 -11.515  1.00  0.00           O  
ATOM    563  CB  VAL A  36     -11.661   0.862 -10.891  1.00  0.00           C  
ATOM    564  CG1 VAL A  36     -10.709   1.277  -9.812  1.00  0.00           C  
ATOM    565  CG2 VAL A  36     -11.107   1.324 -12.241  1.00  0.00           C  
ATOM    566  H   VAL A  36     -10.024  -1.069 -11.940  1.00  0.00           H  
ATOM    567  HA  VAL A  36     -12.154  -0.939  -9.857  1.00  0.00           H  
ATOM    568  HB  VAL A  36     -12.621   1.333 -10.696  1.00  0.00           H  
ATOM    569 1HG1 VAL A  36     -10.619   2.356  -9.833  1.00  0.00           H  
ATOM    570 2HG1 VAL A  36     -11.091   0.960  -8.844  1.00  0.00           H  
ATOM    571 3HG1 VAL A  36      -9.736   0.823  -9.986  1.00  0.00           H  
ATOM    572 1HG2 VAL A  36     -10.965   2.395 -12.241  1.00  0.00           H  
ATOM    573 2HG2 VAL A  36     -10.166   0.865 -12.392  1.00  0.00           H  
ATOM    574 3HG2 VAL A  36     -11.790   1.046 -13.040  1.00  0.00           H  
ATOM    575  N   ALA A  37     -12.517  -1.593 -12.997  1.00  0.00           N  
ATOM    576  CA  ALA A  37     -13.517  -2.082 -13.951  1.00  0.00           C  
ATOM    577  C   ALA A  37     -12.899  -2.984 -14.999  1.00  0.00           C  
ATOM    578  O   ALA A  37     -11.693  -2.917 -15.259  1.00  0.00           O  
ATOM    579  CB  ALA A  37     -14.241  -0.936 -14.635  1.00  0.00           C  
ATOM    580  H   ALA A  37     -11.520  -1.611 -13.212  1.00  0.00           H  
ATOM    581  HA  ALA A  37     -14.250  -2.672 -13.398  1.00  0.00           H  
ATOM    582 1HB  ALA A  37     -14.993  -1.347 -15.304  1.00  0.00           H  
ATOM    583 2HB  ALA A  37     -14.718  -0.318 -13.889  1.00  0.00           H  
ATOM    584 3HB  ALA A  37     -13.559  -0.340 -15.203  1.00  0.00           H  
ATOM    585  N   VAL A  38     -13.739  -3.822 -15.596  1.00  0.00           N  
ATOM    586  CA  VAL A  38     -13.304  -4.669 -16.696  1.00  0.00           C  
ATOM    587  C   VAL A  38     -14.213  -4.447 -17.909  1.00  0.00           C  
ATOM    588  O   VAL A  38     -15.438  -4.435 -17.774  1.00  0.00           O  
ATOM    589  CB  VAL A  38     -13.309  -6.147 -16.263  1.00  0.00           C  
ATOM    590  CG1 VAL A  38     -12.832  -7.032 -17.416  1.00  0.00           C  
ATOM    591  CG2 VAL A  38     -12.439  -6.304 -14.999  1.00  0.00           C  
ATOM    592  H   VAL A  38     -14.713  -3.854 -15.281  1.00  0.00           H  
ATOM    593  HA  VAL A  38     -12.288  -4.396 -16.971  1.00  0.00           H  
ATOM    594  HB  VAL A  38     -14.306  -6.445 -16.038  1.00  0.00           H  
ATOM    595 1HG1 VAL A  38     -12.849  -8.077 -17.112  1.00  0.00           H  
ATOM    596 2HG1 VAL A  38     -13.479  -6.901 -18.282  1.00  0.00           H  
ATOM    597 3HG1 VAL A  38     -11.815  -6.747 -17.682  1.00  0.00           H  
ATOM    598 1HG2 VAL A  38     -12.432  -7.324 -14.672  1.00  0.00           H  
ATOM    599 2HG2 VAL A  38     -11.428  -5.995 -15.219  1.00  0.00           H  
ATOM    600 3HG2 VAL A  38     -12.837  -5.684 -14.200  1.00  0.00           H  
ATOM    601  N   VAL A  39     -13.613  -4.248 -19.074  1.00  0.00           N  
ATOM    602  CA  VAL A  39     -14.362  -4.027 -20.301  1.00  0.00           C  
ATOM    603  C   VAL A  39     -14.079  -5.166 -21.280  1.00  0.00           C  
ATOM    604  O   VAL A  39     -12.918  -5.480 -21.557  1.00  0.00           O  
ATOM    605  CB  VAL A  39     -13.966  -2.677 -20.940  1.00  0.00           C  
ATOM    606  CG1 VAL A  39     -14.762  -2.440 -22.232  1.00  0.00           C  
ATOM    607  CG2 VAL A  39     -14.169  -1.559 -19.934  1.00  0.00           C  
ATOM    608  H   VAL A  39     -12.598  -4.257 -19.104  1.00  0.00           H  
ATOM    609  HA  VAL A  39     -15.424  -4.011 -20.071  1.00  0.00           H  
ATOM    610  HB  VAL A  39     -12.956  -2.723 -21.216  1.00  0.00           H  
ATOM    611 1HG1 VAL A  39     -14.460  -1.499 -22.685  1.00  0.00           H  
ATOM    612 2HG1 VAL A  39     -14.577  -3.253 -22.933  1.00  0.00           H  
ATOM    613 3HG1 VAL A  39     -15.827  -2.403 -21.994  1.00  0.00           H  
ATOM    614 1HG2 VAL A  39     -13.867  -0.612 -20.378  1.00  0.00           H  
ATOM    615 2HG2 VAL A  39     -15.202  -1.513 -19.655  1.00  0.00           H  
ATOM    616 3HG2 VAL A  39     -13.567  -1.753 -19.051  1.00  0.00           H  
ATOM    617  N   PHE A  40     -15.141  -5.781 -21.784  1.00  0.00           N  
ATOM    618  CA  PHE A  40     -15.035  -6.893 -22.716  1.00  0.00           C  
ATOM    619  C   PHE A  40     -15.343  -6.505 -24.162  1.00  0.00           C  
ATOM    620  O   PHE A  40     -16.371  -5.896 -24.486  1.00  0.00           O  
ATOM    621  CB  PHE A  40     -15.921  -8.020 -22.279  1.00  0.00           C  
ATOM    622  CG  PHE A  40     -15.492  -8.785 -21.073  1.00  0.00           C  
ATOM    623  CD1 PHE A  40     -15.795  -8.360 -19.830  1.00  0.00           C  
ATOM    624  CD2 PHE A  40     -14.822  -9.963 -21.210  1.00  0.00           C  
ATOM    625  CE1 PHE A  40     -15.439  -9.114 -18.710  1.00  0.00           C  
ATOM    626  CE2 PHE A  40     -14.474 -10.723 -20.110  1.00  0.00           C  
ATOM    627  CZ  PHE A  40     -14.786 -10.296 -18.865  1.00  0.00           C  
ATOM    628  H   PHE A  40     -16.065  -5.464 -21.494  1.00  0.00           H  
ATOM    629  HA  PHE A  40     -14.011  -7.258 -22.685  1.00  0.00           H  
ATOM    630 1HB  PHE A  40     -16.865  -7.576 -22.049  1.00  0.00           H  
ATOM    631 2HB  PHE A  40     -16.057  -8.708 -23.089  1.00  0.00           H  
ATOM    632  HD1 PHE A  40     -16.330  -7.422 -19.742  1.00  0.00           H  
ATOM    633  HD2 PHE A  40     -14.575 -10.300 -22.214  1.00  0.00           H  
ATOM    634  HE1 PHE A  40     -15.685  -8.770 -17.712  1.00  0.00           H  
ATOM    635  HE2 PHE A  40     -13.953 -11.669 -20.241  1.00  0.00           H  
ATOM    636  HZ  PHE A  40     -14.518 -10.895 -18.002  1.00  0.00           H  
ATOM    637  N   ILE A  41     -14.378  -6.844 -24.999  1.00  0.00           N  
ATOM    638  CA  ILE A  41     -14.268  -6.523 -26.410  1.00  0.00           C  
ATOM    639  C   ILE A  41     -14.064  -7.808 -27.222  1.00  0.00           C  
ATOM    640  O   ILE A  41     -13.277  -8.623 -26.800  1.00  0.00           O  
ATOM    641  CB  ILE A  41     -12.994  -5.656 -26.543  1.00  0.00           C  
ATOM    642  CG1 ILE A  41     -13.108  -4.398 -25.635  1.00  0.00           C  
ATOM    643  CG2 ILE A  41     -12.732  -5.288 -27.950  1.00  0.00           C  
ATOM    644  CD1 ILE A  41     -11.841  -3.619 -25.526  1.00  0.00           C  
ATOM    645  H   ILE A  41     -13.594  -7.359 -24.596  1.00  0.00           H  
ATOM    646  HA  ILE A  41     -15.166  -6.004 -26.747  1.00  0.00           H  
ATOM    647  HB  ILE A  41     -12.146  -6.234 -26.167  1.00  0.00           H  
ATOM    648 1HG1 ILE A  41     -13.894  -3.760 -25.986  1.00  0.00           H  
ATOM    649 2HG1 ILE A  41     -13.348  -4.716 -24.628  1.00  0.00           H  
ATOM    650 1HG2 ILE A  41     -11.814  -4.709 -27.984  1.00  0.00           H  
ATOM    651 2HG2 ILE A  41     -12.616  -6.186 -28.550  1.00  0.00           H  
ATOM    652 3HG2 ILE A  41     -13.564  -4.708 -28.328  1.00  0.00           H  
ATOM    653 1HD1 ILE A  41     -11.994  -2.791 -24.846  1.00  0.00           H  
ATOM    654 2HD1 ILE A  41     -11.058  -4.263 -25.136  1.00  0.00           H  
ATOM    655 3HD1 ILE A  41     -11.553  -3.249 -26.503  1.00  0.00           H  
ATOM    656  N   GLY A  42     -14.737  -8.037 -28.353  1.00  0.00           N  
ATOM    657  CA  GLY A  42     -14.408  -9.257 -29.112  1.00  0.00           C  
ATOM    658  C   GLY A  42     -15.342 -10.459 -28.927  1.00  0.00           C  
ATOM    659  O   GLY A  42     -16.523 -10.332 -28.594  1.00  0.00           O  
ATOM    660  H   GLY A  42     -15.424  -7.398 -28.745  1.00  0.00           H  
ATOM    661 1HA  GLY A  42     -14.383  -8.997 -30.172  1.00  0.00           H  
ATOM    662 2HA  GLY A  42     -13.391  -9.564 -28.863  1.00  0.00           H  
ATOM    663  N   GLY A  43     -14.809 -11.661 -29.183  1.00  0.00           N  
ATOM    664  CA  GLY A  43     -15.592 -12.910 -29.247  1.00  0.00           C  
ATOM    665  C   GLY A  43     -16.027 -13.469 -27.889  1.00  0.00           C  
ATOM    666  O   GLY A  43     -15.761 -14.627 -27.558  1.00  0.00           O  
ATOM    667  H   GLY A  43     -13.817 -11.703 -29.375  1.00  0.00           H  
ATOM    668 1HA  GLY A  43     -16.475 -12.737 -29.863  1.00  0.00           H  
ATOM    669 2HA  GLY A  43     -14.999 -13.664 -29.763  1.00  0.00           H  
ATOM    670  N   THR A  44     -16.806 -12.669 -27.171  1.00  0.00           N  
ATOM    671  CA  THR A  44     -17.235 -12.916 -25.797  1.00  0.00           C  
ATOM    672  C   THR A  44     -18.109 -14.151 -25.592  1.00  0.00           C  
ATOM    673  O   THR A  44     -18.287 -14.604 -24.469  1.00  0.00           O  
ATOM    674  CB  THR A  44     -17.929 -11.650 -25.255  1.00  0.00           C  
ATOM    675  OG1 THR A  44     -19.016 -11.291 -26.116  1.00  0.00           O  
ATOM    676  CG2 THR A  44     -16.917 -10.482 -25.177  1.00  0.00           C  
ATOM    677  H   THR A  44     -17.014 -11.766 -27.592  1.00  0.00           H  
ATOM    678  HA  THR A  44     -16.338 -13.070 -25.200  1.00  0.00           H  
ATOM    679  HB  THR A  44     -18.329 -11.855 -24.272  1.00  0.00           H  
ATOM    680  HG1 THR A  44     -18.661 -11.041 -26.982  1.00  0.00           H  
ATOM    681 1HG2 THR A  44     -17.414  -9.595 -24.804  1.00  0.00           H  
ATOM    682 2HG2 THR A  44     -16.103 -10.751 -24.510  1.00  0.00           H  
ATOM    683 3HG2 THR A  44     -16.517 -10.271 -26.155  1.00  0.00           H  
ATOM    684  N   GLU A  45     -18.588 -14.757 -26.664  1.00  0.00           N  
ATOM    685  CA  GLU A  45     -19.383 -15.975 -26.553  1.00  0.00           C  
ATOM    686  C   GLU A  45     -18.563 -17.083 -25.871  1.00  0.00           C  
ATOM    687  O   GLU A  45     -19.104 -17.922 -25.143  1.00  0.00           O  
ATOM    688  CB  GLU A  45     -19.837 -16.444 -27.938  1.00  0.00           C  
ATOM    689  CG  GLU A  45     -20.869 -15.536 -28.609  1.00  0.00           C  
ATOM    690  CD  GLU A  45     -21.271 -15.999 -29.995  1.00  0.00           C  
ATOM    691  OE1 GLU A  45     -20.669 -16.918 -30.497  1.00  0.00           O  
ATOM    692  OE2 GLU A  45     -22.183 -15.426 -30.547  1.00  0.00           O  
ATOM    693  H   GLU A  45     -18.396 -14.356 -27.568  1.00  0.00           H  
ATOM    694  HA  GLU A  45     -20.260 -15.765 -25.939  1.00  0.00           H  
ATOM    695 1HB  GLU A  45     -18.970 -16.515 -28.596  1.00  0.00           H  
ATOM    696 2HB  GLU A  45     -20.270 -17.441 -27.859  1.00  0.00           H  
ATOM    697 1HG  GLU A  45     -21.759 -15.490 -27.981  1.00  0.00           H  
ATOM    698 2HG  GLU A  45     -20.454 -14.531 -28.674  1.00  0.00           H  
ATOM    699  N   LYS A  46     -17.238 -17.047 -26.059  1.00  0.00           N  
ATOM    700  CA  LYS A  46     -16.315 -18.044 -25.519  1.00  0.00           C  
ATOM    701  C   LYS A  46     -16.265 -18.042 -23.989  1.00  0.00           C  
ATOM    702  O   LYS A  46     -15.820 -19.013 -23.376  1.00  0.00           O  
ATOM    703  CB  LYS A  46     -14.903 -17.774 -26.039  1.00  0.00           C  
ATOM    704  CG  LYS A  46     -14.698 -17.933 -27.537  1.00  0.00           C  
ATOM    705  CD  LYS A  46     -14.589 -19.385 -27.952  1.00  0.00           C  
ATOM    706  CE  LYS A  46     -14.353 -19.516 -29.465  1.00  0.00           C  
ATOM    707  NZ  LYS A  46     -13.051 -18.875 -29.911  1.00  0.00           N  
ATOM    708  H   LYS A  46     -16.843 -16.288 -26.618  1.00  0.00           H  
ATOM    709  HA  LYS A  46     -16.642 -19.029 -25.849  1.00  0.00           H  
ATOM    710 1HB  LYS A  46     -14.639 -16.765 -25.801  1.00  0.00           H  
ATOM    711 2HB  LYS A  46     -14.186 -18.420 -25.527  1.00  0.00           H  
ATOM    712 1HG  LYS A  46     -15.532 -17.465 -28.063  1.00  0.00           H  
ATOM    713 2HG  LYS A  46     -13.783 -17.411 -27.824  1.00  0.00           H  
ATOM    714 1HD  LYS A  46     -13.746 -19.840 -27.428  1.00  0.00           H  
ATOM    715 2HD  LYS A  46     -15.501 -19.915 -27.680  1.00  0.00           H  
ATOM    716 1HE  LYS A  46     -14.330 -20.571 -29.725  1.00  0.00           H  
ATOM    717 2HE  LYS A  46     -15.176 -19.040 -29.996  1.00  0.00           H  
ATOM    718 1HZ  LYS A  46     -12.937 -18.988 -30.899  1.00  0.00           H  
ATOM    719 2HZ  LYS A  46     -13.011 -17.873 -29.694  1.00  0.00           H  
ATOM    720 3HZ  LYS A  46     -12.235 -19.276 -29.440  1.00  0.00           H  
ATOM    721  N   LEU A  47     -16.716 -16.950 -23.370  1.00  0.00           N  
ATOM    722  CA  LEU A  47     -16.693 -16.774 -21.926  1.00  0.00           C  
ATOM    723  C   LEU A  47     -17.818 -17.554 -21.245  1.00  0.00           C  
ATOM    724  O   LEU A  47     -17.778 -17.802 -20.040  1.00  0.00           O  
ATOM    725  CB  LEU A  47     -16.891 -15.305 -21.637  1.00  0.00           C  
ATOM    726  CG  LEU A  47     -15.824 -14.371 -22.137  1.00  0.00           C  
ATOM    727  CD1 LEU A  47     -16.297 -12.966 -21.958  1.00  0.00           C  
ATOM    728  CD2 LEU A  47     -14.534 -14.601 -21.386  1.00  0.00           C  
ATOM    729  H   LEU A  47     -17.110 -16.188 -23.923  1.00  0.00           H  
ATOM    730  HA  LEU A  47     -15.732 -17.113 -21.546  1.00  0.00           H  
ATOM    731 1HB  LEU A  47     -17.798 -15.018 -22.118  1.00  0.00           H  
ATOM    732 2HB  LEU A  47     -16.997 -15.181 -20.578  1.00  0.00           H  
ATOM    733  HG  LEU A  47     -15.676 -14.548 -23.200  1.00  0.00           H  
ATOM    734 1HD1 LEU A  47     -15.570 -12.306 -22.346  1.00  0.00           H  
ATOM    735 2HD1 LEU A  47     -17.228 -12.839 -22.500  1.00  0.00           H  
ATOM    736 3HD1 LEU A  47     -16.454 -12.759 -20.920  1.00  0.00           H  
ATOM    737 1HD2 LEU A  47     -13.760 -13.928 -21.759  1.00  0.00           H  
ATOM    738 2HD2 LEU A  47     -14.690 -14.420 -20.328  1.00  0.00           H  
ATOM    739 3HD2 LEU A  47     -14.218 -15.629 -21.539  1.00  0.00           H  
ATOM    740  N   GLN A  48     -18.841 -17.895 -22.032  1.00  0.00           N  
ATOM    741  CA  GLN A  48     -20.050 -18.617 -21.632  1.00  0.00           C  
ATOM    742  C   GLN A  48     -21.006 -17.955 -20.617  1.00  0.00           C  
ATOM    743  O   GLN A  48     -21.874 -18.647 -20.080  1.00  0.00           O  
ATOM    744  CB  GLN A  48     -19.669 -19.998 -21.082  1.00  0.00           C  
ATOM    745  CG  GLN A  48     -18.870 -20.856 -22.053  1.00  0.00           C  
ATOM    746  CD  GLN A  48     -18.639 -22.270 -21.533  1.00  0.00           C  
ATOM    747  OE1 GLN A  48     -18.284 -22.481 -20.362  1.00  0.00           O  
ATOM    748  NE2 GLN A  48     -18.844 -23.253 -22.404  1.00  0.00           N  
ATOM    749  H   GLN A  48     -18.778 -17.674 -23.028  1.00  0.00           H  
ATOM    750  HA  GLN A  48     -20.625 -18.776 -22.544  1.00  0.00           H  
ATOM    751 1HB  GLN A  48     -19.095 -19.894 -20.164  1.00  0.00           H  
ATOM    752 2HB  GLN A  48     -20.577 -20.543 -20.830  1.00  0.00           H  
ATOM    753 1HG  GLN A  48     -19.424 -20.920 -22.988  1.00  0.00           H  
ATOM    754 2HG  GLN A  48     -17.902 -20.391 -22.235  1.00  0.00           H  
ATOM    755 1HE2 GLN A  48     -18.711 -24.207 -22.127  1.00  0.00           H  
ATOM    756 2HE2 GLN A  48     -19.131 -23.040 -23.339  1.00  0.00           H  
ATOM    757  N   ILE A  49     -20.930 -16.638 -20.390  1.00  0.00           N  
ATOM    758  CA  ILE A  49     -21.900 -15.969 -19.529  1.00  0.00           C  
ATOM    759  C   ILE A  49     -22.570 -14.902 -20.402  1.00  0.00           C  
ATOM    760  O   ILE A  49     -21.905 -14.251 -21.203  1.00  0.00           O  
ATOM    761  CB  ILE A  49     -21.239 -15.364 -18.263  1.00  0.00           C  
ATOM    762  CG1 ILE A  49     -20.598 -16.419 -17.372  1.00  0.00           C  
ATOM    763  CG2 ILE A  49     -22.229 -14.520 -17.486  1.00  0.00           C  
ATOM    764  CD1 ILE A  49     -19.706 -15.793 -16.277  1.00  0.00           C  
ATOM    765  H   ILE A  49     -20.206 -16.040 -20.795  1.00  0.00           H  
ATOM    766  HA  ILE A  49     -22.661 -16.680 -19.211  1.00  0.00           H  
ATOM    767  HB  ILE A  49     -20.467 -14.799 -18.548  1.00  0.00           H  
ATOM    768 1HG1 ILE A  49     -21.383 -17.011 -16.894  1.00  0.00           H  
ATOM    769 2HG1 ILE A  49     -19.979 -17.083 -17.980  1.00  0.00           H  
ATOM    770 1HG2 ILE A  49     -21.724 -14.082 -16.627  1.00  0.00           H  
ATOM    771 2HG2 ILE A  49     -22.616 -13.725 -18.110  1.00  0.00           H  
ATOM    772 3HG2 ILE A  49     -23.054 -15.145 -17.142  1.00  0.00           H  
ATOM    773 1HD1 ILE A  49     -19.270 -16.581 -15.667  1.00  0.00           H  
ATOM    774 2HD1 ILE A  49     -18.906 -15.212 -16.742  1.00  0.00           H  
ATOM    775 3HD1 ILE A  49     -20.308 -15.138 -15.648  1.00  0.00           H  
ATOM    776  N   GLU A  50     -23.886 -14.771 -20.352  1.00  0.00           N  
ATOM    777  CA  GLU A  50     -24.518 -13.769 -21.218  1.00  0.00           C  
ATOM    778  C   GLU A  50     -24.779 -12.411 -20.551  1.00  0.00           C  
ATOM    779  O   GLU A  50     -24.845 -11.384 -21.223  1.00  0.00           O  
ATOM    780  CB  GLU A  50     -25.832 -14.319 -21.769  1.00  0.00           C  
ATOM    781  CG  GLU A  50     -25.670 -15.551 -22.663  1.00  0.00           C  
ATOM    782  CD  GLU A  50     -26.983 -16.088 -23.197  1.00  0.00           C  
ATOM    783  OE1 GLU A  50     -28.014 -15.602 -22.797  1.00  0.00           O  
ATOM    784  OE2 GLU A  50     -26.947 -16.984 -24.009  1.00  0.00           O  
ATOM    785  H   GLU A  50     -24.433 -15.337 -19.717  1.00  0.00           H  
ATOM    786  HA  GLU A  50     -23.858 -13.592 -22.067  1.00  0.00           H  
ATOM    787 1HB  GLU A  50     -26.490 -14.586 -20.943  1.00  0.00           H  
ATOM    788 2HB  GLU A  50     -26.333 -13.546 -22.351  1.00  0.00           H  
ATOM    789 1HG  GLU A  50     -25.027 -15.289 -23.504  1.00  0.00           H  
ATOM    790 2HG  GLU A  50     -25.168 -16.332 -22.092  1.00  0.00           H  
ATOM    791  N   ASP A  51     -24.978 -12.419 -19.242  1.00  0.00           N  
ATOM    792  CA  ASP A  51     -25.372 -11.228 -18.491  1.00  0.00           C  
ATOM    793  C   ASP A  51     -24.188 -10.506 -17.800  1.00  0.00           C  
ATOM    794  O   ASP A  51     -23.547 -11.106 -16.931  1.00  0.00           O  
ATOM    795  CB  ASP A  51     -26.457 -11.618 -17.483  1.00  0.00           C  
ATOM    796  CG  ASP A  51     -27.109 -10.452 -16.698  1.00  0.00           C  
ATOM    797  OD1 ASP A  51     -26.498  -9.410 -16.521  1.00  0.00           O  
ATOM    798  OD2 ASP A  51     -28.234 -10.626 -16.288  1.00  0.00           O  
ATOM    799  H   ASP A  51     -24.881 -13.296 -18.754  1.00  0.00           H  
ATOM    800  HA  ASP A  51     -25.863 -10.566 -19.193  1.00  0.00           H  
ATOM    801 1HB  ASP A  51     -27.250 -12.150 -18.010  1.00  0.00           H  
ATOM    802 2HB  ASP A  51     -26.032 -12.321 -16.762  1.00  0.00           H  
ATOM    803  N   PRO A  52     -23.848  -9.243 -18.163  1.00  0.00           N  
ATOM    804  CA  PRO A  52     -22.784  -8.430 -17.574  1.00  0.00           C  
ATOM    805  C   PRO A  52     -22.868  -8.408 -16.045  1.00  0.00           C  
ATOM    806  O   PRO A  52     -21.845  -8.261 -15.365  1.00  0.00           O  
ATOM    807  CB  PRO A  52     -23.058  -7.045 -18.161  1.00  0.00           C  
ATOM    808  CG  PRO A  52     -23.701  -7.337 -19.499  1.00  0.00           C  
ATOM    809  CD  PRO A  52     -24.571  -8.552 -19.251  1.00  0.00           C  
ATOM    810  HA  PRO A  52     -21.810  -8.785 -17.907  1.00  0.00           H  
ATOM    811 1HB  PRO A  52     -23.718  -6.479 -17.487  1.00  0.00           H  
ATOM    812 2HB  PRO A  52     -22.116  -6.473 -18.236  1.00  0.00           H  
ATOM    813 1HG  PRO A  52     -24.280  -6.467 -19.834  1.00  0.00           H  
ATOM    814 2HG  PRO A  52     -22.950  -7.528 -20.265  1.00  0.00           H  
ATOM    815 1HD  PRO A  52     -25.585  -8.261 -18.925  1.00  0.00           H  
ATOM    816 2HD  PRO A  52     -24.569  -9.147 -20.172  1.00  0.00           H  
ATOM    817  N   LYS A  53     -24.083  -8.533 -15.483  1.00  0.00           N  
ATOM    818  CA  LYS A  53     -24.236  -8.530 -14.036  1.00  0.00           C  
ATOM    819  C   LYS A  53     -23.536  -9.753 -13.460  1.00  0.00           C  
ATOM    820  O   LYS A  53     -22.755  -9.636 -12.523  1.00  0.00           O  
ATOM    821  CB  LYS A  53     -25.707  -8.523 -13.633  1.00  0.00           C  
ATOM    822  CG  LYS A  53     -25.978  -8.467 -12.123  1.00  0.00           C  
ATOM    823  CD  LYS A  53     -27.486  -8.426 -11.846  1.00  0.00           C  
ATOM    824  CE  LYS A  53     -27.802  -8.248 -10.362  1.00  0.00           C  
ATOM    825  NZ  LYS A  53     -27.404  -9.437  -9.553  1.00  0.00           N  
ATOM    826  H   LYS A  53     -24.926  -8.681 -16.050  1.00  0.00           H  
ATOM    827  HA  LYS A  53     -23.756  -7.639 -13.630  1.00  0.00           H  
ATOM    828 1HB  LYS A  53     -26.210  -7.682 -14.108  1.00  0.00           H  
ATOM    829 2HB  LYS A  53     -26.182  -9.429 -14.009  1.00  0.00           H  
ATOM    830 1HG  LYS A  53     -25.548  -9.351 -11.637  1.00  0.00           H  
ATOM    831 2HG  LYS A  53     -25.510  -7.580 -11.698  1.00  0.00           H  
ATOM    832 1HD  LYS A  53     -27.934  -7.608 -12.411  1.00  0.00           H  
ATOM    833 2HD  LYS A  53     -27.932  -9.362 -12.189  1.00  0.00           H  
ATOM    834 1HE  LYS A  53     -27.273  -7.375  -9.987  1.00  0.00           H  
ATOM    835 2HE  LYS A  53     -28.874  -8.089 -10.246  1.00  0.00           H  
ATOM    836 1HZ  LYS A  53     -27.619  -9.290  -8.584  1.00  0.00           H  
ATOM    837 2HZ  LYS A  53     -27.884 -10.257  -9.875  1.00  0.00           H  
ATOM    838 3HZ  LYS A  53     -26.389  -9.599  -9.633  1.00  0.00           H  
ATOM    839  N   GLU A  54     -23.813 -10.934 -14.028  1.00  0.00           N  
ATOM    840  CA  GLU A  54     -23.171 -12.152 -13.542  1.00  0.00           C  
ATOM    841  C   GLU A  54     -21.664 -12.035 -13.721  1.00  0.00           C  
ATOM    842  O   GLU A  54     -20.894 -12.424 -12.843  1.00  0.00           O  
ATOM    843  CB  GLU A  54     -23.716 -13.401 -14.238  1.00  0.00           C  
ATOM    844  CG  GLU A  54     -23.111 -14.731 -13.723  1.00  0.00           C  
ATOM    845  CD  GLU A  54     -23.748 -15.985 -14.334  1.00  0.00           C  
ATOM    846  OE1 GLU A  54     -24.631 -15.859 -15.150  1.00  0.00           O  
ATOM    847  OE2 GLU A  54     -23.343 -17.066 -13.966  1.00  0.00           O  
ATOM    848  H   GLU A  54     -24.448 -10.971 -14.816  1.00  0.00           H  
ATOM    849  HA  GLU A  54     -23.376 -12.251 -12.475  1.00  0.00           H  
ATOM    850 1HB  GLU A  54     -24.793 -13.447 -14.093  1.00  0.00           H  
ATOM    851 2HB  GLU A  54     -23.542 -13.320 -15.300  1.00  0.00           H  
ATOM    852 1HG  GLU A  54     -22.047 -14.735 -13.950  1.00  0.00           H  
ATOM    853 2HG  GLU A  54     -23.219 -14.766 -12.640  1.00  0.00           H  
ATOM    854  N   TYR A  55     -21.228 -11.451 -14.842  1.00  0.00           N  
ATOM    855  CA  TYR A  55     -19.786 -11.298 -15.023  1.00  0.00           C  
ATOM    856  C   TYR A  55     -19.200 -10.427 -13.914  1.00  0.00           C  
ATOM    857  O   TYR A  55     -18.141 -10.751 -13.361  1.00  0.00           O  
ATOM    858  CB  TYR A  55     -19.453 -10.636 -16.356  1.00  0.00           C  
ATOM    859  CG  TYR A  55     -19.466 -11.472 -17.553  1.00  0.00           C  
ATOM    860  CD1 TYR A  55     -20.530 -11.450 -18.405  1.00  0.00           C  
ATOM    861  CD2 TYR A  55     -18.374 -12.231 -17.822  1.00  0.00           C  
ATOM    862  CE1 TYR A  55     -20.512 -12.191 -19.527  1.00  0.00           C  
ATOM    863  CE2 TYR A  55     -18.335 -12.994 -18.934  1.00  0.00           C  
ATOM    864  CZ  TYR A  55     -19.403 -12.983 -19.808  1.00  0.00           C  
ATOM    865  OH  TYR A  55     -19.400 -13.783 -20.930  1.00  0.00           O  
ATOM    866  H   TYR A  55     -21.904 -11.152 -15.549  1.00  0.00           H  
ATOM    867  HA  TYR A  55     -19.316 -12.281 -14.975  1.00  0.00           H  
ATOM    868 1HB  TYR A  55     -20.130  -9.808 -16.519  1.00  0.00           H  
ATOM    869 2HB  TYR A  55     -18.460 -10.215 -16.281  1.00  0.00           H  
ATOM    870  HD1 TYR A  55     -21.380 -10.850 -18.190  1.00  0.00           H  
ATOM    871  HD2 TYR A  55     -17.544 -12.225 -17.140  1.00  0.00           H  
ATOM    872  HE1 TYR A  55     -21.369 -12.164 -20.193  1.00  0.00           H  
ATOM    873  HE2 TYR A  55     -17.471 -13.605 -19.123  1.00  0.00           H  
ATOM    874  HH  TYR A  55     -20.292 -13.805 -21.298  1.00  0.00           H  
ATOM    875  N   SER A  56     -19.924  -9.361 -13.548  1.00  0.00           N  
ATOM    876  CA  SER A  56     -19.482  -8.442 -12.513  1.00  0.00           C  
ATOM    877  C   SER A  56     -19.416  -9.175 -11.173  1.00  0.00           C  
ATOM    878  O   SER A  56     -18.446  -9.029 -10.425  1.00  0.00           O  
ATOM    879  CB  SER A  56     -20.458  -7.266 -12.395  1.00  0.00           C  
ATOM    880  OG  SER A  56     -20.538  -6.506 -13.600  1.00  0.00           O  
ATOM    881  H   SER A  56     -20.788  -9.147 -14.046  1.00  0.00           H  
ATOM    882  HA  SER A  56     -18.489  -8.087 -12.746  1.00  0.00           H  
ATOM    883 1HB  SER A  56     -21.439  -7.627 -12.128  1.00  0.00           H  
ATOM    884 2HB  SER A  56     -20.121  -6.621 -11.588  1.00  0.00           H  
ATOM    885  HG  SER A  56     -20.943  -7.114 -14.268  1.00  0.00           H  
ATOM    886  N   GLU A  57     -20.422 -10.001 -10.879  1.00  0.00           N  
ATOM    887  CA  GLU A  57     -20.440 -10.747  -9.622  1.00  0.00           C  
ATOM    888  C   GLU A  57     -19.283 -11.741  -9.540  1.00  0.00           C  
ATOM    889  O   GLU A  57     -18.688 -11.928  -8.476  1.00  0.00           O  
ATOM    890  CB  GLU A  57     -21.780 -11.476  -9.435  1.00  0.00           C  
ATOM    891  CG  GLU A  57     -22.967 -10.538  -9.172  1.00  0.00           C  
ATOM    892  CD  GLU A  57     -24.307 -11.236  -9.026  1.00  0.00           C  
ATOM    893  OE1 GLU A  57     -24.377 -12.436  -9.151  1.00  0.00           O  
ATOM    894  OE2 GLU A  57     -25.281 -10.534  -8.799  1.00  0.00           O  
ATOM    895  H   GLU A  57     -21.204 -10.081 -11.531  1.00  0.00           H  
ATOM    896  HA  GLU A  57     -20.328 -10.036  -8.805  1.00  0.00           H  
ATOM    897 1HB  GLU A  57     -22.001 -12.054 -10.332  1.00  0.00           H  
ATOM    898 2HB  GLU A  57     -21.703 -12.176  -8.604  1.00  0.00           H  
ATOM    899 1HG  GLU A  57     -22.766  -9.980  -8.259  1.00  0.00           H  
ATOM    900 2HG  GLU A  57     -23.029  -9.822  -9.987  1.00  0.00           H  
ATOM    901  N   LYS A  58     -18.937 -12.355 -10.673  1.00  0.00           N  
ATOM    902  CA  LYS A  58     -17.867 -13.338 -10.699  1.00  0.00           C  
ATOM    903  C   LYS A  58     -16.474 -12.697 -10.611  1.00  0.00           C  
ATOM    904  O   LYS A  58     -15.584 -13.252  -9.952  1.00  0.00           O  
ATOM    905  CB  LYS A  58     -17.970 -14.185 -11.962  1.00  0.00           C  
ATOM    906  CG  LYS A  58     -19.188 -15.098 -12.062  1.00  0.00           C  
ATOM    907  CD  LYS A  58     -19.155 -16.211 -11.047  1.00  0.00           C  
ATOM    908  CE  LYS A  58     -20.346 -17.142 -11.238  1.00  0.00           C  
ATOM    909  NZ  LYS A  58     -20.362 -18.244 -10.232  1.00  0.00           N  
ATOM    910  H   LYS A  58     -19.473 -12.174 -11.523  1.00  0.00           H  
ATOM    911  HA  LYS A  58     -17.986 -13.991  -9.835  1.00  0.00           H  
ATOM    912 1HB  LYS A  58     -17.991 -13.526 -12.833  1.00  0.00           H  
ATOM    913 2HB  LYS A  58     -17.100 -14.809 -12.024  1.00  0.00           H  
ATOM    914 1HG  LYS A  58     -20.086 -14.517 -11.884  1.00  0.00           H  
ATOM    915 2HG  LYS A  58     -19.247 -15.518 -13.067  1.00  0.00           H  
ATOM    916 1HD  LYS A  58     -18.232 -16.780 -11.156  1.00  0.00           H  
ATOM    917 2HD  LYS A  58     -19.189 -15.786 -10.043  1.00  0.00           H  
ATOM    918 1HE  LYS A  58     -21.267 -16.564 -11.150  1.00  0.00           H  
ATOM    919 2HE  LYS A  58     -20.301 -17.576 -12.238  1.00  0.00           H  
ATOM    920 1HZ  LYS A  58     -21.166 -18.833 -10.399  1.00  0.00           H  
ATOM    921 2HZ  LYS A  58     -19.517 -18.792 -10.317  1.00  0.00           H  
ATOM    922 3HZ  LYS A  58     -20.417 -17.853  -9.303  1.00  0.00           H  
ATOM    923  N   LEU A  59     -16.283 -11.521 -11.235  1.00  0.00           N  
ATOM    924  CA  LEU A  59     -14.983 -10.843 -11.179  1.00  0.00           C  
ATOM    925  C   LEU A  59     -14.809 -10.012  -9.906  1.00  0.00           C  
ATOM    926  O   LEU A  59     -13.693  -9.865  -9.403  1.00  0.00           O  
ATOM    927  CB  LEU A  59     -14.756  -9.948 -12.417  1.00  0.00           C  
ATOM    928  CG  LEU A  59     -14.617 -10.707 -13.737  1.00  0.00           C  
ATOM    929  CD1 LEU A  59     -14.457  -9.776 -14.877  1.00  0.00           C  
ATOM    930  CD2 LEU A  59     -13.423 -11.601 -13.655  1.00  0.00           C  
ATOM    931  H   LEU A  59     -17.039 -11.111 -11.786  1.00  0.00           H  
ATOM    932  HA  LEU A  59     -14.209 -11.607 -11.186  1.00  0.00           H  
ATOM    933 1HB  LEU A  59     -15.614  -9.270 -12.514  1.00  0.00           H  
ATOM    934 2HB  LEU A  59     -13.859  -9.351 -12.267  1.00  0.00           H  
ATOM    935  HG  LEU A  59     -15.518 -11.280 -13.902  1.00  0.00           H  
ATOM    936 1HD1 LEU A  59     -14.371 -10.346 -15.795  1.00  0.00           H  
ATOM    937 2HD1 LEU A  59     -15.298  -9.137 -14.928  1.00  0.00           H  
ATOM    938 3HD1 LEU A  59     -13.569  -9.196 -14.729  1.00  0.00           H  
ATOM    939 1HD2 LEU A  59     -13.309 -12.162 -14.584  1.00  0.00           H  
ATOM    940 2HD2 LEU A  59     -12.535 -10.992 -13.491  1.00  0.00           H  
ATOM    941 3HD2 LEU A  59     -13.552 -12.294 -12.827  1.00  0.00           H  
ATOM    942  N   GLY A  60     -15.906  -9.460  -9.390  1.00  0.00           N  
ATOM    943  CA  GLY A  60     -15.903  -8.598  -8.213  1.00  0.00           C  
ATOM    944  C   GLY A  60     -15.793  -7.122  -8.593  1.00  0.00           C  
ATOM    945  O   GLY A  60     -15.940  -6.235  -7.749  1.00  0.00           O  
ATOM    946  H   GLY A  60     -16.806  -9.607  -9.839  1.00  0.00           H  
ATOM    947 1HA  GLY A  60     -16.827  -8.761  -7.658  1.00  0.00           H  
ATOM    948 2HA  GLY A  60     -15.080  -8.875  -7.558  1.00  0.00           H  
ATOM    949  N   LYS A  61     -15.509  -6.871  -9.865  1.00  0.00           N  
ATOM    950  CA  LYS A  61     -15.365  -5.530 -10.397  1.00  0.00           C  
ATOM    951  C   LYS A  61     -16.504  -5.337 -11.380  1.00  0.00           C  
ATOM    952  O   LYS A  61     -16.922  -6.318 -11.981  1.00  0.00           O  
ATOM    953  CB  LYS A  61     -14.012  -5.406 -11.095  1.00  0.00           C  
ATOM    954  CG  LYS A  61     -12.834  -5.780 -10.207  1.00  0.00           C  
ATOM    955  CD  LYS A  61     -12.750  -4.875  -8.998  1.00  0.00           C  
ATOM    956  CE  LYS A  61     -11.474  -5.126  -8.196  1.00  0.00           C  
ATOM    957  NZ  LYS A  61     -11.455  -6.439  -7.538  1.00  0.00           N  
ATOM    958  H   LYS A  61     -15.396  -7.660 -10.481  1.00  0.00           H  
ATOM    959  HA  LYS A  61     -15.442  -4.814  -9.582  1.00  0.00           H  
ATOM    960 1HB  LYS A  61     -13.993  -6.061 -11.970  1.00  0.00           H  
ATOM    961 2HB  LYS A  61     -13.853  -4.388 -11.450  1.00  0.00           H  
ATOM    962 1HG  LYS A  61     -12.936  -6.815  -9.871  1.00  0.00           H  
ATOM    963 2HG  LYS A  61     -11.907  -5.695 -10.771  1.00  0.00           H  
ATOM    964 1HD  LYS A  61     -12.773  -3.836  -9.323  1.00  0.00           H  
ATOM    965 2HD  LYS A  61     -13.605  -5.048  -8.350  1.00  0.00           H  
ATOM    966 1HE  LYS A  61     -10.635  -5.077  -8.863  1.00  0.00           H  
ATOM    967 2HE  LYS A  61     -11.366  -4.351  -7.441  1.00  0.00           H  
ATOM    968 1HZ  LYS A  61     -10.551  -6.536  -7.052  1.00  0.00           H  
ATOM    969 2HZ  LYS A  61     -12.208  -6.517  -6.889  1.00  0.00           H  
ATOM    970 3HZ  LYS A  61     -11.518  -7.163  -8.224  1.00  0.00           H  
ATOM    971  N   PRO A  62     -17.020  -4.128 -11.605  1.00  0.00           N  
ATOM    972  CA  PRO A  62     -18.068  -3.890 -12.570  1.00  0.00           C  
ATOM    973  C   PRO A  62     -17.574  -4.220 -13.955  1.00  0.00           C  
ATOM    974  O   PRO A  62     -16.443  -3.868 -14.319  1.00  0.00           O  
ATOM    975  CB  PRO A  62     -18.370  -2.404 -12.383  1.00  0.00           C  
ATOM    976  CG  PRO A  62     -17.121  -1.836 -11.731  1.00  0.00           C  
ATOM    977  CD  PRO A  62     -16.570  -2.956 -10.874  1.00  0.00           C  
ATOM    978  HA  PRO A  62     -18.942  -4.507 -12.316  1.00  0.00           H  
ATOM    979 1HB  PRO A  62     -18.588  -1.948 -13.356  1.00  0.00           H  
ATOM    980 2HB  PRO A  62     -19.271  -2.281 -11.767  1.00  0.00           H  
ATOM    981 1HG  PRO A  62     -16.418  -1.500 -12.500  1.00  0.00           H  
ATOM    982 2HG  PRO A  62     -17.366  -0.955 -11.130  1.00  0.00           H  
ATOM    983 1HD  PRO A  62     -15.486  -2.887 -10.841  1.00  0.00           H  
ATOM    984 2HD  PRO A  62     -17.017  -2.937  -9.869  1.00  0.00           H  
ATOM    985  N   VAL A  63     -18.452  -4.838 -14.728  1.00  0.00           N  
ATOM    986  CA  VAL A  63     -18.143  -5.244 -16.083  1.00  0.00           C  
ATOM    987  C   VAL A  63     -18.990  -4.608 -17.168  1.00  0.00           C  
ATOM    988  O   VAL A  63     -20.221  -4.561 -17.089  1.00  0.00           O  
ATOM    989  CB  VAL A  63     -18.257  -6.751 -16.193  1.00  0.00           C  
ATOM    990  CG1 VAL A  63     -18.010  -7.155 -17.537  1.00  0.00           C  
ATOM    991  CG2 VAL A  63     -17.272  -7.358 -15.308  1.00  0.00           C  
ATOM    992  H   VAL A  63     -19.337  -5.129 -14.326  1.00  0.00           H  
ATOM    993  HA  VAL A  63     -17.110  -4.980 -16.261  1.00  0.00           H  
ATOM    994  HB  VAL A  63     -19.260  -7.070 -15.911  1.00  0.00           H  
ATOM    995 1HG1 VAL A  63     -18.069  -8.232 -17.614  1.00  0.00           H  
ATOM    996 2HG1 VAL A  63     -18.737  -6.705 -18.193  1.00  0.00           H  
ATOM    997 3HG1 VAL A  63     -17.019  -6.809 -17.791  1.00  0.00           H  
ATOM    998 1HG2 VAL A  63     -17.351  -8.429 -15.376  1.00  0.00           H  
ATOM    999 2HG2 VAL A  63     -16.303  -7.040 -15.609  1.00  0.00           H  
ATOM   1000 3HG2 VAL A  63     -17.445  -7.045 -14.304  1.00  0.00           H  
ATOM   1001  N   PHE A  64     -18.300  -4.132 -18.199  1.00  0.00           N  
ATOM   1002  CA  PHE A  64     -18.940  -3.481 -19.318  1.00  0.00           C  
ATOM   1003  C   PHE A  64     -18.685  -4.233 -20.619  1.00  0.00           C  
ATOM   1004  O   PHE A  64     -17.609  -4.796 -20.820  1.00  0.00           O  
ATOM   1005  CB  PHE A  64     -18.374  -2.081 -19.422  1.00  0.00           C  
ATOM   1006  CG  PHE A  64     -18.615  -1.308 -18.214  1.00  0.00           C  
ATOM   1007  CD1 PHE A  64     -17.741  -1.425 -17.136  1.00  0.00           C  
ATOM   1008  CD2 PHE A  64     -19.687  -0.456 -18.123  1.00  0.00           C  
ATOM   1009  CE1 PHE A  64     -17.960  -0.711 -15.994  1.00  0.00           C  
ATOM   1010  CE2 PHE A  64     -19.902   0.268 -16.979  1.00  0.00           C  
ATOM   1011  CZ  PHE A  64     -19.044   0.139 -15.916  1.00  0.00           C  
ATOM   1012  H   PHE A  64     -17.282  -4.215 -18.173  1.00  0.00           H  
ATOM   1013  HA  PHE A  64     -20.014  -3.438 -19.140  1.00  0.00           H  
ATOM   1014 1HB  PHE A  64     -17.317  -2.126 -19.604  1.00  0.00           H  
ATOM   1015 2HB  PHE A  64     -18.838  -1.568 -20.251  1.00  0.00           H  
ATOM   1016  HD1 PHE A  64     -16.883  -2.102 -17.208  1.00  0.00           H  
ATOM   1017  HD2 PHE A  64     -20.367  -0.362 -18.970  1.00  0.00           H  
ATOM   1018  HE1 PHE A  64     -17.281  -0.812 -15.149  1.00  0.00           H  
ATOM   1019  HE2 PHE A  64     -20.754   0.942 -16.911  1.00  0.00           H  
ATOM   1020  HZ  PHE A  64     -19.225   0.711 -15.016  1.00  0.00           H  
ATOM   1021  N   PHE A  65     -19.694  -4.236 -21.477  1.00  0.00           N  
ATOM   1022  CA  PHE A  65     -19.663  -4.837 -22.813  1.00  0.00           C  
ATOM   1023  C   PHE A  65     -20.101  -3.852 -23.880  1.00  0.00           C  
ATOM   1024  O   PHE A  65     -20.888  -2.943 -23.610  1.00  0.00           O  
ATOM   1025  CB  PHE A  65     -20.554  -6.082 -22.860  1.00  0.00           C  
ATOM   1026  CG  PHE A  65     -20.029  -7.269 -22.096  1.00  0.00           C  
ATOM   1027  CD1 PHE A  65     -20.202  -7.415 -20.744  1.00  0.00           C  
ATOM   1028  CD2 PHE A  65     -19.388  -8.287 -22.784  1.00  0.00           C  
ATOM   1029  CE1 PHE A  65     -19.710  -8.521 -20.106  1.00  0.00           C  
ATOM   1030  CE2 PHE A  65     -18.906  -9.393 -22.124  1.00  0.00           C  
ATOM   1031  CZ  PHE A  65     -19.054  -9.489 -20.801  1.00  0.00           C  
ATOM   1032  H   PHE A  65     -20.546  -3.768 -21.197  1.00  0.00           H  
ATOM   1033  HA  PHE A  65     -18.637  -5.138 -23.036  1.00  0.00           H  
ATOM   1034 1HB  PHE A  65     -21.537  -5.834 -22.467  1.00  0.00           H  
ATOM   1035 2HB  PHE A  65     -20.690  -6.381 -23.902  1.00  0.00           H  
ATOM   1036  HD1 PHE A  65     -20.717  -6.641 -20.182  1.00  0.00           H  
ATOM   1037  HD2 PHE A  65     -19.260  -8.196 -23.864  1.00  0.00           H  
ATOM   1038  HE1 PHE A  65     -19.836  -8.628 -19.045  1.00  0.00           H  
ATOM   1039  HE2 PHE A  65     -18.392 -10.177 -22.657  1.00  0.00           H  
ATOM   1040  HZ  PHE A  65     -18.653 -10.346 -20.292  1.00  0.00           H  
ATOM   1041  N   GLY A  66     -19.613  -4.031 -25.098  1.00  0.00           N  
ATOM   1042  CA  GLY A  66     -20.079  -3.168 -26.167  1.00  0.00           C  
ATOM   1043  C   GLY A  66     -21.431  -3.647 -26.680  1.00  0.00           C  
ATOM   1044  O   GLY A  66     -21.776  -4.809 -26.476  1.00  0.00           O  
ATOM   1045  H   GLY A  66     -18.938  -4.768 -25.274  1.00  0.00           H  
ATOM   1046 1HA  GLY A  66     -20.124  -2.143 -25.806  1.00  0.00           H  
ATOM   1047 2HA  GLY A  66     -19.364  -3.219 -26.981  1.00  0.00           H  
ATOM   1048  N   PRO A  67     -22.193  -2.790 -27.392  1.00  0.00           N  
ATOM   1049  CA  PRO A  67     -23.466  -3.094 -28.040  1.00  0.00           C  
ATOM   1050  C   PRO A  67     -23.279  -4.058 -29.208  1.00  0.00           C  
ATOM   1051  O   PRO A  67     -24.214  -4.722 -29.653  1.00  0.00           O  
ATOM   1052  CB  PRO A  67     -23.935  -1.714 -28.516  1.00  0.00           C  
ATOM   1053  CG  PRO A  67     -22.662  -0.900 -28.663  1.00  0.00           C  
ATOM   1054  CD  PRO A  67     -21.747  -1.396 -27.565  1.00  0.00           C  
ATOM   1055  HA  PRO A  67     -24.159  -3.515 -27.294  1.00  0.00           H  
ATOM   1056 1HB  PRO A  67     -24.484  -1.816 -29.466  1.00  0.00           H  
ATOM   1057 2HB  PRO A  67     -24.635  -1.283 -27.787  1.00  0.00           H  
ATOM   1058 1HG  PRO A  67     -22.239  -1.050 -29.668  1.00  0.00           H  
ATOM   1059 2HG  PRO A  67     -22.889   0.174 -28.574  1.00  0.00           H  
ATOM   1060 1HD  PRO A  67     -20.715  -1.343 -27.920  1.00  0.00           H  
ATOM   1061 2HD  PRO A  67     -21.906  -0.822 -26.638  1.00  0.00           H  
ATOM   1062  N   ASP A  68     -22.045  -4.111 -29.692  1.00  0.00           N  
ATOM   1063  CA  ASP A  68     -21.616  -4.957 -30.787  1.00  0.00           C  
ATOM   1064  C   ASP A  68     -20.161  -5.333 -30.633  1.00  0.00           C  
ATOM   1065  O   ASP A  68     -19.321  -4.722 -31.292  1.00  0.00           O  
ATOM   1066  CB  ASP A  68     -21.792  -4.280 -32.133  1.00  0.00           C  
ATOM   1067  CG  ASP A  68     -21.411  -5.210 -33.317  1.00  0.00           C  
ATOM   1068  OD1 ASP A  68     -20.766  -6.242 -33.102  1.00  0.00           O  
ATOM   1069  OD2 ASP A  68     -21.756  -4.862 -34.451  1.00  0.00           O  
ATOM   1070  H   ASP A  68     -21.350  -3.519 -29.270  1.00  0.00           H  
ATOM   1071  HA  ASP A  68     -22.239  -5.847 -30.807  1.00  0.00           H  
ATOM   1072 1HB  ASP A  68     -22.837  -3.960 -32.247  1.00  0.00           H  
ATOM   1073 2HB  ASP A  68     -21.169  -3.391 -32.171  1.00  0.00           H  
ATOM   1074  N   PRO A  69     -19.842  -6.380 -29.860  1.00  0.00           N  
ATOM   1075  CA  PRO A  69     -18.514  -6.846 -29.506  1.00  0.00           C  
ATOM   1076  C   PRO A  69     -17.597  -7.137 -30.694  1.00  0.00           C  
ATOM   1077  O   PRO A  69     -16.391  -7.296 -30.500  1.00  0.00           O  
ATOM   1078  CB  PRO A  69     -18.801  -8.125 -28.712  1.00  0.00           C  
ATOM   1079  CG  PRO A  69     -20.187  -7.933 -28.160  1.00  0.00           C  
ATOM   1080  CD  PRO A  69     -20.927  -7.177 -29.228  1.00  0.00           C  
ATOM   1081  HA  PRO A  69     -18.049  -6.086 -28.852  1.00  0.00           H  
ATOM   1082 1HB  PRO A  69     -18.721  -9.002 -29.379  1.00  0.00           H  
ATOM   1083 2HB  PRO A  69     -18.041  -8.263 -27.924  1.00  0.00           H  
ATOM   1084 1HG  PRO A  69     -20.642  -8.906 -27.932  1.00  0.00           H  
ATOM   1085 2HG  PRO A  69     -20.142  -7.374 -27.206  1.00  0.00           H  
ATOM   1086 1HD  PRO A  69     -21.384  -7.863 -29.955  1.00  0.00           H  
ATOM   1087 2HD  PRO A  69     -21.664  -6.545 -28.721  1.00  0.00           H  
ATOM   1088  N   LYS A  70     -18.148  -7.297 -31.918  1.00  0.00           N  
ATOM   1089  CA  LYS A  70     -17.292  -7.595 -33.069  1.00  0.00           C  
ATOM   1090  C   LYS A  70     -16.398  -6.394 -33.404  1.00  0.00           C  
ATOM   1091  O   LYS A  70     -15.347  -6.526 -34.042  1.00  0.00           O  
ATOM   1092  CB  LYS A  70     -18.138  -7.979 -34.278  1.00  0.00           C  
ATOM   1093  CG  LYS A  70     -18.854  -9.314 -34.134  1.00  0.00           C  
ATOM   1094  CD  LYS A  70     -19.695  -9.631 -35.366  1.00  0.00           C  
ATOM   1095  CE  LYS A  70     -20.418 -10.966 -35.221  1.00  0.00           C  
ATOM   1096  NZ  LYS A  70     -21.274 -11.265 -36.404  1.00  0.00           N  
ATOM   1097  H   LYS A  70     -19.149  -7.125 -32.098  1.00  0.00           H  
ATOM   1098  HA  LYS A  70     -16.646  -8.433 -32.811  1.00  0.00           H  
ATOM   1099 1HB  LYS A  70     -18.896  -7.209 -34.443  1.00  0.00           H  
ATOM   1100 2HB  LYS A  70     -17.512  -8.017 -35.167  1.00  0.00           H  
ATOM   1101 1HG  LYS A  70     -18.125 -10.108 -33.975  1.00  0.00           H  
ATOM   1102 2HG  LYS A  70     -19.511  -9.263 -33.262  1.00  0.00           H  
ATOM   1103 1HD  LYS A  70     -20.435  -8.837 -35.502  1.00  0.00           H  
ATOM   1104 2HD  LYS A  70     -19.055  -9.662 -36.246  1.00  0.00           H  
ATOM   1105 1HE  LYS A  70     -19.680 -11.759 -35.109  1.00  0.00           H  
ATOM   1106 2HE  LYS A  70     -21.044 -10.936 -34.330  1.00  0.00           H  
ATOM   1107 1HZ  LYS A  70     -21.735 -12.154 -36.271  1.00  0.00           H  
ATOM   1108 2HZ  LYS A  70     -21.968 -10.538 -36.509  1.00  0.00           H  
ATOM   1109 3HZ  LYS A  70     -20.701 -11.305 -37.234  1.00  0.00           H  
ATOM   1110  N   LYS A  71     -16.844  -5.212 -32.990  1.00  0.00           N  
ATOM   1111  CA  LYS A  71     -16.129  -3.968 -33.198  1.00  0.00           C  
ATOM   1112  C   LYS A  71     -15.688  -3.476 -31.837  1.00  0.00           C  
ATOM   1113  O   LYS A  71     -16.300  -3.823 -30.832  1.00  0.00           O  
ATOM   1114  CB  LYS A  71     -17.019  -2.943 -33.904  1.00  0.00           C  
ATOM   1115  CG  LYS A  71     -17.440  -3.347 -35.333  1.00  0.00           C  
ATOM   1116  CD  LYS A  71     -18.341  -2.292 -35.983  1.00  0.00           C  
ATOM   1117  CE  LYS A  71     -19.783  -2.374 -35.473  1.00  0.00           C  
ATOM   1118  NZ  LYS A  71     -20.510  -3.543 -36.053  1.00  0.00           N  
ATOM   1119  H   LYS A  71     -17.723  -5.172 -32.469  1.00  0.00           H  
ATOM   1120  HA  LYS A  71     -15.241  -4.153 -33.800  1.00  0.00           H  
ATOM   1121 1HB  LYS A  71     -17.933  -2.799 -33.317  1.00  0.00           H  
ATOM   1122 2HB  LYS A  71     -16.507  -1.983 -33.952  1.00  0.00           H  
ATOM   1123 1HG  LYS A  71     -16.550  -3.485 -35.948  1.00  0.00           H  
ATOM   1124 2HG  LYS A  71     -17.982  -4.295 -35.290  1.00  0.00           H  
ATOM   1125 1HD  LYS A  71     -17.949  -1.300 -35.772  1.00  0.00           H  
ATOM   1126 2HD  LYS A  71     -18.346  -2.438 -37.065  1.00  0.00           H  
ATOM   1127 1HE  LYS A  71     -19.775  -2.471 -34.384  1.00  0.00           H  
ATOM   1128 2HE  LYS A  71     -20.313  -1.461 -35.742  1.00  0.00           H  
ATOM   1129 1HZ  LYS A  71     -21.473  -3.597 -35.689  1.00  0.00           H  
ATOM   1130 2HZ  LYS A  71     -20.541  -3.474 -37.050  1.00  0.00           H  
ATOM   1131 3HZ  LYS A  71     -20.045  -4.400 -35.792  1.00  0.00           H  
ATOM   1132  N   ILE A  72     -14.655  -2.657 -31.765  1.00  0.00           N  
ATOM   1133  CA  ILE A  72     -14.296  -2.188 -30.442  1.00  0.00           C  
ATOM   1134  C   ILE A  72     -15.192  -1.053 -29.974  1.00  0.00           C  
ATOM   1135  O   ILE A  72     -15.266  -0.010 -30.630  1.00  0.00           O  
ATOM   1136  CB  ILE A  72     -12.845  -1.741 -30.360  1.00  0.00           C  
ATOM   1137  CG1 ILE A  72     -11.967  -2.882 -30.618  1.00  0.00           C  
ATOM   1138  CG2 ILE A  72     -12.525  -1.127 -29.008  1.00  0.00           C  
ATOM   1139  CD1 ILE A  72     -10.611  -2.492 -30.681  1.00  0.00           C  
ATOM   1140  H   ILE A  72     -14.143  -2.371 -32.587  1.00  0.00           H  
ATOM   1141  HA  ILE A  72     -14.379  -3.042 -29.788  1.00  0.00           H  
ATOM   1142  HB  ILE A  72     -12.660  -1.001 -31.138  1.00  0.00           H  
ATOM   1143 1HG1 ILE A  72     -12.070  -3.564 -29.841  1.00  0.00           H  
ATOM   1144 2HG1 ILE A  72     -12.242  -3.375 -31.550  1.00  0.00           H  
ATOM   1145 1HG2 ILE A  72     -11.496  -0.813 -29.005  1.00  0.00           H  
ATOM   1146 2HG2 ILE A  72     -13.162  -0.270 -28.834  1.00  0.00           H  
ATOM   1147 3HG2 ILE A  72     -12.674  -1.855 -28.225  1.00  0.00           H  
ATOM   1148 1HD1 ILE A  72      -9.997  -3.360 -30.809  1.00  0.00           H  
ATOM   1149 2HD1 ILE A  72     -10.455  -1.783 -31.491  1.00  0.00           H  
ATOM   1150 3HD1 ILE A  72     -10.373  -2.037 -29.768  1.00  0.00           H  
ATOM   1151  N   PRO A  73     -15.852  -1.176 -28.813  1.00  0.00           N  
ATOM   1152  CA  PRO A  73     -16.745  -0.194 -28.260  1.00  0.00           C  
ATOM   1153  C   PRO A  73     -15.937   0.909 -27.622  1.00  0.00           C  
ATOM   1154  O   PRO A  73     -15.919   1.065 -26.400  1.00  0.00           O  
ATOM   1155  CB  PRO A  73     -17.524  -1.003 -27.252  1.00  0.00           C  
ATOM   1156  CG  PRO A  73     -16.537  -2.034 -26.755  1.00  0.00           C  
ATOM   1157  CD  PRO A  73     -15.719  -2.387 -27.968  1.00  0.00           C  
ATOM   1158  HA  PRO A  73     -17.397   0.204 -29.054  1.00  0.00           H  
ATOM   1159 1HB  PRO A  73     -17.911  -0.360 -26.481  1.00  0.00           H  
ATOM   1160 2HB  PRO A  73     -18.374  -1.433 -27.769  1.00  0.00           H  
ATOM   1161 1HG  PRO A  73     -15.920  -1.604 -25.948  1.00  0.00           H  
ATOM   1162 2HG  PRO A  73     -17.046  -2.906 -26.325  1.00  0.00           H  
ATOM   1163 1HD  PRO A  73     -14.701  -2.537 -27.660  1.00  0.00           H  
ATOM   1164 2HD  PRO A  73     -16.159  -3.273 -28.449  1.00  0.00           H  
ATOM   1165  N   TYR A  74     -15.258   1.668 -28.462  1.00  0.00           N  
ATOM   1166  CA  TYR A  74     -14.383   2.738 -28.025  1.00  0.00           C  
ATOM   1167  C   TYR A  74     -15.091   3.704 -27.080  1.00  0.00           C  
ATOM   1168  O   TYR A  74     -14.497   4.192 -26.118  1.00  0.00           O  
ATOM   1169  CB  TYR A  74     -13.875   3.455 -29.267  1.00  0.00           C  
ATOM   1170  CG  TYR A  74     -14.910   4.303 -29.945  1.00  0.00           C  
ATOM   1171  CD1 TYR A  74     -15.004   5.654 -29.646  1.00  0.00           C  
ATOM   1172  CD2 TYR A  74     -15.782   3.727 -30.855  1.00  0.00           C  
ATOM   1173  CE1 TYR A  74     -15.964   6.429 -30.259  1.00  0.00           C  
ATOM   1174  CE2 TYR A  74     -16.744   4.505 -31.469  1.00  0.00           C  
ATOM   1175  CZ  TYR A  74     -16.838   5.850 -31.173  1.00  0.00           C  
ATOM   1176  OH  TYR A  74     -17.800   6.624 -31.785  1.00  0.00           O  
ATOM   1177  H   TYR A  74     -15.331   1.454 -29.458  1.00  0.00           H  
ATOM   1178  HA  TYR A  74     -13.542   2.304 -27.493  1.00  0.00           H  
ATOM   1179 1HB  TYR A  74     -13.077   4.089 -29.009  1.00  0.00           H  
ATOM   1180 2HB  TYR A  74     -13.503   2.721 -29.986  1.00  0.00           H  
ATOM   1181  HD1 TYR A  74     -14.321   6.102 -28.927  1.00  0.00           H  
ATOM   1182  HD2 TYR A  74     -15.707   2.662 -31.084  1.00  0.00           H  
ATOM   1183  HE1 TYR A  74     -16.039   7.489 -30.024  1.00  0.00           H  
ATOM   1184  HE2 TYR A  74     -17.430   4.055 -32.188  1.00  0.00           H  
ATOM   1185  HH  TYR A  74     -17.761   7.519 -31.437  1.00  0.00           H  
ATOM   1186  N   ASP A  75     -16.391   3.932 -27.310  1.00  0.00           N  
ATOM   1187  CA  ASP A  75     -17.173   4.826 -26.471  1.00  0.00           C  
ATOM   1188  C   ASP A  75     -17.289   4.274 -25.043  1.00  0.00           C  
ATOM   1189  O   ASP A  75     -17.398   5.040 -24.088  1.00  0.00           O  
ATOM   1190  CB  ASP A  75     -18.566   5.069 -27.073  1.00  0.00           C  
ATOM   1191  CG  ASP A  75     -19.301   6.312 -26.471  1.00  0.00           C  
ATOM   1192  OD1 ASP A  75     -18.818   7.434 -26.685  1.00  0.00           O  
ATOM   1193  OD2 ASP A  75     -20.326   6.145 -25.809  1.00  0.00           O  
ATOM   1194  H   ASP A  75     -16.826   3.492 -28.108  1.00  0.00           H  
ATOM   1195  HA  ASP A  75     -16.654   5.778 -26.427  1.00  0.00           H  
ATOM   1196 1HB  ASP A  75     -18.467   5.210 -28.152  1.00  0.00           H  
ATOM   1197 2HB  ASP A  75     -19.185   4.185 -26.916  1.00  0.00           H  
ATOM   1198  N   VAL A  76     -17.298   2.941 -24.898  1.00  0.00           N  
ATOM   1199  CA  VAL A  76     -17.428   2.310 -23.593  1.00  0.00           C  
ATOM   1200  C   VAL A  76     -16.117   2.415 -22.874  1.00  0.00           C  
ATOM   1201  O   VAL A  76     -16.085   2.737 -21.690  1.00  0.00           O  
ATOM   1202  CB  VAL A  76     -17.845   0.833 -23.688  1.00  0.00           C  
ATOM   1203  CG1 VAL A  76     -17.800   0.178 -22.306  1.00  0.00           C  
ATOM   1204  CG2 VAL A  76     -19.245   0.745 -24.275  1.00  0.00           C  
ATOM   1205  H   VAL A  76     -17.151   2.344 -25.703  1.00  0.00           H  
ATOM   1206  HA  VAL A  76     -18.187   2.843 -23.021  1.00  0.00           H  
ATOM   1207  HB  VAL A  76     -17.141   0.300 -24.318  1.00  0.00           H  
ATOM   1208 1HG1 VAL A  76     -18.087  -0.869 -22.401  1.00  0.00           H  
ATOM   1209 2HG1 VAL A  76     -16.786   0.242 -21.912  1.00  0.00           H  
ATOM   1210 3HG1 VAL A  76     -18.488   0.687 -21.631  1.00  0.00           H  
ATOM   1211 1HG2 VAL A  76     -19.543  -0.301 -24.350  1.00  0.00           H  
ATOM   1212 2HG2 VAL A  76     -19.942   1.274 -23.629  1.00  0.00           H  
ATOM   1213 3HG2 VAL A  76     -19.254   1.201 -25.265  1.00  0.00           H  
ATOM   1214  N   ILE A  77     -15.028   2.180 -23.603  1.00  0.00           N  
ATOM   1215  CA  ILE A  77     -13.709   2.245 -22.989  1.00  0.00           C  
ATOM   1216  C   ILE A  77     -13.504   3.668 -22.478  1.00  0.00           C  
ATOM   1217  O   ILE A  77     -13.137   3.871 -21.321  1.00  0.00           O  
ATOM   1218  CB  ILE A  77     -12.612   1.920 -24.012  1.00  0.00           C  
ATOM   1219  CG1 ILE A  77     -12.725   0.469 -24.442  1.00  0.00           C  
ATOM   1220  CG2 ILE A  77     -11.211   2.203 -23.401  1.00  0.00           C  
ATOM   1221  CD1 ILE A  77     -11.890   0.172 -25.632  1.00  0.00           C  
ATOM   1222  H   ILE A  77     -15.143   1.927 -24.587  1.00  0.00           H  
ATOM   1223  HA  ILE A  77     -13.660   1.550 -22.154  1.00  0.00           H  
ATOM   1224  HB  ILE A  77     -12.749   2.538 -24.899  1.00  0.00           H  
ATOM   1225 1HG1 ILE A  77     -12.424  -0.180 -23.625  1.00  0.00           H  
ATOM   1226 2HG1 ILE A  77     -13.771   0.258 -24.694  1.00  0.00           H  
ATOM   1227 1HG2 ILE A  77     -10.438   1.979 -24.133  1.00  0.00           H  
ATOM   1228 2HG2 ILE A  77     -11.145   3.255 -23.117  1.00  0.00           H  
ATOM   1229 3HG2 ILE A  77     -11.061   1.581 -22.516  1.00  0.00           H  
ATOM   1230 1HD1 ILE A  77     -12.010  -0.850 -25.922  1.00  0.00           H  
ATOM   1231 2HD1 ILE A  77     -12.191   0.806 -26.456  1.00  0.00           H  
ATOM   1232 3HD1 ILE A  77     -10.862   0.359 -25.387  1.00  0.00           H  
ATOM   1233  N   LYS A  78     -13.806   4.655 -23.327  1.00  0.00           N  
ATOM   1234  CA  LYS A  78     -13.699   6.064 -22.967  1.00  0.00           C  
ATOM   1235  C   LYS A  78     -14.485   6.369 -21.702  1.00  0.00           C  
ATOM   1236  O   LYS A  78     -13.945   6.914 -20.732  1.00  0.00           O  
ATOM   1237  CB  LYS A  78     -14.263   6.911 -24.104  1.00  0.00           C  
ATOM   1238  CG  LYS A  78     -14.271   8.412 -23.897  1.00  0.00           C  
ATOM   1239  CD  LYS A  78     -14.962   9.073 -25.092  1.00  0.00           C  
ATOM   1240  CE  LYS A  78     -16.470   8.747 -25.083  1.00  0.00           C  
ATOM   1241  NZ  LYS A  78     -17.184   9.288 -26.281  1.00  0.00           N  
ATOM   1242  H   LYS A  78     -14.112   4.421 -24.271  1.00  0.00           H  
ATOM   1243  HA  LYS A  78     -12.651   6.309 -22.796  1.00  0.00           H  
ATOM   1244 1HB  LYS A  78     -13.711   6.699 -25.016  1.00  0.00           H  
ATOM   1245 2HB  LYS A  78     -15.290   6.609 -24.287  1.00  0.00           H  
ATOM   1246 1HG  LYS A  78     -14.814   8.656 -22.982  1.00  0.00           H  
ATOM   1247 2HG  LYS A  78     -13.250   8.790 -23.808  1.00  0.00           H  
ATOM   1248 1HD  LYS A  78     -14.820  10.154 -25.049  1.00  0.00           H  
ATOM   1249 2HD  LYS A  78     -14.526   8.697 -26.017  1.00  0.00           H  
ATOM   1250 1HE  LYS A  78     -16.592   7.668 -25.062  1.00  0.00           H  
ATOM   1251 2HE  LYS A  78     -16.925   9.164 -24.187  1.00  0.00           H  
ATOM   1252 1HZ  LYS A  78     -18.179   9.009 -26.242  1.00  0.00           H  
ATOM   1253 2HZ  LYS A  78     -17.109  10.287 -26.324  1.00  0.00           H  
ATOM   1254 3HZ  LYS A  78     -16.788   8.882 -27.107  1.00  0.00           H  
ATOM   1255  N   LYS A  79     -15.762   5.981 -21.694  1.00  0.00           N  
ATOM   1256  CA  LYS A  79     -16.617   6.222 -20.550  1.00  0.00           C  
ATOM   1257  C   LYS A  79     -16.150   5.504 -19.309  1.00  0.00           C  
ATOM   1258  O   LYS A  79     -16.236   6.060 -18.220  1.00  0.00           O  
ATOM   1259  CB  LYS A  79     -18.048   5.850 -20.905  1.00  0.00           C  
ATOM   1260  CG  LYS A  79     -18.676   6.858 -21.852  1.00  0.00           C  
ATOM   1261  CD  LYS A  79     -20.030   6.433 -22.356  1.00  0.00           C  
ATOM   1262  CE  LYS A  79     -20.628   7.533 -23.215  1.00  0.00           C  
ATOM   1263  NZ  LYS A  79     -21.819   7.084 -23.963  1.00  0.00           N  
ATOM   1264  H   LYS A  79     -16.172   5.527 -22.514  1.00  0.00           H  
ATOM   1265  HA  LYS A  79     -16.595   7.288 -20.337  1.00  0.00           H  
ATOM   1266 1HB  LYS A  79     -18.058   4.872 -21.391  1.00  0.00           H  
ATOM   1267 2HB  LYS A  79     -18.653   5.785 -20.003  1.00  0.00           H  
ATOM   1268 1HG  LYS A  79     -18.776   7.813 -21.344  1.00  0.00           H  
ATOM   1269 2HG  LYS A  79     -18.021   6.999 -22.708  1.00  0.00           H  
ATOM   1270 1HD  LYS A  79     -19.914   5.538 -22.979  1.00  0.00           H  
ATOM   1271 2HD  LYS A  79     -20.693   6.204 -21.527  1.00  0.00           H  
ATOM   1272 1HE  LYS A  79     -20.912   8.358 -22.567  1.00  0.00           H  
ATOM   1273 2HE  LYS A  79     -19.874   7.882 -23.922  1.00  0.00           H  
ATOM   1274 1HZ  LYS A  79     -22.168   7.840 -24.520  1.00  0.00           H  
ATOM   1275 2HZ  LYS A  79     -21.510   6.322 -24.595  1.00  0.00           H  
ATOM   1276 3HZ  LYS A  79     -22.531   6.758 -23.344  1.00  0.00           H  
ATOM   1277  N   CYS A  80     -15.629   4.288 -19.441  1.00  0.00           N  
ATOM   1278  CA  CYS A  80     -15.158   3.578 -18.268  1.00  0.00           C  
ATOM   1279  C   CYS A  80     -13.938   4.289 -17.690  1.00  0.00           C  
ATOM   1280  O   CYS A  80     -13.840   4.471 -16.476  1.00  0.00           O  
ATOM   1281  CB  CYS A  80     -14.820   2.133 -18.616  1.00  0.00           C  
ATOM   1282  SG  CYS A  80     -16.249   1.175 -19.030  1.00  0.00           S  
ATOM   1283  H   CYS A  80     -15.581   3.842 -20.353  1.00  0.00           H  
ATOM   1284  HA  CYS A  80     -15.951   3.571 -17.523  1.00  0.00           H  
ATOM   1285 1HB  CYS A  80     -14.121   2.104 -19.457  1.00  0.00           H  
ATOM   1286 2HB  CYS A  80     -14.356   1.656 -17.768  1.00  0.00           H  
ATOM   1287  HG  CYS A  80     -16.456   1.798 -20.214  1.00  0.00           H  
ATOM   1288  N   VAL A  81     -13.034   4.758 -18.555  1.00  0.00           N  
ATOM   1289  CA  VAL A  81     -11.844   5.456 -18.083  1.00  0.00           C  
ATOM   1290  C   VAL A  81     -12.231   6.721 -17.348  1.00  0.00           C  
ATOM   1291  O   VAL A  81     -11.731   6.995 -16.250  1.00  0.00           O  
ATOM   1292  CB  VAL A  81     -10.889   5.770 -19.258  1.00  0.00           C  
ATOM   1293  CG1 VAL A  81      -9.754   6.700 -18.798  1.00  0.00           C  
ATOM   1294  CG2 VAL A  81     -10.273   4.468 -19.781  1.00  0.00           C  
ATOM   1295  H   VAL A  81     -13.158   4.597 -19.555  1.00  0.00           H  
ATOM   1296  HA  VAL A  81     -11.318   4.826 -17.383  1.00  0.00           H  
ATOM   1297  HB  VAL A  81     -11.449   6.269 -20.054  1.00  0.00           H  
ATOM   1298 1HG1 VAL A  81      -9.095   6.914 -19.640  1.00  0.00           H  
ATOM   1299 2HG1 VAL A  81     -10.178   7.635 -18.427  1.00  0.00           H  
ATOM   1300 3HG1 VAL A  81      -9.181   6.232 -18.010  1.00  0.00           H  
ATOM   1301 1HG2 VAL A  81      -9.605   4.695 -20.613  1.00  0.00           H  
ATOM   1302 2HG2 VAL A  81      -9.716   4.001 -18.980  1.00  0.00           H  
ATOM   1303 3HG2 VAL A  81     -11.049   3.794 -20.115  1.00  0.00           H  
ATOM   1304  N   LYS A  82     -13.162   7.486 -17.916  1.00  0.00           N  
ATOM   1305  CA  LYS A  82     -13.596   8.705 -17.255  1.00  0.00           C  
ATOM   1306  C   LYS A  82     -14.379   8.424 -15.964  1.00  0.00           C  
ATOM   1307  O   LYS A  82     -14.070   8.984 -14.912  1.00  0.00           O  
ATOM   1308  CB  LYS A  82     -14.475   9.518 -18.205  1.00  0.00           C  
ATOM   1309  CG  LYS A  82     -13.735  10.161 -19.368  1.00  0.00           C  
ATOM   1310  CD  LYS A  82     -14.702  10.839 -20.335  1.00  0.00           C  
ATOM   1311  CE  LYS A  82     -15.351  12.071 -19.703  1.00  0.00           C  
ATOM   1312  NZ  LYS A  82     -16.233  12.797 -20.664  1.00  0.00           N  
ATOM   1313  H   LYS A  82     -13.549   7.227 -18.826  1.00  0.00           H  
ATOM   1314  HA  LYS A  82     -12.713   9.288 -16.997  1.00  0.00           H  
ATOM   1315 1HB  LYS A  82     -15.241   8.863 -18.627  1.00  0.00           H  
ATOM   1316 2HB  LYS A  82     -14.982  10.302 -17.649  1.00  0.00           H  
ATOM   1317 1HG  LYS A  82     -13.019  10.897 -19.001  1.00  0.00           H  
ATOM   1318 2HG  LYS A  82     -13.182   9.391 -19.914  1.00  0.00           H  
ATOM   1319 1HD  LYS A  82     -14.151  11.143 -21.232  1.00  0.00           H  
ATOM   1320 2HD  LYS A  82     -15.474  10.129 -20.630  1.00  0.00           H  
ATOM   1321 1HE  LYS A  82     -15.944  11.760 -18.845  1.00  0.00           H  
ATOM   1322 2HE  LYS A  82     -14.567  12.748 -19.365  1.00  0.00           H  
ATOM   1323 1HZ  LYS A  82     -16.637  13.603 -20.208  1.00  0.00           H  
ATOM   1324 2HZ  LYS A  82     -15.681  13.098 -21.457  1.00  0.00           H  
ATOM   1325 3HZ  LYS A  82     -16.971  12.185 -20.978  1.00  0.00           H  
ATOM   1326  N   LYS A  83     -15.329   7.488 -16.026  1.00  0.00           N  
ATOM   1327  CA  LYS A  83     -16.209   7.136 -14.910  1.00  0.00           C  
ATOM   1328  C   LYS A  83     -15.456   6.701 -13.677  1.00  0.00           C  
ATOM   1329  O   LYS A  83     -15.796   7.089 -12.558  1.00  0.00           O  
ATOM   1330  CB  LYS A  83     -17.168   6.015 -15.328  1.00  0.00           C  
ATOM   1331  CG  LYS A  83     -18.157   5.556 -14.268  1.00  0.00           C  
ATOM   1332  CD  LYS A  83     -19.093   4.488 -14.840  1.00  0.00           C  
ATOM   1333  CE  LYS A  83     -20.010   3.908 -13.775  1.00  0.00           C  
ATOM   1334  NZ  LYS A  83     -20.992   4.921 -13.270  1.00  0.00           N  
ATOM   1335  H   LYS A  83     -15.498   7.015 -16.905  1.00  0.00           H  
ATOM   1336  HA  LYS A  83     -16.794   8.017 -14.649  1.00  0.00           H  
ATOM   1337 1HB  LYS A  83     -17.746   6.341 -16.190  1.00  0.00           H  
ATOM   1338 2HB  LYS A  83     -16.587   5.147 -15.638  1.00  0.00           H  
ATOM   1339 1HG  LYS A  83     -17.605   5.132 -13.426  1.00  0.00           H  
ATOM   1340 2HG  LYS A  83     -18.741   6.403 -13.914  1.00  0.00           H  
ATOM   1341 1HD  LYS A  83     -19.701   4.929 -15.628  1.00  0.00           H  
ATOM   1342 2HD  LYS A  83     -18.500   3.684 -15.276  1.00  0.00           H  
ATOM   1343 1HE  LYS A  83     -20.554   3.064 -14.198  1.00  0.00           H  
ATOM   1344 2HE  LYS A  83     -19.407   3.555 -12.939  1.00  0.00           H  
ATOM   1345 1HZ  LYS A  83     -21.581   4.498 -12.567  1.00  0.00           H  
ATOM   1346 2HZ  LYS A  83     -20.493   5.701 -12.866  1.00  0.00           H  
ATOM   1347 3HZ  LYS A  83     -21.565   5.249 -14.035  1.00  0.00           H  
ATOM   1348  N   TYR A  84     -14.422   5.901 -13.877  1.00  0.00           N  
ATOM   1349  CA  TYR A  84     -13.668   5.387 -12.762  1.00  0.00           C  
ATOM   1350  C   TYR A  84     -12.364   6.127 -12.511  1.00  0.00           C  
ATOM   1351  O   TYR A  84     -11.553   5.675 -11.700  1.00  0.00           O  
ATOM   1352  CB  TYR A  84     -13.405   3.909 -12.988  1.00  0.00           C  
ATOM   1353  CG  TYR A  84     -14.652   3.093 -12.968  1.00  0.00           C  
ATOM   1354  CD1 TYR A  84     -15.240   2.679 -14.140  1.00  0.00           C  
ATOM   1355  CD2 TYR A  84     -15.223   2.773 -11.758  1.00  0.00           C  
ATOM   1356  CE1 TYR A  84     -16.396   1.970 -14.109  1.00  0.00           C  
ATOM   1357  CE2 TYR A  84     -16.385   2.052 -11.721  1.00  0.00           C  
ATOM   1358  CZ  TYR A  84     -16.978   1.657 -12.886  1.00  0.00           C  
ATOM   1359  OH  TYR A  84     -18.150   0.954 -12.836  1.00  0.00           O  
ATOM   1360  H   TYR A  84     -14.180   5.601 -14.823  1.00  0.00           H  
ATOM   1361  HA  TYR A  84     -14.276   5.493 -11.865  1.00  0.00           H  
ATOM   1362 1HB  TYR A  84     -12.889   3.752 -13.935  1.00  0.00           H  
ATOM   1363 2HB  TYR A  84     -12.782   3.570 -12.196  1.00  0.00           H  
ATOM   1364  HD1 TYR A  84     -14.797   2.920 -15.083  1.00  0.00           H  
ATOM   1365  HD2 TYR A  84     -14.754   3.101 -10.830  1.00  0.00           H  
ATOM   1366  HE1 TYR A  84     -16.850   1.665 -15.038  1.00  0.00           H  
ATOM   1367  HE2 TYR A  84     -16.843   1.803 -10.763  1.00  0.00           H  
ATOM   1368  HH  TYR A  84     -18.370   0.770 -11.920  1.00  0.00           H  
ATOM   1369  N   ASN A  85     -12.142   7.249 -13.206  1.00  0.00           N  
ATOM   1370  CA  ASN A  85     -10.909   8.012 -13.049  1.00  0.00           C  
ATOM   1371  C   ASN A  85      -9.679   7.120 -13.194  1.00  0.00           C  
ATOM   1372  O   ASN A  85      -8.764   7.193 -12.375  1.00  0.00           O  
ATOM   1373  CB  ASN A  85     -10.888   8.725 -11.705  1.00  0.00           C  
ATOM   1374  CG  ASN A  85     -11.953   9.790 -11.582  1.00  0.00           C  
ATOM   1375  OD1 ASN A  85     -12.111  10.642 -12.465  1.00  0.00           O  
ATOM   1376  ND2 ASN A  85     -12.690   9.754 -10.499  1.00  0.00           N  
ATOM   1377  H   ASN A  85     -12.851   7.615 -13.842  1.00  0.00           H  
ATOM   1378  HA  ASN A  85     -10.865   8.756 -13.849  1.00  0.00           H  
ATOM   1379 1HB  ASN A  85     -11.022   8.006 -10.898  1.00  0.00           H  
ATOM   1380 2HB  ASN A  85      -9.914   9.189 -11.562  1.00  0.00           H  
ATOM   1381 1HD2 ASN A  85     -13.415  10.432 -10.365  1.00  0.00           H  
ATOM   1382 2HD2 ASN A  85     -12.533   9.047  -9.810  1.00  0.00           H  
ATOM   1383  N   ALA A  86      -9.672   6.232 -14.190  1.00  0.00           N  
ATOM   1384  CA  ALA A  86      -8.546   5.310 -14.312  1.00  0.00           C  
ATOM   1385  C   ALA A  86      -7.267   6.055 -14.608  1.00  0.00           C  
ATOM   1386  O   ALA A  86      -7.265   7.034 -15.351  1.00  0.00           O  
ATOM   1387  CB  ALA A  86      -8.797   4.260 -15.373  1.00  0.00           C  
ATOM   1388  H   ALA A  86     -10.436   6.240 -14.867  1.00  0.00           H  
ATOM   1389  HA  ALA A  86      -8.422   4.806 -13.355  1.00  0.00           H  
ATOM   1390 1HB  ALA A  86      -7.952   3.565 -15.413  1.00  0.00           H  
ATOM   1391 2HB  ALA A  86      -9.691   3.735 -15.102  1.00  0.00           H  
ATOM   1392 3HB  ALA A  86      -8.923   4.725 -16.333  1.00  0.00           H  
ATOM   1393  N   ASP A  87      -6.172   5.550 -14.049  1.00  0.00           N  
ATOM   1394  CA  ASP A  87      -4.836   6.077 -14.282  1.00  0.00           C  
ATOM   1395  C   ASP A  87      -4.169   5.258 -15.376  1.00  0.00           C  
ATOM   1396  O   ASP A  87      -3.343   5.754 -16.150  1.00  0.00           O  
ATOM   1397  CB  ASP A  87      -4.003   5.949 -13.005  1.00  0.00           C  
ATOM   1398  CG  ASP A  87      -4.522   6.756 -11.815  1.00  0.00           C  
ATOM   1399  OD1 ASP A  87      -4.651   7.949 -11.931  1.00  0.00           O  
ATOM   1400  OD2 ASP A  87      -4.787   6.149 -10.780  1.00  0.00           O  
ATOM   1401  H   ASP A  87      -6.265   4.736 -13.446  1.00  0.00           H  
ATOM   1402  HA  ASP A  87      -4.906   7.117 -14.601  1.00  0.00           H  
ATOM   1403 1HB  ASP A  87      -3.985   4.897 -12.718  1.00  0.00           H  
ATOM   1404 2HB  ASP A  87      -2.977   6.244 -13.209  1.00  0.00           H  
ATOM   1405  N   ILE A  88      -4.532   3.983 -15.396  1.00  0.00           N  
ATOM   1406  CA  ILE A  88      -3.954   2.998 -16.288  1.00  0.00           C  
ATOM   1407  C   ILE A  88      -5.009   2.037 -16.822  1.00  0.00           C  
ATOM   1408  O   ILE A  88      -5.953   1.662 -16.125  1.00  0.00           O  
ATOM   1409  CB  ILE A  88      -2.827   2.232 -15.545  1.00  0.00           C  
ATOM   1410  CG1 ILE A  88      -2.076   1.262 -16.492  1.00  0.00           C  
ATOM   1411  CG2 ILE A  88      -3.397   1.495 -14.373  1.00  0.00           C  
ATOM   1412  CD1 ILE A  88      -0.784   0.752 -15.895  1.00  0.00           C  
ATOM   1413  H   ILE A  88      -5.219   3.666 -14.713  1.00  0.00           H  
ATOM   1414  HA  ILE A  88      -3.514   3.514 -17.136  1.00  0.00           H  
ATOM   1415  HB  ILE A  88      -2.095   2.951 -15.186  1.00  0.00           H  
ATOM   1416 1HG1 ILE A  88      -2.715   0.405 -16.708  1.00  0.00           H  
ATOM   1417 2HG1 ILE A  88      -1.852   1.769 -17.433  1.00  0.00           H  
ATOM   1418 1HG2 ILE A  88      -2.604   0.979 -13.839  1.00  0.00           H  
ATOM   1419 2HG2 ILE A  88      -3.890   2.194 -13.702  1.00  0.00           H  
ATOM   1420 3HG2 ILE A  88      -4.111   0.782 -14.749  1.00  0.00           H  
ATOM   1421 1HD1 ILE A  88      -0.299   0.077 -16.578  1.00  0.00           H  
ATOM   1422 2HD1 ILE A  88      -0.125   1.596 -15.693  1.00  0.00           H  
ATOM   1423 3HD1 ILE A  88      -0.996   0.225 -14.966  1.00  0.00           H  
ATOM   1424  N   VAL A  89      -4.851   1.662 -18.069  1.00  0.00           N  
ATOM   1425  CA  VAL A  89      -5.703   0.688 -18.699  1.00  0.00           C  
ATOM   1426  C   VAL A  89      -4.835  -0.471 -19.179  1.00  0.00           C  
ATOM   1427  O   VAL A  89      -3.862  -0.269 -19.911  1.00  0.00           O  
ATOM   1428  CB  VAL A  89      -6.468   1.331 -19.858  1.00  0.00           C  
ATOM   1429  CG1 VAL A  89      -7.339   0.330 -20.519  1.00  0.00           C  
ATOM   1430  CG2 VAL A  89      -7.295   2.493 -19.323  1.00  0.00           C  
ATOM   1431  H   VAL A  89      -4.090   2.057 -18.594  1.00  0.00           H  
ATOM   1432  HA  VAL A  89      -6.414   0.329 -17.968  1.00  0.00           H  
ATOM   1433  HB  VAL A  89      -5.765   1.681 -20.593  1.00  0.00           H  
ATOM   1434 1HG1 VAL A  89      -7.866   0.805 -21.333  1.00  0.00           H  
ATOM   1435 2HG1 VAL A  89      -6.724  -0.485 -20.899  1.00  0.00           H  
ATOM   1436 3HG1 VAL A  89      -8.060  -0.060 -19.797  1.00  0.00           H  
ATOM   1437 1HG2 VAL A  89      -7.829   2.948 -20.138  1.00  0.00           H  
ATOM   1438 2HG2 VAL A  89      -7.998   2.128 -18.588  1.00  0.00           H  
ATOM   1439 3HG2 VAL A  89      -6.647   3.231 -18.862  1.00  0.00           H  
ATOM   1440  N   MET A  90      -5.164  -1.672 -18.733  1.00  0.00           N  
ATOM   1441  CA  MET A  90      -4.383  -2.857 -19.057  1.00  0.00           C  
ATOM   1442  C   MET A  90      -4.997  -3.685 -20.161  1.00  0.00           C  
ATOM   1443  O   MET A  90      -6.165  -4.059 -20.101  1.00  0.00           O  
ATOM   1444  CB  MET A  90      -4.196  -3.699 -17.811  1.00  0.00           C  
ATOM   1445  CG  MET A  90      -3.518  -5.018 -18.023  1.00  0.00           C  
ATOM   1446  SD  MET A  90      -1.796  -4.902 -18.456  1.00  0.00           S  
ATOM   1447  CE  MET A  90      -1.132  -4.409 -16.894  1.00  0.00           C  
ATOM   1448  H   MET A  90      -6.003  -1.756 -18.166  1.00  0.00           H  
ATOM   1449  HA  MET A  90      -3.402  -2.535 -19.402  1.00  0.00           H  
ATOM   1450 1HB  MET A  90      -3.586  -3.149 -17.121  1.00  0.00           H  
ATOM   1451 2HB  MET A  90      -5.162  -3.879 -17.334  1.00  0.00           H  
ATOM   1452 1HG  MET A  90      -3.601  -5.603 -17.120  1.00  0.00           H  
ATOM   1453 2HG  MET A  90      -4.026  -5.546 -18.819  1.00  0.00           H  
ATOM   1454 1HE  MET A  90      -0.054  -4.322 -16.968  1.00  0.00           H  
ATOM   1455 2HE  MET A  90      -1.562  -3.454 -16.610  1.00  0.00           H  
ATOM   1456 3HE  MET A  90      -1.373  -5.149 -16.153  1.00  0.00           H  
ATOM   1457  N   ASP A  91      -4.201  -3.966 -21.171  1.00  0.00           N  
ATOM   1458  CA  ASP A  91      -4.638  -4.762 -22.300  1.00  0.00           C  
ATOM   1459  C   ASP A  91      -4.229  -6.221 -22.135  1.00  0.00           C  
ATOM   1460  O   ASP A  91      -3.046  -6.559 -22.194  1.00  0.00           O  
ATOM   1461  CB  ASP A  91      -4.117  -4.165 -23.598  1.00  0.00           C  
ATOM   1462  CG  ASP A  91      -4.588  -4.890 -24.832  1.00  0.00           C  
ATOM   1463  OD1 ASP A  91      -5.108  -5.968 -24.715  1.00  0.00           O  
ATOM   1464  OD2 ASP A  91      -4.424  -4.363 -25.918  1.00  0.00           O  
ATOM   1465  H   ASP A  91      -3.242  -3.617 -21.145  1.00  0.00           H  
ATOM   1466  HA  ASP A  91      -5.725  -4.732 -22.339  1.00  0.00           H  
ATOM   1467 1HB  ASP A  91      -4.434  -3.132 -23.651  1.00  0.00           H  
ATOM   1468 2HB  ASP A  91      -3.031  -4.166 -23.581  1.00  0.00           H  
ATOM   1469  N   LEU A  92      -5.218  -7.072 -21.884  1.00  0.00           N  
ATOM   1470  CA  LEU A  92      -5.022  -8.489 -21.620  1.00  0.00           C  
ATOM   1471  C   LEU A  92      -5.335  -9.350 -22.864  1.00  0.00           C  
ATOM   1472  O   LEU A  92      -5.472 -10.568 -22.755  1.00  0.00           O  
ATOM   1473  CB  LEU A  92      -5.941  -8.894 -20.445  1.00  0.00           C  
ATOM   1474  CG  LEU A  92      -5.671  -8.139 -19.108  1.00  0.00           C  
ATOM   1475  CD1 LEU A  92      -6.702  -8.543 -18.052  1.00  0.00           C  
ATOM   1476  CD2 LEU A  92      -4.255  -8.458 -18.637  1.00  0.00           C  
ATOM   1477  H   LEU A  92      -6.179  -6.724 -21.875  1.00  0.00           H  
ATOM   1478  HA  LEU A  92      -3.983  -8.649 -21.340  1.00  0.00           H  
ATOM   1479 1HB  LEU A  92      -6.973  -8.696 -20.734  1.00  0.00           H  
ATOM   1480 2HB  LEU A  92      -5.830  -9.963 -20.262  1.00  0.00           H  
ATOM   1481  HG  LEU A  92      -5.772  -7.065 -19.275  1.00  0.00           H  
ATOM   1482 1HD1 LEU A  92      -6.505  -8.001 -17.128  1.00  0.00           H  
ATOM   1483 2HD1 LEU A  92      -7.694  -8.296 -18.409  1.00  0.00           H  
ATOM   1484 3HD1 LEU A  92      -6.640  -9.609 -17.866  1.00  0.00           H  
ATOM   1485 1HD2 LEU A  92      -4.044  -7.937 -17.718  1.00  0.00           H  
ATOM   1486 2HD2 LEU A  92      -4.160  -9.532 -18.471  1.00  0.00           H  
ATOM   1487 3HD2 LEU A  92      -3.539  -8.143 -19.402  1.00  0.00           H  
ATOM   1488  N   SER A  93      -5.506  -8.708 -24.033  1.00  0.00           N  
ATOM   1489  CA  SER A  93      -5.928  -9.402 -25.264  1.00  0.00           C  
ATOM   1490  C   SER A  93      -4.906 -10.279 -25.992  1.00  0.00           C  
ATOM   1491  O   SER A  93      -3.691 -10.125 -25.850  1.00  0.00           O  
ATOM   1492  CB  SER A  93      -6.405  -8.384 -26.280  1.00  0.00           C  
ATOM   1493  OG  SER A  93      -5.360  -7.605 -26.744  1.00  0.00           O  
ATOM   1494  H   SER A  93      -5.347  -7.692 -24.086  1.00  0.00           H  
ATOM   1495  HA  SER A  93      -6.766 -10.043 -24.996  1.00  0.00           H  
ATOM   1496 1HB  SER A  93      -6.847  -8.904 -27.128  1.00  0.00           H  
ATOM   1497 2HB  SER A  93      -7.169  -7.747 -25.841  1.00  0.00           H  
ATOM   1498  HG  SER A  93      -5.206  -6.947 -26.042  1.00  0.00           H  
ATOM   1499  N   ASP A  94      -5.445 -11.151 -26.860  1.00  0.00           N  
ATOM   1500  CA  ASP A  94      -4.686 -12.023 -27.749  1.00  0.00           C  
ATOM   1501  C   ASP A  94      -4.882 -11.517 -29.202  1.00  0.00           C  
ATOM   1502  O   ASP A  94      -5.997 -11.549 -29.737  1.00  0.00           O  
ATOM   1503  CB  ASP A  94      -5.155 -13.481 -27.581  1.00  0.00           C  
ATOM   1504  CG  ASP A  94      -4.268 -14.516 -28.270  1.00  0.00           C  
ATOM   1505  OD1 ASP A  94      -3.307 -14.128 -28.887  1.00  0.00           O  
ATOM   1506  OD2 ASP A  94      -4.557 -15.686 -28.169  1.00  0.00           O  
ATOM   1507  H   ASP A  94      -6.464 -11.255 -26.874  1.00  0.00           H  
ATOM   1508  HA  ASP A  94      -3.630 -11.955 -27.495  1.00  0.00           H  
ATOM   1509 1HB  ASP A  94      -5.198 -13.724 -26.526  1.00  0.00           H  
ATOM   1510 2HB  ASP A  94      -6.177 -13.576 -27.966  1.00  0.00           H  
ATOM   1511  N   GLU A  95      -3.811 -10.991 -29.802  1.00  0.00           N  
ATOM   1512  CA  GLU A  95      -3.836 -10.329 -31.122  1.00  0.00           C  
ATOM   1513  C   GLU A  95      -4.692 -11.005 -32.239  1.00  0.00           C  
ATOM   1514  O   GLU A  95      -5.352 -10.286 -32.977  1.00  0.00           O  
ATOM   1515  CB  GLU A  95      -2.392 -10.069 -31.605  1.00  0.00           C  
ATOM   1516  CG  GLU A  95      -2.224  -8.940 -32.673  1.00  0.00           C  
ATOM   1517  CD  GLU A  95      -2.350  -9.312 -34.158  1.00  0.00           C  
ATOM   1518  OE1 GLU A  95      -2.071 -10.430 -34.511  1.00  0.00           O  
ATOM   1519  OE2 GLU A  95      -2.686  -8.422 -34.946  1.00  0.00           O  
ATOM   1520  H   GLU A  95      -2.939 -11.037 -29.295  1.00  0.00           H  
ATOM   1521  HA  GLU A  95      -4.265  -9.348 -30.961  1.00  0.00           H  
ATOM   1522 1HB  GLU A  95      -1.771  -9.805 -30.753  1.00  0.00           H  
ATOM   1523 2HB  GLU A  95      -1.973 -10.965 -32.040  1.00  0.00           H  
ATOM   1524 1HG  GLU A  95      -2.968  -8.179 -32.448  1.00  0.00           H  
ATOM   1525 2HG  GLU A  95      -1.260  -8.499 -32.507  1.00  0.00           H  
ATOM   1526  N   PRO A  96      -4.716 -12.339 -32.453  1.00  0.00           N  
ATOM   1527  CA  PRO A  96      -5.528 -12.989 -33.472  1.00  0.00           C  
ATOM   1528  C   PRO A  96      -7.037 -12.720 -33.305  1.00  0.00           C  
ATOM   1529  O   PRO A  96      -7.804 -12.922 -34.246  1.00  0.00           O  
ATOM   1530  CB  PRO A  96      -5.203 -14.473 -33.268  1.00  0.00           C  
ATOM   1531  CG  PRO A  96      -3.842 -14.467 -32.627  1.00  0.00           C  
ATOM   1532  CD  PRO A  96      -3.875 -13.281 -31.721  1.00  0.00           C  
ATOM   1533  HA  PRO A  96      -5.189 -12.645 -34.460  1.00  0.00           H  
ATOM   1534 1HB  PRO A  96      -5.968 -14.939 -32.627  1.00  0.00           H  
ATOM   1535 2HB  PRO A  96      -5.225 -14.998 -34.234  1.00  0.00           H  
ATOM   1536 1HG  PRO A  96      -3.672 -15.406 -32.068  1.00  0.00           H  
ATOM   1537 2HG  PRO A  96      -3.058 -14.394 -33.386  1.00  0.00           H  
ATOM   1538 1HD  PRO A  96      -4.397 -13.596 -30.848  1.00  0.00           H  
ATOM   1539 2HD  PRO A  96      -2.874 -12.918 -31.509  1.00  0.00           H  
ATOM   1540  N   VAL A  97      -7.458 -12.309 -32.100  1.00  0.00           N  
ATOM   1541  CA  VAL A  97      -8.859 -12.030 -31.807  1.00  0.00           C  
ATOM   1542  C   VAL A  97      -9.125 -10.557 -32.091  1.00  0.00           C  
ATOM   1543  O   VAL A  97     -10.100 -10.198 -32.763  1.00  0.00           O  
ATOM   1544  CB  VAL A  97      -9.124 -12.314 -30.332  1.00  0.00           C  
ATOM   1545  CG1 VAL A  97     -10.584 -12.008 -29.966  1.00  0.00           C  
ATOM   1546  CG2 VAL A  97      -8.698 -13.724 -30.037  1.00  0.00           C  
ATOM   1547  H   VAL A  97      -6.793 -12.150 -31.346  1.00  0.00           H  
ATOM   1548  HA  VAL A  97      -9.496 -12.651 -32.434  1.00  0.00           H  
ATOM   1549  HB  VAL A  97      -8.512 -11.644 -29.732  1.00  0.00           H  
ATOM   1550 1HG1 VAL A  97     -10.734 -12.198 -28.901  1.00  0.00           H  
ATOM   1551 2HG1 VAL A  97     -10.811 -10.970 -30.185  1.00  0.00           H  
ATOM   1552 3HG1 VAL A  97     -11.243 -12.653 -30.542  1.00  0.00           H  
ATOM   1553 1HG2 VAL A  97      -8.825 -13.909 -28.990  1.00  0.00           H  
ATOM   1554 2HG2 VAL A  97      -9.296 -14.429 -30.617  1.00  0.00           H  
ATOM   1555 3HG2 VAL A  97      -7.641 -13.842 -30.290  1.00  0.00           H  
ATOM   1556  N   VAL A  98      -8.261  -9.703 -31.545  1.00  0.00           N  
ATOM   1557  CA  VAL A  98      -8.345  -8.265 -31.793  1.00  0.00           C  
ATOM   1558  C   VAL A  98      -6.999  -7.858 -32.376  1.00  0.00           C  
ATOM   1559  O   VAL A  98      -5.999  -7.854 -31.663  1.00  0.00           O  
ATOM   1560  CB  VAL A  98      -8.600  -7.448 -30.503  1.00  0.00           C  
ATOM   1561  CG1 VAL A  98      -8.702  -5.961 -30.853  1.00  0.00           C  
ATOM   1562  CG2 VAL A  98      -9.875  -7.934 -29.791  1.00  0.00           C  
ATOM   1563  H   VAL A  98      -7.496 -10.093 -30.990  1.00  0.00           H  
ATOM   1564  HA  VAL A  98      -9.129  -8.057 -32.522  1.00  0.00           H  
ATOM   1565  HB  VAL A  98      -7.740  -7.568 -29.836  1.00  0.00           H  
ATOM   1566 1HG1 VAL A  98      -8.846  -5.379 -29.944  1.00  0.00           H  
ATOM   1567 2HG1 VAL A  98      -7.802  -5.638 -31.353  1.00  0.00           H  
ATOM   1568 3HG1 VAL A  98      -9.547  -5.808 -31.521  1.00  0.00           H  
ATOM   1569 1HG2 VAL A  98     -10.032  -7.357 -28.879  1.00  0.00           H  
ATOM   1570 2HG2 VAL A  98     -10.735  -7.812 -30.450  1.00  0.00           H  
ATOM   1571 3HG2 VAL A  98      -9.764  -8.980 -29.534  1.00  0.00           H  
ATOM   1572  N   ASP A  99      -6.969  -7.489 -33.645  1.00  0.00           N  
ATOM   1573  CA  ASP A  99      -5.692  -7.228 -34.302  1.00  0.00           C  
ATOM   1574  C   ASP A  99      -5.000  -6.001 -33.771  1.00  0.00           C  
ATOM   1575  O   ASP A  99      -5.634  -5.127 -33.168  1.00  0.00           O  
ATOM   1576  CB  ASP A  99      -5.856  -7.058 -35.808  1.00  0.00           C  
ATOM   1577  CG  ASP A  99      -6.690  -5.867 -36.155  1.00  0.00           C  
ATOM   1578  OD1 ASP A  99      -7.887  -6.036 -36.232  1.00  0.00           O  
ATOM   1579  OD2 ASP A  99      -6.161  -4.757 -36.263  1.00  0.00           O  
ATOM   1580  H   ASP A  99      -7.825  -7.470 -34.175  1.00  0.00           H  
ATOM   1581  HA  ASP A  99      -5.041  -8.084 -34.126  1.00  0.00           H  
ATOM   1582 1HB  ASP A  99      -4.870  -6.951 -36.265  1.00  0.00           H  
ATOM   1583 2HB  ASP A  99      -6.313  -7.952 -36.229  1.00  0.00           H  
ATOM   1584  N   TYR A 100      -3.712  -5.881 -34.079  1.00  0.00           N  
ATOM   1585  CA  TYR A 100      -2.956  -4.719 -33.655  1.00  0.00           C  
ATOM   1586  C   TYR A 100      -3.563  -3.379 -34.030  1.00  0.00           C  
ATOM   1587  O   TYR A 100      -3.525  -2.483 -33.200  1.00  0.00           O  
ATOM   1588  CB  TYR A 100      -1.527  -4.740 -34.189  1.00  0.00           C  
ATOM   1589  CG  TYR A 100      -0.542  -5.504 -33.356  1.00  0.00           C  
ATOM   1590  CD1 TYR A 100       0.247  -6.484 -33.926  1.00  0.00           C  
ATOM   1591  CD2 TYR A 100      -0.412  -5.200 -32.008  1.00  0.00           C  
ATOM   1592  CE1 TYR A 100       1.171  -7.160 -33.151  1.00  0.00           C  
ATOM   1593  CE2 TYR A 100       0.508  -5.870 -31.233  1.00  0.00           C  
ATOM   1594  CZ  TYR A 100       1.299  -6.849 -31.800  1.00  0.00           C  
ATOM   1595  OH  TYR A 100       2.223  -7.523 -31.031  1.00  0.00           O  
ATOM   1596  H   TYR A 100      -3.251  -6.663 -34.558  1.00  0.00           H  
ATOM   1597  HA  TYR A 100      -2.896  -4.750 -32.570  1.00  0.00           H  
ATOM   1598 1HB  TYR A 100      -1.532  -5.181 -35.187  1.00  0.00           H  
ATOM   1599 2HB  TYR A 100      -1.166  -3.720 -34.291  1.00  0.00           H  
ATOM   1600  HD1 TYR A 100       0.143  -6.722 -34.986  1.00  0.00           H  
ATOM   1601  HD2 TYR A 100      -1.037  -4.424 -31.563  1.00  0.00           H  
ATOM   1602  HE1 TYR A 100       1.792  -7.934 -33.601  1.00  0.00           H  
ATOM   1603  HE2 TYR A 100       0.613  -5.623 -30.177  1.00  0.00           H  
ATOM   1604  HH  TYR A 100       2.700  -8.150 -31.583  1.00  0.00           H  
ATOM   1605  N   THR A 101      -4.135  -3.197 -35.226  1.00  0.00           N  
ATOM   1606  CA  THR A 101      -4.652  -1.860 -35.514  1.00  0.00           C  
ATOM   1607  C   THR A 101      -5.797  -1.549 -34.579  1.00  0.00           C  
ATOM   1608  O   THR A 101      -5.849  -0.467 -33.992  1.00  0.00           O  
ATOM   1609  CB  THR A 101      -5.057  -1.668 -36.984  1.00  0.00           C  
ATOM   1610  OG1 THR A 101      -3.877  -1.800 -37.830  1.00  0.00           O  
ATOM   1611  CG2 THR A 101      -5.697  -0.277 -37.169  1.00  0.00           C  
ATOM   1612  H   THR A 101      -4.301  -3.970 -35.874  1.00  0.00           H  
ATOM   1613  HA  THR A 101      -3.871  -1.137 -35.305  1.00  0.00           H  
ATOM   1614  HB  THR A 101      -5.778  -2.440 -37.261  1.00  0.00           H  
ATOM   1615  HG1 THR A 101      -4.156  -1.937 -38.740  1.00  0.00           H  
ATOM   1616 1HG2 THR A 101      -5.986  -0.139 -38.198  1.00  0.00           H  
ATOM   1617 2HG2 THR A 101      -6.575  -0.200 -36.533  1.00  0.00           H  
ATOM   1618 3HG2 THR A 101      -4.997   0.487 -36.894  1.00  0.00           H  
ATOM   1619  N   LYS A 102      -6.693  -2.509 -34.403  1.00  0.00           N  
ATOM   1620  CA  LYS A 102      -7.812  -2.299 -33.500  1.00  0.00           C  
ATOM   1621  C   LYS A 102      -7.328  -2.062 -32.050  1.00  0.00           C  
ATOM   1622  O   LYS A 102      -7.837  -1.172 -31.355  1.00  0.00           O  
ATOM   1623  CB  LYS A 102      -8.755  -3.488 -33.578  1.00  0.00           C  
ATOM   1624  CG  LYS A 102      -9.558  -3.620 -34.842  1.00  0.00           C  
ATOM   1625  CD  LYS A 102     -10.450  -4.867 -34.759  1.00  0.00           C  
ATOM   1626  CE  LYS A 102     -11.206  -5.115 -36.057  1.00  0.00           C  
ATOM   1627  NZ  LYS A 102     -12.018  -6.373 -35.998  1.00  0.00           N  
ATOM   1628  H   LYS A 102      -6.588  -3.385 -34.937  1.00  0.00           H  
ATOM   1629  HA  LYS A 102      -8.351  -1.412 -33.822  1.00  0.00           H  
ATOM   1630 1HB  LYS A 102      -8.161  -4.405 -33.505  1.00  0.00           H  
ATOM   1631 2HB  LYS A 102      -9.426  -3.491 -32.807  1.00  0.00           H  
ATOM   1632 1HG  LYS A 102     -10.171  -2.732 -34.991  1.00  0.00           H  
ATOM   1633 2HG  LYS A 102      -8.876  -3.724 -35.690  1.00  0.00           H  
ATOM   1634 1HD  LYS A 102      -9.823  -5.737 -34.544  1.00  0.00           H  
ATOM   1635 2HD  LYS A 102     -11.167  -4.748 -33.947  1.00  0.00           H  
ATOM   1636 1HE  LYS A 102     -11.869  -4.275 -36.256  1.00  0.00           H  
ATOM   1637 2HE  LYS A 102     -10.483  -5.199 -36.871  1.00  0.00           H  
ATOM   1638 1HZ  LYS A 102     -12.493  -6.508 -36.875  1.00  0.00           H  
ATOM   1639 2HZ  LYS A 102     -11.405  -7.158 -35.824  1.00  0.00           H  
ATOM   1640 3HZ  LYS A 102     -12.705  -6.313 -35.252  1.00  0.00           H  
ATOM   1641  N   ARG A 103      -6.300  -2.805 -31.617  1.00  0.00           N  
ATOM   1642  CA  ARG A 103      -5.751  -2.627 -30.269  1.00  0.00           C  
ATOM   1643  C   ARG A 103      -5.129  -1.245 -30.148  1.00  0.00           C  
ATOM   1644  O   ARG A 103      -5.242  -0.560 -29.132  1.00  0.00           O  
ATOM   1645  CB  ARG A 103      -4.690  -3.671 -29.957  1.00  0.00           C  
ATOM   1646  CG  ARG A 103      -5.214  -5.085 -29.782  1.00  0.00           C  
ATOM   1647  CD  ARG A 103      -4.134  -6.087 -29.604  1.00  0.00           C  
ATOM   1648  NE  ARG A 103      -3.410  -5.934 -28.348  1.00  0.00           N  
ATOM   1649  CZ  ARG A 103      -2.219  -6.510 -28.095  1.00  0.00           C  
ATOM   1650  NH1 ARG A 103      -1.629  -7.241 -29.016  1.00  0.00           N  
ATOM   1651  NH2 ARG A 103      -1.649  -6.345 -26.925  1.00  0.00           N  
ATOM   1652  H   ARG A 103      -5.917  -3.528 -32.228  1.00  0.00           H  
ATOM   1653  HA  ARG A 103      -6.557  -2.717 -29.552  1.00  0.00           H  
ATOM   1654 1HB  ARG A 103      -3.952  -3.681 -30.748  1.00  0.00           H  
ATOM   1655 2HB  ARG A 103      -4.178  -3.397 -29.034  1.00  0.00           H  
ATOM   1656 1HG  ARG A 103      -5.884  -5.136 -28.922  1.00  0.00           H  
ATOM   1657 2HG  ARG A 103      -5.741  -5.362 -30.670  1.00  0.00           H  
ATOM   1658 1HD  ARG A 103      -4.585  -7.082 -29.608  1.00  0.00           H  
ATOM   1659 2HD  ARG A 103      -3.424  -6.016 -30.427  1.00  0.00           H  
ATOM   1660  HE  ARG A 103      -3.853  -5.383 -27.584  1.00  0.00           H  
ATOM   1661 1HH1 ARG A 103      -2.070  -7.363 -29.918  1.00  0.00           H  
ATOM   1662 2HH1 ARG A 103      -0.741  -7.679 -28.824  1.00  0.00           H  
ATOM   1663 1HH2 ARG A 103      -2.118  -5.781 -26.221  1.00  0.00           H  
ATOM   1664 2HH2 ARG A 103      -0.770  -6.782 -26.729  1.00  0.00           H  
ATOM   1665  N   PHE A 104      -4.496  -0.816 -31.210  1.00  0.00           N  
ATOM   1666  CA  PHE A 104      -3.873   0.473 -31.225  1.00  0.00           C  
ATOM   1667  C   PHE A 104      -4.924   1.594 -31.232  1.00  0.00           C  
ATOM   1668  O   PHE A 104      -4.707   2.657 -30.641  1.00  0.00           O  
ATOM   1669  CB  PHE A 104      -2.832   0.465 -32.334  1.00  0.00           C  
ATOM   1670  CG  PHE A 104      -1.619  -0.318 -31.863  1.00  0.00           C  
ATOM   1671  CD1 PHE A 104      -0.814  -1.050 -32.711  1.00  0.00           C  
ATOM   1672  CD2 PHE A 104      -1.312  -0.324 -30.511  1.00  0.00           C  
ATOM   1673  CE1 PHE A 104       0.276  -1.759 -32.223  1.00  0.00           C  
ATOM   1674  CE2 PHE A 104      -0.240  -1.027 -30.026  1.00  0.00           C  
ATOM   1675  CZ  PHE A 104       0.561  -1.747 -30.876  1.00  0.00           C  
ATOM   1676  H   PHE A 104      -4.411  -1.409 -32.030  1.00  0.00           H  
ATOM   1677  HA  PHE A 104      -3.315   0.577 -30.295  1.00  0.00           H  
ATOM   1678 1HB  PHE A 104      -3.239  -0.012 -33.222  1.00  0.00           H  
ATOM   1679 2HB  PHE A 104      -2.526   1.400 -32.604  1.00  0.00           H  
ATOM   1680  HD1 PHE A 104      -1.042  -1.069 -33.760  1.00  0.00           H  
ATOM   1681  HD2 PHE A 104      -1.939   0.241 -29.824  1.00  0.00           H  
ATOM   1682  HE1 PHE A 104       0.900  -2.329 -32.905  1.00  0.00           H  
ATOM   1683  HE2 PHE A 104      -0.030  -1.006 -28.969  1.00  0.00           H  
ATOM   1684  HZ  PHE A 104       1.415  -2.306 -30.487  1.00  0.00           H  
ATOM   1685  N   ARG A 105      -6.097   1.359 -31.825  1.00  0.00           N  
ATOM   1686  CA  ARG A 105      -7.157   2.357 -31.747  1.00  0.00           C  
ATOM   1687  C   ARG A 105      -7.575   2.522 -30.281  1.00  0.00           C  
ATOM   1688  O   ARG A 105      -7.830   3.641 -29.829  1.00  0.00           O  
ATOM   1689  CB  ARG A 105      -8.349   1.981 -32.603  1.00  0.00           C  
ATOM   1690  CG  ARG A 105      -8.078   2.089 -34.072  1.00  0.00           C  
ATOM   1691  CD  ARG A 105      -9.190   1.622 -34.899  1.00  0.00           C  
ATOM   1692  NE  ARG A 105      -8.830   1.667 -36.282  1.00  0.00           N  
ATOM   1693  CZ  ARG A 105      -9.549   1.114 -37.283  1.00  0.00           C  
ATOM   1694  NH1 ARG A 105     -10.678   0.488 -37.027  1.00  0.00           N  
ATOM   1695  NH2 ARG A 105      -9.117   1.199 -38.514  1.00  0.00           N  
ATOM   1696  H   ARG A 105      -6.237   0.497 -32.356  1.00  0.00           H  
ATOM   1697  HA  ARG A 105      -6.768   3.310 -32.108  1.00  0.00           H  
ATOM   1698 1HB  ARG A 105      -8.644   0.959 -32.394  1.00  0.00           H  
ATOM   1699 2HB  ARG A 105      -9.192   2.623 -32.364  1.00  0.00           H  
ATOM   1700 1HG  ARG A 105      -7.894   3.135 -34.320  1.00  0.00           H  
ATOM   1701 2HG  ARG A 105      -7.200   1.513 -34.325  1.00  0.00           H  
ATOM   1702 1HD  ARG A 105      -9.438   0.596 -34.642  1.00  0.00           H  
ATOM   1703 2HD  ARG A 105     -10.057   2.261 -34.747  1.00  0.00           H  
ATOM   1704  HE  ARG A 105      -7.939   2.150 -36.503  1.00  0.00           H  
ATOM   1705 1HH1 ARG A 105     -11.016   0.423 -36.077  1.00  0.00           H  
ATOM   1706 2HH1 ARG A 105     -11.210   0.078 -37.781  1.00  0.00           H  
ATOM   1707 1HH2 ARG A 105      -8.249   1.686 -38.686  1.00  0.00           H  
ATOM   1708 2HH2 ARG A 105      -9.653   0.790 -39.266  1.00  0.00           H  
ATOM   1709  N   ILE A 106      -7.560   1.415 -29.521  1.00  0.00           N  
ATOM   1710  CA  ILE A 106      -7.887   1.499 -28.100  1.00  0.00           C  
ATOM   1711  C   ILE A 106      -6.866   2.370 -27.405  1.00  0.00           C  
ATOM   1712  O   ILE A 106      -7.233   3.236 -26.605  1.00  0.00           O  
ATOM   1713  CB  ILE A 106      -7.812   0.144 -27.391  1.00  0.00           C  
ATOM   1714  CG1 ILE A 106      -8.892  -0.736 -27.832  1.00  0.00           C  
ATOM   1715  CG2 ILE A 106      -7.805   0.363 -25.932  1.00  0.00           C  
ATOM   1716  CD1 ILE A 106      -8.742  -2.182 -27.371  1.00  0.00           C  
ATOM   1717  H   ILE A 106      -7.371   0.514 -29.960  1.00  0.00           H  
ATOM   1718  HA  ILE A 106      -8.869   1.928 -27.976  1.00  0.00           H  
ATOM   1719  HB  ILE A 106      -6.911  -0.341 -27.622  1.00  0.00           H  
ATOM   1720 1HG1 ILE A 106      -9.825  -0.351 -27.482  1.00  0.00           H  
ATOM   1721 2HG1 ILE A 106      -8.886  -0.710 -28.917  1.00  0.00           H  
ATOM   1722 1HG2 ILE A 106      -7.708  -0.587 -25.483  1.00  0.00           H  
ATOM   1723 2HG2 ILE A 106      -6.957   0.981 -25.654  1.00  0.00           H  
ATOM   1724 3HG2 ILE A 106      -8.714   0.849 -25.619  1.00  0.00           H  
ATOM   1725 1HD1 ILE A 106      -9.562  -2.783 -27.752  1.00  0.00           H  
ATOM   1726 2HD1 ILE A 106      -7.807  -2.584 -27.730  1.00  0.00           H  
ATOM   1727 3HD1 ILE A 106      -8.748  -2.218 -26.295  1.00  0.00           H  
ATOM   1728  N   ALA A 107      -5.595   2.174 -27.723  1.00  0.00           N  
ATOM   1729  CA  ALA A 107      -4.556   2.962 -27.089  1.00  0.00           C  
ATOM   1730  C   ALA A 107      -4.798   4.444 -27.311  1.00  0.00           C  
ATOM   1731  O   ALA A 107      -4.627   5.255 -26.399  1.00  0.00           O  
ATOM   1732  CB  ALA A 107      -3.210   2.594 -27.644  1.00  0.00           C  
ATOM   1733  H   ALA A 107      -5.360   1.428 -28.385  1.00  0.00           H  
ATOM   1734  HA  ALA A 107      -4.585   2.763 -26.020  1.00  0.00           H  
ATOM   1735 1HB  ALA A 107      -2.473   3.191 -27.140  1.00  0.00           H  
ATOM   1736 2HB  ALA A 107      -3.023   1.546 -27.487  1.00  0.00           H  
ATOM   1737 3HB  ALA A 107      -3.182   2.800 -28.698  1.00  0.00           H  
ATOM   1738  N   SER A 108      -5.261   4.804 -28.504  1.00  0.00           N  
ATOM   1739  CA  SER A 108      -5.558   6.200 -28.785  1.00  0.00           C  
ATOM   1740  C   SER A 108      -6.649   6.697 -27.836  1.00  0.00           C  
ATOM   1741  O   SER A 108      -6.521   7.759 -27.232  1.00  0.00           O  
ATOM   1742  CB  SER A 108      -5.970   6.373 -30.230  1.00  0.00           C  
ATOM   1743  OG  SER A 108      -6.252   7.710 -30.523  1.00  0.00           O  
ATOM   1744  H   SER A 108      -5.374   4.092 -29.230  1.00  0.00           H  
ATOM   1745  HA  SER A 108      -4.662   6.792 -28.605  1.00  0.00           H  
ATOM   1746 1HB  SER A 108      -5.178   6.018 -30.877  1.00  0.00           H  
ATOM   1747 2HB  SER A 108      -6.844   5.775 -30.431  1.00  0.00           H  
ATOM   1748  HG  SER A 108      -6.438   7.733 -31.462  1.00  0.00           H  
ATOM   1749  N   ILE A 109      -7.706   5.909 -27.657  1.00  0.00           N  
ATOM   1750  CA  ILE A 109      -8.807   6.327 -26.786  1.00  0.00           C  
ATOM   1751  C   ILE A 109      -8.350   6.504 -25.344  1.00  0.00           C  
ATOM   1752  O   ILE A 109      -8.699   7.483 -24.670  1.00  0.00           O  
ATOM   1753  CB  ILE A 109      -9.903   5.252 -26.793  1.00  0.00           C  
ATOM   1754  CG1 ILE A 109     -10.495   5.128 -28.153  1.00  0.00           C  
ATOM   1755  CG2 ILE A 109     -10.990   5.556 -25.755  1.00  0.00           C  
ATOM   1756  CD1 ILE A 109     -11.212   6.363 -28.632  1.00  0.00           C  
ATOM   1757  H   ILE A 109      -7.756   5.027 -28.171  1.00  0.00           H  
ATOM   1758  HA  ILE A 109      -9.205   7.269 -27.151  1.00  0.00           H  
ATOM   1759  HB  ILE A 109      -9.462   4.292 -26.551  1.00  0.00           H  
ATOM   1760 1HG1 ILE A 109      -9.699   4.910 -28.855  1.00  0.00           H  
ATOM   1761 2HG1 ILE A 109     -11.156   4.290 -28.134  1.00  0.00           H  
ATOM   1762 1HG2 ILE A 109     -11.746   4.768 -25.775  1.00  0.00           H  
ATOM   1763 2HG2 ILE A 109     -10.545   5.604 -24.761  1.00  0.00           H  
ATOM   1764 3HG2 ILE A 109     -11.457   6.511 -25.989  1.00  0.00           H  
ATOM   1765 1HD1 ILE A 109     -11.608   6.188 -29.633  1.00  0.00           H  
ATOM   1766 2HD1 ILE A 109     -12.033   6.596 -27.951  1.00  0.00           H  
ATOM   1767 3HD1 ILE A 109     -10.512   7.197 -28.660  1.00  0.00           H  
ATOM   1768  N   VAL A 110      -7.531   5.567 -24.891  1.00  0.00           N  
ATOM   1769  CA  VAL A 110      -7.005   5.570 -23.540  1.00  0.00           C  
ATOM   1770  C   VAL A 110      -6.082   6.753 -23.259  1.00  0.00           C  
ATOM   1771  O   VAL A 110      -6.175   7.343 -22.187  1.00  0.00           O  
ATOM   1772  CB  VAL A 110      -6.271   4.255 -23.277  1.00  0.00           C  
ATOM   1773  CG1 VAL A 110      -5.550   4.313 -21.958  1.00  0.00           C  
ATOM   1774  CG2 VAL A 110      -7.276   3.098 -23.277  1.00  0.00           C  
ATOM   1775  H   VAL A 110      -7.285   4.799 -25.518  1.00  0.00           H  
ATOM   1776  HA  VAL A 110      -7.848   5.629 -22.853  1.00  0.00           H  
ATOM   1777  HB  VAL A 110      -5.528   4.105 -24.060  1.00  0.00           H  
ATOM   1778 1HG1 VAL A 110      -5.017   3.392 -21.795  1.00  0.00           H  
ATOM   1779 2HG1 VAL A 110      -4.849   5.128 -21.960  1.00  0.00           H  
ATOM   1780 3HG1 VAL A 110      -6.267   4.463 -21.173  1.00  0.00           H  
ATOM   1781 1HG2 VAL A 110      -6.751   2.162 -23.105  1.00  0.00           H  
ATOM   1782 2HG2 VAL A 110      -8.011   3.255 -22.492  1.00  0.00           H  
ATOM   1783 3HG2 VAL A 110      -7.785   3.054 -24.230  1.00  0.00           H  
ATOM   1784  N   LEU A 111      -5.182   7.078 -24.208  1.00  0.00           N  
ATOM   1785  CA  LEU A 111      -4.232   8.186 -24.049  1.00  0.00           C  
ATOM   1786  C   LEU A 111      -4.775   9.575 -24.381  1.00  0.00           C  
ATOM   1787  O   LEU A 111      -4.149  10.590 -24.049  1.00  0.00           O  
ATOM   1788  CB  LEU A 111      -2.987   7.961 -24.887  1.00  0.00           C  
ATOM   1789  CG  LEU A 111      -1.923   7.160 -24.215  1.00  0.00           C  
ATOM   1790  CD1 LEU A 111      -2.364   5.740 -24.032  1.00  0.00           C  
ATOM   1791  CD2 LEU A 111      -0.736   7.238 -25.013  1.00  0.00           C  
ATOM   1792  H   LEU A 111      -5.144   6.525 -25.062  1.00  0.00           H  
ATOM   1793  HA  LEU A 111      -3.931   8.199 -23.002  1.00  0.00           H  
ATOM   1794 1HB  LEU A 111      -3.270   7.458 -25.815  1.00  0.00           H  
ATOM   1795 2HB  LEU A 111      -2.567   8.919 -25.125  1.00  0.00           H  
ATOM   1796  HG  LEU A 111      -1.733   7.572 -23.232  1.00  0.00           H  
ATOM   1797 1HD1 LEU A 111      -1.581   5.195 -23.539  1.00  0.00           H  
ATOM   1798 2HD1 LEU A 111      -3.253   5.719 -23.425  1.00  0.00           H  
ATOM   1799 3HD1 LEU A 111      -2.568   5.287 -24.999  1.00  0.00           H  
ATOM   1800 1HD2 LEU A 111       0.046   6.681 -24.546  1.00  0.00           H  
ATOM   1801 2HD2 LEU A 111      -0.981   6.819 -25.948  1.00  0.00           H  
ATOM   1802 3HD2 LEU A 111      -0.429   8.276 -25.125  1.00  0.00           H  
ATOM   1803  N   LYS A 112      -5.906   9.641 -25.076  1.00  0.00           N  
ATOM   1804  CA  LYS A 112      -6.539  10.923 -25.359  1.00  0.00           C  
ATOM   1805  C   LYS A 112      -7.550  11.255 -24.261  1.00  0.00           C  
ATOM   1806  O   LYS A 112      -8.526  11.884 -24.673  1.00  0.00           O  
ATOM   1807  CB  LYS A 112      -7.213  10.914 -26.725  1.00  0.00           C  
ATOM   1808  CG  LYS A 112      -6.230  10.820 -27.874  1.00  0.00           C  
ATOM   1809  CD  LYS A 112      -6.930  10.681 -29.208  1.00  0.00           C  
ATOM   1810  CE  LYS A 112      -7.603  11.968 -29.626  1.00  0.00           C  
ATOM   1811  NZ  LYS A 112      -8.234  11.844 -30.957  1.00  0.00           N  
ATOM   1812  H   LYS A 112      -6.346   8.789 -25.418  1.00  0.00           H  
ATOM   1813  HA  LYS A 112      -5.776  11.700 -25.358  1.00  0.00           H  
ATOM   1814 1HB  LYS A 112      -7.884  10.053 -26.789  1.00  0.00           H  
ATOM   1815 2HB  LYS A 112      -7.810  11.814 -26.848  1.00  0.00           H  
ATOM   1816 1HG  LYS A 112      -5.603  11.712 -27.891  1.00  0.00           H  
ATOM   1817 2HG  LYS A 112      -5.594   9.958 -27.716  1.00  0.00           H  
ATOM   1818 1HD  LYS A 112      -6.197  10.401 -29.969  1.00  0.00           H  
ATOM   1819 2HD  LYS A 112      -7.674   9.885 -29.142  1.00  0.00           H  
ATOM   1820 1HE  LYS A 112      -8.362  12.239 -28.895  1.00  0.00           H  
ATOM   1821 2HE  LYS A 112      -6.851  12.759 -29.668  1.00  0.00           H  
ATOM   1822 1HZ  LYS A 112      -8.660  12.727 -31.209  1.00  0.00           H  
ATOM   1823 2HZ  LYS A 112      -7.516  11.595 -31.628  1.00  0.00           H  
ATOM   1824 3HZ  LYS A 112      -8.938  11.123 -30.937  1.00  0.00           H  
ATOM   1825  N   GLU A 113      -7.735  10.190 -23.474  1.00  0.00           N  
ATOM   1826  CA  GLU A 113      -8.117  10.397 -22.079  1.00  0.00           C  
ATOM   1827  C   GLU A 113      -6.879  10.378 -21.174  1.00  0.00           C  
ATOM   1828  O   GLU A 113      -5.782  10.032 -21.596  1.00  0.00           O  
ATOM   1829  CB  GLU A 113      -9.148   9.359 -21.632  1.00  0.00           C  
ATOM   1830  CG  GLU A 113     -10.474   9.442 -22.387  1.00  0.00           C  
ATOM   1831  CD  GLU A 113     -11.227  10.723 -22.085  1.00  0.00           C  
ATOM   1832  OE1 GLU A 113     -11.106  11.214 -20.983  1.00  0.00           O  
ATOM   1833  OE2 GLU A 113     -11.881  11.236 -22.963  1.00  0.00           O  
ATOM   1834  H   GLU A 113      -8.289   9.439 -23.888  1.00  0.00           H  
ATOM   1835  HA  GLU A 113      -8.577  11.380 -21.994  1.00  0.00           H  
ATOM   1836 1HB  GLU A 113      -8.741   8.357 -21.791  1.00  0.00           H  
ATOM   1837 2HB  GLU A 113      -9.351   9.467 -20.568  1.00  0.00           H  
ATOM   1838 1HG  GLU A 113     -10.280   9.383 -23.459  1.00  0.00           H  
ATOM   1839 2HG  GLU A 113     -11.092   8.586 -22.107  1.00  0.00           H  
ATOM   1840  N   GLY A 114      -7.028  10.797 -19.929  1.00  0.00           N  
ATOM   1841  CA  GLY A 114      -5.878  10.858 -19.021  1.00  0.00           C  
ATOM   1842  C   GLY A 114      -5.423   9.511 -18.449  1.00  0.00           C  
ATOM   1843  O   GLY A 114      -5.448   9.320 -17.236  1.00  0.00           O  
ATOM   1844  H   GLY A 114      -7.945  11.073 -19.607  1.00  0.00           H  
ATOM   1845 1HA  GLY A 114      -5.041  11.315 -19.551  1.00  0.00           H  
ATOM   1846 2HA  GLY A 114      -6.119  11.527 -18.196  1.00  0.00           H  
ATOM   1847  N   ALA A 115      -4.988   8.590 -19.308  1.00  0.00           N  
ATOM   1848  CA  ALA A 115      -4.588   7.267 -18.819  1.00  0.00           C  
ATOM   1849  C   ALA A 115      -3.488   6.596 -19.639  1.00  0.00           C  
ATOM   1850  O   ALA A 115      -3.347   6.797 -20.843  1.00  0.00           O  
ATOM   1851  CB  ALA A 115      -5.800   6.356 -18.787  1.00  0.00           C  
ATOM   1852  H   ALA A 115      -4.993   8.824 -20.303  1.00  0.00           H  
ATOM   1853  HA  ALA A 115      -4.209   7.390 -17.806  1.00  0.00           H  
ATOM   1854 1HB  ALA A 115      -5.510   5.386 -18.383  1.00  0.00           H  
ATOM   1855 2HB  ALA A 115      -6.569   6.800 -18.154  1.00  0.00           H  
ATOM   1856 3HB  ALA A 115      -6.180   6.241 -19.788  1.00  0.00           H  
ATOM   1857  N   VAL A 116      -2.723   5.755 -18.953  1.00  0.00           N  
ATOM   1858  CA  VAL A 116      -1.657   4.954 -19.553  1.00  0.00           C  
ATOM   1859  C   VAL A 116      -2.190   3.672 -20.138  1.00  0.00           C  
ATOM   1860  O   VAL A 116      -3.034   3.028 -19.535  1.00  0.00           O  
ATOM   1861  CB  VAL A 116      -0.570   4.627 -18.505  1.00  0.00           C  
ATOM   1862  CG1 VAL A 116       0.500   3.675 -19.100  1.00  0.00           C  
ATOM   1863  CG2 VAL A 116       0.045   5.916 -18.025  1.00  0.00           C  
ATOM   1864  H   VAL A 116      -2.895   5.669 -17.949  1.00  0.00           H  
ATOM   1865  HA  VAL A 116      -1.202   5.512 -20.363  1.00  0.00           H  
ATOM   1866  HB  VAL A 116      -1.026   4.120 -17.660  1.00  0.00           H  
ATOM   1867 1HG1 VAL A 116       1.252   3.452 -18.346  1.00  0.00           H  
ATOM   1868 2HG1 VAL A 116       0.037   2.744 -19.418  1.00  0.00           H  
ATOM   1869 3HG1 VAL A 116       0.978   4.148 -19.953  1.00  0.00           H  
ATOM   1870 1HG2 VAL A 116       0.801   5.700 -17.271  1.00  0.00           H  
ATOM   1871 2HG2 VAL A 116       0.505   6.425 -18.852  1.00  0.00           H  
ATOM   1872 3HG2 VAL A 116      -0.733   6.547 -17.593  1.00  0.00           H  
ATOM   1873  N   TYR A 117      -1.750   3.334 -21.335  1.00  0.00           N  
ATOM   1874  CA  TYR A 117      -2.131   2.076 -21.954  1.00  0.00           C  
ATOM   1875  C   TYR A 117      -0.986   1.097 -21.750  1.00  0.00           C  
ATOM   1876  O   TYR A 117       0.144   1.344 -22.177  1.00  0.00           O  
ATOM   1877  CB  TYR A 117      -2.430   2.293 -23.417  1.00  0.00           C  
ATOM   1878  CG  TYR A 117      -2.732   1.091 -24.233  1.00  0.00           C  
ATOM   1879  CD1 TYR A 117      -3.971   0.456 -24.193  1.00  0.00           C  
ATOM   1880  CD2 TYR A 117      -1.728   0.622 -25.061  1.00  0.00           C  
ATOM   1881  CE1 TYR A 117      -4.180  -0.654 -25.012  1.00  0.00           C  
ATOM   1882  CE2 TYR A 117      -1.937  -0.461 -25.857  1.00  0.00           C  
ATOM   1883  CZ  TYR A 117      -3.132  -1.103 -25.847  1.00  0.00           C  
ATOM   1884  OH  TYR A 117      -3.278  -2.185 -26.676  1.00  0.00           O  
ATOM   1885  H   TYR A 117      -1.064   3.928 -21.798  1.00  0.00           H  
ATOM   1886  HA  TYR A 117      -3.016   1.676 -21.456  1.00  0.00           H  
ATOM   1887 1HB  TYR A 117      -3.276   2.968 -23.507  1.00  0.00           H  
ATOM   1888 2HB  TYR A 117      -1.593   2.785 -23.867  1.00  0.00           H  
ATOM   1889  HD1 TYR A 117      -4.762   0.825 -23.541  1.00  0.00           H  
ATOM   1890  HD2 TYR A 117      -0.768   1.129 -25.081  1.00  0.00           H  
ATOM   1891  HE1 TYR A 117      -5.141  -1.171 -25.009  1.00  0.00           H  
ATOM   1892  HE2 TYR A 117      -1.155  -0.819 -26.509  1.00  0.00           H  
ATOM   1893  HH  TYR A 117      -3.885  -2.843 -26.287  1.00  0.00           H  
ATOM   1894  N   GLN A 118      -1.268  -0.000 -21.073  1.00  0.00           N  
ATOM   1895  CA  GLN A 118      -0.237  -0.971 -20.734  1.00  0.00           C  
ATOM   1896  C   GLN A 118      -0.502  -2.340 -21.349  1.00  0.00           C  
ATOM   1897  O   GLN A 118      -1.526  -2.966 -21.071  1.00  0.00           O  
ATOM   1898  CB  GLN A 118      -0.149  -1.093 -19.211  1.00  0.00           C  
ATOM   1899  CG  GLN A 118       0.823  -2.115 -18.700  1.00  0.00           C  
ATOM   1900  CD  GLN A 118       2.270  -1.744 -18.849  1.00  0.00           C  
ATOM   1901  OE1 GLN A 118       2.745  -0.786 -18.217  1.00  0.00           O  
ATOM   1902  NE2 GLN A 118       2.981  -2.478 -19.686  1.00  0.00           N  
ATOM   1903  H   GLN A 118      -2.220  -0.149 -20.744  1.00  0.00           H  
ATOM   1904  HA  GLN A 118       0.720  -0.618 -21.114  1.00  0.00           H  
ATOM   1905 1HB  GLN A 118       0.151  -0.130 -18.813  1.00  0.00           H  
ATOM   1906 2HB  GLN A 118      -1.138  -1.324 -18.805  1.00  0.00           H  
ATOM   1907 1HG  GLN A 118       0.636  -2.243 -17.644  1.00  0.00           H  
ATOM   1908 2HG  GLN A 118       0.662  -3.056 -19.234  1.00  0.00           H  
ATOM   1909 1HE2 GLN A 118       3.945  -2.285 -19.839  1.00  0.00           H  
ATOM   1910 2HE2 GLN A 118       2.526  -3.246 -20.200  1.00  0.00           H  
ATOM   1911  N   GLY A 119       0.387  -2.778 -22.233  1.00  0.00           N  
ATOM   1912  CA  GLY A 119       0.240  -4.082 -22.853  1.00  0.00           C  
ATOM   1913  C   GLY A 119       1.158  -5.057 -22.126  1.00  0.00           C  
ATOM   1914  O   GLY A 119       1.840  -4.688 -21.167  1.00  0.00           O  
ATOM   1915  H   GLY A 119       1.214  -2.224 -22.456  1.00  0.00           H  
ATOM   1916 1HA  GLY A 119      -0.794  -4.422 -22.788  1.00  0.00           H  
ATOM   1917 2HA  GLY A 119       0.508  -4.022 -23.907  1.00  0.00           H  
ATOM   1918  N   ALA A 120       1.220  -6.301 -22.587  1.00  0.00           N  
ATOM   1919  CA  ALA A 120       2.097  -7.280 -21.946  1.00  0.00           C  
ATOM   1920  C   ALA A 120       3.586  -6.926 -22.087  1.00  0.00           C  
ATOM   1921  O   ALA A 120       4.382  -7.152 -21.175  1.00  0.00           O  
ATOM   1922  CB  ALA A 120       1.848  -8.654 -22.542  1.00  0.00           C  
ATOM   1923  H   ALA A 120       0.646  -6.577 -23.370  1.00  0.00           H  
ATOM   1924  HA  ALA A 120       1.855  -7.300 -20.883  1.00  0.00           H  
ATOM   1925 1HB  ALA A 120       2.479  -9.384 -22.037  1.00  0.00           H  
ATOM   1926 2HB  ALA A 120       0.801  -8.925 -22.413  1.00  0.00           H  
ATOM   1927 3HB  ALA A 120       2.095  -8.639 -23.606  1.00  0.00           H  
ATOM   1928  N   ASP A 121       3.941  -6.399 -23.259  1.00  0.00           N  
ATOM   1929  CA  ASP A 121       5.319  -6.092 -23.644  1.00  0.00           C  
ATOM   1930  C   ASP A 121       5.765  -4.626 -23.512  1.00  0.00           C  
ATOM   1931  O   ASP A 121       6.959  -4.344 -23.411  1.00  0.00           O  
ATOM   1932  CB  ASP A 121       5.530  -6.538 -25.091  1.00  0.00           C  
ATOM   1933  CG  ASP A 121       5.362  -8.039 -25.287  1.00  0.00           C  
ATOM   1934  OD1 ASP A 121       6.053  -8.792 -24.647  1.00  0.00           O  
ATOM   1935  OD2 ASP A 121       4.520  -8.417 -26.069  1.00  0.00           O  
ATOM   1936  H   ASP A 121       3.210  -6.228 -23.930  1.00  0.00           H  
ATOM   1937  HA  ASP A 121       5.973  -6.688 -23.007  1.00  0.00           H  
ATOM   1938 1HB  ASP A 121       4.812  -6.043 -25.725  1.00  0.00           H  
ATOM   1939 2HB  ASP A 121       6.524  -6.240 -25.425  1.00  0.00           H  
ATOM   1940  N   PHE A 122       4.823  -3.696 -23.602  1.00  0.00           N  
ATOM   1941  CA  PHE A 122       5.142  -2.267 -23.683  1.00  0.00           C  
ATOM   1942  C   PHE A 122       4.088  -1.369 -23.069  1.00  0.00           C  
ATOM   1943  O   PHE A 122       2.947  -1.785 -22.874  1.00  0.00           O  
ATOM   1944  CB  PHE A 122       5.221  -1.846 -25.145  1.00  0.00           C  
ATOM   1945  CG  PHE A 122       3.879  -2.026 -25.797  1.00  0.00           C  
ATOM   1946  CD1 PHE A 122       2.950  -1.007 -25.801  1.00  0.00           C  
ATOM   1947  CD2 PHE A 122       3.541  -3.226 -26.392  1.00  0.00           C  
ATOM   1948  CE1 PHE A 122       1.719  -1.186 -26.365  1.00  0.00           C  
ATOM   1949  CE2 PHE A 122       2.305  -3.411 -26.968  1.00  0.00           C  
ATOM   1950  CZ  PHE A 122       1.389  -2.390 -26.950  1.00  0.00           C  
ATOM   1951  H   PHE A 122       3.861  -3.988 -23.636  1.00  0.00           H  
ATOM   1952  HA  PHE A 122       6.093  -2.090 -23.179  1.00  0.00           H  
ATOM   1953 1HB  PHE A 122       5.512  -0.798 -25.223  1.00  0.00           H  
ATOM   1954 2HB  PHE A 122       5.958  -2.449 -25.675  1.00  0.00           H  
ATOM   1955  HD1 PHE A 122       3.200  -0.055 -25.338  1.00  0.00           H  
ATOM   1956  HD2 PHE A 122       4.266  -4.024 -26.401  1.00  0.00           H  
ATOM   1957  HE1 PHE A 122       1.009  -0.370 -26.344  1.00  0.00           H  
ATOM   1958  HE2 PHE A 122       2.055  -4.367 -27.432  1.00  0.00           H  
ATOM   1959  HZ  PHE A 122       0.409  -2.536 -27.395  1.00  0.00           H  
ATOM   1960  N   LYS A 123       4.449  -0.105 -22.843  1.00  0.00           N  
ATOM   1961  CA  LYS A 123       3.459   0.860 -22.385  1.00  0.00           C  
ATOM   1962  C   LYS A 123       3.499   2.135 -23.208  1.00  0.00           C  
ATOM   1963  O   LYS A 123       4.562   2.573 -23.656  1.00  0.00           O  
ATOM   1964  CB  LYS A 123       3.708   1.280 -20.942  1.00  0.00           C  
ATOM   1965  CG  LYS A 123       5.016   2.031 -20.754  1.00  0.00           C  
ATOM   1966  CD  LYS A 123       5.201   2.518 -19.326  1.00  0.00           C  
ATOM   1967  CE  LYS A 123       6.530   3.270 -19.178  1.00  0.00           C  
ATOM   1968  NZ  LYS A 123       6.686   3.872 -17.838  1.00  0.00           N  
ATOM   1969  H   LYS A 123       5.403   0.186 -22.998  1.00  0.00           H  
ATOM   1970  HA  LYS A 123       2.466   0.426 -22.483  1.00  0.00           H  
ATOM   1971 1HB  LYS A 123       2.886   1.916 -20.598  1.00  0.00           H  
ATOM   1972 2HB  LYS A 123       3.731   0.404 -20.310  1.00  0.00           H  
ATOM   1973 1HG  LYS A 123       5.849   1.382 -21.019  1.00  0.00           H  
ATOM   1974 2HG  LYS A 123       5.024   2.897 -21.416  1.00  0.00           H  
ATOM   1975 1HD  LYS A 123       4.384   3.200 -19.065  1.00  0.00           H  
ATOM   1976 2HD  LYS A 123       5.180   1.671 -18.640  1.00  0.00           H  
ATOM   1977 1HE  LYS A 123       7.344   2.568 -19.343  1.00  0.00           H  
ATOM   1978 2HE  LYS A 123       6.584   4.061 -19.928  1.00  0.00           H  
ATOM   1979 1HZ  LYS A 123       7.567   4.355 -17.782  1.00  0.00           H  
ATOM   1980 2HZ  LYS A 123       5.925   4.552 -17.716  1.00  0.00           H  
ATOM   1981 3HZ  LYS A 123       6.640   3.168 -17.123  1.00  0.00           H  
ATOM   1982  N   PHE A 124       2.329   2.736 -23.366  1.00  0.00           N  
ATOM   1983  CA  PHE A 124       2.153   4.028 -24.003  1.00  0.00           C  
ATOM   1984  C   PHE A 124       1.621   5.029 -22.976  1.00  0.00           C  
ATOM   1985  O   PHE A 124       0.550   4.827 -22.398  1.00  0.00           O  
ATOM   1986  CB  PHE A 124       1.165   3.910 -25.161  1.00  0.00           C  
ATOM   1987  CG  PHE A 124       1.571   3.062 -26.342  1.00  0.00           C  
ATOM   1988  CD1 PHE A 124       2.879   2.719 -26.633  1.00  0.00           C  
ATOM   1989  CD2 PHE A 124       0.593   2.599 -27.158  1.00  0.00           C  
ATOM   1990  CE1 PHE A 124       3.168   1.937 -27.742  1.00  0.00           C  
ATOM   1991  CE2 PHE A 124       0.858   1.831 -28.248  1.00  0.00           C  
ATOM   1992  CZ  PHE A 124       2.149   1.495 -28.554  1.00  0.00           C  
ATOM   1993  H   PHE A 124       1.506   2.273 -22.986  1.00  0.00           H  
ATOM   1994  HA  PHE A 124       3.116   4.380 -24.375  1.00  0.00           H  
ATOM   1995 1HB  PHE A 124       0.234   3.532 -24.792  1.00  0.00           H  
ATOM   1996 2HB  PHE A 124       0.970   4.898 -25.546  1.00  0.00           H  
ATOM   1997  HD1 PHE A 124       3.685   3.075 -25.992  1.00  0.00           H  
ATOM   1998  HD2 PHE A 124      -0.412   2.864 -26.924  1.00  0.00           H  
ATOM   1999  HE1 PHE A 124       4.201   1.673 -27.970  1.00  0.00           H  
ATOM   2000  HE2 PHE A 124       0.043   1.501 -28.871  1.00  0.00           H  
ATOM   2001  HZ  PHE A 124       2.364   0.882 -29.428  1.00  0.00           H  
ATOM   2002  N   GLU A 125       2.342   6.113 -22.735  1.00  0.00           N  
ATOM   2003  CA  GLU A 125       1.864   7.076 -21.746  1.00  0.00           C  
ATOM   2004  C   GLU A 125       1.276   8.312 -22.451  1.00  0.00           C  
ATOM   2005  O   GLU A 125       1.711   8.622 -23.561  1.00  0.00           O  
ATOM   2006  CB  GLU A 125       3.002   7.467 -20.794  1.00  0.00           C  
ATOM   2007  CG  GLU A 125       3.532   6.300 -19.928  1.00  0.00           C  
ATOM   2008  CD  GLU A 125       4.596   6.716 -18.924  1.00  0.00           C  
ATOM   2009  OE1 GLU A 125       5.187   7.750 -19.103  1.00  0.00           O  
ATOM   2010  OE2 GLU A 125       4.823   5.977 -17.976  1.00  0.00           O  
ATOM   2011  H   GLU A 125       3.215   6.265 -23.221  1.00  0.00           H  
ATOM   2012  HA  GLU A 125       1.104   6.584 -21.158  1.00  0.00           H  
ATOM   2013 1HB  GLU A 125       3.836   7.864 -21.374  1.00  0.00           H  
ATOM   2014 2HB  GLU A 125       2.668   8.258 -20.124  1.00  0.00           H  
ATOM   2015 1HG  GLU A 125       2.710   5.848 -19.394  1.00  0.00           H  
ATOM   2016 2HG  GLU A 125       3.948   5.537 -20.587  1.00  0.00           H  
ATOM   2017  N   PRO A 126       0.294   9.029 -21.858  1.00  0.00           N  
ATOM   2018  CA  PRO A 126      -0.255  10.273 -22.351  1.00  0.00           C  
ATOM   2019  C   PRO A 126       0.871  11.254 -22.457  1.00  0.00           C  
ATOM   2020  O   PRO A 126       1.842  11.179 -21.694  1.00  0.00           O  
ATOM   2021  CB  PRO A 126      -1.238  10.697 -21.261  1.00  0.00           C  
ATOM   2022  CG  PRO A 126      -1.614   9.435 -20.600  1.00  0.00           C  
ATOM   2023  CD  PRO A 126      -0.365   8.561 -20.647  1.00  0.00           C  
ATOM   2024  HA  PRO A 126      -0.753  10.114 -23.318  1.00  0.00           H  
ATOM   2025 1HB  PRO A 126      -0.768  11.430 -20.589  1.00  0.00           H  
ATOM   2026 2HB  PRO A 126      -2.111  11.192 -21.724  1.00  0.00           H  
ATOM   2027 1HG  PRO A 126      -1.980   9.621 -19.579  1.00  0.00           H  
ATOM   2028 2HG  PRO A 126      -2.455   9.010 -21.157  1.00  0.00           H  
ATOM   2029 1HD  PRO A 126       0.268   8.703 -19.763  1.00  0.00           H  
ATOM   2030 2HD  PRO A 126      -0.717   7.561 -20.768  1.00  0.00           H  
ATOM   2031  N   LEU A 127       0.759  12.195 -23.369  1.00  0.00           N  
ATOM   2032  CA  LEU A 127       1.861  13.111 -23.508  1.00  0.00           C  
ATOM   2033  C   LEU A 127       2.082  14.092 -22.375  1.00  0.00           C  
ATOM   2034  O   LEU A 127       1.623  15.234 -22.409  1.00  0.00           O  
ATOM   2035  CB  LEU A 127       1.763  13.917 -24.788  1.00  0.00           C  
ATOM   2036  CG  LEU A 127       2.899  14.893 -24.874  1.00  0.00           C  
ATOM   2037  CD1 LEU A 127       4.206  14.120 -24.848  1.00  0.00           C  
ATOM   2038  CD2 LEU A 127       2.761  15.767 -26.111  1.00  0.00           C  
ATOM   2039  H   LEU A 127      -0.052  12.255 -23.966  1.00  0.00           H  
ATOM   2040  HA  LEU A 127       2.765  12.507 -23.582  1.00  0.00           H  
ATOM   2041 1HB  LEU A 127       1.805  13.248 -25.640  1.00  0.00           H  
ATOM   2042 2HB  LEU A 127       0.823  14.467 -24.803  1.00  0.00           H  
ATOM   2043  HG  LEU A 127       2.886  15.528 -23.991  1.00  0.00           H  
ATOM   2044 1HD1 LEU A 127       4.990  14.815 -24.848  1.00  0.00           H  
ATOM   2045 2HD1 LEU A 127       4.260  13.535 -23.931  1.00  0.00           H  
ATOM   2046 3HD1 LEU A 127       4.302  13.463 -25.688  1.00  0.00           H  
ATOM   2047 1HD2 LEU A 127       3.595  16.477 -26.130  1.00  0.00           H  
ATOM   2048 2HD2 LEU A 127       2.777  15.171 -27.005  1.00  0.00           H  
ATOM   2049 3HD2 LEU A 127       1.819  16.314 -26.065  1.00  0.00           H  
ATOM   2050  N   THR A 128       2.857  13.641 -21.404  1.00  0.00           N  
ATOM   2051  CA  THR A 128       3.283  14.477 -20.304  1.00  0.00           C  
ATOM   2052  C   THR A 128       4.432  15.311 -20.837  1.00  0.00           C  
ATOM   2053  O   THR A 128       5.387  14.765 -21.390  1.00  0.00           O  
ATOM   2054  CB  THR A 128       3.770  13.644 -19.104  1.00  0.00           C  
ATOM   2055  OG1 THR A 128       2.700  12.808 -18.631  1.00  0.00           O  
ATOM   2056  CG2 THR A 128       4.256  14.560 -17.981  1.00  0.00           C  
ATOM   2057  H   THR A 128       3.109  12.657 -21.445  1.00  0.00           H  
ATOM   2058  HA  THR A 128       2.472  15.137 -20.001  1.00  0.00           H  
ATOM   2059  HB  THR A 128       4.595  13.007 -19.421  1.00  0.00           H  
ATOM   2060  HG1 THR A 128       2.464  12.171 -19.324  1.00  0.00           H  
ATOM   2061 1HG2 THR A 128       4.605  13.956 -17.144  1.00  0.00           H  
ATOM   2062 2HG2 THR A 128       5.079  15.181 -18.344  1.00  0.00           H  
ATOM   2063 3HG2 THR A 128       3.440  15.199 -17.651  1.00  0.00           H  
ATOM   2064  N   GLU A 129       4.343  16.622 -20.690  1.00  0.00           N  
ATOM   2065  CA  GLU A 129       5.387  17.493 -21.207  1.00  0.00           C  
ATOM   2066  C   GLU A 129       6.388  17.930 -20.139  1.00  0.00           C  
ATOM   2067  O   GLU A 129       6.022  18.185 -18.989  1.00  0.00           O  
ATOM   2068  CB  GLU A 129       4.758  18.716 -21.879  1.00  0.00           C  
ATOM   2069  CG  GLU A 129       3.964  18.419 -23.184  1.00  0.00           C  
ATOM   2070  CD  GLU A 129       3.318  19.671 -23.808  1.00  0.00           C  
ATOM   2071  OE1 GLU A 129       2.497  20.263 -23.152  1.00  0.00           O  
ATOM   2072  OE2 GLU A 129       3.673  20.044 -24.924  1.00  0.00           O  
ATOM   2073  H   GLU A 129       3.537  17.018 -20.229  1.00  0.00           H  
ATOM   2074  HA  GLU A 129       5.933  16.944 -21.972  1.00  0.00           H  
ATOM   2075 1HB  GLU A 129       4.076  19.199 -21.182  1.00  0.00           H  
ATOM   2076 2HB  GLU A 129       5.540  19.423 -22.104  1.00  0.00           H  
ATOM   2077 1HG  GLU A 129       4.648  17.972 -23.915  1.00  0.00           H  
ATOM   2078 2HG  GLU A 129       3.189  17.687 -22.963  1.00  0.00           H  
ATOM   2079  N   TYR A 130       7.640  18.062 -20.560  1.00  0.00           N  
ATOM   2080  CA  TYR A 130       8.741  18.554 -19.750  1.00  0.00           C  
ATOM   2081  C   TYR A 130       9.022  20.007 -20.106  1.00  0.00           C  
ATOM   2082  O   TYR A 130       9.257  20.365 -21.270  1.00  0.00           O  
ATOM   2083  CB  TYR A 130       9.987  17.676 -19.955  1.00  0.00           C  
ATOM   2084  CG  TYR A 130       9.853  16.258 -19.370  1.00  0.00           C  
ATOM   2085  CD1 TYR A 130       9.274  15.223 -20.104  1.00  0.00           C  
ATOM   2086  CD2 TYR A 130      10.310  16.002 -18.088  1.00  0.00           C  
ATOM   2087  CE1 TYR A 130       9.155  13.960 -19.565  1.00  0.00           C  
ATOM   2088  CE2 TYR A 130      10.194  14.735 -17.548  1.00  0.00           C  
ATOM   2089  CZ  TYR A 130       9.620  13.717 -18.279  1.00  0.00           C  
ATOM   2090  OH  TYR A 130       9.503  12.460 -17.725  1.00  0.00           O  
ATOM   2091  H   TYR A 130       7.838  17.780 -21.509  1.00  0.00           H  
ATOM   2092  HA  TYR A 130       8.450  18.514 -18.700  1.00  0.00           H  
ATOM   2093 1HB  TYR A 130      10.197  17.588 -21.024  1.00  0.00           H  
ATOM   2094 2HB  TYR A 130      10.845  18.155 -19.494  1.00  0.00           H  
ATOM   2095  HD1 TYR A 130       8.910  15.402 -21.097  1.00  0.00           H  
ATOM   2096  HD2 TYR A 130      10.761  16.801 -17.504  1.00  0.00           H  
ATOM   2097  HE1 TYR A 130       8.697  13.160 -20.148  1.00  0.00           H  
ATOM   2098  HE2 TYR A 130      10.554  14.540 -16.537  1.00  0.00           H  
ATOM   2099  HH  TYR A 130       9.760  12.493 -16.799  1.00  0.00           H  
ATOM   2100  N   ASP A 131       8.967  20.881 -19.114  1.00  0.00           N  
ATOM   2101  CA  ASP A 131       9.105  22.290 -19.430  1.00  0.00           C  
ATOM   2102  C   ASP A 131      10.563  22.710 -19.507  1.00  0.00           C  
ATOM   2103  O   ASP A 131      11.137  23.236 -18.554  1.00  0.00           O  
ATOM   2104  CB  ASP A 131       8.310  23.119 -18.418  1.00  0.00           C  
ATOM   2105  CG  ASP A 131       8.221  24.595 -18.769  1.00  0.00           C  
ATOM   2106  OD1 ASP A 131       8.990  25.060 -19.567  1.00  0.00           O  
ATOM   2107  OD2 ASP A 131       7.276  25.228 -18.332  1.00  0.00           O  
ATOM   2108  H   ASP A 131       8.801  20.577 -18.165  1.00  0.00           H  
ATOM   2109  HA  ASP A 131       8.661  22.466 -20.408  1.00  0.00           H  
ATOM   2110 1HB  ASP A 131       7.294  22.718 -18.338  1.00  0.00           H  
ATOM   2111 2HB  ASP A 131       8.771  23.030 -17.432  1.00  0.00           H  
ATOM   2112  N   VAL A 132      11.140  22.468 -20.680  1.00  0.00           N  
ATOM   2113  CA  VAL A 132      12.540  22.766 -20.937  1.00  0.00           C  
ATOM   2114  C   VAL A 132      12.739  23.822 -22.023  1.00  0.00           C  
ATOM   2115  O   VAL A 132      13.867  24.220 -22.308  1.00  0.00           O  
ATOM   2116  CB  VAL A 132      13.312  21.489 -21.272  1.00  0.00           C  
ATOM   2117  CG1 VAL A 132      13.252  20.553 -20.100  1.00  0.00           C  
ATOM   2118  CG2 VAL A 132      12.766  20.825 -22.491  1.00  0.00           C  
ATOM   2119  H   VAL A 132      10.568  21.996 -21.375  1.00  0.00           H  
ATOM   2120  HA  VAL A 132      12.969  23.160 -20.016  1.00  0.00           H  
ATOM   2121  HB  VAL A 132      14.339  21.753 -21.442  1.00  0.00           H  
ATOM   2122 1HG1 VAL A 132      13.834  19.682 -20.321  1.00  0.00           H  
ATOM   2123 2HG1 VAL A 132      13.669  21.047 -19.226  1.00  0.00           H  
ATOM   2124 3HG1 VAL A 132      12.219  20.271 -19.907  1.00  0.00           H  
ATOM   2125 1HG2 VAL A 132      13.355  19.929 -22.703  1.00  0.00           H  
ATOM   2126 2HG2 VAL A 132      11.725  20.550 -22.324  1.00  0.00           H  
ATOM   2127 3HG2 VAL A 132      12.836  21.516 -23.324  1.00  0.00           H  
ATOM   2128  N   LEU A 133      11.644  24.275 -22.625  1.00  0.00           N  
ATOM   2129  CA  LEU A 133      11.714  25.349 -23.608  1.00  0.00           C  
ATOM   2130  C   LEU A 133      10.955  26.574 -23.126  1.00  0.00           C  
ATOM   2131  O   LEU A 133       9.776  26.505 -22.776  1.00  0.00           O  
ATOM   2132  CB  LEU A 133      11.163  24.927 -24.988  1.00  0.00           C  
ATOM   2133  CG  LEU A 133      11.936  23.844 -25.736  1.00  0.00           C  
ATOM   2134  CD1 LEU A 133      11.197  23.480 -27.016  1.00  0.00           C  
ATOM   2135  CD2 LEU A 133      13.324  24.371 -26.061  1.00  0.00           C  
ATOM   2136  H   LEU A 133      10.748  23.897 -22.357  1.00  0.00           H  
ATOM   2137  HA  LEU A 133      12.757  25.631 -23.739  1.00  0.00           H  
ATOM   2138 1HB  LEU A 133      10.138  24.563 -24.854  1.00  0.00           H  
ATOM   2139 2HB  LEU A 133      11.119  25.812 -25.634  1.00  0.00           H  
ATOM   2140  HG  LEU A 133      12.008  22.963 -25.122  1.00  0.00           H  
ATOM   2141 1HD1 LEU A 133      11.744  22.712 -27.550  1.00  0.00           H  
ATOM   2142 2HD1 LEU A 133      10.194  23.117 -26.780  1.00  0.00           H  
ATOM   2143 3HD1 LEU A 133      11.118  24.361 -27.640  1.00  0.00           H  
ATOM   2144 1HD2 LEU A 133      13.896  23.625 -26.600  1.00  0.00           H  
ATOM   2145 2HD2 LEU A 133      13.233  25.265 -26.672  1.00  0.00           H  
ATOM   2146 3HD2 LEU A 133      13.832  24.616 -25.134  1.00  0.00           H  
ATOM   2147  N   GLU A 134      11.640  27.707 -23.158  1.00  0.00           N  
ATOM   2148  CA  GLU A 134      11.079  28.998 -22.811  1.00  0.00           C  
ATOM   2149  C   GLU A 134      10.744  29.732 -24.095  1.00  0.00           C  
ATOM   2150  O   GLU A 134      10.099  30.781 -24.091  1.00  0.00           O  
ATOM   2151  CB  GLU A 134      12.067  29.789 -21.967  1.00  0.00           C  
ATOM   2152  CG  GLU A 134      12.343  29.168 -20.602  1.00  0.00           C  
ATOM   2153  CD  GLU A 134      13.362  29.926 -19.808  1.00  0.00           C  
ATOM   2154  OE1 GLU A 134      14.512  29.862 -20.168  1.00  0.00           O  
ATOM   2155  OE2 GLU A 134      12.998  30.566 -18.846  1.00  0.00           O  
ATOM   2156  H   GLU A 134      12.616  27.681 -23.428  1.00  0.00           H  
ATOM   2157  HA  GLU A 134      10.161  28.850 -22.242  1.00  0.00           H  
ATOM   2158 1HB  GLU A 134      13.015  29.869 -22.500  1.00  0.00           H  
ATOM   2159 2HB  GLU A 134      11.689  30.798 -21.813  1.00  0.00           H  
ATOM   2160 1HG  GLU A 134      11.411  29.127 -20.039  1.00  0.00           H  
ATOM   2161 2HG  GLU A 134      12.690  28.143 -20.750  1.00  0.00           H  
ATOM   2162  N   LYS A 135      11.234  29.174 -25.192  1.00  0.00           N  
ATOM   2163  CA  LYS A 135      11.049  29.750 -26.499  1.00  0.00           C  
ATOM   2164  C   LYS A 135       9.836  29.100 -27.166  1.00  0.00           C  
ATOM   2165  O   LYS A 135       9.555  27.933 -26.905  1.00  0.00           O  
ATOM   2166  CB  LYS A 135      12.285  29.493 -27.364  1.00  0.00           C  
ATOM   2167  CG  LYS A 135      13.564  30.105 -26.836  1.00  0.00           C  
ATOM   2168  CD  LYS A 135      14.733  29.816 -27.754  1.00  0.00           C  
ATOM   2169  CE  LYS A 135      16.036  30.302 -27.146  1.00  0.00           C  
ATOM   2170  NZ  LYS A 135      16.064  31.763 -26.968  1.00  0.00           N  
ATOM   2171  H   LYS A 135      11.746  28.313 -25.100  1.00  0.00           H  
ATOM   2172  HA  LYS A 135      10.923  30.815 -26.369  1.00  0.00           H  
ATOM   2173 1HB  LYS A 135      12.445  28.416 -27.455  1.00  0.00           H  
ATOM   2174 2HB  LYS A 135      12.120  29.880 -28.375  1.00  0.00           H  
ATOM   2175 1HG  LYS A 135      13.441  31.187 -26.753  1.00  0.00           H  
ATOM   2176 2HG  LYS A 135      13.787  29.705 -25.847  1.00  0.00           H  
ATOM   2177 1HD  LYS A 135      14.813  28.742 -27.925  1.00  0.00           H  
ATOM   2178 2HD  LYS A 135      14.581  30.307 -28.716  1.00  0.00           H  
ATOM   2179 1HE  LYS A 135      16.158  29.845 -26.189  1.00  0.00           H  
ATOM   2180 2HE  LYS A 135      16.864  30.006 -27.795  1.00  0.00           H  
ATOM   2181 1HZ  LYS A 135      16.949  32.037 -26.568  1.00  0.00           H  
ATOM   2182 2HZ  LYS A 135      15.950  32.178 -27.886  1.00  0.00           H  
ATOM   2183 3HZ  LYS A 135      15.315  32.051 -26.370  1.00  0.00           H  
ATOM   2184  N   PRO A 136       9.142  29.805 -28.054  1.00  0.00           N  
ATOM   2185  CA  PRO A 136       8.085  29.303 -28.909  1.00  0.00           C  
ATOM   2186  C   PRO A 136       8.548  28.092 -29.672  1.00  0.00           C  
ATOM   2187  O   PRO A 136       9.699  28.052 -30.122  1.00  0.00           O  
ATOM   2188  CB  PRO A 136       7.850  30.486 -29.811  1.00  0.00           C  
ATOM   2189  CG  PRO A 136       8.205  31.685 -28.943  1.00  0.00           C  
ATOM   2190  CD  PRO A 136       9.337  31.254 -28.124  1.00  0.00           C  
ATOM   2191  HA  PRO A 136       7.200  29.073 -28.329  1.00  0.00           H  
ATOM   2192 1HB  PRO A 136       8.518  30.423 -30.644  1.00  0.00           H  
ATOM   2193 2HB  PRO A 136       6.834  30.467 -30.197  1.00  0.00           H  
ATOM   2194 1HG  PRO A 136       8.473  32.548 -29.552  1.00  0.00           H  
ATOM   2195 2HG  PRO A 136       7.364  31.984 -28.327  1.00  0.00           H  
ATOM   2196 1HD  PRO A 136      10.292  31.523 -28.579  1.00  0.00           H  
ATOM   2197 2HD  PRO A 136       9.186  31.715 -27.135  1.00  0.00           H  
ATOM   2198  N   SER A 137       7.661  27.105 -29.811  1.00  0.00           N  
ATOM   2199  CA  SER A 137       8.068  25.883 -30.478  1.00  0.00           C  
ATOM   2200  C   SER A 137       6.967  25.042 -31.130  1.00  0.00           C  
ATOM   2201  O   SER A 137       5.833  24.930 -30.618  1.00  0.00           O  
ATOM   2202  CB  SER A 137       8.819  25.022 -29.472  1.00  0.00           C  
ATOM   2203  OG  SER A 137       9.247  23.809 -30.032  1.00  0.00           O  
ATOM   2204  H   SER A 137       6.733  27.202 -29.435  1.00  0.00           H  
ATOM   2205  HA  SER A 137       8.751  26.180 -31.264  1.00  0.00           H  
ATOM   2206 1HB  SER A 137       9.679  25.579 -29.112  1.00  0.00           H  
ATOM   2207 2HB  SER A 137       8.184  24.823 -28.611  1.00  0.00           H  
ATOM   2208  HG  SER A 137       9.654  24.047 -30.890  1.00  0.00           H  
ATOM   2209  N   ILE A 138       7.384  24.426 -32.246  1.00  0.00           N  
ATOM   2210  CA  ILE A 138       6.632  23.459 -33.049  1.00  0.00           C  
ATOM   2211  C   ILE A 138       7.261  22.090 -33.148  1.00  0.00           C  
ATOM   2212  O   ILE A 138       8.444  21.958 -33.459  1.00  0.00           O  
ATOM   2213  CB  ILE A 138       6.402  23.923 -34.507  1.00  0.00           C  
ATOM   2214  CG1 ILE A 138       5.481  25.075 -34.594  1.00  0.00           C  
ATOM   2215  CG2 ILE A 138       5.865  22.795 -35.364  1.00  0.00           C  
ATOM   2216  CD1 ILE A 138       5.533  25.675 -35.968  1.00  0.00           C  
ATOM   2217  H   ILE A 138       8.349  24.625 -32.515  1.00  0.00           H  
ATOM   2218  HA  ILE A 138       5.666  23.346 -32.586  1.00  0.00           H  
ATOM   2219  HB  ILE A 138       7.356  24.246 -34.926  1.00  0.00           H  
ATOM   2220 1HG1 ILE A 138       4.477  24.727 -34.426  1.00  0.00           H  
ATOM   2221 2HG1 ILE A 138       5.698  25.792 -33.829  1.00  0.00           H  
ATOM   2222 1HG2 ILE A 138       5.747  23.159 -36.360  1.00  0.00           H  
ATOM   2223 2HG2 ILE A 138       6.560  21.972 -35.379  1.00  0.00           H  
ATOM   2224 3HG2 ILE A 138       4.900  22.459 -34.978  1.00  0.00           H  
ATOM   2225 1HD1 ILE A 138       4.860  26.504 -36.039  1.00  0.00           H  
ATOM   2226 2HD1 ILE A 138       6.533  26.008 -36.177  1.00  0.00           H  
ATOM   2227 3HD1 ILE A 138       5.258  24.923 -36.701  1.00  0.00           H  
ATOM   2228  N   LYS A 139       6.439  21.079 -32.940  1.00  0.00           N  
ATOM   2229  CA  LYS A 139       6.876  19.712 -33.156  1.00  0.00           C  
ATOM   2230  C   LYS A 139       6.415  19.212 -34.505  1.00  0.00           C  
ATOM   2231  O   LYS A 139       5.237  19.354 -34.837  1.00  0.00           O  
ATOM   2232  CB  LYS A 139       6.330  18.772 -32.109  1.00  0.00           C  
ATOM   2233  CG  LYS A 139       6.584  17.295 -32.426  1.00  0.00           C  
ATOM   2234  CD  LYS A 139       8.036  16.865 -32.272  1.00  0.00           C  
ATOM   2235  CE  LYS A 139       8.189  15.378 -32.434  1.00  0.00           C  
ATOM   2236  NZ  LYS A 139       9.543  14.917 -32.143  1.00  0.00           N  
ATOM   2237  H   LYS A 139       5.481  21.288 -32.645  1.00  0.00           H  
ATOM   2238  HA  LYS A 139       7.962  19.678 -33.149  1.00  0.00           H  
ATOM   2239 1HB  LYS A 139       6.799  18.971 -31.164  1.00  0.00           H  
ATOM   2240 2HB  LYS A 139       5.251  18.927 -31.991  1.00  0.00           H  
ATOM   2241 1HG  LYS A 139       5.960  16.679 -31.839  1.00  0.00           H  
ATOM   2242 2HG  LYS A 139       6.315  17.132 -33.440  1.00  0.00           H  
ATOM   2243 1HD  LYS A 139       8.601  17.320 -33.066  1.00  0.00           H  
ATOM   2244 2HD  LYS A 139       8.452  17.173 -31.339  1.00  0.00           H  
ATOM   2245 1HE  LYS A 139       7.497  14.884 -31.781  1.00  0.00           H  
ATOM   2246 2HE  LYS A 139       7.966  15.118 -33.459  1.00  0.00           H  
ATOM   2247 1HZ  LYS A 139       9.597  13.912 -32.286  1.00  0.00           H  
ATOM   2248 2HZ  LYS A 139      10.179  15.375 -32.769  1.00  0.00           H  
ATOM   2249 3HZ  LYS A 139       9.780  15.137 -31.195  1.00  0.00           H  
ATOM   2250  N   ILE A 140       7.327  18.636 -35.278  1.00  0.00           N  
ATOM   2251  CA  ILE A 140       6.945  18.016 -36.534  1.00  0.00           C  
ATOM   2252  C   ILE A 140       7.021  16.496 -36.387  1.00  0.00           C  
ATOM   2253  O   ILE A 140       8.076  15.954 -36.040  1.00  0.00           O  
ATOM   2254  CB  ILE A 140       7.812  18.513 -37.694  1.00  0.00           C  
ATOM   2255  CG1 ILE A 140       7.604  20.034 -37.812  1.00  0.00           C  
ATOM   2256  CG2 ILE A 140       7.444  17.797 -38.984  1.00  0.00           C  
ATOM   2257  CD1 ILE A 140       8.465  20.698 -38.757  1.00  0.00           C  
ATOM   2258  H   ILE A 140       8.302  18.601 -34.975  1.00  0.00           H  
ATOM   2259  HA  ILE A 140       5.925  18.289 -36.756  1.00  0.00           H  
ATOM   2260  HB  ILE A 140       8.866  18.336 -37.460  1.00  0.00           H  
ATOM   2261 1HG1 ILE A 140       6.612  20.221 -38.105  1.00  0.00           H  
ATOM   2262 2HG1 ILE A 140       7.772  20.485 -36.836  1.00  0.00           H  
ATOM   2263 1HG2 ILE A 140       8.073  18.168 -39.777  1.00  0.00           H  
ATOM   2264 2HG2 ILE A 140       7.603  16.726 -38.865  1.00  0.00           H  
ATOM   2265 3HG2 ILE A 140       6.394  17.982 -39.221  1.00  0.00           H  
ATOM   2266 1HD1 ILE A 140       8.247  21.766 -38.769  1.00  0.00           H  
ATOM   2267 2HD1 ILE A 140       9.498  20.537 -38.458  1.00  0.00           H  
ATOM   2268 3HD1 ILE A 140       8.289  20.281 -39.748  1.00  0.00           H  
ATOM   2269  N   ILE A 141       5.895  15.814 -36.607  1.00  0.00           N  
ATOM   2270  CA  ILE A 141       5.879  14.368 -36.408  1.00  0.00           C  
ATOM   2271  C   ILE A 141       5.421  13.707 -37.705  1.00  0.00           C  
ATOM   2272  O   ILE A 141       4.399  14.101 -38.262  1.00  0.00           O  
ATOM   2273  CB  ILE A 141       4.852  13.914 -35.353  1.00  0.00           C  
ATOM   2274  CG1 ILE A 141       4.957  14.604 -34.084  1.00  0.00           C  
ATOM   2275  CG2 ILE A 141       5.205  12.490 -35.000  1.00  0.00           C  
ATOM   2276  CD1 ILE A 141       3.839  14.250 -33.181  1.00  0.00           C  
ATOM   2277  H   ILE A 141       5.055  16.324 -36.887  1.00  0.00           H  
ATOM   2278  HA  ILE A 141       6.877  14.011 -36.156  1.00  0.00           H  
ATOM   2279  HB  ILE A 141       3.841  13.978 -35.732  1.00  0.00           H  
ATOM   2280 1HG1 ILE A 141       5.871  14.360 -33.606  1.00  0.00           H  
ATOM   2281 2HG1 ILE A 141       4.908  15.666 -34.272  1.00  0.00           H  
ATOM   2282 1HG2 ILE A 141       4.534  12.118 -34.246  1.00  0.00           H  
ATOM   2283 2HG2 ILE A 141       5.147  11.864 -35.869  1.00  0.00           H  
ATOM   2284 3HG2 ILE A 141       6.227  12.451 -34.606  1.00  0.00           H  
ATOM   2285 1HD1 ILE A 141       3.912  14.801 -32.256  1.00  0.00           H  
ATOM   2286 2HD1 ILE A 141       2.914  14.490 -33.676  1.00  0.00           H  
ATOM   2287 3HD1 ILE A 141       3.874  13.193 -32.978  1.00  0.00           H  
ATOM   2288  N   GLY A 142       6.154  12.728 -38.197  1.00  0.00           N  
ATOM   2289  CA  GLY A 142       5.693  12.055 -39.402  1.00  0.00           C  
ATOM   2290  C   GLY A 142       4.781  10.889 -39.053  1.00  0.00           C  
ATOM   2291  O   GLY A 142       4.602  10.565 -37.882  1.00  0.00           O  
ATOM   2292  H   GLY A 142       7.001  12.443 -37.726  1.00  0.00           H  
ATOM   2293 1HA  GLY A 142       5.159  12.756 -40.039  1.00  0.00           H  
ATOM   2294 2HA  GLY A 142       6.546  11.693 -39.966  1.00  0.00           H  
ATOM   2295  N   THR A 143       4.252  10.239 -40.076  1.00  0.00           N  
ATOM   2296  CA  THR A 143       3.375   9.090 -39.945  1.00  0.00           C  
ATOM   2297  C   THR A 143       3.924   7.866 -40.651  1.00  0.00           C  
ATOM   2298  O   THR A 143       3.182   6.931 -40.966  1.00  0.00           O  
ATOM   2299  CB  THR A 143       2.004   9.400 -40.515  1.00  0.00           C  
ATOM   2300  OG1 THR A 143       2.169   9.776 -41.863  1.00  0.00           O  
ATOM   2301  CG2 THR A 143       1.350  10.520 -39.762  1.00  0.00           C  
ATOM   2302  H   THR A 143       4.422  10.595 -41.007  1.00  0.00           H  
ATOM   2303  HA  THR A 143       3.284   8.856 -38.897  1.00  0.00           H  
ATOM   2304  HB  THR A 143       1.380   8.509 -40.470  1.00  0.00           H  
ATOM   2305  HG1 THR A 143       2.446  10.715 -41.897  1.00  0.00           H  
ATOM   2306 1HG2 THR A 143       0.414  10.721 -40.188  1.00  0.00           H  
ATOM   2307 2HG2 THR A 143       1.212  10.248 -38.764  1.00  0.00           H  
ATOM   2308 3HG2 THR A 143       1.963  11.404 -39.805  1.00  0.00           H  
ATOM   2309  N   GLY A 144       5.212   7.893 -40.943  1.00  0.00           N  
ATOM   2310  CA  GLY A 144       5.856   6.796 -41.637  1.00  0.00           C  
ATOM   2311  C   GLY A 144       7.192   7.219 -42.213  1.00  0.00           C  
ATOM   2312  O   GLY A 144       7.608   8.372 -42.078  1.00  0.00           O  
ATOM   2313  H   GLY A 144       5.753   8.694 -40.659  1.00  0.00           H  
ATOM   2314 1HA  GLY A 144       5.997   5.960 -40.952  1.00  0.00           H  
ATOM   2315 2HA  GLY A 144       5.208   6.448 -42.441  1.00  0.00           H  
ATOM   2316  N   LYS A 145       7.876   6.265 -42.822  1.00  0.00           N  
ATOM   2317  CA  LYS A 145       9.163   6.521 -43.438  1.00  0.00           C  
ATOM   2318  C   LYS A 145       8.942   6.988 -44.864  1.00  0.00           C  
ATOM   2319  O   LYS A 145       7.952   6.614 -45.489  1.00  0.00           O  
ATOM   2320  CB  LYS A 145      10.028   5.264 -43.401  1.00  0.00           C  
ATOM   2321  CG  LYS A 145      10.410   4.817 -41.989  1.00  0.00           C  
ATOM   2322  CD  LYS A 145      11.290   3.571 -42.008  1.00  0.00           C  
ATOM   2323  CE  LYS A 145      11.665   3.133 -40.595  1.00  0.00           C  
ATOM   2324  NZ  LYS A 145      12.512   1.910 -40.598  1.00  0.00           N  
ATOM   2325  H   LYS A 145       7.480   5.337 -42.877  1.00  0.00           H  
ATOM   2326  HA  LYS A 145       9.668   7.319 -42.892  1.00  0.00           H  
ATOM   2327 1HB  LYS A 145       9.499   4.444 -43.888  1.00  0.00           H  
ATOM   2328 2HB  LYS A 145      10.946   5.437 -43.962  1.00  0.00           H  
ATOM   2329 1HG  LYS A 145      10.947   5.622 -41.488  1.00  0.00           H  
ATOM   2330 2HG  LYS A 145       9.506   4.601 -41.421  1.00  0.00           H  
ATOM   2331 1HD  LYS A 145      10.756   2.756 -42.499  1.00  0.00           H  
ATOM   2332 2HD  LYS A 145      12.202   3.773 -42.569  1.00  0.00           H  
ATOM   2333 1HE  LYS A 145      12.209   3.939 -40.105  1.00  0.00           H  
ATOM   2334 2HE  LYS A 145      10.755   2.930 -40.031  1.00  0.00           H  
ATOM   2335 1HZ  LYS A 145      12.737   1.654 -39.648  1.00  0.00           H  
ATOM   2336 2HZ  LYS A 145      12.009   1.154 -41.042  1.00  0.00           H  
ATOM   2337 3HZ  LYS A 145      13.364   2.092 -41.110  1.00  0.00           H  
ATOM   2338  N   ARG A 146       9.873   7.783 -45.384  1.00  0.00           N  
ATOM   2339  CA  ARG A 146       9.813   8.276 -46.762  1.00  0.00           C  
ATOM   2340  C   ARG A 146       8.543   9.063 -47.096  1.00  0.00           C  
ATOM   2341  O   ARG A 146       8.017   8.963 -48.202  1.00  0.00           O  
ATOM   2342  CB  ARG A 146       9.955   7.127 -47.750  1.00  0.00           C  
ATOM   2343  CG  ARG A 146      11.282   6.373 -47.676  1.00  0.00           C  
ATOM   2344  CD  ARG A 146      11.349   5.280 -48.685  1.00  0.00           C  
ATOM   2345  NE  ARG A 146      12.641   4.612 -48.689  1.00  0.00           N  
ATOM   2346  CZ  ARG A 146      12.904   3.459 -49.337  1.00  0.00           C  
ATOM   2347  NH1 ARG A 146      11.944   2.843 -49.983  1.00  0.00           N  
ATOM   2348  NH2 ARG A 146      14.121   2.948 -49.315  1.00  0.00           N  
ATOM   2349  H   ARG A 146      10.654   8.053 -44.807  1.00  0.00           H  
ATOM   2350  HA  ARG A 146      10.665   8.941 -46.911  1.00  0.00           H  
ATOM   2351 1HB  ARG A 146       9.153   6.407 -47.620  1.00  0.00           H  
ATOM   2352 2HB  ARG A 146       9.867   7.521 -48.762  1.00  0.00           H  
ATOM   2353 1HG  ARG A 146      12.106   7.063 -47.865  1.00  0.00           H  
ATOM   2354 2HG  ARG A 146      11.397   5.932 -46.685  1.00  0.00           H  
ATOM   2355 1HD  ARG A 146      10.582   4.537 -48.471  1.00  0.00           H  
ATOM   2356 2HD  ARG A 146      11.183   5.696 -49.678  1.00  0.00           H  
ATOM   2357  HE  ARG A 146      13.406   5.062 -48.206  1.00  0.00           H  
ATOM   2358 1HH1 ARG A 146      11.012   3.229 -49.973  1.00  0.00           H  
ATOM   2359 2HH1 ARG A 146      12.136   1.979 -50.468  1.00  0.00           H  
ATOM   2360 1HH2 ARG A 146      14.857   3.428 -48.821  1.00  0.00           H  
ATOM   2361 2HH2 ARG A 146      14.316   2.086 -49.800  1.00  0.00           H  
ATOM   2362  N   ILE A 147       8.100   9.901 -46.158  1.00  0.00           N  
ATOM   2363  CA  ILE A 147       6.939  10.759 -46.380  1.00  0.00           C  
ATOM   2364  C   ILE A 147       7.354  12.230 -46.386  1.00  0.00           C  
ATOM   2365  O   ILE A 147       6.510  13.125 -46.491  1.00  0.00           O  
ATOM   2366  CB  ILE A 147       5.876  10.548 -45.298  1.00  0.00           C  
ATOM   2367  CG1 ILE A 147       6.440  10.942 -44.010  1.00  0.00           C  
ATOM   2368  CG2 ILE A 147       5.409   9.093 -45.251  1.00  0.00           C  
ATOM   2369  CD1 ILE A 147       5.454  10.960 -42.985  1.00  0.00           C  
ATOM   2370  H   ILE A 147       8.561   9.909 -45.260  1.00  0.00           H  
ATOM   2371  HA  ILE A 147       6.513  10.517 -47.348  1.00  0.00           H  
ATOM   2372  HB  ILE A 147       5.020  11.194 -45.503  1.00  0.00           H  
ATOM   2373 1HG1 ILE A 147       7.233  10.253 -43.732  1.00  0.00           H  
ATOM   2374 2HG1 ILE A 147       6.855  11.943 -44.094  1.00  0.00           H  
ATOM   2375 1HG2 ILE A 147       4.654   8.973 -44.470  1.00  0.00           H  
ATOM   2376 2HG2 ILE A 147       4.984   8.813 -46.211  1.00  0.00           H  
ATOM   2377 3HG2 ILE A 147       6.256   8.448 -45.032  1.00  0.00           H  
ATOM   2378 1HD1 ILE A 147       5.925  11.270 -42.085  1.00  0.00           H  
ATOM   2379 2HD1 ILE A 147       4.682  11.644 -43.257  1.00  0.00           H  
ATOM   2380 3HD1 ILE A 147       5.033   9.962 -42.876  1.00  0.00           H  
ATOM   2381  N   GLY A 148       8.672  12.455 -46.266  1.00  0.00           N  
ATOM   2382  CA  GLY A 148       9.279  13.784 -46.256  1.00  0.00           C  
ATOM   2383  C   GLY A 148       9.313  14.516 -44.907  1.00  0.00           C  
ATOM   2384  O   GLY A 148       9.534  15.720 -44.867  1.00  0.00           O  
ATOM   2385  H   GLY A 148       9.275  11.651 -46.206  1.00  0.00           H  
ATOM   2386 1HA  GLY A 148      10.301  13.695 -46.624  1.00  0.00           H  
ATOM   2387 2HA  GLY A 148       8.775  14.393 -46.983  1.00  0.00           H  
ATOM   2388  N   LYS A 149       9.140  13.812 -43.794  1.00  0.00           N  
ATOM   2389  CA  LYS A 149       9.188  14.455 -42.470  1.00  0.00           C  
ATOM   2390  C   LYS A 149      10.383  15.418 -42.308  1.00  0.00           C  
ATOM   2391  O   LYS A 149      10.217  16.568 -41.891  1.00  0.00           O  
ATOM   2392  CB  LYS A 149       9.269  13.375 -41.411  1.00  0.00           C  
ATOM   2393  CG  LYS A 149       9.397  13.814 -39.990  1.00  0.00           C  
ATOM   2394  CD  LYS A 149       9.507  12.575 -39.124  1.00  0.00           C  
ATOM   2395  CE  LYS A 149      10.826  11.835 -39.387  1.00  0.00           C  
ATOM   2396  NZ  LYS A 149      11.963  12.491 -38.742  1.00  0.00           N  
ATOM   2397  H   LYS A 149       8.959  12.822 -43.858  1.00  0.00           H  
ATOM   2398  HA  LYS A 149       8.267  15.024 -42.331  1.00  0.00           H  
ATOM   2399 1HB  LYS A 149       8.373  12.760 -41.476  1.00  0.00           H  
ATOM   2400 2HB  LYS A 149      10.115  12.727 -41.629  1.00  0.00           H  
ATOM   2401 1HG  LYS A 149      10.291  14.431 -39.859  1.00  0.00           H  
ATOM   2402 2HG  LYS A 149       8.520  14.391 -39.694  1.00  0.00           H  
ATOM   2403 1HD  LYS A 149       9.454  12.857 -38.069  1.00  0.00           H  
ATOM   2404 2HD  LYS A 149       8.705  11.892 -39.343  1.00  0.00           H  
ATOM   2405 1HE  LYS A 149      10.743  10.818 -39.003  1.00  0.00           H  
ATOM   2406 2HE  LYS A 149      11.009  11.796 -40.458  1.00  0.00           H  
ATOM   2407 1HZ  LYS A 149      12.805  11.979 -38.919  1.00  0.00           H  
ATOM   2408 2HZ  LYS A 149      12.078  13.446 -39.067  1.00  0.00           H  
ATOM   2409 3HZ  LYS A 149      11.764  12.488 -37.750  1.00  0.00           H  
ATOM   2410  N   THR A 150      11.589  14.955 -42.643  1.00  0.00           N  
ATOM   2411  CA  THR A 150      12.764  15.815 -42.535  1.00  0.00           C  
ATOM   2412  C   THR A 150      12.675  16.958 -43.524  1.00  0.00           C  
ATOM   2413  O   THR A 150      13.050  18.091 -43.226  1.00  0.00           O  
ATOM   2414  CB  THR A 150      14.080  15.048 -42.725  1.00  0.00           C  
ATOM   2415  OG1 THR A 150      14.201  14.066 -41.690  1.00  0.00           O  
ATOM   2416  CG2 THR A 150      15.272  16.020 -42.659  1.00  0.00           C  
ATOM   2417  H   THR A 150      11.686  14.010 -42.981  1.00  0.00           H  
ATOM   2418  HA  THR A 150      12.783  16.245 -41.532  1.00  0.00           H  
ATOM   2419  HB  THR A 150      14.072  14.548 -43.690  1.00  0.00           H  
ATOM   2420  HG1 THR A 150      14.172  14.540 -40.821  1.00  0.00           H  
ATOM   2421 1HG2 THR A 150      16.204  15.470 -42.789  1.00  0.00           H  
ATOM   2422 2HG2 THR A 150      15.179  16.769 -43.445  1.00  0.00           H  
ATOM   2423 3HG2 THR A 150      15.277  16.517 -41.684  1.00  0.00           H  
ATOM   2424  N   ALA A 151      12.234  16.661 -44.734  1.00  0.00           N  
ATOM   2425  CA  ALA A 151      12.138  17.675 -45.762  1.00  0.00           C  
ATOM   2426  C   ALA A 151      11.199  18.806 -45.338  1.00  0.00           C  
ATOM   2427  O   ALA A 151      11.507  19.982 -45.538  1.00  0.00           O  
ATOM   2428  CB  ALA A 151      11.677  17.041 -47.051  1.00  0.00           C  
ATOM   2429  H   ALA A 151      11.918  15.720 -44.928  1.00  0.00           H  
ATOM   2430  HA  ALA A 151      13.132  18.109 -45.908  1.00  0.00           H  
ATOM   2431 1HB  ALA A 151      11.621  17.782 -47.820  1.00  0.00           H  
ATOM   2432 2HB  ALA A 151      12.374  16.262 -47.345  1.00  0.00           H  
ATOM   2433 3HB  ALA A 151      10.703  16.605 -46.905  1.00  0.00           H  
ATOM   2434  N   VAL A 152      10.066  18.461 -44.700  1.00  0.00           N  
ATOM   2435  CA  VAL A 152       9.160  19.514 -44.260  1.00  0.00           C  
ATOM   2436  C   VAL A 152       9.743  20.257 -43.071  1.00  0.00           C  
ATOM   2437  O   VAL A 152       9.534  21.460 -42.948  1.00  0.00           O  
ATOM   2438  CB  VAL A 152       7.719  19.041 -43.961  1.00  0.00           C  
ATOM   2439  CG1 VAL A 152       7.617  18.273 -42.719  1.00  0.00           C  
ATOM   2440  CG2 VAL A 152       6.847  20.282 -43.873  1.00  0.00           C  
ATOM   2441  H   VAL A 152       9.845  17.480 -44.554  1.00  0.00           H  
ATOM   2442  HA  VAL A 152       9.065  20.222 -45.081  1.00  0.00           H  
ATOM   2443  HB  VAL A 152       7.379  18.423 -44.748  1.00  0.00           H  
ATOM   2444 1HG1 VAL A 152       6.591  17.985 -42.563  1.00  0.00           H  
ATOM   2445 2HG1 VAL A 152       8.220  17.399 -42.805  1.00  0.00           H  
ATOM   2446 3HG1 VAL A 152       7.946  18.879 -41.893  1.00  0.00           H  
ATOM   2447 1HG2 VAL A 152       5.839  19.975 -43.690  1.00  0.00           H  
ATOM   2448 2HG2 VAL A 152       7.192  20.919 -43.057  1.00  0.00           H  
ATOM   2449 3HG2 VAL A 152       6.899  20.835 -44.810  1.00  0.00           H  
ATOM   2450  N   SER A 153      10.486  19.568 -42.200  1.00  0.00           N  
ATOM   2451  CA  SER A 153      11.129  20.241 -41.084  1.00  0.00           C  
ATOM   2452  C   SER A 153      12.110  21.271 -41.599  1.00  0.00           C  
ATOM   2453  O   SER A 153      12.105  22.424 -41.154  1.00  0.00           O  
ATOM   2454  CB  SER A 153      11.825  19.236 -40.191  1.00  0.00           C  
ATOM   2455  OG  SER A 153      12.459  19.842 -39.100  1.00  0.00           O  
ATOM   2456  H   SER A 153      10.597  18.557 -42.304  1.00  0.00           H  
ATOM   2457  HA  SER A 153      10.385  20.777 -40.526  1.00  0.00           H  
ATOM   2458 1HB  SER A 153      11.103  18.500 -39.832  1.00  0.00           H  
ATOM   2459 2HB  SER A 153      12.565  18.695 -40.774  1.00  0.00           H  
ATOM   2460  HG  SER A 153      13.044  19.135 -38.735  1.00  0.00           H  
ATOM   2461  N   ALA A 154      12.939  20.870 -42.566  1.00  0.00           N  
ATOM   2462  CA  ALA A 154      13.905  21.786 -43.147  1.00  0.00           C  
ATOM   2463  C   ALA A 154      13.200  22.957 -43.790  1.00  0.00           C  
ATOM   2464  O   ALA A 154      13.603  24.114 -43.616  1.00  0.00           O  
ATOM   2465  CB  ALA A 154      14.762  21.054 -44.163  1.00  0.00           C  
ATOM   2466  H   ALA A 154      12.906  19.902 -42.885  1.00  0.00           H  
ATOM   2467  HA  ALA A 154      14.525  22.182 -42.350  1.00  0.00           H  
ATOM   2468 1HB  ALA A 154      15.499  21.739 -44.585  1.00  0.00           H  
ATOM   2469 2HB  ALA A 154      15.271  20.229 -43.666  1.00  0.00           H  
ATOM   2470 3HB  ALA A 154      14.122  20.665 -44.960  1.00  0.00           H  
ATOM   2471  N   TYR A 155      12.104  22.669 -44.490  1.00  0.00           N  
ATOM   2472  CA  TYR A 155      11.321  23.703 -45.118  1.00  0.00           C  
ATOM   2473  C   TYR A 155      10.801  24.669 -44.072  1.00  0.00           C  
ATOM   2474  O   TYR A 155      10.960  25.876 -44.211  1.00  0.00           O  
ATOM   2475  CB  TYR A 155      10.194  23.107 -45.931  1.00  0.00           C  
ATOM   2476  CG  TYR A 155       9.336  24.114 -46.574  1.00  0.00           C  
ATOM   2477  CD1 TYR A 155       9.785  24.740 -47.715  1.00  0.00           C  
ATOM   2478  CD2 TYR A 155       8.090  24.401 -46.057  1.00  0.00           C  
ATOM   2479  CE1 TYR A 155       8.993  25.645 -48.351  1.00  0.00           C  
ATOM   2480  CE2 TYR A 155       7.293  25.315 -46.698  1.00  0.00           C  
ATOM   2481  CZ  TYR A 155       7.749  25.931 -47.847  1.00  0.00           C  
ATOM   2482  OH  TYR A 155       6.979  26.835 -48.495  1.00  0.00           O  
ATOM   2483  H   TYR A 155      11.821  21.695 -44.619  1.00  0.00           H  
ATOM   2484  HA  TYR A 155      11.970  24.264 -45.791  1.00  0.00           H  
ATOM   2485 1HB  TYR A 155      10.606  22.451 -46.695  1.00  0.00           H  
ATOM   2486 2HB  TYR A 155       9.569  22.505 -45.287  1.00  0.00           H  
ATOM   2487  HD1 TYR A 155      10.771  24.502 -48.114  1.00  0.00           H  
ATOM   2488  HD2 TYR A 155       7.745  23.897 -45.155  1.00  0.00           H  
ATOM   2489  HE1 TYR A 155       9.345  26.136 -49.257  1.00  0.00           H  
ATOM   2490  HE2 TYR A 155       6.307  25.552 -46.305  1.00  0.00           H  
ATOM   2491  HH  TYR A 155       6.214  27.043 -47.956  1.00  0.00           H  
ATOM   2492  N   ALA A 156      10.181  24.143 -43.013  1.00  0.00           N  
ATOM   2493  CA  ALA A 156       9.622  24.989 -41.979  1.00  0.00           C  
ATOM   2494  C   ALA A 156      10.697  25.873 -41.388  1.00  0.00           C  
ATOM   2495  O   ALA A 156      10.496  27.068 -41.184  1.00  0.00           O  
ATOM   2496  CB  ALA A 156       9.013  24.129 -40.881  1.00  0.00           C  
ATOM   2497  H   ALA A 156      10.088  23.139 -42.937  1.00  0.00           H  
ATOM   2498  HA  ALA A 156       8.858  25.620 -42.429  1.00  0.00           H  
ATOM   2499 1HB  ALA A 156       8.585  24.765 -40.109  1.00  0.00           H  
ATOM   2500 2HB  ALA A 156       8.237  23.493 -41.303  1.00  0.00           H  
ATOM   2501 3HB  ALA A 156       9.790  23.502 -40.446  1.00  0.00           H  
ATOM   2502  N   ALA A 157      11.886  25.314 -41.161  1.00  0.00           N  
ATOM   2503  CA  ALA A 157      12.967  26.110 -40.618  1.00  0.00           C  
ATOM   2504  C   ALA A 157      13.330  27.246 -41.576  1.00  0.00           C  
ATOM   2505  O   ALA A 157      13.592  28.372 -41.148  1.00  0.00           O  
ATOM   2506  CB  ALA A 157      14.158  25.227 -40.343  1.00  0.00           C  
ATOM   2507  H   ALA A 157      12.029  24.318 -41.340  1.00  0.00           H  
ATOM   2508  HA  ALA A 157      12.628  26.554 -39.683  1.00  0.00           H  
ATOM   2509 1HB  ALA A 157      14.946  25.822 -39.907  1.00  0.00           H  
ATOM   2510 2HB  ALA A 157      13.881  24.434 -39.659  1.00  0.00           H  
ATOM   2511 3HB  ALA A 157      14.506  24.781 -41.272  1.00  0.00           H  
ATOM   2512  N   ARG A 158      13.315  26.956 -42.882  1.00  0.00           N  
ATOM   2513  CA  ARG A 158      13.644  27.937 -43.909  1.00  0.00           C  
ATOM   2514  C   ARG A 158      12.582  29.028 -43.982  1.00  0.00           C  
ATOM   2515  O   ARG A 158      12.906  30.206 -44.140  1.00  0.00           O  
ATOM   2516  CB  ARG A 158      13.811  27.256 -45.255  1.00  0.00           C  
ATOM   2517  CG  ARG A 158      14.305  28.129 -46.374  1.00  0.00           C  
ATOM   2518  CD  ARG A 158      14.668  27.302 -47.547  1.00  0.00           C  
ATOM   2519  NE  ARG A 158      15.105  28.099 -48.673  1.00  0.00           N  
ATOM   2520  CZ  ARG A 158      15.671  27.581 -49.774  1.00  0.00           C  
ATOM   2521  NH1 ARG A 158      15.856  26.286 -49.851  1.00  0.00           N  
ATOM   2522  NH2 ARG A 158      16.042  28.370 -50.767  1.00  0.00           N  
ATOM   2523  H   ARG A 158      13.098  26.002 -43.176  1.00  0.00           H  
ATOM   2524  HA  ARG A 158      14.596  28.397 -43.647  1.00  0.00           H  
ATOM   2525 1HB  ARG A 158      14.496  26.418 -45.152  1.00  0.00           H  
ATOM   2526 2HB  ARG A 158      12.853  26.849 -45.569  1.00  0.00           H  
ATOM   2527 1HG  ARG A 158      13.522  28.832 -46.665  1.00  0.00           H  
ATOM   2528 2HG  ARG A 158      15.191  28.678 -46.048  1.00  0.00           H  
ATOM   2529 1HD  ARG A 158      15.485  26.625 -47.270  1.00  0.00           H  
ATOM   2530 2HD  ARG A 158      13.806  26.711 -47.858  1.00  0.00           H  
ATOM   2531  HE  ARG A 158      14.975  29.099 -48.630  1.00  0.00           H  
ATOM   2532 1HH1 ARG A 158      15.577  25.676 -49.080  1.00  0.00           H  
ATOM   2533 2HH1 ARG A 158      16.285  25.868 -50.660  1.00  0.00           H  
ATOM   2534 1HH2 ARG A 158      15.900  29.370 -50.699  1.00  0.00           H  
ATOM   2535 2HH2 ARG A 158      16.471  27.973 -51.587  1.00  0.00           H  
ATOM   2536  N   VAL A 159      11.314  28.636 -43.845  1.00  0.00           N  
ATOM   2537  CA  VAL A 159      10.203  29.581 -43.864  1.00  0.00           C  
ATOM   2538  C   VAL A 159      10.326  30.549 -42.694  1.00  0.00           C  
ATOM   2539  O   VAL A 159      10.308  31.773 -42.862  1.00  0.00           O  
ATOM   2540  CB  VAL A 159       8.862  28.800 -43.807  1.00  0.00           C  
ATOM   2541  CG1 VAL A 159       7.685  29.699 -43.577  1.00  0.00           C  
ATOM   2542  CG2 VAL A 159       8.645  28.090 -45.118  1.00  0.00           C  
ATOM   2543  H   VAL A 159      11.121  27.642 -43.737  1.00  0.00           H  
ATOM   2544  HA  VAL A 159      10.235  30.127 -44.795  1.00  0.00           H  
ATOM   2545  HB  VAL A 159       8.905  28.082 -42.994  1.00  0.00           H  
ATOM   2546 1HG1 VAL A 159       6.766  29.107 -43.551  1.00  0.00           H  
ATOM   2547 2HG1 VAL A 159       7.807  30.203 -42.633  1.00  0.00           H  
ATOM   2548 3HG1 VAL A 159       7.617  30.422 -44.385  1.00  0.00           H  
ATOM   2549 1HG2 VAL A 159       7.716  27.539 -45.057  1.00  0.00           H  
ATOM   2550 2HG2 VAL A 159       8.582  28.822 -45.923  1.00  0.00           H  
ATOM   2551 3HG2 VAL A 159       9.460  27.412 -45.315  1.00  0.00           H  
ATOM   2552  N   ILE A 160      10.573  30.013 -41.523  1.00  0.00           N  
ATOM   2553  CA  ILE A 160      10.717  30.813 -40.331  1.00  0.00           C  
ATOM   2554  C   ILE A 160      11.894  31.777 -40.487  1.00  0.00           C  
ATOM   2555  O   ILE A 160      11.774  32.980 -40.237  1.00  0.00           O  
ATOM   2556  CB  ILE A 160      10.865  29.859 -39.153  1.00  0.00           C  
ATOM   2557  CG1 ILE A 160       9.627  29.134 -38.993  1.00  0.00           C  
ATOM   2558  CG2 ILE A 160      11.169  30.566 -37.869  1.00  0.00           C  
ATOM   2559  CD1 ILE A 160       9.779  27.983 -38.093  1.00  0.00           C  
ATOM   2560  H   ILE A 160      10.627  28.993 -41.444  1.00  0.00           H  
ATOM   2561  HA  ILE A 160       9.811  31.402 -40.195  1.00  0.00           H  
ATOM   2562  HB  ILE A 160      11.658  29.137 -39.374  1.00  0.00           H  
ATOM   2563 1HG1 ILE A 160       8.909  29.820 -38.603  1.00  0.00           H  
ATOM   2564 2HG1 ILE A 160       9.280  28.789 -39.960  1.00  0.00           H  
ATOM   2565 1HG2 ILE A 160      11.249  29.848 -37.063  1.00  0.00           H  
ATOM   2566 2HG2 ILE A 160      12.106  31.094 -37.974  1.00  0.00           H  
ATOM   2567 3HG2 ILE A 160      10.363  31.261 -37.646  1.00  0.00           H  
ATOM   2568 1HD1 ILE A 160       8.848  27.444 -37.982  1.00  0.00           H  
ATOM   2569 2HD1 ILE A 160      10.518  27.335 -38.521  1.00  0.00           H  
ATOM   2570 3HD1 ILE A 160      10.113  28.335 -37.141  1.00  0.00           H  
ATOM   2571  N   HIS A 161      13.018  31.248 -40.982  1.00  0.00           N  
ATOM   2572  CA  HIS A 161      14.213  32.044 -41.197  1.00  0.00           C  
ATOM   2573  C   HIS A 161      13.961  33.189 -42.210  1.00  0.00           C  
ATOM   2574  O   HIS A 161      14.303  34.349 -41.944  1.00  0.00           O  
ATOM   2575  CB  HIS A 161      15.368  31.117 -41.634  1.00  0.00           C  
ATOM   2576  CG  HIS A 161      16.708  31.778 -41.736  1.00  0.00           C  
ATOM   2577  ND1 HIS A 161      17.817  31.170 -42.328  1.00  0.00           N  
ATOM   2578  CD2 HIS A 161      17.130  32.984 -41.299  1.00  0.00           C  
ATOM   2579  CE1 HIS A 161      18.852  31.986 -42.241  1.00  0.00           C  
ATOM   2580  NE2 HIS A 161      18.462  33.094 -41.626  1.00  0.00           N  
ATOM   2581  H   HIS A 161      13.065  30.251 -41.180  1.00  0.00           H  
ATOM   2582  HA  HIS A 161      14.509  32.500 -40.268  1.00  0.00           H  
ATOM   2583 1HB  HIS A 161      15.449  30.294 -40.932  1.00  0.00           H  
ATOM   2584 2HB  HIS A 161      15.130  30.685 -42.604  1.00  0.00           H  
ATOM   2585  HD1 HIS A 161      17.890  30.241 -42.760  1.00  0.00           H  
ATOM   2586  HD2 HIS A 161      16.622  33.796 -40.775  1.00  0.00           H  
ATOM   2587  HE1 HIS A 161      19.820  31.691 -42.641  1.00  0.00           H  
ATOM   2588  N   LYS A 162      13.360  32.897 -43.377  1.00  0.00           N  
ATOM   2589  CA  LYS A 162      13.149  33.958 -44.371  1.00  0.00           C  
ATOM   2590  C   LYS A 162      12.139  35.020 -43.913  1.00  0.00           C  
ATOM   2591  O   LYS A 162      12.188  36.159 -44.382  1.00  0.00           O  
ATOM   2592  CB  LYS A 162      12.722  33.418 -45.734  1.00  0.00           C  
ATOM   2593  CG  LYS A 162      11.338  32.892 -45.823  1.00  0.00           C  
ATOM   2594  CD  LYS A 162      11.050  32.387 -47.219  1.00  0.00           C  
ATOM   2595  CE  LYS A 162       9.620  31.960 -47.355  1.00  0.00           C  
ATOM   2596  NZ  LYS A 162       9.313  31.471 -48.715  1.00  0.00           N  
ATOM   2597  H   LYS A 162      13.073  31.942 -43.584  1.00  0.00           H  
ATOM   2598  HA  LYS A 162      14.102  34.465 -44.517  1.00  0.00           H  
ATOM   2599 1HB  LYS A 162      12.828  34.200 -46.482  1.00  0.00           H  
ATOM   2600 2HB  LYS A 162      13.389  32.602 -46.015  1.00  0.00           H  
ATOM   2601 1HG  LYS A 162      11.247  32.088 -45.129  1.00  0.00           H  
ATOM   2602 2HG  LYS A 162      10.613  33.663 -45.554  1.00  0.00           H  
ATOM   2603 1HD  LYS A 162      11.263  33.167 -47.945  1.00  0.00           H  
ATOM   2604 2HD  LYS A 162      11.691  31.528 -47.426  1.00  0.00           H  
ATOM   2605 1HE  LYS A 162       9.413  31.169 -46.651  1.00  0.00           H  
ATOM   2606 2HE  LYS A 162       8.971  32.808 -47.129  1.00  0.00           H  
ATOM   2607 1HZ  LYS A 162       8.318  31.195 -48.726  1.00  0.00           H  
ATOM   2608 2HZ  LYS A 162       9.470  32.194 -49.390  1.00  0.00           H  
ATOM   2609 3HZ  LYS A 162       9.877  30.674 -48.933  1.00  0.00           H  
ATOM   2610  N   HIS A 163      11.282  34.688 -42.934  1.00  0.00           N  
ATOM   2611  CA  HIS A 163      10.317  35.651 -42.401  1.00  0.00           C  
ATOM   2612  C   HIS A 163      10.888  36.416 -41.207  1.00  0.00           C  
ATOM   2613  O   HIS A 163      10.151  37.060 -40.459  1.00  0.00           O  
ATOM   2614  CB  HIS A 163       8.977  35.007 -42.013  1.00  0.00           C  
ATOM   2615  CG  HIS A 163       8.136  34.521 -43.192  1.00  0.00           C  
ATOM   2616  ND1 HIS A 163       7.545  35.383 -44.100  1.00  0.00           N  
ATOM   2617  CD2 HIS A 163       7.774  33.288 -43.569  1.00  0.00           C  
ATOM   2618  CE1 HIS A 163       6.870  34.669 -44.997  1.00  0.00           C  
ATOM   2619  NE2 HIS A 163       6.998  33.397 -44.694  1.00  0.00           N  
ATOM   2620  H   HIS A 163      11.254  33.723 -42.596  1.00  0.00           H  
ATOM   2621  HA  HIS A 163      10.095  36.389 -43.170  1.00  0.00           H  
ATOM   2622 1HB  HIS A 163       9.180  34.141 -41.371  1.00  0.00           H  
ATOM   2623 2HB  HIS A 163       8.385  35.710 -41.433  1.00  0.00           H  
ATOM   2624  HD2 HIS A 163       8.039  32.395 -43.081  1.00  0.00           H  
ATOM   2625  HE1 HIS A 163       6.304  35.063 -45.839  1.00  0.00           H  
ATOM   2626  HE2 HIS A 163       6.580  32.588 -45.215  1.00  0.00           H  
ATOM   2627  N   LYS A 164      12.218  36.389 -41.092  1.00  0.00           N  
ATOM   2628  CA  LYS A 164      13.020  37.103 -40.108  1.00  0.00           C  
ATOM   2629  C   LYS A 164      12.904  36.640 -38.671  1.00  0.00           C  
ATOM   2630  O   LYS A 164      12.997  37.451 -37.748  1.00  0.00           O  
ATOM   2631  CB  LYS A 164      12.725  38.602 -40.161  1.00  0.00           C  
ATOM   2632  CG  LYS A 164      12.954  39.248 -41.535  1.00  0.00           C  
ATOM   2633  CD  LYS A 164      12.730  40.754 -41.483  1.00  0.00           C  
ATOM   2634  CE  LYS A 164      12.906  41.393 -42.852  1.00  0.00           C  
ATOM   2635  NZ  LYS A 164      12.640  42.856 -42.815  1.00  0.00           N  
ATOM   2636  H   LYS A 164      12.744  35.792 -41.730  1.00  0.00           H  
ATOM   2637  HA  LYS A 164      14.062  36.964 -40.396  1.00  0.00           H  
ATOM   2638 1HB  LYS A 164      11.705  38.806 -39.849  1.00  0.00           H  
ATOM   2639 2HB  LYS A 164      13.379  39.115 -39.456  1.00  0.00           H  
ATOM   2640 1HG  LYS A 164      13.974  39.049 -41.861  1.00  0.00           H  
ATOM   2641 2HG  LYS A 164      12.271  38.814 -42.266  1.00  0.00           H  
ATOM   2642 1HD  LYS A 164      11.721  40.958 -41.122  1.00  0.00           H  
ATOM   2643 2HD  LYS A 164      13.442  41.201 -40.790  1.00  0.00           H  
ATOM   2644 1HE  LYS A 164      13.925  41.228 -43.196  1.00  0.00           H  
ATOM   2645 2HE  LYS A 164      12.215  40.926 -43.556  1.00  0.00           H  
ATOM   2646 1HZ  LYS A 164      12.765  43.245 -43.738  1.00  0.00           H  
ATOM   2647 2HZ  LYS A 164      11.691  43.019 -42.507  1.00  0.00           H  
ATOM   2648 3HZ  LYS A 164      13.282  43.299 -42.173  1.00  0.00           H  
ATOM   2649  N   TYR A 165      12.794  35.336 -38.479  1.00  0.00           N  
ATOM   2650  CA  TYR A 165      12.838  34.760 -37.149  1.00  0.00           C  
ATOM   2651  C   TYR A 165      14.094  33.904 -37.110  1.00  0.00           C  
ATOM   2652  O   TYR A 165      14.530  33.413 -38.143  1.00  0.00           O  
ATOM   2653  CB  TYR A 165      11.609  33.897 -36.888  1.00  0.00           C  
ATOM   2654  CG  TYR A 165      10.290  34.622 -36.882  1.00  0.00           C  
ATOM   2655  CD1 TYR A 165       9.512  34.646 -38.038  1.00  0.00           C  
ATOM   2656  CD2 TYR A 165       9.859  35.268 -35.746  1.00  0.00           C  
ATOM   2657  CE1 TYR A 165       8.297  35.316 -38.044  1.00  0.00           C  
ATOM   2658  CE2 TYR A 165       8.654  35.942 -35.753  1.00  0.00           C  
ATOM   2659  CZ  TYR A 165       7.872  35.968 -36.890  1.00  0.00           C  
ATOM   2660  OH  TYR A 165       6.675  36.661 -36.865  1.00  0.00           O  
ATOM   2661  H   TYR A 165      12.665  34.705 -39.273  1.00  0.00           H  
ATOM   2662  HA  TYR A 165      12.923  35.545 -36.395  1.00  0.00           H  
ATOM   2663 1HB  TYR A 165      11.562  33.206 -37.677  1.00  0.00           H  
ATOM   2664 2HB  TYR A 165      11.721  33.348 -35.953  1.00  0.00           H  
ATOM   2665  HD1 TYR A 165       9.859  34.137 -38.939  1.00  0.00           H  
ATOM   2666  HD2 TYR A 165      10.473  35.251 -34.843  1.00  0.00           H  
ATOM   2667  HE1 TYR A 165       7.683  35.338 -38.947  1.00  0.00           H  
ATOM   2668  HE2 TYR A 165       8.317  36.457 -34.854  1.00  0.00           H  
ATOM   2669  HH  TYR A 165       6.108  36.429 -37.641  1.00  0.00           H  
ATOM   2670  N   ASN A 166      14.694  33.708 -35.950  1.00  0.00           N  
ATOM   2671  CA  ASN A 166      15.837  32.790 -35.872  1.00  0.00           C  
ATOM   2672  C   ASN A 166      15.446  31.404 -35.310  1.00  0.00           C  
ATOM   2673  O   ASN A 166      15.237  31.268 -34.102  1.00  0.00           O  
ATOM   2674  CB  ASN A 166      16.937  33.448 -35.049  1.00  0.00           C  
ATOM   2675  CG  ASN A 166      18.202  32.643 -34.856  1.00  0.00           C  
ATOM   2676  OD1 ASN A 166      18.194  31.404 -34.791  1.00  0.00           O  
ATOM   2677  ND2 ASN A 166      19.293  33.354 -34.745  1.00  0.00           N  
ATOM   2678  H   ASN A 166      14.373  34.210 -35.112  1.00  0.00           H  
ATOM   2679  HA  ASN A 166      16.240  32.669 -36.871  1.00  0.00           H  
ATOM   2680 1HB  ASN A 166      17.210  34.393 -35.521  1.00  0.00           H  
ATOM   2681 2HB  ASN A 166      16.532  33.697 -34.071  1.00  0.00           H  
ATOM   2682 1HD2 ASN A 166      20.176  32.916 -34.575  1.00  0.00           H  
ATOM   2683 2HD2 ASN A 166      19.244  34.352 -34.788  1.00  0.00           H  
ATOM   2684  N   PRO A 167      15.213  30.374 -36.146  1.00  0.00           N  
ATOM   2685  CA  PRO A 167      14.880  29.038 -35.722  1.00  0.00           C  
ATOM   2686  C   PRO A 167      16.076  28.204 -35.285  1.00  0.00           C  
ATOM   2687  O   PRO A 167      17.201  28.379 -35.791  1.00  0.00           O  
ATOM   2688  CB  PRO A 167      14.253  28.435 -36.958  1.00  0.00           C  
ATOM   2689  CG  PRO A 167      14.963  29.093 -38.058  1.00  0.00           C  
ATOM   2690  CD  PRO A 167      15.224  30.513 -37.606  1.00  0.00           C  
ATOM   2691  HA  PRO A 167      14.139  29.112 -34.930  1.00  0.00           H  
ATOM   2692 1HB  PRO A 167      14.402  27.341 -36.953  1.00  0.00           H  
ATOM   2693 2HB  PRO A 167      13.179  28.604 -36.965  1.00  0.00           H  
ATOM   2694 1HG  PRO A 167      15.869  28.551 -38.199  1.00  0.00           H  
ATOM   2695 2HG  PRO A 167      14.390  29.032 -38.982  1.00  0.00           H  
ATOM   2696 1HD  PRO A 167      16.195  30.835 -37.997  1.00  0.00           H  
ATOM   2697 2HD  PRO A 167      14.405  31.120 -37.948  1.00  0.00           H  
ATOM   2698  N   CYS A 168      15.755  27.192 -34.491  1.00  0.00           N  
ATOM   2699  CA  CYS A 168      16.666  26.121 -34.159  1.00  0.00           C  
ATOM   2700  C   CYS A 168      15.974  24.776 -34.256  1.00  0.00           C  
ATOM   2701  O   CYS A 168      14.877  24.617 -33.733  1.00  0.00           O  
ATOM   2702  CB  CYS A 168      17.242  26.247 -32.757  1.00  0.00           C  
ATOM   2703  SG  CYS A 168      18.337  24.876 -32.354  1.00  0.00           S  
ATOM   2704  H   CYS A 168      14.833  27.205 -34.065  1.00  0.00           H  
ATOM   2705  HA  CYS A 168      17.467  26.176 -34.861  1.00  0.00           H  
ATOM   2706 1HB  CYS A 168      17.820  27.173 -32.685  1.00  0.00           H  
ATOM   2707 2HB  CYS A 168      16.445  26.292 -32.025  1.00  0.00           H  
ATOM   2708  HG  CYS A 168      18.901  24.823 -33.574  1.00  0.00           H  
ATOM   2709  N   VAL A 169      16.600  23.822 -34.934  1.00  0.00           N  
ATOM   2710  CA  VAL A 169      16.007  22.494 -35.072  1.00  0.00           C  
ATOM   2711  C   VAL A 169      16.693  21.487 -34.169  1.00  0.00           C  
ATOM   2712  O   VAL A 169      17.901  21.300 -34.248  1.00  0.00           O  
ATOM   2713  CB  VAL A 169      16.086  21.991 -36.519  1.00  0.00           C  
ATOM   2714  CG1 VAL A 169      15.483  20.579 -36.604  1.00  0.00           C  
ATOM   2715  CG2 VAL A 169      15.352  22.948 -37.432  1.00  0.00           C  
ATOM   2716  H   VAL A 169      17.509  24.037 -35.343  1.00  0.00           H  
ATOM   2717  HA  VAL A 169      14.960  22.551 -34.792  1.00  0.00           H  
ATOM   2718  HB  VAL A 169      17.117  21.926 -36.823  1.00  0.00           H  
ATOM   2719 1HG1 VAL A 169      15.548  20.219 -37.637  1.00  0.00           H  
ATOM   2720 2HG1 VAL A 169      16.028  19.897 -35.954  1.00  0.00           H  
ATOM   2721 3HG1 VAL A 169      14.433  20.608 -36.297  1.00  0.00           H  
ATOM   2722 1HG2 VAL A 169      15.419  22.589 -38.463  1.00  0.00           H  
ATOM   2723 2HG2 VAL A 169      14.336  22.998 -37.152  1.00  0.00           H  
ATOM   2724 3HG2 VAL A 169      15.788  23.930 -37.365  1.00  0.00           H  
ATOM   2725  N   VAL A 170      15.911  20.828 -33.343  1.00  0.00           N  
ATOM   2726  CA  VAL A 170      16.383  19.829 -32.400  1.00  0.00           C  
ATOM   2727  C   VAL A 170      15.977  18.461 -32.909  1.00  0.00           C  
ATOM   2728  O   VAL A 170      14.791  18.256 -33.172  1.00  0.00           O  
ATOM   2729  CB  VAL A 170      15.727  20.083 -31.047  1.00  0.00           C  
ATOM   2730  CG1 VAL A 170      16.146  19.079 -30.077  1.00  0.00           C  
ATOM   2731  CG2 VAL A 170      16.088  21.438 -30.584  1.00  0.00           C  
ATOM   2732  H   VAL A 170      14.918  21.051 -33.361  1.00  0.00           H  
ATOM   2733  HA  VAL A 170      17.465  19.887 -32.317  1.00  0.00           H  
ATOM   2734  HB  VAL A 170      14.664  20.015 -31.162  1.00  0.00           H  
ATOM   2735 1HG1 VAL A 170      15.672  19.266 -29.127  1.00  0.00           H  
ATOM   2736 2HG1 VAL A 170      15.846  18.105 -30.446  1.00  0.00           H  
ATOM   2737 3HG1 VAL A 170      17.228  19.127 -29.963  1.00  0.00           H  
ATOM   2738 1HG2 VAL A 170      15.610  21.637 -29.628  1.00  0.00           H  
ATOM   2739 2HG2 VAL A 170      17.159  21.492 -30.477  1.00  0.00           H  
ATOM   2740 3HG2 VAL A 170      15.760  22.169 -31.317  1.00  0.00           H  
ATOM   2741  N   ALA A 171      16.924  17.524 -33.066  1.00  0.00           N  
ATOM   2742  CA  ALA A 171      16.486  16.260 -33.660  1.00  0.00           C  
ATOM   2743  C   ALA A 171      17.100  14.979 -33.117  1.00  0.00           C  
ATOM   2744  O   ALA A 171      18.322  14.812 -32.958  1.00  0.00           O  
ATOM   2745  CB  ALA A 171      16.755  16.271 -35.145  1.00  0.00           C  
ATOM   2746  H   ALA A 171      17.892  17.724 -32.806  1.00  0.00           H  
ATOM   2747  HA  ALA A 171      15.425  16.206 -33.498  1.00  0.00           H  
ATOM   2748 1HB  ALA A 171      16.348  15.358 -35.588  1.00  0.00           H  
ATOM   2749 2HB  ALA A 171      16.282  17.144 -35.606  1.00  0.00           H  
ATOM   2750 3HB  ALA A 171      17.797  16.296 -35.284  1.00  0.00           H  
ATOM   2751  N   MET A 172      16.214  14.008 -32.973  1.00  0.00           N  
ATOM   2752  CA  MET A 172      16.540  12.684 -32.461  1.00  0.00           C  
ATOM   2753  C   MET A 172      17.070  11.741 -33.543  1.00  0.00           C  
ATOM   2754  O   MET A 172      16.392  10.782 -33.936  1.00  0.00           O  
ATOM   2755  CB  MET A 172      15.281  12.119 -31.829  1.00  0.00           C  
ATOM   2756  CG  MET A 172      15.458  10.843 -31.124  1.00  0.00           C  
ATOM   2757  SD  MET A 172      13.948  10.238 -30.452  1.00  0.00           S  
ATOM   2758  CE  MET A 172      13.180   9.620 -31.870  1.00  0.00           C  
ATOM   2759  H   MET A 172      15.236  14.238 -33.170  1.00  0.00           H  
ATOM   2760  HA  MET A 172      17.313  12.770 -31.710  1.00  0.00           H  
ATOM   2761 1HB  MET A 172      14.871  12.840 -31.145  1.00  0.00           H  
ATOM   2762 2HB  MET A 172      14.547  11.955 -32.598  1.00  0.00           H  
ATOM   2763 1HG  MET A 172      15.850  10.123 -31.813  1.00  0.00           H  
ATOM   2764 2HG  MET A 172      16.167  10.970 -30.311  1.00  0.00           H  
ATOM   2765 1HE  MET A 172      12.212   9.209 -31.605  1.00  0.00           H  
ATOM   2766 2HE  MET A 172      13.075  10.425 -32.562  1.00  0.00           H  
ATOM   2767 3HE  MET A 172      13.790   8.841 -32.310  1.00  0.00           H  
ATOM   2768  N   GLY A 173      18.297  12.012 -33.994  1.00  0.00           N  
ATOM   2769  CA  GLY A 173      18.942  11.224 -35.056  1.00  0.00           C  
ATOM   2770  C   GLY A 173      19.484   9.915 -34.484  1.00  0.00           C  
ATOM   2771  O   GLY A 173      19.476   9.725 -33.276  1.00  0.00           O  
ATOM   2772  H   GLY A 173      18.747  12.838 -33.607  1.00  0.00           H  
ATOM   2773 1HA  GLY A 173      18.225  11.019 -35.853  1.00  0.00           H  
ATOM   2774 2HA  GLY A 173      19.751  11.803 -35.502  1.00  0.00           H  
ATOM   2775  N   ARG A 174      20.004   9.022 -35.329  1.00  0.00           N  
ATOM   2776  CA  ARG A 174      20.458   7.720 -34.813  1.00  0.00           C  
ATOM   2777  C   ARG A 174      21.955   7.402 -34.910  1.00  0.00           C  
ATOM   2778  O   ARG A 174      22.521   6.778 -34.012  1.00  0.00           O  
ATOM   2779  CB  ARG A 174      19.689   6.606 -35.506  1.00  0.00           C  
ATOM   2780  CG  ARG A 174      20.019   5.207 -35.017  1.00  0.00           C  
ATOM   2781  CD  ARG A 174      19.126   4.183 -35.625  1.00  0.00           C  
ATOM   2782  NE  ARG A 174      19.453   2.837 -35.175  1.00  0.00           N  
ATOM   2783  CZ  ARG A 174      18.796   1.722 -35.549  1.00  0.00           C  
ATOM   2784  NH1 ARG A 174      17.778   1.807 -36.376  1.00  0.00           N  
ATOM   2785  NH2 ARG A 174      19.174   0.545 -35.084  1.00  0.00           N  
ATOM   2786  H   ARG A 174      20.022   9.224 -36.319  1.00  0.00           H  
ATOM   2787  HA  ARG A 174      20.189   7.679 -33.758  1.00  0.00           H  
ATOM   2788 1HB  ARG A 174      18.626   6.760 -35.356  1.00  0.00           H  
ATOM   2789 2HB  ARG A 174      19.880   6.639 -36.578  1.00  0.00           H  
ATOM   2790 1HG  ARG A 174      21.050   4.966 -35.281  1.00  0.00           H  
ATOM   2791 2HG  ARG A 174      19.901   5.167 -33.933  1.00  0.00           H  
ATOM   2792 1HD  ARG A 174      18.093   4.393 -35.351  1.00  0.00           H  
ATOM   2793 2HD  ARG A 174      19.228   4.212 -36.710  1.00  0.00           H  
ATOM   2794  HE  ARG A 174      20.232   2.732 -34.537  1.00  0.00           H  
ATOM   2795 1HH1 ARG A 174      17.491   2.707 -36.732  1.00  0.00           H  
ATOM   2796 2HH1 ARG A 174      17.284   0.972 -36.657  1.00  0.00           H  
ATOM   2797 1HH2 ARG A 174      19.958   0.480 -34.448  1.00  0.00           H  
ATOM   2798 2HH2 ARG A 174      18.681  -0.290 -35.364  1.00  0.00           H  
ATOM   2799  N   GLY A 175      22.606   7.814 -35.990  1.00  0.00           N  
ATOM   2800  CA  GLY A 175      24.005   7.434 -36.246  1.00  0.00           C  
ATOM   2801  C   GLY A 175      25.051   8.388 -35.664  1.00  0.00           C  
ATOM   2802  O   GLY A 175      26.216   8.338 -36.052  1.00  0.00           O  
ATOM   2803  H   GLY A 175      22.119   8.359 -36.682  1.00  0.00           H  
ATOM   2804 1HA  GLY A 175      24.175   6.437 -35.837  1.00  0.00           H  
ATOM   2805 2HA  GLY A 175      24.158   7.352 -37.321  1.00  0.00           H  
ATOM   2806  N   GLY A 176      24.618   9.277 -34.785  1.00  0.00           N  
ATOM   2807  CA  GLY A 176      25.456  10.324 -34.211  1.00  0.00           C  
ATOM   2808  C   GLY A 176      26.285   9.888 -32.990  1.00  0.00           C  
ATOM   2809  O   GLY A 176      26.427   8.694 -32.727  1.00  0.00           O  
ATOM   2810  H   GLY A 176      23.651   9.219 -34.505  1.00  0.00           H  
ATOM   2811 1HA  GLY A 176      26.120  10.700 -34.976  1.00  0.00           H  
ATOM   2812 2HA  GLY A 176      24.788  11.137 -33.946  1.00  0.00           H  
ATOM   2813  N   PRO A 177      26.886  10.858 -32.262  1.00  0.00           N  
ATOM   2814  CA  PRO A 177      27.713  10.730 -31.066  1.00  0.00           C  
ATOM   2815  C   PRO A 177      26.888  10.383 -29.828  1.00  0.00           C  
ATOM   2816  O   PRO A 177      25.661  10.400 -29.867  1.00  0.00           O  
ATOM   2817  CB  PRO A 177      28.356  12.120 -30.955  1.00  0.00           C  
ATOM   2818  CG  PRO A 177      27.393  13.046 -31.616  1.00  0.00           C  
ATOM   2819  CD  PRO A 177      26.796  12.255 -32.739  1.00  0.00           C  
ATOM   2820  HA  PRO A 177      28.479   9.964 -31.242  1.00  0.00           H  
ATOM   2821 1HB  PRO A 177      28.512  12.380 -29.898  1.00  0.00           H  
ATOM   2822 2HB  PRO A 177      29.345  12.115 -31.434  1.00  0.00           H  
ATOM   2823 1HG  PRO A 177      26.639  13.387 -30.910  1.00  0.00           H  
ATOM   2824 2HG  PRO A 177      27.919  13.957 -31.969  1.00  0.00           H  
ATOM   2825 1HD  PRO A 177      25.780  12.618 -32.869  1.00  0.00           H  
ATOM   2826 2HD  PRO A 177      27.404  12.367 -33.624  1.00  0.00           H  
ATOM   2827  N   ARG A 178      27.560  10.017 -28.733  1.00  0.00           N  
ATOM   2828  CA  ARG A 178      26.868   9.696 -27.473  1.00  0.00           C  
ATOM   2829  C   ARG A 178      26.110  10.870 -26.846  1.00  0.00           C  
ATOM   2830  O   ARG A 178      25.131  10.672 -26.126  1.00  0.00           O  
ATOM   2831  CB  ARG A 178      27.846   9.188 -26.423  1.00  0.00           C  
ATOM   2832  CG  ARG A 178      28.425   7.807 -26.670  1.00  0.00           C  
ATOM   2833  CD  ARG A 178      29.381   7.415 -25.593  1.00  0.00           C  
ATOM   2834  NE  ARG A 178      29.919   6.079 -25.797  1.00  0.00           N  
ATOM   2835  CZ  ARG A 178      30.864   5.510 -25.024  1.00  0.00           C  
ATOM   2836  NH1 ARG A 178      31.363   6.173 -24.004  1.00  0.00           N  
ATOM   2837  NH2 ARG A 178      31.287   4.287 -25.288  1.00  0.00           N  
ATOM   2838  H   ARG A 178      28.568   9.984 -28.755  1.00  0.00           H  
ATOM   2839  HA  ARG A 178      26.145   8.905 -27.681  1.00  0.00           H  
ATOM   2840 1HB  ARG A 178      28.676   9.887 -26.334  1.00  0.00           H  
ATOM   2841 2HB  ARG A 178      27.343   9.161 -25.456  1.00  0.00           H  
ATOM   2842 1HG  ARG A 178      27.620   7.073 -26.697  1.00  0.00           H  
ATOM   2843 2HG  ARG A 178      28.956   7.800 -27.622  1.00  0.00           H  
ATOM   2844 1HD  ARG A 178      30.213   8.117 -25.576  1.00  0.00           H  
ATOM   2845 2HD  ARG A 178      28.872   7.433 -24.630  1.00  0.00           H  
ATOM   2846  HE  ARG A 178      29.558   5.537 -26.571  1.00  0.00           H  
ATOM   2847 1HH1 ARG A 178      31.038   7.109 -23.802  1.00  0.00           H  
ATOM   2848 2HH1 ARG A 178      32.070   5.749 -23.422  1.00  0.00           H  
ATOM   2849 1HH2 ARG A 178      30.902   3.777 -26.071  1.00  0.00           H  
ATOM   2850 2HH2 ARG A 178      31.994   3.861 -24.707  1.00  0.00           H  
ATOM   2851  N   GLU A 179      26.597  12.083 -27.077  1.00  0.00           N  
ATOM   2852  CA  GLU A 179      26.014  13.283 -26.493  1.00  0.00           C  
ATOM   2853  C   GLU A 179      25.493  14.210 -27.596  1.00  0.00           C  
ATOM   2854  O   GLU A 179      25.981  14.128 -28.718  1.00  0.00           O  
ATOM   2855  CB  GLU A 179      27.058  14.010 -25.632  1.00  0.00           C  
ATOM   2856  CG  GLU A 179      27.528  13.213 -24.416  1.00  0.00           C  
ATOM   2857  CD  GLU A 179      28.520  13.966 -23.550  1.00  0.00           C  
ATOM   2858  OE1 GLU A 179      28.841  15.084 -23.876  1.00  0.00           O  
ATOM   2859  OE2 GLU A 179      28.950  13.416 -22.563  1.00  0.00           O  
ATOM   2860  H   GLU A 179      27.396  12.173 -27.684  1.00  0.00           H  
ATOM   2861  HA  GLU A 179      25.207  12.961 -25.849  1.00  0.00           H  
ATOM   2862 1HB  GLU A 179      27.934  14.227 -26.240  1.00  0.00           H  
ATOM   2863 2HB  GLU A 179      26.668  14.961 -25.282  1.00  0.00           H  
ATOM   2864 1HG  GLU A 179      26.657  12.949 -23.813  1.00  0.00           H  
ATOM   2865 2HG  GLU A 179      27.986  12.284 -24.760  1.00  0.00           H  
ATOM   2866  N   PRO A 180      24.518  15.097 -27.317  1.00  0.00           N  
ATOM   2867  CA  PRO A 180      23.991  16.092 -28.235  1.00  0.00           C  
ATOM   2868  C   PRO A 180      25.082  17.004 -28.793  1.00  0.00           C  
ATOM   2869  O   PRO A 180      26.095  17.256 -28.130  1.00  0.00           O  
ATOM   2870  CB  PRO A 180      23.008  16.875 -27.362  1.00  0.00           C  
ATOM   2871  CG  PRO A 180      22.582  15.907 -26.294  1.00  0.00           C  
ATOM   2872  CD  PRO A 180      23.810  15.071 -26.007  1.00  0.00           C  
ATOM   2873  HA  PRO A 180      23.482  15.556 -29.047  1.00  0.00           H  
ATOM   2874 1HB  PRO A 180      23.532  17.735 -26.963  1.00  0.00           H  
ATOM   2875 2HB  PRO A 180      22.171  17.258 -27.957  1.00  0.00           H  
ATOM   2876 1HG  PRO A 180      22.215  16.455 -25.418  1.00  0.00           H  
ATOM   2877 2HG  PRO A 180      21.736  15.296 -26.662  1.00  0.00           H  
ATOM   2878 1HD  PRO A 180      24.415  15.519 -25.211  1.00  0.00           H  
ATOM   2879 2HD  PRO A 180      23.441  14.072 -25.756  1.00  0.00           H  
ATOM   2880  N   GLU A 181      24.869  17.482 -30.021  1.00  0.00           N  
ATOM   2881  CA  GLU A 181      25.852  18.325 -30.721  1.00  0.00           C  
ATOM   2882  C   GLU A 181      25.218  19.474 -31.492  1.00  0.00           C  
ATOM   2883  O   GLU A 181      24.215  19.305 -32.182  1.00  0.00           O  
ATOM   2884  CB  GLU A 181      26.725  17.477 -31.658  1.00  0.00           C  
ATOM   2885  CG  GLU A 181      27.781  18.287 -32.426  1.00  0.00           C  
ATOM   2886  CD  GLU A 181      28.761  17.447 -33.181  1.00  0.00           C  
ATOM   2887  OE1 GLU A 181      28.735  16.246 -33.027  1.00  0.00           O  
ATOM   2888  OE2 GLU A 181      29.525  18.005 -33.933  1.00  0.00           O  
ATOM   2889  H   GLU A 181      23.974  17.251 -30.452  1.00  0.00           H  
ATOM   2890  HA  GLU A 181      26.510  18.760 -29.970  1.00  0.00           H  
ATOM   2891 1HB  GLU A 181      27.239  16.709 -31.075  1.00  0.00           H  
ATOM   2892 2HB  GLU A 181      26.091  16.968 -32.386  1.00  0.00           H  
ATOM   2893 1HG  GLU A 181      27.276  18.945 -33.138  1.00  0.00           H  
ATOM   2894 2HG  GLU A 181      28.323  18.914 -31.720  1.00  0.00           H  
ATOM   2895  N   ILE A 182      25.818  20.659 -31.369  1.00  0.00           N  
ATOM   2896  CA  ILE A 182      25.240  21.856 -31.965  1.00  0.00           C  
ATOM   2897  C   ILE A 182      25.979  22.365 -33.198  1.00  0.00           C  
ATOM   2898  O   ILE A 182      27.199  22.548 -33.182  1.00  0.00           O  
ATOM   2899  CB  ILE A 182      25.204  22.991 -30.933  1.00  0.00           C  
ATOM   2900  CG1 ILE A 182      24.467  22.529 -29.719  1.00  0.00           C  
ATOM   2901  CG2 ILE A 182      24.503  24.222 -31.528  1.00  0.00           C  
ATOM   2902  CD1 ILE A 182      25.382  21.858 -28.699  1.00  0.00           C  
ATOM   2903  H   ILE A 182      26.667  20.732 -30.826  1.00  0.00           H  
ATOM   2904  HA  ILE A 182      24.223  21.628 -32.257  1.00  0.00           H  
ATOM   2905  HB  ILE A 182      26.218  23.253 -30.639  1.00  0.00           H  
ATOM   2906 1HG1 ILE A 182      23.976  23.380 -29.259  1.00  0.00           H  
ATOM   2907 2HG1 ILE A 182      23.717  21.811 -30.019  1.00  0.00           H  
ATOM   2908 1HG2 ILE A 182      24.477  25.021 -30.794  1.00  0.00           H  
ATOM   2909 2HG2 ILE A 182      25.041  24.563 -32.402  1.00  0.00           H  
ATOM   2910 3HG2 ILE A 182      23.484  23.955 -31.814  1.00  0.00           H  
ATOM   2911 1HD1 ILE A 182      24.823  21.531 -27.841  1.00  0.00           H  
ATOM   2912 2HD1 ILE A 182      25.869  21.001 -29.140  1.00  0.00           H  
ATOM   2913 3HD1 ILE A 182      26.139  22.573 -28.373  1.00  0.00           H  
ATOM   2914  N   VAL A 183      25.220  22.575 -34.268  1.00  0.00           N  
ATOM   2915  CA  VAL A 183      25.739  23.114 -35.519  1.00  0.00           C  
ATOM   2916  C   VAL A 183      25.089  24.479 -35.727  1.00  0.00           C  
ATOM   2917  O   VAL A 183      23.868  24.606 -35.686  1.00  0.00           O  
ATOM   2918  CB  VAL A 183      25.425  22.178 -36.710  1.00  0.00           C  
ATOM   2919  CG1 VAL A 183      25.944  22.787 -38.018  1.00  0.00           C  
ATOM   2920  CG2 VAL A 183      26.061  20.812 -36.475  1.00  0.00           C  
ATOM   2921  H   VAL A 183      24.219  22.391 -34.178  1.00  0.00           H  
ATOM   2922  HA  VAL A 183      26.819  23.241 -35.440  1.00  0.00           H  
ATOM   2923  HB  VAL A 183      24.343  22.071 -36.801  1.00  0.00           H  
ATOM   2924 1HG1 VAL A 183      25.700  22.128 -38.855  1.00  0.00           H  
ATOM   2925 2HG1 VAL A 183      25.471  23.755 -38.167  1.00  0.00           H  
ATOM   2926 3HG1 VAL A 183      27.024  22.912 -37.963  1.00  0.00           H  
ATOM   2927 1HG2 VAL A 183      25.826  20.150 -37.312  1.00  0.00           H  
ATOM   2928 2HG2 VAL A 183      27.143  20.924 -36.392  1.00  0.00           H  
ATOM   2929 3HG2 VAL A 183      25.668  20.381 -35.552  1.00  0.00           H  
ATOM   2930  N   GLU A 184      25.886  25.520 -35.900  1.00  0.00           N  
ATOM   2931  CA  GLU A 184      25.309  26.850 -36.040  1.00  0.00           C  
ATOM   2932  C   GLU A 184      25.429  27.415 -37.458  1.00  0.00           C  
ATOM   2933  O   GLU A 184      26.457  28.001 -37.812  1.00  0.00           O  
ATOM   2934  CB  GLU A 184      25.971  27.785 -35.020  1.00  0.00           C  
ATOM   2935  CG  GLU A 184      25.748  27.359 -33.534  1.00  0.00           C  
ATOM   2936  CD  GLU A 184      26.409  28.273 -32.494  1.00  0.00           C  
ATOM   2937  OE1 GLU A 184      25.888  29.333 -32.202  1.00  0.00           O  
ATOM   2938  OE2 GLU A 184      27.447  27.906 -32.002  1.00  0.00           O  
ATOM   2939  H   GLU A 184      26.887  25.390 -35.920  1.00  0.00           H  
ATOM   2940  HA  GLU A 184      24.256  26.779 -35.812  1.00  0.00           H  
ATOM   2941 1HB  GLU A 184      27.045  27.821 -35.204  1.00  0.00           H  
ATOM   2942 2HB  GLU A 184      25.582  28.798 -35.146  1.00  0.00           H  
ATOM   2943 1HG  GLU A 184      24.690  27.289 -33.316  1.00  0.00           H  
ATOM   2944 2HG  GLU A 184      26.169  26.364 -33.421  1.00  0.00           H  
ATOM   2945  N   GLY A 185      24.359  27.304 -38.259  1.00  0.00           N  
ATOM   2946  CA  GLY A 185      24.382  27.729 -39.662  1.00  0.00           C  
ATOM   2947  C   GLY A 185      24.670  29.215 -39.900  1.00  0.00           C  
ATOM   2948  O   GLY A 185      25.066  29.594 -41.002  1.00  0.00           O  
ATOM   2949  H   GLY A 185      23.504  26.842 -37.941  1.00  0.00           H  
ATOM   2950 1HA  GLY A 185      25.138  27.148 -40.186  1.00  0.00           H  
ATOM   2951 2HA  GLY A 185      23.427  27.472 -40.118  1.00  0.00           H  
ATOM   2952  N   ASN A 186      24.510  30.052 -38.872  1.00  0.00           N  
ATOM   2953  CA  ASN A 186      24.783  31.484 -39.012  1.00  0.00           C  
ATOM   2954  C   ASN A 186      26.248  31.832 -38.736  1.00  0.00           C  
ATOM   2955  O   ASN A 186      26.647  32.991 -38.853  1.00  0.00           O  
ATOM   2956  CB  ASN A 186      23.907  32.283 -38.069  1.00  0.00           C  
ATOM   2957  CG  ASN A 186      22.463  32.265 -38.456  1.00  0.00           C  
ATOM   2958  OD1 ASN A 186      22.128  32.155 -39.637  1.00  0.00           O  
ATOM   2959  ND2 ASN A 186      21.595  32.377 -37.484  1.00  0.00           N  
ATOM   2960  H   ASN A 186      24.187  29.686 -37.988  1.00  0.00           H  
ATOM   2961  HA  ASN A 186      24.564  31.778 -40.040  1.00  0.00           H  
ATOM   2962 1HB  ASN A 186      24.009  31.882 -37.059  1.00  0.00           H  
ATOM   2963 2HB  ASN A 186      24.252  33.317 -38.045  1.00  0.00           H  
ATOM   2964 1HD2 ASN A 186      20.617  32.372 -37.694  1.00  0.00           H  
ATOM   2965 2HD2 ASN A 186      21.909  32.470 -36.539  1.00  0.00           H  
ATOM   2966  N   LYS A 187      27.040  30.833 -38.347  1.00  0.00           N  
ATOM   2967  CA  LYS A 187      28.452  31.024 -38.035  1.00  0.00           C  
ATOM   2968  C   LYS A 187      29.337  30.108 -38.874  1.00  0.00           C  
ATOM   2969  O   LYS A 187      30.458  30.466 -39.242  1.00  0.00           O  
ATOM   2970  CB  LYS A 187      28.685  30.750 -36.555  1.00  0.00           C  
ATOM   2971  CG  LYS A 187      27.967  31.711 -35.623  1.00  0.00           C  
ATOM   2972  CD  LYS A 187      28.159  31.314 -34.180  1.00  0.00           C  
ATOM   2973  CE  LYS A 187      27.424  32.251 -33.243  1.00  0.00           C  
ATOM   2974  NZ  LYS A 187      27.440  31.741 -31.847  1.00  0.00           N  
ATOM   2975  H   LYS A 187      26.660  29.895 -38.267  1.00  0.00           H  
ATOM   2976  HA  LYS A 187      28.726  32.055 -38.257  1.00  0.00           H  
ATOM   2977 1HB  LYS A 187      28.340  29.739 -36.321  1.00  0.00           H  
ATOM   2978 2HB  LYS A 187      29.750  30.790 -36.339  1.00  0.00           H  
ATOM   2979 1HG  LYS A 187      28.350  32.721 -35.776  1.00  0.00           H  
ATOM   2980 2HG  LYS A 187      26.902  31.708 -35.841  1.00  0.00           H  
ATOM   2981 1HD  LYS A 187      27.787  30.300 -34.028  1.00  0.00           H  
ATOM   2982 2HD  LYS A 187      29.219  31.329 -33.934  1.00  0.00           H  
ATOM   2983 1HE  LYS A 187      27.903  33.227 -33.269  1.00  0.00           H  
ATOM   2984 2HE  LYS A 187      26.389  32.352 -33.569  1.00  0.00           H  
ATOM   2985 1HZ  LYS A 187      26.946  32.371 -31.243  1.00  0.00           H  
ATOM   2986 2HZ  LYS A 187      26.962  30.815 -31.849  1.00  0.00           H  
ATOM   2987 3HZ  LYS A 187      28.386  31.633 -31.525  1.00  0.00           H  
ATOM   2988  N   ILE A 188      28.832  28.914 -39.155  1.00  0.00           N  
ATOM   2989  CA  ILE A 188      29.595  27.884 -39.832  1.00  0.00           C  
ATOM   2990  C   ILE A 188      29.362  27.853 -41.328  1.00  0.00           C  
ATOM   2991  O   ILE A 188      28.226  27.773 -41.802  1.00  0.00           O  
ATOM   2992  CB  ILE A 188      29.223  26.499 -39.288  1.00  0.00           C  
ATOM   2993  CG1 ILE A 188      29.528  26.407 -37.827  1.00  0.00           C  
ATOM   2994  CG2 ILE A 188      29.936  25.392 -40.046  1.00  0.00           C  
ATOM   2995  CD1 ILE A 188      28.991  25.156 -37.252  1.00  0.00           C  
ATOM   2996  H   ILE A 188      27.898  28.681 -38.831  1.00  0.00           H  
ATOM   2997  HA  ILE A 188      30.654  28.067 -39.654  1.00  0.00           H  
ATOM   2998  HB  ILE A 188      28.144  26.364 -39.397  1.00  0.00           H  
ATOM   2999 1HG1 ILE A 188      30.601  26.452 -37.661  1.00  0.00           H  
ATOM   3000 2HG1 ILE A 188      29.058  27.252 -37.316  1.00  0.00           H  
ATOM   3001 1HG2 ILE A 188      29.620  24.452 -39.641  1.00  0.00           H  
ATOM   3002 2HG2 ILE A 188      29.687  25.426 -41.088  1.00  0.00           H  
ATOM   3003 3HG2 ILE A 188      31.013  25.497 -39.933  1.00  0.00           H  
ATOM   3004 1HD1 ILE A 188      29.197  25.115 -36.181  1.00  0.00           H  
ATOM   3005 2HD1 ILE A 188      27.939  25.129 -37.432  1.00  0.00           H  
ATOM   3006 3HD1 ILE A 188      29.453  24.320 -37.744  1.00  0.00           H  
ATOM   3007  N   GLU A 189      30.433  27.875 -42.101  1.00  0.00           N  
ATOM   3008  CA  GLU A 189      30.231  27.775 -43.530  1.00  0.00           C  
ATOM   3009  C   GLU A 189      29.975  26.304 -43.824  1.00  0.00           C  
ATOM   3010  O   GLU A 189      30.898  25.527 -44.061  1.00  0.00           O  
ATOM   3011  CB  GLU A 189      31.446  28.289 -44.299  1.00  0.00           C  
ATOM   3012  CG  GLU A 189      31.247  28.370 -45.810  1.00  0.00           C  
ATOM   3013  CD  GLU A 189      32.473  28.845 -46.562  1.00  0.00           C  
ATOM   3014  OE1 GLU A 189      33.437  29.205 -45.930  1.00  0.00           O  
ATOM   3015  OE2 GLU A 189      32.438  28.844 -47.771  1.00  0.00           O  
ATOM   3016  H   GLU A 189      31.357  27.956 -41.704  1.00  0.00           H  
ATOM   3017  HA  GLU A 189      29.350  28.349 -43.817  1.00  0.00           H  
ATOM   3018 1HB  GLU A 189      31.706  29.285 -43.942  1.00  0.00           H  
ATOM   3019 2HB  GLU A 189      32.298  27.638 -44.107  1.00  0.00           H  
ATOM   3020 1HG  GLU A 189      30.965  27.397 -46.175  1.00  0.00           H  
ATOM   3021 2HG  GLU A 189      30.421  29.048 -46.012  1.00  0.00           H  
ATOM   3022  N   ILE A 190      28.709  25.923 -43.774  1.00  0.00           N  
ATOM   3023  CA  ILE A 190      28.352  24.518 -43.918  1.00  0.00           C  
ATOM   3024  C   ILE A 190      28.383  24.113 -45.396  1.00  0.00           C  
ATOM   3025  O   ILE A 190      27.614  24.626 -46.217  1.00  0.00           O  
ATOM   3026  CB  ILE A 190      26.951  24.253 -43.305  1.00  0.00           C  
ATOM   3027  CG1 ILE A 190      26.929  24.574 -41.842  1.00  0.00           C  
ATOM   3028  CG2 ILE A 190      26.579  22.877 -43.455  1.00  0.00           C  
ATOM   3029  CD1 ILE A 190      25.558  24.546 -41.269  1.00  0.00           C  
ATOM   3030  H   ILE A 190      28.026  26.636 -43.528  1.00  0.00           H  
ATOM   3031  HA  ILE A 190      29.084  23.917 -43.381  1.00  0.00           H  
ATOM   3032  HB  ILE A 190      26.218  24.877 -43.798  1.00  0.00           H  
ATOM   3033 1HG1 ILE A 190      27.552  23.859 -41.303  1.00  0.00           H  
ATOM   3034 2HG1 ILE A 190      27.322  25.558 -41.693  1.00  0.00           H  
ATOM   3035 1HG2 ILE A 190      25.594  22.698 -43.025  1.00  0.00           H  
ATOM   3036 2HG2 ILE A 190      26.571  22.627 -44.488  1.00  0.00           H  
ATOM   3037 3HG2 ILE A 190      27.307  22.287 -42.941  1.00  0.00           H  
ATOM   3038 1HD1 ILE A 190      25.604  24.797 -40.217  1.00  0.00           H  
ATOM   3039 2HD1 ILE A 190      24.925  25.271 -41.788  1.00  0.00           H  
ATOM   3040 3HD1 ILE A 190      25.141  23.552 -41.391  1.00  0.00           H  
ATOM   3041  N   THR A 191      29.321  23.216 -45.710  1.00  0.00           N  
ATOM   3042  CA  THR A 191      29.615  22.708 -47.056  1.00  0.00           C  
ATOM   3043  C   THR A 191      29.791  21.198 -47.076  1.00  0.00           C  
ATOM   3044  O   THR A 191      29.957  20.580 -46.028  1.00  0.00           O  
ATOM   3045  CB  THR A 191      30.918  23.312 -47.607  1.00  0.00           C  
ATOM   3046  OG1 THR A 191      32.050  22.844 -46.808  1.00  0.00           O  
ATOM   3047  CG2 THR A 191      30.869  24.823 -47.556  1.00  0.00           C  
ATOM   3048  H   THR A 191      29.892  22.891 -44.948  1.00  0.00           H  
ATOM   3049  HA  THR A 191      28.784  22.968 -47.715  1.00  0.00           H  
ATOM   3050  HB  THR A 191      31.055  22.996 -48.638  1.00  0.00           H  
ATOM   3051  HG1 THR A 191      32.845  23.335 -47.069  1.00  0.00           H  
ATOM   3052 1HG2 THR A 191      31.797  25.236 -47.949  1.00  0.00           H  
ATOM   3053 2HG2 THR A 191      30.031  25.187 -48.149  1.00  0.00           H  
ATOM   3054 3HG2 THR A 191      30.750  25.142 -46.536  1.00  0.00           H  
ATOM   3055  N   ALA A 192      29.885  20.614 -48.271  1.00  0.00           N  
ATOM   3056  CA  ALA A 192      30.145  19.177 -48.380  1.00  0.00           C  
ATOM   3057  C   ALA A 192      31.432  18.776 -47.668  1.00  0.00           C  
ATOM   3058  O   ALA A 192      31.494  17.745 -46.992  1.00  0.00           O  
ATOM   3059  CB  ALA A 192      30.293  18.792 -49.837  1.00  0.00           C  
ATOM   3060  H   ALA A 192      29.751  21.164 -49.107  1.00  0.00           H  
ATOM   3061  HA  ALA A 192      29.313  18.641 -47.921  1.00  0.00           H  
ATOM   3062 1HB  ALA A 192      30.475  17.754 -49.908  1.00  0.00           H  
ATOM   3063 2HB  ALA A 192      29.412  19.029 -50.395  1.00  0.00           H  
ATOM   3064 3HB  ALA A 192      31.139  19.335 -50.267  1.00  0.00           H  
ATOM   3065  N   GLU A 193      32.455  19.619 -47.789  1.00  0.00           N  
ATOM   3066  CA  GLU A 193      33.721  19.334 -47.145  1.00  0.00           C  
ATOM   3067  C   GLU A 193      33.571  19.370 -45.625  1.00  0.00           C  
ATOM   3068  O   GLU A 193      34.131  18.517 -44.938  1.00  0.00           O  
ATOM   3069  CB  GLU A 193      34.794  20.302 -47.633  1.00  0.00           C  
ATOM   3070  CG  GLU A 193      35.203  20.077 -49.099  1.00  0.00           C  
ATOM   3071  CD  GLU A 193      36.247  21.056 -49.593  1.00  0.00           C  
ATOM   3072  OE1 GLU A 193      36.575  21.967 -48.869  1.00  0.00           O  
ATOM   3073  OE2 GLU A 193      36.712  20.889 -50.697  1.00  0.00           O  
ATOM   3074  H   GLU A 193      32.347  20.460 -48.335  1.00  0.00           H  
ATOM   3075  HA  GLU A 193      34.026  18.326 -47.426  1.00  0.00           H  
ATOM   3076 1HB  GLU A 193      34.423  21.324 -47.543  1.00  0.00           H  
ATOM   3077 2HB  GLU A 193      35.681  20.217 -47.008  1.00  0.00           H  
ATOM   3078 1HG  GLU A 193      35.593  19.063 -49.202  1.00  0.00           H  
ATOM   3079 2HG  GLU A 193      34.313  20.155 -49.725  1.00  0.00           H  
ATOM   3080  N   TYR A 194      32.783  20.327 -45.103  1.00  0.00           N  
ATOM   3081  CA  TYR A 194      32.519  20.395 -43.659  1.00  0.00           C  
ATOM   3082  C   TYR A 194      31.868  19.095 -43.191  1.00  0.00           C  
ATOM   3083  O   TYR A 194      32.285  18.505 -42.188  1.00  0.00           O  
ATOM   3084  CB  TYR A 194      31.699  21.637 -43.288  1.00  0.00           C  
ATOM   3085  CG  TYR A 194      31.261  21.713 -41.843  1.00  0.00           C  
ATOM   3086  CD1 TYR A 194      32.136  22.044 -40.821  1.00  0.00           C  
ATOM   3087  CD2 TYR A 194      29.958  21.478 -41.568  1.00  0.00           C  
ATOM   3088  CE1 TYR A 194      31.669  22.099 -39.512  1.00  0.00           C  
ATOM   3089  CE2 TYR A 194      29.474  21.534 -40.275  1.00  0.00           C  
ATOM   3090  CZ  TYR A 194      30.328  21.836 -39.249  1.00  0.00           C  
ATOM   3091  OH  TYR A 194      29.859  21.886 -37.955  1.00  0.00           O  
ATOM   3092  H   TYR A 194      32.363  21.026 -45.722  1.00  0.00           H  
ATOM   3093  HA  TYR A 194      33.474  20.474 -43.140  1.00  0.00           H  
ATOM   3094 1HB  TYR A 194      32.266  22.540 -43.526  1.00  0.00           H  
ATOM   3095 2HB  TYR A 194      30.811  21.648 -43.893  1.00  0.00           H  
ATOM   3096  HD1 TYR A 194      33.185  22.248 -41.040  1.00  0.00           H  
ATOM   3097  HD2 TYR A 194      29.317  21.245 -42.398  1.00  0.00           H  
ATOM   3098  HE1 TYR A 194      32.347  22.347 -38.700  1.00  0.00           H  
ATOM   3099  HE2 TYR A 194      28.422  21.337 -40.066  1.00  0.00           H  
ATOM   3100  HH  TYR A 194      30.567  22.172 -37.372  1.00  0.00           H  
ATOM   3101  N   LEU A 195      30.842  18.633 -43.919  1.00  0.00           N  
ATOM   3102  CA  LEU A 195      30.213  17.367 -43.543  1.00  0.00           C  
ATOM   3103  C   LEU A 195      31.249  16.279 -43.439  1.00  0.00           C  
ATOM   3104  O   LEU A 195      31.298  15.542 -42.445  1.00  0.00           O  
ATOM   3105  CB  LEU A 195      29.204  16.877 -44.587  1.00  0.00           C  
ATOM   3106  CG  LEU A 195      28.631  15.479 -44.323  1.00  0.00           C  
ATOM   3107  CD1 LEU A 195      27.841  15.460 -43.033  1.00  0.00           C  
ATOM   3108  CD2 LEU A 195      27.776  15.071 -45.485  1.00  0.00           C  
ATOM   3109  H   LEU A 195      30.523  19.159 -44.733  1.00  0.00           H  
ATOM   3110  HA  LEU A 195      29.718  17.490 -42.579  1.00  0.00           H  
ATOM   3111 1HB  LEU A 195      28.399  17.527 -44.616  1.00  0.00           H  
ATOM   3112 2HB  LEU A 195      29.676  16.862 -45.565  1.00  0.00           H  
ATOM   3113  HG  LEU A 195      29.452  14.765 -44.219  1.00  0.00           H  
ATOM   3114 1HD1 LEU A 195      27.458  14.445 -42.868  1.00  0.00           H  
ATOM   3115 2HD1 LEU A 195      28.484  15.748 -42.201  1.00  0.00           H  
ATOM   3116 3HD1 LEU A 195      27.025  16.136 -43.106  1.00  0.00           H  
ATOM   3117 1HD2 LEU A 195      27.395  14.065 -45.284  1.00  0.00           H  
ATOM   3118 2HD2 LEU A 195      26.947  15.766 -45.596  1.00  0.00           H  
ATOM   3119 3HD2 LEU A 195      28.372  15.064 -46.399  1.00  0.00           H  
ATOM   3120  N   LEU A 196      32.081  16.158 -44.471  1.00  0.00           N  
ATOM   3121  CA  LEU A 196      33.060  15.106 -44.444  1.00  0.00           C  
ATOM   3122  C   LEU A 196      34.096  15.262 -43.357  1.00  0.00           C  
ATOM   3123  O   LEU A 196      34.493  14.266 -42.763  1.00  0.00           O  
ATOM   3124  CB  LEU A 196      33.774  14.978 -45.764  1.00  0.00           C  
ATOM   3125  CG  LEU A 196      32.944  14.484 -46.869  1.00  0.00           C  
ATOM   3126  CD1 LEU A 196      33.840  14.399 -48.083  1.00  0.00           C  
ATOM   3127  CD2 LEU A 196      32.290  13.172 -46.439  1.00  0.00           C  
ATOM   3128  H   LEU A 196      32.010  16.788 -45.273  1.00  0.00           H  
ATOM   3129  HA  LEU A 196      32.530  14.176 -44.267  1.00  0.00           H  
ATOM   3130 1HB  LEU A 196      34.154  15.963 -46.043  1.00  0.00           H  
ATOM   3131 2HB  LEU A 196      34.620  14.298 -45.640  1.00  0.00           H  
ATOM   3132  HG  LEU A 196      32.157  15.195 -47.106  1.00  0.00           H  
ATOM   3133 1HD1 LEU A 196      33.283  14.043 -48.925  1.00  0.00           H  
ATOM   3134 2HD1 LEU A 196      34.246  15.390 -48.295  1.00  0.00           H  
ATOM   3135 3HD1 LEU A 196      34.656  13.717 -47.880  1.00  0.00           H  
ATOM   3136 1HD2 LEU A 196      31.682  12.777 -47.246  1.00  0.00           H  
ATOM   3137 2HD2 LEU A 196      33.057  12.466 -46.172  1.00  0.00           H  
ATOM   3138 3HD2 LEU A 196      31.656  13.343 -45.567  1.00  0.00           H  
ATOM   3139  N   GLU A 197      34.530  16.484 -43.056  1.00  0.00           N  
ATOM   3140  CA  GLU A 197      35.512  16.627 -41.997  1.00  0.00           C  
ATOM   3141  C   GLU A 197      34.932  16.065 -40.712  1.00  0.00           C  
ATOM   3142  O   GLU A 197      35.580  15.283 -40.002  1.00  0.00           O  
ATOM   3143  CB  GLU A 197      35.925  18.089 -41.797  1.00  0.00           C  
ATOM   3144  CG  GLU A 197      36.981  18.265 -40.698  1.00  0.00           C  
ATOM   3145  CD  GLU A 197      37.486  19.682 -40.494  1.00  0.00           C  
ATOM   3146  OE1 GLU A 197      37.074  20.570 -41.198  1.00  0.00           O  
ATOM   3147  OE2 GLU A 197      38.287  19.862 -39.596  1.00  0.00           O  
ATOM   3148  H   GLU A 197      34.198  17.295 -43.575  1.00  0.00           H  
ATOM   3149  HA  GLU A 197      36.396  16.044 -42.259  1.00  0.00           H  
ATOM   3150 1HB  GLU A 197      36.319  18.490 -42.730  1.00  0.00           H  
ATOM   3151 2HB  GLU A 197      35.046  18.681 -41.530  1.00  0.00           H  
ATOM   3152 1HG  GLU A 197      36.542  17.918 -39.761  1.00  0.00           H  
ATOM   3153 2HG  GLU A 197      37.825  17.616 -40.927  1.00  0.00           H  
ATOM   3154  N   GLN A 198      33.678  16.412 -40.431  1.00  0.00           N  
ATOM   3155  CA  GLN A 198      33.078  15.895 -39.225  1.00  0.00           C  
ATOM   3156  C   GLN A 198      32.958  14.377 -39.280  1.00  0.00           C  
ATOM   3157  O   GLN A 198      33.372  13.681 -38.346  1.00  0.00           O  
ATOM   3158  CB  GLN A 198      31.677  16.489 -39.017  1.00  0.00           C  
ATOM   3159  CG  GLN A 198      31.610  17.942 -38.627  1.00  0.00           C  
ATOM   3160  CD  GLN A 198      30.153  18.404 -38.477  1.00  0.00           C  
ATOM   3161  OE1 GLN A 198      29.310  18.159 -39.348  1.00  0.00           O  
ATOM   3162  NE2 GLN A 198      29.850  19.057 -37.355  1.00  0.00           N  
ATOM   3163  H   GLN A 198      33.164  17.047 -41.049  1.00  0.00           H  
ATOM   3164  HA  GLN A 198      33.713  16.161 -38.383  1.00  0.00           H  
ATOM   3165 1HB  GLN A 198      31.104  16.375 -39.938  1.00  0.00           H  
ATOM   3166 2HB  GLN A 198      31.162  15.928 -38.251  1.00  0.00           H  
ATOM   3167 1HG  GLN A 198      32.119  18.079 -37.675  1.00  0.00           H  
ATOM   3168 2HG  GLN A 198      32.087  18.542 -39.409  1.00  0.00           H  
ATOM   3169 1HE2 GLN A 198      28.917  19.384 -37.196  1.00  0.00           H  
ATOM   3170 2HE2 GLN A 198      30.551  19.230 -36.662  1.00  0.00           H  
ATOM   3171  N   ALA A 199      32.514  13.843 -40.422  1.00  0.00           N  
ATOM   3172  CA  ALA A 199      32.342  12.403 -40.545  1.00  0.00           C  
ATOM   3173  C   ALA A 199      33.651  11.643 -40.350  1.00  0.00           C  
ATOM   3174  O   ALA A 199      33.693  10.642 -39.630  1.00  0.00           O  
ATOM   3175  CB  ALA A 199      31.780  12.073 -41.912  1.00  0.00           C  
ATOM   3176  H   ALA A 199      32.221  14.448 -41.191  1.00  0.00           H  
ATOM   3177  HA  ALA A 199      31.637  12.084 -39.777  1.00  0.00           H  
ATOM   3178 1HB  ALA A 199      31.615  11.003 -41.994  1.00  0.00           H  
ATOM   3179 2HB  ALA A 199      30.829  12.598 -42.053  1.00  0.00           H  
ATOM   3180 3HB  ALA A 199      32.482  12.389 -42.678  1.00  0.00           H  
ATOM   3181  N   ASP A 200      34.740  12.153 -40.934  1.00  0.00           N  
ATOM   3182  CA  ASP A 200      36.050  11.508 -40.849  1.00  0.00           C  
ATOM   3183  C   ASP A 200      36.562  11.457 -39.416  1.00  0.00           C  
ATOM   3184  O   ASP A 200      37.256  10.516 -39.028  1.00  0.00           O  
ATOM   3185  CB  ASP A 200      37.076  12.196 -41.762  1.00  0.00           C  
ATOM   3186  CG  ASP A 200      36.849  11.913 -43.291  1.00  0.00           C  
ATOM   3187  OD1 ASP A 200      36.046  11.045 -43.625  1.00  0.00           O  
ATOM   3188  OD2 ASP A 200      37.504  12.536 -44.097  1.00  0.00           O  
ATOM   3189  H   ASP A 200      34.651  13.002 -41.485  1.00  0.00           H  
ATOM   3190  HA  ASP A 200      35.941  10.483 -41.196  1.00  0.00           H  
ATOM   3191 1HB  ASP A 200      37.011  13.280 -41.602  1.00  0.00           H  
ATOM   3192 2HB  ASP A 200      38.080  11.885 -41.484  1.00  0.00           H  
ATOM   3193  N   LYS A 201      36.190  12.455 -38.619  1.00  0.00           N  
ATOM   3194  CA  LYS A 201      36.595  12.526 -37.225  1.00  0.00           C  
ATOM   3195  C   LYS A 201      35.665  11.748 -36.286  1.00  0.00           C  
ATOM   3196  O   LYS A 201      35.905  11.712 -35.078  1.00  0.00           O  
ATOM   3197  CB  LYS A 201      36.655  13.984 -36.764  1.00  0.00           C  
ATOM   3198  CG  LYS A 201      37.738  14.829 -37.416  1.00  0.00           C  
ATOM   3199  CD  LYS A 201      37.706  16.259 -36.879  1.00  0.00           C  
ATOM   3200  CE  LYS A 201      38.788  17.124 -37.516  1.00  0.00           C  
ATOM   3201  NZ  LYS A 201      38.754  18.532 -37.007  1.00  0.00           N  
ATOM   3202  H   LYS A 201      35.637  13.225 -39.006  1.00  0.00           H  
ATOM   3203  HA  LYS A 201      37.591  12.092 -37.139  1.00  0.00           H  
ATOM   3204 1HB  LYS A 201      35.696  14.459 -36.991  1.00  0.00           H  
ATOM   3205 2HB  LYS A 201      36.797  14.021 -35.686  1.00  0.00           H  
ATOM   3206 1HG  LYS A 201      38.716  14.389 -37.217  1.00  0.00           H  
ATOM   3207 2HG  LYS A 201      37.581  14.850 -38.495  1.00  0.00           H  
ATOM   3208 1HD  LYS A 201      36.731  16.697 -37.109  1.00  0.00           H  
ATOM   3209 2HD  LYS A 201      37.838  16.251 -35.798  1.00  0.00           H  
ATOM   3210 1HE  LYS A 201      39.769  16.694 -37.307  1.00  0.00           H  
ATOM   3211 2HE  LYS A 201      38.636  17.140 -38.586  1.00  0.00           H  
ATOM   3212 1HZ  LYS A 201      39.481  19.076 -37.465  1.00  0.00           H  
ATOM   3213 2HZ  LYS A 201      37.847  18.947 -37.206  1.00  0.00           H  
ATOM   3214 3HZ  LYS A 201      38.908  18.534 -36.014  1.00  0.00           H  
ATOM   3215  N   GLY A 202      34.579  11.164 -36.816  1.00  0.00           N  
ATOM   3216  CA  GLY A 202      33.607  10.466 -35.976  1.00  0.00           C  
ATOM   3217  C   GLY A 202      32.678  11.450 -35.261  1.00  0.00           C  
ATOM   3218  O   GLY A 202      32.078  11.128 -34.233  1.00  0.00           O  
ATOM   3219  H   GLY A 202      34.417  11.181 -37.823  1.00  0.00           H  
ATOM   3220 1HA  GLY A 202      33.021   9.790 -36.598  1.00  0.00           H  
ATOM   3221 2HA  GLY A 202      34.133   9.858 -35.242  1.00  0.00           H  
ATOM   3222  N   VAL A 203      32.593  12.658 -35.801  1.00  0.00           N  
ATOM   3223  CA  VAL A 203      31.820  13.753 -35.251  1.00  0.00           C  
ATOM   3224  C   VAL A 203      30.494  13.963 -35.956  1.00  0.00           C  
ATOM   3225  O   VAL A 203      30.387  13.847 -37.175  1.00  0.00           O  
ATOM   3226  CB  VAL A 203      32.670  15.028 -35.297  1.00  0.00           C  
ATOM   3227  CG1 VAL A 203      31.877  16.227 -34.857  1.00  0.00           C  
ATOM   3228  CG2 VAL A 203      33.870  14.823 -34.410  1.00  0.00           C  
ATOM   3229  H   VAL A 203      33.093  12.845 -36.668  1.00  0.00           H  
ATOM   3230  HA  VAL A 203      31.615  13.527 -34.204  1.00  0.00           H  
ATOM   3231  HB  VAL A 203      33.000  15.202 -36.303  1.00  0.00           H  
ATOM   3232 1HG1 VAL A 203      32.501  17.114 -34.896  1.00  0.00           H  
ATOM   3233 2HG1 VAL A 203      31.023  16.369 -35.515  1.00  0.00           H  
ATOM   3234 3HG1 VAL A 203      31.521  16.083 -33.837  1.00  0.00           H  
ATOM   3235 1HG2 VAL A 203      34.507  15.704 -34.437  1.00  0.00           H  
ATOM   3236 2HG2 VAL A 203      33.534  14.646 -33.390  1.00  0.00           H  
ATOM   3237 3HG2 VAL A 203      34.431  13.962 -34.755  1.00  0.00           H  
ATOM   3238  N   HIS A 204      29.455  14.164 -35.153  1.00  0.00           N  
ATOM   3239  CA  HIS A 204      28.070  14.453 -35.540  1.00  0.00           C  
ATOM   3240  C   HIS A 204      27.320  13.297 -36.213  1.00  0.00           C  
ATOM   3241  O   HIS A 204      26.224  12.961 -35.785  1.00  0.00           O  
ATOM   3242  CB  HIS A 204      28.060  15.677 -36.464  1.00  0.00           C  
ATOM   3243  CG  HIS A 204      26.760  16.100 -36.849  1.00  0.00           C  
ATOM   3244  ND1 HIS A 204      26.071  15.504 -37.870  1.00  0.00           N  
ATOM   3245  CD2 HIS A 204      25.978  17.075 -36.382  1.00  0.00           C  
ATOM   3246  CE1 HIS A 204      24.919  16.089 -38.008  1.00  0.00           C  
ATOM   3247  NE2 HIS A 204      24.846  17.050 -37.123  1.00  0.00           N  
ATOM   3248  H   HIS A 204      29.650  14.206 -34.162  1.00  0.00           H  
ATOM   3249  HA  HIS A 204      27.513  14.724 -34.642  1.00  0.00           H  
ATOM   3250 1HB  HIS A 204      28.553  16.516 -35.969  1.00  0.00           H  
ATOM   3251 2HB  HIS A 204      28.606  15.479 -37.376  1.00  0.00           H  
ATOM   3252  HD1 HIS A 204      26.423  14.754 -38.427  1.00  0.00           H  
ATOM   3253  HD2 HIS A 204      26.105  17.808 -35.585  1.00  0.00           H  
ATOM   3254  HE1 HIS A 204      24.215  15.752 -38.761  1.00  0.00           H  
ATOM   3255  N   ALA A 205      27.935  12.695 -37.235  1.00  0.00           N  
ATOM   3256  CA  ALA A 205      27.642  11.473 -38.030  1.00  0.00           C  
ATOM   3257  C   ALA A 205      26.169  11.099 -38.410  1.00  0.00           C  
ATOM   3258  O   ALA A 205      25.958  10.478 -39.456  1.00  0.00           O  
ATOM   3259  CB  ALA A 205      28.272  10.298 -37.308  1.00  0.00           C  
ATOM   3260  H   ALA A 205      28.811  13.140 -37.475  1.00  0.00           H  
ATOM   3261  HA  ALA A 205      28.172  11.596 -38.974  1.00  0.00           H  
ATOM   3262 1HB  ALA A 205      28.164   9.403 -37.922  1.00  0.00           H  
ATOM   3263 2HB  ALA A 205      29.333  10.500 -37.143  1.00  0.00           H  
ATOM   3264 3HB  ALA A 205      27.801  10.137 -36.364  1.00  0.00           H  
ATOM   3265  N   ALA A 206      25.147  11.572 -37.689  1.00  0.00           N  
ATOM   3266  CA  ALA A 206      23.744  11.254 -37.985  1.00  0.00           C  
ATOM   3267  C   ALA A 206      23.387  11.713 -39.381  1.00  0.00           C  
ATOM   3268  O   ALA A 206      22.558  11.120 -40.058  1.00  0.00           O  
ATOM   3269  CB  ALA A 206      22.824  11.896 -36.965  1.00  0.00           C  
ATOM   3270  H   ALA A 206      25.353  12.103 -36.869  1.00  0.00           H  
ATOM   3271  HA  ALA A 206      23.626  10.173 -37.946  1.00  0.00           H  
ATOM   3272 1HB  ALA A 206      21.789  11.636 -37.200  1.00  0.00           H  
ATOM   3273 2HB  ALA A 206      23.073  11.542 -35.970  1.00  0.00           H  
ATOM   3274 3HB  ALA A 206      22.938  12.980 -37.006  1.00  0.00           H  
ATOM   3275  N   SER A 207      23.996  12.818 -39.770  1.00  0.00           N  
ATOM   3276  CA  SER A 207      23.962  13.469 -41.075  1.00  0.00           C  
ATOM   3277  C   SER A 207      22.616  14.017 -41.582  1.00  0.00           C  
ATOM   3278  O   SER A 207      22.595  15.120 -42.124  1.00  0.00           O  
ATOM   3279  CB  SER A 207      24.531  12.490 -42.066  1.00  0.00           C  
ATOM   3280  OG  SER A 207      25.844  12.136 -41.705  1.00  0.00           O  
ATOM   3281  H   SER A 207      24.608  13.220 -39.082  1.00  0.00           H  
ATOM   3282  HA  SER A 207      24.652  14.312 -41.018  1.00  0.00           H  
ATOM   3283 1HB  SER A 207      23.921  11.612 -42.117  1.00  0.00           H  
ATOM   3284 2HB  SER A 207      24.537  12.940 -43.059  1.00  0.00           H  
ATOM   3285  HG  SER A 207      25.785  11.491 -40.944  1.00  0.00           H  
ATOM   3286  N   ASP A 208      21.499  13.346 -41.315  1.00  0.00           N  
ATOM   3287  CA  ASP A 208      20.173  13.886 -41.674  1.00  0.00           C  
ATOM   3288  C   ASP A 208      20.022  15.332 -41.171  1.00  0.00           C  
ATOM   3289  O   ASP A 208      19.619  16.258 -41.885  1.00  0.00           O  
ATOM   3290  CB  ASP A 208      19.076  12.959 -41.126  1.00  0.00           C  
ATOM   3291  CG  ASP A 208      19.188  12.639 -39.592  1.00  0.00           C  
ATOM   3292  OD1 ASP A 208      20.133  13.089 -38.962  1.00  0.00           O  
ATOM   3293  OD2 ASP A 208      18.335  11.938 -39.092  1.00  0.00           O  
ATOM   3294  H   ASP A 208      21.595  12.429 -40.886  1.00  0.00           H  
ATOM   3295  HA  ASP A 208      20.088  13.896 -42.761  1.00  0.00           H  
ATOM   3296 1HB  ASP A 208      18.103  13.417 -41.307  1.00  0.00           H  
ATOM   3297 2HB  ASP A 208      19.098  12.019 -41.681  1.00  0.00           H  
ATOM   3298  N   HIS A 209      20.419  15.488 -39.927  1.00  0.00           N  
ATOM   3299  CA  HIS A 209      20.429  16.710 -39.157  1.00  0.00           C  
ATOM   3300  C   HIS A 209      21.292  17.769 -39.841  1.00  0.00           C  
ATOM   3301  O   HIS A 209      20.953  18.953 -39.875  1.00  0.00           O  
ATOM   3302  CB  HIS A 209      20.960  16.359 -37.778  1.00  0.00           C  
ATOM   3303  CG  HIS A 209      20.853  17.364 -36.801  1.00  0.00           C  
ATOM   3304  ND1 HIS A 209      19.663  17.705 -36.272  1.00  0.00           N  
ATOM   3305  CD2 HIS A 209      21.773  18.125 -36.196  1.00  0.00           C  
ATOM   3306  CE1 HIS A 209      19.832  18.607 -35.382  1.00  0.00           C  
ATOM   3307  NE2 HIS A 209      21.131  18.893 -35.324  1.00  0.00           N  
ATOM   3308  H   HIS A 209      20.693  14.629 -39.459  1.00  0.00           H  
ATOM   3309  HA  HIS A 209      19.417  17.098 -39.061  1.00  0.00           H  
ATOM   3310 1HB  HIS A 209      20.427  15.480 -37.411  1.00  0.00           H  
ATOM   3311 2HB  HIS A 209      22.002  16.083 -37.858  1.00  0.00           H  
ATOM   3312  HD1 HIS A 209      18.785  17.309 -36.519  1.00  0.00           H  
ATOM   3313  HD2 HIS A 209      22.830  18.229 -36.268  1.00  0.00           H  
ATOM   3314  HE1 HIS A 209      18.973  19.011 -34.836  1.00  0.00           H  
ATOM   3315  N   TRP A 210      22.431  17.336 -40.356  1.00  0.00           N  
ATOM   3316  CA  TRP A 210      23.370  18.209 -41.029  1.00  0.00           C  
ATOM   3317  C   TRP A 210      22.732  18.800 -42.272  1.00  0.00           C  
ATOM   3318  O   TRP A 210      22.883  19.994 -42.542  1.00  0.00           O  
ATOM   3319  CB  TRP A 210      24.632  17.473 -41.414  1.00  0.00           C  
ATOM   3320  CG  TRP A 210      25.585  18.320 -41.983  1.00  0.00           C  
ATOM   3321  CD1 TRP A 210      26.485  19.035 -41.306  1.00  0.00           C  
ATOM   3322  CD2 TRP A 210      25.815  18.586 -43.372  1.00  0.00           C  
ATOM   3323  NE1 TRP A 210      27.239  19.721 -42.146  1.00  0.00           N  
ATOM   3324  CE2 TRP A 210      26.847  19.465 -43.427  1.00  0.00           C  
ATOM   3325  CE3 TRP A 210      25.232  18.138 -44.550  1.00  0.00           C  
ATOM   3326  CZ2 TRP A 210      27.336  19.941 -44.614  1.00  0.00           C  
ATOM   3327  CZ3 TRP A 210      25.723  18.596 -45.745  1.00  0.00           C  
ATOM   3328  CH2 TRP A 210      26.750  19.483 -45.785  1.00  0.00           C  
ATOM   3329  H   TRP A 210      22.625  16.348 -40.320  1.00  0.00           H  
ATOM   3330  HA  TRP A 210      23.633  19.023 -40.353  1.00  0.00           H  
ATOM   3331 1HB  TRP A 210      25.074  16.997 -40.565  1.00  0.00           H  
ATOM   3332 2HB  TRP A 210      24.408  16.709 -42.143  1.00  0.00           H  
ATOM   3333  HD1 TRP A 210      26.587  19.049 -40.218  1.00  0.00           H  
ATOM   3334  HE1 TRP A 210      27.977  20.321 -41.865  1.00  0.00           H  
ATOM   3335  HE3 TRP A 210      24.409  17.425 -44.525  1.00  0.00           H  
ATOM   3336  HZ2 TRP A 210      28.151  20.643 -44.635  1.00  0.00           H  
ATOM   3337  HZ3 TRP A 210      25.259  18.225 -46.663  1.00  0.00           H  
ATOM   3338  HH2 TRP A 210      27.115  19.830 -46.748  1.00  0.00           H  
ATOM   3339  N   GLU A 211      22.016  17.955 -43.033  1.00  0.00           N  
ATOM   3340  CA  GLU A 211      21.389  18.401 -44.275  1.00  0.00           C  
ATOM   3341  C   GLU A 211      20.375  19.490 -43.936  1.00  0.00           C  
ATOM   3342  O   GLU A 211      20.245  20.487 -44.649  1.00  0.00           O  
ATOM   3343  CB  GLU A 211      20.665  17.243 -44.972  1.00  0.00           C  
ATOM   3344  CG  GLU A 211      21.546  16.128 -45.526  1.00  0.00           C  
ATOM   3345  CD  GLU A 211      22.413  16.533 -46.645  1.00  0.00           C  
ATOM   3346  OE1 GLU A 211      21.927  17.102 -47.583  1.00  0.00           O  
ATOM   3347  OE2 GLU A 211      23.575  16.266 -46.569  1.00  0.00           O  
ATOM   3348  H   GLU A 211      21.941  16.978 -42.740  1.00  0.00           H  
ATOM   3349  HA  GLU A 211      22.149  18.813 -44.937  1.00  0.00           H  
ATOM   3350 1HB  GLU A 211      19.959  16.788 -44.285  1.00  0.00           H  
ATOM   3351 2HB  GLU A 211      20.085  17.641 -45.804  1.00  0.00           H  
ATOM   3352 1HG  GLU A 211      22.175  15.754 -44.717  1.00  0.00           H  
ATOM   3353 2HG  GLU A 211      20.908  15.305 -45.852  1.00  0.00           H  
ATOM   3354  N   ASP A 212      19.704  19.343 -42.793  1.00  0.00           N  
ATOM   3355  CA  ASP A 212      18.782  20.374 -42.339  1.00  0.00           C  
ATOM   3356  C   ASP A 212      19.522  21.692 -42.125  1.00  0.00           C  
ATOM   3357  O   ASP A 212      19.126  22.739 -42.658  1.00  0.00           O  
ATOM   3358  CB  ASP A 212      18.095  19.960 -41.032  1.00  0.00           C  
ATOM   3359  CG  ASP A 212      17.154  20.982 -40.547  1.00  0.00           C  
ATOM   3360  OD1 ASP A 212      16.247  21.263 -41.245  1.00  0.00           O  
ATOM   3361  OD2 ASP A 212      17.334  21.482 -39.476  1.00  0.00           O  
ATOM   3362  H   ASP A 212      19.822  18.479 -42.257  1.00  0.00           H  
ATOM   3363  HA  ASP A 212      18.025  20.525 -43.107  1.00  0.00           H  
ATOM   3364 1HB  ASP A 212      17.563  19.015 -41.172  1.00  0.00           H  
ATOM   3365 2HB  ASP A 212      18.823  19.810 -40.263  1.00  0.00           H  
ATOM   3366  N   ALA A 213      20.618  21.641 -41.360  1.00  0.00           N  
ATOM   3367  CA  ALA A 213      21.378  22.854 -41.063  1.00  0.00           C  
ATOM   3368  C   ALA A 213      21.889  23.527 -42.333  1.00  0.00           C  
ATOM   3369  O   ALA A 213      21.801  24.755 -42.482  1.00  0.00           O  
ATOM   3370  CB  ALA A 213      22.569  22.514 -40.185  1.00  0.00           C  
ATOM   3371  H   ALA A 213      20.899  20.745 -40.954  1.00  0.00           H  
ATOM   3372  HA  ALA A 213      20.718  23.543 -40.537  1.00  0.00           H  
ATOM   3373 1HB  ALA A 213      23.110  23.426 -39.943  1.00  0.00           H  
ATOM   3374 2HB  ALA A 213      22.245  22.041 -39.271  1.00  0.00           H  
ATOM   3375 3HB  ALA A 213      23.227  21.830 -40.718  1.00  0.00           H  
ATOM   3376  N   LEU A 214      22.371  22.692 -43.278  1.00  0.00           N  
ATOM   3377  CA  LEU A 214      22.919  23.123 -44.564  1.00  0.00           C  
ATOM   3378  C   LEU A 214      21.940  23.895 -45.413  1.00  0.00           C  
ATOM   3379  O   LEU A 214      22.195  25.026 -45.821  1.00  0.00           O  
ATOM   3380  CB  LEU A 214      23.265  21.889 -45.430  1.00  0.00           C  
ATOM   3381  CG  LEU A 214      23.695  22.194 -46.890  1.00  0.00           C  
ATOM   3382  CD1 LEU A 214      25.037  22.878 -46.907  1.00  0.00           C  
ATOM   3383  CD2 LEU A 214      23.651  20.938 -47.717  1.00  0.00           C  
ATOM   3384  H   LEU A 214      22.388  21.694 -43.067  1.00  0.00           H  
ATOM   3385  HA  LEU A 214      23.798  23.737 -44.382  1.00  0.00           H  
ATOM   3386 1HB  LEU A 214      24.074  21.342 -44.945  1.00  0.00           H  
ATOM   3387 2HB  LEU A 214      22.411  21.238 -45.476  1.00  0.00           H  
ATOM   3388  HG  LEU A 214      22.984  22.896 -47.314  1.00  0.00           H  
ATOM   3389 1HD1 LEU A 214      25.306  23.131 -47.930  1.00  0.00           H  
ATOM   3390 2HD1 LEU A 214      24.990  23.785 -46.313  1.00  0.00           H  
ATOM   3391 3HD1 LEU A 214      25.783  22.214 -46.502  1.00  0.00           H  
ATOM   3392 1HD2 LEU A 214      23.913  21.192 -48.735  1.00  0.00           H  
ATOM   3393 2HD2 LEU A 214      24.338  20.225 -47.342  1.00  0.00           H  
ATOM   3394 3HD2 LEU A 214      22.647  20.511 -47.690  1.00  0.00           H  
ATOM   3395  N   MET A 215      20.813  23.256 -45.679  1.00  0.00           N  
ATOM   3396  CA  MET A 215      19.809  23.781 -46.579  1.00  0.00           C  
ATOM   3397  C   MET A 215      19.114  25.016 -46.057  1.00  0.00           C  
ATOM   3398  O   MET A 215      18.863  25.958 -46.813  1.00  0.00           O  
ATOM   3399  CB  MET A 215      18.833  22.659 -46.871  1.00  0.00           C  
ATOM   3400  CG  MET A 215      19.488  21.576 -47.695  1.00  0.00           C  
ATOM   3401  SD  MET A 215      18.472  20.171 -47.977  1.00  0.00           S  
ATOM   3402  CE  MET A 215      19.638  19.199 -48.910  1.00  0.00           C  
ATOM   3403  H   MET A 215      20.653  22.336 -45.265  1.00  0.00           H  
ATOM   3404  HA  MET A 215      20.304  24.053 -47.507  1.00  0.00           H  
ATOM   3405 1HB  MET A 215      18.488  22.218 -45.932  1.00  0.00           H  
ATOM   3406 2HB  MET A 215      17.962  23.043 -47.409  1.00  0.00           H  
ATOM   3407 1HG  MET A 215      19.774  21.987 -48.662  1.00  0.00           H  
ATOM   3408 2HG  MET A 215      20.389  21.245 -47.184  1.00  0.00           H  
ATOM   3409 1HE  MET A 215      19.190  18.242 -49.176  1.00  0.00           H  
ATOM   3410 2HE  MET A 215      19.918  19.735 -49.817  1.00  0.00           H  
ATOM   3411 3HE  MET A 215      20.526  19.021 -48.303  1.00  0.00           H  
ATOM   3412  N   SER A 216      18.806  25.029 -44.770  1.00  0.00           N  
ATOM   3413  CA  SER A 216      18.091  26.159 -44.220  1.00  0.00           C  
ATOM   3414  C   SER A 216      18.987  27.264 -43.643  1.00  0.00           C  
ATOM   3415  O   SER A 216      18.513  28.390 -43.452  1.00  0.00           O  
ATOM   3416  CB  SER A 216      17.116  25.620 -43.210  1.00  0.00           C  
ATOM   3417  OG  SER A 216      16.181  24.809 -43.871  1.00  0.00           O  
ATOM   3418  H   SER A 216      19.034  24.235 -44.162  1.00  0.00           H  
ATOM   3419  HA  SER A 216      17.508  26.604 -45.027  1.00  0.00           H  
ATOM   3420 1HB  SER A 216      17.645  25.024 -42.484  1.00  0.00           H  
ATOM   3421 2HB  SER A 216      16.610  26.433 -42.692  1.00  0.00           H  
ATOM   3422  HG  SER A 216      15.523  24.533 -43.210  1.00  0.00           H  
ATOM   3423  N   ARG A 217      20.288  26.978 -43.436  1.00  0.00           N  
ATOM   3424  CA  ARG A 217      21.244  27.929 -42.849  1.00  0.00           C  
ATOM   3425  C   ARG A 217      20.759  28.381 -41.476  1.00  0.00           C  
ATOM   3426  O   ARG A 217      20.680  29.568 -41.171  1.00  0.00           O  
ATOM   3427  CB  ARG A 217      21.460  29.118 -43.768  1.00  0.00           C  
ATOM   3428  CG  ARG A 217      21.893  28.735 -45.191  1.00  0.00           C  
ATOM   3429  CD  ARG A 217      23.232  28.081 -45.214  1.00  0.00           C  
ATOM   3430  NE  ARG A 217      23.661  27.766 -46.580  1.00  0.00           N  
ATOM   3431  CZ  ARG A 217      24.748  27.026 -46.890  1.00  0.00           C  
ATOM   3432  NH1 ARG A 217      25.507  26.558 -45.931  1.00  0.00           N  
ATOM   3433  NH2 ARG A 217      25.039  26.770 -48.155  1.00  0.00           N  
ATOM   3434  H   ARG A 217      20.638  26.040 -43.619  1.00  0.00           H  
ATOM   3435  HA  ARG A 217      22.201  27.418 -42.725  1.00  0.00           H  
ATOM   3436 1HB  ARG A 217      20.560  29.713 -43.840  1.00  0.00           H  
ATOM   3437 2HB  ARG A 217      22.239  29.757 -43.347  1.00  0.00           H  
ATOM   3438 1HG  ARG A 217      21.174  28.024 -45.612  1.00  0.00           H  
ATOM   3439 2HG  ARG A 217      21.930  29.625 -45.817  1.00  0.00           H  
ATOM   3440 1HD  ARG A 217      23.971  28.743 -44.766  1.00  0.00           H  
ATOM   3441 2HD  ARG A 217      23.186  27.147 -44.646  1.00  0.00           H  
ATOM   3442  HE  ARG A 217      23.088  28.104 -47.341  1.00  0.00           H  
ATOM   3443 1HH1 ARG A 217      25.270  26.755 -44.969  1.00  0.00           H  
ATOM   3444 2HH1 ARG A 217      26.327  25.970 -46.157  1.00  0.00           H  
ATOM   3445 1HH2 ARG A 217      24.447  27.129 -48.886  1.00  0.00           H  
ATOM   3446 2HH2 ARG A 217      25.850  26.215 -48.390  1.00  0.00           H  
ATOM   3447  N   ILE A 218      20.394  27.391 -40.676  1.00  0.00           N  
ATOM   3448  CA  ILE A 218      19.831  27.589 -39.335  1.00  0.00           C  
ATOM   3449  C   ILE A 218      20.620  26.855 -38.250  1.00  0.00           C  
ATOM   3450  O   ILE A 218      21.596  26.159 -38.549  1.00  0.00           O  
ATOM   3451  CB  ILE A 218      18.341  27.212 -39.336  1.00  0.00           C  
ATOM   3452  CG1 ILE A 218      18.167  25.829 -39.814  1.00  0.00           C  
ATOM   3453  CG2 ILE A 218      17.558  28.158 -40.226  1.00  0.00           C  
ATOM   3454  CD1 ILE A 218      18.332  24.872 -38.805  1.00  0.00           C  
ATOM   3455  H   ILE A 218      20.547  26.447 -41.041  1.00  0.00           H  
ATOM   3456  HA  ILE A 218      19.881  28.651 -39.101  1.00  0.00           H  
ATOM   3457  HB  ILE A 218      17.951  27.262 -38.318  1.00  0.00           H  
ATOM   3458 1HG1 ILE A 218      17.181  25.725 -40.216  1.00  0.00           H  
ATOM   3459 2HG1 ILE A 218      18.896  25.621 -40.602  1.00  0.00           H  
ATOM   3460 1HG2 ILE A 218      16.508  27.884 -40.234  1.00  0.00           H  
ATOM   3461 2HG2 ILE A 218      17.673  29.181 -39.861  1.00  0.00           H  
ATOM   3462 3HG2 ILE A 218      17.924  28.102 -41.204  1.00  0.00           H  
ATOM   3463 1HD1 ILE A 218      18.178  23.874 -39.225  1.00  0.00           H  
ATOM   3464 2HD1 ILE A 218      19.326  24.963 -38.419  1.00  0.00           H  
ATOM   3465 3HD1 ILE A 218      17.620  25.050 -38.010  1.00  0.00           H  
ATOM   3466  N   LEU A 219      20.281  27.092 -36.981  1.00  0.00           N  
ATOM   3467  CA  LEU A 219      20.992  26.408 -35.903  1.00  0.00           C  
ATOM   3468  C   LEU A 219      20.351  25.066 -35.625  1.00  0.00           C  
ATOM   3469  O   LEU A 219      19.127  24.962 -35.644  1.00  0.00           O  
ATOM   3470  CB  LEU A 219      20.957  27.259 -34.637  1.00  0.00           C  
ATOM   3471  CG  LEU A 219      21.999  28.385 -34.545  1.00  0.00           C  
ATOM   3472  CD1 LEU A 219      21.841  29.353 -35.728  1.00  0.00           C  
ATOM   3473  CD2 LEU A 219      21.826  29.100 -33.220  1.00  0.00           C  
ATOM   3474  H   LEU A 219      19.471  27.679 -36.744  1.00  0.00           H  
ATOM   3475  HA  LEU A 219      22.020  26.241 -36.203  1.00  0.00           H  
ATOM   3476 1HB  LEU A 219      19.965  27.711 -34.548  1.00  0.00           H  
ATOM   3477 2HB  LEU A 219      21.105  26.599 -33.779  1.00  0.00           H  
ATOM   3478  HG  LEU A 219      22.968  27.976 -34.583  1.00  0.00           H  
ATOM   3479 1HD1 LEU A 219      22.588  30.140 -35.643  1.00  0.00           H  
ATOM   3480 2HD1 LEU A 219      21.985  28.820 -36.661  1.00  0.00           H  
ATOM   3481 3HD1 LEU A 219      20.841  29.795 -35.709  1.00  0.00           H  
ATOM   3482 1HD2 LEU A 219      22.569  29.894 -33.131  1.00  0.00           H  
ATOM   3483 2HD2 LEU A 219      20.826  29.532 -33.159  1.00  0.00           H  
ATOM   3484 3HD2 LEU A 219      21.964  28.390 -32.420  1.00  0.00           H  
ATOM   3485  N   THR A 220      21.135  24.032 -35.376  1.00  0.00           N  
ATOM   3486  CA  THR A 220      20.490  22.775 -35.049  1.00  0.00           C  
ATOM   3487  C   THR A 220      21.160  22.094 -33.840  1.00  0.00           C  
ATOM   3488  O   THR A 220      22.347  22.304 -33.580  1.00  0.00           O  
ATOM   3489  CB  THR A 220      20.538  21.809 -36.252  1.00  0.00           C  
ATOM   3490  OG1 THR A 220      21.858  21.331 -36.429  1.00  0.00           O  
ATOM   3491  CG2 THR A 220      20.110  22.436 -37.492  1.00  0.00           C  
ATOM   3492  H   THR A 220      22.145  24.124 -35.409  1.00  0.00           H  
ATOM   3493  HA  THR A 220      19.459  22.970 -34.793  1.00  0.00           H  
ATOM   3494  HB  THR A 220      19.864  21.037 -36.091  1.00  0.00           H  
ATOM   3495  HG1 THR A 220      21.920  20.510 -35.904  1.00  0.00           H  
ATOM   3496 1HG2 THR A 220      20.126  21.702 -38.296  1.00  0.00           H  
ATOM   3497 2HG2 THR A 220      19.113  22.779 -37.350  1.00  0.00           H  
ATOM   3498 3HG2 THR A 220      20.769  23.265 -37.739  1.00  0.00           H  
ATOM   3499  N   VAL A 221      20.416  21.227 -33.142  1.00  0.00           N  
ATOM   3500  CA  VAL A 221      20.961  20.430 -32.040  1.00  0.00           C  
ATOM   3501  C   VAL A 221      20.670  18.940 -32.229  1.00  0.00           C  
ATOM   3502  O   VAL A 221      19.514  18.505 -32.156  1.00  0.00           O  
ATOM   3503  CB  VAL A 221      20.331  20.846 -30.698  1.00  0.00           C  
ATOM   3504  CG1 VAL A 221      20.915  20.014 -29.580  1.00  0.00           C  
ATOM   3505  CG2 VAL A 221      20.538  22.312 -30.434  1.00  0.00           C  
ATOM   3506  H   VAL A 221      19.449  21.113 -33.410  1.00  0.00           H  
ATOM   3507  HA  VAL A 221      22.038  20.577 -31.994  1.00  0.00           H  
ATOM   3508  HB  VAL A 221      19.276  20.637 -30.728  1.00  0.00           H  
ATOM   3509 1HG1 VAL A 221      20.448  20.303 -28.651  1.00  0.00           H  
ATOM   3510 2HG1 VAL A 221      20.726  18.959 -29.770  1.00  0.00           H  
ATOM   3511 3HG1 VAL A 221      21.987  20.181 -29.515  1.00  0.00           H  
ATOM   3512 1HG2 VAL A 221      20.072  22.573 -29.485  1.00  0.00           H  
ATOM   3513 2HG2 VAL A 221      21.589  22.529 -30.391  1.00  0.00           H  
ATOM   3514 3HG2 VAL A 221      20.088  22.884 -31.224  1.00  0.00           H  
ATOM   3515  N   GLY A 222      21.702  18.137 -32.448  1.00  0.00           N  
ATOM   3516  CA  GLY A 222      21.454  16.720 -32.606  1.00  0.00           C  
ATOM   3517  C   GLY A 222      21.228  16.239 -31.204  1.00  0.00           C  
ATOM   3518  O   GLY A 222      21.902  16.728 -30.306  1.00  0.00           O  
ATOM   3519  H   GLY A 222      22.642  18.517 -32.504  1.00  0.00           H  
ATOM   3520 1HA  GLY A 222      20.577  16.540 -33.231  1.00  0.00           H  
ATOM   3521 2HA  GLY A 222      22.316  16.230 -33.059  1.00  0.00           H  
ATOM   3522  N   CYS A 223      20.364  15.250 -31.012  1.00  0.00           N  
ATOM   3523  CA  CYS A 223      20.098  14.718 -29.677  1.00  0.00           C  
ATOM   3524  C   CYS A 223      20.585  13.291 -29.502  1.00  0.00           C  
ATOM   3525  O   CYS A 223      20.840  12.838 -28.388  1.00  0.00           O  
ATOM   3526  CB  CYS A 223      18.606  14.635 -29.460  1.00  0.00           C  
ATOM   3527  SG  CYS A 223      17.747  16.104 -29.719  1.00  0.00           S  
ATOM   3528  H   CYS A 223      19.806  14.930 -31.800  1.00  0.00           H  
ATOM   3529  HA  CYS A 223      20.566  15.363 -28.937  1.00  0.00           H  
ATOM   3530 1HB  CYS A 223      18.194  13.889 -30.100  1.00  0.00           H  
ATOM   3531 2HB  CYS A 223      18.418  14.319 -28.457  1.00  0.00           H  
ATOM   3532  HG  CYS A 223      17.994  16.151 -31.033  1.00  0.00           H  
ATOM   3533  N   ARG A 224      20.696  12.601 -30.630  1.00  0.00           N  
ATOM   3534  CA  ARG A 224      20.906  11.158 -30.739  1.00  0.00           C  
ATOM   3535  C   ARG A 224      19.587  10.491 -30.303  1.00  0.00           C  
ATOM   3536  O   ARG A 224      18.616  11.185 -29.992  1.00  0.00           O  
ATOM   3537  CB  ARG A 224      22.112  10.701 -29.876  1.00  0.00           C  
ATOM   3538  CG  ARG A 224      22.572   9.231 -30.002  1.00  0.00           C  
ATOM   3539  CD  ARG A 224      23.069   8.934 -31.362  1.00  0.00           C  
ATOM   3540  NE  ARG A 224      23.353   7.531 -31.549  1.00  0.00           N  
ATOM   3541  CZ  ARG A 224      24.428   6.918 -31.059  1.00  0.00           C  
ATOM   3542  NH1 ARG A 224      25.252   7.593 -30.328  1.00  0.00           N  
ATOM   3543  NH2 ARG A 224      24.651   5.641 -31.315  1.00  0.00           N  
ATOM   3544  H   ARG A 224      20.557  13.112 -31.486  1.00  0.00           H  
ATOM   3545  HA  ARG A 224      21.109  10.902 -31.777  1.00  0.00           H  
ATOM   3546 1HB  ARG A 224      22.982  11.332 -30.076  1.00  0.00           H  
ATOM   3547 2HB  ARG A 224      21.872  10.799 -28.825  1.00  0.00           H  
ATOM   3548 1HG  ARG A 224      23.455   9.152 -29.364  1.00  0.00           H  
ATOM   3549 2HG  ARG A 224      21.884   8.485 -29.658  1.00  0.00           H  
ATOM   3550 1HD  ARG A 224      22.316   9.223 -32.097  1.00  0.00           H  
ATOM   3551 2HD  ARG A 224      23.972   9.487 -31.539  1.00  0.00           H  
ATOM   3552  HE  ARG A 224      22.742   6.997 -32.178  1.00  0.00           H  
ATOM   3553 1HH1 ARG A 224      25.066   8.594 -30.166  1.00  0.00           H  
ATOM   3554 2HH1 ARG A 224      26.076   7.153 -29.969  1.00  0.00           H  
ATOM   3555 1HH2 ARG A 224      24.003   5.117 -31.887  1.00  0.00           H  
ATOM   3556 2HH2 ARG A 224      25.471   5.192 -30.944  1.00  0.00           H  
ATOM   3557  N   ARG A 225      19.558   9.167 -30.262  1.00  0.00           N  
ATOM   3558  CA  ARG A 225      18.370   8.383 -29.974  1.00  0.00           C  
ATOM   3559  C   ARG A 225      18.767   7.198 -29.102  1.00  0.00           C  
ATOM   3560  O   ARG A 225      19.754   6.520 -29.385  1.00  0.00           O  
ATOM   3561  CB  ARG A 225      17.802   7.885 -31.296  1.00  0.00           C  
ATOM   3562  CG  ARG A 225      16.482   7.193 -31.291  1.00  0.00           C  
ATOM   3563  CD  ARG A 225      16.140   6.733 -32.673  1.00  0.00           C  
ATOM   3564  NE  ARG A 225      16.058   7.831 -33.649  1.00  0.00           N  
ATOM   3565  CZ  ARG A 225      15.791   7.670 -34.951  1.00  0.00           C  
ATOM   3566  NH1 ARG A 225      15.533   6.476 -35.443  1.00  0.00           N  
ATOM   3567  NH2 ARG A 225      15.802   8.729 -35.725  1.00  0.00           N  
ATOM   3568  H   ARG A 225      20.385   8.666 -30.520  1.00  0.00           H  
ATOM   3569  HA  ARG A 225      17.641   9.002 -29.448  1.00  0.00           H  
ATOM   3570 1HB  ARG A 225      17.689   8.729 -31.962  1.00  0.00           H  
ATOM   3571 2HB  ARG A 225      18.521   7.213 -31.760  1.00  0.00           H  
ATOM   3572 1HG  ARG A 225      16.538   6.323 -30.671  1.00  0.00           H  
ATOM   3573 2HG  ARG A 225      15.707   7.847 -30.924  1.00  0.00           H  
ATOM   3574 1HD  ARG A 225      16.906   6.034 -33.016  1.00  0.00           H  
ATOM   3575 2HD  ARG A 225      15.177   6.229 -32.651  1.00  0.00           H  
ATOM   3576  HE  ARG A 225      16.257   8.801 -33.355  1.00  0.00           H  
ATOM   3577 1HH1 ARG A 225      15.530   5.669 -34.835  1.00  0.00           H  
ATOM   3578 2HH1 ARG A 225      15.337   6.368 -36.426  1.00  0.00           H  
ATOM   3579 1HH2 ARG A 225      16.029   9.636 -35.293  1.00  0.00           H  
ATOM   3580 2HH2 ARG A 225      15.616   8.651 -36.710  1.00  0.00           H  
ATOM   3581  N   CYS A 226      17.990   6.927 -28.056  1.00  0.00           N  
ATOM   3582  CA  CYS A 226      18.284   5.814 -27.143  1.00  0.00           C  
ATOM   3583  C   CYS A 226      17.889   4.446 -27.705  1.00  0.00           C  
ATOM   3584  O   CYS A 226      18.326   3.405 -27.216  1.00  0.00           O  
ATOM   3585  CB  CYS A 226      17.538   6.007 -25.826  1.00  0.00           C  
ATOM   3586  SG  CYS A 226      18.044   7.460 -24.860  1.00  0.00           S  
ATOM   3587  H   CYS A 226      17.192   7.517 -27.872  1.00  0.00           H  
ATOM   3588  HA  CYS A 226      19.355   5.809 -26.942  1.00  0.00           H  
ATOM   3589 1HB  CYS A 226      16.476   6.091 -26.024  1.00  0.00           H  
ATOM   3590 2HB  CYS A 226      17.672   5.123 -25.198  1.00  0.00           H  
ATOM   3591  HG  CYS A 226      16.997   7.395 -24.000  1.00  0.00           H  
ATOM   3592  N   GLY A 227      17.022   4.451 -28.714  1.00  0.00           N  
ATOM   3593  CA  GLY A 227      16.507   3.218 -29.292  1.00  0.00           C  
ATOM   3594  C   GLY A 227      15.385   2.631 -28.443  1.00  0.00           C  
ATOM   3595  O   GLY A 227      15.034   1.463 -28.608  1.00  0.00           O  
ATOM   3596  H   GLY A 227      16.723   5.337 -29.081  1.00  0.00           H  
ATOM   3597 1HA  GLY A 227      16.143   3.414 -30.301  1.00  0.00           H  
ATOM   3598 2HA  GLY A 227      17.317   2.494 -29.381  1.00  0.00           H  
ATOM   3599  N   GLY A 228      14.818   3.448 -27.550  1.00  0.00           N  
ATOM   3600  CA  GLY A 228      13.757   3.061 -26.611  1.00  0.00           C  
ATOM   3601  C   GLY A 228      12.517   2.481 -27.262  1.00  0.00           C  
ATOM   3602  O   GLY A 228      11.861   1.602 -26.708  1.00  0.00           O  
ATOM   3603  H   GLY A 228      15.172   4.387 -27.490  1.00  0.00           H  
ATOM   3604 1HA  GLY A 228      14.145   2.333 -25.913  1.00  0.00           H  
ATOM   3605 2HA  GLY A 228      13.480   3.929 -26.022  1.00  0.00           H  
ATOM   3606  N   GLY A 229      12.195   2.928 -28.472  1.00  0.00           N  
ATOM   3607  CA  GLY A 229      11.027   2.395 -29.163  1.00  0.00           C  
ATOM   3608  C   GLY A 229      11.202   0.911 -29.513  1.00  0.00           C  
ATOM   3609  O   GLY A 229      10.229   0.222 -29.821  1.00  0.00           O  
ATOM   3610  H   GLY A 229      12.753   3.645 -28.906  1.00  0.00           H  
ATOM   3611 1HA  GLY A 229      10.145   2.519 -28.533  1.00  0.00           H  
ATOM   3612 2HA  GLY A 229      10.854   2.966 -30.073  1.00  0.00           H  
ATOM   3613  N   MET A 230      12.453   0.441 -29.520  1.00  0.00           N  
ATOM   3614  CA  MET A 230      12.775  -0.937 -29.838  1.00  0.00           C  
ATOM   3615  C   MET A 230      13.278  -1.720 -28.617  1.00  0.00           C  
ATOM   3616  O   MET A 230      12.931  -2.889 -28.430  1.00  0.00           O  
ATOM   3617  CB  MET A 230      13.872  -0.920 -30.894  1.00  0.00           C  
ATOM   3618  CG  MET A 230      13.448  -0.397 -32.252  1.00  0.00           C  
ATOM   3619  SD  MET A 230      14.771  -0.531 -33.458  1.00  0.00           S  
ATOM   3620  CE  MET A 230      15.816   0.811 -32.863  1.00  0.00           C  
ATOM   3621  H   MET A 230      13.219   1.049 -29.253  1.00  0.00           H  
ATOM   3622  HA  MET A 230      11.882  -1.431 -30.217  1.00  0.00           H  
ATOM   3623 1HB  MET A 230      14.698  -0.303 -30.542  1.00  0.00           H  
ATOM   3624 2HB  MET A 230      14.256  -1.929 -31.029  1.00  0.00           H  
ATOM   3625 1HG  MET A 230      12.588  -0.963 -32.611  1.00  0.00           H  
ATOM   3626 2HG  MET A 230      13.160   0.649 -32.169  1.00  0.00           H  
ATOM   3627 1HE  MET A 230      16.701   0.885 -33.482  1.00  0.00           H  
ATOM   3628 2HE  MET A 230      15.263   1.749 -32.906  1.00  0.00           H  
ATOM   3629 3HE  MET A 230      16.111   0.613 -31.829  1.00  0.00           H  
ATOM   3630  N   LEU A 231      14.157  -1.080 -27.832  1.00  0.00           N  
ATOM   3631  CA  LEU A 231      14.818  -1.719 -26.698  1.00  0.00           C  
ATOM   3632  C   LEU A 231      15.194  -0.794 -25.525  1.00  0.00           C  
ATOM   3633  O   LEU A 231      14.827  -1.019 -24.367  1.00  0.00           O  
ATOM   3634  CB  LEU A 231      16.092  -2.412 -27.197  1.00  0.00           C  
ATOM   3635  CG  LEU A 231      16.909  -3.157 -26.143  1.00  0.00           C  
ATOM   3636  CD1 LEU A 231      16.056  -4.257 -25.543  1.00  0.00           C  
ATOM   3637  CD2 LEU A 231      18.157  -3.727 -26.792  1.00  0.00           C  
ATOM   3638  H   LEU A 231      14.375  -0.115 -28.041  1.00  0.00           H  
ATOM   3639  HA  LEU A 231      14.140  -2.479 -26.312  1.00  0.00           H  
ATOM   3640 1HB  LEU A 231      15.813  -3.133 -27.965  1.00  0.00           H  
ATOM   3641 2HB  LEU A 231      16.742  -1.666 -27.653  1.00  0.00           H  
ATOM   3642  HG  LEU A 231      17.193  -2.472 -25.345  1.00  0.00           H  
ATOM   3643 1HD1 LEU A 231      16.629  -4.789 -24.786  1.00  0.00           H  
ATOM   3644 2HD1 LEU A 231      15.168  -3.819 -25.086  1.00  0.00           H  
ATOM   3645 3HD1 LEU A 231      15.754  -4.951 -26.327  1.00  0.00           H  
ATOM   3646 1HD2 LEU A 231      18.744  -4.260 -26.044  1.00  0.00           H  
ATOM   3647 2HD2 LEU A 231      17.871  -4.414 -27.588  1.00  0.00           H  
ATOM   3648 3HD2 LEU A 231      18.753  -2.915 -27.210  1.00  0.00           H  
ATOM   3649  N   GLY A 232      16.029   0.199 -25.830  1.00  0.00           N  
ATOM   3650  CA  GLY A 232      16.751   1.013 -24.842  1.00  0.00           C  
ATOM   3651  C   GLY A 232      15.962   2.029 -24.012  1.00  0.00           C  
ATOM   3652  O   GLY A 232      16.183   3.234 -24.122  1.00  0.00           O  
ATOM   3653  H   GLY A 232      16.217   0.372 -26.810  1.00  0.00           H  
ATOM   3654 1HA  GLY A 232      17.266   0.337 -24.159  1.00  0.00           H  
ATOM   3655 2HA  GLY A 232      17.541   1.549 -25.371  1.00  0.00           H  
ATOM   3656  N   ASP A 233      15.074   1.548 -23.148  1.00  0.00           N  
ATOM   3657  CA  ASP A 233      14.310   2.441 -22.260  1.00  0.00           C  
ATOM   3658  C   ASP A 233      13.527   3.523 -23.024  1.00  0.00           C  
ATOM   3659  O   ASP A 233      12.501   3.225 -23.634  1.00  0.00           O  
ATOM   3660  CB  ASP A 233      15.236   3.084 -21.209  1.00  0.00           C  
ATOM   3661  CG  ASP A 233      15.867   2.062 -20.241  1.00  0.00           C  
ATOM   3662  OD1 ASP A 233      15.190   1.147 -19.837  1.00  0.00           O  
ATOM   3663  OD2 ASP A 233      17.027   2.209 -19.933  1.00  0.00           O  
ATOM   3664  H   ASP A 233      14.922   0.540 -23.150  1.00  0.00           H  
ATOM   3665  HA  ASP A 233      13.582   1.831 -21.725  1.00  0.00           H  
ATOM   3666 1HB  ASP A 233      16.043   3.631 -21.692  1.00  0.00           H  
ATOM   3667 2HB  ASP A 233      14.665   3.801 -20.618  1.00  0.00           H  
ATOM   3668  N   THR A 234      13.960   4.784 -22.936  1.00  0.00           N  
ATOM   3669  CA  THR A 234      13.243   5.873 -23.594  1.00  0.00           C  
ATOM   3670  C   THR A 234      14.159   6.921 -24.185  1.00  0.00           C  
ATOM   3671  O   THR A 234      15.239   7.203 -23.671  1.00  0.00           O  
ATOM   3672  CB  THR A 234      12.310   6.617 -22.641  1.00  0.00           C  
ATOM   3673  OG1 THR A 234      11.569   7.576 -23.396  1.00  0.00           O  
ATOM   3674  CG2 THR A 234      13.117   7.351 -21.583  1.00  0.00           C  
ATOM   3675  H   THR A 234      14.813   4.980 -22.436  1.00  0.00           H  
ATOM   3676  HA  THR A 234      12.647   5.451 -24.402  1.00  0.00           H  
ATOM   3677  HB  THR A 234      11.624   5.914 -22.171  1.00  0.00           H  
ATOM   3678  HG1 THR A 234      10.859   7.929 -22.844  1.00  0.00           H  
ATOM   3679 1HG2 THR A 234      12.443   7.893 -20.920  1.00  0.00           H  
ATOM   3680 2HG2 THR A 234      13.697   6.633 -21.005  1.00  0.00           H  
ATOM   3681 3HG2 THR A 234      13.794   8.056 -22.064  1.00  0.00           H  
ATOM   3682  N   PHE A 235      13.671   7.558 -25.241  1.00  0.00           N  
ATOM   3683  CA  PHE A 235      14.394   8.614 -25.930  1.00  0.00           C  
ATOM   3684  C   PHE A 235      14.171   9.974 -25.307  1.00  0.00           C  
ATOM   3685  O   PHE A 235      14.802  10.958 -25.717  1.00  0.00           O  
ATOM   3686  CB  PHE A 235      13.951   8.737 -27.364  1.00  0.00           C  
ATOM   3687  CG  PHE A 235      12.488   9.114 -27.494  1.00  0.00           C  
ATOM   3688  CD1 PHE A 235      12.130  10.429 -27.360  1.00  0.00           C  
ATOM   3689  CD2 PHE A 235      11.497   8.191 -27.760  1.00  0.00           C  
ATOM   3690  CE1 PHE A 235      10.842  10.846 -27.476  1.00  0.00           C  
ATOM   3691  CE2 PHE A 235      10.174   8.606 -27.873  1.00  0.00           C  
ATOM   3692  CZ  PHE A 235       9.855   9.948 -27.725  1.00  0.00           C  
ATOM   3693  H   PHE A 235      12.757   7.285 -25.580  1.00  0.00           H  
ATOM   3694  HA  PHE A 235      15.455   8.392 -25.896  1.00  0.00           H  
ATOM   3695 1HB  PHE A 235      14.553   9.507 -27.821  1.00  0.00           H  
ATOM   3696 2HB  PHE A 235      14.119   7.804 -27.901  1.00  0.00           H  
ATOM   3697  HD1 PHE A 235      12.904  11.140 -27.147  1.00  0.00           H  
ATOM   3698  HD2 PHE A 235      11.757   7.141 -27.877  1.00  0.00           H  
ATOM   3699  HE1 PHE A 235      10.612  11.891 -27.366  1.00  0.00           H  
ATOM   3700  HE2 PHE A 235       9.388   7.879 -28.077  1.00  0.00           H  
ATOM   3701  HZ  PHE A 235       8.820  10.288 -27.809  1.00  0.00           H  
ATOM   3702  N   ILE A 236      13.312  10.029 -24.291  1.00  0.00           N  
ATOM   3703  CA  ILE A 236      12.985  11.295 -23.660  1.00  0.00           C  
ATOM   3704  C   ILE A 236      14.213  12.000 -23.147  1.00  0.00           C  
ATOM   3705  O   ILE A 236      14.337  13.210 -23.308  1.00  0.00           O  
ATOM   3706  CB  ILE A 236      12.018  11.117 -22.490  1.00  0.00           C  
ATOM   3707  CG1 ILE A 236      10.664  10.690 -23.010  1.00  0.00           C  
ATOM   3708  CG2 ILE A 236      11.928  12.423 -21.688  1.00  0.00           C  
ATOM   3709  CD1 ILE A 236       9.723  10.226 -21.930  1.00  0.00           C  
ATOM   3710  H   ILE A 236      12.829   9.177 -23.991  1.00  0.00           H  
ATOM   3711  HA  ILE A 236      12.515  11.934 -24.405  1.00  0.00           H  
ATOM   3712  HB  ILE A 236      12.381  10.326 -21.840  1.00  0.00           H  
ATOM   3713 1HG1 ILE A 236      10.223  11.507 -23.509  1.00  0.00           H  
ATOM   3714 2HG1 ILE A 236      10.800   9.895 -23.735  1.00  0.00           H  
ATOM   3715 1HG2 ILE A 236      11.249  12.287 -20.851  1.00  0.00           H  
ATOM   3716 2HG2 ILE A 236      12.915  12.691 -21.310  1.00  0.00           H  
ATOM   3717 3HG2 ILE A 236      11.562  13.220 -22.325  1.00  0.00           H  
ATOM   3718 1HD1 ILE A 236       8.767   9.943 -22.376  1.00  0.00           H  
ATOM   3719 2HD1 ILE A 236      10.150   9.369 -21.414  1.00  0.00           H  
ATOM   3720 3HD1 ILE A 236       9.563  11.033 -21.216  1.00  0.00           H  
ATOM   3721  N   THR A 237      15.135  11.262 -22.538  1.00  0.00           N  
ATOM   3722  CA  THR A 237      16.339  11.882 -22.019  1.00  0.00           C  
ATOM   3723  C   THR A 237      17.085  12.659 -23.096  1.00  0.00           C  
ATOM   3724  O   THR A 237      17.501  13.800 -22.878  1.00  0.00           O  
ATOM   3725  CB  THR A 237      17.287  10.820 -21.440  1.00  0.00           C  
ATOM   3726  OG1 THR A 237      16.659  10.158 -20.331  1.00  0.00           O  
ATOM   3727  CG2 THR A 237      18.582  11.456 -21.005  1.00  0.00           C  
ATOM   3728  H   THR A 237      14.995  10.267 -22.442  1.00  0.00           H  
ATOM   3729  HA  THR A 237      16.057  12.579 -21.229  1.00  0.00           H  
ATOM   3730  HB  THR A 237      17.505  10.078 -22.211  1.00  0.00           H  
ATOM   3731  HG1 THR A 237      17.230   9.452 -20.016  1.00  0.00           H  
ATOM   3732 1HG2 THR A 237      19.249  10.693 -20.610  1.00  0.00           H  
ATOM   3733 2HG2 THR A 237      19.050  11.937 -21.865  1.00  0.00           H  
ATOM   3734 3HG2 THR A 237      18.384  12.199 -20.236  1.00  0.00           H  
ATOM   3735  N   ASN A 238      17.260  12.056 -24.265  1.00  0.00           N  
ATOM   3736  CA  ASN A 238      18.007  12.725 -25.311  1.00  0.00           C  
ATOM   3737  C   ASN A 238      17.250  13.896 -25.921  1.00  0.00           C  
ATOM   3738  O   ASN A 238      17.825  14.971 -26.128  1.00  0.00           O  
ATOM   3739  CB  ASN A 238      18.436  11.732 -26.356  1.00  0.00           C  
ATOM   3740  CG  ASN A 238      19.552  10.872 -25.846  1.00  0.00           C  
ATOM   3741  OD1 ASN A 238      20.186  11.209 -24.832  1.00  0.00           O  
ATOM   3742  ND2 ASN A 238      19.830   9.796 -26.519  1.00  0.00           N  
ATOM   3743  H   ASN A 238      16.870  11.136 -24.423  1.00  0.00           H  
ATOM   3744  HA  ASN A 238      18.911  13.140 -24.863  1.00  0.00           H  
ATOM   3745 1HB  ASN A 238      17.588  11.097 -26.627  1.00  0.00           H  
ATOM   3746 2HB  ASN A 238      18.750  12.248 -27.250  1.00  0.00           H  
ATOM   3747 1HD2 ASN A 238      20.577   9.200 -26.223  1.00  0.00           H  
ATOM   3748 2HD2 ASN A 238      19.303   9.569 -27.333  1.00  0.00           H  
ATOM   3749  N   VAL A 239      15.955  13.720 -26.169  1.00  0.00           N  
ATOM   3750  CA  VAL A 239      15.180  14.790 -26.784  1.00  0.00           C  
ATOM   3751  C   VAL A 239      15.083  15.987 -25.849  1.00  0.00           C  
ATOM   3752  O   VAL A 239      15.240  17.139 -26.277  1.00  0.00           O  
ATOM   3753  CB  VAL A 239      13.797  14.291 -27.205  1.00  0.00           C  
ATOM   3754  CG1 VAL A 239      12.957  15.444 -27.661  1.00  0.00           C  
ATOM   3755  CG2 VAL A 239      13.975  13.315 -28.340  1.00  0.00           C  
ATOM   3756  H   VAL A 239      15.517  12.822 -25.953  1.00  0.00           H  
ATOM   3757  HA  VAL A 239      15.697  15.106 -27.688  1.00  0.00           H  
ATOM   3758  HB  VAL A 239      13.302  13.807 -26.356  1.00  0.00           H  
ATOM   3759 1HG1 VAL A 239      11.980  15.088 -27.965  1.00  0.00           H  
ATOM   3760 2HG1 VAL A 239      12.856  16.138 -26.851  1.00  0.00           H  
ATOM   3761 3HG1 VAL A 239      13.447  15.930 -28.504  1.00  0.00           H  
ATOM   3762 1HG2 VAL A 239      13.007  12.947 -28.673  1.00  0.00           H  
ATOM   3763 2HG2 VAL A 239      14.468  13.829 -29.158  1.00  0.00           H  
ATOM   3764 3HG2 VAL A 239      14.595  12.476 -28.013  1.00  0.00           H  
ATOM   3765  N   LYS A 240      14.842  15.705 -24.567  1.00  0.00           N  
ATOM   3766  CA  LYS A 240      14.769  16.716 -23.532  1.00  0.00           C  
ATOM   3767  C   LYS A 240      16.083  17.493 -23.481  1.00  0.00           C  
ATOM   3768  O   LYS A 240      16.064  18.722 -23.539  1.00  0.00           O  
ATOM   3769  CB  LYS A 240      14.450  16.042 -22.194  1.00  0.00           C  
ATOM   3770  CG  LYS A 240      14.313  16.941 -21.003  1.00  0.00           C  
ATOM   3771  CD  LYS A 240      13.965  16.123 -19.748  1.00  0.00           C  
ATOM   3772  CE  LYS A 240      13.842  17.004 -18.506  1.00  0.00           C  
ATOM   3773  NZ  LYS A 240      15.176  17.554 -18.067  1.00  0.00           N  
ATOM   3774  H   LYS A 240      14.714  14.737 -24.280  1.00  0.00           H  
ATOM   3775  HA  LYS A 240      13.975  17.415 -23.775  1.00  0.00           H  
ATOM   3776 1HB  LYS A 240      13.519  15.483 -22.292  1.00  0.00           H  
ATOM   3777 2HB  LYS A 240      15.236  15.317 -21.968  1.00  0.00           H  
ATOM   3778 1HG  LYS A 240      15.240  17.502 -20.841  1.00  0.00           H  
ATOM   3779 2HG  LYS A 240      13.505  17.635 -21.199  1.00  0.00           H  
ATOM   3780 1HD  LYS A 240      13.016  15.603 -19.907  1.00  0.00           H  
ATOM   3781 2HD  LYS A 240      14.740  15.377 -19.579  1.00  0.00           H  
ATOM   3782 1HE  LYS A 240      13.175  17.830 -18.723  1.00  0.00           H  
ATOM   3783 2HE  LYS A 240      13.421  16.415 -17.691  1.00  0.00           H  
ATOM   3784 1HZ  LYS A 240      15.062  18.132 -17.253  1.00  0.00           H  
ATOM   3785 2HZ  LYS A 240      15.805  16.802 -17.851  1.00  0.00           H  
ATOM   3786 3HZ  LYS A 240      15.601  18.129 -18.813  1.00  0.00           H  
ATOM   3787  N   ARG A 241      17.232  16.788 -23.450  1.00  0.00           N  
ATOM   3788  CA  ARG A 241      18.527  17.474 -23.422  1.00  0.00           C  
ATOM   3789  C   ARG A 241      18.723  18.331 -24.668  1.00  0.00           C  
ATOM   3790  O   ARG A 241      19.241  19.447 -24.599  1.00  0.00           O  
ATOM   3791  CB  ARG A 241      19.667  16.470 -23.313  1.00  0.00           C  
ATOM   3792  CG  ARG A 241      19.810  15.804 -21.952  1.00  0.00           C  
ATOM   3793  CD  ARG A 241      20.832  14.726 -21.983  1.00  0.00           C  
ATOM   3794  NE  ARG A 241      21.012  14.108 -20.680  1.00  0.00           N  
ATOM   3795  CZ  ARG A 241      21.690  12.963 -20.462  1.00  0.00           C  
ATOM   3796  NH1 ARG A 241      22.237  12.317 -21.470  1.00  0.00           N  
ATOM   3797  NH2 ARG A 241      21.801  12.485 -19.235  1.00  0.00           N  
ATOM   3798  H   ARG A 241      17.218  15.767 -23.411  1.00  0.00           H  
ATOM   3799  HA  ARG A 241      18.554  18.119 -22.543  1.00  0.00           H  
ATOM   3800 1HB  ARG A 241      19.522  15.679 -24.052  1.00  0.00           H  
ATOM   3801 2HB  ARG A 241      20.608  16.966 -23.540  1.00  0.00           H  
ATOM   3802 1HG  ARG A 241      20.122  16.554 -21.223  1.00  0.00           H  
ATOM   3803 2HG  ARG A 241      18.859  15.387 -21.640  1.00  0.00           H  
ATOM   3804 1HD  ARG A 241      20.509  13.953 -22.685  1.00  0.00           H  
ATOM   3805 2HD  ARG A 241      21.787  15.133 -22.305  1.00  0.00           H  
ATOM   3806  HE  ARG A 241      20.604  14.575 -19.880  1.00  0.00           H  
ATOM   3807 1HH1 ARG A 241      22.149  12.679 -22.410  1.00  0.00           H  
ATOM   3808 2HH1 ARG A 241      22.740  11.457 -21.308  1.00  0.00           H  
ATOM   3809 1HH2 ARG A 241      21.380  12.980 -18.460  1.00  0.00           H  
ATOM   3810 2HH2 ARG A 241      22.307  11.628 -19.070  1.00  0.00           H  
ATOM   3811  N   GLY A 242      18.276  17.840 -25.817  1.00  0.00           N  
ATOM   3812  CA  GLY A 242      18.399  18.603 -27.046  1.00  0.00           C  
ATOM   3813  C   GLY A 242      17.692  19.937 -26.894  1.00  0.00           C  
ATOM   3814  O   GLY A 242      18.231  20.997 -27.226  1.00  0.00           O  
ATOM   3815  H   GLY A 242      17.868  16.904 -25.851  1.00  0.00           H  
ATOM   3816 1HA  GLY A 242      19.448  18.744 -27.289  1.00  0.00           H  
ATOM   3817 2HA  GLY A 242      17.943  18.050 -27.847  1.00  0.00           H  
ATOM   3818  N   ALA A 243      16.449  19.873 -26.428  1.00  0.00           N  
ATOM   3819  CA  ALA A 243      15.645  21.059 -26.207  1.00  0.00           C  
ATOM   3820  C   ALA A 243      16.267  21.996 -25.162  1.00  0.00           C  
ATOM   3821  O   ALA A 243      16.259  23.216 -25.352  1.00  0.00           O  
ATOM   3822  CB  ALA A 243      14.280  20.635 -25.780  1.00  0.00           C  
ATOM   3823  H   ALA A 243      16.058  18.954 -26.205  1.00  0.00           H  
ATOM   3824  HA  ALA A 243      15.574  21.600 -27.148  1.00  0.00           H  
ATOM   3825 1HB  ALA A 243      13.663  21.489 -25.639  1.00  0.00           H  
ATOM   3826 2HB  ALA A 243      13.862  20.002 -26.545  1.00  0.00           H  
ATOM   3827 3HB  ALA A 243      14.357  20.084 -24.852  1.00  0.00           H  
ATOM   3828  N   GLU A 244      16.850  21.437 -24.088  1.00  0.00           N  
ATOM   3829  CA  GLU A 244      17.483  22.263 -23.054  1.00  0.00           C  
ATOM   3830  C   GLU A 244      18.625  23.063 -23.665  1.00  0.00           C  
ATOM   3831  O   GLU A 244      18.820  24.237 -23.354  1.00  0.00           O  
ATOM   3832  CB  GLU A 244      18.023  21.393 -21.904  1.00  0.00           C  
ATOM   3833  CG  GLU A 244      16.945  20.765 -21.008  1.00  0.00           C  
ATOM   3834  CD  GLU A 244      17.454  19.736 -20.018  1.00  0.00           C  
ATOM   3835  OE1 GLU A 244      18.597  19.350 -20.098  1.00  0.00           O  
ATOM   3836  OE2 GLU A 244      16.671  19.329 -19.169  1.00  0.00           O  
ATOM   3837  H   GLU A 244      16.814  20.424 -23.972  1.00  0.00           H  
ATOM   3838  HA  GLU A 244      16.739  22.959 -22.659  1.00  0.00           H  
ATOM   3839 1HB  GLU A 244      18.624  20.586 -22.314  1.00  0.00           H  
ATOM   3840 2HB  GLU A 244      18.675  21.992 -21.272  1.00  0.00           H  
ATOM   3841 1HG  GLU A 244      16.470  21.565 -20.443  1.00  0.00           H  
ATOM   3842 2HG  GLU A 244      16.193  20.308 -21.634  1.00  0.00           H  
ATOM   3843  N   ILE A 245      19.367  22.427 -24.566  1.00  0.00           N  
ATOM   3844  CA  ILE A 245      20.447  23.095 -25.269  1.00  0.00           C  
ATOM   3845  C   ILE A 245      19.919  24.155 -26.209  1.00  0.00           C  
ATOM   3846  O   ILE A 245      20.415  25.277 -26.225  1.00  0.00           O  
ATOM   3847  CB  ILE A 245      21.264  22.101 -26.075  1.00  0.00           C  
ATOM   3848  CG1 ILE A 245      22.019  21.181 -25.141  1.00  0.00           C  
ATOM   3849  CG2 ILE A 245      22.161  22.832 -27.030  1.00  0.00           C  
ATOM   3850  CD1 ILE A 245      22.593  19.999 -25.831  1.00  0.00           C  
ATOM   3851  H   ILE A 245      19.181  21.441 -24.751  1.00  0.00           H  
ATOM   3852  HA  ILE A 245      21.094  23.571 -24.537  1.00  0.00           H  
ATOM   3853  HB  ILE A 245      20.589  21.479 -26.639  1.00  0.00           H  
ATOM   3854 1HG1 ILE A 245      22.828  21.737 -24.675  1.00  0.00           H  
ATOM   3855 2HG1 ILE A 245      21.342  20.833 -24.361  1.00  0.00           H  
ATOM   3856 1HG2 ILE A 245      22.685  22.102 -27.602  1.00  0.00           H  
ATOM   3857 2HG2 ILE A 245      21.571  23.455 -27.698  1.00  0.00           H  
ATOM   3858 3HG2 ILE A 245      22.862  23.457 -26.481  1.00  0.00           H  
ATOM   3859 1HD1 ILE A 245      23.121  19.374 -25.110  1.00  0.00           H  
ATOM   3860 2HD1 ILE A 245      21.777  19.430 -26.282  1.00  0.00           H  
ATOM   3861 3HD1 ILE A 245      23.278  20.318 -26.603  1.00  0.00           H  
ATOM   3862  N   ALA A 246      18.889  23.822 -26.982  1.00  0.00           N  
ATOM   3863  CA  ALA A 246      18.320  24.767 -27.935  1.00  0.00           C  
ATOM   3864  C   ALA A 246      17.841  26.026 -27.232  1.00  0.00           C  
ATOM   3865  O   ALA A 246      18.006  27.139 -27.734  1.00  0.00           O  
ATOM   3866  CB  ALA A 246      17.189  24.122 -28.678  1.00  0.00           C  
ATOM   3867  H   ALA A 246      18.512  22.875 -26.928  1.00  0.00           H  
ATOM   3868  HA  ALA A 246      19.094  25.041 -28.640  1.00  0.00           H  
ATOM   3869 1HB  ALA A 246      16.785  24.813 -29.413  1.00  0.00           H  
ATOM   3870 2HB  ALA A 246      17.583  23.256 -29.168  1.00  0.00           H  
ATOM   3871 3HB  ALA A 246      16.408  23.832 -27.981  1.00  0.00           H  
ATOM   3872  N   ASN A 247      17.314  25.855 -26.023  1.00  0.00           N  
ATOM   3873  CA  ASN A 247      16.818  26.947 -25.204  1.00  0.00           C  
ATOM   3874  C   ASN A 247      17.928  27.947 -24.834  1.00  0.00           C  
ATOM   3875  O   ASN A 247      17.645  29.075 -24.421  1.00  0.00           O  
ATOM   3876  CB  ASN A 247      16.191  26.413 -23.942  1.00  0.00           C  
ATOM   3877  CG  ASN A 247      15.289  27.392 -23.306  1.00  0.00           C  
ATOM   3878  OD1 ASN A 247      14.301  27.774 -23.954  1.00  0.00           O  
ATOM   3879  ND2 ASN A 247      15.599  27.811 -22.097  1.00  0.00           N  
ATOM   3880  H   ASN A 247      17.197  24.905 -25.668  1.00  0.00           H  
ATOM   3881  HA  ASN A 247      16.061  27.480 -25.774  1.00  0.00           H  
ATOM   3882 1HB  ASN A 247      15.653  25.496 -24.148  1.00  0.00           H  
ATOM   3883 2HB  ASN A 247      16.984  26.161 -23.235  1.00  0.00           H  
ATOM   3884 1HD2 ASN A 247      15.038  28.507 -21.596  1.00  0.00           H  
ATOM   3885 2HD2 ASN A 247      16.414  27.454 -21.647  1.00  0.00           H  
ATOM   3886  N   LYS A 248      19.187  27.504 -24.887  1.00  0.00           N  
ATOM   3887  CA  LYS A 248      20.335  28.314 -24.527  1.00  0.00           C  
ATOM   3888  C   LYS A 248      21.040  28.901 -25.753  1.00  0.00           C  
ATOM   3889  O   LYS A 248      22.085  29.548 -25.622  1.00  0.00           O  
ATOM   3890  CB  LYS A 248      21.310  27.474 -23.702  1.00  0.00           C  
ATOM   3891  CG  LYS A 248      20.744  27.022 -22.354  1.00  0.00           C  
ATOM   3892  CD  LYS A 248      21.756  26.208 -21.552  1.00  0.00           C  
ATOM   3893  CE  LYS A 248      21.170  25.761 -20.218  1.00  0.00           C  
ATOM   3894  NZ  LYS A 248      22.141  24.951 -19.427  1.00  0.00           N  
ATOM   3895  H   LYS A 248      19.383  26.572 -25.242  1.00  0.00           H  
ATOM   3896  HA  LYS A 248      19.988  29.145 -23.913  1.00  0.00           H  
ATOM   3897 1HB  LYS A 248      21.582  26.581 -24.268  1.00  0.00           H  
ATOM   3898 2HB  LYS A 248      22.221  28.042 -23.520  1.00  0.00           H  
ATOM   3899 1HG  LYS A 248      20.442  27.895 -21.776  1.00  0.00           H  
ATOM   3900 2HG  LYS A 248      19.863  26.409 -22.530  1.00  0.00           H  
ATOM   3901 1HD  LYS A 248      22.035  25.323 -22.128  1.00  0.00           H  
ATOM   3902 2HD  LYS A 248      22.649  26.804 -21.372  1.00  0.00           H  
ATOM   3903 1HE  LYS A 248      20.887  26.637 -19.641  1.00  0.00           H  
ATOM   3904 2HE  LYS A 248      20.278  25.159 -20.407  1.00  0.00           H  
ATOM   3905 1HZ  LYS A 248      21.715  24.673 -18.554  1.00  0.00           H  
ATOM   3906 2HZ  LYS A 248      22.397  24.128 -19.954  1.00  0.00           H  
ATOM   3907 3HZ  LYS A 248      22.967  25.501 -19.238  1.00  0.00           H  
ATOM   3908  N   LEU A 249      20.485  28.674 -26.946  1.00  0.00           N  
ATOM   3909  CA  LEU A 249      21.088  29.183 -28.168  1.00  0.00           C  
ATOM   3910  C   LEU A 249      20.467  30.517 -28.546  1.00  0.00           C  
ATOM   3911  O   LEU A 249      19.348  30.847 -28.136  1.00  0.00           O  
ATOM   3912  CB  LEU A 249      20.937  28.195 -29.332  1.00  0.00           C  
ATOM   3913  CG  LEU A 249      21.546  26.795 -29.113  1.00  0.00           C  
ATOM   3914  CD1 LEU A 249      21.279  25.938 -30.327  1.00  0.00           C  
ATOM   3915  CD2 LEU A 249      23.022  26.898 -28.832  1.00  0.00           C  
ATOM   3916  H   LEU A 249      19.622  28.135 -27.024  1.00  0.00           H  
ATOM   3917  HA  LEU A 249      22.151  29.338 -27.991  1.00  0.00           H  
ATOM   3918 1HB  LEU A 249      19.870  28.058 -29.529  1.00  0.00           H  
ATOM   3919 2HB  LEU A 249      21.389  28.632 -30.209  1.00  0.00           H  
ATOM   3920  HG  LEU A 249      21.064  26.337 -28.273  1.00  0.00           H  
ATOM   3921 1HD1 LEU A 249      21.681  24.949 -30.158  1.00  0.00           H  
ATOM   3922 2HD1 LEU A 249      20.219  25.881 -30.483  1.00  0.00           H  
ATOM   3923 3HD1 LEU A 249      21.751  26.375 -31.199  1.00  0.00           H  
ATOM   3924 1HD2 LEU A 249      23.426  25.899 -28.663  1.00  0.00           H  
ATOM   3925 2HD2 LEU A 249      23.529  27.359 -29.683  1.00  0.00           H  
ATOM   3926 3HD2 LEU A 249      23.178  27.509 -27.940  1.00  0.00           H  
ATOM   3927  N   ASP A 250      21.174  31.295 -29.359  1.00  0.00           N  
ATOM   3928  CA  ASP A 250      20.657  32.596 -29.784  1.00  0.00           C  
ATOM   3929  C   ASP A 250      19.604  32.452 -30.883  1.00  0.00           C  
ATOM   3930  O   ASP A 250      19.854  32.770 -32.046  1.00  0.00           O  
ATOM   3931  CB  ASP A 250      21.808  33.477 -30.282  1.00  0.00           C  
ATOM   3932  CG  ASP A 250      21.436  34.965 -30.533  1.00  0.00           C  
ATOM   3933  OD1 ASP A 250      20.448  35.426 -30.012  1.00  0.00           O  
ATOM   3934  OD2 ASP A 250      22.172  35.618 -31.244  1.00  0.00           O  
ATOM   3935  H   ASP A 250      22.081  30.989 -29.681  1.00  0.00           H  
ATOM   3936  HA  ASP A 250      20.192  33.080 -28.925  1.00  0.00           H  
ATOM   3937 1HB  ASP A 250      22.620  33.450 -29.556  1.00  0.00           H  
ATOM   3938 2HB  ASP A 250      22.194  33.063 -31.213  1.00  0.00           H  
ATOM   3939  N   SER A 251      18.429  31.971 -30.475  1.00  0.00           N  
ATOM   3940  CA  SER A 251      17.288  31.719 -31.354  1.00  0.00           C  
ATOM   3941  C   SER A 251      15.969  32.235 -30.774  1.00  0.00           C  
ATOM   3942  O   SER A 251      15.829  32.435 -29.559  1.00  0.00           O  
ATOM   3943  CB  SER A 251      17.200  30.236 -31.670  1.00  0.00           C  
ATOM   3944  OG  SER A 251      18.356  29.818 -32.348  1.00  0.00           O  
ATOM   3945  H   SER A 251      18.376  31.729 -29.489  1.00  0.00           H  
ATOM   3946  HA  SER A 251      17.458  32.248 -32.282  1.00  0.00           H  
ATOM   3947 1HB  SER A 251      17.097  29.671 -30.743  1.00  0.00           H  
ATOM   3948 2HB  SER A 251      16.322  30.029 -32.277  1.00  0.00           H  
ATOM   3949  HG  SER A 251      18.377  30.340 -33.189  1.00  0.00           H  
ATOM   3950  N   ASP A 252      15.003  32.462 -31.654  1.00  0.00           N  
ATOM   3951  CA  ASP A 252      13.657  32.902 -31.304  1.00  0.00           C  
ATOM   3952  C   ASP A 252      12.686  31.736 -31.233  1.00  0.00           C  
ATOM   3953  O   ASP A 252      11.702  31.766 -30.499  1.00  0.00           O  
ATOM   3954  CB  ASP A 252      13.103  33.850 -32.366  1.00  0.00           C  
ATOM   3955  CG  ASP A 252      13.915  35.097 -32.544  1.00  0.00           C  
ATOM   3956  OD1 ASP A 252      14.133  35.815 -31.596  1.00  0.00           O  
ATOM   3957  OD2 ASP A 252      14.327  35.323 -33.666  1.00  0.00           O  
ATOM   3958  H   ASP A 252      15.206  32.274 -32.629  1.00  0.00           H  
ATOM   3959  HA  ASP A 252      13.685  33.397 -30.331  1.00  0.00           H  
ATOM   3960 1HB  ASP A 252      13.062  33.320 -33.321  1.00  0.00           H  
ATOM   3961 2HB  ASP A 252      12.081  34.126 -32.109  1.00  0.00           H  
ATOM   3962  N   PHE A 253      12.956  30.718 -32.040  1.00  0.00           N  
ATOM   3963  CA  PHE A 253      11.987  29.649 -32.210  1.00  0.00           C  
ATOM   3964  C   PHE A 253      12.632  28.270 -32.310  1.00  0.00           C  
ATOM   3965  O   PHE A 253      13.687  28.119 -32.923  1.00  0.00           O  
ATOM   3966  CB  PHE A 253      11.210  29.937 -33.496  1.00  0.00           C  
ATOM   3967  CG  PHE A 253      10.173  29.043 -33.738  1.00  0.00           C  
ATOM   3968  CD1 PHE A 253       8.958  29.310 -33.223  1.00  0.00           C  
ATOM   3969  CD2 PHE A 253      10.374  27.912 -34.447  1.00  0.00           C  
ATOM   3970  CE1 PHE A 253       7.953  28.466 -33.403  1.00  0.00           C  
ATOM   3971  CE2 PHE A 253       9.356  27.073 -34.630  1.00  0.00           C  
ATOM   3972  CZ  PHE A 253       8.172  27.362 -34.107  1.00  0.00           C  
ATOM   3973  H   PHE A 253      13.802  30.742 -32.608  1.00  0.00           H  
ATOM   3974  HA  PHE A 253      11.305  29.647 -31.358  1.00  0.00           H  
ATOM   3975 1HB  PHE A 253      10.788  30.941 -33.443  1.00  0.00           H  
ATOM   3976 2HB  PHE A 253      11.886  29.915 -34.345  1.00  0.00           H  
ATOM   3977  HD1 PHE A 253       8.820  30.222 -32.674  1.00  0.00           H  
ATOM   3978  HD2 PHE A 253      11.358  27.692 -34.856  1.00  0.00           H  
ATOM   3979  HE1 PHE A 253       6.977  28.675 -32.994  1.00  0.00           H  
ATOM   3980  HE2 PHE A 253       9.477  26.170 -35.189  1.00  0.00           H  
ATOM   3981  HZ  PHE A 253       7.419  26.716 -34.254  1.00  0.00           H  
ATOM   3982  N   VAL A 254      12.006  27.270 -31.700  1.00  0.00           N  
ATOM   3983  CA  VAL A 254      12.534  25.913 -31.772  1.00  0.00           C  
ATOM   3984  C   VAL A 254      11.596  24.916 -32.475  1.00  0.00           C  
ATOM   3985  O   VAL A 254      10.392  24.879 -32.210  1.00  0.00           O  
ATOM   3986  CB  VAL A 254      12.874  25.402 -30.349  1.00  0.00           C  
ATOM   3987  CG1 VAL A 254      13.380  23.953 -30.406  1.00  0.00           C  
ATOM   3988  CG2 VAL A 254      13.944  26.305 -29.723  1.00  0.00           C  
ATOM   3989  H   VAL A 254      11.145  27.461 -31.184  1.00  0.00           H  
ATOM   3990  HA  VAL A 254      13.464  25.948 -32.328  1.00  0.00           H  
ATOM   3991  HB  VAL A 254      11.982  25.421 -29.738  1.00  0.00           H  
ATOM   3992 1HG1 VAL A 254      13.614  23.607 -29.400  1.00  0.00           H  
ATOM   3993 2HG1 VAL A 254      12.618  23.303 -30.836  1.00  0.00           H  
ATOM   3994 3HG1 VAL A 254      14.274  23.919 -31.022  1.00  0.00           H  
ATOM   3995 1HG2 VAL A 254      14.183  25.953 -28.723  1.00  0.00           H  
ATOM   3996 2HG2 VAL A 254      14.839  26.279 -30.334  1.00  0.00           H  
ATOM   3997 3HG2 VAL A 254      13.572  27.325 -29.668  1.00  0.00           H  
ATOM   3998  N   ILE A 255      12.165  24.130 -33.380  1.00  0.00           N  
ATOM   3999  CA  ILE A 255      11.461  23.066 -34.079  1.00  0.00           C  
ATOM   4000  C   ILE A 255      11.959  21.729 -33.563  1.00  0.00           C  
ATOM   4001  O   ILE A 255      13.166  21.499 -33.491  1.00  0.00           O  
ATOM   4002  CB  ILE A 255      11.672  23.086 -35.608  1.00  0.00           C  
ATOM   4003  CG1 ILE A 255      11.135  24.312 -36.235  1.00  0.00           C  
ATOM   4004  CG2 ILE A 255      11.049  21.846 -36.250  1.00  0.00           C  
ATOM   4005  CD1 ILE A 255      11.537  24.434 -37.668  1.00  0.00           C  
ATOM   4006  H   ILE A 255      13.153  24.254 -33.556  1.00  0.00           H  
ATOM   4007  HA  ILE A 255      10.403  23.155 -33.874  1.00  0.00           H  
ATOM   4008  HB  ILE A 255      12.716  23.083 -35.790  1.00  0.00           H  
ATOM   4009 1HG1 ILE A 255      10.048  24.282 -36.180  1.00  0.00           H  
ATOM   4010 2HG1 ILE A 255      11.498  25.183 -35.698  1.00  0.00           H  
ATOM   4011 1HG2 ILE A 255      11.241  21.862 -37.323  1.00  0.00           H  
ATOM   4012 2HG2 ILE A 255      11.486  20.940 -35.828  1.00  0.00           H  
ATOM   4013 3HG2 ILE A 255       9.971  21.843 -36.069  1.00  0.00           H  
ATOM   4014 1HD1 ILE A 255      11.123  25.315 -38.088  1.00  0.00           H  
ATOM   4015 2HD1 ILE A 255      12.614  24.479 -37.725  1.00  0.00           H  
ATOM   4016 3HD1 ILE A 255      11.175  23.571 -38.232  1.00  0.00           H  
ATOM   4017  N   MET A 256      11.046  20.868 -33.159  1.00  0.00           N  
ATOM   4018  CA  MET A 256      11.443  19.559 -32.671  1.00  0.00           C  
ATOM   4019  C   MET A 256      11.227  18.512 -33.784  1.00  0.00           C  
ATOM   4020  O   MET A 256      10.207  18.536 -34.485  1.00  0.00           O  
ATOM   4021  CB  MET A 256      10.647  19.224 -31.412  1.00  0.00           C  
ATOM   4022  CG  MET A 256      10.748  20.216 -30.219  1.00  0.00           C  
ATOM   4023  SD  MET A 256      12.388  20.386 -29.524  1.00  0.00           S  
ATOM   4024  CE  MET A 256      12.605  18.728 -28.930  1.00  0.00           C  
ATOM   4025  H   MET A 256      10.062  21.130 -33.220  1.00  0.00           H  
ATOM   4026  HA  MET A 256      12.506  19.572 -32.427  1.00  0.00           H  
ATOM   4027 1HB  MET A 256       9.609  19.193 -31.660  1.00  0.00           H  
ATOM   4028 2HB  MET A 256      10.935  18.239 -31.055  1.00  0.00           H  
ATOM   4029 1HG  MET A 256      10.416  21.204 -30.553  1.00  0.00           H  
ATOM   4030 2HG  MET A 256      10.072  19.894 -29.423  1.00  0.00           H  
ATOM   4031 1HE  MET A 256      13.565  18.627 -28.435  1.00  0.00           H  
ATOM   4032 2HE  MET A 256      11.817  18.490 -28.235  1.00  0.00           H  
ATOM   4033 3HE  MET A 256      12.559  18.036 -29.772  1.00  0.00           H  
ATOM   4034  N   GLU A 257      12.148  17.550 -33.899  1.00  0.00           N  
ATOM   4035  CA  GLU A 257      12.074  16.474 -34.903  1.00  0.00           C  
ATOM   4036  C   GLU A 257      12.577  15.107 -34.380  1.00  0.00           C  
ATOM   4037  O   GLU A 257      13.486  15.028 -33.552  1.00  0.00           O  
ATOM   4038  CB  GLU A 257      12.844  16.901 -36.164  1.00  0.00           C  
ATOM   4039  CG  GLU A 257      12.922  15.870 -37.277  1.00  0.00           C  
ATOM   4040  CD  GLU A 257      13.626  16.390 -38.482  1.00  0.00           C  
ATOM   4041  OE1 GLU A 257      13.941  17.563 -38.504  1.00  0.00           O  
ATOM   4042  OE2 GLU A 257      13.874  15.609 -39.383  1.00  0.00           O  
ATOM   4043  H   GLU A 257      12.991  17.623 -33.329  1.00  0.00           H  
ATOM   4044  HA  GLU A 257      11.026  16.352 -35.187  1.00  0.00           H  
ATOM   4045 1HB  GLU A 257      12.373  17.796 -36.580  1.00  0.00           H  
ATOM   4046 2HB  GLU A 257      13.858  17.174 -35.884  1.00  0.00           H  
ATOM   4047 1HG  GLU A 257      13.460  14.995 -36.916  1.00  0.00           H  
ATOM   4048 2HG  GLU A 257      11.911  15.563 -37.552  1.00  0.00           H  
ATOM   4049  N   GLY A 258      11.924  14.029 -34.812  1.00  0.00           N  
ATOM   4050  CA  GLY A 258      12.298  12.671 -34.398  1.00  0.00           C  
ATOM   4051  C   GLY A 258      11.524  11.624 -35.196  1.00  0.00           C  
ATOM   4052  O   GLY A 258      11.088  11.896 -36.314  1.00  0.00           O  
ATOM   4053  H   GLY A 258      11.169  14.157 -35.472  1.00  0.00           H  
ATOM   4054 1HA  GLY A 258      13.367  12.528 -34.552  1.00  0.00           H  
ATOM   4055 2HA  GLY A 258      12.101  12.543 -33.334  1.00  0.00           H  
ATOM   4056  N   SER A 259      11.421  10.405 -34.680  1.00  0.00           N  
ATOM   4057  CA  SER A 259      10.748   9.326 -35.396  1.00  0.00           C  
ATOM   4058  C   SER A 259       9.244   9.542 -35.342  1.00  0.00           C  
ATOM   4059  O   SER A 259       8.764  10.324 -34.526  1.00  0.00           O  
ATOM   4060  CB  SER A 259      11.122   7.982 -34.800  1.00  0.00           C  
ATOM   4061  OG  SER A 259      10.604   7.832 -33.504  1.00  0.00           O  
ATOM   4062  H   SER A 259      11.800  10.222 -33.766  1.00  0.00           H  
ATOM   4063  HA  SER A 259      11.063   9.344 -36.440  1.00  0.00           H  
ATOM   4064 1HB  SER A 259      10.749   7.182 -35.437  1.00  0.00           H  
ATOM   4065 2HB  SER A 259      12.210   7.894 -34.768  1.00  0.00           H  
ATOM   4066  HG  SER A 259      10.988   7.017 -33.162  1.00  0.00           H  
ATOM   4067  N   GLY A 260       8.491   8.827 -36.172  1.00  0.00           N  
ATOM   4068  CA  GLY A 260       7.035   8.980 -36.185  1.00  0.00           C  
ATOM   4069  C   GLY A 260       6.367   8.708 -34.832  1.00  0.00           C  
ATOM   4070  O   GLY A 260       5.341   9.295 -34.512  1.00  0.00           O  
ATOM   4071  H   GLY A 260       8.931   8.186 -36.815  1.00  0.00           H  
ATOM   4072 1HA  GLY A 260       6.791   9.993 -36.503  1.00  0.00           H  
ATOM   4073 2HA  GLY A 260       6.610   8.315 -36.937  1.00  0.00           H  
ATOM   4074  N   ALA A 261       6.928   7.809 -34.036  1.00  0.00           N  
ATOM   4075  CA  ALA A 261       6.352   7.469 -32.738  1.00  0.00           C  
ATOM   4076  C   ALA A 261       6.754   8.459 -31.640  1.00  0.00           C  
ATOM   4077  O   ALA A 261       6.304   8.359 -30.493  1.00  0.00           O  
ATOM   4078  CB  ALA A 261       6.790   6.076 -32.343  1.00  0.00           C  
ATOM   4079  H   ALA A 261       7.780   7.358 -34.332  1.00  0.00           H  
ATOM   4080  HA  ALA A 261       5.267   7.492 -32.831  1.00  0.00           H  
ATOM   4081 1HB  ALA A 261       6.348   5.809 -31.394  1.00  0.00           H  
ATOM   4082 2HB  ALA A 261       6.475   5.364 -33.104  1.00  0.00           H  
ATOM   4083 3HB  ALA A 261       7.875   6.057 -32.253  1.00  0.00           H  
ATOM   4084  N   ALA A 262       7.619   9.412 -31.965  1.00  0.00           N  
ATOM   4085  CA  ALA A 262       8.153  10.311 -30.959  1.00  0.00           C  
ATOM   4086  C   ALA A 262       7.221  11.449 -30.593  1.00  0.00           C  
ATOM   4087  O   ALA A 262       7.488  12.610 -30.907  1.00  0.00           O  
ATOM   4088  CB  ALA A 262       9.469  10.886 -31.429  1.00  0.00           C  
ATOM   4089  H   ALA A 262       7.939   9.524 -32.926  1.00  0.00           H  
ATOM   4090  HA  ALA A 262       8.326   9.722 -30.065  1.00  0.00           H  
ATOM   4091 1HB  ALA A 262       9.893  11.514 -30.648  1.00  0.00           H  
ATOM   4092 2HB  ALA A 262      10.140  10.073 -31.652  1.00  0.00           H  
ATOM   4093 3HB  ALA A 262       9.305  11.474 -32.328  1.00  0.00           H  
ATOM   4094  N   ILE A 263       6.167  11.124 -29.869  1.00  0.00           N  
ATOM   4095  CA  ILE A 263       5.208  12.131 -29.443  1.00  0.00           C  
ATOM   4096  C   ILE A 263       6.046  13.021 -28.503  1.00  0.00           C  
ATOM   4097  O   ILE A 263       6.610  12.502 -27.542  1.00  0.00           O  
ATOM   4098  CB  ILE A 263       4.031  11.446 -28.721  1.00  0.00           C  
ATOM   4099  CG1 ILE A 263       3.366  10.427 -29.663  1.00  0.00           C  
ATOM   4100  CG2 ILE A 263       3.018  12.459 -28.308  1.00  0.00           C  
ATOM   4101  CD1 ILE A 263       2.753  11.044 -30.893  1.00  0.00           C  
ATOM   4102  H   ILE A 263       6.031  10.132 -29.672  1.00  0.00           H  
ATOM   4103  HA  ILE A 263       4.850  12.675 -30.311  1.00  0.00           H  
ATOM   4104  HB  ILE A 263       4.402  10.916 -27.842  1.00  0.00           H  
ATOM   4105 1HG1 ILE A 263       4.122   9.710 -29.987  1.00  0.00           H  
ATOM   4106 2HG1 ILE A 263       2.609   9.892 -29.124  1.00  0.00           H  
ATOM   4107 1HG2 ILE A 263       2.203  11.988 -27.793  1.00  0.00           H  
ATOM   4108 2HG2 ILE A 263       3.482  13.156 -27.662  1.00  0.00           H  
ATOM   4109 3HG2 ILE A 263       2.636  12.973 -29.189  1.00  0.00           H  
ATOM   4110 1HD1 ILE A 263       2.313  10.268 -31.512  1.00  0.00           H  
ATOM   4111 2HD1 ILE A 263       1.978  11.758 -30.602  1.00  0.00           H  
ATOM   4112 3HD1 ILE A 263       3.530  11.552 -31.444  1.00  0.00           H  
ATOM   4113  N   PRO A 264       6.143  14.346 -28.745  1.00  0.00           N  
ATOM   4114  CA  PRO A 264       7.091  15.266 -28.128  1.00  0.00           C  
ATOM   4115  C   PRO A 264       7.032  15.439 -26.637  1.00  0.00           C  
ATOM   4116  O   PRO A 264       6.216  16.228 -26.181  1.00  0.00           O  
ATOM   4117  CB  PRO A 264       6.687  16.615 -28.715  1.00  0.00           C  
ATOM   4118  CG  PRO A 264       5.249  16.443 -29.116  1.00  0.00           C  
ATOM   4119  CD  PRO A 264       5.145  15.005 -29.574  1.00  0.00           C  
ATOM   4120  HA  PRO A 264       8.085  15.010 -28.497  1.00  0.00           H  
ATOM   4121 1HB  PRO A 264       6.802  17.405 -27.941  1.00  0.00           H  
ATOM   4122 2HB  PRO A 264       7.335  16.881 -29.514  1.00  0.00           H  
ATOM   4123 1HG  PRO A 264       4.619  16.642 -28.248  1.00  0.00           H  
ATOM   4124 2HG  PRO A 264       4.949  17.178 -29.876  1.00  0.00           H  
ATOM   4125 1HD  PRO A 264       4.143  14.664 -29.379  1.00  0.00           H  
ATOM   4126 2HD  PRO A 264       5.422  14.896 -30.613  1.00  0.00           H  
ATOM   4127  N   PRO A 265       7.995  14.910 -25.860  1.00  0.00           N  
ATOM   4128  CA  PRO A 265       8.044  15.004 -24.416  1.00  0.00           C  
ATOM   4129  C   PRO A 265       8.376  16.417 -23.996  1.00  0.00           C  
ATOM   4130  O   PRO A 265       8.232  16.772 -22.841  1.00  0.00           O  
ATOM   4131  CB  PRO A 265       9.147  14.034 -24.051  1.00  0.00           C  
ATOM   4132  CG  PRO A 265      10.055  14.006 -25.259  1.00  0.00           C  
ATOM   4133  CD  PRO A 265       9.148  14.208 -26.453  1.00  0.00           C  
ATOM   4134  HA  PRO A 265       7.086  14.688 -23.983  1.00  0.00           H  
ATOM   4135 1HB  PRO A 265       9.649  14.376 -23.142  1.00  0.00           H  
ATOM   4136 2HB  PRO A 265       8.688  13.065 -23.822  1.00  0.00           H  
ATOM   4137 1HG  PRO A 265      10.826  14.782 -25.167  1.00  0.00           H  
ATOM   4138 2HG  PRO A 265      10.585  13.055 -25.305  1.00  0.00           H  
ATOM   4139 1HD  PRO A 265       9.690  14.844 -27.154  1.00  0.00           H  
ATOM   4140 2HD  PRO A 265       8.842  13.253 -26.891  1.00  0.00           H  
ATOM   4141  N   VAL A 266       8.874  17.197 -24.927  1.00  0.00           N  
ATOM   4142  CA  VAL A 266       9.253  18.567 -24.687  1.00  0.00           C  
ATOM   4143  C   VAL A 266       8.073  19.480 -24.838  1.00  0.00           C  
ATOM   4144  O   VAL A 266       7.363  19.411 -25.833  1.00  0.00           O  
ATOM   4145  CB  VAL A 266      10.351  18.933 -25.663  1.00  0.00           C  
ATOM   4146  CG1 VAL A 266      10.682  20.370 -25.582  1.00  0.00           C  
ATOM   4147  CG2 VAL A 266      11.563  18.101 -25.305  1.00  0.00           C  
ATOM   4148  H   VAL A 266       8.979  16.837 -25.862  1.00  0.00           H  
ATOM   4149  HA  VAL A 266       9.635  18.654 -23.668  1.00  0.00           H  
ATOM   4150  HB  VAL A 266      10.023  18.721 -26.677  1.00  0.00           H  
ATOM   4151 1HG1 VAL A 266      11.470  20.591 -26.287  1.00  0.00           H  
ATOM   4152 2HG1 VAL A 266       9.800  20.958 -25.831  1.00  0.00           H  
ATOM   4153 3HG1 VAL A 266      10.998  20.615 -24.594  1.00  0.00           H  
ATOM   4154 1HG2 VAL A 266      12.383  18.316 -25.972  1.00  0.00           H  
ATOM   4155 2HG2 VAL A 266      11.859  18.336 -24.286  1.00  0.00           H  
ATOM   4156 3HG2 VAL A 266      11.309  17.054 -25.373  1.00  0.00           H  
ATOM   4157  N   LYS A 267       7.855  20.357 -23.871  1.00  0.00           N  
ATOM   4158  CA  LYS A 267       6.728  21.260 -24.010  1.00  0.00           C  
ATOM   4159  C   LYS A 267       6.808  22.057 -25.296  1.00  0.00           C  
ATOM   4160  O   LYS A 267       7.786  22.773 -25.532  1.00  0.00           O  
ATOM   4161  CB  LYS A 267       6.652  22.240 -22.834  1.00  0.00           C  
ATOM   4162  CG  LYS A 267       5.432  23.187 -22.865  1.00  0.00           C  
ATOM   4163  CD  LYS A 267       5.394  24.152 -21.648  1.00  0.00           C  
ATOM   4164  CE  LYS A 267       6.420  25.289 -21.788  1.00  0.00           C  
ATOM   4165  NZ  LYS A 267       6.286  26.317 -20.704  1.00  0.00           N  
ATOM   4166  H   LYS A 267       8.441  20.373 -23.039  1.00  0.00           H  
ATOM   4167  HA  LYS A 267       5.822  20.673 -24.048  1.00  0.00           H  
ATOM   4168 1HB  LYS A 267       6.605  21.676 -21.899  1.00  0.00           H  
ATOM   4169 2HB  LYS A 267       7.557  22.846 -22.801  1.00  0.00           H  
ATOM   4170 1HG  LYS A 267       5.452  23.776 -23.786  1.00  0.00           H  
ATOM   4171 2HG  LYS A 267       4.518  22.584 -22.870  1.00  0.00           H  
ATOM   4172 1HD  LYS A 267       4.398  24.582 -21.551  1.00  0.00           H  
ATOM   4173 2HD  LYS A 267       5.623  23.599 -20.735  1.00  0.00           H  
ATOM   4174 1HE  LYS A 267       7.431  24.869 -21.751  1.00  0.00           H  
ATOM   4175 2HE  LYS A 267       6.279  25.779 -22.745  1.00  0.00           H  
ATOM   4176 1HZ  LYS A 267       6.981  27.027 -20.838  1.00  0.00           H  
ATOM   4177 2HZ  LYS A 267       5.379  26.725 -20.726  1.00  0.00           H  
ATOM   4178 3HZ  LYS A 267       6.444  25.893 -19.782  1.00  0.00           H  
ATOM   4179  N   THR A 268       5.742  21.984 -26.077  1.00  0.00           N  
ATOM   4180  CA  THR A 268       5.618  22.723 -27.330  1.00  0.00           C  
ATOM   4181  C   THR A 268       4.325  23.494 -27.305  1.00  0.00           C  
ATOM   4182  O   THR A 268       3.476  23.257 -26.449  1.00  0.00           O  
ATOM   4183  CB  THR A 268       5.686  21.816 -28.582  1.00  0.00           C  
ATOM   4184  OG1 THR A 268       4.638  20.825 -28.518  1.00  0.00           O  
ATOM   4185  CG2 THR A 268       7.073  21.160 -28.750  1.00  0.00           C  
ATOM   4186  H   THR A 268       4.984  21.352 -25.778  1.00  0.00           H  
ATOM   4187  HA  THR A 268       6.434  23.441 -27.399  1.00  0.00           H  
ATOM   4188  HB  THR A 268       5.506  22.439 -29.464  1.00  0.00           H  
ATOM   4189  HG1 THR A 268       4.767  20.266 -27.734  1.00  0.00           H  
ATOM   4190 1HG2 THR A 268       7.083  20.569 -29.650  1.00  0.00           H  
ATOM   4191 2HG2 THR A 268       7.835  21.940 -28.819  1.00  0.00           H  
ATOM   4192 3HG2 THR A 268       7.290  20.531 -27.914  1.00  0.00           H  
ATOM   4193  N   ASN A 269       4.166  24.434 -28.220  1.00  0.00           N  
ATOM   4194  CA  ASN A 269       2.929  25.180 -28.239  1.00  0.00           C  
ATOM   4195  C   ASN A 269       2.047  24.723 -29.384  1.00  0.00           C  
ATOM   4196  O   ASN A 269       0.816  24.762 -29.288  1.00  0.00           O  
ATOM   4197  CB  ASN A 269       3.210  26.640 -28.328  1.00  0.00           C  
ATOM   4198  CG  ASN A 269       2.069  27.427 -27.886  1.00  0.00           C  
ATOM   4199  OD1 ASN A 269       1.341  27.976 -28.689  1.00  0.00           O  
ATOM   4200  ND2 ASN A 269       1.879  27.498 -26.590  1.00  0.00           N  
ATOM   4201  H   ASN A 269       4.882  24.617 -28.920  1.00  0.00           H  
ATOM   4202  HA  ASN A 269       2.381  24.988 -27.316  1.00  0.00           H  
ATOM   4203 1HB  ASN A 269       4.044  26.885 -27.752  1.00  0.00           H  
ATOM   4204 2HB  ASN A 269       3.434  26.890 -29.355  1.00  0.00           H  
ATOM   4205 1HD2 ASN A 269       1.109  28.020 -26.221  1.00  0.00           H  
ATOM   4206 2HD2 ASN A 269       2.493  27.017 -25.965  1.00  0.00           H  
ATOM   4207  N   ARG A 270       2.690  24.317 -30.478  1.00  0.00           N  
ATOM   4208  CA  ARG A 270       1.976  23.907 -31.677  1.00  0.00           C  
ATOM   4209  C   ARG A 270       2.557  22.641 -32.302  1.00  0.00           C  
ATOM   4210  O   ARG A 270       3.699  22.258 -32.018  1.00  0.00           O  
ATOM   4211  CB  ARG A 270       1.947  25.023 -32.701  1.00  0.00           C  
ATOM   4212  CG  ARG A 270       1.144  26.312 -32.312  1.00  0.00           C  
ATOM   4213  CD  ARG A 270      -0.332  26.023 -32.278  1.00  0.00           C  
ATOM   4214  NE  ARG A 270      -1.165  27.190 -32.023  1.00  0.00           N  
ATOM   4215  CZ  ARG A 270      -1.445  27.686 -30.803  1.00  0.00           C  
ATOM   4216  NH1 ARG A 270      -0.945  27.158 -29.722  1.00  0.00           N  
ATOM   4217  NH2 ARG A 270      -2.228  28.739 -30.655  1.00  0.00           N  
ATOM   4218  H   ARG A 270       3.706  24.331 -30.491  1.00  0.00           H  
ATOM   4219  HA  ARG A 270       0.942  23.695 -31.401  1.00  0.00           H  
ATOM   4220 1HB  ARG A 270       2.953  25.340 -32.915  1.00  0.00           H  
ATOM   4221 2HB  ARG A 270       1.514  24.615 -33.597  1.00  0.00           H  
ATOM   4222 1HG  ARG A 270       1.452  26.684 -31.339  1.00  0.00           H  
ATOM   4223 2HG  ARG A 270       1.318  27.087 -33.058  1.00  0.00           H  
ATOM   4224 1HD  ARG A 270      -0.601  25.650 -33.256  1.00  0.00           H  
ATOM   4225 2HD  ARG A 270      -0.554  25.263 -31.526  1.00  0.00           H  
ATOM   4226  HE  ARG A 270      -1.584  27.647 -32.815  1.00  0.00           H  
ATOM   4227 1HH1 ARG A 270      -0.329  26.331 -29.747  1.00  0.00           H  
ATOM   4228 2HH1 ARG A 270      -1.154  27.630 -28.830  1.00  0.00           H  
ATOM   4229 1HH2 ARG A 270      -2.660  29.187 -31.443  1.00  0.00           H  
ATOM   4230 2HH2 ARG A 270      -2.367  29.109 -29.698  1.00  0.00           H  
ATOM   4231  N   GLN A 271       1.744  21.981 -33.129  1.00  0.00           N  
ATOM   4232  CA  GLN A 271       2.183  20.741 -33.771  1.00  0.00           C  
ATOM   4233  C   GLN A 271       1.760  20.551 -35.235  1.00  0.00           C  
ATOM   4234  O   GLN A 271       0.610  20.807 -35.639  1.00  0.00           O  
ATOM   4235  CB  GLN A 271       1.708  19.552 -32.930  1.00  0.00           C  
ATOM   4236  CG  GLN A 271       2.150  18.197 -33.461  1.00  0.00           C  
ATOM   4237  CD  GLN A 271       1.796  17.077 -32.545  1.00  0.00           C  
ATOM   4238  OE1 GLN A 271       2.215  17.040 -31.377  1.00  0.00           O  
ATOM   4239  NE2 GLN A 271       1.020  16.148 -33.054  1.00  0.00           N  
ATOM   4240  H   GLN A 271       0.796  22.350 -33.274  1.00  0.00           H  
ATOM   4241  HA  GLN A 271       3.273  20.734 -33.762  1.00  0.00           H  
ATOM   4242 1HB  GLN A 271       2.110  19.649 -31.921  1.00  0.00           H  
ATOM   4243 2HB  GLN A 271       0.628  19.569 -32.843  1.00  0.00           H  
ATOM   4244 1HG  GLN A 271       1.658  18.012 -34.413  1.00  0.00           H  
ATOM   4245 2HG  GLN A 271       3.233  18.199 -33.599  1.00  0.00           H  
ATOM   4246 1HE2 GLN A 271       0.734  15.371 -32.498  1.00  0.00           H  
ATOM   4247 2HE2 GLN A 271       0.715  16.216 -34.007  1.00  0.00           H  
ATOM   4248  N   ILE A 272       2.723  20.053 -36.008  1.00  0.00           N  
ATOM   4249  CA  ILE A 272       2.559  19.733 -37.414  1.00  0.00           C  
ATOM   4250  C   ILE A 272       2.758  18.231 -37.664  1.00  0.00           C  
ATOM   4251  O   ILE A 272       3.723  17.645 -37.168  1.00  0.00           O  
ATOM   4252  CB  ILE A 272       3.561  20.517 -38.291  1.00  0.00           C  
ATOM   4253  CG1 ILE A 272       3.366  22.023 -38.166  1.00  0.00           C  
ATOM   4254  CG2 ILE A 272       3.455  20.095 -39.738  1.00  0.00           C  
ATOM   4255  CD1 ILE A 272       4.433  22.833 -38.900  1.00  0.00           C  
ATOM   4256  H   ILE A 272       3.632  19.869 -35.585  1.00  0.00           H  
ATOM   4257  HA  ILE A 272       1.562  20.012 -37.704  1.00  0.00           H  
ATOM   4258  HB  ILE A 272       4.528  20.307 -37.930  1.00  0.00           H  
ATOM   4259 1HG1 ILE A 272       2.415  22.275 -38.552  1.00  0.00           H  
ATOM   4260 2HG1 ILE A 272       3.393  22.297 -37.115  1.00  0.00           H  
ATOM   4261 1HG2 ILE A 272       4.191  20.639 -40.322  1.00  0.00           H  
ATOM   4262 2HG2 ILE A 272       3.646  19.026 -39.831  1.00  0.00           H  
ATOM   4263 3HG2 ILE A 272       2.451  20.320 -40.105  1.00  0.00           H  
ATOM   4264 1HD1 ILE A 272       4.232  23.898 -38.770  1.00  0.00           H  
ATOM   4265 2HD1 ILE A 272       5.418  22.598 -38.511  1.00  0.00           H  
ATOM   4266 3HD1 ILE A 272       4.405  22.584 -39.957  1.00  0.00           H  
ATOM   4267  N   VAL A 273       1.828  17.614 -38.385  1.00  0.00           N  
ATOM   4268  CA  VAL A 273       1.930  16.186 -38.709  1.00  0.00           C  
ATOM   4269  C   VAL A 273       2.006  15.938 -40.199  1.00  0.00           C  
ATOM   4270  O   VAL A 273       1.298  16.585 -40.969  1.00  0.00           O  
ATOM   4271  CB  VAL A 273       0.780  15.384 -38.093  1.00  0.00           C  
ATOM   4272  CG1 VAL A 273       0.811  13.916 -38.527  1.00  0.00           C  
ATOM   4273  CG2 VAL A 273       0.930  15.439 -36.606  1.00  0.00           C  
ATOM   4274  H   VAL A 273       1.039  18.170 -38.720  1.00  0.00           H  
ATOM   4275  HA  VAL A 273       2.844  15.820 -38.261  1.00  0.00           H  
ATOM   4276  HB  VAL A 273      -0.161  15.812 -38.397  1.00  0.00           H  
ATOM   4277 1HG1 VAL A 273      -0.008  13.378 -38.053  1.00  0.00           H  
ATOM   4278 2HG1 VAL A 273       0.705  13.845 -39.604  1.00  0.00           H  
ATOM   4279 3HG1 VAL A 273       1.762  13.468 -38.224  1.00  0.00           H  
ATOM   4280 1HG2 VAL A 273       0.130  14.891 -36.163  1.00  0.00           H  
ATOM   4281 2HG2 VAL A 273       1.879  14.998 -36.324  1.00  0.00           H  
ATOM   4282 3HG2 VAL A 273       0.905  16.466 -36.274  1.00  0.00           H  
ATOM   4283  N   THR A 274       2.915  15.058 -40.608  1.00  0.00           N  
ATOM   4284  CA  THR A 274       3.056  14.768 -42.027  1.00  0.00           C  
ATOM   4285  C   THR A 274       2.460  13.397 -42.358  1.00  0.00           C  
ATOM   4286  O   THR A 274       2.870  12.376 -41.800  1.00  0.00           O  
ATOM   4287  CB  THR A 274       4.531  14.846 -42.443  1.00  0.00           C  
ATOM   4288  OG1 THR A 274       5.014  16.150 -42.158  1.00  0.00           O  
ATOM   4289  CG2 THR A 274       4.650  14.620 -43.886  1.00  0.00           C  
ATOM   4290  H   THR A 274       3.486  14.583 -39.904  1.00  0.00           H  
ATOM   4291  HA  THR A 274       2.507  15.518 -42.596  1.00  0.00           H  
ATOM   4292  HB  THR A 274       5.115  14.114 -41.907  1.00  0.00           H  
ATOM   4293  HG1 THR A 274       4.406  16.799 -42.523  1.00  0.00           H  
ATOM   4294 1HG2 THR A 274       5.695  14.702 -44.200  1.00  0.00           H  
ATOM   4295 2HG2 THR A 274       4.269  13.647 -44.164  1.00  0.00           H  
ATOM   4296 3HG2 THR A 274       4.058  15.382 -44.351  1.00  0.00           H  
ATOM   4297  N   VAL A 275       1.502  13.397 -43.280  1.00  0.00           N  
ATOM   4298  CA  VAL A 275       0.737  12.221 -43.704  1.00  0.00           C  
ATOM   4299  C   VAL A 275       0.978  11.970 -45.181  1.00  0.00           C  
ATOM   4300  O   VAL A 275       1.002  12.917 -45.951  1.00  0.00           O  
ATOM   4301  CB  VAL A 275      -0.763  12.459 -43.473  1.00  0.00           C  
ATOM   4302  CG1 VAL A 275      -1.562  11.257 -43.910  1.00  0.00           C  
ATOM   4303  CG2 VAL A 275      -1.027  12.771 -42.034  1.00  0.00           C  
ATOM   4304  H   VAL A 275       1.262  14.293 -43.702  1.00  0.00           H  
ATOM   4305  HA  VAL A 275       1.047  11.355 -43.144  1.00  0.00           H  
ATOM   4306  HB  VAL A 275      -1.082  13.310 -44.081  1.00  0.00           H  
ATOM   4307 1HG1 VAL A 275      -2.608  11.453 -43.736  1.00  0.00           H  
ATOM   4308 2HG1 VAL A 275      -1.398  11.053 -44.966  1.00  0.00           H  
ATOM   4309 3HG1 VAL A 275      -1.257  10.392 -43.327  1.00  0.00           H  
ATOM   4310 1HG2 VAL A 275      -2.087  12.958 -41.890  1.00  0.00           H  
ATOM   4311 2HG2 VAL A 275      -0.737  11.947 -41.443  1.00  0.00           H  
ATOM   4312 3HG2 VAL A 275      -0.459  13.647 -41.748  1.00  0.00           H  
ATOM   4313  N   GLY A 276       1.220  10.738 -45.597  1.00  0.00           N  
ATOM   4314  CA  GLY A 276       1.453  10.561 -47.026  1.00  0.00           C  
ATOM   4315  C   GLY A 276       0.152  10.347 -47.799  1.00  0.00           C  
ATOM   4316  O   GLY A 276      -0.698   9.543 -47.410  1.00  0.00           O  
ATOM   4317  H   GLY A 276       1.184   9.943 -44.958  1.00  0.00           H  
ATOM   4318 1HA  GLY A 276       1.982  11.429 -47.427  1.00  0.00           H  
ATOM   4319 2HA  GLY A 276       2.108   9.704 -47.176  1.00  0.00           H  
ATOM   4320  N   ALA A 277       0.057  10.971 -48.972  1.00  0.00           N  
ATOM   4321  CA  ALA A 277      -1.061  10.804 -49.900  1.00  0.00           C  
ATOM   4322  C   ALA A 277      -1.180   9.368 -50.374  1.00  0.00           C  
ATOM   4323  O   ALA A 277      -2.239   8.929 -50.811  1.00  0.00           O  
ATOM   4324  CB  ALA A 277      -0.905  11.692 -51.091  1.00  0.00           C  
ATOM   4325  H   ALA A 277       0.779  11.636 -49.237  1.00  0.00           H  
ATOM   4326  HA  ALA A 277      -1.969  11.086 -49.394  1.00  0.00           H  
ATOM   4327 1HB  ALA A 277      -1.752  11.550 -51.739  1.00  0.00           H  
ATOM   4328 2HB  ALA A 277      -0.846  12.720 -50.790  1.00  0.00           H  
ATOM   4329 3HB  ALA A 277       0.009  11.425 -51.617  1.00  0.00           H  
ATOM   4330  N   ASN A 278      -0.052   8.667 -50.358  1.00  0.00           N  
ATOM   4331  CA  ASN A 278       0.054   7.300 -50.824  1.00  0.00           C  
ATOM   4332  C   ASN A 278      -0.059   6.249 -49.709  1.00  0.00           C  
ATOM   4333  O   ASN A 278       0.232   5.075 -49.945  1.00  0.00           O  
ATOM   4334  CB  ASN A 278       1.384   7.136 -51.551  1.00  0.00           C  
ATOM   4335  CG  ASN A 278       2.571   7.294 -50.614  1.00  0.00           C  
ATOM   4336  OD1 ASN A 278       2.424   7.797 -49.493  1.00  0.00           O  
ATOM   4337  ND2 ASN A 278       3.735   6.873 -51.054  1.00  0.00           N  
ATOM   4338  H   ASN A 278       0.771   9.116 -49.990  1.00  0.00           H  
ATOM   4339  HA  ASN A 278      -0.759   7.116 -51.525  1.00  0.00           H  
ATOM   4340 1HB  ASN A 278       1.426   6.152 -52.019  1.00  0.00           H  
ATOM   4341 2HB  ASN A 278       1.460   7.883 -52.347  1.00  0.00           H  
ATOM   4342 1HD2 ASN A 278       4.552   6.947 -50.475  1.00  0.00           H  
ATOM   4343 2HD2 ASN A 278       3.807   6.473 -51.968  1.00  0.00           H  
ATOM   4344  N   GLN A 279      -0.504   6.633 -48.508  1.00  0.00           N  
ATOM   4345  CA  GLN A 279      -0.618   5.624 -47.459  1.00  0.00           C  
ATOM   4346  C   GLN A 279      -1.843   4.696 -47.683  1.00  0.00           C  
ATOM   4347  O   GLN A 279      -2.835   5.121 -48.271  1.00  0.00           O  
ATOM   4348  CB  GLN A 279      -0.525   6.284 -46.067  1.00  0.00           C  
ATOM   4349  CG  GLN A 279       0.927   6.758 -45.783  1.00  0.00           C  
ATOM   4350  CD  GLN A 279       1.190   7.330 -44.379  1.00  0.00           C  
ATOM   4351  OE1 GLN A 279       0.750   8.425 -44.018  1.00  0.00           O  
ATOM   4352  NE2 GLN A 279       1.931   6.550 -43.590  1.00  0.00           N  
ATOM   4353  H   GLN A 279      -0.725   7.610 -48.309  1.00  0.00           H  
ATOM   4354  HA  GLN A 279       0.284   5.038 -47.547  1.00  0.00           H  
ATOM   4355 1HB  GLN A 279      -1.160   7.175 -46.056  1.00  0.00           H  
ATOM   4356 2HB  GLN A 279      -0.869   5.625 -45.276  1.00  0.00           H  
ATOM   4357 1HG  GLN A 279       1.586   5.901 -45.921  1.00  0.00           H  
ATOM   4358 2HG  GLN A 279       1.174   7.523 -46.513  1.00  0.00           H  
ATOM   4359 1HE2 GLN A 279       2.178   6.819 -42.631  1.00  0.00           H  
ATOM   4360 2HE2 GLN A 279       2.266   5.675 -43.930  1.00  0.00           H  
ATOM   4361  N   PRO A 280      -1.793   3.412 -47.214  1.00  0.00           N  
ATOM   4362  CA  PRO A 280      -2.756   2.316 -47.441  1.00  0.00           C  
ATOM   4363  C   PRO A 280      -4.300   2.421 -47.300  1.00  0.00           C  
ATOM   4364  O   PRO A 280      -4.970   1.742 -48.076  1.00  0.00           O  
ATOM   4365  CB  PRO A 280      -2.272   1.293 -46.410  1.00  0.00           C  
ATOM   4366  CG  PRO A 280      -0.815   1.502 -46.306  1.00  0.00           C  
ATOM   4367  CD  PRO A 280      -0.633   2.974 -46.363  1.00  0.00           C  
ATOM   4368  HA  PRO A 280      -2.539   1.922 -48.442  1.00  0.00           H  
ATOM   4369 1HB  PRO A 280      -2.773   1.455 -45.470  1.00  0.00           H  
ATOM   4370 2HB  PRO A 280      -2.533   0.275 -46.739  1.00  0.00           H  
ATOM   4371 1HG  PRO A 280      -0.445   1.054 -45.378  1.00  0.00           H  
ATOM   4372 2HG  PRO A 280      -0.302   0.985 -47.134  1.00  0.00           H  
ATOM   4373 1HD  PRO A 280      -0.689   3.392 -45.354  1.00  0.00           H  
ATOM   4374 2HD  PRO A 280       0.332   3.119 -46.838  1.00  0.00           H  
ATOM   4375  N   MET A 281      -4.934   3.188 -46.394  1.00  0.00           N  
ATOM   4376  CA  MET A 281      -4.469   4.076 -45.327  1.00  0.00           C  
ATOM   4377  C   MET A 281      -4.654   3.516 -43.929  1.00  0.00           C  
ATOM   4378  O   MET A 281      -4.669   4.274 -42.967  1.00  0.00           O  
ATOM   4379  CB  MET A 281      -5.281   5.346 -45.334  1.00  0.00           C  
ATOM   4380  CG  MET A 281      -5.141   6.231 -46.482  1.00  0.00           C  
ATOM   4381  SD  MET A 281      -6.210   7.568 -46.234  1.00  0.00           S  
ATOM   4382  CE  MET A 281      -5.354   8.128 -44.754  1.00  0.00           C  
ATOM   4383  H   MET A 281      -5.941   3.136 -46.459  1.00  0.00           H  
ATOM   4384  HA  MET A 281      -3.420   4.293 -45.455  1.00  0.00           H  
ATOM   4385 1HB  MET A 281      -6.327   5.084 -45.270  1.00  0.00           H  
ATOM   4386 2HB  MET A 281      -5.038   5.920 -44.443  1.00  0.00           H  
ATOM   4387 1HG  MET A 281      -4.119   6.608 -46.557  1.00  0.00           H  
ATOM   4388 2HG  MET A 281      -5.401   5.723 -47.410  1.00  0.00           H  
ATOM   4389 1HE  MET A 281      -5.834   8.995 -44.339  1.00  0.00           H  
ATOM   4390 2HE  MET A 281      -5.377   7.330 -44.038  1.00  0.00           H  
ATOM   4391 3HE  MET A 281      -4.317   8.360 -44.982  1.00  0.00           H  
ATOM   4392  N   ILE A 282      -4.789   2.210 -43.783  1.00  0.00           N  
ATOM   4393  CA  ILE A 282      -5.030   1.626 -42.462  1.00  0.00           C  
ATOM   4394  C   ILE A 282      -3.991   2.038 -41.406  1.00  0.00           C  
ATOM   4395  O   ILE A 282      -4.313   2.174 -40.226  1.00  0.00           O  
ATOM   4396  CB  ILE A 282      -5.085   0.088 -42.575  1.00  0.00           C  
ATOM   4397  CG1 ILE A 282      -5.642  -0.511 -41.295  1.00  0.00           C  
ATOM   4398  CG2 ILE A 282      -3.703  -0.503 -42.889  1.00  0.00           C  
ATOM   4399  CD1 ILE A 282      -7.082  -0.136 -41.036  1.00  0.00           C  
ATOM   4400  H   ILE A 282      -4.758   1.613 -44.599  1.00  0.00           H  
ATOM   4401  HA  ILE A 282      -6.005   1.971 -42.119  1.00  0.00           H  
ATOM   4402  HB  ILE A 282      -5.769  -0.177 -43.381  1.00  0.00           H  
ATOM   4403 1HG1 ILE A 282      -5.573  -1.596 -41.356  1.00  0.00           H  
ATOM   4404 2HG1 ILE A 282      -5.034  -0.171 -40.456  1.00  0.00           H  
ATOM   4405 1HG2 ILE A 282      -3.790  -1.584 -42.984  1.00  0.00           H  
ATOM   4406 2HG2 ILE A 282      -3.331  -0.093 -43.816  1.00  0.00           H  
ATOM   4407 3HG2 ILE A 282      -3.005  -0.279 -42.088  1.00  0.00           H  
ATOM   4408 1HD1 ILE A 282      -7.416  -0.601 -40.110  1.00  0.00           H  
ATOM   4409 2HD1 ILE A 282      -7.164   0.948 -40.952  1.00  0.00           H  
ATOM   4410 3HD1 ILE A 282      -7.702  -0.486 -41.859  1.00  0.00           H  
ATOM   4411  N   ASN A 283      -2.771   2.334 -41.840  1.00  0.00           N  
ATOM   4412  CA  ASN A 283      -1.691   2.741 -40.959  1.00  0.00           C  
ATOM   4413  C   ASN A 283      -1.959   4.078 -40.256  1.00  0.00           C  
ATOM   4414  O   ASN A 283      -1.343   4.377 -39.231  1.00  0.00           O  
ATOM   4415  CB  ASN A 283      -0.394   2.801 -41.738  1.00  0.00           C  
ATOM   4416  CG  ASN A 283       0.121   1.423 -42.085  1.00  0.00           C  
ATOM   4417  OD1 ASN A 283      -0.300   0.414 -41.504  1.00  0.00           O  
ATOM   4418  ND2 ASN A 283       1.038   1.362 -43.015  1.00  0.00           N  
ATOM   4419  H   ASN A 283      -2.583   2.235 -42.823  1.00  0.00           H  
ATOM   4420  HA  ASN A 283      -1.590   1.985 -40.179  1.00  0.00           H  
ATOM   4421 1HB  ASN A 283      -0.546   3.369 -42.658  1.00  0.00           H  
ATOM   4422 2HB  ASN A 283       0.362   3.326 -41.149  1.00  0.00           H  
ATOM   4423 1HD2 ASN A 283       1.422   0.477 -43.280  1.00  0.00           H  
ATOM   4424 2HD2 ASN A 283       1.361   2.197 -43.455  1.00  0.00           H  
ATOM   4425  N   ILE A 284      -2.871   4.897 -40.796  1.00  0.00           N  
ATOM   4426  CA  ILE A 284      -3.144   6.198 -40.200  1.00  0.00           C  
ATOM   4427  C   ILE A 284      -4.185   6.062 -39.105  1.00  0.00           C  
ATOM   4428  O   ILE A 284      -4.496   7.037 -38.426  1.00  0.00           O  
ATOM   4429  CB  ILE A 284      -3.678   7.241 -41.188  1.00  0.00           C  
ATOM   4430  CG1 ILE A 284      -3.339   8.605 -40.677  1.00  0.00           C  
ATOM   4431  CG2 ILE A 284      -5.213   7.140 -41.239  1.00  0.00           C  
ATOM   4432  CD1 ILE A 284      -1.848   8.847 -40.620  1.00  0.00           C  
ATOM   4433  H   ILE A 284      -3.394   4.615 -41.624  1.00  0.00           H  
ATOM   4434  HA  ILE A 284      -2.226   6.577 -39.759  1.00  0.00           H  
ATOM   4435  HB  ILE A 284      -3.248   7.100 -42.181  1.00  0.00           H  
ATOM   4436 1HG1 ILE A 284      -3.791   9.354 -41.327  1.00  0.00           H  
ATOM   4437 2HG1 ILE A 284      -3.749   8.719 -39.675  1.00  0.00           H  
ATOM   4438 1HG2 ILE A 284      -5.607   7.898 -41.891  1.00  0.00           H  
ATOM   4439 2HG2 ILE A 284      -5.510   6.158 -41.595  1.00  0.00           H  
ATOM   4440 3HG2 ILE A 284      -5.622   7.300 -40.243  1.00  0.00           H  
ATOM   4441 1HD1 ILE A 284      -1.661   9.834 -40.244  1.00  0.00           H  
ATOM   4442 2HD1 ILE A 284      -1.383   8.118 -39.957  1.00  0.00           H  
ATOM   4443 3HD1 ILE A 284      -1.416   8.750 -41.616  1.00  0.00           H  
ATOM   4444  N   ASN A 285      -4.791   4.875 -38.997  1.00  0.00           N  
ATOM   4445  CA  ASN A 285      -5.826   4.592 -38.018  1.00  0.00           C  
ATOM   4446  C   ASN A 285      -5.289   3.664 -36.918  1.00  0.00           C  
ATOM   4447  O   ASN A 285      -6.051   3.015 -36.195  1.00  0.00           O  
ATOM   4448  CB  ASN A 285      -7.031   4.010 -38.713  1.00  0.00           C  
ATOM   4449  CG  ASN A 285      -7.724   5.014 -39.592  1.00  0.00           C  
ATOM   4450  OD1 ASN A 285      -7.957   6.146 -39.161  1.00  0.00           O  
ATOM   4451  ND2 ASN A 285      -8.063   4.622 -40.794  1.00  0.00           N  
ATOM   4452  H   ASN A 285      -4.502   4.102 -39.596  1.00  0.00           H  
ATOM   4453  HA  ASN A 285      -6.132   5.523 -37.549  1.00  0.00           H  
ATOM   4454 1HB  ASN A 285      -6.721   3.153 -39.318  1.00  0.00           H  
ATOM   4455 2HB  ASN A 285      -7.732   3.664 -37.971  1.00  0.00           H  
ATOM   4456 1HD2 ASN A 285      -8.538   5.251 -41.411  1.00  0.00           H  
ATOM   4457 2HD2 ASN A 285      -7.851   3.694 -41.097  1.00  0.00           H  
ATOM   4458  N   ASN A 286      -3.958   3.587 -36.830  1.00  0.00           N  
ATOM   4459  CA  ASN A 286      -3.238   2.748 -35.874  1.00  0.00           C  
ATOM   4460  C   ASN A 286      -2.480   3.548 -34.783  1.00  0.00           C  
ATOM   4461  O   ASN A 286      -1.377   4.053 -35.008  1.00  0.00           O  
ATOM   4462  CB  ASN A 286      -2.327   1.839 -36.694  1.00  0.00           C  
ATOM   4463  CG  ASN A 286      -1.502   0.887 -35.925  1.00  0.00           C  
ATOM   4464  OD1 ASN A 286      -0.878   1.277 -34.931  1.00  0.00           O  
ATOM   4465  ND2 ASN A 286      -1.486  -0.370 -36.333  1.00  0.00           N  
ATOM   4466  H   ASN A 286      -3.414   4.139 -37.481  1.00  0.00           H  
ATOM   4467  HA  ASN A 286      -3.966   2.121 -35.354  1.00  0.00           H  
ATOM   4468 1HB  ASN A 286      -2.917   1.281 -37.418  1.00  0.00           H  
ATOM   4469 2HB  ASN A 286      -1.650   2.469 -37.274  1.00  0.00           H  
ATOM   4470 1HD2 ASN A 286      -0.936  -1.039 -35.838  1.00  0.00           H  
ATOM   4471 2HD2 ASN A 286      -2.055  -0.687 -37.115  1.00  0.00           H  
ATOM   4472  N   PHE A 287      -3.092   3.645 -33.590  1.00  0.00           N  
ATOM   4473  CA  PHE A 287      -2.654   4.422 -32.401  1.00  0.00           C  
ATOM   4474  C   PHE A 287      -1.926   5.706 -32.633  1.00  0.00           C  
ATOM   4475  O   PHE A 287      -2.460   6.778 -32.357  1.00  0.00           O  
ATOM   4476  CB  PHE A 287      -1.742   3.651 -31.444  1.00  0.00           C  
ATOM   4477  CG  PHE A 287      -1.220   4.537 -30.375  1.00  0.00           C  
ATOM   4478  CD1 PHE A 287      -2.039   5.418 -29.726  1.00  0.00           C  
ATOM   4479  CD2 PHE A 287       0.076   4.489 -30.019  1.00  0.00           C  
ATOM   4480  CE1 PHE A 287      -1.544   6.248 -28.753  1.00  0.00           C  
ATOM   4481  CE2 PHE A 287       0.569   5.307 -29.049  1.00  0.00           C  
ATOM   4482  CZ  PHE A 287      -0.222   6.184 -28.434  1.00  0.00           C  
ATOM   4483  H   PHE A 287      -3.975   3.161 -33.509  1.00  0.00           H  
ATOM   4484  HA  PHE A 287      -3.556   4.665 -31.845  1.00  0.00           H  
ATOM   4485 1HB  PHE A 287      -2.273   2.872 -30.956  1.00  0.00           H  
ATOM   4486 2HB  PHE A 287      -0.897   3.211 -31.983  1.00  0.00           H  
ATOM   4487  HD1 PHE A 287      -3.078   5.456 -30.005  1.00  0.00           H  
ATOM   4488  HD2 PHE A 287       0.724   3.783 -30.518  1.00  0.00           H  
ATOM   4489  HE1 PHE A 287      -2.194   6.957 -28.246  1.00  0.00           H  
ATOM   4490  HE2 PHE A 287       1.606   5.249 -28.771  1.00  0.00           H  
ATOM   4491  HZ  PHE A 287       0.204   6.832 -27.684  1.00  0.00           H  
ATOM   4492  N   PHE A 288      -0.705   5.626 -33.131  1.00  0.00           N  
ATOM   4493  CA  PHE A 288       0.062   6.826 -33.277  1.00  0.00           C  
ATOM   4494  C   PHE A 288      -0.556   7.609 -34.407  1.00  0.00           C  
ATOM   4495  O   PHE A 288      -0.521   8.824 -34.415  1.00  0.00           O  
ATOM   4496  CB  PHE A 288       1.528   6.532 -33.536  1.00  0.00           C  
ATOM   4497  CG  PHE A 288       2.334   6.020 -32.379  1.00  0.00           C  
ATOM   4498  CD1 PHE A 288       2.724   4.689 -32.307  1.00  0.00           C  
ATOM   4499  CD2 PHE A 288       2.739   6.884 -31.371  1.00  0.00           C  
ATOM   4500  CE1 PHE A 288       3.490   4.228 -31.247  1.00  0.00           C  
ATOM   4501  CE2 PHE A 288       3.508   6.431 -30.317  1.00  0.00           C  
ATOM   4502  CZ  PHE A 288       3.881   5.097 -30.253  1.00  0.00           C  
ATOM   4503  H   PHE A 288      -0.346   4.729 -33.434  1.00  0.00           H  
ATOM   4504  HA  PHE A 288      -0.007   7.403 -32.359  1.00  0.00           H  
ATOM   4505 1HB  PHE A 288       1.633   5.838 -34.369  1.00  0.00           H  
ATOM   4506 2HB  PHE A 288       1.966   7.451 -33.806  1.00  0.00           H  
ATOM   4507  HD1 PHE A 288       2.419   4.002 -33.100  1.00  0.00           H  
ATOM   4508  HD2 PHE A 288       2.449   7.929 -31.422  1.00  0.00           H  
ATOM   4509  HE1 PHE A 288       3.786   3.181 -31.202  1.00  0.00           H  
ATOM   4510  HE2 PHE A 288       3.824   7.123 -29.535  1.00  0.00           H  
ATOM   4511  HZ  PHE A 288       4.486   4.738 -29.420  1.00  0.00           H  
ATOM   4512  N   GLY A 289      -1.179   6.912 -35.343  1.00  0.00           N  
ATOM   4513  CA  GLY A 289      -1.883   7.547 -36.444  1.00  0.00           C  
ATOM   4514  C   GLY A 289      -2.800   8.653 -35.902  1.00  0.00           C  
ATOM   4515  O   GLY A 289      -2.483   9.843 -36.025  1.00  0.00           O  
ATOM   4516  H   GLY A 289      -1.171   5.896 -35.269  1.00  0.00           H  
ATOM   4517 1HA  GLY A 289      -1.172   7.975 -37.145  1.00  0.00           H  
ATOM   4518 2HA  GLY A 289      -2.451   6.798 -36.986  1.00  0.00           H  
ATOM   4519  N   PRO A 290      -3.964   8.294 -35.326  1.00  0.00           N  
ATOM   4520  CA  PRO A 290      -4.937   9.202 -34.771  1.00  0.00           C  
ATOM   4521  C   PRO A 290      -4.460   9.979 -33.545  1.00  0.00           C  
ATOM   4522  O   PRO A 290      -5.000  11.049 -33.251  1.00  0.00           O  
ATOM   4523  CB  PRO A 290      -6.100   8.261 -34.425  1.00  0.00           C  
ATOM   4524  CG  PRO A 290      -5.468   6.910 -34.242  1.00  0.00           C  
ATOM   4525  CD  PRO A 290      -4.336   6.880 -35.212  1.00  0.00           C  
ATOM   4526  HA  PRO A 290      -5.219   9.896 -35.561  1.00  0.00           H  
ATOM   4527 1HB  PRO A 290      -6.609   8.615 -33.521  1.00  0.00           H  
ATOM   4528 2HB  PRO A 290      -6.843   8.273 -35.237  1.00  0.00           H  
ATOM   4529 1HG  PRO A 290      -5.117   6.788 -33.209  1.00  0.00           H  
ATOM   4530 2HG  PRO A 290      -6.200   6.110 -34.430  1.00  0.00           H  
ATOM   4531 1HD  PRO A 290      -3.561   6.284 -34.793  1.00  0.00           H  
ATOM   4532 2HD  PRO A 290      -4.669   6.500 -36.143  1.00  0.00           H  
ATOM   4533  N   PHE A 291      -3.443   9.484 -32.829  1.00  0.00           N  
ATOM   4534  CA  PHE A 291      -2.949  10.219 -31.670  1.00  0.00           C  
ATOM   4535  C   PHE A 291      -2.126  11.406 -32.174  1.00  0.00           C  
ATOM   4536  O   PHE A 291      -2.367  12.553 -31.789  1.00  0.00           O  
ATOM   4537  CB  PHE A 291      -2.200   9.260 -30.734  1.00  0.00           C  
ATOM   4538  CG  PHE A 291      -1.709   9.805 -29.433  1.00  0.00           C  
ATOM   4539  CD1 PHE A 291      -2.607  10.281 -28.511  1.00  0.00           C  
ATOM   4540  CD2 PHE A 291      -0.382   9.742 -29.081  1.00  0.00           C  
ATOM   4541  CE1 PHE A 291      -2.205  10.726 -27.273  1.00  0.00           C  
ATOM   4542  CE2 PHE A 291       0.026  10.171 -27.828  1.00  0.00           C  
ATOM   4543  CZ  PHE A 291      -0.883  10.670 -26.930  1.00  0.00           C  
ATOM   4544  H   PHE A 291      -3.014   8.582 -33.035  1.00  0.00           H  
ATOM   4545  HA  PHE A 291      -3.800  10.612 -31.115  1.00  0.00           H  
ATOM   4546 1HB  PHE A 291      -2.856   8.419 -30.511  1.00  0.00           H  
ATOM   4547 2HB  PHE A 291      -1.348   8.863 -31.260  1.00  0.00           H  
ATOM   4548  HD1 PHE A 291      -3.648  10.303 -28.789  1.00  0.00           H  
ATOM   4549  HD2 PHE A 291       0.336   9.333 -29.791  1.00  0.00           H  
ATOM   4550  HE1 PHE A 291      -2.942  11.108 -26.563  1.00  0.00           H  
ATOM   4551  HE2 PHE A 291       1.065  10.107 -27.540  1.00  0.00           H  
ATOM   4552  HZ  PHE A 291      -0.556  11.004 -25.948  1.00  0.00           H  
ATOM   4553  N   ARG A 292      -1.215  11.152 -33.117  1.00  0.00           N  
ATOM   4554  CA  ARG A 292      -0.417  12.210 -33.711  1.00  0.00           C  
ATOM   4555  C   ARG A 292      -1.301  13.237 -34.385  1.00  0.00           C  
ATOM   4556  O   ARG A 292      -1.140  14.438 -34.173  1.00  0.00           O  
ATOM   4557  CB  ARG A 292       0.478  11.639 -34.794  1.00  0.00           C  
ATOM   4558  CG  ARG A 292       1.718  10.896 -34.409  1.00  0.00           C  
ATOM   4559  CD  ARG A 292       2.455  10.657 -35.653  1.00  0.00           C  
ATOM   4560  NE  ARG A 292       1.847   9.609 -36.439  1.00  0.00           N  
ATOM   4561  CZ  ARG A 292       2.280   8.334 -36.474  1.00  0.00           C  
ATOM   4562  NH1 ARG A 292       3.365   8.008 -35.845  1.00  0.00           N  
ATOM   4563  NH2 ARG A 292       1.633   7.418 -37.169  1.00  0.00           N  
ATOM   4564  H   ARG A 292      -1.055  10.206 -33.439  1.00  0.00           H  
ATOM   4565  HA  ARG A 292       0.178  12.688 -32.934  1.00  0.00           H  
ATOM   4566 1HB  ARG A 292      -0.109  10.997 -35.446  1.00  0.00           H  
ATOM   4567 2HB  ARG A 292       0.821  12.466 -35.417  1.00  0.00           H  
ATOM   4568 1HG  ARG A 292       2.318  11.524 -33.771  1.00  0.00           H  
ATOM   4569 2HG  ARG A 292       1.508   9.959 -33.912  1.00  0.00           H  
ATOM   4570 1HD  ARG A 292       2.485  11.567 -36.256  1.00  0.00           H  
ATOM   4571 2HD  ARG A 292       3.440  10.344 -35.426  1.00  0.00           H  
ATOM   4572  HE  ARG A 292       0.995   9.832 -36.928  1.00  0.00           H  
ATOM   4573 1HH1 ARG A 292       3.882   8.722 -35.320  1.00  0.00           H  
ATOM   4574 2HH1 ARG A 292       3.709   7.062 -35.875  1.00  0.00           H  
ATOM   4575 1HH2 ARG A 292       0.791   7.661 -37.664  1.00  0.00           H  
ATOM   4576 2HH2 ARG A 292       1.977   6.470 -37.201  1.00  0.00           H  
ATOM   4577  N   ILE A 293      -2.279  12.769 -35.160  1.00  0.00           N  
ATOM   4578  CA  ILE A 293      -3.171  13.694 -35.830  1.00  0.00           C  
ATOM   4579  C   ILE A 293      -4.063  14.455 -34.852  1.00  0.00           C  
ATOM   4580  O   ILE A 293      -4.215  15.667 -34.983  1.00  0.00           O  
ATOM   4581  CB  ILE A 293      -3.995  13.011 -36.929  1.00  0.00           C  
ATOM   4582  CG1 ILE A 293      -3.109  12.602 -38.086  1.00  0.00           C  
ATOM   4583  CG2 ILE A 293      -5.101  13.932 -37.399  1.00  0.00           C  
ATOM   4584  CD1 ILE A 293      -3.826  11.736 -39.059  1.00  0.00           C  
ATOM   4585  H   ILE A 293      -2.387  11.762 -35.310  1.00  0.00           H  
ATOM   4586  HA  ILE A 293      -2.552  14.433 -36.339  1.00  0.00           H  
ATOM   4587  HB  ILE A 293      -4.415  12.101 -36.525  1.00  0.00           H  
ATOM   4588 1HG1 ILE A 293      -2.764  13.498 -38.603  1.00  0.00           H  
ATOM   4589 2HG1 ILE A 293      -2.239  12.057 -37.707  1.00  0.00           H  
ATOM   4590 1HG2 ILE A 293      -5.699  13.434 -38.160  1.00  0.00           H  
ATOM   4591 2HG2 ILE A 293      -5.723  14.180 -36.564  1.00  0.00           H  
ATOM   4592 3HG2 ILE A 293      -4.671  14.837 -37.805  1.00  0.00           H  
ATOM   4593 1HD1 ILE A 293      -3.166  11.484 -39.872  1.00  0.00           H  
ATOM   4594 2HD1 ILE A 293      -4.158  10.826 -38.552  1.00  0.00           H  
ATOM   4595 3HD1 ILE A 293      -4.686  12.265 -39.447  1.00  0.00           H  
ATOM   4596  N   GLY A 294      -4.637  13.771 -33.858  1.00  0.00           N  
ATOM   4597  CA  GLY A 294      -5.505  14.401 -32.863  1.00  0.00           C  
ATOM   4598  C   GLY A 294      -4.811  15.543 -32.121  1.00  0.00           C  
ATOM   4599  O   GLY A 294      -5.446  16.532 -31.753  1.00  0.00           O  
ATOM   4600  H   GLY A 294      -4.497  12.770 -33.776  1.00  0.00           H  
ATOM   4601 1HA  GLY A 294      -6.412  14.764 -33.338  1.00  0.00           H  
ATOM   4602 2HA  GLY A 294      -5.808  13.643 -32.144  1.00  0.00           H  
ATOM   4603  N   LEU A 295      -3.504  15.413 -31.928  1.00  0.00           N  
ATOM   4604  CA  LEU A 295      -2.689  16.418 -31.260  1.00  0.00           C  
ATOM   4605  C   LEU A 295      -2.230  17.567 -32.190  1.00  0.00           C  
ATOM   4606  O   LEU A 295      -1.577  18.500 -31.725  1.00  0.00           O  
ATOM   4607  CB  LEU A 295      -1.440  15.720 -30.681  1.00  0.00           C  
ATOM   4608  CG  LEU A 295      -1.644  14.677 -29.530  1.00  0.00           C  
ATOM   4609  CD1 LEU A 295      -0.306  13.957 -29.253  1.00  0.00           C  
ATOM   4610  CD2 LEU A 295      -2.121  15.382 -28.289  1.00  0.00           C  
ATOM   4611  H   LEU A 295      -3.052  14.544 -32.220  1.00  0.00           H  
ATOM   4612  HA  LEU A 295      -3.275  16.845 -30.449  1.00  0.00           H  
ATOM   4613 1HB  LEU A 295      -0.986  15.170 -31.495  1.00  0.00           H  
ATOM   4614 2HB  LEU A 295      -0.734  16.477 -30.339  1.00  0.00           H  
ATOM   4615  HG  LEU A 295      -2.380  13.940 -29.825  1.00  0.00           H  
ATOM   4616 1HD1 LEU A 295      -0.441  13.228 -28.457  1.00  0.00           H  
ATOM   4617 2HD1 LEU A 295       0.018  13.443 -30.159  1.00  0.00           H  
ATOM   4618 3HD1 LEU A 295       0.450  14.682 -28.954  1.00  0.00           H  
ATOM   4619 1HD2 LEU A 295      -2.260  14.653 -27.491  1.00  0.00           H  
ATOM   4620 2HD2 LEU A 295      -1.379  16.121 -27.984  1.00  0.00           H  
ATOM   4621 3HD2 LEU A 295      -3.068  15.881 -28.498  1.00  0.00           H  
ATOM   4622  N   ALA A 296      -2.524  17.488 -33.498  1.00  0.00           N  
ATOM   4623  CA  ALA A 296      -2.030  18.466 -34.484  1.00  0.00           C  
ATOM   4624  C   ALA A 296      -2.883  19.722 -34.692  1.00  0.00           C  
ATOM   4625  O   ALA A 296      -4.115  19.710 -34.590  1.00  0.00           O  
ATOM   4626  CB  ALA A 296      -1.876  17.794 -35.831  1.00  0.00           C  
ATOM   4627  H   ALA A 296      -3.100  16.721 -33.840  1.00  0.00           H  
ATOM   4628  HA  ALA A 296      -1.050  18.789 -34.149  1.00  0.00           H  
ATOM   4629 1HB  ALA A 296      -1.440  18.497 -36.545  1.00  0.00           H  
ATOM   4630 2HB  ALA A 296      -1.241  16.942 -35.721  1.00  0.00           H  
ATOM   4631 3HB  ALA A 296      -2.849  17.469 -36.187  1.00  0.00           H  
ATOM   4632  N   ASP A 297      -2.197  20.800 -35.082  1.00  0.00           N  
ATOM   4633  CA  ASP A 297      -2.807  22.055 -35.512  1.00  0.00           C  
ATOM   4634  C   ASP A 297      -2.869  22.110 -37.043  1.00  0.00           C  
ATOM   4635  O   ASP A 297      -3.837  22.604 -37.637  1.00  0.00           O  
ATOM   4636  CB  ASP A 297      -1.948  23.207 -35.004  1.00  0.00           C  
ATOM   4637  CG  ASP A 297      -1.912  23.281 -33.517  1.00  0.00           C  
ATOM   4638  OD1 ASP A 297      -2.935  23.505 -32.917  1.00  0.00           O  
ATOM   4639  OD2 ASP A 297      -0.845  23.076 -32.963  1.00  0.00           O  
ATOM   4640  H   ASP A 297      -1.183  20.746 -35.111  1.00  0.00           H  
ATOM   4641  HA  ASP A 297      -3.819  22.121 -35.111  1.00  0.00           H  
ATOM   4642 1HB  ASP A 297      -0.927  23.083 -35.376  1.00  0.00           H  
ATOM   4643 2HB  ASP A 297      -2.324  24.150 -35.398  1.00  0.00           H  
ATOM   4644  N   LEU A 298      -1.806  21.590 -37.649  1.00  0.00           N  
ATOM   4645  CA  LEU A 298      -1.598  21.561 -39.093  1.00  0.00           C  
ATOM   4646  C   LEU A 298      -1.188  20.174 -39.531  1.00  0.00           C  
ATOM   4647  O   LEU A 298      -0.301  19.565 -38.930  1.00  0.00           O  
ATOM   4648  CB  LEU A 298      -0.531  22.616 -39.489  1.00  0.00           C  
ATOM   4649  CG  LEU A 298       0.058  22.617 -40.981  1.00  0.00           C  
ATOM   4650  CD1 LEU A 298      -1.000  22.925 -41.993  1.00  0.00           C  
ATOM   4651  CD2 LEU A 298       1.170  23.689 -41.104  1.00  0.00           C  
ATOM   4652  H   LEU A 298      -1.066  21.214 -37.056  1.00  0.00           H  
ATOM   4653  HA  LEU A 298      -2.535  21.811 -39.588  1.00  0.00           H  
ATOM   4654 1HB  LEU A 298      -0.977  23.597 -39.337  1.00  0.00           H  
ATOM   4655 2HB  LEU A 298       0.284  22.518 -38.803  1.00  0.00           H  
ATOM   4656  HG  LEU A 298       0.465  21.638 -41.201  1.00  0.00           H  
ATOM   4657 1HD1 LEU A 298      -0.545  22.906 -42.978  1.00  0.00           H  
ATOM   4658 2HD1 LEU A 298      -1.769  22.181 -41.944  1.00  0.00           H  
ATOM   4659 3HD1 LEU A 298      -1.427  23.902 -41.799  1.00  0.00           H  
ATOM   4660 1HD2 LEU A 298       1.569  23.675 -42.116  1.00  0.00           H  
ATOM   4661 2HD2 LEU A 298       0.753  24.675 -40.894  1.00  0.00           H  
ATOM   4662 3HD2 LEU A 298       1.963  23.489 -40.411  1.00  0.00           H  
ATOM   4663  N   VAL A 299      -1.876  19.654 -40.524  1.00  0.00           N  
ATOM   4664  CA  VAL A 299      -1.519  18.357 -41.040  1.00  0.00           C  
ATOM   4665  C   VAL A 299      -1.203  18.571 -42.504  1.00  0.00           C  
ATOM   4666  O   VAL A 299      -1.934  19.269 -43.211  1.00  0.00           O  
ATOM   4667  CB  VAL A 299      -2.632  17.319 -40.846  1.00  0.00           C  
ATOM   4668  CG1 VAL A 299      -2.171  15.990 -41.382  1.00  0.00           C  
ATOM   4669  CG2 VAL A 299      -2.977  17.195 -39.361  1.00  0.00           C  
ATOM   4670  H   VAL A 299      -2.625  20.195 -40.953  1.00  0.00           H  
ATOM   4671  HA  VAL A 299      -0.626  17.997 -40.537  1.00  0.00           H  
ATOM   4672  HB  VAL A 299      -3.511  17.621 -41.400  1.00  0.00           H  
ATOM   4673 1HG1 VAL A 299      -2.940  15.254 -41.228  1.00  0.00           H  
ATOM   4674 2HG1 VAL A 299      -1.936  16.064 -42.444  1.00  0.00           H  
ATOM   4675 3HG1 VAL A 299      -1.281  15.689 -40.835  1.00  0.00           H  
ATOM   4676 1HG2 VAL A 299      -3.761  16.461 -39.236  1.00  0.00           H  
ATOM   4677 2HG2 VAL A 299      -2.101  16.886 -38.811  1.00  0.00           H  
ATOM   4678 3HG2 VAL A 299      -3.320  18.154 -38.979  1.00  0.00           H  
ATOM   4679  N   ILE A 300      -0.082  18.043 -42.927  1.00  0.00           N  
ATOM   4680  CA  ILE A 300       0.357  18.231 -44.283  1.00  0.00           C  
ATOM   4681  C   ILE A 300       0.288  16.898 -44.989  1.00  0.00           C  
ATOM   4682  O   ILE A 300       0.816  15.906 -44.480  1.00  0.00           O  
ATOM   4683  CB  ILE A 300       1.790  18.782 -44.281  1.00  0.00           C  
ATOM   4684  CG1 ILE A 300       1.800  20.083 -43.481  1.00  0.00           C  
ATOM   4685  CG2 ILE A 300       2.242  19.035 -45.702  1.00  0.00           C  
ATOM   4686  CD1 ILE A 300       3.166  20.615 -43.197  1.00  0.00           C  
ATOM   4687  H   ILE A 300       0.472  17.489 -42.280  1.00  0.00           H  
ATOM   4688  HA  ILE A 300      -0.301  18.936 -44.792  1.00  0.00           H  
ATOM   4689  HB  ILE A 300       2.457  18.074 -43.794  1.00  0.00           H  
ATOM   4690 1HG1 ILE A 300       1.215  20.822 -44.015  1.00  0.00           H  
ATOM   4691 2HG1 ILE A 300       1.325  19.898 -42.522  1.00  0.00           H  
ATOM   4692 1HG2 ILE A 300       3.253  19.438 -45.707  1.00  0.00           H  
ATOM   4693 2HG2 ILE A 300       2.221  18.106 -46.263  1.00  0.00           H  
ATOM   4694 3HG2 ILE A 300       1.563  19.749 -46.170  1.00  0.00           H  
ATOM   4695 1HD1 ILE A 300       3.095  21.531 -42.606  1.00  0.00           H  
ATOM   4696 2HD1 ILE A 300       3.726  19.870 -42.641  1.00  0.00           H  
ATOM   4697 3HD1 ILE A 300       3.672  20.825 -44.137  1.00  0.00           H  
ATOM   4698  N   ILE A 301      -0.389  16.856 -46.123  1.00  0.00           N  
ATOM   4699  CA  ILE A 301      -0.486  15.614 -46.863  1.00  0.00           C  
ATOM   4700  C   ILE A 301       0.604  15.708 -47.899  1.00  0.00           C  
ATOM   4701  O   ILE A 301       0.695  16.723 -48.590  1.00  0.00           O  
ATOM   4702  CB  ILE A 301      -1.828  15.404 -47.564  1.00  0.00           C  
ATOM   4703  CG1 ILE A 301      -2.966  15.416 -46.591  1.00  0.00           C  
ATOM   4704  CG2 ILE A 301      -1.790  14.046 -48.249  1.00  0.00           C  
ATOM   4705  CD1 ILE A 301      -4.321  15.458 -47.291  1.00  0.00           C  
ATOM   4706  H   ILE A 301      -0.793  17.712 -46.493  1.00  0.00           H  
ATOM   4707  HA  ILE A 301      -0.304  14.783 -46.201  1.00  0.00           H  
ATOM   4708  HB  ILE A 301      -1.994  16.162 -48.286  1.00  0.00           H  
ATOM   4709 1HG1 ILE A 301      -2.905  14.533 -45.975  1.00  0.00           H  
ATOM   4710 2HG1 ILE A 301      -2.881  16.291 -45.946  1.00  0.00           H  
ATOM   4711 1HG2 ILE A 301      -2.731  13.856 -48.766  1.00  0.00           H  
ATOM   4712 2HG2 ILE A 301      -0.980  14.028 -48.955  1.00  0.00           H  
ATOM   4713 3HG2 ILE A 301      -1.619  13.273 -47.503  1.00  0.00           H  
ATOM   4714 1HD1 ILE A 301      -5.110  15.459 -46.553  1.00  0.00           H  
ATOM   4715 2HD1 ILE A 301      -4.391  16.363 -47.898  1.00  0.00           H  
ATOM   4716 3HD1 ILE A 301      -4.436  14.586 -47.933  1.00  0.00           H  
ATOM   4717  N   THR A 302       1.471  14.722 -47.975  1.00  0.00           N  
ATOM   4718  CA  THR A 302       2.582  14.826 -48.896  1.00  0.00           C  
ATOM   4719  C   THR A 302       2.496  13.874 -50.062  1.00  0.00           C  
ATOM   4720  O   THR A 302       1.714  12.928 -50.057  1.00  0.00           O  
ATOM   4721  CB  THR A 302       3.891  14.668 -48.127  1.00  0.00           C  
ATOM   4722  OG1 THR A 302       3.992  13.356 -47.539  1.00  0.00           O  
ATOM   4723  CG2 THR A 302       3.892  15.715 -47.045  1.00  0.00           C  
ATOM   4724  H   THR A 302       1.361  13.921 -47.370  1.00  0.00           H  
ATOM   4725  HA  THR A 302       2.592  15.831 -49.304  1.00  0.00           H  
ATOM   4726  HB  THR A 302       4.714  14.808 -48.802  1.00  0.00           H  
ATOM   4727  HG1 THR A 302       4.886  13.249 -47.122  1.00  0.00           H  
ATOM   4728 1HG2 THR A 302       4.796  15.655 -46.475  1.00  0.00           H  
ATOM   4729 2HG2 THR A 302       3.820  16.696 -47.500  1.00  0.00           H  
ATOM   4730 3HG2 THR A 302       3.042  15.551 -46.392  1.00  0.00           H  
ATOM   4731  N   MET A 303       3.346  14.110 -51.062  1.00  0.00           N  
ATOM   4732  CA  MET A 303       3.411  13.279 -52.266  1.00  0.00           C  
ATOM   4733  C   MET A 303       2.064  13.250 -52.998  1.00  0.00           C  
ATOM   4734  O   MET A 303       1.663  12.229 -53.548  1.00  0.00           O  
ATOM   4735  CB  MET A 303       3.818  11.872 -51.858  1.00  0.00           C  
ATOM   4736  CG  MET A 303       5.187  11.799 -51.257  1.00  0.00           C  
ATOM   4737  SD  MET A 303       5.541  10.179 -50.662  1.00  0.00           S  
ATOM   4738  CE  MET A 303       4.417  10.233 -49.254  1.00  0.00           C  
ATOM   4739  H   MET A 303       3.953  14.909 -50.981  1.00  0.00           H  
ATOM   4740  HA  MET A 303       4.156  13.702 -52.937  1.00  0.00           H  
ATOM   4741 1HB  MET A 303       3.112  11.422 -51.176  1.00  0.00           H  
ATOM   4742 2HB  MET A 303       3.831  11.242 -52.747  1.00  0.00           H  
ATOM   4743 1HG  MET A 303       5.931  12.066 -52.007  1.00  0.00           H  
ATOM   4744 2HG  MET A 303       5.272  12.498 -50.423  1.00  0.00           H  
ATOM   4745 1HE  MET A 303       4.480   9.299 -48.701  1.00  0.00           H  
ATOM   4746 2HE  MET A 303       4.685  11.062 -48.604  1.00  0.00           H  
ATOM   4747 3HE  MET A 303       3.397  10.380 -49.610  1.00  0.00           H  
ATOM   4748  N   CYS A 304       1.415  14.411 -53.065  1.00  0.00           N  
ATOM   4749  CA  CYS A 304       0.107  14.589 -53.705  1.00  0.00           C  
ATOM   4750  C   CYS A 304       0.114  14.740 -55.237  1.00  0.00           C  
ATOM   4751  O   CYS A 304      -0.903  15.070 -55.842  1.00  0.00           O  
ATOM   4752  CB  CYS A 304      -0.575  15.821 -53.117  1.00  0.00           C  
ATOM   4753  SG  CYS A 304      -1.006  15.670 -51.386  1.00  0.00           S  
ATOM   4754  H   CYS A 304       1.812  15.219 -52.582  1.00  0.00           H  
ATOM   4755  HA  CYS A 304      -0.490  13.718 -53.449  1.00  0.00           H  
ATOM   4756 1HB  CYS A 304       0.089  16.680 -53.215  1.00  0.00           H  
ATOM   4757 2HB  CYS A 304      -1.466  16.056 -53.676  1.00  0.00           H  
ATOM   4758  HG  CYS A 304       0.239  15.959 -50.935  1.00  0.00           H  
ATOM   4759  N   GLU A 305       1.263  14.553 -55.858  1.00  0.00           N  
ATOM   4760  CA  GLU A 305       1.402  14.661 -57.300  1.00  0.00           C  
ATOM   4761  C   GLU A 305       0.925  13.344 -57.870  1.00  0.00           C  
ATOM   4762  O   GLU A 305       1.100  12.300 -57.223  1.00  0.00           O  
ATOM   4763  CB  GLU A 305       2.828  14.974 -57.724  1.00  0.00           C  
ATOM   4764  CG  GLU A 305       2.898  15.630 -59.076  1.00  0.00           C  
ATOM   4765  CD  GLU A 305       4.227  16.209 -59.445  1.00  0.00           C  
ATOM   4766  OE1 GLU A 305       5.176  16.110 -58.715  1.00  0.00           O  
ATOM   4767  OE2 GLU A 305       4.261  16.859 -60.449  1.00  0.00           O  
ATOM   4768  H   GLU A 305       2.063  14.303 -55.299  1.00  0.00           H  
ATOM   4769  HA  GLU A 305       0.755  15.450 -57.668  1.00  0.00           H  
ATOM   4770 1HB  GLU A 305       3.283  15.573 -57.026  1.00  0.00           H  
ATOM   4771 2HB  GLU A 305       3.395  14.060 -57.777  1.00  0.00           H  
ATOM   4772 1HG  GLU A 305       2.618  14.925 -59.834  1.00  0.00           H  
ATOM   4773 2HG  GLU A 305       2.166  16.432 -59.083  1.00  0.00           H  
ATOM   4774  N   GLU A 306       0.383  13.328 -59.097  1.00  0.00           N  
ATOM   4775  CA  GLU A 306      -0.179  12.054 -59.462  1.00  0.00           C  
ATOM   4776  C   GLU A 306       0.555  11.072 -60.388  1.00  0.00           C  
ATOM   4777  O   GLU A 306      -0.071  10.516 -61.290  1.00  0.00           O  
ATOM   4778  CB  GLU A 306      -1.539  12.298 -60.143  1.00  0.00           C  
ATOM   4779  CG  GLU A 306      -2.638  12.961 -59.287  1.00  0.00           C  
ATOM   4780  CD  GLU A 306      -3.987  13.064 -60.046  1.00  0.00           C  
ATOM   4781  OE1 GLU A 306      -3.966  13.538 -61.155  1.00  0.00           O  
ATOM   4782  OE2 GLU A 306      -5.024  12.648 -59.523  1.00  0.00           O  
ATOM   4783  H   GLU A 306       0.289  14.163 -59.664  1.00  0.00           H  
ATOM   4784  HA  GLU A 306      -0.353  11.536 -58.541  1.00  0.00           H  
ATOM   4785 1HB  GLU A 306      -1.392  12.917 -61.028  1.00  0.00           H  
ATOM   4786 2HB  GLU A 306      -1.942  11.341 -60.482  1.00  0.00           H  
ATOM   4787 1HG  GLU A 306      -2.767  12.411 -58.366  1.00  0.00           H  
ATOM   4788 2HG  GLU A 306      -2.306  13.966 -59.022  1.00  0.00           H  
ATOM   4789  N   PRO A 307       1.885  10.859 -60.238  1.00  0.00           N  
ATOM   4790  CA  PRO A 307       2.551   9.645 -60.591  1.00  0.00           C  
ATOM   4791  C   PRO A 307       2.761   8.831 -59.295  1.00  0.00           C  
ATOM   4792  O   PRO A 307       3.250   7.705 -59.337  1.00  0.00           O  
ATOM   4793  CB  PRO A 307       3.837  10.160 -61.223  1.00  0.00           C  
ATOM   4794  CG  PRO A 307       4.177  11.363 -60.412  1.00  0.00           C  
ATOM   4795  CD  PRO A 307       2.837  11.966 -60.015  1.00  0.00           C  
ATOM   4796  HA  PRO A 307       1.942   9.085 -61.314  1.00  0.00           H  
ATOM   4797 1HB  PRO A 307       4.593   9.390 -61.152  1.00  0.00           H  
ATOM   4798 2HB  PRO A 307       3.677  10.376 -62.289  1.00  0.00           H  
ATOM   4799 1HG  PRO A 307       4.796  11.082 -59.552  1.00  0.00           H  
ATOM   4800 2HG  PRO A 307       4.780  12.061 -61.007  1.00  0.00           H  
ATOM   4801 1HD  PRO A 307       2.943  12.187 -58.976  1.00  0.00           H  
ATOM   4802 2HD  PRO A 307       2.597  12.831 -60.640  1.00  0.00           H  
ATOM   4803  N   MET A 308       2.428   9.441 -58.131  1.00  0.00           N  
ATOM   4804  CA  MET A 308       2.682   8.840 -56.814  1.00  0.00           C  
ATOM   4805  C   MET A 308       1.401   8.512 -56.057  1.00  0.00           C  
ATOM   4806  O   MET A 308       1.315   7.526 -55.319  1.00  0.00           O  
ATOM   4807  CB  MET A 308       3.484   9.817 -55.964  1.00  0.00           C  
ATOM   4808  CG  MET A 308       4.905  10.062 -56.407  1.00  0.00           C  
ATOM   4809  SD  MET A 308       5.773  11.102 -55.245  1.00  0.00           S  
ATOM   4810  CE  MET A 308       4.952  12.656 -55.613  1.00  0.00           C  
ATOM   4811  H   MET A 308       2.002  10.366 -58.116  1.00  0.00           H  
ATOM   4812  HA  MET A 308       3.241   7.915 -56.954  1.00  0.00           H  
ATOM   4813 1HB  MET A 308       2.967  10.785 -55.954  1.00  0.00           H  
ATOM   4814 2HB  MET A 308       3.509   9.463 -54.933  1.00  0.00           H  
ATOM   4815 1HG  MET A 308       5.434   9.118 -56.500  1.00  0.00           H  
ATOM   4816 2HG  MET A 308       4.906  10.550 -57.365  1.00  0.00           H  
ATOM   4817 1HE  MET A 308       5.360  13.436 -54.984  1.00  0.00           H  
ATOM   4818 2HE  MET A 308       5.122  12.912 -56.659  1.00  0.00           H  
ATOM   4819 3HE  MET A 308       3.876  12.556 -55.436  1.00  0.00           H  
ATOM   4820  N   ALA A 309       0.401   9.357 -56.265  1.00  0.00           N  
ATOM   4821  CA  ALA A 309      -0.873   9.329 -55.566  1.00  0.00           C  
ATOM   4822  C   ALA A 309      -1.954   9.680 -56.549  1.00  0.00           C  
ATOM   4823  O   ALA A 309      -1.663   9.924 -57.710  1.00  0.00           O  
ATOM   4824  CB  ALA A 309      -0.881  10.330 -54.417  1.00  0.00           C  
ATOM   4825  H   ALA A 309       0.564  10.146 -56.884  1.00  0.00           H  
ATOM   4826  HA  ALA A 309      -1.052   8.324 -55.188  1.00  0.00           H  
ATOM   4827 1HB  ALA A 309      -1.846  10.302 -53.912  1.00  0.00           H  
ATOM   4828 2HB  ALA A 309      -0.092  10.075 -53.709  1.00  0.00           H  
ATOM   4829 3HB  ALA A 309      -0.704  11.336 -54.810  1.00  0.00           H  
ATOM   4830  N   THR A 310      -3.199   9.612 -56.131  1.00  0.00           N  
ATOM   4831  CA  THR A 310      -4.272  10.039 -57.012  1.00  0.00           C  
ATOM   4832  C   THR A 310      -5.109  11.040 -56.254  1.00  0.00           C  
ATOM   4833  O   THR A 310      -5.195  10.945 -55.028  1.00  0.00           O  
ATOM   4834  CB  THR A 310      -5.170   8.867 -57.449  1.00  0.00           C  
ATOM   4835  OG1 THR A 310      -5.875   8.323 -56.310  1.00  0.00           O  
ATOM   4836  CG2 THR A 310      -4.322   7.762 -58.053  1.00  0.00           C  
ATOM   4837  H   THR A 310      -3.397   9.335 -55.185  1.00  0.00           H  
ATOM   4838  HA  THR A 310      -3.864  10.520 -57.895  1.00  0.00           H  
ATOM   4839  HB  THR A 310      -5.894   9.219 -58.186  1.00  0.00           H  
ATOM   4840  HG1 THR A 310      -6.381   7.546 -56.595  1.00  0.00           H  
ATOM   4841 1HG2 THR A 310      -4.963   6.938 -58.365  1.00  0.00           H  
ATOM   4842 2HG2 THR A 310      -3.784   8.156 -58.919  1.00  0.00           H  
ATOM   4843 3HG2 THR A 310      -3.609   7.402 -57.316  1.00  0.00           H  
ATOM   4844  N   THR A 311      -5.830  11.898 -56.967  1.00  0.00           N  
ATOM   4845  CA  THR A 311      -6.749  12.832 -56.324  1.00  0.00           C  
ATOM   4846  C   THR A 311      -7.673  12.104 -55.355  1.00  0.00           C  
ATOM   4847  O   THR A 311      -7.919  12.587 -54.248  1.00  0.00           O  
ATOM   4848  CB  THR A 311      -7.590  13.612 -57.345  1.00  0.00           C  
ATOM   4849  OG1 THR A 311      -6.732  14.353 -58.223  1.00  0.00           O  
ATOM   4850  CG2 THR A 311      -8.488  14.580 -56.608  1.00  0.00           C  
ATOM   4851  H   THR A 311      -5.674  11.961 -57.976  1.00  0.00           H  
ATOM   4852  HA  THR A 311      -6.177  13.556 -55.758  1.00  0.00           H  
ATOM   4853  HB  THR A 311      -8.195  12.919 -57.932  1.00  0.00           H  
ATOM   4854  HG1 THR A 311      -6.163  13.735 -58.734  1.00  0.00           H  
ATOM   4855 1HG2 THR A 311      -9.090  15.138 -57.324  1.00  0.00           H  
ATOM   4856 2HG2 THR A 311      -9.129  14.028 -55.948  1.00  0.00           H  
ATOM   4857 3HG2 THR A 311      -7.877  15.272 -56.026  1.00  0.00           H  
ATOM   4858  N   GLU A 312      -8.192  10.940 -55.751  1.00  0.00           N  
ATOM   4859  CA  GLU A 312      -9.088  10.226 -54.854  1.00  0.00           C  
ATOM   4860  C   GLU A 312      -8.363   9.782 -53.578  1.00  0.00           C  
ATOM   4861  O   GLU A 312      -8.925   9.892 -52.486  1.00  0.00           O  
ATOM   4862  CB  GLU A 312      -9.686   9.008 -55.559  1.00  0.00           C  
ATOM   4863  CG  GLU A 312     -10.671   9.330 -56.699  1.00  0.00           C  
ATOM   4864  CD  GLU A 312     -11.940  10.037 -56.246  1.00  0.00           C  
ATOM   4865  OE1 GLU A 312     -12.585   9.559 -55.348  1.00  0.00           O  
ATOM   4866  OE2 GLU A 312     -12.261  11.069 -56.808  1.00  0.00           O  
ATOM   4867  H   GLU A 312      -7.958  10.566 -56.658  1.00  0.00           H  
ATOM   4868  HA  GLU A 312      -9.895  10.894 -54.566  1.00  0.00           H  
ATOM   4869 1HB  GLU A 312      -8.878   8.407 -55.977  1.00  0.00           H  
ATOM   4870 2HB  GLU A 312     -10.208   8.388 -54.829  1.00  0.00           H  
ATOM   4871 1HG  GLU A 312     -10.158   9.966 -57.423  1.00  0.00           H  
ATOM   4872 2HG  GLU A 312     -10.938   8.402 -57.202  1.00  0.00           H  
ATOM   4873  N   LYS A 313      -7.099   9.341 -53.682  1.00  0.00           N  
ATOM   4874  CA  LYS A 313      -6.383   8.943 -52.465  1.00  0.00           C  
ATOM   4875  C   LYS A 313      -6.157  10.147 -51.563  1.00  0.00           C  
ATOM   4876  O   LYS A 313      -6.284  10.051 -50.346  1.00  0.00           O  
ATOM   4877  CB  LYS A 313      -5.034   8.284 -52.774  1.00  0.00           C  
ATOM   4878  CG  LYS A 313      -5.111   6.887 -53.385  1.00  0.00           C  
ATOM   4879  CD  LYS A 313      -3.714   6.323 -53.697  1.00  0.00           C  
ATOM   4880  CE  LYS A 313      -3.815   4.925 -54.311  1.00  0.00           C  
ATOM   4881  NZ  LYS A 313      -2.476   4.347 -54.648  1.00  0.00           N  
ATOM   4882  H   LYS A 313      -6.643   9.256 -54.595  1.00  0.00           H  
ATOM   4883  HA  LYS A 313      -6.999   8.228 -51.920  1.00  0.00           H  
ATOM   4884 1HB  LYS A 313      -4.478   8.919 -53.458  1.00  0.00           H  
ATOM   4885 2HB  LYS A 313      -4.451   8.213 -51.857  1.00  0.00           H  
ATOM   4886 1HG  LYS A 313      -5.602   6.221 -52.674  1.00  0.00           H  
ATOM   4887 2HG  LYS A 313      -5.704   6.908 -54.287  1.00  0.00           H  
ATOM   4888 1HD  LYS A 313      -3.208   6.983 -54.402  1.00  0.00           H  
ATOM   4889 2HD  LYS A 313      -3.123   6.278 -52.777  1.00  0.00           H  
ATOM   4890 1HE  LYS A 313      -4.316   4.265 -53.605  1.00  0.00           H  
ATOM   4891 2HE  LYS A 313      -4.411   4.984 -55.223  1.00  0.00           H  
ATOM   4892 1HZ  LYS A 313      -2.599   3.427 -55.049  1.00  0.00           H  
ATOM   4893 2HZ  LYS A 313      -2.006   4.943 -55.315  1.00  0.00           H  
ATOM   4894 3HZ  LYS A 313      -1.915   4.275 -53.811  1.00  0.00           H  
ATOM   4895  N   ILE A 314      -5.860  11.286 -52.169  1.00  0.00           N  
ATOM   4896  CA  ILE A 314      -5.585  12.513 -51.440  1.00  0.00           C  
ATOM   4897  C   ILE A 314      -6.823  12.935 -50.679  1.00  0.00           C  
ATOM   4898  O   ILE A 314      -6.744  13.291 -49.504  1.00  0.00           O  
ATOM   4899  CB  ILE A 314      -5.142  13.598 -52.411  1.00  0.00           C  
ATOM   4900  CG1 ILE A 314      -3.822  13.176 -53.008  1.00  0.00           C  
ATOM   4901  CG2 ILE A 314      -4.972  14.928 -51.656  1.00  0.00           C  
ATOM   4902  CD1 ILE A 314      -3.440  13.920 -54.214  1.00  0.00           C  
ATOM   4903  H   ILE A 314      -5.791  11.286 -53.191  1.00  0.00           H  
ATOM   4904  HA  ILE A 314      -4.779  12.319 -50.728  1.00  0.00           H  
ATOM   4905  HB  ILE A 314      -5.866  13.705 -53.214  1.00  0.00           H  
ATOM   4906 1HG1 ILE A 314      -3.053  13.338 -52.267  1.00  0.00           H  
ATOM   4907 2HG1 ILE A 314      -3.863  12.116 -53.246  1.00  0.00           H  
ATOM   4908 1HG2 ILE A 314      -4.637  15.701 -52.347  1.00  0.00           H  
ATOM   4909 2HG2 ILE A 314      -5.928  15.221 -51.220  1.00  0.00           H  
ATOM   4910 3HG2 ILE A 314      -4.234  14.807 -50.860  1.00  0.00           H  
ATOM   4911 1HD1 ILE A 314      -2.490  13.554 -54.567  1.00  0.00           H  
ATOM   4912 2HD1 ILE A 314      -4.164  13.770 -54.981  1.00  0.00           H  
ATOM   4913 3HD1 ILE A 314      -3.378  14.976 -53.991  1.00  0.00           H  
ATOM   4914  N   LYS A 315      -7.983  12.898 -51.355  1.00  0.00           N  
ATOM   4915  CA  LYS A 315      -9.238  13.235 -50.700  1.00  0.00           C  
ATOM   4916  C   LYS A 315      -9.531  12.264 -49.560  1.00  0.00           C  
ATOM   4917  O   LYS A 315      -9.998  12.683 -48.499  1.00  0.00           O  
ATOM   4918  CB  LYS A 315     -10.399  13.237 -51.689  1.00  0.00           C  
ATOM   4919  CG  LYS A 315     -10.405  14.401 -52.680  1.00  0.00           C  
ATOM   4920  CD  LYS A 315     -11.720  14.438 -53.454  1.00  0.00           C  
ATOM   4921  CE  LYS A 315     -11.825  13.243 -54.379  1.00  0.00           C  
ATOM   4922  NZ  LYS A 315     -13.025  13.293 -55.261  1.00  0.00           N  
ATOM   4923  H   LYS A 315      -7.984  12.626 -52.339  1.00  0.00           H  
ATOM   4924  HA  LYS A 315      -9.146  14.234 -50.274  1.00  0.00           H  
ATOM   4925 1HB  LYS A 315     -10.364  12.312 -52.273  1.00  0.00           H  
ATOM   4926 2HB  LYS A 315     -11.339  13.247 -51.146  1.00  0.00           H  
ATOM   4927 1HG  LYS A 315     -10.278  15.341 -52.140  1.00  0.00           H  
ATOM   4928 2HG  LYS A 315      -9.580  14.291 -53.377  1.00  0.00           H  
ATOM   4929 1HD  LYS A 315     -12.557  14.426 -52.759  1.00  0.00           H
[truncated: 250,318 more chars]
