# Supplementary material for: The transformative power of transformers in protein structure prediction
Source: Proc Natl Acad Sci U S A. 2023 Jul 31;120(32):e2303499120. doi: 10.1073/pnas.2303499120 (PMC10410766; doi:10.1073/pnas.2303499120)
Supplement: Supplementary file 2 — Dataset S01 (GZ) [file pnas.2303499120.sd01.gz › SI_Data/predicted_structures/OmegaFold/T1123.pdb]

ATOM      1  N   MET     1     -31.686 -13.469  75.813  1.00 28.93           N  
ATOM      2  CA  MET     1     -31.470 -12.694  74.595  1.00 28.93           C  
ATOM      3  C   MET     1     -32.564 -12.974  73.570  1.00 28.93           C  
ATOM      4  O   MET     1     -32.724 -14.110  73.122  1.00 28.93           O  
ATOM      5  CB  MET     1     -30.098 -13.006  73.994  1.00 28.93           C  
ATOM      6  CG  MET     1     -29.016 -12.014  74.389  1.00 28.93           C  
ATOM      7  SD  MET     1     -27.418 -12.348  73.551  1.00 28.93           S  
ATOM      8  CE  MET     1     -26.387 -11.058  74.304  1.00 28.93           C  
ATOM      9  N   HIS     2     -33.765 -12.331  73.595  1.00 28.28           N  
ATOM     10  CA  HIS     2     -34.858 -11.647  72.914  1.00 28.28           C  
ATOM     11  C   HIS     2     -34.813 -11.898  71.411  1.00 28.28           C  
ATOM     12  O   HIS     2     -33.786 -11.666  70.769  1.00 28.28           O  
ATOM     13  CB  HIS     2     -34.808 -10.144  73.197  1.00 28.28           C  
ATOM     14  CG  HIS     2     -35.591  -9.735  74.404  1.00 28.28           C  
ATOM     15  ND1 HIS     2     -35.083  -9.817  75.683  1.00 28.28           N  
ATOM     16  CD2 HIS     2     -36.845  -9.239  74.525  1.00 28.28           C  
ATOM     17  CE1 HIS     2     -35.994  -9.387  76.540  1.00 28.28           C  
ATOM     18  NE2 HIS     2     -37.072  -9.031  75.863  1.00 28.28           N  
ATOM     19  N   HIS     3     -35.570 -12.840  70.874  1.00 28.22           N  
ATOM     20  CA  HIS     3     -35.957 -13.360  69.567  1.00 28.22           C  
ATOM     21  C   HIS     3     -36.738 -12.321  68.770  1.00 28.22           C  
ATOM     22  O   HIS     3     -37.774 -11.833  69.226  1.00 28.22           O  
ATOM     23  CB  HIS     3     -36.788 -14.635  69.723  1.00 28.22           C  
ATOM     24  CG  HIS     3     -35.995 -15.892  69.553  1.00 28.22           C  
ATOM     25  ND1 HIS     3     -35.272 -16.460  70.579  1.00 28.22           N  
ATOM     26  CD2 HIS     3     -35.816 -16.692  68.475  1.00 28.22           C  
ATOM     27  CE1 HIS     3     -34.679 -17.557  70.138  1.00 28.22           C  
ATOM     28  NE2 HIS     3     -34.994 -17.720  68.865  1.00 28.22           N  
ATOM     29  N   HIS     4     -36.131 -11.685  67.791  1.00 27.36           N  
ATOM     30  CA  HIS     4     -36.541 -10.687  66.809  1.00 27.36           C  
ATOM     31  C   HIS     4     -37.189 -11.342  65.594  1.00 27.36           C  
ATOM     32  O   HIS     4     -36.571 -12.180  64.933  1.00 27.36           O  
ATOM     33  CB  HIS     4     -35.344  -9.841  66.374  1.00 27.36           C  
ATOM     34  CG  HIS     4     -35.281  -8.502  67.039  1.00 27.36           C  
ATOM     35  ND1 HIS     4     -34.783  -8.327  68.312  1.00 27.36           N  
ATOM     36  CD2 HIS     4     -35.652  -7.275  66.605  1.00 27.36           C  
ATOM     37  CE1 HIS     4     -34.851  -7.045  68.632  1.00 27.36           C  
ATOM     38  NE2 HIS     4     -35.375  -6.386  67.614  1.00 27.36           N  
ATOM     39  N   HIS     5     -38.471 -11.267  65.416  1.00 25.01           N  
ATOM     40  CA  HIS     5     -39.454 -11.546  64.374  1.00 25.01           C  
ATOM     41  C   HIS     5     -39.554 -10.387  63.388  1.00 25.01           C  
ATOM     42  O   HIS     5     -39.766  -9.240  63.790  1.00 25.01           O  
ATOM     43  CB  HIS     5     -40.824 -11.829  64.992  1.00 25.01           C  
ATOM     44  CG  HIS     5     -41.111 -13.286  65.172  1.00 25.01           C  
ATOM     45  ND1 HIS     5     -40.605 -14.020  66.223  1.00 25.01           N  
ATOM     46  CD2 HIS     5     -41.855 -14.143  64.434  1.00 25.01           C  
ATOM     47  CE1 HIS     5     -41.026 -15.270  66.122  1.00 25.01           C  
ATOM     48  NE2 HIS     5     -41.787 -15.371  65.045  1.00 25.01           N  
ATOM     49  N   HIS     6     -39.181 -10.616  62.156  1.00 30.18           N  
ATOM     50  CA  HIS     6     -39.195  -9.777  60.963  1.00 30.18           C  
ATOM     51  C   HIS     6     -40.376 -10.120  60.061  1.00 30.18           C  
ATOM     52  O   HIS     6     -40.545 -11.276  59.666  1.00 30.18           O  
ATOM     53  CB  HIS     6     -37.884  -9.924  60.189  1.00 30.18           C  
ATOM     54  CG  HIS     6     -36.859  -8.894  60.544  1.00 30.18           C  
ATOM     55  ND1 HIS     6     -36.092  -8.970  61.687  1.00 30.18           N  
ATOM     56  CD2 HIS     6     -36.474  -7.765  59.903  1.00 30.18           C  
ATOM     57  CE1 HIS     6     -35.278  -7.928  61.734  1.00 30.18           C  
ATOM     58  NE2 HIS     6     -35.490  -7.182  60.663  1.00 30.18           N  
ATOM     59  N   HIS     7     -41.386  -9.307  60.010  1.00 25.71           N  
ATOM     60  CA  HIS     7     -42.574  -9.073  59.196  1.00 25.71           C  
ATOM     61  C   HIS     7     -42.197  -8.667  57.775  1.00 25.71           C  
ATOM     62  O   HIS     7     -41.487  -7.679  57.575  1.00 25.71           O  
ATOM     63  CB  HIS     7     -43.456  -7.997  59.833  1.00 25.71           C  
ATOM     64  CG  HIS     7     -44.425  -8.534  60.837  1.00 25.71           C  
ATOM     65  ND1 HIS     7     -44.052  -8.894  62.113  1.00 25.71           N  
ATOM     66  CD2 HIS     7     -45.756  -8.768  60.751  1.00 25.71           C  
ATOM     67  CE1 HIS     7     -45.114  -9.328  62.770  1.00 25.71           C  
ATOM     68  NE2 HIS     7     -46.161  -9.262  61.966  1.00 25.71           N  
ATOM     69  N   HIS     8     -42.420  -9.502  56.804  1.00 29.57           N  
ATOM     70  CA  HIS     8     -42.269  -9.307  55.366  1.00 29.57           C  
ATOM     71  C   HIS     8     -43.605  -8.972  54.712  1.00 29.57           C  
ATOM     72  O   HIS     8     -44.585  -9.700  54.884  1.00 29.57           O  
ATOM     73  CB  HIS     8     -41.665 -10.554  54.717  1.00 29.57           C  
ATOM     74  CG  HIS     8     -40.172 -10.604  54.788  1.00 29.57           C  
ATOM     75  ND1 HIS     8     -39.485 -10.665  55.981  1.00 29.57           N  
ATOM     76  CD2 HIS     8     -39.235 -10.604  53.811  1.00 29.57           C  
ATOM     77  CE1 HIS     8     -38.187 -10.700  55.734  1.00 29.57           C  
ATOM     78  NE2 HIS     8     -38.008 -10.664  54.424  1.00 29.57           N  
ATOM     79  N   HIS     9     -43.833  -7.734  54.430  1.00 26.48           N  
ATOM     80  CA  HIS     9     -44.823  -7.038  53.616  1.00 26.48           C  
ATOM     81  C   HIS     9     -44.885  -7.619  52.208  1.00 26.48           C  
ATOM     82  O   HIS     9     -43.877  -7.647  51.498  1.00 26.48           O  
ATOM     83  CB  HIS     9     -44.508  -5.542  53.554  1.00 26.48           C  
ATOM     84  CG  HIS     9     -44.927  -4.789  54.776  1.00 26.48           C  
ATOM     85  ND1 HIS     9     -44.204  -4.814  55.949  1.00 26.48           N  
ATOM     86  CD2 HIS     9     -45.994  -3.988  55.004  1.00 26.48           C  
ATOM     87  CE1 HIS     9     -44.812  -4.059  56.849  1.00 26.48           C  
ATOM     88  NE2 HIS     9     -45.900  -3.546  56.301  1.00 26.48           N  
ATOM     89  N   HIS    10     -45.779  -8.468  51.954  1.00 24.75           N  
ATOM     90  CA  HIS    10     -46.297  -9.032  50.713  1.00 24.75           C  
ATOM     91  C   HIS    10     -46.907  -7.949  49.828  1.00 24.75           C  
ATOM     92  O   HIS    10     -47.936  -7.366  50.174  1.00 24.75           O  
ATOM     93  CB  HIS    10     -47.336 -10.115  51.009  1.00 24.75           C  
ATOM     94  CG  HIS    10     -46.740 -11.457  51.290  1.00 24.75           C  
ATOM     95  ND1 HIS    10     -46.152 -11.771  52.496  1.00 24.75           N  
ATOM     96  CD2 HIS    10     -46.645 -12.567  50.521  1.00 24.75           C  
ATOM     97  CE1 HIS    10     -45.719 -13.020  52.455  1.00 24.75           C  
ATOM     98  NE2 HIS    10     -46.006 -13.525  51.268  1.00 24.75           N  
ATOM     99  N   HIS    11     -46.172  -7.230  49.112  1.00 22.21           N  
ATOM    100  CA  HIS    11     -46.788  -6.455  48.041  1.00 22.21           C  
ATOM    101  C   HIS    11     -47.245  -7.357  46.900  1.00 22.21           C  
ATOM    102  O   HIS    11     -46.520  -8.270  46.497  1.00 22.21           O  
ATOM    103  CB  HIS    11     -45.816  -5.397  47.517  1.00 22.21           C  
ATOM    104  CG  HIS    11     -45.648  -4.229  48.436  1.00 22.21           C  
ATOM    105  ND1 HIS    11     -46.590  -3.229  48.548  1.00 22.21           N  
ATOM    106  CD2 HIS    11     -44.647  -3.904  49.288  1.00 22.21           C  
ATOM    107  CE1 HIS    11     -46.173  -2.337  49.431  1.00 22.21           C  
ATOM    108  NE2 HIS    11     -44.997  -2.724  49.895  1.00 22.21           N  
ATOM    109  N   SER    12     -48.489  -7.724  46.815  1.00 23.25           N  
ATOM    110  CA  SER    12     -49.272  -8.199  45.680  1.00 23.25           C  
ATOM    111  C   SER    12     -48.950  -7.408  44.416  1.00 23.25           C  
ATOM    112  O   SER    12     -49.136  -6.191  44.375  1.00 23.25           O  
ATOM    113  CB  SER    12     -50.768  -8.104  45.983  1.00 23.25           C  
ATOM    114  OG  SER    12     -51.140  -6.765  46.262  1.00 23.25           O  
ATOM    115  N   GLU    13     -47.951  -7.805  43.625  1.00 23.16           N  
ATOM    116  CA  GLU    13     -47.640  -7.199  42.334  1.00 23.16           C  
ATOM    117  C   GLU    13     -48.384  -7.900  41.201  1.00 23.16           C  
ATOM    118  O   GLU    13     -48.455  -9.130  41.166  1.00 23.16           O  
ATOM    119  CB  GLU    13     -46.132  -7.232  42.073  1.00 23.16           C  
ATOM    120  CG  GLU    13     -45.635  -6.097  41.190  1.00 23.16           C  
ATOM    121  CD  GLU    13     -44.122  -6.076  41.035  1.00 23.16           C  
ATOM    122  OE1 GLU    13     -43.596  -5.178  40.338  1.00 23.16           O  
ATOM    123  OE2 GLU    13     -43.458  -6.965  41.613  1.00 23.16           O  
ATOM    124  N   THR    14     -49.372  -7.323  40.647  1.00 22.67           N  
ATOM    125  CA  THR    14     -50.078  -7.380  39.372  1.00 22.67           C  
ATOM    126  C   THR    14     -49.120  -7.737  38.239  1.00 22.67           C  
ATOM    127  O   THR    14     -48.050  -7.138  38.112  1.00 22.67           O  
ATOM    128  CB  THR    14     -50.773  -6.042  39.057  1.00 22.67           C  
ATOM    129  OG1 THR    14     -50.600  -5.149  40.165  1.00 22.67           O  
ATOM    130  CG2 THR    14     -52.264  -6.242  38.808  1.00 22.67           C  
ATOM    131  N   THR    15     -48.980  -8.962  37.952  1.00 23.16           N  
ATOM    132  CA  THR    15     -48.368  -9.718  36.866  1.00 23.16           C  
ATOM    133  C   THR    15     -48.699  -9.090  35.515  1.00 23.16           C  
ATOM    134  O   THR    15     -49.871  -8.970  35.152  1.00 23.16           O  
ATOM    135  CB  THR    15     -48.829 -11.187  36.879  1.00 23.16           C  
ATOM    136  OG1 THR    15     -48.638 -11.731  38.191  1.00 23.16           O  
ATOM    137  CG2 THR    15     -48.038 -12.021  35.876  1.00 23.16           C  
ATOM    138  N   TYR    16     -48.019  -8.047  35.079  1.00 18.65           N  
ATOM    139  CA  TYR    16     -48.002  -7.591  33.693  1.00 18.65           C  
ATOM    140  C   TYR    16     -47.479  -8.683  32.766  1.00 18.65           C  
ATOM    141  O   TYR    16     -46.387  -9.215  32.978  1.00 18.65           O  
ATOM    142  CB  TYR    16     -47.142  -6.331  33.552  1.00 18.65           C  
ATOM    143  CG  TYR    16     -47.140  -5.751  32.158  1.00 18.65           C  
ATOM    144  CD1 TYR    16     -46.078  -5.984  31.288  1.00 18.65           C  
ATOM    145  CD2 TYR    16     -48.199  -4.969  31.710  1.00 18.65           C  
ATOM    146  CE1 TYR    16     -46.070  -5.450  30.004  1.00 18.65           C  
ATOM    147  CE2 TYR    16     -48.202  -4.430  30.428  1.00 18.65           C  
ATOM    148  CZ  TYR    16     -47.135  -4.676  29.583  1.00 18.65           C  
ATOM    149  OH  TYR    16     -47.133  -4.145  28.313  1.00 18.65           O  
ATOM    150  N   THR    17     -48.325  -9.332  31.935  1.00 20.44           N  
ATOM    151  CA  THR    17     -48.034 -10.300  30.883  1.00 20.44           C  
ATOM    152  C   THR    17     -47.805  -9.595  29.549  1.00 20.44           C  
ATOM    153  O   THR    17     -48.737  -9.039  28.966  1.00 20.44           O  
ATOM    154  CB  THR    17     -49.174 -11.325  30.736  1.00 20.44           C  
ATOM    155  OG1 THR    17     -50.420 -10.695  31.059  1.00 20.44           O  
ATOM    156  CG2 THR    17     -48.965 -12.517  31.664  1.00 20.44           C  
ATOM    157  N   GLY    18     -46.826  -8.818  29.346  1.00 19.07           N  
ATOM    158  CA  GLY    18     -46.505  -8.299  28.026  1.00 19.07           C  
ATOM    159  C   GLY    18     -45.866  -9.332  27.118  1.00 19.07           C  
ATOM    160  O   GLY    18     -45.696 -10.489  27.507  1.00 19.07           O  
ATOM    161  N   PRO    19     -45.797  -9.119  25.796  1.00 21.03           N  
ATOM    162  CA  PRO    19     -45.395 -10.067  24.754  1.00 21.03           C  
ATOM    163  C   PRO    19     -44.108 -10.813  25.099  1.00 21.03           C  
ATOM    164  O   PRO    19     -43.203 -10.239  25.712  1.00 21.03           O  
ATOM    165  CB  PRO    19     -45.196  -9.176  23.525  1.00 21.03           C  
ATOM    166  CG  PRO    19     -45.394  -7.782  24.027  1.00 21.03           C  
ATOM    167  CD  PRO    19     -45.781  -7.848  25.476  1.00 21.03           C  
ATOM    168  N   ARG    20     -44.287 -11.991  25.552  1.00 20.58           N  
ATOM    169  CA  ARG    20     -43.323 -13.068  25.755  1.00 20.58           C  
ATOM    170  C   ARG    20     -42.047 -12.818  24.958  1.00 20.58           C  
ATOM    171  O   ARG    20     -42.087 -12.712  23.731  1.00 20.58           O  
ATOM    172  CB  ARG    20     -43.931 -14.416  25.362  1.00 20.58           C  
ATOM    173  CG  ARG    20     -44.975 -14.930  26.341  1.00 20.58           C  
ATOM    174  CD  ARG    20     -45.382 -16.363  26.029  1.00 20.58           C  
ATOM    175  NE  ARG    20     -46.440 -16.829  26.921  1.00 20.58           N  
ATOM    176  CZ  ARG    20     -47.012 -18.028  26.858  1.00 20.58           C  
ATOM    177  NH1 ARG    20     -46.636 -18.911  25.939  1.00 20.58           N  
ATOM    178  NH2 ARG    20     -47.966 -18.348  27.719  1.00 20.58           N  
ATOM    179  N   SER    21     -41.345 -11.795  25.249  1.00 18.65           N  
ATOM    180  CA  SER    21     -40.042 -11.669  24.604  1.00 18.65           C  
ATOM    181  C   SER    21     -39.255 -12.972  24.690  1.00 18.65           C  
ATOM    182  O   SER    21     -39.226 -13.618  25.739  1.00 18.65           O  
ATOM    183  CB  SER    21     -39.237 -10.535  25.238  1.00 18.65           C  
ATOM    184  OG  SER    21     -39.254 -10.635  26.652  1.00 18.65           O  
ATOM    185  N   ILE    22     -39.513 -13.875  23.802  1.00 16.32           N  
ATOM    186  CA  ILE    22     -38.620 -14.983  23.480  1.00 16.32           C  
ATOM    187  C   ILE    22     -37.232 -14.712  24.057  1.00 16.32           C  
ATOM    188  O   ILE    22     -36.680 -13.625  23.876  1.00 16.32           O  
ATOM    189  CB  ILE    22     -38.531 -15.211  21.954  1.00 16.32           C  
ATOM    190  CG1 ILE    22     -39.652 -16.147  21.488  1.00 16.32           C  
ATOM    191  CG2 ILE    22     -37.157 -15.769  21.571  1.00 16.32           C  
ATOM    192  CD1 ILE    22     -39.972 -16.039  20.004  1.00 16.32           C  
ATOM    193  N   VAL    23     -36.985 -15.074  25.240  1.00 19.53           N  
ATOM    194  CA  VAL    23     -35.667 -15.242  25.845  1.00 19.53           C  
ATOM    195  C   VAL    23     -34.648 -15.612  24.770  1.00 19.53           C  
ATOM    196  O   VAL    23     -34.803 -16.623  24.081  1.00 19.53           O  
ATOM    197  CB  VAL    23     -35.685 -16.316  26.955  1.00 19.53           C  
ATOM    198  CG1 VAL    23     -34.353 -16.343  27.703  1.00 19.53           C  
ATOM    199  CG2 VAL    23     -36.839 -16.064  27.923  1.00 19.53           C  
ATOM    200  N   THR    24     -34.101 -14.717  24.096  1.00 19.89           N  
ATOM    201  CA  THR    24     -32.922 -14.933  23.265  1.00 19.89           C  
ATOM    202  C   THR    24     -31.725 -15.341  24.119  1.00 19.89           C  
ATOM    203  O   THR    24     -31.606 -14.918  25.272  1.00 19.89           O  
ATOM    204  CB  THR    24     -32.572 -13.672  22.454  1.00 19.89           C  
ATOM    205  OG1 THR    24     -32.628 -12.527  23.314  1.00 19.89           O  
ATOM    206  CG2 THR    24     -33.546 -13.473  21.297  1.00 19.89           C  
ATOM    207  N   PRO    25     -31.233 -16.598  23.946  1.00 21.07           N  
ATOM    208  CA  PRO    25     -30.002 -16.998  24.631  1.00 21.07           C  
ATOM    209  C   PRO    25     -29.043 -15.830  24.851  1.00 21.07           C  
ATOM    210  O   PRO    25     -29.077 -14.850  24.104  1.00 21.07           O  
ATOM    211  CB  PRO    25     -29.392 -18.034  23.683  1.00 21.07           C  
ATOM    212  CG  PRO    25     -30.273 -18.013  22.475  1.00 21.07           C  
ATOM    213  CD  PRO    25     -31.426 -17.089  22.743  1.00 21.07           C  
ATOM    214  N   GLU    26     -28.975 -15.327  26.022  1.00 23.04           N  
ATOM    215  CA  GLU    26     -27.878 -14.600  26.654  1.00 23.04           C  
ATOM    216  C   GLU    26     -26.984 -13.935  25.612  1.00 23.04           C  
ATOM    217  O   GLU    26     -26.470 -14.602  24.711  1.00 23.04           O  
ATOM    218  CB  GLU    26     -27.051 -15.538  27.537  1.00 23.04           C  
ATOM    219  CG  GLU    26     -27.833 -16.146  28.692  1.00 23.04           C  
ATOM    220  CD  GLU    26     -26.957 -16.900  29.680  1.00 23.04           C  
ATOM    221  OE1 GLU    26     -27.477 -17.369  30.717  1.00 23.04           O  
ATOM    222  OE2 GLU    26     -25.740 -17.022  29.414  1.00 23.04           O  
ATOM    223  N   THR    27     -27.492 -12.979  24.924  1.00 21.44           N  
ATOM    224  CA  THR    27     -26.702 -12.060  24.112  1.00 21.44           C  
ATOM    225  C   THR    27     -25.242 -12.062  24.557  1.00 21.44           C  
ATOM    226  O   THR    27     -24.939 -11.749  25.710  1.00 21.44           O  
ATOM    227  CB  THR    27     -27.261 -10.627  24.186  1.00 21.44           C  
ATOM    228  OG1 THR    27     -28.692 -10.681  24.243  1.00 21.44           O  
ATOM    229  CG2 THR    27     -26.843  -9.810  22.969  1.00 21.44           C  
ATOM    230  N   PRO    28     -24.430 -12.943  24.079  1.00 21.12           N  
ATOM    231  CA  PRO    28     -23.031 -12.741  24.461  1.00 21.12           C  
ATOM    232  C   PRO    28     -22.646 -11.265  24.533  1.00 21.12           C  
ATOM    233  O   PRO    28     -23.153 -10.453  23.756  1.00 21.12           O  
ATOM    234  CB  PRO    28     -22.256 -13.453  23.349  1.00 21.12           C  
ATOM    235  CG  PRO    28     -23.304 -13.918  22.390  1.00 21.12           C  
ATOM    236  CD  PRO    28     -24.651 -13.543  22.938  1.00 21.12           C  
ATOM    237  N   ILE    29     -22.790 -10.680  25.642  1.00 21.31           N  
ATOM    238  CA  ILE    29     -22.109  -9.408  25.852  1.00 21.31           C  
ATOM    239  C   ILE    29     -21.006  -9.235  24.810  1.00 21.31           C  
ATOM    240  O   ILE    29     -20.117 -10.081  24.692  1.00 21.31           O  
ATOM    241  CB  ILE    29     -21.520  -9.310  27.277  1.00 21.31           C  
ATOM    242  CG1 ILE    29     -22.542  -9.793  28.312  1.00 21.31           C  
ATOM    243  CG2 ILE    29     -21.070  -7.877  27.578  1.00 21.31           C  
ATOM    244  CD1 ILE    29     -21.996  -9.874  29.731  1.00 21.31           C  
ATOM    245  N   GLY    30     -21.399  -9.051  23.580  1.00 21.17           N  
ATOM    246  CA  GLY    30     -20.622  -8.660  22.415  1.00 21.17           C  
ATOM    247  C   GLY    30     -19.279  -8.051  22.770  1.00 21.17           C  
ATOM    248  O   GLY    30     -19.063  -7.634  23.910  1.00 21.17           O  
ATOM    249  N   PRO    31     -18.194  -8.663  22.362  1.00 24.05           N  
ATOM    250  CA  PRO    31     -16.860  -8.134  22.658  1.00 24.05           C  
ATOM    251  C   PRO    31     -16.779  -6.617  22.501  1.00 24.05           C  
ATOM    252  O   PRO    31     -15.682  -6.060  22.410  1.00 24.05           O  
ATOM    253  CB  PRO    31     -15.966  -8.837  21.634  1.00 24.05           C  
ATOM    254  CG  PRO    31     -16.915  -9.549  20.724  1.00 24.05           C  
ATOM    255  CD  PRO    31     -18.300  -9.428  21.290  1.00 24.05           C  
ATOM    256  N   SER    32     -17.892  -5.967  22.661  1.00 21.84           N  
ATOM    257  CA  SER    32     -17.738  -4.519  22.566  1.00 21.84           C  
ATOM    258  C   SER    32     -17.112  -3.946  23.833  1.00 21.84           C  
ATOM    259  O   SER    32     -16.718  -2.778  23.863  1.00 21.84           O  
ATOM    260  CB  SER    32     -19.090  -3.852  22.308  1.00 21.84           C  
ATOM    261  OG  SER    32     -19.767  -3.600  23.527  1.00 21.84           O  
ATOM    262  N   SER    33     -16.917  -4.730  24.864  1.00 20.41           N  
ATOM    263  CA  SER    33     -16.441  -3.845  25.922  1.00 20.41           C  
ATOM    264  C   SER    33     -14.939  -3.998  26.137  1.00 20.41           C  
ATOM    265  O   SER    33     -14.394  -3.496  27.122  1.00 20.41           O  
ATOM    266  CB  SER    33     -17.183  -4.125  27.229  1.00 20.41           C  
ATOM    267  OG  SER    33     -17.040  -5.483  27.608  1.00 20.41           O  
ATOM    268  N   TYR    34     -14.195  -4.495  25.218  1.00 18.64           N  
ATOM    269  CA  TYR    34     -12.814  -4.365  25.666  1.00 18.64           C  
ATOM    270  C   TYR    34     -12.219  -3.034  25.220  1.00 18.64           C  
ATOM    271  O   TYR    34     -12.452  -2.590  24.093  1.00 18.64           O  
ATOM    272  CB  TYR    34     -11.963  -5.522  25.133  1.00 18.64           C  
ATOM    273  CG  TYR    34     -12.213  -6.833  25.837  1.00 18.64           C  
ATOM    274  CD1 TYR    34     -11.592  -7.124  27.049  1.00 18.64           C  
ATOM    275  CD2 TYR    34     -13.069  -7.784  25.291  1.00 18.64           C  
ATOM    276  CE1 TYR    34     -11.817  -8.332  27.701  1.00 18.64           C  
ATOM    277  CE2 TYR    34     -13.301  -8.995  25.934  1.00 18.64           C  
ATOM    278  CZ  TYR    34     -12.673  -9.260  27.136  1.00 18.64           C  
ATOM    279  OH  TYR    34     -12.899 -10.457  27.777  1.00 18.64           O  
ATOM    280  N   PRO    35     -12.121  -2.100  25.989  1.00 18.76           N  
ATOM    281  CA  PRO    35     -11.277  -0.980  25.563  1.00 18.76           C  
ATOM    282  C   PRO    35      -9.985  -1.437  24.891  1.00 18.76           C  
ATOM    283  O   PRO    35      -9.170  -2.124  25.514  1.00 18.76           O  
ATOM    284  CB  PRO    35     -10.981  -0.244  26.872  1.00 18.76           C  
ATOM    285  CG  PRO    35     -11.443  -1.175  27.947  1.00 18.76           C  
ATOM    286  CD  PRO    35     -12.182  -2.315  27.305  1.00 18.76           C  
ATOM    287  N   MET    36     -10.070  -2.226  23.884  1.00 19.76           N  
ATOM    288  CA  MET    36      -8.845  -2.796  23.332  1.00 19.76           C  
ATOM    289  C   MET    36      -7.821  -1.705  23.039  1.00 19.76           C  
ATOM    290  O   MET    36      -8.165  -0.657  22.490  1.00 19.76           O  
ATOM    291  CB  MET    36      -9.145  -3.587  22.058  1.00 19.76           C  
ATOM    292  CG  MET    36      -9.944  -4.858  22.299  1.00 19.76           C  
ATOM    293  SD  MET    36      -9.653  -6.127  21.006  1.00 19.76           S  
ATOM    294  CE  MET    36     -11.365  -6.509  20.542  1.00 19.76           C  
ATOM    295  N   THR    37      -7.023  -1.376  23.964  1.00 19.08           N  
ATOM    296  CA  THR    37      -5.769  -0.632  24.011  1.00 19.08           C  
ATOM    297  C   THR    37      -5.046  -0.706  22.669  1.00 19.08           C  
ATOM    298  O   THR    37      -5.271  -1.632  21.887  1.00 19.08           O  
ATOM    299  CB  THR    37      -4.846  -1.162  25.124  1.00 19.08           C  
ATOM    300  OG1 THR    37      -4.618  -2.562  24.922  1.00 19.08           O  
ATOM    301  CG2 THR    37      -5.469  -0.953  26.501  1.00 19.08           C  
ATOM    302  N   PRO    38      -4.811   0.421  22.018  1.00 19.97           N  
ATOM    303  CA  PRO    38      -4.070   0.448  20.754  1.00 19.97           C  
ATOM    304  C   PRO    38      -3.091  -0.716  20.620  1.00 19.97           C  
ATOM    305  O   PRO    38      -2.855  -1.204  19.511  1.00 19.97           O  
ATOM    306  CB  PRO    38      -3.325   1.784  20.811  1.00 19.97           C  
ATOM    307  CG  PRO    38      -3.932   2.512  21.967  1.00 19.97           C  
ATOM    308  CD  PRO    38      -4.709   1.529  22.794  1.00 19.97           C  
ATOM    309  N   SER    39      -2.600  -1.194  21.748  1.00 17.29           N  
ATOM    310  CA  SER    39      -1.692  -2.295  21.444  1.00 17.29           C  
ATOM    311  C   SER    39      -2.457  -3.530  20.981  1.00 17.29           C  
ATOM    312  O   SER    39      -1.876  -4.439  20.384  1.00 17.29           O  
ATOM    313  CB  SER    39      -0.841  -2.642  22.666  1.00 17.29           C  
ATOM    314  OG  SER    39      -1.660  -3.026  23.757  1.00 17.29           O  
ATOM    315  N   SER    40      -3.671  -3.645  21.468  1.00 15.65           N  
ATOM    316  CA  SER    40      -4.223  -4.938  21.077  1.00 15.65           C  
ATOM    317  C   SER    40      -4.676  -4.929  19.621  1.00 15.65           C  
ATOM    318  O   SER    40      -5.181  -5.933  19.116  1.00 15.65           O  
ATOM    319  CB  SER    40      -5.396  -5.316  21.983  1.00 15.65           C  
ATOM    320  OG  SER    40      -6.195  -4.182  22.270  1.00 15.65           O  
ATOM    321  N   LEU    41      -4.766  -3.810  18.959  1.00 17.90           N  
ATOM    322  CA  LEU    41      -5.165  -4.024  17.572  1.00 17.90           C  
ATOM    323  C   LEU    41      -4.046  -4.694  16.782  1.00 17.90           C  
ATOM    324  O   LEU    41      -3.028  -4.065  16.483  1.00 17.90           O  
ATOM    325  CB  LEU    41      -5.546  -2.696  16.913  1.00 17.90           C  
ATOM    326  CG  LEU    41      -7.043  -2.428  16.746  1.00 17.90           C  
ATOM    327  CD1 LEU    41      -7.365  -0.981  17.106  1.00 17.90           C  
ATOM    328  CD2 LEU    41      -7.487  -2.741  15.320  1.00 17.90           C  
ATOM    329  N   VAL    42      -3.265  -5.516  17.457  1.00 17.81           N  
ATOM    330  CA  VAL    42      -2.543  -6.554  16.729  1.00 17.81           C  
ATOM    331  C   VAL    42      -3.260  -6.858  15.416  1.00 17.81           C  
ATOM    332  O   VAL    42      -4.456  -7.161  15.410  1.00 17.81           O  
ATOM    333  CB  VAL    42      -2.399  -7.842  17.570  1.00 17.81           C  
ATOM    334  CG1 VAL    42      -1.656  -8.920  16.783  1.00 17.81           C  
ATOM    335  CG2 VAL    42      -1.680  -7.544  18.884  1.00 17.81           C  
ATOM    336  N   LEU    43      -3.556  -5.932  14.612  1.00 19.62           N  
ATOM    337  CA  LEU    43      -4.018  -6.424  13.319  1.00 19.62           C  
ATOM    338  C   LEU    43      -3.737  -7.916  13.173  1.00 19.62           C  
ATOM    339  O   LEU    43      -2.581  -8.342  13.225  1.00 19.62           O  
ATOM    340  CB  LEU    43      -3.347  -5.652  12.180  1.00 19.62           C  
ATOM    341  CG  LEU    43      -4.279  -5.063  11.119  1.00 19.62           C  
ATOM    342  CD1 LEU    43      -4.251  -3.539  11.178  1.00 19.62           C  
ATOM    343  CD2 LEU    43      -3.889  -5.557   9.730  1.00 19.62           C  
ATOM    344  N   MET    44      -4.364  -8.754  13.971  1.00 17.36           N  
ATOM    345  CA  MET    44      -4.476 -10.200  13.803  1.00 17.36           C  
ATOM    346  C   MET    44      -4.584 -10.569  12.327  1.00 17.36           C  
ATOM    347  O   MET    44      -5.629 -10.365  11.706  1.00 17.36           O  
ATOM    348  CB  MET    44      -5.688 -10.737  14.566  1.00 17.36           C  
ATOM    349  CG  MET    44      -5.382 -11.132  16.002  1.00 17.36           C  
ATOM    350  SD  MET    44      -6.897 -11.516  16.964  1.00 17.36           S  
ATOM    351  CE  MET    44      -7.312 -13.141  16.271  1.00 17.36           C  
ATOM    352  N   ALA    45      -3.909  -9.898  11.410  1.00 20.40           N  
ATOM    353  CA  ALA    45      -3.984 -10.599  10.130  1.00 20.40           C  
ATOM    354  C   ALA    45      -3.313 -11.967  10.214  1.00 20.40           C  
ATOM    355  O   ALA    45      -2.086 -12.059  10.302  1.00 20.40           O  
ATOM    356  CB  ALA    45      -3.342  -9.761   9.027  1.00 20.40           C  
ATOM    357  N   GLY    46      -3.534 -12.688  11.366  1.00 17.87           N  
ATOM    358  CA  GLY    46      -3.317 -14.083  11.713  1.00 17.87           C  
ATOM    359  C   GLY    46      -3.310 -15.004  10.508  1.00 17.87           C  
ATOM    360  O   GLY    46      -3.878 -14.674   9.465  1.00 17.87           O  
ATOM    361  N   TYR    47      -2.172 -15.648  10.230  1.00 18.74           N  
ATOM    362  CA  TYR    47      -2.042 -17.097  10.126  1.00 18.74           C  
ATOM    363  C   TYR    47      -3.228 -17.699   9.383  1.00 18.74           C  
ATOM    364  O   TYR    47      -4.325 -17.809   9.937  1.00 18.74           O  
ATOM    365  CB  TYR    47      -1.923 -17.727  11.517  1.00 18.74           C  
ATOM    366  CG  TYR    47      -1.364 -19.129  11.502  1.00 18.74           C  
ATOM    367  CD1 TYR    47      -2.209 -20.237  11.540  1.00 18.74           C  
ATOM    368  CD2 TYR    47       0.008 -19.349  11.451  1.00 18.74           C  
ATOM    369  CE1 TYR    47      -1.698 -21.531  11.529  1.00 18.74           C  
ATOM    370  CE2 TYR    47       0.530 -20.639  11.439  1.00 18.74           C  
ATOM    371  CZ  TYR    47      -0.330 -21.722  11.478  1.00 18.74           C  
ATOM    372  OH  TYR    47       0.181 -23.001  11.466  1.00 18.74           O  
ATOM    373  N   PHE    48      -3.572 -17.390   8.218  1.00 19.25           N  
ATOM    374  CA  PHE    48      -4.604 -18.369   7.900  1.00 19.25           C  
ATOM    375  C   PHE    48      -4.178 -19.243   6.726  1.00 19.25           C  
ATOM    376  O   PHE    48      -3.895 -18.737   5.639  1.00 19.25           O  
ATOM    377  CB  PHE    48      -5.929 -17.670   7.579  1.00 19.25           C  
ATOM    378  CG  PHE    48      -6.440 -16.798   8.694  1.00 19.25           C  
ATOM    379  CD1 PHE    48      -7.131 -17.349   9.766  1.00 19.25           C  
ATOM    380  CD2 PHE    48      -6.230 -15.425   8.670  1.00 19.25           C  
ATOM    381  CE1 PHE    48      -7.605 -16.544  10.800  1.00 19.25           C  
ATOM    382  CE2 PHE    48      -6.700 -14.614   9.698  1.00 19.25           C  
ATOM    383  CZ  PHE    48      -7.389 -15.175  10.762  1.00 19.25           C  
ATOM    384  N   SER    49      -3.242 -20.140   6.901  1.00 22.01           N  
ATOM    385  CA  SER    49      -3.107 -21.157   5.863  1.00 22.01           C  
ATOM    386  C   SER    49      -3.897 -22.413   6.212  1.00 22.01           C  
ATOM    387  O   SER    49      -4.184 -22.666   7.384  1.00 22.01           O  
ATOM    388  CB  SER    49      -1.635 -21.513   5.650  1.00 22.01           C  
ATOM    389  OG  SER    49      -1.147 -22.299   6.724  1.00 22.01           O  
ATOM    390  N   GLY    50      -4.775 -22.836   5.204  1.00 22.11           N  
ATOM    391  CA  GLY    50      -5.311 -24.166   4.960  1.00 22.11           C  
ATOM    392  C   GLY    50      -6.662 -24.148   4.270  1.00 22.11           C  
ATOM    393  O   GLY    50      -7.231 -23.080   4.037  1.00 22.11           O  
ATOM    394  N   PRO    51      -6.960 -25.144   3.562  1.00 23.51           N  
ATOM    395  CA  PRO    51      -8.209 -25.338   2.821  1.00 23.51           C  
ATOM    396  C   PRO    51      -9.448 -25.098   3.680  1.00 23.51           C  
ATOM    397  O   PRO    51     -10.541 -24.887   3.148  1.00 23.51           O  
ATOM    398  CB  PRO    51      -8.130 -26.799   2.373  1.00 23.51           C  
ATOM    399  CG  PRO    51      -6.939 -27.354   3.087  1.00 23.51           C  
ATOM    400  CD  PRO    51      -6.226 -26.224   3.773  1.00 23.51           C  
ATOM    401  N   GLU    52      -9.285 -25.244   4.974  1.00 24.39           N  
ATOM    402  CA  GLU    52     -10.499 -25.096   5.771  1.00 24.39           C  
ATOM    403  C   GLU    52     -11.041 -23.672   5.690  1.00 24.39           C  
ATOM    404  O   GLU    52     -12.234 -23.443   5.902  1.00 24.39           O  
ATOM    405  CB  GLU    52     -10.235 -25.476   7.230  1.00 24.39           C  
ATOM    406  CG  GLU    52     -10.156 -26.977   7.470  1.00 24.39           C  
ATOM    407  CD  GLU    52      -9.603 -27.338   8.839  1.00 24.39           C  
ATOM    408  OE1 GLU    52      -9.498 -28.545   9.153  1.00 24.39           O  
ATOM    409  OE2 GLU    52      -9.274 -26.405   9.606  1.00 24.39           O  
ATOM    410  N   ILE    53     -10.413 -22.815   4.758  1.00 22.21           N  
ATOM    411  CA  ILE    53     -10.996 -21.478   4.787  1.00 22.21           C  
ATOM    412  C   ILE    53     -11.769 -21.224   3.496  1.00 22.21           C  
ATOM    413  O   ILE    53     -12.609 -20.323   3.435  1.00 22.21           O  
ATOM    414  CB  ILE    53      -9.913 -20.394   4.986  1.00 22.21           C  
ATOM    415  CG1 ILE    53      -9.282 -20.517   6.378  1.00 22.21           C  
ATOM    416  CG2 ILE    53     -10.502 -18.997   4.773  1.00 22.21           C  
ATOM    417  CD1 ILE    53      -8.406 -19.334   6.767  1.00 22.21           C  
ATOM    418  N   SER    54     -11.334 -21.701   2.297  1.00 25.35           N  
ATOM    419  CA  SER    54     -12.462 -21.412   1.418  1.00 25.35           C  
ATOM    420  C   SER    54     -13.784 -21.480   2.175  1.00 25.35           C  
ATOM    421  O   SER    54     -14.669 -20.647   1.967  1.00 25.35           O  
ATOM    422  CB  SER    54     -12.488 -22.387   0.241  1.00 25.35           C  
ATOM    423  OG  SER    54     -12.965 -23.658   0.650  1.00 25.35           O  
ATOM    424  N   ASP    55     -13.885 -22.170   3.261  1.00 25.19           N  
ATOM    425  CA  ASP    55     -15.237 -22.295   3.797  1.00 25.19           C  
ATOM    426  C   ASP    55     -15.493 -21.257   4.886  1.00 25.19           C  
ATOM    427  O   ASP    55     -16.621 -20.784   5.048  1.00 25.19           O  
ATOM    428  CB  ASP    55     -15.468 -23.704   4.348  1.00 25.19           C  
ATOM    429  CG  ASP    55     -15.507 -24.766   3.263  1.00 25.19           C  
ATOM    430  OD1 ASP    55     -15.693 -24.419   2.076  1.00 25.19           O  
ATOM    431  OD2 ASP    55     -15.352 -25.960   3.598  1.00 25.19           O  
ATOM    432  N   ASN    56     -14.451 -20.730   5.494  1.00 25.46           N  
ATOM    433  CA  ASN    56     -14.941 -19.963   6.634  1.00 25.46           C  
ATOM    434  C   ASN    56     -14.618 -18.478   6.492  1.00 25.46           C  
ATOM    435  O   ASN    56     -14.780 -17.709   7.441  1.00 25.46           O  
ATOM    436  CB  ASN    56     -14.358 -20.509   7.939  1.00 25.46           C  
ATOM    437  CG  ASN    56     -15.090 -21.742   8.434  1.00 25.46           C  
ATOM    438  OD1 ASN    56     -16.236 -21.994   8.052  1.00 25.46           O  
ATOM    439  ND2 ASN    56     -14.432 -22.520   9.286  1.00 25.46           N  
ATOM    440  N   PHE    57     -13.956 -18.198   5.373  1.00 23.73           N  
ATOM    441  CA  PHE    57     -13.597 -16.884   4.855  1.00 23.73           C  
ATOM    442  C   PHE    57     -14.698 -15.869   5.140  1.00 23.73           C  
ATOM    443  O   PHE    57     -14.419 -14.745   5.564  1.00 23.73           O  
ATOM    444  CB  PHE    57     -13.326 -16.954   3.348  1.00 23.73           C  
ATOM    445  CG  PHE    57     -12.121 -16.168   2.911  1.00 23.73           C  
ATOM    446  CD1 PHE    57     -12.232 -14.822   2.583  1.00 23.73           C  
ATOM    447  CD2 PHE    57     -10.874 -16.774   2.826  1.00 23.73           C  
ATOM    448  CE1 PHE    57     -11.118 -14.091   2.178  1.00 23.73           C  
ATOM    449  CE2 PHE    57      -9.756 -16.051   2.422  1.00 23.73           C  
ATOM    450  CZ  PHE    57      -9.880 -14.710   2.097  1.00 23.73           C  
ATOM    451  N   GLY    58     -15.873 -16.206   4.724  1.00 25.42           N  
ATOM    452  CA  GLY    58     -16.965 -15.260   4.888  1.00 25.42           C  
ATOM    453  C   GLY    58     -17.215 -14.881   6.335  1.00 25.42           C  
ATOM    454  O   GLY    58     -17.670 -13.773   6.623  1.00 25.42           O  
ATOM    455  N   LYS    59     -16.716 -15.694   7.250  1.00 24.71           N  
ATOM    456  CA  LYS    59     -17.083 -15.462   8.644  1.00 24.71           C  
ATOM    457  C   LYS    59     -16.190 -14.399   9.278  1.00 24.71           C  
ATOM    458  O   LYS    59     -16.635 -13.641  10.141  1.00 24.71           O  
ATOM    459  CB  LYS    59     -16.999 -16.763   9.445  1.00 24.71           C  
ATOM    460  CG  LYS    59     -18.207 -17.672   9.277  1.00 24.71           C  
ATOM    461  CD  LYS    59     -18.127 -18.883  10.198  1.00 24.71           C  
ATOM    462  CE  LYS    59     -19.301 -19.829   9.982  1.00 24.71           C  
ATOM    463  NZ  LYS    59     -19.212 -21.032  10.864  1.00 24.71           N  
ATOM    464  N   TYR    60     -14.990 -14.299   8.819  1.00 22.63           N  
ATOM    465  CA  TYR    60     -14.149 -13.512   9.714  1.00 22.63           C  
ATOM    466  C   TYR    60     -13.828 -12.152   9.106  1.00 22.63           C  
ATOM    467  O   TYR    60     -13.187 -11.314   9.746  1.00 22.63           O  
ATOM    468  CB  TYR    60     -12.852 -14.262  10.032  1.00 22.63           C  
ATOM    469  CG  TYR    60     -13.055 -15.493  10.880  1.00 22.63           C  
ATOM    470  CD1 TYR    60     -13.368 -15.387  12.234  1.00 22.63           C  
ATOM    471  CD2 TYR    60     -12.934 -16.765  10.331  1.00 22.63           C  
ATOM    472  CE1 TYR    60     -13.554 -16.519  13.020  1.00 22.63           C  
ATOM    473  CE2 TYR    60     -13.118 -17.904  11.108  1.00 22.63           C  
ATOM    474  CZ  TYR    60     -13.427 -17.771  12.450  1.00 22.63           C  
ATOM    475  OH  TYR    60     -13.610 -18.895  13.224  1.00 22.63           O  
ATOM    476  N   MET    61     -14.195 -11.953   7.856  1.00 23.90           N  
ATOM    477  CA  MET    61     -14.041 -10.637   7.243  1.00 23.90           C  
ATOM    478  C   MET    61     -14.822  -9.581   8.019  1.00 23.90           C  
ATOM    479  O   MET    61     -14.348  -8.457   8.195  1.00 23.90           O  
ATOM    480  CB  MET    61     -14.505 -10.664   5.786  1.00 23.90           C  
ATOM    481  CG  MET    61     -13.467 -11.214   4.822  1.00 23.90           C  
ATOM    482  SD  MET    61     -12.156  -9.991   4.429  1.00 23.90           S  
ATOM    483  CE  MET    61     -12.989  -9.036   3.129  1.00 23.90           C  
ATOM    484  N   PRO    62     -16.088  -9.809   8.235  1.00 20.91           N  
ATOM    485  CA  PRO    62     -16.670  -8.610   8.842  1.00 20.91           C  
ATOM    486  C   PRO    62     -15.943  -8.181  10.114  1.00 20.91           C  
ATOM    487  O   PRO    62     -16.116  -7.050  10.577  1.00 20.91           O  
ATOM    488  CB  PRO    62     -18.108  -9.035   9.152  1.00 20.91           C  
ATOM    489  CG  PRO    62     -18.230 -10.413   8.587  1.00 20.91           C  
ATOM    490  CD  PRO    62     -16.867 -10.874   8.157  1.00 20.91           C  
ATOM    491  N   LEU    63     -15.216  -9.119  10.668  1.00 21.82           N  
ATOM    492  CA  LEU    63     -14.655  -8.499  11.863  1.00 21.82           C  
ATOM    493  C   LEU    63     -13.627  -7.435  11.492  1.00 21.82           C  
ATOM    494  O   LEU    63     -13.496  -6.424  12.185  1.00 21.82           O  
ATOM    495  CB  LEU    63     -14.010  -9.557  12.763  1.00 21.82           C  
ATOM    496  CG  LEU    63     -14.968 -10.439  13.565  1.00 21.82           C  
ATOM    497  CD1 LEU    63     -14.285 -11.748  13.950  1.00 21.82           C  
ATOM    498  CD2 LEU    63     -15.461  -9.703  14.806  1.00 21.82           C  
ATOM    499  N   LEU    64     -12.976  -7.622  10.418  1.00 24.00           N  
ATOM    500  CA  LEU    64     -11.972  -6.617  10.087  1.00 24.00           C  
ATOM    501  C   LEU    64     -12.631  -5.334   9.591  1.00 24.00           C  
ATOM    502  O   LEU    64     -12.187  -4.234   9.925  1.00 24.00           O  
ATOM    503  CB  LEU    64     -11.007  -7.152   9.025  1.00 24.00           C  
ATOM    504  CG  LEU    64      -9.686  -7.726   9.539  1.00 24.00           C  
ATOM    505  CD1 LEU    64      -9.432  -9.100   8.929  1.00 24.00           C  
ATOM    506  CD2 LEU    64      -8.534  -6.777   9.228  1.00 24.00           C  
ATOM    507  N   PHE    65     -13.547  -5.549   8.736  1.00 23.63           N  
ATOM    508  CA  PHE    65     -14.263  -4.347   8.326  1.00 23.63           C  
ATOM    509  C   PHE    65     -15.210  -3.879   9.425  1.00 23.63           C  
ATOM    510  O   PHE    65     -15.783  -2.791   9.336  1.00 23.63           O  
ATOM    511  CB  PHE    65     -15.044  -4.599   7.033  1.00 23.63           C  
ATOM    512  CG  PHE    65     -14.183  -4.625   5.799  1.00 23.63           C  
ATOM    513  CD1 PHE    65     -13.807  -3.444   5.172  1.00 23.63           C  
ATOM    514  CD2 PHE    65     -13.749  -5.832   5.266  1.00 23.63           C  
ATOM    515  CE1 PHE    65     -13.010  -3.465   4.029  1.00 23.63           C  
ATOM    516  CE2 PHE    65     -12.953  -5.861   4.125  1.00 23.63           C  
ATOM    517  CZ  PHE    65     -12.585  -4.677   3.507  1.00 23.63           C  
ATOM    518  N   GLN    66     -15.864  -4.844  10.089  1.00 22.98           N  
ATOM    519  CA  GLN    66     -16.743  -4.241  11.085  1.00 22.98           C  
ATOM    520  C   GLN    66     -15.982  -3.256  11.968  1.00 22.98           C  
ATOM    521  O   GLN    66     -16.558  -2.285  12.463  1.00 22.98           O  
ATOM    522  CB  GLN    66     -17.398  -5.321  11.948  1.00 22.98           C  
ATOM    523  CG  GLN    66     -18.827  -5.654  11.537  1.00 22.98           C  
ATOM    524  CD  GLN    66     -19.450  -6.734  12.402  1.00 22.98           C  
ATOM    525  OE1 GLN    66     -18.808  -7.263  13.315  1.00 22.98           O  
ATOM    526  NE2 GLN    66     -20.705  -7.068  12.121  1.00 22.98           N  
ATOM    527  N   GLN    67     -14.743  -3.444  12.125  1.00 25.25           N  
ATOM    528  CA  GLN    67     -14.330  -2.300  12.931  1.00 25.25           C  
ATOM    529  C   GLN    67     -13.976  -1.106  12.050  1.00 25.25           C  
ATOM    530  O   GLN    67     -13.295  -1.258  11.034  1.00 25.25           O  
ATOM    531  CB  GLN    67     -13.141  -2.669  13.819  1.00 25.25           C  
ATOM    532  CG  GLN    67     -13.535  -3.344  15.125  1.00 25.25           C  
ATOM    533  CD  GLN    67     -12.347  -3.600  16.035  1.00 25.25           C  
ATOM    534  OE1 GLN    67     -11.194  -3.384  15.649  1.00 25.25           O  
ATOM    535  NE2 GLN    67     -12.620  -4.064  17.250  1.00 25.25           N  
ATOM    536  N   ASN    68     -14.956  -0.587  11.304  1.00 25.43           N  
ATOM    537  CA  ASN    68     -15.075   0.822  10.945  1.00 25.43           C  
ATOM    538  C   ASN    68     -13.708   1.455  10.700  1.00 25.43           C  
ATOM    539  O   ASN    68     -12.914   1.608  11.629  1.00 25.43           O  
ATOM    540  CB  ASN    68     -15.829   1.592  12.032  1.00 25.43           C  
ATOM    541  CG  ASN    68     -17.327   1.612  11.800  1.00 25.43           C  
ATOM    542  OD1 ASN    68     -17.800   1.339  10.694  1.00 25.43           O  
ATOM    543  ND2 ASN    68     -18.083   1.935  12.842  1.00 25.43           N  
ATOM    544  N   THR    69     -12.931   0.956   9.866  1.00 28.45           N  
ATOM    545  CA  THR    69     -11.686   1.637   9.526  1.00 28.45           C  
ATOM    546  C   THR    69     -11.799   3.135   9.791  1.00 28.45           C  
ATOM    547  O   THR    69     -10.808   3.863   9.705  1.00 28.45           O  
ATOM    548  CB  THR    69     -11.306   1.401   8.052  1.00 28.45           C  
ATOM    549  OG1 THR    69     -12.395   1.803   7.213  1.00 28.45           O  
ATOM    550  CG2 THR    69     -10.995  -0.069   7.793  1.00 28.45           C  
ATOM    551  N   SER    70     -12.983   3.704   9.457  1.00 26.19           N  
ATOM    552  CA  SER    70     -12.802   5.118   9.770  1.00 26.19           C  
ATOM    553  C   SER    70     -12.269   5.306  11.187  1.00 26.19           C  
ATOM    554  O   SER    70     -11.699   6.352  11.507  1.00 26.19           O  
ATOM    555  CB  SER    70     -14.120   5.876   9.608  1.00 26.19           C  
ATOM    556  OG  SER    70     -14.999   5.178   8.742  1.00 26.19           O  
ATOM    557  N   LYS    71     -12.352   4.326  11.968  1.00 26.02           N  
ATOM    558  CA  LYS    71     -11.923   4.756  13.295  1.00 26.02           C  
ATOM    559  C   LYS    71     -10.553   4.181  13.643  1.00 26.02           C  
ATOM    560  O   LYS    71     -10.305   3.806  14.792  1.00 26.02           O  
ATOM    561  CB  LYS    71     -12.949   4.343  14.351  1.00 26.02           C  
ATOM    562  CG  LYS    71     -14.199   5.210  14.372  1.00 26.02           C  
ATOM    563  CD  LYS    71     -15.091   4.877  15.561  1.00 26.02           C  
ATOM    564  CE  LYS    71     -16.358   5.721  15.565  1.00 26.02           C  
ATOM    565  NZ  LYS    71     -17.252   5.373  16.709  1.00 26.02           N  
ATOM    566  N   VAL    72      -9.978   3.400  12.737  1.00 26.59           N  
ATOM    567  CA  VAL    72      -8.708   3.030  13.353  1.00 26.59           C  
ATOM    568  C   VAL    72      -7.774   4.238  13.379  1.00 26.59           C  
ATOM    569  O   VAL    72      -7.467   4.815  12.333  1.00 26.59           O  
ATOM    570  CB  VAL    72      -8.037   1.854  12.608  1.00 26.59           C  
ATOM    571  CG1 VAL    72      -6.701   1.496  13.256  1.00 26.59           C  
ATOM    572  CG2 VAL    72      -8.965   0.640  12.584  1.00 26.59           C  
ATOM    573  N   THR    73      -7.921   5.059  14.320  1.00 27.88           N  
ATOM    574  CA  THR    73      -7.028   6.157  14.672  1.00 27.88           C  
ATOM    575  C   THR    73      -5.800   5.639  15.414  1.00 27.88           C  
ATOM    576  O   THR    73      -5.922   4.847  16.351  1.00 27.88           O  
ATOM    577  CB  THR    73      -7.749   7.207  15.538  1.00 27.88           C  
ATOM    578  OG1 THR    73      -9.006   7.536  14.933  1.00 27.88           O  
ATOM    579  CG2 THR    73      -6.915   8.477  15.672  1.00 27.88           C  
ATOM    580  N   PHE    74      -4.700   5.647  14.722  1.00 25.01           N  
ATOM    581  CA  PHE    74      -3.534   5.368  15.553  1.00 25.01           C  
ATOM    582  C   PHE    74      -3.056   6.633  16.256  1.00 25.01           C  
ATOM    583  O   PHE    74      -3.072   7.719  15.672  1.00 25.01           O  
ATOM    584  CB  PHE    74      -2.401   4.776  14.709  1.00 25.01           C  
ATOM    585  CG  PHE    74      -2.737   3.446  14.090  1.00 25.01           C  
ATOM    586  CD1 PHE    74      -2.507   2.263  14.782  1.00 25.01           C  
ATOM    587  CD2 PHE    74      -3.284   3.379  12.814  1.00 25.01           C  
ATOM    588  CE1 PHE    74      -2.816   1.031  14.211  1.00 25.01           C  
ATOM    589  CE2 PHE    74      -3.596   2.151  12.237  1.00 25.01           C  
ATOM    590  CZ  PHE    74      -3.361   0.978  12.937  1.00 25.01           C  
ATOM    591  N   ARG    75      -2.992   6.582  17.510  1.00 23.21           N  
ATOM    592  CA  ARG    75      -2.373   7.641  18.299  1.00 23.21           C  
ATOM    593  C   ARG    75      -1.013   7.203  18.833  1.00 23.21           C  
ATOM    594  O   ARG    75      -0.886   6.118  19.405  1.00 23.21           O  
ATOM    595  CB  ARG    75      -3.284   8.051  19.458  1.00 23.21           C  
ATOM    596  CG  ARG    75      -4.307   9.113  19.092  1.00 23.21           C  
ATOM    597  CD  ARG    75      -5.209   9.458  20.269  1.00 23.21           C  
ATOM    598  NE  ARG    75      -6.208  10.460  19.908  1.00 23.21           N  
ATOM    599  CZ  ARG    75      -7.126  10.948  20.737  1.00 23.21           C  
ATOM    600  NH1 ARG    75      -7.189  10.535  21.997  1.00 23.21           N  
ATOM    601  NH2 ARG    75      -7.987  11.857  20.303  1.00 23.21           N  
ATOM    602  N   SER    76      -0.036   7.521  18.068  1.00 25.39           N  
ATOM    603  CA  SER    76       1.300   7.423  18.645  1.00 25.39           C  
ATOM    604  C   SER    76       1.703   8.726  19.328  1.00 25.39           C  
ATOM    605  O   SER    76       1.870   9.753  18.668  1.00 25.39           O  
ATOM    606  CB  SER    76       2.325   7.064  17.569  1.00 25.39           C  
ATOM    607  OG  SER    76       3.628   6.982  18.122  1.00 25.39           O  
ATOM    608  N   GLY    77       1.748   8.673  20.596  1.00 26.12           N  
ATOM    609  CA  GLY    77       2.000   9.826  21.447  1.00 26.12           C  
ATOM    610  C   GLY    77       0.873  10.841  21.425  1.00 26.12           C  
ATOM    611  O   GLY    77      -0.276  10.507  21.725  1.00 26.12           O  
ATOM    612  N   SER    78       1.107  12.088  21.112  1.00 27.47           N  
ATOM    613  CA  SER    78       0.032  13.066  20.978  1.00 27.47           C  
ATOM    614  C   SER    78      -0.599  13.008  19.591  1.00 27.47           C  
ATOM    615  O   SER    78      -1.482  13.806  19.272  1.00 27.47           O  
ATOM    616  CB  SER    78       0.555  14.477  21.251  1.00 27.47           C  
ATOM    617  OG  SER    78       1.645  14.783  20.400  1.00 27.47           O  
ATOM    618  N   HIS    79      -0.594  12.035  18.806  1.00 24.02           N  
ATOM    619  CA  HIS    79      -0.814  11.962  17.366  1.00 24.02           C  
ATOM    620  C   HIS    79      -1.986  11.045  17.033  1.00 24.02           C  
ATOM    621  O   HIS    79      -2.250  10.081  17.756  1.00 24.02           O  
ATOM    622  CB  HIS    79       0.451  11.477  16.655  1.00 24.02           C  
ATOM    623  CG  HIS    79       1.666  12.290  16.970  1.00 24.02           C  
ATOM    624  ND1 HIS    79       2.239  13.155  16.063  1.00 24.02           N  
ATOM    625  CD2 HIS    79       2.415  12.371  18.096  1.00 24.02           C  
ATOM    626  CE1 HIS    79       3.291  13.733  16.618  1.00 24.02           C  
ATOM    627  NE2 HIS    79       3.419  13.275  17.851  1.00 24.02           N  
ATOM    628  N   THR    80      -2.668  11.302  15.855  1.00 27.65           N  
ATOM    629  CA  THR    80      -3.790  10.491  15.396  1.00 27.65           C  
ATOM    630  C   THR    80      -3.612  10.102  13.931  1.00 27.65           C  
ATOM    631  O   THR    80      -3.298  10.949  13.092  1.00 27.65           O  
ATOM    632  CB  THR    80      -5.127  11.235  15.573  1.00 27.65           C  
ATOM    633  OG1 THR    80      -5.266  11.636  16.941  1.00 27.65           O  
ATOM    634  CG2 THR    80      -6.306  10.346  15.193  1.00 27.65           C  
ATOM    635  N   ILE    81      -3.501   8.905  13.634  1.00 25.89           N  
ATOM    636  CA  ILE    81      -3.586   8.393  12.271  1.00 25.89           C  
ATOM    637  C   ILE    81      -4.972   7.802  12.027  1.00 25.89           C  
ATOM    638  O   ILE    81      -5.457   6.991  12.821  1.00 25.89           O  
ATOM    639  CB  ILE    81      -2.495   7.333  11.996  1.00 25.89           C  
ATOM    640  CG1 ILE    81      -1.103   7.919  12.258  1.00 25.89           C  
ATOM    641  CG2 ILE    81      -2.606   6.802  10.564  1.00 25.89           C  
ATOM    642  CD1 ILE    81       0.008   6.879  12.303  1.00 25.89           C  
ATOM    643  N   LYS    82      -5.505   8.017  10.804  1.00 29.30           N  
ATOM    644  CA  LYS    82      -6.782   7.411  10.435  1.00 29.30           C  
ATOM    645  C   LYS    82      -6.632   6.522   9.204  1.00 29.30           C  
ATOM    646  O   LYS    82      -6.157   6.973   8.160  1.00 29.30           O  
ATOM    647  CB  LYS    82      -7.834   8.490  10.177  1.00 29.30           C  
ATOM    648  CG  LYS    82      -8.501   9.018  11.439  1.00 29.30           C  
ATOM    649  CD  LYS    82      -9.623   9.995  11.111  1.00 29.30           C  
ATOM    650  CE  LYS    82     -10.241  10.582  12.373  1.00 29.30           C  
ATOM    651  NZ  LYS    82     -11.377  11.499  12.059  1.00 29.30           N  
ATOM    652  N   ILE    83      -6.541   5.280   9.414  1.00 28.47           N  
ATOM    653  CA  ILE    83      -6.591   4.367   8.277  1.00 28.47           C  
ATOM    654  C   ILE    83      -7.994   4.368   7.675  1.00 28.47           C  
ATOM    655  O   ILE    83      -8.969   4.043   8.356  1.00 28.47           O  
ATOM    656  CB  ILE    83      -6.183   2.934   8.685  1.00 28.47           C  
ATOM    657  CG1 ILE    83      -4.787   2.935   9.319  1.00 28.47           C  
ATOM    658  CG2 ILE    83      -6.235   1.993   7.477  1.00 28.47           C  
ATOM    659  CD1 ILE    83      -4.234   1.545   9.601  1.00 28.47           C  
ATOM    660  N   VAL    84      -8.192   5.020   6.656  1.00 24.60           N  
ATOM    661  CA  VAL    84      -9.575   5.104   6.198  1.00 24.60           C  
ATOM    662  C   VAL    84      -9.903   3.898   5.322  1.00 24.60           C  
ATOM    663  O   VAL    84     -11.026   3.388   5.352  1.00 24.60           O  
ATOM    664  CB  VAL    84      -9.837   6.414   5.422  1.00 24.60           C  
ATOM    665  CG1 VAL    84     -11.157   7.046   5.860  1.00 24.60           C  
ATOM    666  CG2 VAL    84      -8.680   7.392   5.622  1.00 24.60           C  
ATOM    667  N   SER    85      -8.905   3.308   4.695  1.00 25.05           N  
ATOM    668  CA  SER    85      -9.347   2.152   3.922  1.00 25.05           C  
ATOM    669  C   SER    85      -8.221   1.139   3.750  1.00 25.05           C  
ATOM    670  O   SER    85      -7.051   1.514   3.648  1.00 25.05           O  
ATOM    671  CB  SER    85      -9.864   2.590   2.551  1.00 25.05           C  
ATOM    672  OG  SER    85      -8.823   2.567   1.590  1.00 25.05           O  
ATOM    673  N   MET    86      -8.380   0.034   4.306  1.00 28.73           N  
ATOM    674  CA  MET    86      -7.381  -1.022   4.167  1.00 28.73           C  
ATOM    675  C   MET    86      -7.872  -2.116   3.225  1.00 28.73           C  
ATOM    676  O   MET    86      -9.007  -2.579   3.343  1.00 28.73           O  
ATOM    677  CB  MET    86      -7.038  -1.622   5.531  1.00 28.73           C  
ATOM    678  CG  MET    86      -5.717  -2.372   5.557  1.00 28.73           C  
ATOM    679  SD  MET    86      -4.971  -2.426   7.233  1.00 28.73           S  
ATOM    680  CE  MET    86      -6.251  -3.355   8.122  1.00 28.73           C  
ATOM    681  N   VAL    87      -7.174  -2.269   2.175  1.00 26.03           N  
ATOM    682  CA  VAL    87      -7.610  -3.367   1.318  1.00 26.03           C  
ATOM    683  C   VAL    87      -6.611  -4.518   1.406  1.00 26.03           C  
ATOM    684  O   VAL    87      -5.407  -4.319   1.231  1.00 26.03           O  
ATOM    685  CB  VAL    87      -7.771  -2.912  -0.149  1.00 26.03           C  
ATOM    686  CG1 VAL    87      -8.259  -4.066  -1.022  1.00 26.03           C  
ATOM    687  CG2 VAL    87      -8.732  -1.728  -0.238  1.00 26.03           C  
ATOM    688  N   LEU    88      -7.007  -5.449   2.150  1.00 26.41           N  
ATOM    689  CA  LEU    88      -6.134  -6.604   1.971  1.00 26.41           C  
ATOM    690  C   LEU    88      -6.470  -7.344   0.680  1.00 26.41           C  
ATOM    691  O   LEU    88      -7.635  -7.655   0.422  1.00 26.41           O  
ATOM    692  CB  LEU    88      -6.253  -7.557   3.164  1.00 26.41           C  
ATOM    693  CG  LEU    88      -4.941  -7.977   3.829  1.00 26.41           C  
ATOM    694  CD1 LEU    88      -4.678  -7.125   5.066  1.00 26.41           C  
ATOM    695  CD2 LEU    88      -4.975  -9.458   4.190  1.00 26.41           C  
ATOM    696  N   VAL    89      -5.814  -6.935  -0.264  1.00 24.48           N  
ATOM    697  CA  VAL    89      -5.866  -7.700  -1.505  1.00 24.48           C  
ATOM    698  C   VAL    89      -5.731  -9.190  -1.200  1.00 24.48           C  
ATOM    699  O   VAL    89      -4.937  -9.586  -0.344  1.00 24.48           O  
ATOM    700  CB  VAL    89      -4.762  -7.257  -2.492  1.00 24.48           C  
ATOM    701  CG1 VAL    89      -4.937  -7.945  -3.844  1.00 24.48           C  
ATOM    702  CG2 VAL    89      -4.773  -5.738  -2.656  1.00 24.48           C  
ATOM    703  N   ASP    90      -6.776  -9.818  -0.972  1.00 24.42           N  
ATOM    704  CA  ASP    90      -6.970 -11.264  -1.031  1.00 24.42           C  
ATOM    705  C   ASP    90      -5.657 -11.982  -1.335  1.00 24.42           C  
ATOM    706  O   ASP    90      -5.011 -11.704  -2.348  1.00 24.42           O  
ATOM    707  CB  ASP    90      -8.021 -11.622  -2.083  1.00 24.42           C  
ATOM    708  CG  ASP    90      -9.008 -12.672  -1.602  1.00 24.42           C  
ATOM    709  OD1 ASP    90      -8.799 -13.252  -0.515  1.00 24.42           O  
ATOM    710  OD2 ASP    90     -10.002 -12.922  -2.318  1.00 24.42           O  
ATOM    711  N   ARG    91      -4.893 -12.369  -0.402  1.00 26.01           N  
ATOM    712  CA  ARG    91      -3.562 -12.961  -0.485  1.00 26.01           C  
ATOM    713  C   ARG    91      -3.645 -14.477  -0.627  1.00 26.01           C  
ATOM    714  O   ARG    91      -4.423 -15.130   0.072  1.00 26.01           O  
ATOM    715  CB  ARG    91      -2.732 -12.596   0.747  1.00 26.01           C  
ATOM    716  CG  ARG    91      -1.710 -11.497   0.499  1.00 26.01           C  
ATOM    717  CD  ARG    91      -0.687 -11.413   1.622  1.00 26.01           C  
ATOM    718  NE  ARG    91      -0.085 -10.086   1.705  1.00 26.01           N  
ATOM    719  CZ  ARG    91       1.222  -9.842   1.657  1.00 26.01           C  
ATOM    720  NH1 ARG    91       2.093 -10.836   1.526  1.00 26.01           N  
ATOM    721  NH2 ARG    91       1.662  -8.595   1.742  1.00 26.01           N  
ATOM    722  N   LEU    92      -4.282 -14.987  -1.783  1.00 23.77           N  
ATOM    723  CA  LEU    92      -3.893 -16.388  -1.894  1.00 23.77           C  
ATOM    724  C   LEU    92      -4.666 -17.080  -3.012  1.00 23.77           C  
ATOM    725  O   LEU    92      -4.380 -18.231  -3.351  1.00 23.77           O  
ATOM    726  CB  LEU    92      -4.129 -17.117  -0.569  1.00 23.77           C  
ATOM    727  CG  LEU    92      -2.915 -17.815   0.046  1.00 23.77           C  
ATOM    728  CD1 LEU    92      -2.458 -17.077   1.300  1.00 23.77           C  
ATOM    729  CD2 LEU    92      -3.240 -19.271   0.365  1.00 23.77           C  
ATOM    730  N   MET    93      -5.645 -16.453  -3.518  1.00 22.13           N  
ATOM    731  CA  MET    93      -6.057 -17.335  -4.606  1.00 22.13           C  
ATOM    732  C   MET    93      -5.105 -17.217  -5.792  1.00 22.13           C  
ATOM    733  O   MET    93      -4.808 -18.212  -6.456  1.00 22.13           O  
ATOM    734  CB  MET    93      -7.485 -17.012  -5.048  1.00 22.13           C  
ATOM    735  CG  MET    93      -8.539 -17.337  -4.001  1.00 22.13           C  
ATOM    736  SD  MET    93     -10.245 -17.014  -4.597  1.00 22.13           S  
ATOM    737  CE  MET    93     -10.407 -18.331  -5.836  1.00 22.13           C  
ATOM    738  N   TRP    94      -4.423 -16.133  -5.822  1.00 21.90           N  
ATOM    739  CA  TRP    94      -3.624 -15.904  -7.021  1.00 21.90           C  
ATOM    740  C   TRP    94      -2.306 -16.668  -6.952  1.00 21.90           C  
ATOM    741  O   TRP    94      -1.910 -17.323  -7.918  1.00 21.90           O  
ATOM    742  CB  TRP    94      -3.352 -14.409  -7.209  1.00 21.90           C  
ATOM    743  CG  TRP    94      -3.336 -13.968  -8.642  1.00 21.90           C  
ATOM    744  CD1 TRP    94      -4.413 -13.821  -9.471  1.00 21.90           C  
ATOM    745  CD2 TRP    94      -2.183 -13.621  -9.415  1.00 21.90           C  
ATOM    746  NE1 TRP    94      -3.998 -13.403 -10.715  1.00 21.90           N  
ATOM    747  CE2 TRP    94      -2.636 -13.272 -10.707  1.00 21.90           C  
ATOM    748  CE3 TRP    94      -0.809 -13.569  -9.141  1.00 21.90           C  
ATOM    749  CZ2 TRP    94      -1.762 -12.877 -11.723  1.00 21.90           C  
ATOM    750  CZ3 TRP    94       0.058 -13.176 -10.153  1.00 21.90           C  
ATOM    751  CH2 TRP    94      -0.424 -12.836 -11.428  1.00 21.90           C  
ATOM    752  N   LEU    95      -1.556 -16.427  -5.918  1.00 23.33           N  
ATOM    753  CA  LEU    95      -0.199 -16.953  -6.022  1.00 23.33           C  
ATOM    754  C   LEU    95      -0.195 -18.473  -5.894  1.00 23.33           C  
ATOM    755  O   LEU    95       0.661 -19.146  -6.473  1.00 23.33           O  
ATOM    756  CB  LEU    95       0.699 -16.336  -4.948  1.00 23.33           C  
ATOM    757  CG  LEU    95       1.430 -15.049  -5.332  1.00 23.33           C  
ATOM    758  CD1 LEU    95       1.552 -14.127  -4.123  1.00 23.33           C  
ATOM    759  CD2 LEU    95       2.805 -15.366  -5.910  1.00 23.33           C  
ATOM    760  N   ASP    96      -1.117 -18.981  -5.195  1.00 23.53           N  
ATOM    761  CA  ASP    96      -1.151 -20.435  -5.072  1.00 23.53           C  
ATOM    762  C   ASP    96      -1.259 -21.099  -6.443  1.00 23.53           C  
ATOM    763  O   ASP    96      -0.587 -22.098  -6.709  1.00 23.53           O  
ATOM    764  CB  ASP    96      -2.317 -20.871  -4.183  1.00 23.53           C  
ATOM    765  CG  ASP    96      -2.185 -22.301  -3.691  1.00 23.53           C  
ATOM    766  OD1 ASP    96      -1.082 -22.880  -3.788  1.00 23.53           O  
ATOM    767  OD2 ASP    96      -3.195 -22.856  -3.205  1.00 23.53           O  
ATOM    768  N   LYS    97      -2.191 -20.591  -7.207  1.00 24.23           N  
ATOM    769  CA  LYS    97      -2.381 -21.468  -8.358  1.00 24.23           C  
ATOM    770  C   LYS    97      -1.220 -21.346  -9.341  1.00 24.23           C  
ATOM    771  O   LYS    97      -0.844 -22.323  -9.991  1.00 24.23           O  
ATOM    772  CB  LYS    97      -3.700 -21.150  -9.064  1.00 24.23           C  
ATOM    773  CG  LYS    97      -4.823 -22.127  -8.748  1.00 24.23           C  
ATOM    774  CD  LYS    97      -6.082 -21.808  -9.543  1.00 24.23           C  
ATOM    775  CE  LYS    97      -7.205 -22.788  -9.231  1.00 24.23           C  
ATOM    776  NZ  LYS    97      -8.448 -22.467  -9.993  1.00 24.23           N  
ATOM    777  N   HIS    98      -0.477 -20.268  -9.230  1.00 24.65           N  
ATOM    778  CA  HIS    98       0.510 -20.308 -10.303  1.00 24.65           C  
ATOM    779  C   HIS    98       1.926 -20.400  -9.745  1.00 24.65           C  
ATOM    780  O   HIS    98       2.879 -20.629 -10.494  1.00 24.65           O  
ATOM    781  CB  HIS    98       0.377 -19.075 -11.198  1.00 24.65           C  
ATOM    782  CG  HIS    98      -0.939 -18.983 -11.901  1.00 24.65           C  
ATOM    783  ND1 HIS    98      -1.278 -19.800 -12.958  1.00 24.65           N  
ATOM    784  CD2 HIS    98      -2.002 -18.170 -11.695  1.00 24.65           C  
ATOM    785  CE1 HIS    98      -2.495 -19.492 -13.372  1.00 24.65           C  
ATOM    786  NE2 HIS    98      -2.957 -18.506 -12.623  1.00 24.65           N  
ATOM    787  N   PHE    99       2.031 -20.153  -8.496  1.00 24.63           N  
ATOM    788  CA  PHE    99       3.433 -20.270  -8.112  1.00 24.63           C  
ATOM    789  C   PHE    99       3.779 -21.711  -7.758  1.00 24.63           C  
ATOM    790  O   PHE    99       4.953 -22.051  -7.595  1.00 24.63           O  
ATOM    791  CB  PHE    99       3.745 -19.350  -6.927  1.00 24.63           C  
ATOM    792  CG  PHE    99       4.570 -18.146  -7.295  1.00 24.63           C  
ATOM    793  CD1 PHE    99       5.958 -18.194  -7.240  1.00 24.63           C  
ATOM    794  CD2 PHE    99       3.957 -16.966  -7.696  1.00 24.63           C  
ATOM    795  CE1 PHE    99       6.724 -17.081  -7.579  1.00 24.63           C  
ATOM    796  CE2 PHE    99       4.716 -15.850  -8.037  1.00 24.63           C  
ATOM    797  CZ  PHE    99       6.099 -15.909  -7.977  1.00 24.63           C  
ATOM    798  N   ASN   100       2.821 -22.466  -7.331  1.00 24.97           N  
ATOM    799  CA  ASN   100       3.301 -23.827  -7.115  1.00 24.97           C  
ATOM    800  C   ASN   100       4.023 -24.368  -8.346  1.00 24.97           C  
ATOM    801  O   ASN   100       4.790 -25.328  -8.250  1.00 24.97           O  
ATOM    802  CB  ASN   100       2.144 -24.751  -6.730  1.00 24.97           C  
ATOM    803  CG  ASN   100       2.335 -25.390  -5.369  1.00 24.97           C  
ATOM    804  OD1 ASN   100       3.387 -25.241  -4.742  1.00 24.97           O  
ATOM    805  ND2 ASN   100       1.319 -26.105  -4.902  1.00 24.97           N  
ATOM    806  N   GLN   101       3.798 -23.730  -9.512  1.00 22.94           N  
ATOM    807  CA  GLN   101       4.567 -24.435 -10.533  1.00 22.94           C  
ATOM    808  C   GLN   101       6.048 -24.077 -10.449  1.00 22.94           C  
ATOM    809  O   GLN   101       6.906 -24.861 -10.861  1.00 22.94           O  
ATOM    810  CB  GLN   101       4.028 -24.116 -11.928  1.00 22.94           C  
ATOM    811  CG  GLN   101       2.653 -24.710 -12.206  1.00 22.94           C  
ATOM    812  CD  GLN   101       2.194 -24.482 -13.634  1.00 22.94           C  
ATOM    813  OE1 GLN   101       2.726 -23.621 -14.341  1.00 22.94           O  
ATOM    814  NE2 GLN   101       1.200 -25.251 -14.067  1.00 22.94           N  
ATOM    815  N   TYR   102       6.374 -23.075  -9.642  1.00 22.45           N  
ATOM    816  CA  TYR   102       7.794 -22.856  -9.892  1.00 22.45           C  
ATOM    817  C   TYR   102       8.610 -23.066  -8.622  1.00 22.45           C  
ATOM    818  O   TYR   102       9.803 -23.374  -8.687  1.00 22.45           O  
ATOM    819  CB  TYR   102       8.033 -21.446 -10.439  1.00 22.45           C  
ATOM    820  CG  TYR   102       7.635 -21.280 -11.886  1.00 22.45           C  
ATOM    821  CD1 TYR   102       8.464 -21.727 -12.912  1.00 22.45           C  
ATOM    822  CD2 TYR   102       6.430 -20.677 -12.229  1.00 22.45           C  
ATOM    823  CE1 TYR   102       8.102 -21.575 -14.246  1.00 22.45           C  
ATOM    824  CE2 TYR   102       6.058 -20.519 -13.560  1.00 22.45           C  
ATOM    825  CZ  TYR   102       6.899 -20.971 -14.560  1.00 22.45           C  
ATOM    826  OH  TYR   102       6.536 -20.818 -15.879  1.00 22.45           O  
ATOM    827  N   THR   103       7.954 -23.127  -7.544  1.00 24.54           N  
ATOM    828  CA  THR   103       8.940 -23.594  -6.576  1.00 24.54           C  
ATOM    829  C   THR   103       8.453 -24.859  -5.874  1.00 24.54           C  
ATOM    830  O   THR   103       7.247 -25.088  -5.763  1.00 24.54           O  
ATOM    831  CB  THR   103       9.251 -22.510  -5.527  1.00 24.54           C  
ATOM    832  OG1 THR   103       8.039 -22.140  -4.857  1.00 24.54           O  
ATOM    833  CG2 THR   103       9.854 -21.271  -6.180  1.00 24.54           C  
ATOM    834  N   ASN   104       8.892 -25.969  -6.349  1.00 23.73           N  
ATOM    835  CA  ASN   104       8.861 -27.247  -5.646  1.00 23.73           C  
ATOM    836  C   ASN   104       8.952 -27.058  -4.134  1.00 23.73           C  
ATOM    837  O   ASN   104       9.189 -28.016  -3.397  1.00 23.73           O  
ATOM    838  CB  ASN   104       9.990 -28.157  -6.135  1.00 23.73           C  
ATOM    839  CG  ASN   104       9.692 -28.784  -7.483  1.00 23.73           C  
ATOM    840  OD1 ASN   104       8.532 -28.885  -7.891  1.00 23.73           O  
ATOM    841  ND2 ASN   104      10.736 -29.210  -8.183  1.00 23.73           N  
ATOM    842  N   GLU   105       8.400 -25.996  -3.582  1.00 24.67           N  
ATOM    843  CA  GLU   105       8.526 -26.283  -2.157  1.00 24.67           C  
ATOM    844  C   GLU   105       7.171 -26.215  -1.458  1.00 24.67           C  
ATOM    845  O   GLU   105       6.339 -25.368  -1.788  1.00 24.67           O  
ATOM    846  CB  GLU   105       9.508 -25.310  -1.497  1.00 24.67           C  
ATOM    847  CG  GLU   105      10.966 -25.725  -1.627  1.00 24.67           C  
ATOM    848  CD  GLU   105      11.504 -26.423  -0.388  1.00 24.67           C  
ATOM    849  OE1 GLU   105      12.686 -26.835  -0.389  1.00 24.67           O  
ATOM    850  OE2 GLU   105      10.737 -26.558   0.591  1.00 24.67           O  
ATOM    851  N   PRO   106       6.987 -27.020  -0.398  1.00 23.07           N  
ATOM    852  CA  PRO   106       5.811 -27.325   0.420  1.00 23.07           C  
ATOM    853  C   PRO   106       5.311 -26.118   1.209  1.00 23.07           C  
ATOM    854  O   PRO   106       6.069 -25.174   1.447  1.00 23.07           O  
ATOM    855  CB  PRO   106       6.311 -28.424   1.361  1.00 23.07           C  
ATOM    856  CG  PRO   106       7.774 -28.535   1.075  1.00 23.07           C  
ATOM    857  CD  PRO   106       8.114 -27.593  -0.044  1.00 23.07           C  
ATOM    858  N   ASP   107       4.194 -25.503   0.808  1.00 24.91           N  
ATOM    859  CA  ASP   107       3.084 -24.930   1.563  1.00 24.91           C  
ATOM    860  C   ASP   107       3.515 -24.565   2.982  1.00 24.91           C  
ATOM    861  O   ASP   107       3.673 -25.442   3.833  1.00 24.91           O  
ATOM    862  CB  ASP   107       1.905 -25.903   1.606  1.00 24.91           C  
ATOM    863  CG  ASP   107       1.092 -25.906   0.323  1.00 24.91           C  
ATOM    864  OD1 ASP   107       1.175 -24.931  -0.454  1.00 24.91           O  
ATOM    865  OD2 ASP   107       0.360 -26.892   0.088  1.00 24.91           O  
ATOM    866  N   GLY   108       4.576 -23.840   3.132  1.00 22.49           N  
ATOM    867  CA  GLY   108       4.590 -23.348   4.501  1.00 22.49           C  
ATOM    868  C   GLY   108       5.708 -22.357   4.766  1.00 22.49           C  
ATOM    869  O   GLY   108       6.853 -22.584   4.370  1.00 22.49           O  
ATOM    870  N   VAL   109       5.458 -21.048   4.616  1.00 22.50           N  
ATOM    871  CA  VAL   109       6.238 -20.252   5.557  1.00 22.50           C  
ATOM    872  C   VAL   109       5.932 -18.769   5.358  1.00 22.50           C  
ATOM    873  O   VAL   109       5.918 -18.278   4.227  1.00 22.50           O  
ATOM    874  CB  VAL   109       7.753 -20.509   5.398  1.00 22.50           C  
ATOM    875  CG1 VAL   109       8.553 -19.643   6.370  1.00 22.50           C  
ATOM    876  CG2 VAL   109       8.068 -21.988   5.612  1.00 22.50           C  
ATOM    877  N   PHE   110       5.577 -17.903   6.423  1.00 23.43           N  
ATOM    878  CA  PHE   110       4.993 -16.586   6.195  1.00 23.43           C  
ATOM    879  C   PHE   110       5.531 -15.574   7.200  1.00 23.43           C  
ATOM    880  O   PHE   110       5.718 -15.897   8.375  1.00 23.43           O  
ATOM    881  CB  PHE   110       3.465 -16.652   6.283  1.00 23.43           C  
ATOM    882  CG  PHE   110       2.836 -17.546   5.248  1.00 23.43           C  
ATOM    883  CD1 PHE   110       2.677 -17.111   3.938  1.00 23.43           C  
ATOM    884  CD2 PHE   110       2.403 -18.821   5.587  1.00 23.43           C  
ATOM    885  CE1 PHE   110       2.095 -17.936   2.978  1.00 23.43           C  
ATOM    886  CE2 PHE   110       1.820 -19.651   4.634  1.00 23.43           C  
ATOM    887  CZ  PHE   110       1.666 -19.207   3.330  1.00 23.43           C  
ATOM    888  N   GLY   111       5.944 -14.473   6.739  1.00 25.16           N  
ATOM    889  CA  GLY   111       6.450 -13.195   7.214  1.00 25.16           C  
ATOM    890  C   GLY   111       5.371 -12.313   7.814  1.00 25.16           C  
ATOM    891  O   GLY   111       4.223 -12.335   7.365  1.00 25.16           O  
ATOM    892  N   ASP   112       5.319 -12.341   9.173  1.00 25.31           N  
ATOM    893  CA  ASP   112       4.584 -11.437  10.053  1.00 25.31           C  
ATOM    894  C   ASP   112       4.669  -9.996   9.555  1.00 25.31           C  
ATOM    895  O   ASP   112       5.676  -9.596   8.967  1.00 25.31           O  
ATOM    896  CB  ASP   112       5.116 -11.531  11.485  1.00 25.31           C  
ATOM    897  CG  ASP   112       4.756 -12.839  12.166  1.00 25.31           C  
ATOM    898  OD1 ASP   112       3.762 -13.482  11.766  1.00 25.31           O  
ATOM    899  OD2 ASP   112       5.471 -13.229  13.115  1.00 25.31           O  
ATOM    900  N   VAL   113       3.558  -9.445   9.268  1.00 26.23           N  
ATOM    901  CA  VAL   113       3.136  -8.163   8.714  1.00 26.23           C  
ATOM    902  C   VAL   113       3.625  -7.026   9.609  1.00 26.23           C  
ATOM    903  O   VAL   113       3.573  -7.129  10.837  1.00 26.23           O  
ATOM    904  CB  VAL   113       1.601  -8.091   8.553  1.00 26.23           C  
ATOM    905  CG1 VAL   113       1.200  -6.869   7.729  1.00 26.23           C  
ATOM    906  CG2 VAL   113       1.072  -9.372   7.909  1.00 26.23           C  
ATOM    907  N   GLY   114       4.229  -6.052   9.050  1.00 25.62           N  
ATOM    908  CA  GLY   114       4.682  -4.828   9.692  1.00 25.62           C  
ATOM    909  C   GLY   114       3.706  -3.678   9.541  1.00 25.62           C  
ATOM    910  O   GLY   114       2.801  -3.730   8.705  1.00 25.62           O  
ATOM    911  N   ASN   115       3.600  -2.993  10.611  1.00 27.07           N  
ATOM    912  CA  ASN   115       2.844  -1.762  10.815  1.00 27.07           C  
ATOM    913  C   ASN   115       3.548  -0.561  10.190  1.00 27.07           C  
ATOM    914  O   ASN   115       4.779  -0.504  10.161  1.00 27.07           O  
ATOM    915  CB  ASN   115       2.605  -1.520  12.307  1.00 27.07           C  
ATOM    916  CG  ASN   115       1.677  -2.548  12.924  1.00 27.07           C  
ATOM    917  OD1 ASN   115       0.764  -3.053  12.265  1.00 27.07           O  
ATOM    918  ND2 ASN   115       1.904  -2.865  14.193  1.00 27.07           N  
ATOM    919  N   VAL   116       2.907   0.164   9.355  1.00 27.60           N  
ATOM    920  CA  VAL   116       3.441   1.436   8.880  1.00 27.60           C  
ATOM    921  C   VAL   116       2.992   2.564   9.807  1.00 27.60           C  
ATOM    922  O   VAL   116       1.809   2.666  10.142  1.00 27.60           O  
ATOM    923  CB  VAL   116       2.999   1.731   7.429  1.00 27.60           C  
ATOM    924  CG1 VAL   116       3.557   3.073   6.957  1.00 27.60           C  
ATOM    925  CG2 VAL   116       3.445   0.605   6.497  1.00 27.60           C  
ATOM    926  N   PHE   117       3.982   3.301  10.224  1.00 25.48           N  
ATOM    927  CA  PHE   117       3.616   4.470  11.017  1.00 25.48           C  
ATOM    928  C   PHE   117       4.118   5.749  10.358  1.00 25.48           C  
ATOM    929  O   PHE   117       5.242   5.794   9.853  1.00 25.48           O  
ATOM    930  CB  PHE   117       4.179   4.355  12.437  1.00 25.48           C  
ATOM    931  CG  PHE   117       3.690   3.146  13.188  1.00 25.48           C  
ATOM    932  CD1 PHE   117       2.526   3.204  13.945  1.00 25.48           C  
ATOM    933  CD2 PHE   117       4.395   1.950  13.137  1.00 25.48           C  
ATOM    934  CE1 PHE   117       2.071   2.087  14.641  1.00 25.48           C  
ATOM    935  CE2 PHE   117       3.946   0.830  13.830  1.00 25.48           C  
ATOM    936  CZ  PHE   117       2.785   0.900  14.582  1.00 25.48           C  
ATOM    937  N   VAL   118       3.234   6.528   9.896  1.00 27.05           N  
ATOM    938  CA  VAL   118       3.723   7.805   9.386  1.00 27.05           C  
ATOM    939  C   VAL   118       3.794   8.822  10.523  1.00 27.05           C  
ATOM    940  O   VAL   118       2.879   8.909  11.345  1.00 27.05           O  
ATOM    941  CB  VAL   118       2.827   8.341   8.247  1.00 27.05           C  
ATOM    942  CG1 VAL   118       3.437   9.597   7.627  1.00 27.05           C  
ATOM    943  CG2 VAL   118       2.617   7.265   7.184  1.00 27.05           C  
ATOM    944  N   ASP   119       4.943   9.345  10.764  1.00 27.65           N  
ATOM    945  CA  ASP   119       5.171  10.405  11.741  1.00 27.65           C  
ATOM    946  C   ASP   119       4.753  11.764  11.185  1.00 27.65           C  
ATOM    947  O   ASP   119       4.392  11.876  10.011  1.00 27.65           O  
ATOM    948  CB  ASP   119       6.641  10.439  12.163  1.00 27.65           C  
ATOM    949  CG  ASP   119       6.953  11.561  13.138  1.00 27.65           C  
ATOM    950  OD1 ASP   119       6.035  12.329  13.498  1.00 27.65           O  
ATOM    951  OD2 ASP   119       8.128  11.681  13.547  1.00 27.65           O  
ATOM    952  N   ASN   120       4.457  12.721  12.056  1.00 30.42           N  
ATOM    953  CA  ASN   120       4.167  14.106  11.701  1.00 30.42           C  
ATOM    954  C   ASN   120       5.265  14.702  10.824  1.00 30.42           C  
ATOM    955  O   ASN   120       5.064  15.738  10.189  1.00 30.42           O  
ATOM    956  CB  ASN   120       3.975  14.955  12.960  1.00 30.42           C  
ATOM    957  CG  ASN   120       2.541  14.955  13.450  1.00 30.42           C  
ATOM    958  OD1 ASN   120       1.647  14.413  12.795  1.00 30.42           O  
ATOM    959  ND2 ASN   120       2.310  15.564  14.608  1.00 30.42           N  
ATOM    960  N   ASP   121       6.433  14.388  11.150  1.00 33.61           N  
ATOM    961  CA  ASP   121       7.382  15.084  10.287  1.00 33.61           C  
ATOM    962  C   ASP   121       7.229  14.642   8.833  1.00 33.61           C  
ATOM    963  O   ASP   121       8.083  14.938   7.995  1.00 33.61           O  
ATOM    964  CB  ASP   121       8.817  14.841  10.761  1.00 33.61           C  
ATOM    965  CG  ASP   121       9.145  15.569  12.054  1.00 33.61           C  
ATOM    966  OD1 ASP   121       8.503  16.598  12.354  1.00 33.61           O  
ATOM    967  OD2 ASP   121      10.055  15.110  12.776  1.00 33.61           O  
ATOM    968  N   ASN   122       6.072  14.188   8.309  1.00 35.38           N  
ATOM    969  CA  ASN   122       6.177  13.854   6.892  1.00 35.38           C  
ATOM    970  C   ASN   122       7.054  12.626   6.669  1.00 35.38           C  
ATOM    971  O   ASN   122       7.639  12.463   5.596  1.00 35.38           O  
ATOM    972  CB  ASN   122       6.718  15.046   6.099  1.00 35.38           C  
ATOM    973  CG  ASN   122       5.689  16.144   5.920  1.00 35.38           C  
ATOM    974  OD1 ASN   122       4.483  15.887   5.912  1.00 35.38           O  
ATOM    975  ND2 ASN   122       6.158  17.378   5.776  1.00 35.38           N  
ATOM    976  N   VAL   123       7.490  12.039   7.713  1.00 29.68           N  
ATOM    977  CA  VAL   123       8.310  10.842   7.558  1.00 29.68           C  
ATOM    978  C   VAL   123       7.485   9.602   7.895  1.00 29.68           C  
ATOM    979  O   VAL   123       6.884   9.522   8.969  1.00 29.68           O  
ATOM    980  CB  VAL   123       9.572  10.900   8.447  1.00 29.68           C  
ATOM    981  CG1 VAL   123      10.440   9.661   8.235  1.00 29.68           C  
ATOM    982  CG2 VAL   123      10.370  12.171   8.158  1.00 29.68           C  
ATOM    983  N   ALA   124       6.947   8.934   6.933  1.00 32.14           N  
ATOM    984  CA  ALA   124       6.305   7.644   7.170  1.00 32.14           C  
ATOM    985  C   ALA   124       7.304   6.623   7.707  1.00 32.14           C  
ATOM    986  O   ALA   124       8.421   6.511   7.196  1.00 32.14           O  
ATOM    987  CB  ALA   124       5.659   7.127   5.887  1.00 32.14           C  
ATOM    988  N   LYS   125       7.140   6.235   8.926  1.00 27.50           N  
ATOM    989  CA  LYS   125       8.020   5.212   9.483  1.00 27.50           C  
ATOM    990  C   LYS   125       7.356   3.838   9.452  1.00 27.50           C  
ATOM    991  O   LYS   125       6.213   3.686   9.889  1.00 27.50           O  
ATOM    992  CB  LYS   125       8.419   5.569  10.916  1.00 27.50           C  
ATOM    993  CG  LYS   125       9.503   6.632  11.009  1.00 27.50           C  
ATOM    994  CD  LYS   125       9.981   6.819  12.444  1.00 27.50           C  
ATOM    995  CE  LYS   125      11.039   7.909  12.544  1.00 27.50           C  
ATOM    996  NZ  LYS   125      11.516   8.090  13.948  1.00 27.50           N  
ATOM    997  N   VAL   126       7.788   2.996   8.587  1.00 29.03           N  
ATOM    998  CA  VAL   126       7.289   1.627   8.510  1.00 29.03           C  
ATOM    999  C   VAL   126       8.087   0.732   9.455  1.00 29.03           C  
ATOM   1000  O   VAL   126       9.320   0.761   9.454  1.00 29.03           O  
ATOM   1001  CB  VAL   126       7.361   1.078   7.067  1.00 29.03           C  
ATOM   1002  CG1 VAL   126       6.864  -0.366   7.014  1.00 29.03           C  
ATOM   1003  CG2 VAL   126       6.552   1.961   6.119  1.00 29.03           C  
ATOM   1004  N   ILE   127       7.550   0.358  10.583  1.00 23.40           N  
ATOM   1005  CA  ILE   127       8.336  -0.561  11.398  1.00 23.40           C  
ATOM   1006  C   ILE   127       7.990  -2.003  11.031  1.00 23.40           C  
ATOM   1007  O   ILE   127       6.816  -2.341  10.860  1.00 23.40           O  
ATOM   1008  CB  ILE   127       8.102  -0.321  12.906  1.00 23.40           C  
ATOM   1009  CG1 ILE   127       8.385   1.143  13.264  1.00 23.40           C  
ATOM   1010  CG2 ILE   127       8.967  -1.267  13.745  1.00 23.40           C  
ATOM   1011  CD1 ILE   127       8.113   1.487  14.722  1.00 23.40           C  
ATOM   1012  N   THR   128       9.002  -2.836  10.848  1.00 25.85           N  
ATOM   1013  CA  THR   128       8.759  -4.229  10.492  1.00 25.85           C  
ATOM   1014  C   THR   128       9.194  -5.160  11.620  1.00 25.85           C  
ATOM   1015  O   THR   128      10.093  -4.826  12.395  1.00 25.85           O  
ATOM   1016  CB  THR   128       9.495  -4.611   9.195  1.00 25.85           C  
ATOM   1017  OG1 THR   128       9.945  -3.418   8.539  1.00 25.85           O  
ATOM   1018  CG2 THR   128       8.580  -5.382   8.249  1.00 25.85           C  
ATOM   1019  N   MET   129       8.622  -6.396  11.652  1.00 23.24           N  
ATOM   1020  CA  MET   129       9.294  -7.410  12.459  1.00 23.24           C  
ATOM   1021  C   MET   129       9.878  -8.508  11.578  1.00 23.24           C  
ATOM   1022  O   MET   129       9.322  -8.827  10.525  1.00 23.24           O  
ATOM   1023  CB  MET   129       8.325  -8.016  13.477  1.00 23.24           C  
ATOM   1024  CG  MET   129       7.786  -7.013  14.483  1.00 23.24           C  
ATOM   1025  SD  MET   129       7.738  -7.686  16.190  1.00 23.24           S  
ATOM   1026  CE  MET   129       6.669  -9.130  15.935  1.00 23.24           C  
ATOM   1027  N   SER   130      11.123  -8.410  11.374  1.00 24.10           N  
ATOM   1028  CA  SER   130      12.073  -9.389  10.856  1.00 24.10           C  
ATOM   1029  C   SER   130      11.797 -10.780  11.418  1.00 24.10           C  
ATOM   1030  O   SER   130      11.582 -10.936  12.622  1.00 24.10           O  
ATOM   1031  CB  SER   130      13.507  -8.972  11.185  1.00 24.10           C  
ATOM   1032  OG  SER   130      13.819  -9.269  12.536  1.00 24.10           O  
ATOM   1033  N   GLY   131      10.963 -11.562  10.806  1.00 24.46           N  
ATOM   1034  CA  GLY   131      11.054 -12.927  11.299  1.00 24.46           C  
ATOM   1035  C   GLY   131      12.303 -13.649  10.828  1.00 24.46           C  
ATOM   1036  O   GLY   131      12.817 -13.368   9.744  1.00 24.46           O  
ATOM   1037  N   SER   132      13.243 -13.695  11.658  1.00 23.54           N  
ATOM   1038  CA  SER   132      14.477 -14.471  11.584  1.00 23.54           C  
ATOM   1039  C   SER   132      14.229 -15.849  10.980  1.00 23.54           C  
ATOM   1040  O   SER   132      15.122 -16.432  10.363  1.00 23.54           O  
ATOM   1041  CB  SER   132      15.100 -14.619  12.973  1.00 23.54           C  
ATOM   1042  OG  SER   132      14.173 -15.185  13.883  1.00 23.54           O  
ATOM   1043  N   SER   133      12.957 -16.284  10.853  1.00 24.49           N  
ATOM   1044  CA  SER   133      13.071 -17.676  10.430  1.00 24.49           C  
ATOM   1045  C   SER   133      12.475 -17.883   9.042  1.00 24.49           C  
ATOM   1046  O   SER   133      12.280 -19.020   8.607  1.00 24.49           O  
ATOM   1047  CB  SER   133      12.379 -18.600  11.434  1.00 24.49           C  
ATOM   1048  OG  SER   133      11.034 -18.202  11.639  1.00 24.49           O  
ATOM   1049  N   ALA   134      12.522 -16.846   8.210  1.00 26.97           N  
ATOM   1050  CA  ALA   134      11.863 -17.085   6.928  1.00 26.97           C  
ATOM   1051  C   ALA   134      12.814 -17.750   5.938  1.00 26.97           C  
ATOM   1052  O   ALA   134      14.004 -17.432   5.901  1.00 26.97           O  
ATOM   1053  CB  ALA   134      11.330 -15.775   6.352  1.00 26.97           C  
ATOM   1054  N   PRO   135      12.767 -18.985   5.661  1.00 26.51           N  
ATOM   1055  CA  PRO   135      13.603 -19.295   4.499  1.00 26.51           C  
ATOM   1056  C   PRO   135      13.323 -18.378   3.310  1.00 26.51           C  
ATOM   1057  O   PRO   135      12.235 -17.807   3.208  1.00 26.51           O  
ATOM   1058  CB  PRO   135      13.229 -20.743   4.172  1.00 26.51           C  
ATOM   1059  CG  PRO   135      12.154 -21.090   5.150  1.00 26.51           C  
ATOM   1060  CD  PRO   135      11.896 -19.893   6.020  1.00 26.51           C  
ATOM   1061  N   ALA   136      14.241 -17.364   3.091  1.00 28.37           N  
ATOM   1062  CA  ALA   136      14.412 -16.350   2.053  1.00 28.37           C  
ATOM   1063  C   ALA   136      13.427 -16.568   0.907  1.00 28.37           C  
ATOM   1064  O   ALA   136      13.829 -16.668  -0.254  1.00 28.37           O  
ATOM   1065  CB  ALA   136      15.845 -16.362   1.528  1.00 28.37           C  
ATOM   1066  N   ASN   137      12.254 -17.062   1.050  1.00 30.55           N  
ATOM   1067  CA  ASN   137      11.426 -16.720  -0.102  1.00 30.55           C  
ATOM   1068  C   ASN   137      10.197 -15.916   0.310  1.00 30.55           C  
ATOM   1069  O   ASN   137       9.416 -16.357   1.156  1.00 30.55           O  
ATOM   1070  CB  ASN   137      11.006 -17.984  -0.855  1.00 30.55           C  
ATOM   1071  CG  ASN   137      12.092 -18.502  -1.778  1.00 30.55           C  
ATOM   1072  OD1 ASN   137      13.033 -17.780  -2.116  1.00 30.55           O  
ATOM   1073  ND2 ASN   137      11.969 -19.758  -2.192  1.00 30.55           N  
ATOM   1074  N   ARG   138      10.309 -14.590   0.179  1.00 31.34           N  
ATOM   1075  CA  ARG   138      10.029 -13.529  -0.783  1.00 31.34           C  
ATOM   1076  C   ARG   138       8.568 -13.098  -0.713  1.00 31.34           C  
ATOM   1077  O   ARG   138       7.708 -13.695  -1.364  1.00 31.34           O  
ATOM   1078  CB  ARG   138      10.374 -13.985  -2.202  1.00 31.34           C  
ATOM   1079  CG  ARG   138      11.828 -14.388  -2.384  1.00 31.34           C  
ATOM   1080  CD  ARG   138      12.131 -14.776  -3.824  1.00 31.34           C  
ATOM   1081  NE  ARG   138      13.406 -15.478  -3.938  1.00 31.34           N  
ATOM   1082  CZ  ARG   138      13.918 -15.942  -5.074  1.00 31.34           C  
ATOM   1083  NH1 ARG   138      13.269 -15.787  -6.223  1.00 31.34           N  
ATOM   1084  NH2 ARG   138      15.086 -16.566  -5.063  1.00 31.34           N  
ATOM   1085  N   GLY   139       8.033 -13.015   0.470  1.00 31.66           N  
ATOM   1086  CA  GLY   139       6.678 -12.488   0.482  1.00 31.66           C  
ATOM   1087  C   GLY   139       6.616 -10.995   0.226  1.00 31.66           C  
ATOM   1088  O   GLY   139       7.592 -10.279   0.456  1.00 31.66           O  
ATOM   1089  N   ALA   140       6.029 -10.666  -0.859  1.00 35.09           N  
ATOM   1090  CA  ALA   140       5.730  -9.245  -1.020  1.00 35.09           C  
ATOM   1091  C   ALA   140       4.400  -8.886  -0.363  1.00 35.09           C  
ATOM   1092  O   ALA   140       3.503  -9.726  -0.265  1.00 35.09           O  
ATOM   1093  CB  ALA   140       5.708  -8.871  -2.500  1.00 35.09           C  
ATOM   1094  N   THR   141       4.470  -7.792   0.294  1.00 38.42           N  
ATOM   1095  CA  THR   141       3.229  -7.232   0.818  1.00 38.42           C  
ATOM   1096  C   THR   141       2.828  -5.982   0.041  1.00 38.42           C  
ATOM   1097  O   THR   141       3.673  -5.140  -0.270  1.00 38.42           O  
ATOM   1098  CB  THR   141       3.358  -6.890   2.314  1.00 38.42           C  
ATOM   1099  OG1 THR   141       3.758  -8.062   3.034  1.00 38.42           O  
ATOM   1100  CG2 THR   141       2.035  -6.387   2.880  1.00 38.42           C  
ATOM   1101  N   LEU   142       1.521  -6.010  -0.237  1.00 38.57           N  
ATOM   1102  CA  LEU   142       1.016  -4.807  -0.891  1.00 38.57           C  
ATOM   1103  C   LEU   142       0.062  -4.050   0.028  1.00 38.57           C  
ATOM   1104  O   LEU   142      -0.817  -4.651   0.649  1.00 38.57           O  
ATOM   1105  CB  LEU   142       0.306  -5.166  -2.199  1.00 38.57           C  
ATOM   1106  CG  LEU   142       1.158  -5.855  -3.266  1.00 38.57           C  
ATOM   1107  CD1 LEU   142       0.349  -6.938  -3.972  1.00 38.57           C  
ATOM   1108  CD2 LEU   142       1.686  -4.835  -4.269  1.00 38.57           C  
ATOM   1109  N   MET   143       0.296  -2.793   0.039  1.00 41.34           N  
ATOM   1110  CA  MET   143      -0.595  -1.982   0.864  1.00 41.34           C  
ATOM   1111  C   MET   143      -1.074  -0.751   0.101  1.00 41.34           C  
ATOM   1112  O   MET   143      -0.265  -0.006  -0.453  1.00 41.34           O  
ATOM   1113  CB  MET   143       0.105  -1.557   2.155  1.00 41.34           C  
ATOM   1114  CG  MET   143      -0.850  -1.228   3.291  1.00 41.34           C  
ATOM   1115  SD  MET   143       0.025  -0.873   4.865  1.00 41.34           S  
ATOM   1116  CE  MET   143       0.959  -2.415   5.066  1.00 41.34           C  
ATOM   1117  N   LEU   144      -2.371  -0.563   0.100  1.00 38.73           N  
ATOM   1118  CA  LEU   144      -2.880   0.682  -0.465  1.00 38.73           C  
ATOM   1119  C   LEU   144      -3.036   1.746   0.617  1.00 38.73           C  
ATOM   1120  O   LEU   144      -3.653   1.496   1.654  1.00 38.73           O  
ATOM   1121  CB  LEU   144      -4.222   0.446  -1.162  1.00 38.73           C  
ATOM   1122  CG  LEU   144      -4.828   1.646  -1.891  1.00 38.73           C  
ATOM   1123  CD1 LEU   144      -3.984   2.007  -3.109  1.00 38.73           C  
ATOM   1124  CD2 LEU   144      -6.268   1.353  -2.299  1.00 38.73           C  
ATOM   1125  N   CYS   145      -2.573   2.857   0.312  1.00 43.80           N  
ATOM   1126  CA  CYS   145      -2.529   3.928   1.302  1.00 43.80           C  
ATOM   1127  C   CYS   145      -3.129   5.212   0.743  1.00 43.80           C  
ATOM   1128  O   CYS   145      -3.130   5.425  -0.470  1.00 43.80           O  
ATOM   1129  CB  CYS   145      -1.091   4.181   1.755  1.00 43.80           C  
ATOM   1130  SG  CYS   145      -0.226   2.691   2.298  1.00 43.80           S  
ATOM   1131  N   ARG   146      -3.800   5.967   1.561  1.00 45.16           N  
ATOM   1132  CA  ARG   146      -4.179   7.332   1.212  1.00 45.16           C  
ATOM   1133  C   ARG   146      -3.447   8.344   2.087  1.00 45.16           C  
ATOM   1134  O   ARG   146      -3.444   8.224   3.314  1.00 45.16           O  
ATOM   1135  CB  ARG   146      -5.691   7.521   1.345  1.00 45.16           C  
ATOM   1136  CG  ARG   146      -6.184   8.885   0.888  1.00 45.16           C  
ATOM   1137  CD  ARG   146      -7.674   9.061   1.146  1.00 45.16           C  
ATOM   1138  NE  ARG   146      -8.154  10.356   0.670  1.00 45.16           N  
ATOM   1139  CZ  ARG   146      -9.377  10.834   0.878  1.00 45.16           C  
ATOM   1140  NH1 ARG   146     -10.273  10.131   1.561  1.00 45.16           N  
ATOM   1141  NH2 ARG   146      -9.708  12.025   0.399  1.00 45.16           N  
ATOM   1142  N   ALA   147      -2.901   9.276   1.420  1.00 45.62           N  
ATOM   1143  CA  ALA   147      -2.199  10.323   2.159  1.00 45.62           C  
ATOM   1144  C   ALA   147      -3.184  11.291   2.808  1.00 45.62           C  
ATOM   1145  O   ALA   147      -4.087  11.806   2.143  1.00 45.62           O  
ATOM   1146  CB  ALA   147      -1.246  11.078   1.236  1.00 45.62           C  
ATOM   1147  N   THR   148      -3.043  11.587   4.009  1.00 47.77           N  
ATOM   1148  CA  THR   148      -3.963  12.527   4.640  1.00 47.77           C  
ATOM   1149  C   THR   148      -3.342  13.918   4.726  1.00 47.77           C  
ATOM   1150  O   THR   148      -4.012  14.881   5.103  1.00 47.77           O  
ATOM   1151  CB  THR   148      -4.365  12.054   6.049  1.00 47.77           C  
ATOM   1152  OG1 THR   148      -3.189  11.927   6.858  1.00 47.77           O  
ATOM   1153  CG2 THR   148      -5.078  10.706   5.994  1.00 47.77           C  
ATOM   1154  N   LYS   149      -2.083  13.963   4.563  1.00 49.53           N  
ATOM   1155  CA  LYS   149      -1.340  15.206   4.374  1.00 49.53           C  
ATOM   1156  C   LYS   149      -0.292  15.059   3.275  1.00 49.53           C  
ATOM   1157  O   LYS   149      -0.123  13.975   2.713  1.00 49.53           O  
ATOM   1158  CB  LYS   149      -0.672  15.637   5.681  1.00 49.53           C  
ATOM   1159  CG  LYS   149       0.204  14.564   6.310  1.00 49.53           C  
ATOM   1160  CD  LYS   149       0.717  14.993   7.680  1.00 49.53           C  
ATOM   1161  CE  LYS   149       1.672  13.964   8.268  1.00 49.53           C  
ATOM   1162  NZ  LYS   149       2.278  14.438   9.548  1.00 49.53           N  
ATOM   1163  N   ASN   150       0.329  16.150   3.016  1.00 57.23           N  
ATOM   1164  CA  ASN   150       1.451  16.074   2.087  1.00 57.23           C  
ATOM   1165  C   ASN   150       2.632  15.323   2.695  1.00 57.23           C  
ATOM   1166  O   ASN   150       3.019  15.585   3.836  1.00 57.23           O  
ATOM   1167  CB  ASN   150       1.881  17.476   1.650  1.00 57.23           C  
ATOM   1168  CG  ASN   150       0.821  18.182   0.828  1.00 57.23           C  
ATOM   1169  OD1 ASN   150      -0.039  17.541   0.220  1.00 57.23           O  
ATOM   1170  ND2 ASN   150       0.876  19.508   0.804  1.00 57.23           N  
ATOM   1171  N   ILE   151       3.074  14.300   2.116  1.00 50.02           N  
ATOM   1172  CA  ILE   151       4.188  13.479   2.577  1.00 50.02           C  
ATOM   1173  C   ILE   151       5.448  13.829   1.788  1.00 50.02           C  
ATOM   1174  O   ILE   151       5.458  13.752   0.558  1.00 50.02           O  
ATOM   1175  CB  ILE   151       3.874  11.972   2.444  1.00 50.02           C  
ATOM   1176  CG1 ILE   151       2.611  11.618   3.238  1.00 50.02           C  
ATOM   1177  CG2 ILE   151       5.066  11.129   2.906  1.00 50.02           C  
ATOM   1178  CD1 ILE   151       2.112  10.198   3.006  1.00 50.02           C  
ATOM   1179  N   GLN   152       6.429  14.331   2.408  1.00 53.06           N  
ATOM   1180  CA  GLN   152       7.615  14.724   1.654  1.00 53.06           C  
ATOM   1181  C   GLN   152       8.755  13.733   1.867  1.00 53.06           C  
ATOM   1182  O   GLN   152       9.678  13.655   1.053  1.00 53.06           O  
ATOM   1183  CB  GLN   152       8.062  16.132   2.052  1.00 53.06           C  
ATOM   1184  CG  GLN   152       7.127  17.233   1.572  1.00 53.06           C  
ATOM   1185  CD  GLN   152       7.649  18.623   1.880  1.00 53.06           C  
ATOM   1186  OE1 GLN   152       8.707  18.780   2.498  1.00 53.06           O  
ATOM   1187  NE2 GLN   152       6.912  19.642   1.452  1.00 53.06           N  
ATOM   1188  N   THR   153       8.726  13.091   3.066  1.00 51.16           N  
ATOM   1189  CA  THR   153       9.834  12.197   3.381  1.00 51.16           C  
ATOM   1190  C   THR   153       9.317  10.838   3.844  1.00 51.16           C  
ATOM   1191  O   THR   153       8.282  10.755   4.509  1.00 51.16           O  
ATOM   1192  CB  THR   153      10.746  12.798   4.466  1.00 51.16           C  
ATOM   1193  OG1 THR   153       9.963  13.626   5.336  1.00 51.16           O  
ATOM   1194  CG2 THR   153      11.857  13.640   3.845  1.00 51.16           C  
ATOM   1195  N   PHE   154       9.933   9.827   3.432  1.00 43.80           N  
ATOM   1196  CA  PHE   154       9.667   8.462   3.871  1.00 43.80           C  
ATOM   1197  C   PHE   154      10.860   7.896   4.633  1.00 43.80           C  
ATOM   1198  O   PHE   154      12.010   8.127   4.256  1.00 43.80           O  
ATOM   1199  CB  PHE   154       9.337   7.566   2.673  1.00 43.80           C  
ATOM   1200  CG  PHE   154       8.059   7.938   1.971  1.00 43.80           C  
ATOM   1201  CD1 PHE   154       6.840   7.429   2.400  1.00 43.80           C  
ATOM   1202  CD2 PHE   154       8.078   8.797   0.880  1.00 43.80           C  
ATOM   1203  CE1 PHE   154       5.656   7.772   1.752  1.00 43.80           C  
ATOM   1204  CE2 PHE   154       6.899   9.144   0.226  1.00 43.80           C  
ATOM   1205  CZ  PHE   154       5.689   8.630   0.664  1.00 43.80           C  
ATOM   1206  N   ASN   155      10.695   7.352   5.711  1.00 42.94           N  
ATOM   1207  CA  ASN   155      11.726   6.498   6.292  1.00 42.94           C  
ATOM   1208  C   ASN   155      11.261   5.048   6.394  1.00 42.94           C  
ATOM   1209  O   ASN   155      10.327   4.742   7.136  1.00 42.94           O  
ATOM   1210  CB  ASN   155      12.143   7.020   7.668  1.00 42.94           C  
ATOM   1211  CG  ASN   155      13.604   6.756   7.975  1.00 42.94           C  
ATOM   1212  OD1 ASN   155      14.228   5.880   7.372  1.00 42.94           O  
ATOM   1213  ND2 ASN   155      14.159   7.513   8.914  1.00 42.94           N  
ATOM   1214  N   PHE   156      11.845   4.252   5.657  1.00 38.76           N  
ATOM   1215  CA  PHE   156      11.449   2.849   5.666  1.00 38.76           C  
ATOM   1216  C   PHE   156      12.432   2.014   6.477  1.00 38.76           C  
ATOM   1217  O   PHE   156      13.637   2.273   6.460  1.00 38.76           O  
ATOM   1218  CB  PHE   156      11.354   2.307   4.236  1.00 38.76           C  
ATOM   1219  CG  PHE   156      10.336   3.016   3.384  1.00 38.76           C  
ATOM   1220  CD1 PHE   156       8.983   2.725   3.506  1.00 38.76           C  
ATOM   1221  CD2 PHE   156      10.733   3.975   2.460  1.00 38.76           C  
ATOM   1222  CE1 PHE   156       8.039   3.380   2.719  1.00 38.76           C  
ATOM   1223  CE2 PHE   156       9.796   4.633   1.670  1.00 38.76           C  
ATOM   1224  CZ  PHE   156       8.449   4.334   1.800  1.00 38.76           C  
ATOM   1225  N   ALA   157      11.985   1.183   7.290  1.00 36.36           N  
ATOM   1226  CA  ALA   157      12.930   0.275   7.934  1.00 36.36           C  
ATOM   1227  C   ALA   157      13.310  -0.873   7.002  1.00 36.36           C  
ATOM   1228  O   ALA   157      14.234  -1.636   7.292  1.00 36.36           O  
ATOM   1229  CB  ALA   157      12.343  -0.271   9.233  1.00 36.36           C  
ATOM   1230  N   ALA   158      12.522  -0.972   5.953  1.00 37.09           N  
ATOM   1231  CA  ALA   158      12.821  -1.973   4.932  1.00 37.09           C  
ATOM   1232  C   ALA   158      12.847  -1.346   3.541  1.00 37.09           C  
ATOM   1233  O   ALA   158      12.525  -0.166   3.378  1.00 37.09           O  
ATOM   1234  CB  ALA   158      11.799  -3.106   4.982  1.00 37.09           C  
ATOM   1235  N   THR   159      13.317  -2.170   2.673  1.00 43.97           N  
ATOM   1236  CA  THR   159      13.324  -1.770   1.270  1.00 43.97           C  
ATOM   1237  C   THR   159      11.908  -1.766   0.701  1.00 43.97           C  
ATOM   1238  O   THR   159      11.154  -2.722   0.893  1.00 43.97           O  
ATOM   1239  CB  THR   159      14.215  -2.703   0.428  1.00 43.97           C  
ATOM   1240  OG1 THR   159      15.546  -2.691   0.960  1.00 43.97           O  
ATOM   1241  CG2 THR   159      14.259  -2.254  -1.029  1.00 43.97           C  
ATOM   1242  N   VAL   160      11.498  -0.696   0.319  1.00 41.32           N  
ATOM   1243  CA  VAL   160      10.149  -0.544  -0.216  1.00 41.32           C  
ATOM   1244  C   VAL   160      10.218  -0.156  -1.692  1.00 41.32           C  
ATOM   1245  O   VAL   160      11.187   0.469  -2.130  1.00 41.32           O  
ATOM   1246  CB  VAL   160       9.340   0.508   0.574  1.00 41.32           C  
ATOM   1247  CG1 VAL   160       8.308  -0.169   1.474  1.00 41.32           C  
ATOM   1248  CG2 VAL   160      10.275   1.391   1.399  1.00 41.32           C  
ATOM   1249  N   TYR   161       9.221  -0.542  -2.375  1.00 41.03           N  
ATOM   1250  CA  TYR   161       9.036  -0.123  -3.760  1.00 41.03           C  
ATOM   1251  C   TYR   161       7.746   0.672  -3.921  1.00 41.03           C  
ATOM   1252  O   TYR   161       6.678   0.228  -3.493  1.00 41.03           O  
ATOM   1253  CB  TYR   161       9.020  -1.338  -4.692  1.00 41.03           C  
ATOM   1254  CG  TYR   161      10.326  -2.095  -4.725  1.00 41.03           C  
ATOM   1255  CD1 TYR   161      11.270  -1.851  -5.719  1.00 41.03           C  
ATOM   1256  CD2 TYR   161      10.617  -3.055  -3.762  1.00 41.03           C  
ATOM   1257  CE1 TYR   161      12.474  -2.548  -5.754  1.00 41.03           C  
ATOM   1258  CE2 TYR   161      11.817  -3.758  -3.787  1.00 41.03           C  
ATOM   1259  CZ  TYR   161      12.738  -3.497  -4.785  1.00 41.03           C  
ATOM   1260  OH  TYR   161      13.928  -4.190  -4.815  1.00 41.03           O  
ATOM   1261  N   ILE   162       7.829   1.867  -4.358  1.00 38.48           N  
ATOM   1262  CA  ILE   162       6.632   2.686  -4.520  1.00 38.48           C  
ATOM   1263  C   ILE   162       6.311   2.841  -6.005  1.00 38.48           C  
ATOM   1264  O   ILE   162       7.124   3.364  -6.771  1.00 38.48           O  
ATOM   1265  CB  ILE   162       6.803   4.073  -3.861  1.00 38.48           C  
ATOM   1266  CG1 ILE   162       7.167   3.919  -2.380  1.00 38.48           C  
ATOM   1267  CG2 ILE   162       5.532   4.911  -4.029  1.00 38.48           C  
ATOM   1268  CD1 ILE   162       7.266   5.239  -1.626  1.00 38.48           C  
ATOM   1269  N   PRO   163       5.282   2.188  -6.374  1.00 35.85           N  
ATOM   1270  CA  PRO   163       4.966   2.334  -7.797  1.00 35.85           C  
ATOM   1271  C   PRO   163       4.789   3.792  -8.216  1.00 35.85           C  
ATOM   1272  O   PRO   163       4.519   4.652  -7.373  1.00 35.85           O  
ATOM   1273  CB  PRO   163       3.654   1.559  -7.948  1.00 35.85           C  
ATOM   1274  CG  PRO   163       3.286   1.157  -6.557  1.00 35.85           C  
ATOM   1275  CD  PRO   163       4.379   1.598  -5.628  1.00 35.85           C  
ATOM   1276  N   ALA   164       5.196   4.102  -9.406  1.00 33.06           N  
ATOM   1277  CA  ALA   164       5.128   5.361 -10.143  1.00 33.06           C  
ATOM   1278  C   ALA   164       3.741   5.987 -10.032  1.00 33.06           C  
ATOM   1279  O   ALA   164       2.734   5.276  -9.985  1.00 33.06           O  
ATOM   1280  CB  ALA   164       5.492   5.139 -11.609  1.00 33.06           C  
ATOM   1281  N   TYR   165       3.644   7.214  -9.574  1.00 35.33           N  
ATOM   1282  CA  TYR   165       2.367   7.893  -9.764  1.00 35.33           C  
ATOM   1283  C   TYR   165       2.527   9.114 -10.662  1.00 35.33           C  
ATOM   1284  O   TYR   165       3.648   9.552 -10.931  1.00 35.33           O  
ATOM   1285  CB  TYR   165       1.773   8.310  -8.416  1.00 35.33           C  
ATOM   1286  CG  TYR   165       2.736   9.074  -7.539  1.00 35.33           C  
ATOM   1287  CD1 TYR   165       3.629   8.405  -6.705  1.00 35.33           C  
ATOM   1288  CD2 TYR   165       2.754  10.464  -7.542  1.00 35.33           C  
ATOM   1289  CE1 TYR   165       4.517   9.104  -5.894  1.00 35.33           C  
ATOM   1290  CE2 TYR   165       3.638  11.174  -6.735  1.00 35.33           C  
ATOM   1291  CZ  TYR   165       4.514  10.486  -5.916  1.00 35.33           C  
ATOM   1292  OH  TYR   165       5.391  11.183  -5.115  1.00 35.33           O  
ATOM   1293  N   LYS   166       1.533   9.473 -11.421  1.00 36.97           N  
ATOM   1294  CA  LYS   166       1.441  10.624 -12.314  1.00 36.97           C  
ATOM   1295  C   LYS   166       1.037  11.882 -11.551  1.00 36.97           C  
ATOM   1296  O   LYS   166       0.056  11.873 -10.804  1.00 36.97           O  
ATOM   1297  CB  LYS   166       0.443  10.351 -13.440  1.00 36.97           C  
ATOM   1298  CG  LYS   166       1.064   9.722 -14.679  1.00 36.97           C  
ATOM   1299  CD  LYS   166       0.030   9.514 -15.778  1.00 36.97           C  
ATOM   1300  CE  LYS   166       0.629   8.800 -16.982  1.00 36.97           C  
ATOM   1301  NZ  LYS   166      -0.354   8.681 -18.101  1.00 36.97           N  
ATOM   1302  N   VAL   167       1.994  12.744 -11.240  1.00 36.23           N  
ATOM   1303  CA  VAL   167       1.574  14.008 -10.644  1.00 36.23           C  
ATOM   1304  C   VAL   167       1.439  15.072 -11.731  1.00 36.23           C  
ATOM   1305  O   VAL   167       2.188  15.065 -12.711  1.00 36.23           O  
ATOM   1306  CB  VAL   167       2.564  14.480  -9.556  1.00 36.23           C  
ATOM   1307  CG1 VAL   167       1.977  15.644  -8.760  1.00 36.23           C  
ATOM   1308  CG2 VAL   167       2.926  13.322  -8.627  1.00 36.23           C  
ATOM   1309  N   LYS   168       0.319  15.738 -11.760  1.00 36.88           N  
ATOM   1310  CA  LYS   168       0.239  16.941 -12.582  1.00 36.88           C  
ATOM   1311  C   LYS   168       1.075  18.070 -11.987  1.00 36.88           C  
ATOM   1312  O   LYS   168       1.012  18.329 -10.783  1.00 36.88           O  
ATOM   1313  CB  LYS   168      -1.215  17.391 -12.734  1.00 36.88           C  
ATOM   1314  CG  LYS   168      -1.973  16.670 -13.839  1.00 36.88           C  
ATOM   1315  CD  LYS   168      -3.289  17.367 -14.161  1.00 36.88           C  
ATOM   1316  CE  LYS   168      -4.040  16.657 -15.281  1.00 36.88           C  
ATOM   1317  NZ  LYS   168      -5.275  17.398 -15.675  1.00 36.88           N  
ATOM   1318  N   ASP   169       2.300  18.184 -12.358  1.00 39.03           N  
ATOM   1319  CA  ASP   169       3.084  19.321 -11.886  1.00 39.03           C  
ATOM   1320  C   ASP   169       2.289  20.620 -11.994  1.00 39.03           C  
ATOM   1321  O   ASP   169       1.528  20.811 -12.945  1.00 39.03           O  
ATOM   1322  CB  ASP   169       4.390  19.437 -12.675  1.00 39.03           C  
ATOM   1323  CG  ASP   169       5.534  20.001 -11.850  1.00 39.03           C  
ATOM   1324  OD1 ASP   169       5.311  20.385 -10.681  1.00 39.03           O  
ATOM   1325  OD2 ASP   169       6.667  20.065 -12.374  1.00 39.03           O  
ATOM   1326  N   GLY   170       1.577  20.976 -11.003  1.00 36.14           N  
ATOM   1327  CA  GLY   170       0.982  22.281 -10.766  1.00 36.14           C  
ATOM   1328  C   GLY   170       1.533  23.362 -11.677  1.00 36.14           C  
ATOM   1329  O   GLY   170       2.620  23.213 -12.239  1.00 36.14           O  
ATOM   1330  N   ALA   171       0.640  23.796 -12.664  1.00 35.30           N  
ATOM   1331  CA  ALA   171       0.423  24.887 -13.610  1.00 35.30           C  
ATOM   1332  C   ALA   171       0.971  24.534 -14.990  1.00 35.30           C  
ATOM   1333  O   ALA   171       2.188  24.483 -15.186  1.00 35.30           O  
ATOM   1334  CB  ALA   171       1.068  26.172 -13.097  1.00 35.30           C  
ATOM   1335  N   GLY   172       0.377  23.410 -15.638  1.00 36.49           N  
ATOM   1336  CA  GLY   172       0.455  23.224 -17.078  1.00 36.49           C  
ATOM   1337  C   GLY   172       0.803  21.803 -17.478  1.00 36.49           C  
ATOM   1338  O   GLY   172       1.134  21.542 -18.637  1.00 36.49           O  
ATOM   1339  N   GLY   173       0.467  20.877 -16.587  1.00 36.00           N  
ATOM   1340  CA  GLY   173       0.043  19.514 -16.863  1.00 36.00           C  
ATOM   1341  C   GLY   173       1.154  18.645 -17.424  1.00 36.00           C  
ATOM   1342  O   GLY   173       1.024  18.091 -18.517  1.00 36.00           O  
ATOM   1343  N   LYS   174       2.384  18.882 -17.106  1.00 34.90           N  
ATOM   1344  CA  LYS   174       3.274  17.798 -17.510  1.00 34.90           C  
ATOM   1345  C   LYS   174       3.245  16.656 -16.499  1.00 34.90           C  
ATOM   1346  O   LYS   174       3.332  16.887 -15.291  1.00 34.90           O  
ATOM   1347  CB  LYS   174       4.705  18.312 -17.679  1.00 34.90           C  
ATOM   1348  CG  LYS   174       4.930  19.107 -18.957  1.00 34.90           C  
ATOM   1349  CD  LYS   174       6.412  19.359 -19.204  1.00 34.90           C  
ATOM   1350  CE  LYS   174       6.636  20.203 -20.452  1.00 34.90           C  
ATOM   1351  NZ  LYS   174       8.088  20.375 -20.751  1.00 34.90           N  
ATOM   1352  N   ASP   175       2.553  15.612 -16.893  1.00 33.00           N  
ATOM   1353  CA  ASP   175       2.549  14.363 -16.137  1.00 33.00           C  
ATOM   1354  C   ASP   175       3.969  13.939 -15.768  1.00 33.00           C  
ATOM   1355  O   ASP   175       4.846  13.874 -16.631  1.00 33.00           O  
ATOM   1356  CB  ASP   175       1.860  13.255 -16.936  1.00 33.00           C  
ATOM   1357  CG  ASP   175       0.372  13.496 -17.123  1.00 33.00           C  
ATOM   1358  OD1 ASP   175      -0.244  14.187 -16.283  1.00 33.00           O  
ATOM   1359  OD2 ASP   175      -0.190  12.987 -18.117  1.00 33.00           O  
ATOM   1360  N   VAL   176       4.375  14.357 -14.651  1.00 32.70           N  
ATOM   1361  CA  VAL   176       5.656  13.746 -14.310  1.00 32.70           C  
ATOM   1362  C   VAL   176       5.435  12.311 -13.837  1.00 32.70           C  
ATOM   1363  O   VAL   176       4.596  12.059 -12.969  1.00 32.70           O  
ATOM   1364  CB  VAL   176       6.399  14.557 -13.224  1.00 32.70           C  
ATOM   1365  CG1 VAL   176       7.751  13.922 -12.907  1.00 32.70           C  
ATOM   1366  CG2 VAL   176       6.578  16.007 -13.670  1.00 32.70           C  
ATOM   1367  N   VAL   177       5.639  11.385 -14.667  1.00 31.65           N  
ATOM   1368  CA  VAL   177       5.639   9.973 -14.297  1.00 31.65           C  
ATOM   1369  C   VAL   177       6.827   9.678 -13.384  1.00 31.65           C  
ATOM   1370  O   VAL   177       7.978   9.921 -13.754  1.00 31.65           O  
ATOM   1371  CB  VAL   177       5.685   9.060 -15.543  1.00 31.65           C  
ATOM   1372  CG1 VAL   177       5.673   7.588 -15.134  1.00 31.65           C  
ATOM   1373  CG2 VAL   177       4.513   9.369 -16.473  1.00 31.65           C  
ATOM   1374  N   LEU   178       6.528   9.384 -12.209  1.00 32.46           N  
ATOM   1375  CA  LEU   178       7.736   9.098 -11.443  1.00 32.46           C  
ATOM   1376  C   LEU   178       7.991   7.596 -11.371  1.00 32.46           C  
ATOM   1377  O   LEU   178       7.047   6.804 -11.315  1.00 32.46           O  
ATOM   1378  CB  LEU   178       7.624   9.677 -10.030  1.00 32.46           C  
ATOM   1379  CG  LEU   178       7.672  11.201  -9.916  1.00 32.46           C  
ATOM   1380  CD1 LEU   178       7.027  11.656  -8.611  1.00 32.46           C  
ATOM   1381  CD2 LEU   178       9.111  11.699 -10.008  1.00 32.46           C  
ATOM   1382  N   ASN   179       9.146   7.132 -11.818  1.00 30.57           N  
ATOM   1383  CA  ASN   179       9.645   5.771 -11.978  1.00 30.57           C  
ATOM   1384  C   ASN   179       9.588   4.995 -10.665  1.00 30.57           C  
ATOM   1385  O   ASN   179       9.511   5.592  -9.589  1.00 30.57           O  
ATOM   1386  CB  ASN   179      11.075   5.784 -12.524  1.00 30.57           C  
ATOM   1387  CG  ASN   179      11.127   6.040 -14.017  1.00 30.57           C  
ATOM   1388  OD1 ASN   179      10.270   5.570 -14.770  1.00 30.57           O  
ATOM   1389  ND2 ASN   179      12.132   6.787 -14.456  1.00 30.57           N  
ATOM   1390  N   VAL   180       9.038   3.793 -10.645  1.00 32.28           N  
ATOM   1391  CA  VAL   180       9.175   2.873  -9.520  1.00 32.28           C  
ATOM   1392  C   VAL   180      10.543   3.056  -8.867  1.00 32.28           C  
ATOM   1393  O   VAL   180      11.571   3.038  -9.548  1.00 32.28           O  
ATOM   1394  CB  VAL   180       8.988   1.405  -9.962  1.00 32.28           C  
ATOM   1395  CG1 VAL   180       9.205   0.455  -8.786  1.00 32.28           C  
ATOM   1396  CG2 VAL   180       7.600   1.203 -10.566  1.00 32.28           C  
ATOM   1397  N   ALA   181      10.482   3.503  -7.729  1.00 38.47           N  
ATOM   1398  CA  ALA   181      11.780   3.681  -7.084  1.00 38.47           C  
ATOM   1399  C   ALA   181      12.032   2.589  -6.048  1.00 38.47           C  
ATOM   1400  O   ALA   181      11.091   2.068  -5.445  1.00 38.47           O  
ATOM   1401  CB  ALA   181      11.866   5.059  -6.432  1.00 38.47           C  
ATOM   1402  N   GLN   182      13.071   1.855  -6.237  1.00 42.12           N  
ATOM   1403  CA  GLN   182      13.586   0.971  -5.196  1.00 42.12           C  
ATOM   1404  C   GLN   182      14.187   1.770  -4.044  1.00 42.12           C  
ATOM   1405  O   GLN   182      15.061   2.614  -4.255  1.00 42.12           O  
ATOM   1406  CB  GLN   182      14.630   0.014  -5.773  1.00 42.12           C  
ATOM   1407  CG  GLN   182      15.141  -1.014  -4.773  1.00 42.12           C  
ATOM   1408  CD  GLN   182      16.194  -1.933  -5.362  1.00 42.12           C  
ATOM   1409  OE1 GLN   182      16.290  -2.087  -6.584  1.00 42.12           O  
ATOM   1410  NE2 GLN   182      16.992  -2.552  -4.498  1.00 42.12           N  
ATOM   1411  N   TRP   183      13.800   1.286  -2.901  1.00 40.93           N  
ATOM   1412  CA  TRP   183      14.420   2.106  -1.866  1.00 40.93           C  
ATOM   1413  C   TRP   183      14.997   1.237  -0.754  1.00 40.93           C  
ATOM   1414  O   TRP   183      14.300   0.385  -0.198  1.00 40.93           O  
ATOM   1415  CB  TRP   183      13.406   3.095  -1.283  1.00 40.93           C  
ATOM   1416  CG  TRP   183      12.425   3.623  -2.287  1.00 40.93           C  
ATOM   1417  CD1 TRP   183      11.159   3.163  -2.523  1.00 40.93           C  
ATOM   1418  CD2 TRP   183      12.633   4.710  -3.194  1.00 40.93           C  
ATOM   1419  NE1 TRP   183      10.567   3.900  -3.523  1.00 40.93           N  
ATOM   1420  CE2 TRP   183      11.449   4.855  -3.951  1.00 40.93           C  
ATOM   1421  CE3 TRP   183      13.706   5.577  -3.439  1.00 40.93           C  
ATOM   1422  CZ2 TRP   183      11.309   5.833  -4.938  1.00 40.93           C  
ATOM   1423  CZ3 TRP   183      13.564   6.551  -4.422  1.00 40.93           C  
ATOM   1424  CH2 TRP   183      12.374   6.669  -5.158  1.00 40.93           C  
ATOM   1425  N   GLU   184      16.134   1.655  -0.181  1.00 44.93           N  
ATOM   1426  CA  GLU   184      16.846   0.873   0.825  1.00 44.93           C  
ATOM   1427  C   GLU   184      16.415   1.265   2.236  1.00 44.93           C  
ATOM   1428  O   GLU   184      15.922   2.374   2.454  1.00 44.93           O  
ATOM   1429  CB  GLU   184      18.359   1.048   0.670  1.00 44.93           C  
ATOM   1430  CG  GLU   184      18.926   0.407  -0.588  1.00 44.93           C  
ATOM   1431  CD  GLU   184      20.444   0.475  -0.664  1.00 44.93           C  
ATOM   1432  OE1 GLU   184      21.036  -0.175  -1.555  1.00 44.93           O  
ATOM   1433  OE2 GLU   184      21.045   1.182   0.174  1.00 44.93           O  
ATOM   1434  N   ALA   185      16.348   0.315   3.008  1.00 42.17           N  
ATOM   1435  CA  ALA   185      15.964   0.459   4.410  1.00 42.17           C  
ATOM   1436  C   ALA   185      16.718   1.610   5.070  1.00 42.17           C  
ATOM   1437  O   ALA   185      17.907   1.810   4.812  1.00 42.17           O  
ATOM   1438  CB  ALA   185      16.218  -0.843   5.168  1.00 42.17           C  
ATOM   1439  N   ASN   186      15.957   2.323   5.823  1.00 38.86           N  
ATOM   1440  CA  ASN   186      16.457   3.227   6.853  1.00 38.86           C  
ATOM   1441  C   ASN   186      17.086   4.477   6.244  1.00 38.86           C  
ATOM   1442  O   ASN   186      17.984   5.077   6.837  1.00 38.86           O  
ATOM   1443  CB  ASN   186      17.466   2.510   7.753  1.00 38.86           C  
ATOM   1444  CG  ASN   186      16.842   1.374   8.539  1.00 38.86           C  
ATOM   1445  OD1 ASN   186      15.704   1.475   9.003  1.00 38.86           O  
ATOM   1446  ND2 ASN   186      17.584   0.283   8.693  1.00 38.86           N  
ATOM   1447  N   LYS   187      16.866   4.701   5.053  1.00 48.72           N  
ATOM   1448  CA  LYS   187      17.260   5.961   4.429  1.00 48.72           C  
ATOM   1449  C   LYS   187      16.093   6.943   4.391  1.00 48.72           C  
ATOM   1450  O   LYS   187      14.946   6.545   4.181  1.00 48.72           O  
ATOM   1451  CB  LYS   187      17.787   5.718   3.014  1.00 48.72           C  
ATOM   1452  CG  LYS   187      19.299   5.567   2.934  1.00 48.72           C  
ATOM   1453  CD  LYS   187      19.799   5.693   1.500  1.00 48.72           C  
ATOM   1454  CE  LYS   187      21.312   5.548   1.420  1.00 48.72           C  
ATOM   1455  NZ  LYS   187      21.811   5.715   0.022  1.00 48.72           N  
ATOM   1456  N   THR   188      16.352   8.110   4.947  1.00 47.43           N  
ATOM   1457  CA  THR   188      15.379   9.189   4.822  1.00 47.43           C  
ATOM   1458  C   THR   188      15.341   9.720   3.392  1.00 47.43           C  
ATOM   1459  O   THR   188      16.382  10.046   2.817  1.00 47.43           O  
ATOM   1460  CB  THR   188      15.695  10.342   5.793  1.00 47.43           C  
ATOM   1461  OG1 THR   188      15.734   9.835   7.132  1.00 47.43           O  
ATOM   1462  CG2 THR   188      14.638  11.439   5.707  1.00 47.43           C  
ATOM   1463  N   LEU   189      14.164   9.998   2.931  1.00 43.40           N  
ATOM   1464  CA  LEU   189      14.208  10.490   1.558  1.00 43.40           C  
ATOM   1465  C   LEU   189      13.399  11.775   1.415  1.00 43.40           C  
ATOM   1466  O   LEU   189      12.361  11.935   2.061  1.00 43.40           O  
ATOM   1467  CB  LEU   189      13.678   9.428   0.591  1.00 43.40           C  
ATOM   1468  CG  LEU   189      14.491   8.137   0.489  1.00 43.40           C  
ATOM   1469  CD1 LEU   189      13.648   7.027  -0.128  1.00 43.40           C  
ATOM   1470  CD2 LEU   189      15.760   8.368  -0.325  1.00 43.40           C  
ATOM   1471  N   THR   190      13.642  12.570   0.404  1.00 42.04           N  
ATOM   1472  CA  THR   190      12.876  13.752   0.024  1.00 42.04           C  
ATOM   1473  C   THR   190      12.301  13.595  -1.381  1.00 42.04           C  
ATOM   1474  O   THR   190      13.037  13.323  -2.332  1.00 42.04           O  
ATOM   1475  CB  THR   190      13.742  15.023   0.088  1.00 42.04           C  
ATOM   1476  OG1 THR   190      14.855  14.793   0.961  1.00 42.04           O  
ATOM   1477  CG2 THR   190      12.939  16.210   0.610  1.00 42.04           C  
ATOM   1478  N   TYR   191      11.226  12.904  -1.583  1.00 41.51           N  
ATOM   1479  CA  TYR   191      10.643  12.664  -2.898  1.00 41.51           C  
ATOM   1480  C   TYR   191       9.681  13.783  -3.280  1.00 41.51           C  
ATOM   1481  O   TYR   191       9.206  14.524  -2.417  1.00 41.51           O  
ATOM   1482  CB  TYR   191       9.914  11.317  -2.926  1.00 41.51           C  
ATOM   1483  CG  TYR   191      10.061  10.574  -4.232  1.00 41.51           C  
ATOM   1484  CD1 TYR   191       9.037  10.579  -5.177  1.00 41.51           C  
ATOM   1485  CD2 TYR   191      11.222   9.866  -4.523  1.00 41.51           C  
ATOM   1486  CE1 TYR   191       9.167   9.894  -6.381  1.00 41.51           C  
ATOM   1487  CE2 TYR   191      11.363   9.178  -5.724  1.00 41.51           C  
ATOM   1488  CZ  TYR   191      10.332   9.198  -6.645  1.00 41.51           C  
ATOM   1489  OH  TYR   191      10.466   8.519  -7.835  1.00 41.51           O  
ATOM   1490  N   PRO   192       9.183  13.874  -4.522  1.00 46.48           N  
ATOM   1491  CA  PRO   192       8.158  14.915  -4.627  1.00 46.48           C  
ATOM   1492  C   PRO   192       6.954  14.651  -3.726  1.00 46.48           C  
ATOM   1493  O   PRO   192       6.691  13.502  -3.362  1.00 46.48           O  
ATOM   1494  CB  PRO   192       7.757  14.867  -6.103  1.00 46.48           C  
ATOM   1495  CG  PRO   192       8.438  13.651  -6.645  1.00 46.48           C  
ATOM   1496  CD  PRO   192       9.366  13.116  -5.592  1.00 46.48           C  
ATOM   1497  N   ALA   193       6.720  15.529  -2.782  1.00 48.16           N  
ATOM   1498  CA  ALA   193       5.624  15.507  -1.816  1.00 48.16           C  
ATOM   1499  C   ALA   193       4.423  14.744  -2.366  1.00 48.16           C  
ATOM   1500  O   ALA   193       4.067  14.894  -3.537  1.00 48.16           O  
ATOM   1501  CB  ALA   193       5.219  16.930  -1.439  1.00 48.16           C  
ATOM   1502  N   ILE   194       4.175  13.538  -1.862  1.00 49.36           N  
ATOM   1503  CA  ILE   194       2.861  12.960  -2.119  1.00 49.36           C  
ATOM   1504  C   ILE   194       1.774  13.888  -1.581  1.00 49.36           C  
ATOM   1505  O   ILE   194       1.691  14.122  -0.373  1.00 49.36           O  
ATOM   1506  CB  ILE   194       2.728  11.556  -1.486  1.00 49.36           C  
ATOM   1507  CG1 ILE   194       3.826  10.626  -2.014  1.00 49.36           C  
ATOM   1508  CG2 ILE   194       1.338  10.972  -1.756  1.00 49.36           C  
ATOM   1509  CD1 ILE   194       3.695   9.184  -1.544  1.00 49.36           C  
ATOM   1510  N   PRO   195       1.059  14.471  -2.482  1.00 51.59           N  
ATOM   1511  CA  PRO   195       0.023  15.387  -2.000  1.00 51.59           C  
ATOM   1512  C   PRO   195      -1.041  14.685  -1.160  1.00 51.59           C  
ATOM   1513  O   PRO   195      -1.290  13.491  -1.344  1.00 51.59           O  
ATOM   1514  CB  PRO   195      -0.582  15.945  -3.291  1.00 51.59           C  
ATOM   1515  CG  PRO   195       0.204  15.305  -4.389  1.00 51.59           C  
ATOM   1516  CD  PRO   195       1.156  14.316  -3.780  1.00 51.59           C  
ATOM   1517  N   LYS   196      -1.557  15.381  -0.271  1.00 52.18           N  
ATOM   1518  CA  LYS   196      -2.723  14.960   0.500  1.00 52.18           C  
ATOM   1519  C   LYS   196      -3.783  14.337  -0.404  1.00 52.18           C  
ATOM   1520  O   LYS   196      -3.975  14.776  -1.539  1.00 52.18           O  
ATOM   1521  CB  LYS   196      -3.317  16.143   1.266  1.00 52.18           C  
ATOM   1522  CG  LYS   196      -4.559  15.797   2.073  1.00 52.18           C  
ATOM   1523  CD  LYS   196      -5.134  17.025   2.767  1.00 52.18           C  
ATOM   1524  CE  LYS   196      -6.403  16.689   3.538  1.00 52.18           C  
ATOM   1525  NZ  LYS   196      -7.024  17.906   4.141  1.00 52.18           N  
ATOM   1526  N   ASP   197      -4.363  13.261   0.024  1.00 46.41           N  
ATOM   1527  CA  ASP   197      -5.504  12.585  -0.585  1.00 46.41           C  
ATOM   1528  C   ASP   197      -5.062  11.705  -1.753  1.00 46.41           C  
ATOM   1529  O   ASP   197      -5.893  11.245  -2.539  1.00 46.41           O  
ATOM   1530  CB  ASP   197      -6.543  13.604  -1.058  1.00 46.41           C  
ATOM   1531  CG  ASP   197      -7.259  14.296   0.089  1.00 46.41           C  
ATOM   1532  OD1 ASP   197      -7.492  13.656   1.137  1.00 46.41           O  
ATOM   1533  OD2 ASP   197      -7.595  15.491  -0.058  1.00 46.41           O  
ATOM   1534  N   THR   198      -3.740  11.701  -1.988  1.00 46.43           N  
ATOM   1535  CA  THR   198      -3.198  10.772  -2.973  1.00 46.43           C  
ATOM   1536  C   THR   198      -3.209   9.344  -2.434  1.00 46.43           C  
ATOM   1537  O   THR   198      -2.924   9.118  -1.256  1.00 46.43           O  
ATOM   1538  CB  THR   198      -1.763  11.160  -3.376  1.00 46.43           C  
ATOM   1539  OG1 THR   198      -1.770  12.480  -3.934  1.00 46.43           O  
ATOM   1540  CG2 THR   198      -1.200  10.188  -4.408  1.00 46.43           C  
ATOM   1541  N   TYR   199      -3.783   8.418  -3.199  1.00 42.37           N  
ATOM   1542  CA  TYR   199      -3.661   6.997  -2.897  1.00 42.37           C  
ATOM   1543  C   TYR   199      -2.359   6.431  -3.451  1.00 42.37           C  
ATOM   1544  O   TYR   199      -1.944   6.782  -4.558  1.00 42.37           O  
ATOM   1545  CB  TYR   199      -4.853   6.222  -3.468  1.00 42.37           C  
ATOM   1546  CG  TYR   199      -6.155   6.500  -2.758  1.00 42.37           C  
ATOM   1547  CD1 TYR   199      -6.624   5.647  -1.762  1.00 42.37           C  
ATOM   1548  CD2 TYR   199      -6.919   7.615  -3.083  1.00 42.37           C  
ATOM   1549  CE1 TYR   199      -7.824   5.898  -1.107  1.00 42.37           C  
ATOM   1550  CE2 TYR   199      -8.121   7.876  -2.434  1.00 42.37           C  
ATOM   1551  CZ  TYR   199      -8.565   7.014  -1.448  1.00 42.37           C  
ATOM   1552  OH  TYR   199      -9.754   7.268  -0.803  1.00 42.37           O  
ATOM   1553  N   PHE   200      -1.694   5.717  -2.642  1.00 47.47           N  
ATOM   1554  CA  PHE   200      -0.472   5.089  -3.130  1.00 47.47           C  
ATOM   1555  C   PHE   200      -0.296   3.702  -2.523  1.00 47.47           C  
ATOM   1556  O   PHE   200      -1.003   3.336  -1.582  1.00 47.47           O  
ATOM   1557  CB  PHE   200       0.746   5.961  -2.809  1.00 47.47           C  
ATOM   1558  CG  PHE   200       0.964   6.183  -1.337  1.00 47.47           C  
ATOM   1559  CD1 PHE   200       0.274   7.182  -0.661  1.00 47.47           C  
ATOM   1560  CD2 PHE   200       1.858   5.391  -0.628  1.00 47.47           C  
ATOM   1561  CE1 PHE   200       0.474   7.390   0.702  1.00 47.47           C  
ATOM   1562  CE2 PHE   200       2.063   5.592   0.734  1.00 47.47           C  
ATOM   1563  CZ  PHE   200       1.370   6.593   1.397  1.00 47.47           C  
ATOM   1564  N   MET   201       0.522   2.859  -3.136  1.00 46.17           N  
ATOM   1565  CA  MET   201       0.783   1.484  -2.722  1.00 46.17           C  
ATOM   1566  C   MET   201       2.181   1.350  -2.128  1.00 46.17           C  
ATOM   1567  O   MET   201       3.135   1.940  -2.638  1.00 46.17           O  
ATOM   1568  CB  MET   201       0.623   0.527  -3.905  1.00 46.17           C  
ATOM   1569  CG  MET   201      -0.110  -0.759  -3.558  1.00 46.17           C  
ATOM   1570  SD  MET   201      -0.731  -1.637  -5.045  1.00 46.17           S  
ATOM   1571  CE  MET   201       0.834  -1.952  -5.907  1.00 46.17           C  
ATOM   1572  N   VAL   202       2.235   0.675  -1.111  1.00 44.41           N  
ATOM   1573  CA  VAL   202       3.530   0.293  -0.559  1.00 44.41           C  
ATOM   1574  C   VAL   202       3.738  -1.211  -0.719  1.00 44.41           C  
ATOM   1575  O   VAL   202       2.851  -2.004  -0.394  1.00 44.41           O  
ATOM   1576  CB  VAL   202       3.654   0.693   0.928  1.00 44.41           C  
ATOM   1577  CG1 VAL   202       5.018   0.290   1.484  1.00 44.41           C  
ATOM   1578  CG2 VAL   202       3.428   2.195   1.097  1.00 44.41           C  
ATOM   1579  N   VAL   203       4.783  -1.511  -1.316  1.00 42.76           N  
ATOM   1580  CA  VAL   203       5.089  -2.921  -1.535  1.00 42.76           C  
ATOM   1581  C   VAL   203       6.346  -3.304  -0.758  1.00 42.76           C  
ATOM   1582  O   VAL   203       7.380  -2.641  -0.871  1.00 42.76           O  
ATOM   1583  CB  VAL   203       5.274  -3.234  -3.037  1.00 42.76           C  
ATOM   1584  CG1 VAL   203       5.497  -4.730  -3.253  1.00 42.76           C  
ATOM   1585  CG2 VAL   203       4.065  -2.750  -3.835  1.00 42.76           C  
ATOM   1586  N   THR   204       6.206  -4.134   0.172  1.00 41.80           N  
ATOM   1587  CA  THR   204       7.407  -4.591   0.863  1.00 41.80           C  
ATOM   1588  C   THR   204       7.772  -6.009   0.431  1.00 41.80           C  
ATOM   1589  O   THR   204       6.896  -6.865   0.288  1.00 41.80           O  
ATOM   1590  CB  THR   204       7.222  -4.549   2.391  1.00 41.80           C  
ATOM   1591  OG1 THR   204       6.016  -5.238   2.741  1.00 41.80           O  
ATOM   1592  CG2 THR   204       7.137  -3.112   2.895  1.00 41.80           C  
ATOM   1593  N   MET   205       8.983  -6.124   0.034  1.00 38.24           N  
ATOM   1594  CA  MET   205       9.428  -7.416  -0.481  1.00 38.24           C  
ATOM   1595  C   MET   205      10.411  -8.075   0.480  1.00 38.24           C  
ATOM   1596  O   MET   205      11.196  -7.391   1.139  1.00 38.24           O  
ATOM   1597  CB  MET   205      10.073  -7.252  -1.858  1.00 38.24           C  
ATOM   1598  CG  MET   205       9.115  -6.754  -2.929  1.00 38.24           C  
ATOM   1599  SD  MET   205       9.721  -7.094  -4.628  1.00 38.24           S  
ATOM   1600  CE  MET   205      11.057  -5.871  -4.741  1.00 38.24           C  
ATOM   1601  N   GLY   206      10.115  -9.181   0.980  1.00 35.63           N  
ATOM   1602  CA  GLY   206      11.121  -9.939   1.707  1.00 35.63           C  
ATOM   1603  C   GLY   206      12.226 -10.474   0.816  1.00 35.63           C  
ATOM   1604  O   GLY   206      11.966 -10.923  -0.302  1.00 35.63           O  
ATOM   1605  N   GLY   207      13.436  -9.757   0.811  1.00 31.29           N  
ATOM   1606  CA  GLY   207      14.722 -10.289   0.388  1.00 31.29           C  
ATOM   1607  C   GLY   207      14.692 -10.886  -1.006  1.00 31.29           C  
ATOM   1608  O   GLY   207      13.940 -11.827  -1.268  1.00 31.29           O  
ATOM   1609  N   ALA   208      14.711 -10.036  -2.128  1.00 27.92           N  
ATOM   1610  CA  ALA   208      15.400 -10.046  -3.415  1.00 27.92           C  
ATOM   1611  C   ALA   208      14.727  -9.100  -4.405  1.00 27.92           C  
ATOM   1612  O   ALA   208      13.590  -8.673  -4.190  1.00 27.92           O  
ATOM   1613  CB  ALA   208      15.445 -11.462  -3.984  1.00 27.92           C  
ATOM   1614  N   SER   209      15.517  -8.550  -5.315  1.00 26.66           N  
ATOM   1615  CA  SER   209      15.615  -7.789  -6.556  1.00 26.66           C  
ATOM   1616  C   SER   209      14.527  -8.197  -7.543  1.00 26.66           C  
ATOM   1617  O   SER   209      14.611  -9.258  -8.165  1.00 26.66           O  
ATOM   1618  CB  SER   209      16.992  -7.981  -7.195  1.00 26.66           C  
ATOM   1619  OG  SER   209      18.010  -7.968  -6.209  1.00 26.66           O  
ATOM   1620  N   PHE   210      13.251  -8.288  -7.207  1.00 25.50           N  
ATOM   1621  CA  PHE   210      12.430  -8.292  -8.411  1.00 25.50           C  
ATOM   1622  C   PHE   210      12.346  -6.895  -9.015  1.00 25.50           C  
ATOM   1623  O   PHE   210      12.604  -5.902  -8.332  1.00 25.50           O  
ATOM   1624  CB  PHE   210      11.024  -8.815  -8.102  1.00 25.50           C  
ATOM   1625  CG  PHE   210      10.307  -8.036  -7.033  1.00 25.50           C  
ATOM   1626  CD1 PHE   210      10.464  -8.363  -5.692  1.00 25.50           C  
ATOM   1627  CD2 PHE   210       9.476  -6.975  -7.370  1.00 25.50           C  
ATOM   1628  CE1 PHE   210       9.802  -7.643  -4.700  1.00 25.50           C  
ATOM   1629  CE2 PHE   210       8.812  -6.251  -6.384  1.00 25.50           C  
ATOM   1630  CZ  PHE   210       8.975  -6.587  -5.050  1.00 25.50           C  
ATOM   1631  N   THR   211      12.498  -6.822 -10.253  1.00 22.58           N  
ATOM   1632  CA  THR   211      12.334  -5.717 -11.192  1.00 22.58           C  
ATOM   1633  C   THR   211      10.866  -5.320 -11.309  1.00 22.58           C  
ATOM   1634  O   THR   211      10.008  -6.165 -11.571  1.00 22.58           O  
ATOM   1635  CB  THR   211      12.883  -6.082 -12.584  1.00 22.58           C  
ATOM   1636  OG1 THR   211      14.012  -6.952 -12.433  1.00 22.58           O  
ATOM   1637  CG2 THR   211      13.316  -4.835 -13.348  1.00 22.58           C  
ATOM   1638  N   ILE   212      10.402  -4.525 -10.395  1.00 23.42           N  
ATOM   1639  CA  ILE   212       9.039  -4.031 -10.561  1.00 23.42           C  
ATOM   1640  C   ILE   212       8.920  -3.283 -11.886  1.00 23.42           C  
ATOM   1641  O   ILE   212       9.756  -2.435 -12.206  1.00 23.42           O  
ATOM   1642  CB  ILE   212       8.623  -3.114  -9.388  1.00 23.42           C  
ATOM   1643  CG1 ILE   212       8.669  -3.886  -8.065  1.00 23.42           C  
ATOM   1644  CG2 ILE   212       7.231  -2.525  -9.631  1.00 23.42           C  
ATOM   1645  CD1 ILE   212       8.210  -3.076  -6.860  1.00 23.42           C  
ATOM   1646  N   GLN   213       8.177  -3.845 -12.763  1.00 21.09           N  
ATOM   1647  CA  GLN   213       7.944  -3.109 -14.001  1.00 21.09           C  
ATOM   1648  C   GLN   213       6.695  -2.238 -13.897  1.00 21.09           C  
ATOM   1649  O   GLN   213       5.741  -2.593 -13.201  1.00 21.09           O  
ATOM   1650  CB  GLN   213       7.816  -4.071 -15.183  1.00 21.09           C  
ATOM   1651  CG  GLN   213       9.122  -4.758 -15.561  1.00 21.09           C  
ATOM   1652  CD  GLN   213       9.034  -5.500 -16.881  1.00 21.09           C  
ATOM   1653  OE1 GLN   213       7.950  -5.648 -17.454  1.00 21.09           O  
ATOM   1654  NE2 GLN   213      10.174  -5.972 -17.373  1.00 21.09           N  
ATOM   1655  N   ARG   214       6.964  -0.970 -13.641  1.00 21.16           N  
ATOM   1656  CA  ARG   214       6.257   0.250 -14.020  1.00 21.16           C  
ATOM   1657  C   ARG   214       4.866   0.293 -13.397  1.00 21.16           C  
ATOM   1658  O   ARG   214       4.091  -0.656 -13.530  1.00 21.16           O  
ATOM   1659  CB  ARG   214       6.153   0.360 -15.543  1.00 21.16           C  
ATOM   1660  CG  ARG   214       5.904   1.774 -16.042  1.00 21.16           C  
ATOM   1661  CD  ARG   214       5.946   1.851 -17.562  1.00 21.16           C  
ATOM   1662  NE  ARG   214       5.869   3.231 -18.034  1.00 21.16           N  
ATOM   1663  CZ  ARG   214       5.700   3.589 -19.304  1.00 21.16           C  
ATOM   1664  NH1 ARG   214       5.588   2.672 -20.258  1.00 21.16           N  
ATOM   1665  NH2 ARG   214       5.644   4.874 -19.624  1.00 21.16           N  
ATOM   1666  N   TYR   215       4.554   1.270 -12.550  1.00 24.52           N  
ATOM   1667  CA  TYR   215       3.176   1.534 -12.152  1.00 24.52           C  
ATOM   1668  C   TYR   215       2.693   2.867 -12.711  1.00 24.52           C  
ATOM   1669  O   TYR   215       3.443   3.845 -12.737  1.00 24.52           O  
ATOM   1670  CB  TYR   215       3.047   1.531 -10.626  1.00 24.52           C  
ATOM   1671  CG  TYR   215       2.983   0.148 -10.025  1.00 24.52           C  
ATOM   1672  CD1 TYR   215       1.765  -0.511  -9.873  1.00 24.52           C  
ATOM   1673  CD2 TYR   215       4.139  -0.503  -9.607  1.00 24.52           C  
ATOM   1674  CE1 TYR   215       1.700  -1.786  -9.318  1.00 24.52           C  
ATOM   1675  CE2 TYR   215       4.087  -1.777  -9.051  1.00 24.52           C  
ATOM   1676  CZ  TYR   215       2.865  -2.409  -8.911  1.00 24.52           C  
ATOM   1677  OH  TYR   215       2.807  -3.670  -8.361  1.00 24.52           O  
ATOM   1678  N   VAL   216       1.716   2.915 -13.458  1.00 21.95           N  
ATOM   1679  CA  VAL   216       1.103   4.220 -13.682  1.00 21.95           C  
ATOM   1680  C   VAL   216      -0.165   4.346 -12.842  1.00 21.95           C  
ATOM   1681  O   VAL   216      -1.021   3.459 -12.862  1.00 21.95           O  
ATOM   1682  CB  VAL   216       0.778   4.446 -15.176  1.00 21.95           C  
ATOM   1683  CG1 VAL   216       0.182   5.835 -15.395  1.00 21.95           C  
ATOM   1684  CG2 VAL   216       2.032   4.258 -16.029  1.00 21.95           C  
ATOM   1685  N   VAL   217      -0.048   4.843 -11.685  1.00 25.64           N  
ATOM   1686  CA  VAL   217      -1.279   5.144 -10.963  1.00 25.64           C  
ATOM   1687  C   VAL   217      -1.934   6.390 -11.555  1.00 25.64           C  
ATOM   1688  O   VAL   217      -1.268   7.406 -11.770  1.00 25.64           O  
ATOM   1689  CB  VAL   217      -1.018   5.345  -9.454  1.00 25.64           C  
ATOM   1690  CG1 VAL   217      -2.328   5.580  -8.705  1.00 25.64           C  
ATOM   1691  CG2 VAL   217      -0.277   4.140  -8.876  1.00 25.64           C  
ATOM   1692  N   TYR   218      -3.101   6.170 -12.200  1.00 25.19           N  
ATOM   1693  CA  TYR   218      -3.761   7.328 -12.791  1.00 25.19           C  
ATOM   1694  C   TYR   218      -4.504   8.132 -11.731  1.00 25.19           C  
ATOM   1695  O   TYR   218      -5.172   7.562 -10.865  1.00 25.19           O  
ATOM   1696  CB  TYR   218      -4.733   6.890 -13.891  1.00 25.19           C  
ATOM   1697  CG  TYR   218      -4.145   6.950 -15.280  1.00 25.19           C  
ATOM   1698  CD1 TYR   218      -4.224   8.114 -16.041  1.00 25.19           C  
ATOM   1699  CD2 TYR   218      -3.510   5.844 -15.833  1.00 25.19           C  
ATOM   1700  CE1 TYR   218      -3.686   8.173 -17.322  1.00 25.19           C  
ATOM   1701  CE2 TYR   218      -2.967   5.892 -17.113  1.00 25.19           C  
ATOM   1702  CZ  TYR   218      -3.060   7.059 -17.848  1.00 25.19           C  
ATOM   1703  OH  TYR   218      -2.525   7.112 -19.116  1.00 25.19           O  
ATOM   1704  N   ASN   219      -3.988   9.244 -11.342  1.00 26.16           N  
ATOM   1705  CA  ASN   219      -4.753  10.191 -10.538  1.00 26.16           C  
ATOM   1706  C   ASN   219      -5.992  10.684 -11.280  1.00 26.16           C  
ATOM   1707  O   ASN   219      -6.253  11.887 -11.330  1.00 26.16           O  
ATOM   1708  CB  ASN   219      -3.877  11.375 -10.123  1.00 26.16           C  
ATOM   1709  CG  ASN   219      -4.259  11.938  -8.768  1.00 26.16           C  
ATOM   1710  OD1 ASN   219      -5.236  11.502  -8.154  1.00 26.16           O  
ATOM   1711  ND2 ASN   219      -3.491  12.911  -8.293  1.00 26.16           N  
ATOM   1712  N   GLU   220      -6.339  10.089 -12.441  1.00 25.75           N  
ATOM   1713  CA  GLU   220      -7.533  10.809 -12.873  1.00 25.75           C  
ATOM   1714  C   GLU   220      -8.626  10.754 -11.808  1.00 25.75           C  
ATOM   1715  O   GLU   220      -8.627   9.861 -10.958  1.00 25.75           O  
ATOM   1716  CB  GLU   220      -8.057  10.239 -14.193  1.00 25.75           C  
ATOM   1717  CG  GLU   220      -7.260  10.679 -15.412  1.00 25.75           C  
ATOM   1718  CD  GLU   220      -7.950  10.358 -16.729  1.00 25.75           C  
ATOM   1719  OE1 GLU   220      -7.472  10.815 -17.791  1.00 25.75           O  
ATOM   1720  OE2 GLU   220      -8.977   9.645 -16.696  1.00 25.75           O  
ATOM   1721  N   GLY   221      -8.793  11.810 -11.146  1.00 24.20           N  
ATOM   1722  CA  GLY   221     -10.102  12.181 -10.631  1.00 24.20           C  
ATOM   1723  C   GLY   221     -11.063  11.010 -10.547  1.00 24.20           C  
ATOM   1724  O   GLY   221     -11.421  10.419 -11.568  1.00 24.20           O  
ATOM   1725  N   ILE   222     -10.661   9.880 -10.048  1.00 26.50           N  
ATOM   1726  CA  ILE   222     -11.477   8.743  -9.636  1.00 26.50           C  
ATOM   1727  C   ILE   222     -12.942   9.164  -9.547  1.00 26.50           C  
ATOM   1728  O   ILE   222     -13.317   9.951  -8.674  1.00 26.50           O  
ATOM   1729  CB  ILE   222     -11.002   8.167  -8.284  1.00 26.50           C  
ATOM   1730  CG1 ILE   222      -9.520   7.783  -8.358  1.00 26.50           C  
ATOM   1731  CG2 ILE   222     -11.860   6.964  -7.878  1.00 26.50           C  
ATOM   1732  CD1 ILE   222      -8.934   7.317  -7.032  1.00 26.50           C  
ATOM   1733  N   GLY   223     -13.464   9.780 -10.508  1.00 22.71           N  
ATOM   1734  CA  GLY   223     -14.895   9.939 -10.711  1.00 22.71           C  
ATOM   1735  C   GLY   223     -15.703   8.751 -10.222  1.00 22.71           C  
ATOM   1736  O   GLY   223     -15.164   7.656 -10.051  1.00 22.71           O  
ATOM   1737  N   ASP   224     -16.210   8.953  -9.010  1.00 26.47           N  
ATOM   1738  CA  ASP   224     -17.274   8.143  -8.426  1.00 26.47           C  
ATOM   1739  C   ASP   224     -17.644   6.979  -9.342  1.00 26.47           C  
ATOM   1740  O   ASP   224     -18.292   6.024  -8.909  1.00 26.47           O  
ATOM   1741  CB  ASP   224     -18.508   9.003  -8.143  1.00 26.47           C  
ATOM   1742  CG  ASP   224     -18.322   9.935  -6.959  1.00 26.47           C  
ATOM   1743  OD1 ASP   224     -17.396   9.717  -6.150  1.00 26.47           O  
ATOM   1744  OD2 ASP   224     -19.112  10.896  -6.833  1.00 26.47           O  
ATOM   1745  N   GLY   225     -17.027   6.794 -10.499  1.00 22.77           N  
ATOM   1746  CA  GLY   225     -17.646   5.669 -11.182  1.00 22.77           C  
ATOM   1747  C   GLY   225     -16.658   4.832 -11.971  1.00 22.77           C  
ATOM   1748  O   GLY   225     -17.053   3.934 -12.717  1.00 22.77           O  
ATOM   1749  N   LEU   226     -15.325   4.978 -11.816  1.00 24.86           N  
ATOM   1750  CA  LEU   226     -14.718   3.868 -12.542  1.00 24.86           C  
ATOM   1751  C   LEU   226     -14.377   2.721 -11.596  1.00 24.86           C  
ATOM   1752  O   LEU   226     -14.001   2.952 -10.445  1.00 24.86           O  
ATOM   1753  CB  LEU   226     -13.457   4.332 -13.276  1.00 24.86           C  
ATOM   1754  CG  LEU   226     -13.666   4.939 -14.664  1.00 24.86           C  
ATOM   1755  CD1 LEU   226     -12.483   5.827 -15.037  1.00 24.86           C  
ATOM   1756  CD2 LEU   226     -13.866   3.843 -15.704  1.00 24.86           C  
ATOM   1757  N   GLU   227     -14.988   1.621 -11.808  1.00 24.92           N  
ATOM   1758  CA  GLU   227     -14.867   0.170 -11.703  1.00 24.92           C  
ATOM   1759  C   GLU   227     -13.422  -0.247 -11.447  1.00 24.92           C  
ATOM   1760  O   GLU   227     -12.580  -0.170 -12.344  1.00 24.92           O  
ATOM   1761  CB  GLU   227     -15.393  -0.506 -12.971  1.00 24.92           C  
ATOM   1762  CG  GLU   227     -16.906  -0.436 -13.124  1.00 24.92           C  
ATOM   1763  CD  GLU   227     -17.422  -1.196 -14.335  1.00 24.92           C  
ATOM   1764  OE1 GLU   227     -18.658  -1.267 -14.526  1.00 24.92           O  
ATOM   1765  OE2 GLU   227     -16.585  -1.726 -15.099  1.00 24.92           O  
ATOM   1766  N   LEU   228     -12.747   0.315 -10.536  1.00 26.57           N  
ATOM   1767  CA  LEU   228     -11.400  -0.028 -10.092  1.00 26.57           C  
ATOM   1768  C   LEU   228     -11.061  -1.471 -10.449  1.00 26.57           C  
ATOM   1769  O   LEU   228      -9.956  -1.756 -10.916  1.00 26.57           O  
ATOM   1770  CB  LEU   228     -11.263   0.183  -8.582  1.00 26.57           C  
ATOM   1771  CG  LEU   228     -11.032   1.621  -8.116  1.00 26.57           C  
ATOM   1772  CD1 LEU   228     -11.452   1.780  -6.659  1.00 26.57           C  
ATOM   1773  CD2 LEU   228      -9.570   2.016  -8.303  1.00 26.57           C  
ATOM   1774  N   PRO   229     -11.957  -2.459 -10.426  1.00 25.21           N  
ATOM   1775  CA  PRO   229     -11.374  -3.782 -10.661  1.00 25.21           C  
ATOM   1776  C   PRO   229     -11.012  -4.016 -12.126  1.00 25.21           C  
ATOM   1777  O   PRO   229      -9.987  -4.634 -12.422  1.00 25.21           O  
ATOM   1778  CB  PRO   229     -12.480  -4.740 -10.213  1.00 25.21           C  
ATOM   1779  CG  PRO   229     -13.502  -3.865  -9.560  1.00 25.21           C  
ATOM   1780  CD  PRO   229     -13.192  -2.435  -9.899  1.00 25.21           C  
ATOM   1781  N   ALA   230     -11.977  -3.700 -12.951  1.00 27.74           N  
ATOM   1782  CA  ALA   230     -11.509  -4.029 -14.294  1.00 27.74           C  
ATOM   1783  C   ALA   230     -10.121  -3.446 -14.549  1.00 27.74           C  
ATOM   1784  O   ALA   230      -9.281  -4.083 -15.189  1.00 27.74           O  
ATOM   1785  CB  ALA   230     -12.496  -3.520 -15.342  1.00 27.74           C  
ATOM   1786  N   PHE   231     -10.006  -2.259 -13.936  1.00 27.69           N  
ATOM   1787  CA  PHE   231      -8.774  -1.491 -14.075  1.00 27.69           C  
ATOM   1788  C   PHE   231      -7.588  -2.264 -13.512  1.00 27.69           C  
ATOM   1789  O   PHE   231      -6.559  -2.404 -14.177  1.00 27.69           O  
ATOM   1790  CB  PHE   231      -8.901  -0.137 -13.369  1.00 27.69           C  
ATOM   1791  CG  PHE   231      -7.676   0.728 -13.492  1.00 27.69           C  
ATOM   1792  CD1 PHE   231      -6.739   0.782 -12.466  1.00 27.69           C  
ATOM   1793  CD2 PHE   231      -7.460   1.489 -14.634  1.00 27.69           C  
ATOM   1794  CE1 PHE   231      -5.604   1.582 -12.577  1.00 27.69           C  
ATOM   1795  CE2 PHE   231      -6.328   2.291 -14.752  1.00 27.69           C  
ATOM   1796  CZ  PHE   231      -5.402   2.337 -13.722  1.00 27.69           C  
ATOM   1797  N   TRP   232      -7.751  -2.876 -12.334  1.00 30.51           N  
ATOM   1798  CA  TRP   232      -6.601  -3.464 -11.655  1.00 30.51           C  
ATOM   1799  C   TRP   232      -6.322  -4.870 -12.176  1.00 30.51           C  
ATOM   1800  O   TRP   232      -5.168  -5.302 -12.228  1.00 30.51           O  
ATOM   1801  CB  TRP   232      -6.831  -3.503 -10.142  1.00 30.51           C  
ATOM   1802  CG  TRP   232      -6.619  -2.185  -9.459  1.00 30.51           C  
ATOM   1803  CD1 TRP   232      -7.571  -1.253  -9.155  1.00 30.51           C  
ATOM   1804  CD2 TRP   232      -5.373  -1.652  -9.001  1.00 30.51           C  
ATOM   1805  NE1 TRP   232      -6.991  -0.171  -8.533  1.00 30.51           N  
ATOM   1806  CE2 TRP   232      -5.645  -0.391  -8.427  1.00 30.51           C  
ATOM   1807  CE3 TRP   232      -4.053  -2.119  -9.020  1.00 30.51           C  
ATOM   1808  CZ2 TRP   232      -4.642   0.410  -7.875  1.00 30.51           C  
ATOM   1809  CZ3 TRP   232      -3.057  -1.321  -8.470  1.00 30.51           C  
ATOM   1810  CH2 TRP   232      -3.359  -0.071  -7.906  1.00 30.51           C  
ATOM   1811  N   GLY   233      -7.371  -5.468 -12.748  1.00 28.53           N  
ATOM   1812  CA  GLY   233      -7.146  -6.768 -13.361  1.00 28.53           C  
ATOM   1813  C   GLY   233      -6.267  -6.702 -14.594  1.00 28.53           C  
ATOM   1814  O   GLY   233      -5.371  -7.531 -14.769  1.00 28.53           O  
ATOM   1815  N   LYS   234      -6.570  -5.736 -15.396  1.00 28.82           N  
ATOM   1816  CA  LYS   234      -5.821  -5.570 -16.639  1.00 28.82           C  
ATOM   1817  C   LYS   234      -4.330  -5.400 -16.364  1.00 28.82           C  
ATOM   1818  O   LYS   234      -3.497  -6.028 -17.021  1.00 28.82           O  
ATOM   1819  CB  LYS   234      -6.349  -4.370 -17.427  1.00 28.82           C  
ATOM   1820  CG  LYS   234      -5.888  -4.330 -18.876  1.00 28.82           C  
ATOM   1821  CD  LYS   234      -6.480  -3.139 -19.619  1.00 28.82           C  
ATOM   1822  CE  LYS   234      -5.986  -3.074 -21.057  1.00 28.82           C  
ATOM   1823  NZ  LYS   234      -6.608  -1.941 -21.806  1.00 28.82           N  
ATOM   1824  N   TYR   235      -4.050  -4.607 -15.316  1.00 28.07           N  
ATOM   1825  CA  TYR   235      -2.627  -4.290 -15.310  1.00 28.07           C  
ATOM   1826  C   TYR   235      -1.862  -5.233 -14.389  1.00 28.07           C  
ATOM   1827  O   TYR   235      -0.692  -5.536 -14.634  1.00 28.07           O  
ATOM   1828  CB  TYR   235      -2.401  -2.839 -14.876  1.00 28.07           C  
ATOM   1829  CG  TYR   235      -2.292  -1.870 -16.028  1.00 28.07           C  
ATOM   1830  CD1 TYR   235      -1.091  -1.704 -16.713  1.00 28.07           C  
ATOM   1831  CD2 TYR   235      -3.390  -1.119 -16.434  1.00 28.07           C  
ATOM   1832  CE1 TYR   235      -0.986  -0.811 -17.775  1.00 28.07           C  
ATOM   1833  CE2 TYR   235      -3.296  -0.223 -17.494  1.00 28.07           C  
ATOM   1834  CZ  TYR   235      -2.092  -0.077 -18.158  1.00 28.07           C  
ATOM   1835  OH  TYR   235      -1.994   0.808 -19.208  1.00 28.07           O  
ATOM   1836  N   LEU   236      -2.471  -5.652 -13.420  1.00 28.34           N  
ATOM   1837  CA  LEU   236      -1.695  -6.652 -12.696  1.00 28.34           C  
ATOM   1838  C   LEU   236      -1.317  -7.813 -13.611  1.00 28.34           C  
ATOM   1839  O   LEU   236      -0.281  -8.452 -13.414  1.00 28.34           O  
ATOM   1840  CB  LEU   236      -2.481  -7.172 -11.490  1.00 28.34           C  
ATOM   1841  CG  LEU   236      -2.537  -6.253 -10.269  1.00 28.34           C  
ATOM   1842  CD1 LEU   236      -3.626  -6.715  -9.307  1.00 28.34           C  
ATOM   1843  CD2 LEU   236      -1.182  -6.210  -9.571  1.00 28.34           C  
ATOM   1844  N   SER   237      -2.068  -8.007 -14.672  1.00 24.90           N  
ATOM   1845  CA  SER   237      -1.729  -8.968 -15.716  1.00 24.90           C  
ATOM   1846  C   SER   237      -0.403  -8.615 -16.382  1.00 24.90           C  
ATOM   1847  O   SER   237       0.393  -9.501 -16.701  1.00 24.90           O  
ATOM   1848  CB  SER   237      -2.837  -9.030 -16.769  1.00 24.90           C  
ATOM   1849  OG  SER   237      -2.832  -7.864 -17.573  1.00 24.90           O  
ATOM   1850  N   GLN   238      -0.379  -7.435 -16.791  1.00 25.59           N  
ATOM   1851  CA  GLN   238       0.845  -7.091 -17.506  1.00 25.59           C  
ATOM   1852  C   GLN   238       2.069  -7.245 -16.607  1.00 25.59           C  
ATOM   1853  O   GLN   238       3.166  -7.537 -17.087  1.00 25.59           O  
ATOM   1854  CB  GLN   238       0.768  -5.663 -18.048  1.00 25.59           C  
ATOM   1855  CG  GLN   238      -0.148  -5.512 -19.255  1.00 25.59           C  
ATOM   1856  CD  GLN   238      -0.178  -4.095 -19.796  1.00 25.59           C  
ATOM   1857  OE1 GLN   238       0.234  -3.149 -19.117  1.00 25.59           O  
ATOM   1858  NE2 GLN   238      -0.665  -3.938 -21.022  1.00 25.59           N  
ATOM   1859  N   LEU   239       1.831  -7.082 -15.312  1.00 23.54           N  
ATOM   1860  CA  LEU   239       2.801  -7.077 -14.223  1.00 23.54           C  
ATOM   1861  C   LEU   239       3.598  -8.377 -14.199  1.00 23.54           C  
ATOM   1862  O   LEU   239       4.821  -8.357 -14.048  1.00 23.54           O  
ATOM   1863  CB  LEU   239       2.096  -6.872 -12.879  1.00 23.54           C  
ATOM   1864  CG  LEU   239       1.959  -5.426 -12.399  1.00 23.54           C  
ATOM   1865  CD1 LEU   239       0.731  -5.278 -11.507  1.00 23.54           C  
ATOM   1866  CD2 LEU   239       3.219  -4.986 -11.661  1.00 23.54           C  
ATOM   1867  N   TYR   240       2.826  -9.451 -14.237  1.00 25.46           N  
ATOM   1868  CA  TYR   240       3.554 -10.703 -14.068  1.00 25.46           C  
ATOM   1869  C   TYR   240       3.745 -11.409 -15.405  1.00 25.46           C  
ATOM   1870  O   TYR   240       4.447 -12.420 -15.487  1.00 25.46           O  
ATOM   1871  CB  TYR   240       2.818 -11.626 -13.092  1.00 25.46           C  
ATOM   1872  CG  TYR   240       2.772 -11.100 -11.677  1.00 25.46           C  
ATOM   1873  CD1 TYR   240       3.879 -11.202 -10.839  1.00 25.46           C  
ATOM   1874  CD2 TYR   240       1.621 -10.501 -11.177  1.00 25.46           C  
ATOM   1875  CE1 TYR   240       3.841 -10.721  -9.535  1.00 25.46           C  
ATOM   1876  CE2 TYR   240       1.572 -10.016  -9.874  1.00 25.46           C  
ATOM   1877  CZ  TYR   240       2.685 -10.130  -9.062  1.00 25.46           C  
ATOM   1878  OH  TYR   240       2.641  -9.652  -7.771  1.00 25.46           O  
ATOM   1879  N   GLY   241       3.575 -10.775 -16.524  1.00 21.81           N  
ATOM   1880  CA  GLY   241       3.721 -11.546 -17.749  1.00 21.81           C  
ATOM   1881  C   GLY   241       2.732 -12.690 -17.855  1.00 21.81           C  
ATOM   1882  O   GLY   241       2.974 -13.662 -18.574  1.00 21.81           O  
ATOM   1883  N   PHE   242       1.640 -12.616 -17.067  1.00 19.81           N  
ATOM   1884  CA  PHE   242       0.675 -13.709 -17.039  1.00 19.81           C  
ATOM   1885  C   PHE   242      -0.411 -13.499 -18.088  1.00 19.81           C  
ATOM   1886  O   PHE   242      -0.853 -12.370 -18.314  1.00 19.81           O  
ATOM   1887  CB  PHE   242       0.045 -13.836 -15.649  1.00 19.81           C  
ATOM   1888  CG  PHE   242       0.949 -14.474 -14.629  1.00 19.81           C  
ATOM   1889  CD1 PHE   242       1.125 -15.853 -14.602  1.00 19.81           C  
ATOM   1890  CD2 PHE   242       1.623 -13.696 -13.697  1.00 19.81           C  
ATOM   1891  CE1 PHE   242       1.962 -16.447 -13.659  1.00 19.81           C  
ATOM   1892  CE2 PHE   242       2.460 -14.283 -12.751  1.00 19.81           C  
ATOM   1893  CZ  PHE   242       2.627 -15.658 -12.734  1.00 19.81           C  
ATOM   1894  N   SER   243      -0.366 -14.238 -19.173  1.00 22.50           N  
ATOM   1895  CA  SER   243      -1.348 -14.404 -20.240  1.00 22.50           C  
ATOM   1896  C   SER   243      -2.593 -15.127 -19.739  1.00 22.50           C  
ATOM   1897  O   SER   243      -2.495 -16.075 -18.957  1.00 22.50           O  
ATOM   1898  CB  SER   243      -0.739 -15.174 -21.413  1.00 22.50           C  
ATOM   1899  OG  SER   243      -1.475 -16.357 -21.674  1.00 22.50           O  
ATOM   1900  N   TRP   244      -3.732 -14.468 -19.725  1.00 20.49           N  
ATOM   1901  CA  TRP   244      -5.043 -14.999 -19.368  1.00 20.49           C  
ATOM   1902  C   TRP   244      -5.544 -15.974 -20.428  1.00 20.49           C  
ATOM   1903  O   TRP   244      -5.923 -15.564 -21.527  1.00 20.49           O  
ATOM   1904  CB  TRP   244      -6.053 -13.862 -19.185  1.00 20.49           C  
ATOM   1905  CG  TRP   244      -5.653 -12.853 -18.150  1.00 20.49           C  
ATOM   1906  CD1 TRP   244      -4.883 -11.740 -18.339  1.00 20.49           C  
ATOM   1907  CD2 TRP   244      -6.001 -12.870 -16.762  1.00 20.49           C  
ATOM   1908  NE1 TRP   244      -4.731 -11.062 -17.151  1.00 20.49           N  
ATOM   1909  CE2 TRP   244      -5.407 -11.734 -16.169  1.00 20.49           C  
ATOM   1910  CE3 TRP   244      -6.758 -13.736 -15.963  1.00 20.49           C  
ATOM   1911  CZ2 TRP   244      -5.548 -11.442 -14.810  1.00 20.49           C  
ATOM   1912  CZ3 TRP   244      -6.897 -13.443 -14.611  1.00 20.49           C  
ATOM   1913  CH2 TRP   244      -6.294 -12.305 -14.051  1.00 20.49           C  
ATOM   1914  N   SER   245      -5.175 -17.105 -20.618  1.00 20.81           N  
ATOM   1915  CA  SER   245      -6.269 -17.758 -21.330  1.00 20.81           C  
ATOM   1916  C   SER   245      -7.264 -18.385 -20.360  1.00 20.81           C  
ATOM   1917  O   SER   245      -8.308 -18.893 -20.774  1.00 20.81           O  
ATOM   1918  CB  SER   245      -5.727 -18.828 -22.280  1.00 20.81           C  
ATOM   1919  OG  SER   245      -5.022 -19.826 -21.563  1.00 20.81           O  
ATOM   1920  N   SER   246      -7.536 -17.849 -19.231  1.00 19.03           N  
ATOM   1921  CA  SER   246      -8.813 -18.319 -18.704  1.00 19.03           C  
ATOM   1922  C   SER   246      -9.590 -17.185 -18.043  1.00 19.03           C  
ATOM   1923  O   SER   246      -9.048 -16.462 -17.204  1.00 19.03           O  
ATOM   1924  CB  SER   246      -8.595 -19.452 -17.700  1.00 19.03           C  
ATOM   1925  OG  SER   246      -8.276 -20.661 -18.368  1.00 19.03           O  
ATOM   1926  N   PRO   247     -10.445 -16.522 -18.736  1.00 17.51           N  
ATOM   1927  CA  PRO   247     -11.275 -15.443 -18.196  1.00 17.51           C  
ATOM   1928  C   PRO   247     -11.998 -15.843 -16.911  1.00 17.51           C  
ATOM   1929  O   PRO   247     -13.051 -16.482 -16.964  1.00 17.51           O  
ATOM   1930  CB  PRO   247     -12.276 -15.170 -19.322  1.00 17.51           C  
ATOM   1931  CG  PRO   247     -12.043 -16.265 -20.313  1.00 17.51           C  
ATOM   1932  CD  PRO   247     -10.839 -17.051 -19.881  1.00 17.51           C  
ATOM   1933  N   THR   248     -11.318 -16.414 -15.924  1.00 17.12           N  
ATOM   1934  CA  THR   248     -12.215 -16.491 -14.776  1.00 17.12           C  
ATOM   1935  C   THR   248     -12.123 -15.223 -13.932  1.00 17.12           C  
ATOM   1936  O   THR   248     -11.025 -14.741 -13.643  1.00 17.12           O  
ATOM   1937  CB  THR   248     -11.898 -17.717 -13.901  1.00 17.12           C  
ATOM   1938  OG1 THR   248     -10.693 -18.333 -14.370  1.00 17.12           O  
ATOM   1939  CG2 THR   248     -13.030 -18.738 -13.953  1.00 17.12           C  
ATOM   1940  N   TYR   249     -12.741 -14.188 -14.363  1.00 16.32           N  
ATOM   1941  CA  TYR   249     -13.184 -13.008 -13.629  1.00 16.32           C  
ATOM   1942  C   TYR   249     -13.191 -13.270 -12.127  1.00 16.32           C  
ATOM   1943  O   TYR   249     -14.041 -14.008 -11.624  1.00 16.32           O  
ATOM   1944  CB  TYR   249     -14.580 -12.580 -14.090  1.00 16.32           C  
ATOM   1945  CG  TYR   249     -14.593 -11.909 -15.442  1.00 16.32           C  
ATOM   1946  CD1 TYR   249     -14.378 -10.538 -15.564  1.00 16.32           C  
ATOM   1947  CD2 TYR   249     -14.822 -12.643 -16.601  1.00 16.32           C  
ATOM   1948  CE1 TYR   249     -14.391  -9.915 -16.807  1.00 16.32           C  
ATOM   1949  CE2 TYR   249     -14.838 -12.031 -17.849  1.00 16.32           C  
ATOM   1950  CZ  TYR   249     -14.621 -10.669 -17.942  1.00 16.32           C  
ATOM   1951  OH  TYR   249     -14.635 -10.058 -19.176  1.00 16.32           O  
ATOM   1952  N   ALA   250     -12.148 -13.733 -11.532  1.00 17.94           N  
ATOM   1953  CA  ALA   250     -12.324 -13.612 -10.087  1.00 17.94           C  
ATOM   1954  C   ALA   250     -12.271 -12.151  -9.649  1.00 17.94           C  
ATOM   1955  O   ALA   250     -11.287 -11.454  -9.907  1.00 17.94           O  
ATOM   1956  CB  ALA   250     -11.260 -14.423  -9.351  1.00 17.94           C  
ATOM   1957  N   CYS   251     -13.128 -11.373 -10.169  1.00 15.81           N  
ATOM   1958  CA  CYS   251     -13.593 -10.070  -9.708  1.00 15.81           C  
ATOM   1959  C   CYS   251     -13.541  -9.979  -8.187  1.00 15.81           C  
ATOM   1960  O   CYS   251     -14.054 -10.856  -7.490  1.00 15.81           O  
ATOM   1961  CB  CYS   251     -15.018  -9.807 -10.195  1.00 15.81           C  
ATOM   1962  SG  CYS   251     -15.734  -8.276  -9.557  1.00 15.81           S  
ATOM   1963  N   VAL   252     -12.360  -9.825  -7.604  1.00 17.95           N  
ATOM   1964  CA  VAL   252     -12.375  -9.357  -6.222  1.00 17.95           C  
ATOM   1965  C   VAL   252     -13.378  -8.216  -6.073  1.00 17.95           C  
ATOM   1966  O   VAL   252     -13.384  -7.278  -6.874  1.00 17.95           O  
ATOM   1967  CB  VAL   252     -10.973  -8.898  -5.763  1.00 17.95           C  
ATOM   1968  CG1 VAL   252     -10.961  -8.618  -4.261  1.00 17.95           C  
ATOM   1969  CG2 VAL   252      -9.924  -9.948  -6.122  1.00 17.95           C  
ATOM   1970  N   THR   253     -14.642  -8.483  -5.967  1.00 16.13           N  
ATOM   1971  CA  THR   253     -15.769  -7.587  -5.732  1.00 16.13           C  
ATOM   1972  C   THR   253     -15.398  -6.502  -4.725  1.00 16.13           C  
ATOM   1973  O   THR   253     -14.683  -6.766  -3.756  1.00 16.13           O  
ATOM   1974  CB  THR   253     -17.001  -8.360  -5.227  1.00 16.13           C  
ATOM   1975  OG1 THR   253     -16.626  -9.162  -4.101  1.00 16.13           O  
ATOM   1976  CG2 THR   253     -17.567  -9.266  -6.316  1.00 16.13           C  
ATOM   1977  N   TRP   254     -15.142  -5.294  -5.170  1.00 17.52           N  
ATOM   1978  CA  TRP   254     -15.154  -4.087  -4.351  1.00 17.52           C  
ATOM   1979  C   TRP   254     -16.583  -3.649  -4.046  1.00 17.52           C  
ATOM   1980  O   TRP   254     -17.386  -3.451  -4.961  1.00 17.52           O  
ATOM   1981  CB  TRP   254     -14.399  -2.954  -5.051  1.00 17.52           C  
ATOM   1982  CG  TRP   254     -13.917  -1.878  -4.123  1.00 17.52           C  
ATOM   1983  CD1 TRP   254     -12.794  -1.904  -3.345  1.00 17.52           C  
ATOM   1984  CD2 TRP   254     -14.550  -0.619  -3.875  1.00 17.52           C  
ATOM   1985  NE1 TRP   254     -12.689  -0.735  -2.627  1.00 17.52           N  
ATOM   1986  CE2 TRP   254     -13.753   0.070  -2.933  1.00 17.52           C  
ATOM   1987  CE3 TRP   254     -15.713  -0.006  -4.357  1.00 17.52           C  
ATOM   1988  CZ2 TRP   254     -14.084   1.344  -2.465  1.00 17.52           C  
ATOM   1989  CZ3 TRP   254     -16.041   1.262  -3.890  1.00 17.52           C  
ATOM   1990  CH2 TRP   254     -15.228   1.921  -2.953  1.00 17.52           C  
ATOM   1991  N   GLU   255     -17.119  -3.890  -2.907  1.00 16.12           N  
ATOM   1992  CA  GLU   255     -18.334  -3.150  -2.579  1.00 16.12           C  
ATOM   1993  C   GLU   255     -18.006  -1.814  -1.920  1.00 16.12           C  
ATOM   1994  O   GLU   255     -17.157  -1.747  -1.028  1.00 16.12           O  
ATOM   1995  CB  GLU   255     -19.238  -3.981  -1.664  1.00 16.12           C  
ATOM   1996  CG  GLU   255     -20.390  -4.661  -2.391  1.00 16.12           C  
ATOM   1997  CD  GLU   255     -21.296  -5.458  -1.465  1.00 16.12           C  
ATOM   1998  OE1 GLU   255     -22.280  -6.061  -1.950  1.00 16.12           O  
ATOM   1999  OE2 GLU   255     -21.019  -5.478  -0.244  1.00 16.12           O  
ATOM   2000  N   PRO   256     -18.122  -0.766  -2.534  1.00 17.51           N  
ATOM   2001  CA  PRO   256     -18.135   0.507  -1.811  1.00 17.51           C  
ATOM   2002  C   PRO   256     -19.053   0.484  -0.591  1.00 17.51           C  
ATOM   2003  O   PRO   256     -20.184  -0.003  -0.674  1.00 17.51           O  
ATOM   2004  CB  PRO   256     -18.642   1.503  -2.858  1.00 17.51           C  
ATOM   2005  CG  PRO   256     -18.973   0.666  -4.051  1.00 17.51           C  
ATOM   2006  CD  PRO   256     -18.626  -0.763  -3.743  1.00 17.51           C  
ATOM   2007  N   ILE   257     -18.603  -0.049   0.520  1.00 17.77           N  
ATOM   2008  CA  ILE   257     -19.589   0.107   1.583  1.00 17.77           C  
ATOM   2009  C   ILE   257     -19.752   1.586   1.924  1.00 17.77           C  
ATOM   2010  O   ILE   257     -18.763   2.312   2.055  1.00 17.77           O  
ATOM   2011  CB  ILE   257     -19.191  -0.693   2.844  1.00 17.77           C  
ATOM   2012  CG1 ILE   257     -18.850  -2.141   2.473  1.00 17.77           C  
ATOM   2013  CG2 ILE   257     -20.309  -0.644   3.890  1.00 17.77           C  
ATOM   2014  CD1 ILE   257     -18.318  -2.969   3.634  1.00 17.77           C  
ATOM   2015  N   TYR   258     -20.542   2.238   1.209  1.00 18.14           N  
ATOM   2016  CA  TYR   258     -21.034   3.540   1.646  1.00 18.14           C  
ATOM   2017  C   TYR   258     -21.024   3.644   3.166  1.00 18.14           C  
ATOM   2018  O   TYR   258     -21.270   2.657   3.864  1.00 18.14           O  
ATOM   2019  CB  TYR   258     -22.449   3.786   1.115  1.00 18.14           C  
ATOM   2020  CG  TYR   258     -22.520   3.914  -0.387  1.00 18.14           C  
ATOM   2021  CD1 TYR   258     -22.226   5.120  -1.018  1.00 18.14           C  
ATOM   2022  CD2 TYR   258     -22.881   2.829  -1.179  1.00 18.14           C  
ATOM   2023  CE1 TYR   258     -22.292   5.243  -2.402  1.00 18.14           C  
ATOM   2024  CE2 TYR   258     -22.951   2.941  -2.563  1.00 18.14           C  
ATOM   2025  CZ  TYR   258     -22.654   4.150  -3.165  1.00 18.14           C  
ATOM   2026  OH  TYR   258     -22.721   4.266  -4.535  1.00 18.14           O  
ATOM   2027  N   ALA   259     -19.872   3.998   3.740  1.00 20.21           N  
ATOM   2028  CA  ALA   259     -20.075   4.542   5.081  1.00 20.21           C  
ATOM   2029  C   ALA   259     -21.550   4.833   5.337  1.00 20.21           C  
ATOM   2030  O   ALA   259     -22.201   5.517   4.544  1.00 20.21           O  
ATOM   2031  CB  ALA   259     -19.244   5.808   5.273  1.00 20.21           C  
ATOM   2032  N   GLU   260     -22.419   3.865   5.261  1.00 22.12           N  
ATOM   2033  CA  GLU   260     -23.792   4.090   5.702  1.00 22.12           C  
ATOM   2034  C   GLU   260     -23.982   5.516   6.211  1.00 22.12           C  
ATOM   2035  O   GLU   260     -23.119   6.050   6.912  1.00 22.12           O  
ATOM   2036  CB  GLU   260     -24.179   3.087   6.791  1.00 22.12           C  
ATOM   2037  CG  GLU   260     -24.636   1.739   6.252  1.00 22.12           C  
ATOM   2038  CD  GLU   260     -25.182   0.816   7.328  1.00 22.12           C  
ATOM   2039  OE1 GLU   260     -25.666  -0.289   6.993  1.00 22.12           O  
ATOM   2040  OE2 GLU   260     -25.127   1.200   8.518  1.00 22.12           O  
ATOM   2041  N   GLU   261     -24.185   6.443   5.410  1.00 21.47           N  
ATOM   2042  CA  GLU   261     -24.716   7.768   5.715  1.00 21.47           C  
ATOM   2043  C   GLU   261     -25.462   7.771   7.046  1.00 21.47           C  
ATOM   2044  O   GLU   261     -26.263   8.669   7.313  1.00 21.47           O  
ATOM   2045  CB  GLU   261     -25.640   8.250   4.594  1.00 21.47           C  
ATOM   2046  CG  GLU   261     -24.901   8.781   3.373  1.00 21.47           C  
ATOM   2047  CD  GLU   261     -25.805   9.516   2.397  1.00 21.47           C  
ATOM   2048  OE1 GLU   261     -25.291  10.107   1.420  1.00 21.47           O  
ATOM   2049  OE2 GLU   261     -27.038   9.502   2.612  1.00 21.47           O  
ATOM   2050  N   GLY   262     -25.045   6.919   8.034  1.00 20.58           N  
ATOM   2051  CA  GLY   262     -25.647   7.195   9.329  1.00 20.58           C  
ATOM   2052  C   GLY   262     -24.640   7.215  10.463  1.00 20.58           C  
ATOM   2053  O   GLY   262     -25.017   7.166  11.636  1.00 20.58           O  
ATOM   2054  N   ILE   263     -23.430   7.742  10.269  1.00 20.73           N  
ATOM   2055  CA  ILE   263     -22.777   7.985  11.551  1.00 20.73           C  
ATOM   2056  C   ILE   263     -22.777   9.481  11.855  1.00 20.73           C  
ATOM   2057  O   ILE   263     -22.265  10.281  11.069  1.00 20.73           O  
ATOM   2058  CB  ILE   263     -21.333   7.435  11.562  1.00 20.73           C  
ATOM   2059  CG1 ILE   263     -21.325   5.947  11.196  1.00 20.73           C  
ATOM   2060  CG2 ILE   263     -20.677   7.668  12.926  1.00 20.73           C  
ATOM   2061  CD1 ILE   263     -19.933   5.332  11.134  1.00 20.73           C  
ATOM   2062  N   PRO   264     -23.582   9.886  12.793  1.00 20.89           N  
ATOM   2063  CA  PRO   264     -23.789  11.242  13.308  1.00 20.89           C  
ATOM   2064  C   PRO   264     -22.479  11.948  13.652  1.00 20.89           C  
ATOM   2065  O   PRO   264     -21.521  11.303  14.084  1.00 20.89           O  
ATOM   2066  CB  PRO   264     -24.634  11.017  14.564  1.00 20.89           C  
ATOM   2067  CG  PRO   264     -24.753   9.532  14.684  1.00 20.89           C  
ATOM   2068  CD  PRO   264     -24.023   8.901  13.533  1.00 20.89           C  
ATOM   2069  N   HIS   265     -22.124  12.951  12.897  1.00 18.55           N  
ATOM   2070  CA  HIS   265     -21.153  13.937  13.357  1.00 18.55           C  
ATOM   2071  C   HIS   265     -21.284  14.181  14.857  1.00 18.55           C  
ATOM   2072  O   HIS   265     -22.347  14.589  15.333  1.00 18.55           O  
ATOM   2073  CB  HIS   265     -21.322  15.252  12.594  1.00 18.55           C  
ATOM   2074  CG  HIS   265     -22.451  15.236  11.613  1.00 18.55           C  
ATOM   2075  ND1 HIS   265     -22.325  14.716  10.342  1.00 18.55           N  
ATOM   2076  CD2 HIS   265     -23.728  15.673  11.720  1.00 18.55           C  
ATOM   2077  CE1 HIS   265     -23.480  14.837   9.708  1.00 18.55           C  
ATOM   2078  NE2 HIS   265     -24.348  15.414  10.522  1.00 18.55           N  
ATOM   2079  N   ARG   266     -21.179  13.184  15.745  1.00 13.85           N  
ATOM   2080  CA  ARG   266     -20.867  13.721  17.065  1.00 13.85           C  
ATOM   2081  C   ARG   266     -19.372  13.984  17.211  1.00 13.85           C  
ATOM   2082  O   ARG   266     -18.962  14.866  17.968  1.00 13.85           O  
ATOM   2083  CB  ARG   266     -21.341  12.764  18.161  1.00 13.85           C  
ATOM   2084  CG  ARG   266     -22.820  12.887  18.490  1.00 13.85           C  
ATOM   2085  CD  ARG   266     -23.210  12.007  19.670  1.00 13.85           C  
ATOM   2086  NE  ARG   266     -24.640  12.092  19.955  1.00 13.85           N  
ATOM   2087  CZ  ARG   266     -25.228  11.588  21.037  1.00 13.85           C  
ATOM   2088  NH1 ARG   266     -24.517  10.950  21.961  1.00 13.85           N  
ATOM   2089  NH2 ARG   266     -26.536  11.722  21.197  1.00 13.85           N  
TER    2090      ARG   266                                                       
END   
