# Supplementary material for: The transformative power of transformers in protein structure prediction
Source: Proc Natl Acad Sci U S A. 2023 Jul 31;120(32):e2303499120. doi: 10.1073/pnas.2303499120 (PMC10410766; doi:10.1073/pnas.2303499120)
Supplement: Supplementary file 2 — Dataset S01 (GZ) [file pnas.2303499120.sd01.gz › SI_Data/predicted_structures/OmegaFold/T1157s2.pdb]

ATOM      1  N   SER     1       9.294 -37.045   4.145  1.00 81.41           N  
ATOM      2  CA  SER     1       8.522 -35.831   3.905  1.00 81.41           C  
ATOM      3  C   SER     1       9.002 -35.108   2.651  1.00 81.41           C  
ATOM      4  O   SER     1      10.203 -35.062   2.376  1.00 81.41           O  
ATOM      5  CB  SER     1       8.610 -34.893   5.110  1.00 81.41           C  
ATOM      6  OG  SER     1       7.969 -33.659   4.835  1.00 81.41           O  
ATOM      7  N   ASP     2       8.202 -34.478   1.860  1.00 92.47           N  
ATOM      8  CA  ASP     2       8.515 -33.750   0.635  1.00 92.47           C  
ATOM      9  C   ASP     2       8.888 -32.300   0.938  1.00 92.47           C  
ATOM     10  O   ASP     2       9.435 -31.603   0.081  1.00 92.47           O  
ATOM     11  CB  ASP     2       7.332 -33.797  -0.334  1.00 92.47           C  
ATOM     12  CG  ASP     2       7.131 -35.166  -0.960  1.00 92.47           C  
ATOM     13  OD1 ASP     2       8.129 -35.881  -1.195  1.00 92.47           O  
ATOM     14  OD2 ASP     2       5.965 -35.532  -1.222  1.00 92.47           O  
ATOM     15  N   VAL     3       8.587 -31.935   2.121  1.00 96.65           N  
ATOM     16  CA  VAL     3       9.042 -30.626   2.579  1.00 96.65           C  
ATOM     17  C   VAL     3      10.354 -30.775   3.346  1.00 96.65           C  
ATOM     18  O   VAL     3      10.391 -31.395   4.411  1.00 96.65           O  
ATOM     19  CB  VAL     3       7.982 -29.934   3.464  1.00 96.65           C  
ATOM     20  CG1 VAL     3       8.466 -28.554   3.907  1.00 96.65           C  
ATOM     21  CG2 VAL     3       6.654 -29.824   2.718  1.00 96.65           C  
ATOM     22  N   ILE     4      11.386 -30.229   2.924  1.00 94.94           N  
ATOM     23  CA  ILE     4      12.728 -30.334   3.486  1.00 94.94           C  
ATOM     24  C   ILE     4      12.919 -29.274   4.568  1.00 94.94           C  
ATOM     25  O   ILE     4      12.600 -28.101   4.359  1.00 94.94           O  
ATOM     26  CB  ILE     4      13.811 -30.187   2.393  1.00 94.94           C  
ATOM     27  CG1 ILE     4      13.585 -31.212   1.276  1.00 94.94           C  
ATOM     28  CG2 ILE     4      15.210 -30.334   2.997  1.00 94.94           C  
ATOM     29  CD1 ILE     4      14.311 -30.883  -0.022  1.00 94.94           C  
ATOM     30  N   GLN     5      13.373 -29.706   5.700  1.00 97.31           N  
ATOM     31  CA  GLN     5      13.694 -28.744   6.749  1.00 97.31           C  
ATOM     32  C   GLN     5      15.118 -28.217   6.595  1.00 97.31           C  
ATOM     33  O   GLN     5      16.075 -28.994   6.574  1.00 97.31           O  
ATOM     34  CB  GLN     5      13.516 -29.376   8.131  1.00 97.31           C  
ATOM     35  CG  GLN     5      13.778 -28.417   9.284  1.00 97.31           C  
ATOM     36  CD  GLN     5      13.070 -28.827  10.562  1.00 97.31           C  
ATOM     37  OE1 GLN     5      12.412 -29.871  10.615  1.00 97.31           O  
ATOM     38  NE2 GLN     5      13.199 -28.009  11.600  1.00 97.31           N  
ATOM     39  N   LEU     6      15.286 -26.971   6.409  1.00 97.40           N  
ATOM     40  CA  LEU     6      16.601 -26.364   6.233  1.00 97.40           C  
ATOM     41  C   LEU     6      17.033 -25.627   7.497  1.00 97.40           C  
ATOM     42  O   LEU     6      16.193 -25.103   8.233  1.00 97.40           O  
ATOM     43  CB  LEU     6      16.591 -25.399   5.044  1.00 97.40           C  
ATOM     44  CG  LEU     6      16.369 -26.024   3.666  1.00 97.40           C  
ATOM     45  CD1 LEU     6      16.416 -24.951   2.584  1.00 97.40           C  
ATOM     46  CD2 LEU     6      17.406 -27.108   3.397  1.00 97.40           C  
ATOM     47  N   LYS     7      18.280 -25.569   7.751  1.00 96.97           N  
ATOM     48  CA  LYS     7      18.950 -24.819   8.810  1.00 96.97           C  
ATOM     49  C   LYS     7      19.836 -23.720   8.230  1.00 96.97           C  
ATOM     50  O   LYS     7      20.025 -23.646   7.014  1.00 96.97           O  
ATOM     51  CB  LYS     7      19.784 -25.755   9.686  1.00 96.97           C  
ATOM     52  CG  LYS     7      18.978 -26.861  10.352  1.00 96.97           C  
ATOM     53  CD  LYS     7      19.870 -27.795  11.159  1.00 96.97           C  
ATOM     54  CE  LYS     7      19.066 -28.909  11.816  1.00 96.97           C  
ATOM     55  NZ  LYS     7      19.934 -29.813  12.629  1.00 96.97           N  
ATOM     56  N   LYS     8      20.279 -22.911   9.098  1.00 96.40           N  
ATOM     57  CA  LYS     8      21.068 -21.753   8.688  1.00 96.40           C  
ATOM     58  C   LYS     8      22.251 -22.172   7.820  1.00 96.40           C  
ATOM     59  O   LYS     8      22.531 -21.544   6.797  1.00 96.40           O  
ATOM     60  CB  LYS     8      21.564 -20.981   9.911  1.00 96.40           C  
ATOM     61  CG  LYS     8      22.297 -19.690   9.574  1.00 96.40           C  
ATOM     62  CD  LYS     8      22.641 -18.899  10.829  1.00 96.40           C  
ATOM     63  CE  LYS     8      23.345 -17.591  10.491  1.00 96.40           C  
ATOM     64  NZ  LYS     8      23.663 -16.800  11.717  1.00 96.40           N  
ATOM     65  N   ASP     9      22.952 -23.269   8.118  1.00 96.34           N  
ATOM     66  CA  ASP     9      24.192 -23.638   7.441  1.00 96.34           C  
ATOM     67  C   ASP     9      23.908 -24.265   6.078  1.00 96.34           C  
ATOM     68  O   ASP     9      24.801 -24.362   5.235  1.00 96.34           O  
ATOM     69  CB  ASP     9      25.008 -24.602   8.304  1.00 96.34           C  
ATOM     70  CG  ASP     9      24.230 -25.844   8.705  1.00 96.34           C  
ATOM     71  OD1 ASP     9      22.983 -25.836   8.621  1.00 96.34           O  
ATOM     72  OD2 ASP     9      24.870 -26.838   9.111  1.00 96.34           O  
ATOM     73  N   THR    10      22.686 -24.637   5.784  1.00 97.25           N  
ATOM     74  CA  THR    10      22.392 -25.313   4.525  1.00 97.25           C  
ATOM     75  C   THR    10      21.473 -24.460   3.655  1.00 97.25           C  
ATOM     76  O   THR    10      21.296 -24.743   2.468  1.00 97.25           O  
ATOM     77  CB  THR    10      21.742 -26.688   4.769  1.00 97.25           C  
ATOM     78  OG1 THR    10      20.557 -26.517   5.556  1.00 97.25           O  
ATOM     79  CG2 THR    10      22.695 -27.625   5.503  1.00 97.25           C  
ATOM     80  N   PHE    11      20.843 -23.426   4.193  1.00 98.06           N  
ATOM     81  CA  PHE    11      19.790 -22.656   3.541  1.00 98.06           C  
ATOM     82  C   PHE    11      20.312 -21.990   2.273  1.00 98.06           C  
ATOM     83  O   PHE    11      19.755 -22.182   1.190  1.00 98.06           O  
ATOM     84  CB  PHE    11      19.226 -21.598   4.495  1.00 98.06           C  
ATOM     85  CG  PHE    11      18.062 -20.831   3.930  1.00 98.06           C  
ATOM     86  CD1 PHE    11      18.264 -19.642   3.238  1.00 98.06           C  
ATOM     87  CD2 PHE    11      16.763 -21.297   4.090  1.00 98.06           C  
ATOM     88  CE1 PHE    11      17.188 -18.930   2.714  1.00 98.06           C  
ATOM     89  CE2 PHE    11      15.683 -20.590   3.569  1.00 98.06           C  
ATOM     90  CZ  PHE    11      15.898 -19.406   2.883  1.00 98.06           C  
ATOM     91  N   ASP    12      21.411 -21.231   2.441  1.00 97.01           N  
ATOM     92  CA  ASP    12      21.912 -20.463   1.305  1.00 97.01           C  
ATOM     93  C   ASP    12      22.331 -21.383   0.161  1.00 97.01           C  
ATOM     94  O   ASP    12      21.963 -21.155  -0.993  1.00 97.01           O  
ATOM     95  CB  ASP    12      23.089 -19.582   1.730  1.00 97.01           C  
ATOM     96  CG  ASP    12      22.665 -18.389   2.568  1.00 97.01           C  
ATOM     97  OD1 ASP    12      21.469 -18.281   2.915  1.00 97.01           O  
ATOM     98  OD2 ASP    12      23.534 -17.547   2.882  1.00 97.01           O  
ATOM     99  N   ASP    13      23.068 -22.472   0.499  1.00 97.19           N  
ATOM    100  CA  ASP    13      23.521 -23.413  -0.520  1.00 97.19           C  
ATOM    101  C   ASP    13      22.338 -24.059  -1.236  1.00 97.19           C  
ATOM    102  O   ASP    13      22.353 -24.212  -2.459  1.00 97.19           O  
ATOM    103  CB  ASP    13      24.411 -24.491   0.103  1.00 97.19           C  
ATOM    104  CG  ASP    13      25.780 -23.971   0.506  1.00 97.19           C  
ATOM    105  OD1 ASP    13      26.164 -22.864   0.070  1.00 97.19           O  
ATOM    106  OD2 ASP    13      26.482 -24.675   1.264  1.00 97.19           O  
ATOM    107  N   PHE    14      21.307 -24.371  -0.466  1.00 97.60           N  
ATOM    108  CA  PHE    14      20.140 -25.026  -1.045  1.00 97.60           C  
ATOM    109  C   PHE    14      19.412 -24.089  -2.001  1.00 97.60           C  
ATOM    110  O   PHE    14      19.060 -24.482  -3.116  1.00 97.60           O  
ATOM    111  CB  PHE    14      19.184 -25.498   0.056  1.00 97.60           C  
ATOM    112  CG  PHE    14      18.063 -26.368  -0.444  1.00 97.60           C  
ATOM    113  CD1 PHE    14      16.876 -25.805  -0.896  1.00 97.60           C  
ATOM    114  CD2 PHE    14      18.197 -27.750  -0.462  1.00 97.60           C  
ATOM    115  CE1 PHE    14      15.837 -26.608  -1.359  1.00 97.60           C  
ATOM    116  CE2 PHE    14      17.163 -28.559  -0.924  1.00 97.60           C  
ATOM    117  CZ  PHE    14      15.983 -27.986  -1.371  1.00 97.60           C  
ATOM    118  N   ILE    15      19.165 -22.863  -1.539  1.00 97.41           N  
ATOM    119  CA  ILE    15      18.440 -21.892  -2.351  1.00 97.41           C  
ATOM    120  C   ILE    15      19.194 -21.645  -3.656  1.00 97.41           C  
ATOM    121  O   ILE    15      18.587 -21.579  -4.728  1.00 97.41           O  
ATOM    122  CB  ILE    15      18.233 -20.563  -1.592  1.00 97.41           C  
ATOM    123  CG1 ILE    15      17.341 -20.782  -0.364  1.00 97.41           C  
ATOM    124  CG2 ILE    15      17.636 -19.499  -2.519  1.00 97.41           C  
ATOM    125  CD1 ILE    15      15.955 -21.320  -0.694  1.00 97.41           C  
ATOM    126  N   LYS    16      20.533 -21.580  -3.639  1.00 96.57           N  
ATOM    127  CA  LYS    16      21.365 -21.305  -4.807  1.00 96.57           C  
ATOM    128  C   LYS    16      21.359 -22.483  -5.777  1.00 96.57           C  
ATOM    129  O   LYS    16      21.527 -22.302  -6.984  1.00 96.57           O  
ATOM    130  CB  LYS    16      22.798 -20.983  -4.382  1.00 96.57           C  
ATOM    131  CG  LYS    16      22.967 -19.601  -3.769  1.00 96.57           C  
ATOM    132  CD  LYS    16      24.411 -19.344  -3.359  1.00 96.57           C  
ATOM    133  CE  LYS    16      24.557 -18.020  -2.621  1.00 96.57           C  
ATOM    134  NZ  LYS    16      25.943 -17.825  -2.101  1.00 96.57           N  
ATOM    135  N   SER    17      21.135 -23.625  -5.232  1.00 96.30           N  
ATOM    136  CA  SER    17      21.212 -24.832  -6.049  1.00 96.30           C  
ATOM    137  C   SER    17      19.878 -25.129  -6.725  1.00 96.30           C  
ATOM    138  O   SER    17      19.778 -26.051  -7.537  1.00 96.30           O  
ATOM    139  CB  SER    17      21.640 -26.029  -5.199  1.00 96.30           C  
ATOM    140  OG  SER    17      20.662 -26.322  -4.216  1.00 96.30           O  
ATOM    141  N   ASN    18      18.860 -24.371  -6.310  1.00 95.80           N  
ATOM    142  CA  ASN    18      17.536 -24.589  -6.883  1.00 95.80           C  
ATOM    143  C   ASN    18      16.977 -23.312  -7.505  1.00 95.80           C  
ATOM    144  O   ASN    18      17.173 -22.219  -6.970  1.00 95.80           O  
ATOM    145  CB  ASN    18      16.573 -25.128  -5.823  1.00 95.80           C  
ATOM    146  CG  ASN    18      16.927 -26.531  -5.372  1.00 95.80           C  
ATOM    147  OD1 ASN    18      16.580 -27.514  -6.033  1.00 95.80           O  
ATOM    148  ND2 ASN    18      17.621 -26.635  -4.245  1.00 95.80           N  
ATOM    149  N   ASP    19      16.283 -23.384  -8.510  1.00 92.54           N  
ATOM    150  CA  ASP    19      15.846 -22.224  -9.280  1.00 92.54           C  
ATOM    151  C   ASP    19      14.640 -21.554  -8.625  1.00 92.54           C  
ATOM    152  O   ASP    19      14.481 -20.334  -8.707  1.00 92.54           O  
ATOM    153  CB  ASP    19      15.507 -22.629 -10.716  1.00 92.54           C  
ATOM    154  CG  ASP    19      16.734 -22.987 -11.536  1.00 92.54           C  
ATOM    155  OD1 ASP    19      17.856 -22.587 -11.160  1.00 92.54           O  
ATOM    156  OD2 ASP    19      16.576 -23.674 -12.568  1.00 92.54           O  
ATOM    157  N   LEU    20      13.807 -22.406  -8.037  1.00 96.25           N  
ATOM    158  CA  LEU    20      12.550 -21.899  -7.498  1.00 96.25           C  
ATOM    159  C   LEU    20      12.171 -22.637  -6.218  1.00 96.25           C  
ATOM    160  O   LEU    20      11.894 -23.838  -6.248  1.00 96.25           O  
ATOM    161  CB  LEU    20      11.429 -22.036  -8.532  1.00 96.25           C  
ATOM    162  CG  LEU    20      10.113 -21.332  -8.201  1.00 96.25           C  
ATOM    163  CD1 LEU    20      10.329 -19.826  -8.096  1.00 96.25           C  
ATOM    164  CD2 LEU    20       9.056 -21.653  -9.253  1.00 96.25           C  
ATOM    165  N   VAL    21      12.119 -21.897  -5.151  1.00 97.77           N  
ATOM    166  CA  VAL    21      11.881 -22.477  -3.832  1.00 97.77           C  
ATOM    167  C   VAL    21      10.828 -21.657  -3.090  1.00 97.77           C  
ATOM    168  O   VAL    21      10.905 -20.427  -3.049  1.00 97.77           O  
ATOM    169  CB  VAL    21      13.182 -22.550  -3.002  1.00 97.77           C  
ATOM    170  CG1 VAL    21      12.911 -23.154  -1.625  1.00 97.77           C  
ATOM    171  CG2 VAL    21      14.244 -23.360  -3.745  1.00 97.77           C  
ATOM    172  N   LEU    22       9.803 -22.271  -2.578  1.00 98.13           N  
ATOM    173  CA  LEU    22       8.899 -21.650  -1.616  1.00 98.13           C  
ATOM    174  C   LEU    22       9.272 -22.037  -0.189  1.00 98.13           C  
ATOM    175  O   LEU    22       9.194 -23.210   0.181  1.00 98.13           O  
ATOM    176  CB  LEU    22       7.450 -22.054  -1.905  1.00 98.13           C  
ATOM    177  CG  LEU    22       6.383 -21.448  -0.993  1.00 98.13           C  
ATOM    178  CD1 LEU    22       6.406 -19.926  -1.089  1.00 98.13           C  
ATOM    179  CD2 LEU    22       5.004 -21.991  -1.349  1.00 98.13           C  
ATOM    180  N   ALA    23       9.678 -21.100   0.589  1.00 98.30           N  
ATOM    181  CA  ALA    23      10.120 -21.354   1.958  1.00 98.30           C  
ATOM    182  C   ALA    23       9.064 -20.913   2.967  1.00 98.30           C  
ATOM    183  O   ALA    23       8.575 -19.782   2.909  1.00 98.30           O  
ATOM    184  CB  ALA    23      11.443 -20.642   2.231  1.00 98.30           C  
ATOM    185  N   GLU    24       8.749 -21.797   3.873  1.00 98.40           N  
ATOM    186  CA  GLU    24       7.909 -21.476   5.023  1.00 98.40           C  
ATOM    187  C   GLU    24       8.753 -21.210   6.266  1.00 98.40           C  
ATOM    188  O   GLU    24       9.562 -22.050   6.665  1.00 98.40           O  
ATOM    189  CB  GLU    24       6.914 -22.607   5.295  1.00 98.40           C  
ATOM    190  CG  GLU    24       6.009 -22.356   6.492  1.00 98.40           C  
ATOM    191  CD  GLU    24       5.311 -23.611   6.991  1.00 98.40           C  
ATOM    192  OE1 GLU    24       4.390 -23.501   7.831  1.00 98.40           O  
ATOM    193  OE2 GLU    24       5.690 -24.715   6.538  1.00 98.40           O  
ATOM    194  N   PHE    25       8.642 -20.093   6.813  1.00 98.39           N  
ATOM    195  CA  PHE    25       9.189 -19.757   8.122  1.00 98.39           C  
ATOM    196  C   PHE    25       8.130 -19.911   9.207  1.00 98.39           C  
ATOM    197  O   PHE    25       7.125 -19.196   9.207  1.00 98.39           O  
ATOM    198  CB  PHE    25       9.741 -18.328   8.126  1.00 98.39           C  
ATOM    199  CG  PHE    25      10.821 -18.092   7.105  1.00 98.39           C  
ATOM    200  CD1 PHE    25      12.158 -18.284   7.431  1.00 98.39           C  
ATOM    201  CD2 PHE    25      10.499 -17.677   5.820  1.00 98.39           C  
ATOM    202  CE1 PHE    25      13.160 -18.066   6.488  1.00 98.39           C  
ATOM    203  CE2 PHE    25      11.495 -17.457   4.872  1.00 98.39           C  
ATOM    204  CZ  PHE    25      12.825 -17.652   5.209  1.00 98.39           C  
ATOM    205  N   PHE    26       8.369 -20.787  10.185  1.00 97.98           N  
ATOM    206  CA  PHE    26       7.306 -21.120  11.126  1.00 97.98           C  
ATOM    207  C   PHE    26       7.857 -21.247  12.541  1.00 97.98           C  
ATOM    208  O   PHE    26       9.069 -21.164  12.751  1.00 97.98           O  
ATOM    209  CB  PHE    26       6.611 -22.422  10.714  1.00 97.98           C  
ATOM    210  CG  PHE    26       7.413 -23.660  11.016  1.00 97.98           C  
ATOM    211  CD1 PHE    26       8.461 -24.045  10.189  1.00 97.98           C  
ATOM    212  CD2 PHE    26       7.119 -24.438  12.128  1.00 97.98           C  
ATOM    213  CE1 PHE    26       9.205 -25.190  10.465  1.00 97.98           C  
ATOM    214  CE2 PHE    26       7.857 -25.584  12.411  1.00 97.98           C  
ATOM    215  CZ  PHE    26       8.899 -25.958  11.578  1.00 97.98           C  
ATOM    216  N   ALA    27       6.924 -21.344  13.525  1.00 97.25           N  
ATOM    217  CA  ALA    27       7.179 -21.733  14.909  1.00 97.25           C  
ATOM    218  C   ALA    27       6.333 -22.940  15.304  1.00 97.25           C  
ATOM    219  O   ALA    27       5.153 -23.020  14.955  1.00 97.25           O  
ATOM    220  CB  ALA    27       6.903 -20.563  15.850  1.00 97.25           C  
ATOM    221  N   PRO    28       6.925 -23.856  16.042  1.00 95.83           N  
ATOM    222  CA  PRO    28       6.215 -25.095  16.366  1.00 95.83           C  
ATOM    223  C   PRO    28       4.961 -24.855  17.204  1.00 95.83           C  
ATOM    224  O   PRO    28       4.023 -25.655  17.161  1.00 95.83           O  
ATOM    225  CB  PRO    28       7.252 -25.901  17.152  1.00 95.83           C  
ATOM    226  CG  PRO    28       8.572 -25.346  16.723  1.00 95.83           C  
ATOM    227  CD  PRO    28       8.390 -23.897  16.373  1.00 95.83           C  
ATOM    228  N   TRP    29       4.996 -23.786  18.011  1.00 95.50           N  
ATOM    229  CA  TRP    29       3.875 -23.564  18.919  1.00 95.50           C  
ATOM    230  C   TRP    29       2.772 -22.762  18.237  1.00 95.50           C  
ATOM    231  O   TRP    29       1.807 -22.348  18.883  1.00 95.50           O  
ATOM    232  CB  TRP    29       4.343 -22.838  20.184  1.00 95.50           C  
ATOM    233  CG  TRP    29       5.299 -21.712  19.921  1.00 95.50           C  
ATOM    234  CD1 TRP    29       6.665 -21.762  19.970  1.00 95.50           C  
ATOM    235  CD2 TRP    29       4.958 -20.366  19.573  1.00 95.50           C  
ATOM    236  NE1 TRP    29       7.194 -20.528  19.673  1.00 95.50           N  
ATOM    237  CE2 TRP    29       6.169 -19.654  19.425  1.00 95.50           C  
ATOM    238  CE3 TRP    29       3.746 -19.693  19.371  1.00 95.50           C  
ATOM    239  CZ2 TRP    29       6.202 -18.299  19.084  1.00 95.50           C  
ATOM    240  CZ3 TRP    29       3.780 -18.345  19.032  1.00 95.50           C  
ATOM    241  CH2 TRP    29       5.001 -17.665  18.892  1.00 95.50           C  
ATOM    242  N   CYS    30       2.943 -22.413  17.010  1.00 95.85           N  
ATOM    243  CA  CYS    30       2.022 -21.570  16.255  1.00 95.85           C  
ATOM    244  C   CYS    30       0.895 -22.399  15.652  1.00 95.85           C  
ATOM    245  O   CYS    30       1.139 -23.278  14.823  1.00 95.85           O  
ATOM    246  CB  CYS    30       2.765 -20.821  15.150  1.00 95.85           C  
ATOM    247  SG  CYS    30       1.674 -19.983  13.978  1.00 95.85           S  
ATOM    248  N   GLY    31      -0.400 -22.076  16.036  1.00 96.29           N  
ATOM    249  CA  GLY    31      -1.571 -22.809  15.582  1.00 96.29           C  
ATOM    250  C   GLY    31      -1.779 -22.730  14.081  1.00 96.29           C  
ATOM    251  O   GLY    31      -2.081 -23.737  13.437  1.00 96.29           O  
ATOM    252  N   HIS    32      -1.620 -21.570  13.463  1.00 96.81           N  
ATOM    253  CA  HIS    32      -1.796 -21.422  12.023  1.00 96.81           C  
ATOM    254  C   HIS    32      -0.765 -22.241  11.254  1.00 96.81           C  
ATOM    255  O   HIS    32      -1.074 -22.809  10.204  1.00 96.81           O  
ATOM    256  CB  HIS    32      -1.702 -19.949  11.621  1.00 96.81           C  
ATOM    257  CG  HIS    32      -2.811 -19.106  12.166  1.00 96.81           C  
ATOM    258  ND1 HIS    32      -2.752 -17.730  12.202  1.00 96.81           N  
ATOM    259  CD2 HIS    32      -4.009 -19.447  12.696  1.00 96.81           C  
ATOM    260  CE1 HIS    32      -3.869 -17.260  12.732  1.00 96.81           C  
ATOM    261  NE2 HIS    32      -4.649 -18.282  13.040  1.00 96.81           N  
ATOM    262  N   CYS    33       0.437 -22.382  11.817  1.00 97.35           N  
ATOM    263  CA  CYS    33       1.486 -23.179  11.191  1.00 97.35           C  
ATOM    264  C   CYS    33       1.107 -24.655  11.165  1.00 97.35           C  
ATOM    265  O   CYS    33       1.302 -25.333  10.155  1.00 97.35           O  
ATOM    266  CB  CYS    33       2.811 -22.997  11.929  1.00 97.35           C  
ATOM    267  SG  CYS    33       3.390 -21.286  11.975  1.00 97.35           S  
ATOM    268  N   LYS    34       0.506 -25.112  12.268  1.00 96.74           N  
ATOM    269  CA  LYS    34       0.096 -26.510  12.363  1.00 96.74           C  
ATOM    270  C   LYS    34      -1.009 -26.829  11.360  1.00 96.74           C  
ATOM    271  O   LYS    34      -1.015 -27.904  10.757  1.00 96.74           O  
ATOM    272  CB  LYS    34      -0.374 -26.836  13.782  1.00 96.74           C  
ATOM    273  CG  LYS    34       0.745 -26.867  14.813  1.00 96.74           C  
ATOM    274  CD  LYS    34       0.212 -27.171  16.207  1.00 96.74           C  
ATOM    275  CE  LYS    34       1.320 -27.131  17.251  1.00 96.74           C  
ATOM    276  NZ  LYS    34       0.787 -27.330  18.633  1.00 96.74           N  
ATOM    277  N   ALA    35      -1.845 -25.805  11.165  1.00 97.48           N  
ATOM    278  CA  ALA    35      -2.936 -26.000  10.213  1.00 97.48           C  
ATOM    279  C   ALA    35      -2.413 -26.046   8.781  1.00 97.48           C  
ATOM    280  O   ALA    35      -2.957 -26.763   7.937  1.00 97.48           O  
ATOM    281  CB  ALA    35      -3.976 -24.892  10.362  1.00 97.48           C  
ATOM    282  N   LEU    36      -1.347 -25.286   8.511  1.00 97.99           N  
ATOM    283  CA  LEU    36      -0.769 -25.173   7.176  1.00 97.99           C  
ATOM    284  C   LEU    36       0.066 -26.404   6.839  1.00 97.99           C  
ATOM    285  O   LEU    36       0.182 -26.780   5.671  1.00 97.99           O  
ATOM    286  CB  LEU    36       0.093 -23.913   7.070  1.00 97.99           C  
ATOM    287  CG  LEU    36       0.882 -23.738   5.771  1.00 97.99           C  
ATOM    288  CD1 LEU    36      -0.067 -23.682   4.579  1.00 97.99           C  
ATOM    289  CD2 LEU    36       1.745 -22.482   5.834  1.00 97.99           C  
ATOM    290  N   ALA    37       0.582 -27.098   7.802  1.00 97.42           N  
ATOM    291  CA  ALA    37       1.583 -28.144   7.611  1.00 97.42           C  
ATOM    292  C   ALA    37       1.059 -29.244   6.693  1.00 97.42           C  
ATOM    293  O   ALA    37       1.713 -29.606   5.712  1.00 97.42           O  
ATOM    294  CB  ALA    37       2.001 -28.732   8.957  1.00 97.42           C  
ATOM    295  N   PRO    38      -0.166 -29.773   6.951  1.00 97.27           N  
ATOM    296  CA  PRO    38      -0.611 -30.825   6.035  1.00 97.27           C  
ATOM    297  C   PRO    38      -0.850 -30.311   4.617  1.00 97.27           C  
ATOM    298  O   PRO    38      -0.576 -31.020   3.645  1.00 97.27           O  
ATOM    299  CB  PRO    38      -1.918 -31.313   6.666  1.00 97.27           C  
ATOM    300  CG  PRO    38      -2.349 -30.197   7.562  1.00 97.27           C  
ATOM    301  CD  PRO    38      -1.123 -29.491   8.069  1.00 97.27           C  
ATOM    302  N   GLU    39      -1.371 -29.105   4.514  1.00 97.96           N  
ATOM    303  CA  GLU    39      -1.612 -28.495   3.210  1.00 97.96           C  
ATOM    304  C   GLU    39      -0.303 -28.246   2.467  1.00 97.96           C  
ATOM    305  O   GLU    39      -0.216 -28.475   1.258  1.00 97.96           O  
ATOM    306  CB  GLU    39      -2.387 -27.184   3.364  1.00 97.96           C  
ATOM    307  CG  GLU    39      -3.789 -27.360   3.929  1.00 97.96           C  
ATOM    308  CD  GLU    39      -4.721 -28.114   2.994  1.00 97.96           C  
ATOM    309  OE1 GLU    39      -5.693 -28.736   3.479  1.00 97.96           O  
ATOM    310  OE2 GLU    39      -4.477 -28.082   1.768  1.00 97.96           O  
ATOM    311  N   TYR    40       0.712 -27.896   3.245  1.00 97.90           N  
ATOM    312  CA  TYR    40       2.026 -27.587   2.693  1.00 97.90           C  
ATOM    313  C   TYR    40       2.724 -28.851   2.205  1.00 97.90           C  
ATOM    314  O   TYR    40       3.355 -28.849   1.146  1.00 97.90           O  
ATOM    315  CB  TYR    40       2.895 -26.881   3.738  1.00 97.90           C  
ATOM    316  CG  TYR    40       4.037 -26.091   3.144  1.00 97.90           C  
ATOM    317  CD1 TYR    40       5.360 -26.435   3.410  1.00 97.90           C  
ATOM    318  CD2 TYR    40       3.794 -24.999   2.317  1.00 97.90           C  
ATOM    319  CE1 TYR    40       6.415 -25.709   2.867  1.00 97.90           C  
ATOM    320  CE2 TYR    40       4.841 -24.266   1.768  1.00 97.90           C  
ATOM    321  CZ  TYR    40       6.146 -24.628   2.048  1.00 97.90           C  
ATOM    322  OH  TYR    40       7.187 -23.906   1.508  1.00 97.90           O  
ATOM    323  N   GLU    41       2.541 -29.938   2.895  1.00 97.75           N  
ATOM    324  CA  GLU    41       3.081 -31.229   2.479  1.00 97.75           C  
ATOM    325  C   GLU    41       2.425 -31.712   1.189  1.00 97.75           C  
ATOM    326  O   GLU    41       3.104 -32.217   0.292  1.00 97.75           O  
ATOM    327  CB  GLU    41       2.897 -32.271   3.585  1.00 97.75           C  
ATOM    328  CG  GLU    41       3.766 -33.508   3.416  1.00 97.75           C  
ATOM    329  CD  GLU    41       5.248 -33.232   3.619  1.00 97.75           C  
ATOM    330  OE1 GLU    41       6.084 -34.058   3.186  1.00 97.75           O  
ATOM    331  OE2 GLU    41       5.575 -32.183   4.218  1.00 97.75           O  
ATOM    332  N   GLU    42       1.118 -31.556   1.212  1.00 97.94           N  
ATOM    333  CA  GLU    42       0.400 -31.961   0.008  1.00 97.94           C  
ATOM    334  C   GLU    42       0.847 -31.146  -1.202  1.00 97.94           C  
ATOM    335  O   GLU    42       1.042 -31.694  -2.289  1.00 97.94           O  
ATOM    336  CB  GLU    42      -1.111 -31.817   0.209  1.00 97.94           C  
ATOM    337  CG  GLU    42      -1.937 -32.289  -0.978  1.00 97.94           C  
ATOM    338  CD  GLU    42      -3.436 -32.221  -0.732  1.00 97.94           C  
ATOM    339  OE1 GLU    42      -4.219 -32.482  -1.673  1.00 97.94           O  
ATOM    340  OE2 GLU    42      -3.831 -31.902   0.412  1.00 97.94           O  
ATOM    341  N   ALA    43       0.995 -29.872  -1.065  1.00 98.03           N  
ATOM    342  CA  ALA    43       1.494 -29.038  -2.155  1.00 98.03           C  
ATOM    343  C   ALA    43       2.875 -29.500  -2.612  1.00 98.03           C  
ATOM    344  O   ALA    43       3.145 -29.575  -3.814  1.00 98.03           O  
ATOM    345  CB  ALA    43       1.542 -27.573  -1.726  1.00 98.03           C  
ATOM    346  N   ALA    44       3.773 -29.851  -1.630  1.00 97.52           N  
ATOM    347  CA  ALA    44       5.119 -30.314  -1.959  1.00 97.52           C  
ATOM    348  C   ALA    44       5.072 -31.588  -2.796  1.00 97.52           C  
ATOM    349  O   ALA    44       5.836 -31.739  -3.752  1.00 97.52           O  
ATOM    350  CB  ALA    44       5.927 -30.547  -0.685  1.00 97.52           C  
ATOM    351  N   THR    45       4.136 -32.440  -2.460  1.00 96.98           N  
ATOM    352  CA  THR    45       3.973 -33.689  -3.195  1.00 96.98           C  
ATOM    353  C   THR    45       3.493 -33.420  -4.619  1.00 96.98           C  
ATOM    354  O   THR    45       3.991 -34.022  -5.572  1.00 96.98           O  
ATOM    355  CB  THR    45       2.982 -34.630  -2.486  1.00 96.98           C  
ATOM    356  OG1 THR    45       3.500 -34.974  -1.195  1.00 96.98           O  
ATOM    357  CG2 THR    45       2.764 -35.907  -3.291  1.00 96.98           C  
ATOM    358  N   ASN    46       2.654 -32.421  -4.778  1.00 96.76           N  
ATOM    359  CA  ASN    46       2.116 -32.086  -6.092  1.00 96.76           C  
ATOM    360  C   ASN    46       3.187 -31.488  -7.000  1.00 96.76           C  
ATOM    361  O   ASN    46       3.095 -31.587  -8.225  1.00 96.76           O  
ATOM    362  CB  ASN    46       0.934 -31.124  -5.960  1.00 96.76           C  
ATOM    363  CG  ASN    46      -0.282 -31.776  -5.333  1.00 96.76           C  
ATOM    364  OD1 ASN    46      -0.381 -33.004  -5.270  1.00 96.76           O  
ATOM    365  ND2 ASN    46      -1.217 -30.959  -4.863  1.00 96.76           N  
ATOM    366  N   LEU    47       4.221 -30.917  -6.384  1.00 96.55           N  
ATOM    367  CA  LEU    47       5.180 -30.139  -7.161  1.00 96.55           C  
ATOM    368  C   LEU    47       6.493 -30.899  -7.322  1.00 96.55           C  
ATOM    369  O   LEU    47       7.452 -30.375  -7.894  1.00 96.55           O  
ATOM    370  CB  LEU    47       5.438 -28.786  -6.494  1.00 96.55           C  
ATOM    371  CG  LEU    47       4.262 -27.809  -6.464  1.00 96.55           C  
ATOM    372  CD1 LEU    47       4.550 -26.662  -5.502  1.00 96.55           C  
ATOM    373  CD2 LEU    47       3.970 -27.279  -7.864  1.00 96.55           C  
ATOM    374  N   LYS    48       6.551 -32.074  -6.888  1.00 89.20           N  
ATOM    375  CA  LYS    48       7.799 -32.824  -6.782  1.00 89.20           C  
ATOM    376  C   LYS    48       8.454 -32.997  -8.150  1.00 89.20           C  
ATOM    377  O   LYS    48       9.676 -32.896  -8.276  1.00 89.20           O  
ATOM    378  CB  LYS    48       7.551 -34.192  -6.143  1.00 89.20           C  
ATOM    379  CG  LYS    48       8.819 -34.989  -5.875  1.00 89.20           C  
ATOM    380  CD  LYS    48       8.514 -36.301  -5.165  1.00 89.20           C  
ATOM    381  CE  LYS    48       9.777 -37.122  -4.938  1.00 89.20           C  
ATOM    382  NZ  LYS    48       9.484 -38.406  -4.235  1.00 89.20           N  
ATOM    383  N   ASP    49       7.687 -33.066  -9.208  1.00 88.97           N  
ATOM    384  CA  ASP    49       8.230 -33.384 -10.525  1.00 88.97           C  
ATOM    385  C   ASP    49       8.384 -32.123 -11.374  1.00 88.97           C  
ATOM    386  O   ASP    49       8.685 -32.205 -12.566  1.00 88.97           O  
ATOM    387  CB  ASP    49       7.336 -34.396 -11.244  1.00 88.97           C  
ATOM    388  CG  ASP    49       7.266 -35.736 -10.533  1.00 88.97           C  
ATOM    389  OD1 ASP    49       8.287 -36.179  -9.966  1.00 88.97           O  
ATOM    390  OD2 ASP    49       6.181 -36.355 -10.542  1.00 88.97           O  
ATOM    391  N   LYS    50       8.248 -30.915 -10.661  1.00 89.89           N  
ATOM    392  CA  LYS    50       8.278 -29.691 -11.456  1.00 89.89           C  
ATOM    393  C   LYS    50       9.489 -28.833 -11.100  1.00 89.89           C  
ATOM    394  O   LYS    50       9.500 -27.628 -11.359  1.00 89.89           O  
ATOM    395  CB  LYS    50       6.991 -28.890 -11.257  1.00 89.89           C  
ATOM    396  CG  LYS    50       5.742 -29.583 -11.782  1.00 89.89           C  
ATOM    397  CD  LYS    50       4.517 -28.683 -11.678  1.00 89.89           C  
ATOM    398  CE  LYS    50       3.280 -29.352 -12.262  1.00 89.89           C  
ATOM    399  NZ  LYS    50       3.183 -29.146 -13.738  1.00 89.89           N  
ATOM    400  N   ASN    51      10.482 -29.488 -10.429  1.00 90.19           N  
ATOM    401  CA  ASN    51      11.681 -28.762 -10.022  1.00 90.19           C  
ATOM    402  C   ASN    51      11.340 -27.579  -9.120  1.00 90.19           C  
ATOM    403  O   ASN    51      11.916 -26.499  -9.262  1.00 90.19           O  
ATOM    404  CB  ASN    51      12.464 -28.287 -11.247  1.00 90.19           C  
ATOM    405  CG  ASN    51      13.927 -28.031 -10.943  1.00 90.19           C  
ATOM    406  OD1 ASN    51      14.480 -28.581  -9.986  1.00 90.19           O  
ATOM    407  ND2 ASN    51      14.564 -27.196 -11.755  1.00 90.19           N  
ATOM    408  N   ILE    52      10.273 -27.575  -8.563  1.00 96.06           N  
ATOM    409  CA  ILE    52       9.833 -26.638  -7.534  1.00 96.06           C  
ATOM    410  C   ILE    52       9.973 -27.281  -6.157  1.00 96.06           C  
ATOM    411  O   ILE    52       9.402 -28.343  -5.900  1.00 96.06           O  
ATOM    412  CB  ILE    52       8.375 -26.184  -7.769  1.00 96.06           C  
ATOM    413  CG1 ILE    52       8.225 -25.570  -9.166  1.00 96.06           C  
ATOM    414  CG2 ILE    52       7.937 -25.194  -6.686  1.00 96.06           C  
ATOM    415  CD1 ILE    52       6.781 -25.349  -9.593  1.00 96.06           C  
ATOM    416  N   LYS    53      10.710 -26.605  -5.281  1.00 96.84           N  
ATOM    417  CA  LYS    53      10.970 -27.190  -3.969  1.00 96.84           C  
ATOM    418  C   LYS    53      10.278 -26.395  -2.866  1.00 96.84           C  
ATOM    419  O   LYS    53      10.280 -25.162  -2.887  1.00 96.84           O  
ATOM    420  CB  LYS    53      12.475 -27.259  -3.701  1.00 96.84           C  
ATOM    421  CG  LYS    53      13.265 -27.977  -4.785  1.00 96.84           C  
ATOM    422  CD  LYS    53      12.844 -29.436  -4.910  1.00 96.84           C  
ATOM    423  CE  LYS    53      13.665 -30.167  -5.964  1.00 96.84           C  
ATOM    424  NZ  LYS    53      13.175 -31.561  -6.179  1.00 96.84           N  
ATOM    425  N   LEU    54       9.656 -27.080  -1.996  1.00 97.91           N  
ATOM    426  CA  LEU    54       9.111 -26.480  -0.783  1.00 97.91           C  
ATOM    427  C   LEU    54       9.959 -26.843   0.431  1.00 97.91           C  
ATOM    428  O   LEU    54      10.307 -28.010   0.625  1.00 97.91           O  
ATOM    429  CB  LEU    54       7.665 -26.934  -0.564  1.00 97.91           C  
ATOM    430  CG  LEU    54       6.583 -26.112  -1.265  1.00 97.91           C  
ATOM    431  CD1 LEU    54       6.741 -26.209  -2.779  1.00 97.91           C  
ATOM    432  CD2 LEU    54       5.195 -26.577  -0.836  1.00 97.91           C  
ATOM    433  N   VAL    55      10.343 -25.888   1.169  1.00 97.96           N  
ATOM    434  CA  VAL    55      11.164 -26.101   2.356  1.00 97.96           C  
ATOM    435  C   VAL    55      10.520 -25.414   3.559  1.00 97.96           C  
ATOM    436  O   VAL    55       9.581 -24.630   3.405  1.00 97.96           O  
ATOM    437  CB  VAL    55      12.604 -25.579   2.152  1.00 97.96           C  
ATOM    438  CG1 VAL    55      13.224 -26.185   0.894  1.00 97.96           C  
ATOM    439  CG2 VAL    55      12.612 -24.054   2.073  1.00 97.96           C  
ATOM    440  N   LYS    56      11.062 -25.729   4.726  1.00 98.15           N  
ATOM    441  CA  LYS    56      10.602 -25.068   5.944  1.00 98.15           C  
ATOM    442  C   LYS    56      11.773 -24.741   6.867  1.00 98.15           C  
ATOM    443  O   LYS    56      12.800 -25.423   6.842  1.00 98.15           O  
ATOM    444  CB  LYS    56       9.584 -25.942   6.678  1.00 98.15           C  
ATOM    445  CG  LYS    56      10.129 -27.294   7.113  1.00 98.15           C  
ATOM    446  CD  LYS    56       9.050 -28.146   7.770  1.00 98.15           C  
ATOM    447  CE  LYS    56       9.602 -29.486   8.237  1.00 98.15           C  
ATOM    448  NZ  LYS    56       8.572 -30.286   8.964  1.00 98.15           N  
ATOM    449  N   VAL    57      11.593 -23.655   7.631  1.00 98.27           N  
ATOM    450  CA  VAL    57      12.591 -23.163   8.575  1.00 98.27           C  
ATOM    451  C   VAL    57      11.938 -22.912   9.933  1.00 98.27           C  
ATOM    452  O   VAL    57      10.982 -22.140  10.036  1.00 98.27           O  
ATOM    453  CB  VAL    57      13.270 -21.873   8.064  1.00 98.27           C  
ATOM    454  CG1 VAL    57      14.264 -21.341   9.095  1.00 98.27           C  
ATOM    455  CG2 VAL    57      13.966 -22.130   6.729  1.00 98.27           C  
ATOM    456  N   ASP    58      12.374 -23.564  10.966  1.00 98.01           N  
ATOM    457  CA  ASP    58      11.934 -23.341  12.340  1.00 98.01           C  
ATOM    458  C   ASP    58      12.597 -22.101  12.935  1.00 98.01           C  
ATOM    459  O   ASP    58      13.773 -22.135  13.304  1.00 98.01           O  
ATOM    460  CB  ASP    58      12.237 -24.566  13.206  1.00 98.01           C  
ATOM    461  CG  ASP    58      11.661 -24.459  14.607  1.00 98.01           C  
ATOM    462  OD1 ASP    58      11.375 -23.331  15.065  1.00 98.01           O  
ATOM    463  OD2 ASP    58      11.495 -25.511  15.261  1.00 98.01           O  
ATOM    464  N   CYS    59      11.883 -21.055  13.059  1.00 97.48           N  
ATOM    465  CA  CYS    59      12.434 -19.765  13.460  1.00 97.48           C  
ATOM    466  C   CYS    59      12.706 -19.730  14.959  1.00 97.48           C  
ATOM    467  O   CYS    59      13.319 -18.786  15.461  1.00 97.48           O  
ATOM    468  CB  CYS    59      11.480 -18.633  13.079  1.00 97.48           C  
ATOM    469  SG  CYS    59      11.418 -18.299  11.305  1.00 97.48           S  
ATOM    470  N   THR    60      12.209 -20.766  15.663  1.00 96.67           N  
ATOM    471  CA  THR    60      12.548 -20.865  17.078  1.00 96.67           C  
ATOM    472  C   THR    60      13.952 -21.434  17.259  1.00 96.67           C  
ATOM    473  O   THR    60      14.585 -21.219  18.295  1.00 96.67           O  
ATOM    474  CB  THR    60      11.534 -21.743  17.835  1.00 96.67           C  
ATOM    475  OG1 THR    60      11.619 -23.088  17.349  1.00 96.67           O  
ATOM    476  CG2 THR    60      10.110 -21.233  17.638  1.00 96.67           C  
ATOM    477  N   GLU    61      14.456 -22.127  16.266  1.00 96.78           N  
ATOM    478  CA  GLU    61      15.803 -22.690  16.283  1.00 96.78           C  
ATOM    479  C   GLU    61      16.758 -21.864  15.427  1.00 96.78           C  
ATOM    480  O   GLU    61      17.949 -21.771  15.730  1.00 96.78           O  
ATOM    481  CB  GLU    61      15.784 -24.142  15.799  1.00 96.78           C  
ATOM    482  CG  GLU    61      15.007 -25.084  16.707  1.00 96.78           C  
ATOM    483  CD  GLU    61      15.091 -26.539  16.275  1.00 96.78           C  
ATOM    484  OE1 GLU    61      14.593 -27.421  17.012  1.00 96.78           O  
ATOM    485  OE2 GLU    61      15.661 -26.801  15.192  1.00 96.78           O  
ATOM    486  N   GLU    62      16.155 -21.272  14.315  1.00 97.12           N  
ATOM    487  CA  GLU    62      16.947 -20.526  13.342  1.00 97.12           C  
ATOM    488  C   GLU    62      16.608 -19.038  13.378  1.00 97.12           C  
ATOM    489  O   GLU    62      16.201 -18.464  12.366  1.00 97.12           O  
ATOM    490  CB  GLU    62      16.729 -21.080  11.932  1.00 97.12           C  
ATOM    491  CG  GLU    62      16.959 -22.581  11.819  1.00 97.12           C  
ATOM    492  CD  GLU    62      18.397 -22.990  12.094  1.00 97.12           C  
ATOM    493  OE1 GLU    62      18.648 -24.189  12.357  1.00 97.12           O  
ATOM    494  OE2 GLU    62      19.281 -22.105  12.047  1.00 97.12           O  
ATOM    495  N   THR    63      16.899 -18.433  14.525  1.00 95.80           N  
ATOM    496  CA  THR    63      16.466 -17.063  14.776  1.00 95.80           C  
ATOM    497  C   THR    63      17.191 -16.089  13.852  1.00 95.80           C  
ATOM    498  O   THR    63      16.568 -15.204  13.262  1.00 95.80           O  
ATOM    499  CB  THR    63      16.707 -16.660  16.242  1.00 95.80           C  
ATOM    500  OG1 THR    63      16.083 -17.620  17.104  1.00 95.80           O  
ATOM    501  CG2 THR    63      16.129 -15.280  16.536  1.00 95.80           C  
ATOM    502  N   GLU    64      18.485 -16.340  13.709  1.00 95.80           N  
ATOM    503  CA  GLU    64      19.282 -15.435  12.886  1.00 95.80           C  
ATOM    504  C   GLU    64      18.862 -15.509  11.420  1.00 95.80           C  
ATOM    505  O   GLU    64      18.715 -14.479  10.759  1.00 95.80           O  
ATOM    506  CB  GLU    64      20.772 -15.756  13.023  1.00 95.80           C  
ATOM    507  CG  GLU    64      21.355 -15.406  14.384  1.00 95.80           C  
ATOM    508  CD  GLU    64      22.828 -15.758  14.515  1.00 95.80           C  
ATOM    509  OE1 GLU    64      23.398 -15.586  15.617  1.00 95.80           O  
ATOM    510  OE2 GLU    64      23.418 -16.209  13.508  1.00 95.80           O  
ATOM    511  N   LEU    65      18.703 -16.744  11.002  1.00 97.21           N  
ATOM    512  CA  LEU    65      18.272 -16.937   9.621  1.00 97.21           C  
ATOM    513  C   LEU    65      16.935 -16.249   9.368  1.00 97.21           C  
ATOM    514  O   LEU    65      16.776 -15.539   8.372  1.00 97.21           O  
ATOM    515  CB  LEU    65      18.161 -18.430   9.298  1.00 97.21           C  
ATOM    516  CG  LEU    65      17.547 -18.786   7.944  1.00 97.21           C  
ATOM    517  CD1 LEU    65      18.366 -18.173   6.813  1.00 97.21           C  
ATOM    518  CD2 LEU    65      17.450 -20.299   7.782  1.00 97.21           C  
ATOM    519  N   CYS    66      15.983 -16.414  10.203  1.00 97.37           N  
ATOM    520  CA  CYS    66      14.656 -15.832  10.034  1.00 97.37           C  
ATOM    521  C   CYS    66      14.721 -14.310  10.057  1.00 97.37           C  
ATOM    522  O   CYS    66      14.066 -13.645   9.252  1.00 97.37           O  
ATOM    523  CB  CYS    66      13.710 -16.328  11.127  1.00 97.37           C  
ATOM    524  SG  CYS    66      13.383 -18.103  11.057  1.00 97.37           S  
ATOM    525  N   GLN    67      15.555 -13.712  10.905  1.00 95.84           N  
ATOM    526  CA  GLN    67      15.721 -12.264  10.976  1.00 95.84           C  
ATOM    527  C   GLN    67      16.303 -11.713   9.678  1.00 95.84           C  
ATOM    528  O   GLN    67      15.862 -10.672   9.186  1.00 95.84           O  
ATOM    529  CB  GLN    67      16.615 -11.883  12.157  1.00 95.84           C  
ATOM    530  CG  GLN    67      16.658 -10.387  12.438  1.00 95.84           C  
ATOM    531  CD  GLN    67      17.475 -10.044  13.669  1.00 95.84           C  
ATOM    532  OE1 GLN    67      18.013 -10.931  14.340  1.00 95.84           O  
ATOM    533  NE2 GLN    67      17.574  -8.755  13.976  1.00 95.84           N  
ATOM    534  N   GLU    68      17.279 -12.523   9.126  1.00 95.80           N  
ATOM    535  CA  GLU    68      17.922 -12.098   7.887  1.00 95.80           C  
ATOM    536  C   GLU    68      16.905 -11.953   6.758  1.00 95.80           C  
ATOM    537  O   GLU    68      17.114 -11.179   5.822  1.00 95.80           O  
ATOM    538  CB  GLU    68      19.019 -13.086   7.483  1.00 95.80           C  
ATOM    539  CG  GLU    68      20.286 -12.974   8.318  1.00 95.80           C  
ATOM    540  CD  GLU    68      21.334 -14.016   7.961  1.00 95.80           C  
ATOM    541  OE1 GLU    68      22.431 -14.004   8.564  1.00 95.80           O  
ATOM    542  OE2 GLU    68      21.057 -14.849   7.070  1.00 95.80           O  
ATOM    543  N   HIS    69      15.828 -12.686   6.969  1.00 95.76           N  
ATOM    544  CA  HIS    69      14.846 -12.659   5.890  1.00 95.76           C  
ATOM    545  C   HIS    69      13.590 -11.902   6.307  1.00 95.76           C  
ATOM    546  O   HIS    69      12.523 -12.089   5.718  1.00 95.76           O  
ATOM    547  CB  HIS    69      14.484 -14.082   5.460  1.00 95.76           C  
ATOM    548  CG  HIS    69      15.556 -14.761   4.670  1.00 95.76           C  
ATOM    549  ND1 HIS    69      15.836 -14.433   3.361  1.00 95.76           N  
ATOM    550  CD2 HIS    69      16.417 -15.750   5.006  1.00 95.76           C  
ATOM    551  CE1 HIS    69      16.827 -15.193   2.925  1.00 95.76           C  
ATOM    552  NE2 HIS    69      17.197 -16.001   3.904  1.00 95.76           N  
ATOM    553  N   GLY    70      13.714 -11.159   7.474  1.00 95.39           N  
ATOM    554  CA  GLY    70      12.710 -10.195   7.895  1.00 95.39           C  
ATOM    555  C   GLY    70      11.411 -10.842   8.338  1.00 95.39           C  
ATOM    556  O   GLY    70      10.327 -10.363   8.001  1.00 95.39           O  
ATOM    557  N   VAL    71      11.486 -12.049   8.882  1.00 96.09           N  
ATOM    558  CA  VAL    71      10.288 -12.746   9.340  1.00 96.09           C  
ATOM    559  C   VAL    71       9.789 -12.117  10.639  1.00 96.09           C  
ATOM    560  O   VAL    71      10.486 -12.142  11.656  1.00 96.09           O  
ATOM    561  CB  VAL    71      10.553 -14.254   9.546  1.00 96.09           C  
ATOM    562  CG1 VAL    71       9.302 -14.956  10.070  1.00 96.09           C  
ATOM    563  CG2 VAL    71      11.022 -14.895   8.241  1.00 96.09           C  
ATOM    564  N   GLU    72       8.577 -11.554  10.664  1.00 91.87           N  
ATOM    565  CA  GLU    72       8.050 -10.845  11.827  1.00 91.87           C  
ATOM    566  C   GLU    72       6.837 -11.564  12.409  1.00 91.87           C  
ATOM    567  O   GLU    72       6.275 -11.129  13.416  1.00 91.87           O  
ATOM    568  CB  GLU    72       7.682  -9.406  11.457  1.00 91.87           C  
ATOM    569  CG  GLU    72       8.870  -8.558  11.027  1.00 91.87           C  
ATOM    570  CD  GLU    72       8.496  -7.118  10.710  1.00 91.87           C  
ATOM    571  OE1 GLU    72       9.407  -6.270  10.579  1.00 91.87           O  
ATOM    572  OE2 GLU    72       7.283  -6.837  10.593  1.00 91.87           O  
ATOM    573  N   GLY    73       6.360 -12.618  11.737  1.00 94.80           N  
ATOM    574  CA  GLY    73       5.219 -13.416  12.158  1.00 94.80           C  
ATOM    575  C   GLY    73       5.107 -14.735  11.418  1.00 94.80           C  
ATOM    576  O   GLY    73       5.845 -14.981  10.461  1.00 94.80           O  
ATOM    577  N   TYR    74       4.240 -15.506  11.947  1.00 96.13           N  
ATOM    578  CA  TYR    74       4.132 -16.867  11.432  1.00 96.13           C  
ATOM    579  C   TYR    74       2.689 -17.202  11.075  1.00 96.13           C  
ATOM    580  O   TYR    74       1.756 -16.738  11.734  1.00 96.13           O  
ATOM    581  CB  TYR    74       4.665 -17.873  12.456  1.00 96.13           C  
ATOM    582  CG  TYR    74       6.000 -17.490  13.045  1.00 96.13           C  
ATOM    583  CD1 TYR    74       7.152 -17.477  12.261  1.00 96.13           C  
ATOM    584  CD2 TYR    74       6.114 -17.142  14.387  1.00 96.13           C  
ATOM    585  CE1 TYR    74       8.385 -17.127  12.801  1.00 96.13           C  
ATOM    586  CE2 TYR    74       7.342 -16.790  14.937  1.00 96.13           C  
ATOM    587  CZ  TYR    74       8.470 -16.785  14.137  1.00 96.13           C  
ATOM    588  OH  TYR    74       9.689 -16.438  14.677  1.00 96.13           O  
ATOM    589  N   PRO    75       2.576 -18.138  10.175  1.00 97.16           N  
ATOM    590  CA  PRO    75       3.645 -18.448   9.223  1.00 97.16           C  
ATOM    591  C   PRO    75       3.951 -17.286   8.280  1.00 97.16           C  
ATOM    592  O   PRO    75       3.100 -16.418   8.068  1.00 97.16           O  
ATOM    593  CB  PRO    75       3.092 -19.648   8.450  1.00 97.16           C  
ATOM    594  CG  PRO    75       1.616 -19.419   8.395  1.00 97.16           C  
ATOM    595  CD  PRO    75       1.184 -18.784   9.686  1.00 97.16           C  
ATOM    596  N   THR    76       5.257 -17.207   7.688  1.00 97.93           N  
ATOM    597  CA  THR    76       5.689 -16.357   6.585  1.00 97.93           C  
ATOM    598  C   THR    76       6.195 -17.200   5.418  1.00 97.93           C  
ATOM    599  O   THR    76       7.091 -18.030   5.587  1.00 97.93           O  
ATOM    600  CB  THR    76       6.792 -15.379   7.031  1.00 97.93           C  
ATOM    601  OG1 THR    76       6.280 -14.532   8.068  1.00 97.93           O  
ATOM    602  CG2 THR    76       7.261 -14.511   5.868  1.00 97.93           C  
ATOM    603  N   LEU    77       5.559 -17.049   4.231  1.00 98.19           N  
ATOM    604  CA  LEU    77       5.969 -17.774   3.033  1.00 98.19           C  
ATOM    605  C   LEU    77       6.668 -16.843   2.047  1.00 98.19           C  
ATOM    606  O   LEU    77       6.164 -15.758   1.747  1.00 98.19           O  
ATOM    607  CB  LEU    77       4.759 -18.430   2.363  1.00 98.19           C  
ATOM    608  CG  LEU    77       4.022 -19.491   3.183  1.00 98.19           C  
ATOM    609  CD1 LEU    77       2.711 -19.869   2.504  1.00 98.19           C  
ATOM    610  CD2 LEU    77       4.902 -20.720   3.381  1.00 98.19           C  
ATOM    611  N   LYS    78       7.763 -17.223   1.536  1.00 97.73           N  
ATOM    612  CA  LYS    78       8.522 -16.434   0.570  1.00 97.73           C  
ATOM    613  C   LYS    78       8.999 -17.299  -0.593  1.00 97.73           C  
ATOM    614  O   LYS    78       9.441 -18.432  -0.390  1.00 97.73           O  
ATOM    615  CB  LYS    78       9.716 -15.761   1.247  1.00 97.73           C  
ATOM    616  CG  LYS    78       9.332 -14.709   2.278  1.00 97.73           C  
ATOM    617  CD  LYS    78      10.553 -13.954   2.788  1.00 97.73           C  
ATOM    618  CE  LYS    78      10.159 -12.815   3.718  1.00 97.73           C  
ATOM    619  NZ  LYS    78      11.338 -11.986   4.110  1.00 97.73           N  
ATOM    620  N   VAL    79       8.895 -16.760  -1.810  1.00 97.27           N  
ATOM    621  CA  VAL    79       9.417 -17.401  -3.013  1.00 97.27           C  
ATOM    622  C   VAL    79      10.851 -16.940  -3.262  1.00 97.27           C  
ATOM    623  O   VAL    79      11.115 -15.740  -3.367  1.00 97.27           O  
ATOM    624  CB  VAL    79       8.537 -17.096  -4.246  1.00 97.27           C  
ATOM    625  CG1 VAL    79       9.093 -17.788  -5.490  1.00 97.27           C  
ATOM    626  CG2 VAL    79       7.094 -17.526  -3.990  1.00 97.27           C  
ATOM    627  N   PHE    80      11.748 -17.850  -3.331  1.00 97.10           N  
ATOM    628  CA  PHE    80      13.148 -17.562  -3.618  1.00 97.10           C  
ATOM    629  C   PHE    80      13.493 -17.933  -5.056  1.00 97.10           C  
ATOM    630  O   PHE    80      13.244 -19.060  -5.489  1.00 97.10           O  
ATOM    631  CB  PHE    80      14.063 -18.316  -2.648  1.00 97.10           C  
ATOM    632  CG  PHE    80      14.055 -17.760  -1.250  1.00 97.10           C  
ATOM    633  CD1 PHE    80      15.095 -16.954  -0.801  1.00 97.10           C  
ATOM    634  CD2 PHE    80      13.007 -18.043  -0.383  1.00 97.10           C  
ATOM    635  CE1 PHE    80      15.091 -16.438   0.493  1.00 97.10           C  
ATOM    636  CE2 PHE    80      12.996 -17.530   0.911  1.00 97.10           C  
ATOM    637  CZ  PHE    80      14.039 -16.729   1.348  1.00 97.10           C  
ATOM    638  N   ARG    81      13.985 -17.029  -5.799  1.00 93.17           N  
ATOM    639  CA  ARG    81      14.729 -17.212  -7.041  1.00 93.17           C  
ATOM    640  C   ARG    81      16.170 -16.736  -6.890  1.00 93.17           C  
ATOM    641  O   ARG    81      16.515 -15.635  -7.325  1.00 93.17           O  
ATOM    642  CB  ARG    81      14.049 -16.466  -8.191  1.00 93.17           C  
ATOM    643  CG  ARG    81      12.637 -16.946  -8.487  1.00 93.17           C  
ATOM    644  CD  ARG    81      11.979 -16.121  -9.585  1.00 93.17           C  
ATOM    645  NE  ARG    81      10.618 -16.574  -9.857  1.00 93.17           N  
ATOM    646  CZ  ARG    81       9.525 -16.078  -9.283  1.00 93.17           C  
ATOM    647  NH1 ARG    81       9.613 -15.098  -8.390  1.00 93.17           N  
ATOM    648  NH2 ARG    81       8.335 -16.564  -9.604  1.00 93.17           N  
ATOM    649  N   GLY    82      16.906 -17.515  -6.146  1.00 93.16           N  
ATOM    650  CA  GLY    82      18.196 -17.056  -5.656  1.00 93.16           C  
ATOM    651  C   GLY    82      18.095 -16.235  -4.385  1.00 93.16           C  
ATOM    652  O   GLY    82      16.999 -16.030  -3.858  1.00 93.16           O  
ATOM    653  N   LEU    83      19.161 -15.726  -3.930  1.00 94.23           N  
ATOM    654  CA  LEU    83      19.187 -15.046  -2.640  1.00 94.23           C  
ATOM    655  C   LEU    83      18.860 -13.565  -2.800  1.00 94.23           C  
ATOM    656  O   LEU    83      18.459 -12.906  -1.838  1.00 94.23           O  
ATOM    657  CB  LEU    83      20.556 -15.210  -1.974  1.00 94.23           C  
ATOM    658  CG  LEU    83      20.865 -16.589  -1.390  1.00 94.23           C  
ATOM    659  CD1 LEU    83      22.308 -16.646  -0.901  1.00 94.23           C  
ATOM    660  CD2 LEU    83      19.897 -16.920  -0.258  1.00 94.23           C  
ATOM    661  N   ASP    84      18.853 -13.068  -4.057  1.00 90.55           N  
ATOM    662  CA  ASP    84      18.679 -11.639  -4.300  1.00 90.55           C  
ATOM    663  C   ASP    84      17.308 -11.348  -4.907  1.00 90.55           C  
ATOM    664  O   ASP    84      16.983 -10.194  -5.195  1.00 90.55           O  
ATOM    665  CB  ASP    84      19.783 -11.113  -5.219  1.00 90.55           C  
ATOM    666  CG  ASP    84      21.169 -11.234  -4.611  1.00 90.55           C  
ATOM    667  OD1 ASP    84      21.334 -10.944  -3.406  1.00 90.55           O  
ATOM    668  OD2 ASP    84      22.106 -11.619  -5.343  1.00 90.55           O  
ATOM    669  N   ASN    85      16.567 -12.443  -5.099  1.00 91.43           N  
ATOM    670  CA  ASN    85      15.217 -12.310  -5.635  1.00 91.43           C  
ATOM    671  C   ASN    85      14.201 -13.075  -4.791  1.00 91.43           C  
ATOM    672  O   ASN    85      13.978 -14.267  -5.010  1.00 91.43           O  
ATOM    673  CB  ASN    85      15.166 -12.787  -7.088  1.00 91.43           C  
ATOM    674  CG  ASN    85      13.841 -12.480  -7.757  1.00 91.43           C  
ATOM    675  OD1 ASN    85      12.906 -11.992  -7.116  1.00 91.43           O  
ATOM    676  ND2 ASN    85      13.750 -12.763  -9.051  1.00 91.43           N  
ATOM    677  N   VAL    86      13.635 -12.331  -3.847  1.00 94.85           N  
ATOM    678  CA  VAL    86      12.727 -12.912  -2.864  1.00 94.85           C  
ATOM    679  C   VAL    86      11.402 -12.154  -2.872  1.00 94.85           C  
ATOM    680  O   VAL    86      11.380 -10.927  -2.752  1.00 94.85           O  
ATOM    681  CB  VAL    86      13.341 -12.897  -1.446  1.00 94.85           C  
ATOM    682  CG1 VAL    86      12.439 -13.637  -0.459  1.00 94.85           C  
ATOM    683  CG2 VAL    86      14.739 -13.515  -1.464  1.00 94.85           C  
ATOM    684  N   THR    87      10.311 -12.880  -2.994  1.00 93.48           N  
ATOM    685  CA  THR    87       8.982 -12.278  -3.002  1.00 93.48           C  
ATOM    686  C   THR    87       8.053 -13.006  -2.035  1.00 93.48           C  
ATOM    687  O   THR    87       8.066 -14.236  -1.960  1.00 93.48           O  
ATOM    688  CB  THR    87       8.371 -12.294  -4.415  1.00 93.48           C  
ATOM    689  OG1 THR    87       9.395 -12.009  -5.376  1.00 93.48           O  
ATOM    690  CG2 THR    87       7.263 -11.253  -4.547  1.00 93.48           C  
ATOM    691  N   PRO    88       7.261 -12.253  -1.306  1.00 95.36           N  
ATOM    692  CA  PRO    88       6.322 -12.895  -0.383  1.00 95.36           C  
ATOM    693  C   PRO    88       5.148 -13.556  -1.100  1.00 95.36           C  
ATOM    694  O   PRO    88       4.726 -13.089  -2.161  1.00 95.36           O  
ATOM    695  CB  PRO    88       5.843 -11.736   0.495  1.00 95.36           C  
ATOM    696  CG  PRO    88       6.004 -10.519  -0.358  1.00 95.36           C  
ATOM    697  CD  PRO    88       7.176 -10.729  -1.273  1.00 95.36           C  
ATOM    698  N   TYR    89       4.657 -14.693  -0.558  1.00 96.45           N  
ATOM    699  CA  TYR    89       3.389 -15.300  -0.948  1.00 96.45           C  
ATOM    700  C   TYR    89       2.251 -14.803  -0.065  1.00 96.45           C  
ATOM    701  O   TYR    89       2.259 -15.021   1.149  1.00 96.45           O  
ATOM    702  CB  TYR    89       3.479 -16.827  -0.875  1.00 96.45           C  
ATOM    703  CG  TYR    89       2.183 -17.528  -1.204  1.00 96.45           C  
ATOM    704  CD1 TYR    89       1.401 -18.094  -0.201  1.00 96.45           C  
ATOM    705  CD2 TYR    89       1.739 -17.626  -2.519  1.00 96.45           C  
ATOM    706  CE1 TYR    89       0.207 -18.743  -0.499  1.00 96.45           C  
ATOM    707  CE2 TYR    89       0.547 -18.272  -2.829  1.00 96.45           C  
ATOM    708  CZ  TYR    89      -0.211 -18.826  -1.814  1.00 96.45           C  
ATOM    709  OH  TYR    89      -1.392 -19.467  -2.116  1.00 96.45           O  
ATOM    710  N   LYS    90       1.345 -14.151  -0.601  1.00 92.72           N  
ATOM    711  CA  LYS    90       0.254 -13.545   0.156  1.00 92.72           C  
ATOM    712  C   LYS    90      -1.081 -14.203  -0.183  1.00 92.72           C  
ATOM    713  O   LYS    90      -2.143 -13.651   0.112  1.00 92.72           O  
ATOM    714  CB  LYS    90       0.181 -12.042  -0.115  1.00 92.72           C  
ATOM    715  CG  LYS    90       1.414 -11.272   0.334  1.00 92.72           C  
ATOM    716  CD  LYS    90       1.284  -9.784   0.035  1.00 92.72           C  
ATOM    717  CE  LYS    90       2.506  -9.008   0.507  1.00 92.72           C  
ATOM    718  NZ  LYS    90       2.399  -7.554   0.184  1.00 92.72           N  
ATOM    719  N   GLY    91      -0.974 -15.347  -0.921  1.00 92.93           N  
ATOM    720  CA  GLY    91      -2.194 -16.018  -1.338  1.00 92.93           C  
ATOM    721  C   GLY    91      -2.758 -16.944  -0.277  1.00 92.93           C  
ATOM    722  O   GLY    91      -2.329 -16.907   0.879  1.00 92.93           O  
ATOM    723  N   GLN    92      -3.817 -17.701  -0.609  1.00 95.46           N  
ATOM    724  CA  GLN    92      -4.472 -18.679   0.253  1.00 95.46           C  
ATOM    725  C   GLN    92      -3.507 -19.789   0.659  1.00 95.46           C  
ATOM    726  O   GLN    92      -2.634 -20.176  -0.121  1.00 95.46           O  
ATOM    727  CB  GLN    92      -5.695 -19.276  -0.444  1.00 95.46           C  
ATOM    728  CG  GLN    92      -6.797 -18.263  -0.727  1.00 95.46           C  
ATOM    729  CD  GLN    92      -7.981 -18.872  -1.455  1.00 95.46           C  
ATOM    730  OE1 GLN    92      -8.212 -20.083  -1.388  1.00 95.46           O  
ATOM    731  NE2 GLN    92      -8.737 -18.036  -2.159  1.00 95.46           N  
ATOM    732  N   ARG    93      -3.736 -20.294   1.807  1.00 96.50           N  
ATOM    733  CA  ARG    93      -2.809 -21.279   2.353  1.00 96.50           C  
ATOM    734  C   ARG    93      -3.381 -22.689   2.244  1.00 96.50           C  
ATOM    735  O   ARG    93      -3.204 -23.507   3.149  1.00 96.50           O  
ATOM    736  CB  ARG    93      -2.480 -20.958   3.813  1.00 96.50           C  
ATOM    737  CG  ARG    93      -1.726 -19.652   4.002  1.00 96.50           C  
ATOM    738  CD  ARG    93      -1.501 -19.338   5.474  1.00 96.50           C  
ATOM    739  NE  ARG    93      -0.829 -18.054   5.655  1.00 96.50           N  
ATOM    740  CZ  ARG    93      -0.687 -17.431   6.821  1.00 96.50           C  
ATOM    741  NH1 ARG    93      -1.170 -17.964   7.938  1.00 96.50           N  
ATOM    742  NH2 ARG    93      -0.058 -16.266   6.872  1.00 96.50           N  
ATOM    743  N   LYS    94      -4.075 -22.852   1.080  1.00 97.26           N  
ATOM    744  CA  LYS    94      -4.546 -24.186   0.719  1.00 97.26           C  
ATOM    745  C   LYS    94      -3.613 -24.842  -0.296  1.00 97.26           C  
ATOM    746  O   LYS    94      -2.993 -24.156  -1.111  1.00 97.26           O  
ATOM    747  CB  LYS    94      -5.967 -24.121   0.158  1.00 97.26           C  
ATOM    748  CG  LYS    94      -7.002 -23.612   1.152  1.00 97.26           C  
ATOM    749  CD  LYS    94      -7.238 -24.615   2.275  1.00 97.26           C  
ATOM    750  CE  LYS    94      -8.319 -24.135   3.235  1.00 97.26           C  
ATOM    751  NZ  LYS    94      -8.512 -25.086   4.372  1.00 97.26           N  
ATOM    752  N   ALA    95      -3.515 -26.183  -0.264  1.00 97.71           N  
ATOM    753  CA  ALA    95      -2.590 -26.940  -1.104  1.00 97.71           C  
ATOM    754  C   ALA    95      -2.789 -26.605  -2.579  1.00 97.71           C  
ATOM    755  O   ALA    95      -1.825 -26.315  -3.292  1.00 97.71           O  
ATOM    756  CB  ALA    95      -2.767 -28.439  -0.873  1.00 97.71           C  
ATOM    757  N   ALA    96      -4.057 -26.537  -3.029  1.00 97.33           N  
ATOM    758  CA  ALA    96      -4.349 -26.288  -4.438  1.00 97.33           C  
ATOM    759  C   ALA    96      -3.887 -24.895  -4.855  1.00 97.33           C  
ATOM    760  O   ALA    96      -3.306 -24.723  -5.930  1.00 97.33           O  
ATOM    761  CB  ALA    96      -5.843 -26.453  -4.709  1.00 97.33           C  
ATOM    762  N   ALA    97      -4.117 -23.939  -3.974  1.00 97.62           N  
ATOM    763  CA  ALA    97      -3.739 -22.564  -4.288  1.00 97.62           C  
ATOM    764  C   ALA    97      -2.222 -22.412  -4.347  1.00 97.62           C  
ATOM    765  O   ALA    97      -1.690 -21.775  -5.259  1.00 97.62           O  
ATOM    766  CB  ALA    97      -4.328 -21.602  -3.260  1.00 97.62           C  
ATOM    767  N   ILE    98      -1.521 -23.054  -3.423  1.00 98.02           N  
ATOM    768  CA  ILE    98      -0.065 -22.972  -3.379  1.00 98.02           C  
ATOM    769  C   ILE    98       0.528 -23.651  -4.611  1.00 98.02           C  
ATOM    770  O   ILE    98       1.426 -23.105  -5.257  1.00 98.02           O  
ATOM    771  CB  ILE    98       0.498 -23.614  -2.091  1.00 98.02           C  
ATOM    772  CG1 ILE    98       0.114 -22.776  -0.865  1.00 98.02           C  
ATOM    773  CG2 ILE    98       2.018 -23.777  -2.188  1.00 98.02           C  
ATOM    774  CD1 ILE    98       0.402 -23.458   0.465  1.00 98.02           C  
ATOM    775  N   THR    99       0.009 -24.787  -4.980  1.00 97.66           N  
ATOM    776  CA  THR    99       0.480 -25.536  -6.140  1.00 97.66           C  
ATOM    777  C   THR    99       0.334 -24.708  -7.413  1.00 97.66           C  
ATOM    778  O   THR    99       1.299 -24.535  -8.161  1.00 97.66           O  
ATOM    779  CB  THR    99      -0.287 -26.862  -6.296  1.00 97.66           C  
ATOM    780  OG1 THR    99      -0.086 -27.665  -5.126  1.00 97.66           O  
ATOM    781  CG2 THR    99       0.198 -27.636  -7.518  1.00 97.66           C  
ATOM    782  N   SER   100      -0.852 -24.173  -7.614  1.00 97.25           N  
ATOM    783  CA  SER   100      -1.125 -23.379  -8.807  1.00 97.25           C  
ATOM    784  C   SER   100      -0.226 -22.149  -8.870  1.00 97.25           C  
ATOM    785  O   SER   100       0.328 -21.832  -9.925  1.00 97.25           O  
ATOM    786  CB  SER   100      -2.592 -22.950  -8.842  1.00 97.25           C  
ATOM    787  OG  SER   100      -3.441 -24.074  -9.002  1.00 97.25           O  
ATOM    788  N   TYR   101      -0.107 -21.592  -7.711  1.00 97.04           N  
ATOM    789  CA  TYR   101       0.704 -20.382  -7.641  1.00 97.04           C  
ATOM    790  C   TYR   101       2.150 -20.671  -8.024  1.00 97.04           C  
ATOM    791  O   TYR   101       2.743 -19.948  -8.828  1.00 97.04           O  
ATOM    792  CB  TYR   101       0.647 -19.777  -6.235  1.00 97.04           C  
ATOM    793  CG  TYR   101       1.558 -18.588  -6.048  1.00 97.04           C  
ATOM    794  CD1 TYR   101       2.787 -18.721  -5.406  1.00 97.04           C  
ATOM    795  CD2 TYR   101       1.191 -17.329  -6.513  1.00 97.04           C  
ATOM    796  CE1 TYR   101       3.628 -17.627  -5.230  1.00 97.04           C  
ATOM    797  CE2 TYR   101       2.025 -16.229  -6.342  1.00 97.04           C  
ATOM    798  CZ  TYR   101       3.240 -16.388  -5.701  1.00 97.04           C  
ATOM    799  OH  TYR   101       4.069 -15.302  -5.530  1.00 97.04           O  
ATOM    800  N   MET   102       2.680 -21.753  -7.450  1.00 97.38           N  
ATOM    801  CA  MET   102       4.090 -22.040  -7.698  1.00 97.38           C  
ATOM    802  C   MET   102       4.308 -22.494  -9.138  1.00 97.38           C  
ATOM    803  O   MET   102       5.350 -22.213  -9.731  1.00 97.38           O  
ATOM    804  CB  MET   102       4.601 -23.108  -6.730  1.00 97.38           C  
ATOM    805  CG  MET   102       4.746 -22.618  -5.298  1.00 97.38           C  
ATOM    806  SD  MET   102       5.717 -21.065  -5.182  1.00 97.38           S  
ATOM    807  CE  MET   102       7.348 -21.667  -5.700  1.00 97.38           C  
ATOM    808  N   ILE   103       3.397 -23.135  -9.749  1.00 96.38           N  
ATOM    809  CA  ILE   103       3.493 -23.508 -11.156  1.00 96.38           C  
ATOM    810  C   ILE   103       3.531 -22.251 -12.022  1.00 96.38           C  
ATOM    811  O   ILE   103       4.361 -22.138 -12.927  1.00 96.38           O  
ATOM    812  CB  ILE   103       2.318 -24.416 -11.581  1.00 96.38           C  
ATOM    813  CG1 ILE   103       2.451 -25.800 -10.935  1.00 96.38           C  
ATOM    814  CG2 ILE   103       2.247 -24.529 -13.107  1.00 96.38           C  
ATOM    815  CD1 ILE   103       1.239 -26.698 -11.139  1.00 96.38           C  
ATOM    816  N   LYS   104       2.697 -21.327 -11.652  1.00 94.07           N  
ATOM    817  CA  LYS   104       2.680 -20.053 -12.365  1.00 94.07           C  
ATOM    818  C   LYS   104       4.027 -19.343 -12.255  1.00 94.07           C  
ATOM    819  O   LYS   104       4.518 -18.777 -13.233  1.00 94.07           O  
ATOM    820  CB  LYS   104       1.567 -19.152 -11.828  1.00 94.07           C  
ATOM    821  CG  LYS   104       1.409 -17.843 -12.589  1.00 94.07           C  
ATOM    822  CD  LYS   104       0.266 -17.006 -12.029  1.00 94.07           C  
ATOM    823  CE  LYS   104       0.145 -15.670 -12.750  1.00 94.07           C  
ATOM    824  NZ  LYS   104      -0.980 -14.850 -12.211  1.00 94.07           N  
ATOM    825  N   GLN   105       4.588 -19.432 -11.051  1.00 94.61           N  
ATOM    826  CA  GLN   105       5.858 -18.756 -10.806  1.00 94.61           C  
ATOM    827  C   GLN   105       6.987 -19.402 -11.603  1.00 94.61           C  
ATOM    828  O   GLN   105       8.037 -18.789 -11.811  1.00 94.61           O  
ATOM    829  CB  GLN   105       6.195 -18.769  -9.314  1.00 94.61           C  
ATOM    830  CG  GLN   105       5.245 -17.938  -8.462  1.00 94.61           C  
ATOM    831  CD  GLN   105       5.259 -16.468  -8.832  1.00 94.61           C  
ATOM    832  OE1 GLN   105       6.309 -15.818  -8.807  1.00 94.61           O  
ATOM    833  NE2 GLN   105       4.093 -15.932  -9.176  1.00 94.61           N  
ATOM    834  N   SER   106       6.751 -20.584 -12.090  1.00 93.39           N  
ATOM    835  CA  SER   106       7.775 -21.323 -12.822  1.00 93.39           C  
ATOM    836  C   SER   106       7.778 -20.948 -14.300  1.00 93.39           C  
ATOM    837  O   SER   106       8.724 -21.264 -15.024  1.00 93.39           O  
ATOM    838  CB  SER   106       7.560 -22.830 -12.670  1.00 93.39           C  
ATOM    839  OG  SER   106       6.409 -23.248 -13.383  1.00 93.39           O  
ATOM    840  N   LEU   107       6.753 -20.222 -14.699  1.00 92.51           N  
ATOM    841  CA  LEU   107       6.674 -19.810 -16.096  1.00 92.51           C  
ATOM    842  C   LEU   107       7.556 -18.593 -16.354  1.00 92.51           C  
ATOM    843  O   LEU   107       7.924 -17.878 -15.419  1.00 92.51           O  
ATOM    844  CB  LEU   107       5.226 -19.496 -16.480  1.00 92.51           C  
ATOM    845  CG  LEU   107       4.221 -20.639 -16.331  1.00 92.51           C  
ATOM    846  CD1 LEU   107       2.808 -20.144 -16.621  1.00 92.51           C  
ATOM    847  CD2 LEU   107       4.588 -21.797 -17.251  1.00 92.51           C  
ATOM    848  N   PRO   108       7.998 -18.417 -17.626  1.00 92.82           N  
ATOM    849  CA  PRO   108       8.831 -17.246 -17.909  1.00 92.82           C  
ATOM    850  C   PRO   108       8.173 -15.937 -17.481  1.00 92.82           C  
ATOM    851  O   PRO   108       6.967 -15.758 -17.666  1.00 92.82           O  
ATOM    852  CB  PRO   108       9.008 -17.298 -19.428  1.00 92.82           C  
ATOM    853  CG  PRO   108       8.731 -18.719 -19.798  1.00 92.82           C  
ATOM    854  CD  PRO   108       7.769 -19.293 -18.797  1.00 92.82           C  
ATOM    855  N   ALA   109       8.959 -15.070 -16.925  1.00 94.26           N  
ATOM    856  CA  ALA   109       8.438 -13.780 -16.479  1.00 94.26           C  
ATOM    857  C   ALA   109       8.025 -12.915 -17.667  1.00 94.26           C  
ATOM    858  O   ALA   109       7.123 -12.082 -17.552  1.00 94.26           O  
ATOM    859  CB  ALA   109       9.478 -13.051 -15.631  1.00 94.26           C  
ATOM    860  N   VAL   110       8.769 -13.140 -18.829  1.00 97.23           N  
ATOM    861  CA  VAL   110       8.486 -12.399 -20.054  1.00 97.23           C  
ATOM    862  C   VAL   110       8.190 -13.375 -21.191  1.00 97.23           C  
ATOM    863  O   VAL   110       9.071 -14.124 -21.619  1.00 97.23           O  
ATOM    864  CB  VAL   110       9.659 -11.471 -20.441  1.00 97.23           C  
ATOM    865  CG1 VAL   110       9.319 -10.664 -21.692  1.00 97.23           C  
ATOM    866  CG2 VAL   110      10.007 -10.541 -19.280  1.00 97.23           C  
ATOM    867  N   SER   111       7.063 -13.394 -21.679  1.00 96.60           N  
ATOM    868  CA  SER   111       6.679 -14.266 -22.785  1.00 96.60           C  
ATOM    869  C   SER   111       6.957 -13.607 -24.131  1.00 96.60           C  
ATOM    870  O   SER   111       6.871 -12.383 -24.259  1.00 96.60           O  
ATOM    871  CB  SER   111       5.199 -14.638 -22.685  1.00 96.60           C  
ATOM    872  OG  SER   111       4.918 -15.257 -21.442  1.00 96.60           O  
ATOM    873  N   ASP   112       7.308 -14.422 -25.187  1.00 96.69           N  
ATOM    874  CA  ASP   112       7.511 -13.935 -26.548  1.00 96.69           C  
ATOM    875  C   ASP   112       6.180 -13.585 -27.210  1.00 96.69           C  
ATOM    876  O   ASP   112       5.245 -14.389 -27.200  1.00 96.69           O  
ATOM    877  CB  ASP   112       8.257 -14.976 -27.385  1.00 96.69           C  
ATOM    878  CG  ASP   112       8.842 -14.401 -28.663  1.00 96.69           C  
ATOM    879  OD1 ASP   112       9.303 -13.239 -28.654  1.00 96.69           O  
ATOM    880  OD2 ASP   112       8.840 -15.115 -29.689  1.00 96.69           O  
ATOM    881  N   VAL   113       6.053 -12.367 -27.673  1.00 97.22           N  
ATOM    882  CA  VAL   113       4.840 -11.894 -28.333  1.00 97.22           C  
ATOM    883  C   VAL   113       5.127 -11.617 -29.806  1.00 97.22           C  
ATOM    884  O   VAL   113       6.097 -10.931 -30.138  1.00 97.22           O  
ATOM    885  CB  VAL   113       4.281 -10.625 -27.651  1.00 97.22           C  
ATOM    886  CG1 VAL   113       3.091 -10.072 -28.433  1.00 97.22           C  
ATOM    887  CG2 VAL   113       3.882 -10.927 -26.208  1.00 97.22           C  
ATOM    888  N   THR   114       4.353 -12.198 -30.700  1.00 96.72           N  
ATOM    889  CA  THR   114       4.401 -11.984 -32.142  1.00 96.72           C  
ATOM    890  C   THR   114       3.122 -11.312 -32.632  1.00 96.72           C  
ATOM    891  O   THR   114       2.213 -11.044 -31.842  1.00 96.72           O  
ATOM    892  CB  THR   114       4.609 -13.310 -32.897  1.00 96.72           C  
ATOM    893  OG1 THR   114       3.448 -14.134 -32.732  1.00 96.72           O  
ATOM    894  CG2 THR   114       5.828 -14.058 -32.369  1.00 96.72           C  
ATOM    895  N   LYS   115       3.124 -11.074 -33.858  1.00 96.26           N  
ATOM    896  CA  LYS   115       1.941 -10.470 -34.464  1.00 96.26           C  
ATOM    897  C   LYS   115       0.716 -11.363 -34.287  1.00 96.26           C  
ATOM    898  O   LYS   115      -0.384 -10.871 -34.024  1.00 96.26           O  
ATOM    899  CB  LYS   115       2.179 -10.197 -35.950  1.00 96.26           C  
ATOM    900  CG  LYS   115       1.042  -9.450 -36.632  1.00 96.26           C  
ATOM    901  CD  LYS   115       1.367  -9.148 -38.090  1.00 96.26           C  
ATOM    902  CE  LYS   115       0.228  -8.404 -38.774  1.00 96.26           C  
ATOM    903  NZ  LYS   115       0.540  -8.110 -40.205  1.00 96.26           N  
ATOM    904  N   ASP   116       0.882 -12.643 -34.281  1.00 95.95           N  
ATOM    905  CA  ASP   116      -0.218 -13.600 -34.211  1.00 95.95           C  
ATOM    906  C   ASP   116      -0.736 -13.738 -32.782  1.00 95.95           C  
ATOM    907  O   ASP   116      -1.899 -14.085 -32.568  1.00 95.95           O  
ATOM    908  CB  ASP   116       0.223 -14.964 -34.745  1.00 95.95           C  
ATOM    909  CG  ASP   116       0.571 -14.938 -36.223  1.00 95.95           C  
ATOM    910  OD1 ASP   116       0.004 -14.111 -36.969  1.00 95.95           O  
ATOM    911  OD2 ASP   116       1.418 -15.755 -36.647  1.00 95.95           O  
ATOM    912  N   THR   117       0.123 -13.482 -31.789  1.00 96.65           N  
ATOM    913  CA  THR   117      -0.255 -13.797 -30.416  1.00 96.65           C  
ATOM    914  C   THR   117      -0.569 -12.523 -29.636  1.00 96.65           C  
ATOM    915  O   THR   117      -1.062 -12.585 -28.508  1.00 96.65           O  
ATOM    916  CB  THR   117       0.858 -14.581 -29.696  1.00 96.65           C  
ATOM    917  OG1 THR   117       2.062 -13.804 -29.701  1.00 96.65           O  
ATOM    918  CG2 THR   117       1.125 -15.915 -30.385  1.00 96.65           C  
ATOM    919  N   LEU   118      -0.298 -11.339 -30.213  1.00 96.84           N  
ATOM    920  CA  LEU   118      -0.411 -10.076 -29.491  1.00 96.84           C  
ATOM    921  C   LEU   118      -1.833  -9.868 -28.980  1.00 96.84           C  
ATOM    922  O   LEU   118      -2.033  -9.508 -27.817  1.00 96.84           O  
ATOM    923  CB  LEU   118      -0.004  -8.906 -30.390  1.00 96.84           C  
ATOM    924  CG  LEU   118      -0.148  -7.507 -29.789  1.00 96.84           C  
ATOM    925  CD1 LEU   118       0.715  -7.376 -28.538  1.00 96.84           C  
ATOM    926  CD2 LEU   118       0.225  -6.443 -30.816  1.00 96.84           C  
ATOM    927  N   GLU   119      -2.855 -10.155 -29.817  1.00 96.03           N  
ATOM    928  CA  GLU   119      -4.240  -9.913 -29.424  1.00 96.03           C  
ATOM    929  C   GLU   119      -4.643 -10.797 -28.247  1.00 96.03           C  
ATOM    930  O   GLU   119      -5.307 -10.336 -27.316  1.00 96.03           O  
ATOM    931  CB  GLU   119      -5.183 -10.150 -30.607  1.00 96.03           C  
ATOM    932  CG  GLU   119      -5.059  -9.109 -31.710  1.00 96.03           C  
ATOM    933  CD  GLU   119      -5.318  -7.690 -31.228  1.00 96.03           C  
ATOM    934  OE1 GLU   119      -4.537  -6.777 -31.581  1.00 96.03           O  
ATOM    935  OE2 GLU   119      -6.310  -7.490 -30.491  1.00 96.03           O  
ATOM    936  N   GLU   120      -4.229 -12.027 -28.296  1.00 96.39           N  
ATOM    937  CA  GLU   120      -4.504 -12.939 -27.190  1.00 96.39           C  
ATOM    938  C   GLU   120      -3.797 -12.489 -25.915  1.00 96.39           C  
ATOM    939  O   GLU   120      -4.360 -12.579 -24.822  1.00 96.39           O  
ATOM    940  CB  GLU   120      -4.081 -14.365 -27.551  1.00 96.39           C  
ATOM    941  CG  GLU   120      -4.384 -15.389 -26.467  1.00 96.39           C  
ATOM    942  CD  GLU   120      -3.895 -16.787 -26.808  1.00 96.39           C  
ATOM    943  OE1 GLU   120      -4.110 -17.720 -26.002  1.00 96.39           O  
ATOM    944  OE2 GLU   120      -3.291 -16.951 -27.892  1.00 96.39           O  
ATOM    945  N   PHE   121      -2.571 -11.988 -26.061  1.00 96.97           N  
ATOM    946  CA  PHE   121      -1.794 -11.556 -24.905  1.00 96.97           C  
ATOM    947  C   PHE   121      -2.441 -10.348 -24.238  1.00 96.97           C  
ATOM    948  O   PHE   121      -2.448 -10.241 -23.010  1.00 96.97           O  
ATOM    949  CB  PHE   121      -0.357 -11.220 -25.318  1.00 96.97           C  
ATOM    950  CG  PHE   121       0.563 -10.957 -24.156  1.00 96.97           C  
ATOM    951  CD1 PHE   121       0.869  -9.657 -23.774  1.00 96.97           C  
ATOM    952  CD2 PHE   121       1.120 -12.012 -23.445  1.00 96.97           C  
ATOM    953  CE1 PHE   121       1.720  -9.411 -22.699  1.00 96.97           C  
ATOM    954  CE2 PHE   121       1.971 -11.775 -22.369  1.00 96.97           C  
ATOM    955  CZ  PHE   121       2.271 -10.474 -21.999  1.00 96.97           C  
ATOM    956  N   LYS   122      -3.018  -9.447 -25.055  1.00 96.75           N  
ATOM    957  CA  LYS   122      -3.665  -8.253 -24.520  1.00 96.75           C  
ATOM    958  C   LYS   122      -4.857  -8.620 -23.641  1.00 96.75           C  
ATOM    959  O   LYS   122      -5.234  -7.859 -22.747  1.00 96.75           O  
ATOM    960  CB  LYS   122      -4.114  -7.331 -25.654  1.00 96.75           C  
ATOM    961  CG  LYS   122      -2.972  -6.621 -26.365  1.00 96.75           C  
ATOM    962  CD  LYS   122      -3.486  -5.672 -27.440  1.00 96.75           C  
ATOM    963  CE  LYS   122      -2.343  -5.052 -28.232  1.00 96.75           C  
ATOM    964  NZ  LYS   122      -2.842  -4.120 -29.287  1.00 96.75           N  
ATOM    965  N   LYS   123      -5.335  -9.825 -23.837  1.00 95.58           N  
ATOM    966  CA  LYS   123      -6.541 -10.247 -23.130  1.00 95.58           C  
ATOM    967  C   LYS   123      -6.194 -11.094 -21.909  1.00 95.58           C  
ATOM    968  O   LYS   123      -7.086 -11.584 -21.213  1.00 95.58           O  
ATOM    969  CB  LYS   123      -7.465 -11.030 -24.065  1.00 95.58           C  
ATOM    970  CG  LYS   123      -8.076 -10.190 -25.177  1.00 95.58           C  
ATOM    971  CD  LYS   123      -8.940 -11.035 -26.104  1.00 95.58           C  
ATOM    972  CE  LYS   123      -9.525 -10.202 -27.237  1.00 95.58           C  
ATOM    973  NZ  LYS   123     -10.269 -11.047 -28.218  1.00 95.58           N  
ATOM    974  N   ALA   124      -4.916 -11.346 -21.761  1.00 93.62           N  
ATOM    975  CA  ALA   124      -4.479 -12.218 -20.674  1.00 93.62           C  
ATOM    976  C   ALA   124      -4.847 -11.627 -19.316  1.00 93.62           C  
ATOM    977  O   ALA   124      -5.042 -12.361 -18.344  1.00 93.62           O  
ATOM    978  CB  ALA   124      -2.974 -12.458 -20.756  1.00 93.62           C  
ATOM    979  N   ASP   125      -4.903 -10.306 -19.239  1.00 93.91           N  
ATOM    980  CA  ASP   125      -5.269  -9.552 -18.044  1.00 93.91           C  
ATOM    981  C   ASP   125      -5.727  -8.140 -18.404  1.00 93.91           C  
ATOM    982  O   ASP   125      -5.632  -7.727 -19.561  1.00 93.91           O  
ATOM    983  CB  ASP   125      -4.092  -9.490 -17.068  1.00 93.91           C  
ATOM    984  CG  ASP   125      -4.530  -9.353 -15.620  1.00 93.91           C  
ATOM    985  OD1 ASP   125      -5.745  -9.214 -15.360  1.00 93.91           O  
ATOM    986  OD2 ASP   125      -3.652  -9.383 -14.731  1.00 93.91           O  
ATOM    987  N   LYS   126      -6.358  -7.497 -17.381  1.00 94.16           N  
ATOM    988  CA  LYS   126      -6.858  -6.142 -17.591  1.00 94.16           C  
ATOM    989  C   LYS   126      -5.730  -5.196 -17.995  1.00 94.16           C  
ATOM    990  O   LYS   126      -5.942  -4.268 -18.778  1.00 94.16           O  
ATOM    991  CB  LYS   126      -7.550  -5.623 -16.330  1.00 94.16           C  
ATOM    992  CG  LYS   126      -8.265  -4.293 -16.519  1.00 94.16           C  
ATOM    993  CD  LYS   126      -8.948  -3.838 -15.236  1.00 94.16           C  
ATOM    994  CE  LYS   126      -9.521  -2.434 -15.373  1.00 94.16           C  
ATOM    995  NZ  LYS   126     -10.179  -1.978 -14.112  1.00 94.16           N  
ATOM    996  N   VAL   127      -4.584  -5.506 -17.383  1.00 96.68           N  
ATOM    997  CA  VAL   127      -3.394  -4.717 -17.684  1.00 96.68           C  
ATOM    998  C   VAL   127      -2.239  -5.645 -18.055  1.00 96.68           C  
ATOM    999  O   VAL   127      -1.910  -6.567 -17.306  1.00 96.68           O  
ATOM   1000  CB  VAL   127      -2.993  -3.817 -16.494  1.00 96.68           C  
ATOM   1001  CG1 VAL   127      -1.715  -3.043 -16.809  1.00 96.68           C  
ATOM   1002  CG2 VAL   127      -4.130  -2.858 -16.145  1.00 96.68           C  
ATOM   1003  N   VAL   128      -1.630  -5.422 -19.236  1.00 98.00           N  
ATOM   1004  CA  VAL   128      -0.457  -6.188 -19.643  1.00 98.00           C  
ATOM   1005  C   VAL   128       0.608  -5.245 -20.200  1.00 98.00           C  
ATOM   1006  O   VAL   128       0.290  -4.157 -20.686  1.00 98.00           O  
ATOM   1007  CB  VAL   128      -0.817  -7.263 -20.693  1.00 98.00           C  
ATOM   1008  CG1 VAL   128      -1.888  -8.208 -20.151  1.00 98.00           C  
ATOM   1009  CG2 VAL   128      -1.285  -6.606 -21.990  1.00 98.00           C  
ATOM   1010  N   LEU   129       1.872  -5.635 -20.132  1.00 98.19           N  
ATOM   1011  CA  LEU   129       2.993  -4.859 -20.651  1.00 98.19           C  
ATOM   1012  C   LEU   129       3.732  -5.632 -21.738  1.00 98.19           C  
ATOM   1013  O   LEU   129       4.002  -6.826 -21.582  1.00 98.19           O  
ATOM   1014  CB  LEU   129       3.960  -4.493 -19.522  1.00 98.19           C  
ATOM   1015  CG  LEU   129       3.382  -3.656 -18.379  1.00 98.19           C  
ATOM   1016  CD1 LEU   129       2.810  -4.563 -17.294  1.00 98.19           C  
ATOM   1017  CD2 LEU   129       4.447  -2.729 -17.802  1.00 98.19           C  
ATOM   1018  N   VAL   130       4.035  -4.964 -22.848  1.00 98.44           N  
ATOM   1019  CA  VAL   130       4.850  -5.553 -23.906  1.00 98.44           C  
ATOM   1020  C   VAL   130       6.021  -4.628 -24.232  1.00 98.44           C  
ATOM   1021  O   VAL   130       5.823  -3.451 -24.543  1.00 98.44           O  
ATOM   1022  CB  VAL   130       4.017  -5.827 -25.178  1.00 98.44           C  
ATOM   1023  CG1 VAL   130       4.894  -6.418 -26.281  1.00 98.44           C  
ATOM   1024  CG2 VAL   130       2.850  -6.760 -24.861  1.00 98.44           C  
ATOM   1025  N   ALA   131       7.210  -5.146 -24.094  1.00 98.31           N  
ATOM   1026  CA  ALA   131       8.396  -4.399 -24.505  1.00 98.31           C  
ATOM   1027  C   ALA   131       8.739  -4.674 -25.966  1.00 98.31           C  
ATOM   1028  O   ALA   131       8.719  -5.825 -26.409  1.00 98.31           O  
ATOM   1029  CB  ALA   131       9.582  -4.747 -23.608  1.00 98.31           C  
ATOM   1030  N   TYR   132       8.933  -3.670 -26.722  1.00 98.24           N  
ATOM   1031  CA  TYR   132       9.466  -3.733 -28.079  1.00 98.24           C  
ATOM   1032  C   TYR   132      10.934  -3.324 -28.108  1.00 98.24           C  
ATOM   1033  O   TYR   132      11.260  -2.147 -27.939  1.00 98.24           O  
ATOM   1034  CB  TYR   132       8.655  -2.834 -29.017  1.00 98.24           C  
ATOM   1035  CG  TYR   132       7.196  -3.210 -29.106  1.00 98.24           C  
ATOM   1036  CD1 TYR   132       6.755  -4.159 -30.027  1.00 98.24           C  
ATOM   1037  CD2 TYR   132       6.254  -2.616 -28.272  1.00 98.24           C  
ATOM   1038  CE1 TYR   132       5.411  -4.506 -30.114  1.00 98.24           C  
ATOM   1039  CE2 TYR   132       4.908  -2.956 -28.350  1.00 98.24           C  
ATOM   1040  CZ  TYR   132       4.496  -3.901 -29.273  1.00 98.24           C  
ATOM   1041  OH  TYR   132       3.164  -4.241 -29.354  1.00 98.24           O  
ATOM   1042  N   VAL   133      11.818  -4.307 -28.179  1.00 97.18           N  
ATOM   1043  CA  VAL   133      13.266  -4.138 -28.133  1.00 97.18           C  
ATOM   1044  C   VAL   133      13.912  -4.903 -29.286  1.00 97.18           C  
ATOM   1045  O   VAL   133      13.482  -6.008 -29.625  1.00 97.18           O  
ATOM   1046  CB  VAL   133      13.851  -4.614 -26.784  1.00 97.18           C  
ATOM   1047  CG1 VAL   133      13.431  -3.678 -25.653  1.00 97.18           C  
ATOM   1048  CG2 VAL   133      13.411  -6.047 -26.488  1.00 97.18           C  
ATOM   1049  N   ASP   134      14.881  -4.236 -29.939  1.00 96.18           N  
ATOM   1050  CA  ASP   134      15.642  -4.937 -30.968  1.00 96.18           C  
ATOM   1051  C   ASP   134      16.326  -6.177 -30.397  1.00 96.18           C  
ATOM   1052  O   ASP   134      16.716  -6.194 -29.228  1.00 96.18           O  
ATOM   1053  CB  ASP   134      16.681  -4.005 -31.595  1.00 96.18           C  
ATOM   1054  CG  ASP   134      16.058  -2.869 -32.388  1.00 96.18           C  
ATOM   1055  OD1 ASP   134      15.006  -3.079 -33.031  1.00 96.18           O  
ATOM   1056  OD2 ASP   134      16.625  -1.755 -32.371  1.00 96.18           O  
ATOM   1057  N   ALA   135      16.548  -7.183 -31.206  1.00 94.51           N  
ATOM   1058  CA  ALA   135      17.156  -8.437 -30.767  1.00 94.51           C  
ATOM   1059  C   ALA   135      18.576  -8.209 -30.258  1.00 94.51           C  
ATOM   1060  O   ALA   135      19.058  -8.944 -29.393  1.00 94.51           O  
ATOM   1061  CB  ALA   135      17.159  -9.454 -31.906  1.00 94.51           C  
ATOM   1062  N   SER   136      19.227  -7.179 -30.699  1.00 95.04           N  
ATOM   1063  CA  SER   136      20.616  -6.903 -30.347  1.00 95.04           C  
ATOM   1064  C   SER   136      20.710  -6.113 -29.045  1.00 95.04           C  
ATOM   1065  O   SER   136      21.796  -5.964 -28.481  1.00 95.04           O  
ATOM   1066  CB  SER   136      21.312  -6.134 -31.470  1.00 95.04           C  
ATOM   1067  OG  SER   136      20.684  -4.883 -31.688  1.00 95.04           O  
ATOM   1068  N   ASP   137      19.566  -5.539 -28.552  1.00 95.62           N  
ATOM   1069  CA  ASP   137      19.555  -4.718 -27.345  1.00 95.62           C  
ATOM   1070  C   ASP   137      19.287  -5.568 -26.105  1.00 95.62           C  
ATOM   1071  O   ASP   137      18.213  -5.479 -25.505  1.00 95.62           O  
ATOM   1072  CB  ASP   137      18.506  -3.609 -27.459  1.00 95.62           C  
ATOM   1073  CG  ASP   137      18.646  -2.548 -26.382  1.00 95.62           C  
ATOM   1074  OD1 ASP   137      19.457  -2.729 -25.448  1.00 95.62           O  
ATOM   1075  OD2 ASP   137      17.937  -1.521 -26.467  1.00 95.62           O  
ATOM   1076  N   LYS   138      20.289  -6.273 -25.633  1.00 96.49           N  
ATOM   1077  CA  LYS   138      20.180  -7.212 -24.520  1.00 96.49           C  
ATOM   1078  C   LYS   138      20.065  -6.475 -23.189  1.00 96.49           C  
ATOM   1079  O   LYS   138      19.432  -6.969 -22.253  1.00 96.49           O  
ATOM   1080  CB  LYS   138      21.384  -8.155 -24.495  1.00 96.49           C  
ATOM   1081  CG  LYS   138      21.453  -9.102 -25.684  1.00 96.49           C  
ATOM   1082  CD  LYS   138      22.608 -10.087 -25.547  1.00 96.49           C  
ATOM   1083  CE  LYS   138      22.643 -11.073 -26.707  1.00 96.49           C  
ATOM   1084  NZ  LYS   138      23.839 -11.965 -26.640  1.00 96.49           N  
ATOM   1085  N   ALA   139      20.675  -5.289 -23.182  1.00 96.95           N  
ATOM   1086  CA  ALA   139      20.662  -4.507 -21.948  1.00 96.95           C  
ATOM   1087  C   ALA   139      19.238  -4.114 -21.564  1.00 96.95           C  
ATOM   1088  O   ALA   139      18.818  -4.317 -20.422  1.00 96.95           O  
ATOM   1089  CB  ALA   139      21.533  -3.262 -22.098  1.00 96.95           C  
ATOM   1090  N   SER   140      18.528  -3.620 -22.562  1.00 97.21           N  
ATOM   1091  CA  SER   140      17.150  -3.217 -22.303  1.00 97.21           C  
ATOM   1092  C   SER   140      16.275  -4.421 -21.972  1.00 97.21           C  
ATOM   1093  O   SER   140      15.450  -4.363 -21.057  1.00 97.21           O  
ATOM   1094  CB  SER   140      16.573  -2.474 -23.509  1.00 97.21           C  
ATOM   1095  OG  SER   140      17.239  -1.238 -23.704  1.00 97.21           O  
ATOM   1096  N   ALA   141      16.490  -5.510 -22.716  1.00 97.06           N  
ATOM   1097  CA  ALA   141      15.718  -6.727 -22.477  1.00 97.06           C  
ATOM   1098  C   ALA   141      15.934  -7.245 -21.058  1.00 97.06           C  
ATOM   1099  O   ALA   141      14.989  -7.690 -20.403  1.00 97.06           O  
ATOM   1100  CB  ALA   141      16.092  -7.802 -23.495  1.00 97.06           C  
ATOM   1101  N   GLU   142      17.127  -7.131 -20.491  1.00 96.98           N  
ATOM   1102  CA  GLU   142      17.450  -7.607 -19.150  1.00 96.98           C  
ATOM   1103  C   GLU   142      16.781  -6.747 -18.082  1.00 96.98           C  
ATOM   1104  O   GLU   142      16.251  -7.269 -17.099  1.00 96.98           O  
ATOM   1105  CB  GLU   142      18.966  -7.625 -18.936  1.00 96.98           C  
ATOM   1106  CG  GLU   142      19.671  -8.783 -19.629  1.00 96.98           C  
ATOM   1107  CD  GLU   142      19.133 -10.144 -19.218  1.00 96.98           C  
ATOM   1108  OE1 GLU   142      18.850 -10.978 -20.108  1.00 96.98           O  
ATOM   1109  OE2 GLU   142      18.993 -10.379 -17.998  1.00 96.98           O  
ATOM   1110  N   VAL   143      16.866  -5.462 -18.307  1.00 97.62           N  
ATOM   1111  CA  VAL   143      16.215  -4.555 -17.367  1.00 97.62           C  
ATOM   1112  C   VAL   143      14.722  -4.866 -17.299  1.00 97.62           C  
ATOM   1113  O   VAL   143      14.153  -4.973 -16.210  1.00 97.62           O  
ATOM   1114  CB  VAL   143      16.435  -3.077 -17.760  1.00 97.62           C  
ATOM   1115  CG1 VAL   143      15.573  -2.156 -16.899  1.00 97.62           C  
ATOM   1116  CG2 VAL   143      17.911  -2.706 -17.633  1.00 97.62           C  
ATOM   1117  N   PHE   144      14.083  -5.069 -18.467  1.00 98.00           N  
ATOM   1118  CA  PHE   144      12.655  -5.352 -18.540  1.00 98.00           C  
ATOM   1119  C   PHE   144      12.327  -6.666 -17.841  1.00 98.00           C  
ATOM   1120  O   PHE   144      11.308  -6.772 -17.154  1.00 98.00           O  
ATOM   1121  CB  PHE   144      12.190  -5.403 -19.999  1.00 98.00           C  
ATOM   1122  CG  PHE   144      10.695  -5.459 -20.158  1.00 98.00           C  
ATOM   1123  CD1 PHE   144      10.071  -6.621 -20.596  1.00 98.00           C  
ATOM   1124  CD2 PHE   144       9.912  -4.348 -19.869  1.00 98.00           C  
ATOM   1125  CE1 PHE   144       8.688  -6.675 -20.744  1.00 98.00           C  
ATOM   1126  CE2 PHE   144       8.529  -4.395 -20.015  1.00 98.00           C  
ATOM   1127  CZ  PHE   144       7.919  -5.559 -20.454  1.00 98.00           C  
ATOM   1128  N   LYS   145      13.220  -7.615 -17.983  1.00 97.13           N  
ATOM   1129  CA  LYS   145      13.019  -8.908 -17.336  1.00 97.13           C  
ATOM   1130  C   LYS   145      13.038  -8.771 -15.816  1.00 97.13           C  
ATOM   1131  O   LYS   145      12.220  -9.379 -15.122  1.00 97.13           O  
ATOM   1132  CB  LYS   145      14.088  -9.906 -17.785  1.00 97.13           C  
ATOM   1133  CG  LYS   145      13.890 -11.313 -17.240  1.00 97.13           C  
ATOM   1134  CD  LYS   145      14.958 -12.268 -17.758  1.00 97.13           C  
ATOM   1135  CE  LYS   145      14.794 -13.663 -17.169  1.00 97.13           C  
ATOM   1136  NZ  LYS   145      15.829 -14.608 -17.687  1.00 97.13           N  
ATOM   1137  N   LYS   146      13.877  -8.002 -15.323  1.00 95.72           N  
ATOM   1138  CA  LYS   146      13.955  -7.794 -13.880  1.00 95.72           C  
ATOM   1139  C   LYS   146      12.677  -7.152 -13.347  1.00 95.72           C  
ATOM   1140  O   LYS   146      12.165  -7.554 -12.301  1.00 95.72           O  
ATOM   1141  CB  LYS   146      15.164  -6.925 -13.528  1.00 95.72           C  
ATOM   1142  CG  LYS   146      16.500  -7.643 -13.654  1.00 95.72           C  
ATOM   1143  CD  LYS   146      17.661  -6.735 -13.269  1.00 95.72           C  
ATOM   1144  CE  LYS   146      19.000  -7.444 -13.421  1.00 95.72           C  
ATOM   1145  NZ  LYS   146      20.147  -6.524 -13.157  1.00 95.72           N  
ATOM   1146  N   VAL   147      12.230  -6.184 -14.093  1.00 96.72           N  
ATOM   1147  CA  VAL   147      10.982  -5.544 -13.694  1.00 96.72           C  
ATOM   1148  C   VAL   147       9.849  -6.568 -13.704  1.00 96.72           C  
ATOM   1149  O   VAL   147       9.035  -6.612 -12.778  1.00 96.72           O  
ATOM   1150  CB  VAL   147      10.633  -4.354 -14.616  1.00 96.72           C  
ATOM   1151  CG1 VAL   147       9.244  -3.807 -14.292  1.00 96.72           C  
ATOM   1152  CG2 VAL   147      11.687  -3.255 -14.490  1.00 96.72           C  
ATOM   1153  N   ALA   148       9.823  -7.411 -14.764  1.00 96.84           N  
ATOM   1154  CA  ALA   148       8.786  -8.431 -14.890  1.00 96.84           C  
ATOM   1155  C   ALA   148       8.809  -9.387 -13.701  1.00 96.84           C  
ATOM   1156  O   ALA   148       7.757  -9.768 -13.182  1.00 96.84           O  
ATOM   1157  CB  ALA   148       8.957  -9.206 -16.194  1.00 96.84           C  
ATOM   1158  N   GLU   149       9.916  -9.688 -13.169  1.00 93.77           N  
ATOM   1159  CA  GLU   149      10.048 -10.611 -12.045  1.00 93.77           C  
ATOM   1160  C   GLU   149       9.502  -9.997 -10.760  1.00 93.77           C  
ATOM   1161  O   GLU   149       8.906 -10.695  -9.936  1.00 93.77           O  
ATOM   1162  CB  GLU   149      11.511 -11.019 -11.853  1.00 93.77           C  
ATOM   1163  CG  GLU   149      12.012 -12.018 -12.886  1.00 93.77           C  
ATOM   1164  CD  GLU   149      13.509 -12.268 -12.802  1.00 93.77           C  
ATOM   1165  OE1 GLU   149      14.004 -13.216 -13.455  1.00 93.77           O  
ATOM   1166  OE2 GLU   149      14.194 -11.512 -12.077  1.00 93.77           O  
ATOM   1167  N   LYS   150       9.576  -8.733 -10.697  1.00 92.33           N  
ATOM   1168  CA  LYS   150       9.117  -8.057  -9.487  1.00 92.33           C  
ATOM   1169  C   LYS   150       7.607  -7.837  -9.519  1.00 92.33           C  
ATOM   1170  O   LYS   150       6.947  -7.877  -8.479  1.00 92.33           O  
ATOM   1171  CB  LYS   150       9.838  -6.719  -9.313  1.00 92.33           C  
ATOM   1172  CG  LYS   150      11.295  -6.851  -8.894  1.00 92.33           C  
ATOM   1173  CD  LYS   150      11.945  -5.488  -8.698  1.00 92.33           C  
ATOM   1174  CE  LYS   150      13.416  -5.617  -8.325  1.00 92.33           C  
ATOM   1175  NZ  LYS   150      14.074  -4.283  -8.193  1.00 92.33           N  
ATOM   1176  N   LEU   151       7.158  -7.629 -10.676  1.00 93.34           N  
ATOM   1177  CA  LEU   151       5.769  -7.191 -10.757  1.00 93.34           C  
ATOM   1178  C   LEU   151       4.891  -8.281 -11.363  1.00 93.34           C  
ATOM   1179  O   LEU   151       3.729  -8.034 -11.695  1.00 93.34           O  
ATOM   1180  CB  LEU   151       5.659  -5.910 -11.588  1.00 93.34           C  
ATOM   1181  CG  LEU   151       6.339  -4.667 -11.011  1.00 93.34           C  
ATOM   1182  CD1 LEU   151       6.113  -3.467 -11.924  1.00 93.34           C  
ATOM   1183  CD2 LEU   151       5.824  -4.380  -9.605  1.00 93.34           C  
ATOM   1184  N   ARG   152       5.422  -9.436 -11.598  1.00 93.12           N  
ATOM   1185  CA  ARG   152       4.718 -10.477 -12.340  1.00 93.12           C  
ATOM   1186  C   ARG   152       3.476 -10.943 -11.587  1.00 93.12           C  
ATOM   1187  O   ARG   152       2.565 -11.523 -12.180  1.00 93.12           O  
ATOM   1188  CB  ARG   152       5.644 -11.665 -12.610  1.00 93.12           C  
ATOM   1189  CG  ARG   152       6.112 -12.379 -11.353  1.00 93.12           C  
ATOM   1190  CD  ARG   152       7.160 -13.439 -11.663  1.00 93.12           C  
ATOM   1191  NE  ARG   152       6.569 -14.610 -12.303  1.00 93.12           N  
ATOM   1192  CZ  ARG   152       7.255 -15.664 -12.739  1.00 93.12           C  
ATOM   1193  NH1 ARG   152       8.576 -15.713 -12.610  1.00 93.12           N  
ATOM   1194  NH2 ARG   152       6.615 -16.676 -13.307  1.00 93.12           N  
ATOM   1195  N   ASP   153       3.414 -10.724 -10.307  1.00 90.85           N  
ATOM   1196  CA  ASP   153       2.195 -11.111  -9.603  1.00 90.85           C  
ATOM   1197  C   ASP   153       1.049 -10.155  -9.924  1.00 90.85           C  
ATOM   1198  O   ASP   153      -0.121 -10.490  -9.725  1.00 90.85           O  
ATOM   1199  CB  ASP   153       2.438 -11.153  -8.093  1.00 90.85           C  
ATOM   1200  CG  ASP   153       3.224 -12.375  -7.652  1.00 90.85           C  
ATOM   1201  OD1 ASP   153       3.341 -13.341  -8.438  1.00 90.85           O  
ATOM   1202  OD2 ASP   153       3.728 -12.374  -6.509  1.00 90.85           O  
ATOM   1203  N   ASN   154       1.463  -9.055 -10.567  1.00 91.11           N  
ATOM   1204  CA  ASN   154       0.447  -8.029 -10.782  1.00 91.11           C  
ATOM   1205  C   ASN   154       0.059  -7.926 -12.254  1.00 91.11           C  
ATOM   1206  O   ASN   154      -1.079  -7.582 -12.578  1.00 91.11           O  
ATOM   1207  CB  ASN   154       0.935  -6.674 -10.266  1.00 91.11           C  
ATOM   1208  CG  ASN   154       1.227  -6.687  -8.778  1.00 91.11           C  
ATOM   1209  OD1 ASN   154       2.388  -6.699  -8.361  1.00 91.11           O  
ATOM   1210  ND2 ASN   154       0.175  -6.683  -7.968  1.00 91.11           N  
ATOM   1211  N   TYR   155       1.090  -8.215 -13.119  1.00 95.00           N  
ATOM   1212  CA  TYR   155       0.860  -8.016 -14.545  1.00 95.00           C  
ATOM   1213  C   TYR   155       1.552  -9.097 -15.366  1.00 95.00           C  
ATOM   1214  O   TYR   155       2.655  -9.532 -15.026  1.00 95.00           O  
ATOM   1215  CB  TYR   155       1.352  -6.633 -14.981  1.00 95.00           C  
ATOM   1216  CG  TYR   155       0.976  -5.526 -14.028  1.00 95.00           C  
ATOM   1217  CD1 TYR   155      -0.342  -5.088 -13.923  1.00 95.00           C  
ATOM   1218  CD2 TYR   155       1.937  -4.915 -13.230  1.00 95.00           C  
ATOM   1219  CE1 TYR   155      -0.694  -4.066 -13.047  1.00 95.00           C  
ATOM   1220  CE2 TYR   155       1.597  -3.892 -12.350  1.00 95.00           C  
ATOM   1221  CZ  TYR   155       0.282  -3.476 -12.266  1.00 95.00           C  
ATOM   1222  OH  TYR   155      -0.060  -2.464 -11.397  1.00 95.00           O  
ATOM   1223  N   PRO   156       0.956  -9.459 -16.415  1.00 96.56           N  
ATOM   1224  CA  PRO   156       1.695 -10.230 -17.418  1.00 96.56           C  
ATOM   1225  C   PRO   156       2.669  -9.371 -18.221  1.00 96.56           C  
ATOM   1226  O   PRO   156       2.383  -8.204 -18.499  1.00 96.56           O  
ATOM   1227  CB  PRO   156       0.590 -10.789 -18.317  1.00 96.56           C  
ATOM   1228  CG  PRO   156      -0.661 -10.660 -17.510  1.00 96.56           C  
ATOM   1229  CD  PRO   156      -0.518  -9.479 -16.594  1.00 96.56           C  
ATOM   1230  N   PHE   157       3.845  -9.861 -18.544  1.00 98.04           N  
ATOM   1231  CA  PHE   157       4.882  -9.169 -19.300  1.00 98.04           C  
ATOM   1232  C   PHE   157       5.230  -9.937 -20.570  1.00 98.04           C  
ATOM   1233  O   PHE   157       5.479 -11.144 -20.524  1.00 98.04           O  
ATOM   1234  CB  PHE   157       6.137  -8.978 -18.442  1.00 98.04           C  
ATOM   1235  CG  PHE   157       5.962  -7.984 -17.325  1.00 98.04           C  
ATOM   1236  CD1 PHE   157       6.437  -6.685 -17.452  1.00 98.04           C  
ATOM   1237  CD2 PHE   157       5.323  -8.351 -16.148  1.00 98.04           C  
ATOM   1238  CE1 PHE   157       6.277  -5.763 -16.420  1.00 98.04           C  
ATOM   1239  CE2 PHE   157       5.160  -7.436 -15.112  1.00 98.04           C  
ATOM   1240  CZ  PHE   157       5.638  -6.143 -15.249  1.00 98.04           C  
ATOM   1241  N   GLY   158       5.168  -9.288 -21.689  1.00 97.75           N  
ATOM   1242  CA  GLY   158       5.599  -9.812 -22.974  1.00 97.75           C  
ATOM   1243  C   GLY   158       6.661  -8.959 -23.641  1.00 97.75           C  
ATOM   1244  O   GLY   158       6.917  -7.831 -23.214  1.00 97.75           O  
ATOM   1245  N   SER   159       7.342  -9.573 -24.629  1.00 97.76           N  
ATOM   1246  CA  SER   159       8.322  -8.813 -25.398  1.00 97.76           C  
ATOM   1247  C   SER   159       8.287  -9.200 -26.873  1.00 97.76           C  
ATOM   1248  O   SER   159       7.868 -10.306 -27.220  1.00 97.76           O  
ATOM   1249  CB  SER   159       9.729  -9.031 -24.839  1.00 97.76           C  
ATOM   1250  OG  SER   159      10.148 -10.370 -25.039  1.00 97.76           O  
ATOM   1251  N   SER   160       8.607  -8.249 -27.740  1.00 97.69           N  
ATOM   1252  CA  SER   160       8.718  -8.483 -29.176  1.00 97.69           C  
ATOM   1253  C   SER   160       9.938  -7.778 -29.758  1.00 97.69           C  
ATOM   1254  O   SER   160      10.231  -6.635 -29.400  1.00 97.69           O  
ATOM   1255  CB  SER   160       7.454  -8.012 -29.896  1.00 97.69           C  
ATOM   1256  OG  SER   160       7.577  -8.191 -31.297  1.00 97.69           O  
ATOM   1257  N   SER   161      10.610  -8.423 -30.688  1.00 96.72           N  
ATOM   1258  CA  SER   161      11.734  -7.814 -31.392  1.00 96.72           C  
ATOM   1259  C   SER   161      11.355  -7.442 -32.821  1.00 96.72           C  
ATOM   1260  O   SER   161      12.211  -7.040 -33.612  1.00 96.72           O  
ATOM   1261  CB  SER   161      12.936  -8.759 -31.403  1.00 96.72           C  
ATOM   1262  OG  SER   161      12.586 -10.010 -31.970  1.00 96.72           O  
ATOM   1263  N   ASP   162      10.077  -7.700 -33.252  1.00 96.62           N  
ATOM   1264  CA  ASP   162       9.555  -7.439 -34.590  1.00 96.62           C  
ATOM   1265  C   ASP   162       9.344  -5.944 -34.816  1.00 96.62           C  
ATOM   1266  O   ASP   162       8.393  -5.360 -34.292  1.00 96.62           O  
ATOM   1267  CB  ASP   162       8.243  -8.195 -34.811  1.00 96.62           C  
ATOM   1268  CG  ASP   162       7.720  -8.072 -36.231  1.00 96.62           C  
ATOM   1269  OD1 ASP   162       8.169  -7.170 -36.970  1.00 96.62           O  
ATOM   1270  OD2 ASP   162       6.847  -8.882 -36.612  1.00 96.62           O  
ATOM   1271  N   ALA   163      10.160  -5.290 -35.636  1.00 95.63           N  
ATOM   1272  CA  ALA   163      10.102  -3.851 -35.877  1.00 95.63           C  
ATOM   1273  C   ALA   163       8.783  -3.458 -36.537  1.00 95.63           C  
ATOM   1274  O   ALA   163       8.251  -2.376 -36.278  1.00 95.63           O  
ATOM   1275  CB  ALA   163      11.279  -3.408 -36.741  1.00 95.63           C  
ATOM   1276  N   GLU   164       8.238  -4.333 -37.331  1.00 96.08           N  
ATOM   1277  CA  GLU   164       6.978  -4.041 -38.009  1.00 96.08           C  
ATOM   1278  C   GLU   164       5.817  -3.998 -37.020  1.00 96.08           C  
ATOM   1279  O   GLU   164       4.911  -3.173 -37.154  1.00 96.08           O  
ATOM   1280  CB  GLU   164       6.702  -5.079 -39.100  1.00 96.08           C  
ATOM   1281  CG  GLU   164       7.685  -5.027 -40.261  1.00 96.08           C  
ATOM   1282  CD  GLU   164       7.381  -6.044 -41.350  1.00 96.08           C  
ATOM   1283  OE1 GLU   164       8.053  -6.021 -42.406  1.00 96.08           O  
ATOM   1284  OE2 GLU   164       6.464  -6.870 -41.146  1.00 96.08           O  
ATOM   1285  N   LEU   165       5.936  -4.974 -36.085  1.00 96.14           N  
ATOM   1286  CA  LEU   165       4.890  -4.984 -35.068  1.00 96.14           C  
ATOM   1287  C   LEU   165       4.948  -3.721 -34.216  1.00 96.14           C  
ATOM   1288  O   LEU   165       3.911  -3.134 -33.897  1.00 96.14           O  
ATOM   1289  CB  LEU   165       5.021  -6.222 -34.176  1.00 96.14           C  
ATOM   1290  CG  LEU   165       3.956  -6.392 -33.091  1.00 96.14           C  
ATOM   1291  CD1 LEU   165       2.564  -6.426 -33.716  1.00 96.14           C  
ATOM   1292  CD2 LEU   165       4.215  -7.657 -32.281  1.00 96.14           C  
ATOM   1293  N   ALA   166       6.141  -3.323 -33.845  1.00 96.69           N  
ATOM   1294  CA  ALA   166       6.322  -2.095 -33.075  1.00 96.69           C  
ATOM   1295  C   ALA   166       5.712  -0.898 -33.799  1.00 96.69           C  
ATOM   1296  O   ALA   166       4.996  -0.097 -33.194  1.00 96.69           O  
ATOM   1297  CB  ALA   166       7.805  -1.850 -32.805  1.00 96.69           C  
ATOM   1298  N   GLU   167       5.968  -0.803 -35.090  1.00 95.65           N  
ATOM   1299  CA  GLU   167       5.438   0.287 -35.903  1.00 95.65           C  
ATOM   1300  C   GLU   167       3.913   0.251 -35.948  1.00 95.65           C  
ATOM   1301  O   GLU   167       3.259   1.291 -35.850  1.00 95.65           O  
ATOM   1302  CB  GLU   167       6.007   0.226 -37.322  1.00 95.65           C  
ATOM   1303  CG  GLU   167       5.681   1.447 -38.170  1.00 95.65           C  
ATOM   1304  CD  GLU   167       6.366   1.437 -39.527  1.00 95.65           C  
ATOM   1305  OE1 GLU   167       6.210   2.415 -40.293  1.00 95.65           O  
ATOM   1306  OE2 GLU   167       7.065   0.442 -39.827  1.00 95.65           O  
ATOM   1307  N   ALA   168       3.403  -0.989 -36.035  1.00 95.92           N  
ATOM   1308  CA  ALA   168       1.950  -1.141 -36.071  1.00 95.92           C  
ATOM   1309  C   ALA   168       1.318  -0.672 -34.763  1.00 95.92           C  
ATOM   1310  O   ALA   168       0.162  -0.241 -34.745  1.00 95.92           O  
ATOM   1311  CB  ALA   168       1.574  -2.594 -36.350  1.00 95.92           C  
ATOM   1312  N   GLU   169       2.132  -0.751 -33.711  1.00 94.90           N  
ATOM   1313  CA  GLU   169       1.641  -0.346 -32.397  1.00 94.90           C  
ATOM   1314  C   GLU   169       1.952   1.122 -32.121  1.00 94.90           C  
ATOM   1315  O   GLU   169       1.690   1.622 -31.025  1.00 94.90           O  
ATOM   1316  CB  GLU   169       2.245  -1.227 -31.302  1.00 94.90           C  
ATOM   1317  CG  GLU   169       1.749  -2.666 -31.326  1.00 94.90           C  
ATOM   1318  CD  GLU   169       0.243  -2.783 -31.157  1.00 94.90           C  
ATOM   1319  OE1 GLU   169      -0.421  -3.386 -32.032  1.00 94.90           O  
ATOM   1320  OE2 GLU   169      -0.279  -2.268 -30.143  1.00 94.90           O  
ATOM   1321  N   GLY   170       2.658   1.787 -33.090  1.00 95.36           N  
ATOM   1322  CA  GLY   170       2.898   3.219 -33.008  1.00 95.36           C  
ATOM   1323  C   GLY   170       4.102   3.574 -32.156  1.00 95.36           C  
ATOM   1324  O   GLY   170       4.128   4.630 -31.521  1.00 95.36           O  
ATOM   1325  N   VAL   171       4.960   2.598 -31.980  1.00 96.67           N  
ATOM   1326  CA  VAL   171       6.111   2.908 -31.138  1.00 96.67           C  
ATOM   1327  C   VAL   171       7.401   2.568 -31.881  1.00 96.67           C  
ATOM   1328  O   VAL   171       7.389   1.784 -32.833  1.00 96.67           O  
ATOM   1329  CB  VAL   171       6.053   2.147 -29.795  1.00 96.67           C  
ATOM   1330  CG1 VAL   171       4.873   2.627 -28.953  1.00 96.67           C  
ATOM   1331  CG2 VAL   171       5.963   0.642 -30.039  1.00 96.67           C  
ATOM   1332  N   LYS   172       8.456   3.193 -31.507  1.00 95.03           N  
ATOM   1333  CA  LYS   172       9.816   2.898 -31.949  1.00 95.03           C  
ATOM   1334  C   LYS   172      10.643   2.296 -30.816  1.00 95.03           C  
ATOM   1335  O   LYS   172      10.740   2.878 -29.734  1.00 95.03           O  
ATOM   1336  CB  LYS   172      10.494   4.163 -32.478  1.00 95.03           C  
ATOM   1337  CG  LYS   172      11.842   3.912 -33.139  1.00 95.03           C  
ATOM   1338  CD  LYS   172      12.470   5.207 -33.636  1.00 95.03           C  
ATOM   1339  CE  LYS   172      13.876   4.977 -34.174  1.00 95.03           C  
ATOM   1340  NZ  LYS   172      14.513   6.252 -34.622  1.00 95.03           N  
ATOM   1341  N   ALA   173      11.156   1.125 -31.094  1.00 95.43           N  
ATOM   1342  CA  ALA   173      11.993   0.459 -30.100  1.00 95.43           C  
ATOM   1343  C   ALA   173      13.178   1.337 -29.705  1.00 95.43           C  
ATOM   1344  O   ALA   173      13.712   2.079 -30.533  1.00 95.43           O  
ATOM   1345  CB  ALA   173      12.484  -0.885 -30.631  1.00 95.43           C  
ATOM   1346  N   PRO   174      13.723   1.308 -28.478  1.00 96.60           N  
ATOM   1347  CA  PRO   174      13.058   0.545 -27.419  1.00 96.60           C  
ATOM   1348  C   PRO   174      11.868   1.287 -26.815  1.00 96.60           C  
ATOM   1349  O   PRO   174      11.926   2.506 -26.630  1.00 96.60           O  
ATOM   1350  CB  PRO   174      14.163   0.346 -26.379  1.00 96.60           C  
ATOM   1351  CG  PRO   174      15.058   1.532 -26.543  1.00 96.60           C  
ATOM   1352  CD  PRO   174      15.057   1.936 -27.989  1.00 96.60           C  
ATOM   1353  N   ALA   175      10.839   0.513 -26.582  1.00 97.90           N  
ATOM   1354  CA  ALA   175       9.643   1.074 -25.959  1.00 97.90           C  
ATOM   1355  C   ALA   175       8.843  -0.005 -25.236  1.00 97.90           C  
ATOM   1356  O   ALA   175       8.986  -1.194 -25.529  1.00 97.90           O  
ATOM   1357  CB  ALA   175       8.774   1.766 -27.006  1.00 97.90           C  
ATOM   1358  N   ILE   176       8.094   0.422 -24.240  1.00 98.38           N  
ATOM   1359  CA  ILE   176       7.135  -0.454 -23.577  1.00 98.38           C  
ATOM   1360  C   ILE   176       5.718   0.072 -23.796  1.00 98.38           C  
ATOM   1361  O   ILE   176       5.468   1.273 -23.669  1.00 98.38           O  
ATOM   1362  CB  ILE   176       7.433  -0.576 -22.065  1.00 98.38           C  
ATOM   1363  CG1 ILE   176       8.872  -1.053 -21.842  1.00 98.38           C  
ATOM   1364  CG2 ILE   176       6.432  -1.521 -21.392  1.00 98.38           C  
ATOM   1365  CD1 ILE   176       9.357  -0.907 -20.406  1.00 98.38           C  
ATOM   1366  N   VAL   177       4.840  -0.803 -24.208  1.00 98.20           N  
ATOM   1367  CA  VAL   177       3.429  -0.440 -24.285  1.00 98.20           C  
ATOM   1368  C   VAL   177       2.647  -1.168 -23.193  1.00 98.20           C  
ATOM   1369  O   VAL   177       2.713  -2.394 -23.088  1.00 98.20           O  
ATOM   1370  CB  VAL   177       2.834  -0.765 -25.673  1.00 98.20           C  
ATOM   1371  CG1 VAL   177       1.373  -0.327 -25.751  1.00 98.20           C  
ATOM   1372  CG2 VAL   177       3.655  -0.096 -26.774  1.00 98.20           C  
ATOM   1373  N   LEU   178       2.032  -0.445 -22.319  1.00 98.11           N  
ATOM   1374  CA  LEU   178       1.064  -0.991 -21.375  1.00 98.11           C  
ATOM   1375  C   LEU   178      -0.346  -0.943 -21.953  1.00 98.11           C  
ATOM   1376  O   LEU   178      -0.876   0.138 -22.220  1.00 98.11           O  
ATOM   1377  CB  LEU   178       1.112  -0.221 -20.052  1.00 98.11           C  
ATOM   1378  CG  LEU   178       0.280  -0.795 -18.903  1.00 98.11           C  
ATOM   1379  CD1 LEU   178       0.944  -0.488 -17.565  1.00 98.11           C  
ATOM   1380  CD2 LEU   178      -1.140  -0.240 -18.941  1.00 98.11           C  
ATOM   1381  N   TYR   179      -0.929  -2.090 -22.224  1.00 97.86           N  
ATOM   1382  CA  TYR   179      -2.289  -2.216 -22.737  1.00 97.86           C  
ATOM   1383  C   TYR   179      -3.290  -2.366 -21.597  1.00 97.86           C  
ATOM   1384  O   TYR   179      -3.030  -3.078 -20.624  1.00 97.86           O  
ATOM   1385  CB  TYR   179      -2.398  -3.412 -23.687  1.00 97.86           C  
ATOM   1386  CG  TYR   179      -1.507  -3.305 -24.901  1.00 97.86           C  
ATOM   1387  CD1 TYR   179      -1.878  -2.526 -25.995  1.00 97.86           C  
ATOM   1388  CD2 TYR   179      -0.293  -3.983 -24.957  1.00 97.86           C  
ATOM   1389  CE1 TYR   179      -1.061  -2.426 -27.117  1.00 97.86           C  
ATOM   1390  CE2 TYR   179       0.531  -3.890 -26.073  1.00 97.86           C  
ATOM   1391  CZ  TYR   179       0.140  -3.110 -27.147  1.00 97.86           C  
ATOM   1392  OH  TYR   179       0.952  -3.015 -28.254  1.00 97.86           O  
ATOM   1393  N   LYS   180      -4.498  -1.714 -21.738  1.00 96.60           N  
ATOM   1394  CA  LYS   180      -5.532  -1.737 -20.707  1.00 96.60           C  
ATOM   1395  C   LYS   180      -6.913  -1.494 -21.308  1.00 96.60           C  
ATOM   1396  O   LYS   180      -7.031  -1.127 -22.479  1.00 96.60           O  
ATOM   1397  CB  LYS   180      -5.238  -0.692 -19.629  1.00 96.60           C  
ATOM   1398  CG  LYS   180      -5.007   0.710 -20.173  1.00 96.60           C  
ATOM   1399  CD  LYS   180      -4.527   1.661 -19.084  1.00 96.60           C  
ATOM   1400  CE  LYS   180      -4.283   3.061 -19.630  1.00 96.60           C  
ATOM   1401  NZ  LYS   180      -3.020   3.652 -19.095  1.00 96.60           N  
ATOM   1402  N   ASP   181      -7.882  -1.758 -20.511  1.00 94.06           N  
ATOM   1403  CA  ASP   181      -9.221  -1.673 -21.085  1.00 94.06           C  
ATOM   1404  C   ASP   181      -9.967  -0.449 -20.559  1.00 94.06           C  
ATOM   1405  O   ASP   181     -11.198  -0.397 -20.608  1.00 94.06           O  
ATOM   1406  CB  ASP   181     -10.017  -2.944 -20.783  1.00 94.06           C  
ATOM   1407  CG  ASP   181     -10.234  -3.169 -19.298  1.00 94.06           C  
ATOM   1408  OD1 ASP   181      -9.828  -2.310 -18.485  1.00 94.06           O  
ATOM   1409  OD2 ASP   181     -10.812  -4.217 -18.936  1.00 94.06           O  
ATOM   1410  N   PHE   182      -9.288   0.459 -19.933  1.00 94.31           N  
ATOM   1411  CA  PHE   182      -9.854   1.720 -19.468  1.00 94.31           C  
ATOM   1412  C   PHE   182      -9.040   2.902 -19.981  1.00 94.31           C  
ATOM   1413  O   PHE   182      -7.981   2.717 -20.586  1.00 94.31           O  
ATOM   1414  CB  PHE   182      -9.916   1.751 -17.937  1.00 94.31           C  
ATOM   1415  CG  PHE   182      -8.650   1.287 -17.269  1.00 94.31           C  
ATOM   1416  CD1 PHE   182      -8.531  -0.017 -16.803  1.00 94.31           C  
ATOM   1417  CD2 PHE   182      -7.578   2.155 -17.107  1.00 94.31           C  
ATOM   1418  CE1 PHE   182      -7.360  -0.449 -16.184  1.00 94.31           C  
ATOM   1419  CE2 PHE   182      -6.405   1.731 -16.489  1.00 94.31           C  
ATOM   1420  CZ  PHE   182      -6.298   0.429 -16.028  1.00 94.31           C  
ATOM   1421  N   ASP   183      -9.668   4.062 -19.953  1.00 94.57           N  
ATOM   1422  CA  ASP   183      -9.041   5.300 -20.405  1.00 94.57           C  
ATOM   1423  C   ASP   183      -8.592   5.190 -21.860  1.00 94.57           C  
ATOM   1424  O   ASP   183      -9.379   4.812 -22.731  1.00 94.57           O  
ATOM   1425  CB  ASP   183      -7.849   5.654 -19.513  1.00 94.57           C  
ATOM   1426  CG  ASP   183      -8.240   5.880 -18.063  1.00 94.57           C  
ATOM   1427  OD1 ASP   183      -9.394   6.279 -17.797  1.00 94.57           O  
ATOM   1428  OD2 ASP   183      -7.385   5.659 -17.178  1.00 94.57           O  
ATOM   1429  N   GLU   184      -7.367   5.529 -22.236  1.00 93.86           N  
ATOM   1430  CA  GLU   184      -6.973   5.596 -23.640  1.00 93.86           C  
ATOM   1431  C   GLU   184      -6.644   4.211 -24.189  1.00 93.86           C  
ATOM   1432  O   GLU   184      -6.371   4.058 -25.381  1.00 93.86           O  
ATOM   1433  CB  GLU   184      -5.773   6.530 -23.817  1.00 93.86           C  
ATOM   1434  CG  GLU   184      -6.093   7.997 -23.567  1.00 93.86           C  
ATOM   1435  CD  GLU   184      -6.161   8.353 -22.090  1.00 93.86           C  
ATOM   1436  OE1 GLU   184      -6.672   9.444 -21.751  1.00 93.86           O  
ATOM   1437  OE2 GLU   184      -5.698   7.534 -21.265  1.00 93.86           O  
ATOM   1438  N   GLY   185      -6.659   3.170 -23.287  1.00 95.59           N  
ATOM   1439  CA  GLY   185      -6.477   1.793 -23.716  1.00 95.59           C  
ATOM   1440  C   GLY   185      -5.021   1.367 -23.754  1.00 95.59           C  
ATOM   1441  O   GLY   185      -4.719   0.184 -23.929  1.00 95.59           O  
ATOM   1442  N   LYS   186      -4.129   2.479 -23.639  1.00 96.00           N  
ATOM   1443  CA  LYS   186      -2.706   2.152 -23.638  1.00 96.00           C  
ATOM   1444  C   LYS   186      -1.873   3.327 -23.135  1.00 96.00           C  
ATOM   1445  O   LYS   186      -2.334   4.471 -23.145  1.00 96.00           O  
ATOM   1446  CB  LYS   186      -2.247   1.746 -25.040  1.00 96.00           C  
ATOM   1447  CG  LYS   186      -2.246   2.888 -26.045  1.00 96.00           C  
ATOM   1448  CD  LYS   186      -1.760   2.427 -27.414  1.00 96.00           C  
ATOM   1449  CE  LYS   186      -1.709   3.580 -28.408  1.00 96.00           C  
ATOM   1450  NZ  LYS   186      -1.196   3.141 -29.740  1.00 96.00           N  
ATOM   1451  N   ALA   187      -0.667   3.054 -22.648  1.00 96.53           N  
ATOM   1452  CA  ALA   187       0.368   3.992 -22.221  1.00 96.53           C  
ATOM   1453  C   ALA   187       1.742   3.558 -22.723  1.00 96.53           C  
ATOM   1454  O   ALA   187       2.046   2.363 -22.764  1.00 96.53           O  
ATOM   1455  CB  ALA   187       0.377   4.118 -20.699  1.00 96.53           C  
ATOM   1456  N   VAL   188       2.516   4.544 -23.162  1.00 97.33           N  
ATOM   1457  CA  VAL   188       3.784   4.206 -23.800  1.00 97.33           C  
ATOM   1458  C   VAL   188       4.941   4.787 -22.990  1.00 97.33           C  
ATOM   1459  O   VAL   188       4.917   5.962 -22.616  1.00 97.33           O  
ATOM   1460  CB  VAL   188       3.842   4.719 -25.256  1.00 97.33           C  
ATOM   1461  CG1 VAL   188       5.178   4.359 -25.903  1.00 97.33           C  
ATOM   1462  CG2 VAL   188       2.680   4.151 -26.068  1.00 97.33           C  
ATOM   1463  N   PHE   189       5.942   3.957 -22.644  1.00 97.54           N  
ATOM   1464  CA  PHE   189       7.192   4.338 -21.997  1.00 97.54           C  
ATOM   1465  C   PHE   189       8.331   4.388 -23.008  1.00 97.54           C  
ATOM   1466  O   PHE   189       8.723   3.359 -23.562  1.00 97.54           O  
ATOM   1467  CB  PHE   189       7.534   3.360 -20.869  1.00 97.54           C  
ATOM   1468  CG  PHE   189       8.708   3.788 -20.030  1.00 97.54           C  
ATOM   1469  CD1 PHE   189       9.992   3.349 -20.330  1.00 97.54           C  
ATOM   1470  CD2 PHE   189       8.528   4.630 -18.940  1.00 97.54           C  
ATOM   1471  CE1 PHE   189      11.081   3.744 -19.556  1.00 97.54           C  
ATOM   1472  CE2 PHE   189       9.611   5.029 -18.161  1.00 97.54           C  
ATOM   1473  CZ  PHE   189      10.886   4.584 -18.470  1.00 97.54           C  
ATOM   1474  N   THR   190       8.965   5.544 -23.304  1.00 96.16           N  
ATOM   1475  CA  THR   190       9.975   5.678 -24.349  1.00 96.16           C  
ATOM   1476  C   THR   190      11.313   6.108 -23.756  1.00 96.16           C  
ATOM   1477  O   THR   190      12.286   6.310 -24.486  1.00 96.16           O  
ATOM   1478  CB  THR   190       9.536   6.691 -25.422  1.00 96.16           C  
ATOM   1479  OG1 THR   190       9.207   7.935 -24.791  1.00 96.16           O  
ATOM   1480  CG2 THR   190       8.319   6.187 -26.190  1.00 96.16           C  
ATOM   1481  N   GLU   191      11.287   6.213 -22.402  1.00 95.80           N  
ATOM   1482  CA  GLU   191      12.539   6.608 -21.763  1.00 95.80           C  
ATOM   1483  C   GLU   191      13.517   5.438 -21.694  1.00 95.80           C  
ATOM   1484  O   GLU   191      13.190   4.324 -22.109  1.00 95.80           O  
ATOM   1485  CB  GLU   191      12.275   7.156 -20.358  1.00 95.80           C  
ATOM   1486  CG  GLU   191      11.357   8.369 -20.333  1.00 95.80           C  
ATOM   1487  CD  GLU   191      11.121   8.915 -18.934  1.00 95.80           C  
ATOM   1488  OE1 GLU   191      10.326   9.870 -18.781  1.00 95.80           O  
ATOM   1489  OE2 GLU   191      11.737   8.383 -17.982  1.00 95.80           O  
ATOM   1490  N   LYS   192      14.793   5.801 -21.246  1.00 95.85           N  
ATOM   1491  CA  LYS   192      15.777   4.742 -21.039  1.00 95.85           C  
ATOM   1492  C   LYS   192      15.273   3.713 -20.030  1.00 95.85           C  
ATOM   1493  O   LYS   192      14.729   4.076 -18.985  1.00 95.85           O  
ATOM   1494  CB  LYS   192      17.108   5.330 -20.568  1.00 95.85           C  
ATOM   1495  CG  LYS   192      18.236   4.313 -20.476  1.00 95.85           C  
ATOM   1496  CD  LYS   192      19.526   4.953 -19.979  1.00 95.85           C  
ATOM   1497  CE  LYS   192      20.631   3.920 -19.801  1.00 95.85           C  
ATOM   1498  NZ  LYS   192      21.882   4.534 -19.265  1.00 95.85           N  
ATOM   1499  N   PHE   193      15.417   2.430 -20.442  1.00 97.62           N  
ATOM   1500  CA  PHE   193      14.965   1.362 -19.557  1.00 97.62           C  
ATOM   1501  C   PHE   193      15.766   1.358 -18.261  1.00 97.62           C  
ATOM   1502  O   PHE   193      16.977   1.128 -18.273  1.00 97.62           O  
ATOM   1503  CB  PHE   193      15.083   0.002 -20.252  1.00 97.62           C  
ATOM   1504  CG  PHE   193      13.980  -0.275 -21.237  1.00 97.62           C  
ATOM   1505  CD1 PHE   193      13.291   0.770 -21.842  1.00 97.62           C  
ATOM   1506  CD2 PHE   193      13.630  -1.580 -21.557  1.00 97.62           C  
ATOM   1507  CE1 PHE   193      12.269   0.516 -22.755  1.00 97.62           C  
ATOM   1508  CE2 PHE   193      12.610  -1.841 -22.468  1.00 97.62           C  
ATOM   1509  CZ  PHE   193      11.930  -0.791 -23.065  1.00 97.62           C  
ATOM   1510  N   ASP   194      15.144   1.772 -17.260  1.00 97.23           N  
ATOM   1511  CA  ASP   194      15.613   1.722 -15.879  1.00 97.23           C  
ATOM   1512  C   ASP   194      14.573   1.074 -14.968  1.00 97.23           C  
ATOM   1513  O   ASP   194      13.379   1.362 -15.078  1.00 97.23           O  
ATOM   1514  CB  ASP   194      15.951   3.126 -15.375  1.00 97.23           C  
ATOM   1515  CG  ASP   194      16.352   3.151 -13.910  1.00 97.23           C  
ATOM   1516  OD1 ASP   194      17.438   2.636 -13.567  1.00 97.23           O  
ATOM   1517  OD2 ASP   194      15.574   3.687 -13.092  1.00 97.23           O  
ATOM   1518  N   GLU   195      15.046   0.200 -14.055  1.00 97.11           N  
ATOM   1519  CA  GLU   195      14.112  -0.600 -13.269  1.00 97.11           C  
ATOM   1520  C   GLU   195      13.145   0.287 -12.489  1.00 97.11           C  
ATOM   1521  O   GLU   195      11.929   0.106 -12.567  1.00 97.11           O  
ATOM   1522  CB  GLU   195      14.869  -1.523 -12.310  1.00 97.11           C  
ATOM   1523  CG  GLU   195      15.642  -2.633 -13.007  1.00 97.11           C  
ATOM   1524  CD  GLU   195      16.358  -3.564 -12.041  1.00 97.11           C  
ATOM   1525  OE1 GLU   195      17.377  -4.176 -12.431  1.00 97.11           O  
ATOM   1526  OE2 GLU   195      15.894  -3.682 -10.884  1.00 97.11           O  
ATOM   1527  N   GLU   196      13.694   1.276 -11.799  1.00 95.75           N  
ATOM   1528  CA  GLU   196      12.866   2.119 -10.941  1.00 95.75           C  
ATOM   1529  C   GLU   196      11.898   2.963 -11.765  1.00 95.75           C  
ATOM   1530  O   GLU   196      10.722   3.088 -11.416  1.00 95.75           O  
ATOM   1531  CB  GLU   196      13.741   3.023 -10.070  1.00 95.75           C  
ATOM   1532  CG  GLU   196      14.434   2.293  -8.928  1.00 95.75           C  
ATOM   1533  CD  GLU   196      15.221   3.219  -8.013  1.00 95.75           C  
ATOM   1534  OE1 GLU   196      15.764   2.744  -6.990  1.00 95.75           O  
ATOM   1535  OE2 GLU   196      15.293   4.430  -8.322  1.00 95.75           O  
ATOM   1536  N   ALA   197      12.356   3.502 -12.852  1.00 96.50           N  
ATOM   1537  CA  ALA   197      11.518   4.348 -13.699  1.00 96.50           C  
ATOM   1538  C   ALA   197      10.359   3.552 -14.293  1.00 96.50           C  
ATOM   1539  O   ALA   197       9.215   4.014 -14.290  1.00 96.50           O  
ATOM   1540  CB  ALA   197      12.351   4.979 -14.811  1.00 96.50           C  
ATOM   1541  N   ILE   198      10.557   2.365 -14.728  1.00 97.77           N  
ATOM   1542  CA  ILE   198       9.536   1.532 -15.355  1.00 97.77           C  
ATOM   1543  C   ILE   198       8.507   1.105 -14.311  1.00 97.77           C  
ATOM   1544  O   ILE   198       7.301   1.149 -14.566  1.00 97.77           O  
ATOM   1545  CB  ILE   198      10.158   0.291 -16.034  1.00 97.77           C  
ATOM   1546  CG1 ILE   198      11.019   0.712 -17.230  1.00 97.77           C  
ATOM   1547  CG2 ILE   198       9.066  -0.693 -16.464  1.00 97.77           C  
ATOM   1548  CD1 ILE   198      11.872  -0.411 -17.804  1.00 97.77           C  
ATOM   1549  N   GLN   199       9.018   0.734 -13.102  1.00 96.19           N  
ATOM   1550  CA  GLN   199       8.109   0.325 -12.036  1.00 96.19           C  
ATOM   1551  C   GLN   199       7.152   1.454 -11.666  1.00 96.19           C  
ATOM   1552  O   GLN   199       5.939   1.248 -11.593  1.00 96.19           O  
ATOM   1553  CB  GLN   199       8.894  -0.124 -10.803  1.00 96.19           C  
ATOM   1554  CG  GLN   199       9.621  -1.450 -10.986  1.00 96.19           C  
ATOM   1555  CD  GLN   199      10.344  -1.900  -9.731  1.00 96.19           C  
ATOM   1556  OE1 GLN   199       9.740  -2.028  -8.661  1.00 96.19           O  
ATOM   1557  NE2 GLN   199      11.645  -2.143  -9.851  1.00 96.19           N  
ATOM   1558  N   LYS   200       7.725   2.581 -11.511  1.00 93.97           N  
ATOM   1559  CA  LYS   200       6.918   3.741 -11.144  1.00 93.97           C  
ATOM   1560  C   LYS   200       5.903   4.072 -12.235  1.00 93.97           C  
ATOM   1561  O   LYS   200       4.725   4.291 -11.948  1.00 93.97           O  
ATOM   1562  CB  LYS   200       7.811   4.953 -10.874  1.00 93.97           C  
ATOM   1563  CG  LYS   200       8.546   4.895  -9.543  1.00 93.97           C  
ATOM   1564  CD  LYS   200       9.371   6.153  -9.305  1.00 93.97           C  
ATOM   1565  CE  LYS   200      10.179   6.058  -8.018  1.00 93.97           C  
ATOM   1566  NZ  LYS   200      11.058   7.250  -7.826  1.00 93.97           N  
ATOM   1567  N   TRP   201       6.356   4.059 -13.407  1.00 96.12           N  
ATOM   1568  CA  TRP   201       5.500   4.362 -14.549  1.00 96.12           C  
ATOM   1569  C   TRP   201       4.369   3.345 -14.667  1.00 96.12           C  
ATOM   1570  O   TRP   201       3.203   3.718 -14.809  1.00 96.12           O  
ATOM   1571  CB  TRP   201       6.318   4.386 -15.843  1.00 96.12           C  
ATOM   1572  CG  TRP   201       5.487   4.345 -17.090  1.00 96.12           C  
ATOM   1573  CD1 TRP   201       4.794   5.381 -17.653  1.00 96.12           C  
ATOM   1574  CD2 TRP   201       5.258   3.207 -17.927  1.00 96.12           C  
ATOM   1575  NE1 TRP   201       4.148   4.955 -18.791  1.00 96.12           N  
ATOM   1576  CE2 TRP   201       4.416   3.626 -18.981  1.00 96.12           C  
ATOM   1577  CE3 TRP   201       5.684   1.873 -17.888  1.00 96.12           C  
ATOM   1578  CZ2 TRP   201       3.992   2.756 -19.989  1.00 96.12           C  
ATOM   1579  CZ3 TRP   201       5.261   1.009 -18.891  1.00 96.12           C  
ATOM   1580  CH2 TRP   201       4.424   1.456 -19.926  1.00 96.12           C  
ATOM   1581  N   ALA   202       4.750   2.093 -14.634  1.00 96.61           N  
ATOM   1582  CA  ALA   202       3.769   1.029 -14.829  1.00 96.61           C  
ATOM   1583  C   ALA   202       2.674   1.091 -13.769  1.00 96.61           C  
ATOM   1584  O   ALA   202       1.489   0.952 -14.082  1.00 96.61           O  
ATOM   1585  CB  ALA   202       4.452  -0.336 -14.805  1.00 96.61           C  
ATOM   1586  N   LYS   203       3.028   1.340 -12.491  1.00 94.97           N  
ATOM   1587  CA  LYS   203       2.067   1.360 -11.392  1.00 94.97           C  
ATOM   1588  C   LYS   203       1.068   2.502 -11.555  1.00 94.97           C  
ATOM   1589  O   LYS   203      -0.122   2.338 -11.277  1.00 94.97           O  
ATOM   1590  CB  LYS   203       2.789   1.484 -10.049  1.00 94.97           C  
ATOM   1591  CG  LYS   203       3.526   0.222  -9.624  1.00 94.97           C  
ATOM   1592  CD  LYS   203       4.300   0.437  -8.329  1.00 94.97           C  
ATOM   1593  CE  LYS   203       4.988  -0.842  -7.870  1.00 94.97           C  
ATOM   1594  NZ  LYS   203       5.837  -0.611  -6.663  1.00 94.97           N  
ATOM   1595  N   VAL   204       1.537   3.578 -12.061  1.00 94.42           N  
ATOM   1596  CA  VAL   204       0.664   4.722 -12.299  1.00 94.42           C  
ATOM   1597  C   VAL   204      -0.212   4.459 -13.522  1.00 94.42           C  
ATOM   1598  O   VAL   204      -1.430   4.643 -13.471  1.00 94.42           O  
ATOM   1599  CB  VAL   204       1.475   6.023 -12.494  1.00 94.42           C  
ATOM   1600  CG1 VAL   204       0.562   7.166 -12.936  1.00 94.42           C  
ATOM   1601  CG2 VAL   204       2.211   6.390 -11.207  1.00 94.42           C  
ATOM   1602  N   ALA   205       0.393   3.961 -14.584  1.00 95.40           N  
ATOM   1603  CA  ALA   205      -0.316   3.748 -15.844  1.00 95.40           C  
ATOM   1604  C   ALA   205      -1.359   2.643 -15.707  1.00 95.40           C  
ATOM   1605  O   ALA   205      -2.327   2.596 -16.469  1.00 95.40           O  
ATOM   1606  CB  ALA   205       0.671   3.409 -16.959  1.00 95.40           C  
ATOM   1607  N   ALA   206      -1.171   1.760 -14.764  1.00 95.78           N  
ATOM   1608  CA  ALA   206      -2.051   0.607 -14.588  1.00 95.78           C  
ATOM   1609  C   ALA   206      -3.283   0.977 -13.768  1.00 95.78           C  
ATOM   1610  O   ALA   206      -4.150   0.134 -13.523  1.00 95.78           O  
ATOM   1611  CB  ALA   206      -1.296  -0.541 -13.921  1.00 95.78           C  
ATOM   1612  N   THR   207      -3.394   2.175 -13.319  1.00 94.93           N  
ATOM   1613  CA  THR   207      -4.523   2.636 -12.519  1.00 94.93           C  
ATOM   1614  C   THR   207      -5.392   3.604 -13.317  1.00 94.93           C  
ATOM   1615  O   THR   207      -4.876   4.466 -14.030  1.00 94.93           O  
ATOM   1616  CB  THR   207      -4.048   3.317 -11.222  1.00 94.93           C  
ATOM   1617  OG1 THR   207      -3.108   4.349 -11.548  1.00 94.93           O  
ATOM   1618  CG2 THR   207      -3.381   2.314 -10.287  1.00 94.93           C  
ATOM   1619  N   PRO   208      -6.739   3.368 -13.338  1.00 96.06           N  
ATOM   1620  CA  PRO   208      -7.606   4.273 -14.096  1.00 96.06           C  
ATOM   1621  C   PRO   208      -7.473   5.728 -13.651  1.00 96.06           C  
ATOM   1622  O   PRO   208      -7.120   5.995 -12.499  1.00 96.06           O  
ATOM   1623  CB  PRO   208      -9.012   3.740 -13.807  1.00 96.06           C  
ATOM   1624  CG  PRO   208      -8.803   2.324 -13.379  1.00 96.06           C  
ATOM   1625  CD  PRO   208      -7.442   2.210 -12.753  1.00 96.06           C  
ATOM   1626  N   LEU   209      -7.730   6.652 -14.583  1.00 96.64           N  
ATOM   1627  CA  LEU   209      -7.683   8.080 -14.284  1.00 96.64           C  
ATOM   1628  C   LEU   209      -8.552   8.411 -13.075  1.00 96.64           C  
ATOM   1629  O   LEU   209      -8.096   9.075 -12.141  1.00 96.64           O  
ATOM   1630  CB  LEU   209      -8.141   8.896 -15.495  1.00 96.64           C  
ATOM   1631  CG  LEU   209      -8.097  10.418 -15.343  1.00 96.64           C  
ATOM   1632  CD1 LEU   209      -6.656  10.893 -15.191  1.00 96.64           C  
ATOM   1633  CD2 LEU   209      -8.766  11.094 -16.535  1.00 96.64           C  
ATOM   1634  N   ILE   210      -9.810   7.923 -13.210  1.00 97.55           N  
ATOM   1635  CA  ILE   210     -10.738   7.891 -12.085  1.00 97.55           C  
ATOM   1636  C   ILE   210     -11.421   6.528 -12.018  1.00 97.55           C  
ATOM   1637  O   ILE   210     -12.347   6.252 -12.785  1.00 97.55           O  
ATOM   1638  CB  ILE   210     -11.792   9.015 -12.190  1.00 97.55           C  
ATOM   1639  CG1 ILE   210     -11.107  10.382 -12.300  1.00 97.55           C  
ATOM   1640  CG2 ILE   210     -12.745   8.976 -10.991  1.00 97.55           C  
ATOM   1641  CD1 ILE   210     -12.075  11.554 -12.388  1.00 97.55           C  
ATOM   1642  N   GLY   211     -10.997   5.677 -11.144  1.00 95.63           N  
ATOM   1643  CA  GLY   211     -11.584   4.362 -10.942  1.00 95.63           C  
ATOM   1644  C   GLY   211     -12.275   4.216  -9.600  1.00 95.63           C  
ATOM   1645  O   GLY   211     -12.405   5.189  -8.854  1.00 95.63           O  
ATOM   1646  N   GLU   212     -12.895   3.033  -9.405  1.00 96.42           N  
ATOM   1647  CA  GLU   212     -13.582   2.760  -8.147  1.00 96.42           C  
ATOM   1648  C   GLU   212     -12.650   2.089  -7.143  1.00 96.42           C  
ATOM   1649  O   GLU   212     -11.976   1.110  -7.471  1.00 96.42           O  
ATOM   1650  CB  GLU   212     -14.815   1.884  -8.386  1.00 96.42           C  
ATOM   1651  CG  GLU   212     -15.655   1.649  -7.138  1.00 96.42           C  
ATOM   1652  CD  GLU   212     -16.959   0.921  -7.421  1.00 96.42           C  
ATOM   1653  OE1 GLU   212     -17.666   0.546  -6.458  1.00 96.42           O  
ATOM   1654  OE2 GLU   212     -17.276   0.723  -8.615  1.00 96.42           O  
ATOM   1655  N   ILE   213     -12.580   2.667  -5.951  1.00 96.99           N  
ATOM   1656  CA  ILE   213     -11.801   2.086  -4.863  1.00 96.99           C  
ATOM   1657  C   ILE   213     -12.655   1.080  -4.096  1.00 96.99           C  
ATOM   1658  O   ILE   213     -13.750   1.409  -3.635  1.00 96.99           O  
ATOM   1659  CB  ILE   213     -11.267   3.176  -3.906  1.00 96.99           C  
ATOM   1660  CG1 ILE   213     -10.419   4.194  -4.677  1.00 96.99           C  
ATOM   1661  CG2 ILE   213     -10.463   2.545  -2.765  1.00 96.99           C  
ATOM   1662  CD1 ILE   213     -10.203   5.506  -3.936  1.00 96.99           C  
ATOM   1663  N   GLY   214     -12.190  -0.150  -4.012  1.00 95.79           N  
ATOM   1664  CA  GLY   214     -12.779  -1.237  -3.246  1.00 95.79           C  
ATOM   1665  C   GLY   214     -11.766  -2.281  -2.816  1.00 95.79           C  
ATOM   1666  O   GLY   214     -10.559  -2.082  -2.967  1.00 95.79           O  
ATOM   1667  N   PRO   215     -12.246  -3.300  -2.231  1.00 93.88           N  
ATOM   1668  CA  PRO   215     -11.334  -4.322  -1.712  1.00 93.88           C  
ATOM   1669  C   PRO   215     -10.386  -4.864  -2.779  1.00 93.88           C  
ATOM   1670  O   PRO   215      -9.225  -5.158  -2.487  1.00 93.88           O  
ATOM   1671  CB  PRO   215     -12.280  -5.418  -1.214  1.00 93.88           C  
ATOM   1672  CG  PRO   215     -13.535  -4.699  -0.838  1.00 93.88           C  
ATOM   1673  CD  PRO   215     -13.728  -3.551  -1.785  1.00 93.88           C  
ATOM   1674  N   GLU   216     -10.821  -4.825  -4.007  1.00 89.24           N  
ATOM   1675  CA  GLU   216     -10.010  -5.456  -5.044  1.00 89.24           C  
ATOM   1676  C   GLU   216      -8.987  -4.478  -5.615  1.00 89.24           C  
ATOM   1677  O   GLU   216      -8.009  -4.892  -6.242  1.00 89.24           O  
ATOM   1678  CB  GLU   216     -10.899  -6.001  -6.165  1.00 89.24           C  
ATOM   1679  CG  GLU   216     -11.920  -7.027  -5.695  1.00 89.24           C  
ATOM   1680  CD  GLU   216     -11.300  -8.365  -5.327  1.00 89.24           C  
ATOM   1681  OE1 GLU   216     -12.026  -9.255  -4.828  1.00 89.24           O  
ATOM   1682  OE2 GLU   216     -10.076  -8.525  -5.538  1.00 89.24           O  
ATOM   1683  N   THR   217      -9.239  -3.161  -5.418  1.00 93.50           N  
ATOM   1684  CA  THR   217      -8.403  -2.192  -6.117  1.00 93.50           C  
ATOM   1685  C   THR   217      -7.572  -1.380  -5.127  1.00 93.50           C  
ATOM   1686  O   THR   217      -6.617  -0.705  -5.516  1.00 93.50           O  
ATOM   1687  CB  THR   217      -9.252  -1.240  -6.979  1.00 93.50           C  
ATOM   1688  OG1 THR   217     -10.250  -0.621  -6.157  1.00 93.50           O  
ATOM   1689  CG2 THR   217      -9.940  -1.993  -8.114  1.00 93.50           C  
ATOM   1690  N   TYR   218      -7.985  -1.477  -3.821  1.00 94.33           N  
ATOM   1691  CA  TYR   218      -7.363  -0.631  -2.808  1.00 94.33           C  
ATOM   1692  C   TYR   218      -5.851  -0.815  -2.797  1.00 94.33           C  
ATOM   1693  O   TYR   218      -5.100   0.162  -2.765  1.00 94.33           O  
ATOM   1694  CB  TYR   218      -7.937  -0.941  -1.422  1.00 94.33           C  
ATOM   1695  CG  TYR   218      -7.368  -0.078  -0.323  1.00 94.33           C  
ATOM   1696  CD1 TYR   218      -6.443  -0.591   0.583  1.00 94.33           C  
ATOM   1697  CD2 TYR   218      -7.754   1.250  -0.187  1.00 94.33           C  
ATOM   1698  CE1 TYR   218      -5.916   0.199   1.600  1.00 94.33           C  
ATOM   1699  CE2 TYR   218      -7.234   2.050   0.826  1.00 94.33           C  
ATOM   1700  CZ  TYR   218      -6.317   1.517   1.712  1.00 94.33           C  
ATOM   1701  OH  TYR   218      -5.800   2.304   2.716  1.00 94.33           O  
ATOM   1702  N   GLY   219      -5.422  -2.051  -2.813  1.00 91.50           N  
ATOM   1703  CA  GLY   219      -3.997  -2.340  -2.782  1.00 91.50           C  
ATOM   1704  C   GLY   219      -3.230  -1.679  -3.912  1.00 91.50           C  
ATOM   1705  O   GLY   219      -2.160  -1.107  -3.691  1.00 91.50           O  
ATOM   1706  N   GLU   220      -3.794  -1.630  -5.100  1.00 92.48           N  
ATOM   1707  CA  GLU   220      -3.150  -1.045  -6.273  1.00 92.48           C  
ATOM   1708  C   GLU   220      -3.003   0.467  -6.125  1.00 92.48           C  
ATOM   1709  O   GLU   220      -1.966   1.032  -6.476  1.00 92.48           O  
ATOM   1710  CB  GLU   220      -3.940  -1.375  -7.541  1.00 92.48           C  
ATOM   1711  CG  GLU   220      -3.903  -2.847  -7.924  1.00 92.48           C  
ATOM   1712  CD  GLU   220      -4.906  -3.211  -9.007  1.00 92.48           C  
ATOM   1713  OE1 GLU   220      -5.006  -4.407  -9.364  1.00 92.48           O  
ATOM   1714  OE2 GLU   220      -5.596  -2.293  -9.504  1.00 92.48           O  
ATOM   1715  N   TYR   221      -3.997   1.039  -5.572  1.00 95.13           N  
ATOM   1716  CA  TYR   221      -3.931   2.481  -5.363  1.00 95.13           C  
ATOM   1717  C   TYR   221      -2.869   2.834  -4.329  1.00 95.13           C  
ATOM   1718  O   TYR   221      -2.094   3.774  -4.522  1.00 95.13           O  
ATOM   1719  CB  TYR   221      -5.293   3.023  -4.920  1.00 95.13           C  
ATOM   1720  CG  TYR   221      -6.228   3.325  -6.066  1.00 95.13           C  
ATOM   1721  CD1 TYR   221      -6.141   4.528  -6.763  1.00 95.13           C  
ATOM   1722  CD2 TYR   221      -7.201   2.410  -6.453  1.00 95.13           C  
ATOM   1723  CE1 TYR   221      -7.002   4.812  -7.819  1.00 95.13           C  
ATOM   1724  CE2 TYR   221      -8.067   2.683  -7.506  1.00 95.13           C  
ATOM   1725  CZ  TYR   221      -7.959   3.884  -8.182  1.00 95.13           C  
ATOM   1726  OH  TYR   221      -8.814   4.159  -9.226  1.00 95.13           O  
ATOM   1727  N   MET   222      -2.749   1.995  -3.302  1.00 92.79           N  
ATOM   1728  CA  MET   222      -1.817   2.281  -2.214  1.00 92.79           C  
ATOM   1729  C   MET   222      -0.377   2.033  -2.653  1.00 92.79           C  
ATOM   1730  O   MET   222       0.549   2.667  -2.143  1.00 92.79           O  
ATOM   1731  CB  MET   222      -2.144   1.428  -0.987  1.00 92.79           C  
ATOM   1732  CG  MET   222      -3.481   1.764  -0.346  1.00 92.79           C  
ATOM   1733  SD  MET   222      -3.628   3.542   0.083  1.00 92.79           S  
ATOM   1734  CE  MET   222      -2.382   3.658   1.397  1.00 92.79           C  
ATOM   1735  N   ALA   223      -0.219   1.167  -3.654  1.00 90.63           N  
ATOM   1736  CA  ALA   223       1.125   0.748  -4.044  1.00 90.63           C  
ATOM   1737  C   ALA   223       1.663   1.617  -5.177  1.00 90.63           C  
ATOM   1738  O   ALA   223       2.774   1.394  -5.664  1.00 90.63           O  
ATOM   1739  CB  ALA   223       1.125  -0.722  -4.459  1.00 90.63           C  
ATOM   1740  N   ALA   224       0.878   2.599  -5.677  1.00 90.65           N  
ATOM   1741  CA  ALA   224       1.237   3.394  -6.848  1.00 90.65           C  
ATOM   1742  C   ALA   224       2.367   4.367  -6.525  1.00 90.65           C  
ATOM   1743  O   ALA   224       3.089   4.810  -7.422  1.00 90.65           O  
ATOM   1744  CB  ALA   224       0.019   4.153  -7.370  1.00 90.65           C  
ATOM   1745  N   GLY   225       2.514   4.673  -5.238  1.00 90.04           N  
ATOM   1746  CA  GLY   225       3.606   5.537  -4.820  1.00 90.04           C  
ATOM   1747  C   GLY   225       3.283   7.014  -4.950  1.00 90.04           C  
ATOM   1748  O   GLY   225       4.184   7.854  -4.954  1.00 90.04           O  
ATOM   1749  N   ILE   226       2.097   7.379  -5.307  1.00 94.48           N  
ATOM   1750  CA  ILE   226       1.666   8.770  -5.384  1.00 94.48           C  
ATOM   1751  C   ILE   226       0.432   8.978  -4.509  1.00 94.48           C  
ATOM   1752  O   ILE   226      -0.230   8.013  -4.120  1.00 94.48           O  
ATOM   1753  CB  ILE   226       1.367   9.189  -6.841  1.00 94.48           C  
ATOM   1754  CG1 ILE   226       0.280   8.292  -7.442  1.00 94.48           C  
ATOM   1755  CG2 ILE   226       2.642   9.147  -7.688  1.00 94.48           C  
ATOM   1756  CD1 ILE   226      -0.144   8.690  -8.849  1.00 94.48           C  
ATOM   1757  N   PRO   227       0.136  10.221  -4.123  1.00 97.29           N  
ATOM   1758  CA  PRO   227      -1.038  10.494  -3.292  1.00 97.29           C  
ATOM   1759  C   PRO   227      -2.340  10.025  -3.938  1.00 97.29           C  
ATOM   1760  O   PRO   227      -2.428   9.937  -5.165  1.00 97.29           O  
ATOM   1761  CB  PRO   227      -1.020  12.018  -3.145  1.00 97.29           C  
ATOM   1762  CG  PRO   227       0.415  12.400  -3.314  1.00 97.29           C  
ATOM   1763  CD  PRO   227       1.028  11.505  -4.352  1.00 97.29           C  
ATOM   1764  N   LEU   228      -3.347   9.704  -3.097  1.00 97.88           N  
ATOM   1765  CA  LEU   228      -4.659   9.234  -3.527  1.00 97.88           C  
ATOM   1766  C   LEU   228      -5.751  10.213  -3.108  1.00 97.88           C  
ATOM   1767  O   LEU   228      -5.869  10.550  -1.928  1.00 97.88           O  
ATOM   1768  CB  LEU   228      -4.950   7.848  -2.946  1.00 97.88           C  
ATOM   1769  CG  LEU   228      -6.326   7.257  -3.256  1.00 97.88           C  
ATOM   1770  CD1 LEU   228      -6.543   7.185  -4.764  1.00 97.88           C  
ATOM   1771  CD2 LEU   228      -6.471   5.877  -2.624  1.00 97.88           C  
ATOM   1772  N   ALA   229      -6.472  10.731  -4.071  1.00 98.35           N  
ATOM   1773  CA  ALA   229      -7.649  11.562  -3.827  1.00 98.35           C  
ATOM   1774  C   ALA   229      -8.923  10.721  -3.829  1.00 98.35           C  
ATOM   1775  O   ALA   229      -9.267  10.107  -4.842  1.00 98.35           O  
ATOM   1776  CB  ALA   229      -7.744  12.670  -4.873  1.00 98.35           C  
ATOM   1777  N   TYR   230      -9.647  10.717  -2.686  1.00 98.33           N  
ATOM   1778  CA  TYR   230     -10.886   9.968  -2.508  1.00 98.33           C  
ATOM   1779  C   TYR   230     -12.095  10.818  -2.877  1.00 98.33           C  
ATOM   1780  O   TYR   230     -12.225  11.956  -2.420  1.00 98.33           O  
ATOM   1781  CB  TYR   230     -11.015   9.476  -1.064  1.00 98.33           C  
ATOM   1782  CG  TYR   230      -9.928   8.513  -0.651  1.00 98.33           C  
ATOM   1783  CD1 TYR   230     -10.174   7.144  -0.582  1.00 98.33           C  
ATOM   1784  CD2 TYR   230      -8.656   8.969  -0.328  1.00 98.33           C  
ATOM   1785  CE1 TYR   230      -9.177   6.252  -0.201  1.00 98.33           C  
ATOM   1786  CE2 TYR   230      -7.651   8.087   0.054  1.00 98.33           C  
ATOM   1787  CZ  TYR   230      -7.920   6.733   0.115  1.00 98.33           C  
ATOM   1788  OH  TYR   230      -6.929   5.855   0.493  1.00 98.33           O  
ATOM   1789  N   ILE   231     -12.965  10.291  -3.660  1.00 98.40           N  
ATOM   1790  CA  ILE   231     -14.277  10.870  -3.927  1.00 98.40           C  
ATOM   1791  C   ILE   231     -15.364   9.985  -3.321  1.00 98.40           C  
ATOM   1792  O   ILE   231     -15.782   8.999  -3.931  1.00 98.40           O  
ATOM   1793  CB  ILE   231     -14.517  11.052  -5.442  1.00 98.40           C  
ATOM   1794  CG1 ILE   231     -13.347  11.807  -6.082  1.00 98.40           C  
ATOM   1795  CG2 ILE   231     -15.841  11.777  -5.696  1.00 98.40           C  
ATOM   1796  CD1 ILE   231     -13.284  11.684  -7.598  1.00 98.40           C  
ATOM   1797  N   PHE   232     -15.896  10.378  -2.113  1.00 98.36           N  
ATOM   1798  CA  PHE   232     -16.951   9.640  -1.428  1.00 98.36           C  
ATOM   1799  C   PHE   232     -18.324  10.056  -1.942  1.00 98.36           C  
ATOM   1800  O   PHE   232     -18.649  11.246  -1.968  1.00 98.36           O  
ATOM   1801  CB  PHE   232     -16.868   9.860   0.085  1.00 98.36           C  
ATOM   1802  CG  PHE   232     -15.657   9.235   0.724  1.00 98.36           C  
ATOM   1803  CD1 PHE   232     -15.748   8.003   1.361  1.00 98.36           C  
ATOM   1804  CD2 PHE   232     -14.428   9.880   0.688  1.00 98.36           C  
ATOM   1805  CE1 PHE   232     -14.629   7.422   1.952  1.00 98.36           C  
ATOM   1806  CE2 PHE   232     -13.305   9.305   1.277  1.00 98.36           C  
ATOM   1807  CZ  PHE   232     -13.408   8.077   1.910  1.00 98.36           C  
ATOM   1808  N   ALA   233     -19.098   9.141  -2.427  1.00 98.27           N  
ATOM   1809  CA  ALA   233     -20.494   9.367  -2.791  1.00 98.27           C  
ATOM   1810  C   ALA   233     -21.326   8.105  -2.582  1.00 98.27           C  
ATOM   1811  O   ALA   233     -20.818   6.989  -2.717  1.00 98.27           O  
ATOM   1812  CB  ALA   233     -20.597   9.835  -4.241  1.00 98.27           C  
ATOM   1813  N   GLU   234     -22.556   8.172  -2.318  1.00 97.35           N  
ATOM   1814  CA  GLU   234     -23.367   7.040  -1.881  1.00 97.35           C  
ATOM   1815  C   GLU   234     -23.963   6.295  -3.073  1.00 97.35           C  
ATOM   1816  O   GLU   234     -24.079   5.068  -3.050  1.00 97.35           O  
ATOM   1817  CB  GLU   234     -24.483   7.507  -0.942  1.00 97.35           C  
ATOM   1818  CG  GLU   234     -23.986   7.967   0.421  1.00 97.35           C  
ATOM   1819  CD  GLU   234     -25.104   8.430   1.341  1.00 97.35           C  
ATOM   1820  OE1 GLU   234     -24.946   8.342   2.580  1.00 97.35           O  
ATOM   1821  OE2 GLU   234     -26.148   8.882   0.820  1.00 97.35           O  
ATOM   1822  N   THR   235     -24.344   7.083  -4.115  1.00 97.59           N  
ATOM   1823  CA  THR   235     -25.029   6.432  -5.226  1.00 97.59           C  
ATOM   1824  C   THR   235     -24.149   6.422  -6.473  1.00 97.59           C  
ATOM   1825  O   THR   235     -23.305   7.303  -6.650  1.00 97.59           O  
ATOM   1826  CB  THR   235     -26.365   7.130  -5.543  1.00 97.59           C  
ATOM   1827  OG1 THR   235     -26.102   8.408  -6.135  1.00 97.59           O  
ATOM   1828  CG2 THR   235     -27.195   7.328  -4.280  1.00 97.59           C  
ATOM   1829  N   PRO   236     -24.375   5.517  -7.374  1.00 97.51           N  
ATOM   1830  CA  PRO   236     -23.612   5.470  -8.624  1.00 97.51           C  
ATOM   1831  C   PRO   236     -23.789   6.728  -9.471  1.00 97.51           C  
ATOM   1832  O   PRO   236     -22.839   7.184 -10.112  1.00 97.51           O  
ATOM   1833  CB  PRO   236     -24.184   4.245  -9.341  1.00 97.51           C  
ATOM   1834  CG  PRO   236     -24.700   3.368  -8.246  1.00 97.51           C  
ATOM   1835  CD  PRO   236     -25.237   4.241  -7.149  1.00 97.51           C  
ATOM   1836  N   GLU   237     -24.989   7.323  -9.469  1.00 97.68           N  
ATOM   1837  CA  GLU   237     -25.250   8.536 -10.239  1.00 97.68           C  
ATOM   1838  C   GLU   237     -24.418   9.706  -9.723  1.00 97.68           C  
ATOM   1839  O   GLU   237     -23.844  10.462 -10.510  1.00 97.68           O  
ATOM   1840  CB  GLU   237     -26.739   8.889 -10.197  1.00 97.68           C  
ATOM   1841  CG  GLU   237     -27.635   7.859 -10.867  1.00 97.68           C  
ATOM   1842  CD  GLU   237     -27.909   6.644  -9.995  1.00 97.68           C  
ATOM   1843  OE1 GLU   237     -28.272   5.576 -10.538  1.00 97.68           O  
ATOM   1844  OE2 GLU   237     -27.762   6.762  -8.758  1.00 97.68           O  
ATOM   1845  N   GLU   238     -24.369   9.841  -8.363  1.00 97.53           N  
ATOM   1846  CA  GLU   238     -23.580  10.903  -7.748  1.00 97.53           C  
ATOM   1847  C   GLU   238     -22.092  10.720  -8.032  1.00 97.53           C  
ATOM   1848  O   GLU   238     -21.386  11.688  -8.322  1.00 97.53           O  
ATOM   1849  CB  GLU   238     -23.825  10.950  -6.238  1.00 97.53           C  
ATOM   1850  CG  GLU   238     -23.371  12.245  -5.581  1.00 97.53           C  
ATOM   1851  CD  GLU   238     -23.736  12.331  -4.108  1.00 97.53           C  
ATOM   1852  OE1 GLU   238     -23.737  13.450  -3.546  1.00 97.53           O  
ATOM   1853  OE2 GLU   238     -24.023  11.270  -3.509  1.00 97.53           O  
ATOM   1854  N   ARG   239     -21.569   9.504  -8.018  1.00 97.65           N  
ATOM   1855  CA  ARG   239     -20.166   9.229  -8.309  1.00 97.65           C  
ATOM   1856  C   ARG   239     -19.832   9.560  -9.760  1.00 97.65           C  
ATOM   1857  O   ARG   239     -18.785  10.144 -10.044  1.00 97.65           O  
ATOM   1858  CB  ARG   239     -19.832   7.765  -8.016  1.00 97.65           C  
ATOM   1859  CG  ARG   239     -19.879   7.407  -6.539  1.00 97.65           C  
ATOM   1860  CD  ARG   239     -19.152   6.100  -6.253  1.00 97.65           C  
ATOM   1861  NE  ARG   239     -19.789   4.970  -6.922  1.00 97.65           N  
ATOM   1862  CZ  ARG   239     -20.769   4.235  -6.402  1.00 97.65           C  
ATOM   1863  NH1 ARG   239     -21.244   4.499  -5.190  1.00 97.65           N  
ATOM   1864  NH2 ARG   239     -21.277   3.229  -7.098  1.00 97.65           N  
ATOM   1865  N   LYS   240     -20.749   9.189 -10.642  1.00 97.63           N  
ATOM   1866  CA  LYS   240     -20.546   9.503 -12.053  1.00 97.63           C  
ATOM   1867  C   LYS   240     -20.492  11.011 -12.278  1.00 97.63           C  
ATOM   1868  O   LYS   240     -19.624  11.506 -13.001  1.00 97.63           O  
ATOM   1869  CB  LYS   240     -21.654   8.885 -12.906  1.00 97.63           C  
ATOM   1870  CG  LYS   240     -21.467   9.084 -14.403  1.00 97.63           C  
ATOM   1871  CD  LYS   240     -22.577   8.411 -15.200  1.00 97.63           C  
ATOM   1872  CE  LYS   240     -22.424   8.660 -16.694  1.00 97.63           C  
ATOM   1873  NZ  LYS   240     -23.521   8.017 -17.478  1.00 97.63           N  
ATOM   1874  N   GLU   241     -21.428  11.697 -11.660  1.00 97.96           N  
ATOM   1875  CA  GLU   241     -21.475  13.150 -11.798  1.00 97.96           C  
ATOM   1876  C   GLU   241     -20.183  13.793 -11.303  1.00 97.96           C  
ATOM   1877  O   GLU   241     -19.603  14.639 -11.987  1.00 97.96           O  
ATOM   1878  CB  GLU   241     -22.674  13.723 -11.037  1.00 97.96           C  
ATOM   1879  CG  GLU   241     -22.818  15.233 -11.167  1.00 97.96           C  
ATOM   1880  CD  GLU   241     -23.944  15.803 -10.318  1.00 97.96           C  
ATOM   1881  OE1 GLU   241     -24.010  17.042 -10.151  1.00 97.96           O  
ATOM   1882  OE2 GLU   241     -24.764  15.003  -9.815  1.00 97.96           O  
ATOM   1883  N   LEU   242     -19.734  13.363 -10.164  1.00 98.20           N  
ATOM   1884  CA  LEU   242     -18.524  13.935  -9.585  1.00 98.20           C  
ATOM   1885  C   LEU   242     -17.297  13.563 -10.412  1.00 98.20           C  
ATOM   1886  O   LEU   242     -16.392  14.381 -10.588  1.00 98.20           O  
ATOM   1887  CB  LEU   242     -18.344  13.458  -8.141  1.00 98.20           C  
ATOM   1888  CG  LEU   242     -19.276  14.081  -7.101  1.00 98.20           C  
ATOM   1889  CD1 LEU   242     -19.132  13.364  -5.763  1.00 98.20           C  
ATOM   1890  CD2 LEU   242     -18.987  15.571  -6.948  1.00 98.20           C  
ATOM   1891  N   SER   243     -17.301  12.367 -10.951  1.00 97.63           N  
ATOM   1892  CA  SER   243     -16.191  11.937 -11.795  1.00 97.63           C  
ATOM   1893  C   SER   243     -16.065  12.817 -13.034  1.00 97.63           C  
ATOM   1894  O   SER   243     -14.962  13.226 -13.401  1.00 97.63           O  
ATOM   1895  CB  SER   243     -16.370  10.477 -12.213  1.00 97.63           C  
ATOM   1896  OG  SER   243     -16.261   9.616 -11.092  1.00 97.63           O  
ATOM   1897  N   GLU   244     -17.183  13.139 -13.600  1.00 97.95           N  
ATOM   1898  CA  GLU   244     -17.181  13.966 -14.803  1.00 97.95           C  
ATOM   1899  C   GLU   244     -16.727  15.390 -14.494  1.00 97.95           C  
ATOM   1900  O   GLU   244     -15.929  15.967 -15.235  1.00 97.95           O  
ATOM   1901  CB  GLU   244     -18.571  13.984 -15.445  1.00 97.95           C  
ATOM   1902  CG  GLU   244     -18.941  12.686 -16.148  1.00 97.95           C  
ATOM   1903  CD  GLU   244     -20.392  12.641 -16.599  1.00 97.95           C  
ATOM   1904  OE1 GLU   244     -20.818  11.611 -17.170  1.00 97.95           O  
ATOM   1905  OE2 GLU   244     -21.108  13.644 -16.381  1.00 97.95           O  
ATOM   1906  N   LYS   245     -17.143  15.830 -13.370  1.00 97.55           N  
ATOM   1907  CA  LYS   245     -16.818  17.194 -12.961  1.00 97.55           C  
ATOM   1908  C   LYS   245     -15.329  17.336 -12.660  1.00 97.55           C  
ATOM   1909  O   LYS   245     -14.725  18.367 -12.962  1.00 97.55           O  
ATOM   1910  CB  LYS   245     -17.641  17.598 -11.737  1.00 97.55           C  
ATOM   1911  CG  LYS   245     -19.036  18.107 -12.070  1.00 97.55           C  
ATOM   1912  CD  LYS   245     -19.791  18.528 -10.816  1.00 97.55           C  
ATOM   1913  CE  LYS   245     -21.269  18.757 -11.103  1.00 97.55           C  
ATOM   1914  NZ  LYS   245     -22.048  18.981  -9.849  1.00 97.55           N  
ATOM   1915  N   LEU   246     -14.731  16.312 -12.069  1.00 98.40           N  
ATOM   1916  CA  LEU   246     -13.362  16.403 -11.571  1.00 98.40           C  
ATOM   1917  C   LEU   246     -12.378  15.810 -12.574  1.00 98.40           C  
ATOM   1918  O   LEU   246     -11.165  15.846 -12.356  1.00 98.40           O  
ATOM   1919  CB  LEU   246     -13.233  15.684 -10.226  1.00 98.40           C  
ATOM   1920  CG  LEU   246     -14.096  16.222  -9.084  1.00 98.40           C  
ATOM   1921  CD1 LEU   246     -13.853  15.417  -7.811  1.00 98.40           C  
ATOM   1922  CD2 LEU   246     -13.811  17.701  -8.849  1.00 98.40           C  
ATOM   1923  N   LYS   247     -12.875  15.326 -13.669  1.00 97.99           N  
ATOM   1924  CA  LYS   247     -12.053  14.686 -14.692  1.00 97.99           C  
ATOM   1925  C   LYS   247     -10.961  15.629 -15.189  1.00 97.99           C  
ATOM   1926  O   LYS   247      -9.799  15.235 -15.305  1.00 97.99           O  
ATOM   1927  CB  LYS   247     -12.919  14.223 -15.865  1.00 97.99           C  
ATOM   1928  CG  LYS   247     -12.151  13.474 -16.944  1.00 97.99           C  
ATOM   1929  CD  LYS   247     -13.077  12.978 -18.047  1.00 97.99           C  
ATOM   1930  CE  LYS   247     -12.303  12.267 -19.150  1.00 97.99           C  
ATOM   1931  NZ  LYS   247     -13.211  11.740 -20.212  1.00 97.99           N  
ATOM   1932  N   PRO   248     -11.287  16.872 -15.501  1.00 98.15           N  
ATOM   1933  CA  PRO   248     -10.216  17.755 -15.968  1.00 98.15           C  
ATOM   1934  C   PRO   248      -9.098  17.920 -14.941  1.00 98.15           C  
ATOM   1935  O   PRO   248      -7.927  18.033 -15.312  1.00 98.15           O  
ATOM   1936  CB  PRO   248     -10.935  19.084 -16.211  1.00 98.15           C  
ATOM   1937  CG  PRO   248     -12.365  18.710 -16.434  1.00 98.15           C  
ATOM   1938  CD  PRO   248     -12.688  17.524 -15.571  1.00 98.15           C  
ATOM   1939  N   ILE   249      -9.441  17.912 -13.690  1.00 98.48           N  
ATOM   1940  CA  ILE   249      -8.443  18.041 -12.633  1.00 98.48           C  
ATOM   1941  C   ILE   249      -7.582  16.781 -12.579  1.00 98.48           C  
ATOM   1942  O   ILE   249      -6.354  16.864 -12.506  1.00 98.48           O  
ATOM   1943  CB  ILE   249      -9.104  18.298 -11.260  1.00 98.48           C  
ATOM   1944  CG1 ILE   249      -9.985  19.551 -11.318  1.00 98.48           C  
ATOM   1945  CG2 ILE   249      -8.041  18.427 -10.165  1.00 98.48           C  
ATOM   1946  CD1 ILE   249     -10.931  19.698 -10.134  1.00 98.48           C  
ATOM   1947  N   ALA   250      -8.218  15.594 -12.673  1.00 98.01           N  
ATOM   1948  CA  ALA   250      -7.506  14.318 -12.658  1.00 98.01           C  
ATOM   1949  C   ALA   250      -6.533  14.220 -13.830  1.00 98.01           C  
ATOM   1950  O   ALA   250      -5.400  13.760 -13.667  1.00 98.01           O  
ATOM   1951  CB  ALA   250      -8.496  13.156 -12.694  1.00 98.01           C  
ATOM   1952  N   GLU   251      -6.925  14.749 -14.978  1.00 97.15           N  
ATOM   1953  CA  GLU   251      -6.073  14.735 -16.163  1.00 97.15           C  
ATOM   1954  C   GLU   251      -4.846  15.622 -15.972  1.00 97.15           C  
ATOM   1955  O   GLU   251      -3.726  15.220 -16.297  1.00 97.15           O  
ATOM   1956  CB  GLU   251      -6.860  15.184 -17.397  1.00 97.15           C  
ATOM   1957  CG  GLU   251      -7.820  14.132 -17.931  1.00 97.15           C  
ATOM   1958  CD  GLU   251      -8.774  14.670 -18.985  1.00 97.15           C  
ATOM   1959  OE1 GLU   251      -9.484  13.865 -19.630  1.00 97.15           O  
ATOM   1960  OE2 GLU   251      -8.812  15.908 -19.169  1.00 97.15           O  
ATOM   1961  N   ALA   252      -5.129  16.759 -15.387  1.00 97.50           N  
ATOM   1962  CA  ALA   252      -4.065  17.749 -15.239  1.00 97.50           C  
ATOM   1963  C   ALA   252      -3.018  17.282 -14.231  1.00 97.50           C  
ATOM   1964  O   ALA   252      -1.877  17.749 -14.250  1.00 97.50           O  
ATOM   1965  CB  ALA   252      -4.646  19.095 -14.812  1.00 97.50           C  
ATOM   1966  N   THR   253      -3.429  16.348 -13.394  1.00 97.13           N  
ATOM   1967  CA  THR   253      -2.512  15.960 -12.328  1.00 97.13           C  
ATOM   1968  C   THR   253      -2.111  14.494 -12.468  1.00 97.13           C  
ATOM   1969  O   THR   253      -1.734  13.852 -11.485  1.00 97.13           O  
ATOM   1970  CB  THR   253      -3.138  16.193 -10.940  1.00 97.13           C  
ATOM   1971  OG1 THR   253      -4.393  15.507 -10.867  1.00 97.13           O  
ATOM   1972  CG2 THR   253      -3.368  17.679 -10.684  1.00 97.13           C  
ATOM   1973  N   ARG   254      -2.309  13.848 -13.587  1.00 94.37           N  
ATOM   1974  CA  ARG   254      -1.888  12.468 -13.804  1.00 94.37           C  
ATOM   1975  C   ARG   254      -0.409  12.288 -13.482  1.00 94.37           C  
ATOM   1976  O   ARG   254       0.429  13.077 -13.926  1.00 94.37           O  
ATOM   1977  CB  ARG   254      -2.165  12.043 -15.248  1.00 94.37           C  
ATOM   1978  CG  ARG   254      -1.829  10.588 -15.537  1.00 94.37           C  
ATOM   1979  CD  ARG   254      -2.809   9.639 -14.864  1.00 94.37           C  
ATOM   1980  NE  ARG   254      -2.568   8.252 -15.250  1.00 94.37           N  
ATOM   1981  CZ  ARG   254      -3.401   7.243 -15.014  1.00 94.37           C  
ATOM   1982  NH1 ARG   254      -4.553   7.448 -14.385  1.00 94.37           N  
ATOM   1983  NH2 ARG   254      -3.082   6.019 -15.409  1.00 94.37           N  
ATOM   1984  N   GLY   255      -0.082  11.289 -12.705  1.00 92.08           N  
ATOM   1985  CA  GLY   255       1.281  10.986 -12.298  1.00 92.08           C  
ATOM   1986  C   GLY   255       1.657  11.603 -10.965  1.00 92.08           C  
ATOM   1987  O   GLY   255       2.690  11.262 -10.386  1.00 92.08           O  
ATOM   1988  N   LYS   256       0.803  12.525 -10.494  1.00 96.04           N  
ATOM   1989  CA  LYS   256       1.067  13.189  -9.221  1.00 96.04           C  
ATOM   1990  C   LYS   256       0.073  12.743  -8.152  1.00 96.04           C  
ATOM   1991  O   LYS   256       0.442  12.567  -6.989  1.00 96.04           O  
ATOM   1992  CB  LYS   256       1.013  14.708  -9.386  1.00 96.04           C  
ATOM   1993  CG  LYS   256       2.071  15.267 -10.325  1.00 96.04           C  
ATOM   1994  CD  LYS   256       1.974  16.783 -10.438  1.00 96.04           C  
ATOM   1995  CE  LYS   256       2.976  17.335 -11.442  1.00 96.04           C  
ATOM   1996  NZ  LYS   256       2.844  18.814 -11.602  1.00 96.04           N  
ATOM   1997  N   ILE   257      -1.238  12.692  -8.599  1.00 97.29           N  
ATOM   1998  CA  ILE   257      -2.314  12.276  -7.705  1.00 97.29           C  
ATOM   1999  C   ILE   257      -3.215  11.269  -8.416  1.00 97.29           C  
ATOM   2000  O   ILE   257      -3.610  11.483  -9.564  1.00 97.29           O  
ATOM   2001  CB  ILE   257      -3.142  13.485  -7.216  1.00 97.29           C  
ATOM   2002  CG1 ILE   257      -2.225  14.543  -6.591  1.00 97.29           C  
ATOM   2003  CG2 ILE   257      -4.217  13.036  -6.221  1.00 97.29           C  
ATOM   2004  CD1 ILE   257      -2.916  15.868  -6.300  1.00 97.29           C  
ATOM   2005  N   ASN   258      -3.520  10.183  -7.744  1.00 96.52           N  
ATOM   2006  CA  ASN   258      -4.546   9.268  -8.233  1.00 96.52           C  
ATOM   2007  C   ASN   258      -5.923   9.621  -7.677  1.00 96.52           C  
ATOM   2008  O   ASN   258      -6.065   9.886  -6.483  1.00 96.52           O  
ATOM   2009  CB  ASN   258      -4.186   7.822  -7.882  1.00 96.52           C  
ATOM   2010  CG  ASN   258      -3.208   7.209  -8.865  1.00 96.52           C  
ATOM   2011  OD1 ASN   258      -3.048   7.697  -9.987  1.00 96.52           O  
ATOM   2012  ND2 ASN   258      -2.545   6.136  -8.450  1.00 96.52           N  
ATOM   2013  N   PHE   259      -6.912   9.614  -8.590  1.00 98.05           N  
ATOM   2014  CA  PHE   259      -8.293   9.858  -8.190  1.00 98.05           C  
ATOM   2015  C   PHE   259      -9.098   8.564  -8.202  1.00 98.05           C  
ATOM   2016  O   PHE   259      -8.939   7.737  -9.103  1.00 98.05           O  
ATOM   2017  CB  PHE   259      -8.947  10.891  -9.114  1.00 98.05           C  
ATOM   2018  CG  PHE   259      -8.476  12.301  -8.877  1.00 98.05           C  
ATOM   2019  CD1 PHE   259      -9.332  13.253  -8.338  1.00 98.05           C  
ATOM   2020  CD2 PHE   259      -7.176  12.673  -9.195  1.00 98.05           C  
ATOM   2021  CE1 PHE   259      -8.899  14.558  -8.118  1.00 98.05           C  
ATOM   2022  CE2 PHE   259      -6.736  13.976  -8.978  1.00 98.05           C  
ATOM   2023  CZ  PHE   259      -7.599  14.917  -8.441  1.00 98.05           C  
ATOM   2024  N   GLY   260      -9.903   8.346  -7.210  1.00 97.82           N  
ATOM   2025  CA  GLY   260     -10.801   7.203  -7.176  1.00 97.82           C  
ATOM   2026  C   GLY   260     -12.098   7.485  -6.442  1.00 97.82           C  
ATOM   2027  O   GLY   260     -12.118   8.251  -5.476  1.00 97.82           O  
ATOM   2028  N   THR   261     -13.197   6.896  -6.958  1.00 98.29           N  
ATOM   2029  CA  THR   261     -14.463   6.986  -6.239  1.00 98.29           C  
ATOM   2030  C   THR   261     -14.601   5.839  -5.242  1.00 98.29           C  
ATOM   2031  O   THR   261     -14.067   4.750  -5.462  1.00 98.29           O  
ATOM   2032  CB  THR   261     -15.659   6.973  -7.209  1.00 98.29           C  
ATOM   2033  OG1 THR   261     -15.650   5.748  -7.952  1.00 98.29           O  
ATOM   2034  CG2 THR   261     -15.590   8.145  -8.183  1.00 98.29           C  
ATOM   2035  N   ILE   262     -15.246   6.004  -4.170  1.00 97.88           N  
ATOM   2036  CA  ILE   262     -15.520   5.001  -3.146  1.00 97.88           C  
ATOM   2037  C   ILE   262     -16.997   5.044  -2.762  1.00 97.88           C  
ATOM   2038  O   ILE   262     -17.566   6.123  -2.584  1.00 97.88           O  
ATOM   2039  CB  ILE   262     -14.634   5.211  -1.898  1.00 97.88           C  
ATOM   2040  CG1 ILE   262     -14.868   4.088  -0.881  1.00 97.88           C  
ATOM   2041  CG2 ILE   262     -14.903   6.582  -1.270  1.00 97.88           C  
ATOM   2042  CD1 ILE   262     -13.748   3.931   0.137  1.00 97.88           C  
ATOM   2043  N   ASP   263     -17.703   3.854  -2.783  1.00 97.96           N  
ATOM   2044  CA  ASP   263     -19.092   3.682  -2.366  1.00 97.96           C  
ATOM   2045  C   ASP   263     -19.262   3.994  -0.881  1.00 97.96           C  
ATOM   2046  O   ASP   263     -18.969   3.153  -0.028  1.00 97.96           O  
ATOM   2047  CB  ASP   263     -19.570   2.260  -2.664  1.00 97.96           C  
ATOM   2048  CG  ASP   263     -21.032   2.040  -2.318  1.00 97.96           C  
ATOM   2049  OD1 ASP   263     -21.668   2.955  -1.751  1.00 97.96           O  
ATOM   2050  OD2 ASP   263     -21.551   0.942  -2.612  1.00 97.96           O  
ATOM   2051  N   ALA   264     -19.660   5.241  -0.629  1.00 97.42           N  
ATOM   2052  CA  ALA   264     -19.748   5.699   0.755  1.00 97.42           C  
ATOM   2053  C   ALA   264     -20.800   4.909   1.528  1.00 97.42           C  
ATOM   2054  O   ALA   264     -20.755   4.843   2.759  1.00 97.42           O  
ATOM   2055  CB  ALA   264     -20.068   7.191   0.802  1.00 97.42           C  
ATOM   2056  N   LYS   265     -21.764   4.344   0.823  1.00 96.74           N  
ATOM   2057  CA  LYS   265     -22.757   3.516   1.502  1.00 96.74           C  
ATOM   2058  C   LYS   265     -22.123   2.248   2.066  1.00 96.74           C  
ATOM   2059  O   LYS   265     -22.408   1.856   3.200  1.00 96.74           O  
ATOM   2060  CB  LYS   265     -23.896   3.154   0.548  1.00 96.74           C  
ATOM   2061  CG  LYS   265     -25.084   2.488   1.228  1.00 96.74           C  
ATOM   2062  CD  LYS   265     -26.263   2.342   0.274  1.00 96.74           C  
ATOM   2063  CE  LYS   265     -27.465   1.710   0.963  1.00 96.74           C  
ATOM   2064  NZ  LYS   265     -28.622   1.561   0.032  1.00 96.74           N  
ATOM   2065  N   ALA   266     -21.258   1.639   1.312  1.00 96.54           N  
ATOM   2066  CA  ALA   266     -20.627   0.382   1.706  1.00 96.54           C  
ATOM   2067  C   ALA   266     -19.399   0.635   2.576  1.00 96.54           C  
ATOM   2068  O   ALA   266     -19.142  -0.106   3.528  1.00 96.54           O  
ATOM   2069  CB  ALA   266     -20.243  -0.431   0.472  1.00 96.54           C  
ATOM   2070  N   TYR   267     -18.737   1.815   2.233  1.00 96.46           N  
ATOM   2071  CA  TYR   267     -17.415   1.958   2.832  1.00 96.46           C  
ATOM   2072  C   TYR   267     -17.248   3.335   3.463  1.00 96.46           C  
ATOM   2073  O   TYR   267     -16.148   3.893   3.468  1.00 96.46           O  
ATOM   2074  CB  TYR   267     -16.322   1.728   1.784  1.00 96.46           C  
ATOM   2075  CG  TYR   267     -16.447   0.412   1.055  1.00 96.46           C  
ATOM   2076  CD1 TYR   267     -16.270  -0.797   1.725  1.00 96.46           C  
ATOM   2077  CD2 TYR   267     -16.741   0.375  -0.303  1.00 96.46           C  
ATOM   2078  CE1 TYR   267     -16.382  -2.012   1.057  1.00 96.46           C  
ATOM   2079  CE2 TYR   267     -16.856  -0.834  -0.981  1.00 96.46           C  
ATOM   2080  CZ  TYR   267     -16.675  -2.020  -0.293  1.00 96.46           C  
ATOM   2081  OH  TYR   267     -16.788  -3.220  -0.960  1.00 96.46           O  
ATOM   2082  N   GLY   268     -18.336   3.870   3.866  1.00 95.06           N  
ATOM   2083  CA  GLY   268     -18.320   5.213   4.423  1.00 95.06           C  
ATOM   2084  C   GLY   268     -17.472   5.329   5.676  1.00 95.06           C  
ATOM   2085  O   GLY   268     -16.960   6.406   5.987  1.00 95.06           O  
ATOM   2086  N   ALA   269     -17.293   4.236   6.411  1.00 95.67           N  
ATOM   2087  CA  ALA   269     -16.495   4.251   7.634  1.00 95.67           C  
ATOM   2088  C   ALA   269     -15.046   4.630   7.339  1.00 95.67           C  
ATOM   2089  O   ALA   269     -14.352   5.172   8.202  1.00 95.67           O  
ATOM   2090  CB  ALA   269     -16.556   2.891   8.326  1.00 95.67           C  
ATOM   2091  N   HIS   270     -14.640   4.407   6.119  1.00 95.42           N  
ATOM   2092  CA  HIS   270     -13.272   4.719   5.719  1.00 95.42           C  
ATOM   2093  C   HIS   270     -13.016   6.222   5.758  1.00 95.42           C  
ATOM   2094  O   HIS   270     -11.874   6.658   5.918  1.00 95.42           O  
ATOM   2095  CB  HIS   270     -12.986   4.175   4.319  1.00 95.42           C  
ATOM   2096  CG  HIS   270     -11.545   4.254   3.927  1.00 95.42           C  
ATOM   2097  ND1 HIS   270     -10.574   3.459   4.497  1.00 95.42           N  
ATOM   2098  CD2 HIS   270     -10.913   5.034   3.018  1.00 95.42           C  
ATOM   2099  CE1 HIS   270      -9.403   3.749   3.954  1.00 95.42           C  
ATOM   2100  NE2 HIS   270      -9.581   4.701   3.054  1.00 95.42           N  
ATOM   2101  N   ALA   271     -14.107   6.964   5.584  1.00 96.53           N  
ATOM   2102  CA  ALA   271     -13.975   8.418   5.609  1.00 96.53           C  
ATOM   2103  C   ALA   271     -13.407   8.894   6.943  1.00 96.53           C  
ATOM   2104  O   ALA   271     -12.679   9.889   6.996  1.00 96.53           O  
ATOM   2105  CB  ALA   271     -15.325   9.080   5.343  1.00 96.53           C  
ATOM   2106  N   GLY   272     -13.709   8.186   8.012  1.00 94.47           N  
ATOM   2107  CA  GLY   272     -13.178   8.520   9.324  1.00 94.47           C  
ATOM   2108  C   GLY   272     -11.664   8.438   9.393  1.00 94.47           C  
ATOM   2109  O   GLY   272     -11.027   9.219  10.104  1.00 94.47           O  
ATOM   2110  N   ASN   273     -11.084   7.506   8.618  1.00 92.11           N  
ATOM   2111  CA  ASN   273      -9.634   7.347   8.579  1.00 92.11           C  
ATOM   2112  C   ASN   273      -8.955   8.550   7.932  1.00 92.11           C  
ATOM   2113  O   ASN   273      -7.745   8.735   8.072  1.00 92.11           O  
ATOM   2114  CB  ASN   273      -9.255   6.062   7.839  1.00 92.11           C  
ATOM   2115  CG  ASN   273      -9.645   4.812   8.603  1.00 92.11           C  
ATOM   2116  OD1 ASN   273      -9.839   4.848   9.821  1.00 92.11           O  
ATOM   2117  ND2 ASN   273      -9.764   3.696   7.893  1.00 92.11           N  
ATOM   2118  N   LEU   274      -9.797   9.287   7.325  1.00 95.75           N  
ATOM   2119  CA  LEU   274      -9.268  10.462   6.643  1.00 95.75           C  
ATOM   2120  C   LEU   274      -9.702  11.742   7.349  1.00 95.75           C  
ATOM   2121  O   LEU   274      -9.684  12.822   6.753  1.00 95.75           O  
ATOM   2122  CB  LEU   274      -9.729  10.489   5.184  1.00 95.75           C  
ATOM   2123  CG  LEU   274      -9.283   9.314   4.311  1.00 95.75           C  
ATOM   2124  CD1 LEU   274     -10.000   9.352   2.965  1.00 95.75           C  
ATOM   2125  CD2 LEU   274      -7.771   9.335   4.117  1.00 95.75           C  
ATOM   2126  N   ASN   275     -10.264  11.505   8.544  1.00 94.62           N  
ATOM   2127  CA  ASN   275     -10.697  12.603   9.402  1.00 94.62           C  
ATOM   2128  C   ASN   275     -11.895  13.339   8.809  1.00 94.62           C  
ATOM   2129  O   ASN   275     -11.994  14.562   8.918  1.00 94.62           O  
ATOM   2130  CB  ASN   275      -9.544  13.578   9.649  1.00 94.62           C  
ATOM   2131  CG  ASN   275      -8.426  12.965  10.469  1.00 94.62           C  
ATOM   2132  OD1 ASN   275      -8.637  11.993  11.199  1.00 94.62           O  
ATOM   2133  ND2 ASN   275      -7.228  13.527  10.353  1.00 94.62           N  
ATOM   2134  N   LEU   276     -12.655  12.611   8.030  1.00 96.32           N  
ATOM   2135  CA  LEU   276     -13.936  13.094   7.527  1.00 96.32           C  
ATOM   2136  C   LEU   276     -15.081  12.632   8.422  1.00 96.32           C  
ATOM   2137  O   LEU   276     -14.962  11.621   9.117  1.00 96.32           O  
ATOM   2138  CB  LEU   276     -14.167  12.608   6.093  1.00 96.32           C  
ATOM   2139  CG  LEU   276     -13.201  13.142   5.033  1.00 96.32           C  
ATOM   2140  CD1 LEU   276     -13.237  12.258   3.791  1.00 96.32           C  
ATOM   2141  CD2 LEU   276     -13.541  14.585   4.678  1.00 96.32           C  
ATOM   2142  N   LYS   277     -16.127  13.412   8.423  1.00 95.70           N  
ATOM   2143  CA  LYS   277     -17.357  12.948   9.059  1.00 95.70           C  
ATOM   2144  C   LYS   277     -17.981  11.797   8.275  1.00 95.70           C  
ATOM   2145  O   LYS   277     -18.097  11.865   7.049  1.00 95.70           O  
ATOM   2146  CB  LYS   277     -18.359  14.095   9.192  1.00 95.70           C  
ATOM   2147  CG  LYS   277     -17.857  15.261  10.032  1.00 95.70           C  
ATOM   2148  CD  LYS   277     -18.847  16.419  10.029  1.00 95.70           C  
ATOM   2149  CE  LYS   277     -18.277  17.644  10.734  1.00 95.70           C  
ATOM   2150  NZ  LYS   277     -19.230  18.795  10.700  1.00 95.70           N  
ATOM   2151  N   THR   278     -18.438  10.780   8.912  1.00 96.04           N  
ATOM   2152  CA  THR   278     -18.884   9.571   8.229  1.00 96.04           C  
ATOM   2153  C   THR   278     -20.389   9.613   7.983  1.00 96.04           C  
ATOM   2154  O   THR   278     -20.957   8.678   7.414  1.00 96.04           O  
ATOM   2155  CB  THR   278     -18.528   8.309   9.037  1.00 96.04           C  
ATOM   2156  OG1 THR   278     -19.145   8.386  10.328  1.00 96.04           O  
ATOM   2157  CG2 THR   278     -17.019   8.177   9.214  1.00 96.04           C  
ATOM   2158  N   ASP   279     -21.061  10.599   8.375  1.00 95.68           N  
ATOM   2159  CA  ASP   279     -22.504  10.697   8.174  1.00 95.68           C  
ATOM   2160  C   ASP   279     -22.847  11.813   7.190  1.00 95.68           C  
ATOM   2161  O   ASP   279     -24.006  12.218   7.082  1.00 95.68           O  
ATOM   2162  CB  ASP   279     -23.217  10.934   9.507  1.00 95.68           C  
ATOM   2163  CG  ASP   279     -22.702  12.157  10.246  1.00 95.68           C  
ATOM   2164  OD1 ASP   279     -21.569  12.607   9.966  1.00 95.68           O  
ATOM   2165  OD2 ASP   279     -23.433  12.674  11.117  1.00 95.68           O  
ATOM   2166  N   LYS   280     -21.789  12.393   6.503  1.00 96.56           N  
ATOM   2167  CA  LYS   280     -21.990  13.491   5.560  1.00 96.56           C  
ATOM   2168  C   LYS   280     -21.267  13.224   4.243  1.00 96.56           C  
ATOM   2169  O   LYS   280     -20.050  13.399   4.151  1.00 96.56           O  
ATOM   2170  CB  LYS   280     -21.510  14.811   6.164  1.00 96.56           C  
ATOM   2171  CG  LYS   280     -21.862  16.036   5.332  1.00 96.56           C  
ATOM   2172  CD  LYS   280     -21.482  17.326   6.048  1.00 96.56           C  
ATOM   2173  CE  LYS   280     -21.800  18.551   5.201  1.00 96.56           C  
ATOM   2174  NZ  LYS   280     -21.488  19.820   5.924  1.00 96.56           N  
ATOM   2175  N   PHE   281     -22.028  13.022   3.173  1.00 97.84           N  
ATOM   2176  CA  PHE   281     -21.530  12.776   1.825  1.00 97.84           C  
ATOM   2177  C   PHE   281     -22.292  13.613   0.804  1.00 97.84           C  
ATOM   2178  O   PHE   281     -23.451  13.971   1.029  1.00 97.84           O  
ATOM   2179  CB  PHE   281     -21.640  11.290   1.472  1.00 97.84           C  
ATOM   2180  CG  PHE   281     -20.869  10.387   2.398  1.00 97.84           C  
ATOM   2181  CD1 PHE   281     -19.481  10.441   2.447  1.00 97.84           C  
ATOM   2182  CD2 PHE   281     -21.533   9.484   3.219  1.00 97.84           C  
ATOM   2183  CE1 PHE   281     -18.764   9.608   3.303  1.00 97.84           C  
ATOM   2184  CE2 PHE   281     -20.824   8.648   4.076  1.00 97.84           C  
ATOM   2185  CZ  PHE   281     -19.440   8.710   4.116  1.00 97.84           C  
ATOM   2186  N   PRO   282     -21.693  13.935  -0.222  1.00 98.00           N  
ATOM   2187  CA  PRO   282     -20.383  13.531  -0.738  1.00 98.00           C  
ATOM   2188  C   PRO   282     -19.226  14.195   0.007  1.00 98.00           C  
ATOM   2189  O   PRO   282     -19.425  15.203   0.690  1.00 98.00           O  
ATOM   2190  CB  PRO   282     -20.423  13.985  -2.199  1.00 98.00           C  
ATOM   2191  CG  PRO   282     -21.305  15.192  -2.200  1.00 98.00           C  
ATOM   2192  CD  PRO   282     -22.403  14.981  -1.197  1.00 98.00           C  
ATOM   2193  N   ALA   283     -18.076  13.566  -0.049  1.00 98.40           N  
ATOM   2194  CA  ALA   283     -16.874  14.091   0.594  1.00 98.40           C  
ATOM   2195  C   ALA   283     -15.642  13.863  -0.278  1.00 98.40           C  
ATOM   2196  O   ALA   283     -15.649  13.002  -1.160  1.00 98.40           O  
ATOM   2197  CB  ALA   283     -16.679  13.447   1.964  1.00 98.40           C  
ATOM   2198  N   PHE   284     -14.603  14.731  -0.095  1.00 98.59           N  
ATOM   2199  CA  PHE   284     -13.339  14.673  -0.821  1.00 98.59           C  
ATOM   2200  C   PHE   284     -12.159  14.741   0.141  1.00 98.59           C  
ATOM   2201  O   PHE   284     -12.207  15.461   1.141  1.00 98.59           O  
ATOM   2202  CB  PHE   284     -13.251  15.812  -1.841  1.00 98.59           C  
ATOM   2203  CG  PHE   284     -12.003  15.780  -2.681  1.00 98.59           C  
ATOM   2204  CD1 PHE   284     -10.875  16.498  -2.303  1.00 98.59           C  
ATOM   2205  CD2 PHE   284     -11.958  15.030  -3.849  1.00 98.59           C  
ATOM   2206  CE1 PHE   284      -9.719  16.470  -3.079  1.00 98.59           C  
ATOM   2207  CE2 PHE   284     -10.805  14.996  -4.629  1.00 98.59           C  
ATOM   2208  CZ  PHE   284      -9.688  15.718  -4.243  1.00 98.59           C  
ATOM   2209  N   ALA   285     -11.163  13.931  -0.110  1.00 98.43           N  
ATOM   2210  CA  ALA   285      -9.932  13.994   0.674  1.00 98.43           C  
ATOM   2211  C   ALA   285      -8.743  13.477  -0.131  1.00 98.43           C  
ATOM   2212  O   ALA   285      -8.912  12.689  -1.064  1.00 98.43           O  
ATOM   2213  CB  ALA   285     -10.083  13.195   1.966  1.00 98.43           C  
ATOM   2214  N   ILE   286      -7.545  13.973   0.193  1.00 98.42           N  
ATOM   2215  CA  ILE   286      -6.288  13.453  -0.335  1.00 98.42           C  
ATOM   2216  C   ILE   286      -5.498  12.780   0.785  1.00 98.42           C  
ATOM   2217  O   ILE   286      -5.372  13.330   1.882  1.00 98.42           O  
ATOM   2218  CB  ILE   286      -5.445  14.570  -0.990  1.00 98.42           C  
ATOM   2219  CG1 ILE   286      -6.178  15.150  -2.205  1.00 98.42           C  
ATOM   2220  CG2 ILE   286      -4.063  14.042  -1.385  1.00 98.42           C  
ATOM   2221  CD1 ILE   286      -5.510  16.381  -2.802  1.00 98.42           C  
ATOM   2222  N   GLN   287      -5.066  11.582   0.546  1.00 97.57           N  
ATOM   2223  CA  GLN   287      -4.157  10.874   1.440  1.00 97.57           C  
ATOM   2224  C   GLN   287      -2.786  10.688   0.796  1.00 97.57           C  
ATOM   2225  O   GLN   287      -2.681  10.156  -0.310  1.00 97.57           O  
ATOM   2226  CB  GLN   287      -4.739   9.516   1.835  1.00 97.57           C  
ATOM   2227  CG  GLN   287      -3.875   8.738   2.817  1.00 97.57           C  
ATOM   2228  CD  GLN   287      -4.449   7.374   3.151  1.00 97.57           C  
ATOM   2229  OE1 GLN   287      -5.464   6.957   2.585  1.00 97.57           O  
ATOM   2230  NE2 GLN   287      -3.804   6.669   4.075  1.00 97.57           N  
ATOM   2231  N   GLU   288      -1.780  11.234   1.446  1.00 96.18           N  
ATOM   2232  CA  GLU   288      -0.422  10.877   1.048  1.00 96.18           C  
ATOM   2233  C   GLU   288      -0.071   9.459   1.492  1.00 96.18           C  
ATOM   2234  O   GLU   288       0.326   9.243   2.639  1.00 96.18           O  
ATOM   2235  CB  GLU   288       0.587  11.873   1.623  1.00 96.18           C  
ATOM   2236  CG  GLU   288       0.534  13.248   0.973  1.00 96.18           C  
ATOM   2237  CD  GLU   288       1.557  14.220   1.539  1.00 96.18           C  
ATOM   2238  OE1 GLU   288       1.690  15.343   1.002  1.00 96.18           O  
ATOM   2239  OE2 GLU   288       2.231  13.856   2.528  1.00 96.18           O  
ATOM   2240  N   THR   289      -0.013   8.537   0.614  1.00 90.63           N  
ATOM   2241  CA  THR   289       0.056   7.119   0.946  1.00 90.63           C  
ATOM   2242  C   THR   289       1.446   6.750   1.456  1.00 90.63           C  
ATOM   2243  O   THR   289       1.602   5.779   2.200  1.00 90.63           O  
ATOM   2244  CB  THR   289      -0.297   6.242  -0.270  1.00 90.63           C  
ATOM   2245  OG1 THR   289       0.554   6.594  -1.368  1.00 90.63           O  
ATOM   2246  CG2 THR   289      -1.752   6.438  -0.686  1.00 90.63           C  
ATOM   2247  N   THR   290       2.423   7.500   1.239  1.00 87.37           N  
ATOM   2248  CA  THR   290       3.776   7.164   1.670  1.00 87.37           C  
ATOM   2249  C   THR   290       4.046   7.702   3.072  1.00 87.37           C  
ATOM   2250  O   THR   290       4.878   7.158   3.801  1.00 87.37           O  
ATOM   2251  CB  THR   290       4.827   7.721   0.692  1.00 87.37           C  
ATOM   2252  OG1 THR   290       4.643   9.135   0.556  1.00 87.37           O  
ATOM   2253  CG2 THR   290       4.701   7.069  -0.681  1.00 87.37           C  
ATOM   2254  N   LYS   291       3.378   8.763   3.447  1.00 88.55           N  
ATOM   2255  CA  LYS   291       3.624   9.404   4.735  1.00 88.55           C  
ATOM   2256  C   LYS   291       2.437   9.220   5.676  1.00 88.55           C  
ATOM   2257  O   LYS   291       2.495   9.616   6.842  1.00 88.55           O  
ATOM   2258  CB  LYS   291       3.917  10.893   4.546  1.00 88.55           C  
ATOM   2259  CG  LYS   291       5.191  11.179   3.766  1.00 88.55           C  
ATOM   2260  CD  LYS   291       5.433  12.676   3.618  1.00 88.55           C  
ATOM   2261  CE  LYS   291       6.671  12.964   2.780  1.00 88.55           C  
ATOM   2262  NZ  LYS   291       6.878  14.430   2.582  1.00 88.55           N  
ATOM   2263  N   ASN   292       1.372   8.736   5.112  1.00 85.24           N  
ATOM   2264  CA  ASN   292       0.122   8.533   5.837  1.00 85.24           C  
ATOM   2265  C   ASN   292      -0.453   9.852   6.344  1.00 85.24           C  
ATOM   2266  O   ASN   292      -0.860   9.953   7.503  1.00 85.24           O  
ATOM   2267  CB  ASN   292       0.330   7.562   7.002  1.00 85.24           C  
ATOM   2268  CG  ASN   292      -0.967   6.938   7.479  1.00 85.24           C  
ATOM   2269  OD1 ASN   292      -1.918   6.785   6.708  1.00 85.24           O  
ATOM   2270  ND2 ASN   292      -1.014   6.571   8.754  1.00 85.24           N  
ATOM   2271  N   GLN   293      -0.232  10.940   5.625  1.00 95.26           N  
ATOM   2272  CA  GLN   293      -0.823  12.245   5.904  1.00 95.26           C  
ATOM   2273  C   GLN   293      -2.147  12.419   5.166  1.00 95.26           C  
ATOM   2274  O   GLN   293      -2.302  11.946   4.038  1.00 95.26           O  
ATOM   2275  CB  GLN   293       0.144  13.366   5.518  1.00 95.26           C  
ATOM   2276  CG  GLN   293       1.430  13.377   6.333  1.00 95.26           C  
ATOM   2277  CD  GLN   293       2.412  14.434   5.866  1.00 95.26           C  
ATOM   2278  OE1 GLN   293       2.420  14.818   4.692  1.00 95.26           O  
ATOM   2279  NE2 GLN   293       3.249  14.912   6.781  1.00 95.26           N  
ATOM   2280  N   LYS   294      -3.028  13.140   5.735  1.00 96.96           N  
ATOM   2281  CA  LYS   294      -4.387  13.265   5.214  1.00 96.96           C  
ATOM   2282  C   LYS   294      -4.779  14.730   5.046  1.00 96.96           C  
ATOM   2283  O   LYS   294      -4.437  15.569   5.883  1.00 96.96           O  
ATOM   2284  CB  LYS   294      -5.382  12.557   6.134  1.00 96.96           C  
ATOM   2285  CG  LYS   294      -4.977  11.140   6.512  1.00 96.96           C  
ATOM   2286  CD  LYS   294      -5.619  10.705   7.823  1.00 96.96           C  
ATOM   2287  CE  LYS   294      -5.058   9.374   8.307  1.00 96.96           C  
ATOM   2288  NZ  LYS   294      -5.552   9.029   9.673  1.00 96.96           N  
ATOM   2289  N   PHE   295      -5.527  15.036   4.080  1.00 97.97           N  
ATOM   2290  CA  PHE   295      -5.958  16.383   3.728  1.00 97.97           C  
ATOM   2291  C   PHE   295      -7.432  16.397   3.341  1.00 97.97           C  
ATOM   2292  O   PHE   295      -7.768  16.375   2.155  1.00 97.97           O  
ATOM   2293  CB  PHE   295      -5.108  16.938   2.580  1.00 97.97           C  
ATOM   2294  CG  PHE   295      -3.628  16.910   2.851  1.00 97.97           C  
ATOM   2295  CD1 PHE   295      -2.978  18.030   3.356  1.00 97.97           C  
ATOM   2296  CD2 PHE   295      -2.887  15.762   2.602  1.00 97.97           C  
ATOM   2297  CE1 PHE   295      -1.609  18.006   3.608  1.00 97.97           C  
ATOM   2298  CE2 PHE   295      -1.518  15.731   2.852  1.00 97.97           C  
ATOM   2299  CZ  PHE   295      -0.880  16.854   3.353  1.00 97.97           C  
ATOM   2300  N   PRO   296      -8.334  16.424   4.362  1.00 97.82           N  
ATOM   2301  CA  PRO   296      -9.771  16.424   4.076  1.00 97.82           C  
ATOM   2302  C   PRO   296     -10.262  17.759   3.521  1.00 97.82           C  
ATOM   2303  O   PRO   296      -9.837  18.820   3.987  1.00 97.82           O  
ATOM   2304  CB  PRO   296     -10.402  16.135   5.440  1.00 97.82           C  
ATOM   2305  CG  PRO   296      -9.434  16.689   6.434  1.00 97.82           C  
ATOM   2306  CD  PRO   296      -8.042  16.505   5.900  1.00 97.82           C  
ATOM   2307  N   TYR   297     -11.055  17.771   2.480  1.00 98.23           N  
ATOM   2308  CA  TYR   297     -11.785  18.950   2.028  1.00 98.23           C  
ATOM   2309  C   TYR   297     -12.955  19.255   2.955  1.00 98.23           C  
ATOM   2310  O   TYR   297     -13.662  18.345   3.393  1.00 98.23           O  
ATOM   2311  CB  TYR   297     -12.291  18.754   0.596  1.00 98.23           C  
ATOM   2312  CG  TYR   297     -12.982  19.968   0.024  1.00 98.23           C  
ATOM   2313  CD1 TYR   297     -14.367  19.999  -0.126  1.00 98.23           C  
ATOM   2314  CD2 TYR   297     -12.253  21.085  -0.367  1.00 98.23           C  
ATOM   2315  CE1 TYR   297     -15.008  21.115  -0.654  1.00 98.23           C  
ATOM   2316  CE2 TYR   297     -12.884  22.206  -0.897  1.00 98.23           C  
ATOM   2317  CZ  TYR   297     -14.259  22.212  -1.035  1.00 98.23           C  
ATOM   2318  OH  TYR   297     -14.889  23.319  -1.559  1.00 98.23           O  
ATOM   2319  N   ASP   298     -13.074  20.531   3.433  1.00 97.36           N  
ATOM   2320  CA  ASP   298     -14.145  20.970   4.321  1.00 97.36           C  
ATOM   2321  C   ASP   298     -15.506  20.495   3.816  1.00 97.36           C  
ATOM   2322  O   ASP   298     -15.965  20.925   2.755  1.00 97.36           O  
ATOM   2323  CB  ASP   298     -14.138  22.494   4.460  1.00 97.36           C  
ATOM   2324  CG  ASP   298     -15.099  22.997   5.522  1.00 97.36           C  
ATOM   2325  OD1 ASP   298     -15.962  22.219   5.982  1.00 97.36           O  
ATOM   2326  OD2 ASP   298     -14.994  24.184   5.901  1.00 97.36           O  
ATOM   2327  N   GLN   299     -16.205  19.568   4.588  1.00 97.05           N  
ATOM   2328  CA  GLN   299     -17.426  18.922   4.119  1.00 97.05           C  
ATOM   2329  C   GLN   299     -18.598  19.898   4.115  1.00 97.05           C  
ATOM   2330  O   GLN   299     -19.697  19.555   3.673  1.00 97.05           O  
ATOM   2331  CB  GLN   299     -17.758  17.706   4.986  1.00 97.05           C  
ATOM   2332  CG  GLN   299     -16.850  16.508   4.739  1.00 97.05           C  
ATOM   2333  CD  GLN   299     -17.129  15.356   5.686  1.00 97.05           C  
ATOM   2334  OE1 GLN   299     -16.516  15.249   6.753  1.00 97.05           O  
ATOM   2335  NE2 GLN   299     -18.055  14.483   5.302  1.00 97.05           N  
ATOM   2336  N   ASP   300     -18.455  21.072   4.593  1.00 96.89           N  
ATOM   2337  CA  ASP   300     -19.500  22.090   4.550  1.00 96.89           C  
ATOM   2338  C   ASP   300     -19.448  22.875   3.241  1.00 96.89           C  
ATOM   2339  O   ASP   300     -20.391  23.593   2.904  1.00 96.89           O  
ATOM   2340  CB  ASP   300     -19.372  23.042   5.740  1.00 96.89           C  
ATOM   2341  CG  ASP   300     -19.652  22.367   7.072  1.00 96.89           C  
ATOM   2342  OD1 ASP   300     -20.544  21.494   7.138  1.00 96.89           O  
ATOM   2343  OD2 ASP   300     -18.976  22.714   8.065  1.00 96.89           O  
ATOM   2344  N   LYS   301     -18.359  22.788   2.558  1.00 97.21           N  
ATOM   2345  CA  LYS   301     -18.211  23.432   1.257  1.00 97.21           C  
ATOM   2346  C   LYS   301     -18.649  22.502   0.129  1.00 97.21           C  
ATOM   2347  O   LYS   301     -18.401  21.296   0.181  1.00 97.21           O  
ATOM   2348  CB  LYS   301     -16.763  23.874   1.038  1.00 97.21           C  
ATOM   2349  CG  LYS   301     -16.289  24.944   2.011  1.00 97.21           C  
ATOM   2350  CD  LYS   301     -14.868  25.396   1.696  1.00 97.21           C  
ATOM   2351  CE  LYS   301     -14.409  26.498   2.640  1.00 97.21           C  
ATOM   2352  NZ  LYS   301     -13.001  26.913   2.365  1.00 97.21           N  
ATOM   2353  N   GLU   302     -19.402  23.086  -0.842  1.00 96.77           N  
ATOM   2354  CA  GLU   302     -19.861  22.309  -1.989  1.00 96.77           C  
ATOM   2355  C   GLU   302     -18.686  21.839  -2.843  1.00 96.77           C  
ATOM   2356  O   GLU   302     -17.721  22.579  -3.042  1.00 96.77           O  
ATOM   2357  CB  GLU   302     -20.834  23.129  -2.840  1.00 96.77           C  
ATOM   2358  CG  GLU   302     -21.489  22.337  -3.962  1.00 96.77           C  
ATOM   2359  CD  GLU   302     -22.420  23.174  -4.824  1.00 96.77           C  
ATOM   2360  OE1 GLU   302     -22.991  22.637  -5.800  1.00 96.77           O  
ATOM   2361  OE2 GLU   302     -22.579  24.378  -4.521  1.00 96.77           O  
ATOM   2362  N   ILE   303     -18.728  20.571  -3.317  1.00 97.93           N  
ATOM   2363  CA  ILE   303     -17.722  20.037  -4.228  1.00 97.93           C  
ATOM   2364  C   ILE   303     -18.053  20.449  -5.661  1.00 97.93           C  
ATOM   2365  O   ILE   303     -19.006  19.941  -6.255  1.00 97.93           O  
ATOM   2366  CB  ILE   303     -17.624  18.498  -4.122  1.00 97.93           C  
ATOM   2367  CG1 ILE   303     -17.173  18.087  -2.716  1.00 97.93           C  
ATOM   2368  CG2 ILE   303     -16.673  17.943  -5.187  1.00 97.93           C  
ATOM   2369  CD1 ILE   303     -17.230  16.587  -2.461  1.00 97.93           C  
ATOM   2370  N   THR   304     -17.344  21.454  -6.204  1.00 97.62           N  
ATOM   2371  CA  THR   304     -17.425  21.925  -7.582  1.00 97.62           C  
ATOM   2372  C   THR   304     -16.076  21.783  -8.281  1.00 97.62           C  
ATOM   2373  O   THR   304     -15.061  21.516  -7.635  1.00 97.62           O  
ATOM   2374  CB  THR   304     -17.887  23.393  -7.644  1.00 97.62           C  
ATOM   2375  OG1 THR   304     -16.854  24.236  -7.118  1.00 97.62           O  
ATOM   2376  CG2 THR   304     -19.161  23.603  -6.834  1.00 97.62           C  
ATOM   2377  N   HIS   305     -16.137  21.872  -9.541  1.00 98.13           N  
ATOM   2378  CA  HIS   305     -14.889  21.835 -10.295  1.00 98.13           C  
ATOM   2379  C   HIS   305     -13.901  22.874  -9.775  1.00 98.13           C  
ATOM   2380  O   HIS   305     -12.752  22.546  -9.471  1.00 98.13           O  
ATOM   2381  CB  HIS   305     -15.155  22.064 -11.784  1.00 98.13           C  
ATOM   2382  CG  HIS   305     -13.916  22.313 -12.584  1.00 98.13           C  
ATOM   2383  ND1 HIS   305     -13.164  21.294 -13.127  1.00 98.13           N  
ATOM   2384  CD2 HIS   305     -13.301  23.467 -12.934  1.00 98.13           C  
ATOM   2385  CE1 HIS   305     -12.136  21.813 -13.778  1.00 98.13           C  
ATOM   2386  NE2 HIS   305     -12.195  23.129 -13.676  1.00 98.13           N  
ATOM   2387  N   ASP   306     -14.276  24.115  -9.573  1.00 98.01           N  
ATOM   2388  CA  ASP   306     -13.378  25.207  -9.211  1.00 98.01           C  
ATOM   2389  C   ASP   306     -12.845  25.032  -7.791  1.00 98.01           C  
ATOM   2390  O   ASP   306     -11.661  25.258  -7.534  1.00 98.01           O  
ATOM   2391  CB  ASP   306     -14.091  26.555  -9.343  1.00 98.01           C  
ATOM   2392  CG  ASP   306     -14.337  26.957 -10.787  1.00 98.01           C  
ATOM   2393  OD1 ASP   306     -13.654  26.429 -11.692  1.00 98.01           O  
ATOM   2394  OD2 ASP   306     -15.219  27.811 -11.022  1.00 98.01           O  
ATOM   2395  N   SER   307     -13.762  24.569  -6.884  1.00 98.25           N  
ATOM   2396  CA  SER   307     -13.323  24.447  -5.498  1.00 98.25           C  
ATOM   2397  C   SER   307     -12.274  23.350  -5.345  1.00 98.25           C  
ATOM   2398  O   SER   307     -11.263  23.540  -4.666  1.00 98.25           O  
ATOM   2399  CB  SER   307     -14.512  24.157  -4.581  1.00 98.25           C  
ATOM   2400  OG  SER   307     -15.128  22.929  -4.930  1.00 98.25           O  
ATOM   2401  N   ILE   308     -12.432  22.234  -6.033  1.00 98.62           N  
ATOM   2402  CA  ILE   308     -11.495  21.122  -5.916  1.00 98.62           C  
ATOM   2403  C   ILE   308     -10.202  21.457  -6.656  1.00 98.62           C  
ATOM   2404  O   ILE   308      -9.112  21.090  -6.210  1.00 98.62           O  
ATOM   2405  CB  ILE   308     -12.102  19.811  -6.463  1.00 98.62           C  
ATOM   2406  CG1 ILE   308     -13.285  19.367  -5.595  1.00 98.62           C  
ATOM   2407  CG2 ILE   308     -11.037  18.714  -6.541  1.00 98.62           C  
ATOM   2408  CD1 ILE   308     -12.944  19.208  -4.120  1.00 98.62           C  
ATOM   2409  N   LYS   309     -10.329  22.178  -7.749  1.00 98.58           N  
ATOM   2410  CA  LYS   309      -9.123  22.615  -8.447  1.00 98.58           C  
ATOM   2411  C   LYS   309      -8.239  23.463  -7.537  1.00 98.58           C  
ATOM   2412  O   LYS   309      -7.027  23.248  -7.465  1.00 98.58           O  
ATOM   2413  CB  LYS   309      -9.487  23.403  -9.706  1.00 98.58           C  
ATOM   2414  CG  LYS   309      -8.286  23.847 -10.527  1.00 98.58           C  
ATOM   2415  CD  LYS   309      -8.713  24.549 -11.810  1.00 98.58           C  
ATOM   2416  CE  LYS   309      -7.515  24.916 -12.674  1.00 98.58           C  
ATOM   2417  NZ  LYS   309      -6.468  25.638 -11.891  1.00 98.58           N  
ATOM   2418  N   GLN   310      -8.853  24.456  -6.959  1.00 98.57           N  
ATOM   2419  CA  GLN   310      -8.094  25.303  -6.045  1.00 98.57           C  
ATOM   2420  C   GLN   310      -7.500  24.485  -4.902  1.00 98.57           C  
ATOM   2421  O   GLN   310      -6.341  24.679  -4.529  1.00 98.57           O  
ATOM   2422  CB  GLN   310      -8.978  26.420  -5.487  1.00 98.57           C  
ATOM   2423  CG  GLN   310      -8.236  27.404  -4.595  1.00 98.57           C  
ATOM   2424  CD  GLN   310      -7.127  28.138  -5.325  1.00 98.57           C  
ATOM   2425  OE1 GLN   310      -7.352  28.736  -6.383  1.00 98.57           O  
ATOM   2426  NE2 GLN   310      -5.922  28.098  -4.768  1.00 98.57           N  
ATOM   2427  N   PHE   311      -8.303  23.564  -4.288  1.00 98.66           N  
ATOM   2428  CA  PHE   311      -7.834  22.700  -3.211  1.00 98.66           C  
ATOM   2429  C   PHE   311      -6.626  21.886  -3.658  1.00 98.66           C  
ATOM   2430  O   PHE   311      -5.612  21.835  -2.958  1.00 98.66           O  
ATOM   2431  CB  PHE   311      -8.954  21.764  -2.745  1.00 98.66           C  
ATOM   2432  CG  PHE   311      -8.557  20.860  -1.610  1.00 98.66           C  
ATOM   2433  CD1 PHE   311      -8.195  19.540  -1.848  1.00 98.66           C  
ATOM   2434  CD2 PHE   311      -8.545  21.331  -0.304  1.00 98.66           C  
ATOM   2435  CE1 PHE   311      -7.827  18.701  -0.799  1.00 98.66           C  
ATOM   2436  CE2 PHE   311      -8.179  20.499   0.750  1.00 98.66           C  
ATOM   2437  CZ  PHE   311      -7.821  19.184   0.500  1.00 98.66           C  
ATOM   2438  N   VAL   312      -6.678  21.270  -4.833  1.00 98.60           N  
ATOM   2439  CA  VAL   312      -5.611  20.436  -5.377  1.00 98.60           C  
ATOM   2440  C   VAL   312      -4.378  21.291  -5.659  1.00 98.60           C  
ATOM   2441  O   VAL   312      -3.256  20.903  -5.327  1.00 98.60           O  
ATOM   2442  CB  VAL   312      -6.060  19.708  -6.664  1.00 98.60           C  
ATOM   2443  CG1 VAL   312      -4.857  19.123  -7.401  1.00 98.60           C  
ATOM   2444  CG2 VAL   312      -7.071  18.612  -6.332  1.00 98.60           C  
ATOM   2445  N   ASP   313      -4.571  22.480  -6.195  1.00 98.42           N  
ATOM   2446  CA  ASP   313      -3.446  23.372  -6.461  1.00 98.42           C  
ATOM   2447  C   ASP   313      -2.746  23.775  -5.164  1.00 98.42           C  
ATOM   2448  O   ASP   313      -1.516  23.763  -5.087  1.00 98.42           O  
ATOM   2449  CB  ASP   313      -3.915  24.618  -7.214  1.00 98.42           C  
ATOM   2450  CG  ASP   313      -4.286  24.333  -8.659  1.00 98.42           C  
ATOM   2451  OD1 ASP   313      -3.985  23.228  -9.159  1.00 98.42           O  
ATOM   2452  OD2 ASP   313      -4.882  25.223  -9.303  1.00 98.42           O  
ATOM   2453  N   ASP   314      -3.526  24.150  -4.188  1.00 98.59           N  
ATOM   2454  CA  ASP   314      -2.969  24.532  -2.894  1.00 98.59           C  
ATOM   2455  C   ASP   314      -2.224  23.365  -2.251  1.00 98.59           C  
ATOM   2456  O   ASP   314      -1.173  23.557  -1.636  1.00 98.59           O  
ATOM   2457  CB  ASP   314      -4.074  25.030  -1.960  1.00 98.59           C  
ATOM   2458  CG  ASP   314      -4.620  26.390  -2.358  1.00 98.59           C  
ATOM   2459  OD1 ASP   314      -4.015  27.060  -3.223  1.00 98.59           O  
ATOM   2460  OD2 ASP   314      -5.662  26.796  -1.800  1.00 98.59           O  
ATOM   2461  N   TYR   315      -2.829  22.194  -2.421  1.00 98.32           N  
ATOM   2462  CA  TYR   315      -2.168  21.005  -1.895  1.00 98.32           C  
ATOM   2463  C   TYR   315      -0.805  20.806  -2.548  1.00 98.32           C  
ATOM   2464  O   TYR   315       0.198  20.612  -1.857  1.00 98.32           O  
ATOM   2465  CB  TYR   315      -3.038  19.764  -2.115  1.00 98.32           C  
ATOM   2466  CG  TYR   315      -2.287  18.463  -1.973  1.00 98.32           C  
ATOM   2467  CD1 TYR   315      -1.942  17.710  -3.092  1.00 98.32           C  
ATOM   2468  CD2 TYR   315      -1.922  17.984  -0.720  1.00 98.32           C  
ATOM   2469  CE1 TYR   315      -1.251  16.509  -2.966  1.00 98.32           C  
ATOM   2470  CE2 TYR   315      -1.232  16.784  -0.581  1.00 98.32           C  
ATOM   2471  CZ  TYR   315      -0.901  16.055  -1.708  1.00 98.32           C  
ATOM   2472  OH  TYR   315      -0.217  14.867  -1.577  1.00 98.32           O  
ATOM   2473  N   LEU   316      -0.738  20.879  -3.896  1.00 97.70           N  
ATOM   2474  CA  LEU   316       0.499  20.645  -4.634  1.00 97.70           C  
ATOM   2475  C   LEU   316       1.514  21.749  -4.357  1.00 97.70           C  
ATOM   2476  O   LEU   316       2.723  21.522  -4.446  1.00 97.70           O  
ATOM   2477  CB  LEU   316       0.219  20.559  -6.137  1.00 97.70           C  
ATOM   2478  CG  LEU   316      -0.491  19.294  -6.622  1.00 97.70           C  
ATOM   2479  CD1 LEU   316      -0.884  19.437  -8.089  1.00 97.70           C  
ATOM   2480  CD2 LEU   316       0.396  18.071  -6.418  1.00 97.70           C  
ATOM   2481  N   ALA   317       1.054  22.921  -3.945  1.00 97.66           N  
ATOM   2482  CA  ALA   317       1.930  24.053  -3.654  1.00 97.66           C  
ATOM   2483  C   ALA   317       2.403  24.021  -2.203  1.00 97.66           C  
ATOM   2484  O   ALA   317       3.152  24.900  -1.769  1.00 97.66           O  
ATOM   2485  CB  ALA   317       1.215  25.369  -3.949  1.00 97.66           C  
ATOM   2486  N   GLY   318       1.867  22.977  -1.375  1.00 96.90           N  
ATOM   2487  CA  GLY   318       2.255  22.832   0.019  1.00 96.90           C  
ATOM   2488  C   GLY   318       1.579  23.834   0.934  1.00 96.90           C  
ATOM   2489  O   GLY   318       2.111  24.174   1.993  1.00 96.90           O  
ATOM   2490  N   LYS   319       0.396  24.354   0.558  1.00 97.78           N  
ATOM   2491  CA  LYS   319      -0.299  25.391   1.315  1.00 97.78           C  
ATOM   2492  C   LYS   319      -1.293  24.781   2.300  1.00 97.78           C  
ATOM   2493  O   LYS   319      -1.894  25.494   3.105  1.00 97.78           O  
ATOM   2494  CB  LYS   319      -1.022  26.352   0.370  1.00 97.78           C  
ATOM   2495  CG  LYS   319      -0.090  27.179  -0.504  1.00 97.78           C  
ATOM   2496  CD  LYS   319      -0.866  28.122  -1.414  1.00 97.78           C  
ATOM   2497  CE  LYS   319       0.064  28.924  -2.314  1.00 97.78           C  
ATOM   2498  NZ  LYS   319      -0.696  29.804  -3.252  1.00 97.78           N  
ATOM   2499  N   ILE   320      -1.492  23.449   2.187  1.00 97.09           N  
ATOM   2500  CA  ILE   320      -2.457  22.800   3.068  1.00 97.09           C  
ATOM   2501  C   ILE   320      -1.722  21.969   4.117  1.00 97.09           C  
ATOM   2502  O   ILE   320      -0.906  21.109   3.775  1.00 97.09           O  
ATOM   2503  CB  ILE   320      -3.441  21.912   2.273  1.00 97.09           C  
ATOM   2504  CG1 ILE   320      -4.157  22.738   1.199  1.00 97.09           C  
ATOM   2505  CG2 ILE   320      -4.448  21.246   3.214  1.00 97.09           C  
ATOM   2506  CD1 ILE   320      -5.138  21.937   0.354  1.00 97.09           C  
ATOM   2507  N   GLU   321      -1.948  22.218   5.328  1.00 95.04           N  
ATOM   2508  CA  GLU   321      -1.331  21.436   6.395  1.00 95.04           C  
ATOM   2509  C   GLU   321      -2.046  20.101   6.584  1.00 95.04           C  
ATOM   2510  O   GLU   321      -3.263  20.013   6.416  1.00 95.04           O  
ATOM   2511  CB  GLU   321      -1.330  22.223   7.708  1.00 95.04           C  
ATOM   2512  CG  GLU   321      -0.484  23.487   7.666  1.00 95.04           C  
ATOM   2513  CD  GLU   321       1.010  23.208   7.615  1.00 95.04           C  
ATOM   2514  OE1 GLU   321       1.753  23.993   6.983  1.00 95.04           O  
ATOM   2515  OE2 GLU   321       1.441  22.195   8.211  1.00 95.04           O  
ATOM   2516  N   PRO   322      -1.271  19.059   6.879  1.00 95.48           N  
ATOM   2517  CA  PRO   322      -1.923  17.774   7.142  1.00 95.48           C  
ATOM   2518  C   PRO   322      -2.886  17.832   8.326  1.00 95.48           C  
ATOM   2519  O   PRO   322      -2.645  18.566   9.287  1.00 95.48           O  
ATOM   2520  CB  PRO   322      -0.749  16.837   7.440  1.00 95.48           C  
ATOM   2521  CG  PRO   322       0.447  17.531   6.873  1.00 95.48           C  
ATOM   2522  CD  PRO   322       0.179  19.009   6.862  1.00 95.48           C  
ATOM   2523  N   SER   323      -3.935  17.092   8.161  1.00 95.47           N  
ATOM   2524  CA  SER   323      -4.939  17.017   9.218  1.00 95.47           C  
ATOM   2525  C   SER   323      -4.502  16.067  10.328  1.00 95.47           C  
ATOM   2526  O   SER   323      -3.924  15.012  10.059  1.00 95.47           O  
ATOM   2527  CB  SER   323      -6.284  16.563   8.649  1.00 95.47           C  
ATOM   2528  OG  SER   323      -7.252  16.446   9.678  1.00 95.47           O  
ATOM   2529  N   ILE   324      -4.768  16.441  11.553  1.00 92.16           N  
ATOM   2530  CA  ILE   324      -4.494  15.625  12.731  1.00 92.16           C  
ATOM   2531  C   ILE   324      -5.799  15.323  13.464  1.00 92.16           C  
ATOM   2532  O   ILE   324      -6.535  16.239  13.839  1.00 92.16           O  
ATOM   2533  CB  ILE   324      -3.495  16.322  13.682  1.00 92.16           C  
ATOM   2534  CG1 ILE   324      -2.182  16.624  12.948  1.00 92.16           C  
ATOM   2535  CG2 ILE   324      -3.243  15.464  14.925  1.00 92.16           C  
ATOM   2536  CD1 ILE   324      -1.242  17.544  13.716  1.00 92.16           C  
ATOM   2537  N   LYS   325      -6.148  13.994  13.567  1.00 93.22           N  
ATOM   2538  CA  LYS   325      -7.306  13.610  14.369  1.00 93.22           C  
ATOM   2539  C   LYS   325      -7.122  14.015  15.829  1.00 93.22           C  
ATOM   2540  O   LYS   325      -6.171  13.582  16.483  1.00 93.22           O  
ATOM   2541  CB  LYS   325      -7.553  12.104  14.270  1.00 93.22           C  
ATOM   2542  CG  LYS   325      -8.825  11.639  14.963  1.00 93.22           C  
ATOM   2543  CD  LYS   325      -9.017  10.134  14.828  1.00 93.22           C  
ATOM   2544  CE  LYS   325     -10.249   9.656  15.582  1.00 93.22           C  
ATOM   2545  NZ  LYS   325     -10.434   8.179  15.464  1.00 93.22           N  
ATOM   2546  N   SER   326      -8.024  14.880  16.243  1.00 94.88           N  
ATOM   2547  CA  SER   326      -7.859  15.373  17.606  1.00 94.88           C  
ATOM   2548  C   SER   326      -9.202  15.746  18.226  1.00 94.88           C  
ATOM   2549  O   SER   326     -10.102  16.220  17.530  1.00 94.88           O  
ATOM   2550  CB  SER   326      -6.924  16.583  17.630  1.00 94.88           C  
ATOM   2551  OG  SER   326      -6.725  17.039  18.957  1.00 94.88           O  
ATOM   2552  N   GLU   327      -9.294  15.435  19.405  1.00 94.70           N  
ATOM   2553  CA  GLU   327     -10.365  16.047  20.187  1.00 94.70           C  
ATOM   2554  C   GLU   327     -10.171  17.556  20.303  1.00 94.70           C  
ATOM   2555  O   GLU   327      -9.097  18.074  19.993  1.00 94.70           O  
ATOM   2556  CB  GLU   327     -10.441  15.417  21.580  1.00 94.70           C  
ATOM   2557  CG  GLU   327     -10.871  13.957  21.573  1.00 94.70           C  
ATOM   2558  CD  GLU   327     -10.909  13.336  22.960  1.00 94.70           C  
ATOM   2559  OE1 GLU   327     -12.015  13.182  23.525  1.00 94.70           O  
ATOM   2560  OE2 GLU   327      -9.825  13.003  23.486  1.00 94.70           O  
ATOM   2561  N   PRO   328     -11.313  18.347  20.740  1.00 94.50           N  
ATOM   2562  CA  PRO   328     -11.102  19.776  20.982  1.00 94.50           C  
ATOM   2563  C   PRO   328     -10.130  20.043  22.129  1.00 94.50           C  
ATOM   2564  O   PRO   328     -10.046  19.250  23.070  1.00 94.50           O  
ATOM   2565  CB  PRO   328     -12.504  20.286  21.326  1.00 94.50           C  
ATOM   2566  CG  PRO   328     -13.430  19.223  20.828  1.00 94.50           C  
ATOM   2567  CD  PRO   328     -12.687  17.918  20.802  1.00 94.50           C  
ATOM   2568  N   ILE   329      -9.328  21.033  22.042  1.00 95.92           N  
ATOM   2569  CA  ILE   329      -8.419  21.424  23.114  1.00 95.92           C  
ATOM   2570  C   ILE   329      -9.221  21.832  24.348  1.00 95.92           C  
ATOM   2571  O   ILE   329     -10.100  22.694  24.268  1.00 95.92           O  
ATOM   2572  CB  ILE   329      -7.489  22.577  22.674  1.00 95.92           C  
ATOM   2573  CG1 ILE   329      -6.658  22.157  21.456  1.00 95.92           C  
ATOM   2574  CG2 ILE   329      -6.584  23.012  23.831  1.00 95.92           C  
ATOM   2575  CD1 ILE   329      -5.825  23.282  20.858  1.00 95.92           C  
ATOM   2576  N   PRO   330      -8.949  21.135  25.426  1.00 93.77           N  
ATOM   2577  CA  PRO   330      -9.692  21.517  26.629  1.00 93.77           C  
ATOM   2578  C   PRO   330      -9.576  23.006  26.947  1.00 93.77           C  
ATOM   2579  O   PRO   330      -8.494  23.586  26.818  1.00 93.77           O  
ATOM   2580  CB  PRO   330      -9.042  20.672  27.728  1.00 93.77           C  
ATOM   2581  CG  PRO   330      -8.411  19.525  27.006  1.00 93.77           C  
ATOM   2582  CD  PRO   330      -8.002  19.990  25.638  1.00 93.77           C  
ATOM   2583  N   GLU   331     -10.630  23.649  27.236  1.00 93.54           N  
ATOM   2584  CA  GLU   331     -10.620  25.066  27.588  1.00 93.54           C  
ATOM   2585  C   GLU   331      -9.836  25.310  28.874  1.00 93.54           C  
ATOM   2586  O   GLU   331      -9.146  26.322  29.004  1.00 93.54           O  
ATOM   2587  CB  GLU   331     -12.050  25.593  27.735  1.00 93.54           C  
ATOM   2588  CG  GLU   331     -12.834  25.617  26.431  1.00 93.54           C  
ATOM   2589  CD  GLU   331     -14.212  26.244  26.570  1.00 93.54           C  
ATOM   2590  OE1 GLU   331     -14.878  26.483  25.537  1.00 93.54           O  
ATOM   2591  OE2 GLU   331     -14.629  26.499  27.722  1.00 93.54           O  
ATOM   2592  N   LYS   332     -10.010  24.238  29.734  1.00 92.37           N  
ATOM   2593  CA  LYS   332      -9.345  24.328  31.030  1.00 92.37           C  
ATOM   2594  C   LYS   332      -8.821  22.966  31.475  1.00 92.37           C  
ATOM   2595  O   LYS   332      -9.440  21.936  31.199  1.00 92.37           O  
ATOM   2596  CB  LYS   332     -10.299  24.891  32.085  1.00 92.37           C  
ATOM   2597  CG  LYS   332     -10.672  26.350  31.866  1.00 92.37           C  
ATOM   2598  CD  LYS   332     -11.599  26.861  32.962  1.00 92.37           C  
ATOM   2599  CE  LYS   332     -12.060  28.286  32.686  1.00 92.37           C  
ATOM   2600  NZ  LYS   332     -12.978  28.787  33.753  1.00 92.37           N  
ATOM   2601  N   GLN   333      -7.691  22.955  32.128  1.00 92.50           N  
ATOM   2602  CA  GLN   333      -7.160  21.743  32.744  1.00 92.50           C  
ATOM   2603  C   GLN   333      -7.663  21.588  34.176  1.00 92.50           C  
ATOM   2604  O   GLN   333      -7.229  22.311  35.074  1.00 92.50           O  
ATOM   2605  CB  GLN   333      -5.630  21.755  32.723  1.00 92.50           C  
ATOM   2606  CG  GLN   333      -5.033  21.701  31.324  1.00 92.50           C  
ATOM   2607  CD  GLN   333      -5.168  20.334  30.681  1.00 92.50           C  
ATOM   2608  OE1 GLN   333      -5.638  19.381  31.310  1.00 92.50           O  
ATOM   2609  NE2 GLN   333      -4.756  20.226  29.423  1.00 92.50           N  
ATOM   2610  N   GLU   334      -8.856  20.842  34.455  1.00 84.89           N  
ATOM   2611  CA  GLU   334      -9.615  20.845  35.702  1.00 84.89           C  
ATOM   2612  C   GLU   334      -9.199  19.687  36.604  1.00 84.89           C  
ATOM   2613  O   GLU   334      -9.186  19.822  37.830  1.00 84.89           O  
ATOM   2614  CB  GLU   334     -11.118  20.776  35.417  1.00 84.89           C  
ATOM   2615  CG  GLU   334     -11.698  22.067  34.857  1.00 84.89           C  
ATOM   2616  CD  GLU   334     -13.217  22.071  34.809  1.00 84.89           C  
ATOM   2617  OE1 GLU   334     -13.819  23.167  34.742  1.00 84.89           O  
ATOM   2618  OE2 GLU   334     -13.811  20.970  34.840  1.00 84.89           O  
ATOM   2619  N   GLY   335      -8.020  19.109  36.528  1.00 90.98           N  
ATOM   2620  CA  GLY   335      -7.610  17.981  37.349  1.00 90.98           C  
ATOM   2621  C   GLY   335      -6.104  17.838  37.457  1.00 90.98           C  
ATOM   2622  O   GLY   335      -5.357  18.597  36.837  1.00 90.98           O  
ATOM   2623  N   PRO   336      -5.782  16.922  38.367  1.00 95.44           N  
ATOM   2624  CA  PRO   336      -4.341  16.801  38.595  1.00 95.44           C  
ATOM   2625  C   PRO   336      -3.607  16.170  37.415  1.00 95.44           C  
ATOM   2626  O   PRO   336      -2.384  16.297  37.303  1.00 95.44           O  
ATOM   2627  CB  PRO   336      -4.254  15.907  39.834  1.00 95.44           C  
ATOM   2628  CG  PRO   336      -5.518  15.110  39.820  1.00 95.44           C  
ATOM   2629  CD  PRO   336      -6.615  15.967  39.255  1.00 95.44           C  
ATOM   2630  N   VAL   337      -4.429  15.453  36.601  1.00 97.49           N  
ATOM   2631  CA  VAL   337      -3.851  14.848  35.405  1.00 97.49           C  
ATOM   2632  C   VAL   337      -4.167  15.711  34.186  1.00 97.49           C  
ATOM   2633  O   VAL   337      -5.336  15.943  33.868  1.00 97.49           O  
ATOM   2634  CB  VAL   337      -4.371  13.409  35.189  1.00 97.49           C  
ATOM   2635  CG1 VAL   337      -3.752  12.794  33.936  1.00 97.49           C  
ATOM   2636  CG2 VAL   337      -4.074  12.546  36.414  1.00 97.49           C  
ATOM   2637  N   THR   338      -3.149  16.167  33.590  1.00 97.40           N  
ATOM   2638  CA  THR   338      -3.297  17.012  32.410  1.00 97.40           C  
ATOM   2639  C   THR   338      -3.865  16.213  31.241  1.00 97.40           C  
ATOM   2640  O   THR   338      -3.325  15.166  30.878  1.00 97.40           O  
ATOM   2641  CB  THR   338      -1.953  17.641  32.002  1.00 97.40           C  
ATOM   2642  OG1 THR   338      -1.462  18.449  33.079  1.00 97.40           O  
ATOM   2643  CG2 THR   338      -2.108  18.512  30.759  1.00 97.40           C  
ATOM   2644  N   VAL   339      -4.977  16.678  30.698  1.00 97.55           N  
ATOM   2645  CA  VAL   339      -5.581  16.049  29.528  1.00 97.55           C  
ATOM   2646  C   VAL   339      -4.898  16.555  28.259  1.00 97.55           C  
ATOM   2647  O   VAL   339      -4.920  17.754  27.971  1.00 97.55           O  
ATOM   2648  CB  VAL   339      -7.100  16.318  29.459  1.00 97.55           C  
ATOM   2649  CG1 VAL   339      -7.701  15.708  28.194  1.00 97.55           C  
ATOM   2650  CG2 VAL   339      -7.796  15.769  30.704  1.00 97.55           C  
ATOM   2651  N   VAL   340      -4.275  15.672  27.530  1.00 97.84           N  
ATOM   2652  CA  VAL   340      -3.594  15.968  26.274  1.00 97.84           C  
ATOM   2653  C   VAL   340      -4.463  15.529  25.098  1.00 97.84           C  
ATOM   2654  O   VAL   340      -5.140  14.500  25.169  1.00 97.84           O  
ATOM   2655  CB  VAL   340      -2.212  15.280  26.202  1.00 97.84           C  
ATOM   2656  CG1 VAL   340      -1.545  15.548  24.854  1.00 97.84           C  
ATOM   2657  CG2 VAL   340      -1.320  15.755  27.348  1.00 97.84           C  
ATOM   2658  N   VAL   341      -4.534  16.327  24.034  1.00 97.78           N  
ATOM   2659  CA  VAL   341      -5.093  15.949  22.740  1.00 97.78           C  
ATOM   2660  C   VAL   341      -4.019  16.060  21.661  1.00 97.78           C  
ATOM   2661  O   VAL   341      -2.922  16.561  21.916  1.00 97.78           O  
ATOM   2662  CB  VAL   341      -6.312  16.825  22.372  1.00 97.78           C  
ATOM   2663  CG1 VAL   341      -7.415  16.683  23.418  1.00 97.78           C  
ATOM   2664  CG2 VAL   341      -5.893  18.287  22.227  1.00 97.78           C  
ATOM   2665  N   ALA   342      -4.321  15.436  20.516  1.00 96.82           N  
ATOM   2666  CA  ALA   342      -3.299  15.355  19.476  1.00 96.82           C  
ATOM   2667  C   ALA   342      -2.754  16.739  19.134  1.00 96.82           C  
ATOM   2668  O   ALA   342      -1.545  16.912  18.962  1.00 96.82           O  
ATOM   2669  CB  ALA   342      -3.863  14.685  18.226  1.00 96.82           C  
ATOM   2670  N   LYS   343      -3.533  17.744  19.190  1.00 95.80           N  
ATOM   2671  CA  LYS   343      -3.145  19.089  18.774  1.00 95.80           C  
ATOM   2672  C   LYS   343      -2.257  19.754  19.822  1.00 95.80           C  
ATOM   2673  O   LYS   343      -1.541  20.711  19.520  1.00 95.80           O  
ATOM   2674  CB  LYS   343      -4.383  19.949  18.515  1.00 95.80           C  
ATOM   2675  CG  LYS   343      -5.101  19.623  17.213  1.00 95.80           C  
ATOM   2676  CD  LYS   343      -6.324  20.509  17.013  1.00 95.80           C  
ATOM   2677  CE  LYS   343      -7.014  20.219  15.687  1.00 95.80           C  
ATOM   2678  NZ  LYS   343      -8.281  20.996  15.540  1.00 95.80           N  
ATOM   2679  N   THR   344      -2.276  19.303  21.040  1.00 97.01           N  
ATOM   2680  CA  THR   344      -1.455  19.904  22.085  1.00 97.01           C  
ATOM   2681  C   THR   344      -0.303  18.978  22.467  1.00 97.01           C  
ATOM   2682  O   THR   344       0.473  19.286  23.373  1.00 97.01           O  
ATOM   2683  CB  THR   344      -2.292  20.229  23.336  1.00 97.01           C  
ATOM   2684  OG1 THR   344      -2.928  19.033  23.802  1.00 97.01           O  
ATOM   2685  CG2 THR   344      -3.361  21.272  23.027  1.00 97.01           C  
ATOM   2686  N   TYR   345      -0.255  17.856  21.752  1.00 97.34           N  
ATOM   2687  CA  TYR   345       0.722  16.841  22.131  1.00 97.34           C  
ATOM   2688  C   TYR   345       2.133  17.416  22.131  1.00 97.34           C  
ATOM   2689  O   TYR   345       2.858  17.297  23.122  1.00 97.34           O  
ATOM   2690  CB  TYR   345       0.647  15.642  21.181  1.00 97.34           C  
ATOM   2691  CG  TYR   345       1.521  14.484  21.595  1.00 97.34           C  
ATOM   2692  CD1 TYR   345       2.848  14.403  21.179  1.00 97.34           C  
ATOM   2693  CD2 TYR   345       1.023  13.467  22.403  1.00 97.34           C  
ATOM   2694  CE1 TYR   345       3.657  13.337  21.556  1.00 97.34           C  
ATOM   2695  CE2 TYR   345       1.823  12.396  22.786  1.00 97.34           C  
ATOM   2696  CZ  TYR   345       3.137  12.340  22.359  1.00 97.34           C  
ATOM   2697  OH  TYR   345       3.933  11.282  22.736  1.00 97.34           O  
ATOM   2698  N   ASN   346       2.472  18.132  21.151  1.00 96.09           N  
ATOM   2699  CA  ASN   346       3.838  18.635  21.049  1.00 96.09           C  
ATOM   2700  C   ASN   346       4.114  19.721  22.084  1.00 96.09           C  
ATOM   2701  O   ASN   346       5.210  19.787  22.644  1.00 96.09           O  
ATOM   2702  CB  ASN   346       4.112  19.163  19.639  1.00 96.09           C  
ATOM   2703  CG  ASN   346       4.256  18.053  18.618  1.00 96.09           C  
ATOM   2704  OD1 ASN   346       4.367  16.876  18.973  1.00 96.09           O  
ATOM   2705  ND2 ASN   346       4.255  18.418  17.341  1.00 96.09           N  
ATOM   2706  N   ASP   347       3.158  20.466  22.414  1.00 96.71           N  
ATOM   2707  CA  ASP   347       3.318  21.595  23.325  1.00 96.71           C  
ATOM   2708  C   ASP   347       3.436  21.122  24.772  1.00 96.71           C  
ATOM   2709  O   ASP   347       4.127  21.746  25.580  1.00 96.71           O  
ATOM   2710  CB  ASP   347       2.147  22.569  23.184  1.00 96.71           C  
ATOM   2711  CG  ASP   347       2.132  23.290  21.847  1.00 96.71           C  
ATOM   2712  OD1 ASP   347       3.182  23.340  21.170  1.00 96.71           O  
ATOM   2713  OD2 ASP   347       1.062  23.815  21.469  1.00 96.71           O  
ATOM   2714  N   ILE   348       2.859  20.020  25.021  1.00 96.99           N  
ATOM   2715  CA  ILE   348       2.811  19.571  26.408  1.00 96.99           C  
ATOM   2716  C   ILE   348       3.820  18.444  26.620  1.00 96.99           C  
ATOM   2717  O   ILE   348       4.727  18.563  27.447  1.00 96.99           O  
ATOM   2718  CB  ILE   348       1.392  19.102  26.802  1.00 96.99           C  
ATOM   2719  CG1 ILE   348       0.403  20.271  26.727  1.00 96.99           C  
ATOM   2720  CG2 ILE   348       1.399  18.478  28.200  1.00 96.99           C  
ATOM   2721  CD1 ILE   348      -1.047  19.870  26.959  1.00 96.99           C  
ATOM   2722  N   VAL   349       3.713  17.433  25.710  1.00 97.91           N  
ATOM   2723  CA  VAL   349       4.481  16.216  25.950  1.00 97.91           C  
ATOM   2724  C   VAL   349       5.932  16.427  25.522  1.00 97.91           C  
ATOM   2725  O   VAL   349       6.857  15.949  26.182  1.00 97.91           O  
ATOM   2726  CB  VAL   349       3.876  15.006  25.204  1.00 97.91           C  
ATOM   2727  CG1 VAL   349       4.749  13.766  25.388  1.00 97.91           C  
ATOM   2728  CG2 VAL   349       2.453  14.738  25.688  1.00 97.91           C  
ATOM   2729  N   LEU   350       6.139  17.242  24.522  1.00 97.32           N  
ATOM   2730  CA  LEU   350       7.484  17.407  23.982  1.00 97.32           C  
ATOM   2731  C   LEU   350       8.100  18.722  24.448  1.00 97.32           C  
ATOM   2732  O   LEU   350       9.031  19.233  23.822  1.00 97.32           O  
ATOM   2733  CB  LEU   350       7.457  17.357  22.452  1.00 97.32           C  
ATOM   2734  CG  LEU   350       6.983  16.045  21.825  1.00 97.32           C  
ATOM   2735  CD1 LEU   350       7.151  16.090  20.310  1.00 97.32           C  
ATOM   2736  CD2 LEU   350       7.744  14.864  22.418  1.00 97.32           C  
ATOM   2737  N   ASP   351       7.535  19.312  25.421  1.00 96.56           N  
ATOM   2738  CA  ASP   351       8.185  20.437  26.086  1.00 96.56           C  
ATOM   2739  C   ASP   351       9.505  20.011  26.724  1.00 96.56           C  
ATOM   2740  O   ASP   351       9.515  19.252  27.696  1.00 96.56           O  
ATOM   2741  CB  ASP   351       7.260  21.041  27.145  1.00 96.56           C  
ATOM   2742  CG  ASP   351       7.828  22.299  27.781  1.00 96.56           C  
ATOM   2743  OD1 ASP   351       9.069  22.443  27.845  1.00 96.56           O  
ATOM   2744  OD2 ASP   351       7.029  23.151  28.224  1.00 96.56           O  
ATOM   2745  N   ASP   352      10.609  20.499  26.206  1.00 96.29           N  
ATOM   2746  CA  ASP   352      11.955  20.026  26.514  1.00 96.29           C  
ATOM   2747  C   ASP   352      12.372  20.438  27.924  1.00 96.29           C  
ATOM   2748  O   ASP   352      13.368  19.940  28.453  1.00 96.29           O  
ATOM   2749  CB  ASP   352      12.959  20.560  25.491  1.00 96.29           C  
ATOM   2750  CG  ASP   352      14.240  19.746  25.436  1.00 96.29           C  
ATOM   2751  OD1 ASP   352      14.169  18.499  25.416  1.00 96.29           O  
ATOM   2752  OD2 ASP   352      15.330  20.358  25.416  1.00 96.29           O  
ATOM   2753  N   THR   353      11.553  21.253  28.627  1.00 97.14           N  
ATOM   2754  CA  THR   353      11.897  21.720  29.965  1.00 97.14           C  
ATOM   2755  C   THR   353      11.199  20.878  31.029  1.00 97.14           C  
ATOM   2756  O   THR   353      11.470  21.026  32.223  1.00 97.14           O  
ATOM   2757  CB  THR   353      11.523  23.202  30.153  1.00 97.14           C  
ATOM   2758  OG1 THR   353      10.096  23.334  30.139  1.00 97.14           O  
ATOM   2759  CG2 THR   353      12.112  24.063  29.041  1.00 97.14           C  
ATOM   2760  N   LYS   354      10.340  19.889  30.611  1.00 97.35           N  
ATOM   2761  CA  LYS   354       9.537  19.173  31.598  1.00 97.35           C  
ATOM   2762  C   LYS   354       9.713  17.664  31.459  1.00 97.35           C  
ATOM   2763  O   LYS   354       9.902  17.155  30.352  1.00 97.35           O  
ATOM   2764  CB  LYS   354       8.060  19.544  31.458  1.00 97.35           C  
ATOM   2765  CG  LYS   354       7.767  21.019  31.687  1.00 97.35           C  
ATOM   2766  CD  LYS   354       6.280  21.322  31.555  1.00 97.35           C  
ATOM   2767  CE  LYS   354       5.981  22.790  31.823  1.00 97.35           C  
ATOM   2768  NZ  LYS   354       4.526  23.095  31.681  1.00 97.35           N  
ATOM   2769  N   ASP   355       9.710  16.913  32.559  1.00 97.88           N  
ATOM   2770  CA  ASP   355       9.437  15.479  32.582  1.00 97.88           C  
ATOM   2771  C   ASP   355       7.941  15.203  32.440  1.00 97.88           C  
ATOM   2772  O   ASP   355       7.132  15.729  33.208  1.00 97.88           O  
ATOM   2773  CB  ASP   355       9.967  14.852  33.873  1.00 97.88           C  
ATOM   2774  CG  ASP   355      11.483  14.870  33.962  1.00 97.88           C  
ATOM   2775  OD1 ASP   355      12.155  14.896  32.908  1.00 97.88           O  
ATOM   2776  OD2 ASP   355      12.010  14.853  35.095  1.00 97.88           O  
ATOM   2777  N   VAL   356       7.621  14.457  31.513  1.00 98.27           N  
ATOM   2778  CA  VAL   356       6.206  14.164  31.312  1.00 98.27           C  
ATOM   2779  C   VAL   356       5.985  12.654  31.313  1.00 98.27           C  
ATOM   2780  O   VAL   356       6.591  11.931  30.518  1.00 98.27           O  
ATOM   2781  CB  VAL   356       5.680  14.779  29.995  1.00 98.27           C  
ATOM   2782  CG1 VAL   356       4.193  14.481  29.816  1.00 98.27           C  
ATOM   2783  CG2 VAL   356       5.933  16.286  29.972  1.00 98.27           C  
ATOM   2784  N   LEU   357       5.220  12.134  32.264  1.00 98.36           N  
ATOM   2785  CA  LEU   357       4.685  10.776  32.240  1.00 98.36           C  
ATOM   2786  C   LEU   357       3.274  10.758  31.662  1.00 98.36           C  
ATOM   2787  O   LEU   357       2.362  11.372  32.221  1.00 98.36           O  
ATOM   2788  CB  LEU   357       4.680  10.177  33.649  1.00 98.36           C  
ATOM   2789  CG  LEU   357       4.345   8.689  33.751  1.00 98.36           C  
ATOM   2790  CD1 LEU   357       5.498   7.848  33.214  1.00 98.36           C  
ATOM   2791  CD2 LEU   357       4.026   8.310  35.194  1.00 98.36           C  
ATOM   2792  N   ILE   358       3.074  10.142  30.540  1.00 98.55           N  
ATOM   2793  CA  ILE   358       1.778  10.203  29.873  1.00 98.55           C  
ATOM   2794  C   ILE   358       1.202   8.796  29.733  1.00 98.55           C  
ATOM   2795  O   ILE   358       1.923   7.855  29.390  1.00 98.55           O  
ATOM   2796  CB  ILE   358       1.886  10.878  28.487  1.00 98.55           C  
ATOM   2797  CG1 ILE   358       0.503  10.984  27.835  1.00 98.55           C  
ATOM   2798  CG2 ILE   358       2.859  10.111  27.588  1.00 98.55           C  
ATOM   2799  CD1 ILE   358       0.446  11.948  26.658  1.00 98.55           C  
ATOM   2800  N   GLU   359      -0.068   8.630  30.013  1.00 98.46           N  
ATOM   2801  CA  GLU   359      -0.832   7.408  29.779  1.00 98.46           C  
ATOM   2802  C   GLU   359      -1.613   7.487  28.471  1.00 98.46           C  
ATOM   2803  O   GLU   359      -2.376   8.431  28.254  1.00 98.46           O  
ATOM   2804  CB  GLU   359      -1.785   7.138  30.946  1.00 98.46           C  
ATOM   2805  CG  GLU   359      -2.636   5.888  30.769  1.00 98.46           C  
ATOM   2806  CD  GLU   359      -3.842   5.847  31.692  1.00 98.46           C  
ATOM   2807  OE1 GLU   359      -4.480   4.777  31.810  1.00 98.46           O  
ATOM   2808  OE2 GLU   359      -4.152   6.895  32.303  1.00 98.46           O  
ATOM   2809  N   PHE   360      -1.399   6.623  27.606  1.00 98.48           N  
ATOM   2810  CA  PHE   360      -2.245   6.391  26.442  1.00 98.48           C  
ATOM   2811  C   PHE   360      -3.341   5.381  26.763  1.00 98.48           C  
ATOM   2812  O   PHE   360      -3.065   4.194  26.944  1.00 98.48           O  
ATOM   2813  CB  PHE   360      -1.408   5.898  25.257  1.00 98.48           C  
ATOM   2814  CG  PHE   360      -0.306   6.842  24.859  1.00 98.48           C  
ATOM   2815  CD1 PHE   360      -0.492   7.755  23.828  1.00 98.48           C  
ATOM   2816  CD2 PHE   360       0.918   6.816  25.516  1.00 98.48           C  
ATOM   2817  CE1 PHE   360       0.527   8.630  23.458  1.00 98.48           C  
ATOM   2818  CE2 PHE   360       1.940   7.688  25.151  1.00 98.48           C  
ATOM   2819  CZ  PHE   360       1.743   8.593  24.121  1.00 98.48           C  
ATOM   2820  N   TYR   361      -4.582   5.816  26.802  1.00 98.00           N  
ATOM   2821  CA  TYR   361      -5.655   4.924  27.229  1.00 98.00           C  
ATOM   2822  C   TYR   361      -6.780   4.894  26.202  1.00 98.00           C  
ATOM   2823  O   TYR   361      -6.788   5.686  25.257  1.00 98.00           O  
ATOM   2824  CB  TYR   361      -6.203   5.356  28.592  1.00 98.00           C  
ATOM   2825  CG  TYR   361      -7.073   6.588  28.534  1.00 98.00           C  
ATOM   2826  CD1 TYR   361      -6.511   7.863  28.555  1.00 98.00           C  
ATOM   2827  CD2 TYR   361      -8.457   6.481  28.458  1.00 98.00           C  
ATOM   2828  CE1 TYR   361      -7.308   9.001  28.504  1.00 98.00           C  
ATOM   2829  CE2 TYR   361      -9.264   7.612  28.406  1.00 98.00           C  
ATOM   2830  CZ  TYR   361      -8.682   8.866  28.429  1.00 98.00           C  
ATOM   2831  OH  TYR   361      -9.476   9.989  28.377  1.00 98.00           O  
ATOM   2832  N   ALA   362      -7.671   3.941  26.292  1.00 97.10           N  
ATOM   2833  CA  ALA   362      -8.970   3.879  25.629  1.00 97.10           C  
ATOM   2834  C   ALA   362     -10.103   3.796  26.648  1.00 97.10           C  
ATOM   2835  O   ALA   362      -9.977   3.120  27.672  1.00 97.10           O  
ATOM   2836  CB  ALA   362      -9.026   2.686  24.678  1.00 97.10           C  
ATOM   2837  N   PRO   363     -11.213   4.454  26.383  1.00 95.68           N  
ATOM   2838  CA  PRO   363     -12.305   4.514  27.358  1.00 95.68           C  
ATOM   2839  C   PRO   363     -12.909   3.143  27.653  1.00 95.68           C  
ATOM   2840  O   PRO   363     -13.459   2.927  28.736  1.00 95.68           O  
ATOM   2841  CB  PRO   363     -13.331   5.428  26.682  1.00 95.68           C  
ATOM   2842  CG  PRO   363     -12.530   6.274  25.746  1.00 95.68           C  
ATOM   2843  CD  PRO   363     -11.372   5.462  25.241  1.00 95.68           C  
ATOM   2844  N   TRP   364     -12.860   2.224  26.670  1.00 94.66           N  
ATOM   2845  CA  TRP   364     -13.521   0.932  26.820  1.00 94.66           C  
ATOM   2846  C   TRP   364     -12.565  -0.105  27.401  1.00 94.66           C  
ATOM   2847  O   TRP   364     -12.884  -1.295  27.448  1.00 94.66           O  
ATOM   2848  CB  TRP   364     -14.063   0.446  25.473  1.00 94.66           C  
ATOM   2849  CG  TRP   364     -13.112   0.635  24.330  1.00 94.66           C  
ATOM   2850  CD1 TRP   364     -13.092   1.671  23.438  1.00 94.66           C  
ATOM   2851  CD2 TRP   364     -12.046  -0.241  23.952  1.00 94.66           C  
ATOM   2852  NE1 TRP   364     -12.075   1.492  22.529  1.00 94.66           N  
ATOM   2853  CE2 TRP   364     -11.419   0.327  22.822  1.00 94.66           C  
ATOM   2854  CE3 TRP   364     -11.559  -1.452  24.461  1.00 94.66           C  
ATOM   2855  CZ2 TRP   364     -10.328  -0.275  22.191  1.00 94.66           C  
ATOM   2856  CZ3 TRP   364     -10.473  -2.051  23.832  1.00 94.66           C  
ATOM   2857  CH2 TRP   364      -9.871  -1.460  22.709  1.00 94.66           C  
ATOM   2858  N   CYS   365     -11.294   0.297  27.680  1.00 95.94           N  
ATOM   2859  CA  CYS   365     -10.236  -0.574  28.182  1.00 95.94           C  
ATOM   2860  C   CYS   365     -10.348  -0.753  29.691  1.00 95.94           C  
ATOM   2861  O   CYS   365     -10.206   0.210  30.447  1.00 95.94           O  
ATOM   2862  CB  CYS   365      -8.862  -0.007  27.827  1.00 95.94           C  
ATOM   2863  SG  CYS   365      -7.489  -0.891  28.599  1.00 95.94           S  
ATOM   2864  N   GLY   366     -10.597  -2.120  30.162  1.00 95.99           N  
ATOM   2865  CA  GLY   366     -10.777  -2.438  31.569  1.00 95.99           C  
ATOM   2866  C   GLY   366      -9.548  -2.144  32.409  1.00 95.99           C  
ATOM   2867  O   GLY   366      -9.657  -1.590  33.505  1.00 95.99           O  
ATOM   2868  N   HIS   367      -8.335  -2.512  31.963  1.00 96.52           N  
ATOM   2869  CA  HIS   367      -7.113  -2.245  32.713  1.00 96.52           C  
ATOM   2870  C   HIS   367      -6.888  -0.747  32.885  1.00 96.52           C  
ATOM   2871  O   HIS   367      -6.390  -0.304  33.922  1.00 96.52           O  
ATOM   2872  CB  HIS   367      -5.907  -2.881  32.018  1.00 96.52           C  
ATOM   2873  CG  HIS   367      -5.960  -4.375  31.974  1.00 96.52           C  
ATOM   2874  ND1 HIS   367      -5.165  -5.123  31.132  1.00 96.52           N  
ATOM   2875  CD2 HIS   367      -6.712  -5.259  32.671  1.00 96.52           C  
ATOM   2876  CE1 HIS   367      -5.427  -6.406  31.313  1.00 96.52           C  
ATOM   2877  NE2 HIS   367      -6.362  -6.516  32.242  1.00 96.52           N  
ATOM   2878  N   CYS   368      -7.301   0.070  31.890  1.00 97.43           N  
ATOM   2879  CA  CYS   368      -7.181   1.522  31.964  1.00 97.43           C  
ATOM   2880  C   CYS   368      -8.059   2.085  33.076  1.00 97.43           C  
ATOM   2881  O   CYS   368      -7.618   2.936  33.850  1.00 97.43           O  
ATOM   2882  CB  CYS   368      -7.562   2.160  30.629  1.00 97.43           C  
ATOM   2883  SG  CYS   368      -6.572   1.577  29.235  1.00 97.43           S  
ATOM   2884  N   LYS   369      -9.258   1.501  33.151  1.00 97.21           N  
ATOM   2885  CA  LYS   369     -10.198   1.956  34.171  1.00 97.21           C  
ATOM   2886  C   LYS   369      -9.687   1.632  35.572  1.00 97.21           C  
ATOM   2887  O   LYS   369      -9.818   2.446  36.489  1.00 97.21           O  
ATOM   2888  CB  LYS   369     -11.573   1.322  33.956  1.00 97.21           C  
ATOM   2889  CG  LYS   369     -12.314   1.850  32.736  1.00 97.21           C  
ATOM   2890  CD  LYS   369     -13.662   1.162  32.559  1.00 97.21           C  
ATOM   2891  CE  LYS   369     -14.377   1.645  31.304  1.00 97.21           C  
ATOM   2892  NZ  LYS   369     -15.651   0.901  31.071  1.00 97.21           N  
ATOM   2893  N   ALA   370      -9.076   0.410  35.685  1.00 97.58           N  
ATOM   2894  CA  ALA   370      -8.541   0.001  36.981  1.00 97.58           C  
ATOM   2895  C   ALA   370      -7.379   0.896  37.402  1.00 97.58           C  
ATOM   2896  O   ALA   370      -7.167   1.130  38.594  1.00 97.58           O  
ATOM   2897  CB  ALA   370      -8.095  -1.459  36.937  1.00 97.58           C  
ATOM   2898  N   LEU   371      -6.629   1.435  36.444  1.00 97.93           N  
ATOM   2899  CA  LEU   371      -5.446   2.258  36.673  1.00 97.93           C  
ATOM   2900  C   LEU   371      -5.839   3.695  37.000  1.00 97.93           C  
ATOM   2901  O   LEU   371      -5.096   4.407  37.679  1.00 97.93           O  
ATOM   2902  CB  LEU   371      -4.530   2.233  35.447  1.00 97.93           C  
ATOM   2903  CG  LEU   371      -3.309   3.152  35.495  1.00 97.93           C  
ATOM   2904  CD1 LEU   371      -2.401   2.768  36.658  1.00 97.93           C  
ATOM   2905  CD2 LEU   371      -2.547   3.099  34.175  1.00 97.93           C  
ATOM   2906  N   ALA   372      -6.979   4.140  36.685  1.00 97.41           N  
ATOM   2907  CA  ALA   372      -7.378   5.545  36.687  1.00 97.41           C  
ATOM   2908  C   ALA   372      -7.303   6.135  38.092  1.00 97.41           C  
ATOM   2909  O   ALA   372      -6.721   7.204  38.294  1.00 97.41           O  
ATOM   2910  CB  ALA   372      -8.789   5.698  36.123  1.00 97.41           C  
ATOM   2911  N   PRO   373      -7.876   5.430  39.086  1.00 97.44           N  
ATOM   2912  CA  PRO   373      -7.795   6.046  40.412  1.00 97.44           C  
ATOM   2913  C   PRO   373      -6.356   6.228  40.891  1.00 97.44           C  
ATOM   2914  O   PRO   373      -6.020   7.265  41.469  1.00 97.44           O  
ATOM   2915  CB  PRO   373      -8.548   5.058  41.307  1.00 97.44           C  
ATOM   2916  CG  PRO   373      -9.391   4.258  40.367  1.00 97.44           C  
ATOM   2917  CD  PRO   373      -8.706   4.214  39.031  1.00 97.44           C  
ATOM   2918  N   LYS   374      -5.503   5.302  40.694  1.00 97.97           N  
ATOM   2919  CA  LYS   374      -4.101   5.387  41.092  1.00 97.97           C  
ATOM   2920  C   LYS   374      -3.373   6.477  40.310  1.00 97.97           C  
ATOM   2921  O   LYS   374      -2.572   7.224  40.875  1.00 97.97           O  
ATOM   2922  CB  LYS   374      -3.403   4.041  40.889  1.00 97.97           C  
ATOM   2923  CG  LYS   374      -3.897   2.942  41.817  1.00 97.97           C  
ATOM   2924  CD  LYS   374      -3.206   1.615  41.530  1.00 97.97           C  
ATOM   2925  CE  LYS   374      -3.886   0.461  42.254  1.00 97.97           C  
ATOM   2926  NZ  LYS   374      -3.272  -0.854  41.899  1.00 97.97           N  
ATOM   2927  N   TYR   375      -3.636   6.582  39.027  1.00 97.91           N  
ATOM   2928  CA  TYR   375      -2.989   7.570  38.170  1.00 97.91           C  
ATOM   2929  C   TYR   375      -3.379   8.985  38.579  1.00 97.91           C  
ATOM   2930  O   TYR   375      -2.556   9.901  38.529  1.00 97.91           O  
ATOM   2931  CB  TYR   375      -3.356   7.331  36.702  1.00 97.91           C  
ATOM   2932  CG  TYR   375      -2.299   7.796  35.729  1.00 97.91           C  
ATOM   2933  CD1 TYR   375      -2.508   8.917  34.928  1.00 97.91           C  
ATOM   2934  CD2 TYR   375      -1.091   7.117  35.609  1.00 97.91           C  
ATOM   2935  CE1 TYR   375      -1.538   9.348  34.028  1.00 97.91           C  
ATOM   2936  CE2 TYR   375      -0.114   7.539  34.713  1.00 97.91           C  
ATOM   2937  CZ  TYR   375      -0.346   8.654  33.929  1.00 97.91           C  
ATOM   2938  OH  TYR   375       0.618   9.077  33.040  1.00 97.91           O  
ATOM   2939  N   GLU   376      -4.659   9.158  38.995  1.00 97.40           N  
ATOM   2940  CA  GLU   376      -5.125  10.444  39.504  1.00 97.40           C  
ATOM   2941  C   GLU   376      -4.398  10.825  40.790  1.00 97.40           C  
ATOM   2942  O   GLU   376      -4.017  11.983  40.974  1.00 97.40           O  
ATOM   2943  CB  GLU   376      -6.637  10.411  39.744  1.00 97.40           C  
ATOM   2944  CG  GLU   376      -7.465  10.591  38.480  1.00 97.40           C  
ATOM   2945  CD  GLU   376      -8.895  11.026  38.756  1.00 97.40           C  
ATOM   2946  OE1 GLU   376      -9.578  11.498  37.819  1.00 97.40           O  
ATOM   2947  OE2 GLU   376      -9.337  10.895  39.920  1.00 97.40           O  
ATOM   2948  N   GLU   377      -4.314   9.818  41.675  1.00 97.66           N  
ATOM   2949  CA  GLU   377      -3.556  10.059  42.900  1.00 97.66           C  
ATOM   2950  C   GLU   377      -2.123  10.481  42.588  1.00 97.66           C  
ATOM   2951  O   GLU   377      -1.594  11.406  43.207  1.00 97.66           O  
ATOM   2952  CB  GLU   377      -3.557   8.811  43.787  1.00 97.66           C  
ATOM   2953  CG  GLU   377      -2.714   8.952  45.046  1.00 97.66           C  
ATOM   2954  CD  GLU   377      -3.221  10.030  45.991  1.00 97.66           C  
ATOM   2955  OE1 GLU   377      -2.614  10.227  47.068  1.00 97.66           O  
ATOM   2956  OE2 GLU   377      -4.233  10.682  45.651  1.00 97.66           O  
ATOM   2957  N   LEU   378      -1.493   9.754  41.670  1.00 97.78           N  
ATOM   2958  CA  LEU   378      -0.154  10.117  41.217  1.00 97.78           C  
ATOM   2959  C   LEU   378      -0.109  11.573  40.765  1.00 97.78           C  
ATOM   2960  O   LEU   378       0.790  12.321  41.156  1.00 97.78           O  
ATOM   2961  CB  LEU   378       0.291   9.201  40.074  1.00 97.78           C  
ATOM   2962  CG  LEU   378       1.683   9.464  39.497  1.00 97.78           C  
ATOM   2963  CD1 LEU   378       2.757   9.078  40.509  1.00 97.78           C  
ATOM   2964  CD2 LEU   378       1.873   8.702  38.190  1.00 97.78           C  
ATOM   2965  N   GLY   379      -1.094  11.987  39.944  1.00 97.26           N  
ATOM   2966  CA  GLY   379      -1.190  13.366  39.493  1.00 97.26           C  
ATOM   2967  C   GLY   379      -1.312  14.359  40.633  1.00 97.26           C  
ATOM   2968  O   GLY   379      -0.666  15.409  40.621  1.00 97.26           O  
ATOM   2969  N   ARG   380      -2.046  14.048  41.634  1.00 97.27           N  
ATOM   2970  CA  ARG   380      -2.228  14.931  42.781  1.00 97.27           C  
ATOM   2971  C   ARG   380      -0.916  15.132  43.532  1.00 97.27           C  
ATOM   2972  O   ARG   380      -0.577  16.254  43.912  1.00 97.27           O  
ATOM   2973  CB  ARG   380      -3.293  14.372  43.727  1.00 97.27           C  
ATOM   2974  CG  ARG   380      -4.720  14.623  43.265  1.00 97.27           C  
ATOM   2975  CD  ARG   380      -5.736  14.177  44.307  1.00 97.27           C  
ATOM   2976  NE  ARG   380      -7.084  14.111  43.751  1.00 97.27           N  
ATOM   2977  CZ  ARG   380      -7.807  13.000  43.646  1.00 97.27           C  
ATOM   2978  NH1 ARG   380      -7.323  11.834  44.058  1.00 97.27           N  
ATOM   2979  NH2 ARG   380      -9.024  13.053  43.124  1.00 97.27           N  
ATOM   2980  N   LEU   381      -0.187  14.017  43.730  1.00 97.25           N  
ATOM   2981  CA  LEU   381       1.071  14.108  44.464  1.00 97.25           C  
ATOM   2982  C   LEU   381       2.034  15.067  43.773  1.00 97.25           C  
ATOM   2983  O   LEU   381       2.666  15.898  44.430  1.00 97.25           O  
ATOM   2984  CB  LEU   381       1.715  12.725  44.597  1.00 97.25           C  
ATOM   2985  CG  LEU   381       1.049  11.758  45.576  1.00 97.25           C  
ATOM   2986  CD1 LEU   381       1.641  10.360  45.426  1.00 97.25           C  
ATOM   2987  CD2 LEU   381       1.200  12.257  47.008  1.00 97.25           C  
ATOM   2988  N   TYR   382       2.054  15.055  42.475  1.00 96.37           N  
ATOM   2989  CA  TYR   382       2.992  15.911  41.756  1.00 96.37           C  
ATOM   2990  C   TYR   382       2.443  17.326  41.618  1.00 96.37           C  
ATOM   2991  O   TYR   382       3.187  18.302  41.745  1.00 96.37           O  
ATOM   2992  CB  TYR   382       3.295  15.332  40.371  1.00 96.37           C  
ATOM   2993  CG  TYR   382       4.337  14.240  40.384  1.00 96.37           C  
ATOM   2994  CD1 TYR   382       5.696  14.547  40.404  1.00 96.37           C  
ATOM   2995  CD2 TYR   382       3.966  12.900  40.377  1.00 96.37           C  
ATOM   2996  CE1 TYR   382       6.660  13.545  40.415  1.00 96.37           C  
ATOM   2997  CE2 TYR   382       4.921  11.888  40.387  1.00 96.37           C  
ATOM   2998  CZ  TYR   382       6.264  12.220  40.406  1.00 96.37           C  
ATOM   2999  OH  TYR   382       7.214  11.224  40.417  1.00 96.37           O  
ATOM   3000  N   SER   383       1.173  17.420  41.430  1.00 93.54           N  
ATOM   3001  CA  SER   383       0.596  18.751  41.272  1.00 93.54           C  
ATOM   3002  C   SER   383       0.644  19.533  42.581  1.00 93.54           C  
ATOM   3003  O   SER   383       0.597  20.765  42.576  1.00 93.54           O  
ATOM   3004  CB  SER   383      -0.849  18.654  40.780  1.00 93.54           C  
ATOM   3005  OG  SER   383      -1.675  18.047  41.759  1.00 93.54           O  
ATOM   3006  N   ASN   384       0.689  18.846  43.670  1.00 94.00           N  
ATOM   3007  CA  ASN   384       0.739  19.480  44.983  1.00 94.00           C  
ATOM   3008  C   ASN   384       2.170  19.581  45.503  1.00 94.00           C  
ATOM   3009  O   ASN   384       2.390  19.943  46.660  1.00 94.00           O  
ATOM   3010  CB  ASN   384      -0.136  18.717  45.981  1.00 94.00           C  
ATOM   3011  CG  ASN   384      -1.617  18.909  45.725  1.00 94.00           C  
ATOM   3012  OD1 ASN   384      -2.027  19.873  45.072  1.00 94.00           O  
ATOM   3013  ND2 ASN   384      -2.431  17.994  46.238  1.00 94.00           N  
ATOM   3014  N   SER   385       3.148  19.258  44.660  1.00 94.53           N  
ATOM   3015  CA  SER   385       4.543  19.274  45.085  1.00 94.53           C  
ATOM   3016  C   SER   385       5.270  20.504  44.552  1.00 94.53           C  
ATOM   3017  O   SER   385       4.685  21.311  43.827  1.00 94.53           O  
ATOM   3018  CB  SER   385       5.260  18.007  44.619  1.00 94.53           C  
ATOM   3019  OG  SER   385       5.528  18.063  43.228  1.00 94.53           O  
ATOM   3020  N   GLU   386       6.496  20.713  44.882  1.00 93.11           N  
ATOM   3021  CA  GLU   386       7.319  21.815  44.394  1.00 93.11           C  
ATOM   3022  C   GLU   386       7.719  21.603  42.936  1.00 93.11           C  
ATOM   3023  O   GLU   386       8.249  22.512  42.294  1.00 93.11           O  
ATOM   3024  CB  GLU   386       8.569  21.978  45.263  1.00 93.11           C  
ATOM   3025  CG  GLU   386       9.469  20.751  45.283  1.00 93.11           C  
ATOM   3026  CD  GLU   386      10.664  20.899  46.211  1.00 93.11           C  
ATOM   3027  OE1 GLU   386      10.924  19.976  47.018  1.00 93.11           O  
ATOM   3028  OE2 GLU   386      11.346  21.945  46.133  1.00 93.11           O  
ATOM   3029  N   PHE   387       7.456  20.425  42.482  1.00 94.24           N  
ATOM   3030  CA  PHE   387       7.890  20.065  41.137  1.00 94.24           C  
ATOM   3031  C   PHE   387       6.769  20.284  40.129  1.00 94.24           C  
ATOM   3032  O   PHE   387       6.871  19.858  38.976  1.00 94.24           O  
ATOM   3033  CB  PHE   387       8.356  18.606  41.094  1.00 94.24           C  
ATOM   3034  CG  PHE   387       9.560  18.328  41.953  1.00 94.24           C  
ATOM   3035  CD1 PHE   387      10.840  18.620  41.496  1.00 94.24           C  
ATOM   3036  CD2 PHE   387       9.413  17.774  43.218  1.00 94.24           C  
ATOM   3037  CE1 PHE   387      11.956  18.364  42.289  1.00 94.24           C  
ATOM   3038  CE2 PHE   387      10.524  17.515  44.016  1.00 94.24           C  
ATOM   3039  CZ  PHE   387      11.794  17.810  43.550  1.00 94.24           C  
ATOM   3040  N   LYS   388       5.635  20.856  40.526  1.00 92.57           N  
ATOM   3041  CA  LYS   388       4.417  20.941  39.724  1.00 92.57           C  
ATOM   3042  C   LYS   388       4.697  21.576  38.365  1.00 92.57           C  
ATOM   3043  O   LYS   388       4.013  21.280  37.383  1.00 92.57           O  
ATOM   3044  CB  LYS   388       3.342  21.738  40.463  1.00 92.57           C  
ATOM   3045  CG  LYS   388       3.720  23.187  40.732  1.00 92.57           C  
ATOM   3046  CD  LYS   388       2.634  23.913  41.515  1.00 92.57           C  
ATOM   3047  CE  LYS   388       3.021  25.358  41.802  1.00 92.57           C  
ATOM   3048  NZ  LYS   388       1.934  26.090  42.519  1.00 92.57           N  
ATOM   3049  N   ASP   389       5.712  22.352  38.223  1.00 93.44           N  
ATOM   3050  CA  ASP   389       5.998  23.034  36.965  1.00 93.44           C  
ATOM   3051  C   ASP   389       7.086  22.306  36.180  1.00 93.44           C  
ATOM   3052  O   ASP   389       7.445  22.720  35.076  1.00 93.44           O  
ATOM   3053  CB  ASP   389       6.415  24.484  37.223  1.00 93.44           C  
ATOM   3054  CG  ASP   389       5.303  25.323  37.826  1.00 93.44           C  
ATOM   3055  OD1 ASP   389       4.138  25.196  37.390  1.00 93.44           O  
ATOM   3056  OD2 ASP   389       5.594  26.120  38.744  1.00 93.44           O  
ATOM   3057  N   ARG   390       7.598  21.202  36.752  1.00 96.20           N  
ATOM   3058  CA  ARG   390       8.699  20.519  36.080  1.00 96.20           C  
ATOM   3059  C   ARG   390       8.316  19.088  35.719  1.00 96.20           C  
ATOM   3060  O   ARG   390       8.919  18.484  34.829  1.00 96.20           O  
ATOM   3061  CB  ARG   390       9.951  20.521  36.960  1.00 96.20           C  
ATOM   3062  CG  ARG   390      10.606  21.886  37.097  1.00 96.20           C  
ATOM   3063  CD  ARG   390      11.810  21.843  38.026  1.00 96.20           C  
ATOM   3064  NE  ARG   390      11.407  21.834  39.430  1.00 96.20           N  
ATOM   3065  CZ  ARG   390      12.244  21.934  40.459  1.00 96.20           C  
ATOM   3066  NH1 ARG   390      13.551  22.052  40.261  1.00 96.20           N  
ATOM   3067  NH2 ARG   390      11.770  21.915  41.696  1.00 96.20           N  
ATOM   3068  N   VAL   391       7.375  18.577  36.516  1.00 97.29           N  
ATOM   3069  CA  VAL   391       6.914  17.215  36.272  1.00 97.29           C  
ATOM   3070  C   VAL   391       5.410  17.217  36.011  1.00 97.29           C  
ATOM   3071  O   VAL   391       4.627  17.649  36.861  1.00 97.29           O  
ATOM   3072  CB  VAL   391       7.249  16.281  37.456  1.00 97.29           C  
ATOM   3073  CG1 VAL   391       6.776  14.856  37.172  1.00 97.29           C  
ATOM   3074  CG2 VAL   391       8.749  16.302  37.744  1.00 97.29           C  
ATOM   3075  N   VAL   392       5.054  16.705  34.884  1.00 97.34           N  
ATOM   3076  CA  VAL   392       3.654  16.693  34.473  1.00 97.34           C  
ATOM   3077  C   VAL   392       3.169  15.253  34.327  1.00 97.34           C  
ATOM   3078  O   VAL   392       3.811  14.440  33.657  1.00 97.34           O  
ATOM   3079  CB  VAL   392       3.445  17.462  33.149  1.00 97.34           C  
ATOM   3080  CG1 VAL   392       1.990  17.367  32.693  1.00 97.34           C  
ATOM   3081  CG2 VAL   392       3.863  18.923  33.309  1.00 97.34           C  
ATOM   3082  N   ILE   393       2.083  14.931  34.954  1.00 98.13           N  
ATOM   3083  CA  ILE   393       1.355  13.683  34.752  1.00 98.13           C  
ATOM   3084  C   ILE   393       0.191  13.913  33.791  1.00 98.13           C  
ATOM   3085  O   ILE   393      -0.706  14.712  34.072  1.00 98.13           O  
ATOM   3086  CB  ILE   393       0.839  13.107  36.090  1.00 98.13           C  
ATOM   3087  CG1 ILE   393       1.975  13.041  37.117  1.00 98.13           C  
ATOM   3088  CG2 ILE   393       0.211  11.727  35.878  1.00 98.13           C  
ATOM   3089  CD1 ILE   393       3.192  12.257  36.643  1.00 98.13           C  
ATOM   3090  N   ALA   394       0.233  13.209  32.687  1.00 98.25           N  
ATOM   3091  CA  ALA   394      -0.726  13.494  31.623  1.00 98.25           C  
ATOM   3092  C   ALA   394      -1.430  12.221  31.163  1.00 98.25           C  
ATOM   3093  O   ALA   394      -1.012  11.114  31.507  1.00 98.25           O  
ATOM   3094  CB  ALA   394      -0.027  14.168  30.444  1.00 98.25           C  
ATOM   3095  N   LYS   395      -2.544  12.441  30.392  1.00 98.34           N  
ATOM   3096  CA  LYS   395      -3.241  11.334  29.744  1.00 98.34           C  
ATOM   3097  C   LYS   395      -3.796  11.753  28.386  1.00 98.34           C  
ATOM   3098  O   LYS   395      -4.073  12.933  28.160  1.00 98.34           O  
ATOM   3099  CB  LYS   395      -4.370  10.815  30.635  1.00 98.34           C  
ATOM   3100  CG  LYS   395      -5.478  11.828  30.883  1.00 98.34           C  
ATOM   3101  CD  LYS   395      -6.562  11.260  31.791  1.00 98.34           C  
ATOM   3102  CE  LYS   395      -7.686  12.263  32.016  1.00 98.34           C  
ATOM   3103  NZ  LYS   395      -8.797  11.677  32.824  1.00 98.34           N  
ATOM   3104  N   ILE   396      -3.895  10.792  27.510  1.00 98.34           N  
ATOM   3105  CA  ILE   396      -4.438  11.035  26.179  1.00 98.34           C  
ATOM   3106  C   ILE   396      -5.296   9.849  25.747  1.00 98.34           C  
ATOM   3107  O   ILE   396      -4.900   8.693  25.915  1.00 98.34           O  
ATOM   3108  CB  ILE   396      -3.315  11.288  25.148  1.00 98.34           C  
ATOM   3109  CG1 ILE   396      -3.913  11.579  23.767  1.00 98.34           C  
ATOM   3110  CG2 ILE   396      -2.358  10.094  25.089  1.00 98.34           C  
ATOM   3111  CD1 ILE   396      -2.926  12.189  22.781  1.00 98.34           C  
ATOM   3112  N   ASP   397      -6.575  10.085  25.318  1.00 97.81           N  
ATOM   3113  CA  ASP   397      -7.435   9.081  24.700  1.00 97.81           C  
ATOM   3114  C   ASP   397      -6.947   8.728  23.297  1.00 97.81           C  
ATOM   3115  O   ASP   397      -7.151   9.493  22.352  1.00 97.81           O  
ATOM   3116  CB  ASP   397      -8.882   9.574  24.645  1.00 97.81           C  
ATOM   3117  CG  ASP   397      -9.839   8.542  24.072  1.00 97.81           C  
ATOM   3118  OD1 ASP   397      -9.377   7.558  23.456  1.00 97.81           O  
ATOM   3119  OD2 ASP   397     -11.066   8.717  24.236  1.00 97.81           O  
ATOM   3120  N   ALA   398      -6.295   7.596  23.212  1.00 97.09           N  
ATOM   3121  CA  ALA   398      -5.606   7.213  21.982  1.00 97.09           C  
ATOM   3122  C   ALA   398      -6.602   6.847  20.886  1.00 97.09           C  
ATOM   3123  O   ALA   398      -6.240   6.767  19.710  1.00 97.09           O  
ATOM   3124  CB  ALA   398      -4.656   6.047  22.245  1.00 97.09           C  
ATOM   3125  N   THR   399      -7.870   6.695  21.245  1.00 94.36           N  
ATOM   3126  CA  THR   399      -8.876   6.327  20.256  1.00 94.36           C  
ATOM   3127  C   THR   399      -9.476   7.571  19.606  1.00 94.36           C  
ATOM   3128  O   THR   399     -10.109   7.483  18.552  1.00 94.36           O  
ATOM   3129  CB  THR   399      -9.999   5.483  20.887  1.00 94.36           C  
ATOM   3130  OG1 THR   399     -10.656   6.254  21.900  1.00 94.36           O  
ATOM   3131  CG2 THR   399      -9.442   4.209  21.515  1.00 94.36           C  
ATOM   3132  N   ALA   400      -9.302   8.682  20.146  1.00 94.62           N  
ATOM   3133  CA  ALA   400      -9.899   9.923  19.660  1.00 94.62           C  
ATOM   3134  C   ALA   400      -8.828  10.890  19.165  1.00 94.62           C  
ATOM   3135  O   ALA   400      -9.134  12.021  18.778  1.00 94.62           O  
ATOM   3136  CB  ALA   400     -10.736  10.577  20.757  1.00 94.62           C  
ATOM   3137  N   ASN   401      -7.566  10.510  19.278  1.00 96.54           N  
ATOM   3138  CA  ASN   401      -6.430  11.357  18.931  1.00 96.54           C  
ATOM   3139  C   ASN   401      -5.382  10.588  18.132  1.00 96.54           C  
ATOM   3140  O   ASN   401      -5.163   9.399  18.369  1.00 96.54           O  
ATOM   3141  CB  ASN   401      -5.802  11.957  20.191  1.00 96.54           C  
ATOM   3142  CG  ASN   401      -6.761  12.850  20.953  1.00 96.54           C  
ATOM   3143  OD1 ASN   401      -6.862  14.048  20.680  1.00 96.54           O  
ATOM   3144  ND2 ASN   401      -7.473  12.272  21.914  1.00 96.54           N  
ATOM   3145  N   ASP   402      -4.786  11.235  17.202  1.00 93.94           N  
ATOM   3146  CA  ASP   402      -3.562  10.702  16.610  1.00 93.94           C  
ATOM   3147  C   ASP   402      -2.453  10.584  17.653  1.00 93.94           C  
ATOM   3148  O   ASP   402      -2.158  11.546  18.364  1.00 93.94           O  
ATOM   3149  CB  ASP   402      -3.101  11.585  15.448  1.00 93.94           C  
ATOM   3150  CG  ASP   402      -3.870  11.326  14.165  1.00 93.94           C  
ATOM   3151  OD1 ASP   402      -4.550  10.282  14.061  1.00 93.94           O  
ATOM   3152  OD2 ASP   402      -3.793  12.173  13.248  1.00 93.94           O  
ATOM   3153  N   VAL   403      -1.931   9.379  17.819  1.00 95.11           N  
ATOM   3154  CA  VAL   403      -0.863   9.109  18.777  1.00 95.11           C  
ATOM   3155  C   VAL   403       0.326   8.475  18.059  1.00 95.11           C  
ATOM   3156  O   VAL   403       0.218   8.078  16.897  1.00 95.11           O  
ATOM   3157  CB  VAL   403      -1.347   8.190  19.921  1.00 95.11           C  
ATOM   3158  CG1 VAL   403      -2.463   8.862  20.718  1.00 95.11           C  
ATOM   3159  CG2 VAL   403      -1.817   6.848  19.364  1.00 95.11           C  
ATOM   3160  N   PRO   404       1.510   8.510  18.638  1.00 92.97           N  
ATOM   3161  CA  PRO   404       2.678   7.874  18.023  1.00 92.97           C  
ATOM   3162  C   PRO   404       2.414   6.428  17.610  1.00 92.97           C  
ATOM   3163  O   PRO   404       1.610   5.739  18.242  1.00 92.97           O  
ATOM   3164  CB  PRO   404       3.738   7.942  19.126  1.00 92.97           C  
ATOM   3165  CG  PRO   404       3.363   9.136  19.943  1.00 92.97           C  
ATOM   3166  CD  PRO   404       1.865   9.218  20.009  1.00 92.97           C  
ATOM   3167  N   ASP   405       3.094   5.937  16.675  1.00 88.08           N  
ATOM   3168  CA  ASP   405       2.841   4.655  16.024  1.00 88.08           C  
ATOM   3169  C   ASP   405       3.215   3.491  16.939  1.00 88.08           C  
ATOM   3170  O   ASP   405       2.739   2.370  16.752  1.00 88.08           O  
ATOM   3171  CB  ASP   405       3.615   4.559  14.708  1.00 88.08           C  
ATOM   3172  CG  ASP   405       3.075   5.485  13.633  1.00 88.08           C  
ATOM   3173  OD1 ASP   405       1.898   5.898  13.719  1.00 88.08           O  
ATOM   3174  OD2 ASP   405       3.831   5.803  12.690  1.00 88.08           O  
ATOM   3175  N   ASP   406       4.107   3.888  17.868  1.00 89.91           N  
ATOM   3176  CA  ASP   406       4.603   2.770  18.666  1.00 89.91           C  
ATOM   3177  C   ASP   406       3.652   2.453  19.817  1.00 89.91           C  
ATOM   3178  O   ASP   406       3.891   1.522  20.588  1.00 89.91           O  
ATOM   3179  CB  ASP   406       6.001   3.076  19.207  1.00 89.91           C  
ATOM   3180  CG  ASP   406       6.043   4.327  20.068  1.00 89.91           C  
ATOM   3181  OD1 ASP   406       5.300   5.290  19.780  1.00 89.91           O  
ATOM   3182  OD2 ASP   406       6.829   4.350  21.039  1.00 89.91           O  
ATOM   3183  N   ILE   407       2.591   3.122  19.914  1.00 94.47           N  
ATOM   3184  CA  ILE   407       1.561   2.810  20.898  1.00 94.47           C  
ATOM   3185  C   ILE   407       0.613   1.753  20.336  1.00 94.47           C  
ATOM   3186  O   ILE   407      -0.278   2.067  19.545  1.00 94.47           O  
ATOM   3187  CB  ILE   407       0.772   4.073  21.309  1.00 94.47           C  
ATOM   3188  CG1 ILE   407       1.734   5.198  21.710  1.00 94.47           C  
ATOM   3189  CG2 ILE   407      -0.203   3.754  22.447  1.00 94.47           C  
ATOM   3190  CD1 ILE   407       2.727   4.806  22.795  1.00 94.47           C  
ATOM   3191  N   MET   408       0.712   0.500  20.781  1.00 90.33           N  
ATOM   3192  CA  MET   408       0.024  -0.617  20.140  1.00 90.33           C  
ATOM   3193  C   MET   408      -0.970  -1.265  21.097  1.00 90.33           C  
ATOM   3194  O   MET   408      -1.645  -2.231  20.737  1.00 90.33           O  
ATOM   3195  CB  MET   408       1.031  -1.658  19.648  1.00 90.33           C  
ATOM   3196  CG  MET   408       1.958  -1.147  18.557  1.00 90.33           C  
ATOM   3197  SD  MET   408       2.922  -2.492  17.766  1.00 90.33           S  
ATOM   3198  CE  MET   408       4.025  -2.943  19.134  1.00 90.33           C  
ATOM   3199  N   GLY   409      -1.018  -0.829  22.359  1.00 92.00           N  
ATOM   3200  CA  GLY   409      -1.925  -1.377  23.356  1.00 92.00           C  
ATOM   3201  C   GLY   409      -2.189  -0.427  24.508  1.00 92.00           C  
ATOM   3202  O   GLY   409      -1.540   0.615  24.623  1.00 92.00           O  
ATOM   3203  N   PHE   410      -3.150  -0.850  25.265  1.00 96.24           N  
ATOM   3204  CA  PHE   410      -3.578   0.020  26.354  1.00 96.24           C  
ATOM   3205  C   PHE   410      -3.710  -0.765  27.654  1.00 96.24           C  
ATOM   3206  O   PHE   410      -4.148  -1.917  27.648  1.00 96.24           O  
ATOM   3207  CB  PHE   410      -4.909   0.696  26.012  1.00 96.24           C  
ATOM   3208  CG  PHE   410      -4.955   1.277  24.624  1.00 96.24           C  
ATOM   3209  CD1 PHE   410      -4.087   2.297  24.253  1.00 96.24           C  
ATOM   3210  CD2 PHE   410      -5.868   0.804  23.690  1.00 96.24           C  
ATOM   3211  CE1 PHE   410      -4.127   2.836  22.969  1.00 96.24           C  
ATOM   3212  CE2 PHE   410      -5.915   1.338  22.406  1.00 96.24           C  
ATOM   3213  CZ  PHE   410      -5.044   2.355  22.047  1.00 96.24           C  
ATOM   3214  N   PRO   411      -3.416  -0.159  28.799  1.00 97.13           N  
ATOM   3215  CA  PRO   411      -2.737   1.137  28.734  1.00 97.13           C  
ATOM   3216  C   PRO   411      -1.273   1.017  28.317  1.00 97.13           C  
ATOM   3217  O   PRO   411      -0.666  -0.045  28.480  1.00 97.13           O  
ATOM   3218  CB  PRO   411      -2.855   1.668  30.165  1.00 97.13           C  
ATOM   3219  CG  PRO   411      -2.800   0.451  31.030  1.00 97.13           C  
ATOM   3220  CD  PRO   411      -3.506  -0.670  30.322  1.00 97.13           C  
ATOM   3221  N   THR   412      -0.698   2.046  27.658  1.00 97.82           N  
ATOM   3222  CA  THR   412       0.727   2.294  27.471  1.00 97.82           C  
ATOM   3223  C   THR   412       1.157   3.559  28.208  1.00 97.82           C  
ATOM   3224  O   THR   412       0.556   4.621  28.032  1.00 97.82           O  
ATOM   3225  CB  THR   412       1.081   2.421  25.977  1.00 97.82           C  
ATOM   3226  OG1 THR   412       0.755   1.196  25.309  1.00 97.82           O  
ATOM   3227  CG2 THR   412       2.566   2.711  25.786  1.00 97.82           C  
ATOM   3228  N   ILE   413       2.096   3.415  29.144  1.00 98.22           N  
ATOM   3229  CA  ILE   413       2.627   4.537  29.909  1.00 98.22           C  
ATOM   3230  C   ILE   413       4.062   4.825  29.474  1.00 98.22           C  
ATOM   3231  O   ILE   413       4.894   3.915  29.414  1.00 98.22           O  
ATOM   3232  CB  ILE   413       2.573   4.261  31.428  1.00 98.22           C  
ATOM   3233  CG1 ILE   413       1.141   3.920  31.858  1.00 98.22           C  
ATOM   3234  CG2 ILE   413       3.110   5.461  32.215  1.00 98.22           C  
ATOM   3235  CD1 ILE   413       1.043   3.293  33.242  1.00 98.22           C  
ATOM   3236  N   LYS   414       4.314   6.063  29.136  1.00 97.87           N  
ATOM   3237  CA  LYS   414       5.641   6.461  28.677  1.00 97.87           C  
ATOM   3238  C   LYS   414       6.134   7.697  29.424  1.00 97.87           C  
ATOM   3239  O   LYS   414       5.358   8.617  29.691  1.00 97.87           O  
ATOM   3240  CB  LYS   414       5.631   6.728  27.171  1.00 97.87           C  
ATOM   3241  CG  LYS   414       5.570   5.468  26.320  1.00 97.87           C  
ATOM   3242  CD  LYS   414       6.001   5.742  24.884  1.00 97.87           C  
ATOM   3243  CE  LYS   414       6.188   4.451  24.100  1.00 97.87           C  
ATOM   3244  NZ  LYS   414       6.848   4.694  22.782  1.00 97.87           N  
ATOM   3245  N   MET   415       7.440   7.651  29.735  1.00 97.55           N  
ATOM   3246  CA  MET   415       8.098   8.822  30.307  1.00 97.55           C  
ATOM   3247  C   MET   415       8.919   9.555  29.251  1.00 97.55           C  
ATOM   3248  O   MET   415       9.725   8.941  28.549  1.00 97.55           O  
ATOM   3249  CB  MET   415       8.995   8.417  31.478  1.00 97.55           C  
ATOM   3250  CG  MET   415       9.737   9.582  32.113  1.00 97.55           C  
ATOM   3251  SD  MET   415       8.611  10.750  32.970  1.00 97.55           S  
ATOM   3252  CE  MET   415       9.785  12.061  33.413  1.00 97.55           C  
ATOM   3253  N   TYR   416       8.691  10.863  29.061  1.00 97.97           N  
ATOM   3254  CA  TYR   416       9.493  11.759  28.237  1.00 97.97           C  
ATOM   3255  C   TYR   416      10.343  12.682  29.103  1.00 97.97           C  
ATOM   3256  O   TYR   416       9.881  13.743  29.529  1.00 97.97           O  
ATOM   3257  CB  TYR   416       8.596  12.589  27.314  1.00 97.97           C  
ATOM   3258  CG  TYR   416       7.870  11.770  26.275  1.00 97.97           C  
ATOM   3259  CD1 TYR   416       8.289  11.763  24.947  1.00 97.97           C  
ATOM   3260  CD2 TYR   416       6.763  11.001  26.620  1.00 97.97           C  
ATOM   3261  CE1 TYR   416       7.622  11.011  23.986  1.00 97.97           C  
ATOM   3262  CE2 TYR   416       6.088  10.245  25.667  1.00 97.97           C  
ATOM   3263  CZ  TYR   416       6.525  10.256  24.355  1.00 97.97           C  
ATOM   3264  OH  TYR   416       5.861   9.509  23.408  1.00 97.97           O  
ATOM   3265  N   PRO   417      11.621  12.269  29.296  1.00 97.66           N  
ATOM   3266  CA  PRO   417      12.465  13.054  30.200  1.00 97.66           C  
ATOM   3267  C   PRO   417      12.824  14.425  29.631  1.00 97.66           C  
ATOM   3268  O   PRO   417      13.012  14.565  28.420  1.00 97.66           O  
ATOM   3269  CB  PRO   417      13.715  12.185  30.359  1.00 97.66           C  
ATOM   3270  CG  PRO   417      13.326  10.852  29.808  1.00 97.66           C  
ATOM   3271  CD  PRO   417      12.214  11.051  28.818  1.00 97.66           C  
ATOM   3272  N   ALA   418      12.889  15.442  30.480  1.00 97.05           N  
ATOM   3273  CA  ALA   418      13.394  16.756  30.089  1.00 97.05           C  
ATOM   3274  C   ALA   418      14.773  16.645  29.446  1.00 97.05           C  
ATOM   3275  O   ALA   418      15.661  15.975  29.979  1.00 97.05           O  
ATOM   3276  CB  ALA   418      13.447  17.687  31.298  1.00 97.05           C  
ATOM   3277  N   GLY   419      14.979  17.188  28.228  1.00 96.32           N  
ATOM   3278  CA  GLY   419      16.245  17.196  27.512  1.00 96.32           C  
ATOM   3279  C   GLY   419      16.478  15.939  26.696  1.00 96.32           C  
ATOM   3280  O   GLY   419      17.514  15.800  26.042  1.00 96.32           O  
ATOM   3281  N   ALA   420      15.604  14.987  26.793  1.00 95.84           N  
ATOM   3282  CA  ALA   420      15.745  13.729  26.064  1.00 95.84           C  
ATOM   3283  C   ALA   420      14.397  13.244  25.540  1.00 95.84           C  
ATOM   3284  O   ALA   420      14.016  12.092  25.761  1.00 95.84           O  
ATOM   3285  CB  ALA   420      16.379  12.665  26.957  1.00 95.84           C  
ATOM   3286  N   LYS   421      13.709  14.149  24.811  1.00 96.13           N  
ATOM   3287  CA  LYS   421      12.350  13.832  24.383  1.00 96.13           C  
ATOM   3288  C   LYS   421      12.353  12.781  23.277  1.00 96.13           C  
ATOM   3289  O   LYS   421      11.333  12.135  23.024  1.00 96.13           O  
ATOM   3290  CB  LYS   421      11.629  15.093  23.905  1.00 96.13           C  
ATOM   3291  CG  LYS   421      11.410  16.132  24.996  1.00 96.13           C  
ATOM   3292  CD  LYS   421      10.551  15.581  26.127  1.00 96.13           C  
ATOM   3293  CE  LYS   421      10.245  16.649  27.168  1.00 96.13           C  
ATOM   3294  NZ  LYS   421       9.364  16.126  28.255  1.00 96.13           N  
ATOM   3295  N   ASP   422      13.475  12.521  22.650  1.00 95.05           N  
ATOM   3296  CA  ASP   422      13.565  11.542  21.571  1.00 95.05           C  
ATOM   3297  C   ASP   422      13.847  10.145  22.120  1.00 95.05           C  
ATOM   3298  O   ASP   422      13.927   9.178  21.360  1.00 95.05           O  
ATOM   3299  CB  ASP   422      14.652  11.943  20.572  1.00 95.05           C  
ATOM   3300  CG  ASP   422      16.012  12.136  21.219  1.00 95.05           C  
ATOM   3301  OD1 ASP   422      16.074  12.591  22.382  1.00 95.05           O  
ATOM   3302  OD2 ASP   422      17.030  11.835  20.560  1.00 95.05           O  
ATOM   3303  N   LYS   423      13.963  10.089  23.458  1.00 94.54           N  
ATOM   3304  CA  LYS   423      14.239   8.796  24.077  1.00 94.54           C  
ATOM   3305  C   LYS   423      13.201   8.466  25.146  1.00 94.54           C  
ATOM   3306  O   LYS   423      13.535   8.338  26.325  1.00 94.54           O  
ATOM   3307  CB  LYS   423      15.641   8.781  24.687  1.00 94.54           C  
ATOM   3308  CG  LYS   423      16.761   8.927  23.667  1.00 94.54           C  
ATOM   3309  CD  LYS   423      18.131   8.906  24.334  1.00 94.54           C  
ATOM   3310  CE  LYS   423      19.250   9.109  23.321  1.00 94.54           C  
ATOM   3311  NZ  LYS   423      20.591   9.144  23.977  1.00 94.54           N  
ATOM   3312  N   PRO   424      12.026   8.397  24.750  1.00 96.36           N  
ATOM   3313  CA  PRO   424      11.013   8.042  25.747  1.00 96.36           C  
ATOM   3314  C   PRO   424      11.220   6.645  26.326  1.00 96.36           C  
ATOM   3315  O   PRO   424      11.786   5.774  25.661  1.00 96.36           O  
ATOM   3316  CB  PRO   424       9.702   8.117  24.959  1.00 96.36           C  
ATOM   3317  CG  PRO   424      10.087   7.812  23.547  1.00 96.36           C  
ATOM   3318  CD  PRO   424      11.461   8.365  23.297  1.00 96.36           C  
ATOM   3319  N   VAL   425      10.883   6.457  27.566  1.00 97.01           N  
ATOM   3320  CA  VAL   425      11.020   5.177  28.252  1.00 97.01           C  
ATOM   3321  C   VAL   425       9.638   4.613  28.575  1.00 97.01           C  
ATOM   3322  O   VAL   425       8.794   5.309  29.144  1.00 97.01           O  
ATOM   3323  CB  VAL   425      11.856   5.313  29.544  1.00 97.01           C  
ATOM   3324  CG1 VAL   425      12.119   3.941  30.164  1.00 97.01           C  
ATOM   3325  CG2 VAL   425      13.172   6.033  29.255  1.00 97.01           C  
ATOM   3326  N   THR   426       9.367   3.390  28.159  1.00 97.14           N  
ATOM   3327  CA  THR   426       8.090   2.738  28.425  1.00 97.14           C  
ATOM   3328  C   THR   426       8.077   2.122  29.822  1.00 97.14           C  
ATOM   3329  O   THR   426       9.031   1.449  30.217  1.00 97.14           O  
ATOM   3330  CB  THR   426       7.790   1.649  27.379  1.00 97.14           C  
ATOM   3331  OG1 THR   426       7.717   2.250  26.080  1.00 97.14           O  
ATOM   3332  CG2 THR   426       6.469   0.948  27.677  1.00 97.14           C  
ATOM   3333  N   TYR   427       7.036   2.302  30.626  1.00 97.11           N  
ATOM   3334  CA  TYR   427       6.842   1.739  31.957  1.00 97.11           C  
ATOM   3335  C   TYR   427       6.312   0.313  31.875  1.00 97.11           C  
ATOM   3336  O   TYR   427       5.256   0.069  31.287  1.00 97.11           O  
ATOM   3337  CB  TYR   427       5.878   2.608  32.772  1.00 97.11           C  
ATOM   3338  CG  TYR   427       5.611   2.079  34.161  1.00 97.11           C  
ATOM   3339  CD1 TYR   427       4.402   1.462  34.471  1.00 97.11           C  
ATOM   3340  CD2 TYR   427       6.567   2.197  35.165  1.00 97.11           C  
ATOM   3341  CE1 TYR   427       4.150   0.975  35.750  1.00 97.11           C  
ATOM   3342  CE2 TYR   427       6.326   1.714  36.447  1.00 97.11           C  
ATOM   3343  CZ  TYR   427       5.117   1.105  36.729  1.00 97.11           C  
ATOM   3344  OH  TYR   427       4.873   0.625  37.997  1.00 97.11           O  
ATOM   3345  N   SER   428       6.946  -0.588  32.385  1.00 94.20           N  
ATOM   3346  CA  SER   428       6.503  -1.978  32.360  1.00 94.20           C  
ATOM   3347  C   SER   428       6.424  -2.559  33.768  1.00 94.20           C  
ATOM   3348  O   SER   428       6.378  -3.779  33.940  1.00 94.20           O  
ATOM   3349  CB  SER   428       7.443  -2.826  31.502  1.00 94.20           C  
ATOM   3350  OG  SER   428       8.783  -2.695  31.944  1.00 94.20           O  
ATOM   3351  N   GLY   429       6.523  -1.603  34.815  1.00 93.18           N  
ATOM   3352  CA  GLY   429       6.486  -2.054  36.197  1.00 93.18           C  
ATOM   3353  C   GLY   429       5.077  -2.257  36.721  1.00 93.18           C  
ATOM   3354  O   GLY   429       4.118  -2.279  35.946  1.00 93.18           O  
ATOM   3355  N   ASN   430       4.998  -2.531  38.101  1.00 95.56           N  
ATOM   3356  CA  ASN   430       3.719  -2.645  38.793  1.00 95.56           C  
ATOM   3357  C   ASN   430       2.939  -1.334  38.750  1.00 95.56           C  
ATOM   3358  O   ASN   430       3.529  -0.254  38.803  1.00 95.56           O  
ATOM   3359  CB  ASN   430       3.930  -3.090  40.242  1.00 95.56           C  
ATOM   3360  CG  ASN   430       4.416  -4.522  40.348  1.00 95.56           C  
ATOM   3361  OD1 ASN   430       4.134  -5.352  39.480  1.00 95.56           O  
ATOM   3362  ND2 ASN   430       5.149  -4.822  41.413  1.00 95.56           N  
ATOM   3363  N   ARG   431       1.645  -1.390  38.625  1.00 95.13           N  
ATOM   3364  CA  ARG   431       0.822  -0.192  38.496  1.00 95.13           C  
ATOM   3365  C   ARG   431       0.370   0.311  39.863  1.00 95.13           C  
ATOM   3366  O   ARG   431      -0.792   0.685  40.039  1.00 95.13           O  
ATOM   3367  CB  ARG   431      -0.394  -0.466  37.609  1.00 95.13           C  
ATOM   3368  CG  ARG   431      -0.050  -0.703  36.147  1.00 95.13           C  
ATOM   3369  CD  ARG   431      -1.281  -1.070  35.330  1.00 95.13           C  
ATOM   3370  NE  ARG   431      -0.940  -1.351  33.939  1.00 95.13           N  
ATOM   3371  CZ  ARG   431      -1.750  -1.942  33.064  1.00 95.13           C  
ATOM   3372  NH1 ARG   431      -2.969  -2.330  33.423  1.00 95.13           N  
ATOM   3373  NH2 ARG   431      -1.338  -2.149  31.822  1.00 95.13           N  
ATOM   3374  N   SER   432       1.344   0.277  40.847  1.00 96.83           N  
ATOM   3375  CA  SER   432       1.143   0.959  42.121  1.00 96.83           C  
ATOM   3376  C   SER   432       1.685   2.384  42.077  1.00 96.83           C  
ATOM   3377  O   SER   432       2.581   2.688  41.287  1.00 96.83           O  
ATOM   3378  CB  SER   432       1.814   0.184  43.256  1.00 96.83           C  
ATOM   3379  OG  SER   432       3.225   0.289  43.171  1.00 96.83           O  
ATOM   3380  N   VAL   433       1.149   3.292  42.900  1.00 97.50           N  
ATOM   3381  CA  VAL   433       1.574   4.687  42.950  1.00 97.50           C  
ATOM   3382  C   VAL   433       3.061   4.762  43.288  1.00 97.50           C  
ATOM   3383  O   VAL   433       3.818   5.481  42.632  1.00 97.50           O  
ATOM   3384  CB  VAL   433       0.752   5.494  43.979  1.00 97.50           C  
ATOM   3385  CG1 VAL   433       1.279   6.924  44.089  1.00 97.50           C  
ATOM   3386  CG2 VAL   433      -0.727   5.495  43.598  1.00 97.50           C  
ATOM   3387  N   GLU   434       3.528   3.943  44.160  1.00 95.61           N  
ATOM   3388  CA  GLU   434       4.913   3.941  44.620  1.00 95.61           C  
ATOM   3389  C   GLU   434       5.867   3.536  43.500  1.00 95.61           C  
ATOM   3390  O   GLU   434       6.919   4.153  43.320  1.00 95.61           O  
ATOM   3391  CB  GLU   434       5.080   3.002  45.818  1.00 95.61           C  
ATOM   3392  CG  GLU   434       4.348   3.464  47.069  1.00 95.61           C  
ATOM   3393  CD  GLU   434       2.880   3.070  47.085  1.00 95.61           C  
ATOM   3394  OE1 GLU   434       2.113   3.620  47.908  1.00 95.61           O  
ATOM   3395  OE2 GLU   434       2.494   2.204  46.270  1.00 95.61           O  
ATOM   3396  N   ASP   435       5.521   2.483  42.784  1.00 97.19           N  
ATOM   3397  CA  ASP   435       6.381   2.017  41.700  1.00 97.19           C  
ATOM   3398  C   ASP   435       6.482   3.062  40.591  1.00 97.19           C  
ATOM   3399  O   ASP   435       7.551   3.255  40.008  1.00 97.19           O  
ATOM   3400  CB  ASP   435       5.860   0.695  41.132  1.00 97.19           C  
ATOM   3401  CG  ASP   435       6.105  -0.485  42.056  1.00 97.19           C  
ATOM   3402  OD1 ASP   435       6.989  -0.398  42.935  1.00 97.19           O  
ATOM   3403  OD2 ASP   435       5.409  -1.512  41.902  1.00 97.19           O  
ATOM   3404  N   MET   436       5.477   3.855  40.324  1.00 97.46           N  
ATOM   3405  CA  MET   436       5.507   4.848  39.255  1.00 97.46           C  
ATOM   3406  C   MET   436       6.305   6.078  39.676  1.00 97.46           C  
ATOM   3407  O   MET   436       6.990   6.690  38.855  1.00 97.46           O  
ATOM   3408  CB  MET   436       4.087   5.256  38.859  1.00 97.46           C  
ATOM   3409  CG  MET   436       3.342   4.193  38.069  1.00 97.46           C  
ATOM   3410  SD  MET   436       1.758   4.812  37.379  1.00 97.46           S  
ATOM   3411  CE  MET   436       0.721   4.766  38.868  1.00 97.46           C  
ATOM   3412  N   ILE   437       6.191   6.390  40.968  1.00 96.89           N  
ATOM   3413  CA  ILE   437       7.016   7.480  41.478  1.00 96.89           C  
ATOM   3414  C   ILE   437       8.492   7.149  41.273  1.00 96.89           C  
ATOM   3415  O   ILE   437       9.265   7.991  40.809  1.00 96.89           O  
ATOM   3416  CB  ILE   437       6.730   7.753  42.972  1.00 96.89           C  
ATOM   3417  CG1 ILE   437       5.351   8.402  43.142  1.00 96.89           C  
ATOM   3418  CG2 ILE   437       7.828   8.632  43.579  1.00 96.89           C  
ATOM   3419  CD1 ILE   437       4.905   8.536  44.591  1.00 96.89           C  
ATOM   3420  N   LYS   438       8.821   5.914  41.616  1.00 96.12           N  
ATOM   3421  CA  LYS   438      10.198   5.460  41.441  1.00 96.12           C  
ATOM   3422  C   LYS   438      10.619   5.537  39.976  1.00 96.12           C  
ATOM   3423  O   LYS   438      11.727   5.980  39.666  1.00 96.12           O  
ATOM   3424  CB  LYS   438      10.362   4.031  41.960  1.00 96.12           C  
ATOM   3425  CG  LYS   438      11.801   3.537  41.967  1.00 96.12           C  
ATOM   3426  CD  LYS   438      11.910   2.142  42.570  1.00 96.12           C  
ATOM   3427  CE  LYS   438      13.338   1.618  42.515  1.00 96.12           C  
ATOM   3428  NZ  LYS   438      13.447   0.245  43.092  1.00 96.12           N  
ATOM   3429  N   PHE   439       9.714   5.151  39.174  1.00 97.09           N  
ATOM   3430  CA  PHE   439       9.969   5.170  37.739  1.00 97.09           C  
ATOM   3431  C   PHE   439      10.235   6.591  37.255  1.00 97.09           C  
ATOM   3432  O   PHE   439      11.190   6.832  36.514  1.00 97.09           O  
ATOM   3433  CB  PHE   439       8.788   4.567  36.973  1.00 97.09           C  
ATOM   3434  CG  PHE   439       8.966   4.574  35.479  1.00 97.09           C  
ATOM   3435  CD1 PHE   439       8.262   5.472  34.685  1.00 97.09           C  
ATOM   3436  CD2 PHE   439       9.837   3.682  34.867  1.00 97.09           C  
ATOM   3437  CE1 PHE   439       8.424   5.481  33.302  1.00 97.09           C  
ATOM   3438  CE2 PHE   439      10.005   3.685  33.485  1.00 97.09           C  
ATOM   3439  CZ  PHE   439       9.297   4.584  32.704  1.00 97.09           C  
ATOM   3440  N   VAL   440       9.400   7.556  37.682  1.00 96.70           N  
ATOM   3441  CA  VAL   440       9.556   8.950  37.282  1.00 96.70           C  
ATOM   3442  C   VAL   440      10.901   9.482  37.773  1.00 96.70           C  
ATOM   3443  O   VAL   440      11.632  10.130  37.021  1.00 96.70           O  
ATOM   3444  CB  VAL   440       8.406   9.829  37.823  1.00 96.70           C  
ATOM   3445  CG1 VAL   440       8.724  11.311  37.637  1.00 96.70           C  
ATOM   3446  CG2 VAL   440       7.091   9.471  37.132  1.00 96.70           C  
ATOM   3447  N   ALA   441      11.248   9.076  38.921  1.00 95.39           N  
ATOM   3448  CA  ALA   441      12.493   9.553  39.518  1.00 95.39           C  
ATOM   3449  C   ALA   441      13.706   8.974  38.796  1.00 95.39           C  
ATOM   3450  O   ALA   441      14.691   9.677  38.562  1.00 95.39           O  
ATOM   3451  CB  ALA   441      12.541   9.198  41.002  1.00 95.39           C  
ATOM   3452  N   GLU   442      13.635   7.729  38.342  1.00 95.10           N  
ATOM   3453  CA  GLU   442      14.753   7.027  37.718  1.00 95.10           C  
ATOM   3454  C   GLU   442      14.939   7.464  36.268  1.00 95.10           C  
ATOM   3455  O   GLU   442      16.057   7.449  35.749  1.00 95.10           O  
ATOM   3456  CB  GLU   442      14.542   5.512  37.788  1.00 95.10           C  
ATOM   3457  CG  GLU   442      14.798   4.918  39.165  1.00 95.10           C  
ATOM   3458  CD  GLU   442      14.428   3.447  39.263  1.00 95.10           C  
ATOM   3459  OE1 GLU   442      14.693   2.823  40.315  1.00 95.10           O  
ATOM   3460  OE2 GLU   442      13.870   2.914  38.278  1.00 95.10           O  
ATOM   3461  N   ASN   443      13.849   7.896  35.725  1.00 96.04           N  
ATOM   3462  CA  ASN   443      13.928   8.114  34.285  1.00 96.04           C  
ATOM   3463  C   ASN   443      13.767   9.589  33.931  1.00 96.04           C  
ATOM   3464  O   ASN   443      13.917   9.973  32.769  1.00 96.04           O  
ATOM   3465  CB  ASN   443      12.876   7.274  33.556  1.00 96.04           C  
ATOM   3466  CG  ASN   443      13.174   5.789  33.610  1.00 96.04           C  
ATOM   3467  OD1 ASN   443      14.042   5.291  32.888  1.00 96.04           O  
ATOM   3468  ND2 ASN   443      12.458   5.071  34.467  1.00 96.04           N  
ATOM   3469  N   GLY   444      13.383  10.402  35.021  1.00 94.28           N  
ATOM   3470  CA  GLY   444      13.296  11.839  34.814  1.00 94.28           C  
ATOM   3471  C   GLY   444      14.548  12.580  35.243  1.00 94.28           C  
ATOM   3472  O   GLY   444      15.408  12.016  35.923  1.00 94.28           O  
ATOM   3473  N   LYS   445      14.684  13.821  34.804  1.00 94.91           N  
ATOM   3474  CA  LYS   445      15.826  14.684  35.094  1.00 94.91           C  
ATOM   3475  C   LYS   445      15.805  15.153  36.546  1.00 94.91           C  
ATOM   3476  O   LYS   445      16.848  15.207  37.201  1.00 94.91           O  
ATOM   3477  CB  LYS   445      15.840  15.889  34.153  1.00 94.91           C  
ATOM   3478  CG  LYS   445      16.965  16.876  34.429  1.00 94.91           C  
ATOM   3479  CD  LYS   445      16.923  18.055  33.465  1.00 94.91           C  
ATOM   3480  CE  LYS   445      18.040  19.051  33.749  1.00 94.91           C  
ATOM   3481  NZ  LYS   445      18.037  20.180  32.771  1.00 94.91           N  
ATOM   3482  N   TYR   446      14.644  15.314  37.221  1.00 92.04           N  
ATOM   3483  CA  TYR   446      14.539  16.108  38.440  1.00 92.04           C  
ATOM   3484  C   TYR   446      14.425  15.211  39.667  1.00 92.04           C  
ATOM   3485  O   TYR   446      14.490  15.690  40.802  1.00 92.04           O  
ATOM   3486  CB  TYR   446      13.332  17.048  38.367  1.00 92.04           C  
ATOM   3487  CG  TYR   446      13.407  18.045  37.236  1.00 92.04           C  
ATOM   3488  CD1 TYR   446      14.381  19.041  37.223  1.00 92.04           C  
ATOM   3489  CD2 TYR   446      12.503  17.994  36.180  1.00 92.04           C  
ATOM   3490  CE1 TYR   446      14.453  19.963  36.184  1.00 92.04           C  
ATOM   3491  CE2 TYR   446      12.566  18.912  35.136  1.00 92.04           C  
ATOM   3492  CZ  TYR   446      13.543  19.890  35.146  1.00 92.04           C  
ATOM   3493  OH  TYR   446      13.609  20.801  34.115  1.00 92.04           O  
ATOM   3494  N   LYS   447      14.386  13.825  39.542  1.00 85.01           N  
ATOM   3495  CA  LYS   447      14.317  12.835  40.613  1.00 85.01           C  
ATOM   3496  C   LYS   447      13.302  13.244  41.676  1.00 85.01           C  
ATOM   3497  O   LYS   447      13.620  13.275  42.866  1.00 85.01           O  
ATOM   3498  CB  LYS   447      15.693  12.638  41.251  1.00 85.01           C  
ATOM   3499  CG  LYS   447      16.770  12.189  40.274  1.00 85.01           C  
ATOM   3500  CD  LYS   447      18.067  11.841  40.993  1.00 85.01           C  
ATOM   3501  CE  LYS   447      19.139  11.371  40.019  1.00 85.01           C  
ATOM   3502  NZ  LYS   447      20.415  11.037  40.719  1.00 85.01           N  
ATOM   3503  N   ALA   448      12.047  13.583  41.248  1.00 79.89           N  
ATOM   3504  CA  ALA   448      10.934  14.151  42.005  1.00 79.89           C  
ATOM   3505  C   ALA   448      10.368  13.135  42.994  1.00 79.89           C  
ATOM   3506  O   ALA   448      10.164  11.970  42.647  1.00 79.89           O  
ATOM   3507  CB  ALA   448       9.838  14.635  41.058  1.00 79.89           C  
ATOM   3508  N   LEU   449      10.161  13.515  44.265  1.00 82.98           N  
ATOM   3509  CA  LEU   449       9.430  12.877  45.355  1.00 82.98           C  
ATOM   3510  C   LEU   449      10.232  11.722  45.945  1.00 82.98           C  
ATOM   3511  O   LEU   449       9.665  10.825  46.573  1.00 82.98           O  
ATOM   3512  CB  LEU   449       8.070  12.373  44.866  1.00 82.98           C  
ATOM   3513  CG  LEU   449       7.048  13.443  44.479  1.00 82.98           C  
ATOM   3514  CD1 LEU   449       5.714  12.798  44.119  1.00 82.98           C  
ATOM   3515  CD2 LEU   449       6.873  14.449  45.612  1.00 82.98           C  
ATOM   3516  N   ILE   450      11.423  11.510  45.569  1.00 80.43           N  
ATOM   3517  CA  ILE   450      12.223  10.497  46.250  1.00 80.43           C  
ATOM   3518  C   ILE   450      13.215  11.172  47.194  1.00 80.43           C  
ATOM   3519  O   ILE   450      13.765  12.229  46.874  1.00 80.43           O  
ATOM   3520  CB  ILE   450      12.970   9.596  45.242  1.00 80.43           C  
ATOM   3521  CG1 ILE   450      11.970   8.801  44.394  1.00 80.43           C  
ATOM   3522  CG2 ILE   450      13.938   8.658  45.970  1.00 80.43           C  
ATOM   3523  CD1 ILE   450      12.620   7.806  43.442  1.00 80.43           C  
ATOM   3524  N   SER   451      13.159  10.919  48.426  1.00 67.82           N  
ATOM   3525  CA  SER   451      14.093  11.446  49.416  1.00 67.82           C  
ATOM   3526  C   SER   451      15.534  11.095  49.060  1.00 67.82           C  
ATOM   3527  O   SER   451      15.777  10.208  48.240  1.00 67.82           O  
ATOM   3528  CB  SER   451      13.758  10.908  50.809  1.00 67.82           C  
ATOM   3529  OG  SER   451      12.396  11.142  51.124  1.00 67.82           O  
ATOM   3530  N   GLU   452      16.485  11.908  49.496  1.00 56.73           N  
ATOM   3531  CA  GLU   452      17.921  11.767  49.275  1.00 56.73           C  
ATOM   3532  C   GLU   452      18.385  10.341  49.557  1.00 56.73           C  
ATOM   3533  O   GLU   452      19.212   9.794  48.824  1.00 56.73           O  
ATOM   3534  CB  GLU   452      18.700  12.756  50.145  1.00 56.73           C  
ATOM   3535  CG  GLU   452      18.971  14.091  49.467  1.00 56.73           C  
ATOM   3536  CD  GLU   452      19.546  15.137  50.410  1.00 56.73           C  
ATOM   3537  OE1 GLU   452      19.758  16.292  49.977  1.00 56.73           O  
ATOM   3538  OE2 GLU   452      19.786  14.798  51.590  1.00 56.73           O  
ATOM   3539  N   ASN   453      17.845   9.745  50.590  1.00 55.01           N  
ATOM   3540  CA  ASN   453      18.384   8.424  50.896  1.00 55.01           C  
ATOM   3541  C   ASN   453      17.960   7.391  49.856  1.00 55.01           C  
ATOM   3542  O   ASN   453      18.737   6.501  49.508  1.00 55.01           O  
ATOM   3543  CB  ASN   453      17.951   7.979  52.295  1.00 55.01           C  
ATOM   3544  CG  ASN   453      18.700   8.702  53.396  1.00 55.01           C  
ATOM   3545  OD1 ASN   453      19.616   9.485  53.131  1.00 55.01           O  
ATOM   3546  ND2 ASN   453      18.316   8.446  54.641  1.00 55.01           N  
ATOM   3547  N   GLU   454      16.756   7.658  49.332  1.00 55.98           N  
ATOM   3548  CA  GLU   454      16.255   6.763  48.294  1.00 55.98           C  
ATOM   3549  C   GLU   454      16.910   7.058  46.947  1.00 55.98           C  
ATOM   3550  O   GLU   454      17.002   6.177  46.090  1.00 55.98           O  
ATOM   3551  CB  GLU   454      14.733   6.876  48.174  1.00 55.98           C  
ATOM   3552  CG  GLU   454      13.977   6.250  49.337  1.00 55.98           C  
ATOM   3553  CD  GLU   454      12.481   6.519  49.294  1.00 55.98           C  
ATOM   3554  OE1 GLU   454      11.726   5.877  50.059  1.00 55.98           O  
ATOM   3555  OE2 GLU   454      12.060   7.377  48.486  1.00 55.98           O  
ATOM   3556  N   GLU   455      17.415   8.301  46.858  1.00 51.21           N  
ATOM   3557  CA  GLU   455      18.277   8.700  45.749  1.00 51.21           C  
ATOM   3558  C   GLU   455      19.448   7.736  45.585  1.00 51.21           C  
ATOM   3559  O   GLU   455      19.765   7.320  44.468  1.00 51.21           O  
ATOM   3560  CB  GLU   455      18.795  10.126  45.957  1.00 51.21           C  
ATOM   3561  CG  GLU   455      18.128  11.159  45.061  1.00 51.21           C  
ATOM   3562  CD  GLU   455      18.722  12.552  45.207  1.00 51.21           C  
ATOM   3563  OE1 GLU   455      18.231  13.493  44.542  1.00 51.21           O  
ATOM   3564  OE2 GLU   455      19.685  12.703  45.991  1.00 51.21           O  
ATOM   3565  N   GLU   456      20.074   7.511  46.716  1.00 48.73           N  
ATOM   3566  CA  GLU   456      21.269   6.675  46.655  1.00 48.73           C  
ATOM   3567  C   GLU   456      20.926   5.252  46.224  1.00 48.73           C  
ATOM   3568  O   GLU   456      21.656   4.642  45.440  1.00 48.73           O  
ATOM   3569  CB  GLU   456      21.983   6.658  48.008  1.00 48.73           C  
ATOM   3570  CG  GLU   456      23.242   7.513  48.051  1.00 48.73           C  
ATOM   3571  CD  GLU   456      23.877   7.577  49.431  1.00 48.73           C  
ATOM   3572  OE1 GLU   456      24.915   8.259  49.591  1.00 48.73           O  
ATOM   3573  OE2 GLU   456      23.333   6.939  50.360  1.00 48.73           O  
ATOM   3574  N   ASN   457      19.702   4.873  46.689  1.00 50.41           N  
ATOM   3575  CA  ASN   457      19.319   3.517  46.308  1.00 50.41           C  
ATOM   3576  C   ASN   457      18.903   3.443  44.841  1.00 50.41           C  
ATOM   3577  O   ASN   457      19.173   2.449  44.165  1.00 50.41           O  
ATOM   3578  CB  ASN   457      18.191   3.006  47.206  1.00 50.41           C  
ATOM   3579  CG  ASN   457      18.652   1.927  48.166  1.00 50.41           C  
ATOM   3580  OD1 ASN   457      19.854   1.712  48.346  1.00 50.41           O  
ATOM   3581  ND2 ASN   457      17.701   1.242  48.790  1.00 50.41           N  
ATOM   3582  N   ALA   458      18.286   4.606  44.401  1.00 51.45           N  
ATOM   3583  CA  ALA   458      17.860   4.650  43.004  1.00 51.45           C  
ATOM   3584  C   ALA   458      19.062   4.637  42.064  1.00 51.45           C  
ATOM   3585  O   ALA   458      19.039   3.970  41.026  1.00 51.45           O  
ATOM   3586  CB  ALA   458      17.002   5.886  42.749  1.00 51.45           C  
ATOM   3587  N   THR   459      20.162   5.298  42.476  1.00 52.01           N  
ATOM   3588  CA  THR   459      21.391   5.299  41.690  1.00 52.01           C  
ATOM   3589  C   THR   459      22.059   3.928  41.728  1.00 52.01           C  
ATOM   3590  O   THR   459      22.568   3.450  40.712  1.00 52.01           O  
ATOM   3591  CB  THR   459      22.377   6.368  42.196  1.00 52.01           C  
ATOM   3592  OG1 THR   459      21.813   7.029  43.336  1.00 52.01           O  
ATOM   3593  CG2 THR   459      22.668   7.404  41.115  1.00 52.01           C  
ATOM   3594  N   ALA   460      22.024   3.382  42.930  1.00 46.83           N  
ATOM   3595  CA  ALA   460      22.702   2.097  43.080  1.00 46.83           C  
ATOM   3596  C   ALA   460      22.004   1.010  42.268  1.00 46.83           C  
ATOM   3597  O   ALA   460      22.661   0.168  41.651  1.00 46.83           O  
ATOM   3598  CB  ALA   460      22.766   1.698  44.552  1.00 46.83           C  
ATOM   3599  N   ALA   461      20.669   1.153  42.283  1.00 50.58           N  
ATOM   3600  CA  ALA   461      19.927   0.138  41.539  1.00 50.58           C  
ATOM   3601  C   ALA   461      20.158   0.281  40.038  1.00 50.58           C  
ATOM   3602  O   ALA   461      20.249  -0.718  39.320  1.00 50.58           O  
ATOM   3603  CB  ALA   461      18.436   0.229  41.856  1.00 50.58           C  
ATOM   3604  N   SER   462      20.312   1.565  39.657  1.00 50.78           N  
ATOM   3605  CA  SER   462      20.573   1.838  38.247  1.00 50.78           C  
ATOM   3606  C   SER   462      21.948   1.327  37.830  1.00 50.78           C  
ATOM   3607  O   SER   462      22.120   0.833  36.714  1.00 50.78           O  
ATOM   3608  CB  SER   462      20.470   3.338  37.964  1.00 50.78           C  
ATOM   3609  OG  SER   462      20.448   3.585  36.569  1.00 50.78           O  
ATOM   3610  N   SER   463      22.861   1.391  38.754  1.00 46.83           N  
ATOM   3611  CA  SER   463      24.203   0.951  38.388  1.00 46.83           C  
ATOM   3612  C   SER   463      24.329  -0.567  38.473  1.00 46.83           C  
ATOM   3613  O   SER   463      25.071  -1.177  37.701  1.00 46.83           O  
ATOM   3614  CB  SER   463      25.248   1.609  39.290  1.00 46.83           C  
ATOM   3615  OG  SER   463      26.498   0.951  39.175  1.00 46.83           O  
ATOM   3616  N   SER   464      23.526  -1.095  39.351  1.00 41.88           N  
ATOM   3617  CA  SER   464      23.674  -2.542  39.470  1.00 41.88           C  
ATOM   3618  C   SER   464      22.904  -3.268  38.372  1.00 41.88           C  
ATOM   3619  O   SER   464      23.277  -4.372  37.971  1.00 41.88           O  
ATOM   3620  CB  SER   464      23.194  -3.019  40.841  1.00 41.88           C  
ATOM   3621  OG  SER   464      22.030  -2.317  41.240  1.00 41.88           O  
ATOM   3622  N   SER   465      21.882  -2.571  37.902  1.00 39.24           N  
ATOM   3623  CA  SER   465      21.149  -3.270  36.851  1.00 39.24           C  
ATOM   3624  C   SER   465      21.928  -3.271  35.540  1.00 39.24           C  
ATOM   3625  O   SER   465      21.605  -4.026  34.621  1.00 39.24           O  
ATOM   3626  CB  SER   465      19.777  -2.629  36.637  1.00 39.24           C  
ATOM   3627  OG  SER   465      19.882  -1.216  36.604  1.00 39.24           O  
ATOM   3628  N   GLU   466      22.949  -2.433  35.499  1.00 39.27           N  
ATOM   3629  CA  GLU   466      23.739  -2.567  34.279  1.00 39.27           C  
ATOM   3630  C   GLU   466      24.471  -3.905  34.239  1.00 39.27           C  
ATOM   3631  O   GLU   466      24.696  -4.464  33.164  1.00 39.27           O  
ATOM   3632  CB  GLU   466      24.741  -1.416  34.159  1.00 39.27           C  
ATOM   3633  CG  GLU   466      24.426  -0.440  33.034  1.00 39.27           C  
ATOM   3634  CD  GLU   466      25.338   0.776  33.022  1.00 39.27           C  
ATOM   3635  OE1 GLU   466      25.275   1.572  32.057  1.00 39.27           O  
ATOM   3636  OE2 GLU   466      26.122   0.935  33.984  1.00 39.27           O  
ATOM   3637  N   THR   467      24.482  -4.560  35.400  1.00 39.79           N  
ATOM   3638  CA  THR   467      25.274  -5.763  35.170  1.00 39.79           C  
ATOM   3639  C   THR   467      24.432  -7.016  35.393  1.00 39.79           C  
ATOM   3640  O   THR   467      24.771  -8.094  34.899  1.00 39.79           O  
ATOM   3641  CB  THR   467      26.511  -5.802  36.087  1.00 39.79           C  
ATOM   3642  OG1 THR   467      26.364  -4.819  37.119  1.00 39.79           O  
ATOM   3643  CG2 THR   467      27.787  -5.513  35.302  1.00 39.79           C  
ATOM   3644  N   SER   468      23.101  -6.880  35.410  1.00 36.32           N  
ATOM   3645  CA  SER   468      22.564  -8.236  35.460  1.00 36.32           C  
ATOM   3646  C   SER   468      21.353  -8.385  34.545  1.00 36.32           C  
ATOM   3647  O   SER   468      20.248  -7.965  34.895  1.00 36.32           O  
ATOM   3648  CB  SER   468      22.179  -8.608  36.892  1.00 36.32           C  
ATOM   3649  OG  SER   468      21.349  -9.757  36.908  1.00 36.32           O  
ATOM   3650  N   ALA   469      21.479  -8.094  33.271  1.00 37.14           N  
ATOM   3651  CA  ALA   469      20.283  -8.466  32.519  1.00 37.14           C  
ATOM   3652  C   ALA   469      20.398  -9.886  31.972  1.00 37.14           C  
ATOM   3653  O   ALA   469      21.206 -10.150  31.078  1.00 37.14           O  
ATOM   3654  CB  ALA   469      20.043  -7.478  31.380  1.00 37.14           C  
ATOM   3655  N   THR   470      20.339 -10.935  32.681  1.00 36.33           N  
ATOM   3656  CA  THR   470      19.933 -12.218  32.117  1.00 36.33           C  
ATOM   3657  C   THR   470      18.421 -12.401  32.224  1.00 36.33           C  
ATOM   3658  O   THR   470      17.850 -12.266  33.308  1.00 36.33           O  
ATOM   3659  CB  THR   470      20.645 -13.388  32.820  1.00 36.33           C  
ATOM   3660  OG1 THR   470      21.934 -12.953  33.271  1.00 36.33           O  
ATOM   3661  CG2 THR   470      20.823 -14.572  31.875  1.00 36.33           C  
ATOM   3662  N   PRO   471      17.666 -12.224  31.186  1.00 43.37           N  
ATOM   3663  CA  PRO   471      16.216 -12.408  31.287  1.00 43.37           C  
ATOM   3664  C   PRO   471      15.830 -13.809  31.758  1.00 43.37           C  
ATOM   3665  O   PRO   471      16.452 -14.794  31.352  1.00 43.37           O  
ATOM   3666  CB  PRO   471      15.729 -12.160  29.857  1.00 43.37           C  
ATOM   3667  CG  PRO   471      16.974 -12.134  29.029  1.00 43.37           C  
ATOM   3668  CD  PRO   471      18.159 -12.126  29.950  1.00 43.37           C  
ATOM   3669  N   THR   472      15.310 -13.930  32.911  1.00 35.28           N  
ATOM   3670  CA  THR   472      14.616 -15.129  33.367  1.00 35.28           C  
ATOM   3671  C   THR   472      13.195 -15.175  32.812  1.00 35.28           C  
ATOM   3672  O   THR   472      12.443 -14.206  32.936  1.00 35.28           O  
ATOM   3673  CB  THR   472      14.572 -15.198  34.905  1.00 35.28           C  
ATOM   3674  OG1 THR   472      15.362 -14.133  35.448  1.00 35.28           O  
ATOM   3675  CG2 THR   472      15.118 -16.529  35.411  1.00 35.28           C  
ATOM   3676  N   SER   473      13.016 -15.873  31.706  1.00 35.10           N  
ATOM   3677  CA  SER   473      11.949 -16.424  30.876  1.00 35.10           C  
ATOM   3678  C   SER   473      10.969 -17.243  31.708  1.00 35.10           C  
ATOM   3679  O   SER   473      10.069 -17.886  31.163  1.00 35.10           O  
ATOM   3680  CB  SER   473      12.532 -17.292  29.760  1.00 35.10           C  
ATOM   3681  OG  SER   473      11.508 -18.016  29.099  1.00 35.10           O  
ATOM   3682  N   THR   474      10.556 -16.815  32.908  1.00 37.97           N  
ATOM   3683  CA  THR   474       9.513 -17.680  33.451  1.00 37.97           C  
ATOM   3684  C   THR   474       8.209 -16.908  33.630  1.00 37.97           C  
ATOM   3685  O   THR   474       7.142 -17.507  33.777  1.00 37.97           O  
ATOM   3686  CB  THR   474       9.940 -18.292  34.798  1.00 37.97           C  
ATOM   3687  OG1 THR   474      11.234 -18.892  34.655  1.00 37.97           O  
ATOM   3688  CG2 THR   474       8.948 -19.356  35.257  1.00 37.97           C  
ATOM   3689  N   ALA   475       8.227 -15.634  33.249  1.00 39.46           N  
ATOM   3690  CA  ALA   475       6.943 -15.029  33.593  1.00 39.46           C  
ATOM   3691  C   ALA   475       5.995 -15.037  32.397  1.00 39.46           C  
ATOM   3692  O   ALA   475       4.815 -14.705  32.530  1.00 39.46           O  
ATOM   3693  CB  ALA   475       7.145 -13.603  34.099  1.00 39.46           C  
ATOM   3694  N   ALA   476       6.391 -15.764  31.377  1.00 40.69           N  
ATOM   3695  CA  ALA   476       5.532 -15.756  30.195  1.00 40.69           C  
ATOM   3696  C   ALA   476       4.568 -16.939  30.210  1.00 40.69           C  
ATOM   3697  O   ALA   476       3.496 -16.882  29.603  1.00 40.69           O  
ATOM   3698  CB  ALA   476       6.376 -15.776  28.923  1.00 40.69           C  
ATOM   3699  N   SER   477       4.778 -17.823  31.133  1.00 41.94           N  
ATOM   3700  CA  SER   477       3.888 -18.973  31.012  1.00 41.94           C  
ATOM   3701  C   SER   477       2.601 -18.761  31.803  1.00 41.94           C  
ATOM   3702  O   SER   477       1.546 -19.279  31.432  1.00 41.94           O  
ATOM   3703  CB  SER   477       4.587 -20.245  31.492  1.00 41.94           C  
ATOM   3704  OG  SER   477       5.009 -20.111  32.838  1.00 41.94           O  
ATOM   3705  N   GLU   478       2.632 -17.853  32.723  1.00 41.29           N  
ATOM   3706  CA  GLU   478       1.389 -17.817  33.488  1.00 41.29           C  
ATOM   3707  C   GLU   478       0.345 -16.939  32.804  1.00 41.29           C  
ATOM   3708  O   GLU   478      -0.858 -17.175  32.939  1.00 41.29           O  
ATOM   3709  CB  GLU   478       1.647 -17.314  34.911  1.00 41.29           C  
ATOM   3710  CG  GLU   478       0.700 -17.896  35.950  1.00 41.29           C  
ATOM   3711  CD  GLU   478       1.140 -17.627  37.380  1.00 41.29           C  
ATOM   3712  OE1 GLU   478       0.413 -18.017  38.322  1.00 41.29           O  
ATOM   3713  OE2 GLU   478       2.219 -17.020  37.560  1.00 41.29           O  
ATOM   3714  N   GLU   479       0.850 -16.082  31.949  1.00 41.72           N  
ATOM   3715  CA  GLU   479      -0.135 -15.180  31.362  1.00 41.72           C  
ATOM   3716  C   GLU   479      -0.872 -15.846  30.204  1.00 41.72           C  
ATOM   3717  O   GLU   479      -2.045 -15.556  29.958  1.00 41.72           O  
ATOM   3718  CB  GLU   479       0.534 -13.888  30.886  1.00 41.72           C  
ATOM   3719  CG  GLU   479      -0.439 -12.743  30.648  1.00 41.72           C  
ATOM   3720  CD  GLU   479       0.250 -11.402  30.450  1.00 41.72           C  
ATOM   3721  OE1 GLU   479      -0.448 -10.389  30.218  1.00 41.72           O  
ATOM   3722  OE2 GLU   479       1.498 -11.364  30.527  1.00 41.72           O  
ATOM   3723  N   THR   480      -0.242 -16.880  29.696  1.00 42.17           N  
ATOM   3724  CA  THR   480      -0.893 -17.458  28.525  1.00 42.17           C  
ATOM   3725  C   THR   480      -2.054 -18.357  28.940  1.00 42.17           C  
ATOM   3726  O   THR   480      -3.043 -18.477  28.215  1.00 42.17           O  
ATOM   3727  CB  THR   480       0.105 -18.265  27.673  1.00 42.17           C  
ATOM   3728  OG1 THR   480       1.072 -18.879  28.533  1.00 42.17           O  
ATOM   3729  CG2 THR   480       0.827 -17.366  26.675  1.00 42.17           C  
ATOM   3730  N   ALA   481      -1.902 -18.860  30.147  1.00 43.44           N  
ATOM   3731  CA  ALA   481      -2.988 -19.776  30.485  1.00 43.44           C  
ATOM   3732  C   ALA   481      -4.283 -19.016  30.757  1.00 43.44           C  
ATOM   3733  O   ALA   481      -5.371 -19.492  30.426  1.00 43.44           O  
ATOM   3734  CB  ALA   481      -2.609 -20.627  31.695  1.00 43.44           C  
ATOM   3735  N   ALA   482      -4.104 -17.719  31.163  1.00 44.97           N  
ATOM   3736  CA  ALA   482      -5.344 -17.040  31.530  1.00 44.97           C  
ATOM   3737  C   ALA   482      -6.053 -16.488  30.296  1.00 44.97           C  
ATOM   3738  O   ALA   482      -7.284 -16.444  30.248  1.00 44.97           O  
ATOM   3739  CB  ALA   482      -5.062 -15.918  32.525  1.00 44.97           C  
ATOM   3740  N   SER   483      -5.253 -16.267  29.320  1.00 43.14           N  
ATOM   3741  CA  SER   483      -5.861 -15.674  28.134  1.00 43.14           C  
ATOM   3742  C   SER   483      -6.602 -16.722  27.310  1.00 43.14           C  
ATOM   3743  O   SER   483      -7.626 -16.422  26.692  1.00 43.14           O  
ATOM   3744  CB  SER   483      -4.799 -14.992  27.271  1.00 43.14           C  
ATOM   3745  OG  SER   483      -5.392 -14.359  26.150  1.00 43.14           O  
ATOM   3746  N   GLU   484      -6.123 -17.926  27.472  1.00 44.64           N  
ATOM   3747  CA  GLU   484      -6.765 -18.943  26.645  1.00 44.64           C  
ATOM   3748  C   GLU   484      -8.178 -19.245  27.138  1.00 44.64           C  
ATOM   3749  O   GLU   484      -9.069 -19.543  26.341  1.00 44.64           O  
ATOM   3750  CB  GLU   484      -5.930 -20.226  26.625  1.00 44.64           C  
ATOM   3751  CG  GLU   484      -6.038 -21.010  25.326  1.00 44.64           C  
ATOM   3752  CD  GLU   484      -5.133 -22.230  25.285  1.00 44.64           C  
ATOM   3753  OE1 GLU   484      -5.240 -23.034  24.331  1.00 44.64           O  
ATOM   3754  OE2 GLU   484      -4.310 -22.385  26.214  1.00 44.64           O  
ATOM   3755  N   THR   485      -8.345 -19.073  28.443  1.00 44.81           N  
ATOM   3756  CA  THR   485      -9.679 -19.404  28.931  1.00 44.81           C  
ATOM   3757  C   THR   485     -10.677 -18.312  28.558  1.00 44.81           C  
ATOM   3758  O   THR   485     -11.846 -18.598  28.290  1.00 44.81           O  
ATOM   3759  CB  THR   485      -9.680 -19.604  30.458  1.00 44.81           C  
ATOM   3760  OG1 THR   485      -8.329 -19.729  30.919  1.00 44.81           O  
ATOM   3761  CG2 THR   485     -10.456 -20.859  30.847  1.00 44.81           C  
ATOM   3762  N   ALA   486     -10.121 -17.137  28.274  1.00 46.75           N  
ATOM   3763  CA  ALA   486     -11.064 -16.053  28.011  1.00 46.75           C  
ATOM   3764  C   ALA   486     -11.537 -16.077  26.560  1.00 46.75           C  
ATOM   3765  O   ALA   486     -12.700 -15.783  26.275  1.00 46.75           O  
ATOM   3766  CB  ALA   486     -10.430 -14.704  28.339  1.00 46.75           C  
ATOM   3767  N   SER   487     -10.656 -16.626  25.750  1.00 43.49           N  
ATOM   3768  CA  SER   487     -11.073 -16.618  24.352  1.00 43.49           C  
ATOM   3769  C   SER   487     -12.015 -17.778  24.049  1.00 43.49           C  
ATOM   3770  O   SER   487     -12.862 -17.680  23.159  1.00 43.49           O  
ATOM   3771  CB  SER   487      -9.855 -16.685  23.428  1.00 43.49           C  
ATOM   3772  OG  SER   487      -9.087 -15.499  23.522  1.00 43.49           O  
ATOM   3773  N   ALA   488     -11.840 -18.809  24.810  1.00 46.11           N  
ATOM   3774  CA  ALA   488     -12.744 -19.921  24.530  1.00 46.11           C  
ATOM   3775  C   ALA   488     -14.172 -19.586  24.951  1.00 46.11           C  
ATOM   3776  O   ALA   488     -15.133 -20.043  24.327  1.00 46.11           O  
ATOM   3777  CB  ALA   488     -12.266 -21.186  25.240  1.00 46.11           C  
ATOM   3778  N   GLU   489     -14.262 -18.601  25.856  1.00 44.87           N  
ATOM   3779  CA  GLU   489     -15.630 -18.278  26.250  1.00 44.87           C  
ATOM   3780  C   GLU   489     -16.278 -17.317  25.257  1.00 44.87           C  
ATOM   3781  O   GLU   489     -17.485 -17.386  25.017  1.00 44.87           O  
ATOM   3782  CB  GLU   489     -15.656 -17.676  27.657  1.00 44.87           C  
ATOM   3783  CG  GLU   489     -17.006 -17.790  28.350  1.00 44.87           C  
ATOM   3784  CD  GLU   489     -16.895 -18.114  29.831  1.00 44.87           C  
ATOM   3785  OE1 GLU   489     -17.913 -18.008  30.553  1.00 44.87           O  
ATOM   3786  OE2 GLU   489     -15.782 -18.475  30.274  1.00 44.87           O  
ATOM   3787  N   GLU   490     -15.471 -16.636  24.507  1.00 43.84           N  
ATOM   3788  CA  GLU   490     -16.094 -15.693  23.583  1.00 43.84           C  
ATOM   3789  C   GLU   490     -16.518 -16.384  22.291  1.00 43.84           C  
ATOM   3790  O   GLU   490     -17.498 -15.984  21.660  1.00 43.84           O  
ATOM   3791  CB  GLU   490     -15.141 -14.536  23.273  1.00 43.84           C  
ATOM   3792  CG  GLU   490     -15.686 -13.169  23.661  1.00 43.84           C  
ATOM   3793  CD  GLU   490     -14.648 -12.062  23.574  1.00 43.84           C  
ATOM   3794  OE1 GLU   490     -14.985 -10.890  23.858  1.00 43.84           O  
ATOM   3795  OE2 GLU   490     -13.488 -12.368  23.217  1.00 43.84           O  
ATOM   3796  N   GLY   491     -15.872 -17.482  22.001  1.00 43.39           N  
ATOM   3797  CA  GLY   491     -16.252 -18.095  20.738  1.00 43.39           C  
ATOM   3798  C   GLY   491     -17.523 -18.918  20.832  1.00 43.39           C  
ATOM   3799  O   GLY   491     -18.161 -19.201  19.816  1.00 43.39           O  
ATOM   3800  N   LYS   492     -17.984 -19.113  22.071  1.00 43.79           N  
ATOM   3801  CA  LYS   492     -19.246 -19.847  22.101  1.00 43.79           C  
ATOM   3802  C   LYS   492     -20.432 -18.909  21.896  1.00 43.79           C  
ATOM   3803  O   LYS   492     -21.477 -19.323  21.390  1.00 43.79           O  
ATOM   3804  CB  LYS   492     -19.397 -20.600  23.424  1.00 43.79           C  
ATOM   3805  CG  LYS   492     -19.007 -22.069  23.347  1.00 43.79           C  
ATOM   3806  CD  LYS   492     -19.276 -22.788  24.663  1.00 43.79           C  
ATOM   3807  CE  LYS   492     -18.857 -24.250  24.598  1.00 43.79           C  
ATOM   3808  NZ  LYS   492     -19.238 -24.991  25.837  1.00 43.79           N  
ATOM   3809  N   GLU   493     -20.136 -17.588  21.977  1.00 41.20           N  
ATOM   3810  CA  GLU   493     -21.335 -16.776  21.793  1.00 41.20           C  
ATOM   3811  C   GLU   493     -21.509 -16.372  20.332  1.00 41.20           C  
ATOM   3812  O   GLU   493     -22.636 -16.225  19.853  1.00 41.20           O  
ATOM   3813  CB  GLU   493     -21.284 -15.530  22.681  1.00 41.20           C  
ATOM   3814  CG  GLU   493     -22.582 -15.250  23.424  1.00 41.20           C  
ATOM   3815  CD  GLU   493     -22.498 -14.043  24.344  1.00 41.20           C  
ATOM   3816  OE1 GLU   493     -23.527 -13.670  24.952  1.00 41.20           O  
ATOM   3817  OE2 GLU   493     -21.395 -13.464  24.457  1.00 41.20           O  
ATOM   3818  N   THR   494     -20.471 -16.576  19.595  1.00 38.08           N  
ATOM   3819  CA  THR   494     -20.899 -16.185  18.257  1.00 38.08           C  
ATOM   3820  C   THR   494     -20.898 -17.387  17.316  1.00 38.08           C  
ATOM   3821  O   THR   494     -21.442 -17.318  16.212  1.00 38.08           O  
ATOM   3822  CB  THR   494     -19.996 -15.079  17.682  1.00 38.08           C  
ATOM   3823  OG1 THR   494     -18.644 -15.309  18.098  1.00 38.08           O  
ATOM   3824  CG2 THR   494     -20.437 -13.702  18.166  1.00 38.08           C  
ATOM   3825  N   ALA   495     -21.138 -18.601  17.773  1.00 25.54           N  
ATOM   3826  CA  ALA   495     -21.596 -19.695  16.920  1.00 25.54           C  
ATOM   3827  C   ALA   495     -23.069 -20.007  17.172  1.00 25.54           C  
ATOM   3828  O   ALA   495     -23.812 -20.318  16.238  1.00 25.54           O  
ATOM   3829  CB  ALA   495     -20.745 -20.941  17.149  1.00 25.54           C  
TER    3830      ALA   495                                                       
END   
