# Supplementary material for: The transformative power of transformers in protein structure prediction
Source: Proc Natl Acad Sci U S A. 2023 Jul 31;120(32):e2303499120. doi: 10.1073/pnas.2303499120 (PMC10410766; doi:10.1073/pnas.2303499120)
Supplement: Supplementary file 2 — Dataset S01 (GZ) [file pnas.2303499120.sd01.gz › SI_Data/predicted_structures/OmegaFold/T1134s1.pdb]

ATOM      1  N   MET     1      14.326   5.606  15.502  1.00 55.11           N  
ATOM      2  CA  MET     1      14.281   6.951  14.935  1.00 55.11           C  
ATOM      3  C   MET     1      14.220   8.004  16.036  1.00 55.11           C  
ATOM      4  O   MET     1      13.543   7.811  17.048  1.00 55.11           O  
ATOM      5  CB  MET     1      13.080   7.100  14.000  1.00 55.11           C  
ATOM      6  CG  MET     1      13.446   7.587  12.606  1.00 55.11           C  
ATOM      7  SD  MET     1      11.970   7.885  11.557  1.00 55.11           S  
ATOM      8  CE  MET     1      11.845   6.281  10.717  1.00 55.11           C  
ATOM      9  N   ASP     2      15.073   8.994  15.943  1.00 62.24           N  
ATOM     10  CA  ASP     2      14.912  10.200  16.749  1.00 62.24           C  
ATOM     11  C   ASP     2      13.821  11.102  16.177  1.00 62.24           C  
ATOM     12  O   ASP     2      13.989  11.684  15.103  1.00 62.24           O  
ATOM     13  CB  ASP     2      16.234  10.966  16.840  1.00 62.24           C  
ATOM     14  CG  ASP     2      16.211  12.066  17.887  1.00 62.24           C  
ATOM     15  OD1 ASP     2      15.142  12.318  18.484  1.00 62.24           O  
ATOM     16  OD2 ASP     2      17.271  12.688  18.114  1.00 62.24           O  
ATOM     17  N   LEU     3      12.704  11.185  16.780  1.00 74.17           N  
ATOM     18  CA  LEU     3      11.482  11.795  16.267  1.00 74.17           C  
ATOM     19  C   LEU     3      11.457  13.291  16.561  1.00 74.17           C  
ATOM     20  O   LEU     3      10.386  13.874  16.744  1.00 74.17           O  
ATOM     21  CB  LEU     3      10.250  11.122  16.878  1.00 74.17           C  
ATOM     22  CG  LEU     3       9.972   9.685  16.433  1.00 74.17           C  
ATOM     23  CD1 LEU     3       8.897   9.057  17.315  1.00 74.17           C  
ATOM     24  CD2 LEU     3       9.555   9.651  14.967  1.00 74.17           C  
ATOM     25  N   LYS     4      12.612  13.930  16.621  1.00 87.19           N  
ATOM     26  CA  LYS     4      12.582  15.383  16.756  1.00 87.19           C  
ATOM     27  C   LYS     4      12.612  16.062  15.390  1.00 87.19           C  
ATOM     28  O   LYS     4      13.527  15.832  14.596  1.00 87.19           O  
ATOM     29  CB  LYS     4      13.755  15.868  17.608  1.00 87.19           C  
ATOM     30  CG  LYS     4      13.685  15.433  19.064  1.00 87.19           C  
ATOM     31  CD  LYS     4      14.823  16.029  19.882  1.00 87.19           C  
ATOM     32  CE  LYS     4      14.791  15.542  21.325  1.00 87.19           C  
ATOM     33  NZ  LYS     4      15.897  16.136  22.135  1.00 87.19           N  
ATOM     34  N   PRO     5      11.589  16.871  15.050  1.00 91.41           N  
ATOM     35  CA  PRO     5      11.503  17.479  13.720  1.00 91.41           C  
ATOM     36  C   PRO     5      12.757  18.267  13.348  1.00 91.41           C  
ATOM     37  O   PRO     5      13.129  18.324  12.174  1.00 91.41           O  
ATOM     38  CB  PRO     5      10.289  18.405  13.833  1.00 91.41           C  
ATOM     39  CG  PRO     5      10.089  18.594  15.302  1.00 91.41           C  
ATOM     40  CD  PRO     5      10.597  17.373  16.014  1.00 91.41           C  
ATOM     41  N   ASP     6      13.486  18.784  14.317  1.00 93.25           N  
ATOM     42  CA  ASP     6      14.654  19.619  14.051  1.00 93.25           C  
ATOM     43  C   ASP     6      15.773  18.809  13.401  1.00 93.25           C  
ATOM     44  O   ASP     6      16.674  19.373  12.778  1.00 93.25           O  
ATOM     45  CB  ASP     6      15.156  20.267  15.343  1.00 93.25           C  
ATOM     46  CG  ASP     6      14.101  21.118  16.029  1.00 93.25           C  
ATOM     47  OD1 ASP     6      13.157  20.557  16.624  1.00 93.25           O  
ATOM     48  OD2 ASP     6      14.214  22.361  15.970  1.00 93.25           O  
ATOM     49  N   ASN     7      15.668  17.531  13.507  1.00 93.02           N  
ATOM     50  CA  ASN     7      16.701  16.691  12.911  1.00 93.02           C  
ATOM     51  C   ASN     7      16.505  16.543  11.405  1.00 93.02           C  
ATOM     52  O   ASN     7      17.418  16.121  10.694  1.00 93.02           O  
ATOM     53  CB  ASN     7      16.728  15.316  13.581  1.00 93.02           C  
ATOM     54  CG  ASN     7      17.234  15.371  15.009  1.00 93.02           C  
ATOM     55  OD1 ASN     7      17.959  16.294  15.388  1.00 93.02           O  
ATOM     56  ND2 ASN     7      16.854  14.384  15.812  1.00 93.02           N  
ATOM     57  N   TYR     8      15.341  17.016  10.925  1.00 92.92           N  
ATOM     58  CA  TYR     8      15.037  16.705   9.533  1.00 92.92           C  
ATOM     59  C   TYR     8      14.672  17.966   8.760  1.00 92.92           C  
ATOM     60  O   TYR     8      14.827  18.019   7.537  1.00 92.92           O  
ATOM     61  CB  TYR     8      13.894  15.689   9.446  1.00 92.92           C  
ATOM     62  CG  TYR     8      14.191  14.380  10.135  1.00 92.92           C  
ATOM     63  CD1 TYR     8      14.961  13.401   9.511  1.00 92.92           C  
ATOM     64  CD2 TYR     8      13.702  14.119  11.410  1.00 92.92           C  
ATOM     65  CE1 TYR     8      15.235  12.192  10.141  1.00 92.92           C  
ATOM     66  CE2 TYR     8      13.971  12.914  12.050  1.00 92.92           C  
ATOM     67  CZ  TYR     8      14.737  11.958  11.409  1.00 92.92           C  
ATOM     68  OH  TYR     8      15.006  10.763  12.038  1.00 92.92           O  
ATOM     69  N   PHE     9      14.071  18.902   9.553  1.00 95.80           N  
ATOM     70  CA  PHE     9      13.548  20.068   8.851  1.00 95.80           C  
ATOM     71  C   PHE     9      14.115  21.354   9.440  1.00 95.80           C  
ATOM     72  O   PHE     9      14.610  21.360  10.569  1.00 95.80           O  
ATOM     73  CB  PHE     9      12.018  20.093   8.911  1.00 95.80           C  
ATOM     74  CG  PHE     9      11.370  18.826   8.420  1.00 95.80           C  
ATOM     75  CD1 PHE     9      11.257  18.570   7.059  1.00 95.80           C  
ATOM     76  CD2 PHE     9      10.875  17.892   9.320  1.00 95.80           C  
ATOM     77  CE1 PHE     9      10.658  17.398   6.601  1.00 95.80           C  
ATOM     78  CE2 PHE     9      10.275  16.719   8.870  1.00 95.80           C  
ATOM     79  CZ  PHE     9      10.167  16.474   7.510  1.00 95.80           C  
ATOM     80  N   SER    10      14.109  22.448   8.632  1.00 96.39           N  
ATOM     81  CA  SER    10      14.485  23.798   9.040  1.00 96.39           C  
ATOM     82  C   SER    10      13.547  24.838   8.438  1.00 96.39           C  
ATOM     83  O   SER    10      12.714  24.514   7.589  1.00 96.39           O  
ATOM     84  CB  SER    10      15.926  24.100   8.628  1.00 96.39           C  
ATOM     85  OG  SER    10      16.066  24.056   7.218  1.00 96.39           O  
ATOM     86  N   GLY    11      13.604  25.976   9.006  1.00 96.19           N  
ATOM     87  CA  GLY    11      12.826  27.079   8.467  1.00 96.19           C  
ATOM     88  C   GLY    11      11.332  26.818   8.479  1.00 96.19           C  
ATOM     89  O   GLY    11      10.782  26.375   9.489  1.00 96.19           O  
ATOM     90  N   GLN    12      10.715  27.145   7.330  1.00 96.23           N  
ATOM     91  CA  GLN    12       9.264  27.016   7.231  1.00 96.23           C  
ATOM     92  C   GLN    12       8.834  25.555   7.319  1.00 96.23           C  
ATOM     93  O   GLN    12       7.766  25.248   7.853  1.00 96.23           O  
ATOM     94  CB  GLN    12       8.758  27.635   5.928  1.00 96.23           C  
ATOM     95  CG  GLN    12       8.752  29.158   5.931  1.00 96.23           C  
ATOM     96  CD  GLN    12       8.203  29.746   4.644  1.00 96.23           C  
ATOM     97  OE1 GLN    12       7.814  29.014   3.728  1.00 96.23           O  
ATOM     98  NE2 GLN    12       8.169  31.071   4.566  1.00 96.23           N  
ATOM     99  N   GLN    13       9.620  24.646   6.836  1.00 96.54           N  
ATOM    100  CA  GLN    13       9.330  23.219   6.935  1.00 96.54           C  
ATOM    101  C   GLN    13       9.274  22.769   8.392  1.00 96.54           C  
ATOM    102  O   GLN    13       8.432  21.949   8.762  1.00 96.54           O  
ATOM    103  CB  GLN    13      10.376  22.404   6.173  1.00 96.54           C  
ATOM    104  CG  GLN    13      10.219  22.462   4.660  1.00 96.54           C  
ATOM    105  CD  GLN    13      11.211  21.574   3.932  1.00 96.54           C  
ATOM    106  OE1 GLN    13      12.377  21.469   4.327  1.00 96.54           O  
ATOM    107  NE2 GLN    13      10.757  20.930   2.863  1.00 96.54           N  
ATOM    108  N   LEU    14      10.271  23.264   9.200  1.00 97.24           N  
ATOM    109  CA  LEU    14      10.303  22.875  10.605  1.00 97.24           C  
ATOM    110  C   LEU    14       9.042  23.341  11.327  1.00 97.24           C  
ATOM    111  O   LEU    14       8.445  22.583  12.095  1.00 97.24           O  
ATOM    112  CB  LEU    14      11.542  23.453  11.294  1.00 97.24           C  
ATOM    113  CG  LEU    14      11.653  23.217  12.801  1.00 97.24           C  
ATOM    114  CD1 LEU    14      11.617  21.723  13.108  1.00 97.24           C  
ATOM    115  CD2 LEU    14      12.927  23.850  13.349  1.00 97.24           C  
ATOM    116  N   THR    15       8.608  24.611  11.008  1.00 97.28           N  
ATOM    117  CA  THR    15       7.395  25.131  11.630  1.00 97.28           C  
ATOM    118  C   THR    15       6.191  24.264  11.274  1.00 97.28           C  
ATOM    119  O   THR    15       5.409  23.889  12.150  1.00 97.28           O  
ATOM    120  CB  THR    15       7.128  26.586  11.202  1.00 97.28           C  
ATOM    121  OG1 THR    15       8.267  27.391  11.529  1.00 97.28           O  
ATOM    122  CG2 THR    15       5.901  27.151  11.910  1.00 97.28           C  
ATOM    123  N   LEU    16       6.044  23.897   9.998  1.00 97.64           N  
ATOM    124  CA  LEU    16       4.950  23.039   9.555  1.00 97.64           C  
ATOM    125  C   LEU    16       5.082  21.641  10.151  1.00 97.64           C  
ATOM    126  O   LEU    16       4.090  21.053  10.590  1.00 97.64           O  
ATOM    127  CB  LEU    16       4.920  22.955   8.027  1.00 97.64           C  
ATOM    128  CG  LEU    16       3.855  22.039   7.420  1.00 97.64           C  
ATOM    129  CD1 LEU    16       2.490  22.335   8.031  1.00 97.64           C  
ATOM    130  CD2 LEU    16       3.814  22.199   5.904  1.00 97.64           C  
ATOM    131  N   ALA    17       6.292  21.125  10.257  1.00 96.36           N  
ATOM    132  CA  ALA    17       6.517  19.798  10.824  1.00 96.36           C  
ATOM    133  C   ALA    17       6.062  19.738  12.279  1.00 96.36           C  
ATOM    134  O   ALA    17       5.500  18.733  12.719  1.00 96.36           O  
ATOM    135  CB  ALA    17       7.991  19.416  10.714  1.00 96.36           C  
ATOM    136  N   ARG    18       6.272  20.790  13.070  1.00 95.20           N  
ATOM    137  CA  ARG    18       5.821  20.822  14.457  1.00 95.20           C  
ATOM    138  C   ARG    18       4.298  20.802  14.538  1.00 95.20           C  
ATOM    139  O   ARG    18       3.725  20.109  15.382  1.00 95.20           O  
ATOM    140  CB  ARG    18       6.367  22.060  15.172  1.00 95.20           C  
ATOM    141  CG  ARG    18       7.851  21.982  15.491  1.00 95.20           C  
ATOM    142  CD  ARG    18       8.354  23.259  16.151  1.00 95.20           C  
ATOM    143  NE  ARG    18       9.737  23.124  16.601  1.00 95.20           N  
ATOM    144  CZ  ARG    18      10.585  24.137  16.758  1.00 95.20           C  
ATOM    145  NH1 ARG    18      10.206  25.384  16.502  1.00 95.20           N  
ATOM    146  NH2 ARG    18      11.822  23.902  17.173  1.00 95.20           N  
ATOM    147  N   ALA    19       3.676  21.572  13.624  1.00 95.74           N  
ATOM    148  CA  ALA    19       2.216  21.568  13.597  1.00 95.74           C  
ATOM    149  C   ALA    19       1.678  20.182  13.249  1.00 95.74           C  
ATOM    150  O   ALA    19       0.690  19.729  13.831  1.00 95.74           O  
ATOM    151  CB  ALA    19       1.698  22.602  12.600  1.00 95.74           C  
ATOM    152  N   ILE    20       2.352  19.536  12.253  1.00 95.06           N  
ATOM    153  CA  ILE    20       1.983  18.178  11.867  1.00 95.06           C  
ATOM    154  C   ILE    20       2.091  17.251  13.075  1.00 95.06           C  
ATOM    155  O   ILE    20       1.159  16.500  13.374  1.00 95.06           O  
ATOM    156  CB  ILE    20       2.868  17.659  10.711  1.00 95.06           C  
ATOM    157  CG1 ILE    20       2.523  18.386   9.407  1.00 95.06           C  
ATOM    158  CG2 ILE    20       2.713  16.144  10.551  1.00 95.06           C  
ATOM    159  CD1 ILE    20       3.537  18.169   8.291  1.00 95.06           C  
ATOM    160  N   GLU    21       3.243  17.357  13.792  1.00 91.93           N  
ATOM    161  CA  GLU    21       3.474  16.503  14.953  1.00 91.93           C  
ATOM    162  C   GLU    21       2.394  16.706  16.012  1.00 91.93           C  
ATOM    163  O   GLU    21       1.945  15.745  16.640  1.00 91.93           O  
ATOM    164  CB  GLU    21       4.857  16.773  15.553  1.00 91.93           C  
ATOM    165  CG  GLU    21       5.199  15.878  16.736  1.00 91.93           C  
ATOM    166  CD  GLU    21       6.540  16.211  17.371  1.00 91.93           C  
ATOM    167  OE1 GLU    21       7.180  15.303  17.948  1.00 91.93           O  
ATOM    168  OE2 GLU    21       6.953  17.389  17.293  1.00 91.93           O  
ATOM    169  N   ASN    22       1.881  17.928  16.076  1.00 90.75           N  
ATOM    170  CA  ASN    22       0.925  18.254  17.129  1.00 90.75           C  
ATOM    171  C   ASN    22      -0.511  17.998  16.681  1.00 90.75           C  
ATOM    172  O   ASN    22      -1.451  18.190  17.454  1.00 90.75           O  
ATOM    173  CB  ASN    22       1.091  19.709  17.574  1.00 90.75           C  
ATOM    174  CG  ASN    22       2.366  19.936  18.361  1.00 90.75           C  
ATOM    175  OD1 ASN    22       2.888  19.019  18.999  1.00 90.75           O  
ATOM    176  ND2 ASN    22       2.876  21.162  18.322  1.00 90.75           N  
ATOM    177  N   GLY    23      -0.714  17.576  15.339  1.00 91.25           N  
ATOM    178  CA  GLY    23      -2.051  17.308  14.832  1.00 91.25           C  
ATOM    179  C   GLY    23      -2.900  18.558  14.698  1.00 91.25           C  
ATOM    180  O   GLY    23      -4.115  18.514  14.901  1.00 91.25           O  
ATOM    181  N   GLU    24      -2.304  19.823  14.566  1.00 93.83           N  
ATOM    182  CA  GLU    24      -2.971  21.113  14.422  1.00 93.83           C  
ATOM    183  C   GLU    24      -3.420  21.345  12.982  1.00 93.83           C  
ATOM    184  O   GLU    24      -2.724  22.005  12.207  1.00 93.83           O  
ATOM    185  CB  GLU    24      -2.048  22.249  14.874  1.00 93.83           C  
ATOM    186  CG  GLU    24      -1.655  22.174  16.342  1.00 93.83           C  
ATOM    187  CD  GLU    24      -0.573  23.171  16.725  1.00 93.83           C  
ATOM    188  OE1 GLU    24      -0.331  23.368  17.937  1.00 93.83           O  
ATOM    189  OE2 GLU    24       0.037  23.760  15.804  1.00 93.83           O  
ATOM    190  N   VAL    25      -4.554  20.849  12.608  1.00 95.54           N  
ATOM    191  CA  VAL    25      -5.026  20.770  11.229  1.00 95.54           C  
ATOM    192  C   VAL    25      -5.129  22.174  10.637  1.00 95.54           C  
ATOM    193  O   VAL    25      -4.636  22.427   9.535  1.00 95.54           O  
ATOM    194  CB  VAL    25      -6.391  20.051  11.137  1.00 95.54           C  
ATOM    195  CG1 VAL    25      -6.922  20.082   9.705  1.00 95.54           C  
ATOM    196  CG2 VAL    25      -6.270  18.612  11.634  1.00 95.54           C  
ATOM    197  N   ASP    26      -5.694  23.103  11.393  1.00 96.02           N  
ATOM    198  CA  ASP    26      -5.898  24.453  10.879  1.00 96.02           C  
ATOM    199  C   ASP    26      -4.563  25.145  10.610  1.00 96.02           C  
ATOM    200  O   ASP    26      -4.401  25.817   9.589  1.00 96.02           O  
ATOM    201  CB  ASP    26      -6.732  25.281  11.859  1.00 96.02           C  
ATOM    202  CG  ASP    26      -8.178  24.826  11.938  1.00 96.02           C  
ATOM    203  OD1 ASP    26      -8.669  24.185  10.983  1.00 96.02           O  
ATOM    204  OD2 ASP    26      -8.834  25.115  12.962  1.00 96.02           O  
ATOM    205  N   GLU    27      -3.653  24.915  11.527  1.00 96.96           N  
ATOM    206  CA  GLU    27      -2.323  25.492  11.354  1.00 96.96           C  
ATOM    207  C   GLU    27      -1.604  24.872  10.159  1.00 96.96           C  
ATOM    208  O   GLU    27      -0.916  25.570   9.412  1.00 96.96           O  
ATOM    209  CB  GLU    27      -1.488  25.309  12.624  1.00 96.96           C  
ATOM    210  CG  GLU    27      -0.136  26.007  12.576  1.00 96.96           C  
ATOM    211  CD  GLU    27      -0.245  27.521  12.494  1.00 96.96           C  
ATOM    212  OE1 GLU    27       0.799  28.199  12.365  1.00 96.96           O  
ATOM    213  OE2 GLU    27      -1.385  28.034  12.561  1.00 96.96           O  
ATOM    214  N   VAL    28      -1.738  23.600   9.967  1.00 97.18           N  
ATOM    215  CA  VAL    28      -1.131  22.914   8.831  1.00 97.18           C  
ATOM    216  C   VAL    28      -1.672  23.495   7.526  1.00 97.18           C  
ATOM    217  O   VAL    28      -0.906  23.793   6.607  1.00 97.18           O  
ATOM    218  CB  VAL    28      -1.390  21.392   8.883  1.00 97.18           C  
ATOM    219  CG1 VAL    28      -1.045  20.739   7.546  1.00 97.18           C  
ATOM    220  CG2 VAL    28      -0.588  20.753  10.016  1.00 97.18           C  
ATOM    221  N   ILE    29      -2.947  23.747   7.436  1.00 96.56           N  
ATOM    222  CA  ILE    29      -3.583  24.304   6.247  1.00 96.56           C  
ATOM    223  C   ILE    29      -3.006  25.687   5.954  1.00 96.56           C  
ATOM    224  O   ILE    29      -2.656  25.991   4.811  1.00 96.56           O  
ATOM    225  CB  ILE    29      -5.117  24.388   6.413  1.00 96.56           C  
ATOM    226  CG1 ILE    29      -5.729  22.982   6.437  1.00 96.56           C  
ATOM    227  CG2 ILE    29      -5.736  25.236   5.298  1.00 96.56           C  
ATOM    228  CD1 ILE    29      -7.195  22.952   6.847  1.00 96.56           C  
ATOM    229  N   LYS    30      -2.829  26.468   6.996  1.00 97.06           N  
ATOM    230  CA  LYS    30      -2.318  27.828   6.849  1.00 97.06           C  
ATOM    231  C   LYS    30      -0.870  27.822   6.366  1.00 97.06           C  
ATOM    232  O   LYS    30      -0.514  28.562   5.446  1.00 97.06           O  
ATOM    233  CB  LYS    30      -2.427  28.589   8.171  1.00 97.06           C  
ATOM    234  CG  LYS    30      -1.922  30.023   8.103  1.00 97.06           C  
ATOM    235  CD  LYS    30      -1.980  30.701   9.465  1.00 97.06           C  
ATOM    236  CE  LYS    30      -1.274  32.050   9.450  1.00 97.06           C  
ATOM    237  NZ  LYS    30      -1.319  32.714  10.788  1.00 97.06           N  
ATOM    238  N   LEU    31      -0.088  26.900   6.903  1.00 97.57           N  
ATOM    239  CA  LEU    31       1.351  26.926   6.662  1.00 97.57           C  
ATOM    240  C   LEU    31       1.692  26.253   5.337  1.00 97.57           C  
ATOM    241  O   LEU    31       2.743  26.524   4.751  1.00 97.57           O  
ATOM    242  CB  LEU    31       2.098  26.235   7.806  1.00 97.57           C  
ATOM    243  CG  LEU    31       2.099  26.961   9.151  1.00 97.57           C  
ATOM    244  CD1 LEU    31       2.600  26.034  10.254  1.00 97.57           C  
ATOM    245  CD2 LEU    31       2.952  28.223   9.078  1.00 97.57           C  
ATOM    246  N   ALA    32       0.819  25.329   4.881  1.00 96.75           N  
ATOM    247  CA  ALA    32       1.090  24.544   3.679  1.00 96.75           C  
ATOM    248  C   ALA    32       1.238  25.445   2.457  1.00 96.75           C  
ATOM    249  O   ALA    32       2.077  25.192   1.589  1.00 96.75           O  
ATOM    250  CB  ALA    32      -0.019  23.520   3.452  1.00 96.75           C  
ATOM    251  N   SER    33       0.434  26.541   2.304  1.00 92.66           N  
ATOM    252  CA  SER    33       0.400  27.388   1.116  1.00 92.66           C  
ATOM    253  C   SER    33       1.728  28.110   0.915  1.00 92.66           C  
ATOM    254  O   SER    33       2.110  28.414  -0.217  1.00 92.66           O  
ATOM    255  CB  SER    33      -0.734  28.408   1.217  1.00 92.66           C  
ATOM    256  OG  SER    33      -0.554  29.252   2.341  1.00 92.66           O  
ATOM    257  N   GLY    34       2.546  28.205   1.956  1.00 94.37           N  
ATOM    258  CA  GLY    34       3.797  28.941   1.870  1.00 94.37           C  
ATOM    259  C   GLY    34       5.021  28.048   1.949  1.00 94.37           C  
ATOM    260  O   GLY    34       6.149  28.538   2.037  1.00 94.37           O  
ATOM    261  N   THR    35       4.759  26.833   1.998  1.00 96.76           N  
ATOM    262  CA  THR    35       5.843  25.872   2.166  1.00 96.76           C  
ATOM    263  C   THR    35       5.976  24.986   0.930  1.00 96.76           C  
ATOM    264  O   THR    35       4.973  24.575   0.343  1.00 96.76           O  
ATOM    265  CB  THR    35       5.622  24.992   3.410  1.00 96.76           C  
ATOM    266  OG1 THR    35       5.505  25.830   4.566  1.00 96.76           O  
ATOM    267  CG2 THR    35       6.784  24.024   3.613  1.00 96.76           C  
ATOM    268  N   ASP    36       7.191  24.799   0.422  1.00 95.60           N  
ATOM    269  CA  ASP    36       7.417  23.772  -0.591  1.00 95.60           C  
ATOM    270  C   ASP    36       7.216  22.374  -0.010  1.00 95.60           C  
ATOM    271  O   ASP    36       8.121  21.821   0.618  1.00 95.60           O  
ATOM    272  CB  ASP    36       8.823  23.899  -1.181  1.00 95.60           C  
ATOM    273  CG  ASP    36       9.042  23.005  -2.389  1.00 95.60           C  
ATOM    274  OD1 ASP    36       8.222  22.094  -2.630  1.00 95.60           O  
ATOM    275  OD2 ASP    36      10.047  23.213  -3.104  1.00 95.60           O  
ATOM    276  N   LEU    37       6.134  21.766  -0.273  1.00 96.34           N  
ATOM    277  CA  LEU    37       5.729  20.550   0.425  1.00 96.34           C  
ATOM    278  C   LEU    37       6.503  19.343  -0.093  1.00 96.34           C  
ATOM    279  O   LEU    37       6.540  18.297   0.560  1.00 96.34           O  
ATOM    280  CB  LEU    37       4.225  20.315   0.264  1.00 96.34           C  
ATOM    281  CG  LEU    37       3.304  21.350   0.913  1.00 96.34           C  
ATOM    282  CD1 LEU    37       1.844  21.012   0.630  1.00 96.34           C  
ATOM    283  CD2 LEU    37       3.559  21.427   2.414  1.00 96.34           C  
ATOM    284  N   ASN    38       7.159  19.471  -1.188  1.00 94.65           N  
ATOM    285  CA  ASN    38       7.792  18.300  -1.785  1.00 94.65           C  
ATOM    286  C   ASN    38       9.314  18.401  -1.739  1.00 94.65           C  
ATOM    287  O   ASN    38      10.014  17.515  -2.231  1.00 94.65           O  
ATOM    288  CB  ASN    38       7.316  18.109  -3.227  1.00 94.65           C  
ATOM    289  CG  ASN    38       5.838  17.782  -3.315  1.00 94.65           C  
ATOM    290  OD1 ASN    38       5.352  16.863  -2.650  1.00 94.65           O  
ATOM    291  ND2 ASN    38       5.113  18.532  -4.137  1.00 94.65           N  
ATOM    292  N   LYS    39       9.795  19.519  -1.227  1.00 92.68           N  
ATOM    293  CA  LYS    39      11.226  19.614  -0.949  1.00 92.68           C  
ATOM    294  C   LYS    39      11.624  18.694   0.202  1.00 92.68           C  
ATOM    295  O   LYS    39      11.100  18.816   1.311  1.00 92.68           O  
ATOM    296  CB  LYS    39      11.616  21.057  -0.627  1.00 92.68           C  
ATOM    297  CG  LYS    39      13.110  21.263  -0.426  1.00 92.68           C  
ATOM    298  CD  LYS    39      13.436  22.718  -0.113  1.00 92.68           C  
ATOM    299  CE  LYS    39      14.926  22.919   0.127  1.00 92.68           C  
ATOM    300  NZ  LYS    39      15.245  24.335   0.479  1.00 92.68           N  
ATOM    301  N   PRO    40      12.488  17.717  -0.091  1.00 91.26           N  
ATOM    302  CA  PRO    40      12.869  16.851   1.027  1.00 91.26           C  
ATOM    303  C   PRO    40      13.700  17.579   2.081  1.00 91.26           C  
ATOM    304  O   PRO    40      14.427  18.521   1.756  1.00 91.26           O  
ATOM    305  CB  PRO    40      13.688  15.746   0.354  1.00 91.26           C  
ATOM    306  CG  PRO    40      14.213  16.370  -0.899  1.00 91.26           C  
ATOM    307  CD  PRO    40      13.233  17.410  -1.362  1.00 91.26           C  
ATOM    308  N   GLY    41      13.508  17.260   3.431  1.00 91.75           N  
ATOM    309  CA  GLY    41      14.454  17.634   4.471  1.00 91.75           C  
ATOM    310  C   GLY    41      15.681  16.743   4.510  1.00 91.75           C  
ATOM    311  O   GLY    41      16.109  16.220   3.479  1.00 91.75           O  
ATOM    312  N   LYS    42      16.339  16.705   5.678  1.00 90.27           N  
ATOM    313  CA  LYS    42      17.479  15.811   5.863  1.00 90.27           C  
ATOM    314  C   LYS    42      17.058  14.350   5.732  1.00 90.27           C  
ATOM    315  O   LYS    42      15.918  13.996   6.043  1.00 90.27           O  
ATOM    316  CB  LYS    42      18.132  16.048   7.225  1.00 90.27           C  
ATOM    317  CG  LYS    42      18.760  17.426   7.379  1.00 90.27           C  
ATOM    318  CD  LYS    42      19.408  17.595   8.747  1.00 90.27           C  
ATOM    319  CE  LYS    42      19.950  19.005   8.939  1.00 90.27           C  
ATOM    320  NZ  LYS    42      20.504  19.204  10.311  1.00 90.27           N  
ATOM    321  N   GLU    43      17.934  13.627   5.201  1.00 86.04           N  
ATOM    322  CA  GLU    43      17.699  12.198   5.011  1.00 86.04           C  
ATOM    323  C   GLU    43      16.488  11.953   4.115  1.00 86.04           C  
ATOM    324  O   GLU    43      15.734  11.001   4.329  1.00 86.04           O  
ATOM    325  CB  GLU    43      17.505  11.502   6.360  1.00 86.04           C  
ATOM    326  CG  GLU    43      18.720  11.579   7.273  1.00 86.04           C  
ATOM    327  CD  GLU    43      18.576  10.745   8.536  1.00 86.04           C  
ATOM    328  OE1 GLU    43      19.482  10.790   9.399  1.00 86.04           O  
ATOM    329  OE2 GLU    43      17.550  10.040   8.663  1.00 86.04           O  
ATOM    330  N   ASP    44      16.098  13.012   3.413  1.00 86.76           N  
ATOM    331  CA  ASP    44      15.097  12.968   2.351  1.00 86.76           C  
ATOM    332  C   ASP    44      13.693  12.804   2.927  1.00 86.76           C  
ATOM    333  O   ASP    44      12.812  12.237   2.278  1.00 86.76           O  
ATOM    334  CB  ASP    44      15.401  11.831   1.374  1.00 86.76           C  
ATOM    335  CG  ASP    44      16.638  12.089   0.531  1.00 86.76           C  
ATOM    336  OD1 ASP    44      16.871  13.249   0.128  1.00 86.76           O  
ATOM    337  OD2 ASP    44      17.384  11.122   0.263  1.00 86.76           O  
ATOM    338  N   MET    45      13.626  13.141   4.211  1.00 90.86           N  
ATOM    339  CA  MET    45      12.322  13.137   4.867  1.00 90.86           C  
ATOM    340  C   MET    45      11.388  14.161   4.230  1.00 90.86           C  
ATOM    341  O   MET    45      11.731  15.340   4.126  1.00 90.86           O  
ATOM    342  CB  MET    45      12.471  13.424   6.362  1.00 90.86           C  
ATOM    343  CG  MET    45      11.176  13.280   7.146  1.00 90.86           C  
ATOM    344  SD  MET    45      10.793  11.533   7.556  1.00 90.86           S  
ATOM    345  CE  MET    45      12.389  10.757   7.174  1.00 90.86           C  
ATOM    346  N   THR    46      10.245  13.674   3.701  1.00 93.98           N  
ATOM    347  CA  THR    46       9.222  14.606   3.238  1.00 93.98           C  
ATOM    348  C   THR    46       8.203  14.882   4.339  1.00 93.98           C  
ATOM    349  O   THR    46       8.040  14.075   5.257  1.00 93.98           O  
ATOM    350  CB  THR    46       8.500  14.066   1.989  1.00 93.98           C  
ATOM    351  OG1 THR    46       7.749  12.899   2.346  1.00 93.98           O  
ATOM    352  CG2 THR    46       9.495  13.701   0.893  1.00 93.98           C  
ATOM    353  N   LEU    47       7.509  16.025   4.218  1.00 95.80           N  
ATOM    354  CA  LEU    47       6.515  16.393   5.220  1.00 95.80           C  
ATOM    355  C   LEU    47       5.367  15.390   5.242  1.00 95.80           C  
ATOM    356  O   LEU    47       4.839  15.067   6.308  1.00 95.80           O  
ATOM    357  CB  LEU    47       5.975  17.800   4.948  1.00 95.80           C  
ATOM    358  CG  LEU    47       6.914  18.962   5.276  1.00 95.80           C  
ATOM    359  CD1 LEU    47       6.441  20.237   4.585  1.00 95.80           C  
ATOM    360  CD2 LEU    47       7.004  19.167   6.785  1.00 95.80           C  
ATOM    361  N   LEU    48       5.036  14.878   4.031  1.00 96.21           N  
ATOM    362  CA  LEU    48       3.940  13.915   3.998  1.00 96.21           C  
ATOM    363  C   LEU    48       4.341  12.611   4.679  1.00 96.21           C  
ATOM    364  O   LEU    48       3.549  12.022   5.417  1.00 96.21           O  
ATOM    365  CB  LEU    48       3.512  13.640   2.554  1.00 96.21           C  
ATOM    366  CG  LEU    48       2.325  12.693   2.368  1.00 96.21           C  
ATOM    367  CD1 LEU    48       1.117  13.197   3.150  1.00 96.21           C  
ATOM    368  CD2 LEU    48       1.987  12.543   0.889  1.00 96.21           C  
ATOM    369  N   PHE    49       5.574  12.106   4.424  1.00 94.22           N  
ATOM    370  CA  PHE    49       6.035  10.910   5.120  1.00 94.22           C  
ATOM    371  C   PHE    49       6.107  11.151   6.623  1.00 94.22           C  
ATOM    372  O   PHE    49       5.774  10.267   7.415  1.00 94.22           O  
ATOM    373  CB  PHE    49       7.406  10.476   4.592  1.00 94.22           C  
ATOM    374  CG  PHE    49       7.808   9.089   5.016  1.00 94.22           C  
ATOM    375  CD1 PHE    49       8.802   8.899   5.969  1.00 94.22           C  
ATOM    376  CD2 PHE    49       7.192   7.975   4.462  1.00 94.22           C  
ATOM    377  CE1 PHE    49       9.176   7.617   6.363  1.00 94.22           C  
ATOM    378  CE2 PHE    49       7.561   6.690   4.851  1.00 94.22           C  
ATOM    379  CZ  PHE    49       8.554   6.513   5.801  1.00 94.22           C  
ATOM    380  N   TRP    50       6.518  12.354   6.990  1.00 93.68           N  
ATOM    381  CA  TRP    50       6.530  12.743   8.396  1.00 93.68           C  
ATOM    382  C   TRP    50       5.132  12.652   8.998  1.00 93.68           C  
ATOM    383  O   TRP    50       4.957  12.129  10.102  1.00 93.68           O  
ATOM    384  CB  TRP    50       7.078  14.164   8.557  1.00 93.68           C  
ATOM    385  CG  TRP    50       7.154  14.630   9.979  1.00 93.68           C  
ATOM    386  CD1 TRP    50       6.316  15.512  10.603  1.00 93.68           C  
ATOM    387  CD2 TRP    50       8.126  14.241  10.954  1.00 93.68           C  
ATOM    388  NE1 TRP    50       6.708  15.694  11.909  1.00 93.68           N  
ATOM    389  CE2 TRP    50       7.816  14.926  12.150  1.00 93.68           C  
ATOM    390  CE3 TRP    50       9.229  13.378  10.934  1.00 93.68           C  
ATOM    391  CZ2 TRP    50       8.571  14.775  13.315  1.00 93.68           C  
ATOM    392  CZ3 TRP    50       9.980  13.229  12.094  1.00 93.68           C  
ATOM    393  CH2 TRP    50       9.645  13.925  13.267  1.00 93.68           C  
ATOM    394  N   ALA    51       4.158  13.130   8.293  1.00 94.51           N  
ATOM    395  CA  ALA    51       2.779  13.069   8.772  1.00 94.51           C  
ATOM    396  C   ALA    51       2.331  11.624   8.970  1.00 94.51           C  
ATOM    397  O   ALA    51       1.686  11.299   9.970  1.00 94.51           O  
ATOM    398  CB  ALA    51       1.845  13.784   7.799  1.00 94.51           C  
ATOM    399  N   VAL    52       2.709  10.742   8.058  1.00 93.41           N  
ATOM    400  CA  VAL    52       2.345   9.333   8.158  1.00 93.41           C  
ATOM    401  C   VAL    52       2.976   8.723   9.407  1.00 93.41           C  
ATOM    402  O   VAL    52       2.293   8.073  10.202  1.00 93.41           O  
ATOM    403  CB  VAL    52       2.780   8.544   6.902  1.00 93.41           C  
ATOM    404  CG1 VAL    52       2.663   7.040   7.142  1.00 93.41           C  
ATOM    405  CG2 VAL    52       1.944   8.963   5.694  1.00 93.41           C  
ATOM    406  N   MET    53       4.267   9.048   9.611  1.00 90.48           N  
ATOM    407  CA  MET    53       4.992   8.448  10.727  1.00 90.48           C  
ATOM    408  C   MET    53       4.429   8.925  12.062  1.00 90.48           C  
ATOM    409  O   MET    53       4.363   8.156  13.023  1.00 90.48           O  
ATOM    410  CB  MET    53       6.483   8.780  10.641  1.00 90.48           C  
ATOM    411  CG  MET    53       7.194   8.107   9.478  1.00 90.48           C  
ATOM    412  SD  MET    53       7.093   6.276   9.556  1.00 90.48           S  
ATOM    413  CE  MET    53       8.070   5.966  11.054  1.00 90.48           C  
ATOM    414  N   ASN    54       3.943  10.165  12.073  1.00 88.81           N  
ATOM    415  CA  ASN    54       3.425  10.714  13.322  1.00 88.81           C  
ATOM    416  C   ASN    54       1.999  10.242  13.592  1.00 88.81           C  
ATOM    417  O   ASN    54       1.486  10.406  14.700  1.00 88.81           O  
ATOM    418  CB  ASN    54       3.484  12.242  13.303  1.00 88.81           C  
ATOM    419  CG  ASN    54       4.826  12.780  13.758  1.00 88.81           C  
ATOM    420  OD1 ASN    54       5.093  12.885  14.958  1.00 88.81           O  
ATOM    421  ND2 ASN    54       5.682  13.125  12.802  1.00 88.81           N  
ATOM    422  N   SER    55       1.387   9.691  12.576  1.00 86.44           N  
ATOM    423  CA  SER    55       0.037   9.169  12.760  1.00 86.44           C  
ATOM    424  C   SER    55       0.062   7.773  13.373  1.00 86.44           C  
ATOM    425  O   SER    55      -0.979   7.242  13.765  1.00 86.44           O  
ATOM    426  CB  SER    55      -0.711   9.135  11.427  1.00 86.44           C  
ATOM    427  OG  SER    55      -0.160   8.154  10.565  1.00 86.44           O  
ATOM    428  N   ILE    56       1.220   7.206  13.475  1.00 80.95           N  
ATOM    429  CA  ILE    56       1.372   5.864  14.026  1.00 80.95           C  
ATOM    430  C   ILE    56       1.059   5.882  15.521  1.00 80.95           C  
ATOM    431  O   ILE    56       0.428   4.958  16.040  1.00 80.95           O  
ATOM    432  CB  ILE    56       2.794   5.310  13.783  1.00 80.95           C  
ATOM    433  CG1 ILE    56       3.027   5.077  12.286  1.00 80.95           C  
ATOM    434  CG2 ILE    56       3.015   4.021  14.579  1.00 80.95           C  
ATOM    435  CD1 ILE    56       4.472   4.765  11.926  1.00 80.95           C  
ATOM    436  N   ASN    57       1.210   7.088  16.115  1.00 69.91           N  
ATOM    437  CA  ASN    57       0.892   7.214  17.533  1.00 69.91           C  
ATOM    438  C   ASN    57      -0.558   7.637  17.747  1.00 69.91           C  
ATOM    439  O   ASN    57      -1.086   8.461  16.998  1.00 69.91           O  
ATOM    440  CB  ASN    57       1.840   8.207  18.209  1.00 69.91           C  
ATOM    441  CG  ASN    57       3.195   7.602  18.519  1.00 69.91           C  
ATOM    442  OD1 ASN    57       3.354   6.379  18.534  1.00 69.91           O  
ATOM    443  ND2 ASN    57       4.182   8.455  18.767  1.00 69.91           N  
ATOM    444  N   ASN    58      -1.354   6.849  18.478  1.00 63.23           N  
ATOM    445  CA  ASN    58      -2.798   6.671  18.590  1.00 63.23           C  
ATOM    446  C   ASN    58      -3.459   7.868  19.267  1.00 63.23           C  
ATOM    447  O   ASN    58      -4.638   8.144  19.037  1.00 63.23           O  
ATOM    448  CB  ASN    58      -3.122   5.384  19.352  1.00 63.23           C  
ATOM    449  CG  ASN    58      -2.889   4.138  18.521  1.00 63.23           C  
ATOM    450  OD1 ASN    58      -2.723   4.214  17.301  1.00 63.23           O  
ATOM    451  ND2 ASN    58      -2.873   2.983  19.176  1.00 63.23           N  
ATOM    452  N   GLN    59      -2.761   8.880  19.789  1.00 64.42           N  
ATOM    453  CA  GLN    59      -3.616   9.731  20.610  1.00 64.42           C  
ATOM    454  C   GLN    59      -4.364  10.749  19.755  1.00 64.42           C  
ATOM    455  O   GLN    59      -5.463  11.179  20.111  1.00 64.42           O  
ATOM    456  CB  GLN    59      -2.791  10.449  21.680  1.00 64.42           C  
ATOM    457  CG  GLN    59      -2.335   9.544  22.816  1.00 64.42           C  
ATOM    458  CD  GLN    59      -1.616  10.300  23.917  1.00 64.42           C  
ATOM    459  OE1 GLN    59      -1.193  11.445  23.728  1.00 64.42           O  
ATOM    460  NE2 GLN    59      -1.473   9.666  25.076  1.00 64.42           N  
ATOM    461  N   LYS    60      -3.995  10.920  18.515  1.00 71.74           N  
ATOM    462  CA  LYS    60      -4.611  11.967  17.704  1.00 71.74           C  
ATOM    463  C   LYS    60      -4.929  11.459  16.301  1.00 71.74           C  
ATOM    464  O   LYS    60      -4.762  12.187  15.319  1.00 71.74           O  
ATOM    465  CB  LYS    60      -3.697  13.191  17.624  1.00 71.74           C  
ATOM    466  CG  LYS    60      -3.454  13.870  18.964  1.00 71.74           C  
ATOM    467  CD  LYS    60      -2.615  15.132  18.807  1.00 71.74           C  
ATOM    468  CE  LYS    60      -2.385  15.821  20.145  1.00 71.74           C  
ATOM    469  NZ  LYS    60      -1.494  17.012  20.008  1.00 71.74           N  
ATOM    470  N   THR    61      -5.436  10.231  16.318  1.00 78.61           N  
ATOM    471  CA  THR    61      -5.505   9.547  15.031  1.00 78.61           C  
ATOM    472  C   THR    61      -6.360  10.336  14.044  1.00 78.61           C  
ATOM    473  O   THR    61      -5.905  10.666  12.946  1.00 78.61           O  
ATOM    474  CB  THR    61      -6.074   8.124  15.185  1.00 78.61           C  
ATOM    475  OG1 THR    61      -5.185   7.345  15.994  1.00 78.61           O  
ATOM    476  CG2 THR    61      -6.234   7.447  13.828  1.00 78.61           C  
ATOM    477  N   PRO    62      -7.677  10.784  14.517  1.00 85.63           N  
ATOM    478  CA  PRO    62      -8.448  11.433  13.455  1.00 85.63           C  
ATOM    479  C   PRO    62      -7.788  12.712  12.944  1.00 85.63           C  
ATOM    480  O   PRO    62      -7.785  12.970  11.738  1.00 85.63           O  
ATOM    481  CB  PRO    62      -9.787  11.741  14.130  1.00 85.63           C  
ATOM    482  CG  PRO    62      -9.900  10.737  15.231  1.00 85.63           C  
ATOM    483  CD  PRO    62      -8.522  10.440  15.748  1.00 85.63           C  
ATOM    484  N   GLU    63      -7.231  13.503  13.888  1.00 89.44           N  
ATOM    485  CA  GLU    63      -6.570  14.733  13.461  1.00 89.44           C  
ATOM    486  C   GLU    63      -5.354  14.432  12.590  1.00 89.44           C  
ATOM    487  O   GLU    63      -5.112  15.116  11.594  1.00 89.44           O  
ATOM    488  CB  GLU    63      -6.155  15.570  14.674  1.00 89.44           C  
ATOM    489  CG  GLU    63      -7.327  16.158  15.445  1.00 89.44           C  
ATOM    490  CD  GLU    63      -7.942  15.184  16.438  1.00 89.44           C  
ATOM    491  OE1 GLU    63      -8.985  15.514  17.047  1.00 89.44           O  
ATOM    492  OE2 GLU    63      -7.375  14.081  16.609  1.00 89.44           O  
ATOM    493  N   ARG    64      -4.741  13.357  12.810  1.00 89.75           N  
ATOM    494  CA  ARG    64      -3.526  13.036  12.068  1.00 89.75           C  
ATOM    495  C   ARG    64      -3.856  12.540  10.665  1.00 89.75           C  
ATOM    496  O   ARG    64      -3.161  12.873   9.703  1.00 89.75           O  
ATOM    497  CB  ARG    64      -2.702  11.985  12.815  1.00 89.75           C  
ATOM    498  CG  ARG    64      -2.169  12.461  14.157  1.00 89.75           C  
ATOM    499  CD  ARG    64      -0.688  12.804  14.087  1.00 89.75           C  
ATOM    500  NE  ARG    64      -0.128  13.051  15.413  1.00 89.75           N  
ATOM    501  CZ  ARG    64       0.848  13.917  15.675  1.00 89.75           C  
ATOM    502  NH1 ARG    64       1.393  14.638  14.702  1.00 89.75           N  
ATOM    503  NH2 ARG    64       1.282  14.062  16.918  1.00 89.75           N  
ATOM    504  N   LEU    65      -4.885  11.785  10.561  1.00 93.85           N  
ATOM    505  CA  LEU    65      -5.323  11.381   9.230  1.00 93.85           C  
ATOM    506  C   LEU    65      -5.766  12.590   8.413  1.00 93.85           C  
ATOM    507  O   LEU    65      -5.489  12.669   7.213  1.00 93.85           O  
ATOM    508  CB  LEU    65      -6.468  10.369   9.327  1.00 93.85           C  
ATOM    509  CG  LEU    65      -6.113   8.996   9.900  1.00 93.85           C  
ATOM    510  CD1 LEU    65      -7.357   8.117   9.979  1.00 93.85           C  
ATOM    511  CD2 LEU    65      -5.033   8.328   9.057  1.00 93.85           C  
ATOM    512  N   ASN    66      -6.360  13.539   9.151  1.00 95.31           N  
ATOM    513  CA  ASN    66      -6.793  14.757   8.473  1.00 95.31           C  
ATOM    514  C   ASN    66      -5.604  15.582   7.990  1.00 95.31           C  
ATOM    515  O   ASN    66      -5.668  16.210   6.931  1.00 95.31           O  
ATOM    516  CB  ASN    66      -7.683  15.596   9.393  1.00 95.31           C  
ATOM    517  CG  ASN    66      -9.077  15.020   9.540  1.00 95.31           C  
ATOM    518  OD1 ASN    66      -9.481  14.136   8.781  1.00 95.31           O  
ATOM    519  ND2 ASN    66      -9.824  15.518  10.519  1.00 95.31           N  
ATOM    520  N   VAL    67      -4.579  15.509   8.732  1.00 96.02           N  
ATOM    521  CA  VAL    67      -3.358  16.198   8.329  1.00 96.02           C  
ATOM    522  C   VAL    67      -2.841  15.609   7.018  1.00 96.02           C  
ATOM    523  O   VAL    67      -2.477  16.348   6.100  1.00 96.02           O  
ATOM    524  CB  VAL    67      -2.268  16.106   9.420  1.00 96.02           C  
ATOM    525  CG1 VAL    67      -0.900  16.480   8.850  1.00 96.02           C  
ATOM    526  CG2 VAL    67      -2.622  17.005  10.604  1.00 96.02           C  
ATOM    527  N   ILE    68      -2.794  14.264   6.911  1.00 96.20           N  
ATOM    528  CA  ILE    68      -2.374  13.598   5.683  1.00 96.20           C  
ATOM    529  C   ILE    68      -3.236  14.074   4.516  1.00 96.20           C  
ATOM    530  O   ILE    68      -2.714  14.477   3.474  1.00 96.20           O  
ATOM    531  CB  ILE    68      -2.454  12.061   5.817  1.00 96.20           C  
ATOM    532  CG1 ILE    68      -1.447  11.562   6.860  1.00 96.20           C  
ATOM    533  CG2 ILE    68      -2.219  11.387   4.462  1.00 96.20           C  
ATOM    534  CD1 ILE    68      -1.637  10.104   7.257  1.00 96.20           C  
ATOM    535  N   THR    69      -4.559  14.094   4.720  1.00 96.79           N  
ATOM    536  CA  THR    69      -5.516  14.503   3.698  1.00 96.79           C  
ATOM    537  C   THR    69      -5.249  15.938   3.250  1.00 96.79           C  
ATOM    538  O   THR    69      -5.142  16.210   2.053  1.00 96.79           O  
ATOM    539  CB  THR    69      -6.964  14.382   4.208  1.00 96.79           C  
ATOM    540  OG1 THR    69      -7.232  13.017   4.547  1.00 96.79           O  
ATOM    541  CG2 THR    69      -7.960  14.836   3.147  1.00 96.79           C  
ATOM    542  N   MET    70      -5.008  16.791   4.208  1.00 97.28           N  
ATOM    543  CA  MET    70      -4.887  18.208   3.875  1.00 97.28           C  
ATOM    544  C   MET    70      -3.565  18.489   3.169  1.00 97.28           C  
ATOM    545  O   MET    70      -3.502  19.333   2.274  1.00 97.28           O  
ATOM    546  CB  MET    70      -5.002  19.068   5.134  1.00 97.28           C  
ATOM    547  CG  MET    70      -6.383  19.046   5.768  1.00 97.28           C  
ATOM    548  SD  MET    70      -7.696  19.599   4.612  1.00 97.28           S  
ATOM    549  CE  MET    70      -8.350  17.992   4.080  1.00 97.28           C  
ATOM    550  N   LEU    71      -2.485  17.815   3.571  1.00 97.80           N  
ATOM    551  CA  LEU    71      -1.204  18.013   2.902  1.00 97.80           C  
ATOM    552  C   LEU    71      -1.295  17.633   1.428  1.00 97.80           C  
ATOM    553  O   LEU    71      -0.781  18.348   0.565  1.00 97.80           O  
ATOM    554  CB  LEU    71      -0.109  17.191   3.587  1.00 97.80           C  
ATOM    555  CG  LEU    71       0.424  17.741   4.911  1.00 97.80           C  
ATOM    556  CD1 LEU    71       1.401  16.753   5.540  1.00 97.80           C  
ATOM    557  CD2 LEU    71       1.090  19.096   4.698  1.00 97.80           C  
ATOM    558  N   ILE    72      -1.989  16.513   1.154  1.00 97.89           N  
ATOM    559  CA  ILE    72      -2.118  16.080  -0.233  1.00 97.89           C  
ATOM    560  C   ILE    72      -2.970  17.081  -1.009  1.00 97.89           C  
ATOM    561  O   ILE    72      -2.609  17.486  -2.117  1.00 97.89           O  
ATOM    562  CB  ILE    72      -2.733  14.666  -0.328  1.00 97.89           C  
ATOM    563  CG1 ILE    72      -1.784  13.628   0.284  1.00 97.89           C  
ATOM    564  CG2 ILE    72      -3.062  14.317  -1.782  1.00 97.89           C  
ATOM    565  CD1 ILE    72      -2.388  12.236   0.411  1.00 97.89           C  
ATOM    566  N   LYS    73      -4.042  17.570  -0.423  1.00 97.56           N  
ATOM    567  CA  LYS    73      -4.897  18.551  -1.086  1.00 97.56           C  
ATOM    568  C   LYS    73      -4.136  19.843  -1.367  1.00 97.56           C  
ATOM    569  O   LYS    73      -4.422  20.539  -2.343  1.00 97.56           O  
ATOM    570  CB  LYS    73      -6.135  18.846  -0.237  1.00 97.56           C  
ATOM    571  CG  LYS    73      -7.194  17.754  -0.285  1.00 97.56           C  
ATOM    572  CD  LYS    73      -8.467  18.178   0.434  1.00 97.56           C  
ATOM    573  CE  LYS    73      -9.597  17.181   0.208  1.00 97.56           C  
ATOM    574  NZ  LYS    73     -10.833  17.566   0.952  1.00 97.56           N  
ATOM    575  N   ALA    74      -3.145  20.089  -0.483  1.00 97.08           N  
ATOM    576  CA  ALA    74      -2.362  21.314  -0.619  1.00 97.08           C  
ATOM    577  C   ALA    74      -1.237  21.136  -1.636  1.00 97.08           C  
ATOM    578  O   ALA    74      -0.522  22.089  -1.953  1.00 97.08           O  
ATOM    579  CB  ALA    74      -1.791  21.734   0.733  1.00 97.08           C  
ATOM    580  N   GLY    75      -0.942  19.893  -2.041  1.00 96.86           N  
ATOM    581  CA  GLY    75       0.005  19.728  -3.132  1.00 96.86           C  
ATOM    582  C   GLY    75       1.131  18.766  -2.804  1.00 96.86           C  
ATOM    583  O   GLY    75       2.080  18.625  -3.578  1.00 96.86           O  
ATOM    584  N   ALA    76       1.097  18.205  -1.547  1.00 97.03           N  
ATOM    585  CA  ALA    76       2.103  17.186  -1.261  1.00 97.03           C  
ATOM    586  C   ALA    76       1.936  15.978  -2.178  1.00 97.03           C  
ATOM    587  O   ALA    76       0.812  15.557  -2.462  1.00 97.03           O  
ATOM    588  CB  ALA    76       2.025  16.756   0.202  1.00 97.03           C  
ATOM    589  N   ASP    77       2.970  15.466  -2.727  1.00 96.50           N  
ATOM    590  CA  ASP    77       2.997  14.342  -3.657  1.00 96.50           C  
ATOM    591  C   ASP    77       3.188  13.021  -2.916  1.00 96.50           C  
ATOM    592  O   ASP    77       4.295  12.704  -2.476  1.00 96.50           O  
ATOM    593  CB  ASP    77       4.108  14.529  -4.693  1.00 96.50           C  
ATOM    594  CG  ASP    77       4.131  13.430  -5.742  1.00 96.50           C  
ATOM    595  OD1 ASP    77       3.273  12.523  -5.694  1.00 96.50           O  
ATOM    596  OD2 ASP    77       5.017  13.471  -6.622  1.00 96.50           O  
ATOM    597  N   PRO    78       2.167  12.217  -2.861  1.00 97.02           N  
ATOM    598  CA  PRO    78       2.289  10.951  -2.136  1.00 97.02           C  
ATOM    599  C   PRO    78       3.227   9.963  -2.826  1.00 97.02           C  
ATOM    600  O   PRO    78       3.627   8.963  -2.225  1.00 97.02           O  
ATOM    601  CB  PRO    78       0.854  10.417  -2.114  1.00 97.02           C  
ATOM    602  CG  PRO    78       0.169  11.120  -3.241  1.00 97.02           C  
ATOM    603  CD  PRO    78       0.851  12.438  -3.467  1.00 97.02           C  
ATOM    604  N   LEU    79       3.601  10.242  -4.109  1.00 95.98           N  
ATOM    605  CA  LEU    79       4.414   9.310  -4.883  1.00 95.98           C  
ATOM    606  C   LEU    79       5.876   9.745  -4.895  1.00 95.98           C  
ATOM    607  O   LEU    79       6.705   9.131  -5.570  1.00 95.98           O  
ATOM    608  CB  LEU    79       3.889   9.204  -6.318  1.00 95.98           C  
ATOM    609  CG  LEU    79       2.479   8.637  -6.484  1.00 95.98           C  
ATOM    610  CD1 LEU    79       2.047   8.711  -7.945  1.00 95.98           C  
ATOM    611  CD2 LEU    79       2.416   7.201  -5.974  1.00 95.98           C  
ATOM    612  N   GLN    80       6.106  10.900  -4.231  1.00 92.17           N  
ATOM    613  CA  GLN    80       7.483  11.384  -4.210  1.00 92.17           C  
ATOM    614  C   GLN    80       8.419  10.352  -3.588  1.00 92.17           C  
ATOM    615  O   GLN    80       8.287  10.018  -2.408  1.00 92.17           O  
ATOM    616  CB  GLN    80       7.576  12.706  -3.446  1.00 92.17           C  
ATOM    617  CG  GLN    80       8.975  13.307  -3.425  1.00 92.17           C  
ATOM    618  CD  GLN    80       9.362  13.938  -4.748  1.00 92.17           C  
ATOM    619  OE1 GLN    80       8.500  14.340  -5.535  1.00 92.17           O  
ATOM    620  NE2 GLN    80      10.663  14.028  -5.004  1.00 92.17           N  
ATOM    621  N   PRO    81       9.269   9.791  -4.515  1.00 84.11           N  
ATOM    622  CA  PRO    81      10.198   8.804  -3.960  1.00 84.11           C  
ATOM    623  C   PRO    81      11.135   9.399  -2.913  1.00 84.11           C  
ATOM    624  O   PRO    81      11.481  10.581  -2.988  1.00 84.11           O  
ATOM    625  CB  PRO    81      10.981   8.328  -5.187  1.00 84.11           C  
ATOM    626  CG  PRO    81      10.824   9.425  -6.190  1.00 84.11           C  
ATOM    627  CD  PRO    81       9.572  10.190  -5.868  1.00 84.11           C  
ATOM    628  N   ARG    82      11.420   8.642  -1.982  1.00 82.00           N  
ATOM    629  CA  ARG    82      12.534   8.971  -1.098  1.00 82.00           C  
ATOM    630  C   ARG    82      13.838   8.371  -1.614  1.00 82.00           C  
ATOM    631  O   ARG    82      13.853   7.247  -2.121  1.00 82.00           O  
ATOM    632  CB  ARG    82      12.256   8.476   0.323  1.00 82.00           C  
ATOM    633  CG  ARG    82      11.089   9.175   1.002  1.00 82.00           C  
ATOM    634  CD  ARG    82      11.070   8.915   2.501  1.00 82.00           C  
ATOM    635  NE  ARG    82      10.974   7.489   2.800  1.00 82.00           N  
ATOM    636  CZ  ARG    82      11.070   6.962   4.017  1.00 82.00           C  
ATOM    637  NH1 ARG    82      11.268   7.736   5.078  1.00 82.00           N  
ATOM    638  NH2 ARG    82      10.968   5.651   4.175  1.00 82.00           N  
ATOM    639  N   PRO    83      14.890   9.131  -2.109  1.00 71.44           N  
ATOM    640  CA  PRO    83      16.047   8.507  -2.756  1.00 71.44           C  
ATOM    641  C   PRO    83      16.539   7.266  -2.015  1.00 71.44           C  
ATOM    642  O   PRO    83      16.207   7.070  -0.843  1.00 71.44           O  
ATOM    643  CB  PRO    83      17.104   9.613  -2.731  1.00 71.44           C  
ATOM    644  CG  PRO    83      16.357  10.847  -2.341  1.00 71.44           C  
ATOM    645  CD  PRO    83      15.040  10.439  -1.745  1.00 71.44           C  
ATOM    646  N   GLN    84      17.481   6.660  -2.627  1.00 68.18           N  
ATOM    647  CA  GLN    84      18.149   5.401  -2.312  1.00 68.18           C  
ATOM    648  C   GLN    84      17.161   4.238  -2.321  1.00 68.18           C  
ATOM    649  O   GLN    84      17.257   3.329  -1.494  1.00 68.18           O  
ATOM    650  CB  GLN    84      18.845   5.488  -0.953  1.00 68.18           C  
ATOM    651  CG  GLN    84      19.853   6.626  -0.850  1.00 68.18           C  
ATOM    652  CD  GLN    84      21.054   6.429  -1.755  1.00 68.18           C  
ATOM    653  OE1 GLN    84      21.361   5.306  -2.166  1.00 68.18           O  
ATOM    654  NE2 GLN    84      21.742   7.521  -2.072  1.00 68.18           N  
ATOM    655  N   GLY    85      16.103   4.415  -3.030  1.00 64.47           N  
ATOM    656  CA  GLY    85      15.223   3.281  -3.265  1.00 64.47           C  
ATOM    657  C   GLY    85      14.156   3.122  -2.199  1.00 64.47           C  
ATOM    658  O   GLY    85      13.454   2.109  -2.162  1.00 64.47           O  
ATOM    659  N   LYS    86      14.146   4.099  -1.334  1.00 75.13           N  
ATOM    660  CA  LYS    86      13.140   3.990  -0.282  1.00 75.13           C  
ATOM    661  C   LYS    86      11.746   4.303  -0.819  1.00 75.13           C  
ATOM    662  O   LYS    86      11.607   4.952  -1.857  1.00 75.13           O  
ATOM    663  CB  LYS    86      13.476   4.926   0.881  1.00 75.13           C  
ATOM    664  CG  LYS    86      14.761   4.569   1.612  1.00 75.13           C  
ATOM    665  CD  LYS    86      14.996   5.482   2.809  1.00 75.13           C  
ATOM    666  CE  LYS    86      16.285   5.129   3.538  1.00 75.13           C  
ATOM    667  NZ  LYS    86      16.521   6.023   4.710  1.00 75.13           N  
ATOM    668  N   ASN    87      10.760   3.741  -0.104  1.00 87.45           N  
ATOM    669  CA  ASN    87       9.361   3.809  -0.512  1.00 87.45           C  
ATOM    670  C   ASN    87       8.796   5.216  -0.344  1.00 87.45           C  
ATOM    671  O   ASN    87       9.200   5.949   0.560  1.00 87.45           O  
ATOM    672  CB  ASN    87       8.522   2.802   0.278  1.00 87.45           C  
ATOM    673  CG  ASN    87       8.812   1.367  -0.111  1.00 87.45           C  
ATOM    674  OD1 ASN    87       9.119   1.075  -1.270  1.00 87.45           O  
ATOM    675  ND2 ASN    87       8.719   0.460   0.854  1.00 87.45           N  
ATOM    676  N   SER    88       8.058   5.732  -1.285  1.00 94.20           N  
ATOM    677  CA  SER    88       7.239   6.929  -1.123  1.00 94.20           C  
ATOM    678  C   SER    88       6.258   6.774   0.034  1.00 94.20           C  
ATOM    679  O   SER    88       6.049   5.667   0.535  1.00 94.20           O  
ATOM    680  CB  SER    88       6.475   7.234  -2.412  1.00 94.20           C  
ATOM    681  OG  SER    88       5.429   6.299  -2.611  1.00 94.20           O  
ATOM    682  N   PRO    89       5.684   7.811   0.411  1.00 95.29           N  
ATOM    683  CA  PRO    89       4.664   7.694   1.455  1.00 95.29           C  
ATOM    684  C   PRO    89       3.542   6.729   1.079  1.00 95.29           C  
ATOM    685  O   PRO    89       3.134   5.901   1.899  1.00 95.29           O  
ATOM    686  CB  PRO    89       4.132   9.124   1.589  1.00 95.29           C  
ATOM    687  CG  PRO    89       5.297   9.998   1.252  1.00 95.29           C  
ATOM    688  CD  PRO    89       6.054   9.368   0.119  1.00 95.29           C  
ATOM    689  N   ALA    90       3.090   6.844  -0.182  1.00 96.80           N  
ATOM    690  CA  ALA    90       2.012   5.954  -0.604  1.00 96.80           C  
ATOM    691  C   ALA    90       2.462   4.496  -0.578  1.00 96.80           C  
ATOM    692  O   ALA    90       1.736   3.624  -0.094  1.00 96.80           O  
ATOM    693  CB  ALA    90       1.526   6.332  -2.001  1.00 96.80           C  
ATOM    694  N   GLU    91       3.656   4.142  -1.036  1.00 96.00           N  
ATOM    695  CA  GLU    91       4.157   2.771  -1.022  1.00 96.00           C  
ATOM    696  C   GLU    91       4.316   2.257   0.406  1.00 96.00           C  
ATOM    697  O   GLU    91       3.950   1.119   0.706  1.00 96.00           O  
ATOM    698  CB  GLU    91       5.491   2.678  -1.766  1.00 96.00           C  
ATOM    699  CG  GLU    91       5.374   2.890  -3.268  1.00 96.00           C  
ATOM    700  CD  GLU    91       6.713   3.123  -3.948  1.00 96.00           C  
ATOM    701  OE1 GLU    91       7.073   2.348  -4.863  1.00 96.00           O  
ATOM    702  OE2 GLU    91       7.410   4.089  -3.562  1.00 96.00           O  
ATOM    703  N   PHE    92       4.857   3.167   1.217  1.00 94.59           N  
ATOM    704  CA  PHE    92       5.016   2.784   2.615  1.00 94.59           C  
ATOM    705  C   PHE    92       3.671   2.422   3.233  1.00 94.59           C  
ATOM    706  O   PHE    92       3.535   1.372   3.865  1.00 94.59           O  
ATOM    707  CB  PHE    92       5.673   3.915   3.412  1.00 94.59           C  
ATOM    708  CG  PHE    92       5.763   3.644   4.890  1.00 94.59           C  
ATOM    709  CD1 PHE    92       4.832   4.184   5.768  1.00 94.59           C  
ATOM    710  CD2 PHE    92       6.780   2.848   5.401  1.00 94.59           C  
ATOM    711  CE1 PHE    92       4.912   3.935   7.136  1.00 94.59           C  
ATOM    712  CE2 PHE    92       6.867   2.594   6.767  1.00 94.59           C  
ATOM    713  CZ  PHE    92       5.933   3.139   7.632  1.00 94.59           C  
ATOM    714  N   VAL    93       2.678   3.218   3.036  1.00 95.76           N  
ATOM    715  CA  VAL    93       1.370   3.016   3.651  1.00 95.76           C  
ATOM    716  C   VAL    93       0.745   1.726   3.125  1.00 95.76           C  
ATOM    717  O   VAL    93       0.123   0.977   3.882  1.00 95.76           O  
ATOM    718  CB  VAL    93       0.427   4.211   3.386  1.00 95.76           C  
ATOM    719  CG1 VAL    93      -1.021   3.837   3.697  1.00 95.76           C  
ATOM    720  CG2 VAL    93       0.858   5.423   4.210  1.00 95.76           C  
ATOM    721  N   LEU    94       0.844   1.419   1.861  1.00 96.97           N  
ATOM    722  CA  LEU    94       0.299   0.196   1.283  1.00 96.97           C  
ATOM    723  C   LEU    94       0.937  -1.036   1.918  1.00 96.97           C  
ATOM    724  O   LEU    94       0.236  -1.978   2.296  1.00 96.97           O  
ATOM    725  CB  LEU    94       0.517   0.174  -0.232  1.00 96.97           C  
ATOM    726  CG  LEU    94      -0.389   1.086  -1.060  1.00 96.97           C  
ATOM    727  CD1 LEU    94       0.176   1.258  -2.467  1.00 96.97           C  
ATOM    728  CD2 LEU    94      -1.806   0.527  -1.113  1.00 96.97           C  
ATOM    729  N   MET    95       2.266  -0.949   2.125  1.00 95.83           N  
ATOM    730  CA  MET    95       2.994  -2.073   2.705  1.00 95.83           C  
ATOM    731  C   MET    95       2.668  -2.226   4.187  1.00 95.83           C  
ATOM    732  O   MET    95       2.697  -3.336   4.722  1.00 95.83           O  
ATOM    733  CB  MET    95       4.502  -1.893   2.518  1.00 95.83           C  
ATOM    734  CG  MET    95       4.956  -1.999   1.071  1.00 95.83           C  
ATOM    735  SD  MET    95       6.773  -1.816   0.890  1.00 95.83           S  
ATOM    736  CE  MET    95       6.957  -0.054   1.279  1.00 95.83           C  
ATOM    737  N   ALA    96       2.481  -1.087   4.844  1.00 94.37           N  
ATOM    738  CA  ALA    96       2.174  -1.129   6.271  1.00 94.37           C  
ATOM    739  C   ALA    96       0.794  -1.731   6.518  1.00 94.37           C  
ATOM    740  O   ALA    96       0.447  -2.060   7.655  1.00 94.37           O  
ATOM    741  CB  ALA    96       2.257   0.271   6.875  1.00 94.37           C  
ATOM    742  N   ASP    97      -0.041  -1.936   5.458  1.00 95.36           N  
ATOM    743  CA  ASP    97      -1.351  -2.580   5.431  1.00 95.36           C  
ATOM    744  C   ASP    97      -2.334  -1.865   6.356  1.00 95.36           C  
ATOM    745  O   ASP    97      -3.056  -2.509   7.120  1.00 95.36           O  
ATOM    746  CB  ASP    97      -1.233  -4.053   5.827  1.00 95.36           C  
ATOM    747  CG  ASP    97      -2.402  -4.893   5.343  1.00 95.36           C  
ATOM    748  OD1 ASP    97      -2.950  -4.606   4.256  1.00 95.36           O  
ATOM    749  OD2 ASP    97      -2.780  -5.848   6.055  1.00 95.36           O  
ATOM    750  N   ASN    98      -2.278  -0.463   6.461  1.00 93.36           N  
ATOM    751  CA  ASN    98      -3.226   0.358   7.206  1.00 93.36           C  
ATOM    752  C   ASN    98      -4.296   0.947   6.291  1.00 93.36           C  
ATOM    753  O   ASN    98      -4.023   1.873   5.525  1.00 93.36           O  
ATOM    754  CB  ASN    98      -2.496   1.474   7.956  1.00 93.36           C  
ATOM    755  CG  ASN    98      -3.382   2.174   8.968  1.00 93.36           C  
ATOM    756  OD1 ASN    98      -4.501   2.586   8.651  1.00 93.36           O  
ATOM    757  ND2 ASN    98      -2.889   2.313  10.193  1.00 93.36           N  
ATOM    758  N   ALA    99      -5.545   0.586   6.486  1.00 95.62           N  
ATOM    759  CA  ALA    99      -6.628   0.957   5.579  1.00 95.62           C  
ATOM    760  C   ALA    99      -6.988   2.432   5.729  1.00 95.62           C  
ATOM    761  O   ALA    99      -7.285   3.109   4.741  1.00 95.62           O  
ATOM    762  CB  ALA    99      -7.855   0.084   5.830  1.00 95.62           C  
ATOM    763  N   ASP   100      -6.876   2.940   6.920  1.00 94.33           N  
ATOM    764  CA  ASP   100      -7.252   4.334   7.136  1.00 94.33           C  
ATOM    765  C   ASP   100      -6.275   5.280   6.442  1.00 94.33           C  
ATOM    766  O   ASP   100      -6.687   6.274   5.841  1.00 94.33           O  
ATOM    767  CB  ASP   100      -7.314   4.647   8.632  1.00 94.33           C  
ATOM    768  CG  ASP   100      -8.439   3.916   9.345  1.00 94.33           C  
ATOM    769  OD1 ASP   100      -9.487   3.650   8.718  1.00 94.33           O  
ATOM    770  OD2 ASP   100      -8.276   3.606  10.545  1.00 94.33           O  
ATOM    771  N   TRP   101      -4.987   4.878   6.474  1.00 96.04           N  
ATOM    772  CA  TRP   101      -3.965   5.699   5.832  1.00 96.04           C  
ATOM    773  C   TRP   101      -4.188   5.765   4.325  1.00 96.04           C  
ATOM    774  O   TRP   101      -4.224   6.853   3.744  1.00 96.04           O  
ATOM    775  CB  TRP   101      -2.567   5.149   6.130  1.00 96.04           C  
ATOM    776  CG  TRP   101      -2.164   5.262   7.570  1.00 96.04           C  
ATOM    777  CD1 TRP   101      -2.791   5.982   8.548  1.00 96.04           C  
ATOM    778  CD2 TRP   101      -1.037   4.636   8.192  1.00 96.04           C  
ATOM    779  NE1 TRP   101      -2.122   5.841   9.742  1.00 96.04           N  
ATOM    780  CE2 TRP   101      -1.043   5.021   9.551  1.00 96.04           C  
ATOM    781  CE3 TRP   101      -0.023   3.786   7.732  1.00 96.04           C  
ATOM    782  CZ2 TRP   101      -0.072   4.584  10.455  1.00 96.04           C  
ATOM    783  CZ3 TRP   101       0.942   3.352   8.634  1.00 96.04           C  
ATOM    784  CH2 TRP   101       0.909   3.753   9.979  1.00 96.04           C  
ATOM    785  N   ILE   102      -4.377   4.603   3.771  1.00 97.58           N  
ATOM    786  CA  ILE   102      -4.472   4.618   2.315  1.00 97.58           C  
ATOM    787  C   ILE   102      -5.796   5.249   1.891  1.00 97.58           C  
ATOM    788  O   ILE   102      -5.867   5.926   0.862  1.00 97.58           O  
ATOM    789  CB  ILE   102      -4.343   3.195   1.726  1.00 97.58           C  
ATOM    790  CG1 ILE   102      -4.257   3.256   0.197  1.00 97.58           C  
ATOM    791  CG2 ILE   102      -5.515   2.317   2.174  1.00 97.58           C  
ATOM    792  CD1 ILE   102      -3.089   4.082  -0.325  1.00 97.58           C  
ATOM    793  N   LYS   103      -6.915   5.134   2.640  1.00 97.28           N  
ATOM    794  CA  LYS   103      -8.187   5.773   2.316  1.00 97.28           C  
ATOM    795  C   LYS   103      -8.066   7.294   2.365  1.00 97.28           C  
ATOM    796  O   LYS   103      -8.634   7.994   1.524  1.00 97.28           O  
ATOM    797  CB  LYS   103      -9.283   5.304   3.273  1.00 97.28           C  
ATOM    798  CG  LYS   103      -9.784   3.894   2.997  1.00 97.28           C  
ATOM    799  CD  LYS   103     -10.860   3.478   3.992  1.00 97.28           C  
ATOM    800  CE  LYS   103     -11.381   2.077   3.701  1.00 97.28           C  
ATOM    801  NZ  LYS   103     -12.374   1.632   4.724  1.00 97.28           N  
ATOM    802  N   ALA   104      -7.299   7.758   3.355  1.00 96.70           N  
ATOM    803  CA  ALA   104      -7.078   9.199   3.443  1.00 96.70           C  
ATOM    804  C   ALA   104      -6.378   9.724   2.193  1.00 96.70           C  
ATOM    805  O   ALA   104      -6.774  10.752   1.637  1.00 96.70           O  
ATOM    806  CB  ALA   104      -6.262   9.538   4.688  1.00 96.70           C  
ATOM    807  N   MET   105      -5.386   9.002   1.687  1.00 98.16           N  
ATOM    808  CA  MET   105      -4.648   9.435   0.504  1.00 98.16           C  
ATOM    809  C   MET   105      -5.522   9.354  -0.743  1.00 98.16           C  
ATOM    810  O   MET   105      -5.514  10.265  -1.572  1.00 98.16           O  
ATOM    811  CB  MET   105      -3.388   8.589   0.316  1.00 98.16           C  
ATOM    812  CG  MET   105      -2.331   8.817   1.384  1.00 98.16           C  
ATOM    813  SD  MET   105      -0.785   7.887   1.053  1.00 98.16           S  
ATOM    814  CE  MET   105       0.290   8.587   2.336  1.00 98.16           C  
ATOM    815  N   LEU   106      -6.329   8.272  -0.862  1.00 98.35           N  
ATOM    816  CA  LEU   106      -7.208   8.081  -2.011  1.00 98.35           C  
ATOM    817  C   LEU   106      -8.289   9.155  -2.052  1.00 98.35           C  
ATOM    818  O   LEU   106      -8.562   9.727  -3.110  1.00 98.35           O  
ATOM    819  CB  LEU   106      -7.852   6.693  -1.968  1.00 98.35           C  
ATOM    820  CG  LEU   106      -6.919   5.504  -2.209  1.00 98.35           C  
ATOM    821  CD1 LEU   106      -7.607   4.202  -1.813  1.00 98.35           C  
ATOM    822  CD2 LEU   106      -6.477   5.459  -3.668  1.00 98.35           C  
ATOM    823  N   ASN   107      -8.785   9.493  -0.842  1.00 97.14           N  
ATOM    824  CA  ASN   107      -9.837  10.501  -0.762  1.00 97.14           C  
ATOM    825  C   ASN   107      -9.299  11.897  -1.061  1.00 97.14           C  
ATOM    826  O   ASN   107     -10.053  12.784  -1.465  1.00 97.14           O  
ATOM    827  CB  ASN   107     -10.505  10.472   0.614  1.00 97.14           C  
ATOM    828  CG  ASN   107     -11.362   9.239   0.822  1.00 97.14           C  
ATOM    829  OD1 ASN   107     -11.753   8.571  -0.139  1.00 97.14           O  
ATOM    830  ND2 ASN   107     -11.660   8.928   2.078  1.00 97.14           N  
ATOM    831  N   ALA   108      -7.978  12.027  -0.924  1.00 97.60           N  
ATOM    832  CA  ALA   108      -7.354  13.335  -1.110  1.00 97.60           C  
ATOM    833  C   ALA   108      -6.861  13.509  -2.544  1.00 97.60           C  
ATOM    834  O   ALA   108      -6.334  14.565  -2.902  1.00 97.60           O  
ATOM    835  CB  ALA   108      -6.200  13.518  -0.128  1.00 97.60           C  
ATOM    836  N   GLY   109      -6.837  12.443  -3.357  1.00 97.00           N  
ATOM    837  CA  GLY   109      -6.537  12.658  -4.764  1.00 97.00           C  
ATOM    838  C   GLY   109      -5.565  11.639  -5.328  1.00 97.00           C  
ATOM    839  O   GLY   109      -5.216  11.693  -6.509  1.00 97.00           O  
ATOM    840  N   LEU   110      -5.066  10.727  -4.443  1.00 98.01           N  
ATOM    841  CA  LEU   110      -4.214   9.672  -4.980  1.00 98.01           C  
ATOM    842  C   LEU   110      -5.014   8.727  -5.870  1.00 98.01           C  
ATOM    843  O   LEU   110      -6.043   8.193  -5.450  1.00 98.01           O  
ATOM    844  CB  LEU   110      -3.555   8.885  -3.844  1.00 98.01           C  
ATOM    845  CG  LEU   110      -2.720   7.672  -4.255  1.00 98.01           C  
ATOM    846  CD1 LEU   110      -1.512   8.113  -5.075  1.00 98.01           C  
ATOM    847  CD2 LEU   110      -2.278   6.885  -3.025  1.00 98.01           C  
ATOM    848  N   SER   111      -4.610   8.588  -7.089  1.00 98.07           N  
ATOM    849  CA  SER   111      -5.265   7.632  -7.976  1.00 98.07           C  
ATOM    850  C   SER   111      -5.003   6.197  -7.532  1.00 98.07           C  
ATOM    851  O   SER   111      -3.862   5.829  -7.244  1.00 98.07           O  
ATOM    852  CB  SER   111      -4.788   7.824  -9.417  1.00 98.07           C  
ATOM    853  OG  SER   111      -5.254   6.773 -10.245  1.00 98.07           O  
ATOM    854  N   PRO   112      -6.077   5.351  -7.494  1.00 98.22           N  
ATOM    855  CA  PRO   112      -5.854   3.940  -7.169  1.00 98.22           C  
ATOM    856  C   PRO   112      -5.005   3.221  -8.214  1.00 98.22           C  
ATOM    857  O   PRO   112      -4.484   2.134  -7.950  1.00 98.22           O  
ATOM    858  CB  PRO   112      -7.270   3.361  -7.122  1.00 98.22           C  
ATOM    859  CG  PRO   112      -8.092   4.295  -7.951  1.00 98.22           C  
ATOM    860  CD  PRO   112      -7.535   5.681  -7.802  1.00 98.22           C  
ATOM    861  N   ASN   113      -4.773   3.814  -9.354  1.00 98.05           N  
ATOM    862  CA  ASN   113      -4.000   3.198 -10.428  1.00 98.05           C  
ATOM    863  C   ASN   113      -2.682   3.931 -10.662  1.00 98.05           C  
ATOM    864  O   ASN   113      -2.124   3.877 -11.759  1.00 98.05           O  
ATOM    865  CB  ASN   113      -4.818   3.151 -11.720  1.00 98.05           C  
ATOM    866  CG  ASN   113      -6.053   2.280 -11.598  1.00 98.05           C  
ATOM    867  OD1 ASN   113      -5.961   1.092 -11.280  1.00 98.05           O  
ATOM    868  ND2 ASN   113      -7.218   2.865 -11.848  1.00 98.05           N  
ATOM    869  N   ALA   114      -2.257   4.694  -9.704  1.00 97.51           N  
ATOM    870  CA  ALA   114      -0.999   5.430  -9.793  1.00 97.51           C  
ATOM    871  C   ALA   114       0.177   4.484 -10.019  1.00 97.51           C  
ATOM    872  O   ALA   114       0.114   3.308  -9.652  1.00 97.51           O  
ATOM    873  CB  ALA   114      -0.776   6.257  -8.529  1.00 97.51           C  
ATOM    874  N   VAL   115       1.243   4.914 -10.650  1.00 96.08           N  
ATOM    875  CA  VAL   115       2.487   4.179 -10.854  1.00 96.08           C  
ATOM    876  C   VAL   115       3.628   4.878 -10.118  1.00 96.08           C  
ATOM    877  O   VAL   115       3.652   6.107 -10.022  1.00 96.08           O  
ATOM    878  CB  VAL   115       2.826   4.042 -12.355  1.00 96.08           C  
ATOM    879  CG1 VAL   115       1.775   3.195 -13.071  1.00 96.08           C  
ATOM    880  CG2 VAL   115       2.940   5.420 -13.004  1.00 96.08           C  
ATOM    881  N   ASP   116       4.524   4.092  -9.501  1.00 92.49           N  
ATOM    882  CA  ASP   116       5.650   4.701  -8.799  1.00 92.49           C  
ATOM    883  C   ASP   116       6.565   5.445  -9.769  1.00 92.49           C  
ATOM    884  O   ASP   116       6.614   5.119 -10.957  1.00 92.49           O  
ATOM    885  CB  ASP   116       6.444   3.640  -8.035  1.00 92.49           C  
ATOM    886  CG  ASP   116       7.227   2.713  -8.949  1.00 92.49           C  
ATOM    887  OD1 ASP   116       8.390   3.026  -9.282  1.00 92.49           O  
ATOM    888  OD2 ASP   116       6.674   1.663  -9.341  1.00 92.49           O  
ATOM    889  N   LYS   117       7.235   6.424  -9.229  1.00 90.21           N  
ATOM    890  CA  LYS   117       8.036   7.309 -10.069  1.00 90.21           C  
ATOM    891  C   LYS   117       9.405   6.701 -10.360  1.00 90.21           C  
ATOM    892  O   LYS   117      10.083   7.108 -11.306  1.00 90.21           O  
ATOM    893  CB  LYS   117       8.201   8.677  -9.405  1.00 90.21           C  
ATOM    894  CG  LYS   117       6.929   9.511  -9.382  1.00 90.21           C  
ATOM    895  CD  LYS   117       7.191  10.916  -8.854  1.00 90.21           C  
ATOM    896  CE  LYS   117       5.948  11.790  -8.947  1.00 90.21           C  
ATOM    897  NZ  LYS   117       6.192  13.160  -8.404  1.00 90.21           N  
ATOM    898  N   THR   118       9.693   5.630  -9.566  1.00 86.26           N  
ATOM    899  CA  THR   118      11.040   5.089  -9.713  1.00 86.26           C  
ATOM    900  C   THR   118      11.090   4.063 -10.841  1.00 86.26           C  
ATOM    901  O   THR   118      11.934   4.157 -11.735  1.00 86.26           O  
ATOM    902  CB  THR   118      11.527   4.441  -8.404  1.00 86.26           C  
ATOM    903  OG1 THR   118      11.417   5.392  -7.337  1.00 86.26           O  
ATOM    904  CG2 THR   118      12.980   3.993  -8.520  1.00 86.26           C  
ATOM    905  N   PHE   119      10.088   3.182 -10.868  1.00 87.50           N  
ATOM    906  CA  PHE   119      10.168   2.053 -11.786  1.00 87.50           C  
ATOM    907  C   PHE   119       8.972   2.037 -12.731  1.00 87.50           C  
ATOM    908  O   PHE   119       8.900   1.202 -13.635  1.00 87.50           O  
ATOM    909  CB  PHE   119      10.244   0.733 -11.012  1.00 87.50           C  
ATOM    910  CG  PHE   119      11.412   0.649 -10.068  1.00 87.50           C  
ATOM    911  CD1 PHE   119      12.708   0.521 -10.553  1.00 87.50           C  
ATOM    912  CD2 PHE   119      11.215   0.698  -8.695  1.00 87.50           C  
ATOM    913  CE1 PHE   119      13.792   0.443  -9.682  1.00 87.50           C  
ATOM    914  CE2 PHE   119      12.293   0.620  -7.818  1.00 87.50           C  
ATOM    915  CZ  PHE   119      13.580   0.492  -8.313  1.00 87.50           C  
ATOM    916  N   GLY   120       8.051   3.029 -12.476  1.00 90.75           N  
ATOM    917  CA  GLY   120       6.841   3.054 -13.283  1.00 90.75           C  
ATOM    918  C   GLY   120       5.921   1.877 -13.016  1.00 90.75           C  
ATOM    919  O   GLY   120       5.168   1.459 -13.897  1.00 90.75           O  
ATOM    920  N   LYS   121       6.129   1.225 -11.891  1.00 94.18           N  
ATOM    921  CA  LYS   121       5.316   0.082 -11.487  1.00 94.18           C  
ATOM    922  C   LYS   121       4.044   0.536 -10.776  1.00 94.18           C  
ATOM    923  O   LYS   121       4.085   1.436  -9.935  1.00 94.18           O  
ATOM    924  CB  LYS   121       6.117  -0.854 -10.581  1.00 94.18           C  
ATOM    925  CG  LYS   121       5.368  -2.114 -10.174  1.00 94.18           C  
ATOM    926  CD  LYS   121       6.227  -3.018  -9.299  1.00 94.18           C  
ATOM    927  CE  LYS   121       5.460  -4.253  -8.846  1.00 94.18           C  
ATOM    928  NZ  LYS   121       6.312  -5.162  -8.022  1.00 94.18           N  
ATOM    929  N   PRO   122       2.875  -0.056 -11.167  1.00 97.27           N  
ATOM    930  CA  PRO   122       1.650   0.256 -10.426  1.00 97.27           C  
ATOM    931  C   PRO   122       1.797   0.035  -8.923  1.00 97.27           C  
ATOM    932  O   PRO   122       2.301  -1.007  -8.495  1.00 97.27           O  
ATOM    933  CB  PRO   122       0.622  -0.709 -11.023  1.00 97.27           C  
ATOM    934  CG  PRO   122       1.114  -0.983 -12.407  1.00 97.27           C  
ATOM    935  CD  PRO   122       2.614  -1.052 -12.375  1.00 97.27           C  
ATOM    936  N   ILE   123       1.337   0.966  -8.189  1.00 96.90           N  
ATOM    937  CA  ILE   123       1.653   0.920  -6.766  1.00 96.90           C  
ATOM    938  C   ILE   123       0.783  -0.130  -6.077  1.00 96.90           C  
ATOM    939  O   ILE   123       1.079  -0.554  -4.958  1.00 96.90           O  
ATOM    940  CB  ILE   123       1.458   2.299  -6.098  1.00 96.90           C  
ATOM    941  CG1 ILE   123       0.017   2.786  -6.290  1.00 96.90           C  
ATOM    942  CG2 ILE   123       2.458   3.316  -6.656  1.00 96.90           C  
ATOM    943  CD1 ILE   123      -0.324   4.040  -5.495  1.00 96.90           C  
ATOM    944  N   ILE   124      -0.327  -0.522  -6.748  1.00 98.06           N  
ATOM    945  CA  ILE   124      -1.175  -1.530  -6.121  1.00 98.06           C  
ATOM    946  C   ILE   124      -0.371  -2.805  -5.881  1.00 98.06           C  
ATOM    947  O   ILE   124      -0.725  -3.618  -5.024  1.00 98.06           O  
ATOM    948  CB  ILE   124      -2.421  -1.836  -6.983  1.00 98.06           C  
ATOM    949  CG1 ILE   124      -3.403  -2.720  -6.207  1.00 98.06           C  
ATOM    950  CG2 ILE   124      -2.014  -2.498  -8.303  1.00 98.06           C  
ATOM    951  CD1 ILE   124      -4.772  -2.847  -6.862  1.00 98.06           C  
ATOM    952  N   PHE   125       0.691  -3.042  -6.637  1.00 96.90           N  
ATOM    953  CA  PHE   125       1.504  -4.235  -6.437  1.00 96.90           C  
ATOM    954  C   PHE   125       2.163  -4.218  -5.063  1.00 96.90           C  
ATOM    955  O   PHE   125       2.523  -5.269  -4.528  1.00 96.90           O  
ATOM    956  CB  PHE   125       2.572  -4.350  -7.530  1.00 96.90           C  
ATOM    957  CG  PHE   125       2.092  -5.041  -8.778  1.00 96.90           C  
ATOM    958  CD1 PHE   125       2.595  -6.286  -9.136  1.00 96.90           C  
ATOM    959  CD2 PHE   125       1.138  -4.445  -9.592  1.00 96.90           C  
ATOM    960  CE1 PHE   125       2.152  -6.928 -10.290  1.00 96.90           C  
ATOM    961  CE2 PHE   125       0.692  -5.080 -10.747  1.00 96.90           C  
ATOM    962  CZ  PHE   125       1.201  -6.321 -11.095  1.00 96.90           C  
ATOM    963  N   GLN   126       2.300  -3.016  -4.471  1.00 96.20           N  
ATOM    964  CA  GLN   126       2.954  -2.897  -3.172  1.00 96.20           C  
ATOM    965  C   GLN   126       2.117  -3.545  -2.073  1.00 96.20           C  
ATOM    966  O   GLN   126       2.643  -3.917  -1.022  1.00 96.20           O  
ATOM    967  CB  GLN   126       3.218  -1.429  -2.835  1.00 96.20           C  
ATOM    968  CG  GLN   126       4.152  -0.731  -3.815  1.00 96.20           C  
ATOM    969  CD  GLN   126       5.499  -1.418  -3.934  1.00 96.20           C  
ATOM    970  OE1 GLN   126       6.049  -1.910  -2.943  1.00 96.20           O  
ATOM    971  NE2 GLN   126       6.041  -1.457  -5.146  1.00 96.20           N  
ATOM    972  N   THR   127       0.817  -3.748  -2.327  1.00 97.68           N  
ATOM    973  CA  THR   127      -0.055  -4.346  -1.322  1.00 97.68           C  
ATOM    974  C   THR   127       0.308  -5.811  -1.093  1.00 97.68           C  
ATOM    975  O   THR   127      -0.070  -6.398  -0.078  1.00 97.68           O  
ATOM    976  CB  THR   127      -1.535  -4.240  -1.733  1.00 97.68           C  
ATOM    977  OG1 THR   127      -1.752  -5.012  -2.921  1.00 97.68           O  
ATOM    978  CG2 THR   127      -1.929  -2.791  -2.003  1.00 97.68           C  
ATOM    979  N   LEU   128       1.045  -6.399  -2.025  1.00 97.08           N  
ATOM    980  CA  LEU   128       1.347  -7.823  -1.932  1.00 97.08           C  
ATOM    981  C   LEU   128       2.432  -8.081  -0.892  1.00 97.08           C  
ATOM    982  O   LEU   128       2.613  -9.217  -0.446  1.00 97.08           O  
ATOM    983  CB  LEU   128       1.788  -8.368  -3.293  1.00 97.08           C  
ATOM    984  CG  LEU   128       0.801  -8.188  -4.447  1.00 97.08           C  
ATOM    985  CD1 LEU   128       1.364  -8.800  -5.726  1.00 97.08           C  
ATOM    986  CD2 LEU   128      -0.547  -8.809  -4.099  1.00 97.08           C  
ATOM    987  N   GLU   129       3.131  -7.025  -0.515  1.00 94.90           N  
ATOM    988  CA  GLU   129       4.170  -7.169   0.501  1.00 94.90           C  
ATOM    989  C   GLU   129       3.577  -7.123   1.906  1.00 94.90           C  
ATOM    990  O   GLU   129       4.264  -7.423   2.885  1.00 94.90           O  
ATOM    991  CB  GLU   129       5.233  -6.080   0.342  1.00 94.90           C  
ATOM    992  CG  GLU   129       6.057  -6.205  -0.932  1.00 94.90           C  
ATOM    993  CD  GLU   129       7.232  -5.242  -0.984  1.00 94.90           C  
ATOM    994  OE1 GLU   129       7.530  -4.706  -2.075  1.00 94.90           O  
ATOM    995  OE2 GLU   129       7.861  -5.023   0.076  1.00 94.90           O  
ATOM    996  N   ALA   130       2.335  -6.705   1.965  1.00 95.30           N  
ATOM    997  CA  ALA   130       1.671  -6.648   3.264  1.00 95.30           C  
ATOM    998  C   ALA   130       1.245  -8.040   3.723  1.00 95.30           C  
ATOM    999  O   ALA   130       1.011  -8.928   2.899  1.00 95.30           O  
ATOM   1000  CB  ALA   130       0.461  -5.718   3.203  1.00 95.30           C  
ATOM   1001  N   LYS   131       1.159  -8.201   5.057  1.00 94.13           N  
ATOM   1002  CA  LYS   131       0.777  -9.491   5.626  1.00 94.13           C  
ATOM   1003  C   LYS   131      -0.703  -9.778   5.390  1.00 94.13           C  
ATOM   1004  O   LYS   131      -1.088 -10.926   5.158  1.00 94.13           O  
ATOM   1005  CB  LYS   131       1.087  -9.531   7.123  1.00 94.13           C  
ATOM   1006  CG  LYS   131       0.756 -10.859   7.788  1.00 94.13           C  
ATOM   1007  CD  LYS   131       1.052 -10.824   9.282  1.00 94.13           C  
ATOM   1008  CE  LYS   131       0.641 -12.122   9.964  1.00 94.13           C  
ATOM   1009  NZ  LYS   131       0.868 -12.069  11.439  1.00 94.13           N  
ATOM   1010  N   ASN   132      -1.550  -8.718   5.441  1.00 96.87           N  
ATOM   1011  CA  ASN   132      -2.992  -8.886   5.292  1.00 96.87           C  
ATOM   1012  C   ASN   132      -3.512  -8.178   4.044  1.00 96.87           C  
ATOM   1013  O   ASN   132      -2.743  -7.876   3.130  1.00 96.87           O  
ATOM   1014  CB  ASN   132      -3.724  -8.377   6.535  1.00 96.87           C  
ATOM   1015  CG  ASN   132      -3.292  -9.092   7.800  1.00 96.87           C  
ATOM   1016  OD1 ASN   132      -3.283 -10.324   7.859  1.00 96.87           O  
ATOM   1017  ND2 ASN   132      -2.930  -8.324   8.821  1.00 96.87           N  
ATOM   1018  N   THR   133      -4.809  -7.983   3.936  1.00 98.08           N  
ATOM   1019  CA  THR   133      -5.353  -7.552   2.652  1.00 98.08           C  
ATOM   1020  C   THR   133      -6.072  -6.214   2.791  1.00 98.08           C  
ATOM   1021  O   THR   133      -6.856  -5.831   1.920  1.00 98.08           O  
ATOM   1022  CB  THR   133      -6.321  -8.601   2.075  1.00 98.08           C  
ATOM   1023  OG1 THR   133      -7.363  -8.856   3.026  1.00 98.08           O  
ATOM   1024  CG2 THR   133      -5.597  -9.908   1.769  1.00 98.08           C  
ATOM   1025  N   LYS   134      -5.802  -5.554   3.862  1.00 98.16           N  
ATOM   1026  CA  LYS   134      -6.640  -4.388   4.127  1.00 98.16           C  
ATOM   1027  C   LYS   134      -6.442  -3.316   3.060  1.00 98.16           C  
ATOM   1028  O   LYS   134      -7.413  -2.751   2.553  1.00 98.16           O  
ATOM   1029  CB  LYS   134      -6.337  -3.813   5.511  1.00 98.16           C  
ATOM   1030  CG  LYS   134      -6.702  -4.740   6.661  1.00 98.16           C  
ATOM   1031  CD  LYS   134      -6.344  -4.127   8.008  1.00 98.16           C  
ATOM   1032  CE  LYS   134      -6.612  -5.094   9.153  1.00 98.16           C  
ATOM   1033  NZ  LYS   134      -6.199  -4.524  10.469  1.00 98.16           N  
ATOM   1034  N   THR   135      -5.210  -3.111   2.690  1.00 98.17           N  
ATOM   1035  CA  THR   135      -4.968  -2.036   1.734  1.00 98.17           C  
ATOM   1036  C   THR   135      -5.344  -2.474   0.321  1.00 98.17           C  
ATOM   1037  O   THR   135      -5.810  -1.664  -0.482  1.00 98.17           O  
ATOM   1038  CB  THR   135      -3.495  -1.586   1.760  1.00 98.17           C  
ATOM   1039  OG1 THR   135      -2.648  -2.735   1.628  1.00 98.17           O  
ATOM   1040  CG2 THR   135      -3.162  -0.871   3.066  1.00 98.17           C  
ATOM   1041  N   LEU   136      -5.058  -3.742  -0.007  1.00 98.61           N  
ATOM   1042  CA  LEU   136      -5.517  -4.233  -1.302  1.00 98.61           C  
ATOM   1043  C   LEU   136      -7.018  -4.017  -1.464  1.00 98.61           C  
ATOM   1044  O   LEU   136      -7.469  -3.511  -2.494  1.00 98.61           O  
ATOM   1045  CB  LEU   136      -5.183  -5.718  -1.461  1.00 98.61           C  
ATOM   1046  CG  LEU   136      -5.696  -6.396  -2.732  1.00 98.61           C  
ATOM   1047  CD1 LEU   136      -5.145  -5.692  -3.967  1.00 98.61           C  
ATOM   1048  CD2 LEU   136      -5.319  -7.874  -2.740  1.00 98.61           C  
ATOM   1049  N   GLN   137      -7.810  -4.328  -0.380  1.00 98.52           N  
ATOM   1050  CA  GLN   137      -9.257  -4.146  -0.424  1.00 98.52           C  
ATOM   1051  C   GLN   137      -9.622  -2.679  -0.631  1.00 98.52           C  
ATOM   1052  O   GLN   137     -10.493  -2.359  -1.442  1.00 98.52           O  
ATOM   1053  CB  GLN   137      -9.904  -4.671   0.859  1.00 98.52           C  
ATOM   1054  CG  GLN   137     -11.425  -4.714   0.808  1.00 98.52           C  
ATOM   1055  CD  GLN   137     -12.028  -5.543   1.927  1.00 98.52           C  
ATOM   1056  OE1 GLN   137     -11.347  -5.885   2.899  1.00 98.52           O  
ATOM   1057  NE2 GLN   137     -13.308  -5.874   1.797  1.00 98.52           N  
ATOM   1058  N   ALA   138      -8.915  -1.879   0.047  1.00 98.48           N  
ATOM   1059  CA  ALA   138      -9.217  -0.454  -0.060  1.00 98.48           C  
ATOM   1060  C   ALA   138      -8.945   0.060  -1.470  1.00 98.48           C  
ATOM   1061  O   ALA   138      -9.737   0.829  -2.021  1.00 98.48           O  
ATOM   1062  CB  ALA   138      -8.403   0.340   0.959  1.00 98.48           C  
ATOM   1063  N   MET   139      -7.859  -0.386  -2.019  1.00 98.67           N  
ATOM   1064  CA  MET   139      -7.501   0.037  -3.370  1.00 98.67           C  
ATOM   1065  C   MET   139      -8.545  -0.428  -4.380  1.00 98.67           C  
ATOM   1066  O   MET   139      -8.963   0.344  -5.245  1.00 98.67           O  
ATOM   1067  CB  MET   139      -6.123  -0.504  -3.755  1.00 98.67           C  
ATOM   1068  CG  MET   139      -4.976   0.149  -3.002  1.00 98.67           C  
ATOM   1069  SD  MET   139      -4.686   1.883  -3.527  1.00 98.67           S  
ATOM   1070  CE  MET   139      -3.845   1.601  -5.111  1.00 98.67           C  
ATOM   1071  N   LEU   140      -8.949  -1.677  -4.232  1.00 98.64           N  
ATOM   1072  CA  LEU   140      -9.945  -2.223  -5.147  1.00 98.64           C  
ATOM   1073  C   LEU   140     -11.287  -1.521  -4.972  1.00 98.64           C  
ATOM   1074  O   LEU   140     -11.958  -1.203  -5.956  1.00 98.64           O  
ATOM   1075  CB  LEU   140     -10.110  -3.729  -4.922  1.00 98.64           C  
ATOM   1076  CG  LEU   140      -8.890  -4.598  -5.230  1.00 98.64           C  
ATOM   1077  CD1 LEU   140      -9.177  -6.056  -4.884  1.00 98.64           C  
ATOM   1078  CD2 LEU   140      -8.491  -4.460  -6.696  1.00 98.64           C  
ATOM   1079  N   ASP   141     -11.676  -1.173  -3.735  1.00 98.28           N  
ATOM   1080  CA  ASP   141     -12.924  -0.474  -3.445  1.00 98.28           C  
ATOM   1081  C   ASP   141     -12.953   0.899  -4.112  1.00 98.28           C  
ATOM   1082  O   ASP   141     -14.020   1.394  -4.479  1.00 98.28           O  
ATOM   1083  CB  ASP   141     -13.119  -0.329  -1.934  1.00 98.28           C  
ATOM   1084  CG  ASP   141     -13.450  -1.644  -1.250  1.00 98.28           C  
ATOM   1085  OD1 ASP   141     -13.768  -2.631  -1.947  1.00 98.28           O  
ATOM   1086  OD2 ASP   141     -13.396  -1.692  -0.002  1.00 98.28           O  
ATOM   1087  N   LYS   142     -11.743   1.416  -4.282  1.00 97.96           N  
ATOM   1088  CA  LYS   142     -11.668   2.766  -4.834  1.00 97.96           C  
ATOM   1089  C   LYS   142     -11.496   2.731  -6.350  1.00 97.96           C  
ATOM   1090  O   LYS   142     -11.231   3.760  -6.974  1.00 97.96           O  
ATOM   1091  CB  LYS   142     -10.517   3.544  -4.195  1.00 97.96           C  
ATOM   1092  CG  LYS   142     -10.627   5.053  -4.353  1.00 97.96           C  
ATOM   1093  CD  LYS   142     -11.900   5.591  -3.713  1.00 97.96           C  
ATOM   1094  CE  LYS   142     -11.972   7.110  -3.799  1.00 97.96           C  
ATOM   1095  NZ  LYS   142     -13.301   7.627  -3.356  1.00 97.96           N  
ATOM   1096  N   GLY   143     -11.446   1.562  -6.956  1.00 98.12           N  
ATOM   1097  CA  GLY   143     -11.528   1.445  -8.403  1.00 98.12           C  
ATOM   1098  C   GLY   143     -10.215   1.037  -9.044  1.00 98.12           C  
ATOM   1099  O   GLY   143      -9.996   1.279 -10.233  1.00 98.12           O  
ATOM   1100  N   ALA   144      -9.294   0.507  -8.211  1.00 98.55           N  
ATOM   1101  CA  ALA   144      -8.061   0.020  -8.823  1.00 98.55           C  
ATOM   1102  C   ALA   144      -8.351  -1.069  -9.852  1.00 98.55           C  
ATOM   1103  O   ALA   144      -9.267  -1.875  -9.670  1.00 98.55           O  
ATOM   1104  CB  ALA   144      -7.107  -0.504  -7.753  1.00 98.55           C  
ATOM   1105  N   ASP   145      -7.663  -0.981 -11.011  1.00 98.34           N  
ATOM   1106  CA  ASP   145      -7.755  -2.002 -12.050  1.00 98.34           C  
ATOM   1107  C   ASP   145      -7.159  -3.325 -11.574  1.00 98.34           C  
ATOM   1108  O   ASP   145      -5.939  -3.456 -11.455  1.00 98.34           O  
ATOM   1109  CB  ASP   145      -7.048  -1.536 -13.325  1.00 98.34           C  
ATOM   1110  CG  ASP   145      -7.145  -2.543 -14.458  1.00 98.34           C  
ATOM   1111  OD1 ASP   145      -7.786  -3.601 -14.281  1.00 98.34           O  
ATOM   1112  OD2 ASP   145      -6.572  -2.276 -15.536  1.00 98.34           O  
ATOM   1113  N   ILE   146      -7.977  -4.303 -11.316  1.00 98.18           N  
ATOM   1114  CA  ILE   146      -7.574  -5.567 -10.709  1.00 98.18           C  
ATOM   1115  C   ILE   146      -6.753  -6.380 -11.708  1.00 98.18           C  
ATOM   1116  O   ILE   146      -6.026  -7.298 -11.321  1.00 98.18           O  
ATOM   1117  CB  ILE   146      -8.798  -6.381 -10.233  1.00 98.18           C  
ATOM   1118  CG1 ILE   146      -8.355  -7.520  -9.308  1.00 98.18           C  
ATOM   1119  CG2 ILE   146      -9.585  -6.922 -11.430  1.00 98.18           C  
ATOM   1120  CD1 ILE   146      -9.498  -8.190  -8.559  1.00 98.18           C  
ATOM   1121  N   ASN   147      -6.793  -6.125 -12.999  1.00 97.75           N  
ATOM   1122  CA  ASN   147      -6.065  -6.883 -14.011  1.00 97.75           C  
ATOM   1123  C   ASN   147      -4.890  -6.087 -14.571  1.00 97.75           C  
ATOM   1124  O   ASN   147      -4.424  -6.356 -15.680  1.00 97.75           O  
ATOM   1125  CB  ASN   147      -7.005  -7.309 -15.141  1.00 97.75           C  
ATOM   1126  CG  ASN   147      -8.006  -8.360 -14.704  1.00 97.75           C  
ATOM   1127  OD1 ASN   147      -7.645  -9.347 -14.057  1.00 97.75           O  
ATOM   1128  ND2 ASN   147      -9.270  -8.156 -15.053  1.00 97.75           N  
ATOM   1129  N   ILE   148      -4.474  -5.088 -13.808  1.00 96.53           N  
ATOM   1130  CA  ILE   148      -3.365  -4.235 -14.222  1.00 96.53           C  
ATOM   1131  C   ILE   148      -2.085  -5.063 -14.316  1.00 96.53           C  
ATOM   1132  O   ILE   148      -1.920  -6.047 -13.592  1.00 96.53           O  
ATOM   1133  CB  ILE   148      -3.168  -3.052 -13.247  1.00 96.53           C  
ATOM   1134  CG1 ILE   148      -2.200  -2.024 -13.844  1.00 96.53           C  
ATOM   1135  CG2 ILE   148      -2.668  -3.550 -11.888  1.00 96.53           C  
ATOM   1136  CD1 ILE   148      -2.262  -0.656 -13.180  1.00 96.53           C  
ATOM   1137  N   THR   149      -1.201  -4.714 -15.283  1.00 94.82           N  
ATOM   1138  CA  THR   149       0.081  -5.391 -15.443  1.00 94.82           C  
ATOM   1139  C   THR   149       1.237  -4.424 -15.209  1.00 94.82           C  
ATOM   1140  O   THR   149       1.083  -3.212 -15.373  1.00 94.82           O  
ATOM   1141  CB  THR   149       0.209  -6.020 -16.843  1.00 94.82           C  
ATOM   1142  OG1 THR   149       0.132  -4.987 -17.833  1.00 94.82           O  
ATOM   1143  CG2 THR   149      -0.903  -7.033 -17.095  1.00 94.82           C  
ATOM   1144  N   ASP   150       2.347  -4.992 -14.644  1.00 92.03           N  
ATOM   1145  CA  ASP   150       3.527  -4.142 -14.516  1.00 92.03           C  
ATOM   1146  C   ASP   150       4.344  -4.138 -15.806  1.00 92.03           C  
ATOM   1147  O   ASP   150       3.878  -4.613 -16.844  1.00 92.03           O  
ATOM   1148  CB  ASP   150       4.396  -4.603 -13.344  1.00 92.03           C  
ATOM   1149  CG  ASP   150       5.014  -5.973 -13.566  1.00 92.03           C  
ATOM   1150  OD1 ASP   150       4.961  -6.488 -14.704  1.00 92.03           O  
ATOM   1151  OD2 ASP   150       5.555  -6.543 -12.594  1.00 92.03           O  
ATOM   1152  N   SER   151       5.512  -3.564 -15.817  1.00 87.63           N  
ATOM   1153  CA  SER   151       6.295  -3.330 -17.026  1.00 87.63           C  
ATOM   1154  C   SER   151       6.830  -4.639 -17.599  1.00 87.63           C  
ATOM   1155  O   SER   151       7.208  -4.700 -18.771  1.00 87.63           O  
ATOM   1156  CB  SER   151       7.456  -2.378 -16.738  1.00 87.63           C  
ATOM   1157  OG  SER   151       8.265  -2.875 -15.686  1.00 87.63           O  
ATOM   1158  N   LEU   152       6.898  -5.584 -16.699  1.00 86.67           N  
ATOM   1159  CA  LEU   152       7.405  -6.872 -17.160  1.00 86.67           C  
ATOM   1160  C   LEU   152       6.269  -7.752 -17.670  1.00 86.67           C  
ATOM   1161  O   LEU   152       6.501  -8.882 -18.106  1.00 86.67           O  
ATOM   1162  CB  LEU   152       8.154  -7.588 -16.033  1.00 86.67           C  
ATOM   1163  CG  LEU   152       9.379  -6.867 -15.468  1.00 86.67           C  
ATOM   1164  CD1 LEU   152       9.954  -7.643 -14.288  1.00 86.67           C  
ATOM   1165  CD2 LEU   152      10.433  -6.673 -16.552  1.00 86.67           C  
ATOM   1166  N   GLY   153       5.033  -7.213 -17.519  1.00 90.00           N  
ATOM   1167  CA  GLY   153       3.882  -7.942 -18.026  1.00 90.00           C  
ATOM   1168  C   GLY   153       3.245  -8.847 -16.989  1.00 90.00           C  
ATOM   1169  O   GLY   153       2.325  -9.607 -17.301  1.00 90.00           O  
ATOM   1170  N   ASN   154       3.809  -8.829 -15.750  1.00 92.27           N  
ATOM   1171  CA  ASN   154       3.211  -9.641 -14.697  1.00 92.27           C  
ATOM   1172  C   ASN   154       1.852  -9.095 -14.270  1.00 92.27           C  
ATOM   1173  O   ASN   154       1.695  -7.887 -14.083  1.00 92.27           O  
ATOM   1174  CB  ASN   154       4.149  -9.732 -13.491  1.00 92.27           C  
ATOM   1175  CG  ASN   154       5.445 -10.451 -13.811  1.00 92.27           C  
ATOM   1176  OD1 ASN   154       5.467 -11.386 -14.615  1.00 92.27           O  
ATOM   1177  ND2 ASN   154       6.533 -10.018 -13.186  1.00 92.27           N  
ATOM   1178  N   THR   155       0.924  -9.963 -14.180  1.00 96.20           N  
ATOM   1179  CA  THR   155      -0.355  -9.546 -13.616  1.00 96.20           C  
ATOM   1180  C   THR   155      -0.278  -9.474 -12.094  1.00 96.20           C  
ATOM   1181  O   THR   155       0.561 -10.135 -11.478  1.00 96.20           O  
ATOM   1182  CB  THR   155      -1.487 -10.505 -14.030  1.00 96.20           C  
ATOM   1183  OG1 THR   155      -1.314 -11.758 -13.357  1.00 96.20           O  
ATOM   1184  CG2 THR   155      -1.481 -10.745 -15.537  1.00 96.20           C  
ATOM   1185  N   LEU   156      -1.171  -8.683 -11.542  1.00 97.25           N  
ATOM   1186  CA  LEU   156      -1.271  -8.592 -10.089  1.00 97.25           C  
ATOM   1187  C   LEU   156      -1.569  -9.958  -9.478  1.00 97.25           C  
ATOM   1188  O   LEU   156      -0.963 -10.339  -8.475  1.00 97.25           O  
ATOM   1189  CB  LEU   156      -2.358  -7.592  -9.688  1.00 97.25           C  
ATOM   1190  CG  LEU   156      -2.523  -7.334  -8.189  1.00 97.25           C  
ATOM   1191  CD1 LEU   156      -1.245  -6.734  -7.611  1.00 97.25           C  
ATOM   1192  CD2 LEU   156      -3.714  -6.418  -7.931  1.00 97.25           C  
ATOM   1193  N   LEU   157      -2.394 -10.743 -10.102  1.00 97.87           N  
ATOM   1194  CA  LEU   157      -2.807 -12.054  -9.613  1.00 97.87           C  
ATOM   1195  C   LEU   157      -1.629 -13.022  -9.594  1.00 97.87           C  
ATOM   1196  O   LEU   157      -1.370 -13.673  -8.579  1.00 97.87           O  
ATOM   1197  CB  LEU   157      -3.934 -12.620 -10.481  1.00 97.87           C  
ATOM   1198  CG  LEU   157      -4.497 -13.978 -10.060  1.00 97.87           C  
ATOM   1199  CD1 LEU   157      -5.017 -13.915  -8.627  1.00 97.87           C  
ATOM   1200  CD2 LEU   157      -5.601 -14.419 -11.016  1.00 97.87           C  
ATOM   1201  N   ILE   158      -0.857 -13.163 -10.660  1.00 96.97           N  
ATOM   1202  CA  ILE   158       0.283 -14.069 -10.735  1.00 96.97           C  
ATOM   1203  C   ILE   158       1.374 -13.607  -9.772  1.00 96.97           C  
ATOM   1204  O   ILE   158       1.991 -14.424  -9.085  1.00 96.97           O  
ATOM   1205  CB  ILE   158       0.840 -14.158 -12.173  1.00 96.97           C  
ATOM   1206  CG1 ILE   158      -0.149 -14.893 -13.085  1.00 96.97           C  
ATOM   1207  CG2 ILE   158       2.208 -14.847 -12.181  1.00 96.97           C  
ATOM   1208  CD1 ILE   158       0.244 -14.889 -14.556  1.00 96.97           C  
ATOM   1209  N   ASP   159       1.553 -12.253  -9.603  1.00 96.38           N  
ATOM   1210  CA  ASP   159       2.567 -11.759  -8.676  1.00 96.38           C  
ATOM   1211  C   ASP   159       2.213 -12.115  -7.234  1.00 96.38           C  
ATOM   1212  O   ASP   159       3.092 -12.457  -6.440  1.00 96.38           O  
ATOM   1213  CB  ASP   159       2.731 -10.244  -8.818  1.00 96.38           C  
ATOM   1214  CG  ASP   159       4.133  -9.766  -8.483  1.00 96.38           C  
ATOM   1215  OD1 ASP   159       5.101 -10.203  -9.142  1.00 96.38           O  
ATOM   1216  OD2 ASP   159       4.271  -8.946  -7.549  1.00 96.38           O  
ATOM   1217  N   ALA   160       0.937 -12.052  -6.905  1.00 97.68           N  
ATOM   1218  CA  ALA   160       0.508 -12.440  -5.564  1.00 97.68           C  
ATOM   1219  C   ALA   160       0.879 -13.890  -5.267  1.00 97.68           C  
ATOM   1220  O   ALA   160       1.369 -14.202  -4.179  1.00 97.68           O  
ATOM   1221  CB  ALA   160      -0.997 -12.236  -5.407  1.00 97.68           C  
ATOM   1222  N   LEU   161       0.682 -14.775  -6.280  1.00 97.21           N  
ATOM   1223  CA  LEU   161       1.071 -16.170  -6.107  1.00 97.21           C  
ATOM   1224  C   LEU   161       2.582 -16.296  -5.941  1.00 97.21           C  
ATOM   1225  O   LEU   161       3.056 -16.983  -5.033  1.00 97.21           O  
ATOM   1226  CB  LEU   161       0.604 -17.009  -7.299  1.00 97.21           C  
ATOM   1227  CG  LEU   161       0.955 -18.497  -7.260  1.00 97.21           C  
ATOM   1228  CD1 LEU   161       0.242 -19.179  -6.097  1.00 97.21           C  
ATOM   1229  CD2 LEU   161       0.594 -19.166  -8.582  1.00 97.21           C  
ATOM   1230  N   ASP   162       3.323 -15.537  -6.738  1.00 95.60           N  
ATOM   1231  CA  ASP   162       4.780 -15.602  -6.682  1.00 95.60           C  
ATOM   1232  C   ASP   162       5.300 -15.120  -5.330  1.00 95.60           C  
ATOM   1233  O   ASP   162       6.344 -15.579  -4.861  1.00 95.60           O  
ATOM   1234  CB  ASP   162       5.398 -14.772  -7.810  1.00 95.60           C  
ATOM   1235  CG  ASP   162       5.288 -15.443  -9.168  1.00 95.60           C  
ATOM   1236  OD1 ASP   162       5.044 -16.667  -9.226  1.00 95.60           O  
ATOM   1237  OD2 ASP   162       5.450 -14.740 -10.189  1.00 95.60           O  
ATOM   1238  N   PHE   163       4.499 -14.235  -4.686  1.00 94.65           N  
ATOM   1239  CA  PHE   163       4.891 -13.705  -3.385  1.00 94.65           C  
ATOM   1240  C   PHE   163       4.365 -14.588  -2.260  1.00 94.65           C  
ATOM   1241  O   PHE   163       4.520 -14.259  -1.082  1.00 94.65           O  
ATOM   1242  CB  PHE   163       4.380 -12.272  -3.211  1.00 94.65           C  
ATOM   1243  CG  PHE   163       5.367 -11.219  -3.636  1.00 94.65           C  
ATOM   1244  CD1 PHE   163       6.225 -10.637  -2.711  1.00 94.65           C  
ATOM   1245  CD2 PHE   163       5.438 -10.811  -4.962  1.00 94.65           C  
ATOM   1246  CE1 PHE   163       7.140  -9.662  -3.102  1.00 94.65           C  
ATOM   1247  CE2 PHE   163       6.350  -9.838  -5.360  1.00 94.65           C  
ATOM   1248  CZ  PHE   163       7.199  -9.264  -4.428  1.00 94.65           C  
ATOM   1249  N   HIS   164       3.696 -15.660  -2.639  1.00 95.61           N  
ATOM   1250  CA  HIS   164       3.089 -16.603  -1.706  1.00 95.61           C  
ATOM   1251  C   HIS   164       2.060 -15.913  -0.817  1.00 95.61           C  
ATOM   1252  O   HIS   164       1.891 -16.284   0.347  1.00 95.61           O  
ATOM   1253  CB  HIS   164       4.163 -17.272  -0.846  1.00 95.61           C  
ATOM   1254  CG  HIS   164       5.105 -18.133  -1.625  1.00 95.61           C  
ATOM   1255  ND1 HIS   164       5.111 -19.507  -1.526  1.00 95.61           N  
ATOM   1256  CD2 HIS   164       6.071 -17.812  -2.517  1.00 95.61           C  
ATOM   1257  CE1 HIS   164       6.044 -19.996  -2.326  1.00 95.61           C  
ATOM   1258  NE2 HIS   164       6.640 -18.988  -2.939  1.00 95.61           N  
ATOM   1259  N   SER   165       1.561 -14.797  -1.301  1.00 96.20           N  
ATOM   1260  CA  SER   165       0.486 -14.084  -0.617  1.00 96.20           C  
ATOM   1261  C   SER   165      -0.877 -14.667  -0.973  1.00 96.20           C  
ATOM   1262  O   SER   165      -1.634 -14.066  -1.739  1.00 96.20           O  
ATOM   1263  CB  SER   165       0.521 -12.596  -0.968  1.00 96.20           C  
ATOM   1264  OG  SER   165       1.733 -12.005  -0.531  1.00 96.20           O  
ATOM   1265  N   TYR   166      -1.162 -15.850  -0.359  1.00 97.16           N  
ATOM   1266  CA  TYR   166      -2.291 -16.670  -0.782  1.00 97.16           C  
ATOM   1267  C   TYR   166      -3.614 -15.991  -0.450  1.00 97.16           C  
ATOM   1268  O   TYR   166      -4.578 -16.088  -1.213  1.00 97.16           O  
ATOM   1269  CB  TYR   166      -2.232 -18.050  -0.119  1.00 97.16           C  
ATOM   1270  CG  TYR   166      -0.993 -18.839  -0.470  1.00 97.16           C  
ATOM   1271  CD1 TYR   166      -0.468 -18.811  -1.760  1.00 97.16           C  
ATOM   1272  CD2 TYR   166      -0.347 -19.613   0.488  1.00 97.16           C  
ATOM   1273  CE1 TYR   166       0.672 -19.538  -2.088  1.00 97.16           C  
ATOM   1274  CE2 TYR   166       0.794 -20.344   0.171  1.00 97.16           C  
ATOM   1275  CZ  TYR   166       1.295 -20.300  -1.117  1.00 97.16           C  
ATOM   1276  OH  TYR   166       2.424 -21.021  -1.436  1.00 97.16           O  
ATOM   1277  N   ASP   167      -3.661 -15.254   0.687  1.00 97.44           N  
ATOM   1278  CA  ASP   167      -4.885 -14.518   0.990  1.00 97.44           C  
ATOM   1279  C   ASP   167      -5.162 -13.452  -0.068  1.00 97.44           C  
ATOM   1280  O   ASP   167      -6.318 -13.195  -0.410  1.00 97.44           O  
ATOM   1281  CB  ASP   167      -4.795 -13.873   2.375  1.00 97.44           C  
ATOM   1282  CG  ASP   167      -4.863 -14.885   3.506  1.00 97.44           C  
ATOM   1283  OD1 ASP   167      -5.359 -16.011   3.287  1.00 97.44           O  
ATOM   1284  OD2 ASP   167      -4.418 -14.552   4.625  1.00 97.44           O  
ATOM   1285  N   HIS   168      -4.129 -12.856  -0.625  1.00 98.32           N  
ATOM   1286  CA  HIS   168      -4.275 -11.874  -1.694  1.00 98.32           C  
ATOM   1287  C   HIS   168      -4.759 -12.529  -2.983  1.00 98.32           C  
ATOM   1288  O   HIS   168      -5.625 -11.987  -3.673  1.00 98.32           O  
ATOM   1289  CB  HIS   168      -2.950 -11.149  -1.939  1.00 98.32           C  
ATOM   1290  CG  HIS   168      -2.529 -10.269  -0.805  1.00 98.32           C  
ATOM   1291  ND1 HIS   168      -2.133 -10.770   0.417  1.00 98.32           N  
ATOM   1292  CD2 HIS   168      -2.439  -8.922  -0.710  1.00 98.32           C  
ATOM   1293  CE1 HIS   168      -1.818  -9.764   1.216  1.00 98.32           C  
ATOM   1294  NE2 HIS   168      -1.995  -8.632   0.557  1.00 98.32           N  
ATOM   1295  N   VAL   169      -4.195 -13.761  -3.218  1.00 98.47           N  
ATOM   1296  CA  VAL   169      -4.650 -14.492  -4.397  1.00 98.47           C  
ATOM   1297  C   VAL   169      -6.155 -14.734  -4.306  1.00 98.47           C  
ATOM   1298  O   VAL   169      -6.897 -14.426  -5.242  1.00 98.47           O  
ATOM   1299  CB  VAL   169      -3.903 -15.835  -4.555  1.00 98.47           C  
ATOM   1300  CG1 VAL   169      -4.539 -16.680  -5.658  1.00 98.47           C  
ATOM   1301  CG2 VAL   169      -2.424 -15.591  -4.851  1.00 98.47           C  
ATOM   1302  N   LEU   170      -6.627 -15.221  -3.166  1.00 98.24           N  
ATOM   1303  CA  LEU   170      -8.035 -15.558  -2.993  1.00 98.24           C  
ATOM   1304  C   LEU   170      -8.910 -14.313  -3.104  1.00 98.24           C  
ATOM   1305  O   LEU   170      -9.934 -14.328  -3.789  1.00 98.24           O  
ATOM   1306  CB  LEU   170      -8.262 -16.236  -1.640  1.00 98.24           C  
ATOM   1307  CG  LEU   170      -7.669 -17.636  -1.475  1.00 98.24           C  
ATOM   1308  CD1 LEU   170      -7.751 -18.079  -0.018  1.00 98.24           C  
ATOM   1309  CD2 LEU   170      -8.384 -18.631  -2.383  1.00 98.24           C  
ATOM   1310  N   LEU   171      -8.452 -13.251  -2.441  1.00 98.40           N  
ATOM   1311  CA  LEU   171      -9.219 -12.014  -2.527  1.00 98.40           C  
ATOM   1312  C   LEU   171      -9.342 -11.550  -3.975  1.00 98.40           C  
ATOM   1313  O   LEU   171     -10.434 -11.201  -4.429  1.00 98.40           O  
ATOM   1314  CB  LEU   171      -8.566 -10.917  -1.682  1.00 98.40           C  
ATOM   1315  CG  LEU   171      -9.182  -9.521  -1.788  1.00 98.40           C  
ATOM   1316  CD1 LEU   171     -10.621  -9.537  -1.282  1.00 98.40           C  
ATOM   1317  CD2 LEU   171      -8.347  -8.508  -1.012  1.00 98.40           C  
ATOM   1318  N   LEU   172      -8.244 -11.582  -4.694  1.00 98.73           N  
ATOM   1319  CA  LEU   172      -8.242 -11.114  -6.076  1.00 98.73           C  
ATOM   1320  C   LEU   172      -9.177 -11.957  -6.937  1.00 98.73           C  
ATOM   1321  O   LEU   172      -9.960 -11.418  -7.721  1.00 98.73           O  
ATOM   1322  CB  LEU   172      -6.824 -11.152  -6.653  1.00 98.73           C  
ATOM   1323  CG  LEU   172      -5.849 -10.098  -6.128  1.00 98.73           C  
ATOM   1324  CD1 LEU   172      -4.419 -10.457  -6.518  1.00 98.73           C  
ATOM   1325  CD2 LEU   172      -6.222  -8.715  -6.653  1.00 98.73           C  
ATOM   1326  N   LEU   173      -9.133 -13.277  -6.758  1.00 98.43           N  
ATOM   1327  CA  LEU   173     -10.031 -14.133  -7.525  1.00 98.43           C  
ATOM   1328  C   LEU   173     -11.486 -13.862  -7.158  1.00 98.43           C  
ATOM   1329  O   LEU   173     -12.332 -13.695  -8.040  1.00 98.43           O  
ATOM   1330  CB  LEU   173      -9.698 -15.608  -7.287  1.00 98.43           C  
ATOM   1331  CG  LEU   173      -8.389 -16.115  -7.894  1.00 98.43           C  
ATOM   1332  CD1 LEU   173      -8.070 -17.513  -7.375  1.00 98.43           C  
ATOM   1333  CD2 LEU   173      -8.470 -16.111  -9.417  1.00 98.43           C  
ATOM   1334  N   GLU   174     -11.765 -13.677  -5.894  1.00 97.82           N  
ATOM   1335  CA  GLU   174     -13.121 -13.431  -5.413  1.00 97.82           C  
ATOM   1336  C   GLU   174     -13.660 -12.103  -5.937  1.00 97.82           C  
ATOM   1337  O   GLU   174     -14.866 -11.955  -6.145  1.00 97.82           O  
ATOM   1338  CB  GLU   174     -13.161 -13.448  -3.883  1.00 97.82           C  
ATOM   1339  CG  GLU   174     -13.049 -14.841  -3.281  1.00 97.82           C  
ATOM   1340  CD  GLU   174     -12.810 -14.827  -1.779  1.00 97.82           C  
ATOM   1341  OE1 GLU   174     -12.699 -15.917  -1.172  1.00 97.82           O  
ATOM   1342  OE2 GLU   174     -12.734 -13.718  -1.204  1.00 97.82           O  
ATOM   1343  N   ARG   175     -12.719 -11.242  -6.188  1.00 97.99           N  
ATOM   1344  CA  ARG   175     -13.139  -9.916  -6.629  1.00 97.99           C  
ATOM   1345  C   ARG   175     -13.130  -9.817  -8.151  1.00 97.99           C  
ATOM   1346  O   ARG   175     -13.245  -8.724  -8.708  1.00 97.99           O  
ATOM   1347  CB  ARG   175     -12.235  -8.837  -6.029  1.00 97.99           C  
ATOM   1348  CG  ARG   175     -12.352  -8.704  -4.519  1.00 97.99           C  
ATOM   1349  CD  ARG   175     -13.563  -7.871  -4.119  1.00 97.99           C  
ATOM   1350  NE  ARG   175     -13.385  -6.463  -4.461  1.00 97.99           N  
ATOM   1351  CZ  ARG   175     -14.368  -5.639  -4.813  1.00 97.99           C  
ATOM   1352  NH1 ARG   175     -15.624  -6.068  -4.875  1.00 97.99           N  
ATOM   1353  NH2 ARG   175     -14.095  -4.375  -5.105  1.00 97.99           N  
ATOM   1354  N   GLY   176     -12.730 -10.897  -8.896  1.00 97.40           N  
ATOM   1355  CA  GLY   176     -12.984 -10.926 -10.328  1.00 97.40           C  
ATOM   1356  C   GLY   176     -11.720 -10.839 -11.161  1.00 97.40           C  
ATOM   1357  O   GLY   176     -11.771 -10.487 -12.341  1.00 97.40           O  
ATOM   1358  N   ALA   177     -10.552 -11.008 -10.459  1.00 98.11           N  
ATOM   1359  CA  ALA   177      -9.344 -11.034 -11.280  1.00 98.11           C  
ATOM   1360  C   ALA   177      -9.440 -12.104 -12.364  1.00 98.11           C  
ATOM   1361  O   ALA   177      -9.948 -13.201 -12.119  1.00 98.11           O  
ATOM   1362  CB  ALA   177      -8.114 -11.273 -10.408  1.00 98.11           C  
ATOM   1363  N   ASP   178      -9.103 -11.770 -13.630  1.00 97.72           N  
ATOM   1364  CA  ASP   178      -9.105 -12.686 -14.766  1.00 97.72           C  
ATOM   1365  C   ASP   178      -7.877 -13.593 -14.743  1.00 97.72           C  
ATOM   1366  O   ASP   178      -6.771 -13.158 -15.073  1.00 97.72           O  
ATOM   1367  CB  ASP   178      -9.160 -11.909 -16.082  1.00 97.72           C  
ATOM   1368  CG  ASP   178      -9.293 -12.809 -17.298  1.00 97.72           C  
ATOM   1369  OD1 ASP   178      -9.225 -14.048 -17.149  1.00 97.72           O  
ATOM   1370  OD2 ASP   178      -9.463 -12.274 -18.415  1.00 97.72           O  
ATOM   1371  N   PRO   179      -8.071 -14.834 -14.395  1.00 97.09           N  
ATOM   1372  CA  PRO   179      -6.931 -15.746 -14.270  1.00 97.09           C  
ATOM   1373  C   PRO   179      -6.359 -16.164 -15.623  1.00 97.09           C  
ATOM   1374  O   PRO   179      -5.330 -16.843 -15.679  1.00 97.09           O  
ATOM   1375  CB  PRO   179      -7.521 -16.949 -13.532  1.00 97.09           C  
ATOM   1376  CG  PRO   179      -8.975 -16.936 -13.880  1.00 97.09           C  
ATOM   1377  CD  PRO   179      -9.416 -15.508 -14.031  1.00 97.09           C  
ATOM   1378  N   GLU   180      -6.931 -15.705 -16.774  1.00 96.79           N  
ATOM   1379  CA  GLU   180      -6.508 -16.174 -18.090  1.00 96.79           C  
ATOM   1380  C   GLU   180      -5.608 -15.151 -18.778  1.00 96.79           C  
ATOM   1381  O   GLU   180      -5.130 -15.385 -19.889  1.00 96.79           O  
ATOM   1382  CB  GLU   180      -7.724 -16.479 -18.969  1.00 96.79           C  
ATOM   1383  CG  GLU   180      -8.532 -17.683 -18.505  1.00 96.79           C  
ATOM   1384  CD  GLU   180      -7.717 -18.966 -18.445  1.00 96.79           C  
ATOM   1385  OE1 GLU   180      -7.353 -19.402 -17.329  1.00 96.79           O  
ATOM   1386  OE2 GLU   180      -7.440 -19.538 -19.523  1.00 96.79           O  
ATOM   1387  N   ILE   181      -5.430 -13.999 -18.123  1.00 95.73           N  
ATOM   1388  CA  ILE   181      -4.468 -13.055 -18.682  1.00 95.73           C  
ATOM   1389  C   ILE   181      -3.064 -13.651 -18.619  1.00 95.73           C  
ATOM   1390  O   ILE   181      -2.624 -14.111 -17.563  1.00 95.73           O  
ATOM   1391  CB  ILE   181      -4.509 -11.701 -17.939  1.00 95.73           C  
ATOM   1392  CG1 ILE   181      -5.874 -11.029 -18.128  1.00 95.73           C  
ATOM   1393  CG2 ILE   181      -3.377 -10.787 -18.418  1.00 95.73           C  
ATOM   1394  CD1 ILE   181      -6.068  -9.774 -17.287  1.00 95.73           C  
ATOM   1395  N   LYS   182      -2.436 -13.695 -19.740  1.00 94.03           N  
ATOM   1396  CA  LYS   182      -1.110 -14.297 -19.837  1.00 94.03           C  
ATOM   1397  C   LYS   182      -0.030 -13.328 -19.366  1.00 94.03           C  
ATOM   1398  O   LYS   182      -0.070 -12.139 -19.692  1.00 94.03           O  
ATOM   1399  CB  LYS   182      -0.825 -14.741 -21.273  1.00 94.03           C  
ATOM   1400  CG  LYS   182      -1.712 -15.879 -21.756  1.00 94.03           C  
ATOM   1401  CD  LYS   182      -1.364 -16.292 -23.181  1.00 94.03           C  
ATOM   1402  CE  LYS   182      -2.219 -17.463 -23.648  1.00 94.03           C  
ATOM   1403  NZ  LYS   182      -1.904 -17.851 -25.056  1.00 94.03           N  
ATOM   1404  N   ALA   183       0.890 -13.846 -18.545  1.00 89.98           N  
ATOM   1405  CA  ALA   183       2.097 -13.094 -18.210  1.00 89.98           C  
ATOM   1406  C   ALA   183       3.066 -13.058 -19.388  1.00 89.98           C  
ATOM   1407  O   ALA   183       2.746 -13.539 -20.478  1.00 89.98           O  
ATOM   1408  CB  ALA   183       2.777 -13.700 -16.984  1.00 89.98           C  
ATOM   1409  N   ASP   184       4.126 -12.383 -19.219  1.00 85.88           N  
ATOM   1410  CA  ASP   184       5.090 -12.178 -20.296  1.00 85.88           C  
ATOM   1411  C   ASP   184       5.653 -13.509 -20.790  1.00 85.88           C  
ATOM   1412  O   ASP   184       6.034 -13.633 -21.956  1.00 85.88           O  
ATOM   1413  CB  ASP   184       6.228 -11.266 -19.831  1.00 85.88           C  
ATOM   1414  CG  ASP   184       7.113 -10.795 -20.971  1.00 85.88           C  
ATOM   1415  OD1 ASP   184       6.584 -10.407 -22.035  1.00 85.88           O  
ATOM   1416  OD2 ASP   184       8.352 -10.815 -20.805  1.00 85.88           O  
ATOM   1417  N   ASN   185       5.779 -14.432 -19.871  1.00 86.68           N  
ATOM   1418  CA  ASN   185       6.342 -15.716 -20.273  1.00 86.68           C  
ATOM   1419  C   ASN   185       5.294 -16.605 -20.937  1.00 86.68           C  
ATOM   1420  O   ASN   185       5.557 -17.774 -21.223  1.00 86.68           O  
ATOM   1421  CB  ASN   185       6.961 -16.431 -19.070  1.00 86.68           C  
ATOM   1422  CG  ASN   185       5.944 -16.744 -17.991  1.00 86.68           C  
ATOM   1423  OD1 ASN   185       4.736 -16.596 -18.196  1.00 86.68           O  
ATOM   1424  ND2 ASN   185       6.424 -17.180 -16.832  1.00 86.68           N  
ATOM   1425  N   GLY   186       4.066 -16.004 -21.153  1.00 91.13           N  
ATOM   1426  CA  GLY   186       2.996 -16.714 -21.835  1.00 91.13           C  
ATOM   1427  C   GLY   186       2.152 -17.561 -20.901  1.00 91.13           C  
ATOM   1428  O   GLY   186       1.205 -18.219 -21.337  1.00 91.13           O  
ATOM   1429  N   TRP   187       2.522 -17.460 -19.619  1.00 92.37           N  
ATOM   1430  CA  TRP   187       1.819 -18.312 -18.666  1.00 92.37           C  
ATOM   1431  C   TRP   187       0.552 -17.633 -18.159  1.00 92.37           C  
ATOM   1432  O   TRP   187       0.508 -16.408 -18.024  1.00 92.37           O  
ATOM   1433  CB  TRP   187       2.730 -18.666 -17.487  1.00 92.37           C  
ATOM   1434  CG  TRP   187       3.711 -19.761 -17.783  1.00 92.37           C  
ATOM   1435  CD1 TRP   187       4.143 -20.170 -19.013  1.00 92.37           C  
ATOM   1436  CD2 TRP   187       4.379 -20.590 -16.827  1.00 92.37           C  
ATOM   1437  NE1 TRP   187       5.040 -21.205 -18.880  1.00 92.37           N  
ATOM   1438  CE2 TRP   187       5.203 -21.481 -17.550  1.00 92.37           C  
ATOM   1439  CE3 TRP   187       4.362 -20.666 -15.428  1.00 92.37           C  
ATOM   1440  CZ2 TRP   187       6.003 -22.437 -16.919  1.00 92.37           C  
ATOM   1441  CZ3 TRP   187       5.158 -21.618 -14.802  1.00 92.37           C  
ATOM   1442  CH2 TRP   187       5.967 -22.490 -15.550  1.00 92.37           C  
ATOM   1443  N   THR   188      -0.476 -18.409 -17.841  1.00 95.59           N  
ATOM   1444  CA  THR   188      -1.650 -17.997 -17.079  1.00 95.59           C  
ATOM   1445  C   THR   188      -1.481 -18.336 -15.601  1.00 95.59           C  
ATOM   1446  O   THR   188      -0.479 -18.935 -15.206  1.00 95.59           O  
ATOM   1447  CB  THR   188      -2.929 -18.663 -17.619  1.00 95.59           C  
ATOM   1448  OG1 THR   188      -2.831 -20.083 -17.445  1.00 95.59           O  
ATOM   1449  CG2 THR   188      -3.126 -18.356 -19.100  1.00 95.59           C  
ATOM   1450  N   MET   189      -2.446 -17.905 -14.779  1.00 96.69           N  
ATOM   1451  CA  MET   189      -2.455 -18.249 -13.360  1.00 96.69           C  
ATOM   1452  C   MET   189      -2.458 -19.762 -13.167  1.00 96.69           C  
ATOM   1453  O   MET   189      -1.762 -20.281 -12.292  1.00 96.69           O  
ATOM   1454  CB  MET   189      -3.668 -17.630 -12.664  1.00 96.69           C  
ATOM   1455  CG  MET   189      -3.738 -17.928 -11.175  1.00 96.69           C  
ATOM   1456  SD  MET   189      -2.318 -17.226 -10.249  1.00 96.69           S  
ATOM   1457  CE  MET   189      -2.512 -18.086  -8.664  1.00 96.69           C  
ATOM   1458  N   GLY   190      -3.179 -20.579 -14.016  1.00 97.03           N  
ATOM   1459  CA  GLY   190      -3.213 -22.031 -13.931  1.00 97.03           C  
ATOM   1460  C   GLY   190      -1.857 -22.673 -14.153  1.00 97.03           C  
ATOM   1461  O   GLY   190      -1.457 -23.567 -13.404  1.00 97.03           O  
ATOM   1462  N   ASN   191      -1.147 -22.207 -15.223  1.00 96.07           N  
ATOM   1463  CA  ASN   191       0.195 -22.719 -15.481  1.00 96.07           C  
ATOM   1464  C   ASN   191       1.126 -22.475 -14.297  1.00 96.07           C  
ATOM   1465  O   ASN   191       1.835 -23.383 -13.862  1.00 96.07           O  
ATOM   1466  CB  ASN   191       0.774 -22.091 -16.751  1.00 96.07           C  
ATOM   1467  CG  ASN   191      -0.014 -22.453 -17.994  1.00 96.07           C  
ATOM   1468  OD1 ASN   191      -0.521 -21.577 -18.700  1.00 96.07           O  
ATOM   1469  ND2 ASN   191      -0.123 -23.747 -18.271  1.00 96.07           N  
ATOM   1470  N   GLN   192       1.039 -21.236 -13.751  1.00 95.90           N  
ATOM   1471  CA  GLN   192       1.937 -20.873 -12.660  1.00 95.90           C  
ATOM   1472  C   GLN   192       1.590 -21.637 -11.385  1.00 95.90           C  
ATOM   1473  O   GLN   192       2.480 -22.138 -10.695  1.00 95.90           O  
ATOM   1474  CB  GLN   192       1.884 -19.367 -12.400  1.00 95.90           C  
ATOM   1475  CG  GLN   192       2.969 -18.867 -11.455  1.00 95.90           C  
ATOM   1476  CD  GLN   192       4.368 -19.086 -12.000  1.00 95.90           C  
ATOM   1477  OE1 GLN   192       4.542 -19.518 -13.144  1.00 95.90           O  
ATOM   1478  NE2 GLN   192       5.375 -18.789 -11.186  1.00 95.90           N  
ATOM   1479  N   LEU   193       0.329 -21.793 -11.066  1.00 97.05           N  
ATOM   1480  CA  LEU   193      -0.132 -22.552  -9.909  1.00 97.05           C  
ATOM   1481  C   LEU   193       0.263 -24.020 -10.029  1.00 97.05           C  
ATOM   1482  O   LEU   193       0.690 -24.635  -9.050  1.00 97.05           O  
ATOM   1483  CB  LEU   193      -1.650 -22.430  -9.758  1.00 97.05           C  
ATOM   1484  CG  LEU   193      -2.270 -23.135  -8.551  1.00 97.05           C  
ATOM   1485  CD1 LEU   193      -1.588 -22.682  -7.265  1.00 97.05           C  
ATOM   1486  CD2 LEU   193      -3.771 -22.870  -8.489  1.00 97.05           C  
ATOM   1487  N   GLN   194       0.164 -24.641 -11.173  1.00 96.21           N  
ATOM   1488  CA  GLN   194       0.603 -26.017 -11.383  1.00 96.21           C  
ATOM   1489  C   GLN   194       2.090 -26.171 -11.078  1.00 96.21           C  
ATOM   1490  O   GLN   194       2.502 -27.150 -10.452  1.00 96.21           O  
ATOM   1491  CB  GLN   194       0.313 -26.460 -12.818  1.00 96.21           C  
ATOM   1492  CG  GLN   194       0.757 -27.885 -13.123  1.00 96.21           C  
ATOM   1493  CD  GLN   194      -0.089 -28.928 -12.417  1.00 96.21           C  
ATOM   1494  OE1 GLN   194      -1.314 -28.965 -12.577  1.00 96.21           O  
ATOM   1495  NE2 GLN   194       0.556 -29.782 -11.630  1.00 96.21           N  
ATOM   1496  N   ARG   195       2.891 -25.215 -11.529  1.00 94.28           N  
ATOM   1497  CA  ARG   195       4.315 -25.258 -11.213  1.00 94.28           C  
ATOM   1498  C   ARG   195       4.540 -25.279  -9.705  1.00 94.28           C  
ATOM   1499  O   ARG   195       5.359 -26.055  -9.205  1.00 94.28           O  
ATOM   1500  CB  ARG   195       5.040 -24.062 -11.835  1.00 94.28           C  
ATOM   1501  CG  ARG   195       6.546 -24.083 -11.633  1.00 94.28           C  
ATOM   1502  CD  ARG   195       7.212 -22.849 -12.226  1.00 94.28           C  
ATOM   1503  NE  ARG   195       8.590 -22.705 -11.765  1.00 94.28           N  
ATOM   1504  CZ  ARG   195       9.296 -21.580 -11.827  1.00 94.28           C  
ATOM   1505  NH1 ARG   195       8.766 -20.473 -12.335  1.00 94.28           N  
ATOM   1506  NH2 ARG   195      10.543 -21.560 -11.379  1.00 94.28           N  
ATOM   1507  N   PHE   196       3.770 -24.500  -8.923  1.00 96.17           N  
ATOM   1508  CA  PHE   196       3.916 -24.481  -7.473  1.00 96.17           C  
ATOM   1509  C   PHE   196       3.467 -25.805  -6.866  1.00 96.17           C  
ATOM   1510  O   PHE   196       4.123 -26.336  -5.967  1.00 96.17           O  
ATOM   1511  CB  PHE   196       3.114 -23.326  -6.865  1.00 96.17           C  
ATOM   1512  CG  PHE   196       3.864 -22.023  -6.821  1.00 96.17           C  
ATOM   1513  CD1 PHE   196       4.265 -21.476  -5.608  1.00 96.17           C  
ATOM   1514  CD2 PHE   196       4.170 -21.344  -7.993  1.00 96.17           C  
ATOM   1515  CE1 PHE   196       4.960 -20.270  -5.564  1.00 96.17           C  
ATOM   1516  CE2 PHE   196       4.864 -20.138  -7.957  1.00 96.17           C  
ATOM   1517  CZ  PHE   196       5.257 -19.603  -6.741  1.00 96.17           C  
ATOM   1518  N   LEU   197       2.397 -26.395  -7.380  1.00 96.09           N  
ATOM   1519  CA  LEU   197       1.881 -27.663  -6.876  1.00 96.09           C  
ATOM   1520  C   LEU   197       2.870 -28.794  -7.138  1.00 96.09           C  
ATOM   1521  O   LEU   197       3.088 -29.646  -6.273  1.00 96.09           O  
ATOM   1522  CB  LEU   197       0.533 -27.988  -7.524  1.00 96.09           C  
ATOM   1523  CG  LEU   197      -0.699 -27.341  -6.888  1.00 96.09           C  
ATOM   1524  CD1 LEU   197      -1.891 -27.427  -7.835  1.00 96.09           C  
ATOM   1525  CD2 LEU   197      -1.021 -28.002  -5.552  1.00 96.09           C  
ATOM   1526  N   ASP   198       3.541 -28.747  -8.300  1.00 94.13           N  
ATOM   1527  CA  ASP   198       4.522 -29.768  -8.653  1.00 94.13           C  
ATOM   1528  C   ASP   198       5.718 -29.733  -7.704  1.00 94.13           C  
ATOM   1529  O   ASP   198       6.317 -30.770  -7.413  1.00 94.13           O  
ATOM   1530  CB  ASP   198       4.992 -29.583 -10.098  1.00 94.13           C  
ATOM   1531  CG  ASP   198       3.925 -29.939 -11.119  1.00 94.13           C  
ATOM   1532  OD1 ASP   198       2.913 -30.571 -10.748  1.00 94.13           O  
ATOM   1533  OD2 ASP   198       4.100 -29.586 -12.305  1.00 94.13           O  
ATOM   1534  N   ARG   199       5.967 -28.594  -7.104  1.00 94.95           N  
ATOM   1535  CA  ARG   199       7.156 -28.411  -6.278  1.00 94.95           C  
ATOM   1536  C   ARG   199       6.828 -28.586  -4.799  1.00 94.95           C  
ATOM   1537  O   ARG   199       7.726 -28.775  -3.976  1.00 94.95           O  
ATOM   1538  CB  ARG   199       7.771 -27.031  -6.519  1.00 94.95           C  
ATOM   1539  CG  ARG   199       8.419 -26.875  -7.885  1.00 94.95           C  
ATOM   1540  CD  ARG   199       8.961 -25.468  -8.096  1.00 94.95           C  
ATOM   1541  NE  ARG   199       9.513 -25.298  -9.437  1.00 94.95           N  
ATOM   1542  CZ  ARG   199      10.009 -24.160  -9.914  1.00 94.95           C  
ATOM   1543  NH1 ARG   199      10.030 -23.063  -9.165  1.00 94.95           N  
ATOM   1544  NH2 ARG   199      10.486 -24.117 -11.149  1.00 94.95           N  
ATOM   1545  N   ALA   200       5.583 -28.481  -4.488  1.00 96.47           N  
ATOM   1546  CA  ALA   200       5.186 -28.558  -3.084  1.00 96.47           C  
ATOM   1547  C   ALA   200       5.173 -30.004  -2.596  1.00 96.47           C  
ATOM   1548  O   ALA   200       4.849 -30.919  -3.356  1.00 96.47           O  
ATOM   1549  CB  ALA   200       3.814 -27.919  -2.883  1.00 96.47           C  
ATOM   1550  N   LYS   201       5.660 -30.179  -1.376  1.00 96.66           N  
ATOM   1551  CA  LYS   201       5.603 -31.501  -0.761  1.00 96.66           C  
ATOM   1552  C   LYS   201       4.159 -31.941  -0.536  1.00 96.66           C  
ATOM   1553  O   LYS   201       3.398 -31.261   0.156  1.00 96.66           O  
ATOM   1554  CB  LYS   201       6.366 -31.510   0.564  1.00 96.66           C  
ATOM   1555  CG  LYS   201       6.448 -32.880   1.222  1.00 96.66           C  
ATOM   1556  CD  LYS   201       7.182 -32.817   2.555  1.00 96.66           C  
ATOM   1557  CE  LYS   201       7.182 -34.167   3.259  1.00 96.66           C  
ATOM   1558  NZ  LYS   201       7.879 -34.104   4.578  1.00 96.66           N  
ATOM   1559  N   VAL   202       3.745 -33.081  -1.086  1.00 97.17           N  
ATOM   1560  CA  VAL   202       2.384 -33.595  -0.966  1.00 97.17           C  
ATOM   1561  C   VAL   202       2.013 -33.737   0.508  1.00 97.17           C  
ATOM   1562  O   VAL   202       2.785 -34.285   1.299  1.00 97.17           O  
ATOM   1563  CB  VAL   202       2.225 -34.952  -1.689  1.00 97.17           C  
ATOM   1564  CG1 VAL   202       0.841 -35.543  -1.429  1.00 97.17           C  
ATOM   1565  CG2 VAL   202       2.467 -34.788  -3.188  1.00 97.17           C  
ATOM   1566  N   GLY   203       0.857 -33.112   0.914  1.00 96.45           N  
ATOM   1567  CA  GLY   203       0.344 -33.188   2.272  1.00 96.45           C  
ATOM   1568  C   GLY   203       0.753 -32.008   3.132  1.00 96.45           C  
ATOM   1569  O   GLY   203       0.275 -31.857   4.258  1.00 96.45           O  
ATOM   1570  N   SER   204       1.691 -31.180   2.597  1.00 97.36           N  
ATOM   1571  CA  SER   204       2.113 -30.015   3.367  1.00 97.36           C  
ATOM   1572  C   SER   204       1.008 -28.966   3.434  1.00 97.36           C  
ATOM   1573  O   SER   204       0.055 -29.011   2.653  1.00 97.36           O  
ATOM   1574  CB  SER   204       3.375 -29.400   2.760  1.00 97.36           C  
ATOM   1575  OG  SER   204       3.102 -28.847   1.484  1.00 97.36           O  
ATOM   1576  N   ASP   205       1.129 -28.070   4.433  1.00 97.12           N  
ATOM   1577  CA  ASP   205       0.176 -26.970   4.538  1.00 97.12           C  
ATOM   1578  C   ASP   205       0.152 -26.139   3.257  1.00 97.12           C  
ATOM   1579  O   ASP   205      -0.914 -25.719   2.803  1.00 97.12           O  
ATOM   1580  CB  ASP   205       0.514 -26.079   5.736  1.00 97.12           C  
ATOM   1581  CG  ASP   205       0.213 -26.740   7.069  1.00 97.12           C  
ATOM   1582  OD1 ASP   205      -0.555 -27.726   7.102  1.00 97.12           O  
ATOM   1583  OD2 ASP   205       0.746 -26.269   8.097  1.00 97.12           O  
ATOM   1584  N   GLU   206       1.297 -25.995   2.778  1.00 96.06           N  
ATOM   1585  CA  GLU   206       1.407 -25.244   1.530  1.00 96.06           C  
ATOM   1586  C   GLU   206       0.674 -25.951   0.394  1.00 96.06           C  
ATOM   1587  O   GLU   206      -0.049 -25.315  -0.376  1.00 96.06           O  
ATOM   1588  CB  GLU   206       2.877 -25.034   1.157  1.00 96.06           C  
ATOM   1589  CG  GLU   206       3.079 -24.201  -0.101  1.00 96.06           C  
ATOM   1590  CD  GLU   206       4.543 -23.973  -0.441  1.00 96.06           C  
ATOM   1591  OE1 GLU   206       4.842 -23.090  -1.276  1.00 96.06           O  
ATOM   1592  OE2 GLU   206       5.398 -24.685   0.133  1.00 96.06           O  
ATOM   1593  N   TYR   207       0.940 -27.232   0.213  1.00 97.53           N  
ATOM   1594  CA  TYR   207       0.278 -28.025  -0.817  1.00 97.53           C  
ATOM   1595  C   TYR   207      -1.237 -27.935  -0.685  1.00 97.53           C  
ATOM   1596  O   TYR   207      -1.942 -27.737  -1.677  1.00 97.53           O  
ATOM   1597  CB  TYR   207       0.723 -29.489  -0.737  1.00 97.53           C  
ATOM   1598  CG  TYR   207       0.190 -30.347  -1.858  1.00 97.53           C  
ATOM   1599  CD1 TYR   207      -1.003 -31.052  -1.715  1.00 97.53           C  
ATOM   1600  CD2 TYR   207       0.878 -30.457  -3.062  1.00 97.53           C  
ATOM   1601  CE1 TYR   207      -1.497 -31.846  -2.745  1.00 97.53           C  
ATOM   1602  CE2 TYR   207       0.393 -31.247  -4.098  1.00 97.53           C  
ATOM   1603  CZ  TYR   207      -0.794 -31.937  -3.931  1.00 97.53           C  
ATOM   1604  OH  TYR   207      -1.278 -32.721  -4.953  1.00 97.53           O  
ATOM   1605  N   LYS   208      -1.773 -28.004   0.496  1.00 97.56           N  
ATOM   1606  CA  LYS   208      -3.211 -27.898   0.731  1.00 97.56           C  
ATOM   1607  C   LYS   208      -3.733 -26.521   0.333  1.00 97.56           C  
ATOM   1608  O   LYS   208      -4.775 -26.410  -0.316  1.00 97.56           O  
ATOM   1609  CB  LYS   208      -3.537 -28.179   2.198  1.00 97.56           C  
ATOM   1610  CG  LYS   208      -3.312 -29.625   2.617  1.00 97.56           C  
ATOM   1611  CD  LYS   208      -3.620 -29.833   4.094  1.00 97.56           C  
ATOM   1612  CE  LYS   208      -3.275 -31.247   4.544  1.00 97.56           C  
ATOM   1613  NZ  LYS   208      -3.458 -31.420   6.016  1.00 97.56           N  
ATOM   1614  N   LYS   209      -2.922 -25.522   0.712  1.00 97.27           N  
ATOM   1615  CA  LYS   209      -3.323 -24.164   0.356  1.00 97.27           C  
ATOM   1616  C   LYS   209      -3.369 -23.983  -1.158  1.00 97.27           C  
ATOM   1617  O   LYS   209      -4.317 -23.404  -1.691  1.00 97.27           O  
ATOM   1618  CB  LYS   209      -2.370 -23.142   0.978  1.00 97.27           C  
ATOM   1619  CG  LYS   209      -2.816 -21.697   0.808  1.00 97.27           C  
ATOM   1620  CD  LYS   209      -4.159 -21.444   1.480  1.00 97.27           C  
ATOM   1621  CE  LYS   209      -4.597 -19.993   1.327  1.00 97.27           C  
ATOM   1622  NZ  LYS   209      -5.969 -19.767   1.874  1.00 97.27           N  
ATOM   1623  N   LEU   210      -2.432 -24.532  -1.830  1.00 97.97           N  
ATOM   1624  CA  LEU   210      -2.367 -24.413  -3.282  1.00 97.97           C  
ATOM   1625  C   LEU   210      -3.541 -25.130  -3.940  1.00 97.97           C  
ATOM   1626  O   LEU   210      -4.110 -24.633  -4.915  1.00 97.97           O  
ATOM   1627  CB  LEU   210      -1.047 -24.984  -3.807  1.00 97.97           C  
ATOM   1628  CG  LEU   210       0.217 -24.192  -3.469  1.00 97.97           C  
ATOM   1629  CD1 LEU   210       1.460 -24.987  -3.855  1.00 97.97           C  
ATOM   1630  CD2 LEU   210       0.203 -22.838  -4.170  1.00 97.97           C  
ATOM   1631  N   ASN   211      -3.940 -26.233  -3.382  1.00 97.36           N  
ATOM   1632  CA  ASN   211      -5.095 -26.936  -3.930  1.00 97.36           C  
ATOM   1633  C   ASN   211      -6.386 -26.153  -3.707  1.00 97.36           C  
ATOM   1634  O   ASN   211      -7.272 -26.150  -4.564  1.00 97.36           O  
ATOM   1635  CB  ASN   211      -5.211 -28.335  -3.322  1.00 97.36           C  
ATOM   1636  CG  ASN   211      -4.373 -29.363  -4.057  1.00 97.36           C  
ATOM   1637  OD1 ASN   211      -4.516 -29.547  -5.268  1.00 97.36           O  
ATOM   1638  ND2 ASN   211      -3.492 -30.039  -3.329  1.00 97.36           N  
ATOM   1639  N   GLU   212      -6.440 -25.507  -2.612  1.00 97.17           N  
ATOM   1640  CA  GLU   212      -7.580 -24.626  -2.380  1.00 97.17           C  
ATOM   1641  C   GLU   212      -7.650 -23.524  -3.433  1.00 97.17           C  
ATOM   1642  O   GLU   212      -8.720 -23.247  -3.979  1.00 97.17           O  
ATOM   1643  CB  GLU   212      -7.509 -24.011  -0.980  1.00 97.17           C  
ATOM   1644  CG  GLU   212      -8.669 -23.081  -0.656  1.00 97.17           C  
ATOM   1645  CD  GLU   212      -8.532 -22.398   0.695  1.00 97.17           C  
ATOM   1646  OE1 GLU   212      -9.323 -21.474   0.990  1.00 97.17           O  
ATOM   1647  OE2 GLU   212      -7.625 -22.789   1.463  1.00 97.17           O  
ATOM   1648  N   ILE   213      -6.550 -22.904  -3.683  1.00 98.07           N  
ATOM   1649  CA  ILE   213      -6.465 -21.845  -4.682  1.00 98.07           C  
ATOM   1650  C   ILE   213      -6.852 -22.395  -6.052  1.00 98.07           C  
ATOM   1651  O   ILE   213      -7.553 -21.731  -6.820  1.00 98.07           O  
ATOM   1652  CB  ILE   213      -5.049 -21.229  -4.733  1.00 98.07           C  
ATOM   1653  CG1 ILE   213      -4.782 -20.398  -3.472  1.00 98.07           C  
ATOM   1654  CG2 ILE   213      -4.874 -20.380  -5.995  1.00 98.07           C  
ATOM   1655  CD1 ILE   213      -3.335 -19.951  -3.320  1.00 98.07           C  
ATOM   1656  N   LYS   214      -6.362 -23.577  -6.288  1.00 97.74           N  
ATOM   1657  CA  LYS   214      -6.744 -24.231  -7.537  1.00 97.74           C  
ATOM   1658  C   LYS   214      -8.261 -24.325  -7.667  1.00 97.74           C  
ATOM   1659  O   LYS   214      -8.823 -23.970  -8.705  1.00 97.74           O  
ATOM   1660  CB  LYS   214      -6.124 -25.627  -7.623  1.00 97.74           C  
ATOM   1661  CG  LYS   214      -6.537 -26.413  -8.858  1.00 97.74           C  
ATOM   1662  CD  LYS   214      -5.937 -27.813  -8.856  1.00 97.74           C  
ATOM   1663  CE  LYS   214      -6.483 -28.657 -10.000  1.00 97.74           C  
ATOM   1664  NZ  LYS   214      -5.896 -30.030 -10.004  1.00 97.74           N  
ATOM   1665  N   ASP   215      -8.902 -24.766  -6.635  1.00 97.41           N  
ATOM   1666  CA  ASP   215     -10.355 -24.901  -6.666  1.00 97.41           C  
ATOM   1667  C   ASP   215     -11.026 -23.552  -6.916  1.00 97.41           C  
ATOM   1668  O   ASP   215     -11.939 -23.450  -7.738  1.00 97.41           O  
ATOM   1669  CB  ASP   215     -10.866 -25.509  -5.359  1.00 97.41           C  
ATOM   1670  CG  ASP   215     -10.474 -26.967  -5.190  1.00 97.41           C  
ATOM   1671  OD1 ASP   215     -10.134 -27.628  -6.195  1.00 97.41           O  
ATOM   1672  OD2 ASP   215     -10.508 -27.459  -4.041  1.00 97.41           O  
ATOM   1673  N   VAL   216     -10.575 -22.554  -6.214  1.00 97.76           N  
ATOM   1674  CA  VAL   216     -11.148 -21.218  -6.351  1.00 97.76           C  
ATOM   1675  C   VAL   216     -10.873 -20.679  -7.753  1.00 97.76           C  
ATOM   1676  O   VAL   216     -11.731 -20.029  -8.354  1.00 97.76           O  
ATOM   1677  CB  VAL   216     -10.587 -20.248  -5.287  1.00 97.76           C  
ATOM   1678  CG1 VAL   216     -11.104 -18.831  -5.523  1.00 97.76           C  
ATOM   1679  CG2 VAL   216     -10.951 -20.727  -3.884  1.00 97.76           C  
ATOM   1680  N   LEU   217      -9.677 -20.982  -8.249  1.00 97.98           N  
ATOM   1681  CA  LEU   217      -9.304 -20.576  -9.599  1.00 97.98           C  
ATOM   1682  C   LEU   217     -10.305 -21.102 -10.622  1.00 97.98           C  
ATOM   1683  O   LEU   217     -10.825 -20.338 -11.437  1.00 97.98           O  
ATOM   1684  CB  LEU   217      -7.898 -21.078  -9.940  1.00 97.98           C  
ATOM   1685  CG  LEU   217      -7.401 -20.792 -11.358  1.00 97.98           C  
ATOM   1686  CD1 LEU   217      -6.978 -19.332 -11.487  1.00 97.98           C  
ATOM   1687  CD2 LEU   217      -6.248 -21.722 -11.719  1.00 97.98           C  
ATOM   1688  N   ILE   218     -10.562 -22.341 -10.598  1.00 97.48           N  
ATOM   1689  CA  ILE   218     -11.467 -22.996 -11.536  1.00 97.48           C  
ATOM   1690  C   ILE   218     -12.878 -22.439 -11.366  1.00 97.48           C  
ATOM   1691  O   ILE   218     -13.571 -22.174 -12.351  1.00 97.48           O  
ATOM   1692  CB  ILE   218     -11.468 -24.529 -11.343  1.00 97.48           C  
ATOM   1693  CG1 ILE   218     -10.113 -25.120 -11.748  1.00 97.48           C  
ATOM   1694  CG2 ILE   218     -12.606 -25.173 -12.140  1.00 97.48           C  
ATOM   1695  CD1 ILE   218      -9.935 -26.582 -11.363  1.00 97.48           C  
ATOM   1696  N   GLN   219     -13.269 -22.155 -10.132  1.00 97.25           N  
ATOM   1697  CA  GLN   219     -14.583 -21.590  -9.844  1.00 97.25           C  
ATOM   1698  C   GLN   219     -14.751 -20.223 -10.502  1.00 97.25           C  
ATOM   1699  O   GLN   219     -15.872 -19.803 -10.796  1.00 97.25           O  
ATOM   1700  CB  GLN   219     -14.800 -21.476  -8.334  1.00 97.25           C  
ATOM   1701  CG  GLN   219     -16.192 -20.997  -7.947  1.00 97.25           C  
ATOM   1702  CD  GLN   219     -16.381 -20.894  -6.445  1.00 97.25           C  
ATOM   1703  OE1 GLN   219     -15.474 -21.211  -5.669  1.00 97.25           O  
ATOM   1704  NE2 GLN   219     -17.561 -20.450  -6.025  1.00 97.25           N  
ATOM   1705  N   HIS   220     -13.623 -19.616 -10.725  1.00 96.40           N  
ATOM   1706  CA  HIS   220     -13.695 -18.255 -11.244  1.00 96.40           C  
ATOM   1707  C   HIS   220     -13.200 -18.188 -12.685  1.00 96.40           C  
ATOM   1708  O   HIS   220     -12.651 -17.170 -13.111  1.00 96.40           O  
ATOM   1709  CB  HIS   220     -12.882 -17.303 -10.365  1.00 96.40           C  
ATOM   1710  CG  HIS   220     -13.552 -16.959  -9.073  1.00 96.40           C  
ATOM   1711  ND1 HIS   220     -13.656 -17.852  -8.028  1.00 96.40           N  
ATOM   1712  CD2 HIS   220     -14.150 -15.817  -8.658  1.00 96.40           C  
ATOM   1713  CE1 HIS   220     -14.292 -17.272  -7.023  1.00 96.40           C  
ATOM   1714  NE2 HIS   220     -14.602 -16.037  -7.380  1.00 96.40           N  
ATOM   1715  N   GLY   221     -13.292 -19.367 -13.383  1.00 95.64           N  
ATOM   1716  CA  GLY   221     -13.149 -19.374 -14.830  1.00 95.64           C  
ATOM   1717  C   GLY   221     -11.748 -19.734 -15.289  1.00 95.64           C  
ATOM   1718  O   GLY   221     -11.443 -19.663 -16.481  1.00 95.64           O  
ATOM   1719  N   GLY   222     -10.848 -20.011 -14.282  1.00 96.72           N  
ATOM   1720  CA  GLY   222      -9.503 -20.411 -14.663  1.00 96.72           C  
ATOM   1721  C   GLY   222      -9.442 -21.804 -15.261  1.00 96.72           C  
ATOM   1722  O   GLY   222     -10.151 -22.708 -14.815  1.00 96.72           O  
ATOM   1723  N   LYS   223      -8.650 -22.002 -16.317  1.00 95.61           N  
ATOM   1724  CA  LYS   223      -8.400 -23.300 -16.936  1.00 95.61           C  
ATOM   1725  C   LYS   223      -7.159 -23.961 -16.343  1.00 95.61           C  
ATOM   1726  O   LYS   223      -6.149 -23.296 -16.103  1.00 95.61           O  
ATOM   1727  CB  LYS   223      -8.242 -23.152 -18.450  1.00 95.61           C  
ATOM   1728  CG  LYS   223      -9.466 -22.577 -19.146  1.00 95.61           C  
ATOM   1729  CD  LYS   223      -9.240 -22.432 -20.646  1.00 95.61           C  
ATOM   1730  CE  LYS   223     -10.460 -21.845 -21.342  1.00 95.61           C  
ATOM   1731  NZ  LYS   223     -10.217 -21.633 -22.801  1.00 95.61           N  
ATOM   1732  N   TRP   224      -7.336 -25.190 -16.143  1.00 94.37           N  
ATOM   1733  CA  TRP   224      -6.215 -25.953 -15.606  1.00 94.37           C  
ATOM   1734  C   TRP   224      -5.428 -26.626 -16.726  1.00 94.37           C  
ATOM   1735  O   TRP   224      -6.012 -27.249 -17.616  1.00 94.37           O  
ATOM   1736  CB  TRP   224      -6.708 -27.005 -14.608  1.00 94.37           C  
ATOM   1737  CG  TRP   224      -5.627 -27.576 -13.741  1.00 94.37           C  
ATOM   1738  CD1 TRP   224      -5.137 -28.853 -13.769  1.00 94.37           C  
ATOM   1739  CD2 TRP   224      -4.904 -26.891 -12.714  1.00 94.37           C  
ATOM   1740  NE1 TRP   224      -4.152 -29.002 -12.820  1.00 94.37           N  
ATOM   1741  CE2 TRP   224      -3.989 -27.814 -12.159  1.00 94.37           C  
ATOM   1742  CE3 TRP   224      -4.940 -25.585 -12.208  1.00 94.37           C  
ATOM   1743  CZ2 TRP   224      -3.118 -27.471 -11.123  1.00 94.37           C  
ATOM   1744  CZ3 TRP   224      -4.071 -25.245 -11.177  1.00 94.37           C  
ATOM   1745  CH2 TRP   224      -3.173 -26.187 -10.647  1.00 94.37           C  
ATOM   1746  N   PRO   225      -4.150 -26.471 -16.698  1.00 91.76           N  
ATOM   1747  CA  PRO   225      -3.356 -27.059 -17.779  1.00 91.76           C  
ATOM   1748  C   PRO   225      -3.406 -28.586 -17.784  1.00 91.76           C  
ATOM   1749  O   PRO   225      -3.614 -29.204 -16.737  1.00 91.76           O  
ATOM   1750  CB  PRO   225      -1.938 -26.561 -17.488  1.00 91.76           C  
ATOM   1751  CG  PRO   225      -1.935 -26.251 -16.026  1.00 91.76           C  
ATOM   1752  CD  PRO   225      -3.331 -25.877 -15.615  1.00 91.76           C  
ATOM   1753  N   PRO   226      -3.252 -29.196 -18.917  1.00 83.11           N  
ATOM   1754  CA  PRO   226      -3.199 -30.659 -18.963  1.00 83.11           C  
ATOM   1755  C   PRO   226      -1.965 -31.228 -18.265  1.00 83.11           C  
ATOM   1756  O   PRO   226      -0.945 -30.543 -18.154  1.00 83.11           O  
ATOM   1757  CB  PRO   226      -3.168 -30.965 -20.462  1.00 83.11           C  
ATOM   1758  CG  PRO   226      -2.662 -29.710 -21.097  1.00 83.11           C  
ATOM   1759  CD  PRO   226      -2.939 -28.561 -20.171  1.00 83.11           C  
ATOM   1760  N   THR   227      -2.067 -32.236 -17.440  1.00 74.27           N  
ATOM   1761  CA  THR   227      -0.929 -32.892 -16.805  1.00 74.27           C  
ATOM   1762  C   THR   227       0.092 -33.335 -17.849  1.00 74.27           C  
ATOM   1763  O   THR   227      -0.276 -33.877 -18.893  1.00 74.27           O  
ATOM   1764  CB  THR   227      -1.378 -34.107 -15.972  1.00 74.27           C  
ATOM   1765  OG1 THR   227      -2.529 -33.751 -15.198  1.00 74.27           O  
ATOM   1766  CG2 THR   227      -0.270 -34.568 -15.031  1.00 74.27           C  
ATOM   1767  N   PRO   228       1.283 -32.819 -17.737  1.00 66.59           N  
ATOM   1768  CA  PRO   228       2.188 -33.366 -18.751  1.00 66.59           C  
ATOM   1769  C   PRO   228       2.164 -34.892 -18.802  1.00 66.59           C  
ATOM   1770  O   PRO   228       1.921 -35.543 -17.783  1.00 66.59           O  
ATOM   1771  CB  PRO   228       3.562 -32.856 -18.309  1.00 66.59           C  
ATOM   1772  CG  PRO   228       3.276 -31.920 -17.179  1.00 66.59           C  
ATOM   1773  CD  PRO   228       1.831 -32.061 -16.796  1.00 66.59           C  
ATOM   1774  N   VAL   229       2.039 -35.446 -19.980  1.00 49.70           N  
ATOM   1775  CA  VAL   229       2.194 -36.890 -20.125  1.00 49.70           C  
ATOM   1776  C   VAL   229       3.592 -37.307 -19.673  1.00 49.70           C  
ATOM   1777  O   VAL   229       4.591 -36.741 -20.122  1.00 49.70           O  
ATOM   1778  CB  VAL   229       1.946 -37.344 -21.580  1.00 49.70           C  
ATOM   1779  CG1 VAL   229       1.955 -38.869 -21.679  1.00 49.70           C  
ATOM   1780  CG2 VAL   229       0.624 -36.780 -22.097  1.00 49.70           C  
ATOM   1781  N   LYS   230       3.839 -37.595 -18.458  1.00 43.40           N  
ATOM   1782  CA  LYS   230       5.148 -38.195 -18.220  1.00 43.40           C  
ATOM   1783  C   LYS   230       5.308 -39.496 -19.003  1.00 43.40           C  
ATOM   1784  O   LYS   230       4.392 -40.320 -19.041  1.00 43.40           O  
ATOM   1785  CB  LYS   230       5.357 -38.454 -16.727  1.00 43.40           C  
ATOM   1786  CG  LYS   230       5.810 -37.230 -15.945  1.00 43.40           C  
ATOM   1787  CD  LYS   230       6.149 -37.583 -14.502  1.00 43.40           C  
ATOM   1788  CE  LYS   230       6.554 -36.350 -13.704  1.00 43.40           C  
ATOM   1789  NZ  LYS   230       6.922 -36.696 -12.299  1.00 43.40           N  
TER    1790      LYS   230                                                       
END   
