# Supplementary material for: The transformative power of transformers in protein structure prediction
Source: Proc Natl Acad Sci U S A. 2023 Jul 31;120(32):e2303499120. doi: 10.1073/pnas.2303499120 (PMC10410766; doi:10.1073/pnas.2303499120)
Supplement: Supplementary file 2 — Dataset S01 (GZ) [file pnas.2303499120.sd01.gz › SI_Data/predicted_structures/OmegaFold/T1122.pdb]

ATOM      1  N   MET     1      -5.441 -34.683  -0.402  1.00 17.60           N  
ATOM      2  CA  MET     1      -6.869 -34.382  -0.395  1.00 17.60           C  
ATOM      3  C   MET     1      -7.283 -33.737   0.924  1.00 17.60           C  
ATOM      4  O   MET     1      -7.322 -34.403   1.960  1.00 17.60           O  
ATOM      5  CB  MET     1      -7.688 -35.651  -0.636  1.00 17.60           C  
ATOM      6  CG  MET     1      -8.004 -35.907  -2.101  1.00 17.60           C  
ATOM      7  SD  MET     1      -9.573 -36.830  -2.330  1.00 17.60           S  
ATOM      8  CE  MET     1      -9.992 -36.333  -4.023  1.00 17.60           C  
ATOM      9  N   GLY     2      -7.039 -32.383   1.117  1.00 22.05           N  
ATOM     10  CA  GLY     2      -7.560 -31.811   2.348  1.00 22.05           C  
ATOM     11  C   GLY     2      -8.598 -30.730   2.112  1.00 22.05           C  
ATOM     12  O   GLY     2      -8.341 -29.762   1.393  1.00 22.05           O  
ATOM     13  N   TYR     3      -9.830 -31.059   1.791  1.00 18.48           N  
ATOM     14  CA  TYR     3     -11.149 -30.498   2.060  1.00 18.48           C  
ATOM     15  C   TYR     3     -11.127 -29.628   3.311  1.00 18.48           C  
ATOM     16  O   TYR     3     -10.692 -30.073   4.376  1.00 18.48           O  
ATOM     17  CB  TYR     3     -12.186 -31.614   2.217  1.00 18.48           C  
ATOM     18  CG  TYR     3     -12.911 -31.954   0.938  1.00 18.48           C  
ATOM     19  CD1 TYR     3     -14.085 -31.294   0.583  1.00 18.48           C  
ATOM     20  CD2 TYR     3     -12.424 -32.936   0.082  1.00 18.48           C  
ATOM     21  CE1 TYR     3     -14.757 -31.605  -0.594  1.00 18.48           C  
ATOM     22  CE2 TYR     3     -13.088 -33.256  -1.097  1.00 18.48           C  
ATOM     23  CZ  TYR     3     -14.252 -32.586  -1.426  1.00 18.48           C  
ATOM     24  OH  TYR     3     -14.913 -32.898  -2.593  1.00 18.48           O  
ATOM     25  N   LEU     4     -10.889 -28.337   3.191  1.00 21.63           N  
ATOM     26  CA  LEU     4     -11.469 -27.527   4.257  1.00 21.63           C  
ATOM     27  C   LEU     4     -11.512 -26.056   3.860  1.00 21.63           C  
ATOM     28  O   LEU     4     -10.484 -25.473   3.507  1.00 21.63           O  
ATOM     29  CB  LEU     4     -10.670 -27.695   5.553  1.00 21.63           C  
ATOM     30  CG  LEU     4     -11.190 -28.742   6.539  1.00 21.63           C  
ATOM     31  CD1 LEU     4     -10.026 -29.424   7.251  1.00 21.63           C  
ATOM     32  CD2 LEU     4     -12.139 -28.102   7.547  1.00 21.63           C  
ATOM     33  N   CYS     5     -12.445 -25.725   2.978  1.00 23.00           N  
ATOM     34  CA  CYS     5     -13.017 -24.414   3.265  1.00 23.00           C  
ATOM     35  C   CYS     5     -14.522 -24.412   3.021  1.00 23.00           C  
ATOM     36  O   CYS     5     -14.973 -24.180   1.899  1.00 23.00           O  
ATOM     37  CB  CYS     5     -12.351 -23.339   2.407  1.00 23.00           C  
ATOM     38  SG  CYS     5     -10.822 -22.689   3.114  1.00 23.00           S  
ATOM     39  N   ASN     6     -15.312 -25.305   3.598  1.00 22.34           N  
ATOM     40  CA  ASN     6     -16.628 -24.682   3.508  1.00 22.34           C  
ATOM     41  C   ASN     6     -17.244 -24.473   4.889  1.00 22.34           C  
ATOM     42  O   ASN     6     -18.465 -24.538   5.045  1.00 22.34           O  
ATOM     43  CB  ASN     6     -17.561 -25.521   2.632  1.00 22.34           C  
ATOM     44  CG  ASN     6     -17.310 -25.319   1.151  1.00 22.34           C  
ATOM     45  OD1 ASN     6     -16.623 -24.377   0.748  1.00 22.34           O  
ATOM     46  ND2 ASN     6     -17.863 -26.203   0.330  1.00 22.34           N  
ATOM     47  N   ASP     7     -16.502 -23.981   5.881  1.00 24.20           N  
ATOM     48  CA  ASP     7     -17.362 -23.609   7.000  1.00 24.20           C  
ATOM     49  C   ASP     7     -17.549 -22.095   7.069  1.00 24.20           C  
ATOM     50  O   ASP     7     -18.186 -21.585   7.993  1.00 24.20           O  
ATOM     51  CB  ASP     7     -16.782 -24.128   8.318  1.00 24.20           C  
ATOM     52  CG  ASP     7     -17.076 -25.598   8.558  1.00 24.20           C  
ATOM     53  OD1 ASP     7     -17.971 -26.157   7.888  1.00 24.20           O  
ATOM     54  OD2 ASP     7     -16.409 -26.201   9.426  1.00 24.20           O  
ATOM     55  N   TYR     8     -17.229 -21.405   6.007  1.00 25.48           N  
ATOM     56  CA  TYR     8     -17.909 -20.115   6.048  1.00 25.48           C  
ATOM     57  C   TYR     8     -18.940 -20.006   4.932  1.00 25.48           C  
ATOM     58  O   TYR     8     -18.686 -20.424   3.800  1.00 25.48           O  
ATOM     59  CB  TYR     8     -16.897 -18.970   5.938  1.00 25.48           C  
ATOM     60  CG  TYR     8     -16.280 -18.576   7.257  1.00 25.48           C  
ATOM     61  CD1 TYR     8     -16.951 -17.728   8.137  1.00 25.48           C  
ATOM     62  CD2 TYR     8     -15.025 -19.048   7.627  1.00 25.48           C  
ATOM     63  CE1 TYR     8     -16.385 -17.360   9.353  1.00 25.48           C  
ATOM     64  CE2 TYR     8     -14.450 -18.687   8.841  1.00 25.48           C  
ATOM     65  CZ  TYR     8     -15.137 -17.845   9.696  1.00 25.48           C  
ATOM     66  OH  TYR     8     -14.572 -17.484  10.899  1.00 25.48           O  
ATOM     67  N   GLY     9     -20.088 -20.681   5.104  1.00 24.30           N  
ATOM     68  CA  GLY     9     -21.386 -20.336   4.547  1.00 24.30           C  
ATOM     69  C   GLY     9     -21.294 -19.411   3.348  1.00 24.30           C  
ATOM     70  O   GLY     9     -21.882 -18.328   3.347  1.00 24.30           O  
ATOM     71  N   TYR    10     -20.166 -19.335   2.626  1.00 25.43           N  
ATOM     72  CA  TYR    10     -20.340 -18.685   1.332  1.00 25.43           C  
ATOM     73  C   TYR    10     -21.056 -19.605   0.351  1.00 25.43           C  
ATOM     74  O   TYR    10     -20.528 -20.655  -0.024  1.00 25.43           O  
ATOM     75  CB  TYR    10     -18.985 -18.261   0.756  1.00 25.43           C  
ATOM     76  CG  TYR    10     -19.081 -17.168  -0.280  1.00 25.43           C  
ATOM     77  CD1 TYR    10     -19.092 -17.470  -1.640  1.00 25.43           C  
ATOM     78  CD2 TYR    10     -19.159 -15.832   0.097  1.00 25.43           C  
ATOM     79  CE1 TYR    10     -19.178 -16.467  -2.599  1.00 25.43           C  
ATOM     80  CE2 TYR    10     -19.246 -14.820  -0.853  1.00 25.43           C  
ATOM     81  CZ  TYR    10     -19.255 -15.147  -2.196  1.00 25.43           C  
ATOM     82  OH  TYR    10     -19.340 -14.149  -3.141  1.00 25.43           O  
ATOM     83  N   GLU    11     -22.284 -20.018   0.721  1.00 27.00           N  
ATOM     84  CA  GLU    11     -23.162 -20.564  -0.309  1.00 27.00           C  
ATOM     85  C   GLU    11     -22.937 -19.871  -1.650  1.00 27.00           C  
ATOM     86  O   GLU    11     -23.316 -18.712  -1.827  1.00 27.00           O  
ATOM     87  CB  GLU    11     -24.628 -20.435   0.111  1.00 27.00           C  
ATOM     88  CG  GLU    11     -25.190 -21.684   0.775  1.00 27.00           C  
ATOM     89  CD  GLU    11     -26.625 -21.517   1.249  1.00 27.00           C  
ATOM     90  OE1 GLU    11     -27.179 -22.464   1.852  1.00 27.00           O  
ATOM     91  OE2 GLU    11     -27.200 -20.431   1.015  1.00 27.00           O  
ATOM     92  N   PRO    12     -21.849 -20.133  -2.352  1.00 27.95           N  
ATOM     93  CA  PRO    12     -22.014 -19.473  -3.649  1.00 27.95           C  
ATOM     94  C   PRO    12     -23.420 -19.641  -4.222  1.00 27.95           C  
ATOM     95  O   PRO    12     -24.014 -20.716  -4.104  1.00 27.95           O  
ATOM     96  CB  PRO    12     -20.977 -20.168  -4.534  1.00 27.95           C  
ATOM     97  CG  PRO    12     -20.479 -21.312  -3.711  1.00 27.95           C  
ATOM     98  CD  PRO    12     -21.068 -21.201  -2.334  1.00 27.95           C  
ATOM     99  N   ASN    13     -24.415 -18.957  -3.682  1.00 29.10           N  
ATOM    100  CA  ASN    13     -25.515 -18.740  -4.616  1.00 29.10           C  
ATOM    101  C   ASN    13     -25.235 -19.383  -5.971  1.00 29.10           C  
ATOM    102  O   ASN    13     -24.540 -18.802  -6.807  1.00 29.10           O  
ATOM    103  CB  ASN    13     -25.789 -17.244  -4.785  1.00 29.10           C  
ATOM    104  CG  ASN    13     -27.250 -16.891  -4.584  1.00 29.10           C  
ATOM    105  OD1 ASN    13     -28.100 -17.774  -4.445  1.00 29.10           O  
ATOM    106  ND2 ASN    13     -27.551 -15.598  -4.567  1.00 29.10           N  
ATOM    107  N   VAL    14     -24.958 -20.649  -6.037  1.00 29.48           N  
ATOM    108  CA  VAL    14     -24.771 -21.472  -7.226  1.00 29.48           C  
ATOM    109  C   VAL    14     -25.926 -21.245  -8.200  1.00 29.48           C  
ATOM    110  O   VAL    14     -26.948 -21.931  -8.131  1.00 29.48           O  
ATOM    111  CB  VAL    14     -24.664 -22.972  -6.868  1.00 29.48           C  
ATOM    112  CG1 VAL    14     -23.403 -23.583  -7.474  1.00 29.48           C  
ATOM    113  CG2 VAL    14     -24.678 -23.159  -5.352  1.00 29.48           C  
ATOM    114  N   ASP    15     -26.517 -20.056  -8.276  1.00 26.64           N  
ATOM    115  CA  ASP    15     -27.238 -19.952  -9.540  1.00 26.64           C  
ATOM    116  C   ASP    15     -26.278 -19.707 -10.702  1.00 26.64           C  
ATOM    117  O   ASP    15     -26.471 -18.778 -11.489  1.00 26.64           O  
ATOM    118  CB  ASP    15     -28.279 -18.832  -9.474  1.00 26.64           C  
ATOM    119  CG  ASP    15     -29.598 -19.283  -8.872  1.00 26.64           C  
ATOM    120  OD1 ASP    15     -29.899 -20.496  -8.901  1.00 26.64           O  
ATOM    121  OD2 ASP    15     -30.345 -18.417  -8.366  1.00 26.64           O  
ATOM    122  N   TYR    16     -25.051 -20.106 -10.562  1.00 26.67           N  
ATOM    123  CA  TYR    16     -24.301 -20.053 -11.812  1.00 26.67           C  
ATOM    124  C   TYR    16     -24.676 -21.215 -12.723  1.00 26.67           C  
ATOM    125  O   TYR    16     -24.598 -22.378 -12.320  1.00 26.67           O  
ATOM    126  CB  TYR    16     -22.794 -20.071 -11.536  1.00 26.67           C  
ATOM    127  CG  TYR    16     -22.149 -18.708 -11.597  1.00 26.67           C  
ATOM    128  CD1 TYR    16     -21.733 -18.166 -12.811  1.00 26.67           C  
ATOM    129  CD2 TYR    16     -21.953 -17.959 -10.441  1.00 26.67           C  
ATOM    130  CE1 TYR    16     -21.137 -16.911 -12.872  1.00 26.67           C  
ATOM    131  CE2 TYR    16     -21.358 -16.703 -10.490  1.00 26.67           C  
ATOM    132  CZ  TYR    16     -20.954 -16.188 -11.708  1.00 26.67           C  
ATOM    133  OH  TYR    16     -20.364 -14.945 -11.763  1.00 26.67           O  
ATOM    134  N   PRO    17     -25.824 -21.219 -13.403  1.00 27.14           N  
ATOM    135  CA  PRO    17     -26.176 -22.329 -14.291  1.00 27.14           C  
ATOM    136  C   PRO    17     -24.987 -23.235 -14.603  1.00 27.14           C  
ATOM    137  O   PRO    17     -23.842 -22.775 -14.612  1.00 27.14           O  
ATOM    138  CB  PRO    17     -26.673 -21.625 -15.556  1.00 27.14           C  
ATOM    139  CG  PRO    17     -26.365 -20.179 -15.335  1.00 27.14           C  
ATOM    140  CD  PRO    17     -25.849 -20.010 -13.935  1.00 27.14           C  
ATOM    141  N   ASN    18     -24.822 -24.219 -13.879  1.00 27.54           N  
ATOM    142  CA  ASN    18     -24.247 -25.486 -14.318  1.00 27.54           C  
ATOM    143  C   ASN    18     -23.409 -25.313 -15.581  1.00 27.54           C  
ATOM    144  O   ASN    18     -23.841 -25.685 -16.674  1.00 27.54           O  
ATOM    145  CB  ASN    18     -25.347 -26.524 -14.548  1.00 27.54           C  
ATOM    146  CG  ASN    18     -25.684 -27.306 -13.293  1.00 27.54           C  
ATOM    147  OD1 ASN    18     -24.943 -27.270 -12.307  1.00 27.54           O  
ATOM    148  ND2 ASN    18     -26.805 -28.016 -13.321  1.00 27.54           N  
ATOM    149  N   ALA    19     -22.694 -24.242 -15.661  1.00 28.77           N  
ATOM    150  CA  ALA    19     -21.810 -24.247 -16.824  1.00 28.77           C  
ATOM    151  C   ALA    19     -20.661 -25.232 -16.635  1.00 28.77           C  
ATOM    152  O   ALA    19     -19.917 -25.148 -15.655  1.00 28.77           O  
ATOM    153  CB  ALA    19     -21.267 -22.844 -17.085  1.00 28.77           C  
ATOM    154  N   SER    20     -20.854 -26.432 -16.436  1.00 28.18           N  
ATOM    155  CA  SER    20     -19.995 -27.401 -17.109  1.00 28.18           C  
ATOM    156  C   SER    20     -18.676 -26.766 -17.537  1.00 28.18           C  
ATOM    157  O   SER    20     -18.666 -25.699 -18.154  1.00 28.18           O  
ATOM    158  CB  SER    20     -20.705 -27.991 -18.328  1.00 28.18           C  
ATOM    159  OG  SER    20     -20.867 -27.012 -19.339  1.00 28.18           O  
ATOM    160  N   HIS    21     -17.820 -26.468 -16.642  1.00 26.97           N  
ATOM    161  CA  HIS    21     -16.371 -26.298 -16.625  1.00 26.97           C  
ATOM    162  C   HIS    21     -15.730 -26.915 -17.863  1.00 26.97           C  
ATOM    163  O   HIS    21     -14.503 -26.981 -17.965  1.00 26.97           O  
ATOM    164  CB  HIS    21     -15.774 -26.917 -15.360  1.00 26.97           C  
ATOM    165  CG  HIS    21     -16.080 -26.149 -14.114  1.00 26.97           C  
ATOM    166  ND1 HIS    21     -15.311 -25.088 -13.687  1.00 26.97           N  
ATOM    167  CD2 HIS    21     -17.074 -26.288 -13.206  1.00 26.97           C  
ATOM    168  CE1 HIS    21     -15.821 -24.607 -12.565  1.00 26.97           C  
ATOM    169  NE2 HIS    21     -16.891 -25.317 -12.252  1.00 26.97           N  
ATOM    170  N   ALA    22     -16.469 -27.046 -18.971  1.00 27.70           N  
ATOM    171  CA  ALA    22     -15.640 -27.464 -20.099  1.00 27.70           C  
ATOM    172  C   ALA    22     -15.506 -26.343 -21.126  1.00 27.70           C  
ATOM    173  O   ALA    22     -14.824 -26.502 -22.141  1.00 27.70           O  
ATOM    174  CB  ALA    22     -16.222 -28.715 -20.753  1.00 27.70           C  
ATOM    175  N   GLY    23     -15.972 -25.154 -20.788  1.00 25.81           N  
ATOM    176  CA  GLY    23     -15.588 -24.134 -21.751  1.00 25.81           C  
ATOM    177  C   GLY    23     -14.796 -22.998 -21.133  1.00 25.81           C  
ATOM    178  O   GLY    23     -15.021 -21.830 -21.455  1.00 25.81           O  
ATOM    179  N   LEU    24     -14.282 -23.152 -19.953  1.00 30.54           N  
ATOM    180  CA  LEU    24     -13.162 -22.304 -19.560  1.00 30.54           C  
ATOM    181  C   LEU    24     -12.134 -22.207 -20.682  1.00 30.54           C  
ATOM    182  O   LEU    24     -11.656 -23.227 -21.181  1.00 30.54           O  
ATOM    183  CB  LEU    24     -12.499 -22.846 -18.290  1.00 30.54           C  
ATOM    184  CG  LEU    24     -13.243 -22.595 -16.977  1.00 30.54           C  
ATOM    185  CD1 LEU    24     -12.690 -23.492 -15.876  1.00 30.54           C  
ATOM    186  CD2 LEU    24     -13.144 -21.127 -16.578  1.00 30.54           C  
ATOM    187  N   TYR    25     -12.413 -21.421 -21.726  1.00 29.50           N  
ATOM    188  CA  TYR    25     -11.550 -20.383 -22.279  1.00 29.50           C  
ATOM    189  C   TYR    25     -10.671 -20.941 -23.392  1.00 29.50           C  
ATOM    190  O   TYR    25      -9.668 -21.608 -23.124  1.00 29.50           O  
ATOM    191  CB  TYR    25     -10.676 -19.770 -21.181  1.00 29.50           C  
ATOM    192  CG  TYR    25     -11.314 -18.592 -20.484  1.00 29.50           C  
ATOM    193  CD1 TYR    25     -11.256 -17.315 -21.038  1.00 29.50           C  
ATOM    194  CD2 TYR    25     -11.974 -18.754 -19.270  1.00 29.50           C  
ATOM    195  CE1 TYR    25     -11.840 -16.227 -20.399  1.00 29.50           C  
ATOM    196  CE2 TYR    25     -12.562 -17.672 -18.622  1.00 29.50           C  
ATOM    197  CZ  TYR    25     -12.490 -16.415 -19.194  1.00 29.50           C  
ATOM    198  OH  TYR    25     -13.071 -15.341 -18.556  1.00 29.50           O  
ATOM    199  N   ASP    26     -11.099 -21.840 -24.116  1.00 29.09           N  
ATOM    200  CA  ASP    26     -10.458 -22.064 -25.408  1.00 29.09           C  
ATOM    201  C   ASP    26      -9.696 -20.823 -25.867  1.00 29.09           C  
ATOM    202  O   ASP    26     -10.304 -19.820 -26.247  1.00 29.09           O  
ATOM    203  CB  ASP    26     -11.496 -22.463 -26.460  1.00 29.09           C  
ATOM    204  CG  ASP    26     -10.872 -23.033 -27.722  1.00 29.09           C  
ATOM    205  OD1 ASP    26      -9.632 -22.976 -27.869  1.00 29.09           O  
ATOM    206  OD2 ASP    26     -11.628 -23.541 -28.578  1.00 29.09           O  
ATOM    207  N   ARG    27      -8.592 -20.547 -25.276  1.00 26.88           N  
ATOM    208  CA  ARG    27      -7.634 -19.513 -25.652  1.00 26.88           C  
ATOM    209  C   ARG    27      -7.580 -19.341 -27.166  1.00 26.88           C  
ATOM    210  O   ARG    27      -7.118 -18.312 -27.663  1.00 26.88           O  
ATOM    211  CB  ARG    27      -6.242 -19.848 -25.112  1.00 26.88           C  
ATOM    212  CG  ARG    27      -6.056 -19.517 -23.640  1.00 26.88           C  
ATOM    213  CD  ARG    27      -4.609 -19.696 -23.200  1.00 26.88           C  
ATOM    214  NE  ARG    27      -4.432 -19.373 -21.787  1.00 26.88           N  
ATOM    215  CZ  ARG    27      -3.256 -19.295 -21.169  1.00 26.88           C  
ATOM    216  NH1 ARG    27      -2.126 -19.516 -21.831  1.00 26.88           N  
ATOM    217  NH2 ARG    27      -3.210 -18.994 -19.880  1.00 26.88           N  
ATOM    218  N   SER    28      -8.063 -20.361 -27.874  1.00 28.48           N  
ATOM    219  CA  SER    28      -7.964 -20.046 -29.295  1.00 28.48           C  
ATOM    220  C   SER    28      -9.168 -19.239 -29.769  1.00 28.48           C  
ATOM    221  O   SER    28      -9.206 -18.784 -30.914  1.00 28.48           O  
ATOM    222  CB  SER    28      -7.842 -21.328 -30.121  1.00 28.48           C  
ATOM    223  OG  SER    28      -9.036 -22.087 -30.050  1.00 28.48           O  
ATOM    224  N   LYS    29     -10.127 -19.043 -28.882  1.00 28.32           N  
ATOM    225  CA  LYS    29     -11.164 -18.318 -29.609  1.00 28.32           C  
ATOM    226  C   LYS    29     -11.305 -16.890 -29.089  1.00 28.32           C  
ATOM    227  O   LYS    29     -12.271 -16.198 -29.415  1.00 28.32           O  
ATOM    228  CB  LYS    29     -12.504 -19.048 -29.504  1.00 28.32           C  
ATOM    229  CG  LYS    29     -12.544 -20.377 -30.244  1.00 28.32           C  
ATOM    230  CD  LYS    29     -13.974 -20.798 -30.559  1.00 28.32           C  
ATOM    231  CE  LYS    29     -14.019 -22.151 -31.258  1.00 28.32           C  
ATOM    232  NZ  LYS    29     -15.420 -22.576 -31.552  1.00 28.32           N  
ATOM    233  N   GLN    30     -10.326 -16.376 -28.422  1.00 28.79           N  
ATOM    234  CA  GLN    30     -10.579 -14.952 -28.228  1.00 28.79           C  
ATOM    235  C   GLN    30      -9.952 -14.125 -29.346  1.00 28.79           C  
ATOM    236  O   GLN    30      -8.788 -14.327 -29.697  1.00 28.79           O  
ATOM    237  CB  GLN    30     -10.045 -14.492 -26.871  1.00 28.79           C  
ATOM    238  CG  GLN    30     -10.912 -14.914 -25.692  1.00 28.79           C  
ATOM    239  CD  GLN    30     -10.896 -13.904 -24.560  1.00 28.79           C  
ATOM    240  OE1 GLN    30     -10.049 -13.006 -24.523  1.00 28.79           O  
ATOM    241  NE2 GLN    30     -11.832 -14.044 -23.627  1.00 28.79           N  
ATOM    242  N   PRO    31     -10.748 -13.454 -30.019  1.00 25.60           N  
ATOM    243  CA  PRO    31     -10.242 -12.436 -30.943  1.00 25.60           C  
ATOM    244  C   PRO    31      -9.441 -11.344 -30.236  1.00 25.60           C  
ATOM    245  O   PRO    31      -9.727 -11.013 -29.083  1.00 25.60           O  
ATOM    246  CB  PRO    31     -11.516 -11.861 -31.567  1.00 25.60           C  
ATOM    247  CG  PRO    31     -12.633 -12.450 -30.766  1.00 25.60           C  
ATOM    248  CD  PRO    31     -12.058 -13.463 -29.819  1.00 25.60           C  
ATOM    249  N   TYR    32      -8.123 -11.585 -29.887  1.00 24.81           N  
ATOM    250  CA  TYR    32      -7.261 -10.417 -29.742  1.00 24.81           C  
ATOM    251  C   TYR    32      -7.985  -9.148 -30.177  1.00 24.81           C  
ATOM    252  O   TYR    32      -8.205  -8.929 -31.371  1.00 24.81           O  
ATOM    253  CB  TYR    32      -5.977 -10.591 -30.559  1.00 24.81           C  
ATOM    254  CG  TYR    32      -4.875 -11.303 -29.813  1.00 24.81           C  
ATOM    255  CD1 TYR    32      -3.997 -10.600 -28.991  1.00 24.81           C  
ATOM    256  CD2 TYR    32      -4.709 -12.679 -29.928  1.00 24.81           C  
ATOM    257  CE1 TYR    32      -2.978 -11.251 -28.303  1.00 24.81           C  
ATOM    258  CE2 TYR    32      -3.694 -13.340 -29.245  1.00 24.81           C  
ATOM    259  CZ  TYR    32      -2.835 -12.619 -28.435  1.00 24.81           C  
ATOM    260  OH  TYR    32      -1.829 -13.269 -27.756  1.00 24.81           O  
ATOM    261  N   VAL    33      -9.014  -8.828 -29.484  1.00 24.82           N  
ATOM    262  CA  VAL    33      -9.577  -7.511 -29.761  1.00 24.82           C  
ATOM    263  C   VAL    33      -8.461  -6.468 -29.791  1.00 24.82           C  
ATOM    264  O   VAL    33      -7.836  -6.189 -28.766  1.00 24.82           O  
ATOM    265  CB  VAL    33     -10.645  -7.118 -28.717  1.00 24.82           C  
ATOM    266  CG1 VAL    33     -11.381  -5.851 -29.147  1.00 24.82           C  
ATOM    267  CG2 VAL    33     -11.630  -8.266 -28.504  1.00 24.82           C  
ATOM    268  N   ASP    34      -7.586  -6.556 -30.678  1.00 23.64           N  
ATOM    269  CA  ASP    34      -6.730  -5.402 -30.935  1.00 23.64           C  
ATOM    270  C   ASP    34      -7.331  -4.500 -32.010  1.00 23.64           C  
ATOM    271  O   ASP    34      -6.647  -4.119 -32.962  1.00 23.64           O  
ATOM    272  CB  ASP    34      -5.329  -5.856 -31.351  1.00 23.64           C  
ATOM    273  CG  ASP    34      -4.265  -5.514 -30.323  1.00 23.64           C  
ATOM    274  OD1 ASP    34      -4.548  -4.735 -29.387  1.00 23.64           O  
ATOM    275  OD2 ASP    34      -3.131  -6.025 -30.452  1.00 23.64           O  
ATOM    276  N   THR    35      -8.602  -3.970 -31.799  1.00 22.69           N  
ATOM    277  CA  THR    35      -8.827  -2.867 -32.726  1.00 22.69           C  
ATOM    278  C   THR    35      -9.791  -1.846 -32.128  1.00 22.69           C  
ATOM    279  O   THR    35     -10.721  -2.211 -31.406  1.00 22.69           O  
ATOM    280  CB  THR    35      -9.381  -3.373 -34.071  1.00 22.69           C  
ATOM    281  OG1 THR    35     -10.538  -4.182 -33.831  1.00 22.69           O  
ATOM    282  CG2 THR    35      -8.341  -4.202 -34.817  1.00 22.69           C  
ATOM    283  N   ALA    36      -9.191  -0.808 -31.440  1.00 23.33           N  
ATOM    284  CA  ALA    36      -9.605   0.565 -31.719  1.00 23.33           C  
ATOM    285  C   ALA    36     -10.233   1.209 -30.486  1.00 23.33           C  
ATOM    286  O   ALA    36     -11.418   1.008 -30.209  1.00 23.33           O  
ATOM    287  CB  ALA    36     -10.583   0.598 -32.890  1.00 23.33           C  
ATOM    288  N   ILE    37      -9.717   0.921 -29.343  1.00 25.23           N  
ATOM    289  CA  ILE    37      -9.879   2.056 -28.441  1.00 25.23           C  
ATOM    290  C   ILE    37     -10.041   3.340 -29.252  1.00 25.23           C  
ATOM    291  O   ILE    37      -9.149   3.715 -30.017  1.00 25.23           O  
ATOM    292  CB  ILE    37      -8.683   2.182 -27.471  1.00 25.23           C  
ATOM    293  CG1 ILE    37      -8.483   0.874 -26.698  1.00 25.23           C  
ATOM    294  CG2 ILE    37      -8.888   3.359 -26.512  1.00 25.23           C  
ATOM    295  CD1 ILE    37      -7.231   0.853 -25.830  1.00 25.23           C  
ATOM    296  N   GLY    38     -11.150   3.517 -29.951  1.00 22.12           N  
ATOM    297  CA  GLY    38     -11.948   4.717 -30.144  1.00 22.12           C  
ATOM    298  C   GLY    38     -11.237   5.984 -29.709  1.00 22.12           C  
ATOM    299  O   GLY    38     -10.062   5.946 -29.337  1.00 22.12           O  
ATOM    300  N   PRO    39     -11.313   7.093 -30.495  1.00 22.95           N  
ATOM    301  CA  PRO    39     -10.597   8.294 -30.058  1.00 22.95           C  
ATOM    302  C   PRO    39     -10.235   8.258 -28.575  1.00 22.95           C  
ATOM    303  O   PRO    39     -11.034   7.805 -27.751  1.00 22.95           O  
ATOM    304  CB  PRO    39     -11.591   9.422 -30.350  1.00 22.95           C  
ATOM    305  CG  PRO    39     -12.846   8.726 -30.767  1.00 22.95           C  
ATOM    306  CD  PRO    39     -12.579   7.249 -30.818  1.00 22.95           C  
ATOM    307  N   LYS    40      -9.113   7.643 -28.232  1.00 24.00           N  
ATOM    308  CA  LYS    40      -8.236   7.927 -27.101  1.00 24.00           C  
ATOM    309  C   LYS    40      -8.843   8.987 -26.186  1.00 24.00           C  
ATOM    310  O   LYS    40      -8.831  10.176 -26.512  1.00 24.00           O  
ATOM    311  CB  LYS    40      -6.860   8.382 -27.589  1.00 24.00           C  
ATOM    312  CG  LYS    40      -5.896   7.240 -27.879  1.00 24.00           C  
ATOM    313  CD  LYS    40      -4.509   7.757 -28.240  1.00 24.00           C  
ATOM    314  CE  LYS    40      -3.565   6.619 -28.605  1.00 24.00           C  
ATOM    315  NZ  LYS    40      -2.209   7.122 -28.975  1.00 24.00           N  
ATOM    316  N   THR    41     -10.075   8.983 -25.928  1.00 21.09           N  
ATOM    317  CA  THR    41     -10.494   9.928 -24.899  1.00 21.09           C  
ATOM    318  C   THR    41      -9.454  10.012 -23.786  1.00 21.09           C  
ATOM    319  O   THR    41      -9.101   8.997 -23.181  1.00 21.09           O  
ATOM    320  CB  THR    41     -11.858   9.535 -24.302  1.00 21.09           C  
ATOM    321  OG1 THR    41     -11.928   8.108 -24.183  1.00 21.09           O  
ATOM    322  CG2 THR    41     -13.005  10.015 -25.187  1.00 21.09           C  
ATOM    323  N   THR    42      -8.186  10.340 -24.131  1.00 24.05           N  
ATOM    324  CA  THR    42      -7.303  10.776 -23.055  1.00 24.05           C  
ATOM    325  C   THR    42      -8.110  11.316 -21.878  1.00 24.05           C  
ATOM    326  O   THR    42      -8.866  12.278 -22.027  1.00 24.05           O  
ATOM    327  CB  THR    42      -6.318  11.854 -23.544  1.00 24.05           C  
ATOM    328  OG1 THR    42      -6.854  12.489 -24.711  1.00 24.05           O  
ATOM    329  CG2 THR    42      -4.963  11.245 -23.888  1.00 24.05           C  
ATOM    330  N   ILE    43      -9.056  10.562 -21.372  1.00 24.16           N  
ATOM    331  CA  ILE    43      -9.771  10.969 -20.167  1.00 24.16           C  
ATOM    332  C   ILE    43      -8.873  11.856 -19.309  1.00 24.16           C  
ATOM    333  O   ILE    43      -7.744  11.480 -18.986  1.00 24.16           O  
ATOM    334  CB  ILE    43     -10.250   9.745 -19.354  1.00 24.16           C  
ATOM    335  CG1 ILE    43     -11.190   8.877 -20.199  1.00 24.16           C  
ATOM    336  CG2 ILE    43     -10.934  10.192 -18.059  1.00 24.16           C  
ATOM    337  CD1 ILE    43     -11.555   7.548 -19.552  1.00 24.16           C  
ATOM    338  N   GLN    44      -8.974  13.085 -19.427  1.00 24.22           N  
ATOM    339  CA  GLN    44      -8.403  14.177 -18.645  1.00 24.22           C  
ATOM    340  C   GLN    44      -8.889  14.130 -17.199  1.00 24.22           C  
ATOM    341  O   GLN    44     -10.094  14.158 -16.943  1.00 24.22           O  
ATOM    342  CB  GLN    44      -8.751  15.527 -19.272  1.00 24.22           C  
ATOM    343  CG  GLN    44      -7.875  15.897 -20.462  1.00 24.22           C  
ATOM    344  CD  GLN    44      -7.827  17.392 -20.714  1.00 24.22           C  
ATOM    345  OE1 GLN    44      -8.608  18.157 -20.138  1.00 24.22           O  
ATOM    346  NE2 GLN    44      -6.910  17.819 -21.576  1.00 24.22           N  
ATOM    347  N   PHE    45      -8.116  13.468 -16.412  1.00 28.12           N  
ATOM    348  CA  PHE    45      -8.309  13.346 -14.972  1.00 28.12           C  
ATOM    349  C   PHE    45      -8.505  14.716 -14.334  1.00 28.12           C  
ATOM    350  O   PHE    45      -7.746  15.648 -14.607  1.00 28.12           O  
ATOM    351  CB  PHE    45      -7.116  12.633 -14.327  1.00 28.12           C  
ATOM    352  CG  PHE    45      -7.134  11.138 -14.504  1.00 28.12           C  
ATOM    353  CD1 PHE    45      -7.820  10.327 -13.609  1.00 28.12           C  
ATOM    354  CD2 PHE    45      -6.465  10.545 -15.567  1.00 28.12           C  
ATOM    355  CE1 PHE    45      -7.839   8.943 -13.770  1.00 28.12           C  
ATOM    356  CE2 PHE    45      -6.479   9.163 -15.735  1.00 28.12           C  
ATOM    357  CZ  PHE    45      -7.165   8.364 -14.835  1.00 28.12           C  
ATOM    358  N   ASP    46      -9.571  15.069 -14.024  1.00 28.57           N  
ATOM    359  CA  ASP    46      -9.669  16.198 -13.104  1.00 28.57           C  
ATOM    360  C   ASP    46      -9.061  15.855 -11.747  1.00 28.57           C  
ATOM    361  O   ASP    46      -9.528  14.941 -11.064  1.00 28.57           O  
ATOM    362  CB  ASP    46     -11.129  16.626 -12.934  1.00 28.57           C  
ATOM    363  CG  ASP    46     -11.634  17.482 -14.082  1.00 28.57           C  
ATOM    364  OD1 ASP    46     -10.808  18.065 -14.818  1.00 28.57           O  
ATOM    365  OD2 ASP    46     -12.869  17.577 -14.250  1.00 28.57           O  
ATOM    366  N   HIS    47      -7.735  15.905 -11.668  1.00 31.58           N  
ATOM    367  CA  HIS    47      -6.520  15.681 -10.893  1.00 31.58           C  
ATOM    368  C   HIS    47      -6.649  16.254  -9.486  1.00 31.58           C  
ATOM    369  O   HIS    47      -6.076  15.716  -8.536  1.00 31.58           O  
ATOM    370  CB  HIS    47      -5.311  16.296 -11.601  1.00 31.58           C  
ATOM    371  CG  HIS    47      -5.141  15.830 -13.012  1.00 31.58           C  
ATOM    372  ND1 HIS    47      -4.654  14.581 -13.329  1.00 31.58           N  
ATOM    373  CD2 HIS    47      -5.398  16.447 -14.189  1.00 31.58           C  
ATOM    374  CE1 HIS    47      -4.617  14.450 -14.645  1.00 31.58           C  
ATOM    375  NE2 HIS    47      -5.063  15.568 -15.190  1.00 31.58           N  
ATOM    376  N   VAL    48      -7.331  17.482  -9.352  1.00 30.53           N  
ATOM    377  CA  VAL    48      -7.562  18.007  -8.010  1.00 30.53           C  
ATOM    378  C   VAL    48      -8.387  17.009  -7.200  1.00 30.53           C  
ATOM    379  O   VAL    48      -8.203  16.883  -5.987  1.00 30.53           O  
ATOM    380  CB  VAL    48      -8.275  19.377  -8.052  1.00 30.53           C  
ATOM    381  CG1 VAL    48      -8.498  19.913  -6.639  1.00 30.53           C  
ATOM    382  CG2 VAL    48      -7.468  20.373  -8.883  1.00 30.53           C  
ATOM    383  N   PHE    49      -8.980  16.114  -8.000  1.00 33.68           N  
ATOM    384  CA  PHE    49      -9.948  15.325  -7.247  1.00 33.68           C  
ATOM    385  C   PHE    49      -9.256  14.199  -6.490  1.00 33.68           C  
ATOM    386  O   PHE    49      -9.699  13.808  -5.408  1.00 33.68           O  
ATOM    387  CB  PHE    49     -11.017  14.750  -8.182  1.00 33.68           C  
ATOM    388  CG  PHE    49     -12.256  15.599  -8.283  1.00 33.68           C  
ATOM    389  CD1 PHE    49     -13.279  15.472  -7.352  1.00 33.68           C  
ATOM    390  CD2 PHE    49     -12.396  16.524  -9.309  1.00 33.68           C  
ATOM    391  CE1 PHE    49     -14.427  16.257  -7.443  1.00 33.68           C  
ATOM    392  CE2 PHE    49     -13.539  17.311  -9.407  1.00 33.68           C  
ATOM    393  CZ  PHE    49     -14.554  17.175  -8.473  1.00 33.68           C  
ATOM    394  N   ILE    50      -8.031  13.808  -6.982  1.00 44.35           N  
ATOM    395  CA  ILE    50      -7.474  12.601  -6.380  1.00 44.35           C  
ATOM    396  C   ILE    50      -6.893  12.930  -5.007  1.00 44.35           C  
ATOM    397  O   ILE    50      -7.072  12.171  -4.052  1.00 44.35           O  
ATOM    398  CB  ILE    50      -6.391  11.968  -7.282  1.00 44.35           C  
ATOM    399  CG1 ILE    50      -7.010  11.476  -8.595  1.00 44.35           C  
ATOM    400  CG2 ILE    50      -5.679  10.826  -6.551  1.00 44.35           C  
ATOM    401  CD1 ILE    50      -5.994  10.958  -9.603  1.00 44.35           C  
ATOM    402  N   LYS    51      -6.278  14.122  -4.905  1.00 48.74           N  
ATOM    403  CA  LYS    51      -5.738  14.467  -3.593  1.00 48.74           C  
ATOM    404  C   LYS    51      -6.832  14.460  -2.529  1.00 48.74           C  
ATOM    405  O   LYS    51      -6.675  13.841  -1.475  1.00 48.74           O  
ATOM    406  CB  LYS    51      -5.057  15.836  -3.636  1.00 48.74           C  
ATOM    407  CG  LYS    51      -4.183  16.130  -2.426  1.00 48.74           C  
ATOM    408  CD  LYS    51      -3.449  17.457  -2.576  1.00 48.74           C  
ATOM    409  CE  LYS    51      -2.694  17.826  -1.307  1.00 48.74           C  
ATOM    410  NZ  LYS    51      -1.931  19.100  -1.467  1.00 48.74           N  
ATOM    411  N   SER    52      -7.909  15.335  -2.754  1.00 53.53           N  
ATOM    412  CA  SER    52      -8.899  15.499  -1.694  1.00 53.53           C  
ATOM    413  C   SER    52      -9.591  14.179  -1.374  1.00 53.53           C  
ATOM    414  O   SER    52      -9.821  13.860  -0.206  1.00 53.53           O  
ATOM    415  CB  SER    52      -9.940  16.547  -2.091  1.00 53.53           C  
ATOM    416  OG  SER    52     -10.617  16.160  -3.274  1.00 53.53           O  
ATOM    417  N   ASP    53      -9.607  13.305  -2.365  1.00 58.89           N  
ATOM    418  CA  ASP    53     -10.328  12.057  -2.133  1.00 58.89           C  
ATOM    419  C   ASP    53      -9.423  11.012  -1.484  1.00 58.89           C  
ATOM    420  O   ASP    53      -9.873  10.228  -0.646  1.00 58.89           O  
ATOM    421  CB  ASP    53     -10.899  11.515  -3.446  1.00 58.89           C  
ATOM    422  CG  ASP    53     -12.086  12.315  -3.950  1.00 58.89           C  
ATOM    423  OD1 ASP    53     -12.708  13.052  -3.155  1.00 58.89           O  
ATOM    424  OD2 ASP    53     -12.405  12.206  -5.154  1.00 58.89           O  
ATOM    425  N   PHE    54      -8.159  11.025  -2.058  1.00 61.56           N  
ATOM    426  CA  PHE    54      -7.219  10.115  -1.416  1.00 61.56           C  
ATOM    427  C   PHE    54      -7.083  10.434   0.068  1.00 61.56           C  
ATOM    428  O   PHE    54      -7.079   9.530   0.905  1.00 61.56           O  
ATOM    429  CB  PHE    54      -5.848  10.188  -2.097  1.00 61.56           C  
ATOM    430  CG  PHE    54      -4.855   9.187  -1.570  1.00 61.56           C  
ATOM    431  CD1 PHE    54      -3.687   9.609  -0.946  1.00 61.56           C  
ATOM    432  CD2 PHE    54      -5.090   7.824  -1.698  1.00 61.56           C  
ATOM    433  CE1 PHE    54      -2.765   8.685  -0.458  1.00 61.56           C  
ATOM    434  CE2 PHE    54      -4.174   6.895  -1.212  1.00 61.56           C  
ATOM    435  CZ  PHE    54      -3.012   7.328  -0.593  1.00 61.56           C  
ATOM    436  N   LYS    55      -7.110  11.693   0.433  1.00 62.62           N  
ATOM    437  CA  LYS    55      -7.043  12.099   1.834  1.00 62.62           C  
ATOM    438  C   LYS    55      -8.284  11.645   2.597  1.00 62.62           C  
ATOM    439  O   LYS    55      -8.179  11.134   3.714  1.00 62.62           O  
ATOM    440  CB  LYS    55      -6.885  13.616   1.946  1.00 62.62           C  
ATOM    441  CG  LYS    55      -5.469  14.112   1.692  1.00 62.62           C  
ATOM    442  CD  LYS    55      -5.356  15.616   1.904  1.00 62.62           C  
ATOM    443  CE  LYS    55      -3.964  16.127   1.561  1.00 62.62           C  
ATOM    444  NZ  LYS    55      -3.853  17.604   1.753  1.00 62.62           N  
ATOM    445  N   THR    56      -9.392  11.904   1.940  1.00 65.08           N  
ATOM    446  CA  THR    56     -10.640  11.486   2.567  1.00 65.08           C  
ATOM    447  C   THR    56     -10.661   9.974   2.775  1.00 65.08           C  
ATOM    448  O   THR    56     -11.070   9.494   3.834  1.00 65.08           O  
ATOM    449  CB  THR    56     -11.858  11.907   1.723  1.00 65.08           C  
ATOM    450  OG1 THR    56     -11.819  13.324   1.512  1.00 65.08           O  
ATOM    451  CG2 THR    56     -13.164  11.544   2.422  1.00 65.08           C  
ATOM    452  N   TRP    57     -10.127   9.326   1.708  1.00 67.44           N  
ATOM    453  CA  TRP    57     -10.099   7.872   1.830  1.00 67.44           C  
ATOM    454  C   TRP    57      -9.193   7.439   2.978  1.00 67.44           C  
ATOM    455  O   TRP    57      -9.556   6.563   3.767  1.00 67.44           O  
ATOM    456  CB  TRP    57      -9.629   7.231   0.522  1.00 67.44           C  
ATOM    457  CG  TRP    57      -9.620   5.732   0.547  1.00 67.44           C  
ATOM    458  CD1 TRP    57     -10.669   4.897   0.277  1.00 67.44           C  
ATOM    459  CD2 TRP    57      -8.508   4.889   0.865  1.00 67.44           C  
ATOM    460  NE1 TRP    57     -10.275   3.585   0.407  1.00 67.44           N  
ATOM    461  CE2 TRP    57      -8.955   3.553   0.767  1.00 67.44           C  
ATOM    462  CE3 TRP    57      -7.175   5.135   1.223  1.00 67.44           C  
ATOM    463  CZ2 TRP    57      -8.114   2.464   1.014  1.00 67.44           C  
ATOM    464  CZ3 TRP    57      -6.341   4.051   1.469  1.00 67.44           C  
ATOM    465  CH2 TRP    57      -6.815   2.733   1.363  1.00 67.44           C  
ATOM    466  N   LEU    58      -8.048   8.031   2.958  1.00 66.96           N  
ATOM    467  CA  LEU    58      -7.127   7.681   4.034  1.00 66.96           C  
ATOM    468  C   LEU    58      -7.764   7.929   5.397  1.00 66.96           C  
ATOM    469  O   LEU    58      -7.576   7.142   6.328  1.00 66.96           O  
ATOM    470  CB  LEU    58      -5.829   8.484   3.911  1.00 66.96           C  
ATOM    471  CG  LEU    58      -4.795   7.952   2.918  1.00 66.96           C  
ATOM    472  CD1 LEU    58      -3.708   8.994   2.676  1.00 66.96           C  
ATOM    473  CD2 LEU    58      -4.189   6.647   3.424  1.00 66.96           C  
ATOM    474  N   ALA    59      -8.587   8.888   5.460  1.00 68.32           N  
ATOM    475  CA  ALA    59      -9.197   9.263   6.733  1.00 68.32           C  
ATOM    476  C   ALA    59     -10.289   8.274   7.130  1.00 68.32           C  
ATOM    477  O   ALA    59     -10.478   7.992   8.316  1.00 68.32           O  
ATOM    478  CB  ALA    59      -9.768  10.677   6.654  1.00 68.32           C  
ATOM    479  N   HIS    60     -10.925   7.666   6.168  1.00 69.32           N  
ATOM    480  CA  HIS    60     -12.062   6.794   6.442  1.00 69.32           C  
ATOM    481  C   HIS    60     -11.617   5.344   6.604  1.00 69.32           C  
ATOM    482  O   HIS    60     -12.324   4.539   7.214  1.00 69.32           O  
ATOM    483  CB  HIS    60     -13.101   6.903   5.325  1.00 69.32           C  
ATOM    484  CG  HIS    60     -13.912   8.158   5.380  1.00 69.32           C  
ATOM    485  ND1 HIS    60     -13.659   9.244   4.571  1.00 69.32           N  
ATOM    486  CD2 HIS    60     -14.975   8.497   6.148  1.00 69.32           C  
ATOM    487  CE1 HIS    60     -14.533  10.200   4.840  1.00 69.32           C  
ATOM    488  NE2 HIS    60     -15.342   9.771   5.793  1.00 69.32           N  
ATOM    489  N   ASN    61     -10.450   5.044   6.054  1.00 72.73           N  
ATOM    490  CA  ASN    61      -9.928   3.681   6.068  1.00 72.73           C  
ATOM    491  C   ASN    61      -8.554   3.615   6.730  1.00 72.73           C  
ATOM    492  O   ASN    61      -7.571   3.233   6.093  1.00 72.73           O  
ATOM    493  CB  ASN    61      -9.860   3.117   4.648  1.00 72.73           C  
ATOM    494  CG  ASN    61     -11.222   3.032   3.988  1.00 72.73           C  
ATOM    495  OD1 ASN    61     -11.993   2.104   4.244  1.00 72.73           O  
ATOM    496  ND2 ASN    61     -11.529   4.002   3.134  1.00 72.73           N  
ATOM    497  N   GLN    62      -8.525   4.000   8.056  1.00 70.67           N  
ATOM    498  CA  GLN    62      -7.257   4.258   8.731  1.00 70.67           C  
ATOM    499  C   GLN    62      -6.371   3.016   8.731  1.00 70.67           C  
ATOM    500  O   GLN    62      -5.183   3.095   8.412  1.00 70.67           O  
ATOM    501  CB  GLN    62      -7.499   4.731  10.165  1.00 70.67           C  
ATOM    502  CG  GLN    62      -6.255   5.284  10.848  1.00 70.67           C  
ATOM    503  CD  GLN    62      -6.536   5.809  12.243  1.00 70.67           C  
ATOM    504  OE1 GLN    62      -7.670   5.744  12.728  1.00 70.67           O  
ATOM    505  NE2 GLN    62      -5.505   6.334  12.898  1.00 70.67           N  
ATOM    506  N   ASP    63      -7.039   1.865   9.026  1.00 71.92           N  
ATOM    507  CA  ASP    63      -6.210   0.667   9.103  1.00 71.92           C  
ATOM    508  C   ASP    63      -5.665   0.287   7.728  1.00 71.92           C  
ATOM    509  O   ASP    63      -4.475  -0.004   7.584  1.00 71.92           O  
ATOM    510  CB  ASP    63      -7.005  -0.500   9.693  1.00 71.92           C  
ATOM    511  CG  ASP    63      -7.294  -0.331  11.175  1.00 71.92           C  
ATOM    512  OD1 ASP    63      -6.593   0.457  11.847  1.00 71.92           O  
ATOM    513  OD2 ASP    63      -8.228  -0.994  11.675  1.00 71.92           O  
ATOM    514  N   GLU    64      -6.607   0.316   6.719  1.00 71.80           N  
ATOM    515  CA  GLU    64      -6.178  -0.005   5.361  1.00 71.80           C  
ATOM    516  C   GLU    64      -5.149   1.002   4.855  1.00 71.80           C  
ATOM    517  O   GLU    64      -4.199   0.631   4.161  1.00 71.80           O  
ATOM    518  CB  GLU    64      -7.380  -0.050   4.414  1.00 71.80           C  
ATOM    519  CG  GLU    64      -8.312  -1.228   4.658  1.00 71.80           C  
ATOM    520  CD  GLU    64      -9.339  -0.964   5.747  1.00 71.80           C  
ATOM    521  OE1 GLU    64     -10.225  -1.822   5.967  1.00 71.80           O  
ATOM    522  OE2 GLU    64      -9.259   0.109   6.384  1.00 71.80           O  
ATOM    523  N   ALA    65      -5.306   2.202   5.366  1.00 73.56           N  
ATOM    524  CA  ALA    65      -4.398   3.263   4.935  1.00 73.56           C  
ATOM    525  C   ALA    65      -3.006   3.069   5.528  1.00 73.56           C  
ATOM    526  O   ALA    65      -2.002   3.185   4.822  1.00 73.56           O  
ATOM    527  CB  ALA    65      -4.954   4.630   5.326  1.00 73.56           C  
ATOM    528  N   ILE    66      -2.984   2.766   6.748  1.00 77.67           N  
ATOM    529  CA  ILE    66      -1.710   2.564   7.429  1.00 77.67           C  
ATOM    530  C   ILE    66      -0.969   1.387   6.799  1.00 77.67           C  
ATOM    531  O   ILE    66       0.243   1.454   6.580  1.00 77.67           O  
ATOM    532  CB  ILE    66      -1.910   2.323   8.942  1.00 77.67           C  
ATOM    533  CG1 ILE    66      -2.376   3.611   9.631  1.00 77.67           C  
ATOM    534  CG2 ILE    66      -0.621   1.796   9.580  1.00 77.67           C  
ATOM    535  CD1 ILE    66      -2.815   3.416  11.076  1.00 77.67           C  
ATOM    536  N   LEU    67      -1.774   0.392   6.456  1.00 78.45           N  
ATOM    537  CA  LEU    67      -1.171  -0.774   5.821  1.00 78.45           C  
ATOM    538  C   LEU    67      -0.575  -0.407   4.466  1.00 78.45           C  
ATOM    539  O   LEU    67       0.555  -0.791   4.155  1.00 78.45           O  
ATOM    540  CB  LEU    67      -2.207  -1.888   5.650  1.00 78.45           C  
ATOM    541  CG  LEU    67      -1.669  -3.253   5.217  1.00 78.45           C  
ATOM    542  CD1 LEU    67      -1.277  -4.080   6.438  1.00 78.45           C  
ATOM    543  CD2 LEU    67      -2.702  -3.992   4.374  1.00 78.45           C  
ATOM    544  N   LEU    68      -1.314   0.305   3.697  1.00 78.13           N  
ATOM    545  CA  LEU    68      -0.836   0.705   2.378  1.00 78.13           C  
ATOM    546  C   LEU    68       0.405   1.583   2.492  1.00 78.13           C  
ATOM    547  O   LEU    68       1.353   1.428   1.718  1.00 78.13           O  
ATOM    548  CB  LEU    68      -1.934   1.450   1.614  1.00 78.13           C  
ATOM    549  CG  LEU    68      -3.013   0.585   0.962  1.00 78.13           C  
ATOM    550  CD1 LEU    68      -4.152   1.458   0.445  1.00 78.13           C  
ATOM    551  CD2 LEU    68      -2.419  -0.251  -0.166  1.00 78.13           C  
ATOM    552  N   ILE    69       0.471   2.411   3.516  1.00 80.25           N  
ATOM    553  CA  ILE    69       1.584   3.332   3.719  1.00 80.25           C  
ATOM    554  C   ILE    69       2.835   2.551   4.117  1.00 80.25           C  
ATOM    555  O   ILE    69       3.921   2.795   3.587  1.00 80.25           O  
ATOM    556  CB  ILE    69       1.251   4.393   4.792  1.00 80.25           C  
ATOM    557  CG1 ILE    69       0.167   5.349   4.280  1.00 80.25           C  
ATOM    558  CG2 ILE    69       2.511   5.161   5.201  1.00 80.25           C  
ATOM    559  CD1 ILE    69      -0.410   6.262   5.353  1.00 80.25           C  
ATOM    560  N   ARG    70       2.695   1.617   4.962  1.00 82.04           N  
ATOM    561  CA  ARG    70       3.826   0.802   5.394  1.00 82.04           C  
ATOM    562  C   ARG    70       4.354  -0.055   4.249  1.00 82.04           C  
ATOM    563  O   ARG    70       5.564  -0.252   4.120  1.00 82.04           O  
ATOM    564  CB  ARG    70       3.429  -0.087   6.574  1.00 82.04           C  
ATOM    565  CG  ARG    70       3.040   0.686   7.825  1.00 82.04           C  
ATOM    566  CD  ARG    70       4.209   1.486   8.380  1.00 82.04           C  
ATOM    567  NE  ARG    70       3.896   2.064   9.684  1.00 82.04           N  
ATOM    568  CZ  ARG    70       4.786   2.625  10.498  1.00 82.04           C  
ATOM    569  NH1 ARG    70       6.067   2.696  10.157  1.00 82.04           N  
ATOM    570  NH2 ARG    70       4.392   3.120  11.663  1.00 82.04           N  
ATOM    571  N   LEU    71       3.444  -0.498   3.479  1.00 82.01           N  
ATOM    572  CA  LEU    71       3.872  -1.319   2.352  1.00 82.01           C  
ATOM    573  C   LEU    71       4.619  -0.479   1.321  1.00 82.01           C  
ATOM    574  O   LEU    71       5.584  -0.948   0.713  1.00 82.01           O  
ATOM    575  CB  LEU    71       2.667  -2.000   1.697  1.00 82.01           C  
ATOM    576  CG  LEU    71       2.182  -3.294   2.351  1.00 82.01           C  
ATOM    577  CD1 LEU    71       0.808  -3.678   1.812  1.00 82.01           C  
ATOM    578  CD2 LEU    71       3.185  -4.420   2.120  1.00 82.01           C  
ATOM    579  N   TYR    72       4.040   0.701   1.115  1.00 82.37           N  
ATOM    580  CA  TYR    72       4.741   1.610   0.215  1.00 82.37           C  
ATOM    581  C   TYR    72       6.147   1.906   0.725  1.00 82.37           C  
ATOM    582  O   TYR    72       7.114   1.860  -0.039  1.00 82.37           O  
ATOM    583  CB  TYR    72       3.959   2.917   0.053  1.00 82.37           C  
ATOM    584  CG  TYR    72       4.617   3.908  -0.875  1.00 82.37           C  
ATOM    585  CD1 TYR    72       5.316   5.004  -0.374  1.00 82.37           C  
ATOM    586  CD2 TYR    72       4.542   3.751  -2.255  1.00 82.37           C  
ATOM    587  CE1 TYR    72       5.922   5.921  -1.226  1.00 82.37           C  
ATOM    588  CE2 TYR    72       5.144   4.662  -3.117  1.00 82.37           C  
ATOM    589  CZ  TYR    72       5.832   5.742  -2.594  1.00 82.37           C  
ATOM    590  OH  TYR    72       6.431   6.646  -3.442  1.00 82.37           O  
ATOM    591  N   GLU    73       6.285   2.169   2.008  1.00 83.78           N  
ATOM    592  CA  GLU    73       7.595   2.413   2.603  1.00 83.78           C  
ATOM    593  C   GLU    73       8.496   1.188   2.476  1.00 83.78           C  
ATOM    594  O   GLU    73       9.692   1.315   2.206  1.00 83.78           O  
ATOM    595  CB  GLU    73       7.452   2.811   4.074  1.00 83.78           C  
ATOM    596  CG  GLU    73       6.891   4.210   4.282  1.00 83.78           C  
ATOM    597  CD  GLU    73       6.688   4.564   5.746  1.00 83.78           C  
ATOM    598  OE1 GLU    73       6.274   5.707   6.042  1.00 83.78           O  
ATOM    599  OE2 GLU    73       6.946   3.691   6.604  1.00 83.78           O  
ATOM    600  N   LEU    74       7.856   0.093   2.679  1.00 84.69           N  
ATOM    601  CA  LEU    74       8.596  -1.152   2.503  1.00 84.69           C  
ATOM    602  C   LEU    74       9.087  -1.294   1.066  1.00 84.69           C  
ATOM    603  O   LEU    74      10.237  -1.673   0.834  1.00 84.69           O  
ATOM    604  CB  LEU    74       7.722  -2.352   2.876  1.00 84.69           C  
ATOM    605  CG  LEU    74       8.347  -3.734   2.677  1.00 84.69           C  
ATOM    606  CD1 LEU    74       9.603  -3.876   3.531  1.00 84.69           C  
ATOM    607  CD2 LEU    74       7.340  -4.830   3.012  1.00 84.69           C  
ATOM    608  N   GLY    75       8.271  -1.025   0.102  1.00 82.84           N  
ATOM    609  CA  GLY    75       8.660  -1.083  -1.297  1.00 82.84           C  
ATOM    610  C   GLY    75       9.794  -0.136  -1.641  1.00 82.84           C  
ATOM    611  O   GLY    75      10.730  -0.511  -2.350  1.00 82.84           O  
ATOM    612  N   LEU    76       9.791   1.031  -1.104  1.00 81.75           N  
ATOM    613  CA  LEU    76      10.852   1.999  -1.362  1.00 81.75           C  
ATOM    614  C   LEU    76      12.184   1.508  -0.804  1.00 81.75           C  
ATOM    615  O   LEU    76      13.218   1.621  -1.465  1.00 81.75           O  
ATOM    616  CB  LEU    76      10.499   3.357  -0.750  1.00 81.75           C  
ATOM    617  CG  LEU    76       9.398   4.153  -1.455  1.00 81.75           C  
ATOM    618  CD1 LEU    76       9.062   5.410  -0.660  1.00 81.75           C  
ATOM    619  CD2 LEU    76       9.822   4.510  -2.876  1.00 81.75           C  
ATOM    620  N   LEU    77      12.073   0.930   0.375  1.00 82.98           N  
ATOM    621  CA  LEU    77      13.289   0.446   1.018  1.00 82.98           C  
ATOM    622  C   LEU    77      13.886  -0.724   0.242  1.00 82.98           C  
ATOM    623  O   LEU    77      15.105  -0.806   0.075  1.00 82.98           O  
ATOM    624  CB  LEU    77      13.001   0.022   2.461  1.00 82.98           C  
ATOM    625  CG  LEU    77      12.845   1.151   3.480  1.00 82.98           C  
ATOM    626  CD1 LEU    77      12.354   0.597   4.814  1.00 82.98           C  
ATOM    627  CD2 LEU    77      14.163   1.897   3.658  1.00 82.98           C  
ATOM    628  N   LEU    78      13.007  -1.519  -0.287  1.00 81.84           N  
ATOM    629  CA  LEU    78      13.470  -2.702  -1.004  1.00 81.84           C  
ATOM    630  C   LEU    78      14.084  -2.319  -2.347  1.00 81.84           C  
ATOM    631  O   LEU    78      14.954  -3.025  -2.860  1.00 81.84           O  
ATOM    632  CB  LEU    78      12.315  -3.684  -1.220  1.00 81.84           C  
ATOM    633  CG  LEU    78      11.812  -4.422   0.021  1.00 81.84           C  
ATOM    634  CD1 LEU    78      10.562  -5.230  -0.312  1.00 81.84           C  
ATOM    635  CD2 LEU    78      12.903  -5.324   0.586  1.00 81.84           C  
ATOM    636  N   GLN    79      13.669  -1.168  -2.867  1.00 79.36           N  
ATOM    637  CA  GLN    79      14.215  -0.704  -4.138  1.00 79.36           C  
ATOM    638  C   GLN    79      15.476   0.129  -3.924  1.00 79.36           C  
ATOM    639  O   GLN    79      16.135   0.526  -4.887  1.00 79.36           O  
ATOM    640  CB  GLN    79      13.173   0.111  -4.906  1.00 79.36           C  
ATOM    641  CG  GLN    79      12.001  -0.716  -5.417  1.00 79.36           C  
ATOM    642  CD  GLN    79      10.940   0.127  -6.100  1.00 79.36           C  
ATOM    643  OE1 GLN    79      10.780   1.313  -5.793  1.00 79.36           O  
ATOM    644  NE2 GLN    79      10.208  -0.478  -7.029  1.00 79.36           N  
ATOM    645  N   GLY    80      15.761   0.386  -2.637  1.00 76.72           N  
ATOM    646  CA  GLY    80      16.921   1.212  -2.340  1.00 76.72           C  
ATOM    647  C   GLY    80      16.654   2.696  -2.501  1.00 76.72           C  
ATOM    648  O   GLY    80      17.569   3.469  -2.793  1.00 76.72           O  
ATOM    649  N   ARG    81      15.399   3.038  -2.647  1.00 73.07           N  
ATOM    650  CA  ARG    81      14.986   4.434  -2.750  1.00 73.07           C  
ATOM    651  C   ARG    81      14.671   5.015  -1.375  1.00 73.07           C  
ATOM    652  O   ARG    81      14.255   4.289  -0.470  1.00 73.07           O  
ATOM    653  CB  ARG    81      13.769   4.569  -3.667  1.00 73.07           C  
ATOM    654  CG  ARG    81      14.047   4.205  -5.116  1.00 73.07           C  
ATOM    655  CD  ARG    81      12.778   4.229  -5.957  1.00 73.07           C  
ATOM    656  NE  ARG    81      12.229   5.577  -6.067  1.00 73.07           N  
ATOM    657  CZ  ARG    81      11.061   5.877  -6.627  1.00 73.07           C  
ATOM    658  NH1 ARG    81      10.291   4.925  -7.142  1.00 73.07           N  
ATOM    659  NH2 ARG    81      10.658   7.139  -6.673  1.00 73.07           N  
ATOM    660  N   SER    82      14.992   6.257  -1.199  1.00 68.45           N  
ATOM    661  CA  SER    82      14.772   6.858   0.112  1.00 68.45           C  
ATOM    662  C   SER    82      13.642   7.881   0.068  1.00 68.45           C  
ATOM    663  O   SER    82      13.495   8.692   0.985  1.00 68.45           O  
ATOM    664  CB  SER    82      16.052   7.522   0.619  1.00 68.45           C  
ATOM    665  OG  SER    82      16.528   8.476  -0.315  1.00 68.45           O  
ATOM    666  N   ASP    83      12.917   7.892  -1.021  1.00 68.06           N  
ATOM    667  CA  ASP    83      11.767   8.791  -1.033  1.00 68.06           C  
ATOM    668  C   ASP    83      10.795   8.453   0.096  1.00 68.06           C  
ATOM    669  O   ASP    83      10.785   7.327   0.597  1.00 68.06           O  
ATOM    670  CB  ASP    83      11.049   8.726  -2.382  1.00 68.06           C  
ATOM    671  CG  ASP    83      11.984   8.925  -3.562  1.00 68.06           C  
ATOM    672  OD1 ASP    83      12.816   9.858  -3.531  1.00 68.06           O  
ATOM    673  OD2 ASP    83      11.887   8.143  -4.532  1.00 68.06           O  
ATOM    674  N   SER    84      10.309   9.491   0.741  1.00 67.25           N  
ATOM    675  CA  SER    84       9.334   9.284   1.807  1.00 67.25           C  
ATOM    676  C   SER    84       7.911   9.273   1.259  1.00 67.25           C  
ATOM    677  O   SER    84       7.673   9.695   0.126  1.00 67.25           O  
ATOM    678  CB  SER    84       9.469  10.368   2.876  1.00 67.25           C  
ATOM    679  OG  SER    84       8.985  11.611   2.396  1.00 67.25           O  
ATOM    680  N   PHE    85       7.095   8.494   1.946  1.00 69.66           N  
ATOM    681  CA  PHE    85       5.673   8.569   1.632  1.00 69.66           C  
ATOM    682  C   PHE    85       5.211  10.019   1.553  1.00 69.66           C  
ATOM    683  O   PHE    85       4.362  10.362   0.728  1.00 69.66           O  
ATOM    684  CB  PHE    85       4.850   7.813   2.680  1.00 69.66           C  
ATOM    685  CG  PHE    85       3.364   7.879   2.448  1.00 69.66           C  
ATOM    686  CD1 PHE    85       2.568   8.742   3.191  1.00 69.66           C  
ATOM    687  CD2 PHE    85       2.764   7.077   1.486  1.00 69.66           C  
ATOM    688  CE1 PHE    85       1.193   8.805   2.978  1.00 69.66           C  
ATOM    689  CE2 PHE    85       1.390   7.135   1.267  1.00 69.66           C  
ATOM    690  CZ  PHE    85       0.606   7.999   2.016  1.00 69.66           C  
ATOM    691  N   LEU    86       5.797  10.858   2.386  1.00 64.08           N  
ATOM    692  CA  LEU    86       5.396  12.260   2.414  1.00 64.08           C  
ATOM    693  C   LEU    86       5.696  12.938   1.081  1.00 64.08           C  
ATOM    694  O   LEU    86       4.895  13.738   0.593  1.00 64.08           O  
ATOM    695  CB  LEU    86       6.112  12.999   3.548  1.00 64.08           C  
ATOM    696  CG  LEU    86       5.647  14.430   3.825  1.00 64.08           C  
ATOM    697  CD1 LEU    86       4.163  14.445   4.179  1.00 64.08           C  
ATOM    698  CD2 LEU    86       6.475  15.055   4.942  1.00 64.08           C  
ATOM    699  N   GLU    87       6.895  12.637   0.553  1.00 63.43           N  
ATOM    700  CA  GLU    87       7.218  13.165  -0.769  1.00 63.43           C  
ATOM    701  C   GLU    87       6.197  12.711  -1.809  1.00 63.43           C  
ATOM    702  O   GLU    87       5.783  13.497  -2.664  1.00 63.43           O  
ATOM    703  CB  GLU    87       8.625  12.734  -1.191  1.00 63.43           C  
ATOM    704  CG  GLU    87       9.737  13.555  -0.553  1.00 63.43           C  
ATOM    705  CD  GLU    87      11.127  13.024  -0.862  1.00 63.43           C  
ATOM    706  OE1 GLU    87      12.116  13.546  -0.296  1.00 63.43           O  
ATOM    707  OE2 GLU    87      11.230  12.080  -1.677  1.00 63.43           O  
ATOM    708  N   PHE    88       5.892  11.398  -1.770  1.00 63.14           N  
ATOM    709  CA  PHE    88       4.804  10.911  -2.610  1.00 63.14           C  
ATOM    710  C   PHE    88       3.517  11.677  -2.327  1.00 63.14           C  
ATOM    711  O   PHE    88       2.826  12.104  -3.254  1.00 63.14           O  
ATOM    712  CB  PHE    88       4.582   9.412  -2.390  1.00 63.14           C  
ATOM    713  CG  PHE    88       3.299   8.895  -2.981  1.00 63.14           C  
ATOM    714  CD1 PHE    88       2.180   8.697  -2.182  1.00 63.14           C  
ATOM    715  CD2 PHE    88       3.211   8.607  -4.336  1.00 63.14           C  
ATOM    716  CE1 PHE    88       0.990   8.218  -2.726  1.00 63.14           C  
ATOM    717  CE2 PHE    88       2.026   8.129  -4.887  1.00 63.14           C  
ATOM    718  CZ  PHE    88       0.917   7.934  -4.080  1.00 63.14           C  
ATOM    719  N   TYR    89       3.151  11.682  -0.978  1.00 62.76           N  
ATOM    720  CA  TYR    89       1.925  12.330  -0.525  1.00 62.76           C  
ATOM    721  C   TYR    89       1.897  13.796  -0.941  1.00 62.76           C  
ATOM    722  O   TYR    89       0.870  14.296  -1.406  1.00 62.76           O  
ATOM    723  CB  TYR    89       1.786  12.216   0.996  1.00 62.76           C  
ATOM    724  CG  TYR    89       0.498  12.792   1.532  1.00 62.76           C  
ATOM    725  CD1 TYR    89       0.472  14.047   2.136  1.00 62.76           C  
ATOM    726  CD2 TYR    89      -0.694  12.082   1.438  1.00 62.76           C  
ATOM    727  CE1 TYR    89      -0.712  14.581   2.634  1.00 62.76           C  
ATOM    728  CE2 TYR    89      -1.884  12.606   1.932  1.00 62.76           C  
ATOM    729  CZ  TYR    89      -1.883  13.855   2.527  1.00 62.76           C  
ATOM    730  OH  TYR    89      -3.058  14.378   3.018  1.00 62.76           O  
ATOM    731  N   ASN    90       3.025  14.424  -0.789  1.00 55.46           N  
ATOM    732  CA  ASN    90       3.067  15.851  -1.089  1.00 55.46           C  
ATOM    733  C   ASN    90       3.179  16.104  -2.590  1.00 55.46           C  
ATOM    734  O   ASN    90       2.728  17.139  -3.084  1.00 55.46           O  
ATOM    735  CB  ASN    90       4.226  16.522  -0.349  1.00 55.46           C  
ATOM    736  CG  ASN    90       3.927  16.752   1.119  1.00 55.46           C  
ATOM    737  OD1 ASN    90       2.764  16.833   1.523  1.00 55.46           O  
ATOM    738  ND2 ASN    90       4.974  16.856   1.928  1.00 55.46           N  
ATOM    739  N   ASN    91       3.879  15.195  -3.182  1.00 49.75           N  
ATOM    740  CA  ASN    91       4.118  15.412  -4.604  1.00 49.75           C  
ATOM    741  C   ASN    91       3.057  14.726  -5.461  1.00 49.75           C  
ATOM    742  O   ASN    91       3.282  14.466  -6.645  1.00 49.75           O  
ATOM    743  CB  ASN    91       5.514  14.922  -4.995  1.00 49.75           C  
ATOM    744  CG  ASN    91       6.617  15.814  -4.459  1.00 49.75           C  
ATOM    745  OD1 ASN    91       6.390  16.988  -4.155  1.00 49.75           O  
ATOM    746  ND2 ASN    91       7.819  15.263  -4.339  1.00 49.75           N  
ATOM    747  N   THR    92       2.093  14.103  -4.804  1.00 45.94           N  
ATOM    748  CA  THR    92       1.078  13.675  -5.760  1.00 45.94           C  
ATOM    749  C   THR    92       0.735  14.805  -6.727  1.00 45.94           C  
ATOM    750  O   THR    92      -0.229  14.706  -7.489  1.00 45.94           O  
ATOM    751  CB  THR    92      -0.201  13.203  -5.044  1.00 45.94           C  
ATOM    752  OG1 THR    92      -0.638  14.223  -4.137  1.00 45.94           O  
ATOM    753  CG2 THR    92       0.049  11.918  -4.262  1.00 45.94           C  
ATOM    754  N   THR    93       1.419  15.784  -6.665  1.00 36.60           N  
ATOM    755  CA  THR    93       1.125  16.624  -7.820  1.00 36.60           C  
ATOM    756  C   THR    93       2.276  16.589  -8.821  1.00 36.60           C  
ATOM    757  O   THR    93       3.445  16.630  -8.432  1.00 36.60           O  
ATOM    758  CB  THR    93       0.853  18.080  -7.398  1.00 36.60           C  
ATOM    759  OG1 THR    93       1.945  18.551  -6.598  1.00 36.60           O  
ATOM    760  CG2 THR    93      -0.437  18.186  -6.591  1.00 36.60           C  
ATOM    761  N   TYR    94       2.335  15.408  -9.574  1.00 36.51           N  
ATOM    762  CA  TYR    94       2.946  15.429 -10.898  1.00 36.51           C  
ATOM    763  C   TYR    94       4.332  14.795 -10.869  1.00 36.51           C  
ATOM    764  O   TYR    94       5.218  15.257 -10.146  1.00 36.51           O  
ATOM    765  CB  TYR    94       3.039  16.863 -11.426  1.00 36.51           C  
ATOM    766  CG  TYR    94       1.701  17.475 -11.762  1.00 36.51           C  
ATOM    767  CD1 TYR    94       1.094  17.237 -12.993  1.00 36.51           C  
ATOM    768  CD2 TYR    94       1.041  18.292 -10.850  1.00 36.51           C  
ATOM    769  CE1 TYR    94      -0.139  17.800 -13.308  1.00 36.51           C  
ATOM    770  CE2 TYR    94      -0.192  18.860 -11.154  1.00 36.51           C  
ATOM    771  CZ  TYR    94      -0.773  18.608 -12.384  1.00 36.51           C  
ATOM    772  OH  TYR    94      -1.993  19.168 -12.690  1.00 36.51           O  
ATOM    773  N   ILE    95       4.602  13.651 -11.270  1.00 34.16           N  
ATOM    774  CA  ILE    95       5.858  13.507 -11.999  1.00 34.16           C  
ATOM    775  C   ILE    95       5.615  13.717 -13.492  1.00 34.16           C  
ATOM    776  O   ILE    95       4.827  12.995 -14.107  1.00 34.16           O  
ATOM    777  CB  ILE    95       6.499  12.123 -11.750  1.00 34.16           C  
ATOM    778  CG1 ILE    95       6.690  11.886 -10.247  1.00 34.16           C  
ATOM    779  CG2 ILE    95       7.831  12.003 -12.496  1.00 34.16           C  
ATOM    780  CD1 ILE    95       7.162  10.481  -9.897  1.00 34.16           C  
ATOM    781  N   THR    96       5.170  14.799 -13.883  1.00 32.70           N  
ATOM    782  CA  THR    96       5.431  14.995 -15.305  1.00 32.70           C  
ATOM    783  C   THR    96       6.932  15.010 -15.582  1.00 32.70           C  
ATOM    784  O   THR    96       7.664  15.826 -15.017  1.00 32.70           O  
ATOM    785  CB  THR    96       4.800  16.303 -15.815  1.00 32.70           C  
ATOM    786  OG1 THR    96       5.226  17.389 -14.982  1.00 32.70           O  
ATOM    787  CG2 THR    96       3.277  16.225 -15.788  1.00 32.70           C  
ATOM    788  N   ARG    97       7.646  14.037 -15.179  1.00 32.93           N  
ATOM    789  CA  ARG    97       9.032  14.370 -15.491  1.00 32.93           C  
ATOM    790  C   ARG    97       9.189  14.741 -16.962  1.00 32.93           C  
ATOM    791  O   ARG    97       8.666  14.051 -17.840  1.00 32.93           O  
ATOM    792  CB  ARG    97       9.957  13.201 -15.144  1.00 32.93           C  
ATOM    793  CG  ARG    97      10.322  13.122 -13.670  1.00 32.93           C  
ATOM    794  CD  ARG    97      11.313  11.999 -13.394  1.00 32.93           C  
ATOM    795  NE  ARG    97      12.351  12.415 -12.455  1.00 32.93           N  
ATOM    796  CZ  ARG    97      13.247  11.600 -11.906  1.00 32.93           C  
ATOM    797  NH1 ARG    97      13.250  10.303 -12.194  1.00 32.93           N  
ATOM    798  NH2 ARG    97      14.148  12.084 -11.063  1.00 32.93           N  
ATOM    799  N   THR    98       8.998  15.972 -17.265  1.00 30.04           N  
ATOM    800  CA  THR    98       9.378  16.508 -18.568  1.00 30.04           C  
ATOM    801  C   THR    98      10.770  16.024 -18.966  1.00 30.04           C  
ATOM    802  O   THR    98      11.052  15.840 -20.152  1.00 30.04           O  
ATOM    803  CB  THR    98       9.347  18.047 -18.569  1.00 30.04           C  
ATOM    804  OG1 THR    98      10.160  18.537 -17.496  1.00 30.04           O  
ATOM    805  CG2 THR    98       7.924  18.568 -18.392  1.00 30.04           C  
ATOM    806  N   ASP    99      11.575  15.718 -18.028  1.00 30.52           N  
ATOM    807  CA  ASP    99      12.877  15.594 -18.677  1.00 30.52           C  
ATOM    808  C   ASP    99      13.372  14.149 -18.643  1.00 30.52           C  
ATOM    809  O   ASP    99      14.343  13.804 -19.320  1.00 30.52           O  
ATOM    810  CB  ASP    99      13.900  16.516 -18.010  1.00 30.52           C  
ATOM    811  CG  ASP    99      13.667  17.983 -18.322  1.00 30.52           C  
ATOM    812  OD1 ASP    99      12.944  18.293 -19.294  1.00 30.52           O  
ATOM    813  OD2 ASP    99      14.214  18.838 -17.592  1.00 30.52           O  
ATOM    814  N   SER   100      12.580  13.153 -18.986  1.00 34.02           N  
ATOM    815  CA  SER   100      13.302  11.907 -19.224  1.00 34.02           C  
ATOM    816  C   SER   100      12.557  11.017 -20.213  1.00 34.02           C  
ATOM    817  O   SER   100      11.325  10.957 -20.196  1.00 34.02           O  
ATOM    818  CB  SER   100      13.520  11.154 -17.911  1.00 34.02           C  
ATOM    819  OG  SER   100      12.301  10.610 -17.436  1.00 34.02           O  
ATOM    820  N   LYS   101      12.591  11.339 -21.465  1.00 33.56           N  
ATOM    821  CA  LYS   101      12.546  10.269 -22.457  1.00 33.56           C  
ATOM    822  C   LYS   101      12.630   8.898 -21.791  1.00 33.56           C  
ATOM    823  O   LYS   101      12.888   7.893 -22.457  1.00 33.56           O  
ATOM    824  CB  LYS   101      13.679  10.429 -23.471  1.00 33.56           C  
ATOM    825  CG  LYS   101      13.522  11.630 -24.392  1.00 33.56           C  
ATOM    826  CD  LYS   101      14.574  11.632 -25.493  1.00 33.56           C  
ATOM    827  CE  LYS   101      14.459  12.869 -26.374  1.00 33.56           C  
ATOM    828  NZ  LYS   101      15.491  12.878 -27.453  1.00 33.56           N  
ATOM    829  N   GLN   102      12.732   8.874 -20.499  1.00 33.88           N  
ATOM    830  CA  GLN   102      12.795   7.477 -20.081  1.00 33.88           C  
ATOM    831  C   GLN   102      11.404   6.933 -19.769  1.00 33.88           C  
ATOM    832  O   GLN   102      10.753   7.383 -18.824  1.00 33.88           O  
ATOM    833  CB  GLN   102      13.705   7.322 -18.862  1.00 33.88           C  
ATOM    834  CG  GLN   102      15.170   7.095 -19.212  1.00 33.88           C  
ATOM    835  CD  GLN   102      16.019   6.763 -18.000  1.00 33.88           C  
ATOM    836  OE1 GLN   102      15.528   6.747 -16.867  1.00 33.88           O  
ATOM    837  NE2 GLN   102      17.301   6.497 -18.229  1.00 33.88           N  
ATOM    838  N   PRO   103      10.676   6.555 -20.757  1.00 35.09           N  
ATOM    839  CA  PRO   103       9.341   6.020 -20.479  1.00 35.09           C  
ATOM    840  C   PRO   103       9.320   5.082 -19.274  1.00 35.09           C  
ATOM    841  O   PRO   103      10.356   4.525 -18.903  1.00 35.09           O  
ATOM    842  CB  PRO   103       8.989   5.266 -21.763  1.00 35.09           C  
ATOM    843  CG  PRO   103      10.269   5.202 -22.532  1.00 35.09           C  
ATOM    844  CD  PRO   103      11.273   6.095 -21.861  1.00 35.09           C  
ATOM    845  N   PHE   104       8.488   5.453 -18.284  1.00 37.42           N  
ATOM    846  CA  PHE   104       8.244   4.380 -17.327  1.00 37.42           C  
ATOM    847  C   PHE   104       7.620   3.172 -18.016  1.00 37.42           C  
ATOM    848  O   PHE   104       6.783   3.324 -18.908  1.00 37.42           O  
ATOM    849  CB  PHE   104       7.336   4.866 -16.193  1.00 37.42           C  
ATOM    850  CG  PHE   104       8.068   5.597 -15.100  1.00 37.42           C  
ATOM    851  CD1 PHE   104       8.687   4.899 -14.071  1.00 37.42           C  
ATOM    852  CD2 PHE   104       8.136   6.985 -15.103  1.00 37.42           C  
ATOM    853  CE1 PHE   104       9.366   5.574 -13.058  1.00 37.42           C  
ATOM    854  CE2 PHE   104       8.812   7.666 -14.094  1.00 37.42           C  
ATOM    855  CZ  PHE   104       9.425   6.959 -13.072  1.00 37.42           C  
ATOM    856  N   LEU   105       8.340   2.127 -18.110  1.00 31.64           N  
ATOM    857  CA  LEU   105       7.776   0.843 -18.513  1.00 31.64           C  
ATOM    858  C   LEU   105       6.743   0.361 -17.501  1.00 31.64           C  
ATOM    859  O   LEU   105       6.921   0.538 -16.293  1.00 31.64           O  
ATOM    860  CB  LEU   105       8.883  -0.203 -18.668  1.00 31.64           C  
ATOM    861  CG  LEU   105       9.686  -0.153 -19.969  1.00 31.64           C  
ATOM    862  CD1 LEU   105      11.097  -0.685 -19.741  1.00 31.64           C  
ATOM    863  CD2 LEU   105       8.982  -0.945 -21.064  1.00 31.64           C  
ATOM    864  N   ASN   106       5.495   0.494 -17.823  1.00 35.66           N  
ATOM    865  CA  ASN   106       4.758  -0.324 -16.866  1.00 35.66           C  
ATOM    866  C   ASN   106       5.139  -1.798 -16.979  1.00 35.66           C  
ATOM    867  O   ASN   106       5.949  -2.171 -17.830  1.00 35.66           O  
ATOM    868  CB  ASN   106       3.250  -0.149 -17.059  1.00 35.66           C  
ATOM    869  CG  ASN   106       2.748  -0.782 -18.342  1.00 35.66           C  
ATOM    870  OD1 ASN   106       3.523  -1.359 -19.109  1.00 35.66           O  
ATOM    871  ND2 ASN   106       1.446  -0.680 -18.584  1.00 35.66           N  
ATOM    872  N   LYS   107       5.053  -2.557 -15.996  1.00 34.96           N  
ATOM    873  CA  LYS   107       5.521  -3.931 -15.840  1.00 34.96           C  
ATOM    874  C   LYS   107       5.294  -4.738 -17.116  1.00 34.96           C  
ATOM    875  O   LYS   107       5.880  -5.808 -17.293  1.00 34.96           O  
ATOM    876  CB  LYS   107       4.819  -4.607 -14.661  1.00 34.96           C  
ATOM    877  CG  LYS   107       4.424  -6.053 -14.922  1.00 34.96           C  
ATOM    878  CD  LYS   107       3.788  -6.689 -13.693  1.00 34.96           C  
ATOM    879  CE  LYS   107       3.381  -8.132 -13.957  1.00 34.96           C  
ATOM    880  NZ  LYS   107       2.878  -8.801 -12.720  1.00 34.96           N  
ATOM    881  N   TYR   108       4.465  -4.280 -18.016  1.00 32.57           N  
ATOM    882  CA  TYR   108       4.394  -5.113 -19.211  1.00 32.57           C  
ATOM    883  C   TYR   108       5.321  -4.586 -20.300  1.00 32.57           C  
ATOM    884  O   TYR   108       5.312  -5.085 -21.427  1.00 32.57           O  
ATOM    885  CB  TYR   108       2.956  -5.178 -19.736  1.00 32.57           C  
ATOM    886  CG  TYR   108       1.973  -5.749 -18.744  1.00 32.57           C  
ATOM    887  CD1 TYR   108       1.934  -7.116 -18.479  1.00 32.57           C  
ATOM    888  CD2 TYR   108       1.080  -4.923 -18.069  1.00 32.57           C  
ATOM    889  CE1 TYR   108       1.029  -7.647 -17.567  1.00 32.57           C  
ATOM    890  CE2 TYR   108       0.169  -5.444 -17.155  1.00 32.57           C  
ATOM    891  CZ  TYR   108       0.152  -6.804 -16.911  1.00 32.57           C  
ATOM    892  OH  TYR   108      -0.747  -7.325 -16.006  1.00 32.57           O  
ATOM    893  N   GLY   109       6.155  -3.715 -19.890  1.00 33.08           N  
ATOM    894  CA  GLY   109       7.018  -3.173 -20.928  1.00 33.08           C  
ATOM    895  C   GLY   109       6.312  -2.182 -21.834  1.00 33.08           C  
ATOM    896  O   GLY   109       6.750  -1.943 -22.961  1.00 33.08           O  
ATOM    897  N   LYS   110       5.113  -1.924 -21.541  1.00 33.31           N  
ATOM    898  CA  LYS   110       4.362  -0.996 -22.382  1.00 33.31           C  
ATOM    899  C   LYS   110       4.649   0.452 -21.994  1.00 33.31           C  
ATOM    900  O   LYS   110       4.810   0.764 -20.812  1.00 33.31           O  
ATOM    901  CB  LYS   110       2.862  -1.277 -22.284  1.00 33.31           C  
ATOM    902  CG  LYS   110       2.296  -2.038 -23.475  1.00 33.31           C  
ATOM    903  CD  LYS   110       0.773  -2.059 -23.452  1.00 33.31           C  
ATOM    904  CE  LYS   110       0.206  -2.828 -24.638  1.00 33.31           C  
ATOM    905  NZ  LYS   110      -1.287  -2.868 -24.610  1.00 33.31           N  
ATOM    906  N   LEU   111       5.141   1.183 -22.942  1.00 34.92           N  
ATOM    907  CA  LEU   111       5.432   2.611 -22.867  1.00 34.92           C  
ATOM    908  C   LEU   111       4.229   3.383 -22.335  1.00 34.92           C  
ATOM    909  O   LEU   111       3.129   3.284 -22.886  1.00 34.92           O  
ATOM    910  CB  LEU   111       5.831   3.150 -24.243  1.00 34.92           C  
ATOM    911  CG  LEU   111       7.332   3.272 -24.514  1.00 34.92           C  
ATOM    912  CD1 LEU   111       7.658   2.787 -25.923  1.00 34.92           C  
ATOM    913  CD2 LEU   111       7.795   4.712 -24.317  1.00 34.92           C  
ATOM    914  N   VAL   112       4.239   3.666 -21.078  1.00 38.91           N  
ATOM    915  CA  VAL   112       3.128   4.522 -20.676  1.00 38.91           C  
ATOM    916  C   VAL   112       3.402   5.961 -21.108  1.00 38.91           C  
ATOM    917  O   VAL   112       4.540   6.431 -21.037  1.00 38.91           O  
ATOM    918  CB  VAL   112       2.886   4.460 -19.152  1.00 38.91           C  
ATOM    919  CG1 VAL   112       1.479   4.945 -18.808  1.00 38.91           C  
ATOM    920  CG2 VAL   112       3.105   3.039 -18.635  1.00 38.91           C  
ATOM    921  N   ASP   113       2.773   6.301 -22.205  1.00 38.54           N  
ATOM    922  CA  ASP   113       2.804   7.713 -22.573  1.00 38.54           C  
ATOM    923  C   ASP   113       3.141   8.588 -21.368  1.00 38.54           C  
ATOM    924  O   ASP   113       2.632   8.362 -20.268  1.00 38.54           O  
ATOM    925  CB  ASP   113       1.463   8.141 -23.174  1.00 38.54           C  
ATOM    926  CG  ASP   113       1.617   8.981 -24.429  1.00 38.54           C  
ATOM    927  OD1 ASP   113       2.751   9.394 -24.752  1.00 38.54           O  
ATOM    928  OD2 ASP   113       0.593   9.236 -25.100  1.00 38.54           O  
ATOM    929  N   THR   114       4.361   8.757 -21.105  1.00 39.41           N  
ATOM    930  CA  THR   114       4.906   9.657 -20.095  1.00 39.41           C  
ATOM    931  C   THR   114       3.921  10.781 -19.784  1.00 39.41           C  
ATOM    932  O   THR   114       4.202  11.648 -18.954  1.00 39.41           O  
ATOM    933  CB  THR   114       6.249  10.259 -20.548  1.00 39.41           C  
ATOM    934  OG1 THR   114       6.081  10.875 -21.831  1.00 39.41           O  
ATOM    935  CG2 THR   114       7.326   9.184 -20.651  1.00 39.41           C  
ATOM    936  N   THR   115       3.022  11.081 -20.681  1.00 38.86           N  
ATOM    937  CA  THR   115       2.456  12.320 -20.161  1.00 38.86           C  
ATOM    938  C   THR   115       1.507  12.037 -18.999  1.00 38.86           C  
ATOM    939  O   THR   115       1.420  12.825 -18.056  1.00 38.86           O  
ATOM    940  CB  THR   115       1.708  13.097 -21.260  1.00 38.86           C  
ATOM    941  OG1 THR   115       0.756  12.229 -21.887  1.00 38.86           O  
ATOM    942  CG2 THR   115       2.674  13.621 -22.318  1.00 38.86           C  
ATOM    943  N   SER   116       1.588  10.862 -18.309  1.00 41.95           N  
ATOM    944  CA  SER   116       0.973  10.925 -16.987  1.00 41.95           C  
ATOM    945  C   SER   116       1.167   9.619 -16.223  1.00 41.95           C  
ATOM    946  O   SER   116       0.424   8.657 -16.430  1.00 41.95           O  
ATOM    947  CB  SER   116      -0.519  11.241 -17.103  1.00 41.95           C  
ATOM    948  OG  SER   116      -1.186  10.243 -17.857  1.00 41.95           O  
ATOM    949  N   VAL   117       2.311   8.967 -16.252  1.00 45.24           N  
ATOM    950  CA  VAL   117       2.300   8.022 -15.140  1.00 45.24           C  
ATOM    951  C   VAL   117       1.736   8.697 -13.892  1.00 45.24           C  
ATOM    952  O   VAL   117       2.193   9.773 -13.501  1.00 45.24           O  
ATOM    953  CB  VAL   117       3.714   7.468 -14.853  1.00 45.24           C  
ATOM    954  CG1 VAL   117       3.677   6.465 -13.701  1.00 45.24           C  
ATOM    955  CG2 VAL   117       4.299   6.823 -16.108  1.00 45.24           C  
ATOM    956  N   THR   118       0.516   8.629 -13.742  1.00 50.87           N  
ATOM    957  CA  THR   118      -0.057   9.239 -12.548  1.00 50.87           C  
ATOM    958  C   THR   118       0.693   8.788 -11.297  1.00 50.87           C  
ATOM    959  O   THR   118       1.427   7.799 -11.330  1.00 50.87           O  
ATOM    960  CB  THR   118      -1.551   8.892 -12.406  1.00 50.87           C  
ATOM    961  OG1 THR   118      -1.690   7.484 -12.178  1.00 50.87           O  
ATOM    962  CG2 THR   118      -2.325   9.270 -13.664  1.00 50.87           C  
ATOM    963  N   CYS   119       1.078   9.683 -10.490  1.00 54.10           N  
ATOM    964  CA  CYS   119       1.613   9.373  -9.169  1.00 54.10           C  
ATOM    965  C   CYS   119       0.990   8.098  -8.614  1.00 54.10           C  
ATOM    966  O   CYS   119       1.657   7.325  -7.924  1.00 54.10           O  
ATOM    967  CB  CYS   119       1.368  10.534  -8.205  1.00 54.10           C  
ATOM    968  SG  CYS   119       2.439  11.959  -8.495  1.00 54.10           S  
ATOM    969  N   LEU   120      -0.264   7.824  -9.078  1.00 59.10           N  
ATOM    970  CA  LEU   120      -0.952   6.619  -8.626  1.00 59.10           C  
ATOM    971  C   LEU   120      -0.287   5.369  -9.191  1.00 59.10           C  
ATOM    972  O   LEU   120      -0.130   4.371  -8.484  1.00 59.10           O  
ATOM    973  CB  LEU   120      -2.426   6.657  -9.037  1.00 59.10           C  
ATOM    974  CG  LEU   120      -3.286   5.474  -8.588  1.00 59.10           C  
ATOM    975  CD1 LEU   120      -3.352   5.414  -7.066  1.00 59.10           C  
ATOM    976  CD2 LEU   120      -4.685   5.573  -9.186  1.00 59.10           C  
ATOM    977  N   ASP   121       0.044   5.517 -10.434  1.00 59.09           N  
ATOM    978  CA  ASP   121       0.721   4.388 -11.064  1.00 59.09           C  
ATOM    979  C   ASP   121       2.034   4.068 -10.352  1.00 59.09           C  
ATOM    980  O   ASP   121       2.358   2.899 -10.134  1.00 59.09           O  
ATOM    981  CB  ASP   121       0.982   4.676 -12.544  1.00 59.09           C  
ATOM    982  CG  ASP   121      -0.278   4.624 -13.390  1.00 59.09           C  
ATOM    983  OD1 ASP   121      -1.249   3.941 -12.997  1.00 59.09           O  
ATOM    984  OD2 ASP   121      -0.300   5.269 -14.460  1.00 59.09           O  
ATOM    985  N   ILE   122       2.620   5.092  -9.943  1.00 63.80           N  
ATOM    986  CA  ILE   122       3.883   4.908  -9.236  1.00 63.80           C  
ATOM    987  C   ILE   122       3.624   4.259  -7.879  1.00 63.80           C  
ATOM    988  O   ILE   122       4.302   3.300  -7.503  1.00 63.80           O  
ATOM    989  CB  ILE   122       4.630   6.249  -9.056  1.00 63.80           C  
ATOM    990  CG1 ILE   122       5.089   6.791 -10.414  1.00 63.80           C  
ATOM    991  CG2 ILE   122       5.818   6.080  -8.103  1.00 63.80           C  
ATOM    992  CD1 ILE   122       5.620   8.217 -10.364  1.00 63.80           C  
ATOM    993  N   PHE   123       2.590   4.819  -7.242  1.00 69.65           N  
ATOM    994  CA  PHE   123       2.231   4.275  -5.938  1.00 69.65           C  
ATOM    995  C   PHE   123       1.920   2.787  -6.039  1.00 69.65           C  
ATOM    996  O   PHE   123       2.481   1.978  -5.296  1.00 69.65           O  
ATOM    997  CB  PHE   123       1.030   5.024  -5.354  1.00 69.65           C  
ATOM    998  CG  PHE   123       0.507   4.429  -4.074  1.00 69.65           C  
ATOM    999  CD1 PHE   123      -0.547   3.524  -4.092  1.00 69.65           C  
ATOM   1000  CD2 PHE   123       1.069   4.776  -2.853  1.00 69.65           C  
ATOM   1001  CE1 PHE   123      -1.033   2.971  -2.910  1.00 69.65           C  
ATOM   1002  CE2 PHE   123       0.589   4.228  -1.667  1.00 69.65           C  
ATOM   1003  CZ  PHE   123      -0.463   3.327  -1.698  1.00 69.65           C  
ATOM   1004  N   LEU   124       1.155   2.461  -6.989  1.00 67.12           N  
ATOM   1005  CA  LEU   124       0.707   1.078  -7.107  1.00 67.12           C  
ATOM   1006  C   LEU   124       1.857   0.167  -7.523  1.00 67.12           C  
ATOM   1007  O   LEU   124       1.956  -0.969  -7.055  1.00 67.12           O  
ATOM   1008  CB  LEU   124      -0.437   0.969  -8.118  1.00 67.12           C  
ATOM   1009  CG  LEU   124      -1.794   1.510  -7.667  1.00 67.12           C  
ATOM   1010  CD1 LEU   124      -2.797   1.451  -8.816  1.00 67.12           C  
ATOM   1011  CD2 LEU   124      -2.307   0.729  -6.462  1.00 67.12           C  
ATOM   1012  N   SER   125       2.690   0.694  -8.308  1.00 68.18           N  
ATOM   1013  CA  SER   125       3.839  -0.094  -8.744  1.00 68.18           C  
ATOM   1014  C   SER   125       4.757  -0.428  -7.573  1.00 68.18           C  
ATOM   1015  O   SER   125       5.222  -1.562  -7.446  1.00 68.18           O  
ATOM   1016  CB  SER   125       4.624   0.655  -9.822  1.00 68.18           C  
ATOM   1017  OG  SER   125       3.861   0.771 -11.011  1.00 68.18           O  
ATOM   1018  N   VAL   126       4.942   0.469  -6.710  1.00 74.82           N  
ATOM   1019  CA  VAL   126       5.812   0.275  -5.554  1.00 74.82           C  
ATOM   1020  C   VAL   126       5.170  -0.715  -4.585  1.00 74.82           C  
ATOM   1021  O   VAL   126       5.839  -1.616  -4.074  1.00 74.82           O  
ATOM   1022  CB  VAL   126       6.107   1.610  -4.835  1.00 74.82           C  
ATOM   1023  CG1 VAL   126       6.869   1.366  -3.534  1.00 74.82           C  
ATOM   1024  CG2 VAL   126       6.894   2.546  -5.751  1.00 74.82           C  
ATOM   1025  N   VAL   127       3.914  -0.575  -4.340  1.00 76.21           N  
ATOM   1026  CA  VAL   127       3.213  -1.464  -3.420  1.00 76.21           C  
ATOM   1027  C   VAL   127       3.229  -2.890  -3.966  1.00 76.21           C  
ATOM   1028  O   VAL   127       3.485  -3.843  -3.226  1.00 76.21           O  
ATOM   1029  CB  VAL   127       1.759  -1.001  -3.179  1.00 76.21           C  
ATOM   1030  CG1 VAL   127       0.962  -2.082  -2.451  1.00 76.21           C  
ATOM   1031  CG2 VAL   127       1.739   0.306  -2.389  1.00 76.21           C  
ATOM   1032  N   LEU   128       3.001  -3.029  -5.243  1.00 71.39           N  
ATOM   1033  CA  LEU   128       2.992  -4.359  -5.843  1.00 71.39           C  
ATOM   1034  C   LEU   128       4.378  -4.993  -5.780  1.00 71.39           C  
ATOM   1035  O   LEU   128       4.503  -6.201  -5.568  1.00 71.39           O  
ATOM   1036  CB  LEU   128       2.516  -4.288  -7.297  1.00 71.39           C  
ATOM   1037  CG  LEU   128       1.017  -4.077  -7.509  1.00 71.39           C  
ATOM   1038  CD1 LEU   128       0.720  -3.829  -8.985  1.00 71.39           C  
ATOM   1039  CD2 LEU   128       0.230  -5.278  -6.995  1.00 71.39           C  
ATOM   1040  N   PHE   129       5.341  -4.138  -5.968  1.00 74.80           N  
ATOM   1041  CA  PHE   129       6.712  -4.612  -5.819  1.00 74.80           C  
ATOM   1042  C   PHE   129       6.949  -5.151  -4.414  1.00 74.80           C  
ATOM   1043  O   PHE   129       7.520  -6.230  -4.245  1.00 74.80           O  
ATOM   1044  CB  PHE   129       7.707  -3.488  -6.125  1.00 74.80           C  
ATOM   1045  CG  PHE   129       9.147  -3.884  -5.941  1.00 74.80           C  
ATOM   1046  CD1 PHE   129       9.835  -3.539  -4.784  1.00 74.80           C  
ATOM   1047  CD2 PHE   129       9.812  -4.603  -6.925  1.00 74.80           C  
ATOM   1048  CE1 PHE   129      11.167  -3.905  -4.611  1.00 74.80           C  
ATOM   1049  CE2 PHE   129      11.144  -4.972  -6.760  1.00 74.80           C  
ATOM   1050  CZ  PHE   129      11.820  -4.621  -5.602  1.00 74.80           C  
ATOM   1051  N   ALA   130       6.562  -4.423  -3.420  1.00 78.32           N  
ATOM   1052  CA  ALA   130       6.717  -4.856  -2.033  1.00 78.32           C  
ATOM   1053  C   ALA   130       5.997  -6.179  -1.788  1.00 78.32           C  
ATOM   1054  O   ALA   130       6.543  -7.080  -1.147  1.00 78.32           O  
ATOM   1055  CB  ALA   130       6.195  -3.784  -1.080  1.00 78.32           C  
ATOM   1056  N   LEU   131       4.856  -6.301  -2.378  1.00 73.27           N  
ATOM   1057  CA  LEU   131       4.072  -7.515  -2.180  1.00 73.27           C  
ATOM   1058  C   LEU   131       4.786  -8.726  -2.772  1.00 73.27           C  
ATOM   1059  O   LEU   131       4.737  -9.820  -2.204  1.00 73.27           O  
ATOM   1060  CB  LEU   131       2.685  -7.367  -2.811  1.00 73.27           C  
ATOM   1061  CG  LEU   131       1.686  -6.491  -2.054  1.00 73.27           C  
ATOM   1062  CD1 LEU   131       0.454  -6.227  -2.914  1.00 73.27           C  
ATOM   1063  CD2 LEU   131       1.293  -7.146  -0.733  1.00 73.27           C  
ATOM   1064  N   ASN   132       5.465  -8.425  -3.848  1.00 72.31           N  
ATOM   1065  CA  ASN   132       6.145  -9.508  -4.552  1.00 72.31           C  
ATOM   1066  C   ASN   132       7.380  -9.982  -3.791  1.00 72.31           C  
ATOM   1067  O   ASN   132       7.813 -11.124  -3.951  1.00 72.31           O  
ATOM   1068  CB  ASN   132       6.529  -9.071  -5.967  1.00 72.31           C  
ATOM   1069  CG  ASN   132       5.346  -9.057  -6.915  1.00 72.31           C  
ATOM   1070  OD1 ASN   132       4.344  -9.741  -6.687  1.00 72.31           O  
ATOM   1071  ND2 ASN   132       5.452  -8.278  -7.985  1.00 72.31           N  
ATOM   1072  N   GLN   133       7.831  -9.207  -2.895  1.00 76.34           N  
ATOM   1073  CA  GLN   133       9.102  -9.513  -2.246  1.00 76.34           C  
ATOM   1074  C   GLN   133       8.887  -9.987  -0.811  1.00 76.34           C  
ATOM   1075  O   GLN   133       9.830 -10.426  -0.149  1.00 76.34           O  
ATOM   1076  CB  GLN   133      10.022  -8.291  -2.263  1.00 76.34           C  
ATOM   1077  CG  GLN   133      10.422  -7.842  -3.661  1.00 76.34           C  
ATOM   1078  CD  GLN   133      11.193  -8.904  -4.421  1.00 76.34           C  
ATOM   1079  OE1 GLN   133      11.936  -9.692  -3.829  1.00 76.34           O  
ATOM   1080  NE2 GLN   133      11.024  -8.932  -5.738  1.00 76.34           N  
ATOM   1081  N   ILE   134       7.646  -9.879  -0.311  1.00 72.61           N  
ATOM   1082  CA  ILE   134       7.407 -10.086   1.113  1.00 72.61           C  
ATOM   1083  C   ILE   134       7.730 -11.530   1.486  1.00 72.61           C  
ATOM   1084  O   ILE   134       8.345 -11.788   2.524  1.00 72.61           O  
ATOM   1085  CB  ILE   134       5.949  -9.746   1.497  1.00 72.61           C  
ATOM   1086  CG1 ILE   134       5.831  -9.534   3.010  1.00 72.61           C  
ATOM   1087  CG2 ILE   134       4.996 -10.847   1.022  1.00 72.61           C  
ATOM   1088  CD1 ILE   134       4.616  -8.718   3.428  1.00 72.61           C  
ATOM   1089  N   ASP   135       7.471 -12.420   0.599  1.00 66.87           N  
ATOM   1090  CA  ASP   135       7.720 -13.831   0.878  1.00 66.87           C  
ATOM   1091  C   ASP   135       9.215 -14.107   1.022  1.00 66.87           C  
ATOM   1092  O   ASP   135       9.641 -14.773   1.968  1.00 66.87           O  
ATOM   1093  CB  ASP   135       7.127 -14.710  -0.225  1.00 66.87           C  
ATOM   1094  CG  ASP   135       5.612 -14.791  -0.168  1.00 66.87           C  
ATOM   1095  OD1 ASP   135       5.019 -14.405   0.862  1.00 66.87           O  
ATOM   1096  OD2 ASP   135       5.006 -15.249  -1.161  1.00 66.87           O  
ATOM   1097  N   SER   136       9.936 -13.688   0.022  1.00 70.74           N  
ATOM   1098  CA  SER   136      11.379 -13.904   0.032  1.00 70.74           C  
ATOM   1099  C   SER   136      12.026 -13.257   1.253  1.00 70.74           C  
ATOM   1100  O   SER   136      12.945 -13.823   1.848  1.00 70.74           O  
ATOM   1101  CB  SER   136      12.014 -13.351  -1.244  1.00 70.74           C  
ATOM   1102  OG  SER   136      13.426 -13.316  -1.130  1.00 70.74           O  
ATOM   1103  N   LEU   137      11.384 -12.190   1.695  1.00 71.36           N  
ATOM   1104  CA  LEU   137      11.927 -11.474   2.844  1.00 71.36           C  
ATOM   1105  C   LEU   137      11.692 -12.256   4.132  1.00 71.36           C  
ATOM   1106  O   LEU   137      12.593 -12.371   4.967  1.00 71.36           O  
ATOM   1107  CB  LEU   137      11.298 -10.083   2.955  1.00 71.36           C  
ATOM   1108  CG  LEU   137      11.827  -9.021   1.990  1.00 71.36           C  
ATOM   1109  CD1 LEU   137      10.873  -7.832   1.937  1.00 71.36           C  
ATOM   1110  CD2 LEU   137      13.226  -8.573   2.401  1.00 71.36           C  
ATOM   1111  N   ILE   138      10.571 -12.748   4.154  1.00 65.98           N  
ATOM   1112  CA  ILE   138      10.208 -13.515   5.341  1.00 65.98           C  
ATOM   1113  C   ILE   138      11.111 -14.740   5.459  1.00 65.98           C  
ATOM   1114  O   ILE   138      11.596 -15.059   6.548  1.00 65.98           O  
ATOM   1115  CB  ILE   138       8.724 -13.944   5.305  1.00 65.98           C  
ATOM   1116  CG1 ILE   138       7.811 -12.722   5.456  1.00 65.98           C  
ATOM   1117  CG2 ILE   138       8.436 -14.981   6.394  1.00 65.98           C  
ATOM   1118  CD1 ILE   138       6.334 -13.022   5.242  1.00 65.98           C  
ATOM   1119  N   CYS   139      11.366 -15.287   4.326  1.00 62.61           N  
ATOM   1120  CA  CYS   139      12.215 -16.473   4.319  1.00 62.61           C  
ATOM   1121  C   CYS   139      13.653 -16.117   4.678  1.00 62.61           C  
ATOM   1122  O   CYS   139      14.311 -16.846   5.422  1.00 62.61           O  
ATOM   1123  CB  CYS   139      12.175 -17.153   2.951  1.00 62.61           C  
ATOM   1124  SG  CYS   139      10.633 -18.033   2.620  1.00 62.61           S  
ATOM   1125  N   ASP   140      14.031 -14.979   4.221  1.00 65.51           N  
ATOM   1126  CA  ASP   140      15.392 -14.526   4.491  1.00 65.51           C  
ATOM   1127  C   ASP   140      15.569 -14.168   5.965  1.00 65.51           C  
ATOM   1128  O   ASP   140      16.606 -14.465   6.561  1.00 65.51           O  
ATOM   1129  CB  ASP   140      15.742 -13.324   3.612  1.00 65.51           C  
ATOM   1130  CG  ASP   140      16.063 -13.711   2.179  1.00 65.51           C  
ATOM   1131  OD1 ASP   140      16.182 -14.921   1.885  1.00 65.51           O  
ATOM   1132  OD2 ASP   140      16.201 -12.798   1.336  1.00 65.51           O  
ATOM   1133  N   PHE   141      14.512 -13.644   6.576  1.00 63.78           N  
ATOM   1134  CA  PHE   141      14.596 -13.185   7.957  1.00 63.78           C  
ATOM   1135  C   PHE   141      14.625 -14.367   8.919  1.00 63.78           C  
ATOM   1136  O   PHE   141      15.223 -14.284   9.994  1.00 63.78           O  
ATOM   1137  CB  PHE   141      13.418 -12.265   8.292  1.00 63.78           C  
ATOM   1138  CG  PHE   141      13.532 -10.890   7.689  1.00 63.78           C  
ATOM   1139  CD1 PHE   141      14.763 -10.246   7.619  1.00 63.78           C  
ATOM   1140  CD2 PHE   141      12.409 -10.241   7.194  1.00 63.78           C  
ATOM   1141  CE1 PHE   141      14.871  -8.974   7.062  1.00 63.78           C  
ATOM   1142  CE2 PHE   141      12.510  -8.969   6.636  1.00 63.78           C  
ATOM   1143  CZ  PHE   141      13.742  -8.337   6.572  1.00 63.78           C  
ATOM   1144  N   LYS   142      14.049 -15.371   8.429  1.00 60.48           N  
ATOM   1145  CA  LYS   142      14.003 -16.627   9.171  1.00 60.48           C  
ATOM   1146  C   LYS   142      15.400 -17.217   9.340  1.00 60.48           C  
ATOM   1147  O   LYS   142      15.692 -17.856  10.353  1.00 60.48           O  
ATOM   1148  CB  LYS   142      13.091 -17.633   8.468  1.00 60.48           C  
ATOM   1149  CG  LYS   142      12.854 -18.912   9.259  1.00 60.48           C  
ATOM   1150  CD  LYS   142      11.932 -19.868   8.513  1.00 60.48           C  
ATOM   1151  CE  LYS   142      11.846 -21.219   9.208  1.00 60.48           C  
ATOM   1152  NZ  LYS   142      10.949 -22.163   8.476  1.00 60.48           N  
ATOM   1153  N   ASN   143      16.257 -16.909   8.458  1.00 65.06           N  
ATOM   1154  CA  ASN   143      17.532 -17.615   8.398  1.00 65.06           C  
ATOM   1155  C   ASN   143      18.670 -16.766   8.956  1.00 65.06           C  
ATOM   1156  O   ASN   143      19.818 -17.211   9.001  1.00 65.06           O  
ATOM   1157  CB  ASN   143      17.842 -18.042   6.962  1.00 65.06           C  
ATOM   1158  CG  ASN   143      16.857 -19.065   6.430  1.00 65.06           C  
ATOM   1159  OD1 ASN   143      16.388 -19.935   7.168  1.00 65.06           O  
ATOM   1160  ND2 ASN   143      16.535 -18.967   5.146  1.00 65.06           N  
ATOM   1161  N   THR   144      18.314 -15.538   9.409  1.00 66.46           N  
ATOM   1162  CA  THR   144      19.375 -14.661   9.891  1.00 66.46           C  
ATOM   1163  C   THR   144      19.070 -14.169  11.303  1.00 66.46           C  
ATOM   1164  O   THR   144      18.008 -13.593  11.550  1.00 66.46           O  
ATOM   1165  CB  THR   144      19.571 -13.454   8.955  1.00 66.46           C  
ATOM   1166  OG1 THR   144      19.711 -13.921   7.607  1.00 66.46           O  
ATOM   1167  CG2 THR   144      20.814 -12.658   9.337  1.00 66.46           C  
ATOM   1168  N   PRO   145      19.966 -14.524  12.229  1.00 66.98           N  
ATOM   1169  CA  PRO   145      19.730 -13.958  13.559  1.00 66.98           C  
ATOM   1170  C   PRO   145      19.708 -12.431  13.555  1.00 66.98           C  
ATOM   1171  O   PRO   145      20.412 -11.802  12.760  1.00 66.98           O  
ATOM   1172  CB  PRO   145      20.909 -14.485  14.381  1.00 66.98           C  
ATOM   1173  CG  PRO   145      21.554 -15.512  13.508  1.00 66.98           C  
ATOM   1174  CD  PRO   145      21.051 -15.330  12.105  1.00 66.98           C  
ATOM   1175  N   TRP   146      18.886 -11.869  14.501  1.00 64.80           N  
ATOM   1176  CA  TRP   146      18.668 -10.430  14.611  1.00 64.80           C  
ATOM   1177  C   TRP   146      19.992  -9.690  14.773  1.00 64.80           C  
ATOM   1178  O   TRP   146      20.215  -8.659  14.134  1.00 64.80           O  
ATOM   1179  CB  TRP   146      17.745 -10.114  15.791  1.00 64.80           C  
ATOM   1180  CG  TRP   146      17.590  -8.649  16.068  1.00 64.80           C  
ATOM   1181  CD1 TRP   146      18.285  -7.906  16.981  1.00 64.80           C  
ATOM   1182  CD2 TRP   146      16.678  -7.751  15.429  1.00 64.80           C  
ATOM   1183  NE1 TRP   146      17.860  -6.598  16.947  1.00 64.80           N  
ATOM   1184  CE2 TRP   146      16.876  -6.476  16.004  1.00 64.80           C  
ATOM   1185  CE3 TRP   146      15.713  -7.900  14.425  1.00 64.80           C  
ATOM   1186  CZ2 TRP   146      16.142  -5.356  15.607  1.00 64.80           C  
ATOM   1187  CZ3 TRP   146      14.984  -6.784  14.031  1.00 64.80           C  
ATOM   1188  CH2 TRP   146      15.204  -5.529  14.623  1.00 64.80           C  
ATOM   1189  N   ILE   147      20.907 -10.205  15.609  1.00 69.46           N  
ATOM   1190  CA  ILE   147      22.142  -9.519  15.975  1.00 69.46           C  
ATOM   1191  C   ILE   147      23.031  -9.366  14.743  1.00 69.46           C  
ATOM   1192  O   ILE   147      23.897  -8.489  14.700  1.00 69.46           O  
ATOM   1193  CB  ILE   147      22.898 -10.274  17.091  1.00 69.46           C  
ATOM   1194  CG1 ILE   147      24.068  -9.429  17.609  1.00 69.46           C  
ATOM   1195  CG2 ILE   147      23.387 -11.635  16.587  1.00 69.46           C  
ATOM   1196  CD1 ILE   147      23.703  -8.509  18.766  1.00 69.46           C  
ATOM   1197  N   ASN   148      22.731 -10.115  13.712  1.00 74.27           N  
ATOM   1198  CA  ASN   148      23.581 -10.090  12.527  1.00 74.27           C  
ATOM   1199  C   ASN   148      22.952  -9.271  11.403  1.00 74.27           C  
ATOM   1200  O   ASN   148      23.498  -9.200  10.301  1.00 74.27           O  
ATOM   1201  CB  ASN   148      23.874 -11.513  12.046  1.00 74.27           C  
ATOM   1202  CG  ASN   148      24.775 -12.276  12.997  1.00 74.27           C  
ATOM   1203  OD1 ASN   148      25.579 -11.683  13.720  1.00 74.27           O  
ATOM   1204  ND2 ASN   148      24.647 -13.598  13.003  1.00 74.27           N  
ATOM   1205  N   LEU   149      21.733  -8.717  11.733  1.00 71.17           N  
ATOM   1206  CA  LEU   149      21.071  -7.994  10.653  1.00 71.17           C  
ATOM   1207  C   LEU   149      21.600  -6.567  10.549  1.00 71.17           C  
ATOM   1208  O   LEU   149      21.918  -5.943  11.564  1.00 71.17           O  
ATOM   1209  CB  LEU   149      19.556  -7.975  10.870  1.00 71.17           C  
ATOM   1210  CG  LEU   149      18.820  -9.294  10.632  1.00 71.17           C  
ATOM   1211  CD1 LEU   149      17.365  -9.177  11.074  1.00 71.17           C  
ATOM   1212  CD2 LEU   149      18.907  -9.699   9.164  1.00 71.17           C  
ATOM   1213  N   SER   150      21.819  -6.096   9.370  1.00 79.59           N  
ATOM   1214  CA  SER   150      22.198  -4.705   9.149  1.00 79.59           C  
ATOM   1215  C   SER   150      21.088  -3.753   9.582  1.00 79.59           C  
ATOM   1216  O   SER   150      19.957  -4.180   9.825  1.00 79.59           O  
ATOM   1217  CB  SER   150      22.538  -4.469   7.677  1.00 79.59           C  
ATOM   1218  OG  SER   150      21.370  -4.527   6.876  1.00 79.59           O  
ATOM   1219  N   LYS   151      21.418  -2.547   9.751  1.00 81.40           N  
ATOM   1220  CA  LYS   151      20.455  -1.517  10.130  1.00 81.40           C  
ATOM   1221  C   LYS   151      19.295  -1.458   9.140  1.00 81.40           C  
ATOM   1222  O   LYS   151      18.138  -1.318   9.540  1.00 81.40           O  
ATOM   1223  CB  LYS   151      21.137  -0.152  10.220  1.00 81.40           C  
ATOM   1224  CG  LYS   151      20.252   0.946  10.793  1.00 81.40           C  
ATOM   1225  CD  LYS   151      20.999   2.269  10.896  1.00 81.40           C  
ATOM   1226  CE  LYS   151      20.086   3.392  11.369  1.00 81.40           C  
ATOM   1227  NZ  LYS   151      20.807   4.698  11.446  1.00 81.40           N  
ATOM   1228  N   GLU   152      19.591  -1.626   7.897  1.00 79.49           N  
ATOM   1229  CA  GLU   152      18.567  -1.582   6.857  1.00 79.49           C  
ATOM   1230  C   GLU   152      17.622  -2.775   6.962  1.00 79.49           C  
ATOM   1231  O   GLU   152      16.404  -2.621   6.844  1.00 79.49           O  
ATOM   1232  CB  GLU   152      19.211  -1.541   5.469  1.00 79.49           C  
ATOM   1233  CG  GLU   152      18.242  -1.185   4.351  1.00 79.49           C  
ATOM   1234  CD  GLU   152      18.928  -0.951   3.015  1.00 79.49           C  
ATOM   1235  OE1 GLU   152      18.227  -0.685   2.012  1.00 79.49           O  
ATOM   1236  OE2 GLU   152      20.175  -1.035   2.970  1.00 79.49           O  
ATOM   1237  N   HIS   153      18.263  -3.905   7.247  1.00 76.82           N  
ATOM   1238  CA  HIS   153      17.463  -5.118   7.375  1.00 76.82           C  
ATOM   1239  C   HIS   153      16.554  -5.051   8.598  1.00 76.82           C  
ATOM   1240  O   HIS   153      15.417  -5.527   8.557  1.00 76.82           O  
ATOM   1241  CB  HIS   153      18.368  -6.349   7.460  1.00 76.82           C  
ATOM   1242  CG  HIS   153      18.954  -6.754   6.146  1.00 76.82           C  
ATOM   1243  ND1 HIS   153      20.290  -6.595   5.846  1.00 76.82           N  
ATOM   1244  CD2 HIS   153      18.385  -7.316   5.053  1.00 76.82           C  
ATOM   1245  CE1 HIS   153      20.516  -7.041   4.622  1.00 76.82           C  
ATOM   1246  NE2 HIS   153      19.377  -7.484   4.119  1.00 76.82           N  
ATOM   1247  N   LYS   154      16.981  -4.348   9.585  1.00 75.57           N  
ATOM   1248  CA  LYS   154      16.163  -4.214  10.787  1.00 75.57           C  
ATOM   1249  C   LYS   154      14.957  -3.315  10.534  1.00 75.57           C  
ATOM   1250  O   LYS   154      13.856  -3.593  11.016  1.00 75.57           O  
ATOM   1251  CB  LYS   154      16.996  -3.660  11.944  1.00 75.57           C  
ATOM   1252  CG  LYS   154      17.985  -4.658  12.529  1.00 75.57           C  
ATOM   1253  CD  LYS   154      18.813  -4.035  13.646  1.00 75.57           C  
ATOM   1254  CE  LYS   154      19.827  -5.022  14.207  1.00 75.57           C  
ATOM   1255  NZ  LYS   154      20.711  -4.386  15.230  1.00 75.57           N  
ATOM   1256  N   LYS   155      15.230  -2.316   9.777  1.00 80.76           N  
ATOM   1257  CA  LYS   155      14.120  -1.446   9.397  1.00 80.76           C  
ATOM   1258  C   LYS   155      13.077  -2.209   8.585  1.00 80.76           C  
ATOM   1259  O   LYS   155      11.876  -2.076   8.828  1.00 80.76           O  
ATOM   1260  CB  LYS   155      14.629  -0.244   8.598  1.00 80.76           C  
ATOM   1261  CG  LYS   155      15.255   0.847   9.454  1.00 80.76           C  
ATOM   1262  CD  LYS   155      15.702   2.033   8.609  1.00 80.76           C  
ATOM   1263  CE  LYS   155      16.480   3.048   9.435  1.00 80.76           C  
ATOM   1264  NZ  LYS   155      16.949   4.196   8.604  1.00 80.76           N  
ATOM   1265  N   ILE   156      13.585  -2.877   7.560  1.00 80.52           N  
ATOM   1266  CA  ILE   156      12.698  -3.695   6.741  1.00 80.52           C  
ATOM   1267  C   ILE   156      11.913  -4.656   7.632  1.00 80.52           C  
ATOM   1268  O   ILE   156      10.697  -4.796   7.485  1.00 80.52           O  
ATOM   1269  CB  ILE   156      13.484  -4.481   5.667  1.00 80.52           C  
ATOM   1270  CG1 ILE   156      14.034  -3.524   4.602  1.00 80.52           C  
ATOM   1271  CG2 ILE   156      12.601  -5.559   5.032  1.00 80.52           C  
ATOM   1272  CD1 ILE   156      15.001  -4.177   3.624  1.00 80.52           C  
ATOM   1273  N   TYR   157      12.610  -5.064   8.612  1.00 75.37           N  
ATOM   1274  CA  TYR   157      11.997  -5.997   9.551  1.00 75.37           C  
ATOM   1275  C   TYR   157      10.894  -5.316  10.353  1.00 75.37           C  
ATOM   1276  O   TYR   157       9.819  -5.888  10.552  1.00 75.37           O  
ATOM   1277  CB  TYR   157      13.051  -6.576  10.499  1.00 75.37           C  
ATOM   1278  CG  TYR   157      12.501  -7.596  11.467  1.00 75.37           C  
ATOM   1279  CD1 TYR   157      12.157  -7.236  12.768  1.00 75.37           C  
ATOM   1280  CD2 TYR   157      12.326  -8.921  11.083  1.00 75.37           C  
ATOM   1281  CE1 TYR   157      11.653  -8.173  13.663  1.00 75.37           C  
ATOM   1282  CE2 TYR   157      11.822  -9.866  11.970  1.00 75.37           C  
ATOM   1283  CZ  TYR   157      11.489  -9.484  13.256  1.00 75.37           C  
ATOM   1284  OH  TYR   157      10.989 -10.415  14.138  1.00 75.37           O  
ATOM   1285  N   GLU   158      11.111  -4.222  10.905  1.00 76.03           N  
ATOM   1286  CA  GLU   158      10.137  -3.472  11.692  1.00 76.03           C  
ATOM   1287  C   GLU   158       8.893  -3.150  10.868  1.00 76.03           C  
ATOM   1288  O   GLU   158       7.772  -3.210  11.378  1.00 76.03           O  
ATOM   1289  CB  GLU   158      10.760  -2.181  12.230  1.00 76.03           C  
ATOM   1290  CG  GLU   158      11.706  -2.397  13.403  1.00 76.03           C  
ATOM   1291  CD  GLU   158      12.398  -1.122  13.858  1.00 76.03           C  
ATOM   1292  OE1 GLU   158      13.091  -1.147  14.901  1.00 76.03           O  
ATOM   1293  OE2 GLU   158      12.246  -0.090  13.166  1.00 76.03           O  
ATOM   1294  N   LEU   159       9.111  -2.971   9.635  1.00 79.92           N  
ATOM   1295  CA  LEU   159       7.980  -2.660   8.768  1.00 79.92           C  
ATOM   1296  C   LEU   159       7.120  -3.897   8.532  1.00 79.92           C  
ATOM   1297  O   LEU   159       5.891  -3.825   8.593  1.00 79.92           O  
ATOM   1298  CB  LEU   159       8.468  -2.101   7.429  1.00 79.92           C  
ATOM   1299  CG  LEU   159       8.950  -0.649   7.435  1.00 79.92           C  
ATOM   1300  CD1 LEU   159       9.677  -0.326   6.134  1.00 79.92           C  
ATOM   1301  CD2 LEU   159       7.778   0.302   7.649  1.00 79.92           C  
ATOM   1302  N   VAL   160       7.857  -4.924   8.289  1.00 75.10           N  
ATOM   1303  CA  VAL   160       7.141  -6.174   8.055  1.00 75.10           C  
ATOM   1304  C   VAL   160       6.360  -6.565   9.307  1.00 75.10           C  
ATOM   1305  O   VAL   160       5.208  -6.997   9.218  1.00 75.10           O  
ATOM   1306  CB  VAL   160       8.104  -7.312   7.650  1.00 75.10           C  
ATOM   1307  CG1 VAL   160       7.377  -8.655   7.635  1.00 75.10           C  
ATOM   1308  CG2 VAL   160       8.728  -7.023   6.285  1.00 75.10           C  
ATOM   1309  N   ARG   161       6.984  -6.338  10.398  1.00 70.97           N  
ATOM   1310  CA  ARG   161       6.347  -6.585  11.688  1.00 70.97           C  
ATOM   1311  C   ARG   161       5.114  -5.706  11.867  1.00 70.97           C  
ATOM   1312  O   ARG   161       4.083  -6.168  12.360  1.00 70.97           O  
ATOM   1313  CB  ARG   161       7.335  -6.343  12.831  1.00 70.97           C  
ATOM   1314  CG  ARG   161       6.856  -6.858  14.179  1.00 70.97           C  
ATOM   1315  CD  ARG   161       7.883  -6.610  15.275  1.00 70.97           C  
ATOM   1316  NE  ARG   161       7.310  -6.805  16.604  1.00 70.97           N  
ATOM   1317  CZ  ARG   161       7.903  -6.459  17.743  1.00 70.97           C  
ATOM   1318  NH1 ARG   161       9.104  -5.891  17.737  1.00 70.97           N  
ATOM   1319  NH2 ARG   161       7.292  -6.682  18.897  1.00 70.97           N  
ATOM   1320  N   GLY   162       5.267  -4.433  11.637  1.00 71.44           N  
ATOM   1321  CA  GLY   162       4.141  -3.515  11.702  1.00 71.44           C  
ATOM   1322  C   GLY   162       2.989  -3.918  10.800  1.00 71.44           C  
ATOM   1323  O   GLY   162       1.826  -3.848  11.201  1.00 71.44           O  
ATOM   1324  N   ILE   163       3.329  -4.359   9.615  1.00 73.80           N  
ATOM   1325  CA  ILE   163       2.321  -4.804   8.658  1.00 73.80           C  
ATOM   1326  C   ILE   163       1.590  -6.026   9.208  1.00 73.80           C  
ATOM   1327  O   ILE   163       0.358  -6.082   9.185  1.00 73.80           O  
ATOM   1328  CB  ILE   163       2.951  -5.130   7.285  1.00 73.80           C  
ATOM   1329  CG1 ILE   163       3.459  -3.849   6.613  1.00 73.80           C  
ATOM   1330  CG2 ILE   163       1.945  -5.857   6.388  1.00 73.80           C  
ATOM   1331  CD1 ILE   163       4.345  -4.097   5.399  1.00 73.80           C  
ATOM   1332  N   PHE   164       2.357  -6.730   9.913  1.00 67.32           N  
ATOM   1333  CA  PHE   164       1.788  -7.936  10.501  1.00 67.32           C  
ATOM   1334  C   PHE   164       0.941  -7.596  11.722  1.00 67.32           C  
ATOM   1335  O   PHE   164      -0.084  -8.234  11.970  1.00 67.32           O  
ATOM   1336  CB  PHE   164       2.896  -8.921  10.888  1.00 67.32           C  
ATOM   1337  CG  PHE   164       3.272  -9.875   9.786  1.00 67.32           C  
ATOM   1338  CD1 PHE   164       2.534 -11.031   9.566  1.00 67.32           C  
ATOM   1339  CD2 PHE   164       4.365  -9.614   8.970  1.00 67.32           C  
ATOM   1340  CE1 PHE   164       2.881 -11.915   8.547  1.00 67.32           C  
ATOM   1341  CE2 PHE   164       4.718 -10.493   7.949  1.00 67.32           C  
ATOM   1342  CZ  PHE   164       3.975 -11.643   7.740  1.00 67.32           C  
ATOM   1343  N   GLY   165       1.444  -6.717  12.489  1.00 63.38           N  
ATOM   1344  CA  GLY   165       0.723  -6.284  13.675  1.00 63.38           C  
ATOM   1345  C   GLY   165      -0.636  -5.688  13.363  1.00 63.38           C  
ATOM   1346  O   GLY   165      -1.613  -5.954  14.067  1.00 63.38           O  
ATOM   1347  N   ILE   166      -0.754  -4.972  12.340  1.00 66.94           N  
ATOM   1348  CA  ILE   166      -2.015  -4.361  11.934  1.00 66.94           C  
ATOM   1349  C   ILE   166      -2.985  -5.443  11.464  1.00 66.94           C  
ATOM   1350  O   ILE   166      -4.178  -5.392  11.771  1.00 66.94           O  
ATOM   1351  CB  ILE   166      -1.802  -3.311  10.820  1.00 66.94           C  
ATOM   1352  CG1 ILE   166      -1.000  -2.120  11.355  1.00 66.94           C  
ATOM   1353  CG2 ILE   166      -3.146  -2.853  10.246  1.00 66.94           C  
ATOM   1354  CD1 ILE   166      -0.539  -1.150  10.276  1.00 66.94           C  
ATOM   1355  N   CYS   167      -2.528  -6.373  10.775  1.00 62.02           N  
ATOM   1356  CA  CYS   167      -3.404  -7.374  10.178  1.00 62.02           C  
ATOM   1357  C   CYS   167      -3.947  -8.325  11.237  1.00 62.02           C  
ATOM   1358  O   CYS   167      -5.063  -8.832  11.109  1.00 62.02           O  
ATOM   1359  CB  CYS   167      -2.659  -8.166   9.103  1.00 62.02           C  
ATOM   1360  SG  CYS   167      -2.302  -7.212   7.612  1.00 62.02           S  
ATOM   1361  N   TYR   168      -3.271  -8.327  12.469  1.00 56.63           N  
ATOM   1362  CA  TYR   168      -3.671  -9.426  13.341  1.00 56.63           C  
ATOM   1363  C   TYR   168      -4.068  -8.910  14.719  1.00 56.63           C  
ATOM   1364  O   TYR   168      -4.573  -9.669  15.551  1.00 56.63           O  
ATOM   1365  CB  TYR   168      -2.538 -10.448  13.473  1.00 56.63           C  
ATOM   1366  CG  TYR   168      -2.374 -11.332  12.261  1.00 56.63           C  
ATOM   1367  CD1 TYR   168      -3.130 -12.494  12.115  1.00 56.63           C  
ATOM   1368  CD2 TYR   168      -1.464 -11.009  11.260  1.00 56.63           C  
ATOM   1369  CE1 TYR   168      -2.981 -13.314  11.000  1.00 56.63           C  
ATOM   1370  CE2 TYR   168      -1.307 -11.821  10.141  1.00 56.63           C  
ATOM   1371  CZ  TYR   168      -2.069 -12.969  10.020  1.00 56.63           C  
ATOM   1372  OH  TYR   168      -1.918 -13.777   8.915  1.00 56.63           O  
ATOM   1373  N   GLY   169      -3.773  -7.627  14.996  1.00 50.27           N  
ATOM   1374  CA  GLY   169      -4.162  -7.298  16.358  1.00 50.27           C  
ATOM   1375  C   GLY   169      -3.135  -7.725  17.391  1.00 50.27           C  
ATOM   1376  O   GLY   169      -2.374  -8.668  17.164  1.00 50.27           O  
ATOM   1377  N   GLU   170      -2.478  -6.761  18.108  1.00 41.79           N  
ATOM   1378  CA  GLU   170      -1.377  -6.892  19.058  1.00 41.79           C  
ATOM   1379  C   GLU   170      -1.456  -8.214  19.816  1.00 41.79           C  
ATOM   1380  O   GLU   170      -0.430  -8.829  20.112  1.00 41.79           O  
ATOM   1381  CB  GLU   170      -1.375  -5.720  20.044  1.00 41.79           C  
ATOM   1382  CG  GLU   170      -0.342  -4.650  19.724  1.00 41.79           C  
ATOM   1383  CD  GLU   170      -0.309  -3.524  20.745  1.00 41.79           C  
ATOM   1384  OE1 GLU   170       0.495  -2.578  20.580  1.00 41.79           O  
ATOM   1385  OE2 GLU   170      -1.092  -3.588  21.719  1.00 41.79           O  
ATOM   1386  N   LYS   171      -2.636  -8.690  20.057  1.00 39.37           N  
ATOM   1387  CA  LYS   171      -2.742  -9.858  20.927  1.00 39.37           C  
ATOM   1388  C   LYS   171      -2.298 -11.125  20.203  1.00 39.37           C  
ATOM   1389  O   LYS   171      -1.683 -12.008  20.805  1.00 39.37           O  
ATOM   1390  CB  LYS   171      -4.174 -10.020  21.437  1.00 39.37           C  
ATOM   1391  CG  LYS   171      -4.530  -9.093  22.590  1.00 39.37           C  
ATOM   1392  CD  LYS   171      -5.882  -9.446  23.195  1.00 39.37           C  
ATOM   1393  CE  LYS   171      -6.264  -8.485  24.313  1.00 39.37           C  
ATOM   1394  NZ  LYS   171      -7.581  -8.838  24.921  1.00 39.37           N  
ATOM   1395  N   ASP   172      -2.663 -11.197  18.962  1.00 41.26           N  
ATOM   1396  CA  ASP   172      -2.196 -12.311  18.143  1.00 41.26           C  
ATOM   1397  C   ASP   172      -0.770 -12.073  17.653  1.00 41.26           C  
ATOM   1398  O   ASP   172      -0.174 -12.942  17.013  1.00 41.26           O  
ATOM   1399  CB  ASP   172      -3.131 -12.530  16.951  1.00 41.26           C  
ATOM   1400  CG  ASP   172      -4.284 -13.467  17.267  1.00 41.26           C  
ATOM   1401  OD1 ASP   172      -4.197 -14.230  18.253  1.00 41.26           O  
ATOM   1402  OD2 ASP   172      -5.287 -13.444  16.521  1.00 41.26           O  
ATOM   1403  N   TYR   173      -0.328 -10.816  17.777  1.00 40.16           N  
ATOM   1404  CA  TYR   173       1.031 -10.295  17.866  1.00 40.16           C  
ATOM   1405  C   TYR   173       1.965 -11.312  18.510  1.00 40.16           C  
ATOM   1406  O   TYR   173       3.039 -11.603  17.978  1.00 40.16           O  
ATOM   1407  CB  TYR   173       1.055  -8.987  18.662  1.00 40.16           C  
ATOM   1408  CG  TYR   173       2.120  -8.018  18.207  1.00 40.16           C  
ATOM   1409  CD1 TYR   173       3.384  -8.016  18.793  1.00 40.16           C  
ATOM   1410  CD2 TYR   173       1.864  -7.103  17.191  1.00 40.16           C  
ATOM   1411  CE1 TYR   173       4.367  -7.124  18.378  1.00 40.16           C  
ATOM   1412  CE2 TYR   173       2.840  -6.206  16.769  1.00 40.16           C  
ATOM   1413  CZ  TYR   173       4.087  -6.225  17.367  1.00 40.16           C  
ATOM   1414  OH  TYR   173       5.057  -5.340  16.952  1.00 40.16           O  
ATOM   1415  N   ASN   174       1.751 -11.468  19.854  1.00 37.53           N  
ATOM   1416  CA  ASN   174       2.578 -12.367  20.653  1.00 37.53           C  
ATOM   1417  C   ASN   174       2.192 -13.827  20.434  1.00 37.53           C  
ATOM   1418  O   ASN   174       2.872 -14.733  20.919  1.00 37.53           O  
ATOM   1419  CB  ASN   174       2.481 -12.009  22.137  1.00 37.53           C  
ATOM   1420  CG  ASN   174       3.251 -10.750  22.486  1.00 37.53           C  
ATOM   1421  OD1 ASN   174       4.146 -10.330  21.748  1.00 37.53           O  
ATOM   1422  ND2 ASN   174       2.908 -10.139  23.614  1.00 37.53           N  
ATOM   1423  N   ARG   175       0.933 -14.155  20.448  1.00 36.57           N  
ATOM   1424  CA  ARG   175       0.813 -15.561  20.078  1.00 36.57           C  
ATOM   1425  C   ARG   175       1.644 -15.874  18.838  1.00 36.57           C  
ATOM   1426  O   ARG   175       1.680 -17.018  18.380  1.00 36.57           O  
ATOM   1427  CB  ARG   175      -0.651 -15.931  19.834  1.00 36.57           C  
ATOM   1428  CG  ARG   175      -1.476 -16.053  21.105  1.00 36.57           C  
ATOM   1429  CD  ARG   175      -2.876 -16.579  20.821  1.00 36.57           C  
ATOM   1430  NE  ARG   175      -3.737 -16.484  21.997  1.00 36.57           N  
ATOM   1431  CZ  ARG   175      -5.019 -16.836  22.028  1.00 36.57           C  
ATOM   1432  NH1 ARG   175      -5.618 -17.314  20.943  1.00 36.57           N  
ATOM   1433  NH2 ARG   175      -5.709 -16.708  23.152  1.00 36.57           N  
ATOM   1434  N   PHE   176       2.033 -14.919  18.124  1.00 37.78           N  
ATOM   1435  CA  PHE   176       3.025 -15.160  17.083  1.00 37.78           C  
ATOM   1436  C   PHE   176       4.404 -15.387  17.691  1.00 37.78           C  
ATOM   1437  O   PHE   176       5.316 -14.584  17.490  1.00 37.78           O  
ATOM   1438  CB  PHE   176       3.071 -13.986  16.101  1.00 37.78           C  
ATOM   1439  CG  PHE   176       1.940 -13.980  15.108  1.00 37.78           C  
ATOM   1440  CD1 PHE   176       1.995 -14.770  13.966  1.00 37.78           C  
ATOM   1441  CD2 PHE   176       0.822 -13.183  15.316  1.00 37.78           C  
ATOM   1442  CE1 PHE   176       0.949 -14.767  13.045  1.00 37.78           C  
ATOM   1443  CE2 PHE   176      -0.227 -13.175  14.400  1.00 37.78           C  
ATOM   1444  CZ  PHE   176      -0.161 -13.966  13.265  1.00 37.78           C  
ATOM   1445  N   GLU   177       4.482 -15.777  18.931  1.00 35.56           N  
ATOM   1446  CA  GLU   177       5.697 -16.490  19.314  1.00 35.56           C  
ATOM   1447  C   GLU   177       6.346 -17.161  18.107  1.00 35.56           C  
ATOM   1448  O   GLU   177       7.569 -17.304  18.053  1.00 35.56           O  
ATOM   1449  CB  GLU   177       5.392 -17.531  20.394  1.00 35.56           C  
ATOM   1450  CG  GLU   177       5.692 -17.055  21.808  1.00 35.56           C  
ATOM   1451  CD  GLU   177       5.381 -18.098  22.871  1.00 35.56           C  
ATOM   1452  OE1 GLU   177       5.561 -17.809  24.075  1.00 35.56           O  
ATOM   1453  OE2 GLU   177       4.955 -19.212  22.495  1.00 35.56           O  
ATOM   1454  N   TYR   178       5.597 -17.280  17.141  1.00 34.69           N  
ATOM   1455  CA  TYR   178       6.194 -18.073  16.072  1.00 34.69           C  
ATOM   1456  C   TYR   178       6.499 -17.206  14.856  1.00 34.69           C  
ATOM   1457  O   TYR   178       6.110 -17.540  13.734  1.00 34.69           O  
ATOM   1458  CB  TYR   178       5.266 -19.224  15.673  1.00 34.69           C  
ATOM   1459  CG  TYR   178       5.074 -20.253  16.760  1.00 34.69           C  
ATOM   1460  CD1 TYR   178       6.017 -21.257  16.969  1.00 34.69           C  
ATOM   1461  CD2 TYR   178       3.950 -20.225  17.578  1.00 34.69           C  
ATOM   1462  CE1 TYR   178       5.843 -22.210  17.968  1.00 34.69           C  
ATOM   1463  CE2 TYR   178       3.766 -21.173  18.580  1.00 34.69           C  
ATOM   1464  CZ  TYR   178       4.717 -22.159  18.768  1.00 34.69           C  
ATOM   1465  OH  TYR   178       4.540 -23.099  19.758  1.00 34.69           O  
ATOM   1466  N   CYS   179       6.302 -15.983  14.982  1.00 37.92           N  
ATOM   1467  CA  CYS   179       7.187 -15.169  14.156  1.00 37.92           C  
ATOM   1468  C   CYS   179       8.645 -15.550  14.380  1.00 37.92           C  
ATOM   1469  O   CYS   179       9.135 -15.512  15.510  1.00 37.92           O  
ATOM   1470  CB  CYS   179       6.986 -13.684  14.458  1.00 37.92           C  
ATOM   1471  SG  CYS   179       6.309 -12.745  13.072  1.00 37.92           S  
ATOM   1472  N   PRO   180       9.076 -16.646  13.741  1.00 39.35           N  
ATOM   1473  CA  PRO   180      10.438 -17.019  14.131  1.00 39.35           C  
ATOM   1474  C   PRO   180      11.301 -15.810  14.486  1.00 39.35           C  
ATOM   1475  O   PRO   180      12.495 -15.958  14.759  1.00 39.35           O  
ATOM   1476  CB  PRO   180      10.979 -17.728  12.887  1.00 39.35           C  
ATOM   1477  CG  PRO   180      10.040 -17.343  11.789  1.00 39.35           C  
ATOM   1478  CD  PRO   180       8.813 -16.732  12.402  1.00 39.35           C  
ATOM   1479  N   PHE   181      10.883 -14.741  14.964  1.00 38.08           N  
ATOM   1480  CA  PHE   181      11.931 -13.729  15.009  1.00 38.08           C  
ATOM   1481  C   PHE   181      12.054 -13.139  16.409  1.00 38.08           C  
ATOM   1482  O   PHE   181      11.951 -11.924  16.588  1.00 38.08           O  
ATOM   1483  CB  PHE   181      11.649 -12.616  13.995  1.00 38.08           C  
ATOM   1484  CG  PHE   181      11.505 -13.108  12.580  1.00 38.08           C  
ATOM   1485  CD1 PHE   181      12.624 -13.440  11.827  1.00 38.08           C  
ATOM   1486  CD2 PHE   181      10.249 -13.237  12.002  1.00 38.08           C  
ATOM   1487  CE1 PHE   181      12.494 -13.896  10.517  1.00 38.08           C  
ATOM   1488  CE2 PHE   181      10.110 -13.692  10.694  1.00 38.08           C  
ATOM   1489  CZ  PHE   181      11.234 -14.019   9.953  1.00 38.08           C  
ATOM   1490  N   ASP   182      11.450 -13.804  17.409  1.00 39.48           N  
ATOM   1491  CA  ASP   182      11.843 -13.390  18.752  1.00 39.48           C  
ATOM   1492  C   ASP   182      13.355 -13.201  18.848  1.00 39.48           C  
ATOM   1493  O   ASP   182      14.122 -14.039  18.371  1.00 39.48           O  
ATOM   1494  CB  ASP   182      11.374 -14.414  19.788  1.00 39.48           C  
ATOM   1495  CG  ASP   182      11.353 -13.861  21.202  1.00 39.48           C  
ATOM   1496  OD1 ASP   182      11.850 -12.736  21.424  1.00 39.48           O  
ATOM   1497  OD2 ASP   182      10.838 -14.558  22.103  1.00 39.48           O  
ATOM   1498  N   ALA   183      13.836 -11.989  18.706  1.00 38.58           N  
ATOM   1499  CA  ALA   183      15.231 -11.708  19.037  1.00 38.58           C  
ATOM   1500  C   ALA   183      15.808 -12.790  19.944  1.00 38.58           C  
ATOM   1501  O   ALA   183      17.004 -13.086  19.885  1.00 38.58           O  
ATOM   1502  CB  ALA   183      15.355 -10.339  19.701  1.00 38.58           C  
ATOM   1503  N   ASN   184      14.982 -13.415  20.695  1.00 37.88           N  
ATOM   1504  CA  ASN   184      15.622 -14.312  21.650  1.00 37.88           C  
ATOM   1505  C   ASN   184      15.412 -15.776  21.272  1.00 37.88           C  
ATOM   1506  O   ASN   184      15.903 -16.675  21.957  1.00 37.88           O  
ATOM   1507  CB  ASN   184      15.102 -14.049  23.065  1.00 37.88           C  
ATOM   1508  CG  ASN   184      15.640 -12.761  23.655  1.00 37.88           C  
ATOM   1509  OD1 ASN   184      16.617 -12.196  23.156  1.00 37.88           O  
ATOM   1510  ND2 ASN   184      15.007 -12.287  24.722  1.00 37.88           N  
ATOM   1511  N   SER   185      14.587 -16.001  20.349  1.00 38.09           N  
ATOM   1512  CA  SER   185      14.267 -17.422  20.262  1.00 38.09           C  
ATOM   1513  C   SER   185      15.163 -18.130  19.250  1.00 38.09           C  
ATOM   1514  O   SER   185      15.576 -17.532  18.254  1.00 38.09           O  
ATOM   1515  CB  SER   185      12.799 -17.619  19.880  1.00 38.09           C  
ATOM   1516  OG  SER   185      12.578 -17.259  18.527  1.00 38.09           O  
ATOM   1517  N   THR   186      15.980 -18.956  19.734  1.00 33.86           N  
ATOM   1518  CA  THR   186      16.835 -19.927  19.061  1.00 33.86           C  
ATOM   1519  C   THR   186      16.021 -20.791  18.102  1.00 33.86           C  
ATOM   1520  O   THR   186      14.821 -20.989  18.303  1.00 33.86           O  
ATOM   1521  CB  THR   186      17.563 -20.828  20.075  1.00 33.86           C  
ATOM   1522  OG1 THR   186      16.597 -21.461  20.923  1.00 33.86           O  
ATOM   1523  CG2 THR   186      18.526 -20.019  20.937  1.00 33.86           C  
ATOM   1524  N   ALA   187      16.178 -20.494  16.833  1.00 35.93           N  
ATOM   1525  CA  ALA   187      15.806 -21.132  15.573  1.00 35.93           C  
ATOM   1526  C   ALA   187      15.217 -22.519  15.814  1.00 35.93           C  
ATOM   1527  O   ALA   187      14.329 -22.960  15.080  1.00 35.93           O  
ATOM   1528  CB  ALA   187      17.015 -21.225  14.646  1.00 35.93           C  
ATOM   1529  N   SER   188      15.654 -23.202  16.830  1.00 34.28           N  
ATOM   1530  CA  SER   188      15.413 -24.641  16.839  1.00 34.28           C  
ATOM   1531  C   SER   188      14.032 -24.966  17.398  1.00 34.28           C  
ATOM   1532  O   SER   188      13.487 -26.040  17.135  1.00 34.28           O  
ATOM   1533  CB  SER   188      16.485 -25.359  17.660  1.00 34.28           C  
ATOM   1534  OG  SER   188      16.542 -24.841  18.977  1.00 34.28           O  
ATOM   1535  N   ALA   189      13.365 -23.954  17.887  1.00 33.67           N  
ATOM   1536  CA  ALA   189      12.029 -24.434  18.231  1.00 33.67           C  
ATOM   1537  C   ALA   189      11.047 -24.188  17.089  1.00 33.67           C  
ATOM   1538  O   ALA   189       9.850 -24.455  17.223  1.00 33.67           O  
ATOM   1539  CB  ALA   189      11.534 -23.761  19.509  1.00 33.67           C  
ATOM   1540  N   LEU   190      11.484 -24.252  15.886  1.00 35.86           N  
ATOM   1541  CA  LEU   190      10.762 -23.878  14.675  1.00 35.86           C  
ATOM   1542  C   LEU   190      10.038 -25.082  14.080  1.00 35.86           C  
ATOM   1543  O   LEU   190      10.649 -25.898  13.386  1.00 35.86           O  
ATOM   1544  CB  LEU   190      11.722 -23.283  13.641  1.00 35.86           C  
ATOM   1545  CG  LEU   190      12.059 -21.800  13.804  1.00 35.86           C  
ATOM   1546  CD1 LEU   190      13.472 -21.520  13.302  1.00 35.86           C  
ATOM   1547  CD2 LEU   190      11.042 -20.936  13.066  1.00 35.86           C  
ATOM   1548  N   ASN   191       9.070 -25.637  14.735  1.00 35.50           N  
ATOM   1549  CA  ASN   191       8.371 -26.816  14.235  1.00 35.50           C  
ATOM   1550  C   ASN   191       7.306 -26.443  13.208  1.00 35.50           C  
ATOM   1551  O   ASN   191       6.810 -25.315  13.204  1.00 35.50           O  
ATOM   1552  CB  ASN   191       7.744 -27.599  15.390  1.00 35.50           C  
ATOM   1553  CG  ASN   191       8.209 -29.040  15.441  1.00 35.50           C  
ATOM   1554  OD1 ASN   191       8.901 -29.514  14.535  1.00 35.50           O  
ATOM   1555  ND2 ASN   191       7.835 -29.748  16.500  1.00 35.50           N  
ATOM   1556  N   VAL   192       7.373 -26.827  11.991  1.00 31.19           N  
ATOM   1557  CA  VAL   192       6.516 -27.129  10.850  1.00 31.19           C  
ATOM   1558  C   VAL   192       5.200 -26.365  10.974  1.00 31.19           C  
ATOM   1559  O   VAL   192       4.625 -25.937   9.970  1.00 31.19           O  
ATOM   1560  CB  VAL   192       6.242 -28.646  10.732  1.00 31.19           C  
ATOM   1561  CG1 VAL   192       5.562 -28.970   9.403  1.00 31.19           C  
ATOM   1562  CG2 VAL   192       7.542 -29.435  10.877  1.00 31.19           C  
ATOM   1563  N   ASN   193       4.787 -26.125  12.168  1.00 39.08           N  
ATOM   1564  CA  ASN   193       3.515 -25.411  12.130  1.00 39.08           C  
ATOM   1565  C   ASN   193       3.700 -23.959  11.699  1.00 39.08           C  
ATOM   1566  O   ASN   193       2.765 -23.331  11.201  1.00 39.08           O  
ATOM   1567  CB  ASN   193       2.822 -25.477  13.492  1.00 39.08           C  
ATOM   1568  CG  ASN   193       2.083 -26.783  13.709  1.00 39.08           C  
ATOM   1569  OD1 ASN   193       1.821 -27.528  12.761  1.00 39.08           O  
ATOM   1570  ND2 ASN   193       1.742 -27.071  14.960  1.00 39.08           N  
ATOM   1571  N   ALA   194       4.913 -23.494  11.695  1.00 43.51           N  
ATOM   1572  CA  ALA   194       5.239 -22.133  11.279  1.00 43.51           C  
ATOM   1573  C   ALA   194       5.011 -21.948   9.781  1.00 43.51           C  
ATOM   1574  O   ALA   194       4.537 -20.896   9.344  1.00 43.51           O  
ATOM   1575  CB  ALA   194       6.684 -21.797  11.640  1.00 43.51           C  
ATOM   1576  N   THR   195       5.394 -22.954   9.050  1.00 42.98           N  
ATOM   1577  CA  THR   195       5.170 -22.753   7.623  1.00 42.98           C  
ATOM   1578  C   THR   195       3.683 -22.577   7.328  1.00 42.98           C  
ATOM   1579  O   THR   195       3.298 -21.708   6.543  1.00 42.98           O  
ATOM   1580  CB  THR   195       5.723 -23.930   6.798  1.00 42.98           C  
ATOM   1581  OG1 THR   195       5.590 -25.139   7.555  1.00 42.98           O  
ATOM   1582  CG2 THR   195       7.194 -23.718   6.456  1.00 42.98           C  
ATOM   1583  N   LEU   196       2.947 -23.572   7.809  1.00 38.50           N  
ATOM   1584  CA  LEU   196       1.531 -23.393   7.507  1.00 38.50           C  
ATOM   1585  C   LEU   196       1.045 -22.023   7.966  1.00 38.50           C  
ATOM   1586  O   LEU   196       0.263 -21.371   7.270  1.00 38.50           O  
ATOM   1587  CB  LEU   196       0.698 -24.492   8.172  1.00 38.50           C  
ATOM   1588  CG  LEU   196      -0.174 -25.338   7.244  1.00 38.50           C  
ATOM   1589  CD1 LEU   196       0.379 -26.756   7.143  1.00 38.50           C  
ATOM   1590  CD2 LEU   196      -1.618 -25.356   7.734  1.00 38.50           C  
ATOM   1591  N   ASN   197       1.770 -21.554   8.977  1.00 49.54           N  
ATOM   1592  CA  ASN   197       1.294 -20.273   9.489  1.00 49.54           C  
ATOM   1593  C   ASN   197       1.817 -19.107   8.655  1.00 49.54           C  
ATOM   1594  O   ASN   197       1.106 -18.123   8.441  1.00 49.54           O  
ATOM   1595  CB  ASN   197       1.693 -20.099  10.955  1.00 49.54           C  
ATOM   1596  CG  ASN   197       0.788 -20.863  11.902  1.00 49.54           C  
ATOM   1597  OD1 ASN   197      -0.301 -21.300  11.521  1.00 49.54           O  
ATOM   1598  ND2 ASN   197       1.233 -21.031  13.141  1.00 49.54           N  
ATOM   1599  N   ALA   198       2.967 -19.334   8.107  1.00 50.36           N  
ATOM   1600  CA  ALA   198       3.473 -18.263   7.254  1.00 50.36           C  
ATOM   1601  C   ALA   198       2.648 -18.142   5.976  1.00 50.36           C  
ATOM   1602  O   ALA   198       2.308 -17.036   5.551  1.00 50.36           O  
ATOM   1603  CB  ALA   198       4.942 -18.502   6.914  1.00 50.36           C  
ATOM   1604  N   LYS   199       2.427 -19.374   5.385  1.00 50.89           N  
ATOM   1605  CA  LYS   199       1.617 -19.322   4.171  1.00 50.89           C  
ATOM   1606  C   LYS   199       0.253 -18.695   4.447  1.00 50.89           C  
ATOM   1607  O   LYS   199      -0.212 -17.848   3.682  1.00 50.89           O  
ATOM   1608  CB  LYS   199       1.441 -20.724   3.584  1.00 50.89           C  
ATOM   1609  CG  LYS   199       0.964 -20.733   2.139  1.00 50.89           C  
ATOM   1610  CD  LYS   199       0.953 -22.144   1.563  1.00 50.89           C  
ATOM   1611  CE  LYS   199       0.344 -22.175   0.168  1.00 50.89           C  
ATOM   1612  NZ  LYS   199       0.370 -23.549  -0.417  1.00 50.89           N  
ATOM   1613  N   LYS   200      -0.406 -19.283   5.501  1.00 53.18           N  
ATOM   1614  CA  LYS   200      -1.696 -18.705   5.866  1.00 53.18           C  
ATOM   1615  C   LYS   200      -1.578 -17.202   6.103  1.00 53.18           C  
ATOM   1616  O   LYS   200      -2.458 -16.435   5.708  1.00 53.18           O  
ATOM   1617  CB  LYS   200      -2.257 -19.389   7.114  1.00 53.18           C  
ATOM   1618  CG  LYS   200      -3.724 -19.084   7.381  1.00 53.18           C  
ATOM   1619  CD  LYS   200      -4.633 -19.799   6.390  1.00 53.18           C  
ATOM   1620  CE  LYS   200      -6.100 -19.488   6.652  1.00 53.18           C  
ATOM   1621  NZ  LYS   200      -7.003 -20.322   5.805  1.00 53.18           N  
ATOM   1622  N   THR   201      -0.498 -16.846   6.574  1.00 53.84           N  
ATOM   1623  CA  THR   201      -0.216 -15.452   6.900  1.00 53.84           C  
ATOM   1624  C   THR   201      -0.109 -14.612   5.631  1.00 53.84           C  
ATOM   1625  O   THR   201      -0.718 -13.544   5.533  1.00 53.84           O  
ATOM   1626  CB  THR   201       1.082 -15.322   7.717  1.00 53.84           C  
ATOM   1627  OG1 THR   201       0.963 -16.092   8.919  1.00 53.84           O  
ATOM   1628  CG2 THR   201       1.357 -13.867   8.084  1.00 53.84           C  
ATOM   1629  N   ILE   202       0.718 -15.080   4.733  1.00 56.82           N  
ATOM   1630  CA  ILE   202       0.902 -14.387   3.463  1.00 56.82           C  
ATOM   1631  C   ILE   202      -0.442 -14.250   2.750  1.00 56.82           C  
ATOM   1632  O   ILE   202      -0.748 -13.198   2.185  1.00 56.82           O  
ATOM   1633  CB  ILE   202       1.916 -15.122   2.559  1.00 56.82           C  
ATOM   1634  CG1 ILE   202       3.324 -15.039   3.158  1.00 56.82           C  
ATOM   1635  CG2 ILE   202       1.890 -14.548   1.140  1.00 56.82           C  
ATOM   1636  CD1 ILE   202       4.345 -15.932   2.466  1.00 56.82           C  
ATOM   1637  N   GLU   203      -1.174 -15.280   2.815  1.00 57.21           N  
ATOM   1638  CA  GLU   203      -2.486 -15.266   2.174  1.00 57.21           C  
ATOM   1639  C   GLU   203      -3.382 -14.185   2.772  1.00 57.21           C  
ATOM   1640  O   GLU   203      -4.060 -13.459   2.043  1.00 57.21           O  
ATOM   1641  CB  GLU   203      -3.159 -16.635   2.297  1.00 57.21           C  
ATOM   1642  CG  GLU   203      -2.681 -17.651   1.269  1.00 57.21           C  
ATOM   1643  CD  GLU   203      -3.300 -19.027   1.453  1.00 57.21           C  
ATOM   1644  OE1 GLU   203      -2.978 -19.947   0.666  1.00 57.21           O  
ATOM   1645  OE2 GLU   203      -4.114 -19.187   2.390  1.00 57.21           O  
ATOM   1646  N   LEU   204      -3.203 -13.966   3.978  1.00 57.50           N  
ATOM   1647  CA  LEU   204      -4.112 -13.004   4.592  1.00 57.50           C  
ATOM   1648  C   LEU   204      -3.639 -11.575   4.345  1.00 57.50           C  
ATOM   1649  O   LEU   204      -4.454 -10.679   4.113  1.00 57.50           O  
ATOM   1650  CB  LEU   204      -4.229 -13.262   6.096  1.00 57.50           C  
ATOM   1651  CG  LEU   204      -5.120 -14.432   6.516  1.00 57.50           C  
ATOM   1652  CD1 LEU   204      -4.912 -14.754   7.993  1.00 57.50           C  
ATOM   1653  CD2 LEU   204      -6.585 -14.117   6.234  1.00 57.50           C  
ATOM   1654  N   ILE   205      -2.293 -11.315   4.509  1.00 62.41           N  
ATOM   1655  CA  ILE   205      -1.781 -10.006   4.117  1.00 62.41           C  
ATOM   1656  C   ILE   205      -2.259  -9.666   2.708  1.00 62.41           C  
ATOM   1657  O   ILE   205      -2.727  -8.552   2.456  1.00 62.41           O  
ATOM   1658  CB  ILE   205      -0.238  -9.959   4.186  1.00 62.41           C  
ATOM   1659  CG1 ILE   205       0.234 -10.036   5.642  1.00 62.41           C  
ATOM   1660  CG2 ILE   205       0.295  -8.696   3.503  1.00 62.41           C  
ATOM   1661  CD1 ILE   205       1.739 -10.207   5.797  1.00 62.41           C  
ATOM   1662  N   THR   206      -2.088 -10.709   1.859  1.00 61.93           N  
ATOM   1663  CA  THR   206      -2.477 -10.480   0.472  1.00 61.93           C  
ATOM   1664  C   THR   206      -3.964 -10.153   0.374  1.00 61.93           C  
ATOM   1665  O   THR   206      -4.357  -9.237  -0.352  1.00 61.93           O  
ATOM   1666  CB  THR   206      -2.159 -11.704  -0.407  1.00 61.93           C  
ATOM   1667  OG1 THR   206      -0.775 -12.045  -0.258  1.00 61.93           O  
ATOM   1668  CG2 THR   206      -2.445 -11.415  -1.877  1.00 61.93           C  
ATOM   1669  N   CYS   207      -4.671 -10.744   1.262  1.00 59.89           N  
ATOM   1670  CA  CYS   207      -6.110 -10.510   1.259  1.00 59.89           C  
ATOM   1671  C   CYS   207      -6.438  -9.118   1.788  1.00 59.89           C  
ATOM   1672  O   CYS   207      -7.264  -8.409   1.211  1.00 59.89           O  
ATOM   1673  CB  CYS   207      -6.828 -11.566   2.099  1.00 59.89           C  
ATOM   1674  SG  CYS   207      -7.096 -13.127   1.231  1.00 59.89           S  
ATOM   1675  N   GLY   208      -5.910  -8.783   3.027  1.00 61.72           N  
ATOM   1676  CA  GLY   208      -6.117  -7.443   3.552  1.00 61.72           C  
ATOM   1677  C   GLY   208      -5.722  -6.352   2.575  1.00 61.72           C  
ATOM   1678  O   GLY   208      -6.444  -5.366   2.412  1.00 61.72           O  
ATOM   1679  N   LEU   209      -4.754  -6.630   1.817  1.00 68.26           N  
ATOM   1680  CA  LEU   209      -4.307  -5.627   0.857  1.00 68.26           C  
ATOM   1681  C   LEU   209      -5.250  -5.561  -0.339  1.00 68.26           C  
ATOM   1682  O   LEU   209      -5.557  -4.474  -0.833  1.00 68.26           O  
ATOM   1683  CB  LEU   209      -2.884  -5.936   0.383  1.00 68.26           C  
ATOM   1684  CG  LEU   209      -1.749  -5.290   1.178  1.00 68.26           C  
ATOM   1685  CD1 LEU   209      -0.447  -6.054   0.959  1.00 68.26           C  
ATOM   1686  CD2 LEU   209      -1.588  -3.825   0.787  1.00 68.26           C  
ATOM   1687  N   ILE   210      -5.498  -6.734  -0.902  1.00 62.48           N  
ATOM   1688  CA  ILE   210      -6.423  -6.747  -2.030  1.00 62.48           C  
ATOM   1689  C   ILE   210      -7.675  -5.946  -1.679  1.00 62.48           C  
ATOM   1690  O   ILE   210      -8.147  -5.136  -2.480  1.00 62.48           O  
ATOM   1691  CB  ILE   210      -6.805  -8.189  -2.432  1.00 62.48           C  
ATOM   1692  CG1 ILE   210      -5.614  -8.892  -3.094  1.00 62.48           C  
ATOM   1693  CG2 ILE   210      -8.024  -8.186  -3.359  1.00 62.48           C  
ATOM   1694  CD1 ILE   210      -5.851 -10.367  -3.387  1.00 62.48           C  
ATOM   1695  N   ARG   211      -7.996  -6.092  -0.429  1.00 62.50           N  
ATOM   1696  CA  ARG   211      -9.168  -5.338   0.003  1.00 62.50           C  
ATOM   1697  C   ARG   211      -8.880  -3.840   0.020  1.00 62.50           C  
ATOM   1698  O   ARG   211      -9.718  -3.037  -0.395  1.00 62.50           O  
ATOM   1699  CB  ARG   211      -9.624  -5.799   1.389  1.00 62.50           C  
ATOM   1700  CG  ARG   211     -10.437  -7.084   1.374  1.00 62.50           C  
ATOM   1701  CD  ARG   211     -11.053  -7.378   2.734  1.00 62.50           C  
ATOM   1702  NE  ARG   211     -10.627  -8.676   3.250  1.00 62.50           N  
ATOM   1703  CZ  ARG   211     -10.956  -9.162   4.443  1.00 62.50           C  
ATOM   1704  NH1 ARG   211     -11.725  -8.465   5.270  1.00 62.50           N  
ATOM   1705  NH2 ARG   211     -10.513 -10.355   4.811  1.00 62.50           N  
ATOM   1706  N   ALA   212      -7.656  -3.558   0.546  1.00 67.81           N  
ATOM   1707  CA  ALA   212      -7.279  -2.148   0.591  1.00 67.81           C  
ATOM   1708  C   ALA   212      -7.171  -1.564  -0.814  1.00 67.81           C  
ATOM   1709  O   ALA   212      -7.656  -0.460  -1.074  1.00 67.81           O  
ATOM   1710  CB  ALA   212      -5.959  -1.974   1.339  1.00 67.81           C  
ATOM   1711  N   LEU   213      -6.638  -2.387  -1.728  1.00 69.20           N  
ATOM   1712  CA  LEU   213      -6.437  -1.905  -3.090  1.00 69.20           C  
ATOM   1713  C   LEU   213      -7.768  -1.783  -3.825  1.00 69.20           C  
ATOM   1714  O   LEU   213      -7.982  -0.828  -4.576  1.00 69.20           O  
ATOM   1715  CB  LEU   213      -5.502  -2.843  -3.858  1.00 69.20           C  
ATOM   1716  CG  LEU   213      -4.006  -2.686  -3.579  1.00 69.20           C  
ATOM   1717  CD1 LEU   213      -3.230  -3.853  -4.182  1.00 69.20           C  
ATOM   1718  CD2 LEU   213      -3.496  -1.357  -4.128  1.00 69.20           C  
ATOM   1719  N   ILE   214      -8.619  -2.732  -3.528  1.00 62.65           N  
ATOM   1720  CA  ILE   214      -9.945  -2.700  -4.136  1.00 62.65           C  
ATOM   1721  C   ILE   214     -10.726  -1.498  -3.608  1.00 62.65           C  
ATOM   1722  O   ILE   214     -11.375  -0.786  -4.377  1.00 62.65           O  
ATOM   1723  CB  ILE   214     -10.724  -4.006  -3.865  1.00 62.65           C  
ATOM   1724  CG1 ILE   214     -10.109  -5.168  -4.654  1.00 62.65           C  
ATOM   1725  CG2 ILE   214     -12.206  -3.833  -4.210  1.00 62.65           C  
ATOM   1726  CD1 ILE   214     -10.678  -6.533  -4.291  1.00 62.65           C  
ATOM   1727  N   ALA   215     -10.682  -1.393  -2.269  1.00 63.00           N  
ATOM   1728  CA  ALA   215     -11.360  -0.246  -1.670  1.00 63.00           C  
ATOM   1729  C   ALA   215     -10.865   1.063  -2.279  1.00 63.00           C  
ATOM   1730  O   ALA   215     -11.664   1.946  -2.600  1.00 63.00           O  
ATOM   1731  CB  ALA   215     -11.154  -0.237  -0.157  1.00 63.00           C  
ATOM   1732  N   TYR   216      -9.612   1.065  -2.437  1.00 63.48           N  
ATOM   1733  CA  TYR   216      -9.049   2.272  -3.031  1.00 63.48           C  
ATOM   1734  C   TYR   216      -9.445   2.394  -4.497  1.00 63.48           C  
ATOM   1735  O   TYR   216      -9.778   3.484  -4.969  1.00 63.48           O  
ATOM   1736  CB  TYR   216      -7.523   2.275  -2.900  1.00 63.48           C  
ATOM   1737  CG  TYR   216      -6.865   3.496  -3.495  1.00 63.48           C  
ATOM   1738  CD1 TYR   216      -6.128   3.409  -4.674  1.00 63.48           C  
ATOM   1739  CD2 TYR   216      -6.977   4.738  -2.879  1.00 63.48           C  
ATOM   1740  CE1 TYR   216      -5.519   4.531  -5.225  1.00 63.48           C  
ATOM   1741  CE2 TYR   216      -6.372   5.867  -3.421  1.00 63.48           C  
ATOM   1742  CZ  TYR   216      -5.646   5.754  -4.593  1.00 63.48           C  
ATOM   1743  OH  TYR   216      -5.044   6.868  -5.134  1.00 63.48           O  
ATOM   1744  N   ALA   217      -9.279   1.336  -5.230  1.00 59.73           N  
ATOM   1745  CA  ALA   217      -9.660   1.349  -6.640  1.00 59.73           C  
ATOM   1746  C   ALA   217     -11.120   1.761  -6.810  1.00 59.73           C  
ATOM   1747  O   ALA   217     -11.460   2.496  -7.741  1.00 59.73           O  
ATOM   1748  CB  ALA   217      -9.421  -0.021  -7.270  1.00 59.73           C  
ATOM   1749  N   ASN   218     -11.944   1.221  -5.945  1.00 58.05           N  
ATOM   1750  CA  ASN   218     -13.348   1.616  -6.003  1.00 58.05           C  
ATOM   1751  C   ASN   218     -13.520   3.112  -5.759  1.00 58.05           C  
ATOM   1752  O   ASN   218     -14.398   3.745  -6.350  1.00 58.05           O  
ATOM   1753  CB  ASN   218     -14.172   0.815  -4.993  1.00 58.05           C  
ATOM   1754  CG  ASN   218     -14.422  -0.612  -5.443  1.00 58.05           C  
ATOM   1755  OD1 ASN   218     -14.315  -0.929  -6.630  1.00 58.05           O  
ATOM   1756  ND2 ASN   218     -14.754  -1.482  -4.497  1.00 58.05           N  
ATOM   1757  N   LEU   219     -12.660   3.627  -4.866  1.00 57.89           N  
ATOM   1758  CA  LEU   219     -12.665   5.069  -4.648  1.00 57.89           C  
ATOM   1759  C   LEU   219     -12.229   5.811  -5.907  1.00 57.89           C  
ATOM   1760  O   LEU   219     -12.828   6.824  -6.274  1.00 57.89           O  
ATOM   1761  CB  LEU   219     -11.747   5.438  -3.480  1.00 57.89           C  
ATOM   1762  CG  LEU   219     -11.674   6.922  -3.117  1.00 57.89           C  
ATOM   1763  CD1 LEU   219     -12.924   7.342  -2.350  1.00 57.89           C  
ATOM   1764  CD2 LEU   219     -10.417   7.213  -2.304  1.00 57.89           C  
ATOM   1765  N   VAL   220     -11.193   5.244  -6.534  1.00 54.21           N  
ATOM   1766  CA  VAL   220     -10.683   5.921  -7.722  1.00 54.21           C  
ATOM   1767  C   VAL   220     -11.655   5.728  -8.884  1.00 54.21           C  
ATOM   1768  O   VAL   220     -11.837   6.629  -9.707  1.00 54.21           O  
ATOM   1769  CB  VAL   220      -9.279   5.407  -8.110  1.00 54.21           C  
ATOM   1770  CG1 VAL   220      -8.818   6.035  -9.424  1.00 54.21           C  
ATOM   1771  CG2 VAL   220      -8.277   5.698  -6.995  1.00 54.21           C  
ATOM   1772  N   THR   221     -12.214   4.529  -8.966  1.00 46.27           N  
ATOM   1773  CA  THR   221     -13.218   4.336 -10.007  1.00 46.27           C  
ATOM   1774  C   THR   221     -14.400   5.279  -9.800  1.00 46.27           C  
ATOM   1775  O   THR   221     -15.153   5.555 -10.736  1.00 46.27           O  
ATOM   1776  CB  THR   221     -13.719   2.880 -10.036  1.00 46.27           C  
ATOM   1777  OG1 THR   221     -13.916   2.421  -8.693  1.00 46.27           O  
ATOM   1778  CG2 THR   221     -12.715   1.967 -10.731  1.00 46.27           C  
ATOM   1779  N   ALA   222     -15.048   5.195  -8.551  1.00 45.96           N  
ATOM   1780  CA  ALA   222     -15.988   6.302  -8.702  1.00 45.96           C  
ATOM   1781  C   ALA   222     -15.451   7.349  -9.674  1.00 45.96           C  
ATOM   1782  O   ALA   222     -16.223   8.005 -10.377  1.00 45.96           O  
ATOM   1783  CB  ALA   222     -16.282   6.940  -7.346  1.00 45.96           C  
ATOM   1784  N   PHE   223     -14.277   7.120 -10.320  1.00 38.19           N  
ATOM   1785  CA  PHE   223     -13.876   8.184 -11.232  1.00 38.19           C  
ATOM   1786  C   PHE   223     -13.231   7.608 -12.487  1.00 38.19           C  
ATOM   1787  O   PHE   223     -13.029   8.322 -13.471  1.00 38.19           O  
ATOM   1788  CB  PHE   223     -12.909   9.151 -10.541  1.00 38.19           C  
ATOM   1789  CG  PHE   223     -13.535   9.939  -9.422  1.00 38.19           C  
ATOM   1790  CD1 PHE   223     -14.364  11.020  -9.694  1.00 38.19           C  
ATOM   1791  CD2 PHE   223     -13.294   9.598  -8.097  1.00 38.19           C  
ATOM   1792  CE1 PHE   223     -14.945  11.752  -8.660  1.00 38.19           C  
ATOM   1793  CE2 PHE   223     -13.871  10.324  -7.059  1.00 38.19           C  
ATOM   1794  CZ  PHE   223     -14.695  11.401  -7.342  1.00 38.19           C  
ATOM   1795  N   SER   224     -12.904   6.367 -12.533  1.00 45.57           N  
ATOM   1796  CA  SER   224     -12.444   5.904 -13.838  1.00 45.57           C  
ATOM   1797  C   SER   224     -12.724   4.417 -14.028  1.00 45.57           C  
ATOM   1798  O   SER   224     -12.524   3.620 -13.108  1.00 45.57           O  
ATOM   1799  CB  SER   224     -10.948   6.175 -14.007  1.00 45.57           C  
ATOM   1800  OG  SER   224     -10.182   5.259 -13.243  1.00 45.57           O  
ATOM   1801  N   ALA   225     -13.313   4.022 -15.120  1.00 43.36           N  
ATOM   1802  CA  ALA   225     -13.742   2.664 -15.444  1.00 43.36           C  
ATOM   1803  C   ALA   225     -12.588   1.845 -16.016  1.00 43.36           C  
ATOM   1804  O   ALA   225     -12.473   0.648 -15.743  1.00 43.36           O  
ATOM   1805  CB  ALA   225     -14.909   2.694 -16.428  1.00 43.36           C  
ATOM   1806  N   ASP   226     -11.647   2.448 -16.597  1.00 49.20           N  
ATOM   1807  CA  ASP   226     -10.741   1.674 -17.440  1.00 49.20           C  
ATOM   1808  C   ASP   226      -9.600   1.079 -16.619  1.00 49.20           C  
ATOM   1809  O   ASP   226      -9.214  -0.074 -16.826  1.00 49.20           O  
ATOM   1810  CB  ASP   226     -10.180   2.545 -18.566  1.00 49.20           C  
ATOM   1811  CG  ASP   226     -10.693   2.144 -19.938  1.00 49.20           C  
ATOM   1812  OD1 ASP   226     -11.226   1.023 -20.086  1.00 49.20           O  
ATOM   1813  OD2 ASP   226     -10.560   2.955 -20.880  1.00 49.20           O  
ATOM   1814  N   LYS   227      -9.213   1.727 -15.543  1.00 46.36           N  
ATOM   1815  CA  LYS   227      -8.000   1.294 -14.855  1.00 46.36           C  
ATOM   1816  C   LYS   227      -8.329   0.354 -13.699  1.00 46.36           C  
ATOM   1817  O   LYS   227      -7.452  -0.351 -13.197  1.00 46.36           O  
ATOM   1818  CB  LYS   227      -7.215   2.502 -14.341  1.00 46.36           C  
ATOM   1819  CG  LYS   227      -6.455   3.253 -15.425  1.00 46.36           C  
ATOM   1820  CD  LYS   227      -5.507   4.286 -14.830  1.00 46.36           C  
ATOM   1821  CE  LYS   227      -4.765   5.055 -15.915  1.00 46.36           C  
ATOM   1822  NZ  LYS   227      -3.825   6.061 -15.335  1.00 46.36           N  
ATOM   1823  N   THR   228      -9.629   0.204 -13.494  1.00 47.70           N  
ATOM   1824  CA  THR   228     -10.133  -0.781 -12.544  1.00 47.70           C  
ATOM   1825  C   THR   228      -9.988  -2.194 -13.102  1.00 47.70           C  
ATOM   1826  O   THR   228      -9.617  -3.119 -12.376  1.00 47.70           O  
ATOM   1827  CB  THR   228     -11.608  -0.514 -12.192  1.00 47.70           C  
ATOM   1828  OG1 THR   228     -11.838   0.900 -12.160  1.00 47.70           O  
ATOM   1829  CG2 THR   228     -11.964  -1.106 -10.832  1.00 47.70           C  
ATOM   1830  N   ALA   229     -10.456  -2.265 -14.321  1.00 49.92           N  
ATOM   1831  CA  ALA   229     -10.429  -3.610 -14.890  1.00 49.92           C  
ATOM   1832  C   ALA   229      -9.038  -4.226 -14.774  1.00 49.92           C  
ATOM   1833  O   ALA   229      -8.899  -5.403 -14.430  1.00 49.92           O  
ATOM   1834  CB  ALA   229     -10.874  -3.580 -16.350  1.00 49.92           C  
ATOM   1835  N   LEU   230      -8.090  -3.279 -14.853  1.00 47.51           N  
ATOM   1836  CA  LEU   230      -6.721  -3.779 -14.777  1.00 47.51           C  
ATOM   1837  C   LEU   230      -6.371  -4.192 -13.352  1.00 47.51           C  
ATOM   1838  O   LEU   230      -5.787  -5.256 -13.135  1.00 47.51           O  
ATOM   1839  CB  LEU   230      -5.735  -2.717 -15.270  1.00 47.51           C  
ATOM   1840  CG  LEU   230      -4.281  -3.164 -15.431  1.00 47.51           C  
ATOM   1841  CD1 LEU   230      -4.125  -4.016 -16.686  1.00 47.51           C  
ATOM   1842  CD2 LEU   230      -3.352  -1.956 -15.479  1.00 47.51           C  
ATOM   1843  N   LEU   231      -6.673  -3.225 -12.464  1.00 50.26           N  
ATOM   1844  CA  LEU   231      -6.328  -3.537 -11.081  1.00 50.26           C  
ATOM   1845  C   LEU   231      -7.077  -4.775 -10.601  1.00 50.26           C  
ATOM   1846  O   LEU   231      -6.505  -5.624  -9.914  1.00 50.26           O  
ATOM   1847  CB  LEU   231      -6.645  -2.349 -10.169  1.00 50.26           C  
ATOM   1848  CG  LEU   231      -5.989  -2.362  -8.787  1.00 50.26           C  
ATOM   1849  CD1 LEU   231      -4.516  -1.981  -8.895  1.00 50.26           C  
ATOM   1850  CD2 LEU   231      -6.722  -1.419  -7.838  1.00 50.26           C  
ATOM   1851  N   HIS   232      -8.311  -4.904 -10.992  1.00 48.68           N  
ATOM   1852  CA  HIS   232      -9.114  -6.066 -10.629  1.00 48.68           C  
ATOM   1853  C   HIS   232      -8.501  -7.351 -11.174  1.00 48.68           C  
ATOM   1854  O   HIS   232      -8.437  -8.361 -10.469  1.00 48.68           O  
ATOM   1855  CB  HIS   232     -10.547  -5.909 -11.142  1.00 48.68           C  
ATOM   1856  CG  HIS   232     -11.521  -5.498 -10.085  1.00 48.68           C  
ATOM   1857  ND1 HIS   232     -12.259  -4.336 -10.163  1.00 48.68           N  
ATOM   1858  CD2 HIS   232     -11.880  -6.097  -8.925  1.00 48.68           C  
ATOM   1859  CE1 HIS   232     -13.031  -4.239  -9.094  1.00 48.68           C  
ATOM   1860  NE2 HIS   232     -12.821  -5.295  -8.327  1.00 48.68           N  
ATOM   1861  N   GLU   233      -8.050  -7.205 -12.444  1.00 48.75           N  
ATOM   1862  CA  GLU   233      -7.452  -8.366 -13.096  1.00 48.75           C  
ATOM   1863  C   GLU   233      -6.203  -8.832 -12.354  1.00 48.75           C  
ATOM   1864  O   GLU   233      -6.022 -10.029 -12.123  1.00 48.75           O  
ATOM   1865  CB  GLU   233      -7.111  -8.049 -14.554  1.00 48.75           C  
ATOM   1866  CG  GLU   233      -7.299  -9.225 -15.500  1.00 48.75           C  
ATOM   1867  CD  GLU   233      -6.884  -8.918 -16.930  1.00 48.75           C  
ATOM   1868  OE1 GLU   233      -6.882  -9.843 -17.774  1.00 48.75           O  
ATOM   1869  OE2 GLU   233      -6.557  -7.743 -17.209  1.00 48.75           O  
ATOM   1870  N   ILE   234      -5.378  -7.845 -12.055  1.00 48.45           N  
ATOM   1871  CA  ILE   234      -4.118  -8.198 -11.410  1.00 48.45           C  
ATOM   1872  C   ILE   234      -4.394  -8.803 -10.035  1.00 48.45           C  
ATOM   1873  O   ILE   234      -3.798  -9.818  -9.666  1.00 48.45           O  
ATOM   1874  CB  ILE   234      -3.188  -6.971 -11.278  1.00 48.45           C  
ATOM   1875  CG1 ILE   234      -2.689  -6.529 -12.659  1.00 48.45           C  
ATOM   1876  CG2 ILE   234      -2.014  -7.282 -10.346  1.00 48.45           C  
ATOM   1877  CD1 ILE   234      -1.932  -5.208 -12.650  1.00 48.45           C  
ATOM   1878  N   LEU   235      -5.483  -8.251  -9.487  1.00 47.70           N  
ATOM   1879  CA  LEU   235      -5.728  -8.621  -8.097  1.00 47.70           C  
ATOM   1880  C   LEU   235      -6.422  -9.976  -8.010  1.00 47.70           C  
ATOM   1881  O   LEU   235      -6.153 -10.758  -7.095  1.00 47.70           O  
ATOM   1882  CB  LEU   235      -6.575  -7.554  -7.399  1.00 47.70           C  
ATOM   1883  CG  LEU   235      -5.877  -6.228  -7.091  1.00 47.70           C  
ATOM   1884  CD1 LEU   235      -6.897  -5.181  -6.656  1.00 47.70           C  
ATOM   1885  CD2 LEU   235      -4.812  -6.422  -6.017  1.00 47.70           C  
ATOM   1886  N   LEU   236      -7.255 -10.262  -9.008  1.00 45.51           N  
ATOM   1887  CA  LEU   236      -7.982 -11.527  -9.009  1.00 45.51           C  
ATOM   1888  C   LEU   236      -7.077 -12.674  -9.445  1.00 45.51           C  
ATOM   1889  O   LEU   236      -7.322 -13.831  -9.097  1.00 45.51           O  
ATOM   1890  CB  LEU   236      -9.201 -11.444  -9.932  1.00 45.51           C  
ATOM   1891  CG  LEU   236     -10.404 -10.665  -9.399  1.00 45.51           C  
ATOM   1892  CD1 LEU   236     -11.364 -10.328 -10.535  1.00 45.51           C  
ATOM   1893  CD2 LEU   236     -11.115 -11.459  -8.309  1.00 45.51           C  
ATOM   1894  N   THR   237      -6.170 -12.361 -10.325  1.00 43.43           N  
ATOM   1895  CA  THR   237      -5.310 -13.460 -10.749  1.00 43.43           C  
ATOM   1896  C   THR   237      -4.525 -14.020  -9.566  1.00 43.43           C  
ATOM   1897  O   THR   237      -4.196 -15.207  -9.538  1.00 43.43           O  
ATOM   1898  CB  THR   237      -4.332 -13.012 -11.850  1.00 43.43           C  
ATOM   1899  OG1 THR   237      -4.574 -11.634 -12.164  1.00 43.43           O  
ATOM   1900  CG2 THR   237      -4.507 -13.847 -13.115  1.00 43.43           C  
ATOM   1901  N   LYS   238      -4.561 -13.303  -8.389  1.00 40.50           N  
ATOM   1902  CA  LYS   238      -3.684 -13.800  -7.333  1.00 40.50           C  
ATOM   1903  C   LYS   238      -4.486 -14.490  -6.232  1.00 40.50           C  
ATOM   1904  O   LYS   238      -3.923 -15.215  -5.409  1.00 40.50           O  
ATOM   1905  CB  LYS   238      -2.856 -12.658  -6.741  1.00 40.50           C  
ATOM   1906  CG  LYS   238      -1.716 -12.193  -7.633  1.00 40.50           C  
ATOM   1907  CD  LYS   238      -0.359 -12.478  -7.001  1.00 40.50           C  
ATOM   1908  CE  LYS   238       0.783 -12.059  -7.916  1.00 40.50           C  
ATOM   1909  NZ  LYS   238       2.102 -12.546  -7.414  1.00 40.50           N  
ATOM   1910  N   VAL   239      -5.741 -14.174  -6.192  1.00 35.45           N  
ATOM   1911  CA  VAL   239      -6.478 -14.944  -5.195  1.00 35.45           C  
ATOM   1912  C   VAL   239      -6.584 -16.400  -5.642  1.00 35.45           C  
ATOM   1913  O   VAL   239      -6.755 -17.299  -4.815  1.00 35.45           O  
ATOM   1914  CB  VAL   239      -7.886 -14.357  -4.952  1.00 35.45           C  
ATOM   1915  CG1 VAL   239      -8.563 -15.049  -3.770  1.00 35.45           C  
ATOM   1916  CG2 VAL   239      -7.803 -12.850  -4.717  1.00 35.45           C  
ATOM   1917  N   CYS   240      -6.137 -16.690  -6.835  1.00 27.43           N  
ATOM   1918  CA  CYS   240      -6.344 -18.117  -7.058  1.00 27.43           C  
ATOM   1919  C   CYS   240      -5.107 -18.915  -6.666  1.00 27.43           C  
ATOM   1920  O   CYS   240      -5.124 -20.147  -6.691  1.00 27.43           O  
ATOM   1921  CB  CYS   240      -6.693 -18.385  -8.522  1.00 27.43           C  
ATOM   1922  SG  CYS   240      -8.454 -18.237  -8.890  1.00 27.43           S  
ATOM   1923  N   CYS   241      -4.232 -18.489  -5.821  1.00 23.68           N  
ATOM   1924  CA  CYS   241      -3.258 -19.479  -5.374  1.00 23.68           C  
ATOM   1925  C   CYS   241      -3.600 -19.988  -3.978  1.00 23.68           C  
ATOM   1926  O   CYS   241      -3.334 -21.147  -3.654  1.00 23.68           O  
ATOM   1927  CB  CYS   241      -1.850 -18.886  -5.380  1.00 23.68           C  
ATOM   1928  SG  CYS   241      -1.798 -17.138  -5.833  1.00 23.68           S  
TER    1929      CYS   241                                                       
END   
