# Supplementary material for: The transformative power of transformers in protein structure prediction
Source: Proc Natl Acad Sci U S A. 2023 Jul 31;120(32):e2303499120. doi: 10.1073/pnas.2303499120 (PMC10410766; doi:10.1073/pnas.2303499120)
Supplement: Supplementary file 2 — Dataset S01 (GZ) [file pnas.2303499120.sd01.gz › SI_Data/predicted_structures/OmegaFold/T1120.pdb]

ATOM      1  N   GLY     1     -32.400  18.871  10.268  1.00 21.42           N  
ATOM      2  CA  GLY     1     -31.114  19.256  10.827  1.00 21.42           C  
ATOM      3  C   GLY     1     -30.387  18.107  11.500  1.00 21.42           C  
ATOM      4  O   GLY     1     -30.974  17.379  12.303  1.00 21.42           O  
ATOM      5  N   ALA     2     -30.028  17.072  10.787  1.00 32.89           N  
ATOM      6  CA  ALA     2     -29.309  15.886  11.246  1.00 32.89           C  
ATOM      7  C   ALA     2     -28.610  16.148  12.577  1.00 32.89           C  
ATOM      8  O   ALA     2     -27.705  16.982  12.656  1.00 32.89           O  
ATOM      9  CB  ALA     2     -28.296  15.439  10.195  1.00 32.89           C  
ATOM     10  N   MET     3     -29.244  16.682  13.539  1.00 34.46           N  
ATOM     11  CA  MET     3     -28.824  16.599  14.935  1.00 34.46           C  
ATOM     12  C   MET     3     -27.505  15.845  15.064  1.00 34.46           C  
ATOM     13  O   MET     3     -27.451  14.637  14.826  1.00 34.46           O  
ATOM     14  CB  MET     3     -29.901  15.918  15.782  1.00 34.46           C  
ATOM     15  CG  MET     3     -30.854  16.890  16.460  1.00 34.46           C  
ATOM     16  SD  MET     3     -32.220  16.037  17.339  1.00 34.46           S  
ATOM     17  CE  MET     3     -32.638  17.294  18.578  1.00 34.46           C  
ATOM     18  N   GLY     4     -26.518  16.220  14.286  1.00 38.30           N  
ATOM     19  CA  GLY     4     -25.087  16.049  14.481  1.00 38.30           C  
ATOM     20  C   GLY     4     -24.748  15.031  15.553  1.00 38.30           C  
ATOM     21  O   GLY     4     -25.309  15.066  16.650  1.00 38.30           O  
ATOM     22  N   MET     5     -25.258  13.823  15.395  1.00 38.79           N  
ATOM     23  CA  MET     5     -24.726  12.700  16.161  1.00 38.79           C  
ATOM     24  C   MET     5     -23.963  13.190  17.387  1.00 38.79           C  
ATOM     25  O   MET     5     -23.002  13.951  17.261  1.00 38.79           O  
ATOM     26  CB  MET     5     -23.815  11.835  15.288  1.00 38.79           C  
ATOM     27  CG  MET     5     -24.565  10.970  14.288  1.00 38.79           C  
ATOM     28  SD  MET     5     -23.451   9.849  13.355  1.00 38.79           S  
ATOM     29  CE  MET     5     -22.443   9.195  14.714  1.00 38.79           C  
ATOM     30  N   LYS     6     -24.563  13.836  18.303  1.00 46.60           N  
ATOM     31  CA  LYS     6     -24.026  14.059  19.642  1.00 46.60           C  
ATOM     32  C   LYS     6     -22.816  13.166  19.904  1.00 46.60           C  
ATOM     33  O   LYS     6     -22.947  11.943  19.990  1.00 46.60           O  
ATOM     34  CB  LYS     6     -25.101  13.808  20.700  1.00 46.60           C  
ATOM     35  CG  LYS     6     -25.934  15.035  21.039  1.00 46.60           C  
ATOM     36  CD  LYS     6     -26.886  14.763  22.197  1.00 46.60           C  
ATOM     37  CE  LYS     6     -27.728  15.988  22.530  1.00 46.60           C  
ATOM     38  NZ  LYS     6     -28.684  15.716  23.644  1.00 46.60           N  
ATOM     39  N   ASN     7     -21.828  13.318  19.087  1.00 48.69           N  
ATOM     40  CA  ASN     7     -20.527  12.662  19.159  1.00 48.69           C  
ATOM     41  C   ASN     7     -20.092  12.436  20.604  1.00 48.69           C  
ATOM     42  O   ASN     7     -19.734  13.384  21.305  1.00 48.69           O  
ATOM     43  CB  ASN     7     -19.472  13.479  18.408  1.00 48.69           C  
ATOM     44  CG  ASN     7     -19.469  13.201  16.918  1.00 48.69           C  
ATOM     45  OD1 ASN     7     -20.092  12.243  16.452  1.00 48.69           O  
ATOM     46  ND2 ASN     7     -18.770  14.037  16.160  1.00 48.69           N  
ATOM     47  N   ALA     8     -20.693  11.528  21.271  1.00 53.32           N  
ATOM     48  CA  ALA     8     -20.220  11.153  22.601  1.00 53.32           C  
ATOM     49  C   ALA     8     -18.696  11.150  22.661  1.00 53.32           C  
ATOM     50  O   ALA     8     -18.033  10.667  21.740  1.00 53.32           O  
ATOM     51  CB  ALA     8     -20.768   9.783  22.994  1.00 53.32           C  
ATOM     52  N   PRO     9     -18.167  12.031  23.438  1.00 58.63           N  
ATOM     53  CA  PRO     9     -16.703  11.984  23.465  1.00 58.63           C  
ATOM     54  C   PRO     9     -16.161  10.566  23.624  1.00 58.63           C  
ATOM     55  O   PRO     9     -16.760   9.747  24.326  1.00 58.63           O  
ATOM     56  CB  PRO     9     -16.345  12.845  24.679  1.00 58.63           C  
ATOM     57  CG  PRO     9     -17.650  13.105  25.361  1.00 58.63           C  
ATOM     58  CD  PRO     9     -18.757  12.592  24.485  1.00 58.63           C  
ATOM     59  N   LEU    10     -15.359  10.211  22.654  1.00 71.53           N  
ATOM     60  CA  LEU    10     -14.612   8.965  22.787  1.00 71.53           C  
ATOM     61  C   LEU    10     -13.606   9.054  23.930  1.00 71.53           C  
ATOM     62  O   LEU    10     -13.261  10.151  24.375  1.00 71.53           O  
ATOM     63  CB  LEU    10     -13.888   8.632  21.480  1.00 71.53           C  
ATOM     64  CG  LEU    10     -14.773   8.412  20.252  1.00 71.53           C  
ATOM     65  CD1 LEU    10     -13.939   8.488  18.977  1.00 71.53           C  
ATOM     66  CD2 LEU    10     -15.495   7.072  20.345  1.00 71.53           C  
ATOM     67  N   THR    11     -13.494   8.074  24.686  1.00 73.40           N  
ATOM     68  CA  THR    11     -12.457   7.996  25.709  1.00 73.40           C  
ATOM     69  C   THR    11     -11.333   7.062  25.270  1.00 73.40           C  
ATOM     70  O   THR    11     -11.587   5.930  24.853  1.00 73.40           O  
ATOM     71  CB  THR    11     -13.034   7.513  27.053  1.00 73.40           C  
ATOM     72  OG1 THR    11     -14.193   8.291  27.376  1.00 73.40           O  
ATOM     73  CG2 THR    11     -12.011   7.657  28.174  1.00 73.40           C  
ATOM     74  N   LEU    12     -10.227   7.602  25.095  1.00 71.30           N  
ATOM     75  CA  LEU    12      -9.041   6.785  24.859  1.00 71.30           C  
ATOM     76  C   LEU    12      -8.546   6.157  26.157  1.00 71.30           C  
ATOM     77  O   LEU    12      -8.317   6.860  27.144  1.00 71.30           O  
ATOM     78  CB  LEU    12      -7.928   7.626  24.228  1.00 71.30           C  
ATOM     79  CG  LEU    12      -6.763   6.853  23.608  1.00 71.30           C  
ATOM     80  CD1 LEU    12      -6.904   6.808  22.091  1.00 71.30           C  
ATOM     81  CD2 LEU    12      -5.432   7.480  24.008  1.00 71.30           C  
ATOM     82  N   ASN    13      -8.610   4.924  26.134  1.00 68.51           N  
ATOM     83  CA  ASN    13      -8.179   4.175  27.310  1.00 68.51           C  
ATOM     84  C   ASN    13      -6.718   3.749  27.198  1.00 68.51           C  
ATOM     85  O   ASN    13      -6.363   2.957  26.323  1.00 68.51           O  
ATOM     86  CB  ASN    13      -9.074   2.952  27.526  1.00 68.51           C  
ATOM     87  CG  ASN    13     -10.430   3.315  28.098  1.00 68.51           C  
ATOM     88  OD1 ASN    13     -10.566   4.299  28.830  1.00 68.51           O  
ATOM     89  ND2 ASN    13     -11.444   2.523  27.768  1.00 68.51           N  
ATOM     90  N   PHE    14      -5.983   4.443  27.930  1.00 66.61           N  
ATOM     91  CA  PHE    14      -4.581   4.069  28.068  1.00 66.61           C  
ATOM     92  C   PHE    14      -4.326   3.411  29.419  1.00 66.61           C  
ATOM     93  O   PHE    14      -4.018   4.093  30.399  1.00 66.61           O  
ATOM     94  CB  PHE    14      -3.677   5.294  27.902  1.00 66.61           C  
ATOM     95  CG  PHE    14      -3.108   5.446  26.518  1.00 66.61           C  
ATOM     96  CD1 PHE    14      -1.942   4.783  26.154  1.00 66.61           C  
ATOM     97  CD2 PHE    14      -3.739   6.251  25.579  1.00 66.61           C  
ATOM     98  CE1 PHE    14      -1.412   4.921  24.873  1.00 66.61           C  
ATOM     99  CE2 PHE    14      -3.216   6.394  24.297  1.00 66.61           C  
ATOM    100  CZ  PHE    14      -2.052   5.729  23.947  1.00 66.61           C  
ATOM    101  N   GLY    15      -4.387   2.105  29.407  1.00 63.55           N  
ATOM    102  CA  GLY    15      -4.320   1.473  30.715  1.00 63.55           C  
ATOM    103  C   GLY    15      -5.376   1.981  31.677  1.00 63.55           C  
ATOM    104  O   GLY    15      -6.574   1.846  31.421  1.00 63.55           O  
ATOM    105  N   SER    16      -4.890   2.627  32.727  1.00 66.13           N  
ATOM    106  CA  SER    16      -5.827   3.098  33.742  1.00 66.13           C  
ATOM    107  C   SER    16      -6.230   4.548  33.492  1.00 66.13           C  
ATOM    108  O   SER    16      -6.925   5.154  34.310  1.00 66.13           O  
ATOM    109  CB  SER    16      -5.218   2.963  35.138  1.00 66.13           C  
ATOM    110  OG  SER    16      -3.982   3.652  35.217  1.00 66.13           O  
ATOM    111  N   VAL    17      -5.748   5.074  32.414  1.00 74.88           N  
ATOM    112  CA  VAL    17      -6.022   6.487  32.174  1.00 74.88           C  
ATOM    113  C   VAL    17      -7.076   6.631  31.079  1.00 74.88           C  
ATOM    114  O   VAL    17      -6.957   6.027  30.011  1.00 74.88           O  
ATOM    115  CB  VAL    17      -4.739   7.255  31.784  1.00 74.88           C  
ATOM    116  CG1 VAL    17      -5.051   8.727  31.518  1.00 74.88           C  
ATOM    117  CG2 VAL    17      -3.682   7.119  32.878  1.00 74.88           C  
ATOM    118  N   ARG    18      -7.971   7.445  31.435  1.00 77.59           N  
ATOM    119  CA  ARG    18      -9.025   7.760  30.476  1.00 77.59           C  
ATOM    120  C   ARG    18      -8.928   9.210  30.013  1.00 77.59           C  
ATOM    121  O   ARG    18      -8.973  10.133  30.830  1.00 77.59           O  
ATOM    122  CB  ARG    18     -10.404   7.496  31.084  1.00 77.59           C  
ATOM    123  CG  ARG    18     -10.674   6.029  31.382  1.00 77.59           C  
ATOM    124  CD  ARG    18     -12.080   5.814  31.926  1.00 77.59           C  
ATOM    125  NE  ARG    18     -12.439   4.399  31.946  1.00 77.59           N  
ATOM    126  CZ  ARG    18     -13.291   3.846  32.805  1.00 77.59           C  
ATOM    127  NH1 ARG    18     -13.890   4.581  33.735  1.00 77.59           N  
ATOM    128  NH2 ARG    18     -13.546   2.547  32.734  1.00 77.59           N  
ATOM    129  N   LEU    19      -8.733   9.339  28.695  1.00 84.04           N  
ATOM    130  CA  LEU    19      -8.640  10.680  28.127  1.00 84.04           C  
ATOM    131  C   LEU    19      -9.790  10.942  27.160  1.00 84.04           C  
ATOM    132  O   LEU    19      -9.986  10.190  26.203  1.00 84.04           O  
ATOM    133  CB  LEU    19      -7.301  10.865  27.407  1.00 84.04           C  
ATOM    134  CG  LEU    19      -6.049  10.832  28.286  1.00 84.04           C  
ATOM    135  CD1 LEU    19      -4.804  10.642  27.426  1.00 84.04           C  
ATOM    136  CD2 LEU    19      -5.944  12.108  29.115  1.00 84.04           C  
ATOM    137  N   PRO    20     -10.533  11.937  27.491  1.00 87.36           N  
ATOM    138  CA  PRO    20     -11.537  12.298  26.487  1.00 87.36           C  
ATOM    139  C   PRO    20     -10.918  12.681  25.144  1.00 87.36           C  
ATOM    140  O   PRO    20      -9.883  13.351  25.106  1.00 87.36           O  
ATOM    141  CB  PRO    20     -12.252  13.495  27.119  1.00 87.36           C  
ATOM    142  CG  PRO    20     -11.925  13.410  28.575  1.00 87.36           C  
ATOM    143  CD  PRO    20     -10.567  12.785  28.723  1.00 87.36           C  
ATOM    144  N   VAL    21     -11.452  12.128  24.049  1.00 85.03           N  
ATOM    145  CA  VAL    21     -10.954  12.378  22.700  1.00 85.03           C  
ATOM    146  C   VAL    21     -12.083  12.914  21.823  1.00 85.03           C  
ATOM    147  O   VAL    21     -13.239  12.509  21.971  1.00 85.03           O  
ATOM    148  CB  VAL    21     -10.351  11.101  22.072  1.00 85.03           C  
ATOM    149  CG1 VAL    21      -9.639  11.429  20.761  1.00 85.03           C  
ATOM    150  CG2 VAL    21      -9.392  10.427  23.052  1.00 85.03           C  
ATOM    151  N   SER    22     -11.779  13.881  21.035  1.00 84.11           N  
ATOM    152  CA  SER    22     -12.745  14.389  20.066  1.00 84.11           C  
ATOM    153  C   SER    22     -13.003  13.373  18.959  1.00 84.11           C  
ATOM    154  O   SER    22     -12.333  12.341  18.887  1.00 84.11           O  
ATOM    155  CB  SER    22     -12.254  15.704  19.459  1.00 84.11           C  
ATOM    156  OG  SER    22     -11.124  15.485  18.632  1.00 84.11           O  
ATOM    157  N   ALA    23     -13.990  13.653  18.162  1.00 77.34           N  
ATOM    158  CA  ALA    23     -14.384  12.747  17.086  1.00 77.34           C  
ATOM    159  C   ALA    23     -13.238  12.533  16.102  1.00 77.34           C  
ATOM    160  O   ALA    23     -13.111  11.457  15.511  1.00 77.34           O  
ATOM    161  CB  ALA    23     -15.612  13.288  16.358  1.00 77.34           C  
ATOM    162  N   ASP    24     -12.435  13.571  15.985  1.00 76.74           N  
ATOM    163  CA  ASP    24     -11.348  13.411  15.024  1.00 76.74           C  
ATOM    164  C   ASP    24     -10.062  12.970  15.719  1.00 76.74           C  
ATOM    165  O   ASP    24      -8.977  13.056  15.140  1.00 76.74           O  
ATOM    166  CB  ASP    24     -11.112  14.715  14.259  1.00 76.74           C  
ATOM    167  CG  ASP    24     -10.943  15.917  15.173  1.00 76.74           C  
ATOM    168  OD1 ASP    24     -11.236  15.809  16.383  1.00 76.74           O  
ATOM    169  OD2 ASP    24     -10.516  16.982  14.677  1.00 76.74           O  
ATOM    170  N   GLY    25     -10.195  12.677  16.980  1.00 79.50           N  
ATOM    171  CA  GLY    25      -9.105  11.964  17.627  1.00 79.50           C  
ATOM    172  C   GLY    25      -8.189  12.872  18.425  1.00 79.50           C  
ATOM    173  O   GLY    25      -7.086  12.472  18.804  1.00 79.50           O  
ATOM    174  N   LEU    26      -8.544  14.144  18.627  1.00 84.92           N  
ATOM    175  CA  LEU    26      -7.701  15.014  19.441  1.00 84.92           C  
ATOM    176  C   LEU    26      -8.035  14.864  20.921  1.00 84.92           C  
ATOM    177  O   LEU    26      -9.187  14.609  21.280  1.00 84.92           O  
ATOM    178  CB  LEU    26      -7.869  16.475  19.014  1.00 84.92           C  
ATOM    179  CG  LEU    26      -7.179  16.884  17.711  1.00 84.92           C  
ATOM    180  CD1 LEU    26      -8.167  16.836  16.550  1.00 84.92           C  
ATOM    181  CD2 LEU    26      -6.568  18.275  17.844  1.00 84.92           C  
ATOM    182  N   LEU    27      -6.964  15.024  21.731  1.00 90.60           N  
ATOM    183  CA  LEU    27      -7.121  14.837  23.169  1.00 90.60           C  
ATOM    184  C   LEU    27      -7.643  16.109  23.829  1.00 90.60           C  
ATOM    185  O   LEU    27      -7.322  17.217  23.392  1.00 90.60           O  
ATOM    186  CB  LEU    27      -5.791  14.428  23.805  1.00 90.60           C  
ATOM    187  CG  LEU    27      -5.124  13.175  23.235  1.00 90.60           C  
ATOM    188  CD1 LEU    27      -3.748  12.974  23.862  1.00 90.60           C  
ATOM    189  CD2 LEU    27      -6.004  11.950  23.462  1.00 90.60           C  
ATOM    190  N   HIS    28      -8.511  15.868  24.855  1.00 91.24           N  
ATOM    191  CA  HIS    28      -8.972  16.960  25.704  1.00 91.24           C  
ATOM    192  C   HIS    28      -7.815  17.584  26.476  1.00 91.24           C  
ATOM    193  O   HIS    28      -7.265  16.963  27.389  1.00 91.24           O  
ATOM    194  CB  HIS    28     -10.046  16.467  26.675  1.00 91.24           C  
ATOM    195  CG  HIS    28     -10.668  17.558  27.486  1.00 91.24           C  
ATOM    196  ND1 HIS    28     -10.757  17.506  28.860  1.00 91.24           N  
ATOM    197  CD2 HIS    28     -11.230  18.732  27.114  1.00 91.24           C  
ATOM    198  CE1 HIS    28     -11.349  18.604  29.299  1.00 91.24           C  
ATOM    199  NE2 HIS    28     -11.646  19.364  28.259  1.00 91.24           N  
ATOM    200  N   ALA    29      -7.426  18.835  26.185  1.00 91.66           N  
ATOM    201  CA  ALA    29      -6.191  19.467  26.642  1.00 91.66           C  
ATOM    202  C   ALA    29      -6.178  19.612  28.161  1.00 91.66           C  
ATOM    203  O   ALA    29      -5.186  19.278  28.814  1.00 91.66           O  
ATOM    204  CB  ALA    29      -6.015  20.831  25.979  1.00 91.66           C  
ATOM    205  N   PRO    30      -7.265  20.117  28.796  1.00 90.58           N  
ATOM    206  CA  PRO    30      -7.233  20.236  30.255  1.00 90.58           C  
ATOM    207  C   PRO    30      -6.929  18.911  30.949  1.00 90.58           C  
ATOM    208  O   PRO    30      -6.157  18.876  31.910  1.00 90.58           O  
ATOM    209  CB  PRO    30      -8.643  20.723  30.600  1.00 90.58           C  
ATOM    210  CG  PRO    30      -9.064  21.541  29.422  1.00 90.58           C  
ATOM    211  CD  PRO    30      -8.567  20.869  28.174  1.00 90.58           C  
ATOM    212  N   THR    31      -7.549  17.808  30.422  1.00 90.73           N  
ATOM    213  CA  THR    31      -7.246  16.498  30.987  1.00 90.73           C  
ATOM    214  C   THR    31      -5.792  16.118  30.720  1.00 90.73           C  
ATOM    215  O   THR    31      -5.112  15.587  31.601  1.00 90.73           O  
ATOM    216  CB  THR    31      -8.177  15.413  30.415  1.00 90.73           C  
ATOM    217  OG1 THR    31      -9.540  15.812  30.606  1.00 90.73           O  
ATOM    218  CG2 THR    31      -7.950  14.073  31.107  1.00 90.73           C  
ATOM    219  N   ALA    32      -5.332  16.452  29.533  1.00 91.02           N  
ATOM    220  CA  ALA    32      -3.943  16.181  29.169  1.00 91.02           C  
ATOM    221  C   ALA    32      -2.981  16.949  30.071  1.00 91.02           C  
ATOM    222  O   ALA    32      -1.963  16.406  30.508  1.00 91.02           O  
ATOM    223  CB  ALA    32      -3.697  16.540  27.706  1.00 91.02           C  
ATOM    224  N   GLN    33      -3.314  18.218  30.349  1.00 92.61           N  
ATOM    225  CA  GLN    33      -2.520  19.052  31.245  1.00 92.61           C  
ATOM    226  C   GLN    33      -2.371  18.400  32.616  1.00 92.61           C  
ATOM    227  O   GLN    33      -1.270  18.348  33.168  1.00 92.61           O  
ATOM    228  CB  GLN    33      -3.152  20.438  31.389  1.00 92.61           C  
ATOM    229  CG  GLN    33      -2.400  21.361  32.338  1.00 92.61           C  
ATOM    230  CD  GLN    33      -3.066  22.715  32.490  1.00 92.61           C  
ATOM    231  OE1 GLN    33      -3.940  23.084  31.700  1.00 92.61           O  
ATOM    232  NE2 GLN    33      -2.658  23.466  33.507  1.00 92.61           N  
ATOM    233  N   GLN    34      -3.480  17.890  33.135  1.00 91.96           N  
ATOM    234  CA  GLN    34      -3.451  17.223  34.432  1.00 91.96           C  
ATOM    235  C   GLN    34      -2.558  15.986  34.395  1.00 91.96           C  
ATOM    236  O   GLN    34      -1.767  15.757  35.313  1.00 91.96           O  
ATOM    237  CB  GLN    34      -4.864  16.837  34.870  1.00 91.96           C  
ATOM    238  CG  GLN    34      -5.730  18.025  35.271  1.00 91.96           C  
ATOM    239  CD  GLN    34      -7.134  17.617  35.678  1.00 91.96           C  
ATOM    240  OE1 GLN    34      -7.533  16.461  35.506  1.00 91.96           O  
ATOM    241  NE2 GLN    34      -7.892  18.564  36.219  1.00 91.96           N  
ATOM    242  N   GLN    35      -2.609  15.314  33.239  1.00 91.73           N  
ATOM    243  CA  GLN    35      -1.882  14.055  33.110  1.00 91.73           C  
ATOM    244  C   GLN    35      -0.382  14.297  32.973  1.00 91.73           C  
ATOM    245  O   GLN    35       0.423  13.401  33.232  1.00 91.73           O  
ATOM    246  CB  GLN    35      -2.397  13.258  31.910  1.00 91.73           C  
ATOM    247  CG  GLN    35      -3.816  12.734  32.084  1.00 91.73           C  
ATOM    248  CD  GLN    35      -3.951  11.783  33.258  1.00 91.73           C  
ATOM    249  OE1 GLN    35      -3.087  10.929  33.485  1.00 91.73           O  
ATOM    250  NE2 GLN    35      -5.036  11.922  34.012  1.00 91.73           N  
ATOM    251  N   LEU    36      -0.028  15.488  32.561  1.00 92.87           N  
ATOM    252  CA  LEU    36       1.385  15.800  32.378  1.00 92.87           C  
ATOM    253  C   LEU    36       1.949  16.509  33.605  1.00 92.87           C  
ATOM    254  O   LEU    36       3.154  16.763  33.681  1.00 92.87           O  
ATOM    255  CB  LEU    36       1.586  16.669  31.134  1.00 92.87           C  
ATOM    256  CG  LEU    36       1.346  15.989  29.785  1.00 92.87           C  
ATOM    257  CD1 LEU    36       1.407  17.013  28.657  1.00 92.87           C  
ATOM    258  CD2 LEU    36       2.363  14.875  29.559  1.00 92.87           C  
ATOM    259  N   GLY    37       1.008  16.830  34.581  1.00 94.14           N  
ATOM    260  CA  GLY    37       1.455  17.482  35.801  1.00 94.14           C  
ATOM    261  C   GLY    37       1.902  18.915  35.582  1.00 94.14           C  
ATOM    262  O   GLY    37       2.875  19.368  36.189  1.00 94.14           O  
ATOM    263  N   LEU    38       1.341  19.502  34.524  1.00 91.94           N  
ATOM    264  CA  LEU    38       1.693  20.886  34.228  1.00 91.94           C  
ATOM    265  C   LEU    38       1.120  21.830  35.280  1.00 91.94           C  
ATOM    266  O   LEU    38      -0.060  21.738  35.625  1.00 91.94           O  
ATOM    267  CB  LEU    38       1.186  21.283  32.839  1.00 91.94           C  
ATOM    268  CG  LEU    38       1.992  20.763  31.649  1.00 91.94           C  
ATOM    269  CD1 LEU    38       1.202  20.938  30.356  1.00 91.94           C  
ATOM    270  CD2 LEU    38       3.337  21.476  31.560  1.00 91.94           C  
ATOM    271  N   THR    39       1.962  22.605  35.845  1.00 90.11           N  
ATOM    272  CA  THR    39       1.494  23.583  36.821  1.00 90.11           C  
ATOM    273  C   THR    39       1.189  24.917  36.146  1.00 90.11           C  
ATOM    274  O   THR    39       0.379  25.701  36.645  1.00 90.11           O  
ATOM    275  CB  THR    39       2.530  23.795  37.940  1.00 90.11           C  
ATOM    276  OG1 THR    39       3.787  24.158  37.356  1.00 90.11           O  
ATOM    277  CG2 THR    39       2.713  22.527  38.767  1.00 90.11           C  
ATOM    278  N   GLN    40       1.917  25.154  35.017  1.00 89.34           N  
ATOM    279  CA  GLN    40       1.579  26.360  34.268  1.00 89.34           C  
ATOM    280  C   GLN    40       0.306  26.160  33.450  1.00 89.34           C  
ATOM    281  O   GLN    40      -0.189  25.037  33.326  1.00 89.34           O  
ATOM    282  CB  GLN    40       2.734  26.764  33.350  1.00 89.34           C  
ATOM    283  CG  GLN    40       3.028  25.754  32.249  1.00 89.34           C  
ATOM    284  CD  GLN    40       4.273  26.098  31.454  1.00 89.34           C  
ATOM    285  OE1 GLN    40       5.254  26.609  32.003  1.00 89.34           O  
ATOM    286  NE2 GLN    40       4.243  25.820  30.155  1.00 89.34           N  
ATOM    287  N   SER    41      -0.270  27.267  32.958  1.00 89.24           N  
ATOM    288  CA  SER    41      -1.441  27.140  32.096  1.00 89.24           C  
ATOM    289  C   SER    41      -1.102  26.395  30.809  1.00 89.24           C  
ATOM    290  O   SER    41       0.044  26.421  30.354  1.00 89.24           O  
ATOM    291  CB  SER    41      -2.013  28.518  31.761  1.00 89.24           C  
ATOM    292  OG  SER    41      -1.149  29.222  30.886  1.00 89.24           O  
ATOM    293  N   TRP    42      -2.088  25.709  30.302  1.00 89.38           N  
ATOM    294  CA  TRP    42      -1.918  24.996  29.040  1.00 89.38           C  
ATOM    295  C   TRP    42      -1.457  25.942  27.937  1.00 89.38           C  
ATOM    296  O   TRP    42      -0.569  25.604  27.151  1.00 89.38           O  
ATOM    297  CB  TRP    42      -3.225  24.311  28.629  1.00 89.38           C  
ATOM    298  CG  TRP    42      -3.102  23.442  27.414  1.00 89.38           C  
ATOM    299  CD1 TRP    42      -3.603  23.693  26.167  1.00 89.38           C  
ATOM    300  CD2 TRP    42      -2.436  22.179  27.332  1.00 89.38           C  
ATOM    301  NE1 TRP    42      -3.289  22.661  25.314  1.00 89.38           N  
ATOM    302  CE2 TRP    42      -2.574  21.720  26.004  1.00 89.38           C  
ATOM    303  CE3 TRP    42      -1.735  21.389  28.254  1.00 89.38           C  
ATOM    304  CZ2 TRP    42      -2.035  20.504  25.574  1.00 89.38           C  
ATOM    305  CZ3 TRP    42      -1.200  20.180  27.825  1.00 89.38           C  
ATOM    306  CH2 TRP    42      -1.355  19.752  26.496  1.00 89.38           C  
ATOM    307  N   GLU    43      -1.985  27.121  27.895  1.00 89.24           N  
ATOM    308  CA  GLU    43      -1.607  28.132  26.912  1.00 89.24           C  
ATOM    309  C   GLU    43      -0.128  28.488  27.027  1.00 89.24           C  
ATOM    310  O   GLU    43       0.576  28.573  26.019  1.00 89.24           O  
ATOM    311  CB  GLU    43      -2.465  29.389  27.077  1.00 89.24           C  
ATOM    312  CG  GLU    43      -3.920  29.199  26.672  1.00 89.24           C  
ATOM    313  CD  GLU    43      -4.792  28.671  27.800  1.00 89.24           C  
ATOM    314  OE1 GLU    43      -5.985  28.378  27.558  1.00 89.24           O  
ATOM    315  OE2 GLU    43      -4.279  28.550  28.934  1.00 89.24           O  
ATOM    316  N   ALA    44       0.301  28.648  28.233  1.00 91.38           N  
ATOM    317  CA  ALA    44       1.710  28.960  28.462  1.00 91.38           C  
ATOM    318  C   ALA    44       2.607  27.819  27.990  1.00 91.38           C  
ATOM    319  O   ALA    44       3.656  28.055  27.386  1.00 91.38           O  
ATOM    320  CB  ALA    44       1.958  29.251  29.940  1.00 91.38           C  
ATOM    321  N   ALA    45       2.136  26.611  28.212  1.00 89.89           N  
ATOM    322  CA  ALA    45       2.916  25.446  27.803  1.00 89.89           C  
ATOM    323  C   ALA    45       3.016  25.358  26.283  1.00 89.89           C  
ATOM    324  O   ALA    45       4.081  25.054  25.741  1.00 89.89           O  
ATOM    325  CB  ALA    45       2.298  24.168  28.367  1.00 89.89           C  
ATOM    326  N   LEU    46       1.915  25.671  25.612  1.00 87.61           N  
ATOM    327  CA  LEU    46       1.928  25.619  24.154  1.00 87.61           C  
ATOM    328  C   LEU    46       2.919  26.627  23.583  1.00 87.61           C  
ATOM    329  O   LEU    46       3.709  26.294  22.696  1.00 87.61           O  
ATOM    330  CB  LEU    46       0.529  25.889  23.596  1.00 87.61           C  
ATOM    331  CG  LEU    46      -0.521  24.805  23.844  1.00 87.61           C  
ATOM    332  CD1 LEU    46      -1.870  25.233  23.275  1.00 87.61           C  
ATOM    333  CD2 LEU    46      -0.075  23.479  23.237  1.00 87.61           C  
ATOM    334  N   VAL    47       2.851  27.850  24.137  1.00 89.35           N  
ATOM    335  CA  VAL    47       3.711  28.918  23.639  1.00 89.35           C  
ATOM    336  C   VAL    47       5.175  28.555  23.874  1.00 89.35           C  
ATOM    337  O   VAL    47       6.002  28.664  22.965  1.00 89.35           O  
ATOM    338  CB  VAL    47       3.383  30.271  24.310  1.00 89.35           C  
ATOM    339  CG1 VAL    47       4.439  31.317  23.961  1.00 89.35           C  
ATOM    340  CG2 VAL    47       1.994  30.750  23.894  1.00 89.35           C  
ATOM    341  N   GLU    48       5.420  28.008  25.044  1.00 89.90           N  
ATOM    342  CA  GLU    48       6.794  27.684  25.418  1.00 89.90           C  
ATOM    343  C   GLU    48       7.371  26.600  24.511  1.00 89.90           C  
ATOM    344  O   GLU    48       8.546  26.654  24.142  1.00 89.90           O  
ATOM    345  CB  GLU    48       6.862  27.237  26.881  1.00 89.90           C  
ATOM    346  CG  GLU    48       8.263  26.866  27.346  1.00 89.90           C  
ATOM    347  CD  GLU    48       8.329  26.504  28.821  1.00 89.90           C  
ATOM    348  OE1 GLU    48       9.423  26.140  29.308  1.00 89.90           O  
ATOM    349  OE2 GLU    48       7.278  26.584  29.494  1.00 89.90           O  
ATOM    350  N   HIS    49       6.459  25.716  24.001  1.00 86.57           N  
ATOM    351  CA  HIS    49       7.005  24.577  23.273  1.00 86.57           C  
ATOM    352  C   HIS    49       6.646  24.645  21.792  1.00 86.57           C  
ATOM    353  O   HIS    49       6.846  23.677  21.055  1.00 86.57           O  
ATOM    354  CB  HIS    49       6.500  23.264  23.875  1.00 86.57           C  
ATOM    355  CG  HIS    49       7.035  22.988  25.245  1.00 86.57           C  
ATOM    356  ND1 HIS    49       8.329  22.571  25.468  1.00 86.57           N  
ATOM    357  CD2 HIS    49       6.448  23.073  26.462  1.00 86.57           C  
ATOM    358  CE1 HIS    49       8.516  22.410  26.768  1.00 86.57           C  
ATOM    359  NE2 HIS    49       7.390  22.709  27.393  1.00 86.57           N  
ATOM    360  N   GLY    50       6.000  25.792  21.422  1.00 86.22           N  
ATOM    361  CA  GLY    50       5.742  26.068  20.018  1.00 86.22           C  
ATOM    362  C   GLY    50       4.663  25.182  19.424  1.00 86.22           C  
ATOM    363  O   GLY    50       4.814  24.672  18.313  1.00 86.22           O  
ATOM    364  N   LEU    51       3.682  24.867  20.242  1.00 85.56           N  
ATOM    365  CA  LEU    51       2.610  24.004  19.759  1.00 85.56           C  
ATOM    366  C   LEU    51       1.369  24.821  19.413  1.00 85.56           C  
ATOM    367  O   LEU    51       1.124  25.869  20.013  1.00 85.56           O  
ATOM    368  CB  LEU    51       2.261  22.944  20.807  1.00 85.56           C  
ATOM    369  CG  LEU    51       3.379  21.971  21.186  1.00 85.56           C  
ATOM    370  CD1 LEU    51       2.954  21.111  22.372  1.00 85.56           C  
ATOM    371  CD2 LEU    51       3.755  21.099  19.993  1.00 85.56           C  
ATOM    372  N   PRO    52       0.683  24.343  18.394  1.00 85.55           N  
ATOM    373  CA  PRO    52      -0.504  25.096  17.984  1.00 85.55           C  
ATOM    374  C   PRO    52      -1.658  24.964  18.976  1.00 85.55           C  
ATOM    375  O   PRO    52      -1.778  23.942  19.656  1.00 85.55           O  
ATOM    376  CB  PRO    52      -0.870  24.470  16.635  1.00 85.55           C  
ATOM    377  CG  PRO    52      -0.398  23.055  16.730  1.00 85.55           C  
ATOM    378  CD  PRO    52       0.850  23.023  17.566  1.00 85.55           C  
ATOM    379  N   GLU    53      -2.363  26.045  19.103  1.00 87.99           N  
ATOM    380  CA  GLU    53      -3.617  26.046  19.851  1.00 87.99           C  
ATOM    381  C   GLU    53      -4.773  25.546  18.990  1.00 87.99           C  
ATOM    382  O   GLU    53      -4.989  26.042  17.882  1.00 87.99           O  
ATOM    383  CB  GLU    53      -3.925  27.448  20.383  1.00 87.99           C  
ATOM    384  CG  GLU    53      -4.987  27.473  21.472  1.00 87.99           C  
ATOM    385  CD  GLU    53      -5.179  28.848  22.092  1.00 87.99           C  
ATOM    386  OE1 GLU    53      -5.833  28.949  23.155  1.00 87.99           O  
ATOM    387  OE2 GLU    53      -4.671  29.833  21.510  1.00 87.99           O  
ATOM    388  N   THR    54      -5.457  24.519  19.456  1.00 89.63           N  
ATOM    389  CA  THR    54      -6.571  23.880  18.766  1.00 89.63           C  
ATOM    390  C   THR    54      -7.755  23.691  19.709  1.00 89.63           C  
ATOM    391  O   THR    54      -7.575  23.545  20.919  1.00 89.63           O  
ATOM    392  CB  THR    54      -6.156  22.517  18.179  1.00 89.63           C  
ATOM    393  OG1 THR    54      -4.929  22.669  17.454  1.00 89.63           O  
ATOM    394  CG2 THR    54      -7.226  21.977  17.236  1.00 89.63           C  
ATOM    395  N   TYR    55      -8.973  23.791  19.176  1.00 89.91           N  
ATOM    396  CA  TYR    55     -10.185  23.586  19.960  1.00 89.91           C  
ATOM    397  C   TYR    55     -11.097  22.561  19.296  1.00 89.91           C  
ATOM    398  O   TYR    55     -11.227  22.539  18.070  1.00 89.91           O  
ATOM    399  CB  TYR    55     -10.935  24.909  20.147  1.00 89.91           C  
ATOM    400  CG  TYR    55     -10.164  25.937  20.939  1.00 89.91           C  
ATOM    401  CD1 TYR    55     -10.388  26.105  22.303  1.00 89.91           C  
ATOM    402  CD2 TYR    55      -9.212  26.743  20.324  1.00 89.91           C  
ATOM    403  CE1 TYR    55      -9.681  27.052  23.037  1.00 89.91           C  
ATOM    404  CE2 TYR    55      -8.499  27.693  21.047  1.00 89.91           C  
ATOM    405  CZ  TYR    55      -8.740  27.840  22.401  1.00 89.91           C  
ATOM    406  OH  TYR    55      -8.038  28.780  23.122  1.00 89.91           O  
ATOM    407  N   ARG    56     -11.615  21.675  20.137  1.00 90.34           N  
ATOM    408  CA  ARG    56     -12.591  20.696  19.670  1.00 90.34           C  
ATOM    409  C   ARG    56     -13.738  20.550  20.664  1.00 90.34           C  
ATOM    410  O   ARG    56     -13.590  20.877  21.843  1.00 90.34           O  
ATOM    411  CB  ARG    56     -11.923  19.339  19.436  1.00 90.34           C  
ATOM    412  CG  ARG    56     -10.878  19.349  18.332  1.00 90.34           C  
ATOM    413  CD  ARG    56     -11.512  19.504  16.957  1.00 90.34           C  
ATOM    414  NE  ARG    56     -10.528  19.349  15.889  1.00 90.34           N  
ATOM    415  CZ  ARG    56      -9.767  20.330  15.410  1.00 90.34           C  
ATOM    416  NH1 ARG    56      -9.864  21.562  15.898  1.00 90.34           N  
ATOM    417  NH2 ARG    56      -8.904  20.078  14.437  1.00 90.34           N  
ATOM    418  N   ASP    57     -14.923  20.087  20.197  1.00 85.73           N  
ATOM    419  CA  ASP    57     -16.096  19.826  21.025  1.00 85.73           C  
ATOM    420  C   ASP    57     -16.010  18.450  21.682  1.00 85.73           C  
ATOM    421  O   ASP    57     -15.932  17.431  20.993  1.00 85.73           O  
ATOM    422  CB  ASP    57     -17.375  19.932  20.193  1.00 85.73           C  
ATOM    423  CG  ASP    57     -18.636  19.921  21.039  1.00 85.73           C  
ATOM    424  OD1 ASP    57     -18.577  19.508  22.217  1.00 85.73           O  
ATOM    425  OD2 ASP    57     -19.699  20.328  20.522  1.00 85.73           O  
ATOM    426  N   PHE    58     -16.053  18.458  22.955  1.00 83.85           N  
ATOM    427  CA  PHE    58     -16.013  17.216  23.717  1.00 83.85           C  
ATOM    428  C   PHE    58     -17.352  16.953  24.395  1.00 83.85           C  
ATOM    429  O   PHE    58     -17.410  16.283  25.429  1.00 83.85           O  
ATOM    430  CB  PHE    58     -14.895  17.262  24.764  1.00 83.85           C  
ATOM    431  CG  PHE    58     -13.512  17.300  24.173  1.00 83.85           C  
ATOM    432  CD1 PHE    58     -12.809  16.125  23.937  1.00 83.85           C  
ATOM    433  CD2 PHE    58     -12.914  18.512  23.853  1.00 83.85           C  
ATOM    434  CE1 PHE    58     -11.528  16.158  23.390  1.00 83.85           C  
ATOM    435  CE2 PHE    58     -11.635  18.553  23.306  1.00 83.85           C  
ATOM    436  CZ  PHE    58     -10.943  17.374  23.076  1.00 83.85           C  
ATOM    437  N   GLY    59     -18.400  17.689  23.994  1.00 82.96           N  
ATOM    438  CA  GLY    59     -19.736  17.460  24.521  1.00 82.96           C  
ATOM    439  C   GLY    59     -20.313  18.671  25.230  1.00 82.96           C  
ATOM    440  O   GLY    59     -21.512  18.719  25.511  1.00 82.96           O  
ATOM    441  N   ALA    60     -19.487  19.620  25.551  1.00 78.52           N  
ATOM    442  CA  ALA    60     -19.968  20.769  26.315  1.00 78.52           C  
ATOM    443  C   ALA    60     -19.584  22.080  25.635  1.00 78.52           C  
ATOM    444  O   ALA    60     -19.563  23.135  26.274  1.00 78.52           O  
ATOM    445  CB  ALA    60     -19.418  20.730  27.739  1.00 78.52           C  
ATOM    446  N   GLY    61     -19.043  21.970  24.378  1.00 80.86           N  
ATOM    447  CA  GLY    61     -18.580  23.117  23.613  1.00 80.86           C  
ATOM    448  C   GLY    61     -17.104  23.050  23.269  1.00 80.86           C  
ATOM    449  O   GLY    61     -16.426  22.078  23.609  1.00 80.86           O  
ATOM    450  N   PRO    62     -16.704  24.088  22.512  1.00 87.71           N  
ATOM    451  CA  PRO    62     -15.297  24.003  22.111  1.00 87.71           C  
ATOM    452  C   PRO    62     -14.338  24.149  23.290  1.00 87.71           C  
ATOM    453  O   PRO    62     -14.487  25.067  24.101  1.00 87.71           O  
ATOM    454  CB  PRO    62     -15.139  25.168  21.130  1.00 87.71           C  
ATOM    455  CG  PRO    62     -16.529  25.665  20.901  1.00 87.71           C  
ATOM    456  CD  PRO    62     -17.421  25.101  21.970  1.00 87.71           C  
ATOM    457  N   GLU    63     -13.487  23.194  23.451  1.00 91.10           N  
ATOM    458  CA  GLU    63     -12.422  23.210  24.449  1.00 91.10           C  
ATOM    459  C   GLU    63     -11.061  22.956  23.808  1.00 91.10           C  
ATOM    460  O   GLU    63     -10.980  22.423  22.700  1.00 91.10           O  
ATOM    461  CB  GLU    63     -12.692  22.169  25.540  1.00 91.10           C  
ATOM    462  CG  GLU    63     -13.942  22.449  26.360  1.00 91.10           C  
ATOM    463  CD  GLU    63     -14.101  21.514  27.549  1.00 91.10           C  
ATOM    464  OE1 GLU    63     -13.634  21.858  28.658  1.00 91.10           O  
ATOM    465  OE2 GLU    63     -14.697  20.428  27.368  1.00 91.10           O  
ATOM    466  N   ALA    64     -10.074  23.408  24.465  1.00 92.99           N  
ATOM    467  CA  ALA    64      -8.716  23.209  23.966  1.00 92.99           C  
ATOM    468  C   ALA    64      -8.420  21.727  23.758  1.00 92.99           C  
ATOM    469  O   ALA    64      -8.869  20.882  24.536  1.00 92.99           O  
ATOM    470  CB  ALA    64      -7.701  23.822  24.928  1.00 92.99           C  
ATOM    471  N   ALA    65      -7.769  21.449  22.638  1.00 92.44           N  
ATOM    472  CA  ALA    65      -7.434  20.082  22.249  1.00 92.44           C  
ATOM    473  C   ALA    65      -5.976  19.979  21.808  1.00 92.44           C  
ATOM    474  O   ALA    65      -5.347  20.988  21.481  1.00 92.44           O  
ATOM    475  CB  ALA    65      -8.359  19.605  21.132  1.00 92.44           C  
ATOM    476  N   VAL    66      -5.404  18.789  21.910  1.00 91.15           N  
ATOM    477  CA  VAL    66      -4.032  18.548  21.477  1.00 91.15           C  
ATOM    478  C   VAL    66      -3.949  17.211  20.744  1.00 91.15           C  
ATOM    479  O   VAL    66      -4.662  16.264  21.084  1.00 91.15           O  
ATOM    480  CB  VAL    66      -3.049  18.564  22.669  1.00 91.15           C  
ATOM    481  CG1 VAL    66      -3.364  17.431  23.644  1.00 91.15           C  
ATOM    482  CG2 VAL    66      -1.608  18.463  22.174  1.00 91.15           C  
ATOM    483  N   SER    67      -3.163  17.181  19.687  1.00 87.19           N  
ATOM    484  CA  SER    67      -2.958  15.909  19.002  1.00 87.19           C  
ATOM    485  C   SER    67      -2.159  14.939  19.865  1.00 87.19           C  
ATOM    486  O   SER    67      -1.454  15.355  20.787  1.00 87.19           O  
ATOM    487  CB  SER    67      -2.243  16.127  17.668  1.00 87.19           C  
ATOM    488  OG  SER    67      -0.884  16.473  17.877  1.00 87.19           O  
ATOM    489  N   VAL    68      -2.214  13.682  19.544  1.00 84.53           N  
ATOM    490  CA  VAL    68      -1.481  12.673  20.302  1.00 84.53           C  
ATOM    491  C   VAL    68       0.021  12.892  20.136  1.00 84.53           C  
ATOM    492  O   VAL    68       0.765  12.905  21.119  1.00 84.53           O  
ATOM    493  CB  VAL    68      -1.863  11.243  19.861  1.00 84.53           C  
ATOM    494  CG1 VAL    68      -0.928  10.214  20.495  1.00 84.53           C  
ATOM    495  CG2 VAL    68      -3.316  10.943  20.223  1.00 84.53           C  
ATOM    496  N   PRO    69       0.510  13.126  18.906  1.00 84.03           N  
ATOM    497  CA  PRO    69       1.951  13.360  18.786  1.00 84.03           C  
ATOM    498  C   PRO    69       2.421  14.569  19.592  1.00 84.03           C  
ATOM    499  O   PRO    69       3.488  14.528  20.209  1.00 84.03           O  
ATOM    500  CB  PRO    69       2.146  13.595  17.286  1.00 84.03           C  
ATOM    501  CG  PRO    69       1.029  12.846  16.634  1.00 84.03           C  
ATOM    502  CD  PRO    69      -0.186  12.941  17.512  1.00 84.03           C  
ATOM    503  N   ASP    70       1.640  15.658  19.625  1.00 87.10           N  
ATOM    504  CA  ASP    70       2.013  16.842  20.393  1.00 87.10           C  
ATOM    505  C   ASP    70       1.987  16.555  21.892  1.00 87.10           C  
ATOM    506  O   ASP    70       2.843  17.036  22.637  1.00 87.10           O  
ATOM    507  CB  ASP    70       1.081  18.011  20.064  1.00 87.10           C  
ATOM    508  CG  ASP    70       1.351  18.620  18.700  1.00 87.10           C  
ATOM    509  OD1 ASP    70       2.434  18.373  18.125  1.00 87.10           O  
ATOM    510  OD2 ASP    70       0.475  19.355  18.196  1.00 87.10           O  
ATOM    511  N   PHE    71       0.981  15.775  22.305  1.00 90.03           N  
ATOM    512  CA  PHE    71       0.936  15.349  23.699  1.00 90.03           C  
ATOM    513  C   PHE    71       2.204  14.591  24.074  1.00 90.03           C  
ATOM    514  O   PHE    71       2.825  14.879  25.100  1.00 90.03           O  
ATOM    515  CB  PHE    71      -0.294  14.473  23.955  1.00 90.03           C  
ATOM    516  CG  PHE    71      -0.331  13.866  25.332  1.00 90.03           C  
ATOM    517  CD1 PHE    71       0.084  12.556  25.541  1.00 90.03           C  
ATOM    518  CD2 PHE    71      -0.781  14.606  26.418  1.00 90.03           C  
ATOM    519  CE1 PHE    71       0.051  11.992  26.814  1.00 90.03           C  
ATOM    520  CE2 PHE    71      -0.817  14.049  27.693  1.00 90.03           C  
ATOM    521  CZ  PHE    71      -0.401  12.741  27.889  1.00 90.03           C  
ATOM    522  N   VAL    72       2.598  13.669  23.257  1.00 88.57           N  
ATOM    523  CA  VAL    72       3.785  12.861  23.515  1.00 88.57           C  
ATOM    524  C   VAL    72       5.030  13.744  23.479  1.00 88.57           C  
ATOM    525  O   VAL    72       5.915  13.616  24.328  1.00 88.57           O  
ATOM    526  CB  VAL    72       3.919  11.708  22.495  1.00 88.57           C  
ATOM    527  CG1 VAL    72       5.273  11.016  22.638  1.00 88.57           C  
ATOM    528  CG2 VAL    72       2.781  10.705  22.671  1.00 88.57           C  
ATOM    529  N   ALA    73       5.085  14.675  22.529  1.00 87.43           N  
ATOM    530  CA  ALA    73       6.209  15.605  22.463  1.00 87.43           C  
ATOM    531  C   ALA    73       6.323  16.421  23.748  1.00 87.43           C  
ATOM    532  O   ALA    73       7.416  16.577  24.296  1.00 87.43           O  
ATOM    533  CB  ALA    73       6.063  16.532  21.259  1.00 87.43           C  
ATOM    534  N   LEU    74       5.202  16.865  24.265  1.00 91.37           N  
ATOM    535  CA  LEU    74       5.199  17.634  25.505  1.00 91.37           C  
ATOM    536  C   LEU    74       5.670  16.778  26.676  1.00 91.37           C  
ATOM    537  O   LEU    74       6.447  17.239  27.515  1.00 91.37           O  
ATOM    538  CB  LEU    74       3.800  18.185  25.791  1.00 91.37           C  
ATOM    539  CG  LEU    74       3.447  19.517  25.127  1.00 91.37           C  
ATOM    540  CD1 LEU    74       1.936  19.723  25.122  1.00 91.37           C  
ATOM    541  CD2 LEU    74       4.147  20.671  25.838  1.00 91.37           C  
ATOM    542  N   ALA    75       5.187  15.573  26.687  1.00 91.69           N  
ATOM    543  CA  ALA    75       5.614  14.689  27.769  1.00 91.69           C  
ATOM    544  C   ALA    75       7.133  14.556  27.801  1.00 91.69           C  
ATOM    545  O   ALA    75       7.745  14.614  28.870  1.00 91.69           O  
ATOM    546  CB  ALA    75       4.965  13.315  27.620  1.00 91.69           C  
ATOM    547  N   PHE    76       7.757  14.548  26.676  1.00 89.79           N  
ATOM    548  CA  PHE    76       9.197  14.326  26.612  1.00 89.79           C  
ATOM    549  C   PHE    76       9.956  15.618  26.893  1.00 89.79           C  
ATOM    550  O   PHE    76      11.147  15.587  27.208  1.00 89.79           O  
ATOM    551  CB  PHE    76       9.596  13.771  25.241  1.00 89.79           C  
ATOM    552  CG  PHE    76       9.499  12.272  25.142  1.00 89.79           C  
ATOM    553  CD1 PHE    76      10.620  11.475  25.339  1.00 89.79           C  
ATOM    554  CD2 PHE    76       8.286  11.661  24.852  1.00 89.79           C  
ATOM    555  CE1 PHE    76      10.533  10.088  25.248  1.00 89.79           C  
ATOM    556  CE2 PHE    76       8.192  10.275  24.760  1.00 89.79           C  
ATOM    557  CZ  PHE    76       9.316   9.491  24.957  1.00 89.79           C  
ATOM    558  N   ALA    77       9.264  16.702  26.821  1.00 90.95           N  
ATOM    559  CA  ALA    77       9.905  17.987  27.088  1.00 90.95           C  
ATOM    560  C   ALA    77       9.818  18.346  28.568  1.00 90.95           C  
ATOM    561  O   ALA    77      10.528  19.237  29.040  1.00 90.95           O  
ATOM    562  CB  ALA    77       9.269  19.085  26.239  1.00 90.95           C  
ATOM    563  N   LEU    78       8.948  17.691  29.304  1.00 90.68           N  
ATOM    564  CA  LEU    78       8.706  18.019  30.705  1.00 90.68           C  
ATOM    565  C   LEU    78       9.457  17.061  31.624  1.00 90.68           C  
ATOM    566  O   LEU    78       9.696  15.907  31.263  1.00 90.68           O  
ATOM    567  CB  LEU    78       7.208  17.975  31.015  1.00 90.68           C  
ATOM    568  CG  LEU    78       6.335  19.001  30.292  1.00 90.68           C  
ATOM    569  CD1 LEU    78       4.862  18.626  30.417  1.00 90.68           C  
ATOM    570  CD2 LEU    78       6.584  20.400  30.846  1.00 90.68           C  
ATOM    571  N   ASP    79       9.812  17.518  32.792  1.00 91.23           N  
ATOM    572  CA  ASP    79      10.496  16.708  33.797  1.00 91.23           C  
ATOM    573  C   ASP    79       9.635  16.542  35.047  1.00 91.23           C  
ATOM    574  O   ASP    79      10.045  16.923  36.145  1.00 91.23           O  
ATOM    575  CB  ASP    79      11.842  17.335  34.165  1.00 91.23           C  
ATOM    576  CG  ASP    79      12.711  16.419  35.009  1.00 91.23           C  
ATOM    577  OD1 ASP    79      12.488  15.189  35.002  1.00 91.23           O  
ATOM    578  OD2 ASP    79      13.625  16.932  35.690  1.00 91.23           O  
ATOM    579  N   THR    80       8.322  16.255  34.894  1.00 94.19           N  
ATOM    580  CA  THR    80       7.420  15.951  36.000  1.00 94.19           C  
ATOM    581  C   THR    80       7.226  14.444  36.141  1.00 94.19           C  
ATOM    582  O   THR    80       7.395  13.698  35.174  1.00 94.19           O  
ATOM    583  CB  THR    80       6.052  16.631  35.810  1.00 94.19           C  
ATOM    584  OG1 THR    80       5.374  16.026  34.702  1.00 94.19           O  
ATOM    585  CG2 THR    80       6.214  18.123  35.538  1.00 94.19           C  
ATOM    586  N   PRO    81       6.953  14.003  37.327  1.00 93.18           N  
ATOM    587  CA  PRO    81       6.695  12.571  37.494  1.00 93.18           C  
ATOM    588  C   PRO    81       5.588  12.059  36.575  1.00 93.18           C  
ATOM    589  O   PRO    81       5.703  10.967  36.013  1.00 93.18           O  
ATOM    590  CB  PRO    81       6.281  12.457  38.963  1.00 93.18           C  
ATOM    591  CG  PRO    81       6.877  13.658  39.623  1.00 93.18           C  
ATOM    592  CD  PRO    81       6.925  14.777  38.623  1.00 93.18           C  
ATOM    593  N   GLU    82       4.583  12.845  36.399  1.00 91.96           N  
ATOM    594  CA  GLU    82       3.460  12.464  35.547  1.00 91.96           C  
ATOM    595  C   GLU    82       3.904  12.285  34.098  1.00 91.96           C  
ATOM    596  O   GLU    82       3.545  11.299  33.451  1.00 91.96           O  
ATOM    597  CB  GLU    82       2.344  13.508  35.630  1.00 91.96           C  
ATOM    598  CG  GLU    82       1.670  13.581  36.993  1.00 91.96           C  
ATOM    599  CD  GLU    82       2.373  14.517  37.961  1.00 91.96           C  
ATOM    600  OE1 GLU    82       1.786  14.854  39.014  1.00 91.96           O  
ATOM    601  OE2 GLU    82       3.521  14.918  37.664  1.00 91.96           O  
ATOM    602  N   ALA    83       4.745  13.202  33.608  1.00 92.29           N  
ATOM    603  CA  ALA    83       5.222  13.155  32.228  1.00 92.29           C  
ATOM    604  C   ALA    83       6.117  11.940  31.998  1.00 92.29           C  
ATOM    605  O   ALA    83       6.069  11.319  30.934  1.00 92.29           O  
ATOM    606  CB  ALA    83       5.973  14.438  31.881  1.00 92.29           C  
ATOM    607  N   ARG    84       6.928  11.529  32.982  1.00 91.39           N  
ATOM    608  CA  ARG    84       7.834  10.394  32.843  1.00 91.39           C  
ATOM    609  C   ARG    84       7.060   9.098  32.632  1.00 91.39           C  
ATOM    610  O   ARG    84       7.524   8.199  31.927  1.00 91.39           O  
ATOM    611  CB  ARG    84       8.736  10.271  34.074  1.00 91.39           C  
ATOM    612  CG  ARG    84       9.847  11.308  34.129  1.00 91.39           C  
ATOM    613  CD  ARG    84      10.895  10.956  35.176  1.00 91.39           C  
ATOM    614  NE  ARG    84      10.377  11.116  36.532  1.00 91.39           N  
ATOM    615  CZ  ARG    84      10.466  12.232  37.251  1.00 91.39           C  
ATOM    616  NH1 ARG    84      11.057  13.314  36.754  1.00 91.39           N  
ATOM    617  NH2 ARG    84       9.960  12.269  38.475  1.00 91.39           N  
ATOM    618  N   ARG    85       5.873   9.064  33.268  1.00 89.64           N  
ATOM    619  CA  ARG    85       5.047   7.881  33.051  1.00 89.64           C  
ATOM    620  C   ARG    85       4.630   7.765  31.589  1.00 89.64           C  
ATOM    621  O   ARG    85       4.652   6.673  31.016  1.00 89.64           O  
ATOM    622  CB  ARG    85       3.807   7.919  33.947  1.00 89.64           C  
ATOM    623  CG  ARG    85       4.107   7.708  35.423  1.00 89.64           C  
ATOM    624  CD  ARG    85       2.836   7.488  36.231  1.00 89.64           C  
ATOM    625  NE  ARG    85       2.012   8.692  36.278  1.00 89.64           N  
ATOM    626  CZ  ARG    85       1.898   9.491  37.335  1.00 89.64           C  
ATOM    627  NH1 ARG    85       2.555   9.228  38.458  1.00 89.64           N  
ATOM    628  NH2 ARG    85       1.120  10.562  37.269  1.00 89.64           N  
ATOM    629  N   TRP    86       4.371   8.894  31.044  1.00 88.21           N  
ATOM    630  CA  TRP    86       3.939   8.883  29.650  1.00 88.21           C  
ATOM    631  C   TRP    86       5.123   8.661  28.715  1.00 88.21           C  
ATOM    632  O   TRP    86       4.967   8.099  27.628  1.00 88.21           O  
ATOM    633  CB  TRP    86       3.231  10.193  29.295  1.00 88.21           C  
ATOM    634  CG  TRP    86       1.841  10.302  29.844  1.00 88.21           C  
ATOM    635  CD1 TRP    86       1.436  11.037  30.924  1.00 88.21           C  
ATOM    636  CD2 TRP    86       0.671   9.650  29.342  1.00 88.21           C  
ATOM    637  NE1 TRP    86       0.084  10.882  31.122  1.00 88.21           N  
ATOM    638  CE2 TRP    86      -0.410  10.036  30.166  1.00 88.21           C  
ATOM    639  CE3 TRP    86       0.431   8.776  28.273  1.00 88.21           C  
ATOM    640  CZ2 TRP    86      -1.712   9.577  29.953  1.00 88.21           C  
ATOM    641  CZ3 TRP    86      -0.866   8.320  28.063  1.00 88.21           C  
ATOM    642  CH2 TRP    86      -1.919   8.723  28.901  1.00 88.21           C  
ATOM    643  N   GLN    87       6.219   9.136  29.149  1.00 86.58           N  
ATOM    644  CA  GLN    87       7.426   8.864  28.375  1.00 86.58           C  
ATOM    645  C   GLN    87       7.705   7.366  28.300  1.00 86.58           C  
ATOM    646  O   GLN    87       7.979   6.833  27.222  1.00 86.58           O  
ATOM    647  CB  GLN    87       8.627   9.592  28.981  1.00 86.58           C  
ATOM    648  CG  GLN    87       8.519  11.110  28.924  1.00 86.58           C  
ATOM    649  CD  GLN    87       9.562  11.805  29.780  1.00 86.58           C  
ATOM    650  OE1 GLN    87      10.680  11.308  29.944  1.00 86.58           O  
ATOM    651  NE2 GLN    87       9.203  12.959  30.331  1.00 86.58           N  
ATOM    652  N   LYS    88       7.683   6.783  29.444  1.00 87.04           N  
ATOM    653  CA  LYS    88       7.895   5.340  29.509  1.00 87.04           C  
ATOM    654  C   LYS    88       6.876   4.596  28.651  1.00 87.04           C  
ATOM    655  O   LYS    88       7.242   3.726  27.858  1.00 87.04           O  
ATOM    656  CB  LYS    88       7.818   4.851  30.956  1.00 87.04           C  
ATOM    657  CG  LYS    88       8.098   3.365  31.123  1.00 87.04           C  
ATOM    658  CD  LYS    88       8.042   2.947  32.587  1.00 87.04           C  
ATOM    659  CE  LYS    88       8.269   1.450  32.750  1.00 87.04           C  
ATOM    660  NZ  LYS    88       8.177   1.029  34.180  1.00 87.04           N  
ATOM    661  N   ARG    89       5.646   4.975  28.718  1.00 81.10           N  
ATOM    662  CA  ARG    89       4.587   4.289  27.984  1.00 81.10           C  
ATOM    663  C   ARG    89       4.741   4.494  26.481  1.00 81.10           C  
ATOM    664  O   ARG    89       4.549   3.561  25.699  1.00 81.10           O  
ATOM    665  CB  ARG    89       3.211   4.779  28.441  1.00 81.10           C  
ATOM    666  CG  ARG    89       2.785   4.240  29.797  1.00 81.10           C  
ATOM    667  CD  ARG    89       1.378   4.690  30.166  1.00 81.10           C  
ATOM    668  NE  ARG    89       0.970   4.170  31.468  1.00 81.10           N  
ATOM    669  CZ  ARG    89      -0.173   4.469  32.079  1.00 81.10           C  
ATOM    670  NH1 ARG    89      -1.047   5.296  31.516  1.00 81.10           N  
ATOM    671  NH2 ARG    89      -0.444   3.939  33.263  1.00 81.10           N  
ATOM    672  N   ALA    90       4.977   5.753  26.162  1.00 79.89           N  
ATOM    673  CA  ALA    90       5.187   6.070  24.752  1.00 79.89           C  
ATOM    674  C   ALA    90       6.324   5.239  24.166  1.00 79.89           C  
ATOM    675  O   ALA    90       6.214   4.723  23.051  1.00 79.89           O  
ATOM    676  CB  ALA    90       5.476   7.559  24.579  1.00 79.89           C  
ATOM    677  N   ARG    91       7.345   5.058  24.920  1.00 77.42           N  
ATOM    678  CA  ARG    91       8.474   4.264  24.446  1.00 77.42           C  
ATOM    679  C   ARG    91       8.075   2.805  24.256  1.00 77.42           C  
ATOM    680  O   ARG    91       8.463   2.173  23.271  1.00 77.42           O  
ATOM    681  CB  ARG    91       9.649   4.364  25.421  1.00 77.42           C  
ATOM    682  CG  ARG    91      10.377   5.698  25.374  1.00 77.42           C  
ATOM    683  CD  ARG    91      11.581   5.716  26.306  1.00 77.42           C  
ATOM    684  NE  ARG    91      12.182   7.045  26.384  1.00 77.42           N  
ATOM    685  CZ  ARG    91      12.291   7.763  27.498  1.00 77.42           C  
ATOM    686  NH1 ARG    91      11.840   7.293  28.655  1.00 77.42           N  
ATOM    687  NH2 ARG    91      12.856   8.961  27.455  1.00 77.42           N  
ATOM    688  N   GLU    92       7.291   2.382  25.176  1.00 75.72           N  
ATOM    689  CA  GLU    92       6.829   1.000  25.087  1.00 75.72           C  
ATOM    690  C   GLU    92       5.961   0.786  23.851  1.00 75.72           C  
ATOM    691  O   GLU    92       6.122  -0.206  23.137  1.00 75.72           O  
ATOM    692  CB  GLU    92       6.054   0.610  26.348  1.00 75.72           C  
ATOM    693  CG  GLU    92       6.937   0.369  27.564  1.00 75.72           C  
ATOM    694  CD  GLU    92       6.150   0.188  28.851  1.00 75.72           C  
ATOM    695  OE1 GLU    92       6.767  -0.073  29.909  1.00 75.72           O  
ATOM    696  OE2 GLU    92       4.905   0.306  28.802  1.00 75.72           O  
ATOM    697  N   LEU    93       5.128   1.736  23.699  1.00 69.33           N  
ATOM    698  CA  LEU    93       4.240   1.624  22.548  1.00 69.33           C  
ATOM    699  C   LEU    93       5.027   1.698  21.244  1.00 69.33           C  
ATOM    700  O   LEU    93       4.772   0.929  20.314  1.00 69.33           O  
ATOM    701  CB  LEU    93       3.178   2.726  22.580  1.00 69.33           C  
ATOM    702  CG  LEU    93       2.040   2.541  23.585  1.00 69.33           C  
ATOM    703  CD1 LEU    93       1.246   3.836  23.730  1.00 69.33           C  
ATOM    704  CD2 LEU    93       1.130   1.395  23.158  1.00 69.33           C  
ATOM    705  N   LEU    94       5.910   2.633  21.289  1.00 66.22           N  
ATOM    706  CA  LEU    94       6.756   2.780  20.110  1.00 66.22           C  
ATOM    707  C   LEU    94       7.560   1.510  19.855  1.00 66.22           C  
ATOM    708  O   LEU    94       7.699   1.077  18.709  1.00 66.22           O  
ATOM    709  CB  LEU    94       7.702   3.973  20.274  1.00 66.22           C  
ATOM    710  CG  LEU    94       7.718   4.988  19.130  1.00 66.22           C  
ATOM    711  CD1 LEU    94       7.102   6.307  19.583  1.00 66.22           C  
ATOM    712  CD2 LEU    94       9.141   5.201  18.625  1.00 66.22           C  
ATOM    713  N   ALA    95       8.026   0.996  20.934  1.00 62.84           N  
ATOM    714  CA  ALA    95       8.793  -0.243  20.826  1.00 62.84           C  
ATOM    715  C   ALA    95       7.933  -1.374  20.268  1.00 62.84           C  
ATOM    716  O   ALA    95       8.383  -2.139  19.411  1.00 62.84           O  
ATOM    717  CB  ALA    95       9.364  -0.635  22.187  1.00 62.84           C  
ATOM    718  N   ARG    96       6.726  -1.419  20.809  1.00 59.90           N  
ATOM    719  CA  ARG    96       5.811  -2.449  20.330  1.00 59.90           C  
ATOM    720  C   ARG    96       5.446  -2.220  18.867  1.00 59.90           C  
ATOM    721  O   ARG    96       5.354  -3.172  18.089  1.00 59.90           O  
ATOM    722  CB  ARG    96       4.544  -2.485  21.187  1.00 59.90           C  
ATOM    723  CG  ARG    96       4.758  -3.057  22.580  1.00 59.90           C  
ATOM    724  CD  ARG    96       3.483  -3.012  23.410  1.00 59.90           C  
ATOM    725  NE  ARG    96       3.718  -3.449  24.784  1.00 59.90           N  
ATOM    726  CZ  ARG    96       2.784  -3.520  25.727  1.00 59.90           C  
ATOM    727  NH1 ARG    96       1.527  -3.181  25.463  1.00 59.90           N  
ATOM    728  NH2 ARG    96       3.108  -3.931  26.945  1.00 59.90           N  
ATOM    729  N   ALA    97       5.050  -0.907  18.729  1.00 52.60           N  
ATOM    730  CA  ALA    97       4.747  -0.572  17.340  1.00 52.60           C  
ATOM    731  C   ALA    97       5.925  -0.900  16.427  1.00 52.60           C  
ATOM    732  O   ALA    97       5.734  -1.357  15.298  1.00 52.60           O  
ATOM    733  CB  ALA    97       4.378   0.904  17.217  1.00 52.60           C  
ATOM    734  N   MET    98       7.117  -0.758  17.102  1.00 50.75           N  
ATOM    735  CA  MET    98       8.291  -1.000  16.268  1.00 50.75           C  
ATOM    736  C   MET    98       8.572  -2.494  16.145  1.00 50.75           C  
ATOM    737  O   MET    98       9.185  -2.936  15.172  1.00 50.75           O  
ATOM    738  CB  MET    98       9.514  -0.283  16.840  1.00 50.75           C  
ATOM    739  CG  MET    98       9.473   1.228  16.674  1.00 50.75           C  
ATOM    740  SD  MET    98      11.113   2.009  16.938  1.00 50.75           S  
ATOM    741  CE  MET    98      12.112   0.540  17.306  1.00 50.75           C  
ATOM    742  N   GLN    99       8.275  -3.207  17.239  1.00 54.75           N  
ATOM    743  CA  GLN    99       8.500  -4.648  17.225  1.00 54.75           C  
ATOM    744  C   GLN    99       7.492  -5.354  16.323  1.00 54.75           C  
ATOM    745  O   GLN    99       7.772  -6.431  15.793  1.00 54.75           O  
ATOM    746  CB  GLN    99       8.427  -5.218  18.642  1.00 54.75           C  
ATOM    747  CG  GLN    99       9.642  -4.892  19.500  1.00 54.75           C  
ATOM    748  CD  GLN    99       9.534  -5.449  20.907  1.00 54.75           C  
ATOM    749  OE1 GLN    99       8.542  -6.096  21.258  1.00 54.75           O  
ATOM    750  NE2 GLN    99      10.553  -5.202  21.722  1.00 54.75           N  
ATOM    751  N   GLY   100       6.308  -4.769  16.187  1.00 46.94           N  
ATOM    752  CA  GLY   100       5.446  -5.470  15.247  1.00 46.94           C  
ATOM    753  C   GLY   100       5.464  -4.865  13.856  1.00 46.94           C  
ATOM    754  O   GLY   100       5.132  -5.537  12.877  1.00 46.94           O  
ATOM    755  N   ASP   101       6.648  -4.288  13.340  1.00 49.37           N  
ATOM    756  CA  ASP   101       6.587  -3.959  11.919  1.00 49.37           C  
ATOM    757  C   ASP   101       7.928  -3.425  11.421  1.00 49.37           C  
ATOM    758  O   ASP   101       8.242  -3.531  10.234  1.00 49.37           O  
ATOM    759  CB  ASP   101       5.482  -2.936  11.652  1.00 49.37           C  
ATOM    760  CG  ASP   101       4.597  -3.312  10.476  1.00 49.37           C  
ATOM    761  OD1 ASP   101       4.957  -4.234   9.712  1.00 49.37           O  
ATOM    762  OD2 ASP   101       3.532  -2.679  10.310  1.00 49.37           O  
ATOM    763  N   VAL   102       8.952  -3.186  12.246  1.00 42.24           N  
ATOM    764  CA  VAL   102      10.183  -2.809  11.560  1.00 42.24           C  
ATOM    765  C   VAL   102      11.030  -4.052  11.297  1.00 42.24           C  
ATOM    766  O   VAL   102      11.659  -4.170  10.243  1.00 42.24           O  
ATOM    767  CB  VAL   102      10.993  -1.775  12.374  1.00 42.24           C  
ATOM    768  CG1 VAL   102      12.343  -1.505  11.712  1.00 42.24           C  
ATOM    769  CG2 VAL   102      10.200  -0.478  12.527  1.00 42.24           C  
ATOM    770  N   ARG   103      11.073  -4.889  12.292  1.00 46.85           N  
ATOM    771  CA  ARG   103      11.913  -6.024  11.923  1.00 46.85           C  
ATOM    772  C   ARG   103      11.343  -6.756  10.713  1.00 46.85           C  
ATOM    773  O   ARG   103      12.083  -7.122   9.797  1.00 46.85           O  
ATOM    774  CB  ARG   103      12.057  -6.991  13.100  1.00 46.85           C  
ATOM    775  CG  ARG   103      13.127  -6.587  14.102  1.00 46.85           C  
ATOM    776  CD  ARG   103      13.255  -7.601  15.230  1.00 46.85           C  
ATOM    777  NE  ARG   103      12.218  -8.626  15.154  1.00 46.85           N  
ATOM    778  CZ  ARG   103      12.068  -9.620  16.025  1.00 46.85           C  
ATOM    779  NH1 ARG   103      12.890  -9.741  17.062  1.00 46.85           N  
ATOM    780  NH2 ARG   103      11.090 -10.498  15.860  1.00 46.85           N  
ATOM    781  N   VAL   104      10.057  -6.977  10.759  1.00 48.71           N  
ATOM    782  CA  VAL   104       9.519  -7.567   9.538  1.00 48.71           C  
ATOM    783  C   VAL   104       9.759  -6.626   8.359  1.00 48.71           C  
ATOM    784  O   VAL   104      10.208  -7.057   7.294  1.00 48.71           O  
ATOM    785  CB  VAL   104       8.011  -7.877   9.674  1.00 48.71           C  
ATOM    786  CG1 VAL   104       7.421  -8.288   8.326  1.00 48.71           C  
ATOM    787  CG2 VAL   104       7.784  -8.971  10.716  1.00 48.71           C  
ATOM    788  N   ALA   105       9.456  -5.363   8.558  1.00 49.55           N  
ATOM    789  CA  ALA   105       9.774  -4.480   7.438  1.00 49.55           C  
ATOM    790  C   ALA   105      11.268  -4.504   7.128  1.00 49.55           C  
ATOM    791  O   ALA   105      11.665  -4.550   5.961  1.00 49.55           O  
ATOM    792  CB  ALA   105       9.319  -3.054   7.739  1.00 49.55           C  
ATOM    793  N   ALA   106      12.046  -4.473   8.171  1.00 48.85           N  
ATOM    794  CA  ALA   106      13.478  -4.523   7.889  1.00 48.85           C  
ATOM    795  C   ALA   106      13.867  -5.858   7.262  1.00 48.85           C  
ATOM    796  O   ALA   106      14.672  -5.902   6.328  1.00 48.85           O  
ATOM    797  CB  ALA   106      14.280  -4.283   9.165  1.00 48.85           C  
ATOM    798  N   GLN   107      13.341  -6.887   7.910  1.00 55.33           N  
ATOM    799  CA  GLN   107      13.688  -8.165   7.296  1.00 55.33           C  
ATOM    800  C   GLN   107      13.224  -8.220   5.843  1.00 55.33           C  
ATOM    801  O   GLN   107      13.948  -8.710   4.973  1.00 55.33           O  
ATOM    802  CB  GLN   107      13.078  -9.324   8.086  1.00 55.33           C  
ATOM    803  CG  GLN   107      13.957  -9.821   9.225  1.00 55.33           C  
ATOM    804  CD  GLN   107      13.292 -10.908  10.048  1.00 55.33           C  
ATOM    805  OE1 GLN   107      12.155 -11.305   9.774  1.00 55.33           O  
ATOM    806  NE2 GLN   107      13.995 -11.397  11.064  1.00 55.33           N  
ATOM    807  N   ILE   108      12.056  -7.699   5.707  1.00 54.90           N  
ATOM    808  CA  ILE   108      11.572  -7.708   4.331  1.00 54.90           C  
ATOM    809  C   ILE   108      12.378  -6.718   3.494  1.00 54.90           C  
ATOM    810  O   ILE   108      12.694  -6.990   2.333  1.00 54.90           O  
ATOM    811  CB  ILE   108      10.066  -7.368   4.260  1.00 54.90           C  
ATOM    812  CG1 ILE   108       9.238  -8.471   4.929  1.00 54.90           C  
ATOM    813  CG2 ILE   108       9.628  -7.159   2.807  1.00 54.90           C  
ATOM    814  CD1 ILE   108       7.756  -8.142   5.054  1.00 54.90           C  
ATOM    815  N   ALA   109      12.670  -5.587   4.125  1.00 52.04           N  
ATOM    816  CA  ALA   109      13.509  -4.646   3.386  1.00 52.04           C  
ATOM    817  C   ALA   109      14.842  -5.283   3.004  1.00 52.04           C  
ATOM    818  O   ALA   109      15.390  -4.998   1.937  1.00 52.04           O  
ATOM    819  CB  ALA   109      13.742  -3.382   4.210  1.00 52.04           C  
ATOM    820  N   GLU   110      15.363  -5.978   3.946  1.00 56.89           N  
ATOM    821  CA  GLU   110      16.625  -6.612   3.579  1.00 56.89           C  
ATOM    822  C   GLU   110      16.474  -7.451   2.313  1.00 56.89           C  
ATOM    823  O   GLU   110      17.404  -7.545   1.509  1.00 56.89           O  
ATOM    824  CB  GLU   110      17.145  -7.481   4.727  1.00 56.89           C  
ATOM    825  CG  GLU   110      18.612  -7.252   5.057  1.00 56.89           C  
ATOM    826  CD  GLU   110      19.070  -7.993   6.303  1.00 56.89           C  
ATOM    827  OE1 GLU   110      20.247  -7.839   6.703  1.00 56.89           O  
ATOM    828  OE2 GLU   110      18.246  -8.735   6.883  1.00 56.89           O  
ATOM    829  N   ARG   111      15.272  -7.842   2.073  1.00 64.11           N  
ATOM    830  CA  ARG   111      15.084  -8.730   0.930  1.00 64.11           C  
ATOM    831  C   ARG   111      14.453  -7.987  -0.242  1.00 64.11           C  
ATOM    832  O   ARG   111      14.430  -8.494  -1.366  1.00 64.11           O  
ATOM    833  CB  ARG   111      14.218  -9.930   1.318  1.00 64.11           C  
ATOM    834  CG  ARG   111      14.871 -10.862   2.326  1.00 64.11           C  
ATOM    835  CD  ARG   111      13.969 -12.037   2.675  1.00 64.11           C  
ATOM    836  NE  ARG   111      14.559 -12.880   3.711  1.00 64.11           N  
ATOM    837  CZ  ARG   111      13.917 -13.852   4.354  1.00 64.11           C  
ATOM    838  NH1 ARG   111      12.647 -14.124   4.078  1.00 64.11           N  
ATOM    839  NH2 ARG   111      14.550 -14.558   5.279  1.00 64.11           N  
ATOM    840  N   ASN   112      13.951  -6.819   0.097  1.00 63.74           N  
ATOM    841  CA  ASN   112      13.279  -6.063  -0.953  1.00 63.74           C  
ATOM    842  C   ASN   112      14.263  -5.203  -1.742  1.00 63.74           C  
ATOM    843  O   ASN   112      15.217  -4.667  -1.177  1.00 63.74           O  
ATOM    844  CB  ASN   112      12.169  -5.191  -0.361  1.00 63.74           C  
ATOM    845  CG  ASN   112      11.162  -4.742  -1.401  1.00 63.74           C  
ATOM    846  OD1 ASN   112      11.528  -4.175  -2.433  1.00 63.74           O  
ATOM    847  ND2 ASN   112       9.885  -4.994  -1.137  1.00 63.74           N  
ATOM    848  N   PRO   113      14.109  -5.229  -2.914  1.00 67.45           N  
ATOM    849  CA  PRO   113      15.073  -4.464  -3.708  1.00 67.45           C  
ATOM    850  C   PRO   113      14.972  -2.959  -3.469  1.00 67.45           C  
ATOM    851  O   PRO   113      15.839  -2.201  -3.912  1.00 67.45           O  
ATOM    852  CB  PRO   113      14.698  -4.814  -5.151  1.00 67.45           C  
ATOM    853  CG  PRO   113      13.317  -5.380  -5.060  1.00 67.45           C  
ATOM    854  CD  PRO   113      13.072  -5.816  -3.644  1.00 67.45           C  
ATOM    855  N   GLU   114      13.946  -2.584  -2.679  1.00 70.43           N  
ATOM    856  CA  GLU   114      13.786  -1.141  -2.532  1.00 70.43           C  
ATOM    857  C   GLU   114      14.597  -0.612  -1.353  1.00 70.43           C  
ATOM    858  O   GLU   114      14.456  -1.097  -0.228  1.00 70.43           O  
ATOM    859  CB  GLU   114      12.308  -0.779  -2.357  1.00 70.43           C  
ATOM    860  CG  GLU   114      11.988   0.674  -2.680  1.00 70.43           C  
ATOM    861  CD  GLU   114      10.590   0.869  -3.243  1.00 70.43           C  
ATOM    862  OE1 GLU   114      10.253   2.004  -3.651  1.00 70.43           O  
ATOM    863  OE2 GLU   114       9.824  -0.120  -3.276  1.00 70.43           O  
ATOM    864  N   PRO   115      15.320   0.486  -1.552  1.00 68.68           N  
ATOM    865  CA  PRO   115      16.142   0.983  -0.447  1.00 68.68           C  
ATOM    866  C   PRO   115      15.337   1.779   0.577  1.00 68.68           C  
ATOM    867  O   PRO   115      15.670   1.779   1.765  1.00 68.68           O  
ATOM    868  CB  PRO   115      17.170   1.876  -1.147  1.00 68.68           C  
ATOM    869  CG  PRO   115      17.065   1.518  -2.594  1.00 68.68           C  
ATOM    870  CD  PRO   115      15.764   0.801  -2.815  1.00 68.68           C  
ATOM    871  N   ASP   116      14.273   2.403   0.147  1.00 74.98           N  
ATOM    872  CA  ASP   116      13.477   3.232   1.046  1.00 74.98           C  
ATOM    873  C   ASP   116      12.344   2.426   1.678  1.00 74.98           C  
ATOM    874  O   ASP   116      11.273   2.280   1.085  1.00 74.98           O  
ATOM    875  CB  ASP   116      12.909   4.441   0.300  1.00 74.98           C  
ATOM    876  CG  ASP   116      12.269   5.462   1.224  1.00 74.98           C  
ATOM    877  OD1 ASP   116      11.984   5.131   2.395  1.00 74.98           O  
ATOM    878  OD2 ASP   116      12.045   6.608   0.776  1.00 74.98           O  
ATOM    879  N   ALA   117      12.543   1.953   2.911  1.00 72.28           N  
ATOM    880  CA  ALA   117      11.615   1.052   3.590  1.00 72.28           C  
ATOM    881  C   ALA   117      10.281   1.741   3.860  1.00 72.28           C  
ATOM    882  O   ALA   117       9.223   1.113   3.779  1.00 72.28           O  
ATOM    883  CB  ALA   117      12.224   0.546   4.895  1.00 72.28           C  
ATOM    884  N   ARG   118      10.356   3.044   4.117  1.00 76.64           N  
ATOM    885  CA  ARG   118       9.121   3.766   4.404  1.00 76.64           C  
ATOM    886  C   ARG   118       8.239   3.859   3.163  1.00 76.64           C  
ATOM    887  O   ARG   118       7.026   3.658   3.241  1.00 76.64           O  
ATOM    888  CB  ARG   118       9.428   5.168   4.935  1.00 76.64           C  
ATOM    889  CG  ARG   118       9.836   5.197   6.399  1.00 76.64           C  
ATOM    890  CD  ARG   118      10.017   6.621   6.906  1.00 76.64           C  
ATOM    891  NE  ARG   118      10.778   6.656   8.152  1.00 76.64           N  
ATOM    892  CZ  ARG   118      11.218   7.765   8.740  1.00 76.64           C  
ATOM    893  NH1 ARG   118      10.981   8.957   8.204  1.00 76.64           N  
ATOM    894  NH2 ARG   118      11.901   7.683   9.873  1.00 76.64           N  
ATOM    895  N   ARG   119       8.920   4.170   2.116  1.00 79.32           N  
ATOM    896  CA  ARG   119       8.172   4.237   0.865  1.00 79.32           C  
ATOM    897  C   ARG   119       7.550   2.886   0.526  1.00 79.32           C  
ATOM    898  O   ARG   119       6.383   2.815   0.138  1.00 79.32           O  
ATOM    899  CB  ARG   119       9.077   4.699  -0.279  1.00 79.32           C  
ATOM    900  CG  ARG   119       8.359   4.852  -1.610  1.00 79.32           C  
ATOM    901  CD  ARG   119       9.288   5.378  -2.695  1.00 79.32           C  
ATOM    902  NE  ARG   119       8.560   5.694  -3.921  1.00 79.32           N  
ATOM    903  CZ  ARG   119       9.117   5.820  -5.122  1.00 79.32           C  
ATOM    904  NH1 ARG   119      10.425   5.659  -5.283  1.00 79.32           N  
ATOM    905  NH2 ARG   119       8.360   6.111  -6.171  1.00 79.32           N  
ATOM    906  N   TRP   120       8.289   1.949   0.716  1.00 81.33           N  
ATOM    907  CA  TRP   120       7.781   0.612   0.423  1.00 81.33           C  
ATOM    908  C   TRP   120       6.601   0.268   1.326  1.00 81.33           C  
ATOM    909  O   TRP   120       5.585  -0.253   0.860  1.00 81.33           O  
ATOM    910  CB  TRP   120       8.888  -0.432   0.588  1.00 81.33           C  
ATOM    911  CG  TRP   120       8.438  -1.841   0.341  1.00 81.33           C  
ATOM    912  CD1 TRP   120       8.387  -2.491  -0.860  1.00 81.33           C  
ATOM    913  CD2 TRP   120       7.970  -2.772   1.322  1.00 81.33           C  
ATOM    914  NE1 TRP   120       7.916  -3.772  -0.685  1.00 81.33           N  
ATOM    915  CE2 TRP   120       7.653  -3.969   0.644  1.00 81.33           C  
ATOM    916  CE3 TRP   120       7.789  -2.710   2.710  1.00 81.33           C  
ATOM    917  CZ2 TRP   120       7.164  -5.097   1.308  1.00 81.33           C  
ATOM    918  CZ3 TRP   120       7.302  -3.833   3.370  1.00 81.33           C  
ATOM    919  CH2 TRP   120       6.996  -5.009   2.666  1.00 81.33           C  
ATOM    920  N   LEU   121       6.744   0.496   2.587  1.00 81.22           N  
ATOM    921  CA  LEU   121       5.670   0.182   3.522  1.00 81.22           C  
ATOM    922  C   LEU   121       4.390   0.923   3.149  1.00 81.22           C  
ATOM    923  O   LEU   121       3.304   0.338   3.157  1.00 81.22           O  
ATOM    924  CB  LEU   121       6.082   0.541   4.952  1.00 81.22           C  
ATOM    925  CG  LEU   121       5.042   0.281   6.043  1.00 81.22           C  
ATOM    926  CD1 LEU   121       4.650  -1.193   6.061  1.00 81.22           C  
ATOM    927  CD2 LEU   121       5.576   0.714   7.405  1.00 81.22           C  
ATOM    928  N   ALA   122       4.492   2.201   2.842  1.00 83.30           N  
ATOM    929  CA  ALA   122       3.322   2.974   2.433  1.00 83.30           C  
ATOM    930  C   ALA   122       2.641   2.340   1.224  1.00 83.30           C  
ATOM    931  O   ALA   122       1.416   2.193   1.199  1.00 83.30           O  
ATOM    932  CB  ALA   122       3.718   4.415   2.122  1.00 83.30           C  
ATOM    933  N   ALA   123       3.432   1.908   0.280  1.00 87.09           N  
ATOM    934  CA  ALA   123       2.896   1.274  -0.922  1.00 87.09           C  
ATOM    935  C   ALA   123       2.242  -0.064  -0.592  1.00 87.09           C  
ATOM    936  O   ALA   123       1.189  -0.400  -1.138  1.00 87.09           O  
ATOM    937  CB  ALA   123       3.999   1.083  -1.960  1.00 87.09           C  
ATOM    938  N   ARG   124       2.839  -0.803   0.335  1.00 88.16           N  
ATOM    939  CA  ARG   124       2.310  -2.104   0.732  1.00 88.16           C  
ATOM    940  C   ARG   124       0.933  -1.962   1.374  1.00 88.16           C  
ATOM    941  O   ARG   124       0.016  -2.724   1.061  1.00 88.16           O  
ATOM    942  CB  ARG   124       3.269  -2.803   1.698  1.00 88.16           C  
ATOM    943  CG  ARG   124       2.826  -4.199   2.104  1.00 88.16           C  
ATOM    944  CD  ARG   124       2.620  -5.099   0.893  1.00 88.16           C  
ATOM    945  NE  ARG   124       2.353  -6.480   1.287  1.00 88.16           N  
ATOM    946  CZ  ARG   124       1.172  -6.938   1.690  1.00 88.16           C  
ATOM    947  NH1 ARG   124       0.120  -6.131   1.760  1.00 88.16           N  
ATOM    948  NH2 ARG   124       1.040  -8.213   2.025  1.00 88.16           N  
ATOM    949  N   LEU   125       0.750  -0.952   2.189  1.00 87.10           N  
ATOM    950  CA  LEU   125      -0.526  -0.727   2.860  1.00 87.10           C  
ATOM    951  C   LEU   125      -1.586  -0.261   1.868  1.00 87.10           C  
ATOM    952  O   LEU   125      -2.742  -0.685   1.943  1.00 87.10           O  
ATOM    953  CB  LEU   125      -0.368   0.305   3.979  1.00 87.10           C  
ATOM    954  CG  LEU   125       0.414  -0.148   5.213  1.00 87.10           C  
ATOM    955  CD1 LEU   125       0.648   1.029   6.154  1.00 87.10           C  
ATOM    956  CD2 LEU   125      -0.324  -1.273   5.931  1.00 87.10           C  
ATOM    957  N   GLU   126      -1.154   0.569   0.934  1.00 89.76           N  
ATOM    958  CA  GLU   126      -2.072   1.040  -0.099  1.00 89.76           C  
ATOM    959  C   GLU   126      -2.573  -0.115  -0.960  1.00 89.76           C  
ATOM    960  O   GLU   126      -3.765  -0.199  -1.264  1.00 89.76           O  
ATOM    961  CB  GLU   126      -1.397   2.097  -0.977  1.00 89.76           C  
ATOM    962  CG  GLU   126      -2.295   2.648  -2.075  1.00 89.76           C  
ATOM    963  CD  GLU   126      -3.462   3.464  -1.543  1.00 89.76           C  
ATOM    964  OE1 GLU   126      -4.486   3.594  -2.254  1.00 89.76           O  
ATOM    965  OE2 GLU   126      -3.353   3.979  -0.408  1.00 89.76           O  
ATOM    966  N   SER   127      -1.712  -0.978  -1.359  1.00 93.30           N  
ATOM    967  CA  SER   127      -2.066  -2.110  -2.209  1.00 93.30           C  
ATOM    968  C   SER   127      -2.987  -3.083  -1.480  1.00 93.30           C  
ATOM    969  O   SER   127      -3.930  -3.614  -2.069  1.00 93.30           O  
ATOM    970  CB  SER   127      -0.809  -2.842  -2.680  1.00 93.30           C  
ATOM    971  OG  SER   127      -1.144  -4.074  -3.295  1.00 93.30           O  
ATOM    972  N   THR   128      -2.733  -3.300  -0.207  1.00 90.15           N  
ATOM    973  CA  THR   128      -3.573  -4.170   0.608  1.00 90.15           C  
ATOM    974  C   THR   128      -4.990  -3.612   0.710  1.00 90.15           C  
ATOM    975  O   THR   128      -5.965  -4.347   0.544  1.00 90.15           O  
ATOM    976  CB  THR   128      -2.986  -4.349   2.020  1.00 90.15           C  
ATOM    977  OG1 THR   128      -1.726  -5.024   1.926  1.00 90.15           O  
ATOM    978  CG2 THR   128      -3.922  -5.167   2.905  1.00 90.15           C  
ATOM    979  N   GLY   129      -5.044  -2.324   0.961  1.00 88.35           N  
ATOM    980  CA  GLY   129      -6.350  -1.688   1.031  1.00 88.35           C  
ATOM    981  C   GLY   129      -7.132  -1.785  -0.265  1.00 88.35           C  
ATOM    982  O   GLY   129      -8.325  -2.094  -0.255  1.00 88.35           O  
ATOM    983  N   ALA   130      -6.458  -1.584  -1.345  1.00 94.89           N  
ATOM    984  CA  ALA   130      -7.110  -1.649  -2.650  1.00 94.89           C  
ATOM    985  C   ALA   130      -7.628  -3.056  -2.936  1.00 94.89           C  
ATOM    986  O   ALA   130      -8.742  -3.225  -3.438  1.00 94.89           O  
ATOM    987  CB  ALA   130      -6.147  -1.207  -3.749  1.00 94.89           C  
ATOM    988  N   ARG   131      -6.799  -4.023  -2.589  1.00 96.35           N  
ATOM    989  CA  ARG   131      -7.213  -5.407  -2.795  1.00 96.35           C  
ATOM    990  C   ARG   131      -8.437  -5.745  -1.951  1.00 96.35           C  
ATOM    991  O   ARG   131      -9.378  -6.375  -2.437  1.00 96.35           O  
ATOM    992  CB  ARG   131      -6.067  -6.366  -2.463  1.00 96.35           C  
ATOM    993  CG  ARG   131      -6.424  -7.834  -2.631  1.00 96.35           C  
ATOM    994  CD  ARG   131      -6.798  -8.163  -4.070  1.00 96.35           C  
ATOM    995  NE  ARG   131      -6.421  -9.528  -4.427  1.00 96.35           N  
ATOM    996  CZ  ARG   131      -7.193 -10.376  -5.102  1.00 96.35           C  
ATOM    997  NH1 ARG   131      -8.404 -10.013  -5.509  1.00 96.35           N  
ATOM    998  NH2 ARG   131      -6.751 -11.596  -5.372  1.00 96.35           N  
ATOM    999  N   ARG   132      -8.467  -5.353  -0.736  1.00 95.97           N  
ATOM   1000  CA  ARG   132      -9.597  -5.587   0.156  1.00 95.97           C  
ATOM   1001  C   ARG   132     -10.876  -4.980  -0.410  1.00 95.97           C  
ATOM   1002  O   ARG   132     -11.932  -5.617  -0.394  1.00 95.97           O  
ATOM   1003  CB  ARG   132      -9.314  -5.012   1.546  1.00 95.97           C  
ATOM   1004  CG  ARG   132     -10.373  -5.356   2.582  1.00 95.97           C  
ATOM   1005  CD  ARG   132     -10.049  -4.751   3.941  1.00 95.97           C  
ATOM   1006  NE  ARG   132      -8.893  -5.396   4.557  1.00 95.97           N  
ATOM   1007  CZ  ARG   132      -8.119  -4.840   5.485  1.00 95.97           C  
ATOM   1008  NH1 ARG   132      -8.364  -3.610   5.923  1.00 95.97           N  
ATOM   1009  NH2 ARG   132      -7.092  -5.517   5.977  1.00 95.97           N  
ATOM   1010  N   GLU   133     -10.747  -3.806  -0.903  1.00 95.95           N  
ATOM   1011  CA  GLU   133     -11.912  -3.146  -1.484  1.00 95.95           C  
ATOM   1012  C   GLU   133     -12.401  -3.884  -2.727  1.00 95.95           C  
ATOM   1013  O   GLU   133     -13.607  -4.047  -2.924  1.00 95.95           O  
ATOM   1014  CB  GLU   133     -11.590  -1.690  -1.830  1.00 95.95           C  
ATOM   1015  CG  GLU   133     -12.789  -0.895  -2.325  1.00 95.95           C  
ATOM   1016  CD  GLU   133     -12.486   0.579  -2.536  1.00 95.95           C  
ATOM   1017  OE1 GLU   133     -13.388   1.327  -2.975  1.00 95.95           O  
ATOM   1018  OE2 GLU   133     -11.337   0.989  -2.261  1.00 95.95           O  
ATOM   1019  N   LEU   134     -11.434  -4.292  -3.551  1.00 98.10           N  
ATOM   1020  CA  LEU   134     -11.836  -5.034  -4.741  1.00 98.10           C  
ATOM   1021  C   LEU   134     -12.585  -6.307  -4.362  1.00 98.10           C  
ATOM   1022  O   LEU   134     -13.665  -6.578  -4.891  1.00 98.10           O  
ATOM   1023  CB  LEU   134     -10.614  -5.382  -5.595  1.00 98.10           C  
ATOM   1024  CG  LEU   134     -10.853  -6.338  -6.764  1.00 98.10           C  
ATOM   1025  CD1 LEU   134     -11.791  -5.702  -7.785  1.00 98.10           C  
ATOM   1026  CD2 LEU   134      -9.531  -6.728  -7.415  1.00 98.10           C  
ATOM   1027  N   LEU   135     -12.121  -6.989  -3.436  1.00 97.82           N  
ATOM   1028  CA  LEU   135     -12.719  -8.275  -3.093  1.00 97.82           C  
ATOM   1029  C   LEU   135     -14.100  -8.083  -2.476  1.00 97.82           C  
ATOM   1030  O   LEU   135     -15.018  -8.863  -2.743  1.00 97.82           O  
ATOM   1031  CB  LEU   135     -11.817  -9.045  -2.125  1.00 97.82           C  
ATOM   1032  CG  LEU   135     -10.455  -9.479  -2.668  1.00 97.82           C  
ATOM   1033  CD1 LEU   135      -9.717 -10.324  -1.635  1.00 97.82           C  
ATOM   1034  CD2 LEU   135     -10.619 -10.246  -3.975  1.00 97.82           C  
ATOM   1035  N   ALA   136     -14.229  -7.032  -1.659  1.00 96.95           N  
ATOM   1036  CA  ALA   136     -15.547  -6.729  -1.108  1.00 96.95           C  
ATOM   1037  C   ALA   136     -16.548  -6.417  -2.217  1.00 96.95           C  
ATOM   1038  O   ALA   136     -17.686  -6.890  -2.185  1.00 96.95           O  
ATOM   1039  CB  ALA   136     -15.459  -5.560  -0.130  1.00 96.95           C  
ATOM   1040  N   THR   137     -16.094  -5.677  -3.189  1.00 97.98           N  
ATOM   1041  CA  THR   137     -16.940  -5.326  -4.324  1.00 97.98           C  
ATOM   1042  C   THR   137     -17.319  -6.570  -5.122  1.00 97.98           C  
ATOM   1043  O   THR   137     -18.483  -6.751  -5.486  1.00 97.98           O  
ATOM   1044  CB  THR   137     -16.242  -4.312  -5.250  1.00 97.98           C  
ATOM   1045  OG1 THR   137     -15.977  -3.109  -4.517  1.00 97.98           O  
ATOM   1046  CG2 THR   137     -17.113  -3.978  -6.456  1.00 97.98           C  
ATOM   1047  N   VAL   138     -16.370  -7.453  -5.357  1.00 98.28           N  
ATOM   1048  CA  VAL   138     -16.597  -8.688  -6.100  1.00 98.28           C  
ATOM   1049  C   VAL   138     -17.651  -9.533  -5.388  1.00 98.28           C  
ATOM   1050  O   VAL   138     -18.581 -10.039  -6.021  1.00 98.28           O  
ATOM   1051  CB  VAL   138     -15.291  -9.497  -6.268  1.00 98.28           C  
ATOM   1052  CG1 VAL   138     -15.592 -10.914  -6.751  1.00 98.28           C  
ATOM   1053  CG2 VAL   138     -14.346  -8.788  -7.237  1.00 98.28           C  
ATOM   1054  N   ALA   139     -17.519  -9.613  -4.087  1.00 97.73           N  
ATOM   1055  CA  ALA   139     -18.471 -10.394  -3.302  1.00 97.73           C  
ATOM   1056  C   ALA   139     -19.879  -9.815  -3.412  1.00 97.73           C  
ATOM   1057  O   ALA   139     -20.846 -10.553  -3.614  1.00 97.73           O  
ATOM   1058  CB  ALA   139     -18.035 -10.450  -1.839  1.00 97.73           C  
ATOM   1059  N   ARG   140     -20.008  -8.466  -3.431  1.00 97.71           N  
ATOM   1060  CA  ARG   140     -21.305  -7.798  -3.491  1.00 97.71           C  
ATOM   1061  C   ARG   140     -21.952  -7.980  -4.860  1.00 97.71           C  
ATOM   1062  O   ARG   140     -23.171  -7.858  -4.997  1.00 97.71           O  
ATOM   1063  CB  ARG   140     -21.157  -6.308  -3.175  1.00 97.71           C  
ATOM   1064  CG  ARG   140     -20.985  -6.007  -1.695  1.00 97.71           C  
ATOM   1065  CD  ARG   140     -20.965  -4.509  -1.423  1.00 97.71           C  
ATOM   1066  NE  ARG   140     -19.852  -4.133  -0.555  1.00 97.71           N  
ATOM   1067  CZ  ARG   140     -18.906  -3.254  -0.873  1.00 97.71           C  
ATOM   1068  NH1 ARG   140     -18.921  -2.639  -2.051  1.00 97.71           N  
ATOM   1069  NH2 ARG   140     -17.939  -2.986  -0.008  1.00 97.71           N  
ATOM   1070  N   HIS   141     -21.099  -8.321  -5.819  1.00 97.65           N  
ATOM   1071  CA  HIS   141     -21.620  -8.377  -7.180  1.00 97.65           C  
ATOM   1072  C   HIS   141     -21.659  -9.811  -7.697  1.00 97.65           C  
ATOM   1073  O   HIS   141     -21.593 -10.042  -8.906  1.00 97.65           O  
ATOM   1074  CB  HIS   141     -20.776  -7.506  -8.113  1.00 97.65           C  
ATOM   1075  CG  HIS   141     -21.082  -6.046  -8.011  1.00 97.65           C  
ATOM   1076  ND1 HIS   141     -21.868  -5.385  -8.930  1.00 97.65           N  
ATOM   1077  CD2 HIS   141     -20.709  -5.121  -7.096  1.00 97.65           C  
ATOM   1078  CE1 HIS   141     -21.964  -4.112  -8.584  1.00 97.65           C  
ATOM   1079  NE2 HIS   141     -21.270  -3.926  -7.474  1.00 97.65           N  
ATOM   1080  N   GLY   142     -21.591 -10.787  -6.675  1.00 97.57           N  
ATOM   1081  CA  GLY   142     -21.898 -12.175  -6.981  1.00 97.57           C  
ATOM   1082  C   GLY   142     -20.665 -13.004  -7.288  1.00 97.57           C  
ATOM   1083  O   GLY   142     -20.767 -14.081  -7.880  1.00 97.57           O  
ATOM   1084  N   GLY   143     -19.455 -12.405  -7.106  1.00 97.57           N  
ATOM   1085  CA  GLY   143     -18.256 -13.211  -7.273  1.00 97.57           C  
ATOM   1086  C   GLY   143     -18.078 -14.250  -6.182  1.00 97.57           C  
ATOM   1087  O   GLY   143     -18.258 -13.953  -5.000  1.00 97.57           O  
ATOM   1088  N   GLU   144     -17.803 -15.515  -6.661  1.00 96.39           N  
ATOM   1089  CA  GLU   144     -17.599 -16.587  -5.691  1.00 96.39           C  
ATOM   1090  C   GLU   144     -16.592 -17.612  -6.205  1.00 96.39           C  
ATOM   1091  O   GLU   144     -16.423 -17.770  -7.416  1.00 96.39           O  
ATOM   1092  CB  GLU   144     -18.927 -17.274  -5.362  1.00 96.39           C  
ATOM   1093  CG  GLU   144     -19.647 -17.837  -6.578  1.00 96.39           C  
ATOM   1094  CD  GLU   144     -21.029 -18.383  -6.258  1.00 96.39           C  
ATOM   1095  OE1 GLU   144     -21.720 -18.866  -7.184  1.00 96.39           O  
ATOM   1096  OE2 GLU   144     -21.424 -18.327  -5.073  1.00 96.39           O  
ATOM   1097  N   GLY   145     -15.816 -18.151  -5.307  1.00 95.98           N  
ATOM   1098  CA  GLY   145     -14.961 -19.280  -5.638  1.00 95.98           C  
ATOM   1099  C   GLY   145     -13.608 -18.864  -6.184  1.00 95.98           C  
ATOM   1100  O   GLY   145     -12.912 -18.047  -5.578  1.00 95.98           O  
ATOM   1101  N   ARG   146     -13.313 -19.423  -7.360  1.00 95.57           N  
ATOM   1102  CA  ARG   146     -11.973 -19.337  -7.933  1.00 95.57           C  
ATOM   1103  C   ARG   146     -11.685 -17.930  -8.443  1.00 95.57           C  
ATOM   1104  O   ARG   146     -10.541 -17.604  -8.769  1.00 95.57           O  
ATOM   1105  CB  ARG   146     -11.808 -20.351  -9.068  1.00 95.57           C  
ATOM   1106  CG  ARG   146     -11.752 -21.796  -8.600  1.00 95.57           C  
ATOM   1107  CD  ARG   146     -11.218 -22.720  -9.685  1.00 95.57           C  
ATOM   1108  NE  ARG   146     -12.150 -22.834 -10.803  1.00 95.57           N  
ATOM   1109  CZ  ARG   146     -11.986 -23.642 -11.847  1.00 95.57           C  
ATOM   1110  NH1 ARG   146     -10.918 -24.426 -11.937  1.00 95.57           N  
ATOM   1111  NH2 ARG   146     -12.897 -23.666 -12.809  1.00 95.57           N  
ATOM   1112  N   VAL   147     -12.761 -17.152  -8.572  1.00 97.38           N  
ATOM   1113  CA  VAL   147     -12.588 -15.820  -9.142  1.00 97.38           C  
ATOM   1114  C   VAL   147     -11.577 -15.031  -8.312  1.00 97.38           C  
ATOM   1115  O   VAL   147     -10.781 -14.264  -8.858  1.00 97.38           O  
ATOM   1116  CB  VAL   147     -13.928 -15.055  -9.217  1.00 97.38           C  
ATOM   1117  CG1 VAL   147     -14.435 -14.715  -7.816  1.00 97.38           C  
ATOM   1118  CG2 VAL   147     -13.773 -13.788 -10.055  1.00 97.38           C  
ATOM   1119  N   TYR   148     -11.501 -15.214  -6.984  1.00 96.24           N  
ATOM   1120  CA  TYR   148     -10.616 -14.445  -6.117  1.00 96.24           C  
ATOM   1121  C   TYR   148      -9.154 -14.728  -6.441  1.00 96.24           C  
ATOM   1122  O   TYR   148      -8.345 -13.803  -6.546  1.00 96.24           O  
ATOM   1123  CB  TYR   148     -10.895 -14.765  -4.645  1.00 96.24           C  
ATOM   1124  CG  TYR   148     -12.272 -14.352  -4.185  1.00 96.24           C  
ATOM   1125  CD1 TYR   148     -12.582 -13.012  -3.966  1.00 96.24           C  
ATOM   1126  CD2 TYR   148     -13.265 -15.301  -3.967  1.00 96.24           C  
ATOM   1127  CE1 TYR   148     -13.849 -12.627  -3.540  1.00 96.24           C  
ATOM   1128  CE2 TYR   148     -14.536 -14.927  -3.541  1.00 96.24           C  
ATOM   1129  CZ  TYR   148     -14.818 -13.590  -3.331  1.00 96.24           C  
ATOM   1130  OH  TYR   148     -16.074 -13.215  -2.910  1.00 96.24           O  
ATOM   1131  N   GLY   149      -8.816 -16.003  -6.696  1.00 95.50           N  
ATOM   1132  CA  GLY   149      -7.458 -16.348  -7.088  1.00 95.50           C  
ATOM   1133  C   GLY   149      -7.117 -15.914  -8.501  1.00 95.50           C  
ATOM   1134  O   GLY   149      -5.991 -15.492  -8.772  1.00 95.50           O  
ATOM   1135  N   GLN   150      -8.096 -15.951  -9.388  1.00 97.23           N  
ATOM   1136  CA  GLN   150      -7.879 -15.596 -10.787  1.00 97.23           C  
ATOM   1137  C   GLN   150      -7.577 -14.108 -10.937  1.00 97.23           C  
ATOM   1138  O   GLN   150      -6.715 -13.721 -11.729  1.00 97.23           O  
ATOM   1139  CB  GLN   150      -9.096 -15.973 -11.632  1.00 97.23           C  
ATOM   1140  CG  GLN   150      -9.306 -17.474 -11.774  1.00 97.23           C  
ATOM   1141  CD  GLN   150     -10.583 -17.821 -12.518  1.00 97.23           C  
ATOM   1142  OE1 GLN   150     -11.682 -17.437 -12.104  1.00 97.23           O  
ATOM   1143  NE2 GLN   150     -10.447 -18.550 -13.620  1.00 97.23           N  
ATOM   1144  N   LEU   151      -8.309 -13.346 -10.132  1.00 97.30           N  
ATOM   1145  CA  LEU   151      -8.041 -11.912 -10.164  1.00 97.30           C  
ATOM   1146  C   LEU   151      -6.596 -11.620  -9.775  1.00 97.30           C  
ATOM   1147  O   LEU   151      -5.918 -10.831 -10.436  1.00 97.30           O  
ATOM   1148  CB  LEU   151      -8.995 -11.168  -9.226  1.00 97.30           C  
ATOM   1149  CG  LEU   151     -10.461 -11.107  -9.658  1.00 97.30           C  
ATOM   1150  CD1 LEU   151     -11.325 -10.563  -8.526  1.00 97.30           C  
ATOM   1151  CD2 LEU   151     -10.615 -10.254 -10.912  1.00 97.30           C  
ATOM   1152  N   GLY   152      -6.141 -12.312  -8.739  1.00 95.42           N  
ATOM   1153  CA  GLY   152      -4.757 -12.160  -8.319  1.00 95.42           C  
ATOM   1154  C   GLY   152      -3.761 -12.576  -9.385  1.00 95.42           C  
ATOM   1155  O   GLY   152      -2.791 -11.862  -9.649  1.00 95.42           O  
ATOM   1156  N   SER   153      -4.066 -13.731  -9.994  1.00 95.72           N  
ATOM   1157  CA  SER   153      -3.176 -14.245 -11.029  1.00 95.72           C  
ATOM   1158  C   SER   153      -3.080 -13.279 -12.206  1.00 95.72           C  
ATOM   1159  O   SER   153      -1.986 -13.008 -12.705  1.00 95.72           O  
ATOM   1160  CB  SER   153      -3.656 -15.612 -11.519  1.00 95.72           C  
ATOM   1161  OG  SER   153      -3.522 -16.587 -10.499  1.00 95.72           O  
ATOM   1162  N   ILE   154      -4.191 -12.743 -12.594  1.00 96.27           N  
ATOM   1163  CA  ILE   154      -4.231 -11.813 -13.718  1.00 96.27           C  
ATOM   1164  C   ILE   154      -3.431 -10.557 -13.376  1.00 96.27           C  
ATOM   1165  O   ILE   154      -2.588 -10.118 -14.161  1.00 96.27           O  
ATOM   1166  CB  ILE   154      -5.683 -11.439 -14.091  1.00 96.27           C  
ATOM   1167  CG1 ILE   154      -6.405 -12.645 -14.702  1.00 96.27           C  
ATOM   1168  CG2 ILE   154      -5.703 -10.244 -15.050  1.00 96.27           C  
ATOM   1169  CD1 ILE   154      -7.914 -12.475 -14.809  1.00 96.27           C  
ATOM   1170  N   SER   155      -3.625 -10.039 -12.215  1.00 95.95           N  
ATOM   1171  CA  SER   155      -2.939  -8.816 -11.809  1.00 95.95           C  
ATOM   1172  C   SER   155      -1.430  -9.026 -11.737  1.00 95.95           C  
ATOM   1173  O   SER   155      -0.661  -8.222 -12.267  1.00 95.95           O  
ATOM   1174  CB  SER   155      -3.460  -8.334 -10.454  1.00 95.95           C  
ATOM   1175  OG  SER   155      -4.815  -7.929 -10.552  1.00 95.95           O  
ATOM   1176  N   ASN   156      -1.073 -10.148 -11.193  1.00 93.61           N  
ATOM   1177  CA  ASN   156       0.352 -10.412 -11.020  1.00 93.61           C  
ATOM   1178  C   ASN   156       1.053 -10.609 -12.361  1.00 93.61           C  
ATOM   1179  O   ASN   156       2.129 -10.056 -12.591  1.00 93.61           O  
ATOM   1180  CB  ASN   156       0.566 -11.634 -10.124  1.00 93.61           C  
ATOM   1181  CG  ASN   156       0.272 -11.347  -8.665  1.00 93.61           C  
ATOM   1182  OD1 ASN   156       0.219 -10.188  -8.246  1.00 93.61           O  
ATOM   1183  ND2 ASN   156       0.077 -12.401  -7.881  1.00 93.61           N  
ATOM   1184  N   ARG   157       0.390 -11.356 -13.187  1.00 93.01           N  
ATOM   1185  CA  ARG   157       0.979 -11.583 -14.502  1.00 93.01           C  
ATOM   1186  C   ARG   157       1.113 -10.276 -15.276  1.00 93.01           C  
ATOM   1187  O   ARG   157       2.125 -10.042 -15.940  1.00 93.01           O  
ATOM   1188  CB  ARG   157       0.141 -12.582 -15.302  1.00 93.01           C  
ATOM   1189  CG  ARG   157       0.767 -12.993 -16.625  1.00 93.01           C  
ATOM   1190  CD  ARG   157      -0.081 -14.025 -17.355  1.00 93.01           C  
ATOM   1191  NE  ARG   157      -0.221 -15.254 -16.578  1.00 93.01           N  
ATOM   1192  CZ  ARG   157      -1.300 -16.032 -16.577  1.00 93.01           C  
ATOM   1193  NH1 ARG   157      -2.360 -15.721 -17.315  1.00 93.01           N  
ATOM   1194  NH2 ARG   157      -1.321 -17.128 -15.832  1.00 93.01           N  
ATOM   1195  N   THR   158       0.128  -9.461 -15.104  1.00 94.12           N  
ATOM   1196  CA  THR   158       0.085  -8.203 -15.841  1.00 94.12           C  
ATOM   1197  C   THR   158       1.179  -7.256 -15.359  1.00 94.12           C  
ATOM   1198  O   THR   158       1.878  -6.642 -16.168  1.00 94.12           O  
ATOM   1199  CB  THR   158      -1.288  -7.521 -15.701  1.00 94.12           C  
ATOM   1200  OG1 THR   158      -2.296  -8.366 -16.268  1.00 94.12           O  
ATOM   1201  CG2 THR   158      -1.309  -6.174 -16.417  1.00 94.12           C  
ATOM   1202  N   VAL   159       1.384  -7.219 -14.048  1.00 93.64           N  
ATOM   1203  CA  VAL   159       2.305  -6.244 -13.474  1.00 93.64           C  
ATOM   1204  C   VAL   159       3.725  -6.804 -13.485  1.00 93.64           C  
ATOM   1205  O   VAL   159       4.673  -6.102 -13.846  1.00 93.64           O  
ATOM   1206  CB  VAL   159       1.896  -5.856 -12.035  1.00 93.64           C  
ATOM   1207  CG1 VAL   159       2.996  -5.035 -11.364  1.00 93.64           C  
ATOM   1208  CG2 VAL   159       0.579  -5.084 -12.044  1.00 93.64           C  
ATOM   1209  N   LEU   160       3.821  -8.128 -13.270  1.00 91.20           N  
ATOM   1210  CA  LEU   160       5.141  -8.702 -13.034  1.00 91.20           C  
ATOM   1211  C   LEU   160       5.656  -9.411 -14.282  1.00 91.20           C  
ATOM   1212  O   LEU   160       6.863  -9.615 -14.431  1.00 91.20           O  
ATOM   1213  CB  LEU   160       5.098  -9.681 -11.857  1.00 91.20           C  
ATOM   1214  CG  LEU   160       4.567  -9.127 -10.534  1.00 91.20           C  
ATOM   1215  CD1 LEU   160       4.455 -10.243  -9.500  1.00 91.20           C  
ATOM   1216  CD2 LEU   160       5.466  -8.006 -10.024  1.00 91.20           C  
ATOM   1217  N   GLY   161       4.684  -9.775 -15.159  1.00 89.94           N  
ATOM   1218  CA  GLY   161       5.064 -10.542 -16.334  1.00 89.94           C  
ATOM   1219  C   GLY   161       5.383 -11.992 -16.023  1.00 89.94           C  
ATOM   1220  O   GLY   161       6.057 -12.667 -16.804  1.00 89.94           O  
ATOM   1221  N   LYS   162       5.140 -12.388 -14.847  1.00 88.37           N  
ATOM   1222  CA  LYS   162       5.430 -13.738 -14.373  1.00 88.37           C  
ATOM   1223  C   LYS   162       4.386 -14.202 -13.361  1.00 88.37           C  
ATOM   1224  O   LYS   162       3.629 -13.389 -12.826  1.00 88.37           O  
ATOM   1225  CB  LYS   162       6.826 -13.801 -13.752  1.00 88.37           C  
ATOM   1226  CG  LYS   162       7.932 -13.289 -14.663  1.00 88.37           C  
ATOM   1227  CD  LYS   162       9.278 -13.267 -13.949  1.00 88.37           C  
ATOM   1228  CE  LYS   162      10.375 -12.698 -14.839  1.00 88.37           C  
ATOM   1229  NZ  LYS   162      11.689 -12.643 -14.132  1.00 88.37           N  
ATOM   1230  N   ASP   163       4.433 -15.512 -13.103  1.00 89.33           N  
ATOM   1231  CA  ASP   163       3.522 -16.019 -12.081  1.00 89.33           C  
ATOM   1232  C   ASP   163       4.078 -15.777 -10.680  1.00 89.33           C  
ATOM   1233  O   ASP   163       5.284 -15.588 -10.509  1.00 89.33           O  
ATOM   1234  CB  ASP   163       3.257 -17.511 -12.291  1.00 89.33           C  
ATOM   1235  CG  ASP   163       4.498 -18.366 -12.104  1.00 89.33           C  
ATOM   1236  OD1 ASP   163       4.685 -18.937 -11.008  1.00 89.33           O  
ATOM   1237  OD2 ASP   163       5.297 -18.467 -13.059  1.00 89.33           O  
ATOM   1238  N   SER   164       3.225 -15.889  -9.660  1.00 90.42           N  
ATOM   1239  CA  SER   164       3.536 -15.531  -8.280  1.00 90.42           C  
ATOM   1240  C   SER   164       4.591 -16.462  -7.692  1.00 90.42           C  
ATOM   1241  O   SER   164       5.493 -16.015  -6.979  1.00 90.42           O  
ATOM   1242  CB  SER   164       2.274 -15.568  -7.418  1.00 90.42           C  
ATOM   1243  OG  SER   164       1.387 -14.524  -7.779  1.00 90.42           O  
ATOM   1244  N   ALA   165       4.460 -17.721  -8.102  1.00 91.17           N  
ATOM   1245  CA  ALA   165       5.415 -18.692  -7.574  1.00 91.17           C  
ATOM   1246  C   ALA   165       6.838 -18.355  -8.009  1.00 91.17           C  
ATOM   1247  O   ALA   165       7.771 -18.419  -7.205  1.00 91.17           O  
ATOM   1248  CB  ALA   165       5.044 -20.103  -8.025  1.00 91.17           C  
ATOM   1249  N   SER   166       6.957 -17.938  -9.239  1.00 91.86           N  
ATOM   1250  CA  SER   166       8.272 -17.568  -9.753  1.00 91.86           C  
ATOM   1251  C   SER   166       8.822 -16.342  -9.032  1.00 91.86           C  
ATOM   1252  O   SER   166       9.997 -16.309  -8.662  1.00 91.86           O  
ATOM   1253  CB  SER   166       8.203 -17.296 -11.257  1.00 91.86           C  
ATOM   1254  OG  SER   166       7.890 -18.482 -11.968  1.00 91.86           O  
ATOM   1255  N   VAL   167       7.945 -15.423  -8.691  1.00 88.75           N  
ATOM   1256  CA  VAL   167       8.370 -14.197  -8.023  1.00 88.75           C  
ATOM   1257  C   VAL   167       8.818 -14.514  -6.598  1.00 88.75           C  
ATOM   1258  O   VAL   167       9.862 -14.035  -6.147  1.00 88.75           O  
ATOM   1259  CB  VAL   167       7.242 -13.141  -8.004  1.00 88.75           C  
ATOM   1260  CG1 VAL   167       7.632 -11.950  -7.130  1.00 88.75           C  
ATOM   1261  CG2 VAL   167       6.919 -12.682  -9.425  1.00 88.75           C  
ATOM   1262  N   ARG   168       8.093 -15.347  -5.950  1.00 88.40           N  
ATOM   1263  CA  ARG   168       8.424 -15.691  -4.571  1.00 88.40           C  
ATOM   1264  C   ARG   168       9.756 -16.431  -4.495  1.00 88.40           C  
ATOM   1265  O   ARG   168      10.589 -16.134  -3.637  1.00 88.40           O  
ATOM   1266  CB  ARG   168       7.316 -16.542  -3.948  1.00 88.40           C  
ATOM   1267  CG  ARG   168       6.016 -15.788  -3.717  1.00 88.40           C  
ATOM   1268  CD  ARG   168       5.080 -16.547  -2.787  1.00 88.40           C  
ATOM   1269  NE  ARG   168       4.713 -17.849  -3.336  1.00 88.40           N  
ATOM   1270  CZ  ARG   168       3.688 -18.063  -4.156  1.00 88.40           C  
ATOM   1271  NH1 ARG   168       2.904 -17.062  -4.539  1.00 88.40           N  
ATOM   1272  NH2 ARG   168       3.443 -19.289  -4.597  1.00 88.40           N  
ATOM   1273  N   GLN   169       9.913 -17.305  -5.405  1.00 88.98           N  
ATOM   1274  CA  GLN   169      11.152 -18.074  -5.428  1.00 88.98           C  
ATOM   1275  C   GLN   169      12.350 -17.178  -5.731  1.00 88.98           C  
ATOM   1276  O   GLN   169      13.365 -17.233  -5.034  1.00 88.98           O  
ATOM   1277  CB  GLN   169      11.067 -19.201  -6.458  1.00 88.98           C  
ATOM   1278  CG  GLN   169      12.297 -20.098  -6.493  1.00 88.98           C  
ATOM   1279  CD  GLN   169      12.175 -21.224  -7.502  1.00 88.98           C  
ATOM   1280  OE1 GLN   169      11.163 -21.343  -8.200  1.00 88.98           O  
ATOM   1281  NE2 GLN   169      13.204 -22.061  -7.585  1.00 88.98           N  
ATOM   1282  N   GLU   170      12.139 -16.312  -6.711  1.00 86.56           N  
ATOM   1283  CA  GLU   170      13.241 -15.462  -7.154  1.00 86.56           C  
ATOM   1284  C   GLU   170      13.617 -14.444  -6.081  1.00 86.56           C  
ATOM   1285  O   GLU   170      14.796 -14.138  -5.894  1.00 86.56           O  
ATOM   1286  CB  GLU   170      12.877 -14.744  -8.456  1.00 86.56           C  
ATOM   1287  CG  GLU   170      12.950 -15.632  -9.689  1.00 86.56           C  
ATOM   1288  CD  GLU   170      12.508 -14.930 -10.962  1.00 86.56           C  
ATOM   1289  OE1 GLU   170      12.361 -15.602 -12.007  1.00 86.56           O  
ATOM   1290  OE2 GLU   170      12.307 -13.696 -10.914  1.00 86.56           O  
ATOM   1291  N   ARG   171      12.631 -14.013  -5.354  1.00 84.90           N  
ATOM   1292  CA  ARG   171      12.871 -12.904  -4.435  1.00 84.90           C  
ATOM   1293  C   ARG   171      12.981 -13.399  -2.997  1.00 84.90           C  
ATOM   1294  O   ARG   171      13.173 -12.604  -2.075  1.00 84.90           O  
ATOM   1295  CB  ARG   171      11.757 -11.861  -4.548  1.00 84.90           C  
ATOM   1296  CG  ARG   171      11.641 -11.230  -5.926  1.00 84.90           C  
ATOM   1297  CD  ARG   171      10.752  -9.994  -5.907  1.00 84.90           C  
ATOM   1298  NE  ARG   171      10.602  -9.418  -7.240  1.00 84.90           N  
ATOM   1299  CZ  ARG   171       9.949  -8.291  -7.510  1.00 84.90           C  
ATOM   1300  NH1 ARG   171       9.370  -7.595  -6.538  1.00 84.90           N  
ATOM   1301  NH2 ARG   171       9.873  -7.857  -8.760  1.00 84.90           N  
ATOM   1302  N   GLY   172      12.732 -14.734  -2.839  1.00 83.59           N  
ATOM   1303  CA  GLY   172      12.940 -15.362  -1.544  1.00 83.59           C  
ATOM   1304  C   GLY   172      11.935 -14.918  -0.497  1.00 83.59           C  
ATOM   1305  O   GLY   172      12.307 -14.610   0.637  1.00 83.59           O  
ATOM   1306  N   VAL   173      10.728 -14.706  -0.951  1.00 81.38           N  
ATOM   1307  CA  VAL   173       9.692 -14.282  -0.014  1.00 81.38           C  
ATOM   1308  C   VAL   173       8.571 -15.318   0.021  1.00 81.38           C  
ATOM   1309  O   VAL   173       8.397 -16.086  -0.928  1.00 81.38           O  
ATOM   1310  CB  VAL   173       9.124 -12.894  -0.387  1.00 81.38           C  
ATOM   1311  CG1 VAL   173      10.173 -11.805  -0.171  1.00 81.38           C  
ATOM   1312  CG2 VAL   173       8.634 -12.890  -1.834  1.00 81.38           C  
ATOM   1313  N   LYS   174       7.900 -15.291   1.107  1.00 80.85           N  
ATOM   1314  CA  LYS   174       6.775 -16.214   1.233  1.00 80.85           C  
ATOM   1315  C   LYS   174       5.518 -15.641   0.586  1.00 80.85           C  
ATOM   1316  O   LYS   174       4.754 -16.370  -0.051  1.00 80.85           O  
ATOM   1317  CB  LYS   174       6.507 -16.536   2.704  1.00 80.85           C  
ATOM   1318  CG  LYS   174       7.557 -17.432   3.343  1.00 80.85           C  
ATOM   1319  CD  LYS   174       7.175 -17.814   4.767  1.00 80.85           C  
ATOM   1320  CE  LYS   174       8.249 -18.670   5.426  1.00 80.85           C  
ATOM   1321  NZ  LYS   174       7.895 -19.017   6.834  1.00 80.85           N  
ATOM   1322  N   ALA   175       5.356 -14.338   0.835  1.00 84.29           N  
ATOM   1323  CA  ALA   175       4.239 -13.621   0.224  1.00 84.29           C  
ATOM   1324  C   ALA   175       4.710 -12.779  -0.959  1.00 84.29           C  
ATOM   1325  O   ALA   175       5.672 -12.016  -0.842  1.00 84.29           O  
ATOM   1326  CB  ALA   175       3.544 -12.739   1.258  1.00 84.29           C  
ATOM   1327  N   THR   176       4.062 -12.997  -2.101  1.00 88.51           N  
ATOM   1328  CA  THR   176       4.450 -12.327  -3.338  1.00 88.51           C  
ATOM   1329  C   THR   176       4.591 -10.824  -3.116  1.00 88.51           C  
ATOM   1330  O   THR   176       5.604 -10.229  -3.488  1.00 88.51           O  
ATOM   1331  CB  THR   176       3.429 -12.590  -4.460  1.00 88.51           C  
ATOM   1332  OG1 THR   176       3.326 -14.001  -4.683  1.00 88.51           O  
ATOM   1333  CG2 THR   176       3.851 -11.911  -5.758  1.00 88.51           C  
ATOM   1334  N   ARG   177       3.639 -10.173  -2.397  1.00 88.80           N  
ATOM   1335  CA  ARG   177       3.628  -8.718  -2.291  1.00 88.80           C  
ATOM   1336  C   ARG   177       4.788  -8.223  -1.433  1.00 88.80           C  
ATOM   1337  O   ARG   177       5.201  -7.067  -1.546  1.00 88.80           O  
ATOM   1338  CB  ARG   177       2.300  -8.230  -1.709  1.00 88.80           C  
ATOM   1339  CG  ARG   177       1.144  -8.270  -2.695  1.00 88.80           C  
ATOM   1340  CD  ARG   177      -0.110  -7.624  -2.121  1.00 88.80           C  
ATOM   1341  NE  ARG   177      -1.001  -7.146  -3.175  1.00 88.80           N  
ATOM   1342  CZ  ARG   177      -1.938  -7.882  -3.766  1.00 88.80           C  
ATOM   1343  NH1 ARG   177      -2.125  -9.150  -3.417  1.00 88.80           N  
ATOM   1344  NH2 ARG   177      -2.693  -7.347  -4.713  1.00 88.80           N  
ATOM   1345  N   ASP   178       5.383  -9.114  -0.590  1.00 86.28           N  
ATOM   1346  CA  ASP   178       6.514  -8.723   0.246  1.00 86.28           C  
ATOM   1347  C   ASP   178       7.790  -8.590  -0.583  1.00 86.28           C  
ATOM   1348  O   ASP   178       8.740  -7.922  -0.168  1.00 86.28           O  
ATOM   1349  CB  ASP   178       6.724  -9.735   1.374  1.00 86.28           C  
ATOM   1350  CG  ASP   178       5.642  -9.670   2.437  1.00 86.28           C  
ATOM   1351  OD1 ASP   178       4.843  -8.709   2.437  1.00 86.28           O  
ATOM   1352  OD2 ASP   178       5.589 -10.587   3.285  1.00 86.28           O  
ATOM   1353  N   GLY   179       7.733  -9.137  -1.701  1.00 86.29           N  
ATOM   1354  CA  GLY   179       8.917  -9.095  -2.545  1.00 86.29           C  
ATOM   1355  C   GLY   179       8.824  -8.062  -3.652  1.00 86.29           C  
ATOM   1356  O   GLY   179       9.745  -7.925  -4.460  1.00 86.29           O  
ATOM   1357  N   LEU   180       7.735  -7.334  -3.682  1.00 89.68           N  
ATOM   1358  CA  LEU   180       7.527  -6.390  -4.775  1.00 89.68           C  
ATOM   1359  C   LEU   180       8.095  -5.019  -4.424  1.00 89.68           C  
ATOM   1360  O   LEU   180       8.201  -4.668  -3.247  1.00 89.68           O  
ATOM   1361  CB  LEU   180       6.037  -6.269  -5.102  1.00 89.68           C  
ATOM   1362  CG  LEU   180       5.337  -7.549  -5.562  1.00 89.68           C  
ATOM   1363  CD1 LEU   180       3.932  -7.235  -6.065  1.00 89.68           C  
ATOM   1364  CD2 LEU   180       6.155  -8.246  -6.645  1.00 89.68           C  
ATOM   1365  N   THR   181       8.481  -4.274  -5.466  1.00 89.09           N  
ATOM   1366  CA  THR   181       8.876  -2.880  -5.301  1.00 89.09           C  
ATOM   1367  C   THR   181       7.654  -1.995  -5.074  1.00 89.09           C  
ATOM   1368  O   THR   181       6.520  -2.422  -5.304  1.00 89.09           O  
ATOM   1369  CB  THR   181       9.660  -2.372  -6.525  1.00 89.09           C  
ATOM   1370  OG1 THR   181       8.777  -2.288  -7.650  1.00 89.09           O  
ATOM   1371  CG2 THR   181      10.812  -3.310  -6.867  1.00 89.09           C  
ATOM   1372  N   SER   182       7.914  -0.719  -4.662  1.00 86.43           N  
ATOM   1373  CA  SER   182       6.816   0.221  -4.462  1.00 86.43           C  
ATOM   1374  C   SER   182       6.065   0.479  -5.764  1.00 86.43           C  
ATOM   1375  O   SER   182       4.834   0.545  -5.774  1.00 86.43           O  
ATOM   1376  CB  SER   182       7.338   1.542  -3.896  1.00 86.43           C  
ATOM   1377  OG  SER   182       8.421   2.029  -4.670  1.00 86.43           O  
ATOM   1378  N   ALA   183       6.788   0.534  -6.870  1.00 89.82           N  
ATOM   1379  CA  ALA   183       6.158   0.779  -8.164  1.00 89.82           C  
ATOM   1380  C   ALA   183       5.228  -0.369  -8.548  1.00 89.82           C  
ATOM   1381  O   ALA   183       4.100  -0.140  -8.991  1.00 89.82           O  
ATOM   1382  CB  ALA   183       7.219   0.984  -9.243  1.00 89.82           C  
ATOM   1383  N   GLU   184       5.615  -1.586  -8.320  1.00 92.53           N  
ATOM   1384  CA  GLU   184       4.814  -2.767  -8.626  1.00 92.53           C  
ATOM   1385  C   GLU   184       3.565  -2.829  -7.752  1.00 92.53           C  
ATOM   1386  O   GLU   184       2.469  -3.106  -8.244  1.00 92.53           O  
ATOM   1387  CB  GLU   184       5.643  -4.041  -8.449  1.00 92.53           C  
ATOM   1388  CG  GLU   184       6.708  -4.236  -9.519  1.00 92.53           C  
ATOM   1389  CD  GLU   184       7.722  -5.312  -9.167  1.00 92.53           C  
ATOM   1390  OE1 GLU   184       8.344  -5.886 -10.090  1.00 92.53           O  
ATOM   1391  OE2 GLU   184       7.896  -5.586  -7.959  1.00 92.53           O  
ATOM   1392  N   LEU   185       3.730  -2.513  -6.468  1.00 93.79           N  
ATOM   1393  CA  LEU   185       2.605  -2.527  -5.540  1.00 93.79           C  
ATOM   1394  C   LEU   185       1.558  -1.492  -5.938  1.00 93.79           C  
ATOM   1395  O   LEU   185       0.360  -1.785  -5.946  1.00 93.79           O  
ATOM   1396  CB  LEU   185       3.085  -2.261  -4.111  1.00 93.79           C  
ATOM   1397  CG  LEU   185       3.848  -3.397  -3.429  1.00 93.79           C  
ATOM   1398  CD1 LEU   185       4.566  -2.883  -2.186  1.00 93.79           C  
ATOM   1399  CD2 LEU   185       2.901  -4.539  -3.072  1.00 93.79           C  
ATOM   1400  N   LEU   186       2.016  -0.307  -6.301  1.00 94.93           N  
ATOM   1401  CA  LEU   186       1.090   0.766  -6.646  1.00 94.93           C  
ATOM   1402  C   LEU   186       0.375   0.465  -7.960  1.00 94.93           C  
ATOM   1403  O   LEU   186      -0.787   0.836  -8.138  1.00 94.93           O  
ATOM   1404  CB  LEU   186       1.831   2.102  -6.750  1.00 94.93           C  
ATOM   1405  CG  LEU   186       2.322   2.708  -5.434  1.00 94.93           C  
ATOM   1406  CD1 LEU   186       3.163   3.951  -5.705  1.00 94.93           C  
ATOM   1407  CD2 LEU   186       1.143   3.041  -4.526  1.00 94.93           C  
ATOM   1408  N   ARG   187       0.989  -0.282  -8.777  1.00 94.72           N  
ATOM   1409  CA  ARG   187       0.327  -0.698 -10.009  1.00 94.72           C  
ATOM   1410  C   ARG   187      -0.762  -1.727  -9.726  1.00 94.72           C  
ATOM   1411  O   ARG   187      -1.852  -1.658 -10.297  1.00 94.72           O  
ATOM   1412  CB  ARG   187       1.345  -1.270 -10.999  1.00 94.72           C  
ATOM   1413  CG  ARG   187       2.234  -0.220 -11.645  1.00 94.72           C  
ATOM   1414  CD  ARG   187       3.246  -0.845 -12.596  1.00 94.72           C  
ATOM   1415  NE  ARG   187       4.238   0.128 -13.043  1.00 94.72           N  
ATOM   1416  CZ  ARG   187       5.550   0.013 -12.856  1.00 94.72           C  
ATOM   1417  NH1 ARG   187       6.056  -1.040 -12.224  1.00 94.72           N  
ATOM   1418  NH2 ARG   187       6.363   0.959 -13.304  1.00 94.72           N  
ATOM   1419  N   LEU   188      -0.383  -2.632  -8.852  1.00 96.56           N  
ATOM   1420  CA  LEU   188      -1.428  -3.568  -8.452  1.00 96.56           C  
ATOM   1421  C   LEU   188      -2.613  -2.831  -7.837  1.00 96.56           C  
ATOM   1422  O   LEU   188      -3.767  -3.124  -8.158  1.00 96.56           O  
ATOM   1423  CB  LEU   188      -0.878  -4.593  -7.458  1.00 96.56           C  
ATOM   1424  CG  LEU   188       0.094  -5.631  -8.022  1.00 96.56           C  
ATOM   1425  CD1 LEU   188       0.632  -6.517  -6.903  1.00 96.56           C  
ATOM   1426  CD2 LEU   188      -0.585  -6.472  -9.097  1.00 96.56           C  
ATOM   1427  N   ALA   189      -2.286  -1.872  -6.940  1.00 96.78           N  
ATOM   1428  CA  ALA   189      -3.337  -1.098  -6.285  1.00 96.78           C  
ATOM   1429  C   ALA   189      -4.204  -0.373  -7.310  1.00 96.78           C  
ATOM   1430  O   ALA   189      -5.430  -0.343  -7.186  1.00 96.78           O  
ATOM   1431  CB  ALA   189      -2.730  -0.099  -5.304  1.00 96.78           C  
ATOM   1432  N   TYR   190      -3.566   0.121  -8.311  1.00 96.70           N  
ATOM   1433  CA  TYR   190      -4.296   0.865  -9.331  1.00 96.70           C  
ATOM   1434  C   TYR   190      -5.239  -0.050 -10.103  1.00 96.70           C  
ATOM   1435  O   TYR   190      -6.411   0.280 -10.301  1.00 96.70           O  
ATOM   1436  CB  TYR   190      -3.324   1.549 -10.297  1.00 96.70           C  
ATOM   1437  CG  TYR   190      -3.997   2.480 -11.276  1.00 96.70           C  
ATOM   1438  CD1 TYR   190      -4.283   2.068 -12.575  1.00 96.70           C  
ATOM   1439  CD2 TYR   190      -4.345   3.774 -10.904  1.00 96.70           C  
ATOM   1440  CE1 TYR   190      -4.901   2.924 -13.481  1.00 96.70           C  
ATOM   1441  CE2 TYR   190      -4.963   4.638 -11.802  1.00 96.70           C  
ATOM   1442  CZ  TYR   190      -5.237   4.205 -13.086  1.00 96.70           C  
ATOM   1443  OH  TYR   190      -5.848   5.056 -13.979  1.00 96.70           O  
ATOM   1444  N   ILE   191      -4.771  -1.194 -10.563  1.00 97.61           N  
ATOM   1445  CA  ILE   191      -5.603  -2.144 -11.293  1.00 97.61           C  
ATOM   1446  C   ILE   191      -6.806  -2.538 -10.440  1.00 97.61           C  
ATOM   1447  O   ILE   191      -7.943  -2.529 -10.917  1.00 97.61           O  
ATOM   1448  CB  ILE   191      -4.801  -3.400 -11.703  1.00 97.61           C  
ATOM   1449  CG1 ILE   191      -3.830  -3.066 -12.840  1.00 97.61           C  
ATOM   1450  CG2 ILE   191      -5.745  -4.536 -12.105  1.00 97.61           C  
ATOM   1451  CD1 ILE   191      -2.862  -4.191 -13.178  1.00 97.61           C  
ATOM   1452  N   ASP   192      -6.571  -2.757  -9.117  1.00 97.87           N  
ATOM   1453  CA  ASP   192      -7.651  -3.168  -8.225  1.00 97.87           C  
ATOM   1454  C   ASP   192      -8.689  -2.059  -8.072  1.00 97.87           C  
ATOM   1455  O   ASP   192      -9.893  -2.312  -8.157  1.00 97.87           O  
ATOM   1456  CB  ASP   192      -7.095  -3.561  -6.855  1.00 97.87           C  
ATOM   1457  CG  ASP   192      -6.436  -4.929  -6.852  1.00 97.87           C  
ATOM   1458  OD1 ASP   192      -6.626  -5.699  -7.818  1.00 97.87           O  
ATOM   1459  OD2 ASP   192      -5.723  -5.240  -5.874  1.00 97.87           O  
ATOM   1460  N   THR   193      -8.219  -0.859  -7.923  1.00 97.33           N  
ATOM   1461  CA  THR   193      -9.114   0.276  -7.725  1.00 97.33           C  
ATOM   1462  C   THR   193      -9.961   0.521  -8.970  1.00 97.33           C  
ATOM   1463  O   THR   193     -11.178   0.688  -8.876  1.00 97.33           O  
ATOM   1464  CB  THR   193      -8.327   1.553  -7.377  1.00 97.33           C  
ATOM   1465  OG1 THR   193      -7.644   1.362  -6.132  1.00 97.33           O  
ATOM   1466  CG2 THR   193      -9.256   2.756  -7.254  1.00 97.33           C  
ATOM   1467  N   VAL   194      -9.290   0.457 -10.080  1.00 97.25           N  
ATOM   1468  CA  VAL   194      -9.990   0.747 -11.327  1.00 97.25           C  
ATOM   1469  C   VAL   194     -10.989  -0.367 -11.630  1.00 97.25           C  
ATOM   1470  O   VAL   194     -12.098  -0.103 -12.101  1.00 97.25           O  
ATOM   1471  CB  VAL   194      -9.004   0.914 -12.505  1.00 97.25           C  
ATOM   1472  CG1 VAL   194      -9.759   1.039 -13.827  1.00 97.25           C  
ATOM   1473  CG2 VAL   194      -8.107   2.130 -12.281  1.00 97.25           C  
ATOM   1474  N   THR   195     -10.615  -1.615 -11.360  1.00 98.06           N  
ATOM   1475  CA  THR   195     -11.536  -2.728 -11.566  1.00 98.06           C  
ATOM   1476  C   THR   195     -12.759  -2.592 -10.664  1.00 98.06           C  
ATOM   1477  O   THR   195     -13.892  -2.773 -11.114  1.00 98.06           O  
ATOM   1478  CB  THR   195     -10.846  -4.079 -11.301  1.00 98.06           C  
ATOM   1479  OG1 THR   195      -9.762  -4.245 -12.223  1.00 98.06           O  
ATOM   1480  CG2 THR   195     -11.823  -5.238 -11.470  1.00 98.06           C  
ATOM   1481  N   ALA   196     -12.533  -2.286  -9.372  1.00 97.98           N  
ATOM   1482  CA  ALA   196     -13.654  -2.115  -8.452  1.00 97.98           C  
ATOM   1483  C   ALA   196     -14.622  -1.050  -8.957  1.00 97.98           C  
ATOM   1484  O   ALA   196     -15.837  -1.260  -8.968  1.00 97.98           O  
ATOM   1485  CB  ALA   196     -13.148  -1.751  -7.058  1.00 97.98           C  
ATOM   1486  N   ARG   197     -14.085  -0.009  -9.456  1.00 97.53           N  
ATOM   1487  CA  ARG   197     -14.920   1.068  -9.978  1.00 97.53           C  
ATOM   1488  C   ARG   197     -15.666   0.624 -11.232  1.00 97.53           C  
ATOM   1489  O   ARG   197     -16.851   0.923 -11.395  1.00 97.53           O  
ATOM   1490  CB  ARG   197     -14.074   2.306 -10.283  1.00 97.53           C  
ATOM   1491  CG  ARG   197     -14.886   3.513 -10.725  1.00 97.53           C  
ATOM   1492  CD  ARG   197     -14.026   4.765 -10.824  1.00 97.53           C  
ATOM   1493  NE  ARG   197     -14.814   5.931 -11.212  1.00 97.53           N  
ATOM   1494  CZ  ARG   197     -14.343   7.173 -11.291  1.00 97.53           C  
ATOM   1495  NH1 ARG   197     -13.072   7.435 -11.008  1.00 97.53           N  
ATOM   1496  NH2 ARG   197     -15.148   8.160 -11.655  1.00 97.53           N  
ATOM   1497  N   ALA   198     -14.997  -0.093 -12.091  1.00 97.53           N  
ATOM   1498  CA  ALA   198     -15.607  -0.574 -13.328  1.00 97.53           C  
ATOM   1499  C   ALA   198     -16.754  -1.537 -13.034  1.00 97.53           C  
ATOM   1500  O   ALA   198     -17.796  -1.490 -13.691  1.00 97.53           O  
ATOM   1501  CB  ALA   198     -14.560  -1.252 -14.209  1.00 97.53           C  
ATOM   1502  N   ILE   199     -16.596  -2.363 -12.045  1.00 98.09           N  
ATOM   1503  CA  ILE   199     -17.653  -3.288 -11.650  1.00 98.09           C  
ATOM   1504  C   ILE   199     -18.871  -2.504 -11.167  1.00 98.09           C  
ATOM   1505  O   ILE   199     -19.998  -2.778 -11.586  1.00 98.09           O  
ATOM   1506  CB  ILE   199     -17.171  -4.261 -10.551  1.00 98.09           C  
ATOM   1507  CG1 ILE   199     -16.141  -5.243 -11.121  1.00 98.09           C  
ATOM   1508  CG2 ILE   199     -18.356  -5.008  -9.933  1.00 98.09           C  
ATOM   1509  CD1 ILE   199     -15.389  -6.036 -10.062  1.00 98.09           C  
ATOM   1510  N   GLN   200     -18.590  -1.490 -10.353  1.00 97.37           N  
ATOM   1511  CA  GLN   200     -19.684  -0.714  -9.778  1.00 97.37           C  
ATOM   1512  C   GLN   200     -20.425   0.073 -10.855  1.00 97.37           C  
ATOM   1513  O   GLN   200     -21.656   0.064 -10.902  1.00 97.37           O  
ATOM   1514  CB  GLN   200     -19.161   0.235  -8.700  1.00 97.37           C  
ATOM   1515  CG  GLN   200     -18.695  -0.470  -7.433  1.00 97.37           C  
ATOM   1516  CD  GLN   200     -17.976   0.461  -6.474  1.00 97.37           C  
ATOM   1517  OE1 GLN   200     -17.524   1.543  -6.859  1.00 97.37           O  
ATOM   1518  NE2 GLN   200     -17.865   0.046  -5.217  1.00 97.37           N  
ATOM   1519  N   GLU   201     -19.688   0.608 -11.780  1.00 97.17           N  
ATOM   1520  CA  GLU   201     -20.278   1.486 -12.786  1.00 97.17           C  
ATOM   1521  C   GLU   201     -21.072   0.690 -13.817  1.00 97.17           C  
ATOM   1522  O   GLU   201     -22.139   1.124 -14.256  1.00 97.17           O  
ATOM   1523  CB  GLU   201     -19.192   2.311 -13.481  1.00 97.17           C  
ATOM   1524  CG  GLU   201     -18.617   3.424 -12.617  1.00 97.17           C  
ATOM   1525  CD  GLU   201     -17.489   4.187 -13.293  1.00 97.17           C  
ATOM   1526  OE1 GLU   201     -16.963   5.153 -12.693  1.00 97.17           O  
ATOM   1527  OE2 GLU   201     -17.128   3.816 -14.433  1.00 97.17           O  
ATOM   1528  N   SER   202     -20.538  -0.506 -14.103  1.00 97.05           N  
ATOM   1529  CA  SER   202     -21.197  -1.305 -15.131  1.00 97.05           C  
ATOM   1530  C   SER   202     -22.250  -2.227 -14.524  1.00 97.05           C  
ATOM   1531  O   SER   202     -23.019  -2.861 -15.250  1.00 97.05           O  
ATOM   1532  CB  SER   202     -20.171  -2.132 -15.907  1.00 97.05           C  
ATOM   1533  OG  SER   202     -19.630  -3.157 -15.092  1.00 97.05           O  
ATOM   1534  N   GLU   203     -22.103  -2.391 -13.188  1.00 95.83           N  
ATOM   1535  CA  GLU   203     -22.962  -3.314 -12.453  1.00 95.83           C  
ATOM   1536  C   GLU   203     -22.757  -4.752 -12.922  1.00 95.83           C  
ATOM   1537  O   GLU   203     -23.725  -5.487 -13.128  1.00 95.83           O  
ATOM   1538  CB  GLU   203     -24.432  -2.916 -12.603  1.00 95.83           C  
ATOM   1539  CG  GLU   203     -24.773  -1.574 -11.973  1.00 95.83           C  
ATOM   1540  CD  GLU   203     -26.256  -1.244 -12.030  1.00 95.83           C  
ATOM   1541  OE1 GLU   203     -26.665  -0.190 -11.491  1.00 95.83           O  
ATOM   1542  OE2 GLU   203     -27.016  -2.045 -12.618  1.00 95.83           O  
ATOM   1543  N   ALA   204     -21.588  -5.063 -13.385  1.00 96.11           N  
ATOM   1544  CA  ALA   204     -21.238  -6.420 -13.796  1.00 96.11           C  
ATOM   1545  C   ALA   204     -21.476  -7.415 -12.664  1.00 96.11           C  
ATOM   1546  O   ALA   204     -21.156  -7.136 -11.506  1.00 96.11           O  
ATOM   1547  CB  ALA   204     -19.782  -6.479 -14.253  1.00 96.11           C  
ATOM   1548  N   ARG   205     -22.233  -8.521 -12.926  1.00 97.87           N  
ATOM   1549  CA  ARG   205     -22.499  -9.564 -11.941  1.00 97.87           C  
ATOM   1550  C   ARG   205     -21.975 -10.915 -12.418  1.00 97.87           C  
ATOM   1551  O   ARG   205     -22.059 -11.235 -13.606  1.00 97.87           O  
ATOM   1552  CB  ARG   205     -23.998  -9.658 -11.648  1.00 97.87           C  
ATOM   1553  CG  ARG   205     -24.540  -8.494 -10.834  1.00 97.87           C  
ATOM   1554  CD  ARG   205     -25.950  -8.767 -10.329  1.00 97.87           C  
ATOM   1555  NE  ARG   205     -26.456  -7.663  -9.518  1.00 97.87           N  
ATOM   1556  CZ  ARG   205     -26.385  -7.603  -8.191  1.00 97.87           C  
ATOM   1557  NH1 ARG   205     -25.826  -8.588  -7.496  1.00 97.87           N  
ATOM   1558  NH2 ARG   205     -26.877  -6.552  -7.553  1.00 97.87           N  
ATOM   1559  N   GLY   206     -21.394 -11.658 -11.478  1.00 97.54           N  
ATOM   1560  CA  GLY   206     -20.940 -13.014 -11.742  1.00 97.54           C  
ATOM   1561  C   GLY   206     -19.461 -13.094 -12.074  1.00 97.54           C  
ATOM   1562  O   GLY   206     -18.847 -12.091 -12.440  1.00 97.54           O  
ATOM   1563  N   ASN   207     -18.971 -14.255 -12.044  1.00 98.22           N  
ATOM   1564  CA  ASN   207     -17.536 -14.486 -12.181  1.00 98.22           C  
ATOM   1565  C   ASN   207     -17.033 -14.083 -13.564  1.00 98.22           C  
ATOM   1566  O   ASN   207     -16.041 -13.362 -13.683  1.00 98.22           O  
ATOM   1567  CB  ASN   207     -17.199 -15.951 -11.899  1.00 98.22           C  
ATOM   1568  CG  ASN   207     -17.401 -16.328 -10.444  1.00 98.22           C  
ATOM   1569  OD1 ASN   207     -17.654 -15.467  -9.597  1.00 98.22           O  
ATOM   1570  ND2 ASN   207     -17.292 -17.617 -10.145  1.00 98.22           N  
ATOM   1571  N   ALA   208     -17.789 -14.457 -14.634  1.00 97.90           N  
ATOM   1572  CA  ALA   208     -17.331 -14.240 -16.004  1.00 97.90           C  
ATOM   1573  C   ALA   208     -17.251 -12.751 -16.326  1.00 97.90           C  
ATOM   1574  O   ALA   208     -16.245 -12.278 -16.859  1.00 97.90           O  
ATOM   1575  CB  ALA   208     -18.256 -14.946 -16.992  1.00 97.90           C  
ATOM   1576  N   ALA   209     -18.313 -12.015 -15.937  1.00 98.01           N  
ATOM   1577  CA  ALA   209     -18.336 -10.582 -16.222  1.00 98.01           C  
ATOM   1578  C   ALA   209     -17.230  -9.854 -15.464  1.00 98.01           C  
ATOM   1579  O   ALA   209     -16.551  -8.989 -16.022  1.00 98.01           O  
ATOM   1580  CB  ALA   209     -19.698  -9.991 -15.868  1.00 98.01           C  
ATOM   1581  N   ILE   210     -16.977 -10.237 -14.262  1.00 98.22           N  
ATOM   1582  CA  ILE   210     -15.985  -9.597 -13.405  1.00 98.22           C  
ATOM   1583  C   ILE   210     -14.584  -9.864 -13.949  1.00 98.22           C  
ATOM   1584  O   ILE   210     -13.773  -8.943 -14.072  1.00 98.22           O  
ATOM   1585  CB  ILE   210     -16.096 -10.092 -11.945  1.00 98.22           C  
ATOM   1586  CG1 ILE   210     -17.341  -9.502 -11.275  1.00 98.22           C  
ATOM   1587  CG2 ILE   210     -14.831  -9.740 -11.158  1.00 98.22           C  
ATOM   1588  CD1 ILE   210     -17.734 -10.195  -9.977  1.00 98.22           C  
ATOM   1589  N   LEU   211     -14.328 -11.110 -14.369  1.00 98.23           N  
ATOM   1590  CA  LEU   211     -13.016 -11.459 -14.902  1.00 98.23           C  
ATOM   1591  C   LEU   211     -12.758 -10.742 -16.223  1.00 98.23           C  
ATOM   1592  O   LEU   211     -11.639 -10.293 -16.483  1.00 98.23           O  
ATOM   1593  CB  LEU   211     -12.902 -12.973 -15.099  1.00 98.23           C  
ATOM   1594  CG  LEU   211     -12.697 -13.807 -13.834  1.00 98.23           C  
ATOM   1595  CD1 LEU   211     -12.826 -15.293 -14.152  1.00 98.23           C  
ATOM   1596  CD2 LEU   211     -11.341 -13.505 -13.206  1.00 98.23           C  
ATOM   1597  N   THR   212     -13.767 -10.628 -16.997  1.00 97.91           N  
ATOM   1598  CA  THR   212     -13.634  -9.920 -18.265  1.00 97.91           C  
ATOM   1599  C   THR   212     -13.250  -8.461 -18.032  1.00 97.91           C  
ATOM   1600  O   THR   212     -12.319  -7.951 -18.659  1.00 97.91           O  
ATOM   1601  CB  THR   212     -14.938  -9.986 -19.082  1.00 97.91           C  
ATOM   1602  OG1 THR   212     -15.198 -11.348 -19.446  1.00 97.91           O  
ATOM   1603  CG2 THR   212     -14.836  -9.144 -20.350  1.00 97.91           C  
ATOM   1604  N   LEU   213     -13.908  -7.818 -17.082  1.00 97.76           N  
ATOM   1605  CA  LEU   213     -13.604  -6.423 -16.783  1.00 97.76           C  
ATOM   1606  C   LEU   213     -12.181  -6.278 -16.254  1.00 97.76           C  
ATOM   1607  O   LEU   213     -11.449  -5.376 -16.667  1.00 97.76           O  
ATOM   1608  CB  LEU   213     -14.600  -5.863 -15.764  1.00 97.76           C  
ATOM   1609  CG  LEU   213     -15.958  -5.424 -16.314  1.00 97.76           C  
ATOM   1610  CD1 LEU   213     -16.918  -5.117 -15.170  1.00 97.76           C  
ATOM   1611  CD2 LEU   213     -15.799  -4.211 -17.226  1.00 97.76           C  
ATOM   1612  N   HIS   214     -11.841  -7.178 -15.397  1.00 98.30           N  
ATOM   1613  CA  HIS   214     -10.511  -7.125 -14.800  1.00 98.30           C  
ATOM   1614  C   HIS   214      -9.425  -7.289 -15.858  1.00 98.30           C  
ATOM   1615  O   HIS   214      -8.425  -6.568 -15.843  1.00 98.30           O  
ATOM   1616  CB  HIS   214     -10.363  -8.202 -13.724  1.00 98.30           C  
ATOM   1617  CG  HIS   214      -9.126  -8.058 -12.897  1.00 98.30           C  
ATOM   1618  ND1 HIS   214      -8.858  -6.933 -12.149  1.00 98.30           N  
ATOM   1619  CD2 HIS   214      -8.085  -8.902 -12.700  1.00 98.30           C  
ATOM   1620  CE1 HIS   214      -7.702  -7.090 -11.526  1.00 98.30           C  
ATOM   1621  NE2 HIS   214      -7.213  -8.277 -11.843  1.00 98.30           N  
ATOM   1622  N   GLU   215      -9.653  -8.175 -16.809  1.00 97.71           N  
ATOM   1623  CA  GLU   215      -8.697  -8.382 -17.892  1.00 97.71           C  
ATOM   1624  C   GLU   215      -8.567  -7.134 -18.760  1.00 97.71           C  
ATOM   1625  O   GLU   215      -7.462  -6.759 -19.157  1.00 97.71           O  
ATOM   1626  CB  GLU   215      -9.109  -9.580 -18.752  1.00 97.71           C  
ATOM   1627  CG  GLU   215      -8.807 -10.928 -18.113  1.00 97.71           C  
ATOM   1628  CD  GLU   215      -9.422 -12.099 -18.863  1.00 97.71           C  
ATOM   1629  OE1 GLU   215      -9.176 -13.264 -18.477  1.00 97.71           O  
ATOM   1630  OE2 GLU   215     -10.155 -11.848 -19.846  1.00 97.71           O  
ATOM   1631  N   GLN   216      -9.649  -6.523 -18.996  1.00 97.54           N  
ATOM   1632  CA  GLN   216      -9.640  -5.309 -19.806  1.00 97.54           C  
ATOM   1633  C   GLN   216      -8.837  -4.202 -19.129  1.00 97.54           C  
ATOM   1634  O   GLN   216      -8.006  -3.552 -19.766  1.00 97.54           O  
ATOM   1635  CB  GLN   216     -11.067  -4.833 -20.077  1.00 97.54           C  
ATOM   1636  CG  GLN   216     -11.838  -5.718 -21.047  1.00 97.54           C  
ATOM   1637  CD  GLN   216     -13.295  -5.318 -21.175  1.00 97.54           C  
ATOM   1638  OE1 GLN   216     -13.772  -4.423 -20.470  1.00 97.54           O  
ATOM   1639  NE2 GLN   216     -14.014  -5.978 -22.077  1.00 97.54           N  
ATOM   1640  N   VAL   217      -9.147  -4.024 -17.819  1.00 97.50           N  
ATOM   1641  CA  VAL   217      -8.447  -2.993 -17.059  1.00 97.50           C  
ATOM   1642  C   VAL   217      -6.950  -3.292 -17.039  1.00 97.50           C  
ATOM   1643  O   VAL   217      -6.131  -2.414 -17.320  1.00 97.50           O  
ATOM   1644  CB  VAL   217      -8.988  -2.885 -15.616  1.00 97.50           C  
ATOM   1645  CG1 VAL   217      -8.061  -2.029 -14.754  1.00 97.50           C  
ATOM   1646  CG2 VAL   217     -10.403  -2.308 -15.620  1.00 97.50           C  
ATOM   1647  N   ALA   218      -6.612  -4.566 -16.758  1.00 96.86           N  
ATOM   1648  CA  ALA   218      -5.209  -4.957 -16.655  1.00 96.86           C  
ATOM   1649  C   ALA   218      -4.485  -4.759 -17.984  1.00 96.86           C  
ATOM   1650  O   ALA   218      -3.379  -4.215 -18.021  1.00 96.86           O  
ATOM   1651  CB  ALA   218      -5.094  -6.411 -16.202  1.00 96.86           C  
ATOM   1652  N   ARG   219      -5.097  -5.104 -19.038  1.00 95.44           N  
ATOM   1653  CA  ARG   219      -4.503  -4.969 -20.364  1.00 95.44           C  
ATOM   1654  C   ARG   219      -4.297  -3.502 -20.725  1.00 95.44           C  
ATOM   1655  O   ARG   219      -3.227  -3.118 -21.202  1.00 95.44           O  
ATOM   1656  CB  ARG   219      -5.379  -5.650 -21.418  1.00 95.44           C  
ATOM   1657  CG  ARG   219      -4.745  -5.712 -22.799  1.00 95.44           C  
ATOM   1658  CD  ARG   219      -5.680  -6.345 -23.820  1.00 95.44           C  
ATOM   1659  NE  ARG   219      -6.104  -7.680 -23.408  1.00 95.44           N  
ATOM   1660  CZ  ARG   219      -7.333  -8.166 -23.560  1.00 95.44           C  
ATOM   1661  NH1 ARG   219      -8.287  -7.432 -24.121  1.00 95.44           N  
ATOM   1662  NH2 ARG   219      -7.610  -9.394 -23.149  1.00 95.44           N  
ATOM   1663  N   SER   220      -5.332  -2.751 -20.534  1.00 95.69           N  
ATOM   1664  CA  SER   220      -5.258  -1.327 -20.847  1.00 95.69           C  
ATOM   1665  C   SER   220      -4.131  -0.650 -20.075  1.00 95.69           C  
ATOM   1666  O   SER   220      -3.373   0.142 -20.639  1.00 95.69           O  
ATOM   1667  CB  SER   220      -6.587  -0.639 -20.534  1.00 95.69           C  
ATOM   1668  OG  SER   220      -6.502   0.754 -20.779  1.00 95.69           O  
ATOM   1669  N   GLU   221      -4.038  -1.047 -18.764  1.00 93.84           N  
ATOM   1670  CA  GLU   221      -3.008  -0.411 -17.948  1.00 93.84           C  
ATOM   1671  C   GLU   221      -1.612  -0.855 -18.377  1.00 93.84           C  
ATOM   1672  O   GLU   221      -0.687  -0.043 -18.436  1.00 93.84           O  
ATOM   1673  CB  GLU   221      -3.227  -0.723 -16.466  1.00 93.84           C  
ATOM   1674  CG  GLU   221      -4.475  -0.078 -15.880  1.00 93.84           C  
ATOM   1675  CD  GLU   221      -4.507   1.432 -16.051  1.00 93.84           C  
ATOM   1676  OE1 GLU   221      -5.578   1.982 -16.393  1.00 93.84           O  
ATOM   1677  OE2 GLU   221      -3.452   2.071 -15.842  1.00 93.84           O  
ATOM   1678  N   ARG   222      -1.515  -2.061 -18.657  1.00 92.24           N  
ATOM   1679  CA  ARG   222      -0.216  -2.561 -19.094  1.00 92.24           C  
ATOM   1680  C   ARG   222       0.246  -1.851 -20.362  1.00 92.24           C  
ATOM   1681  O   ARG   222       1.408  -1.452 -20.469  1.00 92.24           O  
ATOM   1682  CB  ARG   222      -0.272  -4.071 -19.329  1.00 92.24           C  
ATOM   1683  CG  ARG   222       0.980  -4.641 -19.977  1.00 92.24           C  
ATOM   1684  CD  ARG   222       2.132  -4.742 -18.986  1.00 92.24           C  
ATOM   1685  NE  ARG   222       3.288  -5.414 -19.570  1.00 92.24           N  
ATOM   1686  CZ  ARG   222       3.999  -6.362 -18.967  1.00 92.24           C  
ATOM   1687  NH1 ARG   222       3.683  -6.772 -17.744  1.00 92.24           N  
ATOM   1688  NH2 ARG   222       5.033  -6.906 -19.591  1.00 92.24           N  
ATOM   1689  N   GLN   223      -0.627  -1.680 -21.296  1.00 93.18           N  
ATOM   1690  CA  GLN   223      -0.291  -0.996 -22.540  1.00 93.18           C  
ATOM   1691  C   GLN   223       0.190   0.427 -22.273  1.00 93.18           C  
ATOM   1692  O   GLN   223       1.164   0.882 -22.876  1.00 93.18           O  
ATOM   1693  CB  GLN   223      -1.495  -0.974 -23.483  1.00 93.18           C  
ATOM   1694  CG  GLN   223      -1.808  -2.324 -24.113  1.00 93.18           C  
ATOM   1695  CD  GLN   223      -3.081  -2.307 -24.937  1.00 93.18           C  
ATOM   1696  OE1 GLN   223      -3.746  -1.273 -25.054  1.00 93.18           O  
ATOM   1697  NE2 GLN   223      -3.431  -3.453 -25.512  1.00 93.18           N  
ATOM   1698  N   SER   224      -0.484   1.069 -21.364  1.00 92.77           N  
ATOM   1699  CA  SER   224      -0.092   2.429 -21.009  1.00 92.77           C  
ATOM   1700  C   SER   224       1.308   2.461 -20.406  1.00 92.77           C  
ATOM   1701  O   SER   224       2.119   3.323 -20.750  1.00 92.77           O  
ATOM   1702  CB  SER   224      -1.093   3.037 -20.027  1.00 92.77           C  
ATOM   1703  OG  SER   224      -2.345   3.255 -20.655  1.00 92.77           O  
ATOM   1704  N   TRP   225       1.672   1.442 -19.626  1.00 91.08           N  
ATOM   1705  CA  TRP   225       2.983   1.379 -18.987  1.00 91.08           C  
ATOM   1706  C   TRP   225       4.074   1.086 -20.012  1.00 91.08           C  
ATOM   1707  O   TRP   225       5.176   1.633 -19.927  1.00 91.08           O  
ATOM   1708  CB  TRP   225       2.996   0.311 -17.890  1.00 91.08           C  
ATOM   1709  CG  TRP   225       1.997   0.548 -16.797  1.00 91.08           C  
ATOM   1710  CD1 TRP   225       1.544   1.756 -16.343  1.00 91.08           C  
ATOM   1711  CD2 TRP   225       1.330  -0.450 -16.019  1.00 91.08           C  
ATOM   1712  NE1 TRP   225       0.634   1.568 -15.327  1.00 91.08           N  
ATOM   1713  CE2 TRP   225       0.485   0.225 -15.109  1.00 91.08           C  
ATOM   1714  CE3 TRP   225       1.364  -1.852 -16.002  1.00 91.08           C  
ATOM   1715  CZ2 TRP   225      -0.320  -0.456 -14.192  1.00 91.08           C  
ATOM   1716  CZ3 TRP   225       0.563  -2.527 -15.088  1.00 91.08           C  
ATOM   1717  CH2 TRP   225      -0.267  -1.826 -14.196  1.00 91.08           C  
ATOM   1718  N   GLU   226       3.765   0.292 -20.944  1.00 91.91           N  
ATOM   1719  CA  GLU   226       4.735  -0.017 -21.990  1.00 91.91           C  
ATOM   1720  C   GLU   226       5.014   1.205 -22.862  1.00 91.91           C  
ATOM   1721  O   GLU   226       6.169   1.493 -23.184  1.00 91.91           O  
ATOM   1722  CB  GLU   226       4.241  -1.179 -22.856  1.00 91.91           C  
ATOM   1723  CG  GLU   226       4.291  -2.530 -22.159  1.00 91.91           C  
ATOM   1724  CD  GLU   226       3.668  -3.650 -22.976  1.00 91.91           C  
ATOM   1725  OE1 GLU   226       3.879  -4.837 -22.639  1.00 91.91           O  
ATOM   1726  OE2 GLU   226       2.962  -3.338 -23.961  1.00 91.91           O  
ATOM   1727  N   ARG   227       3.967   1.958 -23.112  1.00 90.48           N  
ATOM   1728  CA  ARG   227       4.123   3.164 -23.919  1.00 90.48           C  
ATOM   1729  C   ARG   227       4.976   4.200 -23.196  1.00 90.48           C  
ATOM   1730  O   ARG   227       5.738   4.936 -23.829  1.00 90.48           O  
ATOM   1731  CB  ARG   227       2.756   3.760 -24.265  1.00 90.48           C  
ATOM   1732  CG  ARG   227       2.018   3.011 -25.364  1.00 90.48           C  
ATOM   1733  CD  ARG   227       0.710   3.697 -25.732  1.00 90.48           C  
ATOM   1734  NE  ARG   227      -0.266   2.748 -26.262  1.00 90.48           N  
ATOM   1735  CZ  ARG   227      -1.579   2.954 -26.303  1.00 90.48           C  
ATOM   1736  NH1 ARG   227      -2.102   4.086 -25.845  1.00 90.48           N  
ATOM   1737  NH2 ARG   227      -2.376   2.022 -26.806  1.00 90.48           N  
ATOM   1738  N   ALA   228       4.861   4.118 -21.894  1.00 88.58           N  
ATOM   1739  CA  ALA   228       5.603   5.084 -21.089  1.00 88.58           C  
ATOM   1740  C   ALA   228       7.009   4.577 -20.779  1.00 88.58           C  
ATOM   1741  O   ALA   228       7.796   5.269 -20.130  1.00 88.58           O  
ATOM   1742  CB  ALA   228       4.853   5.386 -19.794  1.00 88.58           C  
ATOM   1743  N   GLY   229       7.322   3.364 -21.224  1.00 85.35           N  
ATOM   1744  CA  GLY   229       8.631   2.780 -20.979  1.00 85.35           C  
ATOM   1745  C   GLY   229       8.829   2.341 -19.540  1.00 85.35           C  
ATOM   1746  O   GLY   229       9.957   2.306 -19.045  1.00 85.35           O  
ATOM   1747  N   GLN   230       7.742   2.159 -18.834  1.00 82.61           N  
ATOM   1748  CA  GLN   230       7.813   1.840 -17.412  1.00 82.61           C  
ATOM   1749  C   GLN   230       7.934   0.335 -17.192  1.00 82.61           C  
ATOM   1750  O   GLN   230       8.393  -0.108 -16.137  1.00 82.61           O  
ATOM   1751  CB  GLN   230       6.585   2.381 -16.678  1.00 82.61           C  
ATOM   1752  CG  GLN   230       6.485   3.900 -16.683  1.00 82.61           C  
ATOM   1753  CD  GLN   230       5.189   4.405 -16.077  1.00 82.61           C  
ATOM   1754  OE1 GLN   230       4.172   3.704 -16.081  1.00 82.61           O  
ATOM   1755  NE2 GLN   230       5.214   5.626 -15.554  1.00 82.61           N  
ATOM   1756  N   VAL   231       7.440  -0.457 -18.160  1.00 80.67           N  
ATOM   1757  CA  VAL   231       7.600  -1.906 -18.105  1.00 80.67           C  
ATOM   1758  C   VAL   231       8.118  -2.420 -19.447  1.00 80.67           C  
ATOM   1759  O   VAL   231       7.965  -1.756 -20.474  1.00 80.67           O  
ATOM   1760  CB  VAL   231       6.273  -2.610 -17.741  1.00 80.67           C  
ATOM   1761  CG1 VAL   231       5.825  -2.222 -16.334  1.00 80.67           C  
ATOM   1762  CG2 VAL   231       5.191  -2.269 -18.764  1.00 80.67           C  
ATOM   1763  N   GLN   232       8.734  -3.557 -19.480  1.00 75.48           N  
ATOM   1764  CA  GLN   232       9.216  -4.188 -20.704  1.00 75.48           C  
ATOM   1765  C   GLN   232       8.067  -4.811 -21.492  1.00 75.48           C  
ATOM   1766  O   GLN   232       7.108  -5.315 -20.905  1.00 75.48           O  
ATOM   1767  CB  GLN   232      10.269  -5.250 -20.382  1.00 75.48           C  
ATOM   1768  CG  GLN   232      11.579  -4.678 -19.858  1.00 75.48           C  
ATOM   1769  CD  GLN   232      12.622  -5.748 -19.593  1.00 75.48           C  
ATOM   1770  OE1 GLN   232      12.355  -6.944 -19.742  1.00 75.48           O  
ATOM   1771  NE2 GLN   232      13.818  -5.325 -19.199  1.00 75.48           N  
ATOM   1772  N   ARG   233       8.177  -4.771 -22.756  1.00 71.65           N  
ATOM   1773  CA  ARG   233       7.186  -5.390 -23.631  1.00 71.65           C  
ATOM   1774  C   ARG   233       7.278  -6.911 -23.571  1.00 71.65           C  
ATOM   1775  O   ARG   233       8.374  -7.470 -23.512  1.00 71.65           O  
ATOM   1776  CB  ARG   233       7.367  -4.910 -25.072  1.00 71.65           C  
ATOM   1777  CG  ARG   233       6.885  -3.489 -25.314  1.00 71.65           C  
ATOM   1778  CD  ARG   233       6.998  -3.096 -26.780  1.00 71.65           C  
ATOM   1779  NE  ARG   233       6.584  -1.714 -27.002  1.00 71.65           N  
ATOM   1780  CZ  ARG   233       6.628  -1.088 -28.175  1.00 71.65           C  
ATOM   1781  NH1 ARG   233       7.072  -1.712 -29.260  1.00 71.65           N  
ATOM   1782  NH2 ARG   233       6.226   0.171 -28.264  1.00 71.65           N  
ATOM   1783  N   VAL   234       6.226  -7.445 -23.255  1.00 64.25           N  
ATOM   1784  CA  VAL   234       6.262  -8.903 -23.302  1.00 64.25           C  
ATOM   1785  C   VAL   234       5.858  -9.386 -24.693  1.00 64.25           C  
ATOM   1786  O   VAL   234       4.908  -8.867 -25.285  1.00 64.25           O  
ATOM   1787  CB  VAL   234       5.340  -9.529 -22.231  1.00 64.25           C  
ATOM   1788  CG1 VAL   234       5.436 -11.053 -22.260  1.00 64.25           C  
ATOM   1789  CG2 VAL   234       5.694  -8.994 -20.845  1.00 64.25           C  
ATOM   1790  N   GLY   235       6.745  -9.950 -25.434  1.00 45.65           N  
ATOM   1791  CA  GLY   235       6.400 -10.674 -26.647  1.00 45.65           C  
ATOM   1792  C   GLY   235       5.979 -12.108 -26.388  1.00 45.65           C  
ATOM   1793  O   GLY   235       6.663 -12.840 -25.669  1.00 45.65           O  
TER    1794      GLY   235                                                       
END   
