# Supplementary material for: The transformative power of transformers in protein structure prediction
Source: Proc Natl Acad Sci U S A. 2023 Jul 31;120(32):e2303499120. doi: 10.1073/pnas.2303499120 (PMC10410766; doi:10.1073/pnas.2303499120)
Supplement: Supplementary file 2 — Dataset S01 (GZ) [file pnas.2303499120.sd01.gz › SI_Data/predicted_structures/OmegaFold/T1134s2.pdb]

ATOM      1  N   MET     1     -21.044  22.157  41.947  1.00 26.23           N  
ATOM      2  CA  MET     1     -20.699  22.829  40.698  1.00 26.23           C  
ATOM      3  C   MET     1     -19.614  22.062  39.949  1.00 26.23           C  
ATOM      4  O   MET     1     -18.519  21.854  40.476  1.00 26.23           O  
ATOM      5  CB  MET     1     -20.236  24.262  40.967  1.00 26.23           C  
ATOM      6  CG  MET     1     -21.353  25.194  41.407  1.00 26.23           C  
ATOM      7  SD  MET     1     -20.944  26.961  41.127  1.00 26.23           S  
ATOM      8  CE  MET     1     -21.648  27.694  42.631  1.00 26.23           C  
ATOM      9  N   ALA     2     -20.010  21.486  38.770  1.00 38.95           N  
ATOM     10  CA  ALA     2     -19.191  21.557  37.562  1.00 38.95           C  
ATOM     11  C   ALA     2     -19.890  20.882  36.385  1.00 38.95           C  
ATOM     12  O   ALA     2     -20.212  19.693  36.445  1.00 38.95           O  
ATOM     13  CB  ALA     2     -17.827  20.916  37.805  1.00 38.95           C  
ATOM     14  N   LYS     3     -20.915  21.475  35.887  1.00 40.58           N  
ATOM     15  CA  LYS     3     -21.359  21.456  34.497  1.00 40.58           C  
ATOM     16  C   LYS     3     -20.302  20.832  33.590  1.00 40.58           C  
ATOM     17  O   LYS     3     -19.130  21.212  33.641  1.00 40.58           O  
ATOM     18  CB  LYS     3     -21.689  22.871  34.019  1.00 40.58           C  
ATOM     19  CG  LYS     3     -23.052  23.375  34.470  1.00 40.58           C  
ATOM     20  CD  LYS     3     -23.361  24.748  33.887  1.00 40.58           C  
ATOM     21  CE  LYS     3     -24.707  25.271  34.371  1.00 40.58           C  
ATOM     22  NZ  LYS     3     -24.983  26.647  33.859  1.00 40.58           N  
ATOM     23  N   SER     4     -20.267  19.621  33.509  1.00 43.58           N  
ATOM     24  CA  SER     4     -19.674  18.637  32.609  1.00 43.58           C  
ATOM     25  C   SER     4     -19.343  19.256  31.255  1.00 43.58           C  
ATOM     26  O   SER     4     -20.210  19.846  30.607  1.00 43.58           O  
ATOM     27  CB  SER     4     -20.616  17.448  32.419  1.00 43.58           C  
ATOM     28  OG  SER     4     -20.994  17.318  31.059  1.00 43.58           O  
ATOM     29  N   HIS     5     -18.317  20.022  31.185  1.00 35.85           N  
ATOM     30  CA  HIS     5     -17.583  20.542  30.038  1.00 35.85           C  
ATOM     31  C   HIS     5     -17.533  19.520  28.907  1.00 35.85           C  
ATOM     32  O   HIS     5     -16.953  18.443  29.062  1.00 35.85           O  
ATOM     33  CB  HIS     5     -16.164  20.942  30.447  1.00 35.85           C  
ATOM     34  CG  HIS     5     -16.010  22.404  30.727  1.00 35.85           C  
ATOM     35  ND1 HIS     5     -16.229  22.949  31.974  1.00 35.85           N  
ATOM     36  CD2 HIS     5     -15.656  23.432  29.921  1.00 35.85           C  
ATOM     37  CE1 HIS     5     -16.017  24.254  31.921  1.00 35.85           C  
ATOM     38  NE2 HIS     5     -15.668  24.572  30.686  1.00 35.85           N  
ATOM     39  N   HIS     6     -18.544  19.358  28.176  1.00 39.11           N  
ATOM     40  CA  HIS     6     -18.643  18.783  26.840  1.00 39.11           C  
ATOM     41  C   HIS     6     -17.526  19.292  25.936  1.00 39.11           C  
ATOM     42  O   HIS     6     -17.557  20.442  25.491  1.00 39.11           O  
ATOM     43  CB  HIS     6     -20.006  19.100  26.220  1.00 39.11           C  
ATOM     44  CG  HIS     6     -21.106  18.209  26.703  1.00 39.11           C  
ATOM     45  ND1 HIS     6     -21.243  16.903  26.286  1.00 39.11           N  
ATOM     46  CD2 HIS     6     -22.120  18.439  27.570  1.00 39.11           C  
ATOM     47  CE1 HIS     6     -22.297  16.367  26.878  1.00 39.11           C  
ATOM     48  NE2 HIS     6     -22.847  17.278  27.662  1.00 39.11           N  
ATOM     49  N   HIS     7     -16.333  18.985  26.252  1.00 37.19           N  
ATOM     50  CA  HIS     7     -15.241  19.195  25.308  1.00 37.19           C  
ATOM     51  C   HIS     7     -15.616  18.700  23.915  1.00 37.19           C  
ATOM     52  O   HIS     7     -16.038  17.553  23.751  1.00 37.19           O  
ATOM     53  CB  HIS     7     -13.972  18.490  25.791  1.00 37.19           C  
ATOM     54  CG  HIS     7     -13.262  19.219  26.887  1.00 37.19           C  
ATOM     55  ND1 HIS     7     -12.495  20.341  26.659  1.00 37.19           N  
ATOM     56  CD2 HIS     7     -13.206  18.986  28.219  1.00 37.19           C  
ATOM     57  CE1 HIS     7     -11.996  20.767  27.807  1.00 37.19           C  
ATOM     58  NE2 HIS     7     -12.413  19.962  28.770  1.00 37.19           N  
ATOM     59  N   HIS     8     -16.370  19.363  23.223  1.00 40.18           N  
ATOM     60  CA  HIS     8     -16.379  19.229  21.770  1.00 40.18           C  
ATOM     61  C   HIS     8     -15.055  18.668  21.261  1.00 40.18           C  
ATOM     62  O   HIS     8     -14.014  19.319  21.377  1.00 40.18           O  
ATOM     63  CB  HIS     8     -16.667  20.578  21.109  1.00 40.18           C  
ATOM     64  CG  HIS     8     -18.083  21.032  21.264  1.00 40.18           C  
ATOM     65  ND1 HIS     8     -19.131  20.443  20.591  1.00 40.18           N  
ATOM     66  CD2 HIS     8     -18.623  22.017  22.020  1.00 40.18           C  
ATOM     67  CE1 HIS     8     -20.258  21.049  20.926  1.00 40.18           C  
ATOM     68  NE2 HIS     8     -19.977  22.008  21.792  1.00 40.18           N  
ATOM     69  N   HIS     9     -14.718  17.522  21.624  1.00 49.01           N  
ATOM     70  CA  HIS     9     -13.568  16.913  20.965  1.00 49.01           C  
ATOM     71  C   HIS     9     -13.490  17.326  19.499  1.00 49.01           C  
ATOM     72  O   HIS     9     -14.417  17.069  18.727  1.00 49.01           O  
ATOM     73  CB  HIS     9     -13.631  15.388  21.078  1.00 49.01           C  
ATOM     74  CG  HIS     9     -13.321  14.875  22.448  1.00 49.01           C  
ATOM     75  ND1 HIS     9     -12.048  14.885  22.976  1.00 49.01           N  
ATOM     76  CD2 HIS     9     -14.122  14.339  23.399  1.00 49.01           C  
ATOM     77  CE1 HIS     9     -12.079  14.375  24.196  1.00 49.01           C  
ATOM     78  NE2 HIS     9     -13.326  14.036  24.476  1.00 49.01           N  
ATOM     79  N   HIS    10     -13.333  18.509  19.233  1.00 55.59           N  
ATOM     80  CA  HIS    10     -12.953  18.776  17.850  1.00 55.59           C  
ATOM     81  C   HIS    10     -12.305  17.552  17.211  1.00 55.59           C  
ATOM     82  O   HIS    10     -11.275  17.070  17.687  1.00 55.59           O  
ATOM     83  CB  HIS    10     -12.003  19.972  17.777  1.00 55.59           C  
ATOM     84  CG  HIS    10     -12.701  21.285  17.622  1.00 55.59           C  
ATOM     85  ND1 HIS    10     -13.347  21.652  16.461  1.00 55.59           N  
ATOM     86  CD2 HIS    10     -12.858  22.316  18.485  1.00 55.59           C  
ATOM     87  CE1 HIS    10     -13.870  22.857  16.617  1.00 55.59           C  
ATOM     88  NE2 HIS    10     -13.588  23.282  17.837  1.00 55.59           N  
ATOM     89  N   THR    11     -13.096  16.661  16.862  1.00 82.91           N  
ATOM     90  CA  THR    11     -12.443  15.561  16.163  1.00 82.91           C  
ATOM     91  C   THR    11     -11.560  16.086  15.034  1.00 82.91           C  
ATOM     92  O   THR    11     -11.983  16.945  14.257  1.00 82.91           O  
ATOM     93  CB  THR    11     -13.474  14.570  15.593  1.00 82.91           C  
ATOM     94  OG1 THR    11     -14.630  15.293  15.151  1.00 82.91           O  
ATOM     95  CG2 THR    11     -13.898  13.552  16.646  1.00 82.91           C  
ATOM     96  N   SER    12     -10.340  16.032  15.291  1.00 90.76           N  
ATOM     97  CA  SER    12      -9.391  16.460  14.269  1.00 90.76           C  
ATOM     98  C   SER    12      -9.660  15.763  12.939  1.00 90.76           C  
ATOM     99  O   SER    12     -10.118  14.620  12.912  1.00 90.76           O  
ATOM    100  CB  SER    12      -7.956  16.180  14.719  1.00 90.76           C  
ATOM    101  OG  SER    12      -7.773  14.801  14.988  1.00 90.76           O  
ATOM    102  N   THR    13      -9.596  16.432  11.794  1.00 96.03           N  
ATOM    103  CA  THR    13      -9.711  15.856  10.459  1.00 96.03           C  
ATOM    104  C   THR    13      -8.501  14.983  10.140  1.00 96.03           C  
ATOM    105  O   THR    13      -7.474  15.064  10.818  1.00 96.03           O  
ATOM    106  CB  THR    13      -9.851  16.954   9.388  1.00 96.03           C  
ATOM    107  OG1 THR    13      -8.645  17.726   9.342  1.00 96.03           O  
ATOM    108  CG2 THR    13     -11.022  17.880   9.700  1.00 96.03           C  
ATOM    109  N   LYS    14      -8.629  14.210   9.072  1.00 96.46           N  
ATOM    110  CA  LYS    14      -7.506  13.376   8.655  1.00 96.46           C  
ATOM    111  C   LYS    14      -6.308  14.229   8.250  1.00 96.46           C  
ATOM    112  O   LYS    14      -5.163  13.886   8.555  1.00 96.46           O  
ATOM    113  CB  LYS    14      -7.916  12.465   7.496  1.00 96.46           C  
ATOM    114  CG  LYS    14      -6.777  11.626   6.936  1.00 96.46           C  
ATOM    115  CD  LYS    14      -6.454  10.446   7.843  1.00 96.46           C  
ATOM    116  CE  LYS    14      -5.447   9.503   7.199  1.00 96.46           C  
ATOM    117  NZ  LYS    14      -5.143   8.333   8.076  1.00 96.46           N  
ATOM    118  N   ALA    15      -6.583  15.311   7.562  1.00 97.40           N  
ATOM    119  CA  ALA    15      -5.510  16.210   7.144  1.00 97.40           C  
ATOM    120  C   ALA    15      -4.740  16.743   8.348  1.00 97.40           C  
ATOM    121  O   ALA    15      -3.508  16.797   8.331  1.00 97.40           O  
ATOM    122  CB  ALA    15      -6.075  17.367   6.323  1.00 97.40           C  
ATOM    123  N   GLU    16      -5.450  17.058   9.419  1.00 97.39           N  
ATOM    124  CA  GLU    16      -4.810  17.572  10.626  1.00 97.39           C  
ATOM    125  C   GLU    16      -3.977  16.493  11.312  1.00 97.39           C  
ATOM    126  O   GLU    16      -2.852  16.752  11.745  1.00 97.39           O  
ATOM    127  CB  GLU    16      -5.856  18.125  11.597  1.00 97.39           C  
ATOM    128  CG  GLU    16      -6.500  19.424  11.134  1.00 97.39           C  
ATOM    129  CD  GLU    16      -7.719  19.816  11.953  1.00 97.39           C  
ATOM    130  OE1 GLU    16      -8.129  20.997  11.905  1.00 97.39           O  
ATOM    131  OE2 GLU    16      -8.268  18.933  12.651  1.00 97.39           O  
ATOM    132  N   ARG    17      -4.540  15.282  11.373  1.00 96.87           N  
ATOM    133  CA  ARG    17      -3.792  14.191  11.989  1.00 96.87           C  
ATOM    134  C   ARG    17      -2.536  13.866  11.187  1.00 96.87           C  
ATOM    135  O   ARG    17      -1.478  13.601  11.760  1.00 96.87           O  
ATOM    136  CB  ARG    17      -4.669  12.943  12.117  1.00 96.87           C  
ATOM    137  CG  ARG    17      -5.836  13.107  13.077  1.00 96.87           C  
ATOM    138  CD  ARG    17      -6.474  11.768  13.423  1.00 96.87           C  
ATOM    139  NE  ARG    17      -7.001  11.100  12.236  1.00 96.87           N  
ATOM    140  CZ  ARG    17      -8.221  11.287  11.739  1.00 96.87           C  
ATOM    141  NH1 ARG    17      -9.068  12.131  12.320  1.00 96.87           N  
ATOM    142  NH2 ARG    17      -8.599  10.627  10.653  1.00 96.87           N  
ATOM    143  N   TRP    18      -2.692  13.969   9.798  1.00 97.52           N  
ATOM    144  CA  TRP    18      -1.547  13.690   8.937  1.00 97.52           C  
ATOM    145  C   TRP    18      -0.437  14.712   9.159  1.00 97.52           C  
ATOM    146  O   TRP    18       0.730  14.346   9.322  1.00 97.52           O  
ATOM    147  CB  TRP    18      -1.968  13.687   7.465  1.00 97.52           C  
ATOM    148  CG  TRP    18      -0.895  13.223   6.526  1.00 97.52           C  
ATOM    149  CD1 TRP    18      -0.058  14.006   5.781  1.00 97.52           C  
ATOM    150  CD2 TRP    18      -0.548  11.868   6.228  1.00 97.52           C  
ATOM    151  NE1 TRP    18       0.790  13.218   5.037  1.00 97.52           N  
ATOM    152  CE2 TRP    18       0.510  11.903   5.294  1.00 97.52           C  
ATOM    153  CE3 TRP    18      -1.029  10.625   6.662  1.00 97.52           C  
ATOM    154  CZ2 TRP    18       1.096  10.741   4.785  1.00 97.52           C  
ATOM    155  CZ3 TRP    18      -0.445   9.470   6.155  1.00 97.52           C  
ATOM    156  CH2 TRP    18       0.606   9.539   5.226  1.00 97.52           C  
ATOM    157  N   GLN    19      -0.849  15.969   9.255  1.00 97.63           N  
ATOM    158  CA  GLN    19       0.133  17.023   9.487  1.00 97.63           C  
ATOM    159  C   GLN    19       0.770  16.887  10.867  1.00 97.63           C  
ATOM    160  O   GLN    19       1.978  17.083  11.022  1.00 97.63           O  
ATOM    161  CB  GLN    19      -0.512  18.401   9.340  1.00 97.63           C  
ATOM    162  CG  GLN    19       0.477  19.556   9.421  1.00 97.63           C  
ATOM    163  CD  GLN    19       1.588  19.450   8.393  1.00 97.63           C  
ATOM    164  OE1 GLN    19       1.331  19.275   7.198  1.00 97.63           O  
ATOM    165  NE2 GLN    19       2.831  19.554   8.851  1.00 97.63           N  
ATOM    166  N   ALA    20       0.048  16.597  11.868  1.00 97.38           N  
ATOM    167  CA  ALA    20       0.567  16.411  13.220  1.00 97.38           C  
ATOM    168  C   ALA    20       1.618  15.305  13.257  1.00 97.38           C  
ATOM    169  O   ALA    20       2.643  15.437  13.929  1.00 97.38           O  
ATOM    170  CB  ALA    20      -0.570  16.093  14.188  1.00 97.38           C  
ATOM    171  N   ARG    21       1.354  14.301  12.418  1.00 97.49           N  
ATOM    172  CA  ARG    21       2.310  13.199  12.371  1.00 97.49           C  
ATOM    173  C   ARG    21       3.612  13.632  11.706  1.00 97.49           C  
ATOM    174  O   ARG    21       4.699  13.310  12.190  1.00 97.49           O  
ATOM    175  CB  ARG    21       1.714  12.002  11.627  1.00 97.49           C  
ATOM    176  CG  ARG    21       2.394  10.680  11.945  1.00 97.49           C  
ATOM    177  CD  ARG    21       1.551   9.822  12.878  1.00 97.49           C  
ATOM    178  NE  ARG    21       1.988   8.429  12.870  1.00 97.49           N  
ATOM    179  CZ  ARG    21       1.643   7.522  13.780  1.00 97.49           C  
ATOM    180  NH1 ARG    21       0.846   7.845  14.791  1.00 97.49           N  
ATOM    181  NH2 ARG    21       2.097   6.282  13.677  1.00 97.49           N  
ATOM    182  N   LYS    22       3.526  14.412  10.692  1.00 97.74           N  
ATOM    183  CA  LYS    22       4.713  14.939  10.024  1.00 97.74           C  
ATOM    184  C   LYS    22       5.555  15.778  10.981  1.00 97.74           C  
ATOM    185  O   LYS    22       6.782  15.657  11.006  1.00 97.74           O  
ATOM    186  CB  LYS    22       4.318  15.773   8.805  1.00 97.74           C  
ATOM    187  CG  LYS    22       3.808  14.950   7.631  1.00 97.74           C  
ATOM    188  CD  LYS    22       3.317  15.840   6.497  1.00 97.74           C  
ATOM    189  CE  LYS    22       4.463  16.599   5.843  1.00 97.74           C  
ATOM    190  NZ  LYS    22       3.975  17.544   4.794  1.00 97.74           N  
ATOM    191  N   ASP    23       4.816  16.521  11.698  1.00 97.75           N  
ATOM    192  CA  ASP    23       5.515  17.387  12.642  1.00 97.75           C  
ATOM    193  C   ASP    23       6.242  16.567  13.705  1.00 97.75           C  
ATOM    194  O   ASP    23       7.385  16.869  14.056  1.00 97.75           O  
ATOM    195  CB  ASP    23       4.536  18.358  13.306  1.00 97.75           C  
ATOM    196  CG  ASP    23       3.975  19.386  12.341  1.00 97.75           C  
ATOM    197  OD1 ASP    23       4.535  19.555  11.236  1.00 97.75           O  
ATOM    198  OD2 ASP    23       2.965  20.036  12.689  1.00 97.75           O  
ATOM    199  N   LEU    24       5.594  15.529  14.182  1.00 98.01           N  
ATOM    200  CA  LEU    24       6.214  14.674  15.190  1.00 98.01           C  
ATOM    201  C   LEU    24       7.430  13.953  14.618  1.00 98.01           C  
ATOM    202  O   LEU    24       8.469  13.863  15.275  1.00 98.01           O  
ATOM    203  CB  LEU    24       5.204  13.654  15.721  1.00 98.01           C  
ATOM    204  CG  LEU    24       5.685  12.754  16.861  1.00 98.01           C  
ATOM    205  CD1 LEU    24       6.038  13.593  18.085  1.00 98.01           C  
ATOM    206  CD2 LEU    24       4.624  11.715  17.207  1.00 98.01           C  
ATOM    207  N   ILE    25       7.333  13.451  13.425  1.00 98.30           N  
ATOM    208  CA  ILE    25       8.430  12.772  12.742  1.00 98.30           C  
ATOM    209  C   ILE    25       9.616  13.723  12.598  1.00 98.30           C  
ATOM    210  O   ILE    25      10.757  13.348  12.876  1.00 98.30           O  
ATOM    211  CB  ILE    25       7.994  12.245  11.357  1.00 98.30           C  
ATOM    212  CG1 ILE    25       7.052  11.046  11.514  1.00 98.30           C  
ATOM    213  CG2 ILE    25       9.215  11.875  10.511  1.00 98.30           C  
ATOM    214  CD1 ILE    25       6.250  10.720  10.261  1.00 98.30           C  
ATOM    215  N   ALA    26       9.366  14.994  12.233  1.00 97.90           N  
ATOM    216  CA  ALA    26      10.431  15.984  12.095  1.00 97.90           C  
ATOM    217  C   ALA    26      11.118  16.240  13.434  1.00 97.90           C  
ATOM    218  O   ALA    26      12.347  16.311  13.504  1.00 97.90           O  
ATOM    219  CB  ALA    26       9.876  17.288  11.528  1.00 97.90           C  
ATOM    220  N   LYS    27      10.351  16.254  14.499  1.00 97.71           N  
ATOM    221  CA  LYS    27      10.905  16.453  15.836  1.00 97.71           C  
ATOM    222  C   LYS    27      11.803  15.286  16.237  1.00 97.71           C  
ATOM    223  O   LYS    27      12.894  15.491  16.774  1.00 97.71           O  
ATOM    224  CB  LYS    27       9.784  16.628  16.861  1.00 97.71           C  
ATOM    225  CG  LYS    27       9.094  17.983  16.798  1.00 97.71           C  
ATOM    226  CD  LYS    27       7.998  18.101  17.849  1.00 97.71           C  
ATOM    227  CE  LYS    27       7.251  19.422  17.733  1.00 97.71           C  
ATOM    228  NZ  LYS    27       6.104  19.497  18.687  1.00 97.71           N  
ATOM    229  N   GLY    28      11.355  14.099  15.994  1.00 97.86           N  
ATOM    230  CA  GLY    28      12.152  12.918  16.285  1.00 97.86           C  
ATOM    231  C   GLY    28      13.431  12.845  15.472  1.00 97.86           C  
ATOM    232  O   GLY    28      14.489  12.493  15.998  1.00 97.86           O  
ATOM    233  N   SER    29      13.344  13.264  14.243  1.00 97.74           N  
ATOM    234  CA  SER    29      14.507  13.219  13.363  1.00 97.74           C  
ATOM    235  C   SER    29      15.581  14.203  13.814  1.00 97.74           C  
ATOM    236  O   SER    29      16.774  13.959  13.621  1.00 97.74           O  
ATOM    237  CB  SER    29      14.100  13.521  11.920  1.00 97.74           C  
ATOM    238  OG  SER    29      13.270  12.494  11.406  1.00 97.74           O  
ATOM    239  N   ASN    30      15.176  15.290  14.389  1.00 97.26           N  
ATOM    240  CA  ASN    30      16.095  16.344  14.806  1.00 97.26           C  
ATOM    241  C   ASN    30      16.491  16.195  16.272  1.00 97.26           C  
ATOM    242  O   ASN    30      17.111  17.093  16.846  1.00 97.26           O  
ATOM    243  CB  ASN    30      15.479  17.722  14.559  1.00 97.26           C  
ATOM    244  CG  ASN    30      15.336  18.043  13.085  1.00 97.26           C  
ATOM    245  OD1 ASN    30      16.206  17.707  12.277  1.00 97.26           O  
ATOM    246  ND2 ASN    30      14.238  18.696  12.723  1.00 97.26           N  
ATOM    247  N   SER    31      16.034  15.072  16.884  1.00 96.92           N  
ATOM    248  CA  SER    31      16.346  14.837  18.290  1.00 96.92           C  
ATOM    249  C   SER    31      17.823  14.511  18.481  1.00 96.92           C  
ATOM    250  O   SER    31      18.468  13.976  17.578  1.00 96.92           O  
ATOM    251  CB  SER    31      15.488  13.700  18.846  1.00 96.92           C  
ATOM    252  OG  SER    31      15.838  13.417  20.190  1.00 96.92           O  
ATOM    253  N   LEU    32      18.399  14.802  19.661  1.00 95.74           N  
ATOM    254  CA  LEU    32      19.780  14.453  19.975  1.00 95.74           C  
ATOM    255  C   LEU    32      19.892  12.987  20.379  1.00 95.74           C  
ATOM    256  O   LEU    32      20.995  12.440  20.451  1.00 95.74           O  
ATOM    257  CB  LEU    32      20.318  15.346  21.096  1.00 95.74           C  
ATOM    258  CG  LEU    32      20.436  16.837  20.777  1.00 95.74           C  
ATOM    259  CD1 LEU    32      20.734  17.629  22.047  1.00 95.74           C  
ATOM    260  CD2 LEU    32      21.514  17.076  19.726  1.00 95.74           C  
ATOM    261  N   TYR    33      18.730  12.401  20.719  1.00 97.46           N  
ATOM    262  CA  TYR    33      18.741  11.019  21.186  1.00 97.46           C  
ATOM    263  C   TYR    33      18.643  10.048  20.016  1.00 97.46           C  
ATOM    264  O   TYR    33      17.680  10.088  19.246  1.00 97.46           O  
ATOM    265  CB  TYR    33      17.591  10.773  22.167  1.00 97.46           C  
ATOM    266  CG  TYR    33      17.676  11.606  23.423  1.00 97.46           C  
ATOM    267  CD1 TYR    33      18.460  11.199  24.500  1.00 97.46           C  
ATOM    268  CD2 TYR    33      16.971  12.800  23.536  1.00 97.46           C  
ATOM    269  CE1 TYR    33      18.540  11.962  25.660  1.00 97.46           C  
ATOM    270  CE2 TYR    33      17.043  13.571  24.691  1.00 97.46           C  
ATOM    271  CZ  TYR    33      17.829  13.145  25.746  1.00 97.46           C  
ATOM    272  OH  TYR    33      17.904  13.904  26.893  1.00 97.46           O  
ATOM    273  N   PRO    34      19.523   9.186  19.885  1.00 97.45           N  
ATOM    274  CA  PRO    34      19.549   8.245  18.762  1.00 97.45           C  
ATOM    275  C   PRO    34      18.291   7.382  18.686  1.00 97.45           C  
ATOM    276  O   PRO    34      17.803   7.091  17.592  1.00 97.45           O  
ATOM    277  CB  PRO    34      20.783   7.386  19.050  1.00 97.45           C  
ATOM    278  CG  PRO    34      21.705   8.285  19.810  1.00 97.45           C  
ATOM    279  CD  PRO    34      20.882   9.167  20.705  1.00 97.45           C  
ATOM    280  N   ASP    35      17.762   6.988  19.803  1.00 97.34           N  
ATOM    281  CA  ASP    35      16.588   6.122  19.748  1.00 97.34           C  
ATOM    282  C   ASP    35      15.377   6.873  19.199  1.00 97.34           C  
ATOM    283  O   ASP    35      14.520   6.282  18.539  1.00 97.34           O  
ATOM    284  CB  ASP    35      16.273   5.557  21.134  1.00 97.34           C  
ATOM    285  CG  ASP    35      16.095   6.635  22.188  1.00 97.34           C  
ATOM    286  OD1 ASP    35      16.490   7.796  21.945  1.00 97.34           O  
ATOM    287  OD2 ASP    35      15.558   6.320  23.272  1.00 97.34           O  
ATOM    288  N   ALA    36      15.298   8.221  19.488  1.00 98.15           N  
ATOM    289  CA  ALA    36      14.230   9.022  18.895  1.00 98.15           C  
ATOM    290  C   ALA    36      14.414   9.150  17.386  1.00 98.15           C  
ATOM    291  O   ALA    36      13.437   9.146  16.633  1.00 98.15           O  
ATOM    292  CB  ALA    36      14.181  10.404  19.541  1.00 98.15           C  
ATOM    293  N   GLN    37      15.692   9.190  16.902  1.00 98.10           N  
ATOM    294  CA  GLN    37      15.954   9.305  15.471  1.00 98.10           C  
ATOM    295  C   GLN    37      15.548   8.031  14.735  1.00 98.10           C  
ATOM    296  O   GLN    37      14.928   8.094  13.671  1.00 98.10           O  
ATOM    297  CB  GLN    37      17.431   9.610  15.218  1.00 98.10           C  
ATOM    298  CG  GLN    37      17.874  10.974  15.730  1.00 98.10           C  
ATOM    299  CD  GLN    37      19.374  11.178  15.634  1.00 98.10           C  
ATOM    300  OE1 GLN    37      20.119  10.254  15.290  1.00 98.10           O  
ATOM    301  NE2 GLN    37      19.829  12.389  15.937  1.00 98.10           N  
ATOM    302  N   ILE    38      15.830   6.867  15.354  1.00 97.80           N  
ATOM    303  CA  ILE    38      15.476   5.574  14.779  1.00 97.80           C  
ATOM    304  C   ILE    38      13.957   5.423  14.744  1.00 97.80           C  
ATOM    305  O   ILE    38      13.391   5.015  13.727  1.00 97.80           O  
ATOM    306  CB  ILE    38      16.112   4.410  15.573  1.00 97.80           C  
ATOM    307  CG1 ILE    38      17.632   4.393  15.370  1.00 97.80           C  
ATOM    308  CG2 ILE    38      15.490   3.073  15.161  1.00 97.80           C  
ATOM    309  CD1 ILE    38      18.376   3.492  16.344  1.00 97.80           C  
ATOM    310  N   ALA    39      13.308   5.844  15.802  1.00 98.20           N  
ATOM    311  CA  ALA    39      11.851   5.773  15.878  1.00 98.20           C  
ATOM    312  C   ALA    39      11.203   6.676  14.833  1.00 98.20           C  
ATOM    313  O   ALA    39      10.219   6.291  14.196  1.00 98.20           O  
ATOM    314  CB  ALA    39      11.372   6.155  17.277  1.00 98.20           C  
ATOM    315  N   ALA    40      11.773   7.825  14.599  1.00 98.47           N  
ATOM    316  CA  ALA    40      11.220   8.766  13.629  1.00 98.47           C  
ATOM    317  C   ALA    40      11.301   8.204  12.213  1.00 98.47           C  
ATOM    318  O   ALA    40      10.350   8.321  11.437  1.00 98.47           O  
ATOM    319  CB  ALA    40      11.950  10.104  13.710  1.00 98.47           C  
ATOM    320  N   LYS    41      12.400   7.609  11.881  1.00 98.00           N  
ATOM    321  CA  LYS    41      12.562   7.006  10.561  1.00 98.00           C  
ATOM    322  C   LYS    41      11.555   5.881  10.343  1.00 98.00           C  
ATOM    323  O   LYS    41      10.917   5.807   9.290  1.00 98.00           O  
ATOM    324  CB  LYS    41      13.986   6.476  10.384  1.00 98.00           C  
ATOM    325  CG  LYS    41      14.274   5.928   8.994  1.00 98.00           C  
ATOM    326  CD  LYS    41      15.726   5.488   8.856  1.00 98.00           C  
ATOM    327  CE  LYS    41      16.010   4.921   7.471  1.00 98.00           C  
ATOM    328  NZ  LYS    41      17.439   4.511   7.323  1.00 98.00           N  
ATOM    329  N   ARG    42      11.443   5.051  11.322  1.00 97.78           N  
ATOM    330  CA  ARG    42      10.499   3.943  11.221  1.00 97.78           C  
ATOM    331  C   ARG    42       9.062   4.451  11.163  1.00 97.78           C  
ATOM    332  O   ARG    42       8.247   3.939  10.393  1.00 97.78           O  
ATOM    333  CB  ARG    42      10.668   2.982  12.400  1.00 97.78           C  
ATOM    334  CG  ARG    42       9.885   1.688  12.258  1.00 97.78           C  
ATOM    335  CD  ARG    42      10.314   0.653  13.288  1.00 97.78           C  
ATOM    336  NE  ARG    42      10.081   1.121  14.651  1.00 97.78           N  
ATOM    337  CZ  ARG    42      11.011   1.187  15.599  1.00 97.78           C  
ATOM    338  NH1 ARG    42      12.261   0.816  15.349  1.00 97.78           N  
ATOM    339  NH2 ARG    42      10.690   1.629  16.806  1.00 97.78           N  
ATOM    340  N   LEU    43       8.765   5.448  12.034  1.00 98.41           N  
ATOM    341  CA  LEU    43       7.427   6.030  12.024  1.00 98.41           C  
ATOM    342  C   LEU    43       7.099   6.617  10.656  1.00 98.41           C  
ATOM    343  O   LEU    43       5.980   6.464  10.162  1.00 98.41           O  
ATOM    344  CB  LEU    43       7.307   7.113  13.099  1.00 98.41           C  
ATOM    345  CG  LEU    43       5.941   7.788  13.231  1.00 98.41           C  
ATOM    346  CD1 LEU    43       4.853   6.744  13.460  1.00 98.41           C  
ATOM    347  CD2 LEU    43       5.956   8.810  14.364  1.00 98.41           C  
ATOM    348  N   ALA    44       8.033   7.256  10.012  1.00 98.37           N  
ATOM    349  CA  ALA    44       7.832   7.822   8.681  1.00 98.37           C  
ATOM    350  C   ALA    44       7.480   6.735   7.670  1.00 98.37           C  
ATOM    351  O   ALA    44       6.539   6.888   6.887  1.00 98.37           O  
ATOM    352  CB  ALA    44       9.080   8.579   8.231  1.00 98.37           C  
ATOM    353  N   ALA    45       8.210   5.640   7.731  1.00 97.92           N  
ATOM    354  CA  ALA    45       7.951   4.532   6.816  1.00 97.92           C  
ATOM    355  C   ALA    45       6.580   3.914   7.077  1.00 97.92           C  
ATOM    356  O   ALA    45       5.806   3.689   6.144  1.00 97.92           O  
ATOM    357  CB  ALA    45       9.042   3.472   6.941  1.00 97.92           C  
ATOM    358  N   ASN    46       6.265   3.741   8.339  1.00 98.31           N  
ATOM    359  CA  ASN    46       5.029   3.047   8.688  1.00 98.31           C  
ATOM    360  C   ASN    46       3.809   3.940   8.483  1.00 98.31           C  
ATOM    361  O   ASN    46       2.701   3.445   8.270  1.00 98.31           O  
ATOM    362  CB  ASN    46       5.084   2.546  10.132  1.00 98.31           C  
ATOM    363  CG  ASN    46       5.895   1.273  10.278  1.00 98.31           C  
ATOM    364  OD1 ASN    46       6.143   0.565   9.298  1.00 98.31           O  
ATOM    365  ND2 ASN    46       6.313   0.973  11.502  1.00 98.31           N  
ATOM    366  N   ASN    47       4.054   5.239   8.516  1.00 97.98           N  
ATOM    367  CA  ASN    47       2.967   6.175   8.248  1.00 97.98           C  
ATOM    368  C   ASN    47       2.459   6.048   6.815  1.00 97.98           C  
ATOM    369  O   ASN    47       1.254   6.134   6.569  1.00 97.98           O  
ATOM    370  CB  ASN    47       3.414   7.611   8.528  1.00 97.98           C  
ATOM    371  CG  ASN    47       2.248   8.544   8.792  1.00 97.98           C  
ATOM    372  OD1 ASN    47       1.296   8.186   9.490  1.00 97.98           O  
ATOM    373  ND2 ASN    47       2.316   9.749   8.238  1.00 97.98           N  
ATOM    374  N   ILE    48       3.284   5.797   5.942  1.00 98.39           N  
ATOM    375  CA  ILE    48       2.961   5.568   4.538  1.00 98.39           C  
ATOM    376  C   ILE    48       2.432   4.147   4.356  1.00 98.39           C  
ATOM    377  O   ILE    48       1.389   3.942   3.731  1.00 98.39           O  
ATOM    378  CB  ILE    48       4.190   5.803   3.630  1.00 98.39           C  
ATOM    379  CG1 ILE    48       4.650   7.262   3.722  1.00 98.39           C  
ATOM    380  CG2 ILE    48       3.872   5.418   2.182  1.00 98.39           C  
ATOM    381  CD1 ILE    48       3.610   8.269   3.251  1.00 98.39           C  
ATOM    382  N   ALA    49       3.132   3.182   4.955  1.00 98.58           N  
ATOM    383  CA  ALA    49       2.815   1.770   4.757  1.00 98.58           C  
ATOM    384  C   ALA    49       1.379   1.467   5.176  1.00 98.58           C  
ATOM    385  O   ALA    49       0.674   0.714   4.499  1.00 98.58           O  
ATOM    386  CB  ALA    49       3.790   0.891   5.536  1.00 98.58           C  
ATOM    387  N   VAL    50       0.908   2.091   6.248  1.00 98.48           N  
ATOM    388  CA  VAL    50      -0.418   1.759   6.758  1.00 98.48           C  
ATOM    389  C   VAL    50      -1.485   2.245   5.780  1.00 98.48           C  
ATOM    390  O   VAL    50      -2.518   1.594   5.605  1.00 98.48           O  
ATOM    391  CB  VAL    50      -0.658   2.372   8.156  1.00 98.48           C  
ATOM    392  CG1 VAL    50      -0.811   3.889   8.062  1.00 98.48           C  
ATOM    393  CG2 VAL    50      -1.890   1.746   8.808  1.00 98.48           C  
ATOM    394  N   GLU    51      -1.216   3.435   5.072  1.00 98.63           N  
ATOM    395  CA  GLU    51      -2.163   3.908   4.067  1.00 98.63           C  
ATOM    396  C   GLU    51      -2.259   2.934   2.896  1.00 98.63           C  
ATOM    397  O   GLU    51      -3.352   2.662   2.396  1.00 98.63           O  
ATOM    398  CB  GLU    51      -1.765   5.298   3.565  1.00 98.63           C  
ATOM    399  CG  GLU    51      -1.881   6.390   4.619  1.00 98.63           C  
ATOM    400  CD  GLU    51      -3.278   6.507   5.209  1.00 98.63           C  
ATOM    401  OE1 GLU    51      -3.413   6.497   6.454  1.00 98.63           O  
ATOM    402  OE2 GLU    51      -4.245   6.610   4.420  1.00 98.63           O  
ATOM    403  N   LYS    52      -1.127   2.359   2.551  1.00 98.68           N  
ATOM    404  CA  LYS    52      -1.109   1.392   1.457  1.00 98.68           C  
ATOM    405  C   LYS    52      -1.753   0.074   1.878  1.00 98.68           C  
ATOM    406  O   LYS    52      -2.451  -0.563   1.086  1.00 98.68           O  
ATOM    407  CB  LYS    52       0.324   1.146   0.981  1.00 98.68           C  
ATOM    408  CG  LYS    52       1.058   2.407   0.551  1.00 98.68           C  
ATOM    409  CD  LYS    52       0.390   3.060  -0.652  1.00 98.68           C  
ATOM    410  CE  LYS    52       1.243   4.184  -1.224  1.00 98.68           C  
ATOM    411  NZ  LYS    52       0.549   4.895  -2.339  1.00 98.68           N  
ATOM    412  N   ALA    53      -1.565  -0.312   3.116  1.00 98.68           N  
ATOM    413  CA  ALA    53      -2.186  -1.530   3.628  1.00 98.68           C  
ATOM    414  C   ALA    53      -3.707  -1.417   3.618  1.00 98.68           C  
ATOM    415  O   ALA    53      -4.406  -2.384   3.307  1.00 98.68           O  
ATOM    416  CB  ALA    53      -1.687  -1.828   5.040  1.00 98.68           C  
ATOM    417  N   LYS    54      -4.220  -0.267   3.933  1.00 98.64           N  
ATOM    418  CA  LYS    54      -5.665  -0.054   3.918  1.00 98.64           C  
ATOM    419  C   LYS    54      -6.225  -0.186   2.504  1.00 98.64           C  
ATOM    420  O   LYS    54      -7.326  -0.707   2.314  1.00 98.64           O  
ATOM    421  CB  LYS    54      -6.011   1.320   4.493  1.00 98.64           C  
ATOM    422  CG  LYS    54      -5.786   1.438   5.993  1.00 98.64           C  
ATOM    423  CD  LYS    54      -6.040   2.856   6.486  1.00 98.64           C  
ATOM    424  CE  LYS    54      -5.920   2.952   8.001  1.00 98.64           C  
ATOM    425  NZ  LYS    54      -6.108   4.353   8.484  1.00 98.64           N  
ATOM    426  N   LEU    55      -5.444   0.331   1.565  1.00 98.73           N  
ATOM    427  CA  LEU    55      -5.868   0.147   0.182  1.00 98.73           C  
ATOM    428  C   LEU    55      -5.838  -1.328  -0.205  1.00 98.73           C  
ATOM    429  O   LEU    55      -6.732  -1.809  -0.905  1.00 98.73           O  
ATOM    430  CB  LEU    55      -4.974   0.954  -0.765  1.00 98.73           C  
ATOM    431  CG  LEU    55      -4.953   2.468  -0.551  1.00 98.73           C  
ATOM    432  CD1 LEU    55      -4.032   3.134  -1.568  1.00 98.73           C  
ATOM    433  CD2 LEU    55      -6.363   3.041  -0.642  1.00 98.73           C  
ATOM    434  N   ALA    56      -4.786  -2.053   0.272  1.00 98.16           N  
ATOM    435  CA  ALA    56      -4.681  -3.482  -0.011  1.00 98.16           C  
ATOM    436  C   ALA    56      -5.835  -4.253   0.623  1.00 98.16           C  
ATOM    437  O   ALA    56      -6.214  -5.323   0.141  1.00 98.16           O  
ATOM    438  CB  ALA    56      -3.344  -4.025   0.486  1.00 98.16           C  
ATOM    439  N   GLU    57      -6.306  -3.740   1.670  1.00 97.56           N  
ATOM    440  CA  GLU    57      -7.510  -4.303   2.272  1.00 97.56           C  
ATOM    441  C   GLU    57      -8.751  -3.950   1.459  1.00 97.56           C  
ATOM    442  O   GLU    57      -9.599  -4.809   1.204  1.00 97.56           O  
ATOM    443  CB  GLU    57      -7.670  -3.815   3.714  1.00 97.56           C  
ATOM    444  CG  GLU    57      -8.885  -4.389   4.427  1.00 97.56           C  
ATOM    445  CD  GLU    57      -9.066  -3.848   5.837  1.00 97.56           C  
ATOM    446  OE1 GLU    57      -9.181  -4.655   6.787  1.00 97.56           O  
ATOM    447  OE2 GLU    57      -9.093  -2.607   5.992  1.00 97.56           O  
ATOM    448  N   ASN    58      -8.852  -2.650   1.047  1.00 98.02           N  
ATOM    449  CA  ASN    58     -10.038  -2.127   0.377  1.00 98.02           C  
ATOM    450  C   ASN    58     -10.281  -2.825  -0.958  1.00 98.02           C  
ATOM    451  O   ASN    58     -11.429  -3.018  -1.362  1.00 98.02           O  
ATOM    452  CB  ASN    58      -9.917  -0.616   0.172  1.00 98.02           C  
ATOM    453  CG  ASN    58     -11.136  -0.019  -0.502  1.00 98.02           C  
ATOM    454  OD1 ASN    58     -11.083   0.379  -1.670  1.00 98.02           O  
ATOM    455  ND2 ASN    58     -12.244   0.048   0.227  1.00 98.02           N  
ATOM    456  N   VAL    59      -9.218  -3.259  -1.664  1.00 96.98           N  
ATOM    457  CA  VAL    59      -9.345  -3.825  -3.003  1.00 96.98           C  
ATOM    458  C   VAL    59     -10.156  -5.117  -2.943  1.00 96.98           C  
ATOM    459  O   VAL    59     -10.786  -5.508  -3.929  1.00 96.98           O  
ATOM    460  CB  VAL    59      -7.963  -4.092  -3.640  1.00 96.98           C  
ATOM    461  CG1 VAL    59      -7.273  -5.272  -2.957  1.00 96.98           C  
ATOM    462  CG2 VAL    59      -8.107  -4.348  -5.139  1.00 96.98           C  
ATOM    463  N   TYR    60     -10.271  -5.784  -1.742  1.00 92.99           N  
ATOM    464  CA  TYR    60     -11.056  -7.004  -1.591  1.00 92.99           C  
ATOM    465  C   TYR    60     -12.549  -6.699  -1.620  1.00 92.99           C  
ATOM    466  O   TYR    60     -13.369  -7.599  -1.813  1.00 92.99           O  
ATOM    467  CB  TYR    60     -10.694  -7.719  -0.286  1.00 92.99           C  
ATOM    468  CG  TYR    60      -9.403  -8.498  -0.357  1.00 92.99           C  
ATOM    469  CD1 TYR    60      -9.373  -9.787  -0.884  1.00 92.99           C  
ATOM    470  CD2 TYR    60      -8.212  -7.946   0.102  1.00 92.99           C  
ATOM    471  CE1 TYR    60      -8.185 -10.509  -0.950  1.00 92.99           C  
ATOM    472  CE2 TYR    60      -7.019  -8.659   0.040  1.00 92.99           C  
ATOM    473  CZ  TYR    60      -7.015  -9.938  -0.487  1.00 92.99           C  
ATOM    474  OH  TYR    60      -5.837 -10.648  -0.550  1.00 92.99           O  
ATOM    475  N   LYS    61     -12.910  -5.435  -1.475  1.00 93.88           N  
ATOM    476  CA  LYS    61     -14.319  -5.066  -1.388  1.00 93.88           C  
ATOM    477  C   LYS    61     -14.897  -4.772  -2.769  1.00 93.88           C  
ATOM    478  O   LYS    61     -16.060  -4.380  -2.891  1.00 93.88           O  
ATOM    479  CB  LYS    61     -14.501  -3.852  -0.475  1.00 93.88           C  
ATOM    480  CG  LYS    61     -14.076  -4.092   0.966  1.00 93.88           C  
ATOM    481  CD  LYS    61     -14.337  -2.870   1.837  1.00 93.88           C  
ATOM    482  CE  LYS    61     -13.886  -3.099   3.273  1.00 93.88           C  
ATOM    483  NZ  LYS    61     -14.078  -1.880   4.115  1.00 93.88           N  
ATOM    484  N   THR    62     -14.047  -4.890  -3.827  1.00 93.46           N  
ATOM    485  CA  THR    62     -14.535  -4.659  -5.182  1.00 93.46           C  
ATOM    486  C   THR    62     -15.567  -5.713  -5.572  1.00 93.46           C  
ATOM    487  O   THR    62     -15.278  -6.912  -5.547  1.00 93.46           O  
ATOM    488  CB  THR    62     -13.379  -4.667  -6.200  1.00 93.46           C  
ATOM    489  OG1 THR    62     -12.433  -3.650  -5.847  1.00 93.46           O  
ATOM    490  CG2 THR    62     -13.889  -4.402  -7.613  1.00 93.46           C  
ATOM    491  N   VAL    63     -16.731  -5.295  -5.834  1.00 89.88           N  
ATOM    492  CA  VAL    63     -17.808  -6.190  -6.243  1.00 89.88           C  
ATOM    493  C   VAL    63     -17.870  -6.263  -7.767  1.00 89.88           C  
ATOM    494  O   VAL    63     -17.976  -7.350  -8.339  1.00 89.88           O  
ATOM    495  CB  VAL    63     -19.171  -5.734  -5.676  1.00 89.88           C  
ATOM    496  CG1 VAL    63     -20.296  -6.631  -6.187  1.00 89.88           C  
ATOM    497  CG2 VAL    63     -19.138  -5.729  -4.148  1.00 89.88           C  
ATOM    498  N   ASN    64     -17.810  -5.141  -8.377  1.00 91.60           N  
ATOM    499  CA  ASN    64     -17.858  -4.947  -9.822  1.00 91.60           C  
ATOM    500  C   ASN    64     -16.687  -4.101 -10.313  1.00 91.60           C  
ATOM    501  O   ASN    64     -16.583  -2.921  -9.976  1.00 91.60           O  
ATOM    502  CB  ASN    64     -19.185  -4.305 -10.233  1.00 91.60           C  
ATOM    503  CG  ASN    64     -19.354  -4.226 -11.738  1.00 91.60           C  
ATOM    504  OD1 ASN    64     -18.393  -4.396 -12.493  1.00 91.60           O  
ATOM    505  ND2 ASN    64     -20.578  -3.969 -12.184  1.00 91.60           N  
ATOM    506  N   PRO    65     -15.821  -4.755 -11.091  1.00 93.24           N  
ATOM    507  CA  PRO    65     -14.628  -4.023 -11.523  1.00 93.24           C  
ATOM    508  C   PRO    65     -14.964  -2.774 -12.335  1.00 93.24           C  
ATOM    509  O   PRO    65     -14.112  -1.899 -12.510  1.00 93.24           O  
ATOM    510  CB  PRO    65     -13.877  -5.045 -12.378  1.00 93.24           C  
ATOM    511  CG  PRO    65     -14.445  -6.369 -11.979  1.00 93.24           C  
ATOM    512  CD  PRO    65     -15.832  -6.151 -11.448  1.00 93.24           C  
ATOM    513  N   LEU    66     -16.157  -2.661 -12.770  1.00 92.58           N  
ATOM    514  CA  LEU    66     -16.551  -1.523 -13.593  1.00 92.58           C  
ATOM    515  C   LEU    66     -17.143  -0.410 -12.734  1.00 92.58           C  
ATOM    516  O   LEU    66     -17.575   0.620 -13.257  1.00 92.58           O  
ATOM    517  CB  LEU    66     -17.563  -1.956 -14.657  1.00 92.58           C  
ATOM    518  CG  LEU    66     -17.088  -3.014 -15.654  1.00 92.58           C  
ATOM    519  CD1 LEU    66     -18.233  -3.427 -16.574  1.00 92.58           C  
ATOM    520  CD2 LEU    66     -15.906  -2.493 -16.465  1.00 92.58           C  
ATOM    521  N   GLU    67     -17.201  -0.576 -11.424  1.00 92.72           N  
ATOM    522  CA  GLU    67     -17.687   0.421 -10.475  1.00 92.72           C  
ATOM    523  C   GLU    67     -16.627   0.750  -9.428  1.00 92.72           C  
ATOM    524  O   GLU    67     -15.665  -0.001  -9.254  1.00 92.72           O  
ATOM    525  CB  GLU    67     -18.967  -0.066  -9.791  1.00 92.72           C  
ATOM    526  CG  GLU    67     -20.111  -0.347 -10.755  1.00 92.72           C  
ATOM    527  CD  GLU    67     -21.339  -0.930 -10.076  1.00 92.72           C  
ATOM    528  OE1 GLU    67     -22.364  -1.151 -10.760  1.00 92.72           O  
ATOM    529  OE2 GLU    67     -21.277  -1.167  -8.849  1.00 92.72           O  
ATOM    530  N   ALA    68     -16.815   1.888  -8.813  1.00 93.26           N  
ATOM    531  CA  ALA    68     -15.924   2.254  -7.715  1.00 93.26           C  
ATOM    532  C   ALA    68     -16.006   1.238  -6.579  1.00 93.26           C  
ATOM    533  O   ALA    68     -17.074   0.680  -6.314  1.00 93.26           O  
ATOM    534  CB  ALA    68     -16.259   3.651  -7.200  1.00 93.26           C  
ATOM    535  N   THR    69     -14.889   0.987  -5.953  1.00 96.57           N  
ATOM    536  CA  THR    69     -14.858   0.111  -4.787  1.00 96.57           C  
ATOM    537  C   THR    69     -15.580   0.755  -3.607  1.00 96.57           C  
ATOM    538  O   THR    69     -15.329   1.916  -3.277  1.00 96.57           O  
ATOM    539  CB  THR    69     -13.411  -0.229  -4.383  1.00 96.57           C  
ATOM    540  OG1 THR    69     -12.738  -0.826  -5.499  1.00 96.57           O  
ATOM    541  CG2 THR    69     -13.382  -1.201  -3.209  1.00 96.57           C  
ATOM    542  N   PRO    70     -16.513   0.080  -2.968  1.00 97.23           N  
ATOM    543  CA  PRO    70     -17.160   0.678  -1.798  1.00 97.23           C  
ATOM    544  C   PRO    70     -16.207   0.842  -0.616  1.00 97.23           C  
ATOM    545  O   PRO    70     -15.254   0.071  -0.476  1.00 97.23           O  
ATOM    546  CB  PRO    70     -18.277  -0.315  -1.466  1.00 97.23           C  
ATOM    547  CG  PRO    70     -17.821  -1.612  -2.054  1.00 97.23           C  
ATOM    548  CD  PRO    70     -16.999  -1.319  -3.276  1.00 97.23           C  
ATOM    549  N   GLY    71     -16.462   1.910   0.115  1.00 97.23           N  
ATOM    550  CA  GLY    71     -15.766   2.110   1.376  1.00 97.23           C  
ATOM    551  C   GLY    71     -14.307   2.487   1.199  1.00 97.23           C  
ATOM    552  O   GLY    71     -13.444   2.014   1.941  1.00 97.23           O  
ATOM    553  N   VAL    72     -13.977   3.293   0.138  1.00 98.09           N  
ATOM    554  CA  VAL    72     -12.613   3.769  -0.064  1.00 98.09           C  
ATOM    555  C   VAL    72     -12.146   4.540   1.169  1.00 98.09           C  
ATOM    556  O   VAL    72     -12.902   5.332   1.736  1.00 98.09           O  
ATOM    557  CB  VAL    72     -12.502   4.658  -1.323  1.00 98.09           C  
ATOM    558  CG1 VAL    72     -11.086   5.212  -1.469  1.00 98.09           C  
ATOM    559  CG2 VAL    72     -12.902   3.871  -2.568  1.00 98.09           C  
ATOM    560  N   PRO    73     -10.876   4.230   1.695  1.00 97.97           N  
ATOM    561  CA  PRO    73     -10.389   4.897   2.905  1.00 97.97           C  
ATOM    562  C   PRO    73     -10.349   6.417   2.765  1.00 97.97           C  
ATOM    563  O   PRO    73     -10.155   6.934   1.661  1.00 97.97           O  
ATOM    564  CB  PRO    73      -8.979   4.327   3.078  1.00 97.97           C  
ATOM    565  CG  PRO    73      -9.020   2.994   2.403  1.00 97.97           C  
ATOM    566  CD  PRO    73      -9.944   3.085   1.223  1.00 97.97           C  
ATOM    567  N   GLU    74     -10.603   7.143   3.827  1.00 97.47           N  
ATOM    568  CA  GLU    74     -10.546   8.602   3.861  1.00 97.47           C  
ATOM    569  C   GLU    74      -9.261   9.119   3.221  1.00 97.47           C  
ATOM    570  O   GLU    74      -8.174   8.610   3.500  1.00 97.47           O  
ATOM    571  CB  GLU    74     -10.659   9.111   5.301  1.00 97.47           C  
ATOM    572  CG  GLU    74     -10.773  10.625   5.411  1.00 97.47           C  
ATOM    573  CD  GLU    74     -10.880  11.115   6.845  1.00 97.47           C  
ATOM    574  OE1 GLU    74     -10.989  12.344   7.060  1.00 97.47           O  
ATOM    575  OE2 GLU    74     -10.854  10.264   7.763  1.00 97.47           O  
ATOM    576  N   GLY    75      -9.334  10.038   2.385  1.00 97.88           N  
ATOM    577  CA  GLY    75      -8.189  10.669   1.747  1.00 97.88           C  
ATOM    578  C   GLY    75      -7.871  10.088   0.382  1.00 97.88           C  
ATOM    579  O   GLY    75      -6.923  10.520  -0.276  1.00 97.88           O  
ATOM    580  N   TRP    76      -8.638   9.036  -0.061  1.00 98.48           N  
ATOM    581  CA  TRP    76      -8.361   8.383  -1.336  1.00 98.48           C  
ATOM    582  C   TRP    76      -9.596   8.384  -2.230  1.00 98.48           C  
ATOM    583  O   TRP    76     -10.727   8.390  -1.737  1.00 98.48           O  
ATOM    584  CB  TRP    76      -7.880   6.946  -1.111  1.00 98.48           C  
ATOM    585  CG  TRP    76      -6.572   6.848  -0.385  1.00 98.48           C  
ATOM    586  CD1 TRP    76      -6.386   6.722   0.964  1.00 98.48           C  
ATOM    587  CD2 TRP    76      -5.266   6.874  -0.970  1.00 98.48           C  
ATOM    588  NE1 TRP    76      -5.042   6.667   1.253  1.00 98.48           N  
ATOM    589  CE2 TRP    76      -4.334   6.758   0.085  1.00 98.48           C  
ATOM    590  CE3 TRP    76      -4.794   6.983  -2.284  1.00 98.48           C  
ATOM    591  CZ2 TRP    76      -2.954   6.748  -0.136  1.00 98.48           C  
ATOM    592  CZ3 TRP    76      -3.421   6.973  -2.502  1.00 98.48           C  
ATOM    593  CH2 TRP    76      -2.519   6.856  -1.431  1.00 98.48           C  
ATOM    594  N   LYS    77      -9.295   8.413  -3.471  1.00 98.00           N  
ATOM    595  CA  LYS    77     -10.331   8.252  -4.487  1.00 98.00           C  
ATOM    596  C   LYS    77     -10.004   7.097  -5.428  1.00 98.00           C  
ATOM    597  O   LYS    77      -8.879   6.990  -5.920  1.00 98.00           O  
ATOM    598  CB  LYS    77     -10.505   9.545  -5.285  1.00 98.00           C  
ATOM    599  CG  LYS    77     -11.633   9.496  -6.305  1.00 98.00           C  
ATOM    600  CD  LYS    77     -11.759  10.811  -7.063  1.00 98.00           C  
ATOM    601  CE  LYS    77     -12.858  10.749  -8.114  1.00 98.00           C  
ATOM    602  NZ  LYS    77     -12.965  12.025  -8.882  1.00 98.00           N  
ATOM    603  N   ASP    78     -10.931   6.208  -5.632  1.00 98.12           N  
ATOM    604  CA  ASP    78     -10.783   5.159  -6.636  1.00 98.12           C  
ATOM    605  C   ASP    78     -10.987   5.712  -8.044  1.00 98.12           C  
ATOM    606  O   ASP    78     -12.107   6.059  -8.424  1.00 98.12           O  
ATOM    607  CB  ASP    78     -11.769   4.019  -6.370  1.00 98.12           C  
ATOM    608  CG  ASP    78     -11.561   2.828  -7.289  1.00 98.12           C  
ATOM    609  OD1 ASP    78     -10.932   2.985  -8.359  1.00 98.12           O  
ATOM    610  OD2 ASP    78     -12.031   1.723  -6.942  1.00 98.12           O  
ATOM    611  N   ILE    79     -10.014   5.702  -8.945  1.00 97.23           N  
ATOM    612  CA  ILE    79     -10.098   6.313 -10.267  1.00 97.23           C  
ATOM    613  C   ILE    79     -10.002   5.233 -11.341  1.00 97.23           C  
ATOM    614  O   ILE    79      -9.616   5.513 -12.479  1.00 97.23           O  
ATOM    615  CB  ILE    79      -8.992   7.373 -10.470  1.00 97.23           C  
ATOM    616  CG1 ILE    79      -7.608   6.744 -10.276  1.00 97.23           C  
ATOM    617  CG2 ILE    79      -9.194   8.555  -9.519  1.00 97.23           C  
ATOM    618  CD1 ILE    79      -6.460   7.603 -10.788  1.00 97.23           C  
ATOM    619  N   SER    80     -10.265   4.005 -10.922  1.00 97.05           N  
ATOM    620  CA  SER    80     -10.019   2.861 -11.794  1.00 97.05           C  
ATOM    621  C   SER    80     -10.882   2.927 -13.050  1.00 97.05           C  
ATOM    622  O   SER    80     -10.536   2.342 -14.078  1.00 97.05           O  
ATOM    623  CB  SER    80     -10.287   1.552 -11.050  1.00 97.05           C  
ATOM    624  OG  SER    80      -9.498   1.470  -9.876  1.00 97.05           O  
ATOM    625  N   ASN    81     -11.968   3.614 -12.994  1.00 95.41           N  
ATOM    626  CA  ASN    81     -12.868   3.666 -14.141  1.00 95.41           C  
ATOM    627  C   ASN    81     -12.825   5.029 -14.826  1.00 95.41           C  
ATOM    628  O   ASN    81     -13.679   5.337 -15.659  1.00 95.41           O  
ATOM    629  CB  ASN    81     -14.299   3.331 -13.715  1.00 95.41           C  
ATOM    630  CG  ASN    81     -14.447   1.900 -13.240  1.00 95.41           C  
ATOM    631  OD1 ASN    81     -14.147   0.955 -13.975  1.00 95.41           O  
ATOM    632  ND2 ASN    81     -14.911   1.729 -12.008  1.00 95.41           N  
ATOM    633  N   ASP    82     -11.938   5.908 -14.455  1.00 95.83           N  
ATOM    634  CA  ASP    82     -11.680   7.209 -15.066  1.00 95.83           C  
ATOM    635  C   ASP    82     -10.632   7.098 -16.171  1.00 95.83           C  
ATOM    636  O   ASP    82      -9.431   7.163 -15.903  1.00 95.83           O  
ATOM    637  CB  ASP    82     -11.226   8.218 -14.009  1.00 95.83           C  
ATOM    638  CG  ASP    82     -11.150   9.638 -14.540  1.00 95.83           C  
ATOM    639  OD1 ASP    82     -10.983   9.824 -15.764  1.00 95.83           O  
ATOM    640  OD2 ASP    82     -11.256  10.581 -13.725  1.00 95.83           O  
ATOM    641  N   ALA    83     -11.090   6.949 -17.449  1.00 94.07           N  
ATOM    642  CA  ALA    83     -10.204   6.672 -18.577  1.00 94.07           C  
ATOM    643  C   ALA    83      -9.162   7.775 -18.740  1.00 94.07           C  
ATOM    644  O   ALA    83      -7.992   7.496 -19.016  1.00 94.07           O  
ATOM    645  CB  ALA    83     -11.013   6.515 -19.863  1.00 94.07           C  
ATOM    646  N   GLY    84      -9.631   9.051 -18.525  1.00 94.41           N  
ATOM    647  CA  GLY    84      -8.703  10.165 -18.643  1.00 94.41           C  
ATOM    648  C   GLY    84      -7.584  10.120 -17.620  1.00 94.41           C  
ATOM    649  O   GLY    84      -6.415  10.313 -17.962  1.00 94.41           O  
ATOM    650  N   ALA    85      -7.943   9.743 -16.461  1.00 94.27           N  
ATOM    651  CA  ALA    85      -6.957   9.703 -15.384  1.00 94.27           C  
ATOM    652  C   ALA    85      -5.952   8.577 -15.602  1.00 94.27           C  
ATOM    653  O   ALA    85      -4.761   8.737 -15.326  1.00 94.27           O  
ATOM    654  CB  ALA    85      -7.651   9.539 -14.034  1.00 94.27           C  
ATOM    655  N   LEU    86      -6.332   7.428 -16.077  1.00 95.34           N  
ATOM    656  CA  LEU    86      -5.486   6.252 -16.246  1.00 95.34           C  
ATOM    657  C   LEU    86      -4.476   6.467 -17.368  1.00 95.34           C  
ATOM    658  O   LEU    86      -3.383   5.895 -17.344  1.00 95.34           O  
ATOM    659  CB  LEU    86      -6.339   5.016 -16.540  1.00 95.34           C  
ATOM    660  CG  LEU    86      -7.208   4.503 -15.391  1.00 95.34           C  
ATOM    661  CD1 LEU    86      -7.941   3.232 -15.807  1.00 95.34           C  
ATOM    662  CD2 LEU    86      -6.361   4.254 -14.148  1.00 95.34           C  
ATOM    663  N   LYS    87      -4.875   7.198 -18.386  1.00 93.25           N  
ATOM    664  CA  LYS    87      -4.062   7.404 -19.580  1.00 93.25           C  
ATOM    665  C   LYS    87      -2.677   7.933 -19.218  1.00 93.25           C  
ATOM    666  O   LYS    87      -1.681   7.555 -19.838  1.00 93.25           O  
ATOM    667  CB  LYS    87      -4.756   8.369 -20.543  1.00 93.25           C  
ATOM    668  CG  LYS    87      -4.085   8.475 -21.904  1.00 93.25           C  
ATOM    669  CD  LYS    87      -4.866   9.385 -22.843  1.00 93.25           C  
ATOM    670  CE  LYS    87      -4.189   9.501 -24.202  1.00 93.25           C  
ATOM    671  NZ  LYS    87      -4.965  10.371 -25.135  1.00 93.25           N  
ATOM    672  N   LYS    88      -2.609   8.754 -18.210  1.00 90.73           N  
ATOM    673  CA  LYS    88      -1.336   9.348 -17.814  1.00 90.73           C  
ATOM    674  C   LYS    88      -0.358   8.281 -17.330  1.00 90.73           C  
ATOM    675  O   LYS    88       0.849   8.523 -17.263  1.00 90.73           O  
ATOM    676  CB  LYS    88      -1.550  10.397 -16.721  1.00 90.73           C  
ATOM    677  CG  LYS    88      -2.166   9.843 -15.444  1.00 90.73           C  
ATOM    678  CD  LYS    88      -2.392  10.940 -14.412  1.00 90.73           C  
ATOM    679  CE  LYS    88      -2.999  10.386 -13.130  1.00 90.73           C  
ATOM    680  NZ  LYS    88      -3.143  11.442 -12.083  1.00 90.73           N  
ATOM    681  N   TYR    89      -0.918   7.098 -16.994  1.00 91.73           N  
ATOM    682  CA  TYR    89      -0.064   6.018 -16.513  1.00 91.73           C  
ATOM    683  C   TYR    89       0.099   4.937 -17.575  1.00 91.73           C  
ATOM    684  O   TYR    89       0.661   3.873 -17.305  1.00 91.73           O  
ATOM    685  CB  TYR    89      -0.639   5.408 -15.231  1.00 91.73           C  
ATOM    686  CG  TYR    89      -0.924   6.423 -14.151  1.00 91.73           C  
ATOM    687  CD1 TYR    89       0.114   7.033 -13.449  1.00 91.73           C  
ATOM    688  CD2 TYR    89      -2.231   6.774 -13.829  1.00 91.73           C  
ATOM    689  CE1 TYR    89      -0.144   7.967 -12.451  1.00 91.73           C  
ATOM    690  CE2 TYR    89      -2.500   7.708 -12.833  1.00 91.73           C  
ATOM    691  CZ  TYR    89      -1.452   8.298 -12.151  1.00 91.73           C  
ATOM    692  OH  TYR    89      -1.713   9.223 -11.164  1.00 91.73           O  
ATOM    693  N   GLY    90      -0.517   5.238 -18.760  1.00 89.84           N  
ATOM    694  CA  GLY    90      -0.451   4.240 -19.815  1.00 89.84           C  
ATOM    695  C   GLY    90      -1.365   3.054 -19.573  1.00 89.84           C  
ATOM    696  O   GLY    90      -1.076   1.940 -20.016  1.00 89.84           O  
ATOM    697  N   LEU    91      -2.317   3.318 -18.703  1.00 93.28           N  
ATOM    698  CA  LEU    91      -3.224   2.235 -18.335  1.00 93.28           C  
ATOM    699  C   LEU    91      -4.602   2.447 -18.953  1.00 93.28           C  
ATOM    700  O   LEU    91      -4.984   3.580 -19.254  1.00 93.28           O  
ATOM    701  CB  LEU    91      -3.345   2.131 -16.813  1.00 93.28           C  
ATOM    702  CG  LEU    91      -2.051   1.846 -16.048  1.00 93.28           C  
ATOM    703  CD1 LEU    91      -2.302   1.897 -14.544  1.00 93.28           C  
ATOM    704  CD2 LEU    91      -1.476   0.493 -16.454  1.00 93.28           C  
ATOM    705  N   ASP    92      -5.273   1.400 -19.218  1.00 92.07           N  
ATOM    706  CA  ASP    92      -6.709   1.361 -19.476  1.00 92.07           C  
ATOM    707  C   ASP    92      -7.400   0.330 -18.586  1.00 92.07           C  
ATOM    708  O   ASP    92      -6.738  -0.505 -17.966  1.00 92.07           O  
ATOM    709  CB  ASP    92      -6.982   1.052 -20.949  1.00 92.07           C  
ATOM    710  CG  ASP    92      -6.387  -0.272 -21.397  1.00 92.07           C  
ATOM    711  OD1 ASP    92      -6.798  -1.333 -20.877  1.00 92.07           O  
ATOM    712  OD2 ASP    92      -5.498  -0.255 -22.275  1.00 92.07           O  
ATOM    713  N   LYS    93      -8.618   0.560 -18.405  1.00 91.15           N  
ATOM    714  CA  LYS    93      -9.341  -0.222 -17.406  1.00 91.15           C  
ATOM    715  C   LYS    93      -9.234  -1.717 -17.694  1.00 91.15           C  
ATOM    716  O   LYS    93      -9.301  -2.537 -16.776  1.00 91.15           O  
ATOM    717  CB  LYS    93     -10.811   0.198 -17.356  1.00 91.15           C  
ATOM    718  CG  LYS    93     -11.581  -0.093 -18.636  1.00 91.15           C  
ATOM    719  CD  LYS    93     -13.022   0.395 -18.544  1.00 91.15           C  
ATOM    720  CE  LYS    93     -13.777   0.159 -19.845  1.00 91.15           C  
ATOM    721  NZ  LYS    93     -15.171   0.692 -19.781  1.00 91.15           N  
ATOM    722  N   GLU    94      -9.049  -2.117 -18.952  1.00 89.91           N  
ATOM    723  CA  GLU    94      -9.074  -3.516 -19.370  1.00 89.91           C  
ATOM    724  C   GLU    94      -7.862  -4.273 -18.835  1.00 89.91           C  
ATOM    725  O   GLU    94      -7.882  -5.503 -18.746  1.00 89.91           O  
ATOM    726  CB  GLU    94      -9.129  -3.620 -20.896  1.00 89.91           C  
ATOM    727  CG  GLU    94     -10.395  -3.039 -21.507  1.00 89.91           C  
ATOM    728  CD  GLU    94     -11.667  -3.670 -20.964  1.00 89.91           C  
ATOM    729  OE1 GLU    94     -12.685  -2.956 -20.820  1.00 89.91           O  
ATOM    730  OE2 GLU    94     -11.645  -4.888 -20.681  1.00 89.91           O  
ATOM    731  N   VAL    95      -6.855  -3.472 -18.505  1.00 91.71           N  
ATOM    732  CA  VAL    95      -5.661  -4.167 -18.036  1.00 91.71           C  
ATOM    733  C   VAL    95      -5.755  -4.397 -16.529  1.00 91.71           C  
ATOM    734  O   VAL    95      -4.882  -5.037 -15.937  1.00 91.71           O  
ATOM    735  CB  VAL    95      -4.376  -3.380 -18.376  1.00 91.71           C  
ATOM    736  CG1 VAL    95      -4.202  -3.258 -19.889  1.00 91.71           C  
ATOM    737  CG2 VAL    95      -4.409  -1.999 -17.726  1.00 91.71           C  
ATOM    738  N   LEU    96      -6.816  -3.855 -15.922  1.00 95.26           N  
ATOM    739  CA  LEU    96      -6.902  -3.916 -14.467  1.00 95.26           C  
ATOM    740  C   LEU    96      -7.661  -5.160 -14.018  1.00 95.26           C  
ATOM    741  O   LEU    96      -7.757  -5.436 -12.820  1.00 95.26           O  
ATOM    742  CB  LEU    96      -7.585  -2.661 -13.917  1.00 95.26           C  
ATOM    743  CG  LEU    96      -6.857  -1.336 -14.148  1.00 95.26           C  
ATOM    744  CD1 LEU    96      -7.639  -0.185 -13.525  1.00 95.26           C  
ATOM    745  CD2 LEU    96      -5.442  -1.397 -13.581  1.00 95.26           C  
ATOM    746  N   PHE    97      -8.311  -5.853 -14.896  1.00 92.38           N  
ATOM    747  CA  PHE    97      -8.993  -7.101 -14.571  1.00 92.38           C  
ATOM    748  C   PHE    97      -9.053  -8.018 -15.786  1.00 92.38           C  
ATOM    749  O   PHE    97      -8.858  -7.570 -16.919  1.00 92.38           O  
ATOM    750  CB  PHE    97     -10.408  -6.823 -14.053  1.00 92.38           C  
ATOM    751  CG  PHE    97     -11.260  -6.034 -15.010  1.00 92.38           C  
ATOM    752  CD1 PHE    97     -11.294  -4.647 -14.952  1.00 92.38           C  
ATOM    753  CD2 PHE    97     -12.028  -6.682 -15.969  1.00 92.38           C  
ATOM    754  CE1 PHE    97     -12.083  -3.914 -15.837  1.00 92.38           C  
ATOM    755  CE2 PHE    97     -12.819  -5.957 -16.857  1.00 92.38           C  
ATOM    756  CZ  PHE    97     -12.845  -4.574 -16.788  1.00 92.38           C  
ATOM    757  N   ASP    98      -9.250  -9.248 -15.610  1.00 83.85           N  
ATOM    758  CA  ASP    98      -9.254 -10.186 -16.729  1.00 83.85           C  
ATOM    759  C   ASP    98     -10.677 -10.466 -17.206  1.00 83.85           C  
ATOM    760  O   ASP    98     -10.910 -10.664 -18.400  1.00 83.85           O  
ATOM    761  CB  ASP    98      -8.564 -11.494 -16.336  1.00 83.85           C  
ATOM    762  CG  ASP    98      -9.112 -12.091 -15.052  1.00 83.85           C  
ATOM    763  OD1 ASP    98      -9.880 -11.408 -14.341  1.00 83.85           O  
ATOM    764  OD2 ASP    98      -8.770 -13.253 -14.746  1.00 83.85           O  
ATOM    765  N   HIS    99     -11.598 -10.690 -16.235  1.00 77.36           N  
ATOM    766  CA  HIS    99     -13.009 -10.923 -16.523  1.00 77.36           C  
ATOM    767  C   HIS    99     -13.899 -10.005 -15.692  1.00 77.36           C  
ATOM    768  O   HIS    99     -13.763  -9.943 -14.468  1.00 77.36           O  
ATOM    769  CB  HIS    99     -13.374 -12.385 -16.264  1.00 77.36           C  
ATOM    770  CG  HIS    99     -12.493 -13.360 -16.979  1.00 77.36           C  
ATOM    771  ND1 HIS    99     -12.620 -13.629 -18.325  1.00 77.36           N  
ATOM    772  CD2 HIS    99     -11.469 -14.126 -16.534  1.00 77.36           C  
ATOM    773  CE1 HIS    99     -11.711 -14.523 -18.677  1.00 77.36           C  
ATOM    774  NE2 HIS    99     -10.999 -14.841 -17.608  1.00 77.36           N  
ATOM    775  N   ALA   100     -14.853  -9.429 -16.255  1.00 72.40           N  
ATOM    776  CA  ALA   100     -15.655  -8.445 -15.533  1.00 72.40           C  
ATOM    777  C   ALA   100     -16.621  -9.126 -14.568  1.00 72.40           C  
ATOM    778  O   ALA   100     -16.936  -8.581 -13.507  1.00 72.40           O  
ATOM    779  CB  ALA   100     -16.423  -7.561 -16.514  1.00 72.40           C  
ATOM    780  N   ASP   101     -17.040 -10.341 -14.883  1.00 68.25           N  
ATOM    781  CA  ASP   101     -18.090 -10.918 -14.050  1.00 68.25           C  
ATOM    782  C   ASP   101     -17.498 -11.635 -12.838  1.00 68.25           C  
ATOM    783  O   ASP   101     -18.057 -11.575 -11.741  1.00 68.25           O  
ATOM    784  CB  ASP   101     -18.950 -11.886 -14.865  1.00 68.25           C  
ATOM    785  CG  ASP   101     -19.667 -11.212 -16.021  1.00 68.25           C  
ATOM    786  OD1 ASP   101     -19.916  -9.989 -15.955  1.00 68.25           O  
ATOM    787  OD2 ASP   101     -19.989 -11.911 -17.007  1.00 68.25           O  
ATOM    788  N   THR   102     -16.326 -12.246 -12.997  1.00 70.21           N  
ATOM    789  CA  THR   102     -15.643 -12.929 -11.904  1.00 70.21           C  
ATOM    790  C   THR   102     -14.130 -12.771 -12.028  1.00 70.21           C  
ATOM    791  O   THR   102     -13.424 -13.732 -12.341  1.00 70.21           O  
ATOM    792  CB  THR   102     -16.004 -14.425 -11.868  1.00 70.21           C  
ATOM    793  OG1 THR   102     -15.759 -15.001 -13.156  1.00 70.21           O  
ATOM    794  CG2 THR   102     -17.471 -14.628 -11.504  1.00 70.21           C  
ATOM    795  N   PRO   103     -13.653 -11.540 -11.813  1.00 75.00           N  
ATOM    796  CA  PRO   103     -12.233 -11.370 -12.127  1.00 75.00           C  
ATOM    797  C   PRO   103     -11.322 -12.149 -11.180  1.00 75.00           C  
ATOM    798  O   PRO   103     -11.520 -12.118  -9.963  1.00 75.00           O  
ATOM    799  CB  PRO   103     -12.016  -9.862 -11.976  1.00 75.00           C  
ATOM    800  CG  PRO   103     -13.081  -9.417 -11.027  1.00 75.00           C  
ATOM    801  CD  PRO   103     -14.266 -10.325 -11.180  1.00 75.00           C  
ATOM    802  N   ASP   104     -10.471 -12.998 -11.750  1.00 79.35           N  
ATOM    803  CA  ASP   104      -9.410 -13.644 -10.983  1.00 79.35           C  
ATOM    804  C   ASP   104      -8.229 -12.698 -10.775  1.00 79.35           C  
ATOM    805  O   ASP   104      -7.616 -12.688  -9.705  1.00 79.35           O  
ATOM    806  CB  ASP   104      -8.943 -14.922 -11.683  1.00 79.35           C  
ATOM    807  CG  ASP   104      -9.995 -16.017 -11.681  1.00 79.35           C  
ATOM    808  OD1 ASP   104     -10.605 -16.276 -10.621  1.00 79.35           O  
ATOM    809  OD2 ASP   104     -10.214 -16.629 -12.749  1.00 79.35           O  
ATOM    810  N   PHE   105      -7.914 -11.964 -11.824  1.00 88.42           N  
ATOM    811  CA  PHE   105      -6.949 -10.872 -11.766  1.00 88.42           C  
ATOM    812  C   PHE   105      -7.659  -9.529 -11.645  1.00 88.42           C  
ATOM    813  O   PHE   105      -8.535  -9.208 -12.451  1.00 88.42           O  
ATOM    814  CB  PHE   105      -6.051 -10.881 -13.007  1.00 88.42           C  
ATOM    815  CG  PHE   105      -5.076  -9.735 -13.059  1.00 88.42           C  
ATOM    816  CD1 PHE   105      -5.451  -8.510 -13.598  1.00 88.42           C  
ATOM    817  CD2 PHE   105      -3.785  -9.884 -12.569  1.00 88.42           C  
ATOM    818  CE1 PHE   105      -4.551  -7.448 -13.647  1.00 88.42           C  
ATOM    819  CE2 PHE   105      -2.880  -8.827 -12.615  1.00 88.42           C  
ATOM    820  CZ  PHE   105      -3.265  -7.610 -13.155  1.00 88.42           C  
ATOM    821  N   LEU   106      -7.389  -8.825 -10.554  1.00 94.03           N  
ATOM    822  CA  LEU   106      -8.029  -7.532 -10.341  1.00 94.03           C  
ATOM    823  C   LEU   106      -7.062  -6.547  -9.692  1.00 94.03           C  
ATOM    824  O   LEU   106      -6.446  -6.857  -8.670  1.00 94.03           O  
ATOM    825  CB  LEU   106      -9.277  -7.689  -9.468  1.00 94.03           C  
ATOM    826  CG  LEU   106      -9.988  -6.396  -9.063  1.00 94.03           C  
ATOM    827  CD1 LEU   106     -10.675  -5.769 -10.272  1.00 94.03           C  
ATOM    828  CD2 LEU   106     -10.995  -6.666  -7.950  1.00 94.03           C  
ATOM    829  N   ALA   107      -6.867  -5.443 -10.302  1.00 96.77           N  
ATOM    830  CA  ALA   107      -6.151  -4.303  -9.737  1.00 96.77           C  
ATOM    831  C   ALA   107      -7.010  -3.042  -9.775  1.00 96.77           C  
ATOM    832  O   ALA   107      -7.895  -2.912 -10.625  1.00 96.77           O  
ATOM    833  CB  ALA   107      -4.841  -4.073 -10.486  1.00 96.77           C  
ATOM    834  N   ARG   108      -6.759  -2.213  -8.796  1.00 97.62           N  
ATOM    835  CA  ARG   108      -7.414  -0.909  -8.758  1.00 97.62           C  
ATOM    836  C   ARG   108      -6.395   0.210  -8.572  1.00 97.62           C  
ATOM    837  O   ARG   108      -5.291  -0.024  -8.074  1.00 97.62           O  
ATOM    838  CB  ARG   108      -8.455  -0.862  -7.638  1.00 97.62           C  
ATOM    839  CG  ARG   108      -9.501  -1.961  -7.723  1.00 97.62           C  
ATOM    840  CD  ARG   108     -10.449  -1.748  -8.895  1.00 97.62           C  
ATOM    841  NE  ARG   108     -11.264  -0.550  -8.718  1.00 97.62           N  
ATOM    842  CZ  ARG   108     -12.009   0.007  -9.668  1.00 97.62           C  
ATOM    843  NH1 ARG   108     -12.058  -0.519 -10.886  1.00 97.62           N  
ATOM    844  NH2 ARG   108     -12.712   1.097  -9.398  1.00 97.62           N  
ATOM    845  N   VAL   109      -6.778   1.484  -9.040  1.00 98.01           N  
ATOM    846  CA  VAL   109      -5.893   2.636  -8.900  1.00 98.01           C  
ATOM    847  C   VAL   109      -6.552   3.689  -8.011  1.00 98.01           C  
ATOM    848  O   VAL   109      -7.692   4.091  -8.255  1.00 98.01           O  
ATOM    849  CB  VAL   109      -5.535   3.247 -10.274  1.00 98.01           C  
ATOM    850  CG1 VAL   109      -4.487   4.348 -10.118  1.00 98.01           C  
ATOM    851  CG2 VAL   109      -5.037   2.162 -11.226  1.00 98.01           C  
ATOM    852  N   TYR   110      -5.856   4.093  -6.989  1.00 98.46           N  
ATOM    853  CA  TYR   110      -6.347   5.084  -6.038  1.00 98.46           C  
ATOM    854  C   TYR   110      -5.560   6.384  -6.148  1.00 98.46           C  
ATOM    855  O   TYR   110      -4.331   6.366  -6.245  1.00 98.46           O  
ATOM    856  CB  TYR   110      -6.263   4.543  -4.607  1.00 98.46           C  
ATOM    857  CG  TYR   110      -7.077   3.291  -4.382  1.00 98.46           C  
ATOM    858  CD1 TYR   110      -8.369   3.360  -3.865  1.00 98.46           C  
ATOM    859  CD2 TYR   110      -6.556   2.038  -4.686  1.00 98.46           C  
ATOM    860  CE1 TYR   110      -9.121   2.209  -3.654  1.00 98.46           C  
ATOM    861  CE2 TYR   110      -7.300   0.881  -4.479  1.00 98.46           C  
ATOM    862  CZ  TYR   110      -8.579   0.976  -3.964  1.00 98.46           C  
ATOM    863  OH  TYR   110      -9.320  -0.166  -3.758  1.00 98.46           O  
ATOM    864  N   GLN   111      -6.250   7.466  -6.153  1.00 97.80           N  
ATOM    865  CA  GLN   111      -5.635   8.789  -6.169  1.00 97.80           C  
ATOM    866  C   GLN   111      -5.685   9.437  -4.789  1.00 97.80           C  
ATOM    867  O   GLN   111      -6.762   9.588  -4.207  1.00 97.80           O  
ATOM    868  CB  GLN   111      -6.324   9.689  -7.197  1.00 97.80           C  
ATOM    869  CG  GLN   111      -5.768  11.106  -7.244  1.00 97.80           C  
ATOM    870  CD  GLN   111      -4.374  11.170  -7.839  1.00 97.80           C  
ATOM    871  OE1 GLN   111      -4.145  10.721  -8.966  1.00 97.80           O  
ATOM    872  NE2 GLN   111      -3.433  11.729  -7.085  1.00 97.80           N  
ATOM    873  N   PRO   112      -4.505   9.790  -4.164  1.00 98.04           N  
ATOM    874  CA  PRO   112      -4.538  10.494  -2.880  1.00 98.04           C  
ATOM    875  C   PRO   112      -5.044  11.929  -3.007  1.00 98.04           C  
ATOM    876  O   PRO   112      -4.682  12.634  -3.953  1.00 98.04           O  
ATOM    877  CB  PRO   112      -3.076  10.470  -2.427  1.00 98.04           C  
ATOM    878  CG  PRO   112      -2.284  10.409  -3.694  1.00 98.04           C  
ATOM    879  CD  PRO   112      -3.059   9.609  -4.703  1.00 98.04           C  
ATOM    880  N   ASP   113      -5.914  12.368  -2.145  1.00 97.81           N  
ATOM    881  CA  ASP   113      -6.382  13.746  -2.030  1.00 97.81           C  
ATOM    882  C   ASP   113      -5.271  14.663  -1.522  1.00 97.81           C  
ATOM    883  O   ASP   113      -4.833  14.540  -0.376  1.00 97.81           O  
ATOM    884  CB  ASP   113      -7.595  13.826  -1.101  1.00 97.81           C  
ATOM    885  CG  ASP   113      -8.242  15.199  -1.087  1.00 97.81           C  
ATOM    886  OD1 ASP   113      -7.636  16.164  -1.601  1.00 97.81           O  
ATOM    887  OD2 ASP   113      -9.367  15.318  -0.555  1.00 97.81           O  
ATOM    888  N   SER   114      -4.854  15.549  -2.365  1.00 97.30           N  
ATOM    889  CA  SER   114      -3.725  16.407  -2.021  1.00 97.30           C  
ATOM    890  C   SER   114      -4.031  17.258  -0.793  1.00 97.30           C  
ATOM    891  O   SER   114      -3.118  17.694  -0.090  1.00 97.30           O  
ATOM    892  CB  SER   114      -3.359  17.310  -3.200  1.00 97.30           C  
ATOM    893  OG  SER   114      -4.454  18.135  -3.560  1.00 97.30           O  
ATOM    894  N   ALA   115      -5.294  17.554  -0.524  1.00 97.31           N  
ATOM    895  CA  ALA   115      -5.670  18.325   0.658  1.00 97.31           C  
ATOM    896  C   ALA   115      -5.350  17.558   1.938  1.00 97.31           C  
ATOM    897  O   ALA   115      -5.199  18.156   3.006  1.00 97.31           O  
ATOM    898  CB  ALA   115      -7.155  18.680   0.612  1.00 97.31           C  
ATOM    899  N   VAL   116      -5.243  16.226   1.811  1.00 97.99           N  
ATOM    900  CA  VAL   116      -4.981  15.387   2.975  1.00 97.99           C  
ATOM    901  C   VAL   116      -3.487  15.089   3.072  1.00 97.99           C  
ATOM    902  O   VAL   116      -2.865  15.330   4.110  1.00 97.99           O  
ATOM    903  CB  VAL   116      -5.785  14.068   2.917  1.00 97.99           C  
ATOM    904  CG1 VAL   116      -5.363  13.129   4.045  1.00 97.99           C  
ATOM    905  CG2 VAL   116      -7.283  14.354   2.988  1.00 97.99           C  
ATOM    906  N   PHE   117      -2.935  14.732   1.880  1.00 97.72           N  
ATOM    907  CA  PHE   117      -1.603  14.148   1.968  1.00 97.72           C  
ATOM    908  C   PHE   117      -0.549  15.121   1.452  1.00 97.72           C  
ATOM    909  O   PHE   117       0.651  14.876   1.591  1.00 97.72           O  
ATOM    910  CB  PHE   117      -1.536  12.836   1.179  1.00 97.72           C  
ATOM    911  CG  PHE   117      -2.438  11.758   1.717  1.00 97.72           C  
ATOM    912  CD1 PHE   117      -2.196  11.188   2.961  1.00 97.72           C  
ATOM    913  CD2 PHE   117      -3.527  11.314   0.978  1.00 97.72           C  
ATOM    914  CE1 PHE   117      -3.029  10.189   3.462  1.00 97.72           C  
ATOM    915  CE2 PHE   117      -4.364  10.317   1.472  1.00 97.72           C  
ATOM    916  CZ  PHE   117      -4.112   9.755   2.713  1.00 97.72           C  
ATOM    917  N   GLY   118      -1.011  16.227   0.852  1.00 95.53           N  
ATOM    918  CA  GLY   118      -0.025  17.014   0.128  1.00 95.53           C  
ATOM    919  C   GLY   118       0.649  16.243  -0.991  1.00 95.53           C  
ATOM    920  O   GLY   118      -0.024  15.620  -1.815  1.00 95.53           O  
ATOM    921  N   SER   119       2.070  16.262  -0.941  1.00 95.99           N  
ATOM    922  CA  SER   119       2.839  15.537  -1.947  1.00 95.99           C  
ATOM    923  C   SER   119       3.437  14.259  -1.370  1.00 95.99           C  
ATOM    924  O   SER   119       4.309  13.642  -1.986  1.00 95.99           O  
ATOM    925  CB  SER   119       3.952  16.422  -2.511  1.00 95.99           C  
ATOM    926  OG  SER   119       4.838  16.831  -1.484  1.00 95.99           O  
ATOM    927  N   ASP   120       3.051  13.828  -0.148  1.00 97.13           N  
ATOM    928  CA  ASP   120       3.659  12.723   0.586  1.00 97.13           C  
ATOM    929  C   ASP   120       3.279  11.378  -0.031  1.00 97.13           C  
ATOM    930  O   ASP   120       3.976  10.380   0.165  1.00 97.13           O  
ATOM    931  CB  ASP   120       3.242  12.762   2.058  1.00 97.13           C  
ATOM    932  CG  ASP   120       3.774  13.981   2.792  1.00 97.13           C  
ATOM    933  OD1 ASP   120       4.690  14.655   2.273  1.00 97.13           O  
ATOM    934  OD2 ASP   120       3.274  14.269   3.901  1.00 97.13           O  
ATOM    935  N   MET   121       2.018  11.301  -0.684  1.00 97.31           N  
ATOM    936  CA  MET   121       1.524  10.036  -1.221  1.00 97.31           C  
ATOM    937  C   MET   121       1.381  10.108  -2.738  1.00 97.31           C  
ATOM    938  O   MET   121       1.021  11.153  -3.283  1.00 97.31           O  
ATOM    939  CB  MET   121       0.182   9.670  -0.586  1.00 97.31           C  
ATOM    940  CG  MET   121       0.251   9.461   0.918  1.00 97.31           C  
ATOM    941  SD  MET   121       1.229   7.979   1.377  1.00 97.31           S  
ATOM    942  CE  MET   121       0.093   6.668   0.846  1.00 97.31           C  
ATOM    943  N   ASN   122       1.650   9.073  -3.441  1.00 96.94           N  
ATOM    944  CA  ASN   122       1.478   8.922  -4.882  1.00 96.94           C  
ATOM    945  C   ASN   122       0.225   8.117  -5.216  1.00 96.94           C  
ATOM    946  O   ASN   122      -0.267   7.354  -4.384  1.00 96.94           O  
ATOM    947  CB  ASN   122       2.712   8.267  -5.505  1.00 96.94           C  
ATOM    948  CG  ASN   122       3.975   9.079  -5.292  1.00 96.94           C  
ATOM    949  OD1 ASN   122       3.978  10.301  -5.464  1.00 96.94           O  
ATOM    950  ND2 ASN   122       5.056   8.407  -4.913  1.00 96.94           N  
ATOM    951  N   PRO   123      -0.338   8.365  -6.389  1.00 97.37           N  
ATOM    952  CA  PRO   123      -1.330   7.380  -6.828  1.00 97.37           C  
ATOM    953  C   PRO   123      -0.835   5.942  -6.687  1.00 97.37           C  
ATOM    954  O   PRO   123       0.367   5.685  -6.799  1.00 97.37           O  
ATOM    955  CB  PRO   123      -1.555   7.738  -8.299  1.00 97.37           C  
ATOM    956  CG  PRO   123      -1.196   9.185  -8.399  1.00 97.37           C  
ATOM    957  CD  PRO   123      -0.028   9.450  -7.492  1.00 97.37           C  
ATOM    958  N   THR   124      -1.764   5.073  -6.427  1.00 98.32           N  
ATOM    959  CA  THR   124      -1.352   3.714  -6.094  1.00 98.32           C  
ATOM    960  C   THR   124      -2.220   2.692  -6.821  1.00 98.32           C  
ATOM    961  O   THR   124      -3.449   2.745  -6.741  1.00 98.32           O  
ATOM    962  CB  THR   124      -1.423   3.465  -4.576  1.00 98.32           C  
ATOM    963  OG1 THR   124      -0.572   4.402  -3.903  1.00 98.32           O  
ATOM    964  CG2 THR   124      -0.974   2.049  -4.229  1.00 98.32           C  
ATOM    965  N   ILE   125      -1.562   1.805  -7.611  1.00 98.14           N  
ATOM    966  CA  ILE   125      -2.269   0.642  -8.137  1.00 98.14           C  
ATOM    967  C   ILE   125      -2.177  -0.512  -7.141  1.00 98.14           C  
ATOM    968  O   ILE   125      -1.091  -0.838  -6.658  1.00 98.14           O  
ATOM    969  CB  ILE   125      -1.704   0.211  -9.510  1.00 98.14           C  
ATOM    970  CG1 ILE   125      -2.487  -0.988 -10.057  1.00 98.14           C  
ATOM    971  CG2 ILE   125      -0.211  -0.113  -9.402  1.00 98.14           C  
ATOM    972  CD1 ILE   125      -2.272  -1.242 -11.542  1.00 98.14           C  
ATOM    973  N   VAL   126      -3.240  -1.121  -6.823  1.00 98.61           N  
ATOM    974  CA  VAL   126      -3.323  -2.141  -5.783  1.00 98.61           C  
ATOM    975  C   VAL   126      -3.899  -3.429  -6.368  1.00 98.61           C  
ATOM    976  O   VAL   126      -4.957  -3.412  -7.001  1.00 98.61           O  
ATOM    977  CB  VAL   126      -4.181  -1.667  -4.590  1.00 98.61           C  
ATOM    978  CG1 VAL   126      -4.158  -2.699  -3.463  1.00 98.61           C  
ATOM    979  CG2 VAL   126      -3.691  -0.310  -4.086  1.00 98.61           C  
ATOM    980  N   PHE   127      -3.227  -4.519  -6.125  1.00 96.49           N  
ATOM    981  CA  PHE   127      -3.653  -5.817  -6.634  1.00 96.49           C  
ATOM    982  C   PHE   127      -4.428  -6.588  -5.572  1.00 96.49           C  
ATOM    983  O   PHE   127      -4.009  -6.651  -4.414  1.00 96.49           O  
ATOM    984  CB  PHE   127      -2.445  -6.636  -7.099  1.00 96.49           C  
ATOM    985  CG  PHE   127      -1.708  -6.024  -8.260  1.00 96.49           C  
ATOM    986  CD1 PHE   127      -2.016  -6.386  -9.566  1.00 96.49           C  
ATOM    987  CD2 PHE   127      -0.706  -5.086  -8.045  1.00 96.49           C  
ATOM    988  CE1 PHE   127      -1.336  -5.822 -10.643  1.00 96.49           C  
ATOM    989  CE2 PHE   127      -0.021  -4.518  -9.116  1.00 96.49           C  
ATOM    990  CZ  PHE   127      -0.337  -4.887 -10.414  1.00 96.49           C  
ATOM    991  N   ARG   128      -5.451  -7.054  -5.953  1.00 93.46           N  
ATOM    992  CA  ARG   128      -6.216  -7.946  -5.089  1.00 93.46           C  
ATOM    993  C   ARG   128      -5.575  -9.328  -5.024  1.00 93.46           C  
ATOM    994  O   ARG   128      -5.089  -9.841  -6.034  1.00 93.46           O  
ATOM    995  CB  ARG   128      -7.661  -8.062  -5.580  1.00 93.46           C  
ATOM    996  CG  ARG   128      -8.575  -8.820  -4.631  1.00 93.46           C  
ATOM    997  CD  ARG   128     -10.029  -8.760  -5.080  1.00 93.46           C  
ATOM    998  NE  ARG   128     -10.276  -9.630  -6.226  1.00 93.46           N  
ATOM    999  CZ  ARG   128     -11.475  -9.881  -6.743  1.00 93.46           C  
ATOM   1000  NH1 ARG   128     -12.566  -9.330  -6.223  1.00 93.46           N  
ATOM   1001  NH2 ARG   128     -11.586 -10.688  -7.787  1.00 93.46           N  
ATOM   1002  N   GLY   129      -5.501  -9.933  -3.809  1.00 88.34           N  
ATOM   1003  CA  GLY   129      -5.053 -11.308  -3.651  1.00 88.34           C  
ATOM   1004  C   GLY   129      -6.159 -12.324  -3.861  1.00 88.34           C  
ATOM   1005  O   GLY   129      -7.158 -12.034  -4.522  1.00 88.34           O  
ATOM   1006  N   SER   130      -5.871 -13.509  -3.394  1.00 82.41           N  
ATOM   1007  CA  SER   130      -6.839 -14.590  -3.552  1.00 82.41           C  
ATOM   1008  C   SER   130      -8.103 -14.322  -2.742  1.00 82.41           C  
ATOM   1009  O   SER   130      -8.041 -13.733  -1.661  1.00 82.41           O  
ATOM   1010  CB  SER   130      -6.226 -15.925  -3.129  1.00 82.41           C  
ATOM   1011  OG  SER   130      -5.109 -16.245  -3.941  1.00 82.41           O  
ATOM   1012  N   ARG   131      -9.320 -14.645  -3.178  1.00 73.52           N  
ATOM   1013  CA  ARG   131     -10.597 -14.540  -2.479  1.00 73.52           C  
ATOM   1014  C   ARG   131     -10.886 -15.802  -1.674  1.00 73.52           C  
ATOM   1015  O   ARG   131     -10.378 -16.879  -1.994  1.00 73.52           O  
ATOM   1016  CB  ARG   131     -11.733 -14.281  -3.471  1.00 73.52           C  
ATOM   1017  CG  ARG   131     -11.681 -12.907  -4.122  1.00 73.52           C  
ATOM   1018  CD  ARG   131     -12.892 -12.658  -5.010  1.00 73.52           C  
ATOM   1019  NE  ARG   131     -12.907 -13.551  -6.164  1.00 73.52           N  
ATOM   1020  CZ  ARG   131     -13.825 -13.530  -7.127  1.00 73.52           C  
ATOM   1021  NH1 ARG   131     -14.824 -12.656  -7.092  1.00 73.52           N  
ATOM   1022  NH2 ARG   131     -13.743 -14.389  -8.132  1.00 73.52           N  
ATOM   1023  N   GLN   132     -11.512 -15.659  -0.529  1.00 55.54           N  
ATOM   1024  CA  GLN   132     -12.126 -16.753   0.216  1.00 55.54           C  
ATOM   1025  C   GLN   132     -13.140 -17.503  -0.643  1.00 55.54           C  
ATOM   1026  O   GLN   132     -14.025 -16.891  -1.245  1.00 55.54           O  
ATOM   1027  CB  GLN   132     -12.800 -16.227   1.485  1.00 55.54           C  
ATOM   1028  CG  GLN   132     -11.821 -15.822   2.578  1.00 55.54           C  
ATOM   1029  CD  GLN   132     -12.509 -15.485   3.888  1.00 55.54           C  
ATOM   1030  OE1 GLN   132     -13.717 -15.229   3.922  1.00 55.54           O  
ATOM   1031  NE2 GLN   132     -11.746 -15.482   4.975  1.00 55.54           N  
ATOM   1032  N   PRO   133     -12.896 -18.705  -1.130  1.00 43.74           N  
ATOM   1033  CA  PRO   133     -14.218 -19.177  -1.548  1.00 43.74           C  
ATOM   1034  C   PRO   133     -15.227 -19.197  -0.403  1.00 43.74           C  
ATOM   1035  O   PRO   133     -14.838 -19.216   0.768  1.00 43.74           O  
ATOM   1036  CB  PRO   133     -13.941 -20.595  -2.056  1.00 43.74           C  
ATOM   1037  CG  PRO   133     -12.496 -20.833  -1.755  1.00 43.74           C  
ATOM   1038  CD  PRO   133     -11.919 -19.578  -1.165  1.00 43.74           C  
ATOM   1039  N   GLU   134     -16.316 -18.407  -0.547  1.00 36.69           N  
ATOM   1040  CA  GLU   134     -17.474 -18.705   0.290  1.00 36.69           C  
ATOM   1041  C   GLU   134     -17.814 -20.192   0.252  1.00 36.69           C  
ATOM   1042  O   GLU   134     -17.771 -20.818  -0.810  1.00 36.69           O  
ATOM   1043  CB  GLU   134     -18.684 -17.878  -0.152  1.00 36.69           C  
ATOM   1044  CG  GLU   134     -18.573 -16.398   0.186  1.00 36.69           C  
ATOM   1045  CD  GLU   134     -19.799 -15.596  -0.222  1.00 36.69           C  
ATOM   1046  OE1 GLU   134     -19.839 -14.372   0.042  1.00 36.69           O  
ATOM   1047  OE2 GLU   134     -20.727 -16.196  -0.809  1.00 36.69           O  
ATOM   1048  N   PHE   135     -17.047 -21.074   0.934  1.00 30.77           N  
ATOM   1049  CA  PHE   135     -17.792 -22.259   1.342  1.00 30.77           C  
ATOM   1050  C   PHE   135     -17.025 -23.043   2.400  1.00 30.77           C  
ATOM   1051  O   PHE   135     -15.795 -22.974   2.461  1.00 30.77           O  
ATOM   1052  CB  PHE   135     -18.084 -23.154   0.134  1.00 30.77           C  
ATOM   1053  CG  PHE   135     -19.313 -22.752  -0.636  1.00 30.77           C  
ATOM   1054  CD1 PHE   135     -20.575 -23.153  -0.215  1.00 30.77           C  
ATOM   1055  CD2 PHE   135     -19.206 -21.974  -1.781  1.00 30.77           C  
ATOM   1056  CE1 PHE   135     -21.715 -22.783  -0.926  1.00 30.77           C  
ATOM   1057  CE2 PHE   135     -20.340 -21.600  -2.496  1.00 30.77           C  
ATOM   1058  CZ  PHE   135     -21.594 -22.006  -2.068  1.00 30.77           C  
ATOM   1059  N   PHE   136     -17.727 -23.217   3.606  1.00 31.60           N  
ATOM   1060  CA  PHE   136     -17.805 -23.986   4.842  1.00 31.60           C  
ATOM   1061  C   PHE   136     -16.664 -23.617   5.783  1.00 31.60           C  
ATOM   1062  O   PHE   136     -15.545 -23.353   5.337  1.00 31.60           O  
ATOM   1063  CB  PHE   136     -17.774 -25.489   4.545  1.00 31.60           C  
ATOM   1064  CG  PHE   136     -19.114 -26.060   4.167  1.00 31.60           C  
ATOM   1065  CD1 PHE   136     -20.015 -26.459   5.146  1.00 31.60           C  
ATOM   1066  CD2 PHE   136     -19.472 -26.199   2.833  1.00 31.60           C  
ATOM   1067  CE1 PHE   136     -21.256 -26.989   4.800  1.00 31.60           C  
ATOM   1068  CE2 PHE   136     -20.710 -26.727   2.479  1.00 31.60           C  
ATOM   1069  CZ  PHE   136     -21.600 -27.122   3.464  1.00 31.60           C  
ATOM   1070  N   PRO   137     -17.022 -23.232   7.030  1.00 37.69           N  
ATOM   1071  CA  PRO   137     -16.115 -22.614   7.999  1.00 37.69           C  
ATOM   1072  C   PRO   137     -14.841 -23.427   8.218  1.00 37.69           C  
ATOM   1073  O   PRO   137     -13.755 -22.857   8.348  1.00 37.69           O  
ATOM   1074  CB  PRO   137     -16.952 -22.556   9.280  1.00 37.69           C  
ATOM   1075  CG  PRO   137     -18.241 -23.224   8.923  1.00 37.69           C  
ATOM   1076  CD  PRO   137     -18.191 -23.613   7.473  1.00 37.69           C  
ATOM   1077  N   THR   138     -14.874 -24.747   8.030  1.00 35.85           N  
ATOM   1078  CA  THR   138     -13.570 -25.376   8.206  1.00 35.85           C  
ATOM   1079  C   THR   138     -12.936 -25.693   6.854  1.00 35.85           C  
ATOM   1080  O   THR   138     -11.714 -25.630   6.706  1.00 35.85           O  
ATOM   1081  CB  THR   138     -13.680 -26.666   9.039  1.00 35.85           C  
ATOM   1082  OG1 THR   138     -14.743 -27.474   8.520  1.00 35.85           O  
ATOM   1083  CG2 THR   138     -13.964 -26.351  10.504  1.00 35.85           C  
ATOM   1084  N   LYS   139     -13.729 -25.977   5.943  1.00 39.80           N  
ATOM   1085  CA  LYS   139     -13.245 -26.326   4.610  1.00 39.80           C  
ATOM   1086  C   LYS   139     -12.923 -25.075   3.798  1.00 39.80           C  
ATOM   1087  O   LYS   139     -12.422 -25.169   2.675  1.00 39.80           O  
ATOM   1088  CB  LYS   139     -14.277 -27.179   3.871  1.00 39.80           C  
ATOM   1089  CG  LYS   139     -14.242 -28.654   4.243  1.00 39.80           C  
ATOM   1090  CD  LYS   139     -15.169 -29.476   3.357  1.00 39.80           C  
ATOM   1091  CE  LYS   139     -15.158 -30.947   3.748  1.00 39.80           C  
ATOM   1092  NZ  LYS   139     -16.090 -31.752   2.904  1.00 39.80           N  
ATOM   1093  N   ASN   140     -13.438 -23.918   4.303  1.00 40.29           N  
ATOM   1094  CA  ASN   140     -13.010 -22.632   3.764  1.00 40.29           C  
ATOM   1095  C   ASN   140     -11.489 -22.524   3.714  1.00 40.29           C  
ATOM   1096  O   ASN   140     -10.926 -22.085   2.709  1.00 40.29           O  
ATOM   1097  CB  ASN   140     -13.597 -21.483   4.587  1.00 40.29           C  
ATOM   1098  CG  ASN   140     -15.066 -21.247   4.295  1.00 40.29           C  
ATOM   1099  OD1 ASN   140     -15.610 -21.769   3.318  1.00 40.29           O  
ATOM   1100  ND2 ASN   140     -15.719 -20.459   5.141  1.00 40.29           N  
ATOM   1101  N   MET   141     -10.911 -23.067   4.650  1.00 45.27           N  
ATOM   1102  CA  MET   141      -9.511 -22.674   4.790  1.00 45.27           C  
ATOM   1103  C   MET   141      -8.613 -23.543   3.916  1.00 45.27           C  
ATOM   1104  O   MET   141      -7.674 -23.043   3.293  1.00 45.27           O  
ATOM   1105  CB  MET   141      -9.069 -22.769   6.251  1.00 45.27           C  
ATOM   1106  CG  MET   141      -9.457 -21.561   7.088  1.00 45.27           C  
ATOM   1107  SD  MET   141      -8.715 -21.601   8.767  1.00 45.27           S  
ATOM   1108  CE  MET   141      -8.045 -23.288   8.780  1.00 45.27           C  
ATOM   1109  N   ALA   142      -8.714 -24.879   4.082  1.00 46.30           N  
ATOM   1110  CA  ALA   142      -7.976 -25.704   3.129  1.00 46.30           C  
ATOM   1111  C   ALA   142      -8.227 -25.246   1.696  1.00 46.30           C  
ATOM   1112  O   ALA   142      -7.303 -25.206   0.879  1.00 46.30           O  
ATOM   1113  CB  ALA   142      -8.360 -27.173   3.290  1.00 46.30           C  
ATOM   1114  N   ASP   143      -9.492 -24.913   1.529  1.00 45.94           N  
ATOM   1115  CA  ASP   143      -9.804 -24.472   0.173  1.00 45.94           C  
ATOM   1116  C   ASP   143      -9.032 -23.203  -0.183  1.00 45.94           C  
ATOM   1117  O   ASP   143      -8.488 -23.090  -1.284  1.00 45.94           O  
ATOM   1118  CB  ASP   143     -11.307 -24.234   0.017  1.00 45.94           C  
ATOM   1119  CG  ASP   143     -12.066 -25.484  -0.393  1.00 45.94           C  
ATOM   1120  OD1 ASP   143     -11.427 -26.519  -0.679  1.00 45.94           O  
ATOM   1121  OD2 ASP   143     -13.314 -25.432  -0.433  1.00 45.94           O  
ATOM   1122  N   TRP   144      -8.900 -22.287   0.820  1.00 48.88           N  
ATOM   1123  CA  TRP   144      -8.033 -21.121   0.691  1.00 48.88           C  
ATOM   1124  C   TRP   144      -6.621 -21.534   0.290  1.00 48.88           C  
ATOM   1125  O   TRP   144      -6.065 -21.010  -0.678  1.00 48.88           O  
ATOM   1126  CB  TRP   144      -7.994 -20.331   2.002  1.00 48.88           C  
ATOM   1127  CG  TRP   144      -7.079 -19.144   1.972  1.00 48.88           C  
ATOM   1128  CD1 TRP   144      -7.359 -17.901   1.477  1.00 48.88           C  
ATOM   1129  CD2 TRP   144      -5.733 -19.091   2.454  1.00 48.88           C  
ATOM   1130  NE1 TRP   144      -6.266 -17.078   1.623  1.00 48.88           N  
ATOM   1131  CE2 TRP   144      -5.257 -17.783   2.219  1.00 48.88           C  
ATOM   1132  CE3 TRP   144      -4.883 -20.024   3.064  1.00 48.88           C  
ATOM   1133  CZ2 TRP   144      -3.966 -17.384   2.573  1.00 48.88           C  
ATOM   1134  CZ3 TRP   144      -3.599 -19.625   3.415  1.00 48.88           C  
ATOM   1135  CH2 TRP   144      -3.155 -18.316   3.168  1.00 48.88           C  
ATOM   1136  N   ILE   145      -5.920 -22.079   1.211  1.00 51.49           N  
ATOM   1137  CA  ILE   145      -4.519 -22.422   0.998  1.00 51.49           C  
ATOM   1138  C   ILE   145      -4.369 -23.188  -0.315  1.00 51.49           C  
ATOM   1139  O   ILE   145      -3.420 -22.961  -1.069  1.00 51.49           O  
ATOM   1140  CB  ILE   145      -3.955 -23.254   2.171  1.00 51.49           C  
ATOM   1141  CG1 ILE   145      -3.864 -22.396   3.438  1.00 51.49           C  
ATOM   1142  CG2 ILE   145      -2.589 -23.843   1.809  1.00 51.49           C  
ATOM   1143  CD1 ILE   145      -3.526 -23.185   4.696  1.00 51.49           C  
ATOM   1144  N   ASN   146      -5.363 -24.001  -0.537  1.00 47.25           N  
ATOM   1145  CA  ASN   146      -5.295 -24.723  -1.803  1.00 47.25           C  
ATOM   1146  C   ASN   146      -5.390 -23.776  -2.995  1.00 47.25           C  
ATOM   1147  O   ASN   146      -4.678 -23.945  -3.986  1.00 47.25           O  
ATOM   1148  CB  ASN   146      -6.397 -25.782  -1.877  1.00 47.25           C  
ATOM   1149  CG  ASN   146      -6.063 -27.030  -1.083  1.00 47.25           C  
ATOM   1150  OD1 ASN   146      -4.893 -27.309  -0.806  1.00 47.25           O  
ATOM   1151  ND2 ASN   146      -7.088 -27.788  -0.711  1.00 47.25           N  
ATOM   1152  N   ASN   147      -6.171 -22.729  -2.763  1.00 48.44           N  
ATOM   1153  CA  ASN   147      -6.265 -21.762  -3.852  1.00 48.44           C  
ATOM   1154  C   ASN   147      -5.033 -20.865  -3.913  1.00 48.44           C  
ATOM   1155  O   ASN   147      -4.554 -20.533  -4.999  1.00 48.44           O  
ATOM   1156  CB  ASN   147      -7.532 -20.916  -3.710  1.00 48.44           C  
ATOM   1157  CG  ASN   147      -8.787 -21.676  -4.092  1.00 48.44           C  
ATOM   1158  OD1 ASN   147      -8.751 -22.575  -4.936  1.00 48.44           O  
ATOM   1159  ND2 ASN   147      -9.907 -21.320  -3.473  1.00 48.44           N  
ATOM   1160  N   GLY   148      -4.673 -20.402  -2.763  1.00 50.76           N  
ATOM   1161  CA  GLY   148      -3.415 -19.673  -2.754  1.00 50.76           C  
ATOM   1162  C   GLY   148      -2.246 -20.493  -3.267  1.00 50.76           C  
ATOM   1163  O   GLY   148      -1.415 -19.992  -4.028  1.00 50.76           O  
ATOM   1164  N   ALA   149      -2.208 -21.655  -2.781  1.00 49.07           N  
ATOM   1165  CA  ALA   149      -1.132 -22.502  -3.287  1.00 49.07           C  
ATOM   1166  C   ALA   149      -1.209 -22.638  -4.805  1.00 49.07           C  
ATOM   1167  O   ALA   149      -0.180 -22.669  -5.485  1.00 49.07           O  
ATOM   1168  CB  ALA   149      -1.184 -23.879  -2.629  1.00 49.07           C  
ATOM   1169  N   GLN   150      -2.423 -22.879  -5.263  1.00 45.55           N  
ATOM   1170  CA  GLN   150      -2.476 -22.901  -6.721  1.00 45.55           C  
ATOM   1171  C   GLN   150      -1.920 -21.608  -7.312  1.00 45.55           C  
ATOM   1172  O   GLN   150      -1.226 -21.633  -8.331  1.00 45.55           O  
ATOM   1173  CB  GLN   150      -3.911 -23.123  -7.203  1.00 45.55           C  
ATOM   1174  CG  GLN   150      -4.260 -24.586  -7.438  1.00 45.55           C  
ATOM   1175  CD  GLN   150      -5.739 -24.801  -7.703  1.00 45.55           C  
ATOM   1176  OE1 GLN   150      -6.558 -23.903  -7.489  1.00 45.55           O  
ATOM   1177  NE2 GLN   150      -6.090 -25.994  -8.171  1.00 45.55           N  
ATOM   1178  N   GLY   151      -2.194 -20.562  -6.636  1.00 44.89           N  
ATOM   1179  CA  GLY   151      -1.618 -19.307  -7.092  1.00 44.89           C  
ATOM   1180  C   GLY   151      -0.121 -19.220  -6.864  1.00 44.89           C  
ATOM   1181  O   GLY   151       0.587 -18.538  -7.608  1.00 44.89           O  
ATOM   1182  N   LEU   152       0.307 -20.075  -5.934  1.00 48.73           N  
ATOM   1183  CA  LEU   152       1.648 -19.848  -5.404  1.00 48.73           C  
ATOM   1184  C   LEU   152       2.692 -20.591  -6.231  1.00 48.73           C  
ATOM   1185  O   LEU   152       3.894 -20.414  -6.024  1.00 48.73           O  
ATOM   1186  CB  LEU   152       1.728 -20.291  -3.941  1.00 48.73           C  
ATOM   1187  CG  LEU   152       1.044 -19.382  -2.919  1.00 48.73           C  
ATOM   1188  CD1 LEU   152       0.937 -20.087  -1.571  1.00 48.73           C  
ATOM   1189  CD2 LEU   152       1.802 -18.066  -2.781  1.00 48.73           C  
ATOM   1190  N   GLY   153       2.270 -21.198  -7.446  1.00 44.27           N  
ATOM   1191  CA  GLY   153       3.429 -21.772  -8.110  1.00 44.27           C  
ATOM   1192  C   GLY   153       3.161 -22.154  -9.554  1.00 44.27           C  
ATOM   1193  O   GLY   153       4.022 -22.735 -10.218  1.00 44.27           O  
ATOM   1194  N   MET   154       1.939 -21.736 -10.007  1.00 39.30           N  
ATOM   1195  CA  MET   154       1.842 -22.138 -11.407  1.00 39.30           C  
ATOM   1196  C   MET   154       2.053 -20.945 -12.333  1.00 39.30           C  
ATOM   1197  O   MET   154       2.060 -19.798 -11.882  1.00 39.30           O  
ATOM   1198  CB  MET   154       0.484 -22.784 -11.689  1.00 39.30           C  
ATOM   1199  CG  MET   154       0.267 -24.098 -10.957  1.00 39.30           C  
ATOM   1200  SD  MET   154      -1.347 -24.871 -11.364  1.00 39.30           S  
ATOM   1201  CE  MET   154      -1.212 -24.961 -13.172  1.00 39.30           C  
ATOM   1202  N   GLU   155       3.062 -20.941 -13.101  1.00 49.10           N  
ATOM   1203  CA  GLU   155       2.834 -20.132 -14.295  1.00 49.10           C  
ATOM   1204  C   GLU   155       1.459 -19.472 -14.260  1.00 49.10           C  
ATOM   1205  O   GLU   155       0.440 -20.138 -14.456  1.00 49.10           O  
ATOM   1206  CB  GLU   155       2.976 -20.986 -15.558  1.00 49.10           C  
ATOM   1207  CG  GLU   155       4.356 -20.915 -16.196  1.00 49.10           C  
ATOM   1208  CD  GLU   155       4.403 -21.517 -17.592  1.00 49.10           C  
ATOM   1209  OE1 GLU   155       5.465 -21.441 -18.250  1.00 49.10           O  
ATOM   1210  OE2 GLU   155       3.369 -22.068 -18.031  1.00 49.10           O  
ATOM   1211  N   SER   156       1.353 -18.438 -13.550  1.00 64.76           N  
ATOM   1212  CA  SER   156       0.041 -17.848 -13.308  1.00 64.76           C  
ATOM   1213  C   SER   156      -0.264 -16.744 -14.315  1.00 64.76           C  
ATOM   1214  O   SER   156       0.589 -15.898 -14.594  1.00 64.76           O  
ATOM   1215  CB  SER   156      -0.042 -17.289 -11.887  1.00 64.76           C  
ATOM   1216  OG  SER   156       0.289 -15.911 -11.868  1.00 64.76           O  
ATOM   1217  N   ASP   157      -0.940 -17.075 -15.281  1.00 77.92           N  
ATOM   1218  CA  ASP   157      -1.478 -16.022 -16.138  1.00 77.92           C  
ATOM   1219  C   ASP   157      -1.560 -14.694 -15.390  1.00 77.92           C  
ATOM   1220  O   ASP   157      -1.409 -13.627 -15.989  1.00 77.92           O  
ATOM   1221  CB  ASP   157      -2.859 -16.414 -16.667  1.00 77.92           C  
ATOM   1222  CG  ASP   157      -3.362 -15.484 -17.757  1.00 77.92           C  
ATOM   1223  OD1 ASP   157      -2.647 -15.280 -18.762  1.00 77.92           O  
ATOM   1224  OD2 ASP   157      -4.481 -14.949 -17.609  1.00 77.92           O  
ATOM   1225  N   TYR   158      -1.612 -14.740 -14.038  1.00 85.15           N  
ATOM   1226  CA  TYR   158      -1.719 -13.512 -13.258  1.00 85.15           C  
ATOM   1227  C   TYR   158      -0.410 -12.732 -13.287  1.00 85.15           C  
ATOM   1228  O   TYR   158      -0.407 -11.519 -13.512  1.00 85.15           O  
ATOM   1229  CB  TYR   158      -2.107 -13.826 -11.810  1.00 85.15           C  
ATOM   1230  CG  TYR   158      -3.401 -14.594 -11.682  1.00 85.15           C  
ATOM   1231  CD1 TYR   158      -4.391 -14.497 -12.657  1.00 85.15           C  
ATOM   1232  CD2 TYR   158      -3.635 -15.417 -10.586  1.00 85.15           C  
ATOM   1233  CE1 TYR   158      -5.585 -15.202 -12.542  1.00 85.15           C  
ATOM   1234  CE2 TYR   158      -4.825 -16.126 -10.460  1.00 85.15           C  
ATOM   1235  CZ  TYR   158      -5.793 -16.013 -11.442  1.00 85.15           C  
ATOM   1236  OH  TYR   158      -6.973 -16.712 -11.323  1.00 85.15           O  
ATOM   1237  N   TYR   159       0.657 -13.479 -13.077  1.00 85.95           N  
ATOM   1238  CA  TYR   159       1.955 -12.815 -13.025  1.00 85.95           C  
ATOM   1239  C   TYR   159       2.344 -12.271 -14.395  1.00 85.95           C  
ATOM   1240  O   TYR   159       2.968 -11.212 -14.494  1.00 85.95           O  
ATOM   1241  CB  TYR   159       3.032 -13.780 -12.521  1.00 85.95           C  
ATOM   1242  CG  TYR   159       3.078 -13.907 -11.018  1.00 85.95           C  
ATOM   1243  CD1 TYR   159       3.744 -12.963 -10.239  1.00 85.95           C  
ATOM   1244  CD2 TYR   159       2.456 -14.971 -10.373  1.00 85.95           C  
ATOM   1245  CE1 TYR   159       3.791 -13.077  -8.853  1.00 85.95           C  
ATOM   1246  CE2 TYR   159       2.495 -15.095  -8.988  1.00 85.95           C  
ATOM   1247  CZ  TYR   159       3.164 -14.145  -8.238  1.00 85.95           C  
ATOM   1248  OH  TYR   159       3.206 -14.263  -6.866  1.00 85.95           O  
ATOM   1249  N   LYS   160       1.959 -13.082 -15.407  1.00 87.94           N  
ATOM   1250  CA  LYS   160       2.187 -12.568 -16.754  1.00 87.94           C  
ATOM   1251  C   LYS   160       1.495 -11.222 -16.953  1.00 87.94           C  
ATOM   1252  O   LYS   160       2.102 -10.274 -17.456  1.00 87.94           O  
ATOM   1253  CB  LYS   160       1.697 -13.569 -17.801  1.00 87.94           C  
ATOM   1254  CG  LYS   160       1.964 -13.143 -19.237  1.00 87.94           C  
ATOM   1255  CD  LYS   160       1.486 -14.195 -20.230  1.00 87.94           C  
ATOM   1256  CE  LYS   160       1.733 -13.761 -21.668  1.00 87.94           C  
ATOM   1257  NZ  LYS   160       1.323 -14.815 -22.643  1.00 87.94           N  
ATOM   1258  N   ARG   161       0.272 -11.150 -16.511  1.00 90.95           N  
ATOM   1259  CA  ARG   161      -0.470  -9.899 -16.630  1.00 90.95           C  
ATOM   1260  C   ARG   161       0.169  -8.801 -15.786  1.00 90.95           C  
ATOM   1261  O   ARG   161       0.247  -7.648 -16.215  1.00 90.95           O  
ATOM   1262  CB  ARG   161      -1.929 -10.097 -16.213  1.00 90.95           C  
ATOM   1263  CG  ARG   161      -2.761 -10.866 -17.228  1.00 90.95           C  
ATOM   1264  CD  ARG   161      -4.210 -11.002 -16.782  1.00 90.95           C  
ATOM   1265  NE  ARG   161      -4.976  -9.791 -17.061  1.00 90.95           N  
ATOM   1266  CZ  ARG   161      -5.620  -9.547 -18.199  1.00 90.95           C  
ATOM   1267  NH1 ARG   161      -5.603 -10.430 -19.191  1.00 90.95           N  
ATOM   1268  NH2 ARG   161      -6.286  -8.412 -18.346  1.00 90.95           N  
ATOM   1269  N   ALA   162       0.568  -9.190 -14.594  1.00 92.64           N  
ATOM   1270  CA  ALA   162       1.226  -8.222 -13.719  1.00 92.64           C  
ATOM   1271  C   ALA   162       2.500  -7.680 -14.361  1.00 92.64           C  
ATOM   1272  O   ALA   162       2.767  -6.478 -14.305  1.00 92.64           O  
ATOM   1273  CB  ALA   162       1.543  -8.857 -12.368  1.00 92.64           C  
ATOM   1274  N   VAL   163       3.291  -8.550 -14.973  1.00 92.42           N  
ATOM   1275  CA  VAL   163       4.531  -8.139 -15.623  1.00 92.42           C  
ATOM   1276  C   VAL   163       4.217  -7.224 -16.804  1.00 92.42           C  
ATOM   1277  O   VAL   163       4.867  -6.192 -16.988  1.00 92.42           O  
ATOM   1278  CB  VAL   163       5.354  -9.358 -16.096  1.00 92.42           C  
ATOM   1279  CG1 VAL   163       6.521  -8.913 -16.976  1.00 92.42           C  
ATOM   1280  CG2 VAL   163       5.860 -10.158 -14.898  1.00 92.42           C  
ATOM   1281  N   ARG   164       3.222  -7.584 -17.568  1.00 92.85           N  
ATOM   1282  CA  ARG   164       2.827  -6.748 -18.697  1.00 92.85           C  
ATOM   1283  C   ARG   164       2.379  -5.368 -18.226  1.00 92.85           C  
ATOM   1284  O   ARG   164       2.743  -4.354 -18.824  1.00 92.85           O  
ATOM   1285  CB  ARG   164       1.707  -7.418 -19.496  1.00 92.85           C  
ATOM   1286  CG  ARG   164       2.182  -8.551 -20.391  1.00 92.85           C  
ATOM   1287  CD  ARG   164       1.116  -8.959 -21.399  1.00 92.85           C  
ATOM   1288  NE  ARG   164      -0.100  -9.425 -20.738  1.00 92.85           N  
ATOM   1289  CZ  ARG   164      -0.622 -10.640 -20.882  1.00 92.85           C  
ATOM   1290  NH1 ARG   164      -0.042 -11.539 -21.669  1.00 92.85           N  
ATOM   1291  NH2 ARG   164      -1.733 -10.959 -20.234  1.00 92.85           N  
ATOM   1292  N   LEU   165       1.527  -5.419 -17.184  1.00 94.32           N  
ATOM   1293  CA  LEU   165       1.110  -4.147 -16.605  1.00 94.32           C  
ATOM   1294  C   LEU   165       2.319  -3.322 -16.177  1.00 94.32           C  
ATOM   1295  O   LEU   165       2.376  -2.117 -16.433  1.00 94.32           O  
ATOM   1296  CB  LEU   165       0.187  -4.381 -15.406  1.00 94.32           C  
ATOM   1297  CG  LEU   165      -0.380  -3.131 -14.732  1.00 94.32           C  
ATOM   1298  CD1 LEU   165      -1.312  -2.391 -15.686  1.00 94.32           C  
ATOM   1299  CD2 LEU   165      -1.109  -3.500 -13.445  1.00 94.32           C  
ATOM   1300  N   GLY   166       3.287  -3.946 -15.518  1.00 94.07           N  
ATOM   1301  CA  GLY   166       4.512  -3.256 -15.146  1.00 94.07           C  
ATOM   1302  C   GLY   166       5.246  -2.661 -16.333  1.00 94.07           C  
ATOM   1303  O   GLY   166       5.716  -1.524 -16.272  1.00 94.07           O  
ATOM   1304  N   SER   167       5.330  -3.379 -17.403  1.00 92.77           N  
ATOM   1305  CA  SER   167       5.997  -2.891 -18.605  1.00 92.77           C  
ATOM   1306  C   SER   167       5.303  -1.649 -19.157  1.00 92.77           C  
ATOM   1307  O   SER   167       5.964  -0.717 -19.619  1.00 92.77           O  
ATOM   1308  CB  SER   167       6.036  -3.981 -19.677  1.00 92.77           C  
ATOM   1309  OG  SER   167       6.851  -5.064 -19.262  1.00 92.77           O  
ATOM   1310  N   ARG   168       3.998  -1.674 -19.035  1.00 92.15           N  
ATOM   1311  CA  ARG   168       3.254  -0.495 -19.464  1.00 92.15           C  
ATOM   1312  C   ARG   168       3.573   0.706 -18.579  1.00 92.15           C  
ATOM   1313  O   ARG   168       3.770   1.816 -19.077  1.00 92.15           O  
ATOM   1314  CB  ARG   168       1.750  -0.772 -19.448  1.00 92.15           C  
ATOM   1315  CG  ARG   168       1.292  -1.746 -20.522  1.00 92.15           C  
ATOM   1316  CD  ARG   168      -0.225  -1.862 -20.569  1.00 92.15           C  
ATOM   1317  NE  ARG   168      -0.693  -2.300 -21.881  1.00 92.15           N  
ATOM   1318  CZ  ARG   168      -1.970  -2.388 -22.240  1.00 92.15           C  
ATOM   1319  NH1 ARG   168      -2.938  -2.069 -21.388  1.00 92.15           N  
ATOM   1320  NH2 ARG   168      -2.284  -2.798 -23.461  1.00 92.15           N  
ATOM   1321  N   LEU   169       3.584   0.451 -17.290  1.00 92.78           N  
ATOM   1322  CA  LEU   169       3.873   1.519 -16.339  1.00 92.78           C  
ATOM   1323  C   LEU   169       5.269   2.088 -16.568  1.00 92.78           C  
ATOM   1324  O   LEU   169       5.509   3.273 -16.322  1.00 92.78           O  
ATOM   1325  CB  LEU   169       3.747   1.007 -14.902  1.00 92.78           C  
ATOM   1326  CG  LEU   169       2.329   0.727 -14.404  1.00 92.78           C  
ATOM   1327  CD1 LEU   169       2.369   0.093 -13.017  1.00 92.78           C  
ATOM   1328  CD2 LEU   169       1.505   2.010 -14.387  1.00 92.78           C  
ATOM   1329  N   ALA   170       6.151   1.157 -16.934  1.00 89.86           N  
ATOM   1330  CA  ALA   170       7.531   1.586 -17.146  1.00 89.86           C  
ATOM   1331  C   ALA   170       7.611   2.667 -18.219  1.00 89.86           C  
ATOM   1332  O   ALA   170       8.527   3.492 -18.211  1.00 89.86           O  
ATOM   1333  CB  ALA   170       8.406   0.394 -17.529  1.00 89.86           C  
ATOM   1334  N   LYS   171       6.673   2.641 -19.132  1.00 85.74           N  
ATOM   1335  CA  LYS   171       6.680   3.584 -20.246  1.00 85.74           C  
ATOM   1336  C   LYS   171       6.052   4.916 -19.844  1.00 85.74           C  
ATOM   1337  O   LYS   171       6.152   5.902 -20.576  1.00 85.74           O  
ATOM   1338  CB  LYS   171       5.939   2.999 -21.450  1.00 85.74           C  
ATOM   1339  CG  LYS   171       6.591   1.753 -22.032  1.00 85.74           C  
ATOM   1340  CD  LYS   171       5.772   1.178 -23.180  1.00 85.74           C  
ATOM   1341  CE  LYS   171       6.380  -0.115 -23.709  1.00 85.74           C  
ATOM   1342  NZ  LYS   171       5.520  -0.743 -24.756  1.00 85.74           N  
ATOM   1343  N   SER   172       5.480   4.881 -18.662  1.00 82.91           N  
ATOM   1344  CA  SER   172       4.810   6.090 -18.194  1.00 82.91           C  
ATOM   1345  C   SER   172       5.794   7.045 -17.527  1.00 82.91           C  
ATOM   1346  O   SER   172       6.772   6.609 -16.915  1.00 82.91           O  
ATOM   1347  CB  SER   172       3.687   5.737 -17.217  1.00 82.91           C  
ATOM   1348  OG  SER   172       3.158   6.907 -16.616  1.00 82.91           O  
ATOM   1349  N   VAL   173       5.533   8.284 -17.619  1.00 77.27           N  
ATOM   1350  CA  VAL   173       6.419   9.266 -17.003  1.00 77.27           C  
ATOM   1351  C   VAL   173       5.898   9.634 -15.616  1.00 77.27           C  
ATOM   1352  O   VAL   173       6.625  10.219 -14.808  1.00 77.27           O  
ATOM   1353  CB  VAL   173       6.555  10.534 -17.876  1.00 77.27           C  
ATOM   1354  CG1 VAL   173       7.335  10.229 -19.153  1.00 77.27           C  
ATOM   1355  CG2 VAL   173       5.176  11.101 -18.210  1.00 77.27           C  
ATOM   1356  N   SER   174       4.708   9.206 -15.325  1.00 88.31           N  
ATOM   1357  CA  SER   174       4.118   9.595 -14.048  1.00 88.31           C  
ATOM   1358  C   SER   174       4.425   8.569 -12.962  1.00 88.31           C  
ATOM   1359  O   SER   174       4.424   7.364 -13.222  1.00 88.31           O  
ATOM   1360  CB  SER   174       2.605   9.767 -14.186  1.00 88.31           C  
ATOM   1361  OG  SER   174       2.298  10.814 -15.090  1.00 88.31           O  
ATOM   1362  N   LYS   175       4.652   9.141 -11.765  1.00 93.18           N  
ATOM   1363  CA  LYS   175       4.954   8.301 -10.609  1.00 93.18           C  
ATOM   1364  C   LYS   175       3.695   7.623 -10.078  1.00 93.18           C  
ATOM   1365  O   LYS   175       2.670   8.277  -9.873  1.00 93.18           O  
ATOM   1366  CB  LYS   175       5.611   9.127  -9.502  1.00 93.18           C  
ATOM   1367  CG  LYS   175       6.180   8.293  -8.363  1.00 93.18           C  
ATOM   1368  CD  LYS   175       6.937   9.157  -7.363  1.00 93.18           C  
ATOM   1369  CE  LYS   175       7.477   8.330  -6.204  1.00 93.18           C  
ATOM   1370  NZ  LYS   175       8.245   9.168  -5.235  1.00 93.18           N  
ATOM   1371  N   ILE   176       3.719   6.300  -9.978  1.00 96.43           N  
ATOM   1372  CA  ILE   176       2.641   5.521  -9.377  1.00 96.43           C  
ATOM   1373  C   ILE   176       3.229   4.412  -8.507  1.00 96.43           C  
ATOM   1374  O   ILE   176       4.159   3.716  -8.922  1.00 96.43           O  
ATOM   1375  CB  ILE   176       1.709   4.921 -10.453  1.00 96.43           C  
ATOM   1376  CG1 ILE   176       0.511   4.228  -9.795  1.00 96.43           C  
ATOM   1377  CG2 ILE   176       2.478   3.949 -11.353  1.00 96.43           C  
ATOM   1378  CD1 ILE   176      -0.644   3.952 -10.749  1.00 96.43           C  
ATOM   1379  N   ASP   177       2.821   4.339  -7.246  1.00 97.54           N  
ATOM   1380  CA  ASP   177       3.236   3.259  -6.355  1.00 97.54           C  
ATOM   1381  C   ASP   177       2.436   1.987  -6.624  1.00 97.54           C  
ATOM   1382  O   ASP   177       1.392   2.030  -7.278  1.00 97.54           O  
ATOM   1383  CB  ASP   177       3.078   3.680  -4.892  1.00 97.54           C  
ATOM   1384  CG  ASP   177       4.065   4.756  -4.475  1.00 97.54           C  
ATOM   1385  OD1 ASP   177       5.055   4.991  -5.201  1.00 97.54           O  
ATOM   1386  OD2 ASP   177       3.853   5.373  -3.408  1.00 97.54           O  
ATOM   1387  N   ILE   178       2.938   0.896  -6.096  1.00 97.86           N  
ATOM   1388  CA  ILE   178       2.320  -0.413  -6.279  1.00 97.86           C  
ATOM   1389  C   ILE   178       2.162  -1.103  -4.926  1.00 97.86           C  
ATOM   1390  O   ILE   178       3.067  -1.055  -4.089  1.00 97.86           O  
ATOM   1391  CB  ILE   178       3.146  -1.299  -7.239  1.00 97.86           C  
ATOM   1392  CG1 ILE   178       3.412  -0.557  -8.554  1.00 97.86           C  
ATOM   1393  CG2 ILE   178       2.431  -2.629  -7.496  1.00 97.86           C  
ATOM   1394  CD1 ILE   178       4.517  -1.174  -9.400  1.00 97.86           C  
ATOM   1395  N   ALA   179       1.045  -1.743  -4.800  1.00 98.52           N  
ATOM   1396  CA  ALA   179       0.840  -2.397  -3.510  1.00 98.52           C  
ATOM   1397  C   ALA   179      -0.037  -3.637  -3.657  1.00 98.52           C  
ATOM   1398  O   ALA   179      -0.737  -3.794  -4.660  1.00 98.52           O  
ATOM   1399  CB  ALA   179       0.217  -1.423  -2.513  1.00 98.52           C  
ATOM   1400  N   GLY   180       0.028  -4.512  -2.649  1.00 97.63           N  
ATOM   1401  CA  GLY   180      -0.842  -5.676  -2.592  1.00 97.63           C  
ATOM   1402  C   GLY   180      -0.592  -6.549  -1.377  1.00 97.63           C  
ATOM   1403  O   GLY   180       0.450  -6.434  -0.728  1.00 97.63           O  
ATOM   1404  N   HIS   181      -1.537  -7.407  -1.030  1.00 94.57           N  
ATOM   1405  CA  HIS   181      -1.520  -8.370   0.066  1.00 94.57           C  
ATOM   1406  C   HIS   181      -1.620  -9.799  -0.455  1.00 94.57           C  
ATOM   1407  O   HIS   181      -2.400 -10.079  -1.368  1.00 94.57           O  
ATOM   1408  CB  HIS   181      -2.662  -8.086   1.045  1.00 94.57           C  
ATOM   1409  CG  HIS   181      -2.862  -9.165   2.061  1.00 94.57           C  
ATOM   1410  ND1 HIS   181      -3.997  -9.947   2.103  1.00 94.57           N  
ATOM   1411  CD2 HIS   181      -2.069  -9.593   3.072  1.00 94.57           C  
ATOM   1412  CE1 HIS   181      -3.892 -10.810   3.099  1.00 94.57           C  
ATOM   1413  NE2 HIS   181      -2.732 -10.617   3.703  1.00 94.57           N  
ATOM   1414  N   SER   182      -0.772 -10.687   0.148  1.00 89.44           N  
ATOM   1415  CA  SER   182      -0.850 -12.104  -0.191  1.00 89.44           C  
ATOM   1416  C   SER   182      -0.470 -12.347  -1.647  1.00 89.44           C  
ATOM   1417  O   SER   182       0.639 -12.010  -2.069  1.00 89.44           O  
ATOM   1418  CB  SER   182      -2.257 -12.642   0.074  1.00 89.44           C  
ATOM   1419  OG  SER   182      -2.274 -14.058   0.018  1.00 89.44           O  
ATOM   1420  N   LEU   183      -1.407 -12.928  -2.447  1.00 86.20           N  
ATOM   1421  CA  LEU   183      -1.132 -13.067  -3.872  1.00 86.20           C  
ATOM   1422  C   LEU   183      -0.965 -11.700  -4.529  1.00 86.20           C  
ATOM   1423  O   LEU   183      -0.108 -11.524  -5.397  1.00 86.20           O  
ATOM   1424  CB  LEU   183      -2.256 -13.844  -4.563  1.00 86.20           C  
ATOM   1425  CG  LEU   183      -2.179 -13.936  -6.087  1.00 86.20           C  
ATOM   1426  CD1 LEU   183      -0.944 -14.724  -6.509  1.00 86.20           C  
ATOM   1427  CD2 LEU   183      -3.445 -14.575  -6.649  1.00 86.20           C  
ATOM   1428  N   GLY   184      -1.811 -10.820  -4.073  1.00 92.22           N  
ATOM   1429  CA  GLY   184      -1.706  -9.453  -4.559  1.00 92.22           C  
ATOM   1430  C   GLY   184      -0.339  -8.839  -4.322  1.00 92.22           C  
ATOM   1431  O   GLY   184       0.154  -8.069  -5.149  1.00 92.22           O  
ATOM   1432  N   GLY   185       0.300  -9.242  -3.180  1.00 93.55           N  
ATOM   1433  CA  GLY   185       1.657  -8.795  -2.911  1.00 93.55           C  
ATOM   1434  C   GLY   185       2.671  -9.337  -3.901  1.00 93.55           C  
ATOM   1435  O   GLY   185       3.558  -8.608  -4.350  1.00 93.55           O  
ATOM   1436  N   GLY   186       2.487 -10.554  -4.190  1.00 89.61           N  
ATOM   1437  CA  GLY   186       3.332 -11.140  -5.218  1.00 89.61           C  
ATOM   1438  C   GLY   186       3.202 -10.450  -6.562  1.00 89.61           C  
ATOM   1439  O   GLY   186       4.207 -10.127  -7.199  1.00 89.61           O  
ATOM   1440  N   LEU   187       2.033 -10.199  -6.926  1.00 91.58           N  
ATOM   1441  CA  LEU   187       1.770  -9.499  -8.179  1.00 91.58           C  
ATOM   1442  C   LEU   187       2.349  -8.088  -8.145  1.00 91.58           C  
ATOM   1443  O   LEU   187       2.947  -7.635  -9.123  1.00 91.58           O  
ATOM   1444  CB  LEU   187       0.265  -9.439  -8.453  1.00 91.58           C  
ATOM   1445  CG  LEU   187      -0.455 -10.782  -8.582  1.00 91.58           C  
ATOM   1446  CD1 LEU   187      -1.951 -10.565  -8.785  1.00 91.58           C  
ATOM   1447  CD2 LEU   187       0.133 -11.596  -9.730  1.00 91.58           C  
ATOM   1448  N   ALA   188       2.181  -7.485  -7.013  1.00 95.16           N  
ATOM   1449  CA  ALA   188       2.767  -6.158  -6.842  1.00 95.16           C  
ATOM   1450  C   ALA   188       4.287  -6.209  -6.974  1.00 95.16           C  
ATOM   1451  O   ALA   188       4.891  -5.336  -7.601  1.00 95.16           O  
ATOM   1452  CB  ALA   188       2.373  -5.573  -5.488  1.00 95.16           C  
ATOM   1453  N   SER   189       4.881  -7.225  -6.406  1.00 92.94           N  
ATOM   1454  CA  SER   189       6.327  -7.380  -6.520  1.00 92.94           C  
ATOM   1455  C   SER   189       6.757  -7.506  -7.978  1.00 92.94           C  
ATOM   1456  O   SER   189       7.691  -6.832  -8.416  1.00 92.94           O  
ATOM   1457  CB  SER   189       6.799  -8.603  -5.734  1.00 92.94           C  
ATOM   1458  OG  SER   189       6.568  -8.430  -4.346  1.00 92.94           O  
ATOM   1459  N   ALA   190       6.065  -8.319  -8.732  1.00 91.27           N  
ATOM   1460  CA  ALA   190       6.388  -8.510 -10.143  1.00 91.27           C  
ATOM   1461  C   ALA   190       6.237  -7.206 -10.922  1.00 91.27           C  
ATOM   1462  O   ALA   190       7.109  -6.847 -11.717  1.00 91.27           O  
ATOM   1463  CB  ALA   190       5.500  -9.594 -10.750  1.00 91.27           C  
ATOM   1464  N   THR   191       5.115  -6.503 -10.655  1.00 94.58           N  
ATOM   1465  CA  THR   191       4.853  -5.248 -11.352  1.00 94.58           C  
ATOM   1466  C   THR   191       5.906  -4.202 -10.997  1.00 94.58           C  
ATOM   1467  O   THR   191       6.389  -3.478 -11.870  1.00 94.58           O  
ATOM   1468  CB  THR   191       3.452  -4.705 -11.017  1.00 94.58           C  
ATOM   1469  OG1 THR   191       2.467  -5.676 -11.390  1.00 94.58           O  
ATOM   1470  CG2 THR   191       3.174  -3.404 -11.763  1.00 94.58           C  
ATOM   1471  N   SER   192       6.279  -4.136  -9.719  1.00 95.67           N  
ATOM   1472  CA  SER   192       7.285  -3.176  -9.274  1.00 95.67           C  
ATOM   1473  C   SER   192       8.634  -3.444  -9.933  1.00 95.67           C  
ATOM   1474  O   SER   192       9.277  -2.522 -10.439  1.00 95.67           O  
ATOM   1475  CB  SER   192       7.433  -3.222  -7.752  1.00 95.67           C  
ATOM   1476  OG  SER   192       8.386  -2.270  -7.311  1.00 95.67           O  
ATOM   1477  N   ILE   193       8.998  -4.676  -9.952  1.00 92.95           N  
ATOM   1478  CA  ILE   193      10.281  -5.041 -10.543  1.00 92.95           C  
ATOM   1479  C   ILE   193      10.263  -4.742 -12.040  1.00 92.95           C  
ATOM   1480  O   ILE   193      11.213  -4.167 -12.576  1.00 92.95           O  
ATOM   1481  CB  ILE   193      10.614  -6.529 -10.296  1.00 92.95           C  
ATOM   1482  CG1 ILE   193      10.934  -6.767  -8.816  1.00 92.95           C  
ATOM   1483  CG2 ILE   193      11.777  -6.977 -11.187  1.00 92.95           C  
ATOM   1484  CD1 ILE   193      10.984  -8.237  -8.422  1.00 92.95           C  
ATOM   1485  N   ALA   194       9.123  -5.055 -12.711  1.00 93.14           N  
ATOM   1486  CA  ALA   194       9.010  -4.843 -14.152  1.00 93.14           C  
ATOM   1487  C   ALA   194       8.977  -3.355 -14.486  1.00 93.14           C  
ATOM   1488  O   ALA   194       9.466  -2.937 -15.538  1.00 93.14           O  
ATOM   1489  CB  ALA   194       7.763  -5.536 -14.696  1.00 93.14           C  
ATOM   1490  N   SER   195       8.409  -2.574 -13.593  1.00 93.93           N  
ATOM   1491  CA  SER   195       8.196  -1.168 -13.920  1.00 93.93           C  
ATOM   1492  C   SER   195       9.309  -0.293 -13.352  1.00 93.93           C  
ATOM   1493  O   SER   195       9.520   0.830 -13.814  1.00 93.93           O  
ATOM   1494  CB  SER   195       6.843  -0.693 -13.390  1.00 93.93           C  
ATOM   1495  OG  SER   195       6.837  -0.673 -11.973  1.00 93.93           O  
ATOM   1496  N   GLY   196      10.008  -0.761 -12.313  1.00 93.60           N  
ATOM   1497  CA  GLY   196      10.964   0.056 -11.581  1.00 93.60           C  
ATOM   1498  C   GLY   196      10.308   0.993 -10.584  1.00 93.60           C  
ATOM   1499  O   GLY   196      10.976   1.840  -9.988  1.00 93.60           O  
ATOM   1500  N   GLN   197       9.039   0.899 -10.413  1.00 94.39           N  
ATOM   1501  CA  GLN   197       8.294   1.734  -9.477  1.00 94.39           C  
ATOM   1502  C   GLN   197       8.326   1.145  -8.069  1.00 94.39           C  
ATOM   1503  O   GLN   197       8.539  -0.057  -7.899  1.00 94.39           O  
ATOM   1504  CB  GLN   197       6.847   1.905  -9.942  1.00 94.39           C  
ATOM   1505  CG  GLN   197       6.715   2.559 -11.311  1.00 94.39           C  
ATOM   1506  CD  GLN   197       6.960   4.056 -11.273  1.00 94.39           C  
ATOM   1507  OE1 GLN   197       6.817   4.696 -10.226  1.00 94.39           O  
ATOM   1508  NE2 GLN   197       7.329   4.626 -12.415  1.00 94.39           N  
ATOM   1509  N   ALA   198       8.103   1.965  -7.119  1.00 96.03           N  
ATOM   1510  CA  ALA   198       8.160   1.544  -5.721  1.00 96.03           C  
ATOM   1511  C   ALA   198       6.967   0.663  -5.365  1.00 96.03           C  
ATOM   1512  O   ALA   198       5.854   0.889  -5.846  1.00 96.03           O  
ATOM   1513  CB  ALA   198       8.213   2.760  -4.800  1.00 96.03           C  
ATOM   1514  N   GLY   199       7.174  -0.311  -4.488  1.00 97.07           N  
ATOM   1515  CA  GLY   199       6.123  -1.239  -4.103  1.00 97.07           C  
ATOM   1516  C   GLY   199       6.061  -1.483  -2.607  1.00 97.07           C  
ATOM   1517  O   GLY   199       7.070  -1.355  -1.910  1.00 97.07           O  
ATOM   1518  N   TRP   200       4.885  -1.721  -2.183  1.00 98.13           N  
ATOM   1519  CA  TRP   200       4.584  -2.158  -0.824  1.00 98.13           C  
ATOM   1520  C   TRP   200       3.812  -3.473  -0.834  1.00 98.13           C  
ATOM   1521  O   TRP   200       2.750  -3.573  -1.454  1.00 98.13           O  
ATOM   1522  CB  TRP   200       3.782  -1.087  -0.080  1.00 98.13           C  
ATOM   1523  CG  TRP   200       4.574   0.140   0.260  1.00 98.13           C  
ATOM   1524  CD1 TRP   200       5.123   0.456   1.471  1.00 98.13           C  
ATOM   1525  CD2 TRP   200       4.901   1.217  -0.623  1.00 98.13           C  
ATOM   1526  NE1 TRP   200       5.773   1.666   1.394  1.00 98.13           N  
ATOM   1527  CE2 TRP   200       5.652   2.153   0.121  1.00 98.13           C  
ATOM   1528  CE3 TRP   200       4.633   1.480  -1.972  1.00 98.13           C  
ATOM   1529  CZ2 TRP   200       6.138   3.336  -0.441  1.00 98.13           C  
ATOM   1530  CZ3 TRP   200       5.117   2.658  -2.530  1.00 98.13           C  
ATOM   1531  CH2 TRP   200       5.861   3.569  -1.763  1.00 98.13           C  
ATOM   1532  N   THR   201       4.337  -4.425  -0.172  1.00 97.08           N  
ATOM   1533  CA  THR   201       3.667  -5.720  -0.115  1.00 97.08           C  
ATOM   1534  C   THR   201       3.396  -6.125   1.331  1.00 97.08           C  
ATOM   1535  O   THR   201       4.115  -5.712   2.243  1.00 97.08           O  
ATOM   1536  CB  THR   201       4.503  -6.812  -0.808  1.00 97.08           C  
ATOM   1537  OG1 THR   201       5.715  -7.018  -0.072  1.00 97.08           O  
ATOM   1538  CG2 THR   201       4.852  -6.412  -2.238  1.00 97.08           C  
ATOM   1539  N   PHE   202       2.407  -6.873   1.541  1.00 97.15           N  
ATOM   1540  CA  PHE   202       1.970  -7.288   2.869  1.00 97.15           C  
ATOM   1541  C   PHE   202       1.654  -8.779   2.893  1.00 97.15           C  
ATOM   1542  O   PHE   202       0.791  -9.248   2.148  1.00 97.15           O  
ATOM   1543  CB  PHE   202       0.743  -6.484   3.309  1.00 97.15           C  
ATOM   1544  CG  PHE   202       0.909  -4.995   3.166  1.00 97.15           C  
ATOM   1545  CD1 PHE   202       1.497  -4.248   4.179  1.00 97.15           C  
ATOM   1546  CD2 PHE   202       0.478  -4.343   2.019  1.00 97.15           C  
ATOM   1547  CE1 PHE   202       1.653  -2.870   4.050  1.00 97.15           C  
ATOM   1548  CE2 PHE   202       0.630  -2.967   1.883  1.00 97.15           C  
ATOM   1549  CZ  PHE   202       1.216  -2.231   2.899  1.00 97.15           C  
ATOM   1550  N   ASN   203       2.329  -9.440   3.868  1.00 91.77           N  
ATOM   1551  CA  ASN   203       2.200 -10.893   3.885  1.00 91.77           C  
ATOM   1552  C   ASN   203       2.142 -11.467   2.473  1.00 91.77           C  
ATOM   1553  O   ASN   203       1.243 -12.245   2.151  1.00 91.77           O  
ATOM   1554  CB  ASN   203       0.963 -11.313   4.681  1.00 91.77           C  
ATOM   1555  CG  ASN   203       1.025 -10.878   6.131  1.00 91.77           C  
ATOM   1556  OD1 ASN   203       2.097 -10.555   6.649  1.00 91.77           O  
ATOM   1557  ND2 ASN   203      -0.124 -10.865   6.796  1.00 91.77           N  
ATOM   1558  N   ALA   204       3.043 -11.080   1.677  1.00 90.06           N  
ATOM   1559  CA  ALA   204       3.044 -11.326   0.238  1.00 90.06           C  
ATOM   1560  C   ALA   204       3.491 -12.752  -0.074  1.00 90.06           C  
ATOM   1561  O   ALA   204       4.318 -13.321   0.642  1.00 90.06           O  
ATOM   1562  CB  ALA   204       3.947 -10.322  -0.474  1.00 90.06           C  
ATOM   1563  N   ALA   205       2.903 -13.236  -1.118  1.00 84.18           N  
ATOM   1564  CA  ALA   205       3.468 -14.426  -1.749  1.00 84.18           C  
ATOM   1565  C   ALA   205       4.862 -14.145  -2.301  1.00 84.18           C  
ATOM   1566  O   ALA   205       5.183 -13.005  -2.643  1.00 84.18           O  
ATOM   1567  CB  ALA   205       2.549 -14.926  -2.861  1.00 84.18           C  
ATOM   1568  N   GLY   206       5.621 -15.146  -2.374  1.00 79.62           N  
ATOM   1569  CA  GLY   206       6.966 -15.010  -2.910  1.00 79.62           C  
ATOM   1570  C   GLY   206       6.992 -14.820  -4.415  1.00 79.62           C  
ATOM   1571  O   GLY   206       5.990 -15.055  -5.093  1.00 79.62           O  
ATOM   1572  N   LEU   207       7.987 -14.266  -4.922  1.00 80.26           N  
ATOM   1573  CA  LEU   207       8.250 -14.055  -6.341  1.00 80.26           C  
ATOM   1574  C   LEU   207       9.571 -14.698  -6.751  1.00 80.26           C  
ATOM   1575  O   LEU   207      10.628 -14.341  -6.227  1.00 80.26           O  
ATOM   1576  CB  LEU   207       8.275 -12.559  -6.665  1.00 80.26           C  
ATOM   1577  CG  LEU   207       8.479 -12.187  -8.135  1.00 80.26           C  
ATOM   1578  CD1 LEU   207       7.245 -12.556  -8.952  1.00 80.26           C  
ATOM   1579  CD2 LEU   207       8.793 -10.701  -8.272  1.00 80.26           C  
ATOM   1580  N   HIS   208       9.445 -15.566  -7.618  1.00 75.94           N  
ATOM   1581  CA  HIS   208      10.674 -16.171  -8.120  1.00 75.94           C  
ATOM   1582  C   HIS   208      11.513 -15.157  -8.890  1.00 75.94           C  
ATOM   1583  O   HIS   208      10.969 -14.292  -9.581  1.00 75.94           O  
ATOM   1584  CB  HIS   208      10.354 -17.373  -9.011  1.00 75.94           C  
ATOM   1585  CG  HIS   208      11.517 -18.290  -9.221  1.00 75.94           C  
ATOM   1586  ND1 HIS   208      12.510 -18.035 -10.142  1.00 75.94           N  
ATOM   1587  CD2 HIS   208      11.845 -19.460  -8.623  1.00 75.94           C  
ATOM   1588  CE1 HIS   208      13.400 -19.013 -10.103  1.00 75.94           C  
ATOM   1589  NE2 HIS   208      13.020 -19.890  -9.190  1.00 75.94           N  
ATOM   1590  N   SER   209      12.795 -15.342  -8.835  1.00 75.32           N  
ATOM   1591  CA  SER   209      13.703 -14.338  -9.380  1.00 75.32           C  
ATOM   1592  C   SER   209      13.614 -14.279 -10.901  1.00 75.32           C  
ATOM   1593  O   SER   209      14.008 -13.285 -11.513  1.00 75.32           O  
ATOM   1594  CB  SER   209      15.143 -14.632  -8.957  1.00 75.32           C  
ATOM   1595  OG  SER   209      15.537 -15.927  -9.378  1.00 75.32           O  
ATOM   1596  N   THR   210      13.082 -15.294 -11.563  1.00 80.08           N  
ATOM   1597  CA  THR   210      13.113 -15.333 -13.021  1.00 80.08           C  
ATOM   1598  C   THR   210      11.746 -14.981 -13.600  1.00 80.08           C  
ATOM   1599  O   THR   210      11.583 -14.907 -14.820  1.00 80.08           O  
ATOM   1600  CB  THR   210      13.550 -16.717 -13.534  1.00 80.08           C  
ATOM   1601  OG1 THR   210      12.582 -17.696 -13.134  1.00 80.08           O  
ATOM   1602  CG2 THR   210      14.913 -17.108 -12.971  1.00 80.08           C  
ATOM   1603  N   THR   211      10.753 -14.939 -12.721  1.00 81.80           N  
ATOM   1604  CA  THR   211       9.373 -14.751 -13.153  1.00 81.80           C  
ATOM   1605  C   THR   211       9.260 -13.559 -14.100  1.00 81.80           C  
ATOM   1606  O   THR   211       8.684 -13.674 -15.184  1.00 81.80           O  
ATOM   1607  CB  THR   211       8.434 -14.544 -11.950  1.00 81.80           C  
ATOM   1608  OG1 THR   211       8.363 -15.759 -11.193  1.00 81.80           O  
ATOM   1609  CG2 THR   211       7.030 -14.160 -12.407  1.00 81.80           C  
ATOM   1610  N   VAL   212       9.823 -12.444 -13.749  1.00 87.11           N  
ATOM   1611  CA  VAL   212       9.665 -11.225 -14.535  1.00 87.11           C  
ATOM   1612  C   VAL   212      10.311 -11.406 -15.907  1.00 87.11           C  
ATOM   1613  O   VAL   212       9.697 -11.107 -16.933  1.00 87.11           O  
ATOM   1614  CB  VAL   212      10.277 -10.002 -13.815  1.00 87.11           C  
ATOM   1615  CG1 VAL   212      10.250  -8.773 -14.722  1.00 87.11           C  
ATOM   1616  CG2 VAL   212       9.533  -9.724 -12.510  1.00 87.11           C  
ATOM   1617  N   GLU   213      11.427 -11.981 -15.984  1.00 87.92           N  
ATOM   1618  CA  GLU   213      12.111 -12.201 -17.255  1.00 87.92           C  
ATOM   1619  C   GLU   213      11.379 -13.237 -18.104  1.00 87.92           C  
ATOM   1620  O   GLU   213      11.237 -13.066 -19.316  1.00 87.92           O  
ATOM   1621  CB  GLU   213      13.557 -12.641 -17.019  1.00 87.92           C  
ATOM   1622  CG  GLU   213      14.474 -11.519 -16.555  1.00 87.92           C  
ATOM   1623  CD  GLU   213      15.897 -11.980 -16.284  1.00 87.92           C  
ATOM   1624  OE1 GLU   213      16.848 -11.347 -16.795  1.00 87.92           O  
ATOM   1625  OE2 GLU   213      16.063 -12.984 -15.555  1.00 87.92           O  
ATOM   1626  N   LYS   214      10.967 -14.278 -17.381  1.00 85.94           N  
ATOM   1627  CA  LYS   214      10.248 -15.338 -18.081  1.00 85.94           C  
ATOM   1628  C   LYS   214       9.064 -14.776 -18.862  1.00 85.94           C  
ATOM   1629  O   LYS   214       8.764 -15.240 -19.964  1.00 85.94           O  
ATOM   1630  CB  LYS   214       9.768 -16.404 -17.095  1.00 85.94           C  
ATOM   1631  CG  LYS   214       8.928 -17.502 -17.730  1.00 85.94           C  
ATOM   1632  CD  LYS   214       8.443 -18.506 -16.693  1.00 85.94           C  
ATOM   1633  CE  LYS   214       7.540 -19.562 -17.315  1.00 85.94           C  
ATOM   1634  NZ  LYS   214       7.082 -20.563 -16.306  1.00 85.94           N  
ATOM   1635  N   TYR   215       8.484 -13.689 -18.281  1.00 87.83           N  
ATOM   1636  CA  TYR   215       7.269 -13.189 -18.915  1.00 87.83           C  
ATOM   1637  C   TYR   215       7.557 -11.933 -19.730  1.00 87.83           C  
ATOM   1638  O   TYR   215       6.643 -11.167 -20.045  1.00 87.83           O  
ATOM   1639  CB  TYR   215       6.196 -12.893 -17.863  1.00 87.83           C  
ATOM   1640  CG  TYR   215       5.621 -14.131 -17.218  1.00 87.83           C  
ATOM   1641  CD1 TYR   215       5.148 -15.188 -17.993  1.00 87.83           C  
ATOM   1642  CD2 TYR   215       5.548 -14.246 -15.834  1.00 87.83           C  
ATOM   1643  CE1 TYR   215       4.615 -16.330 -17.403  1.00 87.83           C  
ATOM   1644  CE2 TYR   215       5.017 -15.383 -15.233  1.00 87.83           C  
ATOM   1645  CZ  TYR   215       4.555 -16.419 -16.025  1.00 87.83           C  
ATOM   1646  OH  TYR   215       4.028 -17.547 -15.436  1.00 87.83           O  
ATOM   1647  N   GLY   216       8.841 -11.759 -19.994  1.00 87.96           N  
ATOM   1648  CA  GLY   216       9.275 -10.753 -20.951  1.00 87.96           C  
ATOM   1649  C   GLY   216       9.464  -9.382 -20.331  1.00 87.96           C  
ATOM   1650  O   GLY   216       9.532  -8.377 -21.042  1.00 87.96           O  
ATOM   1651  N   GLY   217       9.348  -9.373 -18.954  1.00 84.38           N  
ATOM   1652  CA  GLY   217       9.577  -8.100 -18.290  1.00 84.38           C  
ATOM   1653  C   GLY   217      11.046  -7.745 -18.170  1.00 84.38           C  
ATOM   1654  O   GLY   217      11.912  -8.617 -18.271  1.00 84.38           O  
ATOM   1655  N   SER   218      11.270  -6.514 -18.121  1.00 80.85           N  
ATOM   1656  CA  SER   218      12.608  -6.007 -17.837  1.00 80.85           C  
ATOM   1657  C   SER   218      12.793  -5.740 -16.347  1.00 80.85           C  
ATOM   1658  O   SER   218      11.864  -5.291 -15.671  1.00 80.85           O  
ATOM   1659  CB  SER   218      12.876  -4.727 -18.630  1.00 80.85           C  
ATOM   1660  OG  SER   218      12.738  -4.959 -20.021  1.00 80.85           O  
ATOM   1661  N   LEU   219      13.807  -6.208 -15.789  1.00 82.73           N  
ATOM   1662  CA  LEU   219      14.151  -5.952 -14.394  1.00 82.73           C  
ATOM   1663  C   LEU   219      14.598  -4.507 -14.201  1.00 82.73           C  
ATOM   1664  O   LEU   219      15.795  -4.232 -14.091  1.00 82.73           O  
ATOM   1665  CB  LEU   219      15.254  -6.906 -13.930  1.00 82.73           C  
ATOM   1666  CG  LEU   219      14.951  -8.401 -14.048  1.00 82.73           C  
ATOM   1667  CD1 LEU   219      16.172  -9.222 -13.646  1.00 82.73           C  
ATOM   1668  CD2 LEU   219      13.745  -8.772 -13.193  1.00 82.73           C  
ATOM   1669  N   LEU   220      13.612  -3.671 -14.378  1.00 79.65           N  
ATOM   1670  CA  LEU   220      13.912  -2.244 -14.343  1.00 79.65           C  
ATOM   1671  C   LEU   220      14.128  -1.769 -12.910  1.00 79.65           C  
ATOM   1672  O   LEU   220      14.680  -0.689 -12.685  1.00 79.65           O  
ATOM   1673  CB  LEU   220      12.782  -1.442 -14.993  1.00 79.65           C  
ATOM   1674  CG  LEU   220      12.519  -1.720 -16.474  1.00 79.65           C  
ATOM   1675  CD1 LEU   220      11.295  -0.945 -16.950  1.00 79.65           C  
ATOM   1676  CD2 LEU   220      13.742  -1.364 -17.311  1.00 79.65           C  
ATOM   1677  N   GLY   221      13.648  -2.484 -11.976  1.00 68.91           N  
ATOM   1678  CA  GLY   221      13.729  -2.082 -10.581  1.00 68.91           C  
ATOM   1679  C   GLY   221      14.706  -2.917  -9.775  1.00 68.91           C  
ATOM   1680  O   GLY   221      15.103  -4.002 -10.203  1.00 68.91           O  
ATOM   1681  N   GLU   222      15.116  -2.361  -8.698  1.00 76.05           N  
ATOM   1682  CA  GLU   222      15.895  -3.052  -7.675  1.00 76.05           C  
ATOM   1683  C   GLU   222      14.988  -3.665  -6.611  1.00 76.05           C  
ATOM   1684  O   GLU   222      13.870  -3.194  -6.395  1.00 76.05           O  
ATOM   1685  CB  GLU   222      16.897  -2.096  -7.024  1.00 76.05           C  
ATOM   1686  CG  GLU   222      17.825  -1.409  -8.016  1.00 76.05           C  
ATOM   1687  CD  GLU   222      18.974  -2.293  -8.475  1.00 76.05           C  
ATOM   1688  OE1 GLU   222      19.543  -2.034  -9.560  1.00 76.05           O  
ATOM   1689  OE2 GLU   222      19.306  -3.253  -7.745  1.00 76.05           O  
ATOM   1690  N   ALA   223      15.323  -4.741  -6.186  1.00 72.21           N  
ATOM   1691  CA  ALA   223      14.582  -5.394  -5.110  1.00 72.21           C  
ATOM   1692  C   ALA   223      14.312  -4.425  -3.963  1.00 72.21           C  
ATOM   1693  O   ALA   223      13.296  -4.538  -3.273  1.00 72.21           O  
ATOM   1694  CB  ALA   223      15.345  -6.615  -4.603  1.00 72.21           C  
ATOM   1695  N   ASP   224      15.211  -3.402  -3.786  1.00 81.00           N  
ATOM   1696  CA  ASP   224      15.049  -2.511  -2.640  1.00 81.00           C  
ATOM   1697  C   ASP   224      13.925  -1.506  -2.881  1.00 81.00           C  
ATOM   1698  O   ASP   224      13.586  -0.722  -1.992  1.00 81.00           O  
ATOM   1699  CB  ASP   224      16.358  -1.776  -2.343  1.00 81.00           C  
ATOM   1700  CG  ASP   224      17.436  -2.687  -1.783  1.00 81.00           C  
ATOM   1701  OD1 ASP   224      17.121  -3.826  -1.374  1.00 81.00           O  
ATOM   1702  OD2 ASP   224      18.611  -2.261  -1.747  1.00 81.00           O  
ATOM   1703  N   ASN   225      13.301  -1.583  -4.040  1.00 89.30           N  
ATOM   1704  CA  ASN   225      12.134  -0.756  -4.327  1.00 89.30           C  
ATOM   1705  C   ASN   225      10.885  -1.286  -3.629  1.00 89.30           C  
ATOM   1706  O   ASN   225       9.856  -0.609  -3.589  1.00 89.30           O  
ATOM   1707  CB  ASN   225      11.900  -0.663  -5.836  1.00 89.30           C  
ATOM   1708  CG  ASN   225      12.897   0.246  -6.527  1.00 89.30           C  
ATOM   1709  OD1 ASN   225      13.612   1.013  -5.877  1.00 89.30           O  
ATOM   1710  ND2 ASN   225      12.954   0.166  -7.851  1.00 89.30           N  
ATOM   1711  N   ILE   226      10.996  -2.445  -3.130  1.00 95.81           N  
ATOM   1712  CA  ILE   226       9.834  -3.088  -2.525  1.00 95.81           C  
ATOM   1713  C   ILE   226       9.996  -3.121  -1.007  1.00 95.81           C  
ATOM   1714  O   ILE   226      11.010  -3.602  -0.495  1.00 95.81           O  
ATOM   1715  CB  ILE   226       9.630  -4.517  -3.074  1.00 95.81           C  
ATOM   1716  CG1 ILE   226       9.424  -4.482  -4.593  1.00 95.81           C  
ATOM   1717  CG2 ILE   226       8.449  -5.200  -2.378  1.00 95.81           C  
ATOM   1718  CD1 ILE   226       9.611  -5.830  -5.275  1.00 95.81           C  
ATOM   1719  N   GLN   227       9.112  -2.580  -0.330  1.00 97.16           N  
ATOM   1720  CA  GLN   227       8.986  -2.688   1.120  1.00 97.16           C  
ATOM   1721  C   GLN   227       8.009  -3.794   1.506  1.00 97.16           C  
ATOM   1722  O   GLN   227       6.797  -3.649   1.332  1.00 97.16           O  
ATOM   1723  CB  GLN   227       8.534  -1.355   1.720  1.00 97.16           C  
ATOM   1724  CG  GLN   227       9.336  -0.157   1.231  1.00 97.16           C  
ATOM   1725  CD  GLN   227      10.804  -0.242   1.602  1.00 97.16           C  
ATOM   1726  OE1 GLN   227      11.152  -0.458   2.768  1.00 97.16           O  
ATOM   1727  NE2 GLN   227      11.677  -0.072   0.615  1.00 97.16           N  
ATOM   1728  N   ALA   228       8.564  -4.911   2.044  1.00 95.82           N  
ATOM   1729  CA  ALA   228       7.770  -6.108   2.312  1.00 95.82           C  
ATOM   1730  C   ALA   228       7.460  -6.238   3.800  1.00 95.82           C  
ATOM   1731  O   ALA   228       8.328  -6.614   4.591  1.00 95.82           O  
ATOM   1732  CB  ALA   228       8.500  -7.353   1.812  1.00 95.82           C  
ATOM   1733  N   TYR   229       6.242  -6.019   4.240  1.00 97.04           N  
ATOM   1734  CA  TYR   229       5.781  -6.128   5.619  1.00 97.04           C  
ATOM   1735  C   TYR   229       5.190  -7.506   5.890  1.00 97.04           C  
ATOM   1736  O   TYR   229       4.246  -7.927   5.217  1.00 97.04           O  
ATOM   1737  CB  TYR   229       4.741  -5.045   5.926  1.00 97.04           C  
ATOM   1738  CG  TYR   229       5.314  -3.650   5.977  1.00 97.04           C  
ATOM   1739  CD1 TYR   229       5.549  -3.017   7.196  1.00 97.04           C  
ATOM   1740  CD2 TYR   229       5.621  -2.962   4.809  1.00 97.04           C  
ATOM   1741  CE1 TYR   229       6.075  -1.731   7.249  1.00 97.04           C  
ATOM   1742  CE2 TYR   229       6.148  -1.675   4.849  1.00 97.04           C  
ATOM   1743  CZ  TYR   229       6.371  -1.069   6.072  1.00 97.04           C  
ATOM   1744  OH  TYR   229       6.892   0.204   6.118  1.00 97.04           O  
ATOM   1745  N   ARG   230       5.699  -8.166   6.861  1.00 94.81           N  
ATOM   1746  CA  ARG   230       5.322  -9.537   7.191  1.00 94.81           C  
ATOM   1747  C   ARG   230       4.975  -9.668   8.671  1.00 94.81           C  
ATOM   1748  O   ARG   230       5.797  -9.360   9.536  1.00 94.81           O  
ATOM   1749  CB  ARG   230       6.448 -10.507   6.829  1.00 94.81           C  
ATOM   1750  CG  ARG   230       6.889 -10.424   5.377  1.00 94.81           C  
ATOM   1751  CD  ARG   230       8.083 -11.326   5.098  1.00 94.81           C  
ATOM   1752  NE  ARG   230       8.754 -11.729   6.330  1.00 94.81           N  
ATOM   1753  CZ  ARG   230       9.897 -12.406   6.384  1.00 94.81           C  
ATOM   1754  NH1 ARG   230      10.521 -12.772   5.271  1.00 94.81           N  
ATOM   1755  NH2 ARG   230      10.420 -12.720   7.560  1.00 94.81           N  
ATOM   1756  N   VAL   231       3.851 -10.160   8.933  1.00 93.60           N  
ATOM   1757  CA  VAL   231       3.550 -10.485  10.324  1.00 93.60           C  
ATOM   1758  C   VAL   231       4.297 -11.754  10.731  1.00 93.60           C  
ATOM   1759  O   VAL   231       4.218 -12.775  10.045  1.00 93.60           O  
ATOM   1760  CB  VAL   231       2.032 -10.665  10.549  1.00 93.60           C  
ATOM   1761  CG1 VAL   231       1.742 -11.036  12.002  1.00 93.60           C  
ATOM   1762  CG2 VAL   231       1.281  -9.394  10.158  1.00 93.60           C  
ATOM   1763  N   GLU   232       4.995 -11.691  11.716  1.00 90.37           N  
ATOM   1764  CA  GLU   232       5.773 -12.837  12.178  1.00 90.37           C  
ATOM   1765  C   GLU   232       4.882 -14.058  12.392  1.00 90.37           C  
ATOM   1766  O   GLU   232       3.823 -13.959  13.015  1.00 90.37           O  
ATOM   1767  CB  GLU   232       6.517 -12.495  13.471  1.00 90.37           C  
ATOM   1768  CG  GLU   232       7.671 -11.522  13.278  1.00 90.37           C  
ATOM   1769  CD  GLU   232       8.424 -11.222  14.564  1.00 90.37           C  
ATOM   1770  OE1 GLU   232       9.401 -10.440  14.527  1.00 90.37           O  
ATOM   1771  OE2 GLU   232       8.034 -11.773  15.618  1.00 90.37           O  
ATOM   1772  N   GLY   233       5.299 -15.126  11.826  1.00 85.96           N  
ATOM   1773  CA  GLY   233       4.654 -16.410  12.047  1.00 85.96           C  
ATOM   1774  C   GLY   233       3.450 -16.636  11.152  1.00 85.96           C  
ATOM   1775  O   GLY   233       2.719 -17.614  11.321  1.00 85.96           O  
ATOM   1776  N   GLU   234       3.248 -15.601  10.281  1.00 85.85           N  
ATOM   1777  CA  GLU   234       2.082 -15.849   9.438  1.00 85.85           C  
ATOM   1778  C   GLU   234       2.359 -16.958   8.427  1.00 85.85           C  
ATOM   1779  O   GLU   234       3.508 -17.363   8.241  1.00 85.85           O  
ATOM   1780  CB  GLU   234       1.660 -14.569   8.713  1.00 85.85           C  
ATOM   1781  CG  GLU   234       2.757 -13.960   7.851  1.00 85.85           C  
ATOM   1782  CD  GLU   234       2.855 -14.589   6.471  1.00 85.85           C  
ATOM   1783  OE1 GLU   234       3.927 -14.491   5.834  1.00 85.85           O  
ATOM   1784  OE2 GLU   234       1.850 -15.184   6.023  1.00 85.85           O  
ATOM   1785  N   LEU   235       1.319 -17.363   7.924  1.00 79.49           N  
ATOM   1786  CA  LEU   235       1.321 -18.583   7.123  1.00 79.49           C  
ATOM   1787  C   LEU   235       2.428 -18.543   6.075  1.00 79.49           C  
ATOM   1788  O   LEU   235       3.252 -19.457   6.000  1.00 79.49           O  
ATOM   1789  CB  LEU   235      -0.036 -18.781   6.443  1.00 79.49           C  
ATOM   1790  CG  LEU   235      -0.168 -20.006   5.537  1.00 79.49           C  
ATOM   1791  CD1 LEU   235      -0.011 -21.286   6.350  1.00 79.49           C  
ATOM   1792  CD2 LEU   235      -1.507 -19.990   4.807  1.00 79.49           C  
ATOM   1793  N   LEU   236       2.463 -17.531   5.223  1.00 79.22           N  
ATOM   1794  CA  LEU   236       3.393 -17.521   4.099  1.00 79.22           C  
ATOM   1795  C   LEU   236       4.826 -17.327   4.582  1.00 79.22           C  
ATOM   1796  O   LEU   236       5.761 -17.888   4.006  1.00 79.22           O  
ATOM   1797  CB  LEU   236       3.022 -16.415   3.107  1.00 79.22           C  
ATOM   1798  CG  LEU   236       1.690 -16.581   2.374  1.00 79.22           C  
ATOM   1799  CD1 LEU   236       1.528 -15.494   1.317  1.00 79.22           C  
ATOM   1800  CD2 LEU   236       1.595 -17.965   1.742  1.00 79.22           C  
ATOM   1801  N   THR   237       4.998 -16.553   5.572  1.00 76.36           N  
ATOM   1802  CA  THR   237       6.324 -16.383   6.154  1.00 76.36           C  
ATOM   1803  C   THR   237       6.821 -17.694   6.758  1.00 76.36           C  
ATOM   1804  O   THR   237       7.993 -18.047   6.610  1.00 76.36           O  
ATOM   1805  CB  THR   237       6.325 -15.285   7.233  1.00 76.36           C  
ATOM   1806  OG1 THR   237       5.873 -14.054   6.655  1.00 76.36           O  
ATOM   1807  CG2 THR   237       7.722 -15.080   7.809  1.00 76.36           C  
ATOM   1808  N   LYS   238       5.882 -18.338   7.378  1.00 71.61           N  
ATOM   1809  CA  LYS   238       6.256 -19.619   7.970  1.00 71.61           C  
ATOM   1810  C   LYS   238       6.670 -20.621   6.896  1.00 71.61           C  
ATOM   1811  O   LYS   238       7.632 -21.371   7.077  1.00 71.61           O  
ATOM   1812  CB  LYS   238       5.101 -20.186   8.797  1.00 71.61           C  
ATOM   1813  CG  LYS   238       5.040 -19.651  10.221  1.00 71.61           C  
ATOM   1814  CD  LYS   238       4.199 -20.550  11.120  1.00 71.61           C  
ATOM   1815  CE  LYS   238       4.309 -20.139  12.582  1.00 71.61           C  
ATOM   1816  NZ  LYS   238       3.787 -21.200  13.496  1.00 71.61           N  
ATOM   1817  N   ILE   239       5.835 -20.651   5.887  1.00 68.37           N  
ATOM   1818  CA  ILE   239       6.154 -21.560   4.792  1.00 68.37           C  
ATOM   1819  C   ILE   239       7.512 -21.194   4.196  1.00 68.37           C  
ATOM   1820  O   ILE   239       8.311 -22.074   3.869  1.00 68.37           O  
ATOM   1821  CB  ILE   239       5.064 -21.533   3.698  1.00 68.37           C  
ATOM   1822  CG1 ILE   239       3.753 -22.120   4.235  1.00 68.37           C  
ATOM   1823  CG2 ILE   239       5.531 -22.287   2.450  1.00 68.37           C  
ATOM   1824  CD1 ILE   239       2.556 -21.899   3.321  1.00 68.37           C  
ATOM   1825  N   GLN   240       7.778 -19.952   4.194  1.00 64.38           N  
ATOM   1826  CA  GLN   240       9.002 -19.452   3.578  1.00 64.38           C  
ATOM   1827  C   GLN   240      10.202 -19.651   4.500  1.00 64.38           C  
ATOM   1828  O   GLN   240      11.334 -19.793   4.032  1.00 64.38           O  
ATOM   1829  CB  GLN   240       8.857 -17.973   3.217  1.00 64.38           C  
ATOM   1830  CG  GLN   240       7.848 -17.707   2.109  1.00 64.38           C  
ATOM   1831  CD  GLN   240       7.497 -16.237   1.976  1.00 64.38           C  
ATOM   1832  OE1 GLN   240       7.739 -15.442   2.889  1.00 64.38           O  
ATOM   1833  NE2 GLN   240       6.922 -15.866   0.837  1.00 64.38           N  
ATOM   1834  N   GLU   241       9.932 -19.580   5.843  1.00 64.93           N  
ATOM   1835  CA  GLU   241      11.023 -19.723   6.802  1.00 64.93           C  
ATOM   1836  C   GLU   241      11.146 -21.164   7.287  1.00 64.93           C  
ATOM   1837  O   GLU   241      11.983 -21.469   8.140  1.00 64.93           O  
ATOM   1838  CB  GLU   241      10.818 -18.783   7.993  1.00 64.93           C  
ATOM   1839  CG  GLU   241      10.959 -17.309   7.645  1.00 64.93           C  
ATOM   1840  CD  GLU   241      10.702 -16.386   8.826  1.00 64.93           C  
ATOM   1841  OE1 GLU   241      10.938 -15.162   8.703  1.00 64.93           O  
ATOM   1842  OE2 GLU   241      10.262 -16.890   9.883  1.00 64.93           O  
ATOM   1843  N   VAL   242      10.211 -21.958   6.957  1.00 48.84           N  
ATOM   1844  CA  VAL   242      10.236 -23.317   7.488  1.00 48.84           C  
ATOM   1845  C   VAL   242      11.677 -23.731   7.782  1.00 48.84           C  
ATOM   1846  O   VAL   242      12.566 -23.540   6.949  1.00 48.84           O  
ATOM   1847  CB  VAL   242       9.583 -24.321   6.511  1.00 48.84           C  
ATOM   1848  CG1 VAL   242       9.675 -25.744   7.057  1.00 48.84           C  
ATOM   1849  CG2 VAL   242       8.127 -23.939   6.250  1.00 48.84           C  
ATOM   1850  N   ASN   243      12.109 -23.707   9.001  1.00 48.67           N  
ATOM   1851  CA  ASN   243      12.826 -24.757   9.716  1.00 48.67           C  
ATOM   1852  C   ASN   243      12.154 -26.116   9.538  1.00 48.67           C  
ATOM   1853  O   ASN   243      11.067 -26.350  10.068  1.00 48.67           O  
ATOM   1854  CB  ASN   243      12.940 -24.412  11.202  1.00 48.67           C  
ATOM   1855  CG  ASN   243      14.246 -24.884  11.812  1.00 48.67           C  
ATOM   1856  OD1 ASN   243      15.029 -25.586  11.167  1.00 48.67           O  
ATOM   1857  ND2 ASN   243      14.489 -24.503  13.060  1.00 48.67           N  
ATOM   1858  N   LEU   244      12.177 -26.657   8.314  1.00 47.42           N  
ATOM   1859  CA  LEU   244      11.913 -27.740   7.372  1.00 47.42           C  
ATOM   1860  C   LEU   244      11.404 -28.980   8.099  1.00 47.42           C  
ATOM   1861  O   LEU   244      10.539 -29.694   7.586  1.00 47.42           O  
ATOM   1862  CB  LEU   244      13.177 -28.081   6.579  1.00 47.42           C  
ATOM   1863  CG  LEU   244      13.547 -27.122   5.447  1.00 47.42           C  
ATOM   1864  CD1 LEU   244      15.038 -27.214   5.139  1.00 47.42           C  
ATOM   1865  CD2 LEU   244      12.719 -27.420   4.201  1.00 47.42           C  
ATOM   1866  N   ALA   245      10.890 -29.012   9.437  1.00 54.37           N  
ATOM   1867  CA  ALA   245      10.187 -30.264   9.705  1.00 54.37           C  
ATOM   1868  C   ALA   245       8.977 -30.031  10.606  1.00 54.37           C  
ATOM   1869  O   ALA   245       7.864 -30.451  10.282  1.00 54.37           O  
ATOM   1870  CB  ALA   245      11.132 -31.281  10.340  1.00 54.37           C  
ATOM   1871  N   GLU   246       9.266 -29.246  11.668  1.00 57.73           N  
ATOM   1872  CA  GLU   246       8.155 -29.188  12.613  1.00 57.73           C  
ATOM   1873  C   GLU   246       7.018 -28.325  12.076  1.00 57.73           C  
ATOM   1874  O   GLU   246       5.845 -28.688  12.196  1.00 57.73           O  
ATOM   1875  CB  GLU   246       8.628 -28.652  13.967  1.00 57.73           C  
ATOM   1876  CG  GLU   246       9.547 -29.603  14.719  1.00 57.73           C  
ATOM   1877  CD  GLU   246       8.815 -30.788  15.329  1.00 57.73           C  
ATOM   1878  OE1 GLU   246       9.413 -31.882  15.434  1.00 57.73           O  
ATOM   1879  OE2 GLU   246       7.633 -30.620  15.704  1.00 57.73           O  
ATOM   1880  N   ASP   247       7.455 -27.326  11.346  1.00 59.52           N  
ATOM   1881  CA  ASP   247       6.476 -26.357  10.863  1.00 59.52           C  
ATOM   1882  C   ASP   247       5.712 -26.903   9.659  1.00 59.52           C  
ATOM   1883  O   ASP   247       4.508 -26.671   9.523  1.00 59.52           O  
ATOM   1884  CB  ASP   247       7.160 -25.038  10.498  1.00 59.52           C  
ATOM   1885  CG  ASP   247       7.648 -24.267  11.712  1.00 59.52           C  
ATOM   1886  OD1 ASP   247       7.216 -24.575  12.844  1.00 59.52           O  
ATOM   1887  OD2 ASP   247       8.469 -23.342  11.535  1.00 59.52           O  
ATOM   1888  N   TYR   248       6.491 -27.654   8.865  1.00 63.69           N  
ATOM   1889  CA  TYR   248       5.871 -28.269   7.697  1.00 63.69           C  
ATOM   1890  C   TYR   248       4.754 -29.220   8.109  1.00 63.69           C  
ATOM   1891  O   TYR   248       3.666 -29.199   7.529  1.00 63.69           O  
ATOM   1892  CB  TYR   248       6.916 -29.019   6.865  1.00 63.69           C  
ATOM   1893  CG  TYR   248       6.342 -29.719   5.657  1.00 63.69           C  
ATOM   1894  CD1 TYR   248       6.010 -31.071   5.703  1.00 63.69           C  
ATOM   1895  CD2 TYR   248       6.132 -29.030   4.468  1.00 63.69           C  
ATOM   1896  CE1 TYR   248       5.483 -31.720   4.592  1.00 63.69           C  
ATOM   1897  CE2 TYR   248       5.605 -29.669   3.350  1.00 63.69           C  
ATOM   1898  CZ  TYR   248       5.284 -31.012   3.422  1.00 63.69           C  
ATOM   1899  OH  TYR   248       4.762 -31.650   2.319  1.00 63.69           O  
ATOM   1900  N   LYS   249       5.074 -30.138   9.082  1.00 66.94           N  
ATOM   1901  CA  LYS   249       4.081 -31.104   9.542  1.00 66.94           C  
ATOM   1902  C   LYS   249       2.801 -30.404   9.992  1.00 66.94           C  
ATOM   1903  O   LYS   249       1.698 -30.838   9.652  1.00 66.94           O  
ATOM   1904  CB  LYS   249       4.644 -31.950  10.684  1.00 66.94           C  
ATOM   1905  CG  LYS   249       5.025 -33.366  10.276  1.00 66.94           C  
ATOM   1906  CD  LYS   249       5.559 -34.165  11.458  1.00 66.94           C  
ATOM   1907  CE  LYS   249       6.079 -35.528  11.024  1.00 66.94           C  
ATOM   1908  NZ  LYS   249       6.641 -36.298  12.174  1.00 66.94           N  
ATOM   1909  N   MET   250       3.047 -29.368  10.711  1.00 67.10           N  
ATOM   1910  CA  MET   250       1.898 -28.599  11.179  1.00 67.10           C  
ATOM   1911  C   MET   250       1.104 -28.039  10.003  1.00 67.10           C  
ATOM   1912  O   MET   250      -0.120 -28.176   9.954  1.00 67.10           O  
ATOM   1913  CB  MET   250       2.349 -27.460  12.095  1.00 67.10           C  
ATOM   1914  CG  MET   250       1.202 -26.641  12.665  1.00 67.10           C  
ATOM   1915  SD  MET   250       1.755 -25.019  13.320  1.00 67.10           S  
ATOM   1916  CE  MET   250       2.720 -24.414  11.907  1.00 67.10           C  
ATOM   1917  N   LEU   251       1.802 -27.456   9.077  1.00 64.71           N  
ATOM   1918  CA  LEU   251       1.137 -26.843   7.931  1.00 64.71           C  
ATOM   1919  C   LEU   251       0.445 -27.898   7.076  1.00 64.71           C  
ATOM   1920  O   LEU   251      -0.666 -27.676   6.588  1.00 64.71           O  
ATOM   1921  CB  LEU   251       2.144 -26.061   7.083  1.00 64.71           C  
ATOM   1922  CG  LEU   251       2.590 -24.707   7.636  1.00 64.71           C  
ATOM   1923  CD1 LEU   251       3.817 -24.204   6.881  1.00 64.71           C  
ATOM   1924  CD2 LEU   251       1.452 -23.694   7.552  1.00 64.71           C  
ATOM   1925  N   LYS   252       1.174 -28.966   6.862  1.00 66.76           N  
ATOM   1926  CA  LYS   252       0.603 -30.090   6.125  1.00 66.76           C  
ATOM   1927  C   LYS   252      -0.699 -30.563   6.764  1.00 66.76           C  
ATOM   1928  O   LYS   252      -1.622 -30.987   6.065  1.00 66.76           O  
ATOM   1929  CB  LYS   252       1.601 -31.246   6.051  1.00 66.76           C  
ATOM   1930  CG  LYS   252       1.155 -32.393   5.156  1.00 66.76           C  
ATOM   1931  CD  LYS   252       1.224 -32.011   3.683  1.00 66.76           C  
ATOM   1932  CE  LYS   252       0.914 -33.199   2.782  1.00 66.76           C  
ATOM   1933  NZ  LYS   252       0.994 -32.833   1.336  1.00 66.76           N  
ATOM   1934  N   GLY   253      -0.678 -30.563   8.046  1.00 66.83           N  
ATOM   1935  CA  GLY   253      -1.911 -30.916   8.731  1.00 66.83           C  
ATOM   1936  C   GLY   253      -3.059 -29.976   8.418  1.00 66.83           C  
ATOM   1937  O   GLY   253      -4.216 -30.398   8.359  1.00 66.83           O  
ATOM   1938  N   HIS   254      -2.714 -28.692   8.226  1.00 60.69           N  
ATOM   1939  CA  HIS   254      -3.721 -27.680   7.928  1.00 60.69           C  
ATOM   1940  C   HIS   254      -3.952 -27.558   6.425  1.00 60.69           C  
ATOM   1941  O   HIS   254      -5.026 -27.137   5.990  1.00 60.69           O  
ATOM   1942  CB  HIS   254      -3.307 -26.325   8.507  1.00 60.69           C  
ATOM   1943  CG  HIS   254      -3.496 -26.222   9.987  1.00 60.69           C  
ATOM   1944  ND1 HIS   254      -4.696 -25.862  10.560  1.00 60.69           N  
ATOM   1945  CD2 HIS   254      -2.636 -26.436  11.010  1.00 60.69           C  
ATOM   1946  CE1 HIS   254      -4.565 -25.858  11.876  1.00 60.69           C  
ATOM   1947  NE2 HIS   254      -3.324 -26.202  12.175  1.00 60.69           N  
ATOM   1948  N   ILE   255      -2.879 -27.999   5.710  1.00 61.55           N  
ATOM   1949  CA  ILE   255      -2.891 -27.882   4.256  1.00 61.55           C  
ATOM   1950  C   ILE   255      -2.571 -29.235   3.626  1.00 61.55           C  
ATOM   1951  O   ILE   255      -1.435 -29.483   3.216  1.00 61.55           O  
ATOM   1952  CB  ILE   255      -1.888 -26.813   3.767  1.00 61.55           C  
ATOM   1953  CG1 ILE   255      -2.040 -25.524   4.584  1.00 61.55           C  
ATOM   1954  CG2 ILE   255      -2.076 -26.539   2.272  1.00 61.55           C  
ATOM   1955  CD1 ILE   255      -0.974 -24.477   4.293  1.00 61.55           C  
ATOM   1956  N   PRO   256      -3.518 -30.179   3.660  1.00 58.98           N  
ATOM   1957  CA  PRO   256      -3.151 -31.521   3.202  1.00 58.98           C  
ATOM   1958  C   PRO   256      -2.606 -31.529   1.775  1.00 58.98           C  
ATOM   1959  O   PRO   256      -1.944 -32.487   1.369  1.00 58.98           O  
ATOM   1960  CB  PRO   256      -4.469 -32.295   3.287  1.00 58.98           C  
ATOM   1961  CG  PRO   256      -5.447 -31.322   3.860  1.00 58.98           C  
ATOM   1962  CD  PRO   256      -4.764 -29.994   4.016  1.00 58.98           C  
ATOM   1963  N   THR   257      -2.997 -30.428   1.071  1.00 57.91           N  
ATOM   1964  CA  THR   257      -2.524 -30.380  -0.309  1.00 57.91           C  
ATOM   1965  C   THR   257      -1.138 -29.747  -0.384  1.00 57.91           C  
ATOM   1966  O   THR   257      -0.628 -29.484  -1.475  1.00 57.91           O  
ATOM   1967  CB  THR   257      -3.499 -29.596  -1.207  1.00 57.91           C  
ATOM   1968  OG1 THR   257      -3.735 -28.305  -0.632  1.00 57.91           O  
ATOM   1969  CG2 THR   257      -4.829 -30.329  -1.346  1.00 57.91           C  
ATOM   1970  N   LEU   258      -0.758 -29.229   0.779  1.00 60.36           N  
ATOM   1971  CA  LEU   258       0.587 -28.664   0.766  1.00 60.36           C  
ATOM   1972  C   LEU   258       1.579 -29.637   0.136  1.00 60.36           C  
ATOM   1973  O   LEU   258       1.580 -30.827   0.461  1.00 60.36           O  
ATOM   1974  CB  LEU   258       1.034 -28.311   2.187  1.00 60.36           C  
ATOM   1975  CG  LEU   258       2.333 -27.512   2.310  1.00 60.36           C  
ATOM   1976  CD1 LEU   258       2.156 -26.118   1.717  1.00 60.36           C  
ATOM   1977  CD2 LEU   258       2.772 -27.427   3.768  1.00 60.36           C  
ATOM   1978  N   ILE   259       2.132 -29.274  -1.005  1.00 61.43           N  
ATOM   1979  CA  ILE   259       3.098 -30.124  -1.691  1.00 61.43           C  
ATOM   1980  C   ILE   259       4.304 -30.368  -0.787  1.00 61.43           C  
ATOM   1981  O   ILE   259       4.384 -29.819   0.314  1.00 61.43           O  
ATOM   1982  CB  ILE   259       3.550 -29.500  -3.030  1.00 61.43           C  
ATOM   1983  CG1 ILE   259       4.135 -28.102  -2.797  1.00 61.43           C  
ATOM   1984  CG2 ILE   259       2.384 -29.447  -4.022  1.00 61.43           C  
ATOM   1985  CD1 ILE   259       4.681 -27.442  -4.056  1.00 61.43           C  
ATOM   1986  N   ALA   260       5.114 -31.395  -1.244  1.00 62.96           N  
ATOM   1987  CA  ALA   260       6.282 -31.729  -0.432  1.00 62.96           C  
ATOM   1988  C   ALA   260       7.122 -30.489  -0.143  1.00 62.96           C  
ATOM   1989  O   ALA   260       7.140 -29.544  -0.936  1.00 62.96           O  
ATOM   1990  CB  ALA   260       7.128 -32.791  -1.129  1.00 62.96           C  
ATOM   1991  N   LYS   261       7.676 -30.469   0.935  1.00 57.79           N  
ATOM   1992  CA  LYS   261       8.627 -29.469   1.413  1.00 57.79           C  
ATOM   1993  C   LYS   261       9.529 -28.984   0.282  1.00 57.79           C  
ATOM   1994  O   LYS   261       9.709 -27.778   0.099  1.00 57.79           O  
ATOM   1995  CB  LYS   261       9.475 -30.036   2.552  1.00 57.79           C  
ATOM   1996  CG  LYS   261      10.537 -29.077   3.070  1.00 57.79           C  
ATOM   1997  CD  LYS   261      11.427 -29.739   4.113  1.00 57.79           C  
ATOM   1998  CE  LYS   261      12.596 -28.844   4.501  1.00 57.79           C  
ATOM   1999  NZ  LYS   261      13.512 -29.517   5.470  1.00 57.79           N  
ATOM   2000  N   GLU   262      10.367 -29.926  -0.191  1.00 56.81           N  
ATOM   2001  CA  GLU   262      11.354 -29.607  -1.218  1.00 56.81           C  
ATOM   2002  C   GLU   262      10.705 -28.911  -2.411  1.00 56.81           C  
ATOM   2003  O   GLU   262      11.297 -28.010  -3.008  1.00 56.81           O  
ATOM   2004  CB  GLU   262      12.080 -30.874  -1.678  1.00 56.81           C  
ATOM   2005  CG  GLU   262      12.911 -31.537  -0.590  1.00 56.81           C  
ATOM   2006  CD  GLU   262      12.097 -32.449   0.315  1.00 56.81           C  
ATOM   2007  OE1 GLU   262      12.566 -32.773   1.429  1.00 56.81           O  
ATOM   2008  OE2 GLU   262      10.982 -32.843  -0.095  1.00 56.81           O  
ATOM   2009  N   GLU   263       9.430 -29.220  -2.519  1.00 54.97           N  
ATOM   2010  CA  GLU   263       8.717 -28.650  -3.657  1.00 54.97           C  
ATOM   2011  C   GLU   263       8.236 -27.233  -3.355  1.00 54.97           C  
ATOM   2012  O   GLU   263       8.231 -26.372  -4.237  1.00 54.97           O  
ATOM   2013  CB  GLU   263       7.531 -29.535  -4.047  1.00 54.97           C  
ATOM   2014  CG  GLU   263       7.931 -30.826  -4.747  1.00 54.97           C  
ATOM   2015  CD  GLU   263       6.748 -31.725  -5.071  1.00 54.97           C  
ATOM   2016  OE1 GLU   263       6.950 -32.796  -5.688  1.00 54.97           O  
ATOM   2017  OE2 GLU   263       5.609 -31.355  -4.706  1.00 54.97           O  
ATOM   2018  N   ILE   264       7.883 -26.999  -2.109  1.00 55.81           N  
ATOM   2019  CA  ILE   264       7.489 -25.667  -1.663  1.00 55.81           C  
ATOM   2020  C   ILE   264       8.673 -24.710  -1.786  1.00 55.81           C  
ATOM   2021  O   ILE   264       8.537 -23.608  -2.322  1.00 55.81           O  
ATOM   2022  CB  ILE   264       6.966 -25.689  -0.210  1.00 55.81           C  
ATOM   2023  CG1 ILE   264       5.644 -26.461  -0.130  1.00 55.81           C  
ATOM   2024  CG2 ILE   264       6.800 -24.264   0.326  1.00 55.81           C  
ATOM   2025  CD1 ILE   264       5.170 -26.731   1.292  1.00 55.81           C  
ATOM   2026  N   SER   265       9.728 -25.047  -1.037  1.00 51.80           N  
ATOM   2027  CA  SER   265      10.901 -24.181  -1.105  1.00 51.80           C  
ATOM   2028  C   SER   265      11.295 -23.895  -2.550  1.00 51.80           C  
ATOM   2029  O   SER   265      11.723 -22.786  -2.874  1.00 51.80           O  
ATOM   2030  CB  SER   265      12.079 -24.815  -0.363  1.00 51.80           C  
ATOM   2031  OG  SER   265      11.880 -24.755   1.040  1.00 51.80           O  
ATOM   2032  N   ALA   266      11.140 -24.963  -3.252  1.00 50.15           N  
ATOM   2033  CA  ALA   266      11.492 -24.787  -4.658  1.00 50.15           C  
ATOM   2034  C   ALA   266      10.478 -23.896  -5.370  1.00 50.15           C  
ATOM   2035  O   ALA   266      10.823 -23.185  -6.317  1.00 50.15           O  
ATOM   2036  CB  ALA   266      11.586 -26.142  -5.356  1.00 50.15           C  
ATOM   2037  N   ILE   267       9.277 -23.913  -4.823  1.00 49.63           N  
ATOM   2038  CA  ILE   267       8.225 -23.168  -5.506  1.00 49.63           C  
ATOM   2039  C   ILE   267       8.021 -21.819  -4.820  1.00 49.63           C  
ATOM   2040  O   ILE   267       7.603 -20.849  -5.457  1.00 49.63           O  
ATOM   2041  CB  ILE   267       6.899 -23.960  -5.535  1.00 49.63           C  
ATOM   2042  CG1 ILE   267       7.106 -25.324  -6.205  1.00 49.63           C  
ATOM   2043  CG2 ILE   267       5.807 -23.159  -6.250  1.00 49.63           C  
ATOM   2044  CD1 ILE   267       5.940 -26.285  -6.026  1.00 49.63           C  
ATOM   2045  N   MET   268       8.378 -21.747  -3.555  1.00 56.91           N  
ATOM   2046  CA  MET   268       7.911 -20.508  -2.938  1.00 56.91           C  
ATOM   2047  C   MET   268       9.074 -19.556  -2.680  1.00 56.91           C  
ATOM   2048  O   MET   268       9.747 -19.656  -1.653  1.00 56.91           O  
ATOM   2049  CB  MET   268       7.175 -20.802  -1.630  1.00 56.91           C  
ATOM   2050  CG  MET   268       5.870 -21.558  -1.817  1.00 56.91           C  
ATOM   2051  SD  MET   268       4.402 -20.536  -1.406  1.00 56.91           S  
ATOM   2052  CE  MET   268       4.592 -20.411   0.394  1.00 56.91           C  
ATOM   2053  N   PRO   269       9.219 -18.749  -3.531  1.00 60.04           N  
ATOM   2054  CA  PRO   269      10.289 -17.767  -3.343  1.00 60.04           C  
ATOM   2055  C   PRO   269      10.040 -16.843  -2.153  1.00 60.04           C  
ATOM   2056  O   PRO   269       8.923 -16.789  -1.632  1.00 60.04           O  
ATOM   2057  CB  PRO   269      10.280 -16.980  -4.656  1.00 60.04           C  
ATOM   2058  CG  PRO   269       8.882 -17.108  -5.169  1.00 60.04           C  
ATOM   2059  CD  PRO   269       8.296 -18.386  -4.641  1.00 60.04           C  
ATOM   2060  N   ASN   270      11.095 -16.409  -1.548  1.00 69.25           N  
ATOM   2061  CA  ASN   270      11.000 -15.418  -0.482  1.00 69.25           C  
ATOM   2062  C   ASN   270      10.345 -14.129  -0.970  1.00 69.25           C  
ATOM   2063  O   ASN   270      10.306 -13.865  -2.173  1.00 69.25           O  
ATOM   2064  CB  ASN   270      12.384 -15.122   0.101  1.00 69.25           C  
ATOM   2065  CG  ASN   270      12.962 -16.301   0.858  1.00 69.25           C  
ATOM   2066  OD1 ASN   270      12.227 -17.103   1.441  1.00 69.25           O  
ATOM   2067  ND2 ASN   270      14.285 -16.416   0.856  1.00 69.25           N  
ATOM   2068  N   ALA   271       9.642 -13.498  -0.057  1.00 73.73           N  
ATOM   2069  CA  ALA   271       9.191 -12.155  -0.413  1.00 73.73           C  
ATOM   2070  C   ALA   271      10.333 -11.333  -1.005  1.00 73.73           C  
ATOM   2071  O   ALA   271      11.453 -11.354  -0.490  1.00 73.73           O  
ATOM   2072  CB  ALA   271       8.608 -11.447   0.807  1.00 73.73           C  
ATOM   2073  N   ALA   272      10.052 -10.644  -2.019  1.00 82.15           N  
ATOM   2074  CA  ALA   272      11.021  -9.749  -2.645  1.00 82.15           C  
ATOM   2075  C   ALA   272      11.126  -8.433  -1.880  1.00 82.15           C  
ATOM   2076  O   ALA   272      10.148  -7.973  -1.286  1.00 82.15           O  
ATOM   2077  CB  ALA   272      10.641  -9.486  -4.100  1.00 82.15           C  
ATOM   2078  N   GLY   273      12.345  -7.890  -1.793  1.00 89.70           N  
ATOM   2079  CA  GLY   273      12.499  -6.535  -1.287  1.00 89.70           C  
ATOM   2080  C   GLY   273      13.097  -6.483   0.106  1.00 89.70           C  
ATOM   2081  O   GLY   273      13.730  -7.443   0.552  1.00 89.70           O  
ATOM   2082  N   VAL   274      12.975  -5.297   0.712  1.00 92.77           N  
ATOM   2083  CA  VAL   274      13.373  -5.028   2.090  1.00 92.77           C  
ATOM   2084  C   VAL   274      12.284  -5.509   3.046  1.00 92.77           C  
ATOM   2085  O   VAL   274      11.181  -4.959   3.068  1.00 92.77           O  
ATOM   2086  CB  VAL   274      13.656  -3.526   2.316  1.00 92.77           C  
ATOM   2087  CG1 VAL   274      14.073  -3.267   3.762  1.00 92.77           C  
ATOM   2088  CG2 VAL   274      14.731  -3.034   1.349  1.00 92.77           C  
ATOM   2089  N   VAL   275      12.681  -6.448   3.777  1.00 91.51           N  
ATOM   2090  CA  VAL   275      11.692  -7.119   4.615  1.00 91.51           C  
ATOM   2091  C   VAL   275      11.563  -6.387   5.949  1.00 91.51           C  
ATOM   2092  O   VAL   275      12.568  -6.046   6.577  1.00 91.51           O  
ATOM   2093  CB  VAL   275      12.061  -8.600   4.853  1.00 91.51           C  
ATOM   2094  CG1 VAL   275      11.148  -9.221   5.908  1.00 91.51           C  
ATOM   2095  CG2 VAL   275      11.982  -9.386   3.545  1.00 91.51           C  
ATOM   2096  N   HIS   276      10.327  -6.138   6.393  1.00 94.55           N  
ATOM   2097  CA  HIS   276       9.952  -5.611   7.700  1.00 94.55           C  
ATOM   2098  C   HIS   276       9.107  -6.616   8.477  1.00 94.55           C  
ATOM   2099  O   HIS   276       7.902  -6.732   8.243  1.00 94.55           O  
ATOM   2100  CB  HIS   276       9.192  -4.292   7.549  1.00 94.55           C  
ATOM   2101  CG  HIS   276       9.914  -3.275   6.724  1.00 94.55           C  
ATOM   2102  ND1 HIS   276      10.730  -2.311   7.278  1.00 94.55           N  
ATOM   2103  CD2 HIS   276       9.945  -3.074   5.386  1.00 94.55           C  
ATOM   2104  CE1 HIS   276      11.231  -1.559   6.312  1.00 94.55           C  
ATOM   2105  NE2 HIS   276      10.771  -2.001   5.154  1.00 94.55           N  
ATOM   2106  N   ASP   277       9.788  -7.245   9.406  1.00 93.50           N  
ATOM   2107  CA  ASP   277       9.032  -8.168  10.247  1.00 93.50           C  
ATOM   2108  C   ASP   277       8.222  -7.414  11.300  1.00 93.50           C  
ATOM   2109  O   ASP   277       8.747  -6.526  11.975  1.00 93.50           O  
ATOM   2110  CB  ASP   277       9.970  -9.170  10.924  1.00 93.50           C  
ATOM   2111  CG  ASP   277      10.546 -10.189   9.957  1.00 93.50           C  
ATOM   2112  OD1 ASP   277       9.792 -10.730   9.120  1.00 93.50           O  
ATOM   2113  OD2 ASP   277      11.765 -10.456  10.034  1.00 93.50           O  
ATOM   2114  N   LEU   278       6.986  -7.677  11.413  1.00 95.44           N  
ATOM   2115  CA  LEU   278       6.079  -7.021  12.349  1.00 95.44           C  
ATOM   2116  C   LEU   278       5.768  -7.932  13.533  1.00 95.44           C  
ATOM   2117  O   LEU   278       4.992  -8.881  13.404  1.00 95.44           O  
ATOM   2118  CB  LEU   278       4.781  -6.618  11.646  1.00 95.44           C  
ATOM   2119  CG  LEU   278       4.926  -5.711  10.423  1.00 95.44           C  
ATOM   2120  CD1 LEU   278       3.603  -5.622   9.669  1.00 95.44           C  
ATOM   2121  CD2 LEU   278       5.404  -4.325  10.839  1.00 95.44           C  
ATOM   2122  N   PRO   279       6.498  -7.621  14.626  1.00 90.96           N  
ATOM   2123  CA  PRO   279       6.086  -8.432  15.774  1.00 90.96           C  
ATOM   2124  C   PRO   279       4.615  -8.240  16.135  1.00 90.96           C  
ATOM   2125  O   PRO   279       3.987  -7.276  15.690  1.00 90.96           O  
ATOM   2126  CB  PRO   279       6.994  -7.934  16.901  1.00 90.96           C  
ATOM   2127  CG  PRO   279       7.341  -6.531  16.521  1.00 90.96           C  
ATOM   2128  CD  PRO   279       7.336  -6.428  15.023  1.00 90.96           C  
ATOM   2129  N   GLY   280       3.947  -9.256  16.702  1.00 87.33           N  
ATOM   2130  CA  GLY   280       2.550  -9.190  17.101  1.00 87.33           C  
ATOM   2131  C   GLY   280       1.669 -10.170  16.350  1.00 87.33           C  
ATOM   2132  O   GLY   280       2.074 -11.306  16.093  1.00 87.33           O  
ATOM   2133  N   GLY   281       0.365  -9.919  16.288  1.00 89.49           N  
ATOM   2134  CA  GLY   281      -0.623 -10.774  15.650  1.00 89.49           C  
ATOM   2135  C   GLY   281      -1.306 -11.722  16.617  1.00 89.49           C  
ATOM   2136  O   GLY   281      -0.783 -11.995  17.700  1.00 89.49           O  
ATOM   2137  N   THR   282      -2.514 -12.030  16.387  1.00 92.06           N  
ATOM   2138  CA  THR   282      -3.250 -12.934  17.264  1.00 92.06           C  
ATOM   2139  C   THR   282      -3.667 -14.195  16.513  1.00 92.06           C  
ATOM   2140  O   THR   282      -3.842 -14.169  15.293  1.00 92.06           O  
ATOM   2141  CB  THR   282      -4.497 -12.248  17.853  1.00 92.06           C  
ATOM   2142  OG1 THR   282      -5.336 -11.794  16.784  1.00 92.06           O  
ATOM   2143  CG2 THR   282      -4.110 -11.056  18.722  1.00 92.06           C  
ATOM   2144  N   GLY   283      -3.562 -15.258  17.210  1.00 88.02           N  
ATOM   2145  CA  GLY   283      -4.032 -16.514  16.649  1.00 88.02           C  
ATOM   2146  C   GLY   283      -2.935 -17.311  15.969  1.00 88.02           C  
ATOM   2147  O   GLY   283      -1.751 -17.111  16.249  1.00 88.02           O  
ATOM   2148  N   GLY   284      -3.294 -18.301  15.125  1.00 82.10           N  
ATOM   2149  CA  GLY   284      -2.369 -19.162  14.405  1.00 82.10           C  
ATOM   2150  C   GLY   284      -1.862 -18.546  13.115  1.00 82.10           C  
ATOM   2151  O   GLY   284      -2.198 -17.405  12.791  1.00 82.10           O  
ATOM   2152  N   PRO   285      -1.014 -19.202  12.400  1.00 81.24           N  
ATOM   2153  CA  PRO   285      -0.412 -18.703  11.161  1.00 81.24           C  
ATOM   2154  C   PRO   285      -1.450 -18.183  10.169  1.00 81.24           C  
ATOM   2155  O   PRO   285      -1.251 -17.131   9.555  1.00 81.24           O  
ATOM   2156  CB  PRO   285       0.312 -19.930  10.602  1.00 81.24           C  
ATOM   2157  CG  PRO   285       0.723 -20.713  11.806  1.00 81.24           C  
ATOM   2158  CD  PRO   285      -0.383 -20.645  12.820  1.00 81.24           C  
ATOM   2159  N   LEU   286      -2.568 -18.793  10.128  1.00 77.86           N  
ATOM   2160  CA  LEU   286      -3.589 -18.395   9.165  1.00 77.86           C  
ATOM   2161  C   LEU   286      -4.258 -17.092   9.589  1.00 77.86           C  
ATOM   2162  O   LEU   286      -4.560 -16.242   8.749  1.00 77.86           O  
ATOM   2163  CB  LEU   286      -4.641 -19.497   9.012  1.00 77.86           C  
ATOM   2164  CG  LEU   286      -5.660 -19.310   7.887  1.00 77.86           C  
ATOM   2165  CD1 LEU   286      -4.953 -19.247   6.537  1.00 77.86           C  
ATOM   2166  CD2 LEU   286      -6.689 -20.435   7.905  1.00 77.86           C  
ATOM   2167  N   ASP   287      -4.620 -17.061  10.872  1.00 85.22           N  
ATOM   2168  CA  ASP   287      -5.190 -15.821  11.389  1.00 85.22           C  
ATOM   2169  C   ASP   287      -4.255 -14.640  11.137  1.00 85.22           C  
ATOM   2170  O   ASP   287      -4.696 -13.576  10.696  1.00 85.22           O  
ATOM   2171  CB  ASP   287      -5.484 -15.949  12.885  1.00 85.22           C  
ATOM   2172  CG  ASP   287      -6.507 -17.026  13.198  1.00 85.22           C  
ATOM   2173  OD1 ASP   287      -7.545 -17.102  12.505  1.00 85.22           O  
ATOM   2174  OD2 ASP   287      -6.275 -17.805  14.149  1.00 85.22           O  
ATOM   2175  N   ARG   288      -3.041 -14.920  11.234  1.00 88.86           N  
ATOM   2176  CA  ARG   288      -2.030 -13.871  11.153  1.00 88.86           C  
ATOM   2177  C   ARG   288      -1.805 -13.438   9.708  1.00 88.86           C  
ATOM   2178  O   ARG   288      -1.229 -12.378   9.455  1.00 88.86           O  
ATOM   2179  CB  ARG   288      -0.712 -14.345  11.769  1.00 88.86           C  
ATOM   2180  CG  ARG   288      -0.765 -14.518  13.279  1.00 88.86           C  
ATOM   2181  CD  ARG   288       0.534 -15.092  13.827  1.00 88.86           C  
ATOM   2182  NE  ARG   288       1.522 -14.046  14.077  1.00 88.86           N  
ATOM   2183  CZ  ARG   288       1.757 -13.494  15.265  1.00 88.86           C  
ATOM   2184  NH1 ARG   288       1.076 -13.878  16.338  1.00 88.86           N  
ATOM   2185  NH2 ARG   288       2.680 -12.550  15.380  1.00 88.86           N  
ATOM   2186  N   HIS   289      -2.189 -14.187   8.776  1.00 86.47           N  
ATOM   2187  CA  HIS   289      -2.021 -13.876   7.361  1.00 86.47           C  
ATOM   2188  C   HIS   289      -2.914 -12.712   6.944  1.00 86.47           C  
ATOM   2189  O   HIS   289      -2.619 -12.016   5.969  1.00 86.47           O  
ATOM   2190  CB  HIS   289      -2.324 -15.105   6.502  1.00 86.47           C  
ATOM   2191  CG  HIS   289      -2.091 -14.887   5.041  1.00 86.47           C  
ATOM   2192  ND1 HIS   289      -0.842 -14.636   4.516  1.00 86.47           N  
ATOM   2193  CD2 HIS   289      -2.950 -14.887   3.994  1.00 86.47           C  
ATOM   2194  CE1 HIS   289      -0.944 -14.489   3.205  1.00 86.47           C  
ATOM   2195  NE2 HIS   289      -2.212 -14.637   2.863  1.00 86.47           N  
ATOM   2196  N   GLY   290      -4.010 -12.500   7.648  1.00 90.72           N  
ATOM   2197  CA  GLY   290      -4.979 -11.469   7.310  1.00 90.72           C  
ATOM   2198  C   GLY   290      -4.361 -10.090   7.175  1.00 90.72           C  
ATOM   2199  O   GLY   290      -3.463  -9.730   7.939  1.00 90.72           O  
ATOM   2200  N   ILE   291      -4.932  -9.297   6.247  1.00 95.69           N  
ATOM   2201  CA  ILE   291      -4.414  -7.948   6.049  1.00 95.69           C  
ATOM   2202  C   ILE   291      -4.687  -7.103   7.291  1.00 95.69           C  
ATOM   2203  O   ILE   291      -3.908  -6.206   7.622  1.00 95.69           O  
ATOM   2204  CB  ILE   291      -5.035  -7.282   4.800  1.00 95.69           C  
ATOM   2205  CG1 ILE   291      -4.472  -5.868   4.614  1.00 95.69           C  
ATOM   2206  CG2 ILE   291      -6.563  -7.254   4.907  1.00 95.69           C  
ATOM   2207  CD1 ILE   291      -2.963  -5.824   4.415  1.00 95.69           C  
ATOM   2208  N   GLY   292      -5.754  -7.329   7.971  1.00 96.42           N  
ATOM   2209  CA  GLY   292      -6.047  -6.636   9.215  1.00 96.42           C  
ATOM   2210  C   GLY   292      -4.954  -6.788  10.256  1.00 96.42           C  
ATOM   2211  O   GLY   292      -4.683  -5.859  11.020  1.00 96.42           O  
ATOM   2212  N   GLN   293      -4.276  -8.038  10.283  1.00 96.49           N  
ATOM   2213  CA  GLN   293      -3.164  -8.268  11.200  1.00 96.49           C  
ATOM   2214  C   GLN   293      -1.983  -7.359  10.871  1.00 96.49           C  
ATOM   2215  O   GLN   293      -1.374  -6.775  11.770  1.00 96.49           O  
ATOM   2216  CB  GLN   293      -2.727  -9.733  11.159  1.00 96.49           C  
ATOM   2217  CG  GLN   293      -3.770 -10.701  11.702  1.00 96.49           C  
ATOM   2218  CD  GLN   293      -3.968 -10.571  13.201  1.00 96.49           C  
ATOM   2219  OE1 GLN   293      -3.002 -10.432  13.959  1.00 96.49           O  
ATOM   2220  NE2 GLN   293      -5.222 -10.614  13.639  1.00 96.49           N  
ATOM   2221  N   ALA   294      -1.655  -7.253   9.632  1.00 97.35           N  
ATOM   2222  CA  ALA   294      -0.569  -6.368   9.218  1.00 97.35           C  
ATOM   2223  C   ALA   294      -0.862  -4.922   9.607  1.00 97.35           C  
ATOM   2224  O   ALA   294       0.000  -4.234  10.160  1.00 97.35           O  
ATOM   2225  CB  ALA   294      -0.339  -6.476   7.713  1.00 97.35           C  
ATOM   2226  N   ILE   295      -2.095  -4.448   9.326  1.00 98.15           N  
ATOM   2227  CA  ILE   295      -2.488  -3.085   9.666  1.00 98.15           C  
ATOM   2228  C   ILE   295      -2.356  -2.871  11.172  1.00 98.15           C  
ATOM   2229  O   ILE   295      -1.749  -1.893  11.615  1.00 98.15           O  
ATOM   2230  CB  ILE   295      -3.932  -2.783   9.207  1.00 98.15           C  
ATOM   2231  CG1 ILE   295      -4.001  -2.709   7.677  1.00 98.15           C  
ATOM   2232  CG2 ILE   295      -4.440  -1.485   9.841  1.00 98.15           C  
ATOM   2233  CD1 ILE   295      -5.418  -2.710   7.120  1.00 98.15           C  
ATOM   2234  N   ASP   296      -2.891  -3.796  11.933  1.00 97.95           N  
ATOM   2235  CA  ASP   296      -2.836  -3.668  13.386  1.00 97.95           C  
ATOM   2236  C   ASP   296      -1.392  -3.623  13.879  1.00 97.95           C  
ATOM   2237  O   ASP   296      -1.047  -2.804  14.734  1.00 97.95           O  
ATOM   2238  CB  ASP   296      -3.585  -4.823  14.055  1.00 97.95           C  
ATOM   2239  CG  ASP   296      -5.093  -4.711  13.917  1.00 97.95           C  
ATOM   2240  OD1 ASP   296      -5.589  -3.645  13.495  1.00 97.95           O  
ATOM   2241  OD2 ASP   296      -5.791  -5.697  14.237  1.00 97.95           O  
ATOM   2242  N   CYS   297      -0.563  -4.493  13.397  1.00 98.00           N  
ATOM   2243  CA  CYS   297       0.830  -4.551  13.827  1.00 98.00           C  
ATOM   2244  C   CYS   297       1.564  -3.264  13.470  1.00 98.00           C  
ATOM   2245  O   CYS   297       2.349  -2.751  14.270  1.00 98.00           O  
ATOM   2246  CB  CYS   297       1.538  -5.746  13.190  1.00 98.00           C  
ATOM   2247  SG  CYS   297       1.050  -7.339  13.889  1.00 98.00           S  
ATOM   2248  N   ILE   298       1.333  -2.771  12.250  1.00 98.02           N  
ATOM   2249  CA  ILE   298       1.968  -1.522  11.847  1.00 98.02           C  
ATOM   2250  C   ILE   298       1.501  -0.388  12.757  1.00 98.02           C  
ATOM   2251  O   ILE   298       2.310   0.420  13.218  1.00 98.02           O  
ATOM   2252  CB  ILE   298       1.665  -1.184  10.370  1.00 98.02           C  
ATOM   2253  CG1 ILE   298       2.324  -2.210   9.441  1.00 98.02           C  
ATOM   2254  CG2 ILE   298       2.129   0.237  10.034  1.00 98.02           C  
ATOM   2255  CD1 ILE   298       1.838  -2.142   8.000  1.00 98.02           C  
ATOM   2256  N   GLU   299       0.239  -0.340  13.082  1.00 97.85           N  
ATOM   2257  CA  GLU   299      -0.294   0.692  13.967  1.00 97.85           C  
ATOM   2258  C   GLU   299       0.327   0.599  15.358  1.00 97.85           C  
ATOM   2259  O   GLU   299       0.658   1.620  15.964  1.00 97.85           O  
ATOM   2260  CB  GLU   299      -1.818   0.584  14.063  1.00 97.85           C  
ATOM   2261  CG  GLU   299      -2.544   0.989  12.789  1.00 97.85           C  
ATOM   2262  CD  GLU   299      -2.525   2.488  12.538  1.00 97.85           C  
ATOM   2263  OE1 GLU   299      -3.160   2.948  11.562  1.00 97.85           O  
ATOM   2264  OE2 GLU   299      -1.869   3.208  13.323  1.00 97.85           O  
ATOM   2265  N   GLN   300       0.414  -0.575  15.783  1.00 97.55           N  
ATOM   2266  CA  GLN   300       1.033  -0.763  17.090  1.00 97.55           C  
ATOM   2267  C   GLN   300       2.470  -0.249  17.097  1.00 97.55           C  
ATOM   2268  O   GLN   300       2.890   0.422  18.042  1.00 97.55           O  
ATOM   2269  CB  GLN   300       1.002  -2.238  17.493  1.00 97.55           C  
ATOM   2270  CG  GLN   300       1.548  -2.506  18.889  1.00 97.55           C  
ATOM   2271  CD  GLN   300       1.461  -3.969  19.282  1.00 97.55           C  
ATOM   2272  OE1 GLN   300       1.083  -4.822  18.473  1.00 97.55           O  
ATOM   2273  NE2 GLN   300       1.810  -4.270  20.528  1.00 97.55           N  
ATOM   2274  N   GLN   301       3.150  -0.570  16.048  1.00 97.57           N  
ATOM   2275  CA  GLN   301       4.526  -0.092  15.955  1.00 97.57           C  
ATOM   2276  C   GLN   301       4.575   1.432  15.888  1.00 97.57           C  
ATOM   2277  O   GLN   301       5.458   2.056  16.481  1.00 97.57           O  
ATOM   2278  CB  GLN   301       5.222  -0.694  14.733  1.00 97.57           C  
ATOM   2279  CG  GLN   301       6.726  -0.457  14.704  1.00 97.57           C  
ATOM   2280  CD  GLN   301       7.466  -1.248  15.765  1.00 97.57           C  
ATOM   2281  OE1 GLN   301       7.310  -2.468  15.870  1.00 97.57           O  
ATOM   2282  NE2 GLN   301       8.278  -0.559  16.560  1.00 97.57           N  
ATOM   2283  N   LYS   302       3.673   2.029  15.168  1.00 97.88           N  
ATOM   2284  CA  LYS   302       3.586   3.486  15.135  1.00 97.88           C  
ATOM   2285  C   LYS   302       3.379   4.057  16.535  1.00 97.88           C  
ATOM   2286  O   LYS   302       4.049   5.015  16.925  1.00 97.88           O  
ATOM   2287  CB  LYS   302       2.452   3.936  14.212  1.00 97.88           C  
ATOM   2288  CG  LYS   302       2.758   3.773  12.730  1.00 97.88           C  
ATOM   2289  CD  LYS   302       1.502   3.919  11.881  1.00 97.88           C  
ATOM   2290  CE  LYS   302       0.870   5.294  12.048  1.00 97.88           C  
ATOM   2291  NZ  LYS   302      -0.441   5.391  11.340  1.00 97.88           N  
ATOM   2292  N   ASP   303       2.453   3.478  17.298  1.00 97.67           N  
ATOM   2293  CA  ASP   303       2.178   3.970  18.644  1.00 97.67           C  
ATOM   2294  C   ASP   303       3.427   3.901  19.520  1.00 97.67           C  
ATOM   2295  O   ASP   303       3.710   4.828  20.282  1.00 97.67           O  
ATOM   2296  CB  ASP   303       1.041   3.172  19.286  1.00 97.67           C  
ATOM   2297  CG  ASP   303      -0.315   3.475  18.674  1.00 97.67           C  
ATOM   2298  OD1 ASP   303      -0.461   4.517  17.999  1.00 97.67           O  
ATOM   2299  OD2 ASP   303      -1.247   2.665  18.871  1.00 97.67           O  
ATOM   2300  N   GLU   304       4.176   2.846  19.345  1.00 97.59           N  
ATOM   2301  CA  GLU   304       5.412   2.701  20.107  1.00 97.59           C  
ATOM   2302  C   GLU   304       6.421   3.784  19.734  1.00 97.59           C  
ATOM   2303  O   GLU   304       7.029   4.401  20.611  1.00 97.59           O  
ATOM   2304  CB  GLU   304       6.022   1.314  19.883  1.00 97.59           C  
ATOM   2305  CG  GLU   304       5.205   0.179  20.482  1.00 97.59           C  
ATOM   2306  CD  GLU   304       5.741  -1.199  20.126  1.00 97.59           C  
ATOM   2307  OE1 GLU   304       5.056  -2.208  20.410  1.00 97.59           O  
ATOM   2308  OE2 GLU   304       6.854  -1.269  19.558  1.00 97.59           O  
ATOM   2309  N   ASP   305       6.513   4.015  18.496  1.00 98.14           N  
ATOM   2310  CA  ASP   305       7.469   5.013  18.026  1.00 98.14           C  
ATOM   2311  C   ASP   305       7.062   6.416  18.471  1.00 98.14           C  
ATOM   2312  O   ASP   305       7.913   7.224  18.848  1.00 98.14           O  
ATOM   2313  CB  ASP   305       7.594   4.960  16.502  1.00 98.14           C  
ATOM   2314  CG  ASP   305       8.337   3.731  16.010  1.00 98.14           C  
ATOM   2315  OD1 ASP   305       9.168   3.179  16.763  1.00 98.14           O  
ATOM   2316  OD2 ASP   305       8.091   3.312  14.859  1.00 98.14           O  
ATOM   2317  N   ILE   306       5.814   6.654  18.422  1.00 98.04           N  
ATOM   2318  CA  ILE   306       5.298   7.939  18.881  1.00 98.04           C  
ATOM   2319  C   ILE   306       5.661   8.147  20.349  1.00 98.04           C  
ATOM   2320  O   ILE   306       6.129   9.222  20.733  1.00 98.04           O  
ATOM   2321  CB  ILE   306       3.768   8.035  18.689  1.00 98.04           C  
ATOM   2322  CG1 ILE   306       3.424   8.183  17.202  1.00 98.04           C  
ATOM   2323  CG2 ILE   306       3.193   9.198  19.503  1.00 98.04           C  
ATOM   2324  CD1 ILE   306       1.958   7.933  16.878  1.00 98.04           C  
ATOM   2325  N   SER   307       5.508   7.102  21.142  1.00 97.97           N  
ATOM   2326  CA  SER   307       5.832   7.186  22.562  1.00 97.97           C  
ATOM   2327  C   SER   307       7.315   7.473  22.775  1.00 97.97           C  
ATOM   2328  O   SER   307       7.678   8.301  23.612  1.00 97.97           O  
ATOM   2329  CB  SER   307       5.447   5.891  23.278  1.00 97.97           C  
ATOM   2330  OG  SER   307       5.826   5.939  24.643  1.00 97.97           O  
ATOM   2331  N   ILE   308       8.192   6.901  22.064  1.00 98.02           N  
ATOM   2332  CA  ILE   308       9.634   7.092  22.170  1.00 98.02           C  
ATOM   2333  C   ILE   308       9.992   8.533  21.814  1.00 98.02           C  
ATOM   2334  O   ILE   308      10.735   9.194  22.544  1.00 98.02           O  
ATOM   2335  CB  ILE   308      10.403   6.108  21.260  1.00 98.02           C  
ATOM   2336  CG1 ILE   308      10.279   4.677  21.796  1.00 98.02           C  
ATOM   2337  CG2 ILE   308      11.872   6.522  21.137  1.00 98.02           C  
ATOM   2338  CD1 ILE   308      10.740   3.607  20.816  1.00 98.02           C  
ATOM   2339  N   ILE   309       9.403   9.050  20.784  1.00 98.02           N  
ATOM   2340  CA  ILE   309       9.729  10.396  20.324  1.00 98.02           C  
ATOM   2341  C   ILE   309       9.271  11.420  21.359  1.00 98.02           C  
ATOM   2342  O   ILE   309      10.024  12.329  21.718  1.00 98.02           O  
ATOM   2343  CB  ILE   309       9.086  10.696  18.951  1.00 98.02           C  
ATOM   2344  CG1 ILE   309       9.696   9.798  17.869  1.00 98.02           C  
ATOM   2345  CG2 ILE   309       9.248  12.175  18.591  1.00 98.02           C  
ATOM   2346  CD1 ILE   309       8.907   9.776  16.567  1.00 98.02           C  
ATOM   2347  N   ARG   310       8.144  11.191  21.889  1.00 96.87           N  
ATOM   2348  CA  ARG   310       7.588  12.148  22.840  1.00 96.87           C  
ATOM   2349  C   ARG   310       8.381  12.151  24.142  1.00 96.87           C  
ATOM   2350  O   ARG   310       8.519  13.191  24.789  1.00 96.87           O  
ATOM   2351  CB  ARG   310       6.117  11.834  23.123  1.00 96.87           C  
ATOM   2352  CG  ARG   310       5.177  12.214  21.991  1.00 96.87           C  
ATOM   2353  CD  ARG   310       3.734  11.850  22.310  1.00 96.87           C  
ATOM   2354  NE  ARG   310       2.813  12.360  21.299  1.00 96.87           N  
ATOM   2355  CZ  ARG   310       1.564  11.936  21.128  1.00 96.87           C  
ATOM   2356  NH1 ARG   310       1.060  10.982  21.902  1.00 96.87           N  
ATOM   2357  NH2 ARG   310       0.812  12.470  20.177  1.00 96.87           N  
ATOM   2358  N   SER   311       8.846  11.006  24.448  1.00 96.27           N  
ATOM   2359  CA  SER   311       9.582  10.907  25.704  1.00 96.27           C  
ATOM   2360  C   SER   311      10.941  11.592  25.603  1.00 96.27           C  
ATOM   2361  O   SER   311      11.570  11.888  26.621  1.00 96.27           O  
ATOM   2362  CB  SER   311       9.768   9.443  26.103  1.00 96.27           C  
ATOM   2363  OG  SER   311      10.707   8.806  25.254  1.00 96.27           O  
ATOM   2364  N   ARG   312      11.338  11.862  24.408  1.00 91.64           N  
ATOM   2365  CA  ARG   312      12.672  12.412  24.189  1.00 91.64           C  
ATOM   2366  C   ARG   312      12.595  13.848  23.682  1.00 91.64           C  
ATOM   2367  O   ARG   312      13.617  14.446  23.337  1.00 91.64           O  
ATOM   2368  CB  ARG   312      13.455  11.547  23.199  1.00 91.64           C  
ATOM   2369  CG  ARG   312      13.615  10.100  23.638  1.00 91.64           C  
ATOM   2370  CD  ARG   312      14.424   9.986  24.923  1.00 91.64           C  
ATOM   2371  NE  ARG   312      14.662   8.593  25.289  1.00 91.64           N  
ATOM   2372  CZ  ARG   312      15.155   8.189  26.457  1.00 91.64           C  
ATOM   2373  NH1 ARG   312      15.472   9.069  27.400  1.00 91.64           N  
ATOM   2374  NH2 ARG   312      15.331   6.896  26.685  1.00 91.64           N  
ATOM   2375  N   ALA   313      11.430  14.327  23.380  1.00 74.83           N  
ATOM   2376  CA  ALA   313      11.225  15.713  22.967  1.00 74.83           C  
ATOM   2377  C   ALA   313      11.462  16.673  24.129  1.00 74.83           C  
ATOM   2378  O   ALA   313      12.075  17.728  23.956  1.00 74.83           O  
ATOM   2379  CB  ALA   313       9.818  15.898  22.406  1.00 74.83           C  
TER    2380      ALA   313                                                       
END   
