# Supplementary material for: The transformative power of transformers in protein structure prediction
Source: Proc Natl Acad Sci U S A. 2023 Jul 31;120(32):e2303499120. doi: 10.1073/pnas.2303499120 (PMC10410766; doi:10.1073/pnas.2303499120)
Supplement: Supplementary file 2 — Dataset S01 (GZ) [file pnas.2303499120.sd01.gz › SI_Data/predicted_structures/OmegaFold/T1157s1.pdb]

ATOM      1  N   ASP     1      11.016  10.027 -30.304  1.00 89.66           N  
ATOM      2  CA  ASP     1       9.675  10.189 -30.859  1.00 89.66           C  
ATOM      3  C   ASP     1       8.742   9.081 -30.374  1.00 89.66           C  
ATOM      4  O   ASP     1       7.583   9.339 -30.045  1.00 89.66           O  
ATOM      5  CB  ASP     1       9.725  10.203 -32.388  1.00 89.66           C  
ATOM      6  CG  ASP     1      10.336  11.474 -32.950  1.00 89.66           C  
ATOM      7  OD1 ASP     1      10.404  12.491 -32.226  1.00 89.66           O  
ATOM      8  OD2 ASP     1      10.751  11.461 -34.129  1.00 89.66           O  
ATOM      9  N   ARG     2       9.218   7.957 -30.282  1.00 91.82           N  
ATOM     10  CA  ARG     2       8.421   6.831 -29.807  1.00 91.82           C  
ATOM     11  C   ARG     2       8.057   6.999 -28.336  1.00 91.82           C  
ATOM     12  O   ARG     2       6.912   6.764 -27.943  1.00 91.82           O  
ATOM     13  CB  ARG     2       9.174   5.514 -30.012  1.00 91.82           C  
ATOM     14  CG  ARG     2       8.418   4.289 -29.524  1.00 91.82           C  
ATOM     15  CD  ARG     2       7.100   4.108 -30.265  1.00 91.82           C  
ATOM     16  NE  ARG     2       6.414   2.886 -29.854  1.00 91.82           N  
ATOM     17  CZ  ARG     2       5.205   2.519 -30.269  1.00 91.82           C  
ATOM     18  NH1 ARG     2       4.520   3.277 -31.118  1.00 91.82           N  
ATOM     19  NH2 ARG     2       4.674   1.387 -29.831  1.00 91.82           N  
ATOM     20  N   VAL     3       9.066   7.204 -27.462  1.00 94.72           N  
ATOM     21  CA  VAL     3       8.835   7.382 -26.032  1.00 94.72           C  
ATOM     22  C   VAL     3       7.801   8.483 -25.808  1.00 94.72           C  
ATOM     23  O   VAL     3       6.926   8.356 -24.949  1.00 94.72           O  
ATOM     24  CB  VAL     3      10.144   7.720 -25.284  1.00 94.72           C  
ATOM     25  CG1 VAL     3       9.854   8.097 -23.832  1.00 94.72           C  
ATOM     26  CG2 VAL     3      11.116   6.543 -25.350  1.00 94.72           C  
ATOM     27  N   ARG     4       7.890   9.446 -26.620  1.00 94.95           N  
ATOM     28  CA  ARG     4       6.918  10.533 -26.566  1.00 94.95           C  
ATOM     29  C   ARG     4       5.511  10.026 -26.866  1.00 94.95           C  
ATOM     30  O   ARG     4       4.553  10.400 -26.187  1.00 94.95           O  
ATOM     31  CB  ARG     4       7.296  11.643 -27.549  1.00 94.95           C  
ATOM     32  CG  ARG     4       8.511  12.453 -27.127  1.00 94.95           C  
ATOM     33  CD  ARG     4       8.845  13.539 -28.140  1.00 94.95           C  
ATOM     34  NE  ARG     4      10.219  14.009 -27.993  1.00 94.95           N  
ATOM     35  CZ  ARG     4      10.883  14.709 -28.909  1.00 94.95           C  
ATOM     36  NH1 ARG     4      10.308  15.036 -30.061  1.00 94.95           N  
ATOM     37  NH2 ARG     4      12.131  15.086 -28.672  1.00 94.95           N  
ATOM     38  N   ALA     5       5.351   9.267 -27.885  1.00 95.34           N  
ATOM     39  CA  ALA     5       4.056   8.686 -28.230  1.00 95.34           C  
ATOM     40  C   ALA     5       3.510   7.842 -27.083  1.00 95.34           C  
ATOM     41  O   ALA     5       2.320   7.906 -26.767  1.00 95.34           O  
ATOM     42  CB  ALA     5       4.171   7.844 -29.499  1.00 95.34           C  
ATOM     43  N   LEU     6       4.387   7.115 -26.460  1.00 97.19           N  
ATOM     44  CA  LEU     6       3.979   6.269 -25.343  1.00 97.19           C  
ATOM     45  C   LEU     6       3.507   7.114 -24.165  1.00 97.19           C  
ATOM     46  O   LEU     6       2.538   6.760 -23.490  1.00 97.19           O  
ATOM     47  CB  LEU     6       5.133   5.363 -24.908  1.00 97.19           C  
ATOM     48  CG  LEU     6       5.577   4.299 -25.914  1.00 97.19           C  
ATOM     49  CD1 LEU     6       6.836   3.595 -25.419  1.00 97.19           C  
ATOM     50  CD2 LEU     6       4.457   3.293 -26.159  1.00 97.19           C  
ATOM     51  N   ARG     7       4.231   8.166 -23.903  1.00 97.50           N  
ATOM     52  CA  ARG     7       3.830   9.104 -22.859  1.00 97.50           C  
ATOM     53  C   ARG     7       2.425   9.639 -23.114  1.00 97.50           C  
ATOM     54  O   ARG     7       1.591   9.666 -22.206  1.00 97.50           O  
ATOM     55  CB  ARG     7       4.823  10.264 -22.768  1.00 97.50           C  
ATOM     56  CG  ARG     7       4.476  11.291 -21.702  1.00 97.50           C  
ATOM     57  CD  ARG     7       5.506  12.410 -21.639  1.00 97.50           C  
ATOM     58  NE  ARG     7       5.578  13.147 -22.898  1.00 97.50           N  
ATOM     59  CZ  ARG     7       6.680  13.713 -23.382  1.00 97.50           C  
ATOM     60  NH1 ARG     7       7.829  13.638 -22.720  1.00 97.50           N  
ATOM     61  NH2 ARG     7       6.633  14.360 -24.538  1.00 97.50           N  
ATOM     62  N   ARG     8       2.021  10.012 -24.344  1.00 97.35           N  
ATOM     63  CA  ARG     8       0.699  10.515 -24.705  1.00 97.35           C  
ATOM     64  C   ARG     8      -0.361   9.431 -24.543  1.00 97.35           C  
ATOM     65  O   ARG     8      -1.467   9.702 -24.071  1.00 97.35           O  
ATOM     66  CB  ARG     8       0.697  11.040 -26.142  1.00 97.35           C  
ATOM     67  CG  ARG     8       1.472  12.335 -26.325  1.00 97.35           C  
ATOM     68  CD  ARG     8       1.148  13.004 -27.653  1.00 97.35           C  
ATOM     69  NE  ARG     8       1.435  12.125 -28.783  1.00 97.35           N  
ATOM     70  CZ  ARG     8       2.577  12.114 -29.464  1.00 97.35           C  
ATOM     71  NH1 ARG     8       3.567  12.938 -29.141  1.00 97.35           N  
ATOM     72  NH2 ARG     8       2.732  11.273 -30.476  1.00 97.35           N  
ATOM     73  N   GLU     9       0.003   8.289 -24.908  1.00 97.32           N  
ATOM     74  CA  GLU     9      -0.937   7.180 -24.774  1.00 97.32           C  
ATOM     75  C   GLU     9      -1.230   6.879 -23.307  1.00 97.32           C  
ATOM     76  O   GLU     9      -2.350   6.504 -22.956  1.00 97.32           O  
ATOM     77  CB  GLU     9      -0.396   5.929 -25.470  1.00 97.32           C  
ATOM     78  CG  GLU     9      -0.409   6.015 -26.989  1.00 97.32           C  
ATOM     79  CD  GLU     9       0.192   4.793 -27.664  1.00 97.32           C  
ATOM     80  OE1 GLU     9       0.643   4.902 -28.828  1.00 97.32           O  
ATOM     81  OE2 GLU     9       0.213   3.717 -27.026  1.00 97.32           O  
ATOM     82  N   THR    10      -0.190   7.021 -22.480  1.00 98.34           N  
ATOM     83  CA  THR    10      -0.378   6.818 -21.047  1.00 98.34           C  
ATOM     84  C   THR    10      -1.338   7.857 -20.475  1.00 98.34           C  
ATOM     85  O   THR    10      -2.196   7.530 -19.653  1.00 98.34           O  
ATOM     86  CB  THR    10       0.964   6.885 -20.294  1.00 98.34           C  
ATOM     87  OG1 THR    10       1.831   5.854 -20.782  1.00 98.34           O  
ATOM     88  CG2 THR    10       0.762   6.695 -18.794  1.00 98.34           C  
ATOM     89  N   VAL    11      -1.244   9.082 -20.960  1.00 98.28           N  
ATOM     90  CA  VAL    11      -2.137  10.150 -20.523  1.00 98.28           C  
ATOM     91  C   VAL    11      -3.569   9.831 -20.946  1.00 98.28           C  
ATOM     92  O   VAL    11      -4.503   9.974 -20.154  1.00 98.28           O  
ATOM     93  CB  VAL    11      -1.705  11.520 -21.092  1.00 98.28           C  
ATOM     94  CG1 VAL    11      -2.777  12.576 -20.828  1.00 98.28           C  
ATOM     95  CG2 VAL    11      -0.368  11.949 -20.492  1.00 98.28           C  
ATOM     96  N   GLU    12      -3.721   9.355 -22.135  1.00 97.76           N  
ATOM     97  CA  GLU    12      -5.039   8.974 -22.631  1.00 97.76           C  
ATOM     98  C   GLU    12      -5.642   7.852 -21.790  1.00 97.76           C  
ATOM     99  O   GLU    12      -6.836   7.869 -21.486  1.00 97.76           O  
ATOM    100  CB  GLU    12      -4.959   8.547 -24.098  1.00 97.76           C  
ATOM    101  CG  GLU    12      -4.673   9.693 -25.058  1.00 97.76           C  
ATOM    102  CD  GLU    12      -4.433   9.234 -26.487  1.00 97.76           C  
ATOM    103  OE1 GLU    12      -4.225  10.093 -27.374  1.00 97.76           O  
ATOM    104  OE2 GLU    12      -4.453   8.005 -26.721  1.00 97.76           O  
ATOM    105  N   MET    13      -4.775   6.918 -21.416  1.00 98.35           N  
ATOM    106  CA  MET    13      -5.203   5.811 -20.565  1.00 98.35           C  
ATOM    107  C   MET    13      -5.684   6.321 -19.210  1.00 98.35           C  
ATOM    108  O   MET    13      -6.754   5.930 -18.740  1.00 98.35           O  
ATOM    109  CB  MET    13      -4.064   4.808 -20.372  1.00 98.35           C  
ATOM    110  CG  MET    13      -4.429   3.630 -19.483  1.00 98.35           C  
ATOM    111  SD  MET    13      -3.017   2.490 -19.214  1.00 98.35           S  
ATOM    112  CE  MET    13      -2.941   1.685 -20.838  1.00 98.35           C  
ATOM    113  N   PHE    14      -4.910   7.232 -18.704  1.00 98.62           N  
ATOM    114  CA  PHE    14      -5.300   7.809 -17.423  1.00 98.62           C  
ATOM    115  C   PHE    14      -6.629   8.545 -17.543  1.00 98.62           C  
ATOM    116  O   PHE    14      -7.564   8.278 -16.786  1.00 98.62           O  
ATOM    117  CB  PHE    14      -4.216   8.762 -16.909  1.00 98.62           C  
ATOM    118  CG  PHE    14      -4.643   9.582 -15.722  1.00 98.62           C  
ATOM    119  CD1 PHE    14      -5.103  10.882 -15.887  1.00 98.62           C  
ATOM    120  CD2 PHE    14      -4.582   9.052 -14.440  1.00 98.62           C  
ATOM    121  CE1 PHE    14      -5.499  11.644 -14.790  1.00 98.62           C  
ATOM    122  CE2 PHE    14      -4.975   9.807 -13.338  1.00 98.62           C  
ATOM    123  CZ  PHE    14      -5.432  11.103 -13.516  1.00 98.62           C  
ATOM    124  N   TYR    15      -6.751   9.436 -18.499  1.00 98.44           N  
ATOM    125  CA  TYR    15      -7.935  10.283 -18.582  1.00 98.44           C  
ATOM    126  C   TYR    15      -9.163   9.467 -18.969  1.00 98.44           C  
ATOM    127  O   TYR    15     -10.285   9.797 -18.575  1.00 98.44           O  
ATOM    128  CB  TYR    15      -7.719  11.413 -19.593  1.00 98.44           C  
ATOM    129  CG  TYR    15      -7.154  12.673 -18.984  1.00 98.44           C  
ATOM    130  CD1 TYR    15      -7.910  13.444 -18.103  1.00 98.44           C  
ATOM    131  CD2 TYR    15      -5.865  13.096 -19.288  1.00 98.44           C  
ATOM    132  CE1 TYR    15      -7.394  14.607 -17.540  1.00 98.44           C  
ATOM    133  CE2 TYR    15      -5.339  14.258 -18.731  1.00 98.44           C  
ATOM    134  CZ  TYR    15      -6.109  15.005 -17.860  1.00 98.44           C  
ATOM    135  OH  TYR    15      -5.594  16.156 -17.306  1.00 98.44           O  
ATOM    136  N   TYR    16      -8.943   8.379 -19.807  1.00 98.19           N  
ATOM    137  CA  TYR    16     -10.096   7.549 -20.135  1.00 98.19           C  
ATOM    138  C   TYR    16     -10.739   6.983 -18.874  1.00 98.19           C  
ATOM    139  O   TYR    16     -11.957   7.062 -18.701  1.00 98.19           O  
ATOM    140  CB  TYR    16      -9.687   6.406 -21.069  1.00 98.19           C  
ATOM    141  CG  TYR    16     -10.848   5.566 -21.546  1.00 98.19           C  
ATOM    142  CD1 TYR    16     -11.136   4.340 -20.951  1.00 98.19           C  
ATOM    143  CD2 TYR    16     -11.657   5.997 -22.591  1.00 98.19           C  
ATOM    144  CE1 TYR    16     -12.203   3.562 -21.388  1.00 98.19           C  
ATOM    145  CE2 TYR    16     -12.727   5.227 -23.037  1.00 98.19           C  
ATOM    146  CZ  TYR    16     -12.992   4.013 -22.430  1.00 98.19           C  
ATOM    147  OH  TYR    16     -14.049   3.247 -22.866  1.00 98.19           O  
ATOM    148  N   GLY    17      -9.898   6.479 -17.966  1.00 98.09           N  
ATOM    149  CA  GLY    17     -10.380   5.989 -16.685  1.00 98.09           C  
ATOM    150  C   GLY    17     -10.881   7.093 -15.773  1.00 98.09           C  
ATOM    151  O   GLY    17     -11.969   6.989 -15.203  1.00 98.09           O  
ATOM    152  N   PHE    18     -10.181   8.169 -15.699  1.00 98.46           N  
ATOM    153  CA  PHE    18     -10.486   9.257 -14.777  1.00 98.46           C  
ATOM    154  C   PHE    18     -11.793   9.940 -15.161  1.00 98.46           C  
ATOM    155  O   PHE    18     -12.661  10.153 -14.311  1.00 98.46           O  
ATOM    156  CB  PHE    18      -9.345  10.279 -14.755  1.00 98.46           C  
ATOM    157  CG  PHE    18      -9.579  11.428 -13.811  1.00 98.46           C  
ATOM    158  CD1 PHE    18      -9.961  12.674 -14.292  1.00 98.46           C  
ATOM    159  CD2 PHE    18      -9.416  11.261 -12.442  1.00 98.46           C  
ATOM    160  CE1 PHE    18     -10.178  13.740 -13.421  1.00 98.46           C  
ATOM    161  CE2 PHE    18      -9.631  12.321 -11.565  1.00 98.46           C  
ATOM    162  CZ  PHE    18     -10.010  13.559 -12.057  1.00 98.46           C  
ATOM    163  N   ASP    19     -11.963  10.258 -16.416  1.00 97.98           N  
ATOM    164  CA  ASP    19     -13.168  10.950 -16.861  1.00 97.98           C  
ATOM    165  C   ASP    19     -14.407  10.080 -16.659  1.00 97.98           C  
ATOM    166  O   ASP    19     -15.460  10.576 -16.252  1.00 97.98           O  
ATOM    167  CB  ASP    19     -13.044  11.355 -18.331  1.00 97.98           C  
ATOM    168  CG  ASP    19     -12.054  12.485 -18.553  1.00 97.98           C  
ATOM    169  OD1 ASP    19     -11.635  13.132 -17.569  1.00 97.98           O  
ATOM    170  OD2 ASP    19     -11.691  12.733 -19.724  1.00 97.98           O  
ATOM    171  N   ASN    20     -14.290   8.807 -16.961  1.00 97.73           N  
ATOM    172  CA  ASN    20     -15.438   7.934 -16.741  1.00 97.73           C  
ATOM    173  C   ASN    20     -15.772   7.810 -15.257  1.00 97.73           C  
ATOM    174  O   ASN    20     -16.943   7.731 -14.884  1.00 97.73           O  
ATOM    175  CB  ASN    20     -15.186   6.552 -17.346  1.00 97.73           C  
ATOM    176  CG  ASN    20     -15.399   6.523 -18.846  1.00 97.73           C  
ATOM    177  OD1 ASN    20     -16.365   7.094 -19.359  1.00 97.73           O  
ATOM    178  ND2 ASN    20     -14.499   5.859 -19.561  1.00 97.73           N  
ATOM    179  N   TYR    21     -14.784   7.810 -14.461  1.00 97.25           N  
ATOM    180  CA  TYR    21     -15.050   7.821 -13.027  1.00 97.25           C  
ATOM    181  C   TYR    21     -15.787   9.091 -12.619  1.00 97.25           C  
ATOM    182  O   TYR    21     -16.790   9.031 -11.904  1.00 97.25           O  
ATOM    183  CB  TYR    21     -13.743   7.699 -12.237  1.00 97.25           C  
ATOM    184  CG  TYR    21     -13.869   8.107 -10.789  1.00 97.25           C  
ATOM    185  CD1 TYR    21     -13.325   9.305 -10.333  1.00 97.25           C  
ATOM    186  CD2 TYR    21     -14.531   7.295  -9.875  1.00 97.25           C  
ATOM    187  CE1 TYR    21     -13.437   9.684  -8.999  1.00 97.25           C  
ATOM    188  CE2 TYR    21     -14.649   7.664  -8.539  1.00 97.25           C  
ATOM    189  CZ  TYR    21     -14.100   8.859  -8.111  1.00 97.25           C  
ATOM    190  OH  TYR    21     -14.214   9.229  -6.790  1.00 97.25           O  
ATOM    191  N   MET    22     -15.252  10.193 -13.062  1.00 96.58           N  
ATOM    192  CA  MET    22     -15.879  11.453 -12.676  1.00 96.58           C  
ATOM    193  C   MET    22     -17.312  11.529 -13.194  1.00 96.58           C  
ATOM    194  O   MET    22     -18.203  12.019 -12.498  1.00 96.58           O  
ATOM    195  CB  MET    22     -15.070  12.640 -13.200  1.00 96.58           C  
ATOM    196  CG  MET    22     -13.737  12.832 -12.496  1.00 96.58           C  
ATOM    197  SD  MET    22     -13.917  12.967 -10.675  1.00 96.58           S  
ATOM    198  CE  MET    22     -14.730  14.584 -10.553  1.00 96.58           C  
ATOM    199  N   LYS    23     -17.636  10.935 -14.277  1.00 94.90           N  
ATOM    200  CA  LYS    23     -18.946  10.990 -14.919  1.00 94.90           C  
ATOM    201  C   LYS    23     -19.916  10.003 -14.275  1.00 94.90           C  
ATOM    202  O   LYS    23     -21.069  10.345 -14.004  1.00 94.90           O  
ATOM    203  CB  LYS    23     -18.824  10.703 -16.416  1.00 94.90           C  
ATOM    204  CG  LYS    23     -20.146  10.762 -17.168  1.00 94.90           C  
ATOM    205  CD  LYS    23     -19.960  10.462 -18.649  1.00 94.90           C  
ATOM    206  CE  LYS    23     -21.292  10.429 -19.386  1.00 94.90           C  
ATOM    207  NZ  LYS    23     -21.115  10.137 -20.840  1.00 94.90           N  
ATOM    208  N   VAL    24     -19.462   8.864 -13.858  1.00 93.39           N  
ATOM    209  CA  VAL    24     -20.380   7.768 -13.566  1.00 93.39           C  
ATOM    210  C   VAL    24     -20.366   7.467 -12.069  1.00 93.39           C  
ATOM    211  O   VAL    24     -21.397   7.116 -11.491  1.00 93.39           O  
ATOM    212  CB  VAL    24     -20.019   6.497 -14.369  1.00 93.39           C  
ATOM    213  CG1 VAL    24     -20.882   5.317 -13.927  1.00 93.39           C  
ATOM    214  CG2 VAL    24     -20.180   6.750 -15.867  1.00 93.39           C  
ATOM    215  N   ALA    25     -19.213   7.675 -11.418  1.00 90.92           N  
ATOM    216  CA  ALA    25     -19.116   7.035 -10.109  1.00 90.92           C  
ATOM    217  C   ALA    25     -18.893   8.068  -9.009  1.00 90.92           C  
ATOM    218  O   ALA    25     -19.186   7.811  -7.838  1.00 90.92           O  
ATOM    219  CB  ALA    25     -17.990   6.003 -10.103  1.00 90.92           C  
ATOM    220  N   PHE    26     -18.283   9.208  -9.406  1.00 90.49           N  
ATOM    221  CA  PHE    26     -18.114  10.217  -8.367  1.00 90.49           C  
ATOM    222  C   PHE    26     -19.466  10.725  -7.881  1.00 90.49           C  
ATOM    223  O   PHE    26     -20.374  10.953  -8.682  1.00 90.49           O  
ATOM    224  CB  PHE    26     -17.268  11.385  -8.882  1.00 90.49           C  
ATOM    225  CG  PHE    26     -17.134  12.517  -7.900  1.00 90.49           C  
ATOM    226  CD1 PHE    26     -17.951  13.637  -7.993  1.00 90.49           C  
ATOM    227  CD2 PHE    26     -16.190  12.461  -6.883  1.00 90.49           C  
ATOM    228  CE1 PHE    26     -17.829  14.686  -7.085  1.00 90.49           C  
ATOM    229  CE2 PHE    26     -16.062  13.506  -5.972  1.00 90.49           C  
ATOM    230  CZ  PHE    26     -16.882  14.618  -6.075  1.00 90.49           C  
ATOM    231  N   PRO    27     -19.520  10.825  -6.551  1.00 86.12           N  
ATOM    232  CA  PRO    27     -18.483  10.864  -5.518  1.00 86.12           C  
ATOM    233  C   PRO    27     -18.260   9.508  -4.854  1.00 86.12           C  
ATOM    234  O   PRO    27     -17.699   9.438  -3.757  1.00 86.12           O  
ATOM    235  CB  PRO    27     -19.025  11.883  -4.512  1.00 86.12           C  
ATOM    236  CG  PRO    27     -20.509  11.707  -4.553  1.00 86.12           C  
ATOM    237  CD  PRO    27     -20.915  11.407  -5.967  1.00 86.12           C  
ATOM    238  N   GLU    28     -18.871   8.451  -5.363  1.00 82.93           N  
ATOM    239  CA  GLU    28     -18.611   7.126  -4.808  1.00 82.93           C  
ATOM    240  C   GLU    28     -17.144   6.740  -4.966  1.00 82.93           C  
ATOM    241  O   GLU    28     -16.389   7.419  -5.666  1.00 82.93           O  
ATOM    242  CB  GLU    28     -19.506   6.079  -5.476  1.00 82.93           C  
ATOM    243  CG  GLU    28     -20.992   6.400  -5.399  1.00 82.93           C  
ATOM    244  CD  GLU    28     -21.538   6.377  -3.980  1.00 82.93           C  
ATOM    245  OE1 GLU    28     -22.601   6.990  -3.729  1.00 82.93           O  
ATOM    246  OE2 GLU    28     -20.897   5.742  -3.113  1.00 82.93           O  
ATOM    247  N   ASP    29     -16.837   5.655  -4.374  1.00 83.96           N  
ATOM    248  CA  ASP    29     -15.410   5.355  -4.311  1.00 83.96           C  
ATOM    249  C   ASP    29     -14.893   4.860  -5.660  1.00 83.96           C  
ATOM    250  O   ASP    29     -13.912   5.389  -6.186  1.00 83.96           O  
ATOM    251  CB  ASP    29     -15.128   4.314  -3.226  1.00 83.96           C  
ATOM    252  CG  ASP    29     -13.650   3.995  -3.080  1.00 83.96           C  
ATOM    253  OD1 ASP    29     -12.805   4.848  -3.429  1.00 83.96           O  
ATOM    254  OD2 ASP    29     -13.327   2.881  -2.614  1.00 83.96           O  
ATOM    255  N   GLU    30     -15.574   3.889  -6.308  1.00 88.95           N  
ATOM    256  CA  GLU    30     -14.926   3.303  -7.478  1.00 88.95           C  
ATOM    257  C   GLU    30     -15.919   3.112  -8.621  1.00 88.95           C  
ATOM    258  O   GLU    30     -17.127   3.022  -8.392  1.00 88.95           O  
ATOM    259  CB  GLU    30     -14.273   1.966  -7.119  1.00 88.95           C  
ATOM    260  CG  GLU    30     -13.090   2.094  -6.170  1.00 88.95           C  
ATOM    261  CD  GLU    30     -12.536   0.753  -5.717  1.00 88.95           C  
ATOM    262  OE1 GLU    30     -11.376   0.702  -5.250  1.00 88.95           O  
ATOM    263  OE2 GLU    30     -13.268  -0.256  -5.832  1.00 88.95           O  
ATOM    264  N   LEU    31     -15.383   3.076  -9.840  1.00 91.50           N  
ATOM    265  CA  LEU    31     -16.098   2.785 -11.078  1.00 91.50           C  
ATOM    266  C   LEU    31     -16.033   1.297 -11.406  1.00 91.50           C  
ATOM    267  O   LEU    31     -14.965   0.686 -11.326  1.00 91.50           O  
ATOM    268  CB  LEU    31     -15.519   3.602 -12.236  1.00 91.50           C  
ATOM    269  CG  LEU    31     -15.985   3.211 -13.640  1.00 91.50           C  
ATOM    270  CD1 LEU    31     -17.456   3.564 -13.828  1.00 91.50           C  
ATOM    271  CD2 LEU    31     -15.126   3.895 -14.698  1.00 91.50           C  
ATOM    272  N   ARG    32     -17.214   0.635 -11.666  1.00 91.28           N  
ATOM    273  CA  ARG    32     -17.287  -0.673 -12.310  1.00 91.28           C  
ATOM    274  C   ARG    32     -17.280  -0.536 -13.828  1.00 91.28           C  
ATOM    275  O   ARG    32     -18.316  -0.263 -14.437  1.00 91.28           O  
ATOM    276  CB  ARG    32     -18.540  -1.426 -11.857  1.00 91.28           C  
ATOM    277  CG  ARG    32     -18.565  -1.744 -10.371  1.00 91.28           C  
ATOM    278  CD  ARG    32     -19.812  -2.524  -9.981  1.00 91.28           C  
ATOM    279  NE  ARG    32     -19.704  -3.075  -8.633  1.00 91.28           N  
ATOM    280  CZ  ARG    32     -20.577  -3.916  -8.087  1.00 91.28           C  
ATOM    281  NH1 ARG    32     -21.644  -4.322  -8.765  1.00 91.28           N  
ATOM    282  NH2 ARG    32     -20.382  -4.356  -6.852  1.00 91.28           N  
ATOM    283  N   PRO    33     -16.176  -0.887 -14.444  1.00 95.43           N  
ATOM    284  CA  PRO    33     -15.982  -0.497 -15.843  1.00 95.43           C  
ATOM    285  C   PRO    33     -16.761  -1.381 -16.815  1.00 95.43           C  
ATOM    286  O   PRO    33     -17.019  -0.977 -17.951  1.00 95.43           O  
ATOM    287  CB  PRO    33     -14.474  -0.658 -16.047  1.00 95.43           C  
ATOM    288  CG  PRO    33     -14.053  -1.659 -15.019  1.00 95.43           C  
ATOM    289  CD  PRO    33     -14.877  -1.446 -13.782  1.00 95.43           C  
ATOM    290  N   VAL    34     -17.178  -2.602 -16.368  1.00 91.03           N  
ATOM    291  CA  VAL    34     -17.931  -3.477 -17.260  1.00 91.03           C  
ATOM    292  C   VAL    34     -19.419  -3.144 -17.177  1.00 91.03           C  
ATOM    293  O   VAL    34     -20.060  -2.880 -18.197  1.00 91.03           O  
ATOM    294  CB  VAL    34     -17.699  -4.967 -16.922  1.00 91.03           C  
ATOM    295  CG1 VAL    34     -18.585  -5.861 -17.788  1.00 91.03           C  
ATOM    296  CG2 VAL    34     -16.227  -5.332 -17.103  1.00 91.03           C  
ATOM    297  N   SER    35     -19.932  -3.058 -15.986  1.00 92.06           N  
ATOM    298  CA  SER    35     -21.351  -2.774 -15.795  1.00 92.06           C  
ATOM    299  C   SER    35     -21.638  -1.283 -15.926  1.00 92.06           C  
ATOM    300  O   SER    35     -22.793  -0.879 -16.080  1.00 92.06           O  
ATOM    301  CB  SER    35     -21.819  -3.274 -14.428  1.00 92.06           C  
ATOM    302  OG  SER    35     -21.086  -2.651 -13.387  1.00 92.06           O  
ATOM    303  N   CYS    36     -20.567  -0.452 -15.883  1.00 90.38           N  
ATOM    304  CA  CYS    36     -20.639   1.003 -15.957  1.00 90.38           C  
ATOM    305  C   CYS    36     -21.519   1.563 -14.845  1.00 90.38           C  
ATOM    306  O   CYS    36     -22.444   2.333 -15.108  1.00 90.38           O  
ATOM    307  CB  CYS    36     -21.178   1.445 -17.317  1.00 90.38           C  
ATOM    308  SG  CYS    36     -20.763   3.150 -17.746  1.00 90.38           S  
ATOM    309  N   THR    37     -21.312   1.194 -13.607  1.00 89.63           N  
ATOM    310  CA  THR    37     -22.017   1.596 -12.395  1.00 89.63           C  
ATOM    311  C   THR    37     -21.029   1.927 -11.280  1.00 89.63           C  
ATOM    312  O   THR    37     -19.861   1.539 -11.343  1.00 89.63           O  
ATOM    313  CB  THR    37     -22.983   0.495 -11.919  1.00 89.63           C  
ATOM    314  OG1 THR    37     -22.249  -0.718 -11.710  1.00 89.63           O  
ATOM    315  CG2 THR    37     -24.079   0.242 -12.949  1.00 89.63           C  
ATOM    316  N   PRO    38     -21.352   2.771 -10.348  1.00 87.60           N  
ATOM    317  CA  PRO    38     -20.501   2.990  -9.176  1.00 87.60           C  
ATOM    318  C   PRO    38     -20.499   1.801  -8.218  1.00 87.60           C  
ATOM    319  O   PRO    38     -21.465   1.034  -8.177  1.00 87.60           O  
ATOM    320  CB  PRO    38     -21.123   4.222  -8.514  1.00 87.60           C  
ATOM    321  CG  PRO    38     -22.553   4.208  -8.948  1.00 87.60           C  
ATOM    322  CD  PRO    38     -22.637   3.547 -10.294  1.00 87.60           C  
ATOM    323  N   LEU    39     -19.435   1.539  -7.643  1.00 80.86           N  
ATOM    324  CA  LEU    39     -19.396   0.614  -6.516  1.00 80.86           C  
ATOM    325  C   LEU    39     -19.877   1.294  -5.238  1.00 80.86           C  
ATOM    326  O   LEU    39     -19.260   2.253  -4.770  1.00 80.86           O  
ATOM    327  CB  LEU    39     -17.979   0.071  -6.317  1.00 80.86           C  
ATOM    328  CG  LEU    39     -17.809  -0.999  -5.238  1.00 80.86           C  
ATOM    329  CD1 LEU    39     -18.547  -2.273  -5.633  1.00 80.86           C  
ATOM    330  CD2 LEU    39     -16.331  -1.285  -4.996  1.00 80.86           C  
ATOM    331  N   THR    40     -21.080   0.937  -4.863  1.00 68.79           N  
ATOM    332  CA  THR    40     -21.656   1.475  -3.635  1.00 68.79           C  
ATOM    333  C   THR    40     -21.678   0.415  -2.538  1.00 68.79           C  
ATOM    334  O   THR    40     -21.572  -0.780  -2.820  1.00 68.79           O  
ATOM    335  CB  THR    40     -23.083   2.002  -3.873  1.00 68.79           C  
ATOM    336  OG1 THR    40     -23.898   0.942  -4.389  1.00 68.79           O  
ATOM    337  CG2 THR    40     -23.084   3.159  -4.867  1.00 68.79           C  
ATOM    338  N   ARG    41     -21.538   0.818  -1.364  1.00 55.12           N  
ATOM    339  CA  ARG    41     -21.775  -0.050  -0.215  1.00 55.12           C  
ATOM    340  C   ARG    41     -23.138  -0.727  -0.312  1.00 55.12           C  
ATOM    341  O   ARG    41     -24.115  -0.110  -0.740  1.00 55.12           O  
ATOM    342  CB  ARG    41     -21.678   0.745   1.089  1.00 55.12           C  
ATOM    343  CG  ARG    41     -20.482   0.370   1.951  1.00 55.12           C  
ATOM    344  CD  ARG    41     -20.433   1.188   3.234  1.00 55.12           C  
ATOM    345  NE  ARG    41     -20.524   0.339   4.419  1.00 55.12           N  
ATOM    346  CZ  ARG    41     -20.504   0.783   5.672  1.00 55.12           C  
ATOM    347  NH1 ARG    41     -20.395   2.081   5.931  1.00 55.12           N  
ATOM    348  NH2 ARG    41     -20.593  -0.078   6.676  1.00 55.12           N  
ATOM    349  N   ASP    42     -23.230  -1.962   0.008  1.00 48.41           N  
ATOM    350  CA  ASP    42     -24.513  -2.578   0.333  1.00 48.41           C  
ATOM    351  C   ASP    42     -24.954  -2.215   1.749  1.00 48.41           C  
ATOM    352  O   ASP    42     -24.537  -2.854   2.717  1.00 48.41           O  
ATOM    353  CB  ASP    42     -24.432  -4.099   0.181  1.00 48.41           C  
ATOM    354  CG  ASP    42     -25.789  -4.775   0.251  1.00 48.41           C  
ATOM    355  OD1 ASP    42     -26.807  -4.079   0.451  1.00 48.41           O  
ATOM    356  OD2 ASP    42     -25.841  -6.016   0.108  1.00 48.41           O  
ATOM    357  N   LEU    43     -25.429  -1.029   1.999  1.00 41.28           N  
ATOM    358  CA  LEU    43     -25.847  -0.668   3.349  1.00 41.28           C  
ATOM    359  C   LEU    43     -26.870  -1.663   3.886  1.00 41.28           C  
ATOM    360  O   LEU    43     -27.179  -1.659   5.080  1.00 41.28           O  
ATOM    361  CB  LEU    43     -26.434   0.746   3.368  1.00 41.28           C  
ATOM    362  CG  LEU    43     -25.464   1.887   3.057  1.00 41.28           C  
ATOM    363  CD1 LEU    43     -26.231   3.183   2.818  1.00 41.28           C  
ATOM    364  CD2 LEU    43     -24.457   2.056   4.189  1.00 41.28           C  
ATOM    365  N   LYS    44     -27.484  -2.387   2.959  1.00 38.09           N  
ATOM    366  CA  LYS    44     -28.508  -3.284   3.486  1.00 38.09           C  
ATOM    367  C   LYS    44     -27.880  -4.485   4.186  1.00 38.09           C  
ATOM    368  O   LYS    44     -28.521  -5.131   5.018  1.00 38.09           O  
ATOM    369  CB  LYS    44     -29.436  -3.757   2.365  1.00 38.09           C  
ATOM    370  CG  LYS    44     -30.377  -2.680   1.846  1.00 38.09           C  
ATOM    371  CD  LYS    44     -31.356  -3.241   0.822  1.00 38.09           C  
ATOM    372  CE  LYS    44     -32.252  -2.151   0.249  1.00 38.09           C  
ATOM    373  NZ  LYS    44     -33.192  -2.690  -0.778  1.00 38.09           N  
ATOM    374  N   ASN    45     -26.706  -4.799   3.781  1.00 38.87           N  
ATOM    375  CA  ASN    45     -26.028  -5.895   4.465  1.00 38.87           C  
ATOM    376  C   ASN    45     -24.694  -5.448   5.056  1.00 38.87           C  
ATOM    377  O   ASN    45     -23.637  -5.704   4.477  1.00 38.87           O  
ATOM    378  CB  ASN    45     -25.818  -7.074   3.512  1.00 38.87           C  
ATOM    379  CG  ASN    45     -25.594  -8.383   4.243  1.00 38.87           C  
ATOM    380  OD1 ASN    45     -25.494  -8.413   5.472  1.00 38.87           O  
ATOM    381  ND2 ASN    45     -25.514  -9.475   3.492  1.00 38.87           N  
ATOM    382  N   PRO    46     -24.685  -4.519   5.966  1.00 38.90           N  
ATOM    383  CA  PRO    46     -23.392  -4.091   6.503  1.00 38.90           C  
ATOM    384  C   PRO    46     -22.484  -5.265   6.863  1.00 38.90           C  
ATOM    385  O   PRO    46     -21.308  -5.066   7.180  1.00 38.90           O  
ATOM    386  CB  PRO    46     -23.775  -3.294   7.753  1.00 38.90           C  
ATOM    387  CG  PRO    46     -25.254  -3.470   7.879  1.00 38.90           C  
ATOM    388  CD  PRO    46     -25.749  -4.222   6.677  1.00 38.90           C  
ATOM    389  N   ARG    47     -23.011  -6.477   6.920  1.00 39.71           N  
ATOM    390  CA  ARG    47     -22.093  -7.595   7.108  1.00 39.71           C  
ATOM    391  C   ARG    47     -21.372  -7.937   5.809  1.00 39.71           C  
ATOM    392  O   ARG    47     -20.450  -8.755   5.801  1.00 39.71           O  
ATOM    393  CB  ARG    47     -22.840  -8.823   7.631  1.00 39.71           C  
ATOM    394  CG  ARG    47     -23.017  -8.840   9.141  1.00 39.71           C  
ATOM    395  CD  ARG    47     -23.435 -10.215   9.645  1.00 39.71           C  
ATOM    396  NE  ARG    47     -23.578 -10.236  11.098  1.00 39.71           N  
ATOM    397  CZ  ARG    47     -23.896 -11.312  11.812  1.00 39.71           C  
ATOM    398  NH1 ARG    47     -24.112 -12.481  11.219  1.00 39.71           N  
ATOM    399  NH2 ARG    47     -24.001 -11.219  13.130  1.00 39.71           N  
ATOM    400  N   ASN    48     -21.938  -7.712   4.722  1.00 35.89           N  
ATOM    401  CA  ASN    48     -21.148  -8.106   3.560  1.00 35.89           C  
ATOM    402  C   ASN    48     -19.893  -7.250   3.419  1.00 35.89           C  
ATOM    403  O   ASN    48     -19.817  -6.392   2.538  1.00 35.89           O  
ATOM    404  CB  ASN    48     -21.991  -8.027   2.285  1.00 35.89           C  
ATOM    405  CG  ASN    48     -22.104  -9.362   1.576  1.00 35.89           C  
ATOM    406  OD1 ASN    48     -21.426 -10.328   1.934  1.00 35.89           O  
ATOM    407  ND2 ASN    48     -22.963  -9.425   0.565  1.00 35.89           N  
ATOM    408  N   PHE    49     -19.195  -7.110   4.532  1.00 39.52           N  
ATOM    409  CA  PHE    49     -17.961  -6.349   4.678  1.00 39.52           C  
ATOM    410  C   PHE    49     -16.876  -6.895   3.757  1.00 39.52           C  
ATOM    411  O   PHE    49     -16.326  -7.970   4.007  1.00 39.52           O  
ATOM    412  CB  PHE    49     -17.479  -6.377   6.132  1.00 39.52           C  
ATOM    413  CG  PHE    49     -17.692  -5.081   6.867  1.00 39.52           C  
ATOM    414  CD1 PHE    49     -16.709  -4.099   6.871  1.00 39.52           C  
ATOM    415  CD2 PHE    49     -18.875  -4.846   7.554  1.00 39.52           C  
ATOM    416  CE1 PHE    49     -16.903  -2.898   7.550  1.00 39.52           C  
ATOM    417  CE2 PHE    49     -19.076  -3.649   8.236  1.00 39.52           C  
ATOM    418  CZ  PHE    49     -18.089  -2.677   8.233  1.00 39.52           C  
ATOM    419  N   GLU    50     -16.942  -6.696   2.511  1.00 42.08           N  
ATOM    420  CA  GLU    50     -15.851  -7.056   1.611  1.00 42.08           C  
ATOM    421  C   GLU    50     -14.660  -6.118   1.784  1.00 42.08           C  
ATOM    422  O   GLU    50     -14.735  -5.143   2.535  1.00 42.08           O  
ATOM    423  CB  GLU    50     -16.326  -7.041   0.156  1.00 42.08           C  
ATOM    424  CG  GLU    50     -17.310  -8.151  -0.181  1.00 42.08           C  
ATOM    425  CD  GLU    50     -17.528  -8.326  -1.676  1.00 42.08           C  
ATOM    426  OE1 GLU    50     -18.248  -9.268  -2.078  1.00 42.08           O  
ATOM    427  OE2 GLU    50     -16.974  -7.515  -2.451  1.00 42.08           O  
ATOM    428  N   LEU    51     -13.468  -6.637   1.811  1.00 39.30           N  
ATOM    429  CA  LEU    51     -12.215  -5.890   1.829  1.00 39.30           C  
ATOM    430  C   LEU    51     -12.442  -4.438   1.422  1.00 39.30           C  
ATOM    431  O   LEU    51     -11.888  -3.523   2.035  1.00 39.30           O  
ATOM    432  CB  LEU    51     -11.191  -6.540   0.895  1.00 39.30           C  
ATOM    433  CG  LEU    51      -9.734  -6.114   1.085  1.00 39.30           C  
ATOM    434  CD1 LEU    51      -9.099  -6.895   2.232  1.00 39.30           C  
ATOM    435  CD2 LEU    51      -8.945  -6.312  -0.205  1.00 39.30           C  
ATOM    436  N   ASN    52     -13.338  -4.121   0.534  1.00 41.52           N  
ATOM    437  CA  ASN    52     -13.472  -2.712   0.180  1.00 41.52           C  
ATOM    438  C   ASN    52     -14.452  -1.993   1.102  1.00 41.52           C  
ATOM    439  O   ASN    52     -14.517  -0.763   1.107  1.00 41.52           O  
ATOM    440  CB  ASN    52     -13.910  -2.565  -1.279  1.00 41.52           C  
ATOM    441  CG  ASN    52     -12.777  -2.809  -2.257  1.00 41.52           C  
ATOM    442  OD1 ASN    52     -11.602  -2.652  -1.915  1.00 41.52           O  
ATOM    443  ND2 ASN    52     -13.121  -3.195  -3.479  1.00 41.52           N  
ATOM    444  N   ASP    53     -15.341  -2.708   1.636  1.00 47.83           N  
ATOM    445  CA  ASP    53     -16.059  -1.978   2.676  1.00 47.83           C  
ATOM    446  C   ASP    53     -15.091  -1.362   3.683  1.00 47.83           C  
ATOM    447  O   ASP    53     -15.399  -0.343   4.305  1.00 47.83           O  
ATOM    448  CB  ASP    53     -17.048  -2.900   3.393  1.00 47.83           C  
ATOM    449  CG  ASP    53     -18.439  -2.867   2.785  1.00 47.83           C  
ATOM    450  OD1 ASP    53     -18.753  -1.918   2.034  1.00 47.83           O  
ATOM    451  OD2 ASP    53     -19.228  -3.796   3.060  1.00 47.83           O  
ATOM    452  N   VAL    54     -13.819  -1.809   3.689  1.00 54.15           N  
ATOM    453  CA  VAL    54     -12.880  -1.350   4.706  1.00 54.15           C  
ATOM    454  C   VAL    54     -12.247  -0.031   4.268  1.00 54.15           C  
ATOM    455  O   VAL    54     -11.621   0.663   5.073  1.00 54.15           O  
ATOM    456  CB  VAL    54     -11.782  -2.402   4.981  1.00 54.15           C  
ATOM    457  CG1 VAL    54     -11.854  -2.892   6.426  1.00 54.15           C  
ATOM    458  CG2 VAL    54     -11.910  -3.573   4.009  1.00 54.15           C  
ATOM    459  N   LEU    55     -12.412   0.279   3.021  1.00 61.24           N  
ATOM    460  CA  LEU    55     -11.790   1.555   2.683  1.00 61.24           C  
ATOM    461  C   LEU    55     -12.767   2.707   2.889  1.00 61.24           C  
ATOM    462  O   LEU    55     -12.388   3.875   2.774  1.00 61.24           O  
ATOM    463  CB  LEU    55     -11.295   1.542   1.234  1.00 61.24           C  
ATOM    464  CG  LEU    55     -10.165   0.564   0.912  1.00 61.24           C  
ATOM    465  CD1 LEU    55      -9.876   0.563  -0.586  1.00 61.24           C  
ATOM    466  CD2 LEU    55      -8.910   0.917   1.703  1.00 61.24           C  
ATOM    467  N   GLY    56     -14.011   2.445   3.261  1.00 64.58           N  
ATOM    468  CA  GLY    56     -14.970   3.481   3.610  1.00 64.58           C  
ATOM    469  C   GLY    56     -15.635   4.110   2.401  1.00 64.58           C  
ATOM    470  O   GLY    56     -15.354   3.729   1.262  1.00 64.58           O  
ATOM    471  N   ASN    57     -16.707   4.850   2.619  1.00 73.18           N  
ATOM    472  CA  ASN    57     -17.523   5.465   1.577  1.00 73.18           C  
ATOM    473  C   ASN    57     -17.054   6.882   1.262  1.00 73.18           C  
ATOM    474  O   ASN    57     -17.866   7.807   1.191  1.00 73.18           O  
ATOM    475  CB  ASN    57     -18.998   5.471   1.984  1.00 73.18           C  
ATOM    476  CG  ASN    57     -19.926   5.717   0.812  1.00 73.18           C  
ATOM    477  OD1 ASN    57     -19.496   5.728  -0.344  1.00 73.18           O  
ATOM    478  ND2 ASN    57     -21.207   5.915   1.101  1.00 73.18           N  
ATOM    479  N   TYR    58     -15.817   7.103   1.210  1.00 82.42           N  
ATOM    480  CA  TYR    58     -15.428   8.434   0.759  1.00 82.42           C  
ATOM    481  C   TYR    58     -14.686   8.364  -0.570  1.00 82.42           C  
ATOM    482  O   TYR    58     -14.383   7.275  -1.062  1.00 82.42           O  
ATOM    483  CB  TYR    58     -14.552   9.123   1.810  1.00 82.42           C  
ATOM    484  CG  TYR    58     -13.292   8.362   2.143  1.00 82.42           C  
ATOM    485  CD1 TYR    58     -13.309   7.316   3.063  1.00 82.42           C  
ATOM    486  CD2 TYR    58     -12.082   8.688   1.540  1.00 82.42           C  
ATOM    487  CE1 TYR    58     -12.150   6.613   3.375  1.00 82.42           C  
ATOM    488  CE2 TYR    58     -10.916   7.992   1.844  1.00 82.42           C  
ATOM    489  CZ  TYR    58     -10.960   6.958   2.761  1.00 82.42           C  
ATOM    490  OH  TYR    58      -9.810   6.266   3.065  1.00 82.42           O  
ATOM    491  N   SER    59     -14.527   9.475  -1.359  1.00 89.21           N  
ATOM    492  CA  SER    59     -14.024   9.574  -2.725  1.00 89.21           C  
ATOM    493  C   SER    59     -12.528   9.284  -2.786  1.00 89.21           C  
ATOM    494  O   SER    59     -11.735  10.159  -3.141  1.00 89.21           O  
ATOM    495  CB  SER    59     -14.307  10.962  -3.301  1.00 89.21           C  
ATOM    496  OG  SER    59     -15.694  11.248  -3.266  1.00 89.21           O  
ATOM    497  N   LEU    60     -12.159   8.092  -2.431  1.00 91.66           N  
ATOM    498  CA  LEU    60     -10.756   7.701  -2.359  1.00 91.66           C  
ATOM    499  C   LEU    60     -10.109   7.738  -3.739  1.00 91.66           C  
ATOM    500  O   LEU    60      -8.936   8.094  -3.871  1.00 91.66           O  
ATOM    501  CB  LEU    60     -10.620   6.300  -1.756  1.00 91.66           C  
ATOM    502  CG  LEU    60      -9.195   5.774  -1.575  1.00 91.66           C  
ATOM    503  CD1 LEU    60      -8.395   6.711  -0.675  1.00 91.66           C  
ATOM    504  CD2 LEU    60      -9.215   4.361  -1.003  1.00 91.66           C  
ATOM    505  N   THR    61     -10.896   7.308  -4.820  1.00 94.06           N  
ATOM    506  CA  THR    61     -10.323   7.304  -6.161  1.00 94.06           C  
ATOM    507  C   THR    61      -9.843   8.700  -6.549  1.00 94.06           C  
ATOM    508  O   THR    61      -8.753   8.856  -7.102  1.00 94.06           O  
ATOM    509  CB  THR    61     -11.340   6.800  -7.202  1.00 94.06           C  
ATOM    510  OG1 THR    61     -11.674   5.437  -6.914  1.00 94.06           O  
ATOM    511  CG2 THR    61     -10.770   6.884  -8.614  1.00 94.06           C  
ATOM    512  N   LEU    62     -10.683   9.733  -6.229  1.00 96.70           N  
ATOM    513  CA  LEU    62     -10.252  11.096  -6.518  1.00 96.70           C  
ATOM    514  C   LEU    62      -9.040  11.474  -5.673  1.00 96.70           C  
ATOM    515  O   LEU    62      -8.076  12.049  -6.184  1.00 96.70           O  
ATOM    516  CB  LEU    62     -11.393  12.084  -6.267  1.00 96.70           C  
ATOM    517  CG  LEU    62     -11.077  13.561  -6.507  1.00 96.70           C  
ATOM    518  CD1 LEU    62     -10.572  13.771  -7.931  1.00 96.70           C  
ATOM    519  CD2 LEU    62     -12.306  14.423  -6.238  1.00 96.70           C  
ATOM    520  N   ILE    63      -9.049  11.152  -4.403  1.00 97.13           N  
ATOM    521  CA  ILE    63      -7.934  11.473  -3.519  1.00 97.13           C  
ATOM    522  C   ILE    63      -6.651  10.843  -4.057  1.00 97.13           C  
ATOM    523  O   ILE    63      -5.626  11.518  -4.180  1.00 97.13           O  
ATOM    524  CB  ILE    63      -8.202  10.993  -2.075  1.00 97.13           C  
ATOM    525  CG1 ILE    63      -9.327  11.818  -1.438  1.00 97.13           C  
ATOM    526  CG2 ILE    63      -6.925  11.069  -1.234  1.00 97.13           C  
ATOM    527  CD1 ILE    63      -9.822  11.266  -0.108  1.00 97.13           C  
ATOM    528  N   ASP    64      -6.676   9.596  -4.464  1.00 96.83           N  
ATOM    529  CA  ASP    64      -5.507   8.879  -4.963  1.00 96.83           C  
ATOM    530  C   ASP    64      -5.009   9.487  -6.273  1.00 96.83           C  
ATOM    531  O   ASP    64      -3.809   9.466  -6.556  1.00 96.83           O  
ATOM    532  CB  ASP    64      -5.830   7.397  -5.160  1.00 96.83           C  
ATOM    533  CG  ASP    64      -5.622   6.573  -3.902  1.00 96.83           C  
ATOM    534  OD1 ASP    64      -4.976   7.063  -2.951  1.00 96.83           O  
ATOM    535  OD2 ASP    64      -6.107   5.421  -3.862  1.00 96.83           O  
ATOM    536  N   SER    65      -5.925  10.037  -7.006  1.00 98.19           N  
ATOM    537  CA  SER    65      -5.587  10.450  -8.364  1.00 98.19           C  
ATOM    538  C   SER    65      -5.064  11.882  -8.392  1.00 98.19           C  
ATOM    539  O   SER    65      -4.474  12.314  -9.385  1.00 98.19           O  
ATOM    540  CB  SER    65      -6.805  10.326  -9.281  1.00 98.19           C  
ATOM    541  OG  SER    65      -7.260   8.984  -9.334  1.00 98.19           O  
ATOM    542  N   LEU    66      -5.221  12.595  -7.330  1.00 98.57           N  
ATOM    543  CA  LEU    66      -4.845  14.004  -7.350  1.00 98.57           C  
ATOM    544  C   LEU    66      -3.348  14.164  -7.592  1.00 98.57           C  
ATOM    545  O   LEU    66      -2.926  15.058  -8.329  1.00 98.57           O  
ATOM    546  CB  LEU    66      -5.237  14.682  -6.034  1.00 98.57           C  
ATOM    547  CG  LEU    66      -6.721  15.005  -5.854  1.00 98.57           C  
ATOM    548  CD1 LEU    66      -6.985  15.509  -4.439  1.00 98.57           C  
ATOM    549  CD2 LEU    66      -7.174  16.031  -6.886  1.00 98.57           C  
ATOM    550  N   SER    67      -2.541  13.310  -6.934  1.00 98.29           N  
ATOM    551  CA  SER    67      -1.104  13.434  -7.153  1.00 98.29           C  
ATOM    552  C   SER    67      -0.732  13.089  -8.591  1.00 98.29           C  
ATOM    553  O   SER    67       0.214  13.652  -9.145  1.00 98.29           O  
ATOM    554  CB  SER    67      -0.334  12.531  -6.188  1.00 98.29           C  
ATOM    555  OG  SER    67      -0.739  11.180  -6.332  1.00 98.29           O  
ATOM    556  N   THR    68      -1.488  12.166  -9.166  1.00 98.68           N  
ATOM    557  CA  THR    68      -1.236  11.876 -10.574  1.00 98.68           C  
ATOM    558  C   THR    68      -1.558  13.089 -11.442  1.00 98.68           C  
ATOM    559  O   THR    68      -0.779  13.451 -12.325  1.00 98.68           O  
ATOM    560  CB  THR    68      -2.060  10.666 -11.051  1.00 98.68           C  
ATOM    561  OG1 THR    68      -1.772   9.539 -10.216  1.00 98.68           O  
ATOM    562  CG2 THR    68      -1.729  10.311 -12.497  1.00 98.68           C  
ATOM    563  N   LEU    69      -2.706  13.751 -11.235  1.00 98.76           N  
ATOM    564  CA  LEU    69      -3.079  14.950 -11.976  1.00 98.76           C  
ATOM    565  C   LEU    69      -2.018  16.036 -11.824  1.00 98.76           C  
ATOM    566  O   LEU    69      -1.648  16.689 -12.802  1.00 98.76           O  
ATOM    567  CB  LEU    69      -4.435  15.476 -11.499  1.00 98.76           C  
ATOM    568  CG  LEU    69      -5.660  14.650 -11.895  1.00 98.76           C  
ATOM    569  CD1 LEU    69      -6.888  15.117 -11.121  1.00 98.76           C  
ATOM    570  CD2 LEU    69      -5.902  14.739 -13.398  1.00 98.76           C  
ATOM    571  N   ALA    70      -1.561  16.177 -10.620  1.00 98.61           N  
ATOM    572  CA  ALA    70      -0.537  17.191 -10.381  1.00 98.61           C  
ATOM    573  C   ALA    70       0.739  16.876 -11.157  1.00 98.61           C  
ATOM    574  O   ALA    70       1.371  17.775 -11.716  1.00 98.61           O  
ATOM    575  CB  ALA    70      -0.234  17.299  -8.888  1.00 98.61           C  
ATOM    576  N   ILE    71       1.113  15.692 -11.166  1.00 98.36           N  
ATOM    577  CA  ILE    71       2.296  15.266 -11.905  1.00 98.36           C  
ATOM    578  C   ILE    71       2.090  15.515 -13.397  1.00 98.36           C  
ATOM    579  O   ILE    71       2.992  16.004 -14.081  1.00 98.36           O  
ATOM    580  CB  ILE    71       2.615  13.775 -11.650  1.00 98.36           C  
ATOM    581  CG1 ILE    71       3.303  13.602 -10.291  1.00 98.36           C  
ATOM    582  CG2 ILE    71       3.481  13.207 -12.778  1.00 98.36           C  
ATOM    583  CD1 ILE    71       3.454  12.151  -9.854  1.00 98.36           C  
ATOM    584  N   LEU    72       0.933  15.206 -13.917  1.00 98.45           N  
ATOM    585  CA  LEU    72       0.631  15.409 -15.330  1.00 98.45           C  
ATOM    586  C   LEU    72       0.619  16.894 -15.675  1.00 98.45           C  
ATOM    587  O   LEU    72       0.784  17.266 -16.839  1.00 98.45           O  
ATOM    588  CB  LEU    72      -0.718  14.779 -15.685  1.00 98.45           C  
ATOM    589  CG  LEU    72      -0.789  13.252 -15.632  1.00 98.45           C  
ATOM    590  CD1 LEU    72      -2.176  12.771 -16.043  1.00 98.45           C  
ATOM    591  CD2 LEU    72       0.282  12.636 -16.524  1.00 98.45           C  
ATOM    592  N   ALA    73       0.475  17.709 -14.705  1.00 98.32           N  
ATOM    593  CA  ALA    73       0.427  19.152 -14.923  1.00 98.32           C  
ATOM    594  C   ALA    73       1.769  19.675 -15.427  1.00 98.32           C  
ATOM    595  O   ALA    73       1.844  20.771 -15.987  1.00 98.32           O  
ATOM    596  CB  ALA    73       0.028  19.871 -13.636  1.00 98.32           C  
ATOM    597  N   SER    74       2.793  18.918 -15.270  1.00 97.50           N  
ATOM    598  CA  SER    74       4.117  19.319 -15.734  1.00 97.50           C  
ATOM    599  C   SER    74       4.457  18.666 -17.069  1.00 97.50           C  
ATOM    600  O   SER    74       5.631  18.483 -17.396  1.00 97.50           O  
ATOM    601  CB  SER    74       5.181  18.958 -14.696  1.00 97.50           C  
ATOM    602  OG  SER    74       5.037  19.754 -13.531  1.00 97.50           O  
ATOM    603  N   ALA    75       3.372  18.215 -17.779  1.00 97.41           N  
ATOM    604  CA  ALA    75       3.614  17.663 -19.109  1.00 97.41           C  
ATOM    605  C   ALA    75       4.269  18.696 -20.021  1.00 97.41           C  
ATOM    606  O   ALA    75       4.000  19.894 -19.906  1.00 97.41           O  
ATOM    607  CB  ALA    75       2.308  17.167 -19.725  1.00 97.41           C  
ATOM    608  N   PRO    76       5.261  18.238 -20.942  1.00 95.56           N  
ATOM    609  CA  PRO    76       5.920  19.171 -21.858  1.00 95.56           C  
ATOM    610  C   PRO    76       4.933  19.917 -22.752  1.00 95.56           C  
ATOM    611  O   PRO    76       3.878  19.378 -23.098  1.00 95.56           O  
ATOM    612  CB  PRO    76       6.831  18.263 -22.690  1.00 95.56           C  
ATOM    613  CG  PRO    76       6.968  17.014 -21.880  1.00 95.56           C  
ATOM    614  CD  PRO    76       5.740  16.861 -21.028  1.00 95.56           C  
ATOM    615  N   ALA    77       5.186  21.141 -23.101  1.00 91.86           N  
ATOM    616  CA  ALA    77       4.323  22.034 -23.870  1.00 91.86           C  
ATOM    617  C   ALA    77       3.926  21.403 -25.201  1.00 91.86           C  
ATOM    618  O   ALA    77       2.842  21.671 -25.724  1.00 91.86           O  
ATOM    619  CB  ALA    77       5.019  23.373 -24.106  1.00 91.86           C  
ATOM    620  N   GLU    78       4.678  20.471 -25.663  1.00 91.71           N  
ATOM    621  CA  GLU    78       4.418  19.861 -26.964  1.00 91.71           C  
ATOM    622  C   GLU    78       3.283  18.845 -26.880  1.00 91.71           C  
ATOM    623  O   GLU    78       2.797  18.363 -27.906  1.00 91.71           O  
ATOM    624  CB  GLU    78       5.684  19.192 -27.506  1.00 91.71           C  
ATOM    625  CG  GLU    78       6.274  18.145 -26.573  1.00 91.71           C  
ATOM    626  CD  GLU    78       7.707  17.773 -26.919  1.00 91.71           C  
ATOM    627  OE1 GLU    78       8.140  16.647 -26.582  1.00 91.71           O  
ATOM    628  OE2 GLU    78       8.403  18.614 -27.531  1.00 91.71           O  
ATOM    629  N   ASP    79       2.826  18.447 -25.759  1.00 91.05           N  
ATOM    630  CA  ASP    79       1.796  17.421 -25.629  1.00 91.05           C  
ATOM    631  C   ASP    79       0.404  18.046 -25.557  1.00 91.05           C  
ATOM    632  O   ASP    79      -0.382  17.722 -24.665  1.00 91.05           O  
ATOM    633  CB  ASP    79       2.050  16.560 -24.390  1.00 91.05           C  
ATOM    634  CG  ASP    79       3.198  15.582 -24.573  1.00 91.05           C  
ATOM    635  OD1 ASP    79       3.709  15.445 -25.705  1.00 91.05           O  
ATOM    636  OD2 ASP    79       3.594  14.941 -23.575  1.00 91.05           O  
ATOM    637  N   SER    80       0.028  18.968 -26.431  1.00 83.82           N  
ATOM    638  CA  SER    80      -1.322  19.383 -26.797  1.00 83.82           C  
ATOM    639  C   SER    80      -2.058  19.985 -25.605  1.00 83.82           C  
ATOM    640  O   SER    80      -3.202  19.621 -25.326  1.00 83.82           O  
ATOM    641  CB  SER    80      -2.115  18.198 -27.351  1.00 83.82           C  
ATOM    642  OG  SER    80      -1.470  17.648 -28.486  1.00 83.82           O  
ATOM    643  N   GLY    81      -1.434  20.648 -24.703  1.00 92.40           N  
ATOM    644  CA  GLY    81      -2.154  21.336 -23.644  1.00 92.40           C  
ATOM    645  C   GLY    81      -2.413  20.461 -22.432  1.00 92.40           C  
ATOM    646  O   GLY    81      -3.287  20.763 -21.617  1.00 92.40           O  
ATOM    647  N   THR    82      -1.870  19.205 -22.461  1.00 96.98           N  
ATOM    648  CA  THR    82      -2.054  18.272 -21.354  1.00 96.98           C  
ATOM    649  C   THR    82      -1.755  18.950 -20.020  1.00 96.98           C  
ATOM    650  O   THR    82      -2.521  18.815 -19.064  1.00 96.98           O  
ATOM    651  CB  THR    82      -1.157  17.031 -21.515  1.00 96.98           C  
ATOM    652  OG1 THR    82      -1.549  16.315 -22.694  1.00 96.98           O  
ATOM    653  CG2 THR    82      -1.278  16.106 -20.309  1.00 96.98           C  
ATOM    654  N   GLY    83      -0.644  19.701 -20.023  1.00 97.76           N  
ATOM    655  CA  GLY    83      -0.234  20.353 -18.790  1.00 97.76           C  
ATOM    656  C   GLY    83      -1.300  21.268 -18.216  1.00 97.76           C  
ATOM    657  O   GLY    83      -1.814  21.022 -17.123  1.00 97.76           O  
ATOM    658  N   PRO    84      -1.746  22.281 -18.984  1.00 97.36           N  
ATOM    659  CA  PRO    84      -2.766  23.207 -18.487  1.00 97.36           C  
ATOM    660  C   PRO    84      -4.075  22.506 -18.128  1.00 97.36           C  
ATOM    661  O   PRO    84      -4.704  22.842 -17.122  1.00 97.36           O  
ATOM    662  CB  PRO    84      -2.967  24.173 -19.657  1.00 97.36           C  
ATOM    663  CG  PRO    84      -1.640  24.221 -20.345  1.00 97.36           C  
ATOM    664  CD  PRO    84      -1.035  22.847 -20.309  1.00 97.36           C  
ATOM    665  N   LYS    85      -4.449  21.543 -18.909  1.00 97.79           N  
ATOM    666  CA  LYS    85      -5.669  20.800 -18.607  1.00 97.79           C  
ATOM    667  C   LYS    85      -5.549  20.064 -17.276  1.00 97.79           C  
ATOM    668  O   LYS    85      -6.466  20.104 -16.453  1.00 97.79           O  
ATOM    669  CB  LYS    85      -5.985  19.808 -19.728  1.00 97.79           C  
ATOM    670  CG  LYS    85      -7.225  18.964 -19.476  1.00 97.79           C  
ATOM    671  CD  LYS    85      -7.451  17.954 -20.594  1.00 97.79           C  
ATOM    672  CE  LYS    85      -8.721  17.144 -20.369  1.00 97.79           C  
ATOM    673  NZ  LYS    85      -8.553  16.144 -19.272  1.00 97.79           N  
ATOM    674  N   ALA    86      -4.449  19.354 -17.008  1.00 98.45           N  
ATOM    675  CA  ALA    86      -4.253  18.580 -15.785  1.00 98.45           C  
ATOM    676  C   ALA    86      -4.224  19.489 -14.559  1.00 98.45           C  
ATOM    677  O   ALA    86      -4.759  19.137 -13.505  1.00 98.45           O  
ATOM    678  CB  ALA    86      -2.963  17.767 -15.871  1.00 98.45           C  
ATOM    679  N   LEU    87      -3.574  20.640 -14.770  1.00 98.35           N  
ATOM    680  CA  LEU    87      -3.553  21.587 -13.661  1.00 98.35           C  
ATOM    681  C   LEU    87      -4.966  22.036 -13.303  1.00 98.35           C  
ATOM    682  O   LEU    87      -5.325  22.091 -12.125  1.00 98.35           O  
ATOM    683  CB  LEU    87      -2.692  22.804 -14.011  1.00 98.35           C  
ATOM    684  CG  LEU    87      -2.545  23.867 -12.921  1.00 98.35           C  
ATOM    685  CD1 LEU    87      -1.978  23.245 -11.649  1.00 98.35           C  
ATOM    686  CD2 LEU    87      -1.660  25.010 -13.404  1.00 98.35           C  
ATOM    687  N   ARG    88      -5.787  22.335 -14.284  1.00 98.16           N  
ATOM    688  CA  ARG    88      -7.177  22.716 -14.059  1.00 98.16           C  
ATOM    689  C   ARG    88      -7.948  21.594 -13.372  1.00 98.16           C  
ATOM    690  O   ARG    88      -8.685  21.836 -12.413  1.00 98.16           O  
ATOM    691  CB  ARG    88      -7.855  23.086 -15.380  1.00 98.16           C  
ATOM    692  CG  ARG    88      -9.287  23.574 -15.222  1.00 98.16           C  
ATOM    693  CD  ARG    88      -9.897  23.971 -16.559  1.00 98.16           C  
ATOM    694  NE  ARG    88      -9.988  22.832 -17.470  1.00 98.16           N  
ATOM    695  CZ  ARG    88      -9.631  22.856 -18.751  1.00 98.16           C  
ATOM    696  NH1 ARG    88      -9.152  23.966 -19.301  1.00 98.16           N  
ATOM    697  NH2 ARG    88      -9.756  21.762 -19.489  1.00 98.16           N  
ATOM    698  N   ASP    89      -7.784  20.374 -13.851  1.00 98.37           N  
ATOM    699  CA  ASP    89      -8.502  19.238 -13.281  1.00 98.37           C  
ATOM    700  C   ASP    89      -8.044  18.961 -11.851  1.00 98.37           C  
ATOM    701  O   ASP    89      -8.837  18.529 -11.012  1.00 98.37           O  
ATOM    702  CB  ASP    89      -8.309  17.991 -14.146  1.00 98.37           C  
ATOM    703  CG  ASP    89      -9.116  18.030 -15.431  1.00 98.37           C  
ATOM    704  OD1 ASP    89     -10.061  18.842 -15.534  1.00 98.37           O  
ATOM    705  OD2 ASP    89      -8.808  17.239 -16.349  1.00 98.37           O  
ATOM    706  N   PHE    90      -6.721  19.141 -11.608  1.00 98.67           N  
ATOM    707  CA  PHE    90      -6.214  19.054 -10.244  1.00 98.67           C  
ATOM    708  C   PHE    90      -6.927  20.049  -9.336  1.00 98.67           C  
ATOM    709  O   PHE    90      -7.461  19.671  -8.291  1.00 98.67           O  
ATOM    710  CB  PHE    90      -4.703  19.306 -10.214  1.00 98.67           C  
ATOM    711  CG  PHE    90      -4.141  19.462  -8.826  1.00 98.67           C  
ATOM    712  CD1 PHE    90      -3.774  20.714  -8.347  1.00 98.67           C  
ATOM    713  CD2 PHE    90      -3.980  18.356  -8.001  1.00 98.67           C  
ATOM    714  CE1 PHE    90      -3.253  20.861  -7.063  1.00 98.67           C  
ATOM    715  CE2 PHE    90      -3.461  18.496  -6.717  1.00 98.67           C  
ATOM    716  CZ  PHE    90      -3.097  19.749  -6.250  1.00 98.67           C  
ATOM    717  N   GLN    91      -7.043  21.203  -9.749  1.00 98.42           N  
ATOM    718  CA  GLN    91      -7.661  22.262  -8.957  1.00 98.42           C  
ATOM    719  C   GLN    91      -9.164  22.039  -8.818  1.00 98.42           C  
ATOM    720  O   GLN    91      -9.725  22.212  -7.734  1.00 98.42           O  
ATOM    721  CB  GLN    91      -7.389  23.630  -9.584  1.00 98.42           C  
ATOM    722  CG  GLN    91      -5.928  24.056  -9.521  1.00 98.42           C  
ATOM    723  CD  GLN    91      -5.633  25.269 -10.383  1.00 98.42           C  
ATOM    724  OE1 GLN    91      -6.415  25.622 -11.271  1.00 98.42           O  
ATOM    725  NE2 GLN    91      -4.501  25.917 -10.127  1.00 98.42           N  
ATOM    726  N   ASP    92      -9.825  21.630  -9.904  1.00 98.15           N  
ATOM    727  CA  ASP    92     -11.245  21.298  -9.839  1.00 98.15           C  
ATOM    728  C   ASP    92     -11.491  20.122  -8.897  1.00 98.15           C  
ATOM    729  O   ASP    92     -12.482  20.103  -8.165  1.00 98.15           O  
ATOM    730  CB  ASP    92     -11.785  20.976 -11.234  1.00 98.15           C  
ATOM    731  CG  ASP    92     -11.901  22.202 -12.123  1.00 98.15           C  
ATOM    732  OD1 ASP    92     -11.812  23.338 -11.609  1.00 98.15           O  
ATOM    733  OD2 ASP    92     -12.088  22.031 -13.347  1.00 98.15           O  
ATOM    734  N   GLY    93     -10.584  19.170  -8.990  1.00 97.91           N  
ATOM    735  CA  GLY    93     -10.712  18.030  -8.097  1.00 97.91           C  
ATOM    736  C   GLY    93     -10.598  18.405  -6.631  1.00 97.91           C  
ATOM    737  O   GLY    93     -11.387  17.944  -5.804  1.00 97.91           O  
ATOM    738  N   VAL    94      -9.632  19.262  -6.344  1.00 97.98           N  
ATOM    739  CA  VAL    94      -9.460  19.739  -4.976  1.00 97.98           C  
ATOM    740  C   VAL    94     -10.720  20.474  -4.523  1.00 97.98           C  
ATOM    741  O   VAL    94     -11.236  20.220  -3.432  1.00 97.98           O  
ATOM    742  CB  VAL    94      -8.229  20.664  -4.848  1.00 97.98           C  
ATOM    743  CG1 VAL    94      -8.203  21.341  -3.479  1.00 97.98           C  
ATOM    744  CG2 VAL    94      -6.943  19.874  -5.081  1.00 97.98           C  
ATOM    745  N   ALA    95     -11.227  21.308  -5.329  1.00 96.92           N  
ATOM    746  CA  ALA    95     -12.434  22.066  -5.009  1.00 96.92           C  
ATOM    747  C   ALA    95     -13.620  21.135  -4.773  1.00 96.92           C  
ATOM    748  O   ALA    95     -14.406  21.343  -3.846  1.00 96.92           O  
ATOM    749  CB  ALA    95     -12.753  23.055  -6.128  1.00 96.92           C  
ATOM    750  N   ALA    96     -13.695  20.136  -5.599  1.00 94.96           N  
ATOM    751  CA  ALA    96     -14.793  19.182  -5.465  1.00 94.96           C  
ATOM    752  C   ALA    96     -14.717  18.443  -4.132  1.00 94.96           C  
ATOM    753  O   ALA    96     -15.740  18.218  -3.481  1.00 94.96           O  
ATOM    754  CB  ALA    96     -14.778  18.187  -6.623  1.00 94.96           C  
ATOM    755  N   LEU    97     -13.518  18.135  -3.717  1.00 93.82           N  
ATOM    756  CA  LEU    97     -13.342  17.442  -2.445  1.00 93.82           C  
ATOM    757  C   LEU    97     -13.719  18.347  -1.277  1.00 93.82           C  
ATOM    758  O   LEU    97     -14.409  17.917  -0.350  1.00 93.82           O  
ATOM    759  CB  LEU    97     -11.896  16.964  -2.290  1.00 93.82           C  
ATOM    760  CG  LEU    97     -11.530  15.666  -3.012  1.00 93.82           C  
ATOM    761  CD1 LEU    97     -10.042  15.374  -2.855  1.00 93.82           C  
ATOM    762  CD2 LEU    97     -12.367  14.506  -2.484  1.00 93.82           C  
ATOM    763  N   VAL    98     -13.253  19.555  -1.361  1.00 92.51           N  
ATOM    764  CA  VAL    98     -13.535  20.497  -0.282  1.00 92.51           C  
ATOM    765  C   VAL    98     -15.035  20.774  -0.217  1.00 92.51           C  
ATOM    766  O   VAL    98     -15.602  20.909   0.870  1.00 92.51           O  
ATOM    767  CB  VAL    98     -12.756  21.818  -0.464  1.00 92.51           C  
ATOM    768  CG1 VAL    98     -13.216  22.861   0.553  1.00 92.51           C  
ATOM    769  CG2 VAL    98     -11.253  21.572  -0.339  1.00 92.51           C  
ATOM    770  N   GLU    99     -15.640  20.824  -1.349  1.00 89.36           N  
ATOM    771  CA  GLU    99     -17.089  20.991  -1.387  1.00 89.36           C  
ATOM    772  C   GLU    99     -17.798  19.820  -0.713  1.00 89.36           C  
ATOM    773  O   GLU    99     -18.770  20.014   0.020  1.00 89.36           O  
ATOM    774  CB  GLU    99     -17.576  21.140  -2.831  1.00 89.36           C  
ATOM    775  CG  GLU    99     -19.071  21.393  -2.953  1.00 89.36           C  
ATOM    776  CD  GLU    99     -19.537  21.558  -4.391  1.00 89.36           C  
ATOM    777  OE1 GLU    99     -20.753  21.749  -4.617  1.00 89.36           O  
ATOM    778  OE2 GLU    99     -18.678  21.495  -5.299  1.00 89.36           O  
ATOM    779  N   GLN   100     -17.184  18.657  -0.886  1.00 86.74           N  
ATOM    780  CA  GLN   100     -17.827  17.452  -0.373  1.00 86.74           C  
ATOM    781  C   GLN   100     -17.601  17.305   1.129  1.00 86.74           C  
ATOM    782  O   GLN   100     -18.518  16.941   1.867  1.00 86.74           O  
ATOM    783  CB  GLN   100     -17.308  16.214  -1.106  1.00 86.74           C  
ATOM    784  CG  GLN   100     -17.886  14.904  -0.585  1.00 86.74           C  
ATOM    785  CD  GLN   100     -19.373  14.771  -0.853  1.00 86.74           C  
ATOM    786  OE1 GLN   100     -19.958  15.569  -1.592  1.00 86.74           O  
ATOM    787  NE2 GLN   100     -19.996  13.762  -0.252  1.00 86.74           N  
ATOM    788  N   TYR   101     -16.430  17.618   1.618  1.00 87.24           N  
ATOM    789  CA  TYR   101     -16.097  17.222   2.981  1.00 87.24           C  
ATOM    790  C   TYR   101     -15.873  18.443   3.865  1.00 87.24           C  
ATOM    791  O   TYR   101     -15.622  18.310   5.065  1.00 87.24           O  
ATOM    792  CB  TYR   101     -14.849  16.333   2.993  1.00 87.24           C  
ATOM    793  CG  TYR   101     -15.031  15.023   2.265  1.00 87.24           C  
ATOM    794  CD1 TYR   101     -15.876  14.035   2.767  1.00 87.24           C  
ATOM    795  CD2 TYR   101     -14.356  14.769   1.075  1.00 87.24           C  
ATOM    796  CE1 TYR   101     -16.045  12.826   2.101  1.00 87.24           C  
ATOM    797  CE2 TYR   101     -14.517  13.563   0.400  1.00 87.24           C  
ATOM    798  CZ  TYR   101     -15.363  12.600   0.920  1.00 87.24           C  
ATOM    799  OH  TYR   101     -15.526  11.404   0.256  1.00 87.24           O  
ATOM    800  N   GLY   102     -15.951  19.610   3.255  1.00 86.38           N  
ATOM    801  CA  GLY   102     -15.769  20.834   4.019  1.00 86.38           C  
ATOM    802  C   GLY   102     -14.333  21.324   4.027  1.00 86.38           C  
ATOM    803  O   GLY   102     -13.450  20.686   3.450  1.00 86.38           O  
ATOM    804  N   ASP   103     -14.162  22.472   4.678  1.00 84.23           N  
ATOM    805  CA  ASP   103     -12.862  23.134   4.637  1.00 84.23           C  
ATOM    806  C   ASP   103     -11.964  22.654   5.775  1.00 84.23           C  
ATOM    807  O   ASP   103     -10.795  23.037   5.854  1.00 84.23           O  
ATOM    808  CB  ASP   103     -13.031  24.653   4.705  1.00 84.23           C  
ATOM    809  CG  ASP   103     -13.630  25.124   6.019  1.00 84.23           C  
ATOM    810  OD1 ASP   103     -13.962  24.278   6.876  1.00 84.23           O  
ATOM    811  OD2 ASP   103     -13.775  26.353   6.196  1.00 84.23           O  
ATOM    812  N   GLY   104     -12.516  21.816   6.714  1.00 76.16           N  
ATOM    813  CA  GLY   104     -11.730  21.214   7.779  1.00 76.16           C  
ATOM    814  C   GLY   104     -11.647  22.081   9.022  1.00 76.16           C  
ATOM    815  O   GLY   104     -11.037  21.689  10.018  1.00 76.16           O  
ATOM    816  N   ARG   105     -12.097  23.341   9.011  1.00 72.70           N  
ATOM    817  CA  ARG   105     -12.045  24.192  10.195  1.00 72.70           C  
ATOM    818  C   ARG   105     -13.061  23.741  11.239  1.00 72.70           C  
ATOM    819  O   ARG   105     -14.141  23.258  10.893  1.00 72.70           O  
ATOM    820  CB  ARG   105     -12.296  25.654   9.818  1.00 72.70           C  
ATOM    821  CG  ARG   105     -11.175  26.281   9.004  1.00 72.70           C  
ATOM    822  CD  ARG   105     -11.459  27.742   8.684  1.00 72.70           C  
ATOM    823  NE  ARG   105     -10.378  28.344   7.909  1.00 72.70           N  
ATOM    824  CZ  ARG   105     -10.406  29.571   7.397  1.00 72.70           C  
ATOM    825  NH1 ARG   105     -11.464  30.353   7.569  1.00 72.70           N  
ATOM    826  NH2 ARG   105      -9.367  30.019   6.707  1.00 72.70           N  
ATOM    827  N   PRO   106     -12.637  23.657  12.470  1.00 59.13           N  
ATOM    828  CA  PRO   106     -13.641  23.323  13.483  1.00 59.13           C  
ATOM    829  C   PRO   106     -14.795  24.322  13.522  1.00 59.13           C  
ATOM    830  O   PRO   106     -14.589  25.517  13.297  1.00 59.13           O  
ATOM    831  CB  PRO   106     -12.846  23.355  14.791  1.00 59.13           C  
ATOM    832  CG  PRO   106     -11.539  23.982  14.428  1.00 59.13           C  
ATOM    833  CD  PRO   106     -11.460  24.090  12.932  1.00 59.13           C  
ATOM    834  N   GLY   107     -15.972  23.895  13.105  1.00 44.78           N  
ATOM    835  CA  GLY   107     -17.117  24.783  13.227  1.00 44.78           C  
ATOM    836  C   GLY   107     -17.239  25.414  14.601  1.00 44.78           C  
ATOM    837  O   GLY   107     -16.448  25.116  15.499  1.00 44.78           O  
ATOM    838  N   PRO   108     -17.683  26.597  14.802  1.00 38.32           N  
ATOM    839  CA  PRO   108     -17.922  27.076  16.165  1.00 38.32           C  
ATOM    840  C   PRO   108     -18.527  26.004  17.069  1.00 38.32           C  
ATOM    841  O   PRO   108     -19.166  25.069  16.581  1.00 38.32           O  
ATOM    842  CB  PRO   108     -18.899  28.237  15.966  1.00 38.32           C  
ATOM    843  CG  PRO   108     -19.253  28.193  14.515  1.00 38.32           C  
ATOM    844  CD  PRO   108     -18.441  27.115  13.858  1.00 38.32           C  
ATOM    845  N   SER   109     -17.798  25.265  17.853  1.00 37.21           N  
ATOM    846  CA  SER   109     -18.356  24.389  18.878  1.00 37.21           C  
ATOM    847  C   SER   109     -19.854  24.617  19.043  1.00 37.21           C  
ATOM    848  O   SER   109     -20.463  24.117  19.992  1.00 37.21           O  
ATOM    849  CB  SER   109     -17.647  24.609  20.215  1.00 37.21           C  
ATOM    850  OG  SER   109     -17.727  25.968  20.609  1.00 37.21           O  
ATOM    851  N   GLY   110     -20.535  25.114  18.014  1.00 32.12           N  
ATOM    852  CA  GLY   110     -21.981  25.081  18.161  1.00 32.12           C  
ATOM    853  C   GLY   110     -22.609  23.816  17.607  1.00 32.12           C  
ATOM    854  O   GLY   110     -22.078  23.211  16.674  1.00 32.12           O  
ATOM    855  N   VAL   111     -22.728  22.771  18.457  1.00 32.24           N  
ATOM    856  CA  VAL   111     -23.507  21.570  18.170  1.00 32.24           C  
ATOM    857  C   VAL   111     -24.698  21.926  17.283  1.00 32.24           C  
ATOM    858  O   VAL   111     -25.655  22.555  17.741  1.00 32.24           O  
ATOM    859  CB  VAL   111     -23.995  20.887  19.467  1.00 32.24           C  
ATOM    860  CG1 VAL   111     -24.668  19.552  19.154  1.00 32.24           C  
ATOM    861  CG2 VAL   111     -22.829  20.687  20.435  1.00 32.24           C  
ATOM    862  N   GLY   112     -24.408  22.762  16.136  1.00 29.36           N  
ATOM    863  CA  GLY   112     -25.371  22.571  15.063  1.00 29.36           C  
ATOM    864  C   GLY   112     -24.865  23.051  13.715  1.00 29.36           C  
ATOM    865  O   GLY   112     -24.104  24.017  13.640  1.00 29.36           O  
ATOM    866  N   ARG   113     -24.122  22.112  12.959  1.00 33.82           N  
ATOM    867  CA  ARG   113     -24.027  21.815  11.533  1.00 33.82           C  
ATOM    868  C   ARG   113     -23.114  22.812  10.826  1.00 33.82           C  
ATOM    869  O   ARG   113     -23.462  23.986  10.681  1.00 33.82           O  
ATOM    870  CB  ARG   113     -25.414  21.826  10.887  1.00 33.82           C  
ATOM    871  CG  ARG   113     -26.145  20.496  10.974  1.00 33.82           C  
ATOM    872  CD  ARG   113     -27.291  20.415   9.976  1.00 33.82           C  
ATOM    873  NE  ARG   113     -28.487  19.829  10.574  1.00 33.82           N  
ATOM    874  CZ  ARG   113     -29.297  18.970   9.962  1.00 33.82           C  
ATOM    875  NH1 ARG   113     -29.054  18.578   8.716  1.00 33.82           N  
ATOM    876  NH2 ARG   113     -30.359  18.498  10.600  1.00 33.82           N  
ATOM    877  N   ARG   114     -21.784  22.674  10.986  1.00 39.33           N  
ATOM    878  CA  ARG   114     -20.890  22.610   9.834  1.00 39.33           C  
ATOM    879  C   ARG   114     -19.542  22.010  10.220  1.00 39.33           C  
ATOM    880  O   ARG   114     -18.650  22.722  10.686  1.00 39.33           O  
ATOM    881  CB  ARG   114     -20.690  24.003   9.231  1.00 39.33           C  
ATOM    882  CG  ARG   114     -21.773  24.407   8.242  1.00 39.33           C  
ATOM    883  CD  ARG   114     -21.495  25.772   7.629  1.00 39.33           C  
ATOM    884  NE  ARG   114     -22.297  25.997   6.430  1.00 39.33           N  
ATOM    885  CZ  ARG   114     -22.246  27.094   5.679  1.00 39.33           C  
ATOM    886  NH1 ARG   114     -21.425  28.091   5.990  1.00 39.33           N  
ATOM    887  NH2 ARG   114     -23.020  27.194   4.608  1.00 39.33           N  
ATOM    888  N   ALA   115     -19.554  20.996  11.082  1.00 42.16           N  
ATOM    889  CA  ALA   115     -18.505  19.979  11.081  1.00 42.16           C  
ATOM    890  C   ALA   115     -18.633  19.060   9.869  1.00 42.16           C  
ATOM    891  O   ALA   115     -19.307  18.030   9.932  1.00 42.16           O  
ATOM    892  CB  ALA   115     -18.553  19.163  12.371  1.00 42.16           C  
ATOM    893  N   ARG   116     -18.283  19.512   8.683  1.00 58.74           N  
ATOM    894  CA  ARG   116     -18.217  18.550   7.588  1.00 58.74           C  
ATOM    895  C   ARG   116     -16.774  18.147   7.299  1.00 58.74           C  
ATOM    896  O   ARG   116     -15.988  18.953   6.798  1.00 58.74           O  
ATOM    897  CB  ARG   116     -18.863  19.125   6.326  1.00 58.74           C  
ATOM    898  CG  ARG   116     -20.362  18.891   6.240  1.00 58.74           C  
ATOM    899  CD  ARG   116     -20.850  18.879   4.798  1.00 58.74           C  
ATOM    900  NE  ARG   116     -21.744  20.000   4.522  1.00 58.74           N  
ATOM    901  CZ  ARG   116     -22.491  20.122   3.429  1.00 58.74           C  
ATOM    902  NH1 ARG   116     -22.467  19.189   2.483  1.00 58.74           N  
ATOM    903  NH2 ARG   116     -23.269  21.184   3.279  1.00 58.74           N  
ATOM    904  N   GLY   117     -16.026  17.476   8.143  1.00 71.41           N  
ATOM    905  CA  GLY   117     -14.889  16.577   8.032  1.00 71.41           C  
ATOM    906  C   GLY   117     -15.291  15.134   7.792  1.00 71.41           C  
ATOM    907  O   GLY   117     -16.301  14.866   7.138  1.00 71.41           O  
ATOM    908  N   PHE   118     -14.396  14.191   7.824  1.00 84.12           N  
ATOM    909  CA  PHE   118     -14.636  12.764   7.639  1.00 84.12           C  
ATOM    910  C   PHE   118     -15.466  12.202   8.787  1.00 84.12           C  
ATOM    911  O   PHE   118     -15.179  11.115   9.293  1.00 84.12           O  
ATOM    912  CB  PHE   118     -13.310  12.005   7.529  1.00 84.12           C  
ATOM    913  CG  PHE   118     -12.586  12.233   6.229  1.00 84.12           C  
ATOM    914  CD1 PHE   118     -12.950  11.537   5.083  1.00 84.12           C  
ATOM    915  CD2 PHE   118     -11.540  13.144   6.154  1.00 84.12           C  
ATOM    916  CE1 PHE   118     -12.282  11.746   3.879  1.00 84.12           C  
ATOM    917  CE2 PHE   118     -10.868  13.358   4.955  1.00 84.12           C  
ATOM    918  CZ  PHE   118     -11.239  12.658   3.819  1.00 84.12           C  
ATOM    919  N   ASP   119     -16.433  12.946   9.333  1.00 78.30           N  
ATOM    920  CA  ASP   119     -17.356  12.442  10.346  1.00 78.30           C  
ATOM    921  C   ASP   119     -18.357  11.462   9.738  1.00 78.30           C  
ATOM    922  O   ASP   119     -19.541  11.780   9.603  1.00 78.30           O  
ATOM    923  CB  ASP   119     -18.096  13.599  11.021  1.00 78.30           C  
ATOM    924  CG  ASP   119     -18.869  13.169  12.255  1.00 78.30           C  
ATOM    925  OD1 ASP   119     -18.675  12.029  12.729  1.00 78.30           O  
ATOM    926  OD2 ASP   119     -19.682  13.976  12.755  1.00 78.30           O  
ATOM    927  N   LEU   120     -17.898  10.378   9.186  1.00 76.03           N  
ATOM    928  CA  LEU   120     -18.632   9.317   8.505  1.00 76.03           C  
ATOM    929  C   LEU   120     -18.776   8.093   9.402  1.00 76.03           C  
ATOM    930  O   LEU   120     -17.822   7.695  10.075  1.00 76.03           O  
ATOM    931  CB  LEU   120     -17.928   8.930   7.202  1.00 76.03           C  
ATOM    932  CG  LEU   120     -17.658  10.065   6.213  1.00 76.03           C  
ATOM    933  CD1 LEU   120     -16.765   9.578   5.077  1.00 76.03           C  
ATOM    934  CD2 LEU   120     -18.970  10.622   5.668  1.00 76.03           C  
ATOM    935  N   ASP   121     -19.905   7.621   9.481  1.00 71.60           N  
ATOM    936  CA  ASP   121     -20.121   6.371  10.204  1.00 71.60           C  
ATOM    937  C   ASP   121     -19.711   5.169   9.356  1.00 71.60           C  
ATOM    938  O   ASP   121     -20.560   4.380   8.937  1.00 71.60           O  
ATOM    939  CB  ASP   121     -21.586   6.241  10.626  1.00 71.60           C  
ATOM    940  CG  ASP   121     -21.820   5.115  11.617  1.00 71.60           C  
ATOM    941  OD1 ASP   121     -20.843   4.618  12.218  1.00 71.60           O  
ATOM    942  OD2 ASP   121     -22.992   4.717  11.796  1.00 71.60           O  
ATOM    943  N   SER   122     -18.379   5.118   9.051  1.00 73.20           N  
ATOM    944  CA  SER   122     -17.771   4.099   8.202  1.00 73.20           C  
ATOM    945  C   SER   122     -16.646   3.372   8.930  1.00 73.20           C  
ATOM    946  O   SER   122     -15.796   4.005   9.560  1.00 73.20           O  
ATOM    947  CB  SER   122     -17.235   4.725   6.913  1.00 73.20           C  
ATOM    948  OG  SER   122     -18.295   5.240   6.125  1.00 73.20           O  
ATOM    949  N   LYS   123     -16.639   2.157   8.750  1.00 75.60           N  
ATOM    950  CA  LYS   123     -15.567   1.308   9.262  1.00 75.60           C  
ATOM    951  C   LYS   123     -14.395   1.253   8.286  1.00 75.60           C  
ATOM    952  O   LYS   123     -14.573   0.923   7.112  1.00 75.60           O  
ATOM    953  CB  LYS   123     -16.085  -0.105   9.538  1.00 75.60           C  
ATOM    954  CG  LYS   123     -17.253  -0.156  10.512  1.00 75.60           C  
ATOM    955  CD  LYS   123     -17.873  -1.546  10.568  1.00 75.60           C  
ATOM    956  CE  LYS   123     -19.148  -1.557  11.401  1.00 75.60           C  
ATOM    957  NZ  LYS   123     -19.830  -2.886  11.353  1.00 75.60           N  
ATOM    958  N   VAL   124     -13.298   1.509   8.802  1.00 79.67           N  
ATOM    959  CA  VAL   124     -12.174   1.616   7.877  1.00 79.67           C  
ATOM    960  C   VAL   124     -10.984   0.824   8.416  1.00 79.67           C  
ATOM    961  O   VAL   124     -10.914   0.534   9.612  1.00 79.67           O  
ATOM    962  CB  VAL   124     -11.772   3.089   7.642  1.00 79.67           C  
ATOM    963  CG1 VAL   124     -12.908   3.858   6.971  1.00 79.67           C  
ATOM    964  CG2 VAL   124     -11.378   3.752   8.960  1.00 79.67           C  
ATOM    965  N   GLN   125     -10.090   0.432   7.509  1.00 85.02           N  
ATOM    966  CA  GLN   125      -8.779  -0.093   7.874  1.00 85.02           C  
ATOM    967  C   GLN   125      -7.793   1.038   8.155  1.00 85.02           C  
ATOM    968  O   GLN   125      -7.533   1.872   7.286  1.00 85.02           O  
ATOM    969  CB  GLN   125      -8.236  -1.000   6.769  1.00 85.02           C  
ATOM    970  CG  GLN   125      -8.957  -2.337   6.661  1.00 85.02           C  
ATOM    971  CD  GLN   125      -8.163  -3.370   5.884  1.00 85.02           C  
ATOM    972  OE1 GLN   125      -7.213  -3.035   5.170  1.00 85.02           O  
ATOM    973  NE2 GLN   125      -8.548  -4.635   6.017  1.00 85.02           N  
ATOM    974  N   VAL   126      -7.283   1.083   9.333  1.00 89.74           N  
ATOM    975  CA  VAL   126      -6.406   2.162   9.774  1.00 89.74           C  
ATOM    976  C   VAL   126      -5.232   2.302   8.808  1.00 89.74           C  
ATOM    977  O   VAL   126      -4.924   3.405   8.351  1.00 89.74           O  
ATOM    978  CB  VAL   126      -5.888   1.923  11.210  1.00 89.74           C  
ATOM    979  CG1 VAL   126      -4.851   2.976  11.593  1.00 89.74           C  
ATOM    980  CG2 VAL   126      -7.049   1.926  12.203  1.00 89.74           C  
ATOM    981  N   PHE   127      -4.643   1.223   8.485  1.00 93.59           N  
ATOM    982  CA  PHE   127      -3.489   1.179   7.595  1.00 93.59           C  
ATOM    983  C   PHE   127      -3.826   1.789   6.240  1.00 93.59           C  
ATOM    984  O   PHE   127      -3.128   2.689   5.767  1.00 93.59           O  
ATOM    985  CB  PHE   127      -3.002  -0.262   7.415  1.00 93.59           C  
ATOM    986  CG  PHE   127      -1.999  -0.430   6.306  1.00 93.59           C  
ATOM    987  CD1 PHE   127      -2.231  -1.328   5.271  1.00 93.59           C  
ATOM    988  CD2 PHE   127      -0.824   0.310   6.298  1.00 93.59           C  
ATOM    989  CE1 PHE   127      -1.305  -1.486   4.242  1.00 93.59           C  
ATOM    990  CE2 PHE   127       0.106   0.158   5.274  1.00 93.59           C  
ATOM    991  CZ  PHE   127      -0.135  -0.741   4.248  1.00 93.59           C  
ATOM    992  N   GLU   128      -4.929   1.330   5.577  1.00 91.00           N  
ATOM    993  CA  GLU   128      -5.276   1.788   4.234  1.00 91.00           C  
ATOM    994  C   GLU   128      -5.680   3.259   4.240  1.00 91.00           C  
ATOM    995  O   GLU   128      -5.348   4.003   3.314  1.00 91.00           O  
ATOM    996  CB  GLU   128      -6.404   0.934   3.650  1.00 91.00           C  
ATOM    997  CG  GLU   128      -6.036  -0.531   3.467  1.00 91.00           C  
ATOM    998  CD  GLU   128      -5.142  -0.779   2.263  1.00 91.00           C  
ATOM    999  OE1 GLU   128      -4.764  -1.948   2.017  1.00 91.00           O  
ATOM   1000  OE2 GLU   128      -4.816   0.203   1.559  1.00 91.00           O  
ATOM   1001  N   THR   129      -6.321   3.672   5.316  1.00 93.27           N  
ATOM   1002  CA  THR   129      -6.786   5.052   5.400  1.00 93.27           C  
ATOM   1003  C   THR   129      -5.608   6.010   5.560  1.00 93.27           C  
ATOM   1004  O   THR   129      -5.578   7.074   4.938  1.00 93.27           O  
ATOM   1005  CB  THR   129      -7.768   5.241   6.570  1.00 93.27           C  
ATOM   1006  OG1 THR   129      -8.873   4.343   6.409  1.00 93.27           O  
ATOM   1007  CG2 THR   129      -8.294   6.672   6.622  1.00 93.27           C  
ATOM   1008  N   VAL   130      -4.572   5.570   6.269  1.00 96.76           N  
ATOM   1009  CA  VAL   130      -3.433   6.451   6.500  1.00 96.76           C  
ATOM   1010  C   VAL   130      -2.605   6.572   5.222  1.00 96.76           C  
ATOM   1011  O   VAL   130      -2.326   7.681   4.759  1.00 96.76           O  
ATOM   1012  CB  VAL   130      -2.549   5.944   7.661  1.00 96.76           C  
ATOM   1013  CG1 VAL   130      -1.232   6.717   7.715  1.00 96.76           C  
ATOM   1014  CG2 VAL   130      -3.294   6.060   8.989  1.00 96.76           C  
ATOM   1015  N   ILE   131      -2.272   5.476   4.635  1.00 96.82           N  
ATOM   1016  CA  ILE   131      -1.290   5.522   3.557  1.00 96.82           C  
ATOM   1017  C   ILE   131      -1.954   6.022   2.276  1.00 96.82           C  
ATOM   1018  O   ILE   131      -1.292   6.602   1.411  1.00 96.82           O  
ATOM   1019  CB  ILE   131      -0.644   4.139   3.321  1.00 96.82           C  
ATOM   1020  CG1 ILE   131      -1.703   3.122   2.882  1.00 96.82           C  
ATOM   1021  CG2 ILE   131       0.084   3.661   4.581  1.00 96.82           C  
ATOM   1022  CD1 ILE   131      -1.127   1.800   2.393  1.00 96.82           C  
ATOM   1023  N   ARG   132      -3.302   5.914   2.081  1.00 95.90           N  
ATOM   1024  CA  ARG   132      -4.008   6.347   0.879  1.00 95.90           C  
ATOM   1025  C   ARG   132      -4.696   7.689   1.101  1.00 95.90           C  
ATOM   1026  O   ARG   132      -4.492   8.631   0.332  1.00 95.90           O  
ATOM   1027  CB  ARG   132      -5.035   5.296   0.451  1.00 95.90           C  
ATOM   1028  CG  ARG   132      -4.430   3.940   0.126  1.00 95.90           C  
ATOM   1029  CD  ARG   132      -5.493   2.932  -0.286  1.00 95.90           C  
ATOM   1030  NE  ARG   132      -5.965   3.171  -1.647  1.00 95.90           N  
ATOM   1031  CZ  ARG   132      -6.836   2.402  -2.294  1.00 95.90           C  
ATOM   1032  NH1 ARG   132      -7.349   1.323  -1.714  1.00 95.90           N  
ATOM   1033  NH2 ARG   132      -7.196   2.712  -3.531  1.00 95.90           N  
ATOM   1034  N   GLY   133      -5.584   7.641   2.219  1.00 95.02           N  
ATOM   1035  CA  GLY   133      -6.359   8.839   2.498  1.00 95.02           C  
ATOM   1036  C   GLY   133      -5.510   9.999   2.985  1.00 95.02           C  
ATOM   1037  O   GLY   133      -5.394  11.019   2.303  1.00 95.02           O  
ATOM   1038  N   VAL   134      -4.811   9.812   4.050  1.00 97.57           N  
ATOM   1039  CA  VAL   134      -3.958  10.855   4.610  1.00 97.57           C  
ATOM   1040  C   VAL   134      -2.804  11.149   3.654  1.00 97.57           C  
ATOM   1041  O   VAL   134      -2.539  12.309   3.328  1.00 97.57           O  
ATOM   1042  CB  VAL   134      -3.411  10.456   5.999  1.00 97.57           C  
ATOM   1043  CG1 VAL   134      -2.425  11.504   6.513  1.00 97.57           C  
ATOM   1044  CG2 VAL   134      -4.558  10.266   6.990  1.00 97.57           C  
ATOM   1045  N   GLY   135      -2.162  10.056   3.233  1.00 98.10           N  
ATOM   1046  CA  GLY   135      -1.050  10.224   2.311  1.00 98.10           C  
ATOM   1047  C   GLY   135      -1.429  10.975   1.049  1.00 98.10           C  
ATOM   1048  O   GLY   135      -0.717  11.887   0.625  1.00 98.10           O  
ATOM   1049  N   GLY   136      -2.549  10.627   0.462  1.00 98.21           N  
ATOM   1050  CA  GLY   136      -3.015  11.290  -0.746  1.00 98.21           C  
ATOM   1051  C   GLY   136      -3.303  12.765  -0.543  1.00 98.21           C  
ATOM   1052  O   GLY   136      -2.922  13.597  -1.369  1.00 98.21           O  
ATOM   1053  N   LEU   137      -3.920  13.119   0.531  1.00 98.23           N  
ATOM   1054  CA  LEU   137      -4.261  14.504   0.838  1.00 98.23           C  
ATOM   1055  C   LEU   137      -3.005  15.327   1.103  1.00 98.23           C  
ATOM   1056  O   LEU   137      -2.890  16.462   0.633  1.00 98.23           O  
ATOM   1057  CB  LEU   137      -5.195  14.571   2.049  1.00 98.23           C  
ATOM   1058  CG  LEU   137      -6.613  14.037   1.842  1.00 98.23           C  
ATOM   1059  CD1 LEU   137      -7.324  13.889   3.183  1.00 98.23           C  
ATOM   1060  CD2 LEU   137      -7.400  14.954   0.912  1.00 98.23           C  
ATOM   1061  N   LEU   138      -2.077  14.738   1.800  1.00 98.33           N  
ATOM   1062  CA  LEU   138      -0.834  15.447   2.082  1.00 98.33           C  
ATOM   1063  C   LEU   138      -0.066  15.731   0.796  1.00 98.33           C  
ATOM   1064  O   LEU   138       0.430  16.842   0.596  1.00 98.33           O  
ATOM   1065  CB  LEU   138       0.039  14.637   3.044  1.00 98.33           C  
ATOM   1066  CG  LEU   138      -0.443  14.557   4.493  1.00 98.33           C  
ATOM   1067  CD1 LEU   138       0.447  13.614   5.297  1.00 98.33           C  
ATOM   1068  CD2 LEU   138      -0.470  15.944   5.126  1.00 98.33           C  
ATOM   1069  N   SER   139       0.053  14.672  -0.015  1.00 98.42           N  
ATOM   1070  CA  SER   139       0.752  14.849  -1.284  1.00 98.42           C  
ATOM   1071  C   SER   139       0.103  15.943  -2.125  1.00 98.42           C  
ATOM   1072  O   SER   139       0.793  16.815  -2.658  1.00 98.42           O  
ATOM   1073  CB  SER   139       0.777  13.538  -2.070  1.00 98.42           C  
ATOM   1074  OG  SER   139       1.488  13.694  -3.286  1.00 98.42           O  
ATOM   1075  N   ALA   140      -1.169  15.882  -2.228  1.00 98.46           N  
ATOM   1076  CA  ALA   140      -1.892  16.904  -2.981  1.00 98.46           C  
ATOM   1077  C   ALA   140      -1.664  18.289  -2.384  1.00 98.46           C  
ATOM   1078  O   ALA   140      -1.483  19.265  -3.115  1.00 98.46           O  
ATOM   1079  CB  ALA   140      -3.385  16.583  -3.016  1.00 98.46           C  
ATOM   1080  N   HIS   141      -1.722  18.358  -1.090  1.00 97.69           N  
ATOM   1081  CA  HIS   141      -1.434  19.628  -0.433  1.00 97.69           C  
ATOM   1082  C   HIS   141      -0.058  20.154  -0.828  1.00 97.69           C  
ATOM   1083  O   HIS   141       0.088  21.331  -1.164  1.00 97.69           O  
ATOM   1084  CB  HIS   141      -1.522  19.476   1.087  1.00 97.69           C  
ATOM   1085  CG  HIS   141      -1.033  20.673   1.838  1.00 97.69           C  
ATOM   1086  ND1 HIS   141      -1.724  21.864   1.872  1.00 97.69           N  
ATOM   1087  CD2 HIS   141       0.080  20.859   2.587  1.00 97.69           C  
ATOM   1088  CE1 HIS   141      -1.056  22.734   2.610  1.00 97.69           C  
ATOM   1089  NE2 HIS   141       0.043  22.149   3.056  1.00 97.69           N  
ATOM   1090  N   LEU   142       0.942  19.353  -0.821  1.00 96.70           N  
ATOM   1091  CA  LEU   142       2.305  19.761  -1.141  1.00 96.70           C  
ATOM   1092  C   LEU   142       2.402  20.250  -2.582  1.00 96.70           C  
ATOM   1093  O   LEU   142       3.145  21.190  -2.875  1.00 96.70           O  
ATOM   1094  CB  LEU   142       3.279  18.601  -0.916  1.00 96.70           C  
ATOM   1095  CG  LEU   142       3.503  18.176   0.536  1.00 96.70           C  
ATOM   1096  CD1 LEU   142       4.325  16.893   0.592  1.00 96.70           C  
ATOM   1097  CD2 LEU   142       4.188  19.290   1.320  1.00 96.70           C  
ATOM   1098  N   PHE   143       1.622  19.696  -3.482  1.00 97.42           N  
ATOM   1099  CA  PHE   143       1.551  20.209  -4.844  1.00 97.42           C  
ATOM   1100  C   PHE   143       0.817  21.544  -4.882  1.00 97.42           C  
ATOM   1101  O   PHE   143       1.253  22.480  -5.556  1.00 97.42           O  
ATOM   1102  CB  PHE   143       0.855  19.202  -5.765  1.00 97.42           C  
ATOM   1103  CG  PHE   143       1.771  18.134  -6.299  1.00 97.42           C  
ATOM   1104  CD1 PHE   143       2.766  18.449  -7.218  1.00 97.42           C  
ATOM   1105  CD2 PHE   143       1.638  16.816  -5.884  1.00 97.42           C  
ATOM   1106  CE1 PHE   143       3.615  17.463  -7.715  1.00 97.42           C  
ATOM   1107  CE2 PHE   143       2.484  15.826  -6.376  1.00 97.42           C  
ATOM   1108  CZ  PHE   143       3.471  16.151  -7.292  1.00 97.42           C  
ATOM   1109  N   ALA   144      -0.249  21.630  -4.142  1.00 97.59           N  
ATOM   1110  CA  ALA   144      -1.111  22.808  -4.177  1.00 97.59           C  
ATOM   1111  C   ALA   144      -0.352  24.057  -3.738  1.00 97.59           C  
ATOM   1112  O   ALA   144      -0.592  25.151  -4.254  1.00 97.59           O  
ATOM   1113  CB  ALA   144      -2.338  22.597  -3.294  1.00 97.59           C  
ATOM   1114  N   ILE   145       0.563  23.878  -2.799  1.00 95.04           N  
ATOM   1115  CA  ILE   145       1.249  25.054  -2.276  1.00 95.04           C  
ATOM   1116  C   ILE   145       2.610  25.201  -2.952  1.00 95.04           C  
ATOM   1117  O   ILE   145       3.395  26.084  -2.597  1.00 95.04           O  
ATOM   1118  CB  ILE   145       1.418  24.975  -0.742  1.00 95.04           C  
ATOM   1119  CG1 ILE   145       2.286  23.770  -0.362  1.00 95.04           C  
ATOM   1120  CG2 ILE   145       0.053  24.907  -0.051  1.00 95.04           C  
ATOM   1121  CD1 ILE   145       2.736  23.765   1.092  1.00 95.04           C  
ATOM   1122  N   GLY   146       3.029  24.325  -3.788  1.00 93.19           N  
ATOM   1123  CA  GLY   146       4.239  24.423  -4.588  1.00 93.19           C  
ATOM   1124  C   GLY   146       5.460  23.849  -3.894  1.00 93.19           C  
ATOM   1125  O   GLY   146       6.594  24.157  -4.267  1.00 93.19           O  
ATOM   1126  N   ALA   147       5.196  23.123  -2.776  1.00 91.31           N  
ATOM   1127  CA  ALA   147       6.334  22.462  -2.143  1.00 91.31           C  
ATOM   1128  C   ALA   147       6.882  21.346  -3.028  1.00 91.31           C  
ATOM   1129  O   ALA   147       8.089  21.090  -3.039  1.00 91.31           O  
ATOM   1130  CB  ALA   147       5.936  21.907  -0.778  1.00 91.31           C  
ATOM   1131  N   LEU   148       6.056  20.645  -3.676  1.00 93.79           N  
ATOM   1132  CA  LEU   148       6.430  19.803  -4.807  1.00 93.79           C  
ATOM   1133  C   LEU   148       6.257  20.552  -6.123  1.00 93.79           C  
ATOM   1134  O   LEU   148       5.286  21.293  -6.298  1.00 93.79           O  
ATOM   1135  CB  LEU   148       5.593  18.521  -4.821  1.00 93.79           C  
ATOM   1136  CG  LEU   148       5.955  17.463  -3.777  1.00 93.79           C  
ATOM   1137  CD1 LEU   148       4.861  16.404  -3.695  1.00 93.79           C  
ATOM   1138  CD2 LEU   148       7.301  16.825  -4.106  1.00 93.79           C  
ATOM   1139  N   PRO   149       7.221  20.323  -7.094  1.00 93.77           N  
ATOM   1140  CA  PRO   149       7.234  21.198  -8.269  1.00 93.77           C  
ATOM   1141  C   PRO   149       6.187  20.804  -9.309  1.00 93.77           C  
ATOM   1142  O   PRO   149       5.989  19.615  -9.571  1.00 93.77           O  
ATOM   1143  CB  PRO   149       8.649  21.022  -8.824  1.00 93.77           C  
ATOM   1144  CG  PRO   149       9.044  19.635  -8.432  1.00 93.77           C  
ATOM   1145  CD  PRO   149       8.488  19.349  -7.066  1.00 93.77           C  
ATOM   1146  N   ILE   150       5.398  21.786  -9.855  1.00 96.27           N  
ATOM   1147  CA  ILE   150       4.653  21.831 -11.108  1.00 96.27           C  
ATOM   1148  C   ILE   150       5.248  22.899 -12.024  1.00 96.27           C  
ATOM   1149  O   ILE   150       5.440  24.044 -11.610  1.00 96.27           O  
ATOM   1150  CB  ILE   150       3.153  22.110 -10.864  1.00 96.27           C  
ATOM   1151  CG1 ILE   150       2.548  21.025  -9.966  1.00 96.27           C  
ATOM   1152  CG2 ILE   150       2.398  22.204 -12.194  1.00 96.27           C  
ATOM   1153  CD1 ILE   150       1.113  21.305  -9.539  1.00 96.27           C  
ATOM   1154  N   THR   151       5.623  22.533 -13.278  1.00 95.74           N  
ATOM   1155  CA  THR   151       6.224  23.486 -14.205  1.00 95.74           C  
ATOM   1156  C   THR   151       5.366  24.743 -14.319  1.00 95.74           C  
ATOM   1157  O   THR   151       4.178  24.664 -14.637  1.00 95.74           O  
ATOM   1158  CB  THR   151       6.415  22.864 -15.601  1.00 95.74           C  
ATOM   1159  OG1 THR   151       7.281  21.727 -15.496  1.00 95.74           O  
ATOM   1160  CG2 THR   151       7.027  23.868 -16.571  1.00 95.74           C  
ATOM   1161  N   GLY   152       5.971  25.877 -13.935  1.00 93.52           N  
ATOM   1162  CA  GLY   152       5.323  27.167 -14.113  1.00 93.52           C  
ATOM   1163  C   GLY   152       4.372  27.517 -12.985  1.00 93.52           C  
ATOM   1164  O   GLY   152       3.539  28.415 -13.125  1.00 93.52           O  
ATOM   1165  N   TYR   153       4.288  26.724 -11.957  1.00 96.09           N  
ATOM   1166  CA  TYR   153       3.364  26.934 -10.848  1.00 96.09           C  
ATOM   1167  C   TYR   153       4.110  27.003  -9.521  1.00 96.09           C  
ATOM   1168  O   TYR   153       4.638  25.996  -9.045  1.00 96.09           O  
ATOM   1169  CB  TYR   153       2.318  25.816 -10.801  1.00 96.09           C  
ATOM   1170  CG  TYR   153       1.280  26.001  -9.722  1.00 96.09           C  
ATOM   1171  CD1 TYR   153       1.317  25.242  -8.554  1.00 96.09           C  
ATOM   1172  CD2 TYR   153       0.259  26.935  -9.867  1.00 96.09           C  
ATOM   1173  CE1 TYR   153       0.361  25.408  -7.558  1.00 96.09           C  
ATOM   1174  CE2 TYR   153      -0.702  27.109  -8.877  1.00 96.09           C  
ATOM   1175  CZ  TYR   153      -0.643  26.343  -7.728  1.00 96.09           C  
ATOM   1176  OH  TYR   153      -1.592  26.511  -6.744  1.00 96.09           O  
ATOM   1177  N   GLN   154       4.193  28.142  -8.880  1.00 93.54           N  
ATOM   1178  CA  GLN   154       4.859  28.366  -7.601  1.00 93.54           C  
ATOM   1179  C   GLN   154       4.140  29.437  -6.787  1.00 93.54           C  
ATOM   1180  O   GLN   154       4.572  30.591  -6.752  1.00 93.54           O  
ATOM   1181  CB  GLN   154       6.320  28.763  -7.818  1.00 93.54           C  
ATOM   1182  CG  GLN   154       7.159  28.740  -6.548  1.00 93.54           C  
ATOM   1183  CD  GLN   154       7.261  27.355  -5.937  1.00 93.54           C  
ATOM   1184  OE1 GLN   154       7.595  26.383  -6.622  1.00 93.54           O  
ATOM   1185  NE2 GLN   154       6.972  27.254  -4.644  1.00 93.54           N  
ATOM   1186  N   PRO   155       3.115  28.962  -6.164  1.00 93.82           N  
ATOM   1187  CA  PRO   155       2.260  29.963  -5.521  1.00 93.82           C  
ATOM   1188  C   PRO   155       2.858  30.506  -4.225  1.00 93.82           C  
ATOM   1189  O   PRO   155       2.595  31.652  -3.852  1.00 93.82           O  
ATOM   1190  CB  PRO   155       0.965  29.195  -5.245  1.00 93.82           C  
ATOM   1191  CG  PRO   155       1.383  27.764  -5.143  1.00 93.82           C  
ATOM   1192  CD  PRO   155       2.513  27.527  -6.103  1.00 93.82           C  
ATOM   1193  N   LEU   156       3.568  29.657  -3.449  1.00 91.44           N  
ATOM   1194  CA  LEU   156       4.110  30.134  -2.182  1.00 91.44           C  
ATOM   1195  C   LEU   156       5.629  30.255  -2.252  1.00 91.44           C  
ATOM   1196  O   LEU   156       6.278  29.546  -3.024  1.00 91.44           O  
ATOM   1197  CB  LEU   156       3.714  29.193  -1.041  1.00 91.44           C  
ATOM   1198  CG  LEU   156       2.217  29.077  -0.747  1.00 91.44           C  
ATOM   1199  CD1 LEU   156       1.988  28.254   0.516  1.00 91.44           C  
ATOM   1200  CD2 LEU   156       1.590  30.461  -0.611  1.00 91.44           C  
ATOM   1201  N   ARG   157       6.222  31.142  -1.443  1.00 86.38           N  
ATOM   1202  CA  ARG   157       7.660  31.267  -1.227  1.00 86.38           C  
ATOM   1203  C   ARG   157       8.130  30.336  -0.115  1.00 86.38           C  
ATOM   1204  O   ARG   157       7.314  29.796   0.635  1.00 86.38           O  
ATOM   1205  CB  ARG   157       8.030  32.713  -0.891  1.00 86.38           C  
ATOM   1206  CG  ARG   157       7.580  33.723  -1.935  1.00 86.38           C  
ATOM   1207  CD  ARG   157       7.844  35.153  -1.487  1.00 86.38           C  
ATOM   1208  NE  ARG   157       7.320  36.124  -2.444  1.00 86.38           N  
ATOM   1209  CZ  ARG   157       7.158  37.420  -2.197  1.00 86.38           C  
ATOM   1210  NH1 ARG   157       7.478  37.930  -1.013  1.00 86.38           N  
ATOM   1211  NH2 ARG   157       6.673  38.214  -3.140  1.00 86.38           N  
ATOM   1212  N   GLN   158       9.361  30.173   0.024  1.00 75.84           N  
ATOM   1213  CA  GLN   158       9.959  29.259   0.990  1.00 75.84           C  
ATOM   1214  C   GLN   158       9.655  29.694   2.421  1.00 75.84           C  
ATOM   1215  O   GLN   158       9.518  28.856   3.314  1.00 75.84           O  
ATOM   1216  CB  GLN   158      11.471  29.168   0.779  1.00 75.84           C  
ATOM   1217  CG  GLN   158      12.146  28.090   1.616  1.00 75.84           C  
ATOM   1218  CD  GLN   158      13.622  27.939   1.300  1.00 75.84           C  
ATOM   1219  OE1 GLN   158      14.212  28.777   0.612  1.00 75.84           O  
ATOM   1220  NE2 GLN   158      14.229  26.869   1.800  1.00 75.84           N  
ATOM   1221  N   GLU   159       9.473  30.951   2.670  1.00 77.10           N  
ATOM   1222  CA  GLU   159       9.331  31.498   4.015  1.00 77.10           C  
ATOM   1223  C   GLU   159       7.867  31.529   4.447  1.00 77.10           C  
ATOM   1224  O   GLU   159       7.562  31.820   5.605  1.00 77.10           O  
ATOM   1225  CB  GLU   159       9.931  32.905   4.090  1.00 77.10           C  
ATOM   1226  CG  GLU   159       9.370  33.869   3.055  1.00 77.10           C  
ATOM   1227  CD  GLU   159      10.336  34.154   1.916  1.00 77.10           C  
ATOM   1228  OE1 GLU   159      10.120  35.135   1.169  1.00 77.10           O  
ATOM   1229  OE2 GLU   159      11.315  33.389   1.768  1.00 77.10           O  
ATOM   1230  N   ASP   160       6.977  31.235   3.570  1.00 84.29           N  
ATOM   1231  CA  ASP   160       5.557  31.296   3.904  1.00 84.29           C  
ATOM   1232  C   ASP   160       5.163  30.154   4.837  1.00 84.29           C  
ATOM   1233  O   ASP   160       5.828  29.116   4.873  1.00 84.29           O  
ATOM   1234  CB  ASP   160       4.705  31.255   2.634  1.00 84.29           C  
ATOM   1235  CG  ASP   160       4.796  32.533   1.818  1.00 84.29           C  
ATOM   1236  OD1 ASP   160       4.908  33.628   2.409  1.00 84.29           O  
ATOM   1237  OD2 ASP   160       4.752  32.443   0.572  1.00 84.29           O  
ATOM   1238  N   ASP   161       4.038  30.399   5.711  1.00 83.21           N  
ATOM   1239  CA  ASP   161       3.438  29.402   6.592  1.00 83.21           C  
ATOM   1240  C   ASP   161       2.744  28.305   5.789  1.00 83.21           C  
ATOM   1241  O   ASP   161       1.783  28.572   5.065  1.00 83.21           O  
ATOM   1242  CB  ASP   161       2.444  30.062   7.550  1.00 83.21           C  
ATOM   1243  CG  ASP   161       1.933  29.114   8.621  1.00 83.21           C  
ATOM   1244  OD1 ASP   161       2.039  27.882   8.445  1.00 83.21           O  
ATOM   1245  OD2 ASP   161       1.418  29.605   9.648  1.00 83.21           O  
ATOM   1246  N   LEU   162       3.154  27.093   5.916  1.00 85.85           N  
ATOM   1247  CA  LEU   162       2.624  26.009   5.096  1.00 85.85           C  
ATOM   1248  C   LEU   162       1.352  25.435   5.711  1.00 85.85           C  
ATOM   1249  O   LEU   162       0.585  24.748   5.033  1.00 85.85           O  
ATOM   1250  CB  LEU   162       3.669  24.903   4.928  1.00 85.85           C  
ATOM   1251  CG  LEU   162       4.979  25.305   4.250  1.00 85.85           C  
ATOM   1252  CD1 LEU   162       5.890  24.092   4.096  1.00 85.85           C  
ATOM   1253  CD2 LEU   162       4.705  25.949   2.895  1.00 85.85           C  
ATOM   1254  N   PHE   163       1.232  25.625   7.092  1.00 83.48           N  
ATOM   1255  CA  PHE   163       0.008  25.135   7.715  1.00 83.48           C  
ATOM   1256  C   PHE   163      -1.169  26.045   7.385  1.00 83.48           C  
ATOM   1257  O   PHE   163      -2.202  25.580   6.899  1.00 83.48           O  
ATOM   1258  CB  PHE   163       0.181  25.032   9.234  1.00 83.48           C  
ATOM   1259  CG  PHE   163      -1.054  24.565   9.955  1.00 83.48           C  
ATOM   1260  CD1 PHE   163      -1.699  25.394  10.865  1.00 83.48           C  
ATOM   1261  CD2 PHE   163      -1.571  23.297   9.723  1.00 83.48           C  
ATOM   1262  CE1 PHE   163      -2.843  24.965  11.534  1.00 83.48           C  
ATOM   1263  CE2 PHE   163      -2.713  22.861  10.387  1.00 83.48           C  
ATOM   1264  CZ  PHE   163      -3.347  23.696  11.293  1.00 83.48           C  
ATOM   1265  N   ASN   164      -1.036  27.338   7.608  1.00 82.25           N  
ATOM   1266  CA  ASN   164      -2.005  28.364   7.238  1.00 82.25           C  
ATOM   1267  C   ASN   164      -1.466  29.275   6.139  1.00 82.25           C  
ATOM   1268  O   ASN   164      -1.125  30.431   6.397  1.00 82.25           O  
ATOM   1269  CB  ASN   164      -2.407  29.189   8.462  1.00 82.25           C  
ATOM   1270  CG  ASN   164      -3.253  28.403   9.444  1.00 82.25           C  
ATOM   1271  OD1 ASN   164      -3.968  27.474   9.061  1.00 82.25           O  
ATOM   1272  ND2 ASN   164      -3.177  28.770  10.718  1.00 82.25           N  
ATOM   1273  N   PRO   165      -1.428  28.684   4.915  1.00 89.41           N  
ATOM   1274  CA  PRO   165      -0.837  29.495   3.849  1.00 89.41           C  
ATOM   1275  C   PRO   165      -1.687  30.713   3.493  1.00 89.41           C  
ATOM   1276  O   PRO   165      -2.901  30.708   3.712  1.00 89.41           O  
ATOM   1277  CB  PRO   165      -0.756  28.522   2.669  1.00 89.41           C  
ATOM   1278  CG  PRO   165      -1.898  27.579   2.873  1.00 89.41           C  
ATOM   1279  CD  PRO   165      -2.071  27.351   4.347  1.00 89.41           C  
ATOM   1280  N   PRO   166      -1.031  31.835   3.037  1.00 91.94           N  
ATOM   1281  CA  PRO   166      -1.856  32.898   2.458  1.00 91.94           C  
ATOM   1282  C   PRO   166      -2.795  32.387   1.367  1.00 91.94           C  
ATOM   1283  O   PRO   166      -2.492  31.392   0.703  1.00 91.94           O  
ATOM   1284  CB  PRO   166      -0.824  33.869   1.878  1.00 91.94           C  
ATOM   1285  CG  PRO   166       0.397  33.039   1.650  1.00 91.94           C  
ATOM   1286  CD  PRO   166       0.390  31.902   2.631  1.00 91.94           C  
ATOM   1287  N   PRO   167      -4.073  32.993   1.306  1.00 94.93           N  
ATOM   1288  CA  PRO   167      -5.007  32.514   0.285  1.00 94.93           C  
ATOM   1289  C   PRO   167      -4.391  32.488  -1.112  1.00 94.93           C  
ATOM   1290  O   PRO   167      -3.697  33.431  -1.502  1.00 94.93           O  
ATOM   1291  CB  PRO   167      -6.156  33.522   0.357  1.00 94.93           C  
ATOM   1292  CG  PRO   167      -6.096  34.072   1.746  1.00 94.93           C  
ATOM   1293  CD  PRO   167      -4.659  34.113   2.180  1.00 94.93           C  
ATOM   1294  N   ILE   168      -4.551  31.434  -1.824  1.00 96.57           N  
ATOM   1295  CA  ILE   168      -4.128  31.215  -3.203  1.00 96.57           C  
ATOM   1296  C   ILE   168      -5.352  31.159  -4.115  1.00 96.57           C  
ATOM   1297  O   ILE   168      -6.025  30.130  -4.199  1.00 96.57           O  
ATOM   1298  CB  ILE   168      -3.298  29.919  -3.340  1.00 96.57           C  
ATOM   1299  CG1 ILE   168      -2.122  29.931  -2.357  1.00 96.57           C  
ATOM   1300  CG2 ILE   168      -2.806  29.743  -4.780  1.00 96.57           C  
ATOM   1301  CD1 ILE   168      -1.437  28.581  -2.195  1.00 96.57           C  
ATOM   1302  N   PRO   169      -5.583  32.240  -4.871  1.00 96.88           N  
ATOM   1303  CA  PRO   169      -6.753  32.242  -5.752  1.00 96.88           C  
ATOM   1304  C   PRO   169      -6.550  31.394  -7.005  1.00 96.88           C  
ATOM   1305  O   PRO   169      -5.555  31.564  -7.715  1.00 96.88           O  
ATOM   1306  CB  PRO   169      -6.920  33.720  -6.114  1.00 96.88           C  
ATOM   1307  CG  PRO   169      -5.545  34.297  -6.008  1.00 96.88           C  
ATOM   1308  CD  PRO   169      -4.776  33.511  -4.985  1.00 96.88           C  
ATOM   1309  N   TRP   170      -7.365  30.437  -7.269  1.00 97.30           N  
ATOM   1310  CA  TRP   170      -7.323  29.629  -8.483  1.00 97.30           C  
ATOM   1311  C   TRP   170      -8.283  30.175  -9.534  1.00 97.30           C  
ATOM   1312  O   TRP   170      -9.240  30.879  -9.204  1.00 97.30           O  
ATOM   1313  CB  TRP   170      -7.664  28.169  -8.170  1.00 97.30           C  
ATOM   1314  CG  TRP   170      -6.596  27.444  -7.408  1.00 97.30           C  
ATOM   1315  CD1 TRP   170      -5.291  27.822  -7.256  1.00 97.30           C  
ATOM   1316  CD2 TRP   170      -6.741  26.210  -6.698  1.00 97.30           C  
ATOM   1317  NE1 TRP   170      -4.616  26.898  -6.493  1.00 97.30           N  
ATOM   1318  CE2 TRP   170      -5.482  25.900  -6.138  1.00 97.30           C  
ATOM   1319  CE3 TRP   170      -7.815  25.338  -6.480  1.00 97.30           C  
ATOM   1320  CZ2 TRP   170      -5.269  24.751  -5.373  1.00 97.30           C  
ATOM   1321  CZ3 TRP   170      -7.601  24.195  -5.718  1.00 97.30           C  
ATOM   1322  CH2 TRP   170      -6.336  23.914  -5.175  1.00 97.30           C  
ATOM   1323  N   PRO   171      -8.038  29.863 -10.841  1.00 96.31           N  
ATOM   1324  CA  PRO   171      -8.836  30.424 -11.933  1.00 96.31           C  
ATOM   1325  C   PRO   171     -10.302  29.998 -11.872  1.00 96.31           C  
ATOM   1326  O   PRO   171     -11.171  30.686 -12.413  1.00 96.31           O  
ATOM   1327  CB  PRO   171      -8.158  29.867 -13.188  1.00 96.31           C  
ATOM   1328  CG  PRO   171      -6.731  29.664 -12.793  1.00 96.31           C  
ATOM   1329  CD  PRO   171      -6.691  29.231 -11.356  1.00 96.31           C  
ATOM   1330  N   ASN   172     -10.628  28.930 -11.163  1.00 95.26           N  
ATOM   1331  CA  ASN   172     -12.001  28.447 -11.064  1.00 95.26           C  
ATOM   1332  C   ASN   172     -12.773  29.174  -9.966  1.00 95.26           C  
ATOM   1333  O   ASN   172     -13.909  28.811  -9.656  1.00 95.26           O  
ATOM   1334  CB  ASN   172     -12.023  26.937 -10.818  1.00 95.26           C  
ATOM   1335  CG  ASN   172     -11.356  26.549  -9.512  1.00 95.26           C  
ATOM   1336  OD1 ASN   172     -10.877  27.407  -8.766  1.00 95.26           O  
ATOM   1337  ND2 ASN   172     -11.322  25.253  -9.227  1.00 95.26           N  
ATOM   1338  N   GLY   173     -12.253  30.217  -9.278  1.00 95.67           N  
ATOM   1339  CA  GLY   173     -12.911  30.984  -8.233  1.00 95.67           C  
ATOM   1340  C   GLY   173     -12.686  30.416  -6.844  1.00 95.67           C  
ATOM   1341  O   GLY   173     -13.053  31.039  -5.846  1.00 95.67           O  
ATOM   1342  N   PHE   174     -12.101  29.211  -6.797  1.00 96.73           N  
ATOM   1343  CA  PHE   174     -11.777  28.553  -5.537  1.00 96.73           C  
ATOM   1344  C   PHE   174     -10.505  29.136  -4.933  1.00 96.73           C  
ATOM   1345  O   PHE   174      -9.517  29.348  -5.639  1.00 96.73           O  
ATOM   1346  CB  PHE   174     -11.617  27.044  -5.742  1.00 96.73           C  
ATOM   1347  CG  PHE   174     -11.308  26.288  -4.478  1.00 96.73           C  
ATOM   1348  CD1 PHE   174     -10.004  25.918  -4.173  1.00 96.73           C  
ATOM   1349  CD2 PHE   174     -12.324  25.948  -3.593  1.00 96.73           C  
ATOM   1350  CE1 PHE   174      -9.715  25.218  -3.003  1.00 96.73           C  
ATOM   1351  CE2 PHE   174     -12.044  25.250  -2.422  1.00 96.73           C  
ATOM   1352  CZ  PHE   174     -10.739  24.885  -2.129  1.00 96.73           C  
ATOM   1353  N   THR   175     -10.527  29.497  -3.658  1.00 96.98           N  
ATOM   1354  CA  THR   175      -9.349  29.985  -2.950  1.00 96.98           C  
ATOM   1355  C   THR   175      -8.781  28.904  -2.035  1.00 96.98           C  
ATOM   1356  O   THR   175      -9.446  28.470  -1.092  1.00 96.98           O  
ATOM   1357  CB  THR   175      -9.675  31.242  -2.124  1.00 96.98           C  
ATOM   1358  OG1 THR   175     -10.143  32.275  -3.000  1.00 96.98           O  
ATOM   1359  CG2 THR   175      -8.443  31.745  -1.378  1.00 96.98           C  
ATOM   1360  N   TYR   176      -7.528  28.455  -2.313  1.00 96.76           N  
ATOM   1361  CA  TYR   176      -6.870  27.438  -1.501  1.00 96.76           C  
ATOM   1362  C   TYR   176      -6.081  28.075  -0.363  1.00 96.76           C  
ATOM   1363  O   TYR   176      -5.282  28.986  -0.587  1.00 96.76           O  
ATOM   1364  CB  TYR   176      -5.941  26.579  -2.364  1.00 96.76           C  
ATOM   1365  CG  TYR   176      -5.346  25.402  -1.629  1.00 96.76           C  
ATOM   1366  CD1 TYR   176      -4.041  25.447  -1.143  1.00 96.76           C  
ATOM   1367  CD2 TYR   176      -6.087  24.244  -1.420  1.00 96.76           C  
ATOM   1368  CE1 TYR   176      -3.488  24.364  -0.467  1.00 96.76           C  
ATOM   1369  CE2 TYR   176      -5.544  23.155  -0.746  1.00 96.76           C  
ATOM   1370  CZ  TYR   176      -4.246  23.225  -0.273  1.00 96.76           C  
ATOM   1371  OH  TYR   176      -3.704  22.150   0.395  1.00 96.76           O  
ATOM   1372  N   ASP   177      -6.346  27.673   0.766  1.00 94.31           N  
ATOM   1373  CA  ASP   177      -5.590  28.213   1.892  1.00 94.31           C  
ATOM   1374  C   ASP   177      -5.233  27.115   2.891  1.00 94.31           C  
ATOM   1375  O   ASP   177      -5.076  27.382   4.085  1.00 94.31           O  
ATOM   1376  CB  ASP   177      -6.382  29.321   2.588  1.00 94.31           C  
ATOM   1377  CG  ASP   177      -7.737  28.856   3.091  1.00 94.31           C  
ATOM   1378  OD1 ASP   177      -8.062  27.657   2.948  1.00 94.31           O  
ATOM   1379  OD2 ASP   177      -8.489  29.696   3.631  1.00 94.31           O  
ATOM   1380  N   GLY   178      -5.162  25.770   2.501  1.00 94.89           N  
ATOM   1381  CA  GLY   178      -4.676  24.675   3.326  1.00 94.89           C  
ATOM   1382  C   GLY   178      -5.755  23.669   3.678  1.00 94.89           C  
ATOM   1383  O   GLY   178      -5.620  22.919   4.647  1.00 94.89           O  
ATOM   1384  N   GLN   179      -6.896  23.749   2.906  1.00 95.07           N  
ATOM   1385  CA  GLN   179      -8.033  22.893   3.230  1.00 95.07           C  
ATOM   1386  C   GLN   179      -7.633  21.421   3.223  1.00 95.07           C  
ATOM   1387  O   GLN   179      -8.090  20.644   4.065  1.00 95.07           O  
ATOM   1388  CB  GLN   179      -9.181  23.131   2.247  1.00 95.07           C  
ATOM   1389  CG  GLN   179      -9.834  24.499   2.384  1.00 95.07           C  
ATOM   1390  CD  GLN   179      -9.218  25.538   1.467  1.00 95.07           C  
ATOM   1391  OE1 GLN   179      -8.040  25.446   1.107  1.00 95.07           O  
ATOM   1392  NE2 GLN   179     -10.008  26.535   1.084  1.00 95.07           N  
ATOM   1393  N   LEU   180      -6.792  20.927   2.298  1.00 96.52           N  
ATOM   1394  CA  LEU   180      -6.443  19.514   2.201  1.00 96.52           C  
ATOM   1395  C   LEU   180      -5.630  19.071   3.413  1.00 96.52           C  
ATOM   1396  O   LEU   180      -5.801  17.953   3.905  1.00 96.52           O  
ATOM   1397  CB  LEU   180      -5.654  19.244   0.917  1.00 96.52           C  
ATOM   1398  CG  LEU   180      -6.430  19.376  -0.395  1.00 96.52           C  
ATOM   1399  CD1 LEU   180      -5.517  19.084  -1.581  1.00 96.52           C  
ATOM   1400  CD2 LEU   180      -7.636  18.443  -0.400  1.00 96.52           C  
ATOM   1401  N   LEU   181      -4.639  19.955   3.859  1.00 95.24           N  
ATOM   1402  CA  LEU   181      -3.899  19.632   5.073  1.00 95.24           C  
ATOM   1403  C   LEU   181      -4.838  19.520   6.269  1.00 95.24           C  
ATOM   1404  O   LEU   181      -4.693  18.617   7.096  1.00 95.24           O  
ATOM   1405  CB  LEU   181      -2.830  20.693   5.347  1.00 95.24           C  
ATOM   1406  CG  LEU   181      -1.980  20.491   6.603  1.00 95.24           C  
ATOM   1407  CD1 LEU   181      -1.354  19.101   6.602  1.00 95.24           C  
ATOM   1408  CD2 LEU   181      -0.905  21.568   6.701  1.00 95.24           C  
ATOM   1409  N   ARG   182      -5.850  20.285   6.387  1.00 93.58           N  
ATOM   1410  CA  ARG   182      -6.805  20.211   7.489  1.00 93.58           C  
ATOM   1411  C   ARG   182      -7.659  18.952   7.389  1.00 93.58           C  
ATOM   1412  O   ARG   182      -8.002  18.346   8.407  1.00 93.58           O  
ATOM   1413  CB  ARG   182      -7.700  21.451   7.510  1.00 93.58           C  
ATOM   1414  CG  ARG   182      -7.003  22.706   8.012  1.00 93.58           C  
ATOM   1415  CD  ARG   182      -7.977  23.865   8.174  1.00 93.58           C  
ATOM   1416  NE  ARG   182      -8.340  24.448   6.885  1.00 93.58           N  
ATOM   1417  CZ  ARG   182      -8.048  25.689   6.506  1.00 93.58           C  
ATOM   1418  NH1 ARG   182      -7.379  26.505   7.312  1.00 93.58           N  
ATOM   1419  NH2 ARG   182      -8.426  26.118   5.311  1.00 93.58           N  
ATOM   1420  N   LEU   183      -8.008  18.642   6.183  1.00 92.24           N  
ATOM   1421  CA  LEU   183      -8.747  17.396   6.014  1.00 92.24           C  
ATOM   1422  C   LEU   183      -7.888  16.197   6.403  1.00 92.24           C  
ATOM   1423  O   LEU   183      -8.371  15.266   7.050  1.00 92.24           O  
ATOM   1424  CB  LEU   183      -9.226  17.248   4.567  1.00 92.24           C  
ATOM   1425  CG  LEU   183     -10.410  18.122   4.152  1.00 92.24           C  
ATOM   1426  CD1 LEU   183     -10.672  17.984   2.657  1.00 92.24           C  
ATOM   1427  CD2 LEU   183     -11.653  17.755   4.954  1.00 92.24           C  
ATOM   1428  N   ALA   184      -6.636  16.238   5.975  1.00 95.10           N  
ATOM   1429  CA  ALA   184      -5.726  15.172   6.386  1.00 95.10           C  
ATOM   1430  C   ALA   184      -5.628  15.090   7.907  1.00 95.10           C  
ATOM   1431  O   ALA   184      -5.679  14.000   8.481  1.00 95.10           O  
ATOM   1432  CB  ALA   184      -4.343  15.389   5.778  1.00 95.10           C  
ATOM   1433  N   LEU   185      -5.471  16.243   8.508  1.00 89.89           N  
ATOM   1434  CA  LEU   185      -5.400  16.309   9.963  1.00 89.89           C  
ATOM   1435  C   LEU   185      -6.681  15.774  10.595  1.00 89.89           C  
ATOM   1436  O   LEU   185      -6.629  15.006  11.558  1.00 89.89           O  
ATOM   1437  CB  LEU   185      -5.153  17.748  10.423  1.00 89.89           C  
ATOM   1438  CG  LEU   185      -5.108  17.979  11.935  1.00 89.89           C  
ATOM   1439  CD1 LEU   185      -4.039  17.099  12.574  1.00 89.89           C  
ATOM   1440  CD2 LEU   185      -4.853  19.450  12.244  1.00 89.89           C  
ATOM   1441  N   ASP   186      -7.820  16.181  10.059  1.00 89.00           N  
ATOM   1442  CA  ASP   186      -9.106  15.702  10.557  1.00 89.00           C  
ATOM   1443  C   ASP   186      -9.186  14.179  10.495  1.00 89.00           C  
ATOM   1444  O   ASP   186      -9.556  13.531  11.477  1.00 89.00           O  
ATOM   1445  CB  ASP   186     -10.255  16.322   9.758  1.00 89.00           C  
ATOM   1446  CG  ASP   186     -11.620  15.822  10.197  1.00 89.00           C  
ATOM   1447  OD1 ASP   186     -12.065  16.166  11.313  1.00 89.00           O  
ATOM   1448  OD2 ASP   186     -12.255  15.075   9.421  1.00 89.00           O  
ATOM   1449  N   LEU   187      -8.830  13.591   9.402  1.00 91.04           N  
ATOM   1450  CA  LEU   187      -8.858  12.145   9.208  1.00 91.04           C  
ATOM   1451  C   LEU   187      -7.905  11.448  10.174  1.00 91.04           C  
ATOM   1452  O   LEU   187      -8.290  10.492  10.851  1.00 91.04           O  
ATOM   1453  CB  LEU   187      -8.489  11.790   7.765  1.00 91.04           C  
ATOM   1454  CG  LEU   187      -8.649  10.322   7.366  1.00 91.04           C  
ATOM   1455  CD1 LEU   187     -10.055   9.832   7.698  1.00 91.04           C  
ATOM   1456  CD2 LEU   187      -8.348  10.136   5.882  1.00 91.04           C  
ATOM   1457  N   ALA   188      -6.686  11.929  10.314  1.00 92.29           N  
ATOM   1458  CA  ALA   188      -5.678  11.323  11.179  1.00 92.29           C  
ATOM   1459  C   ALA   188      -6.101  11.388  12.644  1.00 92.29           C  
ATOM   1460  O   ALA   188      -5.880  10.442  13.403  1.00 92.29           O  
ATOM   1461  CB  ALA   188      -4.329  12.010  10.987  1.00 92.29           C  
ATOM   1462  N   GLN   189      -6.704  12.432  13.072  1.00 86.00           N  
ATOM   1463  CA  GLN   189      -7.144  12.581  14.455  1.00 86.00           C  
ATOM   1464  C   GLN   189      -8.181  11.522  14.820  1.00 86.00           C  
ATOM   1465  O   GLN   189      -8.170  10.993  15.933  1.00 86.00           O  
ATOM   1466  CB  GLN   189      -7.718  13.979  14.688  1.00 86.00           C  
ATOM   1467  CG  GLN   189      -6.658  15.064  14.829  1.00 86.00           C  
ATOM   1468  CD  GLN   189      -7.252  16.456  14.923  1.00 86.00           C  
ATOM   1469  OE1 GLN   189      -8.304  16.738  14.340  1.00 86.00           O  
ATOM   1470  NE2 GLN   189      -6.582  17.338  15.657  1.00 86.00           N  
ATOM   1471  N   ARG   190      -8.877  11.169  13.826  1.00 83.48           N  
ATOM   1472  CA  ARG   190      -9.923  10.185  14.088  1.00 83.48           C  
ATOM   1473  C   ARG   190      -9.339   8.780  14.192  1.00 83.48           C  
ATOM   1474  O   ARG   190      -9.957   7.887  14.775  1.00 83.48           O  
ATOM   1475  CB  ARG   190     -10.990  10.230  12.993  1.00 83.48           C  
ATOM   1476  CG  ARG   190     -11.832  11.496  13.004  1.00 83.48           C  
ATOM   1477  CD  ARG   190     -12.761  11.567  11.800  1.00 83.48           C  
ATOM   1478  NE  ARG   190     -13.531  12.808  11.786  1.00 83.48           N  
ATOM   1479  CZ  ARG   190     -14.652  13.012  12.474  1.00 83.48           C  
ATOM   1480  NH1 ARG   190     -15.157  12.058  13.247  1.00 83.48           N  
ATOM   1481  NH2 ARG   190     -15.272  14.180  12.388  1.00 83.48           N  
ATOM   1482  N   LEU   191      -8.192   8.600  13.693  1.00 89.06           N  
ATOM   1483  CA  LEU   191      -7.557   7.287  13.675  1.00 89.06           C  
ATOM   1484  C   LEU   191      -6.631   7.115  14.874  1.00 89.06           C  
ATOM   1485  O   LEU   191      -6.280   5.990  15.236  1.00 89.06           O  
ATOM   1486  CB  LEU   191      -6.772   7.089  12.376  1.00 89.06           C  
ATOM   1487  CG  LEU   191      -7.590   7.085  11.083  1.00 89.06           C  
ATOM   1488  CD1 LEU   191      -6.665   7.052   9.871  1.00 89.06           C  
ATOM   1489  CD2 LEU   191      -8.550   5.900  11.062  1.00 89.06           C  
ATOM   1490  N   LEU   192      -6.260   8.180  15.535  1.00 85.08           N  
ATOM   1491  CA  LEU   192      -5.209   8.156  16.546  1.00 85.08           C  
ATOM   1492  C   LEU   192      -5.587   7.235  17.701  1.00 85.08           C  
ATOM   1493  O   LEU   192      -4.746   6.484  18.202  1.00 85.08           O  
ATOM   1494  CB  LEU   192      -4.939   9.569  17.072  1.00 85.08           C  
ATOM   1495  CG  LEU   192      -3.701   9.739  17.953  1.00 85.08           C  
ATOM   1496  CD1 LEU   192      -2.464   9.208  17.237  1.00 85.08           C  
ATOM   1497  CD2 LEU   192      -3.515  11.203  18.338  1.00 85.08           C  
ATOM   1498  N   PRO   193      -6.803   7.176  18.069  1.00 82.10           N  
ATOM   1499  CA  PRO   193      -7.140   6.303  19.196  1.00 82.10           C  
ATOM   1500  C   PRO   193      -6.818   4.836  18.923  1.00 82.10           C  
ATOM   1501  O   PRO   193      -6.677   4.046  19.861  1.00 82.10           O  
ATOM   1502  CB  PRO   193      -8.647   6.510  19.364  1.00 82.10           C  
ATOM   1503  CG  PRO   193      -8.898   7.904  18.887  1.00 82.10           C  
ATOM   1504  CD  PRO   193      -8.028   8.161  17.690  1.00 82.10           C  
ATOM   1505  N   ALA   194      -6.704   4.504  17.694  1.00 85.48           N  
ATOM   1506  CA  ALA   194      -6.394   3.117  17.361  1.00 85.48           C  
ATOM   1507  C   ALA   194      -5.035   2.708  17.923  1.00 85.48           C  
ATOM   1508  O   ALA   194      -4.742   1.517  18.052  1.00 85.48           O  
ATOM   1509  CB  ALA   194      -6.423   2.913  15.848  1.00 85.48           C  
ATOM   1510  N   PHE   195      -4.210   3.622  18.294  1.00 83.79           N  
ATOM   1511  CA  PHE   195      -2.835   3.355  18.699  1.00 83.79           C  
ATOM   1512  C   PHE   195      -2.732   3.234  20.215  1.00 83.79           C  
ATOM   1513  O   PHE   195      -1.654   2.965  20.749  1.00 83.79           O  
ATOM   1514  CB  PHE   195      -1.900   4.460  18.196  1.00 83.79           C  
ATOM   1515  CG  PHE   195      -1.711   4.461  16.703  1.00 83.79           C  
ATOM   1516  CD1 PHE   195      -0.604   3.848  16.128  1.00 83.79           C  
ATOM   1517  CD2 PHE   195      -2.641   5.076  15.874  1.00 83.79           C  
ATOM   1518  CE1 PHE   195      -0.427   3.848  14.746  1.00 83.79           C  
ATOM   1519  CE2 PHE   195      -2.471   5.080  14.492  1.00 83.79           C  
ATOM   1520  CZ  PHE   195      -1.362   4.466  13.930  1.00 83.79           C  
ATOM   1521  N   TYR   196      -3.806   3.555  20.889  1.00 75.30           N  
ATOM   1522  CA  TYR   196      -3.748   3.503  22.346  1.00 75.30           C  
ATOM   1523  C   TYR   196      -3.859   2.068  22.845  1.00 75.30           C  
ATOM   1524  O   TYR   196      -4.760   1.742  23.623  1.00 75.30           O  
ATOM   1525  CB  TYR   196      -4.862   4.357  22.959  1.00 75.30           C  
ATOM   1526  CG  TYR   196      -4.765   5.822  22.610  1.00 75.30           C  
ATOM   1527  CD1 TYR   196      -3.582   6.364  22.114  1.00 75.30           C  
ATOM   1528  CD2 TYR   196      -5.856   6.668  22.776  1.00 75.30           C  
ATOM   1529  CE1 TYR   196      -3.488   7.714  21.793  1.00 75.30           C  
ATOM   1530  CE2 TYR   196      -5.774   8.020  22.459  1.00 75.30           C  
ATOM   1531  CZ  TYR   196      -4.587   8.532  21.968  1.00 75.30           C  
ATOM   1532  OH  TYR   196      -4.500   9.870  21.651  1.00 75.30           O  
ATOM   1533  N   THR   197      -3.025   1.179  22.316  1.00 75.74           N  
ATOM   1534  CA  THR   197      -2.920  -0.183  22.826  1.00 75.74           C  
ATOM   1535  C   THR   197      -1.721  -0.321  23.759  1.00 75.74           C  
ATOM   1536  O   THR   197      -0.840   0.541  23.777  1.00 75.74           O  
ATOM   1537  CB  THR   197      -2.800  -1.202  21.678  1.00 75.74           C  
ATOM   1538  OG1 THR   197      -1.548  -1.012  21.007  1.00 75.74           O  
ATOM   1539  CG2 THR   197      -3.933  -1.033  20.671  1.00 75.74           C  
ATOM   1540  N   LYS   198      -1.716  -1.317  24.555  1.00 71.43           N  
ATOM   1541  CA  LYS   198      -0.621  -1.549  25.493  1.00 71.43           C  
ATOM   1542  C   LYS   198       0.692  -1.794  24.755  1.00 71.43           C  
ATOM   1543  O   LYS   198       1.768  -1.496  25.277  1.00 71.43           O  
ATOM   1544  CB  LYS   198      -0.938  -2.734  26.406  1.00 71.43           C  
ATOM   1545  CG  LYS   198      -2.082  -2.479  27.376  1.00 71.43           C  
ATOM   1546  CD  LYS   198      -2.356  -3.696  28.251  1.00 71.43           C  
ATOM   1547  CE  LYS   198      -3.576  -3.487  29.136  1.00 71.43           C  
ATOM   1548  NZ  LYS   198      -3.872  -4.693  29.966  1.00 71.43           N  
ATOM   1549  N   THR   199       0.558  -2.248  23.574  1.00 77.75           N  
ATOM   1550  CA  THR   199       1.751  -2.642  22.832  1.00 77.75           C  
ATOM   1551  C   THR   199       2.245  -1.497  21.953  1.00 77.75           C  
ATOM   1552  O   THR   199       3.381  -1.519  21.476  1.00 77.75           O  
ATOM   1553  CB  THR   199       1.482  -3.883  21.960  1.00 77.75           C  
ATOM   1554  OG1 THR   199       0.419  -3.594  21.043  1.00 77.75           O  
ATOM   1555  CG2 THR   199       1.087  -5.082  22.816  1.00 77.75           C  
ATOM   1556  N   GLY   200       1.327  -0.451  21.783  1.00 81.25           N  
ATOM   1557  CA  GLY   200       1.663   0.614  20.852  1.00 81.25           C  
ATOM   1558  C   GLY   200       1.291   0.291  19.417  1.00 81.25           C  
ATOM   1559  O   GLY   200       1.476   1.117  18.521  1.00 81.25           O  
ATOM   1560  N   LEU   201       0.797  -0.897  19.137  1.00 86.85           N  
ATOM   1561  CA  LEU   201       0.304  -1.322  17.831  1.00 86.85           C  
ATOM   1562  C   LEU   201      -1.136  -0.868  17.619  1.00 86.85           C  
ATOM   1563  O   LEU   201      -1.944  -0.898  18.549  1.00 86.85           O  
ATOM   1564  CB  LEU   201       0.397  -2.844  17.693  1.00 86.85           C  
ATOM   1565  CG  LEU   201       1.804  -3.443  17.723  1.00 86.85           C  
ATOM   1566  CD1 LEU   201       1.735  -4.946  17.975  1.00 86.85           C  
ATOM   1567  CD2 LEU   201       2.539  -3.148  16.420  1.00 86.85           C  
ATOM   1568  N   PRO   202      -1.507  -0.423  16.435  1.00 89.86           N  
ATOM   1569  CA  PRO   202      -2.881   0.033  16.209  1.00 89.86           C  
ATOM   1570  C   PRO   202      -3.855  -1.119  15.977  1.00 89.86           C  
ATOM   1571  O   PRO   202      -3.478  -2.146  15.406  1.00 89.86           O  
ATOM   1572  CB  PRO   202      -2.760   0.906  14.957  1.00 89.86           C  
ATOM   1573  CG  PRO   202      -1.647   0.294  14.170  1.00 89.86           C  
ATOM   1574  CD  PRO   202      -0.601  -0.202  15.127  1.00 89.86           C  
ATOM   1575  N   TYR   203      -5.051  -1.010  16.485  1.00 85.07           N  
ATOM   1576  CA  TYR   203      -6.119  -1.875  15.996  1.00 85.07           C  
ATOM   1577  C   TYR   203      -6.252  -1.774  14.481  1.00 85.07           C  
ATOM   1578  O   TYR   203      -6.067  -0.700  13.906  1.00 85.07           O  
ATOM   1579  CB  TYR   203      -7.450  -1.515  16.663  1.00 85.07           C  
ATOM   1580  CG  TYR   203      -7.504  -1.852  18.133  1.00 85.07           C  
ATOM   1581  CD1 TYR   203      -7.625  -3.172  18.561  1.00 85.07           C  
ATOM   1582  CD2 TYR   203      -7.435  -0.852  19.096  1.00 85.07           C  
ATOM   1583  CE1 TYR   203      -7.677  -3.487  19.914  1.00 85.07           C  
ATOM   1584  CE2 TYR   203      -7.486  -1.156  20.453  1.00 85.07           C  
ATOM   1585  CZ  TYR   203      -7.606  -2.474  20.851  1.00 85.07           C  
ATOM   1586  OH  TYR   203      -7.657  -2.780  22.193  1.00 85.07           O  
ATOM   1587  N   PRO   204      -6.536  -2.861  13.853  1.00 84.71           N  
ATOM   1588  CA  PRO   204      -6.525  -2.819  12.389  1.00 84.71           C  
ATOM   1589  C   PRO   204      -7.716  -2.059  11.811  1.00 84.71           C  
ATOM   1590  O   PRO   204      -7.646  -1.555  10.687  1.00 84.71           O  
ATOM   1591  CB  PRO   204      -6.577  -4.297  11.993  1.00 84.71           C  
ATOM   1592  CG  PRO   204      -7.210  -4.983  13.160  1.00 84.71           C  
ATOM   1593  CD  PRO   204      -6.770  -4.289  14.418  1.00 84.71           C  
ATOM   1594  N   ARG   205      -8.850  -1.972  12.643  1.00 81.42           N  
ATOM   1595  CA  ARG   205     -10.079  -1.384  12.120  1.00 81.42           C  
ATOM   1596  C   ARG   205     -10.757  -0.509  13.169  1.00 81.42           C  
ATOM   1597  O   ARG   205     -10.872  -0.901  14.332  1.00 81.42           O  
ATOM   1598  CB  ARG   205     -11.041  -2.478  11.650  1.00 81.42           C  
ATOM   1599  CG  ARG   205     -10.527  -3.284  10.467  1.00 81.42           C  
ATOM   1600  CD  ARG   205     -11.471  -4.421  10.107  1.00 81.42           C  
ATOM   1601  NE  ARG   205     -10.757  -5.547   9.512  1.00 81.42           N  
ATOM   1602  CZ  ARG   205     -11.232  -6.786   9.424  1.00 81.42           C  
ATOM   1603  NH1 ARG   205     -12.438  -7.083   9.894  1.00 81.42           N  
ATOM   1604  NH2 ARG   205     -10.497  -7.735   8.863  1.00 81.42           N  
ATOM   1605  N   VAL   206     -11.308   0.670  12.740  1.00 77.79           N  
ATOM   1606  CA  VAL   206     -12.030   1.591  13.612  1.00 77.79           C  
ATOM   1607  C   VAL   206     -13.199   2.214  12.852  1.00 77.79           C  
ATOM   1608  O   VAL   206     -13.254   2.147  11.622  1.00 77.79           O  
ATOM   1609  CB  VAL   206     -11.102   2.697  14.163  1.00 77.79           C  
ATOM   1610  CG1 VAL   206      -9.963   2.089  14.979  1.00 77.79           C  
ATOM   1611  CG2 VAL   206     -10.551   3.547  13.020  1.00 77.79           C  
ATOM   1612  N   ASN   207     -14.134   2.636  13.544  1.00 76.39           N  
ATOM   1613  CA  ASN   207     -15.143   3.532  12.990  1.00 76.39           C  
ATOM   1614  C   ASN   207     -14.651   4.976  12.951  1.00 76.39           C  
ATOM   1615  O   ASN   207     -14.199   5.509  13.966  1.00 76.39           O  
ATOM   1616  CB  ASN   207     -16.444   3.435  13.790  1.00 76.39           C  
ATOM   1617  CG  ASN   207     -17.585   4.194  13.142  1.00 76.39           C  
ATOM   1618  OD1 ASN   207     -17.541   5.421  13.021  1.00 76.39           O  
ATOM   1619  ND2 ASN   207     -18.615   3.470  12.721  1.00 76.39           N  
ATOM   1620  N   LEU   208     -14.675   5.650  11.784  1.00 76.89           N  
ATOM   1621  CA  LEU   208     -14.109   6.982  11.603  1.00 76.89           C  
ATOM   1622  C   LEU   208     -14.817   7.999  12.492  1.00 76.89           C  
ATOM   1623  O   LEU   208     -14.195   8.950  12.971  1.00 76.89           O  
ATOM   1624  CB  LEU   208     -14.210   7.412  10.137  1.00 76.89           C  
ATOM   1625  CG  LEU   208     -13.109   6.904   9.205  1.00 76.89           C  
ATOM   1626  CD1 LEU   208     -13.321   7.439   7.793  1.00 76.89           C  
ATOM   1627  CD2 LEU   208     -11.735   7.303   9.732  1.00 76.89           C  
ATOM   1628  N   ARG   209     -16.123   7.860  12.671  1.00 72.39           N  
ATOM   1629  CA  ARG   209     -16.883   8.835  13.447  1.00 72.39           C  
ATOM   1630  C   ARG   209     -16.503   8.777  14.922  1.00 72.39           C  
ATOM   1631  O   ARG   209     -16.264   9.812  15.548  1.00 72.39           O  
ATOM   1632  CB  ARG   209     -18.386   8.599  13.283  1.00 72.39           C  
ATOM   1633  CG  ARG   209     -19.250   9.539  14.108  1.00 72.39           C  
ATOM   1634  CD  ARG   209     -20.734   9.306  13.858  1.00 72.39           C  
ATOM   1635  NE  ARG   209     -21.114   9.665  12.495  1.00 72.39           N  
ATOM   1636  CZ  ARG   209     -22.333   9.514  11.983  1.00 72.39           C  
ATOM   1637  NH1 ARG   209     -23.317   9.004  12.714  1.00 72.39           N  
ATOM   1638  NH2 ARG   209     -22.569   9.874  10.731  1.00 72.39           N  
ATOM   1639  N   HIS   210     -16.266   7.551  15.399  1.00 70.35           N  
ATOM   1640  CA  HIS   210     -16.097   7.466  16.845  1.00 70.35           C  
ATOM   1641  C   HIS   210     -14.672   7.064  17.211  1.00 70.35           C  
ATOM   1642  O   HIS   210     -14.244   7.248  18.352  1.00 70.35           O  
ATOM   1643  CB  HIS   210     -17.092   6.470  17.443  1.00 70.35           C  
ATOM   1644  CG  HIS   210     -18.180   6.068  16.498  1.00 70.35           C  
ATOM   1645  ND1 HIS   210     -18.227   4.825  15.904  1.00 70.35           N  
ATOM   1646  CD2 HIS   210     -19.262   6.746  16.048  1.00 70.35           C  
ATOM   1647  CE1 HIS   210     -19.294   4.757  15.126  1.00 70.35           C  
ATOM   1648  NE2 HIS   210     -19.939   5.909  15.196  1.00 70.35           N  
ATOM   1649  N   GLY   211     -13.863   6.605  16.159  1.00 70.35           N  
ATOM   1650  CA  GLY   211     -12.509   6.160  16.447  1.00 70.35           C  
ATOM   1651  C   GLY   211     -12.461   4.903  17.296  1.00 70.35           C  
ATOM   1652  O   GLY   211     -11.427   4.586  17.887  1.00 70.35           O  
ATOM   1653  N   ILE   212     -13.614   4.255  17.605  1.00 65.89           N  
ATOM   1654  CA  ILE   212     -13.707   3.077  18.461  1.00 65.89           C  
ATOM   1655  C   ILE   212     -13.402   1.822  17.646  1.00 65.89           C  
ATOM   1656  O   ILE   212     -13.945   1.636  16.554  1.00 65.89           O  
ATOM   1657  CB  ILE   212     -15.101   2.964  19.118  1.00 65.89           C  
ATOM   1658  CG1 ILE   212     -15.391   4.204  19.971  1.00 65.89           C  
ATOM   1659  CG2 ILE   212     -15.201   1.686  19.956  1.00 65.89           C  
ATOM   1660  CD1 ILE   212     -16.821   4.279  20.488  1.00 65.89           C  
ATOM   1661  N   PRO   213     -12.385   0.993  18.150  1.00 65.72           N  
ATOM   1662  CA  PRO   213     -12.148  -0.272  17.449  1.00 65.72           C  
ATOM   1663  C   PRO   213     -13.427  -1.082  17.246  1.00 65.72           C  
ATOM   1664  O   PRO   213     -14.327  -1.044  18.088  1.00 65.72           O  
ATOM   1665  CB  PRO   213     -11.175  -1.010  18.372  1.00 65.72           C  
ATOM   1666  CG  PRO   213     -10.555   0.062  19.209  1.00 65.72           C  
ATOM   1667  CD  PRO   213     -11.548   1.178  19.367  1.00 65.72           C  
ATOM   1668  N   PHE   214     -13.534  -1.638  16.122  1.00 59.38           N  
ATOM   1669  CA  PHE   214     -14.671  -2.439  15.683  1.00 59.38           C  
ATOM   1670  C   PHE   214     -14.589  -3.851  16.251  1.00 59.38           C  
ATOM   1671  O   PHE   214     -13.601  -4.557  16.035  1.00 59.38           O  
ATOM   1672  CB  PHE   214     -14.735  -2.492  14.153  1.00 59.38           C  
ATOM   1673  CG  PHE   214     -15.946  -3.208  13.621  1.00 59.38           C  
ATOM   1674  CD1 PHE   214     -15.846  -4.504  13.132  1.00 59.38           C  
ATOM   1675  CD2 PHE   214     -17.187  -2.583  13.609  1.00 59.38           C  
ATOM   1676  CE1 PHE   214     -16.966  -5.170  12.638  1.00 59.38           C  
ATOM   1677  CE2 PHE   214     -18.310  -3.242  13.117  1.00 59.38           C  
ATOM   1678  CZ  PHE   214     -18.198  -4.534  12.631  1.00 59.38           C  
ATOM   1679  N   TYR   215     -15.562  -4.172  17.106  1.00 47.11           N  
ATOM   1680  CA  TYR   215     -15.752  -5.519  17.632  1.00 47.11           C  
ATOM   1681  C   TYR   215     -16.922  -6.213  16.944  1.00 47.11           C  
ATOM   1682  O   TYR   215     -17.988  -5.617  16.767  1.00 47.11           O  
ATOM   1683  CB  TYR   215     -15.986  -5.478  19.145  1.00 47.11           C  
ATOM   1684  CG  TYR   215     -14.788  -5.006  19.932  1.00 47.11           C  
ATOM   1685  CD1 TYR   215     -13.792  -5.897  20.323  1.00 47.11           C  
ATOM   1686  CD2 TYR   215     -14.651  -3.668  20.286  1.00 47.11           C  
ATOM   1687  CE1 TYR   215     -12.687  -5.466  21.050  1.00 47.11           C  
ATOM   1688  CE2 TYR   215     -13.550  -3.226  21.013  1.00 47.11           C  
ATOM   1689  CZ  TYR   215     -12.575  -4.131  21.389  1.00 47.11           C  
ATOM   1690  OH  TYR   215     -11.484  -3.699  22.109  1.00 47.11           O  
ATOM   1691  N   VAL   216     -16.803  -6.952  15.898  1.00 38.96           N  
ATOM   1692  CA  VAL   216     -17.976  -7.672  15.414  1.00 38.96           C  
ATOM   1693  C   VAL   216     -18.966  -7.877  16.559  1.00 38.96           C  
ATOM   1694  O   VAL   216     -20.181  -7.813  16.357  1.00 38.96           O  
ATOM   1695  CB  VAL   216     -17.590  -9.033  14.794  1.00 38.96           C  
ATOM   1696  CG1 VAL   216     -18.602  -9.446  13.726  1.00 38.96           C  
ATOM   1697  CG2 VAL   216     -16.182  -8.971  14.204  1.00 38.96           C  
ATOM   1698  N   ASN   217     -18.486  -7.695  17.837  1.00 31.21           N  
ATOM   1699  CA  ASN   217     -19.511  -8.057  18.810  1.00 31.21           C  
ATOM   1700  C   ASN   217     -19.774  -6.922  19.796  1.00 31.21           C  
ATOM   1701  O   ASN   217     -20.263  -7.155  20.902  1.00 31.21           O  
ATOM   1702  CB  ASN   217     -19.112  -9.329  19.561  1.00 31.21           C  
ATOM   1703  CG  ASN   217     -19.270 -10.579  18.717  1.00 31.21           C  
ATOM   1704  OD1 ASN   217     -19.964 -10.570  17.697  1.00 31.21           O  
ATOM   1705  ND2 ASN   217     -18.627 -11.662  19.135  1.00 31.21           N  
ATOM   1706  N   SER   218     -19.274  -5.717  19.543  1.00 31.10           N  
ATOM   1707  CA  SER   218     -19.525  -4.660  20.517  1.00 31.10           C  
ATOM   1708  C   SER   218     -21.005  -4.296  20.569  1.00 31.10           C  
ATOM   1709  O   SER   218     -21.709  -4.392  19.562  1.00 31.10           O  
ATOM   1710  CB  SER   218     -18.697  -3.418  20.185  1.00 31.10           C  
ATOM   1711  OG  SER   218     -19.187  -2.286  20.883  1.00 31.10           O  
ATOM   1712  N   PRO   219     -21.584  -4.298  21.676  1.00 28.14           N  
ATOM   1713  CA  PRO   219     -22.933  -3.748  21.826  1.00 28.14           C  
ATOM   1714  C   PRO   219     -23.070  -2.351  21.226  1.00 28.14           C  
ATOM   1715  O   PRO   219     -24.183  -1.830  21.112  1.00 28.14           O  
ATOM   1716  CB  PRO   219     -23.134  -3.714  23.343  1.00 28.14           C  
ATOM   1717  CG  PRO   219     -21.827  -4.166  23.912  1.00 28.14           C  
ATOM   1718  CD  PRO   219     -20.906  -4.509  22.776  1.00 28.14           C  
ATOM   1719  N   LEU   220     -22.081  -1.454  21.410  1.00 31.27           N  
ATOM   1720  CA  LEU   220     -22.456  -0.231  20.708  1.00 31.27           C  
ATOM   1721  C   LEU   220     -22.865  -0.533  19.271  1.00 31.27           C  
ATOM   1722  O   LEU   220     -23.511   0.291  18.618  1.00 31.27           O  
ATOM   1723  CB  LEU   220     -21.300   0.772  20.723  1.00 31.27           C  
ATOM   1724  CG  LEU   220     -21.076   1.531  22.032  1.00 31.27           C  
ATOM   1725  CD1 LEU   220     -19.629   2.001  22.131  1.00 31.27           C  
ATOM   1726  CD2 LEU   220     -22.035   2.711  22.137  1.00 31.27           C  
ATOM   1727  N   HIS   221     -22.883  -1.739  18.822  1.00 32.06           N  
ATOM   1728  CA  HIS   221     -23.396  -1.998  17.482  1.00 32.06           C  
ATOM   1729  C   HIS   221     -24.399  -3.146  17.488  1.00 32.06           C  
ATOM   1730  O   HIS   221     -24.116  -4.221  18.024  1.00 32.06           O  
ATOM   1731  CB  HIS   221     -22.247  -2.310  16.520  1.00 32.06           C  
ATOM   1732  CG  HIS   221     -21.207  -1.236  16.460  1.00 32.06           C  
ATOM   1733  ND1 HIS   221     -21.350  -0.104  15.686  1.00 32.06           N  
ATOM   1734  CD2 HIS   221     -20.009  -1.123  17.081  1.00 32.06           C  
ATOM   1735  CE1 HIS   221     -20.281   0.660  15.834  1.00 32.06           C  
ATOM   1736  NE2 HIS   221     -19.452   0.065  16.675  1.00 32.06           N  
ATOM   1737  N   GLU   222     -25.525  -2.991  18.202  1.00 30.07           N  
ATOM   1738  CA  GLU   222     -26.691  -3.860  18.072  1.00 30.07           C  
ATOM   1739  C   GLU   222     -26.555  -4.789  16.869  1.00 30.07           C  
ATOM   1740  O   GLU   222     -26.694  -4.355  15.724  1.00 30.07           O  
ATOM   1741  CB  GLU   222     -27.971  -3.028  17.953  1.00 30.07           C  
ATOM   1742  CG  GLU   222     -28.426  -2.409  19.266  1.00 30.07           C  
ATOM   1743  CD  GLU   222     -29.819  -1.803  19.192  1.00 30.07           C  
ATOM   1744  OE1 GLU   222     -30.330  -1.327  20.232  1.00 30.07           O  
ATOM   1745  OE2 GLU   222     -30.405  -1.806  18.086  1.00 30.07           O  
ATOM   1746  N   ASP   223     -25.656  -5.678  16.811  1.00 30.52           N  
ATOM   1747  CA  ASP   223     -26.222  -6.899  16.247  1.00 30.52           C  
ATOM   1748  C   ASP   223     -25.796  -8.125  17.052  1.00 30.52           C  
ATOM   1749  O   ASP   223     -24.625  -8.262  17.411  1.00 30.52           O  
ATOM   1750  CB  ASP   223     -25.802  -7.059  14.784  1.00 30.52           C  
ATOM   1751  CG  ASP   223     -26.872  -6.603  13.807  1.00 30.52           C  
ATOM   1752  OD1 ASP   223     -28.044  -6.453  14.213  1.00 30.52           O  
ATOM   1753  OD2 ASP   223     -26.539  -6.394  12.620  1.00 30.52           O  
ATOM   1754  N   PRO   224     -26.816  -8.853  17.665  1.00 27.96           N  
ATOM   1755  CA  PRO   224     -26.722 -10.079  18.461  1.00 27.96           C  
ATOM   1756  C   PRO   224     -25.803 -11.123  17.830  1.00 27.96           C  
ATOM   1757  O   PRO   224     -25.683 -11.185  16.604  1.00 27.96           O  
ATOM   1758  CB  PRO   224     -28.167 -10.581  18.508  1.00 27.96           C  
ATOM   1759  CG  PRO   224     -28.925  -9.647  17.621  1.00 27.96           C  
ATOM   1760  CD  PRO   224     -27.983  -8.585  17.131  1.00 27.96           C  
ATOM   1761  N   PRO   225     -24.718 -11.516  18.543  1.00 30.13           N  
ATOM   1762  CA  PRO   225     -23.933 -12.659  18.071  1.00 30.13           C  
ATOM   1763  C   PRO   225     -24.780 -13.688  17.325  1.00 30.13           C  
ATOM   1764  O   PRO   225     -25.952 -13.885  17.656  1.00 30.13           O  
ATOM   1765  CB  PRO   225     -23.363 -13.252  19.361  1.00 30.13           C  
ATOM   1766  CG  PRO   225     -23.993 -12.457  20.459  1.00 30.13           C  
ATOM   1767  CD  PRO   225     -24.830 -11.373  19.842  1.00 30.13           C  
ATOM   1768  N   ALA   226     -24.632 -13.912  16.048  1.00 29.15           N  
ATOM   1769  CA  ALA   226     -25.118 -15.186  15.526  1.00 29.15           C  
ATOM   1770  C   ALA   226     -25.054 -16.276  16.593  1.00 29.15           C  
ATOM   1771  O   ALA   226     -24.094 -16.342  17.365  1.00 29.15           O  
ATOM   1772  CB  ALA   226     -24.311 -15.601  14.298  1.00 29.15           C  
ATOM   1773  N   LYS   227     -26.094 -16.581  17.268  1.00 27.64           N  
ATOM   1774  CA  LYS   227     -26.294 -17.825  18.005  1.00 27.64           C  
ATOM   1775  C   LYS   227     -25.408 -18.939  17.455  1.00 27.64           C  
ATOM   1776  O   LYS   227     -25.412 -19.206  16.252  1.00 27.64           O  
ATOM   1777  CB  LYS   227     -27.763 -18.250  17.952  1.00 27.64           C  
ATOM   1778  CG  LYS   227     -28.646 -17.554  18.978  1.00 27.64           C  
ATOM   1779  CD  LYS   227     -30.054 -18.136  18.989  1.00 27.64           C  
ATOM   1780  CE  LYS   227     -30.951 -17.410  19.983  1.00 27.64           C  
ATOM   1781  NZ  LYS   227     -32.346 -17.944  19.962  1.00 27.64           N  
ATOM   1782  N   GLY   228     -24.037 -18.832  17.758  1.00 26.62           N  
ATOM   1783  CA  GLY   228     -23.094 -19.940  17.755  1.00 26.62           C  
ATOM   1784  C   GLY   228     -21.654 -19.498  17.577  1.00 26.62           C  
ATOM   1785  O   GLY   228     -20.766 -20.327  17.367  1.00 26.62           O  
ATOM   1786  N   THR   229     -21.322 -18.234  17.790  1.00 27.98           N  
ATOM   1787  CA  THR   229     -19.882 -18.014  17.859  1.00 27.98           C  
ATOM   1788  C   THR   229     -19.515 -17.229  19.116  1.00 27.98           C  
ATOM   1789  O   THR   229     -19.852 -16.050  19.238  1.00 27.98           O  
ATOM   1790  CB  THR   229     -19.371 -17.264  16.615  1.00 27.98           C  
ATOM   1791  OG1 THR   229     -20.149 -16.075  16.428  1.00 27.98           O  
ATOM   1792  CG2 THR   229     -19.482 -18.132  15.366  1.00 27.98           C  
ATOM   1793  N   THR   230     -19.760 -17.711  20.235  1.00 27.33           N  
ATOM   1794  CA  THR   230     -19.289 -17.169  21.505  1.00 27.33           C  
ATOM   1795  C   THR   230     -17.770 -17.267  21.605  1.00 27.33           C  
ATOM   1796  O   THR   230     -17.176 -16.809  22.583  1.00 27.33           O  
ATOM   1797  CB  THR   230     -19.933 -17.901  22.698  1.00 27.33           C  
ATOM   1798  OG1 THR   230     -19.895 -19.314  22.460  1.00 27.33           O  
ATOM   1799  CG2 THR   230     -21.382 -17.468  22.892  1.00 27.33           C  
ATOM   1800  N   GLU   231     -16.974 -17.081  20.495  1.00 33.99           N  
ATOM   1801  CA  GLU   231     -15.527 -16.888  20.514  1.00 33.99           C  
ATOM   1802  C   GLU   231     -15.124 -15.647  19.724  1.00 33.99           C  
ATOM   1803  O   GLU   231     -15.605 -15.430  18.610  1.00 33.99           O  
ATOM   1804  CB  GLU   231     -14.812 -18.122  19.956  1.00 33.99           C  
ATOM   1805  CG  GLU   231     -14.600 -19.226  20.982  1.00 33.99           C  
ATOM   1806  CD  GLU   231     -13.907 -20.452  20.408  1.00 33.99           C  
ATOM   1807  OE1 GLU   231     -13.629 -21.405  21.172  1.00 33.99           O  
ATOM   1808  OE2 GLU   231     -13.640 -20.460  19.186  1.00 33.99           O  
ATOM   1809  N   GLY   232     -15.175 -14.451  20.236  1.00 30.82           N  
ATOM   1810  CA  GLY   232     -14.794 -13.196  19.609  1.00 30.82           C  
ATOM   1811  C   GLY   232     -13.372 -13.201  19.080  1.00 30.82           C  
ATOM   1812  O   GLY   232     -12.416 -13.258  19.856  1.00 30.82           O  
ATOM   1813  N   PRO   233     -13.040 -13.678  17.838  1.00 31.80           N  
ATOM   1814  CA  PRO   233     -11.694 -14.014  17.368  1.00 31.80           C  
ATOM   1815  C   PRO   233     -10.729 -12.833  17.445  1.00 31.80           C  
ATOM   1816  O   PRO   233     -11.146 -11.709  17.737  1.00 31.80           O  
ATOM   1817  CB  PRO   233     -11.923 -14.438  15.915  1.00 31.80           C  
ATOM   1818  CG  PRO   233     -13.337 -14.052  15.623  1.00 31.80           C  
ATOM   1819  CD  PRO   233     -13.935 -13.456  16.865  1.00 31.80           C  
ATOM   1820  N   PRO   234      -9.479 -13.085  17.628  1.00 36.47           N  
ATOM   1821  CA  PRO   234      -8.295 -12.306  17.259  1.00 36.47           C  
ATOM   1822  C   PRO   234      -8.507 -11.471  15.999  1.00 36.47           C  
ATOM   1823  O   PRO   234      -7.635 -10.683  15.622  1.00 36.47           O  
ATOM   1824  CB  PRO   234      -7.226 -13.378  17.030  1.00 36.47           C  
ATOM   1825  CG  PRO   234      -7.948 -14.677  17.183  1.00 36.47           C  
ATOM   1826  CD  PRO   234      -9.379 -14.388  17.538  1.00 36.47           C  
ATOM   1827  N   GLU   235      -9.562 -11.795  15.243  1.00 45.63           N  
ATOM   1828  CA  GLU   235      -9.652 -11.006  14.018  1.00 45.63           C  
ATOM   1829  C   GLU   235      -9.647  -9.511  14.323  1.00 45.63           C  
ATOM   1830  O   GLU   235      -9.104  -8.716  13.551  1.00 45.63           O  
ATOM   1831  CB  GLU   235     -10.911 -11.378  13.230  1.00 45.63           C  
ATOM   1832  CG  GLU   235     -10.722 -12.562  12.293  1.00 45.63           C  
ATOM   1833  CD  GLU   235     -11.945 -12.851  11.437  1.00 45.63           C  
ATOM   1834  OE1 GLU   235     -11.892 -13.776  10.596  1.00 45.63           O  
ATOM   1835  OE2 GLU   235     -12.963 -12.145  11.608  1.00 45.63           O  
ATOM   1836  N   ILE   236      -9.989  -9.128  15.524  1.00 56.16           N  
ATOM   1837  CA  ILE   236     -10.096  -7.699  15.797  1.00 56.16           C  
ATOM   1838  C   ILE   236      -8.736  -7.152  16.224  1.00 56.16           C  
ATOM   1839  O   ILE   236      -8.461  -5.960  16.063  1.00 56.16           O  
ATOM   1840  CB  ILE   236     -11.155  -7.410  16.884  1.00 56.16           C  
ATOM   1841  CG1 ILE   236     -12.508  -8.009  16.485  1.00 56.16           C  
ATOM   1842  CG2 ILE   236     -11.275  -5.903  17.133  1.00 56.16           C  
ATOM   1843  CD1 ILE   236     -13.517  -8.073  17.623  1.00 56.16           C  
ATOM   1844  N   THR   237      -7.940  -7.986  16.794  1.00 69.69           N  
ATOM   1845  CA  THR   237      -6.701  -7.421  17.317  1.00 69.69           C  
ATOM   1846  C   THR   237      -5.529  -7.738  16.393  1.00 69.69           C  
ATOM   1847  O   THR   237      -4.392  -7.347  16.666  1.00 69.69           O  
ATOM   1848  CB  THR   237      -6.400  -7.947  18.732  1.00 69.69           C  
ATOM   1849  OG1 THR   237      -6.335  -9.378  18.700  1.00 69.69           O  
ATOM   1850  CG2 THR   237      -7.481  -7.522  19.720  1.00 69.69           C  
ATOM   1851  N   GLU   238      -5.802  -8.502  15.336  1.00 78.61           N  
ATOM   1852  CA  GLU   238      -4.706  -8.906  14.461  1.00 78.61           C  
ATOM   1853  C   GLU   238      -4.338  -7.792  13.485  1.00 78.61           C  
ATOM   1854  O   GLU   238      -5.121  -7.458  12.592  1.00 78.61           O  
ATOM   1855  CB  GLU   238      -5.072 -10.179  13.692  1.00 78.61           C  
ATOM   1856  CG  GLU   238      -3.956 -10.700  12.799  1.00 78.61           C  
ATOM   1857  CD  GLU   238      -4.355 -11.928  11.996  1.00 78.61           C  
ATOM   1858  OE1 GLU   238      -3.535 -12.416  11.185  1.00 78.61           O  
ATOM   1859  OE2 GLU   238      -5.498 -12.406  12.178  1.00 78.61           O  
ATOM   1860  N   THR   239      -3.286  -7.207  13.622  1.00 85.99           N  
ATOM   1861  CA  THR   239      -2.726  -6.249  12.675  1.00 85.99           C  
ATOM   1862  C   THR   239      -1.508  -6.837  11.967  1.00 85.99           C  
ATOM   1863  O   THR   239      -0.761  -7.622  12.555  1.00 85.99           O  
ATOM   1864  CB  THR   239      -2.331  -4.936  13.376  1.00 85.99           C  
ATOM   1865  OG1 THR   239      -1.981  -3.960  12.388  1.00 85.99           O  
ATOM   1866  CG2 THR   239      -1.144  -5.147  14.310  1.00 85.99           C  
ATOM   1867  N   CYS   240      -1.473  -6.648  10.669  1.00 89.48           N  
ATOM   1868  CA  CYS   240      -0.299  -7.137   9.955  1.00 89.48           C  
ATOM   1869  C   CYS   240       0.915  -6.260  10.236  1.00 89.48           C  
ATOM   1870  O   CYS   240       0.777  -5.142  10.737  1.00 89.48           O  
ATOM   1871  CB  CYS   240      -0.568  -7.185   8.451  1.00 89.48           C  
ATOM   1872  SG  CYS   240      -0.939  -5.573   7.726  1.00 89.48           S  
ATOM   1873  N   SER   241       2.115  -6.791  10.021  1.00 94.97           N  
ATOM   1874  CA  SER   241       3.342  -6.030  10.234  1.00 94.97           C  
ATOM   1875  C   SER   241       3.387  -4.793   9.343  1.00 94.97           C  
ATOM   1876  O   SER   241       3.907  -3.750   9.747  1.00 94.97           O  
ATOM   1877  CB  SER   241       4.568  -6.905   9.967  1.00 94.97           C  
ATOM   1878  OG  SER   241       4.492  -7.499   8.683  1.00 94.97           O  
ATOM   1879  N   ALA   242       2.928  -4.909   8.081  1.00 96.23           N  
ATOM   1880  CA  ALA   242       2.826  -3.747   7.202  1.00 96.23           C  
ATOM   1881  C   ALA   242       1.857  -2.713   7.770  1.00 96.23           C  
ATOM   1882  O   ALA   242       2.083  -1.507   7.645  1.00 96.23           O  
ATOM   1883  CB  ALA   242       2.384  -4.174   5.805  1.00 96.23           C  
ATOM   1884  N   GLY   243       0.739  -3.186   8.353  1.00 93.52           N  
ATOM   1885  CA  GLY   243      -0.261  -2.295   8.921  1.00 93.52           C  
ATOM   1886  C   GLY   243       0.267  -1.463  10.074  1.00 93.52           C  
ATOM   1887  O   GLY   243      -0.111  -0.300  10.232  1.00 93.52           O  
ATOM   1888  N   ALA   244       1.256  -1.921  10.763  1.00 93.31           N  
ATOM   1889  CA  ALA   244       1.824  -1.211  11.906  1.00 93.31           C  
ATOM   1890  C   ALA   244       3.126  -0.512  11.526  1.00 93.31           C  
ATOM   1891  O   ALA   244       3.459   0.538  12.080  1.00 93.31           O  
ATOM   1892  CB  ALA   244       2.060  -2.175  13.066  1.00 93.31           C  
ATOM   1893  N   GLY   245       3.823  -1.011  10.559  1.00 96.46           N  
ATOM   1894  CA  GLY   245       5.173  -0.547  10.281  1.00 96.46           C  
ATOM   1895  C   GLY   245       5.243   0.420   9.114  1.00 96.46           C  
ATOM   1896  O   GLY   245       6.323   0.901   8.764  1.00 96.46           O  
ATOM   1897  N   SER   246       4.093   0.786   8.503  1.00 97.73           N  
ATOM   1898  CA  SER   246       4.125   1.607   7.298  1.00 97.73           C  
ATOM   1899  C   SER   246       3.379   2.921   7.504  1.00 97.73           C  
ATOM   1900  O   SER   246       2.608   3.345   6.641  1.00 97.73           O  
ATOM   1901  CB  SER   246       3.521   0.849   6.115  1.00 97.73           C  
ATOM   1902  OG  SER   246       4.176  -0.393   5.927  1.00 97.73           O  
ATOM   1903  N   LEU   247       3.583   3.572   8.626  1.00 98.07           N  
ATOM   1904  CA  LEU   247       2.793   4.773   8.871  1.00 98.07           C  
ATOM   1905  C   LEU   247       3.695   5.969   9.153  1.00 98.07           C  
ATOM   1906  O   LEU   247       3.209   7.083   9.364  1.00 98.07           O  
ATOM   1907  CB  LEU   247       1.835   4.554  10.045  1.00 98.07           C  
ATOM   1908  CG  LEU   247       0.880   3.365   9.929  1.00 98.07           C  
ATOM   1909  CD1 LEU   247       0.115   3.169  11.234  1.00 98.07           C  
ATOM   1910  CD2 LEU   247      -0.083   3.563   8.763  1.00 98.07           C  
ATOM   1911  N   VAL   248       5.019   5.739   9.144  1.00 97.82           N  
ATOM   1912  CA  VAL   248       5.979   6.743   9.590  1.00 97.82           C  
ATOM   1913  C   VAL   248       6.037   7.887   8.581  1.00 97.82           C  
ATOM   1914  O   VAL   248       6.106   9.058   8.963  1.00 97.82           O  
ATOM   1915  CB  VAL   248       7.386   6.136   9.789  1.00 97.82           C  
ATOM   1916  CG1 VAL   248       8.392   7.218  10.174  1.00 97.82           C  
ATOM   1917  CG2 VAL   248       7.347   5.037  10.849  1.00 97.82           C  
ATOM   1918  N   LEU   249       6.016   7.598   7.318  1.00 98.20           N  
ATOM   1919  CA  LEU   249       6.163   8.643   6.311  1.00 98.20           C  
ATOM   1920  C   LEU   249       5.038   9.666   6.420  1.00 98.20           C  
ATOM   1921  O   LEU   249       5.292  10.858   6.603  1.00 98.20           O  
ATOM   1922  CB  LEU   249       6.182   8.034   4.906  1.00 98.20           C  
ATOM   1923  CG  LEU   249       7.322   7.061   4.604  1.00 98.20           C  
ATOM   1924  CD1 LEU   249       7.276   6.628   3.142  1.00 98.20           C  
ATOM   1925  CD2 LEU   249       8.668   7.693   4.938  1.00 98.20           C  
ATOM   1926  N   GLU   250       3.735   9.171   6.313  1.00 98.16           N  
ATOM   1927  CA  GLU   250       2.566  10.045   6.332  1.00 98.16           C  
ATOM   1928  C   GLU   250       2.463  10.801   7.653  1.00 98.16           C  
ATOM   1929  O   GLU   250       2.288  12.021   7.665  1.00 98.16           O  
ATOM   1930  CB  GLU   250       1.288   9.239   6.086  1.00 98.16           C  
ATOM   1931  CG  GLU   250       1.171   8.687   4.673  1.00 98.16           C  
ATOM   1932  CD  GLU   250       1.945   7.394   4.468  1.00 98.16           C  
ATOM   1933  OE1 GLU   250       1.877   6.815   3.360  1.00 98.16           O  
ATOM   1934  OE2 GLU   250       2.625   6.956   5.423  1.00 98.16           O  
ATOM   1935  N   PHE   251       2.606  10.087   8.770  1.00 98.04           N  
ATOM   1936  CA  PHE   251       2.416  10.696  10.081  1.00 98.04           C  
ATOM   1937  C   PHE   251       3.564  11.643  10.409  1.00 98.04           C  
ATOM   1938  O   PHE   251       3.382  12.616  11.144  1.00 98.04           O  
ATOM   1939  CB  PHE   251       2.299   9.618  11.164  1.00 98.04           C  
ATOM   1940  CG  PHE   251       0.893   9.126  11.380  1.00 98.04           C  
ATOM   1941  CD1 PHE   251      -0.099   9.379  10.441  1.00 98.04           C  
ATOM   1942  CD2 PHE   251       0.564   8.410  12.524  1.00 98.04           C  
ATOM   1943  CE1 PHE   251      -1.401   8.924  10.640  1.00 98.04           C  
ATOM   1944  CE2 PHE   251      -0.734   7.953  12.729  1.00 98.04           C  
ATOM   1945  CZ  PHE   251      -1.716   8.212  11.786  1.00 98.04           C  
ATOM   1946  N   THR   252       4.773  11.365   9.926  1.00 97.12           N  
ATOM   1947  CA  THR   252       5.869  12.297  10.165  1.00 97.12           C  
ATOM   1948  C   THR   252       5.656  13.592   9.386  1.00 97.12           C  
ATOM   1949  O   THR   252       5.798  14.685   9.939  1.00 97.12           O  
ATOM   1950  CB  THR   252       7.224  11.678   9.775  1.00 97.12           C  
ATOM   1951  OG1 THR   252       7.501  10.567  10.637  1.00 97.12           O  
ATOM   1952  CG2 THR   252       8.352  12.697   9.902  1.00 97.12           C  
ATOM   1953  N   VAL   253       5.330  13.486   8.147  1.00 96.39           N  
ATOM   1954  CA  VAL   253       5.088  14.686   7.353  1.00 96.39           C  
ATOM   1955  C   VAL   253       3.932  15.480   7.956  1.00 96.39           C  
ATOM   1956  O   VAL   253       4.017  16.702   8.097  1.00 96.39           O  
ATOM   1957  CB  VAL   253       4.786  14.339   5.878  1.00 96.39           C  
ATOM   1958  CG1 VAL   253       4.324  15.580   5.116  1.00 96.39           C  
ATOM   1959  CG2 VAL   253       6.016  13.726   5.212  1.00 96.39           C  
ATOM   1960  N   LEU   254       2.830  14.789   8.282  1.00 96.32           N  
ATOM   1961  CA  LEU   254       1.698  15.457   8.915  1.00 96.32           C  
ATOM   1962  C   LEU   254       2.139  16.197  10.174  1.00 96.32           C  
ATOM   1963  O   LEU   254       1.807  17.370  10.358  1.00 96.32           O  
ATOM   1964  CB  LEU   254       0.603  14.445   9.262  1.00 96.32           C  
ATOM   1965  CG  LEU   254      -0.644  15.004   9.949  1.00 96.32           C  
ATOM   1966  CD1 LEU   254      -1.355  15.993   9.032  1.00 96.32           C  
ATOM   1967  CD2 LEU   254      -1.583  13.873  10.355  1.00 96.32           C  
ATOM   1968  N   SER   255       2.870  15.558  11.038  1.00 91.09           N  
ATOM   1969  CA  SER   255       3.342  16.160  12.280  1.00 91.09           C  
ATOM   1970  C   SER   255       4.223  17.375  12.006  1.00 91.09           C  
ATOM   1971  O   SER   255       4.082  18.410  12.661  1.00 91.09           O  
ATOM   1972  CB  SER   255       4.116  15.136  13.112  1.00 91.09           C  
ATOM   1973  OG  SER   255       3.237  14.174  13.669  1.00 91.09           O  
ATOM   1974  N   ARG   256       4.969  17.254  11.035  1.00 92.29           N  
ATOM   1975  CA  ARG   256       5.907  18.336  10.755  1.00 92.29           C  
ATOM   1976  C   ARG   256       5.196  19.525  10.117  1.00 92.29           C  
ATOM   1977  O   ARG   256       5.554  20.677  10.369  1.00 92.29           O  
ATOM   1978  CB  ARG   256       7.034  17.848   9.842  1.00 92.29           C  
ATOM   1979  CG  ARG   256       7.726  16.589  10.337  1.00 92.29           C  
ATOM   1980  CD  ARG   256       8.585  16.862  11.564  1.00 92.29           C  
ATOM   1981  NE  ARG   256       9.161  15.634  12.104  1.00 92.29           N  
ATOM   1982  CZ  ARG   256      10.223  15.010  11.603  1.00 92.29           C  
ATOM   1983  NH1 ARG   256      10.849  15.490  10.534  1.00 92.29           N  
ATOM   1984  NH2 ARG   256      10.663  13.897  12.173  1.00 92.29           N  
ATOM   1985  N   LEU   257       4.184  19.346   9.377  1.00 88.80           N  
ATOM   1986  CA  LEU   257       3.420  20.432   8.773  1.00 88.80           C  
ATOM   1987  C   LEU   257       2.528  21.111   9.807  1.00 88.80           C  
ATOM   1988  O   LEU   257       2.369  22.333   9.790  1.00 88.80           O  
ATOM   1989  CB  LEU   257       2.569  19.909   7.613  1.00 88.80           C  
ATOM   1990  CG  LEU   257       3.313  19.596   6.314  1.00 88.80           C  
ATOM   1991  CD1 LEU   257       2.400  18.851   5.346  1.00 88.80           C  
ATOM   1992  CD2 LEU   257       3.842  20.878   5.679  1.00 88.80           C  
ATOM   1993  N   THR   258       2.009  20.323  10.774  1.00 87.42           N  
ATOM   1994  CA  THR   258       1.022  20.866  11.700  1.00 87.42           C  
ATOM   1995  C   THR   258       1.690  21.334  12.990  1.00 87.42           C  
ATOM   1996  O   THR   258       1.114  22.122  13.743  1.00 87.42           O  
ATOM   1997  CB  THR   258      -0.066  19.827  12.030  1.00 87.42           C  
ATOM   1998  OG1 THR   258       0.540  18.696  12.669  1.00 87.42           O  
ATOM   1999  CG2 THR   258      -0.781  19.360  10.767  1.00 87.42           C  
ATOM   2000  N   GLY   259       2.848  20.791  13.234  1.00 82.03           N  
ATOM   2001  CA  GLY   259       3.524  21.087  14.487  1.00 82.03           C  
ATOM   2002  C   GLY   259       3.060  20.212  15.636  1.00 82.03           C  
ATOM   2003  O   GLY   259       3.439  20.437  16.787  1.00 82.03           O  
ATOM   2004  N   ASP   260       2.172  19.262  15.403  1.00 83.08           N  
ATOM   2005  CA  ASP   260       1.689  18.300  16.389  1.00 83.08           C  
ATOM   2006  C   ASP   260       2.501  17.008  16.339  1.00 83.08           C  
ATOM   2007  O   ASP   260       2.326  16.192  15.431  1.00 83.08           O  
ATOM   2008  CB  ASP   260       0.206  17.998  16.163  1.00 83.08           C  
ATOM   2009  CG  ASP   260      -0.405  17.162  17.274  1.00 83.08           C  
ATOM   2010  OD1 ASP   260       0.348  16.572  18.078  1.00 83.08           O  
ATOM   2011  OD2 ASP   260      -1.651  17.090  17.343  1.00 83.08           O  
ATOM   2012  N   PRO   261       3.212  16.661  17.358  1.00 84.47           N  
ATOM   2013  CA  PRO   261       4.149  15.536  17.316  1.00 84.47           C  
ATOM   2014  C   PRO   261       3.465  14.190  17.546  1.00 84.47           C  
ATOM   2015  O   PRO   261       4.108  13.142  17.447  1.00 84.47           O  
ATOM   2016  CB  PRO   261       5.129  15.851  18.449  1.00 84.47           C  
ATOM   2017  CG  PRO   261       4.327  16.630  19.442  1.00 84.47           C  
ATOM   2018  CD  PRO   261       3.377  17.521  18.695  1.00 84.47           C  
ATOM   2019  N   ARG   262       2.268  14.140  17.974  1.00 84.24           N  
ATOM   2020  CA  ARG   262       1.604  12.910  18.394  1.00 84.24           C  
ATOM   2021  C   ARG   262       1.560  11.896  17.255  1.00 84.24           C  
ATOM   2022  O   ARG   262       1.621  10.687  17.491  1.00 84.24           O  
ATOM   2023  CB  ARG   262       0.186  13.205  18.887  1.00 84.24           C  
ATOM   2024  CG  ARG   262       0.138  14.022  20.169  1.00 84.24           C  
ATOM   2025  CD  ARG   262      -1.291  14.366  20.564  1.00 84.24           C  
ATOM   2026  NE  ARG   262      -1.966  15.141  19.526  1.00 84.24           N  
ATOM   2027  CZ  ARG   262      -3.268  15.412  19.509  1.00 84.24           C  
ATOM   2028  NH1 ARG   262      -4.064  14.975  20.478  1.00 84.24           N  
ATOM   2029  NH2 ARG   262      -3.778  16.126  18.516  1.00 84.24           N  
ATOM   2030  N   PHE   263       1.460  12.287  16.011  1.00 90.08           N  
ATOM   2031  CA  PHE   263       1.326  11.367  14.887  1.00 90.08           C  
ATOM   2032  C   PHE   263       2.659  10.696  14.575  1.00 90.08           C  
ATOM   2033  O   PHE   263       2.733   9.470  14.471  1.00 90.08           O  
ATOM   2034  CB  PHE   263       0.806  12.103  13.648  1.00 90.08           C  
ATOM   2035  CG  PHE   263      -0.531  12.764  13.852  1.00 90.08           C  
ATOM   2036  CD1 PHE   263      -1.709  12.040  13.710  1.00 90.08           C  
ATOM   2037  CD2 PHE   263      -0.609  14.110  14.185  1.00 90.08           C  
ATOM   2038  CE1 PHE   263      -2.947  12.649  13.898  1.00 90.08           C  
ATOM   2039  CE2 PHE   263      -1.843  14.726  14.374  1.00 90.08           C  
ATOM   2040  CZ  PHE   263      -3.011  13.994  14.229  1.00 90.08           C  
ATOM   2041  N   GLU   264       3.593  11.510  14.479  1.00 91.38           N  
ATOM   2042  CA  GLU   264       4.924  10.965  14.229  1.00 91.38           C  
ATOM   2043  C   GLU   264       5.342  10.002  15.337  1.00 91.38           C  
ATOM   2044  O   GLU   264       5.852   8.914  15.061  1.00 91.38           O  
ATOM   2045  CB  GLU   264       5.951  12.092  14.097  1.00 91.38           C  
ATOM   2046  CG  GLU   264       7.362  11.607  13.802  1.00 91.38           C  
ATOM   2047  CD  GLU   264       8.337  12.737  13.512  1.00 91.38           C  
ATOM   2048  OE1 GLU   264       9.516  12.456  13.197  1.00 91.38           O  
ATOM   2049  OE2 GLU   264       7.919  13.913  13.600  1.00 91.38           O  
ATOM   2050  N   GLN   265       5.095  10.297  16.574  1.00 87.01           N  
ATOM   2051  CA  GLN   265       5.477   9.450  17.699  1.00 87.01           C  
ATOM   2052  C   GLN   265       4.698   8.138  17.690  1.00 87.01           C  
ATOM   2053  O   GLN   265       5.267   7.070  17.922  1.00 87.01           O  
ATOM   2054  CB  GLN   265       5.256  10.183  19.023  1.00 87.01           C  
ATOM   2055  CG  GLN   265       6.216  11.343  19.252  1.00 87.01           C  
ATOM   2056  CD  GLN   265       7.668  10.905  19.284  1.00 87.01           C  
ATOM   2057  OE1 GLN   265       8.016   9.907  19.924  1.00 87.01           O  
ATOM   2058  NE2 GLN   265       8.527  11.649  18.595  1.00 87.01           N  
ATOM   2059  N   ALA   266       3.446   8.287  17.396  1.00 86.27           N  
ATOM   2060  CA  ALA   266       2.626   7.080  17.334  1.00 86.27           C  
ATOM   2061  C   ALA   266       3.128   6.130  16.251  1.00 86.27           C  
ATOM   2062  O   ALA   266       3.249   4.924  16.482  1.00 86.27           O  
ATOM   2063  CB  ALA   266       1.164   7.443  17.083  1.00 86.27           C  
ATOM   2064  N   ALA   267       3.471   6.689  15.119  1.00 94.75           N  
ATOM   2065  CA  ALA   267       3.912   5.875  13.989  1.00 94.75           C  
ATOM   2066  C   ALA   267       5.274   5.245  14.266  1.00 94.75           C  
ATOM   2067  O   ALA   267       5.482   4.060  13.997  1.00 94.75           O  
ATOM   2068  CB  ALA   267       3.967   6.717  12.717  1.00 94.75           C  
ATOM   2069  N   LYS   268       6.206   5.997  14.784  1.00 91.75           N  
ATOM   2070  CA  LYS   268       7.537   5.468  15.069  1.00 91.75           C  
ATOM   2071  C   LYS   268       7.481   4.395  16.153  1.00 91.75           C  
ATOM   2072  O   LYS   268       8.147   3.363  16.047  1.00 91.75           O  
ATOM   2073  CB  LYS   268       8.482   6.592  15.494  1.00 91.75           C  
ATOM   2074  CG  LYS   268       8.952   7.473  14.345  1.00 91.75           C  
ATOM   2075  CD  LYS   268       9.879   8.580  14.832  1.00 91.75           C  
ATOM   2076  CE  LYS   268      10.472   9.364  13.670  1.00 91.75           C  
ATOM   2077  NZ  LYS   268      11.326  10.494  14.144  1.00 91.75           N  
ATOM   2078  N   ARG   269       6.638   4.615  17.076  1.00 86.22           N  
ATOM   2079  CA  ARG   269       6.480   3.620  18.131  1.00 86.22           C  
ATOM   2080  C   ARG   269       5.947   2.306  17.569  1.00 86.22           C  
ATOM   2081  O   ARG   269       6.428   1.230  17.931  1.00 86.22           O  
ATOM   2082  CB  ARG   269       5.545   4.139  19.225  1.00 86.22           C  
ATOM   2083  CG  ARG   269       6.202   5.120  20.183  1.00 86.22           C  
ATOM   2084  CD  ARG   269       5.254   5.541  21.297  1.00 86.22           C  
ATOM   2085  NE  ARG   269       5.785   6.668  22.058  1.00 86.22           N  
ATOM   2086  CZ  ARG   269       5.545   6.892  23.347  1.00 86.22           C  
ATOM   2087  NH1 ARG   269       4.775   6.067  24.047  1.00 86.22           N  
ATOM   2088  NH2 ARG   269       6.078   7.949  23.941  1.00 86.22           N  
ATOM   2089  N   ALA   270       4.950   2.438  16.758  1.00 91.33           N  
ATOM   2090  CA  ALA   270       4.391   1.240  16.139  1.00 91.33           C  
ATOM   2091  C   ALA   270       5.440   0.514  15.301  1.00 91.33           C  
ATOM   2092  O   ALA   270       5.564  -0.710  15.375  1.00 91.33           O  
ATOM   2093  CB  ALA   270       3.183   1.600  15.277  1.00 91.33           C  
ATOM   2094  N   PHE   271       6.168   1.306  14.549  1.00 94.22           N  
ATOM   2095  CA  PHE   271       7.228   0.699  13.752  1.00 94.22           C  
ATOM   2096  C   PHE   271       8.195  -0.076  14.638  1.00 94.22           C  
ATOM   2097  O   PHE   271       8.470  -1.251  14.386  1.00 94.22           O  
ATOM   2098  CB  PHE   271       7.985   1.769  12.959  1.00 94.22           C  
ATOM   2099  CG  PHE   271       9.105   1.221  12.117  1.00 94.22           C  
ATOM   2100  CD1 PHE   271      10.372   1.037  12.656  1.00 94.22           C  
ATOM   2101  CD2 PHE   271       8.891   0.891  10.785  1.00 94.22           C  
ATOM   2102  CE1 PHE   271      11.412   0.530  11.879  1.00 94.22           C  
ATOM   2103  CE2 PHE   271       9.925   0.383  10.002  1.00 94.22           C  
ATOM   2104  CZ  PHE   271      11.184   0.205  10.551  1.00 94.22           C  
ATOM   2105  N   TRP   272       8.668   0.597  15.659  1.00 87.35           N  
ATOM   2106  CA  TRP   272       9.689  -0.032  16.490  1.00 87.35           C  
ATOM   2107  C   TRP   272       9.102  -1.188  17.294  1.00 87.35           C  
ATOM   2108  O   TRP   272       9.803  -2.152  17.609  1.00 87.35           O  
ATOM   2109  CB  TRP   272      10.322   0.994  17.435  1.00 87.35           C  
ATOM   2110  CG  TRP   272      11.184   2.007  16.745  1.00 87.35           C  
ATOM   2111  CD1 TRP   272      11.000   3.361  16.714  1.00 87.35           C  
ATOM   2112  CD2 TRP   272      12.364   1.745  15.980  1.00 87.35           C  
ATOM   2113  NE1 TRP   272      11.997   3.957  15.977  1.00 87.35           N  
ATOM   2114  CE2 TRP   272      12.846   2.989  15.515  1.00 87.35           C  
ATOM   2115  CE3 TRP   272      13.062   0.578  15.643  1.00 87.35           C  
ATOM   2116  CZ2 TRP   272      13.996   3.098  14.730  1.00 87.35           C  
ATOM   2117  CZ3 TRP   272      14.207   0.689  14.862  1.00 87.35           C  
ATOM   2118  CH2 TRP   272      14.660   1.941  14.415  1.00 87.35           C  
ATOM   2119  N   ALA   273       7.823  -1.136  17.580  1.00 84.43           N  
ATOM   2120  CA  ALA   273       7.176  -2.260  18.251  1.00 84.43           C  
ATOM   2121  C   ALA   273       7.240  -3.522  17.395  1.00 84.43           C  
ATOM   2122  O   ALA   273       7.482  -4.616  17.909  1.00 84.43           O  
ATOM   2123  CB  ALA   273       5.725  -1.918  18.582  1.00 84.43           C  
ATOM   2124  N   VAL   274       7.039  -3.379  16.143  1.00 88.71           N  
ATOM   2125  CA  VAL   274       7.162  -4.518  15.240  1.00 88.71           C  
ATOM   2126  C   VAL   274       8.622  -4.959  15.158  1.00 88.71           C  
ATOM   2127  O   VAL   274       8.930  -6.142  15.318  1.00 88.71           O  
ATOM   2128  CB  VAL   274       6.626  -4.185  13.829  1.00 88.71           C  
ATOM   2129  CG1 VAL   274       6.912  -5.328  12.858  1.00 88.71           C  
ATOM   2130  CG2 VAL   274       5.129  -3.888  13.885  1.00 88.71           C  
ATOM   2131  N   TRP   275       9.509  -3.983  14.917  1.00 88.07           N  
ATOM   2132  CA  TRP   275      10.925  -4.270  14.711  1.00 88.07           C  
ATOM   2133  C   TRP   275      11.498  -5.056  15.885  1.00 88.07           C  
ATOM   2134  O   TRP   275      12.189  -6.059  15.691  1.00 88.07           O  
ATOM   2135  CB  TRP   275      11.714  -2.972  14.515  1.00 88.07           C  
ATOM   2136  CG  TRP   275      13.202  -3.150  14.571  1.00 88.07           C  
ATOM   2137  CD1 TRP   275      14.045  -2.726  15.560  1.00 88.07           C  
ATOM   2138  CD2 TRP   275      14.022  -3.795  13.593  1.00 88.07           C  
ATOM   2139  NE1 TRP   275      15.342  -3.070  15.255  1.00 88.07           N  
ATOM   2140  CE2 TRP   275      15.355  -3.726  14.054  1.00 88.07           C  
ATOM   2141  CE3 TRP   275      13.759  -4.426  12.370  1.00 88.07           C  
ATOM   2142  CZ2 TRP   275      16.423  -4.266  13.334  1.00 88.07           C  
ATOM   2143  CZ3 TRP   275      14.823  -4.962  11.655  1.00 88.07           C  
ATOM   2144  CH2 TRP   275      16.138  -4.877  12.141  1.00 88.07           C  
ATOM   2145  N   TYR   276      11.229  -4.698  17.081  1.00 82.33           N  
ATOM   2146  CA  TYR   276      11.838  -5.309  18.257  1.00 82.33           C  
ATOM   2147  C   TYR   276      11.284  -6.709  18.493  1.00 82.33           C  
ATOM   2148  O   TYR   276      11.825  -7.470  19.298  1.00 82.33           O  
ATOM   2149  CB  TYR   276      11.606  -4.440  19.497  1.00 82.33           C  
ATOM   2150  CG  TYR   276      12.410  -3.162  19.502  1.00 82.33           C  
ATOM   2151  CD1 TYR   276      13.705  -3.129  18.990  1.00 82.33           C  
ATOM   2152  CD2 TYR   276      11.877  -1.986  20.018  1.00 82.33           C  
ATOM   2153  CE1 TYR   276      14.450  -1.954  18.994  1.00 82.33           C  
ATOM   2154  CE2 TYR   276      12.613  -0.806  20.027  1.00 82.33           C  
ATOM   2155  CZ  TYR   276      13.896  -0.800  19.513  1.00 82.33           C  
ATOM   2156  OH  TYR   276      14.630   0.366  19.520  1.00 82.33           O  
ATOM   2157  N   ARG   277      10.318  -7.162  17.705  1.00 81.76           N  
ATOM   2158  CA  ARG   277       9.719  -8.482  17.875  1.00 81.76           C  
ATOM   2159  C   ARG   277      10.178  -9.437  16.778  1.00 81.76           C  
ATOM   2160  O   ARG   277       9.585 -10.500  16.585  1.00 81.76           O  
ATOM   2161  CB  ARG   277       8.192  -8.384  17.879  1.00 81.76           C  
ATOM   2162  CG  ARG   277       7.613  -7.851  19.180  1.00 81.76           C  
ATOM   2163  CD  ARG   277       6.117  -7.593  19.068  1.00 81.76           C  
ATOM   2164  NE  ARG   277       5.534  -7.228  20.356  1.00 81.76           N  
ATOM   2165  CZ  ARG   277       5.679  -6.044  20.945  1.00 81.76           C  
ATOM   2166  NH1 ARG   277       6.394  -5.083  20.370  1.00 81.76           N  
ATOM   2167  NH2 ARG   277       5.105  -5.818  22.118  1.00 81.76           N  
ATOM   2168  N   LYS   278      11.098  -8.958  15.983  1.00 84.54           N  
ATOM   2169  CA  LYS   278      11.646  -9.841  14.958  1.00 84.54           C  
ATOM   2170  C   LYS   278      12.081 -11.176  15.556  1.00 84.54           C  
ATOM   2171  O   LYS   278      12.315 -11.274  16.763  1.00 84.54           O  
ATOM   2172  CB  LYS   278      12.827  -9.175  14.250  1.00 84.54           C  
ATOM   2173  CG  LYS   278      14.034  -8.940  15.146  1.00 84.54           C  
ATOM   2174  CD  LYS   278      15.090  -8.091  14.451  1.00 84.54           C  
ATOM   2175  CE  LYS   278      16.409  -8.105  15.211  1.00 84.54           C  
ATOM   2176  NZ  LYS   278      16.331  -7.303  16.469  1.00 84.54           N  
ATOM   2177  N   SER   279      12.155 -12.217  14.805  1.00 79.80           N  
ATOM   2178  CA  SER   279      12.577 -13.532  15.276  1.00 79.80           C  
ATOM   2179  C   SER   279      14.060 -13.542  15.631  1.00 79.80           C  
ATOM   2180  O   SER   279      14.784 -12.594  15.322  1.00 79.80           O  
ATOM   2181  CB  SER   279      12.290 -14.598  14.217  1.00 79.80           C  
ATOM   2182  OG  SER   279      13.216 -14.508  13.148  1.00 79.80           O  
ATOM   2183  N   GLN   280      14.441 -14.543  16.255  1.00 76.31           N  
ATOM   2184  CA  GLN   280      15.838 -14.668  16.660  1.00 76.31           C  
ATOM   2185  C   GLN   280      16.759 -14.731  15.444  1.00 76.31           C  
ATOM   2186  O   GLN   280      17.955 -14.454  15.550  1.00 76.31           O  
ATOM   2187  CB  GLN   280      16.036 -15.907  17.534  1.00 76.31           C  
ATOM   2188  CG  GLN   280      15.454 -15.771  18.934  1.00 76.31           C  
ATOM   2189  CD  GLN   280      15.573 -17.047  19.746  1.00 76.31           C  
ATOM   2190  OE1 GLN   280      16.217 -18.011  19.320  1.00 76.31           O  
ATOM   2191  NE2 GLN   280      14.951 -17.064  20.920  1.00 76.31           N  
ATOM   2192  N   ILE   281      16.205 -15.110  14.331  1.00 82.05           N  
ATOM   2193  CA  ILE   281      17.043 -15.175  13.140  1.00 82.05           C  
ATOM   2194  C   ILE   281      16.829 -13.926  12.289  1.00 82.05           C  
ATOM   2195  O   ILE   281      17.216 -13.890  11.118  1.00 82.05           O  
ATOM   2196  CB  ILE   281      16.749 -16.445  12.310  1.00 82.05           C  
ATOM   2197  CG1 ILE   281      15.267 -16.498  11.922  1.00 82.05           C  
ATOM   2198  CG2 ILE   281      17.158 -17.702  13.084  1.00 82.05           C  
ATOM   2199  CD1 ILE   281      14.934 -17.572  10.895  1.00 82.05           C  
ATOM   2200  N   GLY   282      16.132 -12.904  12.818  1.00 84.71           N  
ATOM   2201  CA  GLY   282      16.067 -11.570  12.242  1.00 84.71           C  
ATOM   2202  C   GLY   282      14.889 -11.381  11.305  1.00 84.71           C  
ATOM   2203  O   GLY   282      14.853 -10.422  10.531  1.00 84.71           O  
ATOM   2204  N   LEU   283      13.903 -12.290  11.259  1.00 89.27           N  
ATOM   2205  CA  LEU   283      12.793 -12.206  10.317  1.00 89.27           C  
ATOM   2206  C   LEU   283      11.598 -11.499  10.946  1.00 89.27           C  
ATOM   2207  O   LEU   283      11.399 -11.569  12.161  1.00 89.27           O  
ATOM   2208  CB  LEU   283      12.383 -13.603   9.844  1.00 89.27           C  
ATOM   2209  CG  LEU   283      13.408 -14.360   8.998  1.00 89.27           C  
ATOM   2210  CD1 LEU   283      12.898 -15.761   8.675  1.00 89.27           C  
ATOM   2211  CD2 LEU   283      13.718 -13.591   7.719  1.00 89.27           C  
ATOM   2212  N   ILE   284      10.834 -10.849  10.130  1.00 92.82           N  
ATOM   2213  CA  ILE   284       9.594 -10.165  10.481  1.00 92.82           C  
ATOM   2214  C   ILE   284       8.399 -11.017  10.062  1.00 92.82           C  
ATOM   2215  O   ILE   284       8.314 -11.458   8.914  1.00 92.82           O  
ATOM   2216  CB  ILE   284       9.514  -8.769   9.825  1.00 92.82           C  
ATOM   2217  CG1 ILE   284      10.689  -7.896  10.281  1.00 92.82           C  
ATOM   2218  CG2 ILE   284       8.175  -8.097  10.148  1.00 92.82           C  
ATOM   2219  CD1 ILE   284      10.693  -7.592  11.772  1.00 92.82           C  
ATOM   2220  N   GLY   285       7.447 -11.279  10.999  1.00 90.12           N  
ATOM   2221  CA  GLY   285       6.239 -12.034  10.708  1.00 90.12           C  
ATOM   2222  C   GLY   285       5.177 -11.213  10.001  1.00 90.12           C  
ATOM   2223  O   GLY   285       5.328 -10.000   9.841  1.00 90.12           O  
ATOM   2224  N   ALA   286       4.151 -11.853   9.582  1.00 87.91           N  
ATOM   2225  CA  ALA   286       3.116 -11.195   8.789  1.00 87.91           C  
ATOM   2226  C   ALA   286       2.024 -10.616   9.684  1.00 87.91           C  
ATOM   2227  O   ALA   286       1.460  -9.561   9.383  1.00 87.91           O  
ATOM   2228  CB  ALA   286       2.513 -12.173   7.784  1.00 87.91           C  
ATOM   2229  N   GLY   287       1.665 -11.279  10.802  1.00 85.11           N  
ATOM   2230  CA  GLY   287       0.599 -10.828  11.683  1.00 85.11           C  
ATOM   2231  C   GLY   287       1.020 -10.747  13.138  1.00 85.11           C  
ATOM   2232  O   GLY   287       1.791 -11.583  13.614  1.00 85.11           O  
ATOM   2233  N   VAL   288       0.537  -9.715  13.832  1.00 82.85           N  
ATOM   2234  CA  VAL   288       0.845  -9.498  15.241  1.00 82.85           C  
ATOM   2235  C   VAL   288      -0.425  -9.110  15.995  1.00 82.85           C  
ATOM   2236  O   VAL   288      -1.289  -8.417  15.452  1.00 82.85           O  
ATOM   2237  CB  VAL   288       1.927  -8.410  15.425  1.00 82.85           C  
ATOM   2238  CG1 VAL   288       1.470  -7.086  14.816  1.00 82.85           C  
ATOM   2239  CG2 VAL   288       2.261  -8.235  16.905  1.00 82.85           C  
ATOM   2240  N   ASP   289      -0.605  -9.697  17.160  1.00 80.58           N  
ATOM   2241  CA  ASP   289      -1.710  -9.317  18.033  1.00 80.58           C  
ATOM   2242  C   ASP   289      -1.467  -7.946  18.661  1.00 80.58           C  
ATOM   2243  O   ASP   289      -0.497  -7.758  19.398  1.00 80.58           O  
ATOM   2244  CB  ASP   289      -1.916 -10.367  19.127  1.00 80.58           C  
ATOM   2245  CG  ASP   289      -3.163 -10.121  19.958  1.00 80.58           C  
ATOM   2246  OD1 ASP   289      -3.334  -9.000  20.486  1.00 80.58           O  
ATOM   2247  OD2 ASP   289      -3.981 -11.057  20.090  1.00 80.58           O  
ATOM   2248  N   ALA   290      -2.316  -6.977  18.344  1.00 80.07           N  
ATOM   2249  CA  ALA   290      -2.093  -5.595  18.762  1.00 80.07           C  
ATOM   2250  C   ALA   290      -2.176  -5.461  20.279  1.00 80.07           C  
ATOM   2251  O   ALA   290      -1.639  -4.512  20.856  1.00 80.07           O  
ATOM   2252  CB  ALA   290      -3.104  -4.667  18.092  1.00 80.07           C  
ATOM   2253  N   GLU   291      -2.799  -6.389  20.912  1.00 74.97           N  
ATOM   2254  CA  GLU   291      -2.968  -6.278  22.357  1.00 74.97           C  
ATOM   2255  C   GLU   291      -1.853  -7.008  23.101  1.00 74.97           C  
ATOM   2256  O   GLU   291      -1.344  -6.513  24.109  1.00 74.97           O  
ATOM   2257  CB  GLU   291      -4.332  -6.827  22.784  1.00 74.97           C  
ATOM   2258  CG  GLU   291      -5.508  -5.979  22.321  1.00 74.97           C  
ATOM   2259  CD  GLU   291      -6.832  -6.403  22.936  1.00 74.97           C  
ATOM   2260  OE1 GLU   291      -7.834  -5.669  22.784  1.00 74.97           O  
ATOM   2261  OE2 GLU   291      -6.866  -7.478  23.575  1.00 74.97           O  
ATOM   2262  N   GLN   292      -1.567  -8.196  22.541  1.00 73.25           N  
ATOM   2263  CA  GLN   292      -0.629  -9.029  23.285  1.00 73.25           C  
ATOM   2264  C   GLN   292       0.780  -8.919  22.711  1.00 73.25           C  
ATOM   2265  O   GLN   292       1.762  -9.191  23.404  1.00 73.25           O  
ATOM   2266  CB  GLN   292      -1.086 -10.489  23.279  1.00 73.25           C  
ATOM   2267  CG  GLN   292      -2.422 -10.719  23.974  1.00 73.25           C  
ATOM   2268  CD  GLN   292      -2.699 -12.186  24.243  1.00 73.25           C  
ATOM   2269  OE1 GLN   292      -2.095 -13.069  23.625  1.00 73.25           O  
ATOM   2270  NE2 GLN   292      -3.614 -12.456  25.168  1.00 73.25           N  
ATOM   2271  N   GLY   293       0.831  -8.562  21.388  1.00 75.43           N  
ATOM   2272  CA  GLY   293       2.126  -8.341  20.765  1.00 75.43           C  
ATOM   2273  C   GLY   293       2.773  -9.618  20.263  1.00 75.43           C  
ATOM   2274  O   GLY   293       3.940  -9.615  19.868  1.00 75.43           O  
ATOM   2275  N   HIS   294       2.077 -10.796  20.368  1.00 78.59           N  
ATOM   2276  CA  HIS   294       2.668 -12.019  19.836  1.00 78.59           C  
ATOM   2277  C   HIS   294       2.338 -12.193  18.358  1.00 78.59           C  
ATOM   2278  O   HIS   294       1.284 -11.749  17.896  1.00 78.59           O  
ATOM   2279  CB  HIS   294       2.184 -13.236  20.628  1.00 78.59           C  
ATOM   2280  CG  HIS   294       2.344 -13.090  22.109  1.00 78.59           C  
ATOM   2281  ND1 HIS   294       1.295 -12.765  22.942  1.00 78.59           N  
ATOM   2282  CD2 HIS   294       3.431 -13.229  22.903  1.00 78.59           C  
ATOM   2283  CE1 HIS   294       1.733 -12.709  24.189  1.00 78.59           C  
ATOM   2284  NE2 HIS   294       3.026 -12.987  24.193  1.00 78.59           N  
ATOM   2285  N   TRP   295       3.147 -12.870  17.638  1.00 79.30           N  
ATOM   2286  CA  TRP   295       2.885 -13.185  16.237  1.00 79.30           C  
ATOM   2287  C   TRP   295       1.726 -14.167  16.107  1.00 79.30           C  
ATOM   2288  O   TRP   295       1.617 -15.115  16.889  1.00 79.30           O  
ATOM   2289  CB  TRP   295       4.138 -13.763  15.572  1.00 79.30           C  
ATOM   2290  CG  TRP   295       5.260 -12.779  15.428  1.00 79.30           C  
ATOM   2291  CD1 TRP   295       6.468 -12.807  16.069  1.00 79.30           C  
ATOM   2292  CD2 TRP   295       5.276 -11.618  14.592  1.00 79.30           C  
ATOM   2293  NE1 TRP   295       7.234 -11.733  15.680  1.00 79.30           N  
ATOM   2294  CE2 TRP   295       6.526 -10.988  14.776  1.00 79.30           C  
ATOM   2295  CE3 TRP   295       4.353 -11.049  13.704  1.00 79.30           C  
ATOM   2296  CZ2 TRP   295       6.878  -9.816  14.103  1.00 79.30           C  
ATOM   2297  CZ3 TRP   295       4.704  -9.882  13.036  1.00 79.30           C  
ATOM   2298  CH2 TRP   295       5.957  -9.280  13.240  1.00 79.30           C  
ATOM   2299  N   ILE   296       0.773 -14.003  15.296  1.00 75.15           N  
ATOM   2300  CA  ILE   296      -0.388 -14.865  15.108  1.00 75.15           C  
ATOM   2301  C   ILE   296      -0.072 -15.936  14.065  1.00 75.15           C  
ATOM   2302  O   ILE   296      -0.541 -17.071  14.171  1.00 75.15           O  
ATOM   2303  CB  ILE   296      -1.632 -14.053  14.682  1.00 75.15           C  
ATOM   2304  CG1 ILE   296      -2.040 -13.080  15.795  1.00 75.15           C  
ATOM   2305  CG2 ILE   296      -2.790 -14.988  14.320  1.00 75.15           C  
ATOM   2306  CD1 ILE   296      -3.133 -12.101  15.390  1.00 75.15           C  
ATOM   2307  N   GLY   297       1.035 -15.945  13.371  1.00 72.63           N  
ATOM   2308  CA  GLY   297       1.462 -16.891  12.353  1.00 72.63           C  
ATOM   2309  C   GLY   297       2.938 -17.232  12.435  1.00 72.63           C  
ATOM   2310  O   GLY   297       3.654 -16.708  13.291  1.00 72.63           O  
ATOM   2311  N   THR   298       3.299 -18.240  11.656  1.00 75.69           N  
ATOM   2312  CA  THR   298       4.672 -18.705  11.819  1.00 75.69           C  
ATOM   2313  C   THR   298       5.476 -18.476  10.543  1.00 75.69           C  
ATOM   2314  O   THR   298       6.447 -19.189  10.278  1.00 75.69           O  
ATOM   2315  CB  THR   298       4.716 -20.197  12.196  1.00 75.69           C  
ATOM   2316  OG1 THR   298       3.985 -20.952  11.222  1.00 75.69           O  
ATOM   2317  CG2 THR   298       4.102 -20.436  13.572  1.00 75.69           C  
ATOM   2318  N   TYR   299       4.958 -17.596   9.684  1.00 82.08           N  
ATOM   2319  CA  TYR   299       5.735 -17.474   8.456  1.00 82.08           C  
ATOM   2320  C   TYR   299       6.184 -16.035   8.234  1.00 82.08           C  
ATOM   2321  O   TYR   299       5.649 -15.110   8.849  1.00 82.08           O  
ATOM   2322  CB  TYR   299       4.920 -17.958   7.253  1.00 82.08           C  
ATOM   2323  CG  TYR   299       3.709 -17.106   6.958  1.00 82.08           C  
ATOM   2324  CD1 TYR   299       2.501 -17.328   7.614  1.00 82.08           C  
ATOM   2325  CD2 TYR   299       3.771 -16.079   6.023  1.00 82.08           C  
ATOM   2326  CE1 TYR   299       1.382 -16.547   7.345  1.00 82.08           C  
ATOM   2327  CE2 TYR   299       2.659 -15.291   5.745  1.00 82.08           C  
ATOM   2328  CZ  TYR   299       1.471 -15.532   6.411  1.00 82.08           C  
ATOM   2329  OH  TYR   299       0.366 -14.756   6.140  1.00 82.08           O  
ATOM   2330  N   SER   300       7.268 -15.869   7.526  1.00 90.00           N  
ATOM   2331  CA  SER   300       7.815 -14.595   7.069  1.00 90.00           C  
ATOM   2332  C   SER   300       7.818 -14.511   5.546  1.00 90.00           C  
ATOM   2333  O   SER   300       8.201 -15.466   4.867  1.00 90.00           O  
ATOM   2334  CB  SER   300       9.234 -14.399   7.602  1.00 90.00           C  
ATOM   2335  OG  SER   300       9.749 -13.138   7.210  1.00 90.00           O  
ATOM   2336  N   VAL   301       7.413 -13.396   5.019  1.00 94.54           N  
ATOM   2337  CA  VAL   301       7.281 -13.160   3.585  1.00 94.54           C  
ATOM   2338  C   VAL   301       7.594 -11.698   3.272  1.00 94.54           C  
ATOM   2339  O   VAL   301       7.538 -10.841   4.156  1.00 94.54           O  
ATOM   2340  CB  VAL   301       5.868 -13.524   3.077  1.00 94.54           C  
ATOM   2341  CG1 VAL   301       4.815 -12.621   3.718  1.00 94.54           C  
ATOM   2342  CG2 VAL   301       5.807 -13.424   1.554  1.00 94.54           C  
ATOM   2343  N   ILE   302       7.909 -11.341   2.016  1.00 96.31           N  
ATOM   2344  CA  ILE   302       8.141  -9.947   1.654  1.00 96.31           C  
ATOM   2345  C   ILE   302       6.893  -9.372   0.987  1.00 96.31           C  
ATOM   2346  O   ILE   302       6.859  -8.192   0.632  1.00 96.31           O  
ATOM   2347  CB  ILE   302       9.363  -9.801   0.719  1.00 96.31           C  
ATOM   2348  CG1 ILE   302       9.111 -10.528  -0.607  1.00 96.31           C  
ATOM   2349  CG2 ILE   302      10.630 -10.329   1.400  1.00 96.31           C  
ATOM   2350  CD1 ILE   302      10.156 -10.245  -1.676  1.00 96.31           C  
ATOM   2351  N   GLY   303       5.924 -10.295   0.773  1.00 93.95           N  
ATOM   2352  CA  GLY   303       4.693  -9.916   0.099  1.00 93.95           C  
ATOM   2353  C   GLY   303       3.577  -9.547   1.058  1.00 93.95           C  
ATOM   2354  O   GLY   303       3.795  -8.804   2.016  1.00 93.95           O  
ATOM   2355  N   ALA   304       2.382 -10.012   0.799  1.00 87.71           N  
ATOM   2356  CA  ALA   304       1.171  -9.620   1.516  1.00 87.71           C  
ATOM   2357  C   ALA   304       1.336  -9.813   3.020  1.00 87.71           C  
ATOM   2358  O   ALA   304       1.769 -10.877   3.472  1.00 87.71           O  
ATOM   2359  CB  ALA   304      -0.029 -10.416   1.009  1.00 87.71           C  
ATOM   2360  N   GLY   305       1.090  -8.781   3.735  1.00 88.82           N  
ATOM   2361  CA  GLY   305       1.122  -8.745   5.188  1.00 88.82           C  
ATOM   2362  C   GLY   305       2.365  -8.074   5.741  1.00 88.82           C  
ATOM   2363  O   GLY   305       2.322  -7.455   6.806  1.00 88.82           O  
ATOM   2364  N   ALA   306       3.489  -8.073   4.968  1.00 93.97           N  
ATOM   2365  CA  ALA   306       4.756  -7.604   5.523  1.00 93.97           C  
ATOM   2366  C   ALA   306       5.390  -6.546   4.625  1.00 93.97           C  
ATOM   2367  O   ALA   306       6.345  -5.875   5.024  1.00 93.97           O  
ATOM   2368  CB  ALA   306       5.717  -8.775   5.720  1.00 93.97           C  
ATOM   2369  N   ASP   307       4.938  -6.527   3.366  1.00 96.12           N  
ATOM   2370  CA  ASP   307       5.653  -5.846   2.291  1.00 96.12           C  
ATOM   2371  C   ASP   307       6.088  -4.447   2.720  1.00 96.12           C  
ATOM   2372  O   ASP   307       7.278  -4.196   2.922  1.00 96.12           O  
ATOM   2373  CB  ASP   307       4.783  -5.764   1.035  1.00 96.12           C  
ATOM   2374  CG  ASP   307       3.378  -5.264   1.319  1.00 96.12           C  
ATOM   2375  OD1 ASP   307       3.031  -5.059   2.502  1.00 96.12           O  
ATOM   2376  OD2 ASP   307       2.609  -5.077   0.351  1.00 96.12           O  
ATOM   2377  N   SER   308       5.204  -3.494   3.022  1.00 97.08           N  
ATOM   2378  CA  SER   308       5.595  -2.094   3.145  1.00 97.08           C  
ATOM   2379  C   SER   308       6.367  -1.847   4.437  1.00 97.08           C  
ATOM   2380  O   SER   308       6.939  -0.772   4.628  1.00 97.08           O  
ATOM   2381  CB  SER   308       4.365  -1.187   3.095  1.00 97.08           C  
ATOM   2382  OG  SER   308       3.420  -1.565   4.081  1.00 97.08           O  
ATOM   2383  N   PHE   309       6.432  -2.862   5.359  1.00 97.92           N  
ATOM   2384  CA  PHE   309       7.349  -2.688   6.479  1.00 97.92           C  
ATOM   2385  C   PHE   309       8.768  -2.438   5.983  1.00 97.92           C  
ATOM   2386  O   PHE   309       9.438  -1.512   6.444  1.00 97.92           O  
ATOM   2387  CB  PHE   309       7.322  -3.917   7.393  1.00 97.92           C  
ATOM   2388  CG  PHE   309       8.385  -3.905   8.459  1.00 97.92           C  
ATOM   2389  CD1 PHE   309       9.607  -4.534   8.248  1.00 97.92           C  
ATOM   2390  CD2 PHE   309       8.162  -3.265   9.671  1.00 97.92           C  
ATOM   2391  CE1 PHE   309      10.593  -4.524   9.232  1.00 97.92           C  
ATOM   2392  CE2 PHE   309       9.143  -3.251  10.660  1.00 97.92           C  
ATOM   2393  CZ  PHE   309      10.357  -3.882  10.439  1.00 97.92           C  
ATOM   2394  N   PHE   310       9.167  -3.268   5.095  1.00 97.95           N  
ATOM   2395  CA  PHE   310      10.516  -3.152   4.553  1.00 97.95           C  
ATOM   2396  C   PHE   310      10.689  -1.834   3.807  1.00 97.95           C  
ATOM   2397  O   PHE   310      11.732  -1.186   3.915  1.00 97.95           O  
ATOM   2398  CB  PHE   310      10.825  -4.328   3.621  1.00 97.95           C  
ATOM   2399  CG  PHE   310      10.774  -5.670   4.300  1.00 97.95           C  
ATOM   2400  CD1 PHE   310      11.794  -6.073   5.152  1.00 97.95           C  
ATOM   2401  CD2 PHE   310       9.704  -6.529   4.084  1.00 97.95           C  
ATOM   2402  CE1 PHE   310      11.749  -7.315   5.782  1.00 97.95           C  
ATOM   2403  CE2 PHE   310       9.652  -7.772   4.710  1.00 97.95           C  
ATOM   2404  CZ  PHE   310      10.676  -8.163   5.557  1.00 97.95           C  
ATOM   2405  N   GLU   311       9.673  -1.414   3.045  1.00 97.70           N  
ATOM   2406  CA  GLU   311       9.748  -0.126   2.361  1.00 97.70           C  
ATOM   2407  C   GLU   311      10.023   1.007   3.345  1.00 97.70           C  
ATOM   2408  O   GLU   311      10.926   1.817   3.130  1.00 97.70           O  
ATOM   2409  CB  GLU   311       8.456   0.149   1.588  1.00 97.70           C  
ATOM   2410  CG  GLU   311       8.225  -0.798   0.419  1.00 97.70           C  
ATOM   2411  CD  GLU   311       6.914  -0.543  -0.309  1.00 97.70           C  
ATOM   2412  OE1 GLU   311       5.947  -1.312  -0.104  1.00 97.70           O  
ATOM   2413  OE2 GLU   311       6.855   0.432  -1.091  1.00 97.70           O  
ATOM   2414  N   TYR   312       9.258   1.053   4.424  1.00 97.93           N  
ATOM   2415  CA  TYR   312       9.275   2.201   5.323  1.00 97.93           C  
ATOM   2416  C   TYR   312      10.520   2.187   6.202  1.00 97.93           C  
ATOM   2417  O   TYR   312      10.932   3.227   6.722  1.00 97.93           O  
ATOM   2418  CB  TYR   312       8.018   2.217   6.199  1.00 97.93           C  
ATOM   2419  CG  TYR   312       6.847   2.928   5.566  1.00 97.93           C  
ATOM   2420  CD1 TYR   312       6.116   3.877   6.277  1.00 97.93           C  
ATOM   2421  CD2 TYR   312       6.468   2.651   4.256  1.00 97.93           C  
ATOM   2422  CE1 TYR   312       5.034   4.533   5.698  1.00 97.93           C  
ATOM   2423  CE2 TYR   312       5.388   3.301   3.668  1.00 97.93           C  
ATOM   2424  CZ  TYR   312       4.679   4.239   4.395  1.00 97.93           C  
ATOM   2425  OH  TYR   312       3.609   4.886   3.818  1.00 97.93           O  
ATOM   2426  N   ALA   313      11.070   0.957   6.409  1.00 95.88           N  
ATOM   2427  CA  ALA   313      12.368   0.954   7.078  1.00 95.88           C  
ATOM   2428  C   ALA   313      13.385   1.789   6.306  1.00 95.88           C  
ATOM   2429  O   ALA   313      14.070   2.636   6.884  1.00 95.88           O  
ATOM   2430  CB  ALA   313      12.876  -0.476   7.248  1.00 95.88           C  
ATOM   2431  N   LEU   314      13.452   1.615   5.012  1.00 94.45           N  
ATOM   2432  CA  LEU   314      14.423   2.311   4.175  1.00 94.45           C  
ATOM   2433  C   LEU   314      13.942   3.720   3.842  1.00 94.45           C  
ATOM   2434  O   LEU   314      14.694   4.687   3.985  1.00 94.45           O  
ATOM   2435  CB  LEU   314      14.679   1.528   2.885  1.00 94.45           C  
ATOM   2436  CG  LEU   314      15.684   2.140   1.909  1.00 94.45           C  
ATOM   2437  CD1 LEU   314      17.024   2.368   2.601  1.00 94.45           C  
ATOM   2438  CD2 LEU   314      15.854   1.245   0.685  1.00 94.45           C  
ATOM   2439  N   LYS   315      12.721   3.897   3.502  1.00 96.73           N  
ATOM   2440  CA  LYS   315      12.218   5.180   3.020  1.00 96.73           C  
ATOM   2441  C   LYS   315      12.121   6.194   4.156  1.00 96.73           C  
ATOM   2442  O   LYS   315      12.222   7.402   3.927  1.00 96.73           O  
ATOM   2443  CB  LYS   315      10.851   5.005   2.356  1.00 96.73           C  
ATOM   2444  CG  LYS   315      10.898   4.257   1.031  1.00 96.73           C  
ATOM   2445  CD  LYS   315       9.519   4.173   0.388  1.00 96.73           C  
ATOM   2446  CE  LYS   315       9.567   3.434  -0.943  1.00 96.73           C  
ATOM   2447  NZ  LYS   315       8.239   3.441  -1.628  1.00 96.73           N  
ATOM   2448  N   SER   316      11.896   5.698   5.339  1.00 96.22           N  
ATOM   2449  CA  SER   316      11.959   6.618   6.470  1.00 96.22           C  
ATOM   2450  C   SER   316      13.343   7.245   6.597  1.00 96.22           C  
ATOM   2451  O   SER   316      13.466   8.444   6.856  1.00 96.22           O  
ATOM   2452  CB  SER   316      11.598   5.896   7.769  1.00 96.22           C  
ATOM   2453  OG  SER   316      10.267   5.409   7.720  1.00 96.22           O  
ATOM   2454  N   HIS   317      14.300   6.425   6.473  1.00 91.79           N  
ATOM   2455  CA  HIS   317      15.653   6.970   6.483  1.00 91.79           C  
ATOM   2456  C   HIS   317      15.833   8.018   5.390  1.00 91.79           C  
ATOM   2457  O   HIS   317      16.364   9.101   5.645  1.00 91.79           O  
ATOM   2458  CB  HIS   317      16.683   5.851   6.313  1.00 91.79           C  
ATOM   2459  CG  HIS   317      18.061   6.346   6.007  1.00 91.79           C  
ATOM   2460  ND1 HIS   317      18.886   6.890   6.967  1.00 91.79           N  
ATOM   2461  CD2 HIS   317      18.758   6.374   4.847  1.00 91.79           C  
ATOM   2462  CE1 HIS   317      20.034   7.234   6.408  1.00 91.79           C  
ATOM   2463  NE2 HIS   317      19.982   6.931   5.123  1.00 91.79           N  
ATOM   2464  N   ILE   318      15.474   7.714   4.166  1.00 89.10           N  
ATOM   2465  CA  ILE   318      15.657   8.609   3.029  1.00 89.10           C  
ATOM   2466  C   ILE   318      14.909   9.917   3.276  1.00 89.10           C  
ATOM   2467  O   ILE   318      15.457  11.002   3.068  1.00 89.10           O  
ATOM   2468  CB  ILE   318      15.176   7.957   1.713  1.00 89.10           C  
ATOM   2469  CG1 ILE   318      16.037   6.733   1.378  1.00 89.10           C  
ATOM   2470  CG2 ILE   318      15.199   8.973   0.567  1.00 89.10           C  
ATOM   2471  CD1 ILE   318      15.515   5.910   0.208  1.00 89.10           C  
ATOM   2472  N   LEU   319      13.662   9.784   3.747  1.00 91.45           N  
ATOM   2473  CA  LEU   319      12.870  10.979   4.019  1.00 91.45           C  
ATOM   2474  C   LEU   319      13.534  11.839   5.089  1.00 91.45           C  
ATOM   2475  O   LEU   319      13.687  13.049   4.911  1.00 91.45           O  
ATOM   2476  CB  LEU   319      11.455  10.595   4.461  1.00 91.45           C  
ATOM   2477  CG  LEU   319      10.499  11.752   4.752  1.00 91.45           C  
ATOM   2478  CD1 LEU   319      10.141  12.481   3.461  1.00 91.45           C  
ATOM   2479  CD2 LEU   319       9.243  11.245   5.451  1.00 91.45           C  
ATOM   2480  N   LEU   320      14.024  11.293   6.173  1.00 88.79           N  
ATOM   2481  CA  LEU   320      14.527  12.031   7.327  1.00 88.79           C  
ATOM   2482  C   LEU   320      15.938  12.548   7.068  1.00 88.79           C  
ATOM   2483  O   LEU   320      16.300  13.633   7.528  1.00 88.79           O  
ATOM   2484  CB  LEU   320      14.517  11.144   8.575  1.00 88.79           C  
ATOM   2485  CG  LEU   320      13.142  10.751   9.116  1.00 88.79           C  
ATOM   2486  CD1 LEU   320      13.286   9.719  10.230  1.00 88.79           C  
ATOM   2487  CD2 LEU   320      12.391  11.980   9.614  1.00 88.79           C  
ATOM   2488  N   SER   321      16.735  11.800   6.363  1.00 86.26           N  
ATOM   2489  CA  SER   321      18.128  12.186   6.163  1.00 86.26           C  
ATOM   2490  C   SER   321      18.292  13.033   4.906  1.00 86.26           C  
ATOM   2491  O   SER   321      19.225  13.833   4.807  1.00 86.26           O  
ATOM   2492  CB  SER   321      19.019  10.946   6.072  1.00 86.26           C  
ATOM   2493  OG  SER   321      18.696  10.177   4.927  1.00 86.26           O  
ATOM   2494  N   GLY   322      17.429  12.762   3.927  1.00 82.20           N  
ATOM   2495  CA  GLY   322      17.514  13.431   2.638  1.00 82.20           C  
ATOM   2496  C   GLY   322      18.472  12.753   1.677  1.00 82.20           C  
ATOM   2497  O   GLY   322      18.861  13.338   0.664  1.00 82.20           O  
ATOM   2498  N   HIS   323      19.067  11.603   2.017  1.00 76.78           N  
ATOM   2499  CA  HIS   323      19.915  10.834   1.113  1.00 76.78           C  
ATOM   2500  C   HIS   323      19.677   9.336   1.275  1.00 76.78           C  
ATOM   2501  O   HIS   323      19.141   8.895   2.294  1.00 76.78           O  
ATOM   2502  CB  HIS   323      21.390  11.160   1.356  1.00 76.78           C  
ATOM   2503  CG  HIS   323      21.782  11.129   2.799  1.00 76.78           C  
ATOM   2504  ND1 HIS   323      21.875  12.268   3.570  1.00 76.78           N  
ATOM   2505  CD2 HIS   323      22.102  10.094   3.611  1.00 76.78           C  
ATOM   2506  CE1 HIS   323      22.237  11.933   4.797  1.00 76.78           C  
ATOM   2507  NE2 HIS   323      22.382  10.620   4.849  1.00 76.78           N  
ATOM   2508  N   ALA   324      19.900   8.584   0.178  1.00 66.67           N  
ATOM   2509  CA  ALA   324      19.637   7.147   0.189  1.00 66.67           C  
ATOM   2510  C   ALA   324      20.758   6.390   0.894  1.00 66.67           C  
ATOM   2511  O   ALA   324      20.508   5.395   1.580  1.00 66.67           O  
ATOM   2512  CB  ALA   324      19.462   6.628  -1.235  1.00 66.67           C  
ATOM   2513  N   LEU   325      22.069   6.734   0.634  1.00 60.40           N  
ATOM   2514  CA  LEU   325      23.131   5.891   1.174  1.00 60.40           C  
ATOM   2515  C   LEU   325      24.034   6.687   2.110  1.00 60.40           C  
ATOM   2516  O   LEU   325      24.283   7.872   1.880  1.00 60.40           O  
ATOM   2517  CB  LEU   325      23.961   5.282   0.040  1.00 60.40           C  
ATOM   2518  CG  LEU   325      23.259   4.238  -0.829  1.00 60.40           C  
ATOM   2519  CD1 LEU   325      24.084   3.946  -2.077  1.00 60.40           C  
ATOM   2520  CD2 LEU   325      23.011   2.960  -0.034  1.00 60.40           C  
ATOM   2521  N   PRO   326      24.334   6.101   3.165  1.00 53.41           N  
ATOM   2522  CA  PRO   326      25.212   6.846   4.070  1.00 53.41           C  
ATOM   2523  C   PRO   326      26.553   7.201   3.432  1.00 53.41           C  
ATOM   2524  O   PRO   326      26.894   6.674   2.371  1.00 53.41           O  
ATOM   2525  CB  PRO   326      25.404   5.885   5.246  1.00 53.41           C  
ATOM   2526  CG  PRO   326      24.808   4.594   4.785  1.00 53.41           C  
ATOM   2527  CD  PRO   326      24.118   4.828   3.472  1.00 53.41           C  
ATOM   2528  N   ASN   327      27.175   8.337   3.701  1.00 44.59           N  
ATOM   2529  CA  ASN   327      28.601   8.444   3.989  1.00 44.59           C  
ATOM   2530  C   ASN   327      28.998   7.579   5.182  1.00 44.59           C  
ATOM   2531  O   ASN   327      28.231   7.440   6.136  1.00 44.59           O  
ATOM   2532  CB  ASN   327      28.990   9.903   4.239  1.00 44.59           C  
ATOM   2533  CG  ASN   327      29.164  10.688   2.954  1.00 44.59           C  
ATOM   2534  OD1 ASN   327      29.130  10.124   1.857  1.00 44.59           O  
ATOM   2535  ND2 ASN   327      29.351  11.997   3.079  1.00 44.59           N  
ATOM   2536  N   GLN   328      28.873   6.151   5.103  1.00 41.11           N  
ATOM   2537  CA  GLN   328      29.433   5.107   5.955  1.00 41.11           C  
ATOM   2538  C   GLN   328      29.450   5.541   7.418  1.00 41.11           C  
ATOM   2539  O   GLN   328      30.290   6.347   7.822  1.00 41.11           O  
ATOM   2540  CB  GLN   328      30.846   4.741   5.500  1.00 41.11           C  
ATOM   2541  CG  GLN   328      30.883   3.796   4.307  1.00 41.11           C  
ATOM   2542  CD  GLN   328      32.292   3.380   3.930  1.00 41.11           C  
ATOM   2543  OE1 GLN   328      33.266   3.792   4.568  1.00 41.11           O  
ATOM   2544  NE2 GLN   328      32.411   2.562   2.890  1.00 41.11           N  
ATOM   2545  N   THR   329      28.378   5.895   7.980  1.00 40.72           N  
ATOM   2546  CA  THR   329      28.479   6.018   9.430  1.00 40.72           C  
ATOM   2547  C   THR   329      28.086   4.710  10.112  1.00 40.72           C  
ATOM   2548  O   THR   329      27.341   3.908   9.547  1.00 40.72           O  
ATOM   2549  CB  THR   329      27.593   7.162   9.957  1.00 40.72           C  
ATOM   2550  OG1 THR   329      26.267   7.009   9.437  1.00 40.72           O  
ATOM   2551  CG2 THR   329      28.140   8.521   9.533  1.00 40.72           C  
ATOM   2552  N   HIS   330      28.952   4.158  10.847  1.00 38.63           N  
ATOM   2553  CA  HIS   330      28.779   2.974  11.681  1.00 38.63           C  
ATOM   2554  C   HIS   330      27.912   3.280  12.898  1.00 38.63           C  
ATOM   2555  O   HIS   330      28.384   3.880  13.867  1.00 38.63           O  
ATOM   2556  CB  HIS   330      30.137   2.429  12.127  1.00 38.63           C  
ATOM   2557  CG  HIS   330      30.989   1.944  10.998  1.00 38.63           C  
ATOM   2558  ND1 HIS   330      30.762   0.746  10.356  1.00 38.63           N  
ATOM   2559  CD2 HIS   330      32.067   2.499  10.396  1.00 38.63           C  
ATOM   2560  CE1 HIS   330      31.667   0.585   9.405  1.00 38.63           C  
ATOM   2561  NE2 HIS   330      32.471   1.634   9.408  1.00 38.63           N  
ATOM   2562  N   PRO   331      26.671   3.207  12.780  1.00 40.24           N  
ATOM   2563  CA  PRO   331      26.031   3.615  14.033  1.00 40.24           C  
ATOM   2564  C   PRO   331      25.963   2.483  15.057  1.00 40.24           C  
ATOM   2565  O   PRO   331      26.137   1.315  14.703  1.00 40.24           O  
ATOM   2566  CB  PRO   331      24.628   4.037  13.591  1.00 40.24           C  
ATOM   2567  CG  PRO   331      24.544   3.637  12.153  1.00 40.24           C  
ATOM   2568  CD  PRO   331      25.876   3.086  11.733  1.00 40.24           C  
ATOM   2569  N   SER   332      25.671   2.849  16.236  1.00 40.42           N  
ATOM   2570  CA  SER   332      25.474   2.210  17.533  1.00 40.42           C  
ATOM   2571  C   SER   332      24.328   1.205  17.486  1.00 40.42           C  
ATOM   2572  O   SER   332      23.286   1.472  16.883  1.00 40.42           O  
ATOM   2573  CB  SER   332      25.199   3.259  18.611  1.00 40.42           C  
ATOM   2574  OG  SER   332      25.016   2.646  19.876  1.00 40.42           O  
ATOM   2575  N   PRO   333      24.655  -0.073  17.742  1.00 41.24           N  
ATOM   2576  CA  PRO   333      23.606  -1.095  17.698  1.00 41.24           C  
ATOM   2577  C   PRO   333      22.366  -0.703  18.499  1.00 41.24           C  
ATOM   2578  O   PRO   333      22.483  -0.084  19.560  1.00 41.24           O  
ATOM   2579  CB  PRO   333      24.285  -2.323  18.310  1.00 41.24           C  
ATOM   2580  CG  PRO   333      25.649  -1.852  18.699  1.00 41.24           C  
ATOM   2581  CD  PRO   333      25.783  -0.407  18.311  1.00 41.24           C  
ATOM   2582  N   LEU   334      21.238  -0.750  17.903  1.00 44.15           N  
ATOM   2583  CA  LEU   334      19.912  -0.621  18.498  1.00 44.15           C  
ATOM   2584  C   LEU   334      19.500  -1.916  19.192  1.00 44.15           C  
ATOM   2585  O   LEU   334      19.070  -2.867  18.536  1.00 44.15           O  
ATOM   2586  CB  LEU   334      18.879  -0.250  17.431  1.00 44.15           C  
ATOM   2587  CG  LEU   334      17.759   0.695  17.872  1.00 44.15           C  
ATOM   2588  CD1 LEU   334      18.092   2.131  17.479  1.00 44.15           C  
ATOM   2589  CD2 LEU   334      16.427   0.264  17.267  1.00 44.15           C  
ATOM   2590  N   HIS   335      20.030  -2.185  20.362  1.00 43.76           N  
ATOM   2591  CA  HIS   335      19.342  -3.281  21.036  1.00 43.76           C  
ATOM   2592  C   HIS   335      18.618  -2.791  22.285  1.00 43.76           C  
ATOM   2593  O   HIS   335      19.216  -2.125  23.133  1.00 43.76           O  
ATOM   2594  CB  HIS   335      20.330  -4.389  21.402  1.00 43.76           C  
ATOM   2595  CG  HIS   335      20.855  -5.140  20.220  1.00 43.76           C  
ATOM   2596  ND1 HIS   335      20.162  -6.175  19.628  1.00 43.76           N  
ATOM   2597  CD2 HIS   335      22.005  -5.003  19.518  1.00 43.76           C  
ATOM   2598  CE1 HIS   335      20.867  -6.643  18.611  1.00 43.76           C  
ATOM   2599  NE2 HIS   335      21.989  -5.949  18.523  1.00 43.76           N  
ATOM   2600  N   LYS   336      17.466  -2.316  22.126  1.00 42.65           N  
ATOM   2601  CA  LYS   336      16.740  -2.107  23.374  1.00 42.65           C  
ATOM   2602  C   LYS   336      16.010  -3.376  23.805  1.00 42.65           C  
ATOM   2603  O   LYS   336      15.422  -4.072  22.974  1.00 42.65           O  
ATOM   2604  CB  LYS   336      15.745  -0.954  23.231  1.00 42.65           C  
ATOM   2605  CG  LYS   336      15.777   0.038  24.384  1.00 42.65           C  
ATOM   2606  CD  LYS   336      14.670   1.077  24.258  1.00 42.65           C  
ATOM   2607  CE  LYS   336      14.560   1.933  25.513  1.00 42.65           C  
ATOM   2608  NZ  LYS   336      13.491   2.969  25.385  1.00 42.65           N  
ATOM   2609  N   ASP   337      16.365  -3.844  24.988  1.00 42.09           N  
ATOM   2610  CA  ASP   337      15.481  -4.835  25.595  1.00 42.09           C  
ATOM   2611  C   ASP   337      14.202  -4.183  26.116  1.00 42.09           C  
ATOM   2612  O   ASP   337      14.193  -3.603  27.203  1.00 42.09           O  
ATOM   2613  CB  ASP   337      16.197  -5.569  26.731  1.00 42.09           C  
ATOM   2614  CG  ASP   337      17.155  -6.638  26.235  1.00 42.09           C  
ATOM   2615  OD1 ASP   337      17.004  -7.107  25.086  1.00 42.09           O  
ATOM   2616  OD2 ASP   337      18.066  -7.019  27.002  1.00 42.09           O  
ATOM   2617  N   VAL   338      13.527  -3.469  25.343  1.00 41.18           N  
ATOM   2618  CA  VAL   338      12.313  -2.866  25.883  1.00 41.18           C  
ATOM   2619  C   VAL   338      11.316  -3.960  26.258  1.00 41.18           C  
ATOM   2620  O   VAL   338      11.164  -4.945  25.533  1.00 41.18           O  
ATOM   2621  CB  VAL   338      11.673  -1.882  24.878  1.00 41.18           C  
ATOM   2622  CG1 VAL   338      10.478  -1.168  25.508  1.00 41.18           C  
ATOM   2623  CG2 VAL   338      12.708  -0.870  24.389  1.00 41.18           C  
ATOM   2624  N   ASN   339      10.970  -4.068  27.482  1.00 41.62           N  
ATOM   2625  CA  ASN   339       9.815  -4.850  27.911  1.00 41.62           C  
ATOM   2626  C   ASN   339       8.505  -4.200  27.473  1.00 41.62           C  
ATOM   2627  O   ASN   339       7.926  -3.403  28.213  1.00 41.62           O  
ATOM   2628  CB  ASN   339       9.831  -5.042  29.429  1.00 41.62           C  
ATOM   2629  CG  ASN   339       8.829  -6.079  29.896  1.00 41.62           C  
ATOM   2630  OD1 ASN   339       8.092  -6.656  29.091  1.00 41.62           O  
ATOM   2631  ND2 ASN   339       8.794  -6.325  31.201  1.00 41.62           N  
ATOM   2632  N   TRP   340       8.094  -4.446  26.302  1.00 41.60           N  
ATOM   2633  CA  TRP   340       6.935  -3.738  25.768  1.00 41.60           C  
ATOM   2634  C   TRP   340       5.648  -4.229  26.423  1.00 41.60           C  
ATOM   2635  O   TRP   340       4.565  -3.708  26.144  1.00 41.60           O  
ATOM   2636  CB  TRP   340       6.849  -3.914  24.249  1.00 41.60           C  
ATOM   2637  CG  TRP   340       7.971  -3.263  23.497  1.00 41.60           C  
ATOM   2638  CD1 TRP   340       9.127  -3.852  23.069  1.00 41.60           C  
ATOM   2639  CD2 TRP   340       8.043  -1.894  23.088  1.00 41.60           C  
ATOM   2640  NE1 TRP   340       9.915  -2.931  22.417  1.00 41.60           N  
ATOM   2641  CE2 TRP   340       9.272  -1.723  22.414  1.00 41.60           C  
ATOM   2642  CE3 TRP   340       7.185  -0.794  23.224  1.00 41.60           C  
ATOM   2643  CZ2 TRP   340       9.666  -0.494  21.879  1.00 41.60           C  
ATOM   2644  CZ3 TRP   340       7.578   0.428  22.690  1.00 41.60           C  
ATOM   2645  CH2 TRP   340       8.808   0.565  22.026  1.00 41.60           C  
ATOM   2646  N   MET   341       5.773  -5.298  27.177  1.00 37.72           N  
ATOM   2647  CA  MET   341       4.544  -5.658  27.879  1.00 37.72           C  
ATOM   2648  C   MET   341       4.252  -4.672  29.005  1.00 37.72           C  
ATOM   2649  O   MET   341       3.233  -4.788  29.689  1.00 37.72           O  
ATOM   2650  CB  MET   341       4.641  -7.078  28.440  1.00 37.72           C  
ATOM   2651  CG  MET   341       4.660  -8.159  27.371  1.00 37.72           C  
ATOM   2652  SD  MET   341       4.285  -9.823  28.048  1.00 37.72           S  
ATOM   2653  CE  MET   341       5.753 -10.733  27.490  1.00 37.72           C  
ATOM   2654  N   ASP   342       5.150  -3.763  29.238  1.00 42.11           N  
ATOM   2655  CA  ASP   342       4.872  -2.793  30.293  1.00 42.11           C  
ATOM   2656  C   ASP   342       4.091  -1.599  29.750  1.00 42.11           C  
ATOM   2657  O   ASP   342       4.589  -0.859  28.899  1.00 42.11           O  
ATOM   2658  CB  ASP   342       6.174  -2.319  30.942  1.00 42.11           C  
ATOM   2659  CG  ASP   342       5.944  -1.379  32.113  1.00 42.11           C  
ATOM   2660  OD1 ASP   342       4.780  -1.013  32.382  1.00 42.11           O  
ATOM   2661  OD2 ASP   342       6.937  -0.999  32.771  1.00 42.11           O  
ATOM   2662  N   PRO   343       2.867  -1.478  30.069  1.00 36.73           N  
ATOM   2663  CA  PRO   343       2.066  -0.364  29.555  1.00 36.73           C  
ATOM   2664  C   PRO   343       2.708   0.996  29.818  1.00 36.73           C  
ATOM   2665  O   PRO   343       2.375   1.979  29.152  1.00 36.73           O  
ATOM   2666  CB  PRO   343       0.744  -0.500  30.315  1.00 36.73           C  
ATOM   2667  CG  PRO   343       0.964  -1.635  31.263  1.00 36.73           C  
ATOM   2668  CD  PRO   343       2.329  -2.208  31.013  1.00 36.73           C  
ATOM   2669  N   ASN   344       3.453   1.084  30.863  1.00 44.91           N  
ATOM   2670  CA  ASN   344       4.046   2.390  31.133  1.00 44.91           C  
ATOM   2671  C   ASN   344       5.027   2.797  30.037  1.00 44.91           C  
ATOM   2672  O   ASN   344       5.421   3.962  29.952  1.00 44.91           O  
ATOM   2673  CB  ASN   344       4.741   2.392  32.496  1.00 44.91           C  
ATOM   2674  CG  ASN   344       3.766   2.266  33.650  1.00 44.91           C  
ATOM   2675  OD1 ASN   344       2.652   2.795  33.598  1.00 44.91           O  
ATOM   2676  ND2 ASN   344       4.176   1.563  34.699  1.00 44.91           N  
ATOM   2677  N   THR   345       5.417   1.847  29.255  1.00 44.28           N  
ATOM   2678  CA  THR   345       6.356   2.175  28.188  1.00 44.28           C  
ATOM   2679  C   THR   345       5.670   2.992  27.096  1.00 44.28           C  
ATOM   2680  O   THR   345       6.330   3.712  26.345  1.00 44.28           O  
ATOM   2681  CB  THR   345       6.969   0.904  27.573  1.00 44.28           C  
ATOM   2682  OG1 THR   345       6.220  -0.239  28.005  1.00 44.28           O  
ATOM   2683  CG2 THR   345       8.424   0.734  27.998  1.00 44.28           C  
ATOM   2684  N   LEU   346       4.381   2.981  27.027  1.00 42.90           N  
ATOM   2685  CA  LEU   346       3.591   3.785  26.101  1.00 42.90           C  
ATOM   2686  C   LEU   346       3.985   5.256  26.186  1.00 42.90           C  
ATOM   2687  O   LEU   346       3.900   5.984  25.194  1.00 42.90           O  
ATOM   2688  CB  LEU   346       2.097   3.628  26.395  1.00 42.90           C  
ATOM   2689  CG  LEU   346       1.381   2.485  25.673  1.00 42.90           C  
ATOM   2690  CD1 LEU   346       0.215   1.975  26.513  1.00 42.90           C  
ATOM   2691  CD2 LEU   346       0.898   2.940  24.299  1.00 42.90           C  
ATOM   2692  N   PHE   347       4.117   5.732  27.346  1.00 46.33           N  
ATOM   2693  CA  PHE   347       4.306   7.166  27.526  1.00 46.33           C  
ATOM   2694  C   PHE   347       5.788   7.511  27.610  1.00 46.33           C  
ATOM   2695  O   PHE   347       6.150   8.673  27.805  1.00 46.33           O  
ATOM   2696  CB  PHE   347       3.581   7.652  28.785  1.00 46.33           C  
ATOM   2697  CG  PHE   347       2.097   7.403  28.765  1.00 46.33           C  
ATOM   2698  CD1 PHE   347       1.256   8.193  27.992  1.00 46.33           C  
ATOM   2699  CD2 PHE   347       1.543   6.378  29.521  1.00 46.33           C  
ATOM   2700  CE1 PHE   347      -0.118   7.965  27.972  1.00 46.33           C  
ATOM   2701  CE2 PHE   347       0.172   6.144  29.506  1.00 46.33           C  
ATOM   2702  CZ  PHE   347      -0.657   6.939  28.732  1.00 46.33           C  
ATOM   2703  N   GLU   348       6.535   6.534  27.463  1.00 56.39           N  
ATOM   2704  CA  GLU   348       7.924   6.984  27.466  1.00 56.39           C  
ATOM   2705  C   GLU   348       8.310   7.590  26.119  1.00 56.39           C  
ATOM   2706  O   GLU   348       7.886   7.104  25.069  1.00 56.39           O  
ATOM   2707  CB  GLU   348       8.864   5.826  27.810  1.00 56.39           C  
ATOM   2708  CG  GLU   348       8.767   5.365  29.257  1.00 56.39           C  
ATOM   2709  CD  GLU   348       9.826   4.341  29.633  1.00 56.39           C  
ATOM   2710  OE1 GLU   348       9.935   3.992  30.830  1.00 56.39           O  
ATOM   2711  OE2 GLU   348      10.553   3.884  28.722  1.00 56.39           O  
ATOM   2712  N   PRO   349       8.857   8.699  26.251  1.00 65.03           N  
ATOM   2713  CA  PRO   349       9.360   9.294  25.011  1.00 65.03           C  
ATOM   2714  C   PRO   349      10.322   8.375  24.263  1.00 65.03           C  
ATOM   2715  O   PRO   349      10.995   7.546  24.881  1.00 65.03           O  
ATOM   2716  CB  PRO   349      10.075  10.559  25.492  1.00 65.03           C  
ATOM   2717  CG  PRO   349       9.693  10.691  26.930  1.00 65.03           C  
ATOM   2718  CD  PRO   349       9.107   9.387  27.390  1.00 65.03           C  
ATOM   2719  N   LEU   350      10.167   8.220  22.926  1.00 74.47           N  
ATOM   2720  CA  LEU   350      11.156   7.527  22.108  1.00 74.47           C  
ATOM   2721  C   LEU   350      12.567   7.999  22.444  1.00 74.47           C  
ATOM   2722  O   LEU   350      12.774   9.172  22.760  1.00 74.47           O  
ATOM   2723  CB  LEU   350      10.872   7.748  20.620  1.00 74.47           C  
ATOM   2724  CG  LEU   350       9.620   7.071  20.061  1.00 74.47           C  
ATOM   2725  CD1 LEU   350       9.355   7.543  18.634  1.00 74.47           C  
ATOM   2726  CD2 LEU   350       9.764   5.554  20.110  1.00 74.47           C  
ATOM   2727  N   SER   351      13.485   7.159  22.529  1.00 77.77           N  
ATOM   2728  CA  SER   351      14.885   7.533  22.703  1.00 77.77           C  
ATOM   2729  C   SER   351      15.395   8.334  21.510  1.00 77.77           C  
ATOM   2730  O   SER   351      14.768   8.345  20.449  1.00 77.77           O  
ATOM   2731  CB  SER   351      15.752   6.289  22.901  1.00 77.77           C  
ATOM   2732  OG  SER   351      15.839   5.541  21.701  1.00 77.77           O  
ATOM   2733  N   ASP   352      16.492   8.997  21.694  1.00 76.34           N  
ATOM   2734  CA  ASP   352      17.132   9.728  20.605  1.00 76.34           C  
ATOM   2735  C   ASP   352      17.483   8.794  19.449  1.00 76.34           C  
ATOM   2736  O   ASP   352      17.338   9.161  18.281  1.00 76.34           O  
ATOM   2737  CB  ASP   352      18.389  10.443  21.105  1.00 76.34           C  
ATOM   2738  CG  ASP   352      18.082  11.603  22.034  1.00 76.34           C  
ATOM   2739  OD1 ASP   352      16.942  12.116  22.013  1.00 76.34           O  
ATOM   2740  OD2 ASP   352      18.989  12.011  22.792  1.00 76.34           O  
ATOM   2741  N   ALA   353      17.848   7.605  19.788  1.00 78.62           N  
ATOM   2742  CA  ALA   353      18.220   6.637  18.760  1.00 78.62           C  
ATOM   2743  C   ALA   353      17.013   6.244  17.914  1.00 78.62           C  
ATOM   2744  O   ALA   353      17.118   6.121  16.691  1.00 78.62           O  
ATOM   2745  CB  ALA   353      18.845   5.398  19.397  1.00 78.62           C  
ATOM   2746  N   GLU   354      15.828   6.139  18.505  1.00 83.24           N  
ATOM   2747  CA  GLU   354      14.623   5.726  17.793  1.00 83.24           C  
ATOM   2748  C   GLU   354      14.082   6.855  16.921  1.00 83.24           C  
ATOM   2749  O   GLU   354      13.339   6.610  15.968  1.00 83.24           O  
ATOM   2750  CB  GLU   354      13.548   5.262  18.779  1.00 83.24           C  
ATOM   2751  CG  GLU   354      13.829   3.901  19.400  1.00 83.24           C  
ATOM   2752  CD  GLU   354      12.861   3.539  20.515  1.00 83.24           C  
ATOM   2753  OE1 GLU   354      12.442   2.361  20.597  1.00 83.24           O  
ATOM   2754  OE2 GLU   354      12.518   4.440  21.313  1.00 83.24           O  
ATOM   2755  N   ASN   355      14.572   8.050  17.214  1.00 84.81           N  
ATOM   2756  CA  ASN   355      14.128   9.191  16.420  1.00 84.81           C  
ATOM   2757  C   ASN   355      15.095   9.491  15.278  1.00 84.81           C  
ATOM   2758  O   ASN   355      14.818  10.342  14.432  1.00 84.81           O  
ATOM   2759  CB  ASN   355      13.954  10.427  17.307  1.00 84.81           C  
ATOM   2760  CG  ASN   355      12.629  10.436  18.042  1.00 84.81           C  
ATOM   2761  OD1 ASN   355      11.584  10.119  17.468  1.00 84.81           O  
ATOM   2762  ND2 ASN   355      12.662  10.799  19.319  1.00 84.81           N  
ATOM   2763  N   SER   356      16.189   8.747  15.221  1.00 86.23           N  
ATOM   2764  CA  SER   356      17.219   9.098  14.249  1.00 86.23           C  
ATOM   2765  C   SER   356      17.002   8.372  12.926  1.00 86.23           C  
ATOM   2766  O   SER   356      16.472   7.259  12.903  1.00 86.23           O  
ATOM   2767  CB  SER   356      18.609   8.771  14.798  1.00 86.23           C  
ATOM   2768  OG  SER   356      18.837   7.373  14.787  1.00 86.23           O  
ATOM   2769  N   ALA   357      17.317   8.971  11.833  1.00 87.22           N  
ATOM   2770  CA  ALA   357      17.299   8.388  10.494  1.00 87.22           C  
ATOM   2771  C   ALA   357      18.212   7.168  10.414  1.00 87.22           C  
ATOM   2772  O   ALA   357      17.861   6.161   9.794  1.00 87.22           O  
ATOM   2773  CB  ALA   357      17.712   9.427   9.455  1.00 87.22           C  
ATOM   2774  N   GLU   358      19.312   7.231  11.114  1.00 83.58           N  
ATOM   2775  CA  GLU   358      20.315   6.171  11.092  1.00 83.58           C  
ATOM   2776  C   GLU   358      19.756   4.869  11.658  1.00 83.58           C  
ATOM   2777  O   GLU   358      20.091   3.783  11.179  1.00 83.58           O  
ATOM   2778  CB  GLU   358      21.560   6.593  11.877  1.00 83.58           C  
ATOM   2779  CG  GLU   358      22.376   7.683  11.197  1.00 83.58           C  
ATOM   2780  CD  GLU   358      21.784   9.072  11.369  1.00 83.58           C  
ATOM   2781  OE1 GLU   358      22.191  10.001  10.636  1.00 83.58           O  
ATOM   2782  OE2 GLU   358      20.905   9.233  12.245  1.00 83.58           O  
ATOM   2783  N   SER   359      18.864   5.009  12.564  1.00 85.59           N  
ATOM   2784  CA  SER   359      18.281   3.815  13.166  1.00 85.59           C  
ATOM   2785  C   SER   359      17.385   3.077  12.177  1.00 85.59           C  
ATOM   2786  O   SER   359      17.362   1.845  12.152  1.00 85.59           O  
ATOM   2787  CB  SER   359      17.480   4.182  14.416  1.00 85.59           C  
ATOM   2788  OG  SER   359      18.338   4.636  15.448  1.00 85.59           O  
ATOM   2789  N   PHE   360      16.628   3.786  11.355  1.00 90.69           N  
ATOM   2790  CA  PHE   360      15.800   3.149  10.337  1.00 90.69           C  
ATOM   2791  C   PHE   360      16.663   2.430   9.308  1.00 90.69           C  
ATOM   2792  O   PHE   360      16.336   1.322   8.880  1.00 90.69           O  
ATOM   2793  CB  PHE   360      14.907   4.183   9.644  1.00 90.69           C  
ATOM   2794  CG  PHE   360      13.714   4.600  10.461  1.00 90.69           C  
ATOM   2795  CD1 PHE   360      12.601   3.776  10.561  1.00 90.69           C  
ATOM   2796  CD2 PHE   360      13.706   5.817  11.128  1.00 90.69           C  
ATOM   2797  CE1 PHE   360      11.495   4.159  11.316  1.00 90.69           C  
ATOM   2798  CE2 PHE   360      12.605   6.208  11.885  1.00 90.69           C  
ATOM   2799  CZ  PHE   360      11.500   5.378  11.976  1.00 90.69           C  
ATOM   2800  N   LEU   361      17.736   3.099   8.960  1.00 86.05           N  
ATOM   2801  CA  LEU   361      18.627   2.465   7.995  1.00 86.05           C  
ATOM   2802  C   LEU   361      19.229   1.187   8.569  1.00 86.05           C  
ATOM   2803  O   LEU   361      19.332   0.176   7.872  1.00 86.05           O  
ATOM   2804  CB  LEU   361      19.742   3.428   7.581  1.00 86.05           C  
ATOM   2805  CG  LEU   361      20.702   2.930   6.499  1.00 86.05           C  
ATOM   2806  CD1 LEU   361      19.932   2.570   5.233  1.00 86.05           C  
ATOM   2807  CD2 LEU   361      21.767   3.980   6.204  1.00 86.05           C  
ATOM   2808  N   GLU   362      19.571   1.202   9.775  1.00 84.92           N  
ATOM   2809  CA  GLU   362      20.086   0.009  10.440  1.00 84.92           C  
ATOM   2810  C   GLU   362      19.049  -1.111  10.446  1.00 84.92           C  
ATOM   2811  O   GLU   362      19.372  -2.265  10.153  1.00 84.92           O  
ATOM   2812  CB  GLU   362      20.515   0.335  11.873  1.00 84.92           C  
ATOM   2813  CG  GLU   362      21.126  -0.845  12.616  1.00 84.92           C  
ATOM   2814  CD  GLU   362      21.536  -0.509  14.041  1.00 84.92           C  
ATOM   2815  OE1 GLU   362      21.961  -1.425  14.782  1.00 84.92           O  
ATOM   2816  OE2 GLU   362      21.432   0.679  14.420  1.00 84.92           O  
ATOM   2817  N   ALA   363      17.869  -0.719  10.862  1.00 87.85           N  
ATOM   2818  CA  ALA   363      16.792  -1.706  10.839  1.00 87.85           C  
ATOM   2819  C   ALA   363      16.626  -2.303   9.444  1.00 87.85           C  
ATOM   2820  O   ALA   363      16.455  -3.516   9.298  1.00 87.85           O  
ATOM   2821  CB  ALA   363      15.482  -1.075  11.303  1.00 87.85           C  
ATOM   2822  N   TRP   364      16.745  -1.453   8.452  1.00 92.49           N  
ATOM   2823  CA  TRP   364      16.614  -1.949   7.086  1.00 92.49           C  
ATOM   2824  C   TRP   364      17.716  -2.952   6.763  1.00 92.49           C  
ATOM   2825  O   TRP   364      17.443  -4.042   6.254  1.00 92.49           O  
ATOM   2826  CB  TRP   364      16.654  -0.789   6.087  1.00 92.49           C  
ATOM   2827  CG  TRP   364      16.749  -1.222   4.654  1.00 92.49           C  
ATOM   2828  CD1 TRP   364      16.592  -0.439   3.544  1.00 92.49           C  
ATOM   2829  CD2 TRP   364      17.019  -2.544   4.178  1.00 92.49           C  
ATOM   2830  NE1 TRP   364      16.749  -1.195   2.406  1.00 92.49           N  
ATOM   2831  CE2 TRP   364      17.012  -2.490   2.766  1.00 92.49           C  
ATOM   2832  CE3 TRP   364      17.269  -3.771   4.808  1.00 92.49           C  
ATOM   2833  CZ2 TRP   364      17.244  -3.617   1.974  1.00 92.49           C  
ATOM   2834  CZ3 TRP   364      17.499  -4.892   4.018  1.00 92.49           C  
ATOM   2835  CH2 TRP   364      17.485  -4.804   2.616  1.00 92.49           C  
ATOM   2836  N   HIS   365      18.964  -2.629   7.038  1.00 86.60           N  
ATOM   2837  CA  HIS   365      20.075  -3.523   6.734  1.00 86.60           C  
ATOM   2838  C   HIS   365      19.921  -4.859   7.454  1.00 86.60           C  
ATOM   2839  O   HIS   365      20.162  -5.917   6.867  1.00 86.60           O  
ATOM   2840  CB  HIS   365      21.406  -2.873   7.116  1.00 86.60           C  
ATOM   2841  CG  HIS   365      21.900  -1.882   6.110  1.00 86.60           C  
ATOM   2842  ND1 HIS   365      22.024  -2.180   4.770  1.00 86.60           N  
ATOM   2843  CD2 HIS   365      22.296  -0.595   6.251  1.00 86.60           C  
ATOM   2844  CE1 HIS   365      22.478  -1.116   4.129  1.00 86.60           C  
ATOM   2845  NE2 HIS   365      22.652  -0.141   5.005  1.00 86.60           N  
ATOM   2846  N   HIS   366      19.462  -4.782   8.689  1.00 84.68           N  
ATOM   2847  CA  HIS   366      19.298  -6.016   9.448  1.00 84.68           C  
ATOM   2848  C   HIS   366      18.147  -6.852   8.900  1.00 84.68           C  
ATOM   2849  O   HIS   366      18.274  -8.069   8.749  1.00 84.68           O  
ATOM   2850  CB  HIS   366      19.065  -5.708  10.928  1.00 84.68           C  
ATOM   2851  CG  HIS   366      20.304  -5.295  11.658  1.00 84.68           C  
ATOM   2852  ND1 HIS   366      20.345  -5.142  13.027  1.00 84.68           N  
ATOM   2853  CD2 HIS   366      21.547  -5.006  11.206  1.00 84.68           C  
ATOM   2854  CE1 HIS   366      21.564  -4.775  13.386  1.00 84.68           C  
ATOM   2855  NE2 HIS   366      22.313  -4.686  12.300  1.00 84.68           N  
ATOM   2856  N   ALA   367      17.148  -6.194   8.602  1.00 90.43           N  
ATOM   2857  CA  ALA   367      15.999  -6.917   8.064  1.00 90.43           C  
ATOM   2858  C   ALA   367      16.322  -7.527   6.704  1.00 90.43           C  
ATOM   2859  O   ALA   367      16.026  -8.698   6.455  1.00 90.43           O  
ATOM   2860  CB  ALA   367      14.791  -5.990   7.954  1.00 90.43           C  
ATOM   2861  N   HIS   368      16.975  -6.724   5.880  1.00 93.10           N  
ATOM   2862  CA  HIS   368      17.291  -7.230   4.549  1.00 93.10           C  
ATOM   2863  C   HIS   368      18.306  -8.365   4.618  1.00 93.10           C  
ATOM   2864  O   HIS   368      18.224  -9.325   3.848  1.00 93.10           O  
ATOM   2865  CB  HIS   368      17.822  -6.103   3.660  1.00 93.10           C  
ATOM   2866  CG  HIS   368      18.197  -6.552   2.283  1.00 93.10           C  
ATOM   2867  ND1 HIS   368      17.297  -7.140   1.421  1.00 93.10           N  
ATOM   2868  CD2 HIS   368      19.375  -6.494   1.619  1.00 93.10           C  
ATOM   2869  CE1 HIS   368      17.908  -7.426   0.284  1.00 93.10           C  
ATOM   2870  NE2 HIS   368      19.170  -7.044   0.378  1.00 93.10           N  
ATOM   2871  N   ALA   369      19.289  -8.243   5.464  1.00 85.47           N  
ATOM   2872  CA  ALA   369      20.255  -9.328   5.624  1.00 85.47           C  
ATOM   2873  C   ALA   369      19.555 -10.637   5.979  1.00 85.47           C  
ATOM   2874  O   ALA   369      19.904 -11.697   5.454  1.00 85.47           O  
ATOM   2875  CB  ALA   369      21.284  -8.971   6.693  1.00 85.47           C  
ATOM   2876  N   ALA   370      18.607 -10.562   6.862  1.00 88.86           N  
ATOM   2877  CA  ALA   370      17.847 -11.751   7.238  1.00 88.86           C  
ATOM   2878  C   ALA   370      17.060 -12.298   6.051  1.00 88.86           C  
ATOM   2879  O   ALA   370      17.034 -13.509   5.819  1.00 88.86           O  
ATOM   2880  CB  ALA   370      16.906 -11.437   8.398  1.00 88.86           C  
ATOM   2881  N   ILE   371      16.429 -11.431   5.297  1.00 95.52           N  
ATOM   2882  CA  ILE   371      15.666 -11.827   4.118  1.00 95.52           C  
ATOM   2883  C   ILE   371      16.587 -12.514   3.113  1.00 95.52           C  
ATOM   2884  O   ILE   371      16.269 -13.593   2.607  1.00 95.52           O  
ATOM   2885  CB  ILE   371      14.968 -10.614   3.463  1.00 95.52           C  
ATOM   2886  CG1 ILE   371      14.512 -10.964   2.042  1.00 95.52           C  
ATOM   2887  CG2 ILE   371      15.897  -9.396   3.456  1.00 95.52           C  
ATOM   2888  CD1 ILE   371      14.792  -9.874   1.016  1.00 95.52           C  
ATOM   2889  N   LYS   372      17.744 -11.877   2.894  1.00 91.11           N  
ATOM   2890  CA  LYS   372      18.702 -12.435   1.944  1.00 91.11           C  
ATOM   2891  C   LYS   372      19.180 -13.814   2.392  1.00 91.11           C  
ATOM   2892  O   LYS   372      19.308 -14.728   1.574  1.00 91.11           O  
ATOM   2893  CB  LYS   372      19.898 -11.497   1.772  1.00 91.11           C  
ATOM   2894  CG  LYS   372      20.809 -11.861   0.609  1.00 91.11           C  
ATOM   2895  CD  LYS   372      21.824 -10.761   0.328  1.00 91.11           C  
ATOM   2896  CE  LYS   372      22.704 -11.103  -0.866  1.00 91.11           C  
ATOM   2897  NZ  LYS   372      23.664 -10.003  -1.180  1.00 91.11           N  
ATOM   2898  N   ARG   373      19.358 -13.906   3.638  1.00 87.05           N  
ATOM   2899  CA  ARG   373      19.888 -15.160   4.166  1.00 87.05           C  
ATOM   2900  C   ARG   373      18.836 -16.263   4.114  1.00 87.05           C  
ATOM   2901  O   ARG   373      19.140 -17.401   3.750  1.00 87.05           O  
ATOM   2902  CB  ARG   373      20.381 -14.973   5.602  1.00 87.05           C  
ATOM   2903  CG  ARG   373      20.941 -16.239   6.231  1.00 87.05           C  
ATOM   2904  CD  ARG   373      21.615 -15.956   7.566  1.00 87.05           C  
ATOM   2905  NE  ARG   373      22.231 -17.156   8.124  1.00 87.05           N  
ATOM   2906  CZ  ARG   373      23.023 -17.174   9.193  1.00 87.05           C  
ATOM   2907  NH1 ARG   373      23.312 -16.053   9.843  1.00 87.05           N  
ATOM   2908  NH2 ARG   373      23.530 -18.323   9.616  1.00 87.05           N  
ATOM   2909  N   HIS   374      17.602 -15.949   4.286  1.00 90.55           N  
ATOM   2910  CA  HIS   374      16.660 -17.032   4.546  1.00 90.55           C  
ATOM   2911  C   HIS   374      15.622 -17.138   3.433  1.00 90.55           C  
ATOM   2912  O   HIS   374      15.007 -18.191   3.251  1.00 90.55           O  
ATOM   2913  CB  HIS   374      15.966 -16.827   5.893  1.00 90.55           C  
ATOM   2914  CG  HIS   374      16.900 -16.864   7.061  1.00 90.55           C  
ATOM   2915  ND1 HIS   374      17.519 -18.021   7.482  1.00 90.55           N  
ATOM   2916  CD2 HIS   374      17.321 -15.884   7.894  1.00 90.55           C  
ATOM   2917  CE1 HIS   374      18.282 -17.750   8.527  1.00 90.55           C  
ATOM   2918  NE2 HIS   374      18.180 -16.460   8.798  1.00 90.55           N  
ATOM   2919  N   LEU   375      15.410 -16.042   2.708  1.00 93.87           N  
ATOM   2920  CA  LEU   375      14.319 -16.120   1.743  1.00 93.87           C  
ATOM   2921  C   LEU   375      14.857 -16.180   0.318  1.00 93.87           C  
ATOM   2922  O   LEU   375      14.148 -16.597  -0.601  1.00 93.87           O  
ATOM   2923  CB  LEU   375      13.380 -14.921   1.897  1.00 93.87           C  
ATOM   2924  CG  LEU   375      12.342 -15.011   3.017  1.00 93.87           C  
ATOM   2925  CD1 LEU   375      13.032 -15.104   4.373  1.00 93.87           C  
ATOM   2926  CD2 LEU   375      11.400 -13.813   2.971  1.00 93.87           C  
ATOM   2927  N   TYR   376      16.103 -15.689   0.106  1.00 94.74           N  
ATOM   2928  CA  TYR   376      16.663 -15.605  -1.239  1.00 94.74           C  
ATOM   2929  C   TYR   376      17.108 -16.977  -1.730  1.00 94.74           C  
ATOM   2930  O   TYR   376      17.777 -17.716  -1.004  1.00 94.74           O  
ATOM   2931  CB  TYR   376      17.844 -14.630  -1.269  1.00 94.74           C  
ATOM   2932  CG  TYR   376      18.405 -14.399  -2.652  1.00 94.74           C  
ATOM   2933  CD1 TYR   376      19.603 -14.990  -3.046  1.00 94.74           C  
ATOM   2934  CD2 TYR   376      17.738 -13.591  -3.566  1.00 94.74           C  
ATOM   2935  CE1 TYR   376      20.125 -14.778  -4.319  1.00 94.74           C  
ATOM   2936  CE2 TYR   376      18.250 -13.372  -4.841  1.00 94.74           C  
ATOM   2937  CZ  TYR   376      19.442 -13.970  -5.208  1.00 94.74           C  
ATOM   2938  OH  TYR   376      19.954 -13.757  -6.469  1.00 94.74           O  
ATOM   2939  N   SER   377      16.695 -17.403  -2.897  1.00 90.33           N  
ATOM   2940  CA  SER   377      17.064 -18.669  -3.523  1.00 90.33           C  
ATOM   2941  C   SER   377      17.433 -18.473  -4.990  1.00 90.33           C  
ATOM   2942  O   SER   377      16.858 -17.623  -5.672  1.00 90.33           O  
ATOM   2943  CB  SER   377      15.920 -19.678  -3.407  1.00 90.33           C  
ATOM   2944  OG  SER   377      16.240 -20.881  -4.085  1.00 90.33           O  
ATOM   2945  N   GLU   378      18.383 -19.276  -5.488  1.00 86.11           N  
ATOM   2946  CA  GLU   378      18.790 -19.279  -6.889  1.00 86.11           C  
ATOM   2947  C   GLU   378      18.637 -20.666  -7.506  1.00 86.11           C  
ATOM   2948  O   GLU   378      19.231 -20.958  -8.546  1.00 86.11           O  
ATOM   2949  CB  GLU   378      20.236 -18.797  -7.030  1.00 86.11           C  
ATOM   2950  CG  GLU   378      20.435 -17.333  -6.666  1.00 86.11           C  
ATOM   2951  CD  GLU   378      21.868 -16.859  -6.845  1.00 86.11           C  
ATOM   2952  OE1 GLU   378      22.103 -15.630  -6.869  1.00 86.11           O  
ATOM   2953  OE2 GLU   378      22.764 -17.725  -6.963  1.00 86.11           O  
ATOM   2954  N   ARG   379      18.026 -21.639  -6.818  1.00 72.09           N  
ATOM   2955  CA  ARG   379      17.937 -23.023  -7.274  1.00 72.09           C  
ATOM   2956  C   ARG   379      17.306 -23.103  -8.660  1.00 72.09           C  
ATOM   2957  O   ARG   379      17.769 -23.861  -9.515  1.00 72.09           O  
ATOM   2958  CB  ARG   379      17.131 -23.865  -6.283  1.00 72.09           C  
ATOM   2959  CG  ARG   379      17.885 -24.205  -5.007  1.00 72.09           C  
ATOM   2960  CD  ARG   379      17.087 -25.142  -4.112  1.00 72.09           C  
ATOM   2961  NE  ARG   379      16.773 -24.523  -2.827  1.00 72.09           N  
ATOM   2962  CZ  ARG   379      15.983 -25.059  -1.901  1.00 72.09           C  
ATOM   2963  NH1 ARG   379      15.410 -26.241  -2.099  1.00 72.09           N  
ATOM   2964  NH2 ARG   379      15.766 -24.409  -0.766  1.00 72.09           N  
ATOM   2965  N   GLU   380      16.447 -22.127  -9.069  1.00 73.45           N  
ATOM   2966  CA  GLU   380      15.861 -22.066 -10.404  1.00 73.45           C  
ATOM   2967  C   GLU   380      16.211 -20.755 -11.102  1.00 73.45           C  
ATOM   2968  O   GLU   380      17.039 -20.734 -12.015  1.00 73.45           O  
ATOM   2969  CB  GLU   380      14.341 -22.234 -10.333  1.00 73.45           C  
ATOM   2970  CG  GLU   380      13.896 -23.576  -9.770  1.00 73.45           C  
ATOM   2971  CD  GLU   380      12.484 -23.553  -9.207  1.00 73.45           C  
ATOM   2972  OE1 GLU   380      11.966 -24.625  -8.822  1.00 73.45           O  
ATOM   2973  OE2 GLU   380      11.890 -22.453  -9.152  1.00 73.45           O  
ATOM   2974  N   HIS   381      15.677 -19.557 -10.472  1.00 83.03           N  
ATOM   2975  CA  HIS   381      15.942 -18.154 -10.769  1.00 83.03           C  
ATOM   2976  C   HIS   381      16.009 -17.323  -9.492  1.00 83.03           C  
ATOM   2977  O   HIS   381      15.362 -17.656  -8.495  1.00 83.03           O  
ATOM   2978  CB  HIS   381      14.871 -17.592 -11.705  1.00 83.03           C  
ATOM   2979  CG  HIS   381      15.292 -16.349 -12.423  1.00 83.03           C  
ATOM   2980  ND1 HIS   381      15.255 -15.103 -11.836  1.00 83.03           N  
ATOM   2981  CD2 HIS   381      15.763 -16.164 -13.679  1.00 83.03           C  
ATOM   2982  CE1 HIS   381      15.685 -14.202 -12.704  1.00 83.03           C  
ATOM   2983  NE2 HIS   381      15.999 -14.820 -13.829  1.00 83.03           N  
ATOM   2984  N   PRO   382      16.875 -16.293  -9.491  1.00 91.54           N  
ATOM   2985  CA  PRO   382      16.880 -15.472  -8.278  1.00 91.54           C  
ATOM   2986  C   PRO   382      15.490 -14.965  -7.902  1.00 91.54           C  
ATOM   2987  O   PRO   382      14.799 -14.372  -8.735  1.00 91.54           O  
ATOM   2988  CB  PRO   382      17.805 -14.308  -8.645  1.00 91.54           C  
ATOM   2989  CG  PRO   382      18.769 -14.882  -9.632  1.00 91.54           C  
ATOM   2990  CD  PRO   382      18.030 -15.847 -10.515  1.00 91.54           C  
ATOM   2991  N   HIS   383      15.015 -15.336  -6.708  1.00 95.27           N  
ATOM   2992  CA  HIS   383      13.730 -14.939  -6.143  1.00 95.27           C  
ATOM   2993  C   HIS   383      13.755 -15.000  -4.620  1.00 95.27           C  
ATOM   2994  O   HIS   383      14.737 -15.455  -4.028  1.00 95.27           O  
ATOM   2995  CB  HIS   383      12.609 -15.827  -6.686  1.00 95.27           C  
ATOM   2996  CG  HIS   383      12.676 -17.241  -6.202  1.00 95.27           C  
ATOM   2997  ND1 HIS   383      13.581 -18.155  -6.697  1.00 95.27           N  
ATOM   2998  CD2 HIS   383      11.950 -17.895  -5.264  1.00 95.27           C  
ATOM   2999  CE1 HIS   383      13.408 -19.314  -6.083  1.00 95.27           C  
ATOM   3000  NE2 HIS   383      12.424 -19.183  -5.209  1.00 95.27           N  
ATOM   3001  N   TYR   384      12.707 -14.529  -3.974  1.00 96.04           N  
ATOM   3002  CA  TYR   384      12.533 -14.638  -2.530  1.00 96.04           C  
ATOM   3003  C   TYR   384      11.383 -15.579  -2.189  1.00 96.04           C  
ATOM   3004  O   TYR   384      10.234 -15.322  -2.555  1.00 96.04           O  
ATOM   3005  CB  TYR   384      12.279 -13.259  -1.913  1.00 96.04           C  
ATOM   3006  CG  TYR   384      13.459 -12.322  -2.014  1.00 96.04           C  
ATOM   3007  CD1 TYR   384      14.514 -12.400  -1.108  1.00 96.04           C  
ATOM   3008  CD2 TYR   384      13.520 -11.358  -3.014  1.00 96.04           C  
ATOM   3009  CE1 TYR   384      15.603 -11.538  -1.195  1.00 96.04           C  
ATOM   3010  CE2 TYR   384      14.603 -10.490  -3.112  1.00 96.04           C  
ATOM   3011  CZ  TYR   384      15.638 -10.588  -2.199  1.00 96.04           C  
ATOM   3012  OH  TYR   384      16.713  -9.732  -2.291  1.00 96.04           O  
ATOM   3013  N   ASP   385      11.668 -16.633  -1.414  1.00 92.71           N  
ATOM   3014  CA  ASP   385      10.685 -17.613  -0.960  1.00 92.71           C  
ATOM   3015  C   ASP   385       9.989 -17.141   0.315  1.00 92.71           C  
ATOM   3016  O   ASP   385      10.303 -16.072   0.841  1.00 92.71           O  
ATOM   3017  CB  ASP   385      11.350 -18.971  -0.725  1.00 92.71           C  
ATOM   3018  CG  ASP   385      11.396 -19.833  -1.974  1.00 92.71           C  
ATOM   3019  OD1 ASP   385      10.335 -20.070  -2.591  1.00 92.71           O  
ATOM   3020  OD2 ASP   385      12.503 -20.281  -2.344  1.00 92.71           O  
ATOM   3021  N   ASN   386       9.066 -17.848   0.734  1.00 92.03           N  
ATOM   3022  CA  ASN   386       8.370 -17.725   2.010  1.00 92.03           C  
ATOM   3023  C   ASN   386       8.819 -18.796   3.000  1.00 92.03           C  
ATOM   3024  O   ASN   386       8.760 -19.989   2.698  1.00 92.03           O  
ATOM   3025  CB  ASN   386       6.855 -17.792   1.806  1.00 92.03           C  
ATOM   3026  CG  ASN   386       6.369 -16.843   0.728  1.00 92.03           C  
ATOM   3027  OD1 ASN   386       6.859 -15.717   0.608  1.00 92.03           O  
ATOM   3028  ND2 ASN   386       5.402 -17.291  -0.064  1.00 92.03           N  
ATOM   3029  N   VAL   387       9.237 -18.407   4.140  1.00 85.93           N  
ATOM   3030  CA  VAL   387       9.908 -19.327   5.052  1.00 85.93           C  
ATOM   3031  C   VAL   387       9.256 -19.255   6.431  1.00 85.93           C  
ATOM   3032  O   VAL   387       8.457 -18.355   6.701  1.00 85.93           O  
ATOM   3033  CB  VAL   387      11.418 -19.018   5.160  1.00 85.93           C  
ATOM   3034  CG1 VAL   387      12.096 -19.156   3.798  1.00 85.93           C  
ATOM   3035  CG2 VAL   387      11.636 -17.617   5.730  1.00 85.93           C  
ATOM   3036  N   ASN   388       9.572 -20.231   7.153  1.00 85.06           N  
ATOM   3037  CA  ASN   388       9.179 -20.248   8.558  1.00 85.06           C  
ATOM   3038  C   ASN   388       9.868 -19.138   9.346  1.00 85.06           C  
ATOM   3039  O   ASN   388      11.075 -18.931   9.209  1.00 85.06           O  
ATOM   3040  CB  ASN   388       9.482 -21.611   9.184  1.00 85.06           C  
ATOM   3041  CG  ASN   388       8.947 -21.736  10.597  1.00 85.06           C  
ATOM   3042  OD1 ASN   388       9.587 -21.300  11.557  1.00 85.06           O  
ATOM   3043  ND2 ASN   388       7.769 -22.333  10.734  1.00 85.06           N  
ATOM   3044  N   LEU   389       9.109 -18.422  10.099  1.00 81.29           N  
ATOM   3045  CA  LEU   389       9.564 -17.250  10.839  1.00 81.29           C  
ATOM   3046  C   LEU   389      10.705 -17.613  11.784  1.00 81.29           C  
ATOM   3047  O   LEU   389      11.676 -16.864  11.908  1.00 81.29           O  
ATOM   3048  CB  LEU   389       8.408 -16.632  11.629  1.00 81.29           C  
ATOM   3049  CG  LEU   389       8.760 -15.450  12.534  1.00 81.29           C  
ATOM   3050  CD1 LEU   389       9.325 -14.299  11.707  1.00 81.29           C  
ATOM   3051  CD2 LEU   389       7.536 -14.998  13.323  1.00 81.29           C  
ATOM   3052  N   TRP   390      10.759 -18.835  12.354  1.00 81.66           N  
ATOM   3053  CA  TRP   390      11.676 -19.154  13.443  1.00 81.66           C  
ATOM   3054  C   TRP   390      12.844 -19.997  12.942  1.00 81.66           C  
ATOM   3055  O   TRP   390      13.959 -19.894  13.459  1.00 81.66           O  
ATOM   3056  CB  TRP   390      10.942 -19.893  14.566  1.00 81.66           C  
ATOM   3057  CG  TRP   390       9.717 -19.184  15.062  1.00 81.66           C  
ATOM   3058  CD1 TRP   390       8.416 -19.570  14.894  1.00 81.66           C  
ATOM   3059  CD2 TRP   390       9.680 -17.961  15.804  1.00 81.66           C  
ATOM   3060  NE1 TRP   390       7.572 -18.660  15.488  1.00 81.66           N  
ATOM   3061  CE2 TRP   390       8.322 -17.664  16.053  1.00 81.66           C  
ATOM   3062  CE3 TRP   390      10.665 -17.087  16.284  1.00 81.66           C  
ATOM   3063  CZ2 TRP   390       7.923 -16.528  16.763  1.00 81.66           C  
ATOM   3064  CZ3 TRP   390      10.266 -15.957  16.990  1.00 81.66           C  
ATOM   3065  CH2 TRP   390       8.906 -15.690  17.221  1.00 81.66           C  
ATOM   3066  N   THR   391      12.540 -20.812  11.958  1.00 80.36           N  
ATOM   3067  CA  THR   391      13.590 -21.746  11.569  1.00 80.36           C  
ATOM   3068  C   THR   391      14.211 -21.338  10.236  1.00 80.36           C  
ATOM   3069  O   THR   391      15.322 -21.760   9.909  1.00 80.36           O  
ATOM   3070  CB  THR   391      13.049 -23.184  11.468  1.00 80.36           C  
ATOM   3071  OG1 THR   391      12.070 -23.248  10.424  1.00 80.36           O  
ATOM   3072  CG2 THR   391      12.406 -23.624  12.779  1.00 80.36           C  
ATOM   3073  N   GLY   392      13.484 -20.546   9.406  1.00 82.75           N  
ATOM   3074  CA  GLY   392      13.958 -20.177   8.081  1.00 82.75           C  
ATOM   3075  C   GLY   392      13.735 -21.263   7.045  1.00 82.75           C  
ATOM   3076  O   GLY   392      14.226 -21.163   5.918  1.00 82.75           O  
ATOM   3077  N   SER   393      13.083 -22.348   7.498  1.00 84.90           N  
ATOM   3078  CA  SER   393      12.802 -23.418   6.547  1.00 84.90           C  
ATOM   3079  C   SER   393      11.722 -23.004   5.552  1.00 84.90           C  
ATOM   3080  O   SER   393      10.856 -22.187   5.873  1.00 84.90           O  
ATOM   3081  CB  SER   393      12.370 -24.688   7.281  1.00 84.90           C  
ATOM   3082  OG  SER   393      12.771 -24.645   8.639  1.00 84.90           O  
ATOM   3083  N   LEU   394      11.821 -23.515   4.384  1.00 82.55           N  
ATOM   3084  CA  LEU   394      10.864 -23.231   3.320  1.00 82.55           C  
ATOM   3085  C   LEU   394       9.454 -23.641   3.734  1.00 82.55           C  
ATOM   3086  O   LEU   394       9.241 -24.764   4.199  1.00 82.55           O  
ATOM   3087  CB  LEU   394      11.262 -23.957   2.033  1.00 82.55           C  
ATOM   3088  CG  LEU   394      10.386 -23.693   0.807  1.00 82.55           C  
ATOM   3089  CD1 LEU   394      10.595 -22.268   0.304  1.00 82.55           C  
ATOM   3090  CD2 LEU   394      10.688 -24.704  -0.294  1.00 82.55           C  
ATOM   3091  N   VAL   395       8.528 -22.692   3.630  1.00 78.77           N  
ATOM   3092  CA  VAL   395       7.120 -22.958   3.908  1.00 78.77           C  
ATOM   3093  C   VAL   395       6.350 -23.093   2.596  1.00 78.77           C  
ATOM   3094  O   VAL   395       5.577 -24.037   2.417  1.00 78.77           O  
ATOM   3095  CB  VAL   395       6.494 -21.847   4.781  1.00 78.77           C  
ATOM   3096  CG1 VAL   395       4.982 -22.035   4.891  1.00 78.77           C  
ATOM   3097  CG2 VAL   395       7.137 -21.833   6.167  1.00 78.77           C  
ATOM   3098  N   SER   396       6.510 -22.178   1.717  1.00 80.01           N  
ATOM   3099  CA  SER   396       5.843 -22.213   0.420  1.00 80.01           C  
ATOM   3100  C   SER   396       6.763 -21.715  -0.689  1.00 80.01           C  
ATOM   3101  O   SER   396       7.616 -20.856  -0.457  1.00 80.01           O  
ATOM   3102  CB  SER   396       4.567 -21.370   0.451  1.00 80.01           C  
ATOM   3103  OG  SER   396       4.862 -20.021   0.768  1.00 80.01           O  
ATOM   3104  N   HIS   397       6.570 -22.235  -1.895  1.00 86.41           N  
ATOM   3105  CA  HIS   397       7.471 -22.025  -3.022  1.00 86.41           C  
ATOM   3106  C   HIS   397       6.747 -21.364  -4.190  1.00 86.41           C  
ATOM   3107  O   HIS   397       6.564 -21.980  -5.242  1.00 86.41           O  
ATOM   3108  CB  HIS   397       8.087 -23.352  -3.470  1.00 86.41           C  
ATOM   3109  CG  HIS   397       9.296 -23.190  -4.336  1.00 86.41           C  
ATOM   3110  ND1 HIS   397      10.439 -22.552  -3.906  1.00 86.41           N  
ATOM   3111  CD2 HIS   397       9.538 -23.586  -5.607  1.00 86.41           C  
ATOM   3112  CE1 HIS   397      11.335 -22.563  -4.879  1.00 86.41           C  
ATOM   3113  NE2 HIS   397      10.813 -23.185  -5.922  1.00 86.41           N  
ATOM   3114  N   TRP   398       6.371 -20.006  -3.999  1.00 89.79           N  
ATOM   3115  CA  TRP   398       5.706 -19.194  -5.013  1.00 89.79           C  
ATOM   3116  C   TRP   398       6.076 -17.723  -4.861  1.00 89.79           C  
ATOM   3117  O   TRP   398       6.661 -17.324  -3.851  1.00 89.79           O  
ATOM   3118  CB  TRP   398       4.186 -19.363  -4.926  1.00 89.79           C  
ATOM   3119  CG  TRP   398       3.635 -19.211  -3.540  1.00 89.79           C  
ATOM   3120  CD1 TRP   398       3.287 -20.212  -2.677  1.00 89.79           C  
ATOM   3121  CD2 TRP   398       3.363 -17.982  -2.860  1.00 89.79           C  
ATOM   3122  NE1 TRP   398       2.816 -19.679  -1.500  1.00 89.79           N  
ATOM   3123  CE2 TRP   398       2.852 -18.313  -1.586  1.00 89.79           C  
ATOM   3124  CE3 TRP   398       3.503 -16.630  -3.204  1.00 89.79           C  
ATOM   3125  CZ2 TRP   398       2.480 -17.341  -0.654  1.00 89.79           C  
ATOM   3126  CZ3 TRP   398       3.133 -15.665  -2.275  1.00 89.79           C  
ATOM   3127  CH2 TRP   398       2.628 -16.027  -1.016  1.00 89.79           C  
ATOM   3128  N   VAL   399       5.837 -16.942  -5.933  1.00 93.14           N  
ATOM   3129  CA  VAL   399       5.935 -15.488  -5.858  1.00 93.14           C  
ATOM   3130  C   VAL   399       4.559 -14.865  -6.084  1.00 93.14           C  
ATOM   3131  O   VAL   399       3.693 -15.471  -6.719  1.00 93.14           O  
ATOM   3132  CB  VAL   399       6.946 -14.934  -6.886  1.00 93.14           C  
ATOM   3133  CG1 VAL   399       8.357 -15.433  -6.579  1.00 93.14           C  
ATOM   3134  CG2 VAL   399       6.534 -15.326  -8.304  1.00 93.14           C  
ATOM   3135  N   ASP   400       4.351 -13.759  -5.522  1.00 94.84           N  
ATOM   3136  CA  ASP   400       3.109 -13.027  -5.753  1.00 94.84           C  
ATOM   3137  C   ASP   400       3.379 -11.688  -6.436  1.00 94.84           C  
ATOM   3138  O   ASP   400       4.525 -11.237  -6.497  1.00 94.84           O  
ATOM   3139  CB  ASP   400       2.364 -12.805  -4.435  1.00 94.84           C  
ATOM   3140  CG  ASP   400       3.145 -11.956  -3.448  1.00 94.84           C  
ATOM   3141  OD1 ASP   400       4.391 -12.049  -3.416  1.00 94.84           O  
ATOM   3142  OD2 ASP   400       2.510 -11.189  -2.694  1.00 94.84           O  
ATOM   3143  N   SER   401       2.335 -11.066  -6.996  1.00 95.70           N  
ATOM   3144  CA  SER   401       2.478  -9.832  -7.761  1.00 95.70           C  
ATOM   3145  C   SER   401       2.924  -8.678  -6.869  1.00 95.70           C  
ATOM   3146  O   SER   401       3.627  -7.772  -7.323  1.00 95.70           O  
ATOM   3147  CB  SER   401       1.161  -9.473  -8.451  1.00 95.70           C  
ATOM   3148  OG  SER   401       0.127  -9.292  -7.499  1.00 95.70           O  
ATOM   3149  N   LEU   402       2.550  -8.632  -5.626  1.00 96.28           N  
ATOM   3150  CA  LEU   402       2.953  -7.605  -4.671  1.00 96.28           C  
ATOM   3151  C   LEU   402       4.459  -7.644  -4.435  1.00 96.28           C  
ATOM   3152  O   LEU   402       5.086  -6.603  -4.221  1.00 96.28           O  
ATOM   3153  CB  LEU   402       2.211  -7.785  -3.344  1.00 96.28           C  
ATOM   3154  CG  LEU   402       0.785  -7.235  -3.285  1.00 96.28           C  
ATOM   3155  CD1 LEU   402       0.056  -7.786  -2.064  1.00 96.28           C  
ATOM   3156  CD2 LEU   402       0.800  -5.710  -3.263  1.00 96.28           C  
ATOM   3157  N   GLY   403       5.044  -8.898  -4.457  1.00 96.75           N  
ATOM   3158  CA  GLY   403       6.465  -9.068  -4.194  1.00 96.75           C  
ATOM   3159  C   GLY   403       7.347  -8.417  -5.243  1.00 96.75           C  
ATOM   3160  O   GLY   403       8.547  -8.238  -5.028  1.00 96.75           O  
ATOM   3161  N   ALA   404       6.726  -7.950  -6.307  1.00 97.72           N  
ATOM   3162  CA  ALA   404       7.498  -7.376  -7.406  1.00 97.72           C  
ATOM   3163  C   ALA   404       8.092  -6.026  -7.013  1.00 97.72           C  
ATOM   3164  O   ALA   404       9.042  -5.553  -7.640  1.00 97.72           O  
ATOM   3165  CB  ALA   404       6.624  -7.227  -8.649  1.00 97.72           C  
ATOM   3166  N   TYR   405       7.574  -5.359  -6.025  1.00 97.98           N  
ATOM   3167  CA  TYR   405       8.048  -4.048  -5.597  1.00 97.98           C  
ATOM   3168  C   TYR   405       9.468  -4.134  -5.050  1.00 97.98           C  
ATOM   3169  O   TYR   405      10.187  -3.132  -5.011  1.00 97.98           O  
ATOM   3170  CB  TYR   405       7.115  -3.458  -4.536  1.00 97.98           C  
ATOM   3171  CG  TYR   405       7.357  -3.997  -3.147  1.00 97.98           C  
ATOM   3172  CD1 TYR   405       6.755  -5.179  -2.722  1.00 97.98           C  
ATOM   3173  CD2 TYR   405       8.187  -3.325  -2.256  1.00 97.98           C  
ATOM   3174  CE1 TYR   405       6.974  -5.679  -1.442  1.00 97.98           C  
ATOM   3175  CE2 TYR   405       8.413  -3.815  -0.974  1.00 97.98           C  
ATOM   3176  CZ  TYR   405       7.803  -4.991  -0.577  1.00 97.98           C  
ATOM   3177  OH  TYR   405       8.024  -5.481   0.691  1.00 97.98           O  
ATOM   3178  N   TYR   406       9.819  -5.297  -4.461  1.00 98.06           N  
ATOM   3179  CA  TYR   406      11.072  -5.422  -3.726  1.00 98.06           C  
ATOM   3180  C   TYR   406      12.264  -5.107  -4.622  1.00 98.06           C  
ATOM   3181  O   TYR   406      13.286  -4.603  -4.151  1.00 98.06           O  
ATOM   3182  CB  TYR   406      11.215  -6.831  -3.143  1.00 98.06           C  
ATOM   3183  CG  TYR   406      12.063  -6.889  -1.896  1.00 98.06           C  
ATOM   3184  CD1 TYR   406      13.386  -7.321  -1.949  1.00 98.06           C  
ATOM   3185  CD2 TYR   406      11.543  -6.514  -0.662  1.00 98.06           C  
ATOM   3186  CE1 TYR   406      14.171  -7.378  -0.802  1.00 98.06           C  
ATOM   3187  CE2 TYR   406      12.318  -6.567   0.491  1.00 98.06           C  
ATOM   3188  CZ  TYR   406      13.629  -6.999   0.412  1.00 98.06           C  
ATOM   3189  OH  TYR   406      14.401  -7.053   1.550  1.00 98.06           O  
ATOM   3190  N   SER   407      12.181  -5.458  -5.973  1.00 97.84           N  
ATOM   3191  CA  SER   407      13.256  -5.099  -6.892  1.00 97.84           C  
ATOM   3192  C   SER   407      13.511  -3.595  -6.884  1.00 97.84           C  
ATOM   3193  O   SER   407      14.662  -3.156  -6.867  1.00 97.84           O  
ATOM   3194  CB  SER   407      12.924  -5.560  -8.312  1.00 97.84           C  
ATOM   3195  OG  SER   407      12.789  -6.970  -8.363  1.00 97.84           O  
ATOM   3196  N   GLY   408      12.377  -2.881  -6.964  1.00 97.20           N  
ATOM   3197  CA  GLY   408      12.513  -1.435  -6.901  1.00 97.20           C  
ATOM   3198  C   GLY   408      13.095  -0.946  -5.588  1.00 97.20           C  
ATOM   3199  O   GLY   408      13.860   0.020  -5.563  1.00 97.20           O  
ATOM   3200  N   LEU   409      12.737  -1.576  -4.487  1.00 97.28           N  
ATOM   3201  CA  LEU   409      13.299  -1.231  -3.186  1.00 97.28           C  
ATOM   3202  C   LEU   409      14.805  -1.468  -3.164  1.00 97.28           C  
ATOM   3203  O   LEU   409      15.556  -0.667  -2.602  1.00 97.28           O  
ATOM   3204  CB  LEU   409      12.626  -2.045  -2.078  1.00 97.28           C  
ATOM   3205  CG  LEU   409      13.015  -1.689  -0.642  1.00 97.28           C  
ATOM   3206  CD1 LEU   409      12.656  -0.238  -0.340  1.00 97.28           C  
ATOM   3207  CD2 LEU   409      12.335  -2.630   0.346  1.00 97.28           C  
ATOM   3208  N   LEU   410      15.282  -2.514  -3.822  1.00 95.44           N  
ATOM   3209  CA  LEU   410      16.705  -2.818  -3.920  1.00 95.44           C  
ATOM   3210  C   LEU   410      17.444  -1.722  -4.681  1.00 95.44           C  
ATOM   3211  O   LEU   410      18.567  -1.361  -4.322  1.00 95.44           O  
ATOM   3212  CB  LEU   410      16.919  -4.167  -4.610  1.00 95.44           C  
ATOM   3213  CG  LEU   410      16.499  -5.407  -3.819  1.00 95.44           C  
ATOM   3214  CD1 LEU   410      16.588  -6.651  -4.697  1.00 95.44           C  
ATOM   3215  CD2 LEU   410      17.363  -5.564  -2.572  1.00 95.44           C  
ATOM   3216  N   VAL   411      16.809  -1.243  -5.692  1.00 91.68           N  
ATOM   3217  CA  VAL   411      17.427  -0.142  -6.424  1.00 91.68           C  
ATOM   3218  C   VAL   411      17.678   1.030  -5.478  1.00 91.68           C  
ATOM   3219  O   VAL   411      18.779   1.586  -5.448  1.00 91.68           O  
ATOM   3220  CB  VAL   411      16.551   0.311  -7.613  1.00 91.68           C  
ATOM   3221  CG1 VAL   411      17.129   1.567  -8.262  1.00 91.68           C  
ATOM   3222  CG2 VAL   411      16.423  -0.813  -8.639  1.00 91.68           C  
ATOM   3223  N   LEU   412      16.615   1.313  -4.695  1.00 90.29           N  
ATOM   3224  CA  LEU   412      16.739   2.437  -3.773  1.00 90.29           C  
ATOM   3225  C   LEU   412      17.851   2.190  -2.760  1.00 90.29           C  
ATOM   3226  O   LEU   412      18.464   3.137  -2.261  1.00 90.29           O  
ATOM   3227  CB  LEU   412      15.414   2.682  -3.045  1.00 90.29           C  
ATOM   3228  CG  LEU   412      14.251   3.180  -3.903  1.00 90.29           C  
ATOM   3229  CD1 LEU   412      13.004   3.371  -3.046  1.00 90.29           C  
ATOM   3230  CD2 LEU   412      14.624   4.479  -4.609  1.00 90.29           C  
ATOM   3231  N   ALA   413      18.099   0.939  -2.465  1.00 89.08           N  
ATOM   3232  CA  ALA   413      19.118   0.573  -1.486  1.00 89.08           C  
ATOM   3233  C   ALA   413      20.500   0.506  -2.130  1.00 89.08           C  
ATOM   3234  O   ALA   413      21.494   0.230  -1.455  1.00 89.08           O  
ATOM   3235  CB  ALA   413      18.774  -0.763  -0.833  1.00 89.08           C  
ATOM   3236  N   GLY   414      20.574   0.649  -3.445  1.00 87.31           N  
ATOM   3237  CA  GLY   414      21.841   0.635  -4.157  1.00 87.31           C  
ATOM   3238  C   GLY   414      22.253  -0.751  -4.617  1.00 87.31           C  
ATOM   3239  O   GLY   414      23.381  -0.951  -5.072  1.00 87.31           O  
ATOM   3240  N   GLU   415      21.391  -1.742  -4.472  1.00 91.33           N  
ATOM   3241  CA  GLU   415      21.631  -3.109  -4.923  1.00 91.33           C  
ATOM   3242  C   GLU   415      21.033  -3.347  -6.307  1.00 91.33           C  
ATOM   3243  O   GLU   415      20.117  -4.158  -6.462  1.00 91.33           O  
ATOM   3244  CB  GLU   415      21.056  -4.115  -3.922  1.00 91.33           C  
ATOM   3245  CG  GLU   415      21.588  -3.945  -2.506  1.00 91.33           C  
ATOM   3246  CD  GLU   415      23.047  -4.346  -2.361  1.00 91.33           C  
ATOM   3247  OE1 GLU   415      23.709  -3.891  -1.401  1.00 91.33           O  
ATOM   3248  OE2 GLU   415      23.533  -5.120  -3.216  1.00 91.33           O  
ATOM   3249  N   VAL   416      21.605  -2.758  -7.278  1.00 86.44           N  
ATOM   3250  CA  VAL   416      21.013  -2.686  -8.609  1.00 86.44           C  
ATOM   3251  C   VAL   416      21.160  -4.032  -9.315  1.00 86.44           C  
ATOM   3252  O   VAL   416      20.221  -4.511  -9.955  1.00 86.44           O  
ATOM   3253  CB  VAL   416      21.658  -1.567  -9.457  1.00 86.44           C  
ATOM   3254  CG1 VAL   416      21.069  -1.549 -10.866  1.00 86.44           C  
ATOM   3255  CG2 VAL   416      21.472  -0.210  -8.779  1.00 86.44           C  
ATOM   3256  N   ASP   417      22.276  -4.697  -9.196  1.00 88.14           N  
ATOM   3257  CA  ASP   417      22.483  -5.984  -9.853  1.00 88.14           C  
ATOM   3258  C   ASP   417      21.462  -7.014  -9.375  1.00 88.14           C  
ATOM   3259  O   ASP   417      20.856  -7.718 -10.186  1.00 88.14           O  
ATOM   3260  CB  ASP   417      23.903  -6.494  -9.600  1.00 88.14           C  
ATOM   3261  CG  ASP   417      24.961  -5.688 -10.333  1.00 88.14           C  
ATOM   3262  OD1 ASP   417      24.632  -5.017 -11.334  1.00 88.14           O  
ATOM   3263  OD2 ASP   417      26.135  -5.727  -9.906  1.00 88.14           O  
ATOM   3264  N   GLU   418      21.318  -7.070  -8.090  1.00 92.24           N  
ATOM   3265  CA  GLU   418      20.323  -7.986  -7.539  1.00 92.24           C  
ATOM   3266  C   GLU   418      18.914  -7.599  -7.977  1.00 92.24           C  
ATOM   3267  O   GLU   418      18.084  -8.467  -8.255  1.00 92.24           O  
ATOM   3268  CB  GLU   418      20.409  -8.016  -6.010  1.00 92.24           C  
ATOM   3269  CG  GLU   418      19.464  -9.017  -5.361  1.00 92.24           C  
ATOM   3270  CD  GLU   418      19.638  -9.116  -3.854  1.00 92.24           C  
ATOM   3271  OE1 GLU   418      18.760  -9.701  -3.179  1.00 92.24           O  
ATOM   3272  OE2 GLU   418      20.660  -8.604  -3.345  1.00 92.24           O  
ATOM   3273  N   ALA   419      18.683  -6.355  -8.005  1.00 95.48           N  
ATOM   3274  CA  ALA   419      17.377  -5.872  -8.446  1.00 95.48           C  
ATOM   3275  C   ALA   419      17.072  -6.336  -9.868  1.00 95.48           C  
ATOM   3276  O   ALA   419      15.956  -6.774 -10.158  1.00 95.48           O  
ATOM   3277  CB  ALA   419      17.316  -4.349  -8.362  1.00 95.48           C  
ATOM   3278  N   ILE   420      18.034  -6.238 -10.728  1.00 90.45           N  
ATOM   3279  CA  ILE   420      17.873  -6.652 -12.118  1.00 90.45           C  
ATOM   3280  C   ILE   420      17.549  -8.143 -12.177  1.00 90.45           C  
ATOM   3281  O   ILE   420      16.604  -8.553 -12.854  1.00 90.45           O  
ATOM   3282  CB  ILE   420      19.138  -6.344 -12.950  1.00 90.45           C  
ATOM   3283  CG1 ILE   420      19.292  -4.832 -13.147  1.00 90.45           C  
ATOM   3284  CG2 ILE   420      19.087  -7.069 -14.298  1.00 90.45           C  
ATOM   3285  CD1 ILE   420      20.639  -4.417 -13.722  1.00 90.45           C  
ATOM   3286  N   GLU   421      18.257  -8.937 -11.374  1.00 92.17           N  
ATOM   3287  CA  GLU   421      18.091 -10.386 -11.427  1.00 92.17           C  
ATOM   3288  C   GLU   421      16.715 -10.803 -10.914  1.00 92.17           C  
ATOM   3289  O   GLU   421      16.061 -11.664 -11.505  1.00 92.17           O  
ATOM   3290  CB  GLU   421      19.187 -11.083 -10.618  1.00 92.17           C  
ATOM   3291  CG  GLU   421      20.569 -10.992 -11.249  1.00 92.17           C  
ATOM   3292  CD  GLU   421      21.653 -11.663 -10.419  1.00 92.17           C  
ATOM   3293  OE1 GLU   421      22.741 -11.954 -10.965  1.00 92.17           O  
ATOM   3294  OE2 GLU   421      21.411 -11.901  -9.215  1.00 92.17           O  
ATOM   3295  N   THR   422      16.265 -10.208  -9.844  1.00 95.77           N  
ATOM   3296  CA  THR   422      14.988 -10.624  -9.276  1.00 95.77           C  
ATOM   3297  C   THR   422      13.826 -10.100 -10.117  1.00 95.77           C  
ATOM   3298  O   THR   422      12.753 -10.705 -10.146  1.00 95.77           O  
ATOM   3299  CB  THR   422      14.836 -10.134  -7.824  1.00 95.77           C  
ATOM   3300  OG1 THR   422      15.059  -8.720  -7.777  1.00 95.77           O  
ATOM   3301  CG2 THR   422      15.836 -10.826  -6.904  1.00 95.77           C  
ATOM   3302  N   ASN   423      14.009  -8.948 -10.741  1.00 95.93           N  
ATOM   3303  CA  ASN   423      12.960  -8.357 -11.565  1.00 95.93           C  
ATOM   3304  C   ASN   423      12.710  -9.178 -12.827  1.00 95.93           C  
ATOM   3305  O   ASN   423      11.602  -9.173 -13.366  1.00 95.93           O  
ATOM   3306  CB  ASN   423      13.314  -6.914 -11.931  1.00 95.93           C  
ATOM   3307  CG  ASN   423      12.177  -6.193 -12.628  1.00 95.93           C  
ATOM   3308  OD1 ASN   423      12.194  -6.013 -13.848  1.00 95.93           O  
ATOM   3309  ND2 ASN   423      11.179  -5.776 -11.857  1.00 95.93           N  
ATOM   3310  N   LEU   424      13.754  -9.902 -13.332  1.00 91.77           N  
ATOM   3311  CA  LEU   424      13.666 -10.660 -14.576  1.00 91.77           C  
ATOM   3312  C   LEU   424      12.600 -11.745 -14.477  1.00 91.77           C  
ATOM   3313  O   LEU   424      11.932 -12.058 -15.465  1.00 91.77           O  
ATOM   3314  CB  LEU   424      15.020 -11.287 -14.918  1.00 91.77           C  
ATOM   3315  CG  LEU   424      16.079 -10.343 -15.490  1.00 91.77           C  
ATOM   3316  CD1 LEU   424      17.414 -11.067 -15.629  1.00 91.77           C  
ATOM   3317  CD2 LEU   424      15.626  -9.783 -16.835  1.00 91.77           C  
ATOM   3318  N   LEU   425      12.441 -12.335 -13.322  1.00 94.48           N  
ATOM   3319  CA  LEU   425      11.408 -13.353 -13.160  1.00 94.48           C  
ATOM   3320  C   LEU   425      10.024 -12.769 -13.424  1.00 94.48           C  
ATOM   3321  O   LEU   425       9.221 -13.365 -14.145  1.00 94.48           O  
ATOM   3322  CB  LEU   425      11.462 -13.953 -11.753  1.00 94.48           C  
ATOM   3323  CG  LEU   425      10.362 -14.956 -11.401  1.00 94.48           C  
ATOM   3324  CD1 LEU   425      10.415 -16.153 -12.345  1.00 94.48           C  
ATOM   3325  CD2 LEU   425      10.494 -15.407  -9.950  1.00 94.48           C  
ATOM   3326  N   TYR   426       9.747 -11.615 -12.879  1.00 97.60           N  
ATOM   3327  CA  TYR   426       8.449 -10.977 -13.062  1.00 97.60           C  
ATOM   3328  C   TYR   426       8.241 -10.569 -14.515  1.00 97.60           C  
ATOM   3329  O   TYR   426       7.133 -10.679 -15.046  1.00 97.60           O  
ATOM   3330  CB  TYR   426       8.319  -9.751 -12.152  1.00 97.60           C  
ATOM   3331  CG  TYR   426       8.344 -10.082 -10.680  1.00 97.60           C  
ATOM   3332  CD1 TYR   426       7.228 -10.630 -10.050  1.00 97.60           C  
ATOM   3333  CD2 TYR   426       9.482  -9.848  -9.915  1.00 97.60           C  
ATOM   3334  CE1 TYR   426       7.246 -10.935  -8.693  1.00 97.60           C  
ATOM   3335  CE2 TYR   426       9.511 -10.149  -8.557  1.00 97.60           C  
ATOM   3336  CZ  TYR   426       8.390 -10.692  -7.956  1.00 97.60           C  
ATOM   3337  OH  TYR   426       8.412 -10.992  -6.612  1.00 97.60           O  
ATOM   3338  N   ALA   427       9.297 -10.136 -15.129  1.00 92.67           N  
ATOM   3339  CA  ALA   427       9.211  -9.821 -16.553  1.00 92.67           C  
ATOM   3340  C   ALA   427       8.859 -11.062 -17.368  1.00 92.67           C  
ATOM   3341  O   ALA   427       8.044 -10.995 -18.292  1.00 92.67           O  
ATOM   3342  CB  ALA   427      10.525  -9.219 -17.045  1.00 92.67           C  
ATOM   3343  N   ALA   428       9.457 -12.159 -17.011  1.00 92.61           N  
ATOM   3344  CA  ALA   428       9.184 -13.410 -17.714  1.00 92.61           C  
ATOM   3345  C   ALA   428       7.732 -13.840 -17.525  1.00 92.61           C  
ATOM   3346  O   ALA   428       7.078 -14.275 -18.476  1.00 92.61           O  
ATOM   3347  CB  ALA   428      10.128 -14.508 -17.230  1.00 92.61           C  
ATOM   3348  N   ILE   429       7.249 -13.775 -16.329  1.00 94.53           N  
ATOM   3349  CA  ILE   429       5.860 -14.132 -16.062  1.00 94.53           C  
ATOM   3350  C   ILE   429       4.930 -13.204 -16.840  1.00 94.53           C  
ATOM   3351  O   ILE   429       3.965 -13.659 -17.458  1.00 94.53           O  
ATOM   3352  CB  ILE   429       5.541 -14.067 -14.551  1.00 94.53           C  
ATOM   3353  CG1 ILE   429       6.342 -15.130 -13.790  1.00 94.53           C  
ATOM   3354  CG2 ILE   429       4.038 -14.237 -14.310  1.00 94.53           C  
ATOM   3355  CD1 ILE   429       6.295 -14.974 -12.276  1.00 94.53           C  
ATOM   3356  N   TRP   430       5.231 -11.893 -16.824  1.00 97.04           N  
ATOM   3357  CA  TRP   430       4.410 -10.944 -17.569  1.00 97.04           C  
ATOM   3358  C   TRP   430       4.384 -11.293 -19.053  1.00 97.04           C  
ATOM   3359  O   TRP   430       3.320 -11.308 -19.676  1.00 97.04           O  
ATOM   3360  CB  TRP   430       4.928  -9.516 -17.376  1.00 97.04           C  
ATOM   3361  CG  TRP   430       4.060  -8.464 -17.996  1.00 97.04           C  
ATOM   3362  CD1 TRP   430       3.939  -8.174 -19.328  1.00 97.04           C  
ATOM   3363  CD2 TRP   430       3.193  -7.556 -17.308  1.00 97.04           C  
ATOM   3364  NE1 TRP   430       3.048  -7.141 -19.508  1.00 97.04           N  
ATOM   3365  CE2 TRP   430       2.576  -6.744 -18.285  1.00 97.04           C  
ATOM   3366  CE3 TRP   430       2.877  -7.352 -15.957  1.00 97.04           C  
ATOM   3367  CZ2 TRP   430       1.660  -5.742 -17.954  1.00 97.04           C  
ATOM   3368  CZ3 TRP   430       1.965  -6.354 -15.630  1.00 97.04           C  
ATOM   3369  CH2 TRP   430       1.369  -5.563 -16.626  1.00 97.04           C  
ATOM   3370  N   THR   431       5.609 -11.577 -19.598  1.00 87.29           N  
ATOM   3371  CA  THR   431       5.707 -11.911 -21.015  1.00 87.29           C  
ATOM   3372  C   THR   431       4.833 -13.116 -21.349  1.00 87.29           C  
ATOM   3373  O   THR   431       4.214 -13.165 -22.414  1.00 87.29           O  
ATOM   3374  CB  THR   431       7.164 -12.201 -21.421  1.00 87.29           C  
ATOM   3375  OG1 THR   431       7.956 -11.025 -21.212  1.00 87.29           O  
ATOM   3376  CG2 THR   431       7.255 -12.607 -22.888  1.00 87.29           C  
ATOM   3377  N   ARG   432       4.691 -13.963 -20.348  1.00 88.75           N  
ATOM   3378  CA  ARG   432       3.917 -15.176 -20.589  1.00 88.75           C  
ATOM   3379  C   ARG   432       2.420 -14.892 -20.534  1.00 88.75           C  
ATOM   3380  O   ARG   432       1.659 -15.376 -21.374  1.00 88.75           O  
ATOM   3381  CB  ARG   432       4.283 -16.259 -19.571  1.00 88.75           C  
ATOM   3382  CG  ARG   432       3.506 -17.554 -19.744  1.00 88.75           C  
ATOM   3383  CD  ARG   432       4.112 -18.688 -18.929  1.00 88.75           C  
ATOM   3384  NE  ARG   432       3.402 -19.946 -19.145  1.00 88.75           N  
ATOM   3385  CZ  ARG   432       3.947 -21.154 -19.027  1.00 88.75           C  
ATOM   3386  NH1 ARG   432       5.225 -21.291 -18.691  1.00 88.75           N  
ATOM   3387  NH2 ARG   432       3.210 -22.233 -19.247  1.00 88.75           N  
ATOM   3388  N   TYR   433       2.026 -13.998 -19.627  1.00 93.70           N  
ATOM   3389  CA  TYR   433       0.595 -13.898 -19.359  1.00 93.70           C  
ATOM   3390  C   TYR   433       0.070 -12.512 -19.713  1.00 93.70           C  
ATOM   3391  O   TYR   433      -1.142 -12.282 -19.711  1.00 93.70           O  
ATOM   3392  CB  TYR   433       0.301 -14.208 -17.888  1.00 93.70           C  
ATOM   3393  CG  TYR   433       0.660 -15.616 -17.480  1.00 93.70           C  
ATOM   3394  CD1 TYR   433      -0.040 -16.708 -17.988  1.00 93.70           C  
ATOM   3395  CD2 TYR   433       1.697 -15.857 -16.586  1.00 93.70           C  
ATOM   3396  CE1 TYR   433       0.286 -18.007 -17.614  1.00 93.70           C  
ATOM   3397  CE2 TYR   433       2.032 -17.152 -16.205  1.00 93.70           C  
ATOM   3398  CZ  TYR   433       1.322 -18.219 -16.723  1.00 93.70           C  
ATOM   3399  OH  TYR   433       1.648 -19.503 -16.349  1.00 93.70           O  
ATOM   3400  N   ALA   434       0.997 -11.587 -19.980  1.00 92.73           N  
ATOM   3401  CA  ALA   434       0.646 -10.197 -20.263  1.00 92.73           C  
ATOM   3402  C   ALA   434       0.012  -9.532 -19.045  1.00 92.73           C  
ATOM   3403  O   ALA   434      -0.840  -8.652 -19.184  1.00 92.73           O  
ATOM   3404  CB  ALA   434      -0.299 -10.121 -21.460  1.00 92.73           C  
ATOM   3405  N   ALA   435       0.185 -10.133 -17.908  1.00 96.47           N  
ATOM   3406  CA  ALA   435      -0.190  -9.688 -16.568  1.00 96.47           C  
ATOM   3407  C   ALA   435       0.524 -10.509 -15.498  1.00 96.47           C  
ATOM   3408  O   ALA   435       1.225 -11.474 -15.812  1.00 96.47           O  
ATOM   3409  CB  ALA   435      -1.703  -9.779 -16.382  1.00 96.47           C  
ATOM   3410  N   LEU   436       0.469 -10.021 -14.245  1.00 97.27           N  
ATOM   3411  CA  LEU   436       0.993 -10.812 -13.137  1.00 97.27           C  
ATOM   3412  C   LEU   436      -0.142 -11.425 -12.323  1.00 97.27           C  
ATOM   3413  O   LEU   436      -0.947 -10.704 -11.730  1.00 97.27           O  
ATOM   3414  CB  LEU   436       1.876  -9.948 -12.233  1.00 97.27           C  
ATOM   3415  CG  LEU   436       3.208  -9.486 -12.826  1.00 97.27           C  
ATOM   3416  CD1 LEU   436       3.957  -8.609 -11.829  1.00 97.27           C  
ATOM   3417  CD2 LEU   436       4.056 -10.686 -13.234  1.00 97.27           C  
ATOM   3418  N   PRO   437      -0.232 -12.795 -12.303  1.00 95.26           N  
ATOM   3419  CA  PRO   437      -1.217 -13.377 -11.389  1.00 95.26           C  
ATOM   3420  C   PRO   437      -0.949 -13.022  -9.928  1.00 95.26           C  
ATOM   3421  O   PRO   437       0.152 -12.581  -9.588  1.00 95.26           O  
ATOM   3422  CB  PRO   437      -1.068 -14.882 -11.621  1.00 95.26           C  
ATOM   3423  CG  PRO   437       0.373 -15.075 -11.965  1.00 95.26           C  
ATOM   3424  CD  PRO   437       0.824 -13.911 -12.799  1.00 95.26           C  
ATOM   3425  N   GLU   438      -1.977 -13.212  -9.187  1.00 92.37           N  
ATOM   3426  CA  GLU   438      -1.780 -12.942  -7.766  1.00 92.37           C  
ATOM   3427  C   GLU   438      -0.700 -13.845  -7.177  1.00 92.37           C  
ATOM   3428  O   GLU   438       0.126 -13.396  -6.380  1.00 92.37           O  
ATOM   3429  CB  GLU   438      -3.092 -13.120  -6.997  1.00 92.37           C  
ATOM   3430  CG  GLU   438      -2.948 -12.961  -5.490  1.00 92.37           C  
ATOM   3431  CD  GLU   438      -2.497 -11.570  -5.074  1.00 92.37           C  
ATOM   3432  OE1 GLU   438      -2.212 -11.358  -3.874  1.00 92.37           O  
ATOM   3433  OE2 GLU   438      -2.430 -10.684  -5.955  1.00 92.37           O  
ATOM   3434  N   ARG   439      -0.713 -15.179  -7.598  1.00 93.51           N  
ATOM   3435  CA  ARG   439       0.325 -16.119  -7.189  1.00 93.51           C  
ATOM   3436  C   ARG   439       0.750 -17.007  -8.353  1.00 93.51           C  
ATOM   3437  O   ARG   439      -0.093 -17.495  -9.109  1.00 93.51           O  
ATOM   3438  CB  ARG   439      -0.161 -16.982  -6.022  1.00 93.51           C  
ATOM   3439  CG  ARG   439      -0.275 -16.230  -4.705  1.00 93.51           C  
ATOM   3440  CD  ARG   439      -0.678 -17.151  -3.563  1.00 93.51           C  
ATOM   3441  NE  ARG   439      -0.866 -16.414  -2.317  1.00 93.51           N  
ATOM   3442  CZ  ARG   439      -1.529 -16.872  -1.258  1.00 93.51           C  
ATOM   3443  NH1 ARG   439      -2.082 -18.079  -1.274  1.00 93.51           N  
ATOM   3444  NH2 ARG   439      -1.640 -16.117  -0.175  1.00 93.51           N  
ATOM   3445  N   TRP   440       2.059 -17.172  -8.484  1.00 91.26           N  
ATOM   3446  CA  TRP   440       2.683 -18.007  -9.505  1.00 91.26           C  
ATOM   3447  C   TRP   440       3.547 -19.091  -8.867  1.00 91.26           C  
ATOM   3448  O   TRP   440       4.498 -18.788  -8.143  1.00 91.26           O  
ATOM   3449  CB  TRP   440       3.530 -17.155 -10.454  1.00 91.26           C  
ATOM   3450  CG  TRP   440       3.999 -17.887 -11.676  1.00 91.26           C  
ATOM   3451  CD1 TRP   440       3.285 -18.129 -12.817  1.00 91.26           C  
ATOM   3452  CD2 TRP   440       5.287 -18.478 -11.875  1.00 91.26           C  
ATOM   3453  NE1 TRP   440       4.052 -18.834 -13.715  1.00 91.26           N  
ATOM   3454  CE2 TRP   440       5.284 -19.061 -13.162  1.00 91.26           C  
ATOM   3455  CE3 TRP   440       6.445 -18.570 -11.091  1.00 91.26           C  
ATOM   3456  CZ2 TRP   440       6.397 -19.727 -13.682  1.00 91.26           C  
ATOM   3457  CZ3 TRP   440       7.550 -19.234 -11.610  1.00 91.26           C  
ATOM   3458  CH2 TRP   440       7.516 -19.803 -12.893  1.00 91.26           C  
ATOM   3459  N   SER   441       3.312 -20.358  -9.143  1.00 87.33           N  
ATOM   3460  CA  SER   441       4.052 -21.490  -8.594  1.00 87.33           C  
ATOM   3461  C   SER   441       5.410 -21.643  -9.270  1.00 87.33           C  
ATOM   3462  O   SER   441       5.491 -21.760 -10.494  1.00 87.33           O  
ATOM   3463  CB  SER   441       3.247 -22.781  -8.749  1.00 87.33           C  
ATOM   3464  OG  SER   441       4.033 -23.908  -8.400  1.00 87.33           O  
ATOM   3465  N   LEU   442       6.425 -21.577  -8.417  1.00 86.29           N  
ATOM   3466  CA  LEU   442       7.760 -21.785  -8.966  1.00 86.29           C  
ATOM   3467  C   LEU   442       7.990 -23.257  -9.291  1.00 86.29           C  
ATOM   3468  O   LEU   442       8.780 -23.585 -10.180  1.00 86.29           O  
ATOM   3469  CB  LEU   442       8.827 -21.294  -7.984  1.00 86.29           C  
ATOM   3470  CG  LEU   442       8.936 -19.780  -7.803  1.00 86.29           C  
ATOM   3471  CD1 LEU   442       9.689 -19.453  -6.517  1.00 86.29           C  
ATOM   3472  CD2 LEU   442       9.623 -19.145  -9.007  1.00 86.29           C  
ATOM   3473  N   ARG   443       7.321 -24.167  -8.570  1.00 82.45           N  
ATOM   3474  CA  ARG   443       7.467 -25.601  -8.795  1.00 82.45           C  
ATOM   3475  C   ARG   443       6.748 -26.033 -10.069  1.00 82.45           C  
ATOM   3476  O   ARG   443       7.342 -26.681 -10.933  1.00 82.45           O  
ATOM   3477  CB  ARG   443       6.932 -26.391  -7.598  1.00 82.45           C  
ATOM   3478  CG  ARG   443       7.087 -27.897  -7.734  1.00 82.45           C  
ATOM   3479  CD  ARG   443       6.551 -28.632  -6.513  1.00 82.45           C  
ATOM   3480  NE  ARG   443       7.362 -28.371  -5.328  1.00 82.45           N  
ATOM   3481  CZ  ARG   443       8.414 -29.096  -4.955  1.00 82.45           C  
ATOM   3482  NH1 ARG   443       8.804 -30.144  -5.672  1.00 82.45           N  
ATOM   3483  NH2 ARG   443       9.082 -28.770  -3.858  1.00 82.45           N  
ATOM   3484  N   GLU   444       5.498 -25.642 -10.205  1.00 84.61           N  
ATOM   3485  CA  GLU   444       4.669 -26.084 -11.322  1.00 84.61           C  
ATOM   3486  C   GLU   444       4.829 -25.162 -12.527  1.00 84.61           C  
ATOM   3487  O   GLU   444       4.397 -25.497 -13.633  1.00 84.61           O  
ATOM   3488  CB  GLU   444       3.198 -26.154 -10.905  1.00 84.61           C  
ATOM   3489  CG  GLU   444       2.926 -27.133  -9.771  1.00 84.61           C  
ATOM   3490  CD  GLU   444       3.313 -28.564 -10.108  1.00 84.61           C  
ATOM   3491  OE1 GLU   444       3.655 -29.334  -9.182  1.00 84.61           O  
ATOM   3492  OE2 GLU   444       3.277 -28.917 -11.307  1.00 84.61           O  
ATOM   3493  N   LYS   445       5.548 -23.950 -12.321  1.00 86.08           N  
ATOM   3494  CA  LYS   445       5.740 -22.958 -13.375  1.00 86.08           C  
ATOM   3495  C   LYS   445       4.413 -22.592 -14.034  1.00 86.08           C  
ATOM   3496  O   LYS   445       4.302 -22.597 -15.261  1.00 86.08           O  
ATOM   3497  CB  LYS   445       6.723 -23.475 -14.427  1.00 86.08           C  
ATOM   3498  CG  LYS   445       8.120 -23.745 -13.889  1.00 86.08           C  
ATOM   3499  CD  LYS   445       9.083 -24.130 -15.004  1.00 86.08           C  
ATOM   3500  CE  LYS   445      10.489 -24.370 -14.472  1.00 86.08           C  
ATOM   3501  NZ  LYS   445      11.427 -24.792 -15.554  1.00 86.08           N  
ATOM   3502  N   THR   446       3.385 -22.495 -13.197  1.00 88.63           N  
ATOM   3503  CA  THR   446       2.070 -22.066 -13.661  1.00 88.63           C  
ATOM   3504  C   THR   446       1.322 -21.327 -12.555  1.00 88.63           C  
ATOM   3505  O   THR   446       1.820 -21.208 -11.433  1.00 88.63           O  
ATOM   3506  CB  THR   446       1.229 -23.262 -14.142  1.00 88.63           C  
ATOM   3507  OG1 THR   446       0.054 -22.778 -14.805  1.00 88.63           O  
ATOM   3508  CG2 THR   446       0.810 -24.146 -12.972  1.00 88.63           C  
ATOM   3509  N   VAL   447       0.181 -20.672 -12.804  1.00 83.59           N  
ATOM   3510  CA  VAL   447      -0.666 -19.962 -11.851  1.00 83.59           C  
ATOM   3511  C   VAL   447      -1.178 -20.933 -10.790  1.00 83.59           C  
ATOM   3512  O   VAL   447      -1.600 -22.047 -11.111  1.00 83.59           O  
ATOM   3513  CB  VAL   447      -1.853 -19.266 -12.554  1.00 83.59           C  
ATOM   3514  CG1 VAL   447      -2.748 -18.563 -11.535  1.00 83.59           C  
ATOM   3515  CG2 VAL   447      -1.346 -18.274 -13.599  1.00 83.59           C  
ATOM   3516  N   GLU   448      -1.147 -20.570  -9.605  1.00 81.20           N  
ATOM   3517  CA  GLU   448      -1.711 -21.395  -8.540  1.00 81.20           C  
ATOM   3518  C   GLU   448      -3.237 -21.385  -8.584  1.00 81.20           C  
ATOM   3519  O   GLU   448      -3.847 -20.370  -8.928  1.00 81.20           O  
ATOM   3520  CB  GLU   448      -1.222 -20.914  -7.172  1.00 81.20           C  
ATOM   3521  CG  GLU   448       0.190 -21.370  -6.829  1.00 81.20           C  
ATOM   3522  CD  GLU   448       0.473 -21.372  -5.335  1.00 81.20           C  
ATOM   3523  OE1 GLU   448       1.569 -21.819  -4.926  1.00 81.20           O  
ATOM   3524  OE2 GLU   448      -0.408 -20.924  -4.568  1.00 81.20           O  
ATOM   3525  N   GLY   449      -3.821 -22.485  -8.214  1.00 77.72           N  
ATOM   3526  CA  GLY   449      -5.260 -22.654  -8.339  1.00 77.72           C  
ATOM   3527  C   GLY   449      -6.051 -21.564  -7.642  1.00 77.72           C  
ATOM   3528  O   GLY   449      -5.853 -21.310  -6.452  1.00 77.72           O  
ATOM   3529  N   GLY   450      -6.870 -20.757  -8.336  1.00 77.73           N  
ATOM   3530  CA  GLY   450      -7.789 -19.735  -7.859  1.00 77.73           C  
ATOM   3531  C   GLY   450      -7.126 -18.387  -7.649  1.00 77.73           C  
ATOM   3532  O   GLY   450      -7.755 -17.450  -7.153  1.00 77.73           O  
ATOM   3533  N   LEU   451      -5.928 -18.254  -7.879  1.00 88.70           N  
ATOM   3534  CA  LEU   451      -5.209 -17.021  -7.576  1.00 88.70           C  
ATOM   3535  C   LEU   451      -4.600 -16.424  -8.840  1.00 88.70           C  
ATOM   3536  O   LEU   451      -3.481 -15.907  -8.810  1.00 88.70           O  
ATOM   3537  CB  LEU   451      -4.113 -17.280  -6.540  1.00 88.70           C  
ATOM   3538  CG  LEU   451      -4.584 -17.660  -5.135  1.00 88.70           C  
ATOM   3539  CD1 LEU   451      -3.413 -18.178  -4.306  1.00 88.70           C  
ATOM   3540  CD2 LEU   451      -5.243 -16.467  -4.451  1.00 88.70           C  
ATOM   3541  N   GLY   452      -5.229 -16.570  -9.962  1.00 88.75           N  
ATOM   3542  CA  GLY   452      -4.802 -16.069 -11.258  1.00 88.75           C  
ATOM   3543  C   GLY   452      -5.303 -14.668 -11.552  1.00 88.75           C  
ATOM   3544  O   GLY   452      -5.072 -14.136 -12.640  1.00 88.75           O  
ATOM   3545  N   TRP   453      -5.974 -13.982 -10.574  1.00 92.67           N  
ATOM   3546  CA  TRP   453      -6.562 -12.684 -10.887  1.00 92.67           C  
ATOM   3547  C   TRP   453      -5.502 -11.588 -10.868  1.00 92.67           C  
ATOM   3548  O   TRP   453      -4.470 -11.724 -10.205  1.00 92.67           O  
ATOM   3549  CB  TRP   453      -7.680 -12.346  -9.897  1.00 92.67           C  
ATOM   3550  CG  TRP   453      -7.293 -12.517  -8.459  1.00 92.67           C  
ATOM   3551  CD1 TRP   453      -7.384 -13.657  -7.710  1.00 92.67           C  
ATOM   3552  CD2 TRP   453      -6.756 -11.511  -7.594  1.00 92.67           C  
ATOM   3553  NE1 TRP   453      -6.936 -13.421  -6.431  1.00 92.67           N  
ATOM   3554  CE2 TRP   453      -6.545 -12.113  -6.334  1.00 92.67           C  
ATOM   3555  CE3 TRP   453      -6.432 -10.158  -7.763  1.00 92.67           C  
ATOM   3556  CZ2 TRP   453      -6.024 -11.406  -5.247  1.00 92.67           C  
ATOM   3557  CZ3 TRP   453      -5.914  -9.457  -6.680  1.00 92.67           C  
ATOM   3558  CH2 TRP   453      -5.715 -10.084  -5.439  1.00 92.67           C  
ATOM   3559  N   TRP   454      -5.615 -10.478 -11.672  1.00 95.78           N  
ATOM   3560  CA  TRP   454      -4.777  -9.285 -11.735  1.00 95.78           C  
ATOM   3561  C   TRP   454      -5.627  -8.019 -11.675  1.00 95.78           C  
ATOM   3562  O   TRP   454      -6.298  -7.668 -12.648  1.00 95.78           O  
ATOM   3563  CB  TRP   454      -3.933  -9.287 -13.012  1.00 95.78           C  
ATOM   3564  CG  TRP   454      -2.913  -8.190 -13.070  1.00 95.78           C  
ATOM   3565  CD1 TRP   454      -1.811  -8.046 -12.273  1.00 95.78           C  
ATOM   3566  CD2 TRP   454      -2.904  -7.078 -13.971  1.00 95.78           C  
ATOM   3567  NE1 TRP   454      -1.117  -6.912 -12.626  1.00 95.78           N  
ATOM   3568  CE2 TRP   454      -1.766  -6.300 -13.664  1.00 95.78           C  
ATOM   3569  CE3 TRP   454      -3.749  -6.665 -15.010  1.00 95.78           C  
ATOM   3570  CZ2 TRP   454      -1.451  -5.131 -14.361  1.00 95.78           C  
ATOM   3571  CZ3 TRP   454      -3.434  -5.501 -15.702  1.00 95.78           C  
ATOM   3572  CH2 TRP   454      -2.295  -4.749 -15.372  1.00 95.78           C  
ATOM   3573  N   PRO   455      -5.547  -7.281 -10.688  1.00 94.77           N  
ATOM   3574  CA  PRO   455      -6.439  -6.141 -10.465  1.00 94.77           C  
ATOM   3575  C   PRO   455      -5.845  -4.822 -10.954  1.00 94.77           C  
ATOM   3576  O   PRO   455      -6.260  -3.750 -10.505  1.00 94.77           O  
ATOM   3577  CB  PRO   455      -6.620  -6.128  -8.945  1.00 94.77           C  
ATOM   3578  CG  PRO   455      -5.313  -6.605  -8.400  1.00 94.77           C  
ATOM   3579  CD  PRO   455      -4.776  -7.670  -9.313  1.00 94.77           C  
ATOM   3580  N   LEU   456      -4.618  -4.833 -11.718  1.00 96.84           N  
ATOM   3581  CA  LEU   456      -3.977  -3.657 -12.298  1.00 96.84           C  
ATOM   3582  C   LEU   456      -2.988  -3.038 -11.316  1.00 96.84           C  
ATOM   3583  O   LEU   456      -2.872  -1.813 -11.234  1.00 96.84           O  
ATOM   3584  CB  LEU   456      -5.026  -2.620 -12.705  1.00 96.84           C  
ATOM   3585  CG  LEU   456      -6.045  -3.063 -13.756  1.00 96.84           C  
ATOM   3586  CD1 LEU   456      -7.142  -2.015 -13.906  1.00 96.84           C  
ATOM   3587  CD2 LEU   456      -5.357  -3.320 -15.093  1.00 96.84           C  
ATOM   3588  N   ARG   457      -2.281  -3.769 -10.524  1.00 96.39           N  
ATOM   3589  CA  ARG   457      -1.349  -3.282  -9.512  1.00 96.39           C  
ATOM   3590  C   ARG   457      -0.121  -2.650 -10.157  1.00 96.39           C  
ATOM   3591  O   ARG   457       0.249  -3.002 -11.279  1.00 96.39           O  
ATOM   3592  CB  ARG   457      -0.924  -4.420  -8.580  1.00 96.39           C  
ATOM   3593  CG  ARG   457      -2.034  -4.914  -7.666  1.00 96.39           C  
ATOM   3594  CD  ARG   457      -1.557  -6.039  -6.758  1.00 96.39           C  
ATOM   3595  NE  ARG   457      -2.648  -6.581  -5.953  1.00 96.39           N  
ATOM   3596  CZ  ARG   457      -2.987  -6.144  -4.744  1.00 96.39           C  
ATOM   3597  NH1 ARG   457      -2.324  -5.145  -4.174  1.00 96.39           N  
ATOM   3598  NH2 ARG   457      -3.997  -6.709  -4.099  1.00 96.39           N  
ATOM   3599  N   PRO   458       0.638  -1.920  -9.362  1.00 97.95           N  
ATOM   3600  CA  PRO   458       1.696  -1.103  -9.960  1.00 97.95           C  
ATOM   3601  C   PRO   458       3.091  -1.675  -9.717  1.00 97.95           C  
ATOM   3602  O   PRO   458       4.078  -1.145 -10.234  1.00 97.95           O  
ATOM   3603  CB  PRO   458       1.533   0.251  -9.263  1.00 97.95           C  
ATOM   3604  CG  PRO   458       1.059  -0.083  -7.885  1.00 97.95           C  
ATOM   3605  CD  PRO   458       0.131  -1.261  -7.973  1.00 97.95           C  
ATOM   3606  N   GLU   459       3.242  -2.773  -8.854  1.00 98.42           N  
ATOM   3607  CA  GLU   459       4.541  -3.107  -8.276  1.00 98.42           C  
ATOM   3608  C   GLU   459       5.575  -3.381  -9.364  1.00 98.42           C  
ATOM   3609  O   GLU   459       6.710  -2.907  -9.282  1.00 98.42           O  
ATOM   3610  CB  GLU   459       4.421  -4.317  -7.347  1.00 98.42           C  
ATOM   3611  CG  GLU   459       3.679  -4.026  -6.050  1.00 98.42           C  
ATOM   3612  CD  GLU   459       2.167  -4.028  -6.211  1.00 98.42           C  
ATOM   3613  OE1 GLU   459       1.451  -3.757  -5.220  1.00 98.42           O  
ATOM   3614  OE2 GLU   459       1.694  -4.305  -7.336  1.00 98.42           O  
ATOM   3615  N   PHE   460       5.093  -4.101 -10.388  1.00 98.33           N  
ATOM   3616  CA  PHE   460       6.026  -4.421 -11.461  1.00 98.33           C  
ATOM   3617  C   PHE   460       6.456  -3.159 -12.200  1.00 98.33           C  
ATOM   3618  O   PHE   460       7.649  -2.931 -12.407  1.00 98.33           O  
ATOM   3619  CB  PHE   460       5.397  -5.415 -12.443  1.00 98.33           C  
ATOM   3620  CG  PHE   460       6.292  -5.776 -13.598  1.00 98.33           C  
ATOM   3621  CD1 PHE   460       5.809  -5.760 -14.901  1.00 98.33           C  
ATOM   3622  CD2 PHE   460       7.618  -6.131 -13.381  1.00 98.33           C  
ATOM   3623  CE1 PHE   460       6.635  -6.093 -15.973  1.00 98.33           C  
ATOM   3624  CE2 PHE   460       8.449  -6.466 -14.446  1.00 98.33           C  
ATOM   3625  CZ  PHE   460       7.956  -6.447 -15.741  1.00 98.33           C  
ATOM   3626  N   ILE   461       5.507  -2.294 -12.639  1.00 98.39           N  
ATOM   3627  CA  ILE   461       5.835  -1.084 -13.386  1.00 98.39           C  
ATOM   3628  C   ILE   461       6.579  -0.105 -12.481  1.00 98.39           C  
ATOM   3629  O   ILE   461       7.434   0.653 -12.945  1.00 98.39           O  
ATOM   3630  CB  ILE   461       4.568  -0.419 -13.969  1.00 98.39           C  
ATOM   3631  CG1 ILE   461       4.949   0.612 -15.037  1.00 98.39           C  
ATOM   3632  CG2 ILE   461       3.737   0.227 -12.857  1.00 98.39           C  
ATOM   3633  CD1 ILE   461       5.702   0.024 -16.223  1.00 98.39           C  
ATOM   3634  N   GLU   462       6.246  -0.115 -11.252  1.00 98.44           N  
ATOM   3635  CA  GLU   462       6.999   0.710 -10.312  1.00 98.44           C  
ATOM   3636  C   GLU   462       8.479   0.340 -10.315  1.00 98.44           C  
ATOM   3637  O   GLU   462       9.342   1.211 -10.450  1.00 98.44           O  
ATOM   3638  CB  GLU   462       6.425   0.574  -8.899  1.00 98.44           C  
ATOM   3639  CG  GLU   462       7.220   1.322  -7.838  1.00 98.44           C  
ATOM   3640  CD  GLU   462       6.683   1.116  -6.430  1.00 98.44           C  
ATOM   3641  OE1 GLU   462       7.233   1.714  -5.478  1.00 98.44           O  
ATOM   3642  OE2 GLU   462       5.705   0.350  -6.279  1.00 98.44           O  
ATOM   3643  N   SER   463       8.739  -0.897 -10.085  1.00 98.45           N  
ATOM   3644  CA  SER   463      10.124  -1.354 -10.085  1.00 98.45           C  
ATOM   3645  C   SER   463      10.798  -1.076 -11.424  1.00 98.45           C  
ATOM   3646  O   SER   463      11.970  -0.696 -11.468  1.00 98.45           O  
ATOM   3647  CB  SER   463      10.196  -2.849  -9.770  1.00 98.45           C  
ATOM   3648  OG  SER   463       9.846  -3.096  -8.419  1.00 98.45           O  
ATOM   3649  N   THR   464      10.086  -1.315 -12.483  1.00 98.11           N  
ATOM   3650  CA  THR   464      10.596  -1.019 -13.817  1.00 98.11           C  
ATOM   3651  C   THR   464      11.017   0.444 -13.923  1.00 98.11           C  
ATOM   3652  O   THR   464      12.069   0.754 -14.485  1.00 98.11           O  
ATOM   3653  CB  THR   464       9.547  -1.334 -14.899  1.00 98.11           C  
ATOM   3654  OG1 THR   464       9.229  -2.731 -14.855  1.00 98.11           O  
ATOM   3655  CG2 THR   464      10.069  -0.987 -16.289  1.00 98.11           C  
ATOM   3656  N   TYR   465      10.223   1.281 -13.417  1.00 98.26           N  
ATOM   3657  CA  TYR   465      10.540   2.704 -13.374  1.00 98.26           C  
ATOM   3658  C   TYR   465      11.842   2.950 -12.621  1.00 98.26           C  
ATOM   3659  O   TYR   465      12.740   3.627 -13.126  1.00 98.26           O  
ATOM   3660  CB  TYR   465       9.401   3.490 -12.718  1.00 98.26           C  
ATOM   3661  CG  TYR   465       9.812   4.855 -12.222  1.00 98.26           C  
ATOM   3662  CD1 TYR   465       9.878   5.131 -10.858  1.00 98.26           C  
ATOM   3663  CD2 TYR   465      10.134   5.871 -13.115  1.00 98.26           C  
ATOM   3664  CE1 TYR   465      10.254   6.388 -10.395  1.00 98.26           C  
ATOM   3665  CE2 TYR   465      10.512   7.132 -12.664  1.00 98.26           C  
ATOM   3666  CZ  TYR   465      10.569   7.380 -11.305  1.00 98.26           C  
ATOM   3667  OH  TYR   465      10.943   8.626 -10.853  1.00 98.26           O  
ATOM   3668  N   HIS   466      12.003   2.434 -11.410  1.00 96.77           N  
ATOM   3669  CA  HIS   466      13.222   2.649 -10.638  1.00 96.77           C  
ATOM   3670  C   HIS   466      14.439   2.079 -11.359  1.00 96.77           C  
ATOM   3671  O   HIS   466      15.509   2.691 -11.359  1.00 96.77           O  
ATOM   3672  CB  HIS   466      13.094   2.022  -9.248  1.00 96.77           C  
ATOM   3673  CG  HIS   466      12.171   2.766  -8.337  1.00 96.77           C  
ATOM   3674  ND1 HIS   466      12.334   4.103  -8.043  1.00 96.77           N  
ATOM   3675  CD2 HIS   466      11.074   2.359  -7.656  1.00 96.77           C  
ATOM   3676  CE1 HIS   466      11.374   4.487  -7.218  1.00 96.77           C  
ATOM   3677  NE2 HIS   466      10.596   3.447  -6.968  1.00 96.77           N  
ATOM   3678  N   LEU   467      14.323   0.978 -11.980  1.00 97.09           N  
ATOM   3679  CA  LEU   467      15.429   0.353 -12.697  1.00 97.09           C  
ATOM   3680  C   LEU   467      15.847   1.198 -13.896  1.00 97.09           C  
ATOM   3681  O   LEU   467      17.040   1.361 -14.160  1.00 97.09           O  
ATOM   3682  CB  LEU   467      15.041  -1.054 -13.160  1.00 97.09           C  
ATOM   3683  CG  LEU   467      15.103  -2.157 -12.102  1.00 97.09           C  
ATOM   3684  CD1 LEU   467      14.312  -3.377 -12.562  1.00 97.09           C  
ATOM   3685  CD2 LEU   467      16.551  -2.532 -11.804  1.00 97.09           C  
ATOM   3686  N   TYR   468      14.851   1.683 -14.626  1.00 97.34           N  
ATOM   3687  CA  TYR   468      15.205   2.557 -15.739  1.00 97.34           C  
ATOM   3688  C   TYR   468      15.941   3.797 -15.246  1.00 97.34           C  
ATOM   3689  O   TYR   468      16.964   4.186 -15.814  1.00 97.34           O  
ATOM   3690  CB  TYR   468      13.952   2.970 -16.518  1.00 97.34           C  
ATOM   3691  CG  TYR   468      14.225   3.952 -17.631  1.00 97.34           C  
ATOM   3692  CD1 TYR   468      13.792   5.272 -17.543  1.00 97.34           C  
ATOM   3693  CD2 TYR   468      14.916   3.561 -18.772  1.00 97.34           C  
ATOM   3694  CE1 TYR   468      14.039   6.180 -18.567  1.00 97.34           C  
ATOM   3695  CE2 TYR   468      15.170   4.460 -19.803  1.00 97.34           C  
ATOM   3696  CZ  TYR   468      14.728   5.766 -19.691  1.00 97.34           C  
ATOM   3697  OH  TYR   468      14.976   6.660 -20.708  1.00 97.34           O  
ATOM   3698  N   ARG   469      15.507   4.316 -14.109  1.00 91.54           N  
ATOM   3699  CA  ARG   469      16.157   5.521 -13.605  1.00 91.54           C  
ATOM   3700  C   ARG   469      17.591   5.231 -13.174  1.00 91.54           C  
ATOM   3701  O   ARG   469      18.475   6.074 -13.334  1.00 91.54           O  
ATOM   3702  CB  ARG   469      15.366   6.110 -12.435  1.00 91.54           C  
ATOM   3703  CG  ARG   469      14.010   6.672 -12.828  1.00 91.54           C  
ATOM   3704  CD  ARG   469      14.134   8.046 -13.471  1.00 91.54           C  
ATOM   3705  NE  ARG   469      14.928   8.956 -12.649  1.00 91.54           N  
ATOM   3706  CZ  ARG   469      14.422   9.879 -11.835  1.00 91.54           C  
ATOM   3707  NH1 ARG   469      13.108  10.033 -11.718  1.00 91.54           N  
ATOM   3708  NH2 ARG   469      15.237  10.653 -11.133  1.00 91.54           N  
ATOM   3709  N   ALA   470      17.754   4.154 -12.655  1.00 88.86           N  
ATOM   3710  CA  ALA   470      19.081   3.818 -12.146  1.00 88.86           C  
ATOM   3711  C   ALA   470      20.021   3.424 -13.281  1.00 88.86           C  
ATOM   3712  O   ALA   470      21.213   3.740 -13.247  1.00 88.86           O  
ATOM   3713  CB  ALA   470      18.988   2.690 -11.121  1.00 88.86           C  
ATOM   3714  N   THR   471      19.482   2.768 -14.323  1.00 91.56           N  
ATOM   3715  CA  THR   471      20.372   2.142 -15.293  1.00 91.56           C  
ATOM   3716  C   THR   471      20.337   2.891 -16.622  1.00 91.56           C  
ATOM   3717  O   THR   471      21.267   2.787 -17.424  1.00 91.56           O  
ATOM   3718  CB  THR   471      19.997   0.666 -15.524  1.00 91.56           C  
ATOM   3719  OG1 THR   471      18.693   0.597 -16.114  1.00 91.56           O  
ATOM   3720  CG2 THR   471      19.990  -0.111 -14.212  1.00 91.56           C  
ATOM   3721  N   LYS   472      19.228   3.539 -16.873  1.00 92.85           N  
ATOM   3722  CA  LYS   472      18.933   4.162 -18.160  1.00 92.85           C  
ATOM   3723  C   LYS   472      18.964   3.135 -19.288  1.00 92.85           C  
ATOM   3724  O   LYS   472      19.256   3.474 -20.436  1.00 92.85           O  
ATOM   3725  CB  LYS   472      19.926   5.289 -18.451  1.00 92.85           C  
ATOM   3726  CG  LYS   472      19.870   6.436 -17.453  1.00 92.85           C  
ATOM   3727  CD  LYS   472      18.493   7.086 -17.426  1.00 92.85           C  
ATOM   3728  CE  LYS   472      18.439   8.243 -16.438  1.00 92.85           C  
ATOM   3729  NZ  LYS   472      17.047   8.753 -16.257  1.00 92.85           N  
ATOM   3730  N   ASP   473      18.868   1.870 -19.027  1.00 90.73           N  
ATOM   3731  CA  ASP   473      18.756   0.785 -19.996  1.00 90.73           C  
ATOM   3732  C   ASP   473      17.409   0.827 -20.715  1.00 90.73           C  
ATOM   3733  O   ASP   473      16.362   0.635 -20.095  1.00 90.73           O  
ATOM   3734  CB  ASP   473      18.942  -0.570 -19.309  1.00 90.73           C  
ATOM   3735  CG  ASP   473      19.049  -1.723 -20.290  1.00 90.73           C  
ATOM   3736  OD1 ASP   473      18.635  -1.569 -21.460  1.00 90.73           O  
ATOM   3737  OD2 ASP   473      19.548  -2.797 -19.890  1.00 90.73           O  
ATOM   3738  N   PRO   474      17.394   1.043 -22.052  1.00 86.84           N  
ATOM   3739  CA  PRO   474      16.135   1.188 -22.786  1.00 86.84           C  
ATOM   3740  C   PRO   474      15.238  -0.042 -22.670  1.00 86.84           C  
ATOM   3741  O   PRO   474      14.035   0.038 -22.934  1.00 86.84           O  
ATOM   3742  CB  PRO   474      16.592   1.396 -24.233  1.00 86.84           C  
ATOM   3743  CG  PRO   474      17.996   1.895 -24.122  1.00 86.84           C  
ATOM   3744  CD  PRO   474      18.597   1.351 -22.858  1.00 86.84           C  
ATOM   3745  N   TRP   475      15.848  -1.168 -22.279  1.00 89.38           N  
ATOM   3746  CA  TRP   475      15.066  -2.387 -22.105  1.00 89.38           C  
ATOM   3747  C   TRP   475      13.830  -2.124 -21.250  1.00 89.38           C  
ATOM   3748  O   TRP   475      12.740  -2.611 -21.558  1.00 89.38           O  
ATOM   3749  CB  TRP   475      15.918  -3.487 -21.467  1.00 89.38           C  
ATOM   3750  CG  TRP   475      15.120  -4.609 -20.873  1.00 89.38           C  
ATOM   3751  CD1 TRP   475      14.935  -4.877 -19.545  1.00 89.38           C  
ATOM   3752  CD2 TRP   475      14.402  -5.619 -21.590  1.00 89.38           C  
ATOM   3753  NE1 TRP   475      14.145  -5.992 -19.393  1.00 89.38           N  
ATOM   3754  CE2 TRP   475      13.804  -6.467 -20.631  1.00 89.38           C  
ATOM   3755  CE3 TRP   475      14.206  -5.889 -22.951  1.00 89.38           C  
ATOM   3756  CZ2 TRP   475      13.022  -7.567 -20.992  1.00 89.38           C  
ATOM   3757  CZ3 TRP   475      13.428  -6.985 -23.308  1.00 89.38           C  
ATOM   3758  CH2 TRP   475      12.846  -7.809 -22.330  1.00 89.38           C  
ATOM   3759  N   TYR   476      13.920  -1.205 -20.290  1.00 95.66           N  
ATOM   3760  CA  TYR   476      12.818  -0.977 -19.361  1.00 95.66           C  
ATOM   3761  C   TYR   476      11.759  -0.074 -19.983  1.00 95.66           C  
ATOM   3762  O   TYR   476      10.602  -0.080 -19.556  1.00 95.66           O  
ATOM   3763  CB  TYR   476      13.333  -0.357 -18.058  1.00 95.66           C  
ATOM   3764  CG  TYR   476      14.218  -1.279 -17.255  1.00 95.66           C  
ATOM   3765  CD1 TYR   476      13.689  -2.389 -16.601  1.00 95.66           C  
ATOM   3766  CD2 TYR   476      15.584  -1.041 -17.149  1.00 95.66           C  
ATOM   3767  CE1 TYR   476      14.501  -3.240 -15.858  1.00 95.66           C  
ATOM   3768  CE2 TYR   476      16.405  -1.886 -16.409  1.00 95.66           C  
ATOM   3769  CZ  TYR   476      15.855  -2.981 -15.769  1.00 95.66           C  
ATOM   3770  OH  TYR   476      16.663  -3.821 -15.035  1.00 95.66           O  
ATOM   3771  N   LEU   477      12.160   0.710 -20.995  1.00 91.03           N  
ATOM   3772  CA  LEU   477      11.152   1.429 -21.767  1.00 91.03           C  
ATOM   3773  C   LEU   477      10.325   0.466 -22.611  1.00 91.03           C  
ATOM   3774  O   LEU   477       9.108   0.626 -22.730  1.00 91.03           O  
ATOM   3775  CB  LEU   477      11.813   2.476 -22.667  1.00 91.03           C  
ATOM   3776  CG  LEU   477      12.592   3.586 -21.958  1.00 91.03           C  
ATOM   3777  CD1 LEU   477      13.235   4.518 -22.980  1.00 91.03           C  
ATOM   3778  CD2 LEU   477      11.678   4.364 -21.017  1.00 91.03           C  
ATOM   3779  N   TYR   478      11.040  -0.556 -23.109  1.00 88.23           N  
ATOM   3780  CA  TYR   478      10.335  -1.580 -23.871  1.00 88.23           C  
ATOM   3781  C   TYR   478       9.357  -2.342 -22.986  1.00 88.23           C  
ATOM   3782  O   TYR   478       8.244  -2.662 -23.412  1.00 88.23           O  
ATOM   3783  CB  TYR   478      11.330  -2.555 -24.509  1.00 88.23           C  
ATOM   3784  CG  TYR   478      12.021  -2.003 -25.732  1.00 88.23           C  
ATOM   3785  CD1 TYR   478      11.305  -1.718 -26.893  1.00 88.23           C  
ATOM   3786  CD2 TYR   478      13.392  -1.766 -25.731  1.00 88.23           C  
ATOM   3787  CE1 TYR   478      11.938  -1.211 -28.023  1.00 88.23           C  
ATOM   3788  CE2 TYR   478      14.036  -1.260 -26.855  1.00 88.23           C  
ATOM   3789  CZ  TYR   478      13.301  -0.985 -27.994  1.00 88.23           C  
ATOM   3790  OH  TYR   478      13.933  -0.483 -29.110  1.00 88.23           O  
ATOM   3791  N   VAL   479       9.814  -2.581 -21.838  1.00 94.62           N  
ATOM   3792  CA  VAL   479       8.924  -3.249 -20.894  1.00 94.62           C  
ATOM   3793  C   VAL   479       7.698  -2.377 -20.634  1.00 94.62           C  
ATOM   3794  O   VAL   479       6.566  -2.865 -20.653  1.00 94.62           O  
ATOM   3795  CB  VAL   479       9.644  -3.568 -19.564  1.00 94.62           C  
ATOM   3796  CG1 VAL   479       8.646  -4.049 -18.512  1.00 94.62           C  
ATOM   3797  CG2 VAL   479      10.736  -4.611 -19.786  1.00 94.62           C  
ATOM   3798  N   GLY   480       7.953  -1.053 -20.328  1.00 97.28           N  
ATOM   3799  CA  GLY   480       6.838  -0.136 -20.153  1.00 97.28           C  
ATOM   3800  C   GLY   480       5.883  -0.126 -21.332  1.00 97.28           C  
ATOM   3801  O   GLY   480       4.664  -0.121 -21.150  1.00 97.28           O  
ATOM   3802  N   GLU   481       6.423  -0.146 -22.470  1.00 96.46           N  
ATOM   3803  CA  GLU   481       5.593  -0.215 -23.669  1.00 96.46           C  
ATOM   3804  C   GLU   481       4.766  -1.497 -23.695  1.00 96.46           C  
ATOM   3805  O   GLU   481       3.579  -1.469 -24.028  1.00 96.46           O  
ATOM   3806  CB  GLU   481       6.458  -0.122 -24.929  1.00 96.46           C  
ATOM   3807  CG  GLU   481       5.670  -0.223 -26.226  1.00 96.46           C  
ATOM   3808  CD  GLU   481       6.521   0.004 -27.465  1.00 96.46           C  
ATOM   3809  OE1 GLU   481       5.957   0.111 -28.578  1.00 96.46           O  
ATOM   3810  OE2 GLU   481       7.762   0.073 -27.322  1.00 96.46           O  
ATOM   3811  N   MET   482       5.407  -2.602 -23.394  1.00 96.41           N  
ATOM   3812  CA  MET   482       4.722  -3.891 -23.348  1.00 96.41           C  
ATOM   3813  C   MET   482       3.536  -3.843 -22.390  1.00 96.41           C  
ATOM   3814  O   MET   482       2.438  -4.284 -22.732  1.00 96.41           O  
ATOM   3815  CB  MET   482       5.688  -5.000 -22.930  1.00 96.41           C  
ATOM   3816  CG  MET   482       5.053  -6.380 -22.877  1.00 96.41           C  
ATOM   3817  SD  MET   482       6.188  -7.652 -22.200  1.00 96.41           S  
ATOM   3818  CE  MET   482       6.396  -7.027 -20.509  1.00 96.41           C  
ATOM   3819  N   VAL   483       3.757  -3.365 -21.270  1.00 98.21           N  
ATOM   3820  CA  VAL   483       2.709  -3.289 -20.258  1.00 98.21           C  
ATOM   3821  C   VAL   483       1.559  -2.424 -20.768  1.00 98.21           C  
ATOM   3822  O   VAL   483       0.391  -2.807 -20.661  1.00 98.21           O  
ATOM   3823  CB  VAL   483       3.248  -2.725 -18.924  1.00 98.21           C  
ATOM   3824  CG1 VAL   483       2.100  -2.420 -17.963  1.00 98.21           C  
ATOM   3825  CG2 VAL   483       4.233  -3.706 -18.290  1.00 98.21           C  
ATOM   3826  N   LEU   484       1.861  -1.239 -21.313  1.00 97.33           N  
ATOM   3827  CA  LEU   484       0.850  -0.337 -21.853  1.00 97.33           C  
ATOM   3828  C   LEU   484      -0.001  -1.040 -22.905  1.00 97.33           C  
ATOM   3829  O   LEU   484      -1.232  -1.003 -22.840  1.00 97.33           O  
ATOM   3830  CB  LEU   484       1.508   0.905 -22.459  1.00 97.33           C  
ATOM   3831  CG  LEU   484       0.565   1.948 -23.061  1.00 97.33           C  
ATOM   3832  CD1 LEU   484      -0.364   2.504 -21.987  1.00 97.33           C  
ATOM   3833  CD2 LEU   484       1.359   3.070 -23.722  1.00 97.33           C  
ATOM   3834  N   ARG   485       0.604  -1.723 -23.783  1.00 94.24           N  
ATOM   3835  CA  ARG   485      -0.107  -2.411 -24.855  1.00 94.24           C  
ATOM   3836  C   ARG   485      -0.966  -3.544 -24.303  1.00 94.24           C  
ATOM   3837  O   ARG   485      -2.104  -3.735 -24.736  1.00 94.24           O  
ATOM   3838  CB  ARG   485       0.878  -2.957 -25.891  1.00 94.24           C  
ATOM   3839  CG  ARG   485       1.532  -1.882 -26.745  1.00 94.24           C  
ATOM   3840  CD  ARG   485       2.462  -2.481 -27.791  1.00 94.24           C  
ATOM   3841  NE  ARG   485       3.060  -1.449 -28.634  1.00 94.24           N  
ATOM   3842  CZ  ARG   485       3.943  -1.680 -29.602  1.00 94.24           C  
ATOM   3843  NH1 ARG   485       4.349  -2.916 -29.871  1.00 94.24           N  
ATOM   3844  NH2 ARG   485       4.424  -0.667 -30.309  1.00 94.24           N  
ATOM   3845  N   ASP   486      -0.391  -4.270 -23.425  1.00 97.81           N  
ATOM   3846  CA  ASP   486      -1.119  -5.408 -22.874  1.00 97.81           C  
ATOM   3847  C   ASP   486      -2.359  -4.950 -22.110  1.00 97.81           C  
ATOM   3848  O   ASP   486      -3.433  -5.540 -22.247  1.00 97.81           O  
ATOM   3849  CB  ASP   486      -0.213  -6.233 -21.958  1.00 97.81           C  
ATOM   3850  CG  ASP   486       0.810  -7.056 -22.721  1.00 97.81           C  
ATOM   3851  OD1 ASP   486       0.646  -7.251 -23.945  1.00 97.81           O  
ATOM   3852  OD2 ASP   486       1.788  -7.516 -22.093  1.00 97.81           O  
ATOM   3853  N   ILE   487      -2.249  -3.896 -21.355  1.00 97.88           N  
ATOM   3854  CA  ILE   487      -3.404  -3.395 -20.619  1.00 97.88           C  
ATOM   3855  C   ILE   487      -4.452  -2.870 -21.598  1.00 97.88           C  
ATOM   3856  O   ILE   487      -5.642  -3.166 -21.462  1.00 97.88           O  
ATOM   3857  CB  ILE   487      -3.001  -2.288 -19.620  1.00 97.88           C  
ATOM   3858  CG1 ILE   487      -2.207  -2.885 -18.452  1.00 97.88           C  
ATOM   3859  CG2 ILE   487      -4.238  -1.539 -19.115  1.00 97.88           C  
ATOM   3860  CD1 ILE   487      -1.633  -1.846 -17.499  1.00 97.88           C  
ATOM   3861  N   THR   488      -3.992  -2.147 -22.592  1.00 94.31           N  
ATOM   3862  CA  THR   488      -4.905  -1.587 -23.582  1.00 94.31           C  
ATOM   3863  C   THR   488      -5.682  -2.695 -24.288  1.00 94.31           C  
ATOM   3864  O   THR   488      -6.889  -2.573 -24.504  1.00 94.31           O  
ATOM   3865  CB  THR   488      -4.149  -0.742 -24.624  1.00 94.31           C  
ATOM   3866  OG1 THR   488      -3.511   0.359 -23.965  1.00 94.31           O  
ATOM   3867  CG2 THR   488      -5.100  -0.200 -25.687  1.00 94.31           C  
ATOM   3868  N   ARG   489      -5.065  -3.757 -24.470  1.00 93.84           N  
ATOM   3869  CA  ARG   489      -5.669  -4.848 -25.228  1.00 93.84           C  
ATOM   3870  C   ARG   489      -6.560  -5.707 -24.337  1.00 93.84           C  
ATOM   3871  O   ARG   489      -7.673  -6.067 -24.725  1.00 93.84           O  
ATOM   3872  CB  ARG   489      -4.589  -5.714 -25.879  1.00 93.84           C  
ATOM   3873  CG  ARG   489      -5.137  -6.887 -26.676  1.00 93.84           C  
ATOM   3874  CD  ARG   489      -4.021  -7.760 -27.234  1.00 93.84           C  
ATOM   3875  NE  ARG   489      -4.535  -9.022 -27.759  1.00 93.84           N  
ATOM   3876  CZ  ARG   489      -3.794  -9.958 -28.345  1.00 93.84           C  
ATOM   3877  NH1 ARG   489      -2.484  -9.791 -28.493  1.00 93.84           N  
ATOM   3878  NH2 ARG   489      -4.365 -11.070 -28.786  1.00 93.84           N  
ATOM   3879  N   ARG   490      -6.242  -5.861 -23.104  1.00 95.37           N  
ATOM   3880  CA  ARG   490      -6.891  -6.913 -22.329  1.00 95.37           C  
ATOM   3881  C   ARG   490      -7.845  -6.323 -21.296  1.00 95.37           C  
ATOM   3882  O   ARG   490      -8.708  -7.026 -20.767  1.00 95.37           O  
ATOM   3883  CB  ARG   490      -5.848  -7.792 -21.636  1.00 95.37           C  
ATOM   3884  CG  ARG   490      -4.961  -8.569 -22.597  1.00 95.37           C  
ATOM   3885  CD  ARG   490      -3.995  -9.484 -21.858  1.00 95.37           C  
ATOM   3886  NE  ARG   490      -4.699 -10.537 -21.132  1.00 95.37           N  
ATOM   3887  CZ  ARG   490      -5.037 -11.717 -21.646  1.00 95.37           C  
ATOM   3888  NH1 ARG   490      -4.741 -12.018 -22.905  1.00 95.37           N  
ATOM   3889  NH2 ARG   490      -5.676 -12.602 -20.895  1.00 95.37           N  
ATOM   3890  N   CYS   491      -7.748  -5.054 -21.035  1.00 97.30           N  
ATOM   3891  CA  CYS   491      -8.454  -4.544 -19.865  1.00 97.30           C  
ATOM   3892  C   CYS   491      -9.414  -3.425 -20.252  1.00 97.30           C  
ATOM   3893  O   CYS   491     -10.111  -2.877 -19.397  1.00 97.30           O  
ATOM   3894  CB  CYS   491      -7.461  -4.037 -18.819  1.00 97.30           C  
ATOM   3895  SG  CYS   491      -6.335  -5.309 -18.207  1.00 97.30           S  
ATOM   3896  N   TRP   492      -9.285  -3.038 -21.498  1.00 95.70           N  
ATOM   3897  CA  TRP   492     -10.117  -1.923 -21.935  1.00 95.70           C  
ATOM   3898  C   TRP   492     -11.591  -2.316 -21.950  1.00 95.70           C  
ATOM   3899  O   TRP   492     -11.934  -3.450 -22.294  1.00 95.70           O  
ATOM   3900  CB  TRP   492      -9.690  -1.445 -23.325  1.00 95.70           C  
ATOM   3901  CG  TRP   492     -10.504  -0.302 -23.854  1.00 95.70           C  
ATOM   3902  CD1 TRP   492     -10.274   1.032 -23.662  1.00 95.70           C  
ATOM   3903  CD2 TRP   492     -11.684  -0.394 -24.657  1.00 95.70           C  
ATOM   3904  NE1 TRP   492     -11.240   1.775 -24.300  1.00 95.70           N  
ATOM   3905  CE2 TRP   492     -12.117   0.925 -24.917  1.00 95.70           C  
ATOM   3906  CE3 TRP   492     -12.419  -1.465 -25.184  1.00 95.70           C  
ATOM   3907  CZ2 TRP   492     -13.253   1.201 -25.682  1.00 95.70           C  
ATOM   3908  CZ3 TRP   492     -13.548  -1.188 -25.945  1.00 95.70           C  
ATOM   3909  CH2 TRP   492     -13.953   0.136 -26.186  1.00 95.70           C  
ATOM   3910  N   THR   493     -12.576  -1.474 -21.508  1.00 97.12           N  
ATOM   3911  CA  THR   493     -14.029  -1.513 -21.628  1.00 97.12           C  
ATOM   3912  C   THR   493     -14.569  -0.167 -22.102  1.00 97.12           C  
ATOM   3913  O   THR   493     -13.844   0.830 -22.114  1.00 97.12           O  
ATOM   3914  CB  THR   493     -14.690  -1.892 -20.290  1.00 97.12           C  
ATOM   3915  OG1 THR   493     -14.732  -0.738 -19.441  1.00 97.12           O  
ATOM   3916  CG2 THR   493     -13.911  -2.999 -19.586  1.00 97.12           C  
ATOM   3917  N   PRO   494     -15.786  -0.092 -22.576  1.00 93.27           N  
ATOM   3918  CA  PRO   494     -16.343   1.193 -23.007  1.00 93.27           C  
ATOM   3919  C   PRO   494     -16.465   2.197 -21.863  1.00 93.27           C  
ATOM   3920  O   PRO   494     -16.682   3.387 -22.103  1.00 93.27           O  
ATOM   3921  CB  PRO   494     -17.723   0.813 -23.551  1.00 93.27           C  
ATOM   3922  CG  PRO   494     -17.568  -0.590 -24.041  1.00 93.27           C  
ATOM   3923  CD  PRO   494     -16.640  -1.320 -23.113  1.00 93.27           C  
ATOM   3924  N   CYS   495     -16.305   1.741 -20.612  1.00 94.43           N  
ATOM   3925  CA  CYS   495     -16.535   2.642 -19.488  1.00 94.43           C  
ATOM   3926  C   CYS   495     -15.280   2.781 -18.634  1.00 94.43           C  
ATOM   3927  O   CYS   495     -15.316   3.393 -17.566  1.00 94.43           O  
ATOM   3928  CB  CYS   495     -17.695   2.141 -18.628  1.00 94.43           C  
ATOM   3929  SG  CYS   495     -19.285   2.892 -19.042  1.00 94.43           S  
ATOM   3930  N   GLY   496     -14.163   2.171 -18.950  1.00 97.65           N  
ATOM   3931  CA  GLY   496     -12.927   2.270 -18.190  1.00 97.65           C  
ATOM   3932  C   GLY   496     -12.028   1.059 -18.351  1.00 97.65           C  
ATOM   3933  O   GLY   496     -11.918   0.502 -19.446  1.00 97.65           O  
ATOM   3934  N   TRP   497     -11.258   0.754 -17.246  1.00 98.26           N  
ATOM   3935  CA  TRP   497     -10.308  -0.352 -17.296  1.00 98.26           C  
ATOM   3936  C   TRP   497     -10.684  -1.439 -16.294  1.00 98.26           C  
ATOM   3937  O   TRP   497     -10.839  -1.166 -15.102  1.00 98.26           O  
ATOM   3938  CB  TRP   497      -8.887   0.146 -17.018  1.00 98.26           C  
ATOM   3939  CG  TRP   497      -8.437   1.246 -17.933  1.00 98.26           C  
ATOM   3940  CD1 TRP   497      -8.508   2.592 -17.701  1.00 98.26           C  
ATOM   3941  CD2 TRP   497      -7.852   1.093 -19.230  1.00 98.26           C  
ATOM   3942  NE1 TRP   497      -8.000   3.285 -18.776  1.00 98.26           N  
ATOM   3943  CE2 TRP   497      -7.591   2.390 -19.726  1.00 98.26           C  
ATOM   3944  CE3 TRP   497      -7.520  -0.016 -20.020  1.00 98.26           C  
ATOM   3945  CZ2 TRP   497      -7.014   2.607 -20.980  1.00 98.26           C  
ATOM   3946  CZ3 TRP   497      -6.946   0.203 -21.267  1.00 98.26           C  
ATOM   3947  CH2 TRP   497      -6.700   1.505 -21.733  1.00 98.26           C  
ATOM   3948  N   ALA   498     -10.757  -2.659 -16.846  1.00 97.14           N  
ATOM   3949  CA  ALA   498     -11.126  -3.786 -15.994  1.00 97.14           C  
ATOM   3950  C   ALA   498      -9.896  -4.590 -15.583  1.00 97.14           C  
ATOM   3951  O   ALA   498      -8.952  -4.734 -16.364  1.00 97.14           O  
ATOM   3952  CB  ALA   498     -12.131  -4.686 -16.709  1.00 97.14           C  
ATOM   3953  N   GLY   499      -9.773  -5.035 -14.414  1.00 97.06           N  
ATOM   3954  CA  GLY   499      -8.831  -6.089 -14.071  1.00 97.06           C  
ATOM   3955  C   GLY   499      -9.164  -7.420 -14.718  1.00 97.06           C  
ATOM   3956  O   GLY   499     -10.048  -7.497 -15.574  1.00 97.06           O  
ATOM   3957  N   LEU   500      -8.394  -8.471 -14.415  1.00 94.89           N  
ATOM   3958  CA  LEU   500      -8.600  -9.813 -14.948  1.00 94.89           C  
ATOM   3959  C   LEU   500      -8.992 -10.784 -13.839  1.00 94.89           C  
ATOM   3960  O   LEU   500      -8.369 -10.803 -12.776  1.00 94.89           O  
ATOM   3961  CB  LEU   500      -7.334 -10.310 -15.652  1.00 94.89           C  
ATOM   3962  CG  LEU   500      -6.803  -9.435 -16.789  1.00 94.89           C  
ATOM   3963  CD1 LEU   500      -5.534 -10.043 -17.377  1.00 94.89           C  
ATOM   3964  CD2 LEU   500      -7.866  -9.257 -17.867  1.00 94.89           C  
ATOM   3965  N   GLN   501      -9.988 -11.503 -14.111  1.00 89.62           N  
ATOM   3966  CA  GLN   501     -10.376 -12.518 -13.137  1.00 89.62           C  
ATOM   3967  C   GLN   501      -9.368 -13.663 -13.105  1.00 89.62           C  
ATOM   3968  O   GLN   501      -9.165 -14.290 -12.063  1.00 89.62           O  
ATOM   3969  CB  GLN   501     -11.773 -13.058 -13.450  1.00 89.62           C  
ATOM   3970  CG  GLN   501     -12.896 -12.082 -13.126  1.00 89.62           C  
ATOM   3971  CD  GLN   501     -14.270 -12.642 -13.442  1.00 89.62           C  
ATOM   3972  OE1 GLN   501     -14.410 -13.819 -13.790  1.00 89.62           O  
ATOM   3973  NE2 GLN   501     -15.294 -11.804 -13.323  1.00 89.62           N  
ATOM   3974  N   ASN   502      -8.893 -13.959 -14.257  1.00 88.95           N  
ATOM   3975  CA  ASN   502      -7.885 -14.999 -14.435  1.00 88.95           C  
ATOM   3976  C   ASN   502      -6.988 -14.711 -15.635  1.00 88.95           C  
ATOM   3977  O   ASN   502      -7.476 -14.537 -16.753  1.00 88.95           O  
ATOM   3978  CB  ASN   502      -8.549 -16.370 -14.586  1.00 88.95           C  
ATOM   3979  CG  ASN   502      -7.581 -17.515 -14.362  1.00 88.95           C  
ATOM   3980  OD1 ASN   502      -6.509 -17.565 -14.969  1.00 88.95           O  
ATOM   3981  ND2 ASN   502      -7.953 -18.443 -13.488  1.00 88.95           N  
ATOM   3982  N   VAL   503      -5.751 -14.661 -15.459  1.00 90.33           N  
ATOM   3983  CA  VAL   503      -4.818 -14.256 -16.505  1.00 90.33           C  
ATOM   3984  C   VAL   503      -4.788 -15.312 -17.608  1.00 90.33           C  
ATOM   3985  O   VAL   503      -4.366 -15.032 -18.733  1.00 90.33           O  
ATOM   3986  CB  VAL   503      -3.397 -14.032 -15.943  1.00 90.33           C  
ATOM   3987  CG1 VAL   503      -3.402 -12.927 -14.888  1.00 90.33           C  
ATOM   3988  CG2 VAL   503      -2.843 -15.330 -15.359  1.00 90.33           C  
ATOM   3989  N   LEU   504      -5.190 -16.524 -17.281  1.00 83.25           N  
ATOM   3990  CA  LEU   504      -5.199 -17.586 -18.281  1.00 83.25           C  
ATOM   3991  C   LEU   504      -6.374 -17.421 -19.238  1.00 83.25           C  
ATOM   3992  O   LEU   504      -6.212 -17.542 -20.454  1.00 83.25           O  
ATOM   3993  CB  LEU   504      -5.263 -18.958 -17.606  1.00 83.25           C  
ATOM   3994  CG  LEU   504      -4.056 -19.352 -16.753  1.00 83.25           C  
ATOM   3995  CD1 LEU   504      -4.347 -20.634 -15.982  1.00 83.25           C  
ATOM   3996  CD2 LEU   504      -2.816 -19.516 -17.625  1.00 83.25           C  
ATOM   3997  N   SER   505      -7.535 -17.146 -18.594  1.00 90.30           N  
ATOM   3998  CA  SER   505      -8.724 -17.043 -19.434  1.00 90.30           C  
ATOM   3999  C   SER   505      -8.849 -15.653 -20.047  1.00 90.30           C  
ATOM   4000  O   SER   505      -9.462 -15.487 -21.104  1.00 90.30           O  
ATOM   4001  CB  SER   505      -9.981 -17.369 -18.626  1.00 90.30           C  
ATOM   4002  OG  SER   505     -10.209 -16.384 -17.633  1.00 90.30           O  
ATOM   4003  N   GLY   506      -8.326 -14.595 -19.381  1.00 88.88           N  
ATOM   4004  CA  GLY   506      -8.436 -13.217 -19.834  1.00 88.88           C  
ATOM   4005  C   GLY   506      -9.781 -12.591 -19.520  1.00 88.88           C  
ATOM   4006  O   GLY   506     -10.097 -11.506 -20.012  1.00 88.88           O  
ATOM   4007  N   GLU   507     -10.627 -13.300 -18.738  1.00 92.10           N  
ATOM   4008  CA  GLU   507     -11.934 -12.762 -18.372  1.00 92.10           C  
ATOM   4009  C   GLU   507     -11.794 -11.488 -17.544  1.00 92.10           C  
ATOM   4010  O   GLU   507     -11.012 -11.443 -16.592  1.00 92.10           O  
ATOM   4011  CB  GLU   507     -12.748 -13.804 -17.601  1.00 92.10           C  
ATOM   4012  CG  GLU   507     -14.189 -13.391 -17.344  1.00 92.10           C  
ATOM   4013  CD  GLU   507     -14.970 -14.411 -16.530  1.00 92.10           C  
ATOM   4014  OE1 GLU   507     -16.140 -14.139 -16.177  1.00 92.10           O  
ATOM   4015  OE2 GLU   507     -14.406 -15.490 -16.242  1.00 92.10           O  
ATOM   4016  N   LYS   508     -12.489 -10.455 -17.888  1.00 91.76           N  
ATOM   4017  CA  LYS   508     -12.431  -9.145 -17.246  1.00 91.76           C  
ATOM   4018  C   LYS   508     -13.190  -9.149 -15.921  1.00 91.76           C  
ATOM   4019  O   LYS   508     -14.257  -9.756 -15.813  1.00 91.76           O  
ATOM   4020  CB  LYS   508     -12.999  -8.068 -18.171  1.00 91.76           C  
ATOM   4021  CG  LYS   508     -12.128  -7.773 -19.384  1.00 91.76           C  
ATOM   4022  CD  LYS   508     -12.710  -6.647 -20.229  1.00 91.76           C  
ATOM   4023  CE  LYS   508     -11.777  -6.264 -21.371  1.00 91.76           C  
ATOM   4024  NZ  LYS   508     -12.503  -6.176 -22.673  1.00 91.76           N  
ATOM   4025  N   SER   509     -12.637  -8.672 -14.954  1.00 91.87           N  
ATOM   4026  CA  SER   509     -13.266  -8.386 -13.669  1.00 91.87           C  
ATOM   4027  C   SER   509     -13.926  -7.011 -13.670  1.00 91.87           C  
ATOM   4028  O   SER   509     -13.369  -6.050 -14.203  1.00 91.87           O  
ATOM   4029  CB  SER   509     -12.239  -8.467 -12.538  1.00 91.87           C  
ATOM   4030  OG  SER   509     -12.810  -8.051 -11.309  1.00 91.87           O  
ATOM   4031  N   ASP   510     -15.084  -6.884 -13.190  1.00 91.08           N  
ATOM   4032  CA  ASP   510     -15.782  -5.603 -13.142  1.00 91.08           C  
ATOM   4033  C   ASP   510     -15.260  -4.735 -11.999  1.00 91.08           C  
ATOM   4034  O   ASP   510     -16.025  -4.327 -11.123  1.00 91.08           O  
ATOM   4035  CB  ASP   510     -17.289  -5.818 -12.993  1.00 91.08           C  
ATOM   4036  CG  ASP   510     -18.104  -4.598 -13.388  1.00 91.08           C  
ATOM   4037  OD1 ASP   510     -17.525  -3.620 -13.908  1.00 91.08           O  
ATOM   4038  OD2 ASP   510     -19.336  -4.615 -13.175  1.00 91.08           O  
ATOM   4039  N   ARG   511     -13.954  -4.631 -12.093  1.00 88.99           N  
ATOM   4040  CA  ARG   511     -13.301  -3.819 -11.071  1.00 88.99           C  
ATOM   4041  C   ARG   511     -12.178  -2.981 -11.673  1.00 88.99           C  
ATOM   4042  O   ARG   511     -11.380  -3.481 -12.468  1.00 88.99           O  
ATOM   4043  CB  ARG   511     -12.750  -4.705  -9.951  1.00 88.99           C  
ATOM   4044  CG  ARG   511     -13.819  -5.483  -9.200  1.00 88.99           C  
ATOM   4045  CD  ARG   511     -14.686  -4.569  -8.345  1.00 88.99           C  
ATOM   4046  NE  ARG   511     -13.904  -3.895  -7.312  1.00 88.99           N  
ATOM   4047  CZ  ARG   511     -13.693  -4.373  -6.088  1.00 88.99           C  
ATOM   4048  NH1 ARG   511     -14.203  -5.543  -5.720  1.00 88.99           N  
ATOM   4049  NH2 ARG   511     -12.965  -3.677  -5.227  1.00 88.99           N  
ATOM   4050  N   MET   512     -12.092  -1.668 -11.244  1.00 92.95           N  
ATOM   4051  CA  MET   512     -10.937  -0.801 -11.456  1.00 92.95           C  
ATOM   4052  C   MET   512     -10.457  -0.203 -10.138  1.00 92.95           C  
ATOM   4053  O   MET   512     -11.006   0.794  -9.667  1.00 92.95           O  
ATOM   4054  CB  MET   512     -11.277   0.317 -12.444  1.00 92.95           C  
ATOM   4055  CG  MET   512     -10.085   1.177 -12.831  1.00 92.95           C  
ATOM   4056  SD  MET   512     -10.538   2.526 -13.990  1.00 92.95           S  
ATOM   4057  CE  MET   512     -11.211   3.739 -12.821  1.00 92.95           C  
ATOM   4058  N   GLU   513      -9.476  -0.768  -9.580  1.00 91.32           N  
ATOM   4059  CA  GLU   513      -8.980  -0.266  -8.302  1.00 91.32           C  
ATOM   4060  C   GLU   513      -8.404   1.139  -8.447  1.00 91.32           C  
ATOM   4061  O   GLU   513      -7.907   1.505  -9.514  1.00 91.32           O  
ATOM   4062  CB  GLU   513      -7.922  -1.212  -7.727  1.00 91.32           C  
ATOM   4063  CG  GLU   513      -8.429  -2.625  -7.482  1.00 91.32           C  
ATOM   4064  CD  GLU   513      -9.340  -2.735  -6.270  1.00 91.32           C  
ATOM   4065  OE1 GLU   513      -9.947  -3.810  -6.062  1.00 91.32           O  
ATOM   4066  OE2 GLU   513      -9.450  -1.737  -5.523  1.00 91.32           O  
ATOM   4067  N   SER   514      -8.488   1.925  -7.418  1.00 93.50           N  
ATOM   4068  CA  SER   514      -8.055   3.318  -7.474  1.00 93.50           C  
ATOM   4069  C   SER   514      -6.570   3.422  -7.804  1.00 93.50           C  
ATOM   4070  O   SER   514      -6.125   4.416  -8.381  1.00 93.50           O  
ATOM   4071  CB  SER   514      -8.342   4.022  -6.147  1.00 93.50           C  
ATOM   4072  OG  SER   514      -7.624   3.411  -5.088  1.00 93.50           O  
ATOM   4073  N   PHE   515      -5.733   2.380  -7.348  1.00 95.25           N  
ATOM   4074  CA  PHE   515      -4.301   2.540  -7.571  1.00 95.25           C  
ATOM   4075  C   PHE   515      -3.976   2.492  -9.059  1.00 95.25           C  
ATOM   4076  O   PHE   515      -2.873   2.857  -9.471  1.00 95.25           O  
ATOM   4077  CB  PHE   515      -3.515   1.455  -6.826  1.00 95.25           C  
ATOM   4078  CG  PHE   515      -4.024   0.060  -7.072  1.00 95.25           C  
ATOM   4079  CD1 PHE   515      -4.688  -0.639  -6.072  1.00 95.25           C  
ATOM   4080  CD2 PHE   515      -3.839  -0.551  -8.305  1.00 95.25           C  
ATOM   4081  CE1 PHE   515      -5.160  -1.930  -6.297  1.00 95.25           C  
ATOM   4082  CE2 PHE   515      -4.308  -1.841  -8.537  1.00 95.25           C  
ATOM   4083  CZ  PHE   515      -4.967  -2.529  -7.532  1.00 95.25           C  
ATOM   4084  N   PHE   516      -4.947   1.965  -9.838  1.00 97.78           N  
ATOM   4085  CA  PHE   516      -4.658   2.030 -11.266  1.00 97.78           C  
ATOM   4086  C   PHE   516      -4.460   3.473 -11.713  1.00 97.78           C  
ATOM   4087  O   PHE   516      -3.464   3.795 -12.365  1.00 97.78           O  
ATOM   4088  CB  PHE   516      -5.786   1.381 -12.073  1.00 97.78           C  
ATOM   4089  CG  PHE   516      -5.593   1.465 -13.564  1.00 97.78           C  
ATOM   4090  CD1 PHE   516      -6.457   2.219 -14.349  1.00 97.78           C  
ATOM   4091  CD2 PHE   516      -4.545   0.791 -14.179  1.00 97.78           C  
ATOM   4092  CE1 PHE   516      -6.280   2.299 -15.729  1.00 97.78           C  
ATOM   4093  CE2 PHE   516      -4.362   0.866 -15.557  1.00 97.78           C  
ATOM   4094  CZ  PHE   516      -5.231   1.620 -16.330  1.00 97.78           C  
ATOM   4095  N   LEU   517      -5.377   4.345 -11.341  1.00 98.13           N  
ATOM   4096  CA  LEU   517      -5.262   5.757 -11.692  1.00 98.13           C  
ATOM   4097  C   LEU   517      -4.217   6.450 -10.824  1.00 98.13           C  
ATOM   4098  O   LEU   517      -3.519   7.354 -11.288  1.00 98.13           O  
ATOM   4099  CB  LEU   517      -6.614   6.458 -11.542  1.00 98.13           C  
ATOM   4100  CG  LEU   517      -7.756   5.923 -12.406  1.00 98.13           C  
ATOM   4101  CD1 LEU   517      -9.044   6.687 -12.116  1.00 98.13           C  
ATOM   4102  CD2 LEU   517      -7.396   6.014 -13.885  1.00 98.13           C  
ATOM   4103  N   GLY   518      -4.098   6.059  -9.663  1.00 97.94           N  
ATOM   4104  CA  GLY   518      -3.264   6.743  -8.687  1.00 97.94           C  
ATOM   4105  C   GLY   518      -1.810   6.315  -8.741  1.00 97.94           C  
ATOM   4106  O   GLY   518      -0.929   7.028  -8.255  1.00 97.94           O  
ATOM   4107  N   GLU   519      -1.552   5.098  -9.319  1.00 98.55           N  
ATOM   4108  CA  GLU   519      -0.171   4.628  -9.270  1.00 98.55           C  
ATOM   4109  C   GLU   519       0.277   4.089 -10.625  1.00 98.55           C  
ATOM   4110  O   GLU   519       1.243   4.585 -11.208  1.00 98.55           O  
ATOM   4111  CB  GLU   519      -0.008   3.551  -8.195  1.00 98.55           C  
ATOM   4112  CG  GLU   519      -0.270   4.048  -6.780  1.00 98.55           C  
ATOM   4113  CD  GLU   519      -0.134   2.961  -5.727  1.00 98.55           C  
ATOM   4114  OE1 GLU   519      -1.139   2.638  -5.055  1.00 98.55           O  
ATOM   4115  OE2 GLU   519       0.988   2.429  -5.572  1.00 98.55           O  
ATOM   4116  N   THR   520      -0.403   3.015 -11.028  1.00 98.55           N  
ATOM   4117  CA  THR   520       0.046   2.334 -12.238  1.00 98.55           C  
ATOM   4118  C   THR   520       0.305   3.337 -13.358  1.00 98.55           C  
ATOM   4119  O   THR   520       1.396   3.366 -13.932  1.00 98.55           O  
ATOM   4120  CB  THR   520      -0.985   1.291 -12.707  1.00 98.55           C  
ATOM   4121  OG1 THR   520      -1.162   0.307 -11.681  1.00 98.55           O  
ATOM   4122  CG2 THR   520      -0.524   0.598 -13.985  1.00 98.55           C  
ATOM   4123  N   THR   521      -0.710   4.174 -13.685  1.00 98.50           N  
ATOM   4124  CA  THR   521      -0.554   5.130 -14.776  1.00 98.50           C  
ATOM   4125  C   THR   521       0.471   6.202 -14.414  1.00 98.50           C  
ATOM   4126  O   THR   521       1.141   6.750 -15.292  1.00 98.50           O  
ATOM   4127  CB  THR   521      -1.895   5.798 -15.131  1.00 98.50           C  
ATOM   4128  OG1 THR   521      -2.452   6.393 -13.952  1.00 98.50           O  
ATOM   4129  CG2 THR   521      -2.885   4.781 -15.689  1.00 98.50           C  
ATOM   4130  N   LYS   522       0.479   6.469 -13.158  1.00 98.59           N  
ATOM   4131  CA  LYS   522       1.457   7.456 -12.708  1.00 98.59           C  
ATOM   4132  C   LYS   522       2.881   6.984 -12.986  1.00 98.59           C  
ATOM   4133  O   LYS   522       3.672   7.707 -13.596  1.00 98.59           O  
ATOM   4134  CB  LYS   522       1.282   7.743 -11.216  1.00 98.59           C  
ATOM   4135  CG  LYS   522       2.275   8.754 -10.660  1.00 98.59           C  
ATOM   4136  CD  LYS   522       2.224   8.808  -9.138  1.00 98.59           C  
ATOM   4137  CE  LYS   522       0.820   9.113  -8.635  1.00 98.59           C  
ATOM   4138  NZ  LYS   522       0.730   9.012  -7.147  1.00 98.59           N  
ATOM   4139  N   TYR   523       3.280   5.836 -12.549  1.00 98.64           N  
ATOM   4140  CA  TYR   523       4.631   5.324 -12.756  1.00 98.64           C  
ATOM   4141  C   TYR   523       4.922   5.139 -14.240  1.00 98.64           C  
ATOM   4142  O   TYR   523       6.045   5.374 -14.693  1.00 98.64           O  
ATOM   4143  CB  TYR   523       4.821   3.997 -12.017  1.00 98.64           C  
ATOM   4144  CG  TYR   523       4.967   4.150 -10.522  1.00 98.64           C  
ATOM   4145  CD1 TYR   523       6.062   4.815  -9.974  1.00 98.64           C  
ATOM   4146  CD2 TYR   523       4.012   3.629  -9.655  1.00 98.64           C  
ATOM   4147  CE1 TYR   523       6.202   4.957  -8.597  1.00 98.64           C  
ATOM   4148  CE2 TYR   523       4.142   3.764  -8.277  1.00 98.64           C  
ATOM   4149  CZ  TYR   523       5.238   4.430  -7.758  1.00 98.64           C  
ATOM   4150  OH  TYR   523       5.372   4.567  -6.394  1.00 98.64           O  
ATOM   4151  N   MET   524       3.935   4.692 -14.995  1.00 98.43           N  
ATOM   4152  CA  MET   524       4.145   4.568 -16.434  1.00 98.43           C  
ATOM   4153  C   MET   524       4.471   5.922 -17.056  1.00 98.43           C  
ATOM   4154  O   MET   524       5.383   6.029 -17.878  1.00 98.43           O  
ATOM   4155  CB  MET   524       2.910   3.966 -17.108  1.00 98.43           C  
ATOM   4156  CG  MET   524       2.784   2.463 -16.927  1.00 98.43           C  
ATOM   4157  SD  MET   524       1.451   1.739 -17.960  1.00 98.43           S  
ATOM   4158  CE  MET   524      -0.002   2.511 -17.194  1.00 98.43           C  
ATOM   4159  N   TYR   525       3.682   6.924 -16.631  1.00 98.60           N  
ATOM   4160  CA  TYR   525       3.939   8.259 -17.157  1.00 98.60           C  
ATOM   4161  C   TYR   525       5.355   8.715 -16.822  1.00 98.60           C  
ATOM   4162  O   TYR   525       6.088   9.177 -17.699  1.00 98.60           O  
ATOM   4163  CB  TYR   525       2.924   9.261 -16.600  1.00 98.60           C  
ATOM   4164  CG  TYR   525       3.157  10.681 -17.057  1.00 98.60           C  
ATOM   4165  CD1 TYR   525       3.781  11.607 -16.225  1.00 98.60           C  
ATOM   4166  CD2 TYR   525       2.754  11.098 -18.320  1.00 98.60           C  
ATOM   4167  CE1 TYR   525       3.997  12.917 -16.642  1.00 98.60           C  
ATOM   4168  CE2 TYR   525       2.964  12.405 -18.747  1.00 98.60           C  
ATOM   4169  CZ  TYR   525       3.586  13.305 -17.902  1.00 98.60           C  
ATOM   4170  OH  TYR   525       3.797  14.600 -18.320  1.00 98.60           O  
ATOM   4171  N   LEU   526       5.697   8.594 -15.578  1.00 98.25           N  
ATOM   4172  CA  LEU   526       7.016   9.048 -15.151  1.00 98.25           C  
ATOM   4173  C   LEU   526       8.116   8.252 -15.845  1.00 98.25           C  
ATOM   4174  O   LEU   526       9.208   8.773 -16.085  1.00 98.25           O  
ATOM   4175  CB  LEU   526       7.160   8.924 -13.632  1.00 98.25           C  
ATOM   4176  CG  LEU   526       6.382   9.938 -12.792  1.00 98.25           C  
ATOM   4177  CD1 LEU   526       6.462   9.573 -11.313  1.00 98.25           C  
ATOM   4178  CD2 LEU   526       6.912  11.348 -13.029  1.00 98.25           C  
ATOM   4179  N   LEU   527       7.790   6.977 -16.100  1.00 98.27           N  
ATOM   4180  CA  LEU   527       8.734   6.166 -16.861  1.00 98.27           C  
ATOM   4181  C   LEU   527       9.000   6.783 -18.230  1.00 98.27           C  
ATOM   4182  O   LEU   527      10.152   6.876 -18.660  1.00 98.27           O  
ATOM   4183  CB  LEU   527       8.204   4.740 -17.026  1.00 98.27           C  
ATOM   4184  CG  LEU   527       9.042   3.801 -17.896  1.00 98.27           C  
ATOM   4185  CD1 LEU   527      10.416   3.585 -17.271  1.00 98.27           C  
ATOM   4186  CD2 LEU   527       8.323   2.471 -18.094  1.00 98.27           C  
ATOM   4187  N   PHE   528       8.007   7.397 -18.865  1.00 98.02           N  
ATOM   4188  CA  PHE   528       8.106   7.872 -20.240  1.00 98.02           C  
ATOM   4189  C   PHE   528       8.383   9.370 -20.277  1.00 98.02           C  
ATOM   4190  O   PHE   528       8.392   9.979 -21.349  1.00 98.02           O  
ATOM   4191  CB  PHE   528       6.822   7.556 -21.014  1.00 98.02           C  
ATOM   4192  CG  PHE   528       6.538   6.084 -21.142  1.00 98.02           C  
ATOM   4193  CD1 PHE   528       7.520   5.208 -21.590  1.00 98.02           C  
ATOM   4194  CD2 PHE   528       5.288   5.575 -20.815  1.00 98.02           C  
ATOM   4195  CE1 PHE   528       7.259   3.845 -21.710  1.00 98.02           C  
ATOM   4196  CE2 PHE   528       5.020   4.214 -20.932  1.00 98.02           C  
ATOM   4197  CZ  PHE   528       6.007   3.351 -21.381  1.00 98.02           C  
ATOM   4198  N   ASP   529       8.433   9.996 -19.076  1.00 97.33           N  
ATOM   4199  CA  ASP   529       8.867  11.386 -18.984  1.00 97.33           C  
ATOM   4200  C   ASP   529      10.124  11.513 -18.126  1.00 97.33           C  
ATOM   4201  O   ASP   529      10.076  12.062 -17.023  1.00 97.33           O  
ATOM   4202  CB  ASP   529       7.750  12.261 -18.412  1.00 97.33           C  
ATOM   4203  CG  ASP   529       8.030  13.747 -18.553  1.00 97.33           C  
ATOM   4204  OD1 ASP   529       9.014  14.121 -19.226  1.00 97.33           O  
ATOM   4205  OD2 ASP   529       7.260  14.551 -17.983  1.00 97.33           O  
ATOM   4206  N   ASP   530      11.218  11.217 -18.760  1.00 93.48           N  
ATOM   4207  CA  ASP   530      12.483  11.184 -18.033  1.00 93.48           C  
ATOM   4208  C   ASP   530      12.877  12.580 -17.553  1.00 93.48           C  
ATOM   4209  O   ASP   530      13.618  12.720 -16.578  1.00 93.48           O  
ATOM   4210  CB  ASP   530      13.591  10.597 -18.909  1.00 93.48           C  
ATOM   4211  CG  ASP   530      14.841  10.239 -18.124  1.00 93.48           C  
ATOM   4212  OD1 ASP   530      14.722   9.696 -17.004  1.00 93.48           O  
ATOM   4213  OD2 ASP   530      15.953  10.504 -18.628  1.00 93.48           O  
ATOM   4214  N   ASP   531      12.412  13.635 -18.125  1.00 94.24           N  
ATOM   4215  CA  ASP   531      12.799  15.005 -17.800  1.00 94.24           C  
ATOM   4216  C   ASP   531      11.809  15.639 -16.826  1.00 94.24           C  
ATOM   4217  O   ASP   531      11.844  16.850 -16.598  1.00 94.24           O  
ATOM   4218  CB  ASP   531      12.901  15.849 -19.072  1.00 94.24           C  
ATOM   4219  CG  ASP   531      14.067  15.449 -19.958  1.00 94.24           C  
ATOM   4220  OD1 ASP   531      15.152  15.125 -19.429  1.00 94.24           O  
ATOM   4221  OD2 ASP   531      13.900  15.459 -21.197  1.00 94.24           O  
ATOM   4222  N   HIS   532      10.878  14.835 -16.349  1.00 96.70           N  
ATOM   4223  CA  HIS   532       9.902  15.394 -15.421  1.00 96.70           C  
ATOM   4224  C   HIS   532      10.589  16.070 -14.239  1.00 96.70           C  
ATOM   4225  O   HIS   532      11.596  15.570 -13.733  1.00 96.70           O  
ATOM   4226  CB  HIS   532       8.950  14.305 -14.923  1.00 96.70           C  
ATOM   4227  CG  HIS   532       7.726  14.839 -14.251  1.00 96.70           C  
ATOM   4228  ND1 HIS   532       7.729  15.292 -12.950  1.00 96.70           N  
ATOM   4229  CD2 HIS   532       6.460  14.994 -14.705  1.00 96.70           C  
ATOM   4230  CE1 HIS   532       6.513  15.703 -12.631  1.00 96.70           C  
ATOM   4231  NE2 HIS   532       5.724  15.534 -13.678  1.00 96.70           N  
ATOM   4232  N   PRO   533      10.006  17.250 -13.696  1.00 95.17           N  
ATOM   4233  CA  PRO   533      10.644  17.940 -12.573  1.00 95.17           C  
ATOM   4234  C   PRO   533      10.813  17.044 -11.349  1.00 95.17           C  
ATOM   4235  O   PRO   533      11.754  17.226 -10.571  1.00 95.17           O  
ATOM   4236  CB  PRO   533       9.682  19.094 -12.277  1.00 95.17           C  
ATOM   4237  CG  PRO   533       8.977  19.346 -13.570  1.00 95.17           C  
ATOM   4238  CD  PRO   533       8.867  18.046 -14.314  1.00 95.17           C  
ATOM   4239  N   LEU   534       9.924  16.124 -11.126  1.00 94.45           N  
ATOM   4240  CA  LEU   534      10.063  15.247  -9.968  1.00 94.45           C  
ATOM   4241  C   LEU   534      11.313  14.383 -10.088  1.00 94.45           C  
ATOM   4242  O   LEU   534      11.994  14.127  -9.092  1.00 94.45           O  
ATOM   4243  CB  LEU   534       8.826  14.357  -9.819  1.00 94.45           C  
ATOM   4244  CG  LEU   534       7.617  14.988  -9.124  1.00 94.45           C  
ATOM   4245  CD1 LEU   534       6.479  13.978  -9.021  1.00 94.45           C  
ATOM   4246  CD2 LEU   534       8.004  15.508  -7.744  1.00 94.45           C  
ATOM   4247  N   ASN   535      11.594  13.880 -11.340  1.00 91.51           N  
ATOM   4248  CA  ASN   535      12.743  13.008 -11.559  1.00 91.51           C  
ATOM   4249  C   ASN   535      14.059  13.753 -11.352  1.00 91.51           C  
ATOM   4250  O   ASN   535      15.118  13.133 -11.247  1.00 91.51           O  
ATOM   4251  CB  ASN   535      12.694  12.396 -12.960  1.00 91.51           C  
ATOM   4252  CG  ASN   535      11.648  11.306 -13.085  1.00 91.51           C  
ATOM   4253  OD1 ASN   535      11.278  10.667 -12.096  1.00 91.51           O  
ATOM   4254  ND2 ASN   535      11.163  11.085 -14.301  1.00 91.51           N  
ATOM   4255  N   LYS   536      13.955  15.047 -11.149  1.00 87.92           N  
ATOM   4256  CA  LYS   536      15.156  15.862 -10.987  1.00 87.92           C  
ATOM   4257  C   LYS   536      15.434  16.144  -9.513  1.00 87.92           C  
ATOM   4258  O   LYS   536      16.490  16.677  -9.166  1.00 87.92           O  
ATOM   4259  CB  LYS   536      15.021  17.177 -11.756  1.00 87.92           C  
ATOM   4260  CG  LYS   536      14.932  17.004 -13.265  1.00 87.92           C  
ATOM   4261  CD  LYS   536      14.876  18.349 -13.979  1.00 87.92           C  
ATOM   4262  CE  LYS   536      14.874  18.180 -15.492  1.00 87.92           C  
ATOM   4263  NZ  LYS   536      14.697  19.486 -16.195  1.00 87.92           N  
ATOM   4264  N   LEU   537      14.404  15.851  -8.736  1.00 82.70           N  
ATOM   4265  CA  LEU   537      14.609  16.029  -7.302  1.00 82.70           C  
ATOM   4266  C   LEU   537      15.498  14.926  -6.739  1.00 82.70           C  
ATOM   4267  O   LEU   537      15.301  13.747  -7.044  1.00 82.70           O  
ATOM   4268  CB  LEU   537      13.266  16.044  -6.567  1.00 82.70           C  
ATOM   4269  CG  LEU   537      12.331  17.212  -6.885  1.00 82.70           C  
ATOM   4270  CD1 LEU   537      11.022  17.068  -6.116  1.00 82.70           C  
ATOM   4271  CD2 LEU   537      13.005  18.540  -6.560  1.00 82.70           C  
ATOM   4272  N   ASP   538      16.756  15.020  -6.663  1.00 66.21           N  
ATOM   4273  CA  ASP   538      17.623  14.031  -6.029  1.00 66.21           C  
ATOM   4274  C   ASP   538      17.173  13.742  -4.599  1.00 66.21           C  
ATOM   4275  O   ASP   538      17.378  14.561  -3.701  1.00 66.21           O  
ATOM   4276  CB  ASP   538      19.077  14.508  -6.037  1.00 66.21           C  
ATOM   4277  CG  ASP   538      20.070  13.388  -5.778  1.00 66.21           C  
ATOM   4278  OD1 ASP   538      19.652  12.215  -5.671  1.00 66.21           O  
ATOM   4279  OD2 ASP   538      21.280  13.683  -5.677  1.00 66.21           O  
ATOM   4280  N   ALA   539      16.819  12.432  -4.216  1.00 59.07           N  
ATOM   4281  CA  ALA   539      16.443  11.857  -2.927  1.00 59.07           C  
ATOM   4282  C   ALA   539      15.765  12.896  -2.039  1.00 59.07           C  
ATOM   4283  O   ALA   539      15.852  12.825  -0.811  1.00 59.07           O  
ATOM   4284  CB  ALA   539      17.670  11.280  -2.224  1.00 59.07           C  
ATOM   4285  N   SER   540      15.193  13.883  -2.565  1.00 75.18           N  
ATOM   4286  CA  SER   540      14.501  14.908  -1.791  1.00 75.18           C  
ATOM   4287  C   SER   540      13.040  14.535  -1.561  1.00 75.18           C  
ATOM   4288  O   SER   540      12.364  15.139  -0.726  1.00 75.18           O  
ATOM   4289  CB  SER   540      14.584  16.261  -2.498  1.00 75.18           C  
ATOM   4290  OG  SER   540      15.666  16.285  -3.413  1.00 75.18           O  
ATOM   4291  N   PHE   541      12.554  13.492  -2.359  1.00 89.47           N  
ATOM   4292  CA  PHE   541      11.199  13.026  -2.087  1.00 89.47           C  
ATOM   4293  C   PHE   541      11.152  11.504  -2.026  1.00 89.47           C  
ATOM   4294  O   PHE   541      12.088  10.831  -2.461  1.00 89.47           O  
ATOM   4295  CB  PHE   541      10.228  13.539  -3.155  1.00 89.47           C  
ATOM   4296  CG  PHE   541      10.327  12.808  -4.467  1.00 89.47           C  
ATOM   4297  CD1 PHE   541      11.280  13.170  -5.410  1.00 89.47           C  
ATOM   4298  CD2 PHE   541       9.465  11.759  -4.756  1.00 89.47           C  
ATOM   4299  CE1 PHE   541      11.374  12.495  -6.625  1.00 89.47           C  
ATOM   4300  CE2 PHE   541       9.553  11.079  -5.968  1.00 89.47           C  
ATOM   4301  CZ  PHE   541      10.507  11.450  -6.901  1.00 89.47           C  
ATOM   4302  N   VAL   542      10.137  10.973  -1.433  1.00 93.70           N  
ATOM   4303  CA  VAL   542       9.895   9.534  -1.428  1.00 93.70           C  
ATOM   4304  C   VAL   542       8.449   9.252  -1.831  1.00 93.70           C  
ATOM   4305  O   VAL   542       7.543  10.015  -1.489  1.00 93.70           O  
ATOM   4306  CB  VAL   542      10.194   8.913  -0.045  1.00 93.70           C  
ATOM   4307  CG1 VAL   542      11.685   9.000   0.274  1.00 93.70           C  
ATOM   4308  CG2 VAL   542       9.370   9.605   1.039  1.00 93.70           C  
ATOM   4309  N   PHE   543       8.312   8.216  -2.615  1.00 97.28           N  
ATOM   4310  CA  PHE   543       6.963   7.706  -2.830  1.00 97.28           C  
ATOM   4311  C   PHE   543       6.514   6.850  -1.651  1.00 97.28           C  
ATOM   4312  O   PHE   543       7.279   6.024  -1.150  1.00 97.28           O  
ATOM   4313  CB  PHE   543       6.894   6.893  -4.126  1.00 97.28           C  
ATOM   4314  CG  PHE   543       6.846   7.737  -5.371  1.00 97.28           C  
ATOM   4315  CD1 PHE   543       5.720   8.494  -5.671  1.00 97.28           C  
ATOM   4316  CD2 PHE   543       7.927   7.774  -6.241  1.00 97.28           C  
ATOM   4317  CE1 PHE   543       5.673   9.277  -6.823  1.00 97.28           C  
ATOM   4318  CE2 PHE   543       7.888   8.554  -7.394  1.00 97.28           C  
ATOM   4319  CZ  PHE   543       6.759   9.303  -7.683  1.00 97.28           C  
ATOM   4320  N   THR   544       5.310   7.076  -1.206  1.00 98.09           N  
ATOM   4321  CA  THR   544       4.759   6.134  -0.238  1.00 98.09           C  
ATOM   4322  C   THR   544       4.439   4.799  -0.905  1.00 98.09           C  
ATOM   4323  O   THR   544       4.607   4.648  -2.117  1.00 98.09           O  
ATOM   4324  CB  THR   544       3.490   6.695   0.428  1.00 98.09           C  
ATOM   4325  OG1 THR   544       2.408   6.658  -0.511  1.00 98.09           O  
ATOM   4326  CG2 THR   544       3.700   8.135   0.886  1.00 98.09           C  
ATOM   4327  N   THR   545       4.046   3.783  -0.070  1.00 97.22           N  
ATOM   4328  CA  THR   545       3.689   2.482  -0.623  1.00 97.22           C  
ATOM   4329  C   THR   545       2.510   2.607  -1.583  1.00 97.22           C  
ATOM   4330  O   THR   545       2.293   1.734  -2.426  1.00 97.22           O  
ATOM   4331  CB  THR   545       3.343   1.477   0.491  1.00 97.22           C  
ATOM   4332  OG1 THR   545       3.260   0.161  -0.069  1.00 97.22           O  
ATOM   4333  CG2 THR   545       2.011   1.822   1.148  1.00 97.22           C  
ATOM   4334  N   GLU   546       1.800   3.789  -1.497  1.00 96.54           N  
ATOM   4335  CA  GLU   546       0.681   3.992  -2.413  1.00 96.54           C  
ATOM   4336  C   GLU   546       1.020   5.035  -3.474  1.00 96.54           C  
ATOM   4337  O   GLU   546       0.125   5.669  -4.037  1.00 96.54           O  
ATOM   4338  CB  GLU   546      -0.574   4.413  -1.643  1.00 96.54           C  
ATOM   4339  CG  GLU   546      -1.148   3.318  -0.757  1.00 96.54           C  
ATOM   4340  CD  GLU   546      -1.777   2.179  -1.543  1.00 96.54           C  
ATOM   4341  OE1 GLU   546      -1.907   1.061  -0.994  1.00 96.54           O  
ATOM   4342  OE2 GLU   546      -2.143   2.405  -2.718  1.00 96.54           O  
ATOM   4343  N   GLY   547       2.294   5.385  -3.641  1.00 97.41           N  
ATOM   4344  CA  GLY   547       2.816   6.145  -4.765  1.00 97.41           C  
ATOM   4345  C   GLY   547       2.613   7.641  -4.620  1.00 97.41           C  
ATOM   4346  O   GLY   547       2.546   8.364  -5.617  1.00 97.41           O  
ATOM   4347  N   HIS   548       2.360   8.080  -3.369  1.00 98.40           N  
ATOM   4348  CA  HIS   548       2.241   9.514  -3.128  1.00 98.40           C  
ATOM   4349  C   HIS   548       3.594  10.130  -2.793  1.00 98.40           C  
ATOM   4350  O   HIS   548       4.217   9.765  -1.793  1.00 98.40           O  
ATOM   4351  CB  HIS   548       1.245   9.786  -1.999  1.00 98.40           C  
ATOM   4352  CG  HIS   548      -0.135   9.284  -2.282  1.00 98.40           C  
ATOM   4353  ND1 HIS   548      -0.892   9.744  -3.339  1.00 98.40           N  
ATOM   4354  CD2 HIS   548      -0.893   8.360  -1.646  1.00 98.40           C  
ATOM   4355  CE1 HIS   548      -2.059   9.122  -3.339  1.00 98.40           C  
ATOM   4356  NE2 HIS   548      -2.085   8.277  -2.322  1.00 98.40           N  
ATOM   4357  N   PRO   549       4.046  11.044  -3.583  1.00 97.24           N  
ATOM   4358  CA  PRO   549       5.322  11.681  -3.251  1.00 97.24           C  
ATOM   4359  C   PRO   549       5.225  12.596  -2.032  1.00 97.24           C  
ATOM   4360  O   PRO   549       4.304  13.412  -1.940  1.00 97.24           O  
ATOM   4361  CB  PRO   549       5.654  12.484  -4.512  1.00 97.24           C  
ATOM   4362  CG  PRO   549       4.329  12.762  -5.147  1.00 97.24           C  
ATOM   4363  CD  PRO   549       3.392  11.639  -4.807  1.00 97.24           C  
ATOM   4364  N   LEU   550       6.156  12.471  -1.128  1.00 97.05           N  
ATOM   4365  CA  LEU   550       6.220  13.289   0.079  1.00 97.05           C  
ATOM   4366  C   LEU   550       7.615  13.879   0.262  1.00 97.05           C  
ATOM   4367  O   LEU   550       8.612  13.248  -0.097  1.00 97.05           O  
ATOM   4368  CB  LEU   550       5.837  12.463   1.309  1.00 97.05           C  
ATOM   4369  CG  LEU   550       4.398  11.945   1.357  1.00 97.05           C  
ATOM   4370  CD1 LEU   550       4.159  11.165   2.645  1.00 97.05           C  
ATOM   4371  CD2 LEU   550       3.410  13.101   1.233  1.00 97.05           C  
ATOM   4372  N   ILE   551       7.706  15.104   0.820  1.00 92.47           N  
ATOM   4373  CA  ILE   551       8.939  15.771   1.222  1.00 92.47           C  
ATOM   4374  C   ILE   551       8.756  16.412   2.596  1.00 92.47           C  
ATOM   4375  O   ILE   551       7.626  16.652   3.029  1.00 92.47           O  
ATOM   4376  CB  ILE   551       9.370  16.834   0.187  1.00 92.47           C  
ATOM   4377  CG1 ILE   551       8.309  17.936   0.081  1.00 92.47           C  
ATOM   4378  CG2 ILE   551       9.627  16.188  -1.177  1.00 92.47           C  
ATOM   4379  CD1 ILE   551       8.760  19.156  -0.710  1.00 92.47           C  
ATOM   4380  N   LEU   552       9.865  16.501   3.330  1.00 89.94           N  
ATOM   4381  CA  LEU   552       9.846  17.286   4.559  1.00 89.94           C  
ATOM   4382  C   LEU   552      10.150  18.753   4.273  1.00 89.94           C  
ATOM   4383  O   LEU   552      11.216  19.078   3.744  1.00 89.94           O  
ATOM   4384  CB  LEU   552      10.856  16.730   5.566  1.00 89.94           C  
ATOM   4385  CG  LEU   552      10.494  15.398   6.225  1.00 89.94           C  
ATOM   4386  CD1 LEU   552      11.625  14.931   7.134  1.00 89.94           C  
ATOM   4387  CD2 LEU   552       9.191  15.524   7.006  1.00 89.94           C  
ATOM   4388  N   PRO   553       9.214  19.595   4.481  1.00 76.71           N  
ATOM   4389  CA  PRO   553       9.537  21.003   4.238  1.00 76.71           C  
ATOM   4390  C   PRO   553      10.661  21.513   5.136  1.00 76.71           C  
ATOM   4391  O   PRO   553      10.906  20.949   6.205  1.00 76.71           O  
ATOM   4392  CB  PRO   553       8.222  21.724   4.544  1.00 76.71           C  
ATOM   4393  CG  PRO   553       7.253  20.632   4.868  1.00 76.71           C  
ATOM   4394  CD  PRO   553       8.000  19.330   4.912  1.00 76.71           C  
ATOM   4395  N   LYS   554      11.611  22.246   4.580  1.00 66.54           N  
ATOM   4396  CA  LYS   554      12.766  22.779   5.298  1.00 66.54           C  
ATOM   4397  C   LYS   554      12.330  23.633   6.485  1.00 66.54           C  
ATOM   4398  O   LYS   554      11.352  24.378   6.394  1.00 66.54           O  
ATOM   4399  CB  LYS   554      13.650  23.601   4.358  1.00 66.54           C  
ATOM   4400  CG  LYS   554      14.396  22.768   3.325  1.00 66.54           C  
ATOM   4401  CD  LYS   554      15.382  23.615   2.532  1.00 66.54           C  
ATOM   4402  CE  LYS   554      16.092  22.795   1.463  1.00 66.54           C  
ATOM   4403  NZ  LYS   554      17.043  23.626   0.667  1.00 66.54           N  
ATOM   4404  N   PRO   555      12.839  23.336   7.630  1.00 52.27           N  
ATOM   4405  CA  PRO   555      12.446  24.223   8.728  1.00 52.27           C  
ATOM   4406  C   PRO   555      12.739  25.692   8.432  1.00 52.27           C  
ATOM   4407  O   PRO   555      13.588  25.999   7.591  1.00 52.27           O  
ATOM   4408  CB  PRO   555      13.290  23.723   9.903  1.00 52.27           C  
ATOM   4409  CG  PRO   555      14.146  22.642   9.327  1.00 52.27           C  
ATOM   4410  CD  PRO   555      13.796  22.478   7.876  1.00 52.27           C  
ATOM   4411  N   LYS   556      11.742  26.581   8.660  1.00 45.03           N  
ATOM   4412  CA  LYS   556      12.107  27.991   8.762  1.00 45.03           C  
ATOM   4413  C   LYS   556      13.486  28.158   9.395  1.00 45.03           C  
ATOM   4414  O   LYS   556      13.808  27.488  10.379  1.00 45.03           O  
ATOM   4415  CB  LYS   556      11.062  28.759   9.572  1.00 45.03           C  
ATOM   4416  CG  LYS   556       9.784  29.063   8.804  1.00 45.03           C  
ATOM   4417  CD  LYS   556       8.837  29.936   9.618  1.00 45.03           C  
ATOM   4418  CE  LYS   556       7.516  30.154   8.893  1.00 45.03           C  
ATOM   4419  NZ  LYS   556       6.570  30.980   9.703  1.00 45.03           N  
ATOM   4420  N   SER   557      14.561  27.864   8.746  1.00 36.12           N  
ATOM   4421  CA  SER   557      15.722  28.359   9.479  1.00 36.12           C  
ATOM   4422  C   SER   557      15.334  29.484  10.433  1.00 36.12           C  
ATOM   4423  O   SER   557      14.613  30.408  10.052  1.00 36.12           O  
ATOM   4424  CB  SER   557      16.799  28.849   8.511  1.00 36.12           C  
ATOM   4425  OG  SER   557      16.391  30.044   7.867  1.00 36.12           O  
ATOM   4426  N   ALA   558      14.563  29.216  11.500  1.00 33.05           N  
ATOM   4427  CA  ALA   558      14.611  30.356  12.411  1.00 33.05           C  
ATOM   4428  C   ALA   558      15.959  31.066  12.332  1.00 33.05           C  
ATOM   4429  O   ALA   558      17.009  30.419  12.331  1.00 33.05           O  
ATOM   4430  CB  ALA   558      14.334  29.905  13.843  1.00 33.05           C  
ATOM   4431  N   ARG   559      16.387  31.635  11.272  1.00 30.51           N  
ATOM   4432  CA  ARG   559      17.415  32.635  11.541  1.00 30.51           C  
ATOM   4433  C   ARG   559      17.593  32.848  13.040  1.00 30.51           C  
ATOM   4434  O   ARG   559      16.644  33.211  13.738  1.00 30.51           O  
ATOM   4435  CB  ARG   559      17.066  33.961  10.861  1.00 30.51           C  
ATOM   4436  CG  ARG   559      17.573  34.073   9.432  1.00 30.51           C  
ATOM   4437  CD  ARG   559      17.205  35.411   8.806  1.00 30.51           C  
ATOM   4438  NE  ARG   559      18.170  35.813   7.786  1.00 30.51           N  
ATOM   4439  CZ  ARG   559      18.010  36.838   6.954  1.00 30.51           C  
ATOM   4440  NH1 ARG   559      16.916  37.589   7.005  1.00 30.51           N  
ATOM   4441  NH2 ARG   559      18.952  37.115   6.064  1.00 30.51           N  
ATOM   4442  N   ARG   560      17.982  31.875  13.781  1.00 26.57           N  
ATOM   4443  CA  ARG   560      18.623  32.082  15.075  1.00 26.57           C  
ATOM   4444  C   ARG   560      19.095  33.524  15.228  1.00 26.57           C  
ATOM   4445  O   ARG   560      20.056  33.940  14.578  1.00 26.57           O  
ATOM   4446  CB  ARG   560      19.802  31.123  15.251  1.00 26.57           C  
ATOM   4447  CG  ARG   560      19.433  29.808  15.919  1.00 26.57           C  
ATOM   4448  CD  ARG   560      20.626  28.867  16.010  1.00 26.57           C  
ATOM   4449  NE  ARG   560      20.355  27.738  16.897  1.00 26.57           N  
ATOM   4450  CZ  ARG   560      21.172  26.703  17.076  1.00 26.57           C  
ATOM   4451  NH1 ARG   560      22.331  26.633  16.431  1.00 26.57           N  
ATOM   4452  NH2 ARG   560      20.826  25.730  17.907  1.00 26.57           N  
ATOM   4453  N   SER   561      18.392  34.494  14.821  1.00 27.90           N  
ATOM   4454  CA  SER   561      18.761  35.796  15.366  1.00 27.90           C  
ATOM   4455  C   SER   561      19.356  35.661  16.764  1.00 27.90           C  
ATOM   4456  O   SER   561      18.754  35.042  17.643  1.00 27.90           O  
ATOM   4457  CB  SER   561      17.547  36.725  15.407  1.00 27.90           C  
ATOM   4458  OG  SER   561      16.782  36.501  16.580  1.00 27.90           O  
ATOM   4459  N   ARG   562      20.585  35.223  16.883  1.00 27.02           N  
ATOM   4460  CA  ARG   562      21.431  35.347  18.066  1.00 27.02           C  
ATOM   4461  C   ARG   562      21.019  36.548  18.911  1.00 27.02           C  
ATOM   4462  O   ARG   562      21.536  36.746  20.012  1.00 27.02           O  
ATOM   4463  CB  ARG   562      22.902  35.470  17.664  1.00 27.02           C  
ATOM   4464  CG  ARG   562      23.711  34.202  17.893  1.00 27.02           C  
ATOM   4465  CD  ARG   562      25.141  34.348  17.394  1.00 27.02           C  
ATOM   4466  NE  ARG   562      25.957  33.190  17.748  1.00 27.02           N  
ATOM   4467  CZ  ARG   562      27.185  32.960  17.294  1.00 27.02           C  
ATOM   4468  NH1 ARG   562      27.767  33.808  16.453  1.00 27.02           N  
ATOM   4469  NH2 ARG   562      27.838  31.874  17.682  1.00 27.02           N  
ATOM   4470  N   ASN   563      19.712  36.918  19.030  1.00 26.44           N  
ATOM   4471  CA  ASN   563      19.548  37.721  20.238  1.00 26.44           C  
ATOM   4472  C   ASN   563      18.133  37.610  20.797  1.00 26.44           C  
ATOM   4473  O   ASN   563      17.748  38.378  21.680  1.00 26.44           O  
ATOM   4474  CB  ASN   563      19.897  39.185  19.960  1.00 26.44           C  
ATOM   4475  CG  ASN   563      21.375  39.476  20.128  1.00 26.44           C  
ATOM   4476  OD1 ASN   563      22.133  38.636  20.621  1.00 26.44           O  
ATOM   4477  ND2 ASN   563      21.795  40.667  19.719  1.00 26.44           N  
ATOM   4478  N   SER   564      17.554  36.449  20.847  1.00 24.14           N  
ATOM   4479  CA  SER   564      16.421  36.520  21.763  1.00 24.14           C  
ATOM   4480  C   SER   564      16.622  35.603  22.964  1.00 24.14           C  
ATOM   4481  O   SER   564      17.108  34.479  22.819  1.00 24.14           O  
ATOM   4482  CB  SER   564      15.124  36.152  21.041  1.00 24.14           C  
ATOM   4483  OG  SER   564      15.140  36.625  19.705  1.00 24.14           O  
ATOM   4484  N   PRO   565      16.943  36.103  24.104  1.00 24.26           N  
ATOM   4485  CA  PRO   565      16.822  35.216  25.264  1.00 24.26           C  
ATOM   4486  C   PRO   565      15.682  34.211  25.122  1.00 24.26           C  
ATOM   4487  O   PRO   565      14.674  34.503  24.473  1.00 24.26           O  
ATOM   4488  CB  PRO   565      16.556  36.183  26.421  1.00 24.26           C  
ATOM   4489  CG  PRO   565      16.425  37.525  25.775  1.00 24.26           C  
ATOM   4490  CD  PRO   565      16.691  37.374  24.304  1.00 24.26           C  
ATOM   4491  N   ARG   566      15.926  33.047  24.640  1.00 23.20           N  
ATOM   4492  CA  ARG   566      15.229  31.795  24.911  1.00 23.20           C  
ATOM   4493  C   ARG   566      13.954  32.040  25.711  1.00 23.20           C  
ATOM   4494  O   ARG   566      14.002  32.191  26.934  1.00 23.20           O  
ATOM   4495  CB  ARG   566      16.141  30.823  25.663  1.00 23.20           C  
ATOM   4496  CG  ARG   566      15.786  29.359  25.456  1.00 23.20           C  
ATOM   4497  CD  ARG   566      16.870  28.435  25.994  1.00 23.20           C  
ATOM   4498  NE  ARG   566      16.795  28.304  27.447  1.00 23.20           N  
ATOM   4499  CZ  ARG   566      16.655  27.153  28.098  1.00 23.20           C  
ATOM   4500  NH1 ARG   566      16.572  26.005  27.436  1.00 23.20           N  
ATOM   4501  NH2 ARG   566      16.598  27.149  29.422  1.00 23.20           N  
ATOM   4502  N   SER   567      13.190  33.105  25.497  1.00 21.93           N  
ATOM   4503  CA  SER   567      11.851  33.305  26.044  1.00 21.93           C  
ATOM   4504  C   SER   567      10.990  32.060  25.865  1.00 21.93           C  
ATOM   4505  O   SER   567      10.994  31.444  24.797  1.00 21.93           O  
ATOM   4506  CB  SER   567      11.174  34.504  25.380  1.00 21.93           C  
ATOM   4507  OG  SER   567       9.764  34.354  25.390  1.00 21.93           O  
ATOM   4508  N   SER   568      11.190  30.934  26.618  1.00 18.62           N  
ATOM   4509  CA  SER   568      10.181  29.985  27.078  1.00 18.62           C  
ATOM   4510  C   SER   568       9.220  29.612  25.954  1.00 18.62           C  
ATOM   4511  O   SER   568       8.570  30.483  25.371  1.00 18.62           O  
ATOM   4512  CB  SER   568       9.398  30.564  28.258  1.00 18.62           C  
ATOM   4513  OG  SER   568       8.783  31.790  27.900  1.00 18.62           O  
ATOM   4514  N   GLN   569       9.634  29.009  24.936  1.00 19.71           N  
ATOM   4515  CA  GLN   569       8.909  27.877  24.368  1.00 19.71           C  
ATOM   4516  C   GLN   569       7.506  27.771  24.957  1.00 19.71           C  
ATOM   4517  O   GLN   569       7.345  27.477  26.143  1.00 19.71           O  
ATOM   4518  CB  GLN   569       9.677  26.575  24.604  1.00 19.71           C  
ATOM   4519  CG  GLN   569      10.581  26.176  23.445  1.00 19.71           C  
ATOM   4520  CD  GLN   569      11.284  24.852  23.678  1.00 19.71           C  
ATOM   4521  OE1 GLN   569      11.250  24.302  24.784  1.00 19.71           O  
ATOM   4522  NE2 GLN   569      11.928  24.332  22.640  1.00 19.71           N  
ATOM   4523  N   LYS   570       6.660  28.740  24.796  1.00 16.36           N  
ATOM   4524  CA  LYS   570       5.210  28.595  24.882  1.00 16.36           C  
ATOM   4525  C   LYS   570       4.779  27.170  24.547  1.00 16.36           C  
ATOM   4526  O   LYS   570       4.889  26.736  23.399  1.00 16.36           O  
ATOM   4527  CB  LYS   570       4.515  29.586  23.946  1.00 16.36           C  
ATOM   4528  CG  LYS   570       4.108  30.890  24.616  1.00 16.36           C  
ATOM   4529  CD  LYS   570       3.348  31.797  23.658  1.00 16.36           C  
ATOM   4530  CE  LYS   570       3.018  33.138  24.300  1.00 16.36           C  
ATOM   4531  NZ  LYS   570       2.315  34.050  23.348  1.00 16.36           N  
ATOM   4532  N   ALA   571       5.488  26.168  24.999  1.00 15.86           N  
ATOM   4533  CA  ALA   571       4.843  24.868  25.167  1.00 15.86           C  
ATOM   4534  C   ALA   571       3.380  24.922  24.735  1.00 15.86           C  
ATOM   4535  O   ALA   571       2.641  25.824  25.137  1.00 15.86           O  
ATOM   4536  CB  ALA   571       4.950  24.404  26.618  1.00 15.86           C  
ATOM   4537  N   LEU   572       3.072  25.128  23.550  1.00 15.47           N  
ATOM   4538  CA  LEU   572       1.780  24.679  23.045  1.00 15.47           C  
ATOM   4539  C   LEU   572       0.925  24.105  24.170  1.00 15.47           C  
ATOM   4540  O   LEU   572       1.307  23.119  24.805  1.00 15.47           O  
ATOM   4541  CB  LEU   572       1.969  23.629  21.947  1.00 15.47           C  
ATOM   4542  CG  LEU   572       2.226  24.163  20.536  1.00 15.47           C  
ATOM   4543  CD1 LEU   572       3.188  23.244  19.790  1.00 15.47           C  
ATOM   4544  CD2 LEU   572       0.915  24.308  19.771  1.00 15.47           C  
ATOM   4545  N   THR   573       0.654  24.808  25.211  1.00 13.20           N  
ATOM   4546  CA  THR   573      -0.447  24.564  26.136  1.00 13.20           C  
ATOM   4547  C   THR   573      -1.481  23.631  25.513  1.00 13.20           C  
ATOM   4548  O   THR   573      -2.084  23.959  24.489  1.00 13.20           O  
ATOM   4549  CB  THR   573      -1.126  25.881  26.555  1.00 13.20           C  
ATOM   4550  OG1 THR   573      -0.123  26.876  26.789  1.00 13.20           O  
ATOM   4551  CG2 THR   573      -1.949  25.696  27.826  1.00 13.20           C  
ATOM   4552  N   VAL   574      -1.141  22.510  25.129  1.00 14.80           N  
ATOM   4553  CA  VAL   574      -2.041  21.371  24.984  1.00 14.80           C  
ATOM   4554  C   VAL   574      -3.321  21.618  25.780  1.00 14.80           C  
ATOM   4555  O   VAL   574      -3.270  22.091  26.918  1.00 14.80           O  
ATOM   4556  CB  VAL   574      -1.372  20.056  25.445  1.00 14.80           C  
ATOM   4557  CG1 VAL   574      -2.349  18.887  25.338  1.00 14.80           C  
ATOM   4558  CG2 VAL   574      -0.114  19.782  24.625  1.00 14.80           C  
ATOM   4559  N   TYR   575      -4.281  22.223  25.226  1.00 13.38           N  
ATOM   4560  CA  TYR   575      -5.702  22.104  25.536  1.00 13.38           C  
ATOM   4561  C   TYR   575      -5.912  21.380  26.860  1.00 13.38           C  
ATOM   4562  O   TYR   575      -5.518  20.222  27.011  1.00 13.38           O  
ATOM   4563  CB  TYR   575      -6.437  21.365  24.414  1.00 13.38           C  
ATOM   4564  CG  TYR   575      -6.734  22.228  23.211  1.00 13.38           C  
ATOM   4565  CD1 TYR   575      -7.857  23.053  23.181  1.00 13.38           C  
ATOM   4566  CD2 TYR   575      -5.894  22.221  22.103  1.00 13.38           C  
ATOM   4567  CE1 TYR   575      -8.136  23.848  22.075  1.00 13.38           C  
ATOM   4568  CE2 TYR   575      -6.163  23.012  20.991  1.00 13.38           C  
ATOM   4569  CZ  TYR   575      -7.284  23.822  20.986  1.00 13.38           C  
ATOM   4570  OH  TYR   575      -7.555  24.607  19.888  1.00 13.38           O  
ATOM   4571  N   GLN   576      -5.509  21.927  27.974  1.00 13.21           N  
ATOM   4572  CA  GLN   576      -6.182  21.576  29.220  1.00 13.21           C  
ATOM   4573  C   GLN   576      -7.696  21.533  29.034  1.00 13.21           C  
ATOM   4574  O   GLN   576      -8.324  22.560  28.769  1.00 13.21           O  
ATOM   4575  CB  GLN   576      -5.817  22.567  30.326  1.00 13.21           C  
ATOM   4576  CG  GLN   576      -5.898  21.981  31.729  1.00 13.21           C  
ATOM   4577  CD  GLN   576      -5.338  22.912  32.788  1.00 13.21           C  
ATOM   4578  OE1 GLN   576      -4.850  24.003  32.478  1.00 13.21           O  
ATOM   4579  NE2 GLN   576      -5.402  22.487  34.045  1.00 13.21           N  
ATOM   4580  N   GLY   577      -8.230  20.929  27.961  1.00 15.73           N  
ATOM   4581  CA  GLY   577      -9.638  20.575  28.037  1.00 15.73           C  
ATOM   4582  C   GLY   577     -10.207  20.686  29.439  1.00 15.73           C  
ATOM   4583  O   GLY   577      -9.582  20.244  30.405  1.00 15.73           O  
ATOM   4584  N   GLU   578     -10.471  21.828  29.983  1.00 16.22           N  
ATOM   4585  CA  GLU   578     -11.643  21.900  30.850  1.00 16.22           C  
ATOM   4586  C   GLU   578     -12.162  20.506  31.193  1.00 16.22           C  
ATOM   4587  O   GLU   578     -12.329  19.665  30.307  1.00 16.22           O  
ATOM   4588  CB  GLU   578     -12.751  22.725  30.190  1.00 16.22           C  
ATOM   4589  CG  GLU   578     -12.505  24.227  30.230  1.00 16.22           C  
ATOM   4590  CD  GLU   578     -13.650  25.037  29.643  1.00 16.22           C  
ATOM   4591  OE1 GLU   578     -13.606  26.287  29.710  1.00 16.22           O  
ATOM   4592  OE2 GLU   578     -14.600  24.418  29.113  1.00 16.22           O  
ATOM   4593  N   GLY   579     -11.585  19.802  32.145  1.00 14.76           N  
ATOM   4594  CA  GLY   579     -12.245  19.072  33.216  1.00 14.76           C  
ATOM   4595  C   GLY   579     -13.023  17.866  32.724  1.00 14.76           C  
ATOM   4596  O   GLY   579     -14.107  18.010  32.155  1.00 14.76           O  
ATOM   4597  N   PHE   580     -12.492  16.942  31.949  1.00 14.21           N  
ATOM   4598  CA  PHE   580     -13.055  15.605  32.098  1.00 14.21           C  
ATOM   4599  C   PHE   580     -12.882  15.100  33.526  1.00 14.21           C  
ATOM   4600  O   PHE   580     -11.758  14.998  34.021  1.00 14.21           O  
ATOM   4601  CB  PHE   580     -12.398  14.631  31.114  1.00 14.21           C  
ATOM   4602  CG  PHE   580     -13.226  14.358  29.887  1.00 14.21           C  
ATOM   4603  CD1 PHE   580     -14.148  13.318  29.871  1.00 14.21           C  
ATOM   4604  CD2 PHE   580     -13.082  15.141  28.749  1.00 14.21           C  
ATOM   4605  CE1 PHE   580     -14.915  13.062  28.737  1.00 14.21           C  
ATOM   4606  CE2 PHE   580     -13.845  14.892  27.612  1.00 14.21           C  
ATOM   4607  CZ  PHE   580     -14.761  13.851  27.608  1.00 14.21           C  
ATOM   4608  N   THR   581     -13.389  15.795  34.546  1.00 14.87           N  
ATOM   4609  CA  THR   581     -13.752  15.071  35.759  1.00 14.87           C  
ATOM   4610  C   THR   581     -13.616  13.565  35.553  1.00 14.87           C  
ATOM   4611  O   THR   581     -14.254  12.996  34.664  1.00 14.87           O  
ATOM   4612  CB  THR   581     -15.190  15.404  36.200  1.00 14.87           C  
ATOM   4613  OG1 THR   581     -16.095  15.086  35.136  1.00 14.87           O  
ATOM   4614  CG2 THR   581     -15.331  16.883  36.546  1.00 14.87           C  
ATOM   4615  N   ASN   582     -12.547  12.996  35.255  1.00 16.22           N  
ATOM   4616  CA  ASN   582     -12.209  11.606  35.541  1.00 16.22           C  
ATOM   4617  C   ASN   582     -13.097  11.026  36.638  1.00 16.22           C  
ATOM   4618  O   ASN   582     -12.842  11.237  37.825  1.00 16.22           O  
ATOM   4619  CB  ASN   582     -10.734  11.482  35.930  1.00 16.22           C  
ATOM   4620  CG  ASN   582      -9.807  11.535  34.732  1.00 16.22           C  
ATOM   4621  OD1 ASN   582     -10.232  11.327  33.593  1.00 16.22           O  
ATOM   4622  ND2 ASN   582      -8.533  11.815  34.980  1.00 16.22           N  
ATOM   4623  N   SER   583     -14.444  11.157  36.656  1.00 14.75           N  
ATOM   4624  CA  SER   583     -15.092  10.094  37.416  1.00 14.75           C  
ATOM   4625  C   SER   583     -14.712   8.718  36.878  1.00 14.75           C  
ATOM   4626  O   SER   583     -15.162   8.321  35.801  1.00 14.75           O  
ATOM   4627  CB  SER   583     -16.612  10.261  37.384  1.00 14.75           C  
ATOM   4628  OG  SER   583     -16.977  11.600  37.670  1.00 14.75           O  
ATOM   4629  N   CYS   584     -13.541   8.314  36.635  1.00 13.66           N  
ATOM   4630  CA  CYS   584     -13.240   6.888  36.697  1.00 13.66           C  
ATOM   4631  C   CYS   584     -13.975   6.225  37.856  1.00 13.66           C  
ATOM   4632  O   CYS   584     -14.006   6.762  38.964  1.00 13.66           O  
ATOM   4633  CB  CYS   584     -11.735   6.664  36.840  1.00 13.66           C  
ATOM   4634  SG  CYS   584     -10.802   6.996  35.330  1.00 13.66           S  
ATOM   4635  N   PRO   585     -15.191   5.572  37.671  1.00 15.94           N  
ATOM   4636  CA  PRO   585     -15.598   4.600  38.688  1.00 15.94           C  
ATOM   4637  C   PRO   585     -14.416   4.046  39.481  1.00 15.94           C  
ATOM   4638  O   PRO   585     -13.337   3.835  38.921  1.00 15.94           O  
ATOM   4639  CB  PRO   585     -16.272   3.495  37.871  1.00 15.94           C  
ATOM   4640  CG  PRO   585     -16.024   3.869  36.446  1.00 15.94           C  
ATOM   4641  CD  PRO   585     -15.331   5.201  36.416  1.00 15.94           C  
ATOM   4642  N   PRO   586     -14.206   4.639  40.665  1.00 16.13           N  
ATOM   4643  CA  PRO   586     -13.271   4.119  41.666  1.00 16.13           C  
ATOM   4644  C   PRO   586     -12.853   2.676  41.390  1.00 16.13           C  
ATOM   4645  O   PRO   586     -13.695   1.839  41.057  1.00 16.13           O  
ATOM   4646  CB  PRO   586     -14.063   4.217  42.973  1.00 16.13           C  
ATOM   4647  CG  PRO   586     -15.458   4.546  42.550  1.00 16.13           C  
ATOM   4648  CD  PRO   586     -15.454   4.838  41.076  1.00 16.13           C  
ATOM   4649  N   ARG   587     -11.714   2.410  40.816  1.00 16.46           N  
ATOM   4650  CA  ARG   587     -10.961   1.182  41.049  1.00 16.46           C  
ATOM   4651  C   ARG   587     -10.706   0.970  42.537  1.00 16.46           C  
ATOM   4652  O   ARG   587     -10.389   1.918  43.259  1.00 16.46           O  
ATOM   4653  CB  ARG   587      -9.633   1.214  40.289  1.00 16.46           C  
ATOM   4654  CG  ARG   587      -8.869  -0.100  40.330  1.00 16.46           C  
ATOM   4655  CD  ARG   587      -7.487   0.032  39.706  1.00 16.46           C  
ATOM   4656  NE  ARG   587      -7.562   0.166  38.254  1.00 16.46           N  
ATOM   4657  CZ  ARG   587      -6.957  -0.640  37.387  1.00 16.46           C  
ATOM   4658  NH1 ARG   587      -6.217  -1.659  37.809  1.00 16.46           N  
ATOM   4659  NH2 ARG   587      -7.093  -0.427  36.086  1.00 16.46           N  
ATOM   4660  N   PRO   588     -11.281  -0.064  43.207  1.00 15.93           N  
ATOM   4661  CA  PRO   588     -11.047  -0.442  44.603  1.00 15.93           C  
ATOM   4662  C   PRO   588      -9.598  -0.235  45.035  1.00 15.93           C  
ATOM   4663  O   PRO   588      -8.673  -0.574  44.292  1.00 15.93           O  
ATOM   4664  CB  PRO   588     -11.419  -1.927  44.632  1.00 15.93           C  
ATOM   4665  CG  PRO   588     -11.744  -2.267  43.214  1.00 15.93           C  
ATOM   4666  CD  PRO   588     -11.618  -1.023  42.383  1.00 15.93           C  
ATOM   4667  N   SER   589      -9.275   0.854  45.632  1.00 17.37           N  
ATOM   4668  CA  SER   589      -8.239   1.303  46.556  1.00 17.37           C  
ATOM   4669  C   SER   589      -7.461   0.123  47.129  1.00 17.37           C  
ATOM   4670  O   SER   589      -8.053  -0.824  47.649  1.00 17.37           O  
ATOM   4671  CB  SER   589      -8.853   2.120  47.694  1.00 17.37           C  
ATOM   4672  OG  SER   589      -9.737   1.324  48.465  1.00 17.37           O  
ATOM   4673  N   ILE   590      -6.241  -0.197  46.601  1.00 16.76           N  
ATOM   4674  CA  ILE   590      -5.301  -0.861  47.498  1.00 16.76           C  
ATOM   4675  C   ILE   590      -4.226   0.129  47.943  1.00 16.76           C  
ATOM   4676  O   ILE   590      -3.635   0.827  47.116  1.00 16.76           O  
ATOM   4677  CB  ILE   590      -4.652  -2.091  46.826  1.00 16.76           C  
ATOM   4678  CG1 ILE   590      -5.731  -3.055  46.320  1.00 16.76           C  
ATOM   4679  CG2 ILE   590      -3.700  -2.797  47.797  1.00 16.76           C  
ATOM   4680  CD1 ILE   590      -5.186  -4.232  45.523  1.00 16.76           C  
ATOM   4681  N   THR   591      -4.420   0.795  49.041  1.00 16.86           N  
ATOM   4682  CA  THR   591      -3.609   1.192  50.187  1.00 16.86           C  
ATOM   4683  C   THR   591      -2.292   1.812  49.728  1.00 16.86           C  
ATOM   4684  O   THR   591      -1.562   1.215  48.935  1.00 16.86           O  
ATOM   4685  CB  THR   591      -3.321  -0.007  51.110  1.00 16.86           C  
ATOM   4686  OG1 THR   591      -4.154  -1.108  50.727  1.00 16.86           O  
ATOM   4687  CG2 THR   591      -3.598   0.343  52.568  1.00 16.86           C  
ATOM   4688  N   PRO   592      -2.082   2.996  49.892  1.00 16.19           N  
ATOM   4689  CA  PRO   592      -1.353   4.258  49.743  1.00 16.19           C  
ATOM   4690  C   PRO   592       0.161   4.079  49.831  1.00 16.19           C  
ATOM   4691  O   PRO   592       0.651   3.364  50.708  1.00 16.19           O  
ATOM   4692  CB  PRO   592      -1.872   5.105  50.908  1.00 16.19           C  
ATOM   4693  CG  PRO   592      -2.656   4.153  51.752  1.00 16.19           C  
ATOM   4694  CD  PRO   592      -2.620   2.799  51.104  1.00 16.19           C  
ATOM   4695  N   LEU   593       0.802   4.378  48.621  1.00 17.04           N  
ATOM   4696  CA  LEU   593       2.104   4.909  48.229  1.00 17.04           C  
ATOM   4697  C   LEU   593       2.626   5.893  49.270  1.00 17.04           C  
ATOM   4698  O   LEU   593       2.192   7.046  49.312  1.00 17.04           O  
ATOM   4699  CB  LEU   593       2.014   5.593  46.862  1.00 17.04           C  
ATOM   4700  CG  LEU   593       1.885   4.671  45.649  1.00 17.04           C  
ATOM   4701  CD1 LEU   593       1.196   5.399  44.500  1.00 17.04           C  
ATOM   4702  CD2 LEU   593       3.255   4.158  45.219  1.00 17.04           C  
ATOM   4703  N   SER   594       2.915   5.405  50.456  1.00 17.97           N  
ATOM   4704  CA  SER   594       3.690   6.265  51.344  1.00 17.97           C  
ATOM   4705  C   SER   594       5.187   6.032  51.174  1.00 17.97           C  
ATOM   4706  O   SER   594       5.640   4.887  51.121  1.00 17.97           O  
ATOM   4707  CB  SER   594       3.291   6.028  52.802  1.00 17.97           C  
ATOM   4708  OG  SER   594       3.701   4.741  53.232  1.00 17.97           O  
ATOM   4709  N   GLY   595       5.893   6.914  50.388  1.00 18.20           N  
ATOM   4710  CA  GLY   595       7.195   7.553  50.500  1.00 18.20           C  
ATOM   4711  C   GLY   595       7.913   7.681  49.170  1.00 18.20           C  
ATOM   4712  O   GLY   595       7.885   6.759  48.352  1.00 18.20           O  
ATOM   4713  N   SER   596       7.715   8.637  48.339  1.00 16.19           N  
ATOM   4714  CA  SER   596       8.769   9.420  47.705  1.00 16.19           C  
ATOM   4715  C   SER   596       9.261   8.752  46.425  1.00 16.19           C  
ATOM   4716  O   SER   596       9.907   7.703  46.475  1.00 16.19           O  
ATOM   4717  CB  SER   596       9.941   9.622  48.667  1.00 16.19           C  
ATOM   4718  OG  SER   596       9.528  10.339  49.818  1.00 16.19           O  
ATOM   4719  N   VAL   597       8.425   8.534  45.463  1.00 16.54           N  
ATOM   4720  CA  VAL   597       8.803   8.162  44.103  1.00 16.54           C  
ATOM   4721  C   VAL   597       9.719   9.232  43.511  1.00 16.54           C  
ATOM   4722  O   VAL   597      10.208   9.086  42.389  1.00 16.54           O  
ATOM   4723  CB  VAL   597       7.563   7.964  43.203  1.00 16.54           C  
ATOM   4724  CG1 VAL   597       7.982   7.637  41.771  1.00 16.54           C  
ATOM   4725  CG2 VAL   597       6.666   6.864  43.766  1.00 16.54           C  
ATOM   4726  N   ILE   598      10.484  10.017  44.384  1.00 14.35           N  
ATOM   4727  CA  ILE   598      11.498  10.633  43.535  1.00 14.35           C  
ATOM   4728  C   ILE   598      12.866  10.530  44.206  1.00 14.35           C  
ATOM   4729  O   ILE   598      13.865  11.017  43.672  1.00 14.35           O  
ATOM   4730  CB  ILE   598      11.160  12.110  43.231  1.00 14.35           C  
ATOM   4731  CG1 ILE   598       9.744  12.226  42.654  1.00 14.35           C  
ATOM   4732  CG2 ILE   598      12.192  12.714  42.274  1.00 14.35           C  
ATOM   4733  CD1 ILE   598       9.270  13.659  42.460  1.00 14.35           C  
ATOM   4734  N   ALA   599      13.154   9.399  44.843  1.00 17.04           N  
ATOM   4735  CA  ALA   599      14.613   9.337  44.878  1.00 17.04           C  
ATOM   4736  C   ALA   599      15.123   8.050  44.236  1.00 17.04           C  
ATOM   4737  O   ALA   599      14.917   6.958  44.773  1.00 17.04           O  
ATOM   4738  CB  ALA   599      15.116   9.448  46.315  1.00 17.04           C  
ATOM   4739  N   ALA   600      14.820   7.741  42.996  1.00 17.94           N  
ATOM   4740  CA  ALA   600      15.926   7.089  42.301  1.00 17.94           C  
ATOM   4741  C   ALA   600      16.254   7.808  40.995  1.00 17.94           C  
ATOM   4742  O   ALA   600      15.584   7.603  39.981  1.00 17.94           O  
ATOM   4743  CB  ALA   600      15.593   5.624  42.028  1.00 17.94           C  
ATOM   4744  N   ARG   601      16.224   9.064  40.838  1.00 16.79           N  
ATOM   4745  CA  ARG   601      16.995   9.662  39.753  1.00 16.79           C  
ATOM   4746  C   ARG   601      18.470   9.771  40.125  1.00 16.79           C  
ATOM   4747  O   ARG   601      18.825  10.470  41.077  1.00 16.79           O  
ATOM   4748  CB  ARG   601      16.440  11.044  39.398  1.00 16.79           C  
ATOM   4749  CG  ARG   601      15.060  11.008  38.761  1.00 16.79           C  
ATOM   4750  CD  ARG   601      14.746  12.303  38.024  1.00 16.79           C  
ATOM   4751  NE  ARG   601      15.370  13.455  38.668  1.00 16.79           N  
ATOM   4752  CZ  ARG   601      14.900  14.698  38.617  1.00 16.79           C  
ATOM   4753  NH1 ARG   601      13.788  14.975  37.946  1.00 16.79           N  
ATOM   4754  NH2 ARG   601      15.547  15.671  39.240  1.00 16.79           N  
ATOM   4755  N   ASP   602      19.201   8.631  40.275  1.00 18.25           N  
ATOM   4756  CA  ASP   602      20.609   8.728  39.902  1.00 18.25           C  
ATOM   4757  C   ASP   602      21.402   7.538  40.439  1.00 18.25           C  
ATOM   4758  O   ASP   602      22.610   7.438  40.213  1.00 18.25           O  
ATOM   4759  CB  ASP   602      21.211  10.037  40.417  1.00 18.25           C  
ATOM   4760  CG  ASP   602      20.777  11.247  39.610  1.00 18.25           C  
ATOM   4761  OD1 ASP   602      20.403  11.089  38.428  1.00 18.25           O  
ATOM   4762  OD2 ASP   602      20.812  12.369  40.160  1.00 18.25           O  
ATOM   4763  N   ASP   603      20.797   6.553  41.107  1.00 18.29           N  
ATOM   4764  CA  ASP   603      21.815   5.516  41.250  1.00 18.29           C  
ATOM   4765  C   ASP   603      21.307   4.173  40.731  1.00 18.29           C  
ATOM   4766  O   ASP   603      22.019   3.168  40.795  1.00 18.29           O  
ATOM   4767  CB  ASP   603      22.246   5.387  42.712  1.00 18.29           C  
ATOM   4768  CG  ASP   603      21.632   6.447  43.608  1.00 18.29           C  
ATOM   4769  OD1 ASP   603      21.205   7.505  43.097  1.00 18.29           O  
ATOM   4770  OD2 ASP   603      21.578   6.225  44.837  1.00 18.29           O  
ATOM   4771  N   ILE   604      20.793   4.038  39.522  1.00 15.36           N  
ATOM   4772  CA  ILE   604      20.960   2.668  39.050  1.00 15.36           C  
ATOM   4773  C   ILE   604      21.443   2.675  37.602  1.00 15.36           C  
ATOM   4774  O   ILE   604      20.638   2.584  36.672  1.00 15.36           O  
ATOM   4775  CB  ILE   604      19.645   1.865  39.172  1.00 15.36           C  
ATOM   4776  CG1 ILE   604      19.131   1.898  40.616  1.00 15.36           C  
ATOM   4777  CG2 ILE   604      19.847   0.423  38.696  1.00 15.36           C  
ATOM   4778  CD1 ILE   604      17.784   1.214  40.809  1.00 15.36           C  
ATOM   4779  N   TYR   605      22.065   3.658  37.088  1.00 14.05           N  
ATOM   4780  CA  TYR   605      22.934   3.424  35.940  1.00 14.05           C  
ATOM   4781  C   TYR   605      24.075   2.482  36.303  1.00 14.05           C  
ATOM   4782  O   TYR   605      25.098   2.913  36.841  1.00 14.05           O  
ATOM   4783  CB  TYR   605      23.498   4.748  35.414  1.00 14.05           C  
ATOM   4784  CG  TYR   605      22.575   5.463  34.458  1.00 14.05           C  
ATOM   4785  CD1 TYR   605      22.544   5.127  33.106  1.00 14.05           C  
ATOM   4786  CD2 TYR   605      21.733   6.477  34.903  1.00 14.05           C  
ATOM   4787  CE1 TYR   605      21.696   5.785  32.221  1.00 14.05           C  
ATOM   4788  CE2 TYR   605      20.882   7.141  34.027  1.00 14.05           C  
ATOM   4789  CZ  TYR   605      20.870   6.789  32.690  1.00 14.05           C  
ATOM   4790  OH  TYR   605      20.029   7.443  31.819  1.00 14.05           O  
ATOM   4791  N   HIS   606      23.815   1.243  36.780  1.00 14.87           N  
ATOM   4792  CA  HIS   606      24.903   0.279  36.654  1.00 14.87           C  
ATOM   4793  C   HIS   606      25.050  -0.200  35.214  1.00 14.87           C  
ATOM   4794  O   HIS   606      24.108  -0.748  34.638  1.00 14.87           O  
ATOM   4795  CB  HIS   606      24.671  -0.915  37.583  1.00 14.87           C  
ATOM   4796  CG  HIS   606      25.357  -0.787  38.906  1.00 14.87           C  
ATOM   4797  ND1 HIS   606      26.723  -0.900  39.050  1.00 14.87           N  
ATOM   4798  CD2 HIS   606      24.863  -0.552  40.145  1.00 14.87           C  
ATOM   4799  CE1 HIS   606      27.040  -0.741  40.325  1.00 14.87           C  
ATOM   4800  NE2 HIS   606      25.929  -0.529  41.010  1.00 14.87           N  
ATOM   4801  N   PRO   607      25.823   0.380  34.387  1.00 15.45           N  
ATOM   4802  CA  PRO   607      26.079  -0.323  33.128  1.00 15.45           C  
ATOM   4803  C   PRO   607      26.676  -1.713  33.339  1.00 15.45           C  
ATOM   4804  O   PRO   607      27.898  -1.858  33.429  1.00 15.45           O  
ATOM   4805  CB  PRO   607      27.072   0.593  32.408  1.00 15.45           C  
ATOM   4806  CG  PRO   607      27.450   1.621  33.425  1.00 15.45           C  
ATOM   4807  CD  PRO   607      26.610   1.409  34.652  1.00 15.45           C  
ATOM   4808  N   ALA   608      26.199  -2.456  34.308  1.00 15.93           N  
ATOM   4809  CA  ALA   608      26.755  -3.804  34.236  1.00 15.93           C  
ATOM   4810  C   ALA   608      26.608  -4.385  32.832  1.00 15.93           C  
ATOM   4811  O   ALA   608      25.524  -4.339  32.246  1.00 15.93           O  
ATOM   4812  CB  ALA   608      26.078  -4.714  35.258  1.00 15.93           C  
ATOM   4813  N   ARG   609      27.343  -4.021  31.888  1.00 15.37           N  
ATOM   4814  CA  ARG   609      28.258  -4.847  31.106  1.00 15.37           C  
ATOM   4815  C   ARG   609      27.492  -5.791  30.186  1.00 15.37           C  
ATOM   4816  O   ARG   609      26.657  -6.573  30.646  1.00 15.37           O  
ATOM   4817  CB  ARG   609      29.182  -5.647  32.027  1.00 15.37           C  
ATOM   4818  CG  ARG   609      30.129  -4.786  32.848  1.00 15.37           C  
ATOM   4819  CD  ARG   609      31.242  -5.613  33.475  1.00 15.37           C  
ATOM   4820  NE  ARG   609      31.822  -4.944  34.636  1.00 15.37           N  
ATOM   4821  CZ  ARG   609      32.834  -5.418  35.357  1.00 15.37           C  
ATOM   4822  NH1 ARG   609      33.401  -6.578  35.049  1.00 15.37           N  
ATOM   4823  NH2 ARG   609      33.284  -4.726  36.394  1.00 15.37           N  
ATOM   4824  N   MET   610      26.982  -5.276  29.061  1.00 12.66           N  
ATOM   4825  CA  MET   610      27.084  -5.613  27.644  1.00 12.66           C  
ATOM   4826  C   MET   610      28.065  -6.761  27.427  1.00 12.66           C  
ATOM   4827  O   MET   610      29.268  -6.605  27.641  1.00 12.66           O  
ATOM   4828  CB  MET   610      27.520  -4.393  26.831  1.00 12.66           C  
ATOM   4829  CG  MET   610      26.598  -4.071  25.666  1.00 12.66           C  
ATOM   4830  SD  MET   610      27.223  -2.688  24.635  1.00 12.66           S  
ATOM   4831  CE  MET   610      27.256  -1.359  25.870  1.00 12.66           C  
ATOM   4832  N   VAL   611      27.797  -7.965  27.992  1.00 13.46           N  
ATOM   4833  CA  VAL   611      28.509  -9.140  27.500  1.00 13.46           C  
ATOM   4834  C   VAL   611      28.330  -9.257  25.988  1.00 13.46           C  
ATOM   4835  O   VAL   611      27.202  -9.275  25.490  1.00 13.46           O  
ATOM   4836  CB  VAL   611      28.022 -10.431  28.196  1.00 13.46           C  
ATOM   4837  CG1 VAL   611      28.958 -11.598  27.885  1.00 13.46           C  
ATOM   4838  CG2 VAL   611      27.915 -10.216  29.704  1.00 13.46           C  
ATOM   4839  N   ASP   612      28.887  -8.427  25.220  1.00 13.50           N  
ATOM   4840  CA  ASP   612      29.431  -8.643  23.883  1.00 13.50           C  
ATOM   4841  C   ASP   612      29.067 -10.031  23.360  1.00 13.50           C  
ATOM   4842  O   ASP   612      29.615 -11.036  23.818  1.00 13.50           O  
ATOM   4843  CB  ASP   612      30.950  -8.464  23.885  1.00 13.50           C  
ATOM   4844  CG  ASP   612      31.475  -7.837  22.606  1.00 13.50           C  
ATOM   4845  OD1 ASP   612      30.694  -7.665  21.645  1.00 13.50           O  
ATOM   4846  OD2 ASP   612      32.682  -7.514  22.556  1.00 13.50           O  
ATOM   4847  N   LEU   613      27.863 -10.303  23.009  1.00 12.21           N  
ATOM   4848  CA  LEU   613      27.427 -11.541  22.374  1.00 12.21           C  
ATOM   4849  C   LEU   613      28.156 -11.761  21.053  1.00 12.21           C  
ATOM   4850  O   LEU   613      27.533 -11.774  19.989  1.00 12.21           O  
ATOM   4851  CB  LEU   613      25.915 -11.519  22.138  1.00 12.21           C  
ATOM   4852  CG  LEU   613      25.095 -12.564  22.896  1.00 12.21           C  
ATOM   4853  CD1 LEU   613      24.157 -11.885  23.889  1.00 12.21           C  
ATOM   4854  CD2 LEU   613      24.310 -13.437  21.923  1.00 12.21           C  
ATOM   4855  N   HIS   614      29.370 -11.159  20.840  1.00 11.39           N  
ATOM   4856  CA  HIS   614      29.923 -11.645  19.582  1.00 11.39           C  
ATOM   4857  C   HIS   614      30.833 -12.848  19.809  1.00 11.39           C  
ATOM   4858  O   HIS   614      31.458 -13.346  18.869  1.00 11.39           O  
ATOM   4859  CB  HIS   614      30.693 -10.532  18.869  1.00 11.39           C  
ATOM   4860  CG  HIS   614      29.839  -9.686  17.980  1.00 11.39           C  
ATOM   4861  ND1 HIS   614      29.292 -10.157  16.806  1.00 11.39           N  
ATOM   4862  CD2 HIS   614      29.436  -8.399  18.097  1.00 11.39           C  
ATOM   4863  CE1 HIS   614      28.588  -9.192  16.238  1.00 11.39           C  
ATOM   4864  NE2 HIS   614      28.659  -8.116  17.001  1.00 11.39           N  
ATOM   4865  N   LEU   615      30.545 -13.696  20.794  1.00 12.86           N  
ATOM   4866  CA  LEU   615      31.493 -14.784  20.582  1.00 12.86           C  
ATOM   4867  C   LEU   615      30.766 -16.079  20.233  1.00 12.86           C  
ATOM   4868  O   LEU   615      31.396 -17.126  20.075  1.00 12.86           O  
ATOM   4869  CB  LEU   615      32.358 -14.992  21.828  1.00 12.86           C  
ATOM   4870  CG  LEU   615      33.482 -13.978  22.050  1.00 12.86           C  
ATOM   4871  CD1 LEU   615      33.919 -13.981  23.511  1.00 12.86           C  
ATOM   4872  CD2 LEU   615      34.662 -14.279  21.133  1.00 12.86           C  
ATOM   4873  N   LEU   616      29.734 -16.079  19.419  1.00 14.58           N  
ATOM   4874  CA  LEU   616      29.460 -17.428  18.936  1.00 14.58           C  
ATOM   4875  C   LEU   616      29.904 -17.587  17.486  1.00 14.58           C  
ATOM   4876  O   LEU   616      29.897 -18.696  16.948  1.00 14.58           O  
ATOM   4877  CB  LEU   616      27.970 -17.752  19.064  1.00 14.58           C  
ATOM   4878  CG  LEU   616      27.502 -18.266  20.427  1.00 14.58           C  
ATOM   4879  CD1 LEU   616      26.093 -17.767  20.726  1.00 14.58           C  
ATOM   4880  CD2 LEU   616      27.556 -19.789  20.471  1.00 14.58           C  
ATOM   4881  N   THR   617      30.576 -16.558  16.868  1.00 15.20           N  
ATOM   4882  CA  THR   617      31.038 -17.103  15.596  1.00 15.20           C  
ATOM   4883  C   THR   617      32.453 -16.623  15.284  1.00 15.20           C  
ATOM   4884  O   THR   617      32.918 -16.742  14.149  1.00 15.20           O  
ATOM   4885  CB  THR   617      30.094 -16.709  14.444  1.00 15.20           C  
ATOM   4886  OG1 THR   617      29.899 -15.290  14.458  1.00 15.20           O  
ATOM   4887  CG2 THR   617      28.741 -17.399  14.583  1.00 15.20           C  
ATOM   4888  N   THR   618      33.336 -16.319  16.252  1.00 15.35           N  
ATOM   4889  CA  THR   618      34.679 -16.233  15.689  1.00 15.35           C  
ATOM   4890  C   THR   618      35.253 -17.626  15.443  1.00 15.35           C  
ATOM   4891  O   THR   618      35.115 -18.517  16.284  1.00 15.35           O  
ATOM   4892  CB  THR   618      35.623 -15.442  16.613  1.00 15.35           C  
ATOM   4893  OG1 THR   618      35.702 -16.102  17.883  1.00 15.35           O  
ATOM   4894  CG2 THR   618      35.121 -14.018  16.823  1.00 15.35           C  
ATOM   4895  N   SER   619      34.932 -18.226  14.401  1.00 16.74           N  
ATOM   4896  CA  SER   619      35.807 -18.805  13.387  1.00 16.74           C  
ATOM   4897  C   SER   619      36.872 -19.695  14.019  1.00 16.74           C  
ATOM   4898  O   SER   619      37.586 -19.267  14.929  1.00 16.74           O  
ATOM   4899  CB  SER   619      36.475 -17.704  12.563  1.00 16.74           C  
ATOM   4900  OG  SER   619      35.637 -16.564  12.473  1.00 16.74           O  
ATOM   4901  N   LYS   620      36.505 -20.887  14.458  1.00 20.80           N  
ATOM   4902  CA  LYS   620      37.319 -22.098  14.484  1.00 20.80           C  
ATOM   4903  C   LYS   620      38.752 -21.807  14.046  1.00 20.80           C  
ATOM   4904  O   LYS   620      39.698 -22.398  14.570  1.00 20.80           O  
ATOM   4905  CB  LYS   620      36.706 -23.176  13.588  1.00 20.80           C  
ATOM   4906  CG  LYS   620      36.855 -24.590  14.130  1.00 20.80           C  
ATOM   4907  CD  LYS   620      36.228 -25.616  13.195  1.00 20.80           C  
ATOM   4908  CE  LYS   620      36.441 -27.036  13.699  1.00 20.80           C  
ATOM   4909  NZ  LYS   620      35.796 -28.044  12.805  1.00 20.80           N  
ATOM   4910  N   HIS   621      39.230 -20.621  13.663  1.00 18.82           N  
ATOM   4911  CA  HIS   621      40.624 -20.729  13.248  1.00 18.82           C  
ATOM   4912  C   HIS   621      41.473 -19.631  13.880  1.00 18.82           C  
ATOM   4913  O   HIS   621      42.690 -19.590  13.682  1.00 18.82           O  
ATOM   4914  CB  HIS   621      40.736 -20.667  11.724  1.00 18.82           C  
ATOM   4915  CG  HIS   621      40.250 -21.904  11.036  1.00 18.82           C  
ATOM   4916  ND1 HIS   621      40.974 -23.077  11.016  1.00 18.82           N  
ATOM   4917  CD2 HIS   621      39.111 -22.149  10.347  1.00 18.82           C  
ATOM   4918  CE1 HIS   621      40.298 -23.992  10.340  1.00 18.82           C  
ATOM   4919  NE2 HIS   621      39.165 -23.455   9.924  1.00 18.82           N  
ATOM   4920  N   ALA   622      41.046 -18.987  14.961  1.00 17.62           N  
ATOM   4921  CA  ALA   622      42.244 -18.203  15.250  1.00 17.62           C  
ATOM   4922  C   ALA   622      42.786 -18.521  16.640  1.00 17.62           C  
ATOM   4923  O   ALA   622      43.854 -18.037  17.023  1.00 17.62           O  
ATOM   4924  CB  ALA   622      41.946 -16.710  15.128  1.00 17.62           C  
ATOM   4925  N   LEU   623      42.630 -19.688  17.162  1.00 18.69           N  
ATOM   4926  CA  LEU   623      43.730 -19.838  18.108  1.00 18.69           C  
ATOM   4927  C   LEU   623      44.305 -21.249  18.053  1.00 18.69           C  
ATOM   4928  O   LEU   623      45.202 -21.590  18.829  1.00 18.69           O  
ATOM   4929  CB  LEU   623      43.262 -19.520  19.531  1.00 18.69           C  
ATOM   4930  CG  LEU   623      43.034 -18.043  19.856  1.00 18.69           C  
ATOM   4931  CD1 LEU   623      42.069 -17.901  21.028  1.00 18.69           C  
ATOM   4932  CD2 LEU   623      44.359 -17.352  20.160  1.00 18.69           C  
ATOM   4933  N   ASP   624      44.688 -21.748  16.939  1.00 23.17           N  
ATOM   4934  CA  ASP   624      45.735 -22.762  17.023  1.00 23.17           C  
ATOM   4935  C   ASP   624      46.801 -22.541  15.951  1.00 23.17           C  
ATOM   4936  O   ASP   624      46.511 -22.616  14.755  1.00 23.17           O  
ATOM   4937  CB  ASP   624      45.137 -24.164  16.888  1.00 23.17           C  
ATOM   4938  CG  ASP   624      44.463 -24.646  18.161  1.00 23.17           C
[truncated: 247,869 more chars]
