# Supplementary material for: The transformative power of transformers in protein structure prediction
Source: Proc Natl Acad Sci U S A. 2023 Jul 31;120(32):e2303499120. doi: 10.1073/pnas.2303499120 (PMC10410766; doi:10.1073/pnas.2303499120)
Supplement: Supplementary file 2 — Dataset S01 (GZ) [file pnas.2303499120.sd01.gz › SI_Data/predicted_structures/OmegaFold/T1121.pdb]

ATOM      1  N   MET     1     -26.769 -27.889  30.445  1.00 88.26           N  
ATOM      2  CA  MET     1     -25.453 -28.519  30.413  1.00 88.26           C  
ATOM      3  C   MET     1     -24.702 -28.146  29.138  1.00 88.26           C  
ATOM      4  O   MET     1     -25.287 -28.119  28.054  1.00 88.26           O  
ATOM      5  CB  MET     1     -25.581 -30.040  30.518  1.00 88.26           C  
ATOM      6  CG  MET     1     -26.308 -30.676  29.344  1.00 88.26           C  
ATOM      7  SD  MET     1     -26.526 -32.486  29.550  1.00 88.26           S  
ATOM      8  CE  MET     1     -27.381 -32.884  28.000  1.00 88.26           C  
ATOM      9  N   LYS     2     -23.539 -27.726  29.263  1.00 93.75           N  
ATOM     10  CA  LYS     2     -22.736 -27.317  28.114  1.00 93.75           C  
ATOM     11  C   LYS     2     -21.680 -28.367  27.781  1.00 93.75           C  
ATOM     12  O   LYS     2     -21.024 -28.902  28.677  1.00 93.75           O  
ATOM     13  CB  LYS     2     -22.068 -25.967  28.380  1.00 93.75           C  
ATOM     14  CG  LYS     2     -23.046 -24.813  28.542  1.00 93.75           C  
ATOM     15  CD  LYS     2     -22.328 -23.515  28.885  1.00 93.75           C  
ATOM     16  CE  LYS     2     -23.311 -22.386  29.158  1.00 93.75           C  
ATOM     17  NZ  LYS     2     -22.615 -21.134  29.580  1.00 93.75           N  
ATOM     18  N   SER     3     -21.566 -28.684  26.496  1.00 94.97           N  
ATOM     19  CA  SER     3     -20.492 -29.562  26.043  1.00 94.97           C  
ATOM     20  C   SER     3     -19.169 -28.811  25.940  1.00 94.97           C  
ATOM     21  O   SER     3     -19.144 -27.579  25.977  1.00 94.97           O  
ATOM     22  CB  SER     3     -20.842 -30.183  24.690  1.00 94.97           C  
ATOM     23  OG  SER     3     -20.720 -29.228  23.652  1.00 94.97           O  
ATOM     24  N   PRO     4     -18.049 -29.517  25.837  1.00 96.04           N  
ATOM     25  CA  PRO     4     -16.772 -28.840  25.604  1.00 96.04           C  
ATOM     26  C   PRO     4     -16.788 -27.964  24.353  1.00 96.04           C  
ATOM     27  O   PRO     4     -16.232 -26.863  24.359  1.00 96.04           O  
ATOM     28  CB  PRO     4     -15.782 -29.997  25.447  1.00 96.04           C  
ATOM     29  CG  PRO     4     -16.374 -31.116  26.243  1.00 96.04           C  
ATOM     30  CD  PRO     4     -17.869 -31.059  26.105  1.00 96.04           C  
ATOM     31  N   THR     5     -17.467 -28.496  23.327  1.00 95.41           N  
ATOM     32  CA  THR     5     -17.558 -27.745  22.080  1.00 95.41           C  
ATOM     33  C   THR     5     -18.330 -26.445  22.286  1.00 95.41           C  
ATOM     34  O   THR     5     -17.939 -25.396  21.769  1.00 95.41           O  
ATOM     35  CB  THR     5     -18.235 -28.577  20.975  1.00 95.41           C  
ATOM     36  OG1 THR     5     -17.512 -29.801  20.795  1.00 95.41           O  
ATOM     37  CG2 THR     5     -18.262 -27.817  19.652  1.00 95.41           C  
ATOM     38  N   ASP     6     -19.407 -26.494  23.093  1.00 95.87           N  
ATOM     39  CA  ASP     6     -20.194 -25.301  23.391  1.00 95.87           C  
ATOM     40  C   ASP     6     -19.345 -24.246  24.097  1.00 95.87           C  
ATOM     41  O   ASP     6     -19.347 -23.077  23.706  1.00 95.87           O  
ATOM     42  CB  ASP     6     -21.408 -25.660  24.249  1.00 95.87           C  
ATOM     43  CG  ASP     6     -22.417 -26.527  23.517  1.00 95.87           C  
ATOM     44  OD1 ASP     6     -22.599 -26.350  22.294  1.00 95.87           O  
ATOM     45  OD2 ASP     6     -23.036 -27.395  24.171  1.00 95.87           O  
ATOM     46  N   ILE     7     -18.624 -24.699  25.113  1.00 96.19           N  
ATOM     47  CA  ILE     7     -17.801 -23.767  25.876  1.00 96.19           C  
ATOM     48  C   ILE     7     -16.684 -23.221  24.991  1.00 96.19           C  
ATOM     49  O   ILE     7     -16.362 -22.031  25.049  1.00 96.19           O  
ATOM     50  CB  ILE     7     -17.207 -24.438  27.135  1.00 96.19           C  
ATOM     51  CG1 ILE     7     -18.319 -24.775  28.136  1.00 96.19           C  
ATOM     52  CG2 ILE     7     -16.147 -23.539  27.777  1.00 96.19           C  
ATOM     53  CD1 ILE     7     -17.818 -25.387  29.436  1.00 96.19           C  
ATOM     54  N   GLY     8     -16.124 -24.080  24.139  1.00 96.12           N  
ATOM     55  CA  GLY     8     -15.113 -23.635  23.193  1.00 96.12           C  
ATOM     56  C   GLY     8     -15.607 -22.543  22.262  1.00 96.12           C  
ATOM     57  O   GLY     8     -14.917 -21.545  22.046  1.00 96.12           O  
ATOM     58  N   ARG     9     -16.774 -22.705  21.743  1.00 95.43           N  
ATOM     59  CA  ARG     9     -17.370 -21.705  20.863  1.00 95.43           C  
ATOM     60  C   ARG     9     -17.580 -20.385  21.597  1.00 95.43           C  
ATOM     61  O   ARG     9     -17.335 -19.313  21.039  1.00 95.43           O  
ATOM     62  CB  ARG     9     -18.701 -22.209  20.300  1.00 95.43           C  
ATOM     63  CG  ARG     9     -18.550 -23.227  19.181  1.00 95.43           C  
ATOM     64  CD  ARG     9     -19.898 -23.629  18.599  1.00 95.43           C  
ATOM     65  NE  ARG     9     -19.995 -25.074  18.411  1.00 95.43           N  
ATOM     66  CZ  ARG     9     -21.117 -25.780  18.525  1.00 95.43           C  
ATOM     67  NH1 ARG     9     -22.264 -25.184  18.830  1.00 95.43           N  
ATOM     68  NH2 ARG     9     -21.092 -27.091  18.334  1.00 95.43           N  
ATOM     69  N   ASN    10     -17.971 -20.516  22.856  1.00 94.20           N  
ATOM     70  CA  ASN    10     -18.147 -19.304  23.648  1.00 94.20           C  
ATOM     71  C   ASN    10     -16.822 -18.581  23.869  1.00 94.20           C  
ATOM     72  O   ASN    10     -16.759 -17.353  23.787  1.00 94.20           O  
ATOM     73  CB  ASN    10     -18.804 -19.631  24.991  1.00 94.20           C  
ATOM     74  CG  ASN    10     -19.235 -18.390  25.748  1.00 94.20           C  
ATOM     75  OD1 ASN    10     -18.619 -17.328  25.625  1.00 94.20           O  
ATOM     76  ND2 ASN    10     -20.295 -18.515  26.537  1.00 94.20           N  
ATOM     77  N   LEU    11     -15.797 -19.334  24.072  1.00 93.55           N  
ATOM     78  CA  LEU    11     -14.474 -18.743  24.243  1.00 93.55           C  
ATOM     79  C   LEU    11     -14.030 -18.029  22.971  1.00 93.55           C  
ATOM     80  O   LEU    11     -13.513 -16.911  23.031  1.00 93.55           O  
ATOM     81  CB  LEU    11     -13.452 -19.818  24.622  1.00 93.55           C  
ATOM     82  CG  LEU    11     -13.611 -20.445  26.008  1.00 93.55           C  
ATOM     83  CD1 LEU    11     -12.610 -21.581  26.194  1.00 93.55           C  
ATOM     84  CD2 LEU    11     -13.437 -19.391  27.095  1.00 93.55           C  
ATOM     85  N   ALA    12     -14.295 -18.697  21.835  1.00 93.03           N  
ATOM     86  CA  ALA    12     -13.935 -18.081  20.560  1.00 93.03           C  
ATOM     87  C   ALA    12     -14.708 -16.784  20.341  1.00 93.03           C  
ATOM     88  O   ALA    12     -14.144 -15.789  19.877  1.00 93.03           O  
ATOM     89  CB  ALA    12     -14.192 -19.051  19.409  1.00 93.03           C  
ATOM     90  N   ARG    13     -15.925 -16.808  20.737  1.00 91.04           N  
ATOM     91  CA  ARG    13     -16.752 -15.614  20.597  1.00 91.04           C  
ATOM     92  C   ARG    13     -16.253 -14.493  21.503  1.00 91.04           C  
ATOM     93  O   ARG    13     -16.215 -13.330  21.096  1.00 91.04           O  
ATOM     94  CB  ARG    13     -18.214 -15.932  20.914  1.00 91.04           C  
ATOM     95  CG  ARG    13     -18.936 -16.682  19.806  1.00 91.04           C  
ATOM     96  CD  ARG    13     -20.378 -16.995  20.183  1.00 91.04           C  
ATOM     97  NE  ARG    13     -21.020 -17.852  19.191  1.00 91.04           N  
ATOM     98  CZ  ARG    13     -22.220 -18.409  19.333  1.00 91.04           C  
ATOM     99  NH1 ARG    13     -22.935 -18.208  20.435  1.00 91.04           N  
ATOM    100  NH2 ARG    13     -22.710 -19.172  18.367  1.00 91.04           N  
ATOM    101  N   GLN    14     -15.891 -14.880  22.669  1.00 88.55           N  
ATOM    102  CA  GLN    14     -15.345 -13.902  23.604  1.00 88.55           C  
ATOM    103  C   GLN    14     -14.070 -13.268  23.056  1.00 88.55           C  
ATOM    104  O   GLN    14     -13.859 -12.062  23.201  1.00 88.55           O  
ATOM    105  CB  GLN    14     -15.066 -14.553  24.960  1.00 88.55           C  
ATOM    106  CG  GLN    14     -16.323 -14.893  25.749  1.00 88.55           C  
ATOM    107  CD  GLN    14     -16.020 -15.544  27.086  1.00 88.55           C  
ATOM    108  OE1 GLN    14     -14.881 -15.509  27.563  1.00 88.55           O  
ATOM    109  NE2 GLN    14     -17.035 -16.143  27.698  1.00 88.55           N  
ATOM    110  N   TRP    15     -13.290 -14.103  22.417  1.00 88.11           N  
ATOM    111  CA  TRP    15     -12.069 -13.593  21.802  1.00 88.11           C  
ATOM    112  C   TRP    15     -12.392 -12.582  20.707  1.00 88.11           C  
ATOM    113  O   TRP    15     -11.792 -11.506  20.650  1.00 88.11           O  
ATOM    114  CB  TRP    15     -11.236 -14.741  21.224  1.00 88.11           C  
ATOM    115  CG  TRP    15     -10.005 -14.293  20.495  1.00 88.11           C  
ATOM    116  CD1 TRP    15      -9.907 -13.954  19.174  1.00 88.11           C  
ATOM    117  CD2 TRP    15      -8.693 -14.141  21.047  1.00 88.11           C  
ATOM    118  NE1 TRP    15      -8.613 -13.600  18.871  1.00 88.11           N  
ATOM    119  CE2 TRP    15      -7.848 -13.706  20.002  1.00 88.11           C  
ATOM    120  CE3 TRP    15      -8.150 -14.330  22.325  1.00 88.11           C  
ATOM    121  CZ2 TRP    15      -6.487 -13.456  20.197  1.00 88.11           C  
ATOM    122  CZ3 TRP    15      -6.795 -14.081  22.517  1.00 88.11           C  
ATOM    123  CH2 TRP    15      -5.981 -13.649  21.457  1.00 88.11           C  
ATOM    124  N   GLN    16     -13.433 -12.839  19.987  1.00 84.48           N  
ATOM    125  CA  GLN    16     -13.789 -12.014  18.837  1.00 84.48           C  
ATOM    126  C   GLN    16     -14.419 -10.696  19.280  1.00 84.48           C  
ATOM    127  O   GLN    16     -14.231  -9.664  18.632  1.00 84.48           O  
ATOM    128  CB  GLN    16     -14.745 -12.768  17.911  1.00 84.48           C  
ATOM    129  CG  GLN    16     -14.087 -13.908  17.145  1.00 84.48           C  
ATOM    130  CD  GLN    16     -15.072 -14.687  16.294  1.00 84.48           C  
ATOM    131  OE1 GLN    16     -16.285 -14.473  16.370  1.00 84.48           O  
ATOM    132  NE2 GLN    16     -14.556 -15.599  15.476  1.00 84.48           N  
ATOM    133  N   ARG    17     -15.154 -10.752  20.321  1.00 81.17           N  
ATOM    134  CA  ARG    17     -15.825  -9.543  20.788  1.00 81.17           C  
ATOM    135  C   ARG    17     -14.897  -8.704  21.660  1.00 81.17           C  
ATOM    136  O   ARG    17     -15.289  -7.643  22.151  1.00 81.17           O  
ATOM    137  CB  ARG    17     -17.094  -9.900  21.566  1.00 81.17           C  
ATOM    138  CG  ARG    17     -18.210 -10.462  20.699  1.00 81.17           C  
ATOM    139  CD  ARG    17     -19.468 -10.739  21.510  1.00 81.17           C  
ATOM    140  NE  ARG    17     -20.553 -11.237  20.668  1.00 81.17           N  
ATOM    141  CZ  ARG    17     -21.700 -11.732  21.124  1.00 81.17           C  
ATOM    142  NH1 ARG    17     -21.936 -11.805  22.430  1.00 81.17           N  
ATOM    143  NH2 ARG    17     -22.620 -12.157  20.269  1.00 81.17           N  
ATOM    144  N   SER    18     -13.642  -9.130  21.734  1.00 71.99           N  
ATOM    145  CA  SER    18     -12.634  -8.510  22.589  1.00 71.99           C  
ATOM    146  C   SER    18     -13.127  -8.389  24.027  1.00 71.99           C  
ATOM    147  O   SER    18     -12.912  -7.365  24.678  1.00 71.99           O  
ATOM    148  CB  SER    18     -12.253  -7.130  22.054  1.00 71.99           C  
ATOM    149  OG  SER    18     -11.703  -7.229  20.751  1.00 71.99           O  
ATOM    150  N   SER    19     -14.103  -9.172  24.409  1.00 65.53           N  
ATOM    151  CA  SER    19     -14.505  -9.190  25.812  1.00 65.53           C  
ATOM    152  C   SER    19     -13.399  -9.754  26.697  1.00 65.53           C  
ATOM    153  O   SER    19     -13.335  -9.449  27.890  1.00 65.53           O  
ATOM    154  CB  SER    19     -15.782 -10.012  25.993  1.00 65.53           C  
ATOM    155  OG  SER    19     -16.024 -10.822  24.856  1.00 65.53           O  
ATOM    156  N   VAL    20     -12.653 -10.664  26.114  1.00 67.22           N  
ATOM    157  CA  VAL    20     -11.432 -11.000  26.839  1.00 67.22           C  
ATOM    158  C   VAL    20     -10.364  -9.943  26.569  1.00 67.22           C  
ATOM    159  O   VAL    20      -9.994  -9.704  25.417  1.00 67.22           O  
ATOM    160  CB  VAL    20     -10.908 -12.400  26.448  1.00 67.22           C  
ATOM    161  CG1 VAL    20      -9.551 -12.668  27.096  1.00 67.22           C  
ATOM    162  CG2 VAL    20     -11.915 -13.477  26.846  1.00 67.22           C  
ATOM    163  N   ARG    21     -10.209  -9.163  27.578  1.00 71.39           N  
ATOM    164  CA  ARG    21      -9.124  -8.204  27.396  1.00 71.39           C  
ATOM    165  C   ARG    21      -7.789  -8.918  27.212  1.00 71.39           C  
ATOM    166  O   ARG    21      -7.387  -9.722  28.055  1.00 71.39           O  
ATOM    167  CB  ARG    21      -9.047  -7.246  28.586  1.00 71.39           C  
ATOM    168  CG  ARG    21     -10.202  -6.261  28.660  1.00 71.39           C  
ATOM    169  CD  ARG    21      -9.877  -5.076  29.560  1.00 71.39           C  
ATOM    170  NE  ARG    21     -10.893  -4.032  29.465  1.00 71.39           N  
ATOM    171  CZ  ARG    21     -10.984  -2.987  30.283  1.00 71.39           C  
ATOM    172  NH1 ARG    21     -10.117  -2.825  31.276  1.00 71.39           N  
ATOM    173  NH2 ARG    21     -11.949  -2.096  30.106  1.00 71.39           N  
ATOM    174  N   LEU    22      -7.403  -9.074  26.019  1.00 74.80           N  
ATOM    175  CA  LEU    22      -6.163  -9.745  25.643  1.00 74.80           C  
ATOM    176  C   LEU    22      -5.096  -9.552  26.715  1.00 74.80           C  
ATOM    177  O   LEU    22      -4.234 -10.415  26.900  1.00 74.80           O  
ATOM    178  CB  LEU    22      -5.655  -9.218  24.299  1.00 74.80           C  
ATOM    179  CG  LEU    22      -6.432  -9.662  23.058  1.00 74.80           C  
ATOM    180  CD1 LEU    22      -5.903  -8.949  21.818  1.00 74.80           C  
ATOM    181  CD2 LEU    22      -6.348 -11.175  22.888  1.00 74.80           C  
ATOM    182  N   GLU    23      -5.159  -8.409  27.413  1.00 76.89           N  
ATOM    183  CA  GLU    23      -4.190  -8.192  28.483  1.00 76.89           C  
ATOM    184  C   GLU    23      -4.279  -9.289  29.540  1.00 76.89           C  
ATOM    185  O   GLU    23      -3.266  -9.682  30.121  1.00 76.89           O  
ATOM    186  CB  GLU    23      -4.400  -6.821  29.129  1.00 76.89           C  
ATOM    187  CG  GLU    23      -3.365  -6.475  30.190  1.00 76.89           C  
ATOM    188  CD  GLU    23      -3.665  -5.176  30.920  1.00 76.89           C  
ATOM    189  OE1 GLU    23      -2.894  -4.800  31.833  1.00 76.89           O  
ATOM    190  OE2 GLU    23      -4.679  -4.528  30.577  1.00 76.89           O  
ATOM    191  N   ARG    24      -5.501  -9.732  29.695  1.00 78.63           N  
ATOM    192  CA  ARG    24      -5.725 -10.803  30.660  1.00 78.63           C  
ATOM    193  C   ARG    24      -4.968 -12.066  30.262  1.00 78.63           C  
ATOM    194  O   ARG    24      -4.542 -12.838  31.124  1.00 78.63           O  
ATOM    195  CB  ARG    24      -7.219 -11.107  30.789  1.00 78.63           C  
ATOM    196  CG  ARG    24      -7.995 -10.060  31.573  1.00 78.63           C  
ATOM    197  CD  ARG    24      -9.484 -10.373  31.611  1.00 78.63           C  
ATOM    198  NE  ARG    24      -9.754 -11.628  32.306  1.00 78.63           N  
ATOM    199  CZ  ARG    24     -10.955 -12.187  32.424  1.00 78.63           C  
ATOM    200  NH1 ARG    24     -12.026 -11.610  31.891  1.00 78.63           N  
ATOM    201  NH2 ARG    24     -11.087 -13.332  33.078  1.00 78.63           N  
ATOM    202  N   LEU    25      -4.839 -12.245  28.950  1.00 80.85           N  
ATOM    203  CA  LEU    25      -4.192 -13.458  28.461  1.00 80.85           C  
ATOM    204  C   LEU    25      -2.695 -13.430  28.752  1.00 80.85           C  
ATOM    205  O   LEU    25      -2.066 -14.481  28.893  1.00 80.85           O  
ATOM    206  CB  LEU    25      -4.428 -13.623  26.958  1.00 80.85           C  
ATOM    207  CG  LEU    25      -5.838 -14.043  26.535  1.00 80.85           C  
ATOM    208  CD1 LEU    25      -5.964 -14.021  25.016  1.00 80.85           C  
ATOM    209  CD2 LEU    25      -6.172 -15.425  27.085  1.00 80.85           C  
ATOM    210  N   LEU    26      -2.205 -12.281  28.979  1.00 78.30           N  
ATOM    211  CA  LEU    26      -0.762 -12.186  29.176  1.00 78.30           C  
ATOM    212  C   LEU    26      -0.426 -12.005  30.652  1.00 78.30           C  
ATOM    213  O   LEU    26       0.748 -11.989  31.028  1.00 78.30           O  
ATOM    214  CB  LEU    26      -0.186 -11.024  28.363  1.00 78.30           C  
ATOM    215  CG  LEU    26      -0.297 -11.139  26.842  1.00 78.30           C  
ATOM    216  CD1 LEU    26       0.242  -9.878  26.174  1.00 78.30           C  
ATOM    217  CD2 LEU    26       0.444 -12.374  26.343  1.00 78.30           C  
ATOM    218  N   ASN    27      -1.440 -11.881  31.519  1.00 82.40           N  
ATOM    219  CA  ASN    27      -1.259 -11.691  32.954  1.00 82.40           C  
ATOM    220  C   ASN    27      -1.310 -13.018  33.707  1.00 82.40           C  
ATOM    221  O   ASN    27      -2.373 -13.632  33.819  1.00 82.40           O  
ATOM    222  CB  ASN    27      -2.312 -10.727  33.505  1.00 82.40           C  
ATOM    223  CG  ASN    27      -2.046 -10.331  34.944  1.00 82.40           C  
ATOM    224  OD1 ASN    27      -1.214 -10.938  35.625  1.00 82.40           O  
ATOM    225  ND2 ASN    27      -2.748  -9.308  35.417  1.00 82.40           N  
ATOM    226  N   PRO    28      -0.247 -13.396  34.301  1.00 79.40           N  
ATOM    227  CA  PRO    28      -0.188 -14.684  34.996  1.00 79.40           C  
ATOM    228  C   PRO    28      -1.157 -14.764  36.173  1.00 79.40           C  
ATOM    229  O   PRO    28      -1.632 -15.850  36.513  1.00 79.40           O  
ATOM    230  CB  PRO    28       1.264 -14.760  35.477  1.00 79.40           C  
ATOM    231  CG  PRO    28       2.009 -13.816  34.589  1.00 79.40           C  
ATOM    232  CD  PRO    28       1.062 -12.746  34.128  1.00 79.40           C  
ATOM    233  N   GLY    29      -1.498 -13.645  36.785  1.00 85.27           N  
ATOM    234  CA  GLY    29      -2.395 -13.606  37.929  1.00 85.27           C  
ATOM    235  C   GLY    29      -3.837 -13.906  37.567  1.00 85.27           C  
ATOM    236  O   GLY    29      -4.662 -14.168  38.445  1.00 85.27           O  
ATOM    237  N   SER    30      -4.128 -13.947  36.309  1.00 85.49           N  
ATOM    238  CA  SER    30      -5.498 -14.161  35.853  1.00 85.49           C  
ATOM    239  C   SER    30      -5.820 -15.648  35.748  1.00 85.49           C  
ATOM    240  O   SER    30      -6.963 -16.023  35.478  1.00 85.49           O  
ATOM    241  CB  SER    30      -5.724 -13.485  34.500  1.00 85.49           C  
ATOM    242  OG  SER    30      -5.545 -12.083  34.602  1.00 85.49           O  
ATOM    243  N   TRP    31      -4.828 -16.591  36.092  1.00 88.61           N  
ATOM    244  CA  TRP    31      -4.991 -18.034  35.941  1.00 88.61           C  
ATOM    245  C   TRP    31      -4.672 -18.757  37.246  1.00 88.61           C  
ATOM    246  O   TRP    31      -3.836 -18.299  38.028  1.00 88.61           O  
ATOM    247  CB  TRP    31      -4.095 -18.562  34.818  1.00 88.61           C  
ATOM    248  CG  TRP    31      -4.282 -17.857  33.508  1.00 88.61           C  
ATOM    249  CD1 TRP    31      -3.533 -16.825  33.013  1.00 88.61           C  
ATOM    250  CD2 TRP    31      -5.287 -18.131  32.526  1.00 88.61           C  
ATOM    251  NE1 TRP    31      -4.012 -16.441  31.782  1.00 88.61           N  
ATOM    252  CE2 TRP    31      -5.087 -17.226  31.460  1.00 88.61           C  
ATOM    253  CE3 TRP    31      -6.337 -19.055  32.444  1.00 88.61           C  
ATOM    254  CZ2 TRP    31      -5.901 -17.218  30.325  1.00 88.61           C  
ATOM    255  CZ3 TRP    31      -7.146 -19.046  31.313  1.00 88.61           C  
ATOM    256  CH2 TRP    31      -6.921 -18.133  30.270  1.00 88.61           C  
ATOM    257  N   PRO    32      -5.544 -19.670  37.464  1.00 90.29           N  
ATOM    258  CA  PRO    32      -6.410 -20.396  36.532  1.00 90.29           C  
ATOM    259  C   PRO    32      -7.772 -19.729  36.350  1.00 90.29           C  
ATOM    260  O   PRO    32      -8.207 -18.961  37.212  1.00 90.29           O  
ATOM    261  CB  PRO    32      -6.559 -21.771  37.188  1.00 90.29           C  
ATOM    262  CG  PRO    32      -6.434 -21.511  38.654  1.00 90.29           C  
ATOM    263  CD  PRO    32      -5.488 -20.363  38.856  1.00 90.29           C  
ATOM    264  N   GLN    33      -8.479 -19.987  35.168  1.00 90.66           N  
ATOM    265  CA  GLN    33      -9.869 -19.622  34.916  1.00 90.66           C  
ATOM    266  C   GLN    33     -10.788 -20.834  35.038  1.00 90.66           C  
ATOM    267  O   GLN    33     -10.574 -21.851  34.375  1.00 90.66           O  
ATOM    268  CB  GLN    33     -10.015 -18.989  33.531  1.00 90.66           C  
ATOM    269  CG  GLN    33      -9.428 -17.588  33.429  1.00 90.66           C  
ATOM    270  CD  GLN    33      -9.960 -16.814  32.239  1.00 90.66           C  
ATOM    271  OE1 GLN    33     -10.805 -17.309  31.486  1.00 90.66           O  
ATOM    272  NE2 GLN    33      -9.469 -15.592  32.058  1.00 90.66           N  
ATOM    273  N   SER    34     -11.814 -20.710  35.860  1.00 94.54           N  
ATOM    274  CA  SER    34     -12.775 -21.790  36.056  1.00 94.54           C  
ATOM    275  C   SER    34     -14.082 -21.506  35.323  1.00 94.54           C  
ATOM    276  O   SER    34     -14.751 -20.509  35.601  1.00 94.54           O  
ATOM    277  CB  SER    34     -13.051 -22.000  37.545  1.00 94.54           C  
ATOM    278  OG  SER    34     -11.879 -22.427  38.218  1.00 94.54           O  
ATOM    279  N   LEU    35     -14.491 -22.389  34.410  1.00 94.23           N  
ATOM    280  CA  LEU    35     -15.695 -22.230  33.602  1.00 94.23           C  
ATOM    281  C   LEU    35     -16.803 -23.158  34.089  1.00 94.23           C  
ATOM    282  O   LEU    35     -16.557 -24.335  34.363  1.00 94.23           O  
ATOM    283  CB  LEU    35     -15.391 -22.508  32.127  1.00 94.23           C  
ATOM    284  CG  LEU    35     -14.215 -21.741  31.521  1.00 94.23           C  
ATOM    285  CD1 LEU    35     -13.869 -22.303  30.146  1.00 94.23           C  
ATOM    286  CD2 LEU    35     -14.537 -20.253  31.430  1.00 94.23           C  
ATOM    287  N   ASN    36     -18.018 -22.688  34.129  1.00 94.45           N  
ATOM    288  CA  ASN    36     -19.167 -23.492  34.534  1.00 94.45           C  
ATOM    289  C   ASN    36     -19.679 -24.356  33.386  1.00 94.45           C  
ATOM    290  O   ASN    36     -19.940 -23.852  32.292  1.00 94.45           O  
ATOM    291  CB  ASN    36     -20.288 -22.597  35.066  1.00 94.45           C  
ATOM    292  CG  ASN    36     -19.983 -22.033  36.440  1.00 94.45           C  
ATOM    293  OD1 ASN    36     -19.369 -22.701  37.276  1.00 94.45           O  
ATOM    294  ND2 ASN    36     -20.408 -20.800  36.683  1.00 94.45           N  
ATOM    295  N   ILE    37     -19.846 -25.615  33.591  1.00 94.89           N  
ATOM    296  CA  ILE    37     -20.322 -26.554  32.581  1.00 94.89           C  
ATOM    297  C   ILE    37     -21.843 -26.668  32.659  1.00 94.89           C  
ATOM    298  O   ILE    37     -22.525 -26.660  31.632  1.00 94.89           O  
ATOM    299  CB  ILE    37     -19.671 -27.945  32.751  1.00 94.89           C  
ATOM    300  CG1 ILE    37     -18.157 -27.857  32.522  1.00 94.89           C  
ATOM    301  CG2 ILE    37     -20.310 -28.960  31.800  1.00 94.89           C  
ATOM    302  CD1 ILE    37     -17.408 -29.145  32.835  1.00 94.89           C  
ATOM    303  N   GLY    38     -22.470 -26.538  33.858  1.00 88.65           N  
ATOM    304  CA  GLY    38     -23.898 -26.682  34.090  1.00 88.65           C  
ATOM    305  C   GLY    38     -24.312 -28.108  34.398  1.00 88.65           C  
ATOM    306  O   GLY    38     -23.871 -29.046  33.731  1.00 88.65           O  
ATOM    307  N   LYS    39     -25.207 -28.408  35.364  1.00 86.17           N  
ATOM    308  CA  LYS    39     -25.713 -29.721  35.752  1.00 86.17           C  
ATOM    309  C   LYS    39     -26.932 -30.108  34.920  1.00 86.17           C  
ATOM    310  O   LYS    39     -27.794 -29.271  34.645  1.00 86.17           O  
ATOM    311  CB  LYS    39     -26.065 -29.743  37.240  1.00 86.17           C  
ATOM    312  CG  LYS    39     -26.459 -31.117  37.763  1.00 86.17           C  
ATOM    313  CD  LYS    39     -26.788 -31.076  39.250  1.00 86.17           C  
ATOM    314  CE  LYS    39     -27.263 -32.431  39.756  1.00 86.17           C  
ATOM    315  NZ  LYS    39     -27.589 -32.395  41.213  1.00 86.17           N  
ATOM    316  N   PRO    40     -26.913 -31.446  34.486  1.00 87.12           N  
ATOM    317  CA  PRO    40     -28.178 -31.858  33.873  1.00 87.12           C  
ATOM    318  C   PRO    40     -29.360 -31.753  34.833  1.00 87.12           C  
ATOM    319  O   PRO    40     -29.199 -31.947  36.040  1.00 87.12           O  
ATOM    320  CB  PRO    40     -27.921 -33.315  33.479  1.00 87.12           C  
ATOM    321  CG  PRO    40     -26.436 -33.469  33.530  1.00 87.12           C  
ATOM    322  CD  PRO    40     -25.879 -32.417  34.446  1.00 87.12           C  
ATOM    323  N   SER    41     -30.501 -31.372  34.339  1.00 85.86           N  
ATOM    324  CA  SER    41     -31.686 -31.284  35.185  1.00 85.86           C  
ATOM    325  C   SER    41     -32.109 -32.659  35.690  1.00 85.86           C  
ATOM    326  O   SER    41     -31.801 -33.677  35.065  1.00 85.86           O  
ATOM    327  CB  SER    41     -32.842 -30.634  34.423  1.00 85.86           C  
ATOM    328  OG  SER    41     -33.336 -31.504  33.420  1.00 85.86           O  
ATOM    329  N   ALA    42     -32.740 -32.645  36.776  1.00 83.60           N  
ATOM    330  CA  ALA    42     -33.253 -33.887  37.349  1.00 83.60           C  
ATOM    331  C   ALA    42     -34.180 -34.601  36.370  1.00 83.60           C  
ATOM    332  O   ALA    42     -34.173 -35.832  36.284  1.00 83.60           O  
ATOM    333  CB  ALA    42     -33.983 -33.606  38.660  1.00 83.60           C  
ATOM    334  N   ARG    43     -34.875 -33.858  35.629  1.00 86.24           N  
ATOM    335  CA  ARG    43     -35.853 -34.399  34.690  1.00 86.24           C  
ATOM    336  C   ARG    43     -35.165 -35.167  33.566  1.00 86.24           C  
ATOM    337  O   ARG    43     -35.675 -36.190  33.104  1.00 86.24           O  
ATOM    338  CB  ARG    43     -36.717 -33.279  34.107  1.00 86.24           C  
ATOM    339  CG  ARG    43     -37.949 -33.773  33.367  1.00 86.24           C  
ATOM    340  CD  ARG    43     -38.864 -32.625  32.965  1.00 86.24           C  
ATOM    341  NE  ARG    43     -38.329 -31.883  31.826  1.00 86.24           N  
ATOM    342  CZ  ARG    43     -38.999 -31.630  30.705  1.00 86.24           C  
ATOM    343  NH1 ARG    43     -40.247 -32.055  30.549  1.00 86.24           N  
ATOM    344  NH2 ARG    43     -38.415 -30.945  29.732  1.00 86.24           N  
ATOM    345  N   LEU    44     -34.027 -34.696  33.223  1.00 86.61           N  
ATOM    346  CA  LEU    44     -33.287 -35.327  32.135  1.00 86.61           C  
ATOM    347  C   LEU    44     -32.814 -36.720  32.536  1.00 86.61           C  
ATOM    348  O   LEU    44     -32.735 -37.619  31.696  1.00 86.61           O  
ATOM    349  CB  LEU    44     -32.088 -34.464  31.732  1.00 86.61           C  
ATOM    350  CG  LEU    44     -31.428 -34.803  30.395  1.00 86.61           C  
ATOM    351  CD1 LEU    44     -32.439 -34.683  29.259  1.00 86.61           C  
ATOM    352  CD2 LEU    44     -30.227 -33.898  30.146  1.00 86.61           C  
ATOM    353  N   PHE    45     -32.499 -36.955  33.781  1.00 84.67           N  
ATOM    354  CA  PHE    45     -32.066 -38.255  34.278  1.00 84.67           C  
ATOM    355  C   PHE    45     -33.194 -39.276  34.183  1.00 84.67           C  
ATOM    356  O   PHE    45     -32.952 -40.452  33.904  1.00 84.67           O  
ATOM    357  CB  PHE    45     -31.580 -38.143  35.727  1.00 84.67           C  
ATOM    358  CG  PHE    45     -30.144 -37.710  35.853  1.00 84.67           C  
ATOM    359  CD1 PHE    45     -29.123 -38.650  35.918  1.00 84.67           C  
ATOM    360  CD2 PHE    45     -29.816 -36.361  35.908  1.00 84.67           C  
ATOM    361  CE1 PHE    45     -27.793 -38.252  36.035  1.00 84.67           C  
ATOM    362  CE2 PHE    45     -28.489 -35.956  36.026  1.00 84.67           C  
ATOM    363  CZ  PHE    45     -27.479 -36.902  36.090  1.00 84.67           C  
ATOM    364  N   THR    46     -34.372 -38.678  34.318  1.00 83.44           N  
ATOM    365  CA  THR    46     -35.523 -39.574  34.298  1.00 83.44           C  
ATOM    366  C   THR    46     -36.013 -39.793  32.869  1.00 83.44           C  
ATOM    367  O   THR    46     -36.315 -40.923  32.478  1.00 83.44           O  
ATOM    368  CB  THR    46     -36.675 -39.024  35.160  1.00 83.44           C  
ATOM    369  OG1 THR    46     -36.939 -37.667  34.783  1.00 83.44           O  
ATOM    370  CG2 THR    46     -36.322 -39.068  36.643  1.00 83.44           C  
ATOM    371  N   ASP    47     -35.955 -38.823  32.014  1.00 87.53           N  
ATOM    372  CA  ASP    47     -36.577 -38.875  30.695  1.00 87.53           C  
ATOM    373  C   ASP    47     -35.601 -39.405  29.647  1.00 87.53           C  
ATOM    374  O   ASP    47     -36.003 -40.093  28.707  1.00 87.53           O  
ATOM    375  CB  ASP    47     -37.087 -37.492  30.287  1.00 87.53           C  
ATOM    376  CG  ASP    47     -38.300 -37.047  31.086  1.00 87.53           C  
ATOM    377  OD1 ASP    47     -38.889 -37.877  31.812  1.00 87.53           O  
ATOM    378  OD2 ASP    47     -38.671 -35.858  30.986  1.00 87.53           O  
ATOM    379  N   ASN    48     -34.281 -39.066  29.839  1.00 88.45           N  
ATOM    380  CA  ASN    48     -33.272 -39.354  28.825  1.00 88.45           C  
ATOM    381  C   ASN    48     -31.899 -39.583  29.450  1.00 88.45           C  
ATOM    382  O   ASN    48     -31.005 -38.745  29.318  1.00 88.45           O  
ATOM    383  CB  ASN    48     -33.206 -38.224  27.796  1.00 88.45           C  
ATOM    384  CG  ASN    48     -32.507 -38.639  26.517  1.00 88.45           C  
ATOM    385  OD1 ASN    48     -31.818 -39.661  26.475  1.00 88.45           O  
ATOM    386  ND2 ASN    48     -32.680 -37.849  25.463  1.00 88.45           N  
ATOM    387  N   ILE    49     -31.612 -40.674  29.999  1.00 87.78           N  
ATOM    388  CA  ILE    49     -30.359 -40.954  30.693  1.00 87.78           C  
ATOM    389  C   ILE    49     -29.221 -41.055  29.681  1.00 87.78           C  
ATOM    390  O   ILE    49     -28.062 -40.794  30.013  1.00 87.78           O  
ATOM    391  CB  ILE    49     -30.453 -42.252  31.526  1.00 87.78           C  
ATOM    392  CG1 ILE    49     -29.168 -42.459  32.337  1.00 87.78           C  
ATOM    393  CG2 ILE    49     -30.729 -43.456  30.621  1.00 87.78           C  
ATOM    394  CD1 ILE    49     -28.936 -41.403  33.409  1.00 87.78           C  
ATOM    395  N   GLN    50     -29.557 -41.445  28.454  1.00 90.94           N  
ATOM    396  CA  GLN    50     -28.531 -41.569  27.424  1.00 90.94           C  
ATOM    397  C   GLN    50     -27.868 -40.223  27.143  1.00 90.94           C  
ATOM    398  O   GLN    50     -26.662 -40.160  26.895  1.00 90.94           O  
ATOM    399  CB  GLN    50     -29.129 -42.138  26.137  1.00 90.94           C  
ATOM    400  CG  GLN    50     -29.551 -43.597  26.247  1.00 90.94           C  
ATOM    401  CD  GLN    50     -28.420 -44.503  26.692  1.00 90.94           C  
ATOM    402  OE1 GLN    50     -27.284 -44.373  26.228  1.00 90.94           O  
ATOM    403  NE2 GLN    50     -28.721 -45.429  27.596  1.00 90.94           N  
ATOM    404  N   ALA    51     -28.715 -39.177  27.244  1.00 91.68           N  
ATOM    405  CA  ALA    51     -28.163 -37.841  27.035  1.00 91.68           C  
ATOM    406  C   ALA    51     -27.183 -37.472  28.145  1.00 91.68           C  
ATOM    407  O   ALA    51     -26.139 -36.870  27.885  1.00 91.68           O  
ATOM    408  CB  ALA    51     -29.285 -36.808  26.955  1.00 91.68           C  
ATOM    409  N   VAL    52     -27.494 -37.859  29.343  1.00 91.18           N  
ATOM    410  CA  VAL    52     -26.629 -37.569  30.482  1.00 91.18           C  
ATOM    411  C   VAL    52     -25.314 -38.333  30.339  1.00 91.18           C  
ATOM    412  O   VAL    52     -24.236 -37.764  30.522  1.00 91.18           O  
ATOM    413  CB  VAL    52     -27.312 -37.928  31.820  1.00 91.18           C  
ATOM    414  CG1 VAL    52     -26.343 -37.746  32.987  1.00 91.18           C  
ATOM    415  CG2 VAL    52     -28.565 -37.078  32.024  1.00 91.18           C  
ATOM    416  N   LEU    53     -25.362 -39.533  29.892  1.00 91.58           N  
ATOM    417  CA  LEU    53     -24.164 -40.356  29.769  1.00 91.58           C  
ATOM    418  C   LEU    53     -23.271 -39.851  28.640  1.00 91.58           C  
ATOM    419  O   LEU    53     -22.044 -39.884  28.751  1.00 91.58           O  
ATOM    420  CB  LEU    53     -24.542 -41.819  29.521  1.00 91.58           C  
ATOM    421  CG  LEU    53     -25.231 -42.546  30.676  1.00 91.58           C  
ATOM    422  CD1 LEU    53     -25.595 -43.968  30.265  1.00 91.58           C  
ATOM    423  CD2 LEU    53     -24.339 -42.553  31.912  1.00 91.58           C  
ATOM    424  N   ARG    54     -23.930 -39.458  27.603  1.00 93.33           N  
ATOM    425  CA  ARG    54     -23.165 -38.871  26.507  1.00 93.33           C  
ATOM    426  C   ARG    54     -22.428 -37.616  26.965  1.00 93.33           C  
ATOM    427  O   ARG    54     -21.264 -37.410  26.614  1.00 93.33           O  
ATOM    428  CB  ARG    54     -24.081 -38.539  25.328  1.00 93.33           C  
ATOM    429  CG  ARG    54     -23.339 -38.108  24.073  1.00 93.33           C  
ATOM    430  CD  ARG    54     -24.287 -37.904  22.899  1.00 93.33           C  
ATOM    431  NE  ARG    54     -25.393 -38.857  22.928  1.00 93.33           N  
ATOM    432  CZ  ARG    54     -26.477 -38.783  22.160  1.00 93.33           C  
ATOM    433  NH1 ARG    54     -26.623 -37.795  21.285  1.00 93.33           N  
ATOM    434  NH2 ARG    54     -27.423 -39.705  22.268  1.00 93.33           N  
ATOM    435  N   HIS    55     -23.187 -36.850  27.751  1.00 94.05           N  
ATOM    436  CA  HIS    55     -22.606 -35.638  28.317  1.00 94.05           C  
ATOM    437  C   HIS    55     -21.374 -35.958  29.158  1.00 94.05           C  
ATOM    438  O   HIS    55     -20.336 -35.308  29.019  1.00 94.05           O  
ATOM    439  CB  HIS    55     -23.640 -34.893  29.163  1.00 94.05           C  
ATOM    440  CG  HIS    55     -23.104 -33.658  29.814  1.00 94.05           C  
ATOM    441  ND1 HIS    55     -22.712 -32.548  29.097  1.00 94.05           N  
ATOM    442  CD2 HIS    55     -22.898 -33.358  31.119  1.00 94.05           C  
ATOM    443  CE1 HIS    55     -22.287 -31.617  29.935  1.00 94.05           C  
ATOM    444  NE2 HIS    55     -22.390 -32.084  31.168  1.00 94.05           N  
ATOM    445  N   VAL    56     -21.459 -36.953  29.939  1.00 94.54           N  
ATOM    446  CA  VAL    56     -20.357 -37.389  30.790  1.00 94.54           C  
ATOM    447  C   VAL    56     -19.197 -37.876  29.924  1.00 94.54           C  
ATOM    448  O   VAL    56     -18.043 -37.508  30.157  1.00 94.54           O  
ATOM    449  CB  VAL    56     -20.799 -38.504  31.764  1.00 94.54           C  
ATOM    450  CG1 VAL    56     -19.587 -39.132  32.452  1.00 94.54           C  
ATOM    451  CG2 VAL    56     -21.777 -37.951  32.799  1.00 94.54           C  
ATOM    452  N   GLU    57     -19.483 -38.615  28.866  1.00 95.08           N  
ATOM    453  CA  GLU    57     -18.440 -39.151  27.996  1.00 95.08           C  
ATOM    454  C   GLU    57     -17.707 -38.033  27.260  1.00 95.08           C  
ATOM    455  O   GLU    57     -16.489 -38.094  27.083  1.00 95.08           O  
ATOM    456  CB  GLU    57     -19.034 -40.142  26.992  1.00 95.08           C  
ATOM    457  CG  GLU    57     -17.993 -40.846  26.134  1.00 95.08           C  
ATOM    458  CD  GLU    57     -16.977 -41.632  26.947  1.00 95.08           C  
ATOM    459  OE1 GLU    57     -15.834 -41.822  26.472  1.00 95.08           O  
ATOM    460  OE2 GLU    57     -17.326 -42.062  28.069  1.00 95.08           O  
ATOM    461  N   ASN    58     -18.428 -37.047  26.810  1.00 95.66           N  
ATOM    462  CA  ASN    58     -17.818 -35.909  26.132  1.00 95.66           C  
ATOM    463  C   ASN    58     -16.788 -35.214  27.018  1.00 95.66           C  
ATOM    464  O   ASN    58     -15.711 -34.840  26.549  1.00 95.66           O  
ATOM    465  CB  ASN    58     -18.889 -34.913  25.683  1.00 95.66           C  
ATOM    466  CG  ASN    58     -19.695 -35.417  24.501  1.00 95.66           C  
ATOM    467  OD1 ASN    58     -19.264 -36.318  23.778  1.00 95.66           O  
ATOM    468  ND2 ASN    58     -20.873 -34.839  24.297  1.00 95.66           N  
ATOM    469  N   TRP    59     -17.123 -35.224  28.291  1.00 96.15           N  
ATOM    470  CA  TRP    59     -16.222 -34.485  29.170  1.00 96.15           C  
ATOM    471  C   TRP    59     -15.063 -35.365  29.626  1.00 96.15           C  
ATOM    472  O   TRP    59     -13.991 -34.861  29.971  1.00 96.15           O  
ATOM    473  CB  TRP    59     -16.980 -33.947  30.387  1.00 96.15           C  
ATOM    474  CG  TRP    59     -17.698 -32.655  30.134  1.00 96.15           C  
ATOM    475  CD1 TRP    59     -19.038 -32.484  29.926  1.00 96.15           C  
ATOM    476  CD2 TRP    59     -17.111 -31.352  30.059  1.00 96.15           C  
ATOM    477  NE1 TRP    59     -19.320 -31.153  29.726  1.00 96.15           N  
ATOM    478  CE2 TRP    59     -18.156 -30.437  29.802  1.00 96.15           C  
ATOM    479  CE3 TRP    59     -15.802 -30.869  30.184  1.00 96.15           C  
ATOM    480  CZ2 TRP    59     -17.931 -29.065  29.669  1.00 96.15           C  
ATOM    481  CZ3 TRP    59     -15.580 -29.503  30.051  1.00 96.15           C  
ATOM    482  CH2 TRP    59     -16.641 -28.619  29.796  1.00 96.15           C  
ATOM    483  N   ARG    60     -15.251 -36.657  29.546  1.00 95.17           N  
ATOM    484  CA  ARG    60     -14.144 -37.545  29.884  1.00 95.17           C  
ATOM    485  C   ARG    60     -13.060 -37.501  28.813  1.00 95.17           C  
ATOM    486  O   ARG    60     -11.895 -37.794  29.089  1.00 95.17           O  
ATOM    487  CB  ARG    60     -14.643 -38.981  30.066  1.00 95.17           C  
ATOM    488  CG  ARG    60     -15.325 -39.232  31.400  1.00 95.17           C  
ATOM    489  CD  ARG    60     -15.620 -40.710  31.614  1.00 95.17           C  
ATOM    490  NE  ARG    60     -16.430 -40.931  32.809  1.00 95.17           N  
ATOM    491  CZ  ARG    60     -15.944 -41.071  34.038  1.00 95.17           C  
ATOM    492  NH1 ARG    60     -14.636 -41.016  34.261  1.00 95.17           N  
ATOM    493  NH2 ARG    60     -16.771 -41.268  35.054  1.00 95.17           N  
ATOM    494  N   SER    61     -13.482 -37.058  27.614  1.00 93.40           N  
ATOM    495  CA  SER    61     -12.570 -37.095  26.474  1.00 93.40           C  
ATOM    496  C   SER    61     -11.737 -35.820  26.391  1.00 93.40           C  
ATOM    497  O   SER    61     -10.844 -35.709  25.549  1.00 93.40           O  
ATOM    498  CB  SER    61     -13.347 -37.291  25.172  1.00 93.40           C  
ATOM    499  OG  SER    61     -14.146 -36.156  24.886  1.00 93.40           O  
ATOM    500  N   VAL    62     -11.954 -34.893  27.334  1.00 94.97           N  
ATOM    501  CA  VAL    62     -11.271 -33.606  27.273  1.00 94.97           C  
ATOM    502  C   VAL    62      -9.863 -33.740  27.848  1.00 94.97           C  
ATOM    503  O   VAL    62      -9.682 -34.267  28.948  1.00 94.97           O  
ATOM    504  CB  VAL    62     -12.054 -32.511  28.031  1.00 94.97           C  
ATOM    505  CG1 VAL    62     -11.189 -31.267  28.230  1.00 94.97           C  
ATOM    506  CG2 VAL    62     -13.338 -32.158  27.283  1.00 94.97           C  
ATOM    507  N   ASN    63      -8.858 -33.317  27.125  1.00 94.02           N  
ATOM    508  CA  ASN    63      -7.470 -33.439  27.559  1.00 94.02           C  
ATOM    509  C   ASN    63      -6.850 -32.074  27.846  1.00 94.02           C  
ATOM    510  O   ASN    63      -5.673 -31.984  28.198  1.00 94.02           O  
ATOM    511  CB  ASN    63      -6.644 -34.187  26.510  1.00 94.02           C  
ATOM    512  CG  ASN    63      -7.390 -35.361  25.908  1.00 94.02           C  
ATOM    513  OD1 ASN    63      -8.512 -35.675  26.315  1.00 94.02           O  
ATOM    514  ND2 ASN    63      -6.773 -36.018  24.932  1.00 94.02           N  
ATOM    515  N   VAL    64      -7.593 -31.065  27.625  1.00 95.29           N  
ATOM    516  CA  VAL    64      -7.150 -29.708  27.926  1.00 95.29           C  
ATOM    517  C   VAL    64      -7.732 -29.259  29.265  1.00 95.29           C  
ATOM    518  O   VAL    64      -8.947 -29.313  29.470  1.00 95.29           O  
ATOM    519  CB  VAL    64      -7.554 -28.718  26.811  1.00 95.29           C  
ATOM    520  CG1 VAL    64      -7.133 -27.295  27.173  1.00 95.29           C  
ATOM    521  CG2 VAL    64      -6.938 -29.137  25.478  1.00 95.29           C  
ATOM    522  N   GLY    65      -6.885 -28.717  30.159  1.00 95.35           N  
ATOM    523  CA  GLY    65      -7.355 -28.238  31.449  1.00 95.35           C  
ATOM    524  C   GLY    65      -7.726 -29.359  32.402  1.00 95.35           C  
ATOM    525  O   GLY    65      -7.215 -30.475  32.286  1.00 95.35           O  
ATOM    526  N   LYS    66      -8.371 -29.041  33.425  1.00 96.15           N  
ATOM    527  CA  LYS    66      -8.829 -29.975  34.449  1.00 96.15           C  
ATOM    528  C   LYS    66     -10.330 -29.838  34.688  1.00 96.15           C  
ATOM    529  O   LYS    66     -10.829 -28.733  34.913  1.00 96.15           O  
ATOM    530  CB  LYS    66      -8.068 -29.754  35.757  1.00 96.15           C  
ATOM    531  CG  LYS    66      -8.440 -30.731  36.862  1.00 96.15           C  
ATOM    532  CD  LYS    66      -7.715 -30.407  38.162  1.00 96.15           C  
ATOM    533  CE  LYS    66      -8.150 -31.331  39.292  1.00 96.15           C  
ATOM    534  NZ  LYS    66      -7.462 -30.999  40.575  1.00 96.15           N  
ATOM    535  N   VAL    67     -10.982 -30.990  34.614  1.00 96.70           N  
ATOM    536  CA  VAL    67     -12.417 -31.013  34.876  1.00 96.70           C  
ATOM    537  C   VAL    67     -12.674 -31.502  36.300  1.00 96.70           C  
ATOM    538  O   VAL    67     -12.149 -32.539  36.711  1.00 96.70           O  
ATOM    539  CB  VAL    67     -13.165 -31.907  33.862  1.00 96.70           C  
ATOM    540  CG1 VAL    67     -14.671 -31.867  34.114  1.00 96.70           C  
ATOM    541  CG2 VAL    67     -12.848 -31.472  32.432  1.00 96.70           C  
ATOM    542  N   ASP    68     -13.378 -30.789  37.033  1.00 95.89           N  
ATOM    543  CA  ASP    68     -13.812 -31.182  38.371  1.00 95.89           C  
ATOM    544  C   ASP    68     -15.106 -31.991  38.312  1.00 95.89           C  
ATOM    545  O   ASP    68     -16.081 -31.567  37.688  1.00 95.89           O  
ATOM    546  CB  ASP    68     -14.001 -29.950  39.257  1.00 95.89           C  
ATOM    547  CG  ASP    68     -12.689 -29.377  39.765  1.00 95.89           C  
ATOM    548  OD1 ASP    68     -11.633 -30.023  39.589  1.00 95.89           O  
ATOM    549  OD2 ASP    68     -12.712 -28.272  40.349  1.00 95.89           O  
ATOM    550  N   TRP    69     -15.123 -33.243  38.980  1.00 95.56           N  
ATOM    551  CA  TRP    69     -16.255 -34.163  38.951  1.00 95.56           C  
ATOM    552  C   TRP    69     -16.870 -34.316  40.338  1.00 95.56           C  
ATOM    553  O   TRP    69     -16.166 -34.233  41.348  1.00 95.56           O  
ATOM    554  CB  TRP    69     -15.822 -35.531  38.417  1.00 95.56           C  
ATOM    555  CG  TRP    69     -15.300 -35.500  37.012  1.00 95.56           C  
ATOM    556  CD1 TRP    69     -14.048 -35.128  36.606  1.00 95.56           C  
ATOM    557  CD2 TRP    69     -16.019 -35.849  35.825  1.00 95.56           C  
ATOM    558  NE1 TRP    69     -13.946 -35.227  35.238  1.00 95.56           N  
ATOM    559  CE2 TRP    69     -15.140 -35.666  34.735  1.00 95.56           C  
ATOM    560  CE3 TRP    69     -17.323 -36.300  35.578  1.00 95.56           C  
ATOM    561  CZ2 TRP    69     -15.524 -35.920  33.416  1.00 95.56           C  
ATOM    562  CZ3 TRP    69     -17.703 -36.552  34.264  1.00 95.56           C  
ATOM    563  CH2 TRP    69     -16.805 -36.360  33.202  1.00 95.56           C  
ATOM    564  N   GLU    70     -18.222 -34.398  40.364  1.00 92.13           N  
ATOM    565  CA  GLU    70     -18.964 -34.630  41.599  1.00 92.13           C  
ATOM    566  C   GLU    70     -19.962 -35.773  41.438  1.00 92.13           C  
ATOM    567  O   GLU    70     -20.742 -35.793  40.484  1.00 92.13           O  
ATOM    568  CB  GLU    70     -19.691 -33.355  42.037  1.00 92.13           C  
ATOM    569  CG  GLU    70     -20.345 -33.460  43.407  1.00 92.13           C  
ATOM    570  CD  GLU    70     -21.011 -32.169  43.854  1.00 92.13           C  
ATOM    571  OE1 GLU    70     -21.701 -32.172  44.898  1.00 92.13           O  
ATOM    572  OE2 GLU    70     -20.842 -31.146  43.154  1.00 92.13           O  
ATOM    573  N   PRO    71     -19.872 -36.720  42.431  1.00 90.39           N  
ATOM    574  CA  PRO    71     -20.875 -37.785  42.363  1.00 90.39           C  
ATOM    575  C   PRO    71     -22.272 -37.305  42.752  1.00 90.39           C  
ATOM    576  O   PRO    71     -22.426 -36.574  43.734  1.00 90.39           O  
ATOM    577  CB  PRO    71     -20.356 -38.822  43.362  1.00 90.39           C  
ATOM    578  CG  PRO    71     -19.529 -38.039  44.331  1.00 90.39           C  
ATOM    579  CD  PRO    71     -19.022 -36.807  43.638  1.00 90.39           C  
ATOM    580  N   VAL    72     -23.272 -37.611  42.036  1.00 85.11           N  
ATOM    581  CA  VAL    72     -24.643 -37.204  42.325  1.00 85.11           C  
ATOM    582  C   VAL    72     -25.565 -38.420  42.275  1.00 85.11           C  
ATOM    583  O   VAL    72     -25.522 -39.201  41.321  1.00 85.11           O  
ATOM    584  CB  VAL    72     -25.134 -36.122  41.339  1.00 85.11           C  
ATOM    585  CG1 VAL    72     -26.569 -35.708  41.662  1.00 85.11           C  
ATOM    586  CG2 VAL    72     -24.205 -34.910  41.371  1.00 85.11           C  
ATOM    587  N   SER    73     -26.328 -38.585  43.365  1.00 79.54           N  
ATOM    588  CA  SER    73     -27.295 -39.678  43.395  1.00 79.54           C  
ATOM    589  C   SER    73     -28.706 -39.177  43.111  1.00 79.54           C  
ATOM    590  O   SER    73     -29.206 -38.288  43.804  1.00 79.54           O  
ATOM    591  CB  SER    73     -27.260 -40.387  44.750  1.00 79.54           C  
ATOM    592  OG  SER    73     -25.976 -40.935  44.998  1.00 79.54           O  
ATOM    593  N   TYR    74     -29.445 -39.795  42.145  1.00 76.90           N  
ATOM    594  CA  TYR    74     -30.782 -39.289  41.853  1.00 76.90           C  
ATOM    595  C   TYR    74     -31.849 -40.284  42.292  1.00 76.90           C  
ATOM    596  O   TYR    74     -32.993 -39.902  42.553  1.00 76.90           O  
ATOM    597  CB  TYR    74     -30.929 -38.989  40.359  1.00 76.90           C  
ATOM    598  CG  TYR    74     -30.508 -37.592  39.975  1.00 76.90           C  
ATOM    599  CD1 TYR    74     -31.411 -36.532  40.025  1.00 76.90           C  
ATOM    600  CD2 TYR    74     -29.207 -37.328  39.561  1.00 76.90           C  
ATOM    601  CE1 TYR    74     -31.027 -35.243  39.671  1.00 76.90           C  
ATOM    602  CE2 TYR    74     -28.813 -36.042  39.204  1.00 76.90           C  
ATOM    603  CZ  TYR    74     -29.728 -35.008  39.262  1.00 76.90           C  
ATOM    604  OH  TYR    74     -29.344 -33.734  38.910  1.00 76.90           O  
ATOM    605  N   ARG    75     -31.462 -41.626  42.324  1.00 70.85           N  
ATOM    606  CA  ARG    75     -32.478 -42.564  42.791  1.00 70.85           C  
ATOM    607  C   ARG    75     -31.910 -43.504  43.849  1.00 70.85           C  
ATOM    608  O   ARG    75     -30.726 -43.844  43.812  1.00 70.85           O  
ATOM    609  CB  ARG    75     -33.044 -43.372  41.621  1.00 70.85           C  
ATOM    610  CG  ARG    75     -34.235 -42.717  40.939  1.00 70.85           C  
ATOM    611  CD  ARG    75     -34.816 -43.603  39.846  1.00 70.85           C  
ATOM    612  NE  ARG    75     -35.987 -42.992  39.223  1.00 70.85           N  
ATOM    613  CZ  ARG    75     -36.616 -43.476  38.156  1.00 70.85           C  
ATOM    614  NH1 ARG    75     -36.198 -44.592  37.570  1.00 70.85           N  
ATOM    615  NH2 ARG    75     -37.672 -42.839  37.670  1.00 70.85           N  
ATOM    616  N   ALA    76     -32.818 -43.872  44.800  1.00 62.27           N  
ATOM    617  CA  ALA    76     -32.365 -44.874  45.761  1.00 62.27           C  
ATOM    618  C   ALA    76     -32.013 -46.185  45.063  1.00 62.27           C  
ATOM    619  O   ALA    76     -32.788 -46.688  44.247  1.00 62.27           O  
ATOM    620  CB  ALA    76     -33.433 -45.112  46.826  1.00 62.27           C  
ATOM    621  N   GLY    77     -30.792 -46.583  45.126  1.00 65.74           N  
ATOM    622  CA  GLY    77     -30.355 -47.887  44.656  1.00 65.74           C  
ATOM    623  C   GLY    77     -29.458 -47.811  43.434  1.00 65.74           C  
ATOM    624  O   GLY    77     -28.897 -48.821  43.006  1.00 65.74           O  
ATOM    625  N   LEU    78     -29.446 -46.665  42.722  1.00 69.65           N  
ATOM    626  CA  LEU    78     -28.511 -46.540  41.609  1.00 69.65           C  
ATOM    627  C   LEU    78     -27.164 -46.007  42.087  1.00 69.65           C  
ATOM    628  O   LEU    78     -27.094 -45.299  43.094  1.00 69.65           O  
ATOM    629  CB  LEU    78     -29.083 -45.618  40.529  1.00 69.65           C  
ATOM    630  CG  LEU    78     -30.194 -46.205  39.656  1.00 69.65           C  
ATOM    631  CD1 LEU    78     -31.016 -45.088  39.023  1.00 69.65           C  
ATOM    632  CD2 LEU    78     -29.607 -47.117  38.584  1.00 69.65           C  
ATOM    633  N   ALA    79     -26.166 -46.477  41.475  1.00 75.86           N  
ATOM    634  CA  ALA    79     -24.823 -45.966  41.733  1.00 75.86           C  
ATOM    635  C   ALA    79     -24.703 -44.503  41.314  1.00 75.86           C  
ATOM    636  O   ALA    79     -25.301 -44.085  40.320  1.00 75.86           O  
ATOM    637  CB  ALA    79     -23.782 -46.812  41.003  1.00 75.86           C  
ATOM    638  N   PRO    80     -24.162 -43.739  42.172  1.00 81.68           N  
ATOM    639  CA  PRO    80     -23.978 -42.338  41.785  1.00 81.68           C  
ATOM    640  C   PRO    80     -23.216 -42.184  40.471  1.00 81.68           C  
ATOM    641  O   PRO    80     -22.340 -42.996  40.162  1.00 81.68           O  
ATOM    642  CB  PRO    80     -23.180 -41.751  42.951  1.00 81.68           C  
ATOM    643  CG  PRO    80     -23.064 -42.870  43.936  1.00 81.68           C  
ATOM    644  CD  PRO    80     -23.636 -44.112  43.316  1.00 81.68           C  
ATOM    645  N   ILE    81     -23.680 -41.333  39.630  1.00 85.92           N  
ATOM    646  CA  ILE    81     -22.977 -40.942  38.413  1.00 85.92           C  
ATOM    647  C   ILE    81     -22.172 -39.670  38.668  1.00 85.92           C  
ATOM    648  O   ILE    81     -22.688 -38.704  39.235  1.00 85.92           O  
ATOM    649  CB  ILE    81     -23.957 -40.729  37.237  1.00 85.92           C  
ATOM    650  CG1 ILE    81     -24.743 -42.015  36.957  1.00 85.92           C  
ATOM    651  CG2 ILE    81     -23.207 -40.262  35.987  1.00 85.92           C  
ATOM    652  CD1 ILE    81     -25.849 -41.852  35.924  1.00 85.92           C  
ATOM    653  N   SER    82     -20.870 -39.647  38.450  1.00 91.28           N  
ATOM    654  CA  SER    82     -20.021 -38.466  38.571  1.00 91.28           C  
ATOM    655  C   SER    82     -20.246 -37.502  37.411  1.00 91.28           C  
ATOM    656  O   SER    82     -20.041 -37.860  36.250  1.00 91.28           O  
ATOM    657  CB  SER    82     -18.547 -38.870  38.630  1.00 91.28           C  
ATOM    658  OG  SER    82     -18.262 -39.559  39.836  1.00 91.28           O  
ATOM    659  N   LEU    83     -20.661 -36.316  37.706  1.00 93.20           N  
ATOM    660  CA  LEU    83     -20.937 -35.319  36.678  1.00 93.20           C  
ATOM    661  C   LEU    83     -19.829 -34.273  36.623  1.00 93.20           C  
ATOM    662  O   LEU    83     -19.248 -33.924  37.653  1.00 93.20           O  
ATOM    663  CB  LEU    83     -22.284 -34.640  36.938  1.00 93.20           C  
ATOM    664  CG  LEU    83     -23.524 -35.531  36.839  1.00 93.20           C  
ATOM    665  CD1 LEU    83     -24.774 -34.744  37.219  1.00 93.20           C  
ATOM    666  CD2 LEU    83     -23.656 -36.108  35.434  1.00 93.20           C  
ATOM    667  N   PRO    84     -19.477 -33.830  35.473  1.00 95.53           N  
ATOM    668  CA  PRO    84     -18.540 -32.710  35.356  1.00 95.53           C  
ATOM    669  C   PRO    84     -19.141 -31.386  35.823  1.00 95.53           C  
ATOM    670  O   PRO    84     -20.256 -31.038  35.429  1.00 95.53           O  
ATOM    671  CB  PRO    84     -18.224 -32.669  33.859  1.00 95.53           C  
ATOM    672  CG  PRO    84     -19.465 -33.170  33.193  1.00 95.53           C  
ATOM    673  CD  PRO    84     -20.082 -34.225  34.066  1.00 95.53           C  
ATOM    674  N   MET    85     -18.448 -30.641  36.642  1.00 94.23           N  
ATOM    675  CA  MET    85     -19.002 -29.431  37.244  1.00 94.23           C  
ATOM    676  C   MET    85     -18.344 -28.184  36.664  1.00 94.23           C  
ATOM    677  O   MET    85     -19.024 -27.316  36.115  1.00 94.23           O  
ATOM    678  CB  MET    85     -18.827 -29.457  38.763  1.00 94.23           C  
ATOM    679  CG  MET    85     -19.494 -30.646  39.437  1.00 94.23           C  
ATOM    680  SD  MET    85     -21.323 -30.600  39.295  1.00 94.23           S  
ATOM    681  CE  MET    85     -21.588 -31.966  38.132  1.00 94.23           C  
ATOM    682  N   ARG    86     -16.975 -28.134  36.737  1.00 95.96           N  
ATOM    683  CA  ARG    86     -16.172 -26.987  36.325  1.00 95.96           C  
ATOM    684  C   ARG    86     -14.999 -27.425  35.453  1.00 95.96           C  
ATOM    685  O   ARG    86     -14.510 -28.549  35.581  1.00 95.96           O  
ATOM    686  CB  ARG    86     -15.659 -26.222  37.546  1.00 95.96           C  
ATOM    687  CG  ARG    86     -16.757 -25.560  38.364  1.00 95.96           C  
ATOM    688  CD  ARG    86     -16.194 -24.541  39.345  1.00 95.96           C  
ATOM    689  NE  ARG    86     -15.784 -25.168  40.598  1.00 95.96           N  
ATOM    690  CZ  ARG    86     -15.199 -24.531  41.608  1.00 95.96           C  
ATOM    691  NH1 ARG    86     -14.943 -23.230  41.532  1.00 95.96           N  
ATOM    692  NH2 ARG    86     -14.867 -25.200  42.703  1.00 95.96           N  
ATOM    693  N   TRP    87     -14.597 -26.606  34.515  1.00 96.90           N  
ATOM    694  CA  TRP    87     -13.443 -26.760  33.636  1.00 96.90           C  
ATOM    695  C   TRP    87     -12.381 -25.709  33.942  1.00 96.90           C  
ATOM    696  O   TRP    87     -12.575 -24.523  33.664  1.00 96.90           O  
ATOM    697  CB  TRP    87     -13.866 -26.664  32.168  1.00 96.90           C  
ATOM    698  CG  TRP    87     -12.802 -27.082  31.198  1.00 96.90           C  
ATOM    699  CD1 TRP    87     -11.668 -27.794  31.476  1.00 96.90           C  
ATOM    700  CD2 TRP    87     -12.770 -26.808  29.794  1.00 96.90           C  
ATOM    701  NE1 TRP    87     -10.934 -27.980  30.327  1.00 96.90           N  
ATOM    702  CE2 TRP    87     -11.588 -27.385  29.282  1.00 96.90           C  
ATOM    703  CE3 TRP    87     -13.629 -26.130  28.919  1.00 96.90           C  
ATOM    704  CZ2 TRP    87     -11.242 -27.305  27.931  1.00 96.90           C  
ATOM    705  CZ3 TRP    87     -13.283 -26.052  27.575  1.00 96.90           C  
ATOM    706  CH2 TRP    87     -12.099 -26.637  27.096  1.00 96.90           C  
ATOM    707  N   HIS    88     -11.257 -26.113  34.555  1.00 96.29           N  
ATOM    708  CA  HIS    88     -10.210 -25.182  34.961  1.00 96.29           C  
ATOM    709  C   HIS    88      -9.132 -25.063  33.888  1.00 96.29           C  
ATOM    710  O   HIS    88      -8.452 -26.042  33.574  1.00 96.29           O  
ATOM    711  CB  HIS    88      -9.585 -25.623  36.286  1.00 96.29           C  
ATOM    712  CG  HIS    88     -10.583 -25.831  37.380  1.00 96.29           C  
ATOM    713  ND1 HIS    88     -11.215 -24.786  38.019  1.00 96.29           N  
ATOM    714  CD2 HIS    88     -11.060 -26.966  37.945  1.00 96.29           C  
ATOM    715  CE1 HIS    88     -12.039 -25.271  38.933  1.00 96.29           C  
ATOM    716  NE2 HIS    88     -11.964 -26.591  38.908  1.00 96.29           N  
ATOM    717  N   LEU    89      -8.967 -23.878  33.266  1.00 95.63           N  
ATOM    718  CA  LEU    89      -7.887 -23.583  32.330  1.00 95.63           C  
ATOM    719  C   LEU    89      -6.741 -22.862  33.032  1.00 95.63           C  
ATOM    720  O   LEU    89      -6.914 -21.745  33.524  1.00 95.63           O  
ATOM    721  CB  LEU    89      -8.404 -22.734  31.165  1.00 95.63           C  
ATOM    722  CG  LEU    89      -9.607 -23.290  30.402  1.00 95.63           C  
ATOM    723  CD1 LEU    89     -10.049 -22.308  29.323  1.00 95.63           C  
ATOM    724  CD2 LEU    89      -9.273 -24.647  29.793  1.00 95.63           C  
ATOM    725  N   ARG    90      -5.566 -23.321  33.033  1.00 93.27           N  
ATOM    726  CA  ARG    90      -4.490 -22.913  33.930  1.00 93.27           C  
ATOM    727  C   ARG    90      -3.591 -21.874  33.270  1.00 93.27           C  
ATOM    728  O   ARG    90      -2.770 -21.241  33.938  1.00 93.27           O  
ATOM    729  CB  ARG    90      -3.662 -24.124  34.364  1.00 93.27           C  
ATOM    730  CG  ARG    90      -4.432 -25.127  35.208  1.00 93.27           C  
ATOM    731  CD  ARG    90      -3.523 -26.219  35.755  1.00 93.27           C  
ATOM    732  NE  ARG    90      -2.890 -26.980  34.682  1.00 93.27           N  
ATOM    733  CZ  ARG    90      -3.252 -28.203  34.306  1.00 93.27           C  
ATOM    734  NH1 ARG    90      -4.254 -28.831  34.911  1.00 93.27           N  
ATOM    735  NH2 ARG    90      -2.607 -28.805  33.317  1.00 93.27           N  
ATOM    736  N   SER    91      -3.722 -21.779  31.904  1.00 92.03           N  
ATOM    737  CA  SER    91      -2.851 -20.876  31.160  1.00 92.03           C  
ATOM    738  C   SER    91      -3.536 -20.360  29.900  1.00 92.03           C  
ATOM    739  O   SER    91      -4.542 -20.920  29.460  1.00 92.03           O  
ATOM    740  CB  SER    91      -1.543 -21.577  30.789  1.00 92.03           C  
ATOM    741  OG  SER    91      -1.769 -22.577  29.810  1.00 92.03           O  
ATOM    742  N   PRO    92      -3.025 -19.389  29.413  1.00 90.93           N  
ATOM    743  CA  PRO    92      -3.537 -18.914  28.126  1.00 90.93           C  
ATOM    744  C   PRO    92      -3.484 -19.986  27.039  1.00 90.93           C  
ATOM    745  O   PRO    92      -4.400 -20.085  26.219  1.00 90.93           O  
ATOM    746  CB  PRO    92      -2.609 -17.745  27.786  1.00 90.93           C  
ATOM    747  CG  PRO    92      -2.130 -17.241  29.109  1.00 90.93           C  
ATOM    748  CD  PRO    92      -1.986 -18.409  30.041  1.00 90.93           C  
ATOM    749  N   SER    93      -2.399 -20.740  27.082  1.00 91.33           N  
ATOM    750  CA  SER    93      -2.254 -21.793  26.082  1.00 91.33           C  
ATOM    751  C   SER    93      -3.413 -22.782  26.149  1.00 91.33           C  
ATOM    752  O   SER    93      -3.948 -23.191  25.116  1.00 91.33           O  
ATOM    753  CB  SER    93      -0.929 -22.534  26.272  1.00 91.33           C  
ATOM    754  OG  SER    93       0.168 -21.652  26.109  1.00 91.33           O  
ATOM    755  N   GLU    94      -3.860 -23.092  27.336  1.00 94.64           N  
ATOM    756  CA  GLU    94      -4.998 -23.994  27.489  1.00 94.64           C  
ATOM    757  C   GLU    94      -6.294 -23.329  27.037  1.00 94.64           C  
ATOM    758  O   GLU    94      -7.148 -23.974  26.424  1.00 94.64           O  
ATOM    759  CB  GLU    94      -5.124 -24.458  28.943  1.00 94.64           C  
ATOM    760  CG  GLU    94      -4.039 -25.435  29.373  1.00 94.64           C  
ATOM    761  CD  GLU    94      -4.240 -25.973  30.781  1.00 94.64           C  
ATOM    762  OE1 GLU    94      -3.488 -26.884  31.196  1.00 94.64           O  
ATOM    763  OE2 GLU    94      -5.158 -25.480  31.474  1.00 94.64           O  
ATOM    764  N   TRP    95      -6.361 -22.082  27.372  1.00 93.71           N  
ATOM    765  CA  TRP    95      -7.546 -21.335  26.965  1.00 93.71           C  
ATOM    766  C   TRP    95      -7.684 -21.317  25.446  1.00 93.71           C  
ATOM    767  O   TRP    95      -8.764 -21.582  24.911  1.00 93.71           O  
ATOM    768  CB  TRP    95      -7.489 -19.902  27.501  1.00 93.71           C  
ATOM    769  CG  TRP    95      -8.789 -19.161  27.398  1.00 93.71           C  
ATOM    770  CD1 TRP    95      -9.712 -18.974  28.388  1.00 93.71           C  
ATOM    771  CD2 TRP    95      -9.310 -18.510  26.235  1.00 93.71           C  
ATOM    772  NE1 TRP    95     -10.778 -18.246  27.911  1.00 93.71           N  
ATOM    773  CE2 TRP    95     -10.556 -17.948  26.593  1.00 93.71           C  
ATOM    774  CE3 TRP    95      -8.844 -18.346  24.923  1.00 93.71           C  
ATOM    775  CZ2 TRP    95     -11.342 -17.234  25.686  1.00 93.71           C  
ATOM    776  CZ3 TRP    95      -9.628 -17.635  24.021  1.00 93.71           C  
ATOM    777  CH2 TRP    95     -10.863 -17.089  24.409  1.00 93.71           C  
ATOM    778  N   ILE    96      -6.535 -21.085  24.852  1.00 93.40           N  
ATOM    779  CA  ILE    96      -6.528 -21.015  23.395  1.00 93.40           C  
ATOM    780  C   ILE    96      -6.837 -22.392  22.811  1.00 93.40           C  
ATOM    781  O   ILE    96      -7.633 -22.512  21.877  1.00 93.40           O  
ATOM    782  CB  ILE    96      -5.173 -20.499  22.861  1.00 93.40           C  
ATOM    783  CG1 ILE    96      -4.940 -19.050  23.307  1.00 93.40           C  
ATOM    784  CG2 ILE    96      -5.113 -20.619  21.335  1.00 93.40           C  
ATOM    785  CD1 ILE    96      -5.978 -18.067  22.784  1.00 93.40           C  
ATOM    786  N   ALA    97      -6.258 -23.441  23.398  1.00 94.99           N  
ATOM    787  CA  ALA    97      -6.513 -24.806  22.947  1.00 94.99           C  
ATOM    788  C   ALA    97      -7.978 -25.184  23.141  1.00 94.99           C  
ATOM    789  O   ALA    97      -8.580 -25.828  22.279  1.00 94.99           O  
ATOM    790  CB  ALA    97      -5.610 -25.789  23.688  1.00 94.99           C  
ATOM    791  N   ALA    98      -8.546 -24.693  24.195  1.00 95.85           N  
ATOM    792  CA  ALA    98      -9.937 -24.996  24.521  1.00 95.85           C  
ATOM    793  C   ALA    98     -10.889 -24.336  23.528  1.00 95.85           C  
ATOM    794  O   ALA    98     -11.988 -24.839  23.284  1.00 95.85           O  
ATOM    795  CB  ALA    98     -10.261 -24.545  25.944  1.00 95.85           C  
ATOM    796  N   SER    99     -10.503 -23.135  23.056  1.00 94.38           N  
ATOM    797  CA  SER    99     -11.365 -22.461  22.090  1.00 94.38           C  
ATOM    798  C   SER    99     -11.520 -23.286  20.817  1.00 94.38           C  
ATOM    799  O   SER    99     -12.528 -23.172  20.116  1.00 94.38           O  
ATOM    800  CB  SER    99     -10.807 -21.079  21.747  1.00 94.38           C  
ATOM    801  OG  SER    99      -9.672 -21.189  20.905  1.00 94.38           O  
ATOM    802  N   ASP   100     -10.454 -24.174  20.504  1.00 92.73           N  
ATOM    803  CA  ASP   100     -10.428 -25.050  19.336  1.00 92.73           C  
ATOM    804  C   ASP   100     -10.744 -24.274  18.060  1.00 92.73           C  
ATOM    805  O   ASP   100     -11.549 -24.720  17.239  1.00 92.73           O  
ATOM    806  CB  ASP   100     -11.418 -26.204  19.509  1.00 92.73           C  
ATOM    807  CG  ASP   100     -11.152 -27.360  18.561  1.00 92.73           C  
ATOM    808  OD1 ASP   100      -9.992 -27.543  18.133  1.00 92.73           O  
ATOM    809  OD2 ASP   100     -12.112 -28.093  18.238  1.00 92.73           O  
ATOM    810  N   ASP   101     -10.460 -23.041  17.994  1.00 94.36           N  
ATOM    811  CA  ASP   101     -10.619 -22.190  16.818  1.00 94.36           C  
ATOM    812  C   ASP   101      -9.263 -21.788  16.243  1.00 94.36           C  
ATOM    813  O   ASP   101      -8.488 -21.087  16.898  1.00 94.36           O  
ATOM    814  CB  ASP   101     -11.435 -20.943  17.165  1.00 94.36           C  
ATOM    815  CG  ASP   101     -11.885 -20.169  15.938  1.00 94.36           C  
ATOM    816  OD1 ASP   101     -11.094 -20.029  14.981  1.00 94.36           O  
ATOM    817  OD2 ASP   101     -13.041 -19.693  15.930  1.00 94.36           O  
ATOM    818  N   PRO   102      -8.941 -22.290  14.974  1.00 94.01           N  
ATOM    819  CA  PRO   102      -7.630 -22.017  14.382  1.00 94.01           C  
ATOM    820  C   PRO   102      -7.344 -20.524  14.243  1.00 94.01           C  
ATOM    821  O   PRO   102      -6.186 -20.104  14.307  1.00 94.01           O  
ATOM    822  CB  PRO   102      -7.717 -22.687  13.008  1.00 94.01           C  
ATOM    823  CG  PRO   102      -8.807 -23.700  13.146  1.00 94.01           C  
ATOM    824  CD  PRO   102      -9.786 -23.211  14.174  1.00 94.01           C  
ATOM    825  N   ARG   103      -8.446 -19.784  14.051  1.00 92.67           N  
ATOM    826  CA  ARG   103      -8.253 -18.342  13.936  1.00 92.67           C  
ATOM    827  C   ARG   103      -7.735 -17.753  15.244  1.00 92.67           C  
ATOM    828  O   ARG   103      -6.823 -16.923  15.239  1.00 92.67           O  
ATOM    829  CB  ARG   103      -9.560 -17.654  13.534  1.00 92.67           C  
ATOM    830  CG  ARG   103     -10.030 -17.998  12.129  1.00 92.67           C  
ATOM    831  CD  ARG   103     -11.365 -17.343  11.805  1.00 92.67           C  
ATOM    832  NE  ARG   103     -12.433 -17.839  12.668  1.00 92.67           N  
ATOM    833  CZ  ARG   103     -13.694 -17.414  12.636  1.00 92.67           C  
ATOM    834  NH1 ARG   103     -14.070 -16.471  11.779  1.00 92.67           N  
ATOM    835  NH2 ARG   103     -14.585 -17.935  13.467  1.00 92.67           N  
ATOM    836  N   VAL   104      -8.271 -18.171  16.366  1.00 92.33           N  
ATOM    837  CA  VAL   104      -7.855 -17.680  17.676  1.00 92.33           C  
ATOM    838  C   VAL   104      -6.390 -18.034  17.919  1.00 92.33           C  
ATOM    839  O   VAL   104      -5.602 -17.186  18.344  1.00 92.33           O  
ATOM    840  CB  VAL   104      -8.738 -18.256  18.805  1.00 92.33           C  
ATOM    841  CG1 VAL   104      -8.201 -17.842  20.174  1.00 92.33           C  
ATOM    842  CG2 VAL   104     -10.186 -17.800  18.635  1.00 92.33           C  
ATOM    843  N   SER   105      -6.016 -19.218  17.532  1.00 92.87           N  
ATOM    844  CA  SER   105      -4.646 -19.685  17.717  1.00 92.87           C  
ATOM    845  C   SER   105      -3.667 -18.875  16.874  1.00 92.87           C  
ATOM    846  O   SER   105      -2.611 -18.466  17.361  1.00 92.87           O  
ATOM    847  CB  SER   105      -4.533 -21.168  17.362  1.00 92.87           C  
ATOM    848  OG  SER   105      -3.198 -21.620  17.512  1.00 92.87           O  
ATOM    849  N   GLN   106      -4.015 -18.592  15.666  1.00 92.91           N  
ATOM    850  CA  GLN   106      -3.159 -17.841  14.754  1.00 92.91           C  
ATOM    851  C   GLN   106      -2.968 -16.406  15.236  1.00 92.91           C  
ATOM    852  O   GLN   106      -1.847 -15.894  15.251  1.00 92.91           O  
ATOM    853  CB  GLN   106      -3.742 -17.847  13.341  1.00 92.91           C  
ATOM    854  CG  GLN   106      -2.840 -17.198  12.300  1.00 92.91           C  
ATOM    855  CD  GLN   106      -3.429 -17.243  10.902  1.00 92.91           C  
ATOM    856  OE1 GLN   106      -4.568 -17.681  10.708  1.00 92.91           O  
ATOM    857  NE2 GLN   106      -2.657 -16.793   9.919  1.00 92.91           N  
ATOM    858  N   GLU   107      -4.024 -15.856  15.645  1.00 91.52           N  
ATOM    859  CA  GLU   107      -3.958 -14.478  16.121  1.00 91.52           C  
ATOM    860  C   GLU   107      -3.140 -14.376  17.405  1.00 91.52           C  
ATOM    861  O   GLU   107      -2.358 -13.438  17.576  1.00 91.52           O  
ATOM    862  CB  GLU   107      -5.365 -13.919  16.349  1.00 91.52           C  
ATOM    863  CG  GLU   107      -6.158 -13.708  15.067  1.00 91.52           C  
ATOM    864  CD  GLU   107      -7.567 -13.193  15.311  1.00 91.52           C  
ATOM    865  OE1 GLU   107      -8.357 -13.105  14.343  1.00 91.52           O  
ATOM    866  OE2 GLU   107      -7.884 -12.874  16.478  1.00 91.52           O  
ATOM    867  N   TYR   108      -3.343 -15.338  18.263  1.00 91.56           N  
ATOM    868  CA  TYR   108      -2.553 -15.329  19.489  1.00 91.56           C  
ATOM    869  C   TYR   108      -1.067 -15.476  19.181  1.00 91.56           C  
ATOM    870  O   TYR   108      -0.229 -14.830  19.814  1.00 91.56           O  
ATOM    871  CB  TYR   108      -3.005 -16.450  20.429  1.00 91.56           C  
ATOM    872  CG  TYR   108      -2.299 -16.444  21.764  1.00 91.56           C  
ATOM    873  CD1 TYR   108      -1.395 -17.450  22.101  1.00 91.56           C  
ATOM    874  CD2 TYR   108      -2.536 -15.434  22.691  1.00 91.56           C  
ATOM    875  CE1 TYR   108      -0.745 -17.449  23.330  1.00 91.56           C  
ATOM    876  CE2 TYR   108      -1.890 -15.424  23.924  1.00 91.56           C  
ATOM    877  CZ  TYR   108      -0.998 -16.434  24.234  1.00 91.56           C  
ATOM    878  OH  TYR   108      -0.356 -16.429  25.452  1.00 91.56           O  
ATOM    879  N   ALA   109      -0.734 -16.315  18.271  1.00 92.11           N  
ATOM    880  CA  ALA   109       0.665 -16.478  17.883  1.00 92.11           C  
ATOM    881  C   ALA   109       1.242 -15.170  17.348  1.00 92.11           C  
ATOM    882  O   ALA   109       2.378 -14.810  17.665  1.00 92.11           O  
ATOM    883  CB  ALA   109       0.802 -17.583  16.840  1.00 92.11           C  
ATOM    884  N   GLN   110       0.448 -14.483  16.529  1.00 93.15           N  
ATOM    885  CA  GLN   110       0.879 -13.182  16.029  1.00 93.15           C  
ATOM    886  C   GLN   110       1.131 -12.208  17.176  1.00 93.15           C  
ATOM    887  O   GLN   110       2.141 -11.502  17.187  1.00 93.15           O  
ATOM    888  CB  GLN   110      -0.162 -12.604  15.069  1.00 93.15           C  
ATOM    889  CG  GLN   110       0.258 -11.291  14.423  1.00 93.15           C  
ATOM    890  CD  GLN   110      -0.731 -10.807  13.379  1.00 93.15           C  
ATOM    891  OE1 GLN   110      -1.659 -11.529  13.002  1.00 93.15           O  
ATOM    892  NE2 GLN   110      -0.539  -9.581  12.904  1.00 93.15           N  
ATOM    893  N   LEU   111       0.195 -12.206  18.115  1.00 91.68           N  
ATOM    894  CA  LEU   111       0.341 -11.307  19.255  1.00 91.68           C  
ATOM    895  C   LEU   111       1.608 -11.628  20.041  1.00 91.68           C  
ATOM    896  O   LEU   111       2.357 -10.722  20.415  1.00 91.68           O  
ATOM    897  CB  LEU   111      -0.881 -11.402  20.172  1.00 91.68           C  
ATOM    898  CG  LEU   111      -0.851 -10.536  21.432  1.00 91.68           C  
ATOM    899  CD1 LEU   111      -0.729  -9.062  21.060  1.00 91.68           C  
ATOM    900  CD2 LEU   111      -2.096 -10.778  22.278  1.00 91.68           C  
ATOM    901  N   GLU   112       1.886 -12.918  20.199  1.00 91.39           N  
ATOM    902  CA  GLU   112       3.090 -13.316  20.922  1.00 91.39           C  
ATOM    903  C   GLU   112       4.348 -12.818  20.216  1.00 91.39           C  
ATOM    904  O   GLU   112       5.275 -12.326  20.862  1.00 91.39           O  
ATOM    905  CB  GLU   112       3.143 -14.837  21.083  1.00 91.39           C  
ATOM    906  CG  GLU   112       2.204 -15.376  22.152  1.00 91.39           C  
ATOM    907  CD  GLU   112       2.375 -16.866  22.405  1.00 91.39           C  
ATOM    908  OE1 GLU   112       2.574 -17.264  23.576  1.00 91.39           O  
ATOM    909  OE2 GLU   112       2.310 -17.641  21.425  1.00 91.39           O  
ATOM    910  N   TYR   113       4.254 -13.015  18.937  1.00 94.19           N  
ATOM    911  CA  TYR   113       5.388 -12.547  18.148  1.00 94.19           C  
ATOM    912  C   TYR   113       5.579 -11.043  18.306  1.00 94.19           C  
ATOM    913  O   TYR   113       6.697 -10.572  18.524  1.00 94.19           O  
ATOM    914  CB  TYR   113       5.194 -12.896  16.669  1.00 94.19           C  
ATOM    915  CG  TYR   113       6.266 -12.334  15.767  1.00 94.19           C  
ATOM    916  CD1 TYR   113       6.055 -11.159  15.050  1.00 94.19           C  
ATOM    917  CD2 TYR   113       7.491 -12.978  15.630  1.00 94.19           C  
ATOM    918  CE1 TYR   113       7.040 -10.639  14.216  1.00 94.19           C  
ATOM    919  CE2 TYR   113       8.483 -12.467  14.799  1.00 94.19           C  
ATOM    920  CZ  TYR   113       8.248 -11.299  14.098  1.00 94.19           C  
ATOM    921  OH  TYR   113       9.226 -10.789  13.274  1.00 94.19           O  
ATOM    922  N   LEU   114       4.573 -10.274  18.277  1.00 95.22           N  
ATOM    923  CA  LEU   114       4.655  -8.821  18.381  1.00 95.22           C  
ATOM    924  C   LEU   114       5.169  -8.402  19.755  1.00 95.22           C  
ATOM    925  O   LEU   114       6.040  -7.536  19.859  1.00 95.22           O  
ATOM    926  CB  LEU   114       3.287  -8.186  18.119  1.00 95.22           C  
ATOM    927  CG  LEU   114       2.731  -8.334  16.702  1.00 95.22           C  
ATOM    928  CD1 LEU   114       1.337  -7.722  16.613  1.00 95.22           C  
ATOM    929  CD2 LEU   114       3.670  -7.689  15.688  1.00 95.22           C  
ATOM    930  N   VAL   115       4.628  -9.071  20.744  1.00 91.09           N  
ATOM    931  CA  VAL   115       5.017  -8.720  22.105  1.00 91.09           C  
ATOM    932  C   VAL   115       6.504  -9.005  22.308  1.00 91.09           C  
ATOM    933  O   VAL   115       7.188  -8.279  23.033  1.00 91.09           O  
ATOM    934  CB  VAL   115       4.179  -9.489  23.151  1.00 91.09           C  
ATOM    935  CG1 VAL   115       4.806  -9.369  24.539  1.00 91.09           C  
ATOM    936  CG2 VAL   115       2.741  -8.975  23.164  1.00 91.09           C  
ATOM    937  N   GLU   116       7.050  -9.945  21.566  1.00 93.03           N  
ATOM    938  CA  GLU   116       8.462 -10.300  21.673  1.00 93.03           C  
ATOM    939  C   GLU   116       9.342  -9.299  20.931  1.00 93.03           C  
ATOM    940  O   GLU   116      10.456  -9.000  21.366  1.00 93.03           O  
ATOM    941  CB  GLU   116       8.703 -11.713  21.135  1.00 93.03           C  
ATOM    942  CG  GLU   116      10.124 -12.216  21.342  1.00 93.03           C  
ATOM    943  CD  GLU   116      10.350 -13.617  20.797  1.00 93.03           C  
ATOM    944  OE1 GLU   116      11.502 -14.107  20.840  1.00 93.03           O  
ATOM    945  OE2 GLU   116       9.368 -14.230  20.321  1.00 93.03           O  
ATOM    946  N   GLN   117       8.844  -8.711  19.887  1.00 96.01           N  
ATOM    947  CA  GLN   117       9.677  -7.941  18.969  1.00 96.01           C  
ATOM    948  C   GLN   117       9.553  -6.443  19.237  1.00 96.01           C  
ATOM    949  O   GLN   117      10.439  -5.667  18.875  1.00 96.01           O  
ATOM    950  CB  GLN   117       9.303  -8.247  17.518  1.00 96.01           C  
ATOM    951  CG  GLN   117       9.563  -9.690  17.107  1.00 96.01           C  
ATOM    952  CD  GLN   117      11.037 -10.048  17.123  1.00 96.01           C  
ATOM    953  OE1 GLN   117      11.880  -9.285  16.640  1.00 96.01           O  
ATOM    954  NE2 GLN   117      11.359 -11.212  17.676  1.00 96.01           N  
ATOM    955  N   VAL   118       8.487  -6.062  19.849  1.00 95.51           N  
ATOM    956  CA  VAL   118       8.214  -4.634  19.973  1.00 95.51           C  
ATOM    957  C   VAL   118       8.571  -4.160  21.380  1.00 95.51           C  
ATOM    958  O   VAL   118       8.552  -4.945  22.330  1.00 95.51           O  
ATOM    959  CB  VAL   118       6.736  -4.309  19.660  1.00 95.51           C  
ATOM    960  CG1 VAL   118       6.415  -2.858  20.014  1.00 95.51           C  
ATOM    961  CG2 VAL   118       6.429  -4.585  18.190  1.00 95.51           C  
ATOM    962  N   ASP   119       8.904  -2.875  21.486  1.00 93.87           N  
ATOM    963  CA  ASP   119       9.203  -2.227  22.760  1.00 93.87           C  
ATOM    964  C   ASP   119       8.058  -2.413  23.752  1.00 93.87           C  
ATOM    965  O   ASP   119       6.886  -2.291  23.387  1.00 93.87           O  
ATOM    966  CB  ASP   119       9.481  -0.737  22.552  1.00 93.87           C  
ATOM    967  CG  ASP   119      10.071  -0.067  23.780  1.00 93.87           C  
ATOM    968  OD1 ASP   119       9.308   0.302  24.699  1.00 93.87           O  
ATOM    969  OD2 ASP   119      11.309   0.096  23.829  1.00 93.87           O  
ATOM    970  N   SER   120       8.383  -2.753  24.968  1.00 92.65           N  
ATOM    971  CA  SER   120       7.387  -3.107  25.975  1.00 92.65           C  
ATOM    972  C   SER   120       6.421  -1.954  26.227  1.00 92.65           C  
ATOM    973  O   SER   120       5.310  -2.164  26.717  1.00 92.65           O  
ATOM    974  CB  SER   120       8.068  -3.509  27.284  1.00 92.65           C  
ATOM    975  OG  SER   120       8.885  -2.458  27.770  1.00 92.65           O  
ATOM    976  N   ALA   121       6.849  -0.708  25.880  1.00 93.37           N  
ATOM    977  CA  ALA   121       5.989   0.453  26.094  1.00 93.37           C  
ATOM    978  C   ALA   121       4.691   0.328  25.302  1.00 93.37           C  
ATOM    979  O   ALA   121       3.690   0.967  25.633  1.00 93.37           O  
ATOM    980  CB  ALA   121       6.722   1.736  25.709  1.00 93.37           C  
ATOM    981  N   PHE   122       4.616  -0.539  24.310  1.00 94.82           N  
ATOM    982  CA  PHE   122       3.462  -0.605  23.421  1.00 94.82           C  
ATOM    983  C   PHE   122       2.656  -1.873  23.674  1.00 94.82           C  
ATOM    984  O   PHE   122       1.638  -2.109  23.019  1.00 94.82           O  
ATOM    985  CB  PHE   122       3.907  -0.550  21.956  1.00 94.82           C  
ATOM    986  CG  PHE   122       4.690   0.687  21.606  1.00 94.82           C  
ATOM    987  CD1 PHE   122       4.223   1.946  21.961  1.00 94.82           C  
ATOM    988  CD2 PHE   122       5.895   0.589  20.921  1.00 94.82           C  
ATOM    989  CE1 PHE   122       4.946   3.093  21.639  1.00 94.82           C  
ATOM    990  CE2 PHE   122       6.623   1.730  20.595  1.00 94.82           C  
ATOM    991  CZ  PHE   122       6.146   2.981  20.954  1.00 94.82           C  
ATOM    992  N   HIS   123       3.095  -2.734  24.607  1.00 90.87           N  
ATOM    993  CA  HIS   123       2.460  -4.032  24.806  1.00 90.87           C  
ATOM    994  C   HIS   123       0.994  -3.874  25.196  1.00 90.87           C  
ATOM    995  O   HIS   123       0.124  -4.549  24.641  1.00 90.87           O  
ATOM    996  CB  HIS   123       3.205  -4.834  25.875  1.00 90.87           C  
ATOM    997  CG  HIS   123       4.521  -5.373  25.412  1.00 90.87           C  
ATOM    998  ND1 HIS   123       5.364  -6.086  26.237  1.00 90.87           N  
ATOM    999  CD2 HIS   123       5.136  -5.304  24.208  1.00 90.87           C  
ATOM   1000  CE1 HIS   123       6.445  -6.432  25.558  1.00 90.87           C  
ATOM   1001  NE2 HIS   123       6.332  -5.970  24.324  1.00 90.87           N  
ATOM   1002  N   THR   124       0.800  -2.983  26.090  1.00 88.74           N  
ATOM   1003  CA  THR   124      -0.565  -2.802  26.573  1.00 88.74           C  
ATOM   1004  C   THR   124      -1.494  -2.399  25.431  1.00 88.74           C  
ATOM   1005  O   THR   124      -2.594  -2.939  25.299  1.00 88.74           O  
ATOM   1006  CB  THR   124      -0.627  -1.741  27.687  1.00 88.74           C  
ATOM   1007  OG1 THR   124       0.195  -2.158  28.783  1.00 88.74           O  
ATOM   1008  CG2 THR   124      -2.056  -1.547  28.183  1.00 88.74           C  
ATOM   1009  N   LEU   125      -1.033  -1.474  24.572  1.00 91.82           N  
ATOM   1010  CA  LEU   125      -1.836  -1.019  23.441  1.00 91.82           C  
ATOM   1011  C   LEU   125      -2.099  -2.161  22.466  1.00 91.82           C  
ATOM   1012  O   LEU   125      -3.240  -2.379  22.052  1.00 91.82           O  
ATOM   1013  CB  LEU   125      -1.136   0.135  22.717  1.00 91.82           C  
ATOM   1014  CG  LEU   125      -1.836   0.676  21.470  1.00 91.82           C  
ATOM   1015  CD1 LEU   125      -3.092   1.449  21.860  1.00 91.82           C  
ATOM   1016  CD2 LEU   125      -0.888   1.558  20.665  1.00 91.82           C  
ATOM   1017  N   LEU   126      -1.083  -2.906  22.179  1.00 91.95           N  
ATOM   1018  CA  LEU   126      -1.228  -3.960  21.181  1.00 91.95           C  
ATOM   1019  C   LEU   126      -2.118  -5.083  21.703  1.00 91.95           C  
ATOM   1020  O   LEU   126      -2.919  -5.646  20.953  1.00 91.95           O  
ATOM   1021  CB  LEU   126       0.142  -4.520  20.789  1.00 91.95           C  
ATOM   1022  CG  LEU   126       1.069  -3.571  20.028  1.00 91.95           C  
ATOM   1023  CD1 LEU   126       2.413  -4.241  19.765  1.00 91.95           C  
ATOM   1024  CD2 LEU   126       0.423  -3.125  18.721  1.00 91.95           C  
ATOM   1025  N   VAL   127      -2.048  -5.298  22.979  1.00 88.17           N  
ATOM   1026  CA  VAL   127      -2.858  -6.347  23.589  1.00 88.17           C  
ATOM   1027  C   VAL   127      -4.314  -5.895  23.670  1.00 88.17           C  
ATOM   1028  O   VAL   127      -5.229  -6.675  23.395  1.00 88.17           O  
ATOM   1029  CB  VAL   127      -2.337  -6.721  24.995  1.00 88.17           C  
ATOM   1030  CG1 VAL   127      -3.340  -7.617  25.721  1.00 88.17           C  
ATOM   1031  CG2 VAL   127      -0.977  -7.409  24.894  1.00 88.17           C  
ATOM   1032  N   ALA   128      -4.501  -4.701  23.890  1.00 85.59           N  
ATOM   1033  CA  ALA   128      -5.841  -4.174  24.140  1.00 85.59           C  
ATOM   1034  C   ALA   128      -6.583  -3.919  22.831  1.00 85.59           C  
ATOM   1035  O   ALA   128      -7.811  -4.022  22.777  1.00 85.59           O  
ATOM   1036  CB  ALA   128      -5.763  -2.890  24.962  1.00 85.59           C  
ATOM   1037  N   GLN   129      -5.829  -3.549  21.789  1.00 88.13           N  
ATOM   1038  CA  GLN   129      -6.478  -3.151  20.544  1.00 88.13           C  
ATOM   1039  C   GLN   129      -6.020  -4.026  19.381  1.00 88.13           C  
ATOM   1040  O   GLN   129      -5.168  -3.618  18.589  1.00 88.13           O  
ATOM   1041  CB  GLN   129      -6.197  -1.679  20.238  1.00 88.13           C  
ATOM   1042  CG  GLN   129      -6.776  -0.716  21.265  1.00 88.13           C  
ATOM   1043  CD  GLN   129      -6.640   0.737  20.849  1.00 88.13           C  
ATOM   1044  OE1 GLN   129      -6.705   1.065  19.659  1.00 88.13           O  
ATOM   1045  NE2 GLN   129      -6.449   1.618  21.825  1.00 88.13           N  
ATOM   1046  N   ARG   130      -6.628  -5.076  19.219  1.00 88.01           N  
ATOM   1047  CA  ARG   130      -6.286  -6.086  18.224  1.00 88.01           C  
ATOM   1048  C   ARG   130      -6.484  -5.551  16.810  1.00 88.01           C  
ATOM   1049  O   ARG   130      -5.832  -6.010  15.869  1.00 88.01           O  
ATOM   1050  CB  ARG   130      -7.127  -7.349  18.428  1.00 88.01           C  
ATOM   1051  CG  ARG   130      -8.575  -7.202  17.991  1.00 88.01           C  
ATOM   1052  CD  ARG   130      -9.333  -8.519  18.099  1.00 88.01           C  
ATOM   1053  NE  ARG   130     -10.644  -8.439  17.463  1.00 88.01           N  
ATOM   1054  CZ  ARG   130     -11.786  -8.819  18.030  1.00 88.01           C  
ATOM   1055  NH1 ARG   130     -11.799  -9.315  19.262  1.00 88.01           N  
ATOM   1056  NH2 ARG   130     -12.923  -8.703  17.361  1.00 88.01           N  
ATOM   1057  N   SER   131      -7.430  -4.661  16.589  1.00 88.78           N  
ATOM   1058  CA  SER   131      -7.737  -4.138  15.262  1.00 88.78           C  
ATOM   1059  C   SER   131      -6.535  -3.419  14.659  1.00 88.78           C  
ATOM   1060  O   SER   131      -6.463  -3.230  13.443  1.00 88.78           O  
ATOM   1061  CB  SER   131      -8.932  -3.186  15.324  1.00 88.78           C  
ATOM   1062  OG  SER   131      -8.670  -2.106  16.203  1.00 88.78           O  
ATOM   1063  N   LEU   132      -5.543  -3.130  15.495  1.00 91.95           N  
ATOM   1064  CA  LEU   132      -4.384  -2.379  15.024  1.00 91.95           C  
ATOM   1065  C   LEU   132      -3.424  -3.283  14.258  1.00 91.95           C  
ATOM   1066  O   LEU   132      -2.611  -2.803  13.466  1.00 91.95           O  
ATOM   1067  CB  LEU   132      -3.656  -1.722  16.200  1.00 91.95           C  
ATOM   1068  CG  LEU   132      -4.392  -0.578  16.900  1.00 91.95           C  
ATOM   1069  CD1 LEU   132      -3.559  -0.043  18.060  1.00 91.95           C  
ATOM   1070  CD2 LEU   132      -4.714   0.535  15.908  1.00 91.95           C  
ATOM   1071  N   TRP   133      -3.482  -4.578  14.415  1.00 93.08           N  
ATOM   1072  CA  TRP   133      -2.446  -5.410  13.813  1.00 93.08           C  
ATOM   1073  C   TRP   133      -3.061  -6.598  13.079  1.00 93.08           C  
ATOM   1074  O   TRP   133      -2.365  -7.317  12.357  1.00 93.08           O  
ATOM   1075  CB  TRP   133      -1.466  -5.905  14.880  1.00 93.08           C  
ATOM   1076  CG  TRP   133      -2.126  -6.392  16.135  1.00 93.08           C  
ATOM   1077  CD1 TRP   133      -2.321  -5.687  17.290  1.00 93.08           C  
ATOM   1078  CD2 TRP   133      -2.674  -7.694  16.362  1.00 93.08           C  
ATOM   1079  NE1 TRP   133      -2.958  -6.473  18.222  1.00 93.08           N  
ATOM   1080  CE2 TRP   133      -3.186  -7.708  17.678  1.00 93.08           C  
ATOM   1081  CE3 TRP   133      -2.782  -8.852  15.579  1.00 93.08           C  
ATOM   1082  CZ2 TRP   133      -3.798  -8.837  18.229  1.00 93.08           C  
ATOM   1083  CZ3 TRP   133      -3.391  -9.974  16.129  1.00 93.08           C  
ATOM   1084  CH2 TRP   133      -3.891  -9.956  17.442  1.00 93.08           C  
ATOM   1085  N   LEU   134      -4.348  -6.827  13.186  1.00 89.78           N  
ATOM   1086  CA  LEU   134      -4.955  -8.033  12.633  1.00 89.78           C  
ATOM   1087  C   LEU   134      -4.881  -8.029  11.110  1.00 89.78           C  
ATOM   1088  O   LEU   134      -4.713  -9.082  10.489  1.00 89.78           O  
ATOM   1089  CB  LEU   134      -6.412  -8.155  13.085  1.00 89.78           C  
ATOM   1090  CG  LEU   134      -6.645  -8.777  14.462  1.00 89.78           C  
ATOM   1091  CD1 LEU   134      -8.131  -8.764  14.805  1.00 89.78           C  
ATOM   1092  CD2 LEU   134      -6.093 -10.197  14.509  1.00 89.78           C  
ATOM   1093  N   THR   135      -4.966  -6.862  10.524  1.00 87.22           N  
ATOM   1094  CA  THR   135      -5.037  -6.808   9.068  1.00 87.22           C  
ATOM   1095  C   THR   135      -3.680  -6.441   8.474  1.00 87.22           C  
ATOM   1096  O   THR   135      -3.576  -6.155   7.279  1.00 87.22           O  
ATOM   1097  CB  THR   135      -6.097  -5.796   8.597  1.00 87.22           C  
ATOM   1098  OG1 THR   135      -5.757  -4.493   9.088  1.00 87.22           O  
ATOM   1099  CG2 THR   135      -7.483  -6.173   9.107  1.00 87.22           C  
ATOM   1100  N   ARG   136      -2.663  -6.515   9.349  1.00 91.44           N  
ATOM   1101  CA  ARG   136      -1.327  -6.139   8.899  1.00 91.44           C  
ATOM   1102  C   ARG   136      -0.354  -7.305   9.035  1.00 91.44           C  
ATOM   1103  O   ARG   136      -0.611  -8.250   9.785  1.00 91.44           O  
ATOM   1104  CB  ARG   136      -0.813  -4.933   9.688  1.00 91.44           C  
ATOM   1105  CG  ARG   136      -1.608  -3.658   9.453  1.00 91.44           C  
ATOM   1106  CD  ARG   136      -1.183  -2.545  10.400  1.00 91.44           C  
ATOM   1107  NE  ARG   136      -1.817  -1.275  10.059  1.00 91.44           N  
ATOM   1108  CZ  ARG   136      -3.077  -0.956  10.342  1.00 91.44           C  
ATOM   1109  NH1 ARG   136      -3.865  -1.812  10.982  1.00 91.44           N  
ATOM   1110  NH2 ARG   136      -3.551   0.228   9.985  1.00 91.44           N  
ATOM   1111  N   THR   137       0.758  -7.264   8.250  1.00 92.17           N  
ATOM   1112  CA  THR   137       1.796  -8.266   8.465  1.00 92.17           C  
ATOM   1113  C   THR   137       2.569  -7.977   9.749  1.00 92.17           C  
ATOM   1114  O   THR   137       2.695  -6.820  10.156  1.00 92.17           O  
ATOM   1115  CB  THR   137       2.773  -8.323   7.276  1.00 92.17           C  
ATOM   1116  OG1 THR   137       3.541  -7.114   7.238  1.00 92.17           O  
ATOM   1117  CG2 THR   137       2.024  -8.478   5.956  1.00 92.17           C  
ATOM   1118  N   PRO   138       3.051  -8.954  10.442  1.00 93.91           N  
ATOM   1119  CA  PRO   138       3.817  -8.736  11.671  1.00 93.91           C  
ATOM   1120  C   PRO   138       5.042  -7.851  11.453  1.00 93.91           C  
ATOM   1121  O   PRO   138       5.354  -7.004  12.294  1.00 93.91           O  
ATOM   1122  CB  PRO   138       4.233 -10.151  12.083  1.00 93.91           C  
ATOM   1123  CG  PRO   138       3.206 -11.045  11.466  1.00 93.91           C  
ATOM   1124  CD  PRO   138       2.771 -10.443  10.161  1.00 93.91           C  
ATOM   1125  N   GLU   139       5.617  -7.945  10.302  1.00 93.38           N  
ATOM   1126  CA  GLU   139       6.810  -7.161   9.998  1.00 93.38           C  
ATOM   1127  C   GLU   139       6.483  -5.674   9.898  1.00 93.38           C  
ATOM   1128  O   GLU   139       7.261  -4.830  10.348  1.00 93.38           O  
ATOM   1129  CB  GLU   139       7.457  -7.646   8.699  1.00 93.38           C  
ATOM   1130  CG  GLU   139       8.052  -9.044   8.792  1.00 93.38           C  
ATOM   1131  CD  GLU   139       7.021 -10.147   8.615  1.00 93.38           C  
ATOM   1132  OE1 GLU   139       7.360 -11.333   8.827  1.00 93.38           O  
ATOM   1133  OE2 GLU   139       5.866  -9.823   8.261  1.00 93.38           O  
ATOM   1134  N   GLU   140       5.345  -5.454   9.307  1.00 94.27           N  
ATOM   1135  CA  GLU   140       4.895  -4.071   9.183  1.00 94.27           C  
ATOM   1136  C   GLU   140       4.611  -3.458  10.551  1.00 94.27           C  
ATOM   1137  O   GLU   140       4.986  -2.313  10.814  1.00 94.27           O  
ATOM   1138  CB  GLU   140       3.646  -3.989   8.301  1.00 94.27           C  
ATOM   1139  CG  GLU   140       3.176  -2.566   8.032  1.00 94.27           C  
ATOM   1140  CD  GLU   140       1.969  -2.498   7.110  1.00 94.27           C  
ATOM   1141  OE1 GLU   140       1.423  -1.390   6.906  1.00 94.27           O  
ATOM   1142  OE2 GLU   140       1.566  -3.562   6.587  1.00 94.27           O  
ATOM   1143  N   VAL   141       3.963  -4.202  11.443  1.00 96.40           N  
ATOM   1144  CA  VAL   141       3.649  -3.702  12.778  1.00 96.40           C  
ATOM   1145  C   VAL   141       4.940  -3.430  13.546  1.00 96.40           C  
ATOM   1146  O   VAL   141       5.078  -2.389  14.192  1.00 96.40           O  
ATOM   1147  CB  VAL   141       2.762  -4.695  13.562  1.00 96.40           C  
ATOM   1148  CG1 VAL   141       2.477  -4.172  14.968  1.00 96.40           C  
ATOM   1149  CG2 VAL   141       1.457  -4.953  12.810  1.00 96.40           C  
ATOM   1150  N   VAL   142       5.920  -4.288  13.406  1.00 96.36           N  
ATOM   1151  CA  VAL   142       7.197  -4.142  14.098  1.00 96.36           C  
ATOM   1152  C   VAL   142       7.918  -2.894  13.595  1.00 96.36           C  
ATOM   1153  O   VAL   142       8.410  -2.091  14.391  1.00 96.36           O  
ATOM   1154  CB  VAL   142       8.091  -5.388  13.907  1.00 96.36           C  
ATOM   1155  CG1 VAL   142       9.504  -5.123  14.423  1.00 96.36           C  
ATOM   1156  CG2 VAL   142       7.479  -6.597  14.613  1.00 96.36           C  
ATOM   1157  N   ALA   143       7.935  -2.722  12.268  1.00 94.96           N  
ATOM   1158  CA  ALA   143       8.596  -1.559  11.681  1.00 94.96           C  
ATOM   1159  C   ALA   143       7.938  -0.262  12.143  1.00 94.96           C  
ATOM   1160  O   ALA   143       8.626   0.709  12.465  1.00 94.96           O  
ATOM   1161  CB  ALA   143       8.576  -1.649  10.157  1.00 94.96           C  
ATOM   1162  N   THR   144       6.599  -0.297  12.207  1.00 96.37           N  
ATOM   1163  CA  THR   144       5.878   0.897  12.633  1.00 96.37           C  
ATOM   1164  C   THR   144       6.200   1.234  14.086  1.00 96.37           C  
ATOM   1165  O   THR   144       6.424   2.398  14.424  1.00 96.37           O  
ATOM   1166  CB  THR   144       4.358   0.720  12.468  1.00 96.37           C  
ATOM   1167  OG1 THR   144       4.073   0.307  11.126  1.00 96.37           O  
ATOM   1168  CG2 THR   144       3.618   2.023  12.755  1.00 96.37           C  
ATOM   1169  N   ALA   145       6.252   0.167  14.914  1.00 96.44           N  
ATOM   1170  CA  ALA   145       6.563   0.367  16.327  1.00 96.44           C  
ATOM   1171  C   ALA   145       7.979   0.905  16.506  1.00 96.44           C  
ATOM   1172  O   ALA   145       8.216   1.782  17.341  1.00 96.44           O  
ATOM   1173  CB  ALA   145       6.391  -0.939  17.099  1.00 96.44           C  
ATOM   1174  N   GLN   146       8.892   0.417  15.755  1.00 95.03           N  
ATOM   1175  CA  GLN   146      10.268   0.900  15.821  1.00 95.03           C  
ATOM   1176  C   GLN   146      10.355   2.369  15.418  1.00 95.03           C  
ATOM   1177  O   GLN   146      11.038   3.158  16.074  1.00 95.03           O  
ATOM   1178  CB  GLN   146      11.177   0.055  14.927  1.00 95.03           C  
ATOM   1179  CG  GLN   146      11.475  -1.329  15.486  1.00 95.03           C  
ATOM   1180  CD  GLN   146      12.261  -2.196  14.520  1.00 95.03           C  
ATOM   1181  OE1 GLN   146      12.487  -1.815  13.366  1.00 95.03           O  
ATOM   1182  NE2 GLN   146      12.682  -3.368  14.982  1.00 95.03           N  
ATOM   1183  N   LEU   147       9.609   2.621  14.395  1.00 94.75           N  
ATOM   1184  CA  LEU   147       9.572   4.007  13.943  1.00 94.75           C  
ATOM   1185  C   LEU   147       8.998   4.917  15.024  1.00 94.75           C  
ATOM   1186  O   LEU   147       9.515   6.011  15.260  1.00 94.75           O  
ATOM   1187  CB  LEU   147       8.743   4.132  12.662  1.00 94.75           C  
ATOM   1188  CG  LEU   147       8.744   5.502  11.984  1.00 94.75           C  
ATOM   1189  CD1 LEU   147      10.155   5.872  11.538  1.00 94.75           C  
ATOM   1190  CD2 LEU   147       7.784   5.515  10.799  1.00 94.75           C  
ATOM   1191  N   ALA   148       7.960   4.490  15.646  1.00 95.85           N  
ATOM   1192  CA  ALA   148       7.301   5.292  16.674  1.00 95.85           C  
ATOM   1193  C   ALA   148       8.273   5.652  17.794  1.00 95.85           C  
ATOM   1194  O   ALA   148       8.147   6.709  18.418  1.00 95.85           O  
ATOM   1195  CB  ALA   148       6.096   4.545  17.240  1.00 95.85           C  
ATOM   1196  N   THR   149       9.326   4.798  17.977  1.00 94.85           N  
ATOM   1197  CA  THR   149      10.300   5.078  19.026  1.00 94.85           C  
ATOM   1198  C   THR   149      11.266   6.175  18.589  1.00 94.85           C  
ATOM   1199  O   THR   149      11.905   6.817  19.426  1.00 94.85           O  
ATOM   1200  CB  THR   149      11.093   3.813  19.403  1.00 94.85           C  
ATOM   1201  OG1 THR   149      11.842   3.368  18.265  1.00 94.85           O  
ATOM   1202  CG2 THR   149      10.160   2.693  19.853  1.00 94.85           C  
ATOM   1203  N   GLN   150      11.335   6.443  17.323  1.00 93.07           N  
ATOM   1204  CA  GLN   150      12.336   7.362  16.792  1.00 93.07           C  
ATOM   1205  C   GLN   150      11.731   8.737  16.522  1.00 93.07           C  
ATOM   1206  O   GLN   150      12.445   9.742  16.502  1.00 93.07           O  
ATOM   1207  CB  GLN   150      12.956   6.801  15.511  1.00 93.07           C  
ATOM   1208  CG  GLN   150      13.751   5.519  15.724  1.00 93.07           C  
ATOM   1209  CD  GLN   150      14.159   4.859  14.420  1.00 93.07           C  
ATOM   1210  OE1 GLN   150      14.179   5.500  13.364  1.00 93.07           O  
ATOM   1211  NE2 GLN   150      14.487   3.573  14.484  1.00 93.07           N  
ATOM   1212  N   LEU   151      10.479   8.838  16.338  1.00 94.13           N  
ATOM   1213  CA  LEU   151       9.834  10.082  15.933  1.00 94.13           C  
ATOM   1214  C   LEU   151       9.546  10.964  17.144  1.00 94.13           C  
ATOM   1215  O   LEU   151       9.288  10.458  18.238  1.00 94.13           O  
ATOM   1216  CB  LEU   151       8.535   9.792  15.178  1.00 94.13           C  
ATOM   1217  CG  LEU   151       8.681   9.129  13.807  1.00 94.13           C  
ATOM   1218  CD1 LEU   151       7.309   8.793  13.232  1.00 94.13           C  
ATOM   1219  CD2 LEU   151       9.458  10.033  12.856  1.00 94.13           C  
ATOM   1220  N   ALA   152       9.605  12.271  17.004  1.00 94.17           N  
ATOM   1221  CA  ALA   152       9.275  13.288  17.999  1.00 94.17           C  
ATOM   1222  C   ALA   152       8.335  14.340  17.416  1.00 94.17           C  
ATOM   1223  O   ALA   152       8.194  14.448  16.196  1.00 94.17           O  
ATOM   1224  CB  ALA   152      10.546  13.949  18.526  1.00 94.17           C  
ATOM   1225  N   PRO   153       7.669  15.069  18.304  1.00 95.21           N  
ATOM   1226  CA  PRO   153       6.851  16.171  17.795  1.00 95.21           C  
ATOM   1227  C   PRO   153       7.663  17.193  17.003  1.00 95.21           C  
ATOM   1228  O   PRO   153       8.751  17.587  17.430  1.00 95.21           O  
ATOM   1229  CB  PRO   153       6.275  16.800  19.067  1.00 95.21           C  
ATOM   1230  CG  PRO   153       6.353  15.718  20.096  1.00 95.21           C  
ATOM   1231  CD  PRO   153       7.533  14.844  19.782  1.00 95.21           C  
ATOM   1232  N   GLY   154       7.202  17.452  15.831  1.00 93.73           N  
ATOM   1233  CA  GLY   154       7.808  18.499  15.023  1.00 93.73           C  
ATOM   1234  C   GLY   154       9.027  18.028  14.253  1.00 93.73           C  
ATOM   1235  O   GLY   154       9.823  18.843  13.781  1.00 93.73           O  
ATOM   1236  N   CYS   155       9.297  16.732  14.172  1.00 91.29           N  
ATOM   1237  CA  CYS   155      10.515  16.202  13.569  1.00 91.29           C  
ATOM   1238  C   CYS   155      10.539  16.465  12.068  1.00 91.29           C  
ATOM   1239  O   CYS   155      11.608  16.485  11.454  1.00 91.29           O  
ATOM   1240  CB  CYS   155      10.635  14.701  13.834  1.00 91.29           C  
ATOM   1241  SG  CYS   155       9.260  13.733  13.177  1.00 91.29           S  
ATOM   1242  N   ALA   156       9.292  16.749  11.430  1.00 90.43           N  
ATOM   1243  CA  ALA   156       9.299  16.994   9.990  1.00 90.43           C  
ATOM   1244  C   ALA   156       9.687  18.437   9.681  1.00 90.43           C  
ATOM   1245  O   ALA   156      10.133  18.743   8.573  1.00 90.43           O  
ATOM   1246  CB  ALA   156       7.932  16.674   9.390  1.00 90.43           C  
ATOM   1247  N   GLN   157       9.445  19.387  10.699  1.00 90.49           N  
ATOM   1248  CA  GLN   157       9.819  20.791  10.568  1.00 90.49           C  
ATOM   1249  C   GLN   157       9.256  21.394   9.285  1.00 90.49           C  
ATOM   1250  O   GLN   157       9.989  22.008   8.507  1.00 90.49           O  
ATOM   1251  CB  GLN   157      11.341  20.947  10.598  1.00 90.49           C  
ATOM   1252  CG  GLN   157      11.986  20.442  11.882  1.00 90.49           C  
ATOM   1253  CD  GLN   157      13.501  20.516  11.846  1.00 90.49           C  
ATOM   1254  OE1 GLN   157      14.080  21.285  11.071  1.00 90.49           O  
ATOM   1255  NE2 GLN   157      14.154  19.717  12.682  1.00 90.49           N  
ATOM   1256  N   GLY   158       8.016  21.041   8.925  1.00 88.76           N  
ATOM   1257  CA  GLY   158       7.267  21.627   7.825  1.00 88.76           C  
ATOM   1258  C   GLY   158       7.580  20.993   6.484  1.00 88.76           C  
ATOM   1259  O   GLY   158       7.321  21.587   5.435  1.00 88.76           O  
ATOM   1260  N   ARG   159       8.257  19.835   6.512  1.00 85.84           N  
ATOM   1261  CA  ARG   159       8.582  19.115   5.285  1.00 85.84           C  
ATOM   1262  C   ARG   159       7.502  18.094   4.946  1.00 85.84           C  
ATOM   1263  O   ARG   159       6.690  17.734   5.801  1.00 85.84           O  
ATOM   1264  CB  ARG   159       9.940  18.420   5.413  1.00 85.84           C  
ATOM   1265  CG  ARG   159      11.113  19.379   5.541  1.00 85.84           C  
ATOM   1266  CD  ARG   159      12.437  18.637   5.654  1.00 85.84           C  
ATOM   1267  NE  ARG   159      12.516  17.858   6.886  1.00 85.84           N  
ATOM   1268  CZ  ARG   159      13.429  16.922   7.134  1.00 85.84           C  
ATOM   1269  NH1 ARG   159      14.363  16.631   6.236  1.00 85.84           N  
ATOM   1270  NH2 ARG   159      13.408  16.274   8.289  1.00 85.84           N  
ATOM   1271  N   PRO   160       7.465  17.669   3.697  1.00 83.75           N  
ATOM   1272  CA  PRO   160       6.503  16.628   3.326  1.00 83.75           C  
ATOM   1273  C   PRO   160       6.708  15.331   4.106  1.00 83.75           C  
ATOM   1274  O   PRO   160       7.847  14.956   4.399  1.00 83.75           O  
ATOM   1275  CB  PRO   160       6.771  16.416   1.834  1.00 83.75           C  
ATOM   1276  CG  PRO   160       7.483  17.655   1.394  1.00 83.75           C  
ATOM   1277  CD  PRO   160       8.234  18.216   2.568  1.00 83.75           C  
ATOM   1278  N   LEU   161       5.595  14.782   4.415  1.00 86.14           N  
ATOM   1279  CA  LEU   161       5.577  13.529   5.161  1.00 86.14           C  
ATOM   1280  C   LEU   161       6.458  12.482   4.487  1.00 86.14           C  
ATOM   1281  O   LEU   161       7.188  11.751   5.161  1.00 86.14           O  
ATOM   1282  CB  LEU   161       4.146  13.002   5.289  1.00 86.14           C  
ATOM   1283  CG  LEU   161       3.939  11.827   6.246  1.00 86.14           C  
ATOM   1284  CD1 LEU   161       4.300  12.233   7.670  1.00 86.14           C  
ATOM   1285  CD2 LEU   161       2.500  11.327   6.176  1.00 86.14           C  
ATOM   1286  N   ARG   162       6.455  12.475   3.228  1.00 83.06           N  
ATOM   1287  CA  ARG   162       7.154  11.450   2.461  1.00 83.06           C  
ATOM   1288  C   ARG   162       8.665  11.595   2.603  1.00 83.06           C  
ATOM   1289  O   ARG   162       9.411  10.644   2.359  1.00 83.06           O  
ATOM   1290  CB  ARG   162       6.758  11.519   0.984  1.00 83.06           C  
ATOM   1291  CG  ARG   162       5.347  11.027   0.702  1.00 83.06           C  
ATOM   1292  CD  ARG   162       5.067  10.944  -0.792  1.00 83.06           C  
ATOM   1293  NE  ARG   162       3.672  10.607  -1.062  1.00 83.06           N  
ATOM   1294  CZ  ARG   162       3.080  10.720  -2.247  1.00 83.06           C  
ATOM   1295  NH1 ARG   162       3.754  11.165  -3.301  1.00 83.06           N  
ATOM   1296  NH2 ARG   162       1.805  10.384  -2.381  1.00 83.06           N  
ATOM   1297  N   LEU   163       9.138  12.724   2.947  1.00 81.96           N  
ATOM   1298  CA  LEU   163      10.574  12.905   3.125  1.00 81.96           C  
ATOM   1299  C   LEU   163      11.049  12.250   4.418  1.00 81.96           C  
ATOM   1300  O   LEU   163      12.252  12.076   4.625  1.00 81.96           O  
ATOM   1301  CB  LEU   163      10.929  14.395   3.135  1.00 81.96           C  
ATOM   1302  CG  LEU   163      10.976  15.089   1.772  1.00 81.96           C  
ATOM   1303  CD1 LEU   163      11.240  16.581   1.947  1.00 81.96           C  
ATOM   1304  CD2 LEU   163      12.040  14.452   0.884  1.00 81.96           C  
ATOM   1305  N   LEU   164      10.082  11.813   5.261  1.00 82.28           N  
ATOM   1306  CA  LEU   164      10.451  11.139   6.501  1.00 82.28           C  
ATOM   1307  C   LEU   164      10.804   9.678   6.241  1.00 82.28           C  
ATOM   1308  O   LEU   164      11.177   8.951   7.165  1.00 82.28           O  
ATOM   1309  CB  LEU   164       9.310  11.226   7.519  1.00 82.28           C  
ATOM   1310  CG  LEU   164       9.024  12.612   8.098  1.00 82.28           C  
ATOM   1311  CD1 LEU   164       7.824  12.557   9.037  1.00 82.28           C  
ATOM   1312  CD2 LEU   164      10.251  13.153   8.823  1.00 82.28           C  
ATOM   1313  N   ALA   165      10.689   9.266   5.023  1.00 77.89           N  
ATOM   1314  CA  ALA   165      11.112   7.927   4.623  1.00 77.89           C  
ATOM   1315  C   ALA   165      12.615   7.745   4.817  1.00 77.89           C  
ATOM   1316  O   ALA   165      13.118   6.619   4.798  1.00 77.89           O  
ATOM   1317  CB  ALA   165      10.730   7.660   3.170  1.00 77.89           C  
ATOM   1318  N   GLU   166      13.327   8.704   5.070  1.00 76.42           N  
ATOM   1319  CA  GLU   166      14.756   8.619   5.355  1.00 76.42           C  
ATOM   1320  C   GLU   166      15.023   7.765   6.591  1.00 76.42           C  
ATOM   1321  O   GLU   166      16.154   7.333   6.821  1.00 76.42           O  
ATOM   1322  CB  GLU   166      15.351  10.017   5.543  1.00 76.42           C  
ATOM   1323  CG  GLU   166      15.230  10.908   4.315  1.00 76.42           C  
ATOM   1324  CD  GLU   166      15.700  12.333   4.559  1.00 76.42           C  
ATOM   1325  OE1 GLU   166      15.707  13.141   3.603  1.00 76.42           O  
ATOM   1326  OE2 GLU   166      16.065  12.643   5.714  1.00 76.42           O  
ATOM   1327  N   HIS   167      13.914   7.348   7.291  1.00 73.50           N  
ATOM   1328  CA  HIS   167      14.036   6.500   8.472  1.00 73.50           C  
ATOM   1329  C   HIS   167      14.037   5.023   8.091  1.00 73.50           C  
ATOM   1330  O   HIS   167      13.661   4.169   8.897  1.00 73.50           O  
ATOM   1331  CB  HIS   167      12.901   6.787   9.457  1.00 73.50           C  
ATOM   1332  CG  HIS   167      13.024   8.109  10.145  1.00 73.50           C  
ATOM   1333  ND1 HIS   167      12.612   9.289   9.567  1.00 73.50           N  
ATOM   1334  CD2 HIS   167      13.512   8.434  11.365  1.00 73.50           C  
ATOM   1335  CE1 HIS   167      12.842  10.287  10.405  1.00 73.50           C  
ATOM   1336  NE2 HIS   167      13.388   9.794  11.503  1.00 73.50           N  
ATOM   1337  N   GLY   168      14.266   4.866   6.766  1.00 76.21           N  
ATOM   1338  CA  GLY   168      14.426   3.499   6.296  1.00 76.21           C  
ATOM   1339  C   GLY   168      13.112   2.834   5.933  1.00 76.21           C  
ATOM   1340  O   GLY   168      13.012   1.605   5.931  1.00 76.21           O  
ATOM   1341  N   VAL   169      12.133   3.667   5.871  1.00 82.74           N  
ATOM   1342  CA  VAL   169      10.832   3.156   5.453  1.00 82.74           C  
ATOM   1343  C   VAL   169      10.490   3.689   4.063  1.00 82.74           C  
ATOM   1344  O   VAL   169      11.144   4.609   3.566  1.00 82.74           O  
ATOM   1345  CB  VAL   169       9.722   3.536   6.458  1.00 82.74           C  
ATOM   1346  CG1 VAL   169       9.942   2.835   7.797  1.00 82.74           C  
ATOM   1347  CG2 VAL   169       9.670   5.052   6.646  1.00 82.74           C  
ATOM   1348  N   ASP   170       9.531   3.013   3.454  1.00 83.67           N  
ATOM   1349  CA  ASP   170       9.186   3.448   2.104  1.00 83.67           C  
ATOM   1350  C   ASP   170       8.365   4.736   2.135  1.00 83.67           C  
ATOM   1351  O   ASP   170       7.935   5.178   3.202  1.00 83.67           O  
ATOM   1352  CB  ASP   170       8.416   2.351   1.367  1.00 83.67           C  
ATOM   1353  CG  ASP   170       7.023   2.126   1.926  1.00 83.67           C  
ATOM   1354  OD1 ASP   170       6.094   2.883   1.572  1.00 83.67           O  
ATOM   1355  OD2 ASP   170       6.853   1.184   2.731  1.00 83.67           O  
ATOM   1356  N   THR   171       8.206   5.432   1.053  1.00 78.10           N  
ATOM   1357  CA  THR   171       7.688   6.790   0.935  1.00 78.10           C  
ATOM   1358  C   THR   171       6.210   6.839   1.312  1.00 78.10           C  
ATOM   1359  O   THR   171       5.697   7.892   1.697  1.00 78.10           O  
ATOM   1360  CB  THR   171       7.875   7.337  -0.493  1.00 78.10           C  
ATOM   1361  OG1 THR   171       7.345   6.395  -1.433  1.00 78.10           O  
ATOM   1362  CG2 THR   171       9.349   7.573  -0.803  1.00 78.10           C  
ATOM   1363  N   LYS   172       5.540   5.699   1.204  1.00 83.69           N  
ATOM   1364  CA  LYS   172       4.112   5.726   1.509  1.00 83.69           C  
ATOM   1365  C   LYS   172       3.829   5.101   2.872  1.00 83.69           C  
ATOM   1366  O   LYS   172       2.670   4.890   3.236  1.00 83.69           O  
ATOM   1367  CB  LYS   172       3.317   4.999   0.424  1.00 83.69           C  
ATOM   1368  CG  LYS   172       3.325   5.702  -0.925  1.00 83.69           C  
ATOM   1369  CD  LYS   172       2.446   4.979  -1.938  1.00 83.69           C  
ATOM   1370  CE  LYS   172       2.454   5.681  -3.289  1.00 83.69           C  
ATOM   1371  NZ  LYS   172       1.617   4.959  -4.294  1.00 83.69           N  
ATOM   1372  N   PHE   173       4.923   4.755   3.520  1.00 89.61           N  
ATOM   1373  CA  PHE   173       4.831   4.021   4.777  1.00 89.61           C  
ATOM   1374  C   PHE   173       3.983   4.784   5.788  1.00 89.61           C  
ATOM   1375  O   PHE   173       3.097   4.208   6.422  1.00 89.61           O  
ATOM   1376  CB  PHE   173       6.227   3.762   5.353  1.00 89.61           C  
ATOM   1377  CG  PHE   173       6.226   2.879   6.571  1.00 89.61           C  
ATOM   1378  CD1 PHE   173       6.117   3.427   7.843  1.00 89.61           C  
ATOM   1379  CD2 PHE   173       6.335   1.501   6.444  1.00 89.61           C  
ATOM   1380  CE1 PHE   173       6.116   2.612   8.973  1.00 89.61           C  
ATOM   1381  CE2 PHE   173       6.335   0.680   7.569  1.00 89.61           C  
ATOM   1382  CZ  PHE   173       6.226   1.238   8.832  1.00 89.61           C  
ATOM   1383  N   PHE   174       4.117   6.080   5.932  1.00 91.12           N  
ATOM   1384  CA  PHE   174       3.426   6.876   6.941  1.00 91.12           C  
ATOM   1385  C   PHE   174       1.930   6.931   6.655  1.00 91.12           C  
ATOM   1386  O   PHE   174       1.113   6.790   7.567  1.00 91.12           O  
ATOM   1387  CB  PHE   174       4.003   8.294   6.997  1.00 91.12           C  
ATOM   1388  CG  PHE   174       5.304   8.390   7.746  1.00 91.12           C  
ATOM   1389  CD1 PHE   174       5.335   8.849   9.057  1.00 91.12           C  
ATOM   1390  CD2 PHE   174       6.498   8.022   7.138  1.00 91.12           C  
ATOM   1391  CE1 PHE   174       6.539   8.939   9.753  1.00 91.12           C  
ATOM   1392  CE2 PHE   174       7.704   8.109   7.827  1.00 91.12           C  
ATOM   1393  CZ  PHE   174       7.722   8.569   9.134  1.00 91.12           C  
ATOM   1394  N   GLU   175       1.586   7.012   5.409  1.00 88.76           N  
ATOM   1395  CA  GLU   175       0.175   7.062   5.039  1.00 88.76           C  
ATOM   1396  C   GLU   175      -0.511   5.724   5.299  1.00 88.76           C  
ATOM   1397  O   GLU   175      -1.599   5.680   5.877  1.00 88.76           O  
ATOM   1398  CB  GLU   175       0.019   7.457   3.568  1.00 88.76           C  
ATOM   1399  CG  GLU   175       0.447   8.885   3.266  1.00 88.76           C  
ATOM   1400  CD  GLU   175       1.872   8.986   2.744  1.00 88.76           C  
ATOM   1401  OE1 GLU   175       2.211  10.004   2.099  1.00 88.76           O  
ATOM   1402  OE2 GLU   175       2.655   8.040   2.982  1.00 88.76           O  
ATOM   1403  N   ARG   176       0.083   4.670   4.914  1.00 89.58           N  
ATOM   1404  CA  ARG   176      -0.485   3.329   5.017  1.00 89.58           C  
ATOM   1405  C   ARG   176      -0.644   2.912   6.475  1.00 89.58           C  
ATOM   1406  O   ARG   176      -1.580   2.188   6.820  1.00 89.58           O  
ATOM   1407  CB  ARG   176       0.389   2.316   4.274  1.00 89.58           C  
ATOM   1408  CG  ARG   176      -0.168   0.902   4.278  1.00 89.58           C  
ATOM   1409  CD  ARG   176       0.571   0.001   3.298  1.00 89.58           C  
ATOM   1410  NE  ARG   176       1.972  -0.168   3.673  1.00 89.58           N  
ATOM   1411  CZ  ARG   176       2.950  -0.489   2.829  1.00 89.58           C  
ATOM   1412  NH1 ARG   176       2.696  -0.681   1.539  1.00 89.58           N  
ATOM   1413  NH2 ARG   176       4.190  -0.617   3.277  1.00 89.58           N  
ATOM   1414  N   ASN   177       0.252   3.516   7.299  1.00 94.00           N  
ATOM   1415  CA  ASN   177       0.286   3.058   8.684  1.00 94.00           C  
ATOM   1416  C   ASN   177      -0.086   4.176   9.654  1.00 94.00           C  
ATOM   1417  O   ASN   177       0.368   4.188  10.799  1.00 94.00           O  
ATOM   1418  CB  ASN   177       1.666   2.494   9.029  1.00 94.00           C  
ATOM   1419  CG  ASN   177       1.994   1.236   8.250  1.00 94.00           C  
ATOM   1420  OD1 ASN   177       1.460   0.160   8.532  1.00 94.00           O  
ATOM   1421  ND2 ASN   177       2.875   1.361   7.264  1.00 94.00           N  
ATOM   1422  N   ALA   178      -0.873   5.152   9.152  1.00 93.53           N  
ATOM   1423  CA  ALA   178      -1.149   6.363   9.919  1.00 93.53           C  
ATOM   1424  C   ALA   178      -1.896   6.037  11.209  1.00 93.53           C  
ATOM   1425  O   ALA   178      -1.557   6.551  12.277  1.00 93.53           O  
ATOM   1426  CB  ALA   178      -1.951   7.354   9.079  1.00 93.53           C  
ATOM   1427  N   THR   179      -2.866   5.173  11.153  1.00 94.91           N  
ATOM   1428  CA  THR   179      -3.674   4.855  12.325  1.00 94.91           C  
ATOM   1429  C   THR   179      -2.826   4.178  13.398  1.00 94.91           C  
ATOM   1430  O   THR   179      -2.808   4.616  14.550  1.00 94.91           O  
ATOM   1431  CB  THR   179      -4.861   3.946  11.956  1.00 94.91           C  
ATOM   1432  OG1 THR   179      -5.685   4.614  10.993  1.00 94.91           O  
ATOM   1433  CG2 THR   179      -5.701   3.613  13.185  1.00 94.91           C  
ATOM   1434  N   LEU   180      -2.093   3.115  13.026  1.00 96.54           N  
ATOM   1435  CA  LEU   180      -1.241   2.417  13.982  1.00 96.54           C  
ATOM   1436  C   LEU   180      -0.161   3.346  14.527  1.00 96.54           C  
ATOM   1437  O   LEU   180       0.049   3.416  15.740  1.00 96.54           O  
ATOM   1438  CB  LEU   180      -0.594   1.192  13.330  1.00 96.54           C  
ATOM   1439  CG  LEU   180       0.420   0.427  14.181  1.00 96.54           C  
ATOM   1440  CD1 LEU   180      -0.219  -0.022  15.491  1.00 96.54           C  
ATOM   1441  CD2 LEU   180       0.971  -0.769  13.412  1.00 96.54           C  
ATOM   1442  N   LEU   181       0.469   4.097  13.658  1.00 96.34           N  
ATOM   1443  CA  LEU   181       1.541   4.996  14.071  1.00 96.34           C  
ATOM   1444  C   LEU   181       1.019   6.058  15.034  1.00 96.34           C  
ATOM   1445  O   LEU   181       1.669   6.369  16.033  1.00 96.34           O  
ATOM   1446  CB  LEU   181       2.179   5.666  12.852  1.00 96.34           C  
ATOM   1447  CG  LEU   181       3.402   6.543  13.123  1.00 96.34           C  
ATOM   1448  CD1 LEU   181       4.476   5.745  13.853  1.00 96.34           C  
ATOM   1449  CD2 LEU   181       3.948   7.117  11.820  1.00 96.34           C  
ATOM   1450  N   THR   182      -0.174   6.594  14.760  1.00 96.89           N  
ATOM   1451  CA  THR   182      -0.780   7.607  15.615  1.00 96.89           C  
ATOM   1452  C   THR   182      -1.015   7.059  17.020  1.00 96.89           C  
ATOM   1453  O   THR   182      -0.656   7.700  18.010  1.00 96.89           O  
ATOM   1454  CB  THR   182      -2.112   8.110  15.028  1.00 96.89           C  
ATOM   1455  OG1 THR   182      -1.866   8.725  13.757  1.00 96.89           O  
ATOM   1456  CG2 THR   182      -2.771   9.129  15.953  1.00 96.89           C  
ATOM   1457  N   LYS   183      -1.519   5.837  17.099  1.00 96.94           N  
ATOM   1458  CA  LYS   183      -1.816   5.261  18.407  1.00 96.94           C  
ATOM   1459  C   LYS   183      -0.534   4.950  19.175  1.00 96.94           C  
ATOM   1460  O   LYS   183      -0.467   5.150  20.389  1.00 96.94           O  
ATOM   1461  CB  LYS   183      -2.658   3.993  18.258  1.00 96.94           C  
ATOM   1462  CG  LYS   183      -4.083   4.248  17.790  1.00 96.94           C  
ATOM   1463  CD  LYS   183      -4.892   4.999  18.840  1.00 96.94           C  
ATOM   1464  CE  LYS   183      -6.337   5.195  18.401  1.00 96.94           C  
ATOM   1465  NZ  LYS   183      -7.132   5.935  19.426  1.00 96.94           N  
ATOM   1466  N   LEU   184       0.480   4.477  18.458  1.00 97.12           N  
ATOM   1467  CA  LEU   184       1.751   4.201  19.119  1.00 97.12           C  
ATOM   1468  C   LEU   184       2.386   5.489  19.633  1.00 97.12           C  
ATOM   1469  O   LEU   184       2.884   5.533  20.760  1.00 97.12           O  
ATOM   1470  CB  LEU   184       2.710   3.491  18.160  1.00 97.12           C  
ATOM   1471  CG  LEU   184       2.354   2.052  17.786  1.00 97.12           C  
ATOM   1472  CD1 LEU   184       3.209   1.581  16.615  1.00 97.12           C  
ATOM   1473  CD2 LEU   184       2.529   1.128  18.987  1.00 97.12           C  
ATOM   1474  N   LEU   185       2.298   6.555  18.896  1.00 97.04           N  
ATOM   1475  CA  LEU   185       2.843   7.837  19.330  1.00 97.04           C  
ATOM   1476  C   LEU   185       2.053   8.393  20.510  1.00 97.04           C  
ATOM   1477  O   LEU   185       2.622   9.036  21.395  1.00 97.04           O  
ATOM   1478  CB  LEU   185       2.832   8.842  18.175  1.00 97.04           C  
ATOM   1479  CG  LEU   185       3.865   8.616  17.069  1.00 97.04           C  
ATOM   1480  CD1 LEU   185       3.574   9.523  15.878  1.00 97.04           C  
ATOM   1481  CD2 LEU   185       5.276   8.854  17.598  1.00 97.04           C  
ATOM   1482  N   ASP   186       0.816   8.137  20.578  1.00 96.77           N  
ATOM   1483  CA  ASP   186      -0.011   8.577  21.697  1.00 96.77           C  
ATOM   1484  C   ASP   186       0.472   7.965  23.010  1.00 96.77           C  
ATOM   1485  O   ASP   186       0.356   8.585  24.070  1.00 96.77           O  
ATOM   1486  CB  ASP   186      -1.478   8.213  21.456  1.00 96.77           C  
ATOM   1487  CG  ASP   186      -2.206   9.228  20.593  1.00 96.77           C  
ATOM   1488  OD1 ASP   186      -1.633  10.299  20.295  1.00 96.77           O  
ATOM   1489  OD2 ASP   186      -3.365   8.956  20.209  1.00 96.77           O  
ATOM   1490  N   GLU   187       0.930   6.631  22.881  1.00 95.48           N  
ATOM   1491  CA  GLU   187       1.454   5.995  24.086  1.00 95.48           C  
ATOM   1492  C   GLU   187       2.662   6.753  24.629  1.00 95.48           C  
ATOM   1493  O   GLU   187       2.856   6.833  25.844  1.00 95.48           O  
ATOM   1494  CB  GLU   187       1.830   4.538  23.806  1.00 95.48           C  
ATOM   1495  CG  GLU   187       0.632   3.626  23.581  1.00 95.48           C  
ATOM   1496  CD  GLU   187      -0.319   3.581  24.767  1.00 95.48           C  
ATOM   1497  OE1 GLU   187      -1.549   3.698  24.563  1.00 95.48           O  
ATOM   1498  OE2 GLU   187       0.170   3.429  25.909  1.00 95.48           O  
ATOM   1499  N   ARG   188       3.247   7.479  23.671  1.00 95.63           N  
ATOM   1500  CA  ARG   188       4.474   8.161  24.067  1.00 95.63           C  
ATOM   1501  C   ARG   188       4.199   9.616  24.431  1.00 95.63           C  
ATOM   1502  O   ARG   188       4.913  10.204  25.246  1.00 95.63           O  
ATOM   1503  CB  ARG   188       5.515   8.088  22.948  1.00 95.63           C  
ATOM   1504  CG  ARG   188       6.100   6.700  22.739  1.00 95.63           C  
ATOM   1505  CD  ARG   188       7.262   6.720  21.756  1.00 95.63           C  
ATOM   1506  NE  ARG   188       8.336   7.600  22.209  1.00 95.63           N  
ATOM   1507  CZ  ARG   188       9.263   8.134  21.418  1.00 95.63           C  
ATOM   1508  NH1 ARG   188       9.265   7.885  20.113  1.00 95.63           N  
ATOM   1509  NH2 ARG   188      10.194   8.922  21.935  1.00 95.63           N  
ATOM   1510  N   PHE   189       3.183  10.072  23.867  1.00 95.61           N  
ATOM   1511  CA  PHE   189       3.044  11.516  24.010  1.00 95.61           C  
ATOM   1512  C   PHE   189       1.647  11.880  24.498  1.00 95.61           C  
ATOM   1513  O   PHE   189       1.057  12.858  24.035  1.00 95.61           O  
ATOM   1514  CB  PHE   189       3.336  12.220  22.681  1.00 95.61           C  
ATOM   1515  CG  PHE   189       4.737  12.006  22.176  1.00 95.61           C  
ATOM   1516  CD1 PHE   189       5.813  12.646  22.778  1.00 95.61           C  
ATOM   1517  CD2 PHE   189       4.978  11.165  21.098  1.00 95.61           C  
ATOM   1518  CE1 PHE   189       7.111  12.450  22.312  1.00 95.61           C  
ATOM   1519  CE2 PHE   189       6.272  10.963  20.627  1.00 95.61           C  
ATOM   1520  CZ  PHE   189       7.337  11.608  21.235  1.00 95.61           C  
ATOM   1521  N   GLU   190       1.093  10.964  25.207  1.00 92.44           N  
ATOM   1522  CA  GLU   190      -0.128  11.173  25.979  1.00 92.44           C  
ATOM   1523  C   GLU   190      -1.268  11.659  25.088  1.00 92.44           C  
ATOM   1524  O   GLU   190      -1.923  12.656  25.399  1.00 92.44           O  
ATOM   1525  CB  GLU   190       0.116  12.172  27.113  1.00 92.44           C  
ATOM   1526  CG  GLU   190       1.195  11.737  28.094  1.00 92.44           C  
ATOM   1527  CD  GLU   190       1.470  12.766  29.179  1.00 92.44           C  
ATOM   1528  OE1 GLU   190       2.529  12.681  29.842  1.00 92.44           O  
ATOM   1529  OE2 GLU   190       0.620  13.665  29.367  1.00 92.44           O  
ATOM   1530  N   GLY   191      -1.338  11.104  23.901  1.00 92.75           N  
ATOM   1531  CA  GLY   191      -2.515  11.304  23.071  1.00 92.75           C  
ATOM   1532  C   GLY   191      -2.396  12.498  22.143  1.00 92.75           C  
ATOM   1533  O   GLY   191      -3.360  12.867  21.471  1.00 92.75           O  
ATOM   1534  N   ALA   192      -1.237  13.166  22.205  1.00 94.04           N  
ATOM   1535  CA  ALA   192      -1.048  14.401  21.449  1.00 94.04           C  
ATOM   1536  C   ALA   192      -1.177  14.152  19.949  1.00 94.04           C  
ATOM   1537  O   ALA   192      -1.723  14.984  19.220  1.00 94.04           O  
ATOM   1538  CB  ALA   192       0.313  15.016  21.768  1.00 94.04           C  
ATOM   1539  N   ALA   193      -0.748  13.006  19.516  1.00 94.67           N  
ATOM   1540  CA  ALA   193      -0.777  12.728  18.082  1.00 94.67           C  
ATOM   1541  C   ALA   193      -2.211  12.604  17.576  1.00 94.67           C  
ATOM   1542  O   ALA   193      -2.560  13.168  16.536  1.00 94.67           O  
ATOM   1543  CB  ALA   193       0.006  11.455  17.772  1.00 94.67           C  
ATOM   1544  N   SER   194      -3.043  11.938  18.285  1.00 93.02           N  
ATOM   1545  CA  SER   194      -4.445  11.795  17.904  1.00 93.02           C  
ATOM   1546  C   SER   194      -5.183  13.126  18.001  1.00 93.02           C  
ATOM   1547  O   SER   194      -5.984  13.462  17.127  1.00 93.02           O  
ATOM   1548  CB  SER   194      -5.136  10.754  18.785  1.00 93.02           C  
ATOM   1549  OG  SER   194      -4.702   9.446  18.454  1.00 93.02           O  
ATOM   1550  N   GLU   195      -4.917  13.874  19.014  1.00 92.11           N  
ATOM   1551  CA  GLU   195      -5.592  15.147  19.245  1.00 92.11           C  
ATOM   1552  C   GLU   195      -5.303  16.137  18.120  1.00 92.11           C  
ATOM   1553  O   GLU   195      -6.217  16.786  17.607  1.00 92.11           O  
ATOM   1554  CB  GLU   195      -5.171  15.742  20.591  1.00 92.11           C  
ATOM   1555  CG  GLU   195      -5.907  17.024  20.954  1.00 92.11           C  
ATOM   1556  CD  GLU   195      -5.399  17.666  22.235  1.00 92.11           C  
ATOM   1557  OE1 GLU   195      -5.817  18.803  22.552  1.00 92.11           O  
ATOM   1558  OE2 GLU   195      -4.575  17.027  22.927  1.00 92.11           O  
ATOM   1559  N   GLN   196      -4.061  16.242  17.636  1.00 89.59           N  
ATOM   1560  CA  GLN   196      -3.633  17.213  16.635  1.00 89.59           C  
ATOM   1561  C   GLN   196      -3.804  16.659  15.223  1.00 89.59           C  
ATOM   1562  O   GLN   196      -4.007  17.418  14.273  1.00 89.59           O  
ATOM   1563  CB  GLN   196      -2.176  17.618  16.867  1.00 89.59           C  
ATOM   1564  CG  GLN   196      -1.936  18.310  18.201  1.00 89.59           C  
ATOM   1565  CD  GLN   196      -0.462  18.499  18.508  1.00 89.59           C  
ATOM   1566  OE1 GLN   196       0.376  18.525  17.601  1.00 89.59           O  
ATOM   1567  NE2 GLN   196      -0.134  18.631  19.789  1.00 89.59           N  
ATOM   1568  N   GLY   197      -3.795  15.307  15.106  1.00 91.33           N  
ATOM   1569  CA  GLY   197      -3.572  14.648  13.829  1.00 91.33           C  
ATOM   1570  C   GLY   197      -2.109  14.351  13.559  1.00 91.33           C  
ATOM   1571  O   GLY   197      -1.230  15.113  13.966  1.00 91.33           O  
ATOM   1572  N   LEU   198      -1.848  13.263  12.920  1.00 93.50           N  
ATOM   1573  CA  LEU   198      -0.482  12.786  12.737  1.00 93.50           C  
ATOM   1574  C   LEU   198       0.370  13.837  12.033  1.00 93.50           C  
ATOM   1575  O   LEU   198       1.478  14.144  12.479  1.00 93.50           O  
ATOM   1576  CB  LEU   198      -0.472  11.483  11.934  1.00 93.50           C  
ATOM   1577  CG  LEU   198       0.898  10.850  11.684  1.00 93.50           C  
ATOM   1578  CD1 LEU   198       1.566  10.493  13.008  1.00 93.50           C  
ATOM   1579  CD2 LEU   198       0.764   9.618  10.796  1.00 93.50           C  
ATOM   1580  N   THR   199      -0.120  14.399  10.951  1.00 92.58           N  
ATOM   1581  CA  THR   199       0.642  15.353  10.154  1.00 92.58           C  
ATOM   1582  C   THR   199       0.968  16.601  10.969  1.00 92.58           C  
ATOM   1583  O   THR   199       2.103  17.082  10.951  1.00 92.58           O  
ATOM   1584  CB  THR   199      -0.124  15.755   8.880  1.00 92.58           C  
ATOM   1585  OG1 THR   199      -1.462  16.128   9.232  1.00 92.58           O  
ATOM   1586  CG2 THR   199      -0.176  14.603   7.883  1.00 92.58           C  
ATOM   1587  N   THR   200      -0.018  17.113  11.678  1.00 92.46           N  
ATOM   1588  CA  THR   200       0.198  18.290  12.513  1.00 92.46           C  
ATOM   1589  C   THR   200       1.188  17.983  13.633  1.00 92.46           C  
ATOM   1590  O   THR   200       2.082  18.784  13.916  1.00 92.46           O  
ATOM   1591  CB  THR   200      -1.124  18.797  13.118  1.00 92.46           C  
ATOM   1592  OG1 THR   200      -2.037  19.112  12.059  1.00 92.46           O  
ATOM   1593  CG2 THR   200      -0.898  20.045  13.966  1.00 92.46           C  
ATOM   1594  N   PHE   201       1.004  16.749  14.205  1.00 95.57           N  
ATOM   1595  CA  PHE   201       1.893  16.325  15.280  1.00 95.57           C  
ATOM   1596  C   PHE   201       3.343  16.314  14.812  1.00 95.57           C  
ATOM   1597  O   PHE   201       4.229  16.816  15.506  1.00 95.57           O  
ATOM   1598  CB  PHE   201       1.496  14.937  15.791  1.00 95.57           C  
ATOM   1599  CG  PHE   201       2.437  14.378  16.824  1.00 95.57           C  
ATOM   1600  CD1 PHE   201       3.424  13.467  16.466  1.00 95.57           C  
ATOM   1601  CD2 PHE   201       2.336  14.765  18.155  1.00 95.57           C  
ATOM   1602  CE1 PHE   201       4.297  12.948  17.420  1.00 95.57           C  
ATOM   1603  CE2 PHE   201       3.204  14.251  19.114  1.00 95.57           C  
ATOM   1604  CZ  PHE   201       4.183  13.342  18.745  1.00 95.57           C  
ATOM   1605  N   LEU   202       3.621  15.828  13.619  1.00 95.35           N  
ATOM   1606  CA  LEU   202       4.973  15.707  13.084  1.00 95.35           C  
ATOM   1607  C   LEU   202       5.420  17.014  12.437  1.00 95.35           C  
ATOM   1608  O   LEU   202       6.580  17.150  12.041  1.00 95.35           O  
ATOM   1609  CB  LEU   202       5.046  14.568  12.064  1.00 95.35           C  
ATOM   1610  CG  LEU   202       4.772  13.161  12.597  1.00 95.35           C  
ATOM   1611  CD1 LEU   202       4.790  12.148  11.457  1.00 95.35           C  
ATOM   1612  CD2 LEU   202       5.792  12.787  13.668  1.00 95.35           C  
ATOM   1613  N   ASP   203       4.528  17.991  12.394  1.00 94.01           N  
ATOM   1614  CA  ASP   203       4.763  19.253  11.700  1.00 94.01           C  
ATOM   1615  C   ASP   203       5.081  19.018  10.225  1.00 94.01           C  
ATOM   1616  O   ASP   203       6.091  19.508   9.716  1.00 94.01           O  
ATOM   1617  CB  ASP   203       5.902  20.028  12.366  1.00 94.01           C  
ATOM   1618  CG  ASP   203       5.989  21.471  11.902  1.00 94.01           C  
ATOM   1619  OD1 ASP   203       4.971  22.021  11.428  1.00 94.01           O  
ATOM   1620  OD2 ASP   203       7.085  22.063  12.008  1.00 94.01           O  
ATOM   1621  N   ALA   204       4.362  17.948   9.692  1.00 91.73           N  
ATOM   1622  CA  ALA   204       4.496  17.590   8.283  1.00 91.73           C  
ATOM   1623  C   ALA   204       3.288  18.064   7.479  1.00 91.73           C  
ATOM   1624  O   ALA   204       2.362  18.661   8.033  1.00 91.73           O  
ATOM   1625  CB  ALA   204       4.673  16.081   8.131  1.00 91.73           C  
ATOM   1626  N   PHE   205       3.399  18.204   6.144  1.00 83.52           N  
ATOM   1627  CA  PHE   205       2.205  18.389   5.329  1.00 83.52           C  
ATOM   1628  C   PHE   205       2.102  17.304   4.263  1.00 83.52           C  
ATOM   1629  O   PHE   205       3.098  16.659   3.929  1.00 83.52           O  
ATOM   1630  CB  PHE   205       2.211  19.773   4.671  1.00 83.52           C  
ATOM   1631  CG  PHE   205       3.334  19.973   3.689  1.00 83.52           C  
ATOM   1632  CD1 PHE   205       4.547  20.512   4.099  1.00 83.52           C  
ATOM   1633  CD2 PHE   205       3.176  19.622   2.355  1.00 83.52           C  
ATOM   1634  CE1 PHE   205       5.588  20.698   3.193  1.00 83.52           C  
ATOM   1635  CE2 PHE   205       4.212  19.805   1.443  1.00 83.52           C  
ATOM   1636  CZ  PHE   205       5.416  20.344   1.864  1.00 83.52           C  
ATOM   1637  N   GLU   206       0.945  16.873   3.985  1.00 76.63           N  
ATOM   1638  CA  GLU   206       0.652  15.893   2.943  1.00 76.63           C  
ATOM   1639  C   GLU   206       0.525  16.562   1.578  1.00 76.63           C  
ATOM   1640  O   GLU   206      -0.091  17.623   1.455  1.00 76.63           O  
ATOM   1641  CB  GLU   206      -0.629  15.123   3.274  1.00 76.63           C  
ATOM   1642  CG  GLU   206      -0.492  14.184   4.463  1.00 76.63           C  
ATOM   1643  CD  GLU   206      -1.768  13.415   4.770  1.00 76.63           C  
ATOM   1644  OE1 GLU   206      -1.782  12.626   5.742  1.00 76.63           O  
ATOM   1645  OE2 GLU   206      -2.761  13.602   4.032  1.00 76.63           O  
ATOM   1646  N   GLU   207       1.423  16.184   0.766  1.00 65.14           N  
ATOM   1647  CA  GLU   207       1.228  16.713  -0.580  1.00 65.14           C  
ATOM   1648  C   GLU   207      -0.127  16.297  -1.146  1.00 65.14           C  
ATOM   1649  O   GLU   207      -0.572  15.167  -0.937  1.00 65.14           O  
ATOM   1650  CB  GLU   207       2.352  16.247  -1.509  1.00 65.14           C  
ATOM   1651  CG  GLU   207       3.656  17.009  -1.326  1.00 65.14           C  
ATOM   1652  CD  GLU   207       4.770  16.520  -2.239  1.00 65.14           C  
ATOM   1653  OE1 GLU   207       5.889  17.078  -2.184  1.00 65.14           O  
ATOM   1654  OE2 GLU   207       4.521  15.571  -3.016  1.00 65.14           O  
ATOM   1655  N   SER   208      -1.125  17.067  -0.905  1.00 56.44           N  
ATOM   1656  CA  SER   208      -2.411  16.745  -1.514  1.00 56.44           C  
ATOM   1657  C   SER   208      -2.229  15.988  -2.825  1.00 56.44           C  
ATOM   1658  O   SER   208      -1.398  16.364  -3.654  1.00 56.44           O  
ATOM   1659  CB  SER   208      -3.223  18.018  -1.759  1.00 56.44           C  
ATOM   1660  OG  SER   208      -3.607  18.115  -3.119  1.00 56.44           O  
ATOM   1661  N   SER   209      -2.228  14.702  -2.790  1.00 58.13           N  
ATOM   1662  CA  SER   209      -2.315  13.918  -4.017  1.00 58.13           C  
ATOM   1663  C   SER   209      -3.271  14.559  -5.017  1.00 58.13           C  
ATOM   1664  O   SER   209      -3.514  14.009  -6.093  1.00 58.13           O  
ATOM   1665  CB  SER   209      -2.768  12.490  -3.709  1.00 58.13           C  
ATOM   1666  OG  SER   209      -4.063  12.486  -3.133  1.00 58.13           O  
ATOM   1667  N   HIS   210      -3.793  15.692  -4.715  1.00 69.30           N  
ATOM   1668  CA  HIS   210      -4.813  16.091  -5.678  1.00 69.30           C  
ATOM   1669  C   HIS   210      -4.280  17.151  -6.637  1.00 69.30           C  
ATOM   1670  O   HIS   210      -5.052  17.776  -7.368  1.00 69.30           O  
ATOM   1671  CB  HIS   210      -6.056  16.613  -4.956  1.00 69.30           C  
ATOM   1672  CG  HIS   210      -6.684  15.611  -4.040  1.00 69.30           C  
ATOM   1673  ND1 HIS   210      -7.344  14.492  -4.501  1.00 69.30           N  
ATOM   1674  CD2 HIS   210      -6.748  15.559  -2.688  1.00 69.30           C  
ATOM   1675  CE1 HIS   210      -7.789  13.794  -3.469  1.00 69.30           C  
ATOM   1676  NE2 HIS   210      -7.440  14.420  -2.358  1.00 69.30           N  
ATOM   1677  N   TRP   211      -2.953  17.426  -6.464  1.00 81.70           N  
ATOM   1678  CA  TRP   211      -2.529  18.415  -7.450  1.00 81.70           C  
ATOM   1679  C   TRP   211      -2.102  17.740  -8.749  1.00 81.70           C  
ATOM   1680  O   TRP   211      -1.515  16.655  -8.729  1.00 81.70           O  
ATOM   1681  CB  TRP   211      -1.380  19.265  -6.900  1.00 81.70           C  
ATOM   1682  CG  TRP   211      -1.776  20.166  -5.769  1.00 81.70           C  
ATOM   1683  CD1 TRP   211      -1.582  19.946  -4.434  1.00 81.70           C  
ATOM   1684  CD2 TRP   211      -2.440  21.429  -5.876  1.00 81.70           C  
ATOM   1685  NE1 TRP   211      -2.085  20.997  -3.703  1.00 81.70           N  
ATOM   1686  CE2 TRP   211      -2.616  21.920  -4.563  1.00 81.70           C  
ATOM   1687  CE3 TRP   211      -2.902  22.194  -6.955  1.00 81.70           C  
ATOM   1688  CZ2 TRP   211      -3.236  23.144  -4.301  1.00 81.70           C  
ATOM   1689  CZ3 TRP   211      -3.519  23.412  -6.692  1.00 81.70           C  
ATOM   1690  CH2 TRP   211      -3.679  23.873  -5.375  1.00 81.70           C  
ATOM   1691  N   VAL   212      -2.576  18.251  -9.764  1.00 89.78           N  
ATOM   1692  CA  VAL   212      -2.103  17.820 -11.075  1.00 89.78           C  
ATOM   1693  C   VAL   212      -1.386  18.974 -11.772  1.00 89.78           C  
ATOM   1694  O   VAL   212      -1.656  20.143 -11.487  1.00 89.78           O  
ATOM   1695  CB  VAL   212      -3.264  17.305 -11.955  1.00 89.78           C  
ATOM   1696  CG1 VAL   212      -3.877  16.041 -11.355  1.00 89.78           C  
ATOM   1697  CG2 VAL   212      -4.327  18.389 -12.124  1.00 89.78           C  
ATOM   1698  N   LEU   213      -0.378  18.637 -12.543  1.00 92.81           N  
ATOM   1699  CA  LEU   213       0.365  19.609 -13.336  1.00 92.81           C  
ATOM   1700  C   LEU   213      -0.197  19.701 -14.751  1.00 92.81           C  
ATOM   1701  O   LEU   213      -0.286  18.692 -15.455  1.00 92.81           O  
ATOM   1702  CB  LEU   213       1.850  19.237 -13.388  1.00 92.81           C  
ATOM   1703  CG  LEU   213       2.754  20.167 -14.198  1.00 92.81           C  
ATOM   1704  CD1 LEU   213       2.801  21.551 -13.558  1.00 92.81           C  
ATOM   1705  CD2 LEU   213       4.156  19.580 -14.318  1.00 92.81           C  
ATOM   1706  N   VAL   214      -0.665  20.864 -15.116  1.00 94.32           N  
ATOM   1707  CA  VAL   214      -1.174  21.132 -16.457  1.00 94.32           C  
ATOM   1708  C   VAL   214      -0.116  21.871 -17.273  1.00 94.32           C  
ATOM   1709  O   VAL   214       0.346  22.944 -16.876  1.00 94.32           O  
ATOM   1710  CB  VAL   214      -2.483  21.952 -16.414  1.00 94.32           C  
ATOM   1711  CG1 VAL   214      -3.036  22.161 -17.823  1.00 94.32           C  
ATOM   1712  CG2 VAL   214      -3.517  21.259 -15.528  1.00 94.32           C  
ATOM   1713  N   VAL   215       0.258  21.280 -18.357  1.00 95.49           N  
ATOM   1714  CA  VAL   215       1.330  21.811 -19.193  1.00 95.49           C  
ATOM   1715  C   VAL   215       0.834  21.973 -20.628  1.00 95.49           C  
ATOM   1716  O   VAL   215       0.600  20.984 -21.326  1.00 95.49           O  
ATOM   1717  CB  VAL   215       2.579  20.903 -19.160  1.00 95.49           C  
ATOM   1718  CG1 VAL   215       3.705  21.502 -20.001  1.00 95.49           C  
ATOM   1719  CG2 VAL   215       3.041  20.685 -17.720  1.00 95.49           C  
ATOM   1720  N   PRO   216       0.708  23.255 -21.058  1.00 95.49           N  
ATOM   1721  CA  PRO   216       0.409  23.429 -22.482  1.00 95.49           C  
ATOM   1722  C   PRO   216       1.599  23.095 -23.379  1.00 95.49           C  
ATOM   1723  O   PRO   216       2.710  23.574 -23.141  1.00 95.49           O  
ATOM   1724  CB  PRO   216       0.045  24.912 -22.587  1.00 95.49           C  
ATOM   1725  CG  PRO   216       0.829  25.575 -21.500  1.00 95.49           C  
ATOM   1726  CD  PRO   216       0.975  24.609 -20.359  1.00 95.49           C  
ATOM   1727  N   LEU   217       1.483  22.219 -24.347  1.00 94.71           N  
ATOM   1728  CA  LEU   217       2.602  21.849 -25.207  1.00 94.71           C  
ATOM   1729  C   LEU   217       2.593  22.669 -26.492  1.00 94.71           C  
ATOM   1730  O   LEU   217       3.200  22.274 -27.490  1.00 94.71           O  
ATOM   1731  CB  LEU   217       2.552  20.356 -25.540  1.00 94.71           C  
ATOM   1732  CG  LEU   217       2.706  19.393 -24.362  1.00 94.71           C  
ATOM   1733  CD1 LEU   217       2.625  17.948 -24.844  1.00 94.71           C  
ATOM   1734  CD2 LEU   217       4.021  19.646 -23.632  1.00 94.71           C  
ATOM   1735  N   GLN   218       1.805  23.689 -26.507  1.00 92.86           N  
ATOM   1736  CA  GLN   218       1.774  24.738 -27.520  1.00 92.86           C  
ATOM   1737  C   GLN   218       1.761  26.123 -26.878  1.00 92.86           C  
ATOM   1738  O   GLN   218       0.899  26.421 -26.049  1.00 92.86           O  
ATOM   1739  CB  GLN   218       0.556  24.571 -28.430  1.00 92.86           C  
ATOM   1740  CG  GLN   218       0.491  25.585 -29.564  1.00 92.86           C  
ATOM   1741  CD  GLN   218      -0.778  25.464 -30.388  1.00 92.86           C  
ATOM   1742  OE1 GLN   218      -1.780  24.906 -29.930  1.00 92.86           O  
ATOM   1743  NE2 GLN   218      -0.743  25.984 -31.610  1.00 92.86           N  
ATOM   1744  N   PRO   219       2.665  26.893 -27.361  1.00 87.63           N  
ATOM   1745  CA  PRO   219       2.665  28.246 -26.800  1.00 87.63           C  
ATOM   1746  C   PRO   219       1.356  28.990 -27.053  1.00 87.63           C  
ATOM   1747  O   PRO   219       0.809  28.926 -28.157  1.00 87.63           O  
ATOM   1748  CB  PRO   219       3.830  28.927 -27.524  1.00 87.63           C  
ATOM   1749  CG  PRO   219       4.694  27.804 -27.999  1.00 87.63           C  
ATOM   1750  CD  PRO   219       3.819  26.616 -28.283  1.00 87.63           C  
ATOM   1751  N   GLY   220       0.818  29.583 -25.983  1.00 89.05           N  
ATOM   1752  CA  GLY   220      -0.342  30.450 -26.113  1.00 89.05           C  
ATOM   1753  C   GLY   220      -1.647  29.758 -25.765  1.00 89.05           C  
ATOM   1754  O   GLY   220      -2.697  30.400 -25.697  1.00 89.05           O  
ATOM   1755  N   LEU   221      -1.554  28.432 -25.664  1.00 89.95           N  
ATOM   1756  CA  LEU   221      -2.791  27.733 -25.333  1.00 89.95           C  
ATOM   1757  C   LEU   221      -3.296  28.147 -23.954  1.00 89.95           C  
ATOM   1758  O   LEU   221      -4.497  28.351 -23.765  1.00 89.95           O  
ATOM   1759  CB  LEU   221      -2.579  26.218 -25.378  1.00 89.95           C  
ATOM   1760  CG  LEU   221      -3.840  25.360 -25.493  1.00 89.95           C  
ATOM   1761  CD1 LEU   221      -4.594  25.696 -26.775  1.00 89.95           C  
ATOM   1762  CD2 LEU   221      -3.485  23.878 -25.448  1.00 89.95           C  
ATOM   1763  N   LEU   222      -2.373  28.291 -23.048  1.00 90.96           N  
ATOM   1764  CA  LEU   222      -2.627  28.837 -21.719  1.00 90.96           C  
ATOM   1765  C   LEU   222      -1.686  29.999 -21.420  1.00 90.96           C  
ATOM   1766  O   LEU   222      -0.604  30.093 -22.002  1.00 90.96           O  
ATOM   1767  CB  LEU   222      -2.469  27.749 -20.653  1.00 90.96           C  
ATOM   1768  CG  LEU   222      -3.529  26.646 -20.647  1.00 90.96           C  
ATOM   1769  CD1 LEU   222      -3.110  25.514 -19.715  1.00 90.96           C  
ATOM   1770  CD2 LEU   222      -4.885  27.210 -20.236  1.00 90.96           C  
ATOM   1771  N   PRO   223      -2.142  30.860 -20.589  1.00 88.82           N  
ATOM   1772  CA  PRO   223      -1.269  31.993 -20.275  1.00 88.82           C  
ATOM   1773  C   PRO   223      -0.089  31.602 -19.389  1.00 88.82           C  
ATOM   1774  O   PRO   223       0.759  32.442 -19.077  1.00 88.82           O  
ATOM   1775  CB  PRO   223      -2.201  32.965 -19.546  1.00 88.82           C  
ATOM   1776  CG  PRO   223      -3.247  32.097 -18.924  1.00 88.82           C  
ATOM   1777  CD  PRO   223      -3.462  30.901 -19.807  1.00 88.82           C  
ATOM   1778  N   PHE   224      -0.080  30.406 -18.911  1.00 88.43           N  
ATOM   1779  CA  PHE   224       0.997  29.897 -18.070  1.00 88.43           C  
ATOM   1780  C   PHE   224       1.677  28.701 -18.725  1.00 88.43           C  
ATOM   1781  O   PHE   224       1.062  27.992 -19.524  1.00 88.43           O  
ATOM   1782  CB  PHE   224       0.463  29.506 -16.688  1.00 88.43           C  
ATOM   1783  CG  PHE   224      -0.349  30.585 -16.024  1.00 88.43           C  
ATOM   1784  CD1 PHE   224       0.274  31.644 -15.375  1.00 88.43           C  
ATOM   1785  CD2 PHE   224      -1.737  30.540 -16.047  1.00 88.43           C  
ATOM   1786  CE1 PHE   224      -0.475  32.644 -14.759  1.00 88.43           C  
ATOM   1787  CE2 PHE   224      -2.492  31.535 -15.434  1.00 88.43           C  
ATOM   1788  CZ  PHE   224      -1.859  32.586 -14.790  1.00 88.43           C  
ATOM   1789  N   LYS   225       2.851  28.509 -18.370  1.00 87.63           N  
ATOM   1790  CA  LYS   225       3.610  27.386 -18.911  1.00 87.63           C  
ATOM   1791  C   LYS   225       3.408  26.130 -18.068  1.00 87.63           C  
ATOM   1792  O   LYS   225       3.458  25.013 -18.588  1.00 87.63           O  
ATOM   1793  CB  LYS   225       5.098  27.731 -18.988  1.00 87.63           C  
ATOM   1794  CG  LYS   225       5.437  28.779 -20.039  1.00 87.63           C  
ATOM   1795  CD  LYS   225       6.940  29.003 -20.140  1.00 87.63           C  
ATOM   1796  CE  LYS   225       7.278  30.068 -21.174  1.00 87.63           C  
ATOM   1797  NZ  LYS   225       8.748  30.325 -21.245  1.00 87.63           N  
ATOM   1798  N   ARG   226       3.267  26.414 -16.758  1.00 91.01           N  
ATOM   1799  CA  ARG   226       2.993  25.338 -15.811  1.00 91.01           C  
ATOM   1800  C   ARG   226       1.956  25.767 -14.779  1.00 91.01           C  
ATOM   1801  O   ARG   226       2.088  26.827 -14.163  1.00 91.01           O  
ATOM   1802  CB  ARG   226       4.280  24.898 -15.110  1.00 91.01           C  
ATOM   1803  CG  ARG   226       5.337  24.344 -16.052  1.00 91.01           C  
ATOM   1804  CD  ARG   226       6.591  23.915 -15.303  1.00 91.01           C  
ATOM   1805  NE  ARG   226       7.595  23.359 -16.206  1.00 91.01           N  
ATOM   1806  CZ  ARG   226       8.697  22.725 -15.817  1.00 91.01           C  
ATOM   1807  NH1 ARG   226       8.960  22.553 -14.526  1.00 91.01           N  
ATOM   1808  NH2 ARG   226       9.543  22.259 -16.724  1.00 91.01           N  
ATOM   1809  N   LEU   227       0.926  25.066 -14.727  1.00 91.63           N  
ATOM   1810  CA  LEU   227      -0.151  25.373 -13.792  1.00 91.63           C  
ATOM   1811  C   LEU   227      -0.465  24.170 -12.910  1.00 91.63           C  
ATOM   1812  O   LEU   227      -0.602  23.050 -13.407  1.00 91.63           O  
ATOM   1813  CB  LEU   227      -1.409  25.809 -14.548  1.00 91.63           C  
ATOM   1814  CG  LEU   227      -2.614  26.197 -13.691  1.00 91.63           C  
ATOM   1815  CD1 LEU   227      -2.305  27.449 -12.876  1.00 91.63           C  
ATOM   1816  CD2 LEU   227      -3.845  26.413 -14.565  1.00 91.63           C  
ATOM   1817  N   ARG   228      -0.494  24.392 -11.579  1.00 90.39           N  
ATOM   1818  CA  ARG   228      -0.914  23.349 -10.649  1.00 90.39           C  
ATOM   1819  C   ARG   228      -2.381  23.514 -10.267  1.00 90.39           C  
ATOM   1820  O   ARG   228      -2.792  24.580  -9.804  1.00 90.39           O  
ATOM   1821  CB  ARG   228      -0.041  23.365  -9.392  1.00 90.39           C  
ATOM   1822  CG  ARG   228       1.277  22.622  -9.549  1.00 90.39           C  
ATOM   1823  CD  ARG   228       1.891  22.272  -8.200  1.00 90.39           C  
ATOM   1824  NE  ARG   228       2.913  21.237  -8.325  1.00 90.39           N  
ATOM   1825  CZ  ARG   228       3.943  21.084  -7.497  1.00 90.39           C  
ATOM   1826  NH1 ARG   228       4.108  21.901  -6.463  1.00 90.39           N  
ATOM   1827  NH2 ARG   228       4.814  20.107  -7.705  1.00 90.39           N  
ATOM   1828  N   LEU   229      -3.139  22.482 -10.631  1.00 89.11           N  
ATOM   1829  CA  LEU   229      -4.554  22.478 -10.275  1.00 89.11           C  
ATOM   1830  C   LEU   229      -4.910  21.228  -9.477  1.00 89.11           C  
ATOM   1831  O   LEU   229      -4.196  20.224  -9.536  1.00 89.11           O  
ATOM   1832  CB  LEU   229      -5.423  22.559 -11.533  1.00 89.11           C  
ATOM   1833  CG  LEU   229      -5.282  23.829 -12.374  1.00 89.11           C  
ATOM   1834  CD1 LEU   229      -6.050  23.686 -13.683  1.00 89.11           C  
ATOM   1835  CD2 LEU   229      -5.768  25.045 -11.592  1.00 89.11           C  
ATOM   1836  N   THR   230      -6.035  21.328  -8.668  1.00 87.06           N  
ATOM   1837  CA  THR   230      -6.656  20.124  -8.127  1.00 87.06           C  
ATOM   1838  C   THR   230      -7.525  19.444  -9.181  1.00 87.06           C  
ATOM   1839  O   THR   230      -7.897  20.063 -10.180  1.00 87.06           O  
ATOM   1840  CB  THR   230      -7.507  20.445  -6.885  1.00 87.06           C  
ATOM   1841  OG1 THR   230      -8.640  21.230  -7.279  1.00 87.06           O  
ATOM   1842  CG2 THR   230      -6.700  21.221  -5.850  1.00 87.06           C  
ATOM   1843  N   THR   231      -7.849  18.192  -8.981  1.00 86.65           N  
ATOM   1844  CA  THR   231      -8.682  17.475  -9.940  1.00 86.65           C  
ATOM   1845  C   THR   231     -10.087  18.069  -9.987  1.00 86.65           C  
ATOM   1846  O   THR   231     -10.730  18.072 -11.039  1.00 86.65           O  
ATOM   1847  CB  THR   231      -8.767  15.977  -9.595  1.00 86.65           C  
ATOM   1848  OG1 THR   231      -9.168  15.829  -8.227  1.00 86.65           O  
ATOM   1849  CG2 THR   231      -7.421  15.289  -9.795  1.00 86.65           C  
ATOM   1850  N   SER   232     -10.564  18.599  -8.848  1.00 86.11           N  
ATOM   1851  CA  SER   232     -11.861  19.269  -8.849  1.00 86.11           C  
ATOM   1852  C   SER   232     -11.838  20.515  -9.727  1.00 86.11           C  
ATOM   1853  O   SER   232     -12.767  20.752 -10.502  1.00 86.11           O  
ATOM   1854  CB  SER   232     -12.271  19.645  -7.425  1.00 86.11           C  
ATOM   1855  OG  SER   232     -12.372  18.491  -6.609  1.00 86.11           O  
ATOM   1856  N   GLU   233     -10.767  21.306  -9.608  1.00 89.49           N  
ATOM   1857  CA  GLU   233     -10.621  22.483 -10.460  1.00 89.49           C  
ATOM   1858  C   GLU   233     -10.539  22.091 -11.933  1.00 89.49           C  
ATOM   1859  O   GLU   233     -11.118  22.760 -12.792  1.00 89.49           O  
ATOM   1860  CB  GLU   233      -9.381  23.287 -10.060  1.00 89.49           C  
ATOM   1861  CG  GLU   233      -9.540  24.051  -8.753  1.00 89.49           C  
ATOM   1862  CD  GLU   233      -8.243  24.674  -8.262  1.00 89.49           C  
ATOM   1863  OE1 GLU   233      -8.297  25.658  -7.489  1.00 89.49           O  
ATOM   1864  OE2 GLU   233      -7.165  24.176  -8.653  1.00 89.49           O  
ATOM   1865  N   LEU   234      -9.827  20.993 -12.150  1.00 89.62           N  
ATOM   1866  CA  LEU   234      -9.720  20.493 -13.517  1.00 89.62           C  
ATOM   1867  C   LEU   234     -11.095  20.148 -14.079  1.00 89.62           C  
ATOM   1868  O   LEU   234     -11.377  20.419 -15.248  1.00 89.62           O  
ATOM   1869  CB  LEU   234      -8.811  19.262 -13.568  1.00 89.62           C  
ATOM   1870  CG  LEU   234      -8.259  18.884 -14.943  1.00 89.62           C  
ATOM   1871  CD1 LEU   234      -7.305  19.963 -15.446  1.00 89.62           C  
ATOM   1872  CD2 LEU   234      -7.560  17.530 -14.885  1.00 89.62           C  
ATOM   1873  N   ALA   235     -11.932  19.554 -13.232  1.00 89.93           N  
ATOM   1874  CA  ALA   235     -13.261  19.142 -13.676  1.00 89.93           C  
ATOM   1875  C   ALA   235     -14.121  20.352 -14.028  1.00 89.93           C  
ATOM   1876  O   ALA   235     -14.992  20.271 -14.898  1.00 89.93           O  
ATOM   1877  CB  ALA   235     -13.945  18.302 -12.600  1.00 89.93           C  
ATOM   1878  N   GLU   236     -13.759  21.502 -13.449  1.00 89.84           N  
ATOM   1879  CA  GLU   236     -14.622  22.670 -13.595  1.00 89.84           C  
ATOM   1880  C   GLU   236     -14.028  23.677 -14.575  1.00 89.84           C  
ATOM   1881  O   GLU   236     -14.703  24.623 -14.987  1.00 89.84           O  
ATOM   1882  CB  GLU   236     -14.860  23.335 -12.237  1.00 89.84           C  
ATOM   1883  CG  GLU   236     -15.651  22.476 -11.261  1.00 89.84           C  
ATOM   1884  CD  GLU   236     -15.748  23.082  -9.870  1.00 89.84           C  
ATOM   1885  OE1 GLU   236     -16.421  22.490  -8.995  1.00 89.84           O  
ATOM   1886  OE2 GLU   236     -15.147  24.158  -9.654  1.00 89.84           O  
ATOM   1887  N   THR   237     -12.827  23.511 -14.924  1.00 89.84           N  
ATOM   1888  CA  THR   237     -12.128  24.480 -15.762  1.00 89.84           C  
ATOM   1889  C   THR   237     -12.070  24.000 -17.209  1.00 89.84           C  
ATOM   1890  O   THR   237     -11.464  22.967 -17.502  1.00 89.84           O  
ATOM   1891  CB  THR   237     -10.701  24.738 -15.245  1.00 89.84           C  
ATOM   1892  OG1 THR   237     -10.761  25.142 -13.872  1.00 89.84           O  
ATOM   1893  CG2 THR   237     -10.013  25.832 -16.055  1.00 89.84           C  
ATOM   1894  N   PRO   238     -12.741  24.714 -18.072  1.00 90.59           N  
ATOM   1895  CA  PRO   238     -12.609  24.330 -19.479  1.00 90.59           C  
ATOM   1896  C   PRO   238     -11.173  24.434 -19.986  1.00 90.59           C  
ATOM   1897  O   PRO   238     -10.528  25.471 -19.818  1.00 90.59           O  
ATOM   1898  CB  PRO   238     -13.517  25.328 -20.203  1.00 90.59           C  
ATOM   1899  CG  PRO   238     -14.445  25.836 -19.147  1.00 90.59           C  
ATOM   1900  CD  PRO   238     -13.736  25.785 -17.824  1.00 90.59           C  
ATOM   1901  N   LEU   239     -10.706  23.329 -20.487  1.00 90.16           N  
ATOM   1902  CA  LEU   239      -9.330  23.264 -20.967  1.00 90.16           C  
ATOM   1903  C   LEU   239      -9.272  23.462 -22.478  1.00 90.16           C  
ATOM   1904  O   LEU   239      -9.965  22.769 -23.226  1.00 90.16           O  
ATOM   1905  CB  LEU   239      -8.694  21.924 -20.590  1.00 90.16           C  
ATOM   1906  CG  LEU   239      -8.569  21.629 -19.095  1.00 90.16           C  
ATOM   1907  CD1 LEU   239      -8.068  20.205 -18.875  1.00 90.16           C  
ATOM   1908  CD2 LEU   239      -7.641  22.637 -18.426  1.00 90.16           C  
ATOM   1909  N   PRO   240      -8.465  24.404 -22.929  1.00 92.36           N  
ATOM   1910  CA  PRO   240      -8.367  24.615 -24.376  1.00 92.36           C  
ATOM   1911  C   PRO   240      -7.674  23.460 -25.095  1.00 92.36           C  
ATOM   1912  O   PRO   240      -7.143  22.554 -24.448  1.00 92.36           O  
ATOM   1913  CB  PRO   240      -7.544  25.901 -24.489  1.00 92.36           C  
ATOM   1914  CG  PRO   240      -6.623  25.870 -23.313  1.00 92.36           C  
ATOM   1915  CD  PRO   240      -7.353  25.263 -22.150  1.00 92.36           C  
ATOM   1916  N   GLY   241      -7.758  23.500 -26.458  1.00 92.71           N  
ATOM   1917  CA  GLY   241      -7.077  22.495 -27.258  1.00 92.71           C  
ATOM   1918  C   GLY   241      -7.977  21.343 -27.662  1.00 92.71           C  
ATOM   1919  O   GLY   241      -9.002  21.095 -27.023  1.00 92.71           O  
ATOM   1920  N   SER   242      -7.552  20.651 -28.614  1.00 95.22           N  
ATOM   1921  CA  SER   242      -8.342  19.534 -29.122  1.00 95.22           C  
ATOM   1922  C   SER   242      -7.783  18.199 -28.642  1.00 95.22           C  
ATOM   1923  O   SER   242      -8.412  17.155 -28.825  1.00 95.22           O  
ATOM   1924  CB  SER   242      -8.385  19.559 -30.650  1.00 95.22           C  
ATOM   1925  OG  SER   242      -7.079  19.465 -31.192  1.00 95.22           O  
ATOM   1926  N   ARG   243      -6.558  18.180 -27.973  1.00 96.08           N  
ATOM   1927  CA  ARG   243      -5.907  16.964 -27.498  1.00 96.08           C  
ATOM   1928  C   ARG   243      -5.487  17.102 -26.038  1.00 96.08           C  
ATOM   1929  O   ARG   243      -4.970  18.144 -25.631  1.00 96.08           O  
ATOM   1930  CB  ARG   243      -4.690  16.632 -28.364  1.00 96.08           C  
ATOM   1931  CG  ARG   243      -5.042  16.084 -29.737  1.00 96.08           C  
ATOM   1932  CD  ARG   243      -3.799  15.701 -30.528  1.00 96.08           C  
ATOM   1933  NE  ARG   243      -3.119  16.877 -31.065  1.00 96.08           N  
ATOM   1934  CZ  ARG   243      -3.412  17.457 -32.225  1.00 96.08           C  
ATOM   1935  NH1 ARG   243      -4.383  16.980 -32.996  1.00 96.08           N  
ATOM   1936  NH2 ARG   243      -2.730  18.523 -32.618  1.00 96.08           N  
ATOM   1937  N   LEU   244      -5.681  16.023 -25.286  1.00 96.00           N  
ATOM   1938  CA  LEU   244      -5.312  15.945 -23.877  1.00 96.00           C  
ATOM   1939  C   LEU   244      -4.452  14.714 -23.607  1.00 96.00           C  
ATOM   1940  O   LEU   244      -4.890  13.584 -23.834  1.00 96.00           O  
ATOM   1941  CB  LEU   244      -6.564  15.909 -22.996  1.00 96.00           C  
ATOM   1942  CG  LEU   244      -6.329  15.807 -21.488  1.00 96.00           C  
ATOM   1943  CD1 LEU   244      -5.623  17.058 -20.975  1.00 96.00           C  
ATOM   1944  CD2 LEU   244      -7.648  15.593 -20.754  1.00 96.00           C  
ATOM   1945  N   LEU   245      -3.201  14.974 -23.215  1.00 96.22           N  
ATOM   1946  CA  LEU   245      -2.288  13.910 -22.812  1.00 96.22           C  
ATOM   1947  C   LEU   245      -2.257  13.766 -21.294  1.00 96.22           C  
ATOM   1948  O   LEU   245      -1.797  14.667 -20.590  1.00 96.22           O  
ATOM   1949  CB  LEU   245      -0.877  14.187 -23.339  1.00 96.22           C  
ATOM   1950  CG  LEU   245       0.196  13.160 -22.973  1.00 96.22           C  
ATOM   1951  CD1 LEU   245      -0.162  11.792 -23.543  1.00 96.22           C  
ATOM   1952  CD2 LEU   245       1.563  13.614 -23.476  1.00 96.22           C  
ATOM   1953  N   VAL   246      -2.798  12.662 -20.789  1.00 95.85           N  
ATOM   1954  CA  VAL   246      -2.808  12.367 -19.360  1.00 95.85           C  
ATOM   1955  C   VAL   246      -1.623  11.470 -19.009  1.00 95.85           C  
ATOM   1956  O   VAL   246      -1.526  10.341 -19.495  1.00 95.85           O  
ATOM   1957  CB  VAL   246      -4.131  11.695 -18.929  1.00 95.85           C  
ATOM   1958  CG1 VAL   246      -4.137  11.429 -17.425  1.00 95.85           C  
ATOM   1959  CG2 VAL   246      -5.324  12.563 -19.326  1.00 95.85           C  
ATOM   1960  N   VAL   247      -0.742  11.994 -18.220  1.00 95.37           N  
ATOM   1961  CA  VAL   247       0.469  11.291 -17.808  1.00 95.37           C  
ATOM   1962  C   VAL   247       0.409  10.993 -16.312  1.00 95.37           C  
ATOM   1963  O   VAL   247       0.288  11.908 -15.494  1.00 95.37           O  
ATOM   1964  CB  VAL   247       1.739  12.107 -18.139  1.00 95.37           C  
ATOM   1965  CG1 VAL   247       2.997  11.305 -17.809  1.00 95.37           C  
ATOM   1966  CG2 VAL   247       1.737  12.523 -19.608  1.00 95.37           C  
ATOM   1967  N   GLU   248       0.482   9.745 -16.013  1.00 91.79           N  
ATOM   1968  CA  GLU   248       0.334   9.300 -14.631  1.00 91.79           C  
ATOM   1969  C   GLU   248       1.331  10.003 -13.714  1.00 91.79           C  
ATOM   1970  O   GLU   248       0.948  10.561 -12.684  1.00 91.79           O  
ATOM   1971  CB  GLU   248       0.510   7.782 -14.533  1.00 91.79           C  
ATOM   1972  CG  GLU   248       0.256   7.222 -13.141  1.00 91.79           C  
ATOM   1973  CD  GLU   248       0.465   5.719 -13.051  1.00 91.79           C  
ATOM   1974  OE1 GLU   248       0.950   5.235 -12.004  1.00 91.79           O  
ATOM   1975  OE2 GLU   248       0.141   5.020 -14.037  1.00 91.79           O  
ATOM   1976  N   ASN   249       2.684   9.991 -14.067  1.00 89.05           N  
ATOM   1977  CA  ASN   249       3.763  10.477 -13.214  1.00 89.05           C  
ATOM   1978  C   ASN   249       4.190  11.890 -13.600  1.00 89.05           C  
ATOM   1979  O   ASN   249       4.573  12.136 -14.746  1.00 89.05           O  
ATOM   1980  CB  ASN   249       4.960   9.526 -13.269  1.00 89.05           C  
ATOM   1981  CG  ASN   249       4.680   8.195 -12.601  1.00 89.05           C  
ATOM   1982  OD1 ASN   249       3.951   8.126 -11.608  1.00 89.05           O  
ATOM   1983  ND2 ASN   249       5.256   7.127 -13.141  1.00 89.05           N  
ATOM   1984  N   GLU   250       4.200  12.738 -12.707  1.00 89.10           N  
ATOM   1985  CA  GLU   250       4.514  14.146 -12.930  1.00 89.10           C  
ATOM   1986  C   GLU   250       5.955  14.322 -13.402  1.00 89.10           C  
ATOM   1987  O   GLU   250       6.259  15.250 -14.153  1.00 89.10           O  
ATOM   1988  CB  GLU   250       4.276  14.959 -11.655  1.00 89.10           C  
ATOM   1989  CG  GLU   250       4.635  16.432 -11.789  1.00 89.10           C  
ATOM   1990  CD  GLU   250       4.466  17.211 -10.494  1.00 89.10           C  
ATOM   1991  OE1 GLU   250       5.126  18.261 -10.326  1.00 89.10           O  
ATOM   1992  OE2 GLU   250       3.668  16.767  -9.639  1.00 89.10           O  
ATOM   1993  N   GLN   251       6.912  13.395 -13.029  1.00 86.83           N  
ATOM   1994  CA  GLN   251       8.337  13.512 -13.320  1.00 86.83           C  
ATOM   1995  C   GLN   251       8.616  13.289 -14.804  1.00 86.83           C  
ATOM   1996  O   GLN   251       9.711  13.584 -15.287  1.00 86.83           O  
ATOM   1997  CB  GLN   251       9.141  12.519 -12.480  1.00 86.83           C  
ATOM   1998  CG  GLN   251       9.123  12.820 -10.987  1.00 86.83           C  
ATOM   1999  CD  GLN   251       7.971  12.145 -10.266  1.00 86.83           C  
ATOM   2000  OE1 GLN   251       7.200  11.392 -10.869  1.00 86.83           O  
ATOM   2001  NE2 GLN   251       7.846  12.411  -8.970  1.00 86.83           N  
ATOM   2002  N   CYS   252       7.620  12.871 -15.538  1.00 93.14           N  
ATOM   2003  CA  CYS   252       7.816  12.540 -16.945  1.00 93.14           C  
ATOM   2004  C   CYS   252       7.612  13.766 -17.827  1.00 93.14           C  
ATOM   2005  O   CYS   252       7.646  13.665 -19.055  1.00 93.14           O  
ATOM   2006  CB  CYS   252       6.860  11.428 -17.372  1.00 93.14           C  
ATOM   2007  SG  CYS   252       7.268   9.810 -16.680  1.00 93.14           S  
ATOM   2008  N   VAL   253       7.471  14.897 -17.128  1.00 93.09           N  
ATOM   2009  CA  VAL   253       7.251  16.134 -17.871  1.00 93.09           C  
ATOM   2010  C   VAL   253       8.453  16.418 -18.769  1.00 93.09           C  
ATOM   2011  O   VAL   253       8.297  16.925 -19.883  1.00 93.09           O  
ATOM   2012  CB  VAL   253       7.000  17.328 -16.924  1.00 93.09           C  
ATOM   2013  CG1 VAL   253       8.225  17.593 -16.051  1.00 93.09           C  
ATOM   2014  CG2 VAL   253       6.630  18.575 -17.725  1.00 93.09           C  
ATOM   2015  N   HIS   254       9.666  16.014 -18.325  1.00 91.52           N  
ATOM   2016  CA  HIS   254      10.879  16.333 -19.070  1.00 91.52           C  
ATOM   2017  C   HIS   254      11.013  15.452 -20.307  1.00 91.52           C  
ATOM   2018  O   HIS   254      11.833  15.728 -21.185  1.00 91.52           O  
ATOM   2019  CB  HIS   254      12.112  16.176 -18.178  1.00 91.52           C  
ATOM   2020  CG  HIS   254      12.036  16.959 -16.906  1.00 91.52           C  
ATOM   2021  ND1 HIS   254      12.110  18.335 -16.874  1.00 91.52           N  
ATOM   2022  CD2 HIS   254      11.889  16.557 -15.621  1.00 91.52           C  
ATOM   2023  CE1 HIS   254      12.012  18.746 -15.620  1.00 91.52           C  
ATOM   2024  NE2 HIS   254      11.877  17.687 -14.841  1.00 91.52           N  
ATOM   2025  N   LEU   255      10.159  14.449 -20.425  1.00 94.73           N  
ATOM   2026  CA  LEU   255      10.236  13.521 -21.549  1.00 94.73           C  
ATOM   2027  C   LEU   255       9.263  13.923 -22.653  1.00 94.73           C  
ATOM   2028  O   LEU   255       9.313  13.379 -23.758  1.00 94.73           O  
ATOM   2029  CB  LEU   255       9.938  12.093 -21.086  1.00 94.73           C  
ATOM   2030  CG  LEU   255      10.905  11.496 -20.062  1.00 94.73           C  
ATOM   2031  CD1 LEU   255      10.401  10.138 -19.586  1.00 94.73           C  
ATOM   2032  CD2 LEU   255      12.304  11.375 -20.655  1.00 94.73           C  
ATOM   2033  N   LEU   256       8.416  14.906 -22.359  1.00 94.76           N  
ATOM   2034  CA  LEU   256       7.397  15.283 -23.332  1.00 94.76           C  
ATOM   2035  C   LEU   256       7.979  16.205 -24.398  1.00 94.76           C  
ATOM   2036  O   LEU   256       8.960  16.909 -24.148  1.00 94.76           O  
ATOM   2037  CB  LEU   256       6.219  15.970 -22.635  1.00 94.76           C  
ATOM   2038  CG  LEU   256       5.474  15.141 -21.587  1.00 94.76           C  
ATOM   2039  CD1 LEU   256       4.294  15.930 -21.028  1.00 94.76           C  
ATOM   2040  CD2 LEU   256       5.005  13.819 -22.186  1.00 94.76           C  
ATOM   2041  N   PRO   257       7.443  16.130 -25.643  1.00 93.19           N  
ATOM   2042  CA  PRO   257       7.863  17.115 -26.643  1.00 93.19           C  
ATOM   2043  C   PRO   257       7.602  18.553 -26.201  1.00 93.19           C  
ATOM   2044  O   PRO   257       6.623  18.819 -25.500  1.00 93.19           O  
ATOM   2045  CB  PRO   257       7.015  16.757 -27.866  1.00 93.19           C  
ATOM   2046  CG  PRO   257       5.889  15.937 -27.325  1.00 93.19           C  
ATOM   2047  CD  PRO   257       6.295  15.396 -25.984  1.00 93.19           C  
ATOM   2048  N   GLU   258       8.457  19.398 -26.551  1.00 87.67           N  
ATOM   2049  CA  GLU   258       8.334  20.801 -26.167  1.00 87.67           C  
ATOM   2050  C   GLU   258       7.159  21.467 -26.877  1.00 87.67           C  
ATOM   2051  O   GLU   258       6.476  22.314 -26.297  1.00 87.67           O  
ATOM   2052  CB  GLU   258       9.630  21.557 -26.471  1.00 87.67           C  
ATOM   2053  CG  GLU   258      10.777  21.215 -25.531  1.00 87.67           C  
ATOM   2054  CD  GLU   258      12.032  22.031 -25.795  1.00 87.67           C  
ATOM   2055  OE1 GLU   258      13.068  21.782 -25.135  1.00 87.67           O  
ATOM   2056  OE2 GLU   258      11.980  22.927 -26.668  1.00 87.67           O  
ATOM   2057  N   THR   259       7.011  21.066 -28.188  1.00 92.22           N  
ATOM   2058  CA  THR   259       5.943  21.681 -28.969  1.00 92.22           C  
ATOM   2059  C   THR   259       5.095  20.615 -29.657  1.00 92.22           C  
ATOM   2060  O   THR   259       5.624  19.751 -30.360  1.00 92.22           O  
ATOM   2061  CB  THR   259       6.508  22.651 -30.022  1.00 92.22           C  
ATOM   2062  OG1 THR   259       7.352  23.611 -29.375  1.00 92.22           O  
ATOM   2063  CG2 THR   259       5.388  23.386 -30.750  1.00 92.22           C  
ATOM   2064  N   LEU   260       3.862  20.576 -29.370  1.00 94.10           N  
ATOM   2065  CA  LEU   260       2.823  19.766 -29.997  1.00 94.10           C  
ATOM   2066  C   LEU   260       1.558  20.587 -30.227  1.00 94.10           C  
ATOM   2067  O   LEU   260       0.959  21.092 -29.275  1.00 94.10           O  
ATOM   2068  CB  LEU   260       2.502  18.544 -29.133  1.00 94.10           C  
ATOM   2069  CG  LEU   260       1.741  17.409 -29.820  1.00 94.10           C  
ATOM   2070  CD1 LEU   260       2.600  16.779 -30.911  1.00 94.10           C  
ATOM   2071  CD2 LEU   260       1.309  16.360 -28.801  1.00 94.10           C  
ATOM   2072  N   PRO   261       1.123  20.747 -31.502  1.00 92.74           N  
ATOM   2073  CA  PRO   261      -0.016  21.622 -31.790  1.00 92.74           C  
ATOM   2074  C   PRO   261      -1.295  21.178 -31.084  1.00 92.74           C  
ATOM   2075  O   PRO   261      -1.655  19.999 -31.135  1.00 92.74           O  
ATOM   2076  CB  PRO   261      -0.166  21.515 -33.310  1.00 92.74           C  
ATOM   2077  CG  PRO   261       1.178  21.080 -33.797  1.00 92.74           C  
ATOM   2078  CD  PRO   261       1.821  20.238 -32.733  1.00 92.74           C  
ATOM   2079  N   ASP   262      -1.885  22.182 -30.416  1.00 94.72           N  
ATOM   2080  CA  ASP   262      -3.211  22.080 -29.813  1.00 94.72           C  
ATOM   2081  C   ASP   262      -3.259  20.957 -28.779  1.00 94.72           C  
ATOM   2082  O   ASP   262      -4.196  20.155 -28.769  1.00 94.72           O  
ATOM   2083  CB  ASP   262      -4.273  21.850 -30.890  1.00 94.72           C  
ATOM   2084  CG  ASP   262      -4.530  23.081 -31.742  1.00 94.72           C  
ATOM   2085  OD1 ASP   262      -4.311  24.213 -31.260  1.00 94.72           O  
ATOM   2086  OD2 ASP   262      -4.959  22.917 -32.904  1.00 94.72           O  
ATOM   2087  N   THR   263      -2.236  20.789 -28.035  1.00 96.39           N  
ATOM   2088  CA  THR   263      -2.163  19.697 -27.070  1.00 96.39           C  
ATOM   2089  C   THR   263      -1.881  20.231 -25.669  1.00 96.39           C  
ATOM   2090  O   THR   263      -1.025  21.099 -25.490  1.00 96.39           O  
ATOM   2091  CB  THR   263      -1.078  18.677 -27.462  1.00 96.39           C  
ATOM   2092  OG1 THR   263      -1.338  18.196 -28.786  1.00 96.39           O  
ATOM   2093  CG2 THR   263      -1.060  17.495 -26.498  1.00 96.39           C  
ATOM   2094  N   LEU   264      -2.628  19.728 -24.703  1.00 95.87           N  
ATOM   2095  CA  LEU   264      -2.402  19.942 -23.277  1.00 95.87           C  
ATOM   2096  C   LEU   264      -1.992  18.643 -22.591  1.00 95.87           C  
ATOM   2097  O   LEU   264      -2.536  17.578 -22.893  1.00 95.87           O  
ATOM   2098  CB  LEU   264      -3.660  20.507 -22.614  1.00 95.87           C  
ATOM   2099  CG  LEU   264      -3.485  21.085 -21.209  1.00 95.87           C  
ATOM   2100  CD1 LEU   264      -2.813  22.452 -21.278  1.00 95.87           C  
ATOM   2101  CD2 LEU   264      -4.830  21.180 -20.497  1.00 95.87           C  
ATOM   2102  N   ALA   265      -1.012  18.730 -21.694  1.00 96.01           N  
ATOM   2103  CA  ALA   265      -0.635  17.580 -20.876  1.00 96.01           C  
ATOM   2104  C   ALA   265      -1.042  17.785 -19.420  1.00 96.01           C  
ATOM   2105  O   ALA   265      -0.871  18.875 -18.868  1.00 96.01           O  
ATOM   2106  CB  ALA   265       0.867  17.327 -20.975  1.00 96.01           C  
ATOM   2107  N   VAL   266      -1.632  16.823 -18.828  1.00 95.04           N  
ATOM   2108  CA  VAL   266      -1.956  16.779 -17.406  1.00 95.04           C  
ATOM   2109  C   VAL   266      -1.198  15.634 -16.738  1.00 95.04           C  
ATOM   2110  O   VAL   266      -1.393  14.467 -17.086  1.00 95.04           O  
ATOM   2111  CB  VAL   266      -3.475  16.620 -17.174  1.00 95.04           C  
ATOM   2112  CG1 VAL   266      -3.787  16.531 -15.681  1.00 95.04           C  
ATOM   2113  CG2 VAL   266      -4.236  17.780 -17.814  1.00 95.04           C  
ATOM   2114  N   LEU   267      -0.311  15.934 -15.822  1.00 93.77           N  
ATOM   2115  CA  LEU   267       0.545  14.954 -15.162  1.00 93.77           C  
ATOM   2116  C   LEU   267       0.186  14.826 -13.686  1.00 93.77           C  
ATOM   2117  O   LEU   267      -0.238  15.799 -13.058  1.00 93.77           O  
ATOM   2118  CB  LEU   267       2.018  15.344 -15.309  1.00 93.77           C  
ATOM   2119  CG  LEU   267       2.514  15.594 -16.734  1.00 93.77           C  
ATOM   2120  CD1 LEU   267       2.446  17.081 -17.066  1.00 93.77           C  
ATOM   2121  CD2 LEU   267       3.935  15.067 -16.906  1.00 93.77           C  
ATOM   2122  N   GLY   268       0.313  13.574 -13.196  1.00 88.17           N  
ATOM   2123  CA  GLY   268       0.085  13.325 -11.782  1.00 88.17           C  
ATOM   2124  C   GLY   268      -1.355  12.969 -11.463  1.00 88.17           C  
ATOM   2125  O   GLY   268      -1.845  13.262 -10.371  1.00 88.17           O  
ATOM   2126  N   ALA   269      -2.087  12.547 -12.492  1.00 74.76           N  
ATOM   2127  CA  ALA   269      -3.519  12.293 -12.354  1.00 74.76           C  
ATOM   2128  C   ALA   269      -3.794  10.807 -12.142  1.00 74.76           C  
ATOM   2129  O   ALA   269      -4.909  10.336 -12.378  1.00 74.76           O  
ATOM   2130  CB  ALA   269      -4.270  12.800 -13.582  1.00 74.76           C  
ATOM   2131  N   GLY   270      -2.814  10.062 -11.731  1.00 67.60           N  
ATOM   2132  CA  GLY   270      -2.995   8.619 -11.749  1.00 67.60           C  
ATOM   2133  C   GLY   270      -4.012   8.133 -10.733  1.00 67.60           C  
ATOM   2134  O   GLY   270      -4.706   7.142 -10.967  1.00 67.60           O  
ATOM   2135  N   LEU   271      -4.329   8.924  -9.714  1.00 69.27           N  
ATOM   2136  CA  LEU   271      -5.179   8.319  -8.695  1.00 69.27           C  
ATOM   2137  C   LEU   271      -6.620   8.801  -8.833  1.00 69.27           C  
ATOM   2138  O   LEU   271      -7.555   8.091  -8.455  1.00 69.27           O  
ATOM   2139  CB  LEU   271      -4.652   8.645  -7.295  1.00 69.27           C  
ATOM   2140  CG  LEU   271      -3.360   7.943  -6.876  1.00 69.27           C  
ATOM   2141  CD1 LEU   271      -2.767   8.614  -5.642  1.00 69.27           C  
ATOM   2142  CD2 LEU   271      -3.616   6.463  -6.615  1.00 69.27           C  
ATOM   2143  N   ASP   272      -6.887   9.903  -9.418  1.00 77.34           N  
ATOM   2144  CA  ASP   272      -8.237  10.447  -9.526  1.00 77.34           C  
ATOM   2145  C   ASP   272      -8.562  10.827 -10.968  1.00 77.34           C  
ATOM   2146  O   ASP   272      -8.265  11.941 -11.405  1.00 77.34           O  
ATOM   2147  CB  ASP   272      -8.401  11.663  -8.612  1.00 77.34           C  
ATOM   2148  CG  ASP   272      -9.842  12.128  -8.495  1.00 77.34           C  
ATOM   2149  OD1 ASP   272     -10.730  11.527  -9.136  1.00 77.34           O  
ATOM   2150  OD2 ASP   272     -10.091  13.105  -7.756  1.00 77.34           O  
ATOM   2151  N   LEU   273      -9.159   9.836 -11.642  1.00 87.26           N  
ATOM   2152  CA  LEU   273      -9.426  10.083 -13.055  1.00 87.26           C  
ATOM   2153  C   LEU   273     -10.890  10.448 -13.275  1.00 87.26           C  
ATOM   2154  O   LEU   273     -11.374  10.434 -14.409  1.00 87.26           O  
ATOM   2155  CB  LEU   273      -9.063   8.854 -13.893  1.00 87.26           C  
ATOM   2156  CG  LEU   273      -7.576   8.507 -13.978  1.00 87.26           C  
ATOM   2157  CD1 LEU   273      -7.384   7.163 -14.672  1.00 87.26           C  
ATOM   2158  CD2 LEU   273      -6.812   9.605 -14.710  1.00 87.26           C  
ATOM   2159  N   HIS   274     -11.541  10.676 -12.152  1.00 86.18           N  
ATOM   2160  CA  HIS   274     -12.956  11.019 -12.236  1.00 86.18           C  
ATOM   2161  C   HIS   274     -13.168  12.281 -13.065  1.00 86.18           C  
ATOM   2162  O   HIS   274     -14.194  12.423 -13.735  1.00 86.18           O  
ATOM   2163  CB  HIS   274     -13.545  11.205 -10.837  1.00 86.18           C  
ATOM   2164  CG  HIS   274     -15.005  11.534 -10.839  1.00 86.18           C  
ATOM   2165  ND1 HIS   274     -15.475  12.829 -10.800  1.00 86.18           N  
ATOM   2166  CD2 HIS   274     -16.097  10.735 -10.880  1.00 86.18           C  
ATOM   2167  CE1 HIS   274     -16.798  12.811 -10.815  1.00 86.18           C  
ATOM   2168  NE2 HIS   274     -17.200  11.553 -10.864  1.00 86.18           N  
ATOM   2169  N   TRP   275     -12.256  13.169 -12.954  1.00 89.23           N  
ATOM   2170  CA  TRP   275     -12.394  14.443 -13.652  1.00 89.23           C  
ATOM   2171  C   TRP   275     -12.518  14.229 -15.157  1.00 89.23           C  
ATOM   2172  O   TRP   275     -12.965  15.120 -15.882  1.00 89.23           O  
ATOM   2173  CB  TRP   275     -11.202  15.355 -13.349  1.00 89.23           C  
ATOM   2174  CG  TRP   275      -9.881  14.794 -13.784  1.00 89.23           C  
ATOM   2175  CD1 TRP   275      -9.047  13.992 -13.056  1.00 89.23           C  
ATOM   2176  CD2 TRP   275      -9.241  14.999 -15.047  1.00 89.23           C  
ATOM   2177  NE1 TRP   275      -7.926  13.685 -13.792  1.00 89.23           N  
ATOM   2178  CE2 TRP   275      -8.020  14.290 -15.016  1.00 89.23           C  
ATOM   2179  CE3 TRP   275      -9.582  15.713 -16.204  1.00 89.23           C  
ATOM   2180  CZ2 TRP   275      -7.138  14.275 -16.099  1.00 89.23           C  
ATOM   2181  CZ3 TRP   275      -8.702  15.697 -17.280  1.00 89.23           C  
ATOM   2182  CH2 TRP   275      -7.495  14.982 -17.218  1.00 89.23           C  
ATOM   2183  N   LEU   276     -12.071  13.072 -15.706  1.00 92.63           N  
ATOM   2184  CA  LEU   276     -12.168  12.782 -17.133  1.00 92.63           C  
ATOM   2185  C   LEU   276     -13.626  12.683 -17.569  1.00 92.63           C  
ATOM   2186  O   LEU   276     -13.924  12.710 -18.765  1.00 92.63           O  
ATOM   2187  CB  LEU   276     -11.434  11.480 -17.466  1.00 92.63           C  
ATOM   2188  CG  LEU   276      -9.907  11.552 -17.498  1.00 92.63           C  
ATOM   2189  CD1 LEU   276      -9.315  10.159 -17.680  1.00 92.63           C  
ATOM   2190  CD2 LEU   276      -9.438  12.487 -18.607  1.00 92.63           C  
ATOM   2191  N   ALA   277     -14.566  12.631 -16.623  1.00 91.19           N  
ATOM   2192  CA  ALA   277     -15.989  12.554 -16.945  1.00 91.19           C  
ATOM   2193  C   ALA   277     -16.563  13.938 -17.231  1.00 91.19           C  
ATOM   2194  O   ALA   277     -17.741  14.071 -17.568  1.00 91.19           O  
ATOM   2195  CB  ALA   277     -16.757  11.888 -15.805  1.00 91.19           C  
ATOM   2196  N   SER   278     -15.763  14.939 -17.207  1.00 91.97           N  
ATOM   2197  CA  SER   278     -16.239  16.310 -17.362  1.00 91.97           C  
ATOM   2198  C   SER   278     -16.749  16.561 -18.778  1.00 91.97           C  
ATOM   2199  O   SER   278     -16.158  16.084 -19.749  1.00 91.97           O  
ATOM   2200  CB  SER   278     -15.127  17.305 -17.028  1.00 91.97           C  
ATOM   2201  OG  SER   278     -14.625  17.078 -15.722  1.00 91.97           O  
ATOM   2202  N   ALA   279     -17.758  17.298 -18.895  1.00 91.06           N  
ATOM   2203  CA  ALA   279     -18.443  17.591 -20.151  1.00 91.06           C  
ATOM   2204  C   ALA   279     -17.539  18.373 -21.100  1.00 91.06           C  
ATOM   2205  O   ALA   279     -17.620  18.209 -22.320  1.00 91.06           O  
ATOM   2206  CB  ALA   279     -19.731  18.367 -19.887  1.00 91.06           C  
ATOM   2207  N   HIS   280     -16.658  19.154 -20.530  1.00 91.28           N  
ATOM   2208  CA  HIS   280     -15.846  20.021 -21.376  1.00 91.28           C  
ATOM   2209  C   HIS   280     -14.783  19.223 -22.124  1.00 91.28           C  
ATOM   2210  O   HIS   280     -14.098  19.760 -22.998  1.00 91.28           O  
ATOM   2211  CB  HIS   280     -15.186  21.120 -20.540  1.00 91.28           C  
ATOM   2212  CG  HIS   280     -14.210  20.602 -19.532  1.00 91.28           C  
ATOM   2213  ND1 HIS   280     -14.598  20.114 -18.303  1.00 91.28           N  
ATOM   2214  CD2 HIS   280     -12.861  20.495 -19.574  1.00 91.28           C  
ATOM   2215  CE1 HIS   280     -13.526  19.728 -17.631  1.00 91.28           C  
ATOM   2216  NE2 HIS   280     -12.459  19.949 -18.380  1.00 91.28           N  
ATOM   2217  N   LEU   281     -14.689  17.985 -21.804  1.00 93.13           N  
ATOM   2218  CA  LEU   281     -13.686  17.161 -22.469  1.00 93.13           C  
ATOM   2219  C   LEU   281     -14.296  16.406 -23.645  1.00 93.13           C  
ATOM   2220  O   LEU   281     -13.601  15.656 -24.334  1.00 93.13           O  
ATOM   2221  CB  LEU   281     -13.063  16.172 -21.481  1.00 93.13           C  
ATOM   2222  CG  LEU   281     -12.269  16.780 -20.323  1.00 93.13           C  
ATOM   2223  CD1 LEU   281     -11.707  15.679 -19.430  1.00 93.13           C  
ATOM   2224  CD2 LEU   281     -11.149  17.671 -20.852  1.00 93.13           C  
ATOM   2225  N   ALA   282     -15.584  16.606 -23.825  1.00 89.84           N  
ATOM   2226  CA  ALA   282     -16.251  15.914 -24.925  1.00 89.84           C  
ATOM   2227  C   ALA   282     -15.653  16.316 -26.270  1.00 89.84           C  
ATOM   2228  O   ALA   282     -15.416  17.500 -26.522  1.00 89.84           O  
ATOM   2229  CB  ALA   282     -17.750  16.204 -24.905  1.00 89.84           C  
ATOM   2230  N   GLY   283     -15.265  15.324 -27.121  1.00 90.00           N  
ATOM   2231  CA  GLY   283     -14.757  15.579 -28.459  1.00 90.00           C  
ATOM   2232  C   GLY   283     -13.243  15.664 -28.516  1.00 90.00           C  
ATOM   2233  O   GLY   283     -12.661  15.732 -29.601  1.00 90.00           O  
ATOM   2234  N   LYS   284     -12.607  15.637 -27.349  1.00 94.57           N  
ATOM   2235  CA  LYS   284     -11.149  15.716 -27.326  1.00 94.57           C  
ATOM   2236  C   LYS   284     -10.521  14.344 -27.559  1.00 94.57           C  
ATOM   2237  O   LYS   284     -11.079  13.323 -27.151  1.00 94.57           O  
ATOM   2238  CB  LYS   284     -10.663  16.296 -25.997  1.00 94.57           C  
ATOM   2239  CG  LYS   284     -10.940  17.783 -25.833  1.00 94.57           C  
ATOM   2240  CD  LYS   284     -10.350  18.322 -24.536  1.00 94.57           C  
ATOM   2241  CE  LYS   284     -10.585  19.819 -24.393  1.00 94.57           C  
ATOM   2242  NZ  LYS   284      -9.683  20.609 -25.284  1.00 94.57           N  
ATOM   2243  N   GLN   285      -9.451  14.373 -28.272  1.00 95.96           N  
ATOM   2244  CA  GLN   285      -8.606  13.188 -28.368  1.00 95.96           C  
ATOM   2245  C   GLN   285      -7.750  13.020 -27.115  1.00 95.96           C  
ATOM   2246  O   GLN   285      -6.936  13.889 -26.792  1.00 95.96           O  
ATOM   2247  CB  GLN   285      -7.713  13.263 -29.607  1.00 95.96           C  
ATOM   2248  CG  GLN   285      -6.937  11.983 -29.885  1.00 95.96           C  
ATOM   2249  CD  GLN   285      -6.066  12.081 -31.123  1.00 95.96           C  
ATOM   2250  OE1 GLN   285      -5.941  13.152 -31.727  1.00 95.96           O  
ATOM   2251  NE2 GLN   285      -5.459  10.965 -31.512  1.00 95.96           N  
ATOM   2252  N   ILE   286      -7.928  11.964 -26.380  1.00 96.49           N  
ATOM   2253  CA  ILE   286      -7.266  11.780 -25.092  1.00 96.49           C  
ATOM   2254  C   ILE   286      -6.320  10.584 -25.165  1.00 96.49           C  
ATOM   2255  O   ILE   286      -6.714   9.498 -25.595  1.00 96.49           O  
ATOM   2256  CB  ILE   286      -8.292  11.584 -23.953  1.00 96.49           C  
ATOM   2257  CG1 ILE   286      -9.235  12.790 -23.870  1.00 96.49           C  
ATOM   2258  CG2 ILE   286      -7.578  11.355 -22.618  1.00 96.49           C  
ATOM   2259  CD1 ILE   286     -10.365  12.624 -22.864  1.00 96.49           C  
ATOM   2260  N   GLY   287      -5.077  10.802 -24.841  1.00 96.37           N  
ATOM   2261  CA  GLY   287      -4.085   9.753 -24.666  1.00 96.37           C  
ATOM   2262  C   GLY   287      -3.678   9.554 -23.218  1.00 96.37           C  
ATOM   2263  O   GLY   287      -3.652  10.508 -22.438  1.00 96.37           O  
ATOM   2264  N   TYR   288      -3.503   8.326 -22.789  1.00 96.47           N  
ATOM   2265  CA  TYR   288      -3.078   8.007 -21.430  1.00 96.47           C  
ATOM   2266  C   TYR   288      -1.740   7.277 -21.434  1.00 96.47           C  
ATOM   2267  O   TYR   288      -1.552   6.317 -22.185  1.00 96.47           O  
ATOM   2268  CB  TYR   288      -4.135   7.155 -20.722  1.00 96.47           C  
ATOM   2269  CG  TYR   288      -3.772   6.793 -19.302  1.00 96.47           C  
ATOM   2270  CD1 TYR   288      -3.174   5.571 -19.005  1.00 96.47           C  
ATOM   2271  CD2 TYR   288      -4.028   7.672 -18.255  1.00 96.47           C  
ATOM   2272  CE1 TYR   288      -2.839   5.233 -17.698  1.00 96.47           C  
ATOM   2273  CE2 TYR   288      -3.698   7.344 -16.944  1.00 96.47           C  
ATOM   2274  CZ  TYR   288      -3.104   6.125 -16.676  1.00 96.47           C  
ATOM   2275  OH  TYR   288      -2.776   5.795 -15.380  1.00 96.47           O  
ATOM   2276  N   TRP   289      -0.822   7.750 -20.647  1.00 96.15           N  
ATOM   2277  CA  TRP   289       0.500   7.153 -20.493  1.00 96.15           C  
ATOM   2278  C   TRP   289       0.791   6.844 -19.028  1.00 96.15           C  
ATOM   2279  O   TRP   289       1.037   7.753 -18.232  1.00 96.15           O  
ATOM   2280  CB  TRP   289       1.580   8.082 -21.056  1.00 96.15           C  
ATOM   2281  CG  TRP   289       2.968   7.520 -20.977  1.00 96.15           C  
ATOM   2282  CD1 TRP   289       3.318   6.206 -20.839  1.00 96.15           C  
ATOM   2283  CD2 TRP   289       4.192   8.260 -21.029  1.00 96.15           C  
ATOM   2284  NE1 TRP   289       4.688   6.083 -20.801  1.00 96.15           N  
ATOM   2285  CE2 TRP   289       5.248   7.328 -20.916  1.00 96.15           C  
ATOM   2286  CE3 TRP   289       4.499   9.621 -21.161  1.00 96.15           C  
ATOM   2287  CZ2 TRP   289       6.590   7.715 -20.931  1.00 96.15           C  
ATOM   2288  CZ3 TRP   289       5.836  10.004 -21.175  1.00 96.15           C  
ATOM   2289  CH2 TRP   289       6.863   9.052 -21.061  1.00 96.15           C  
ATOM   2290  N   GLY   290       0.815   5.599 -18.679  1.00 94.61           N  
ATOM   2291  CA  GLY   290       1.117   5.166 -17.324  1.00 94.61           C  
ATOM   2292  C   GLY   290       2.296   4.214 -17.251  1.00 94.61           C  
ATOM   2293  O   GLY   290       2.936   3.930 -18.266  1.00 94.61           O  
ATOM   2294  N   ASP   291       2.669   3.867 -15.958  1.00 91.01           N  
ATOM   2295  CA  ASP   291       3.667   2.823 -15.744  1.00 91.01           C  
ATOM   2296  C   ASP   291       3.198   1.489 -16.320  1.00 91.01           C  
ATOM   2297  O   ASP   291       1.996   1.224 -16.387  1.00 91.01           O  
ATOM   2298  CB  ASP   291       3.975   2.673 -14.253  1.00 91.01           C  
ATOM   2299  CG  ASP   291       4.711   3.870 -13.676  1.00 91.01           C  
ATOM   2300  OD1 ASP   291       5.151   4.747 -14.451  1.00 91.01           O  
ATOM   2301  OD2 ASP   291       4.854   3.936 -12.436  1.00 91.01           O  
ATOM   2302  N   MET   292       4.135   0.679 -16.810  1.00 91.20           N  
ATOM   2303  CA  MET   292       3.792  -0.642 -17.329  1.00 91.20           C  
ATOM   2304  C   MET   292       3.847  -1.692 -16.224  1.00 91.20           C  
ATOM   2305  O   MET   292       4.889  -2.311 -16.002  1.00 91.20           O  
ATOM   2306  CB  MET   292       4.733  -1.033 -18.469  1.00 91.20           C  
ATOM   2307  CG  MET   292       4.585  -0.169 -19.711  1.00 91.20           C  
ATOM   2308  SD  MET   292       5.807  -0.592 -21.012  1.00 91.20           S  
ATOM   2309  CE  MET   292       7.140   0.562 -20.586  1.00 91.20           C  
ATOM   2310  N   ASP   293       2.840  -1.638 -15.416  1.00 88.39           N  
ATOM   2311  CA  ASP   293       2.510  -2.639 -14.407  1.00 88.39           C  
ATOM   2312  C   ASP   293       1.003  -2.877 -14.342  1.00 88.39           C  
ATOM   2313  O   ASP   293       0.257  -2.406 -15.204  1.00 88.39           O  
ATOM   2314  CB  ASP   293       3.035  -2.213 -13.035  1.00 88.39           C  
ATOM   2315  CG  ASP   293       2.506  -0.860 -12.592  1.00 88.39           C  
ATOM   2316  OD1 ASP   293       1.439  -0.432 -13.082  1.00 88.39           O  
ATOM   2317  OD2 ASP   293       3.164  -0.215 -11.748  1.00 88.39           O  
ATOM   2318  N   THR   294       0.587  -3.809 -13.478  1.00 87.25           N  
ATOM   2319  CA  THR   294      -0.829  -4.150 -13.393  1.00 87.25           C  
ATOM   2320  C   THR   294      -1.658  -2.927 -13.010  1.00 87.25           C  
ATOM   2321  O   THR   294      -2.725  -2.691 -13.581  1.00 87.25           O  
ATOM   2322  CB  THR   294      -1.071  -5.278 -12.372  1.00 87.25           C  
ATOM   2323  OG1 THR   294      -0.428  -4.942 -11.137  1.00 87.25           O  
ATOM   2324  CG2 THR   294      -0.515  -6.605 -12.877  1.00 87.25           C  
ATOM   2325  N   TRP   295      -1.131  -2.096 -12.141  1.00 86.33           N  
ATOM   2326  CA  TRP   295      -1.857  -0.920 -11.672  1.00 86.33           C  
ATOM   2327  C   TRP   295      -1.995   0.113 -12.786  1.00 86.33           C  
ATOM   2328  O   TRP   295      -3.060   0.711 -12.957  1.00 86.33           O  
ATOM   2329  CB  TRP   295      -1.150  -0.296 -10.465  1.00 86.33           C  
ATOM   2330  CG  TRP   295      -2.012   0.639  -9.671  1.00 86.33           C  
ATOM   2331  CD1 TRP   295      -1.889   1.998  -9.583  1.00 86.33           C  
ATOM   2332  CD2 TRP   295      -3.127   0.282  -8.848  1.00 86.33           C  
ATOM   2333  NE1 TRP   295      -2.862   2.507  -8.754  1.00 86.33           N  
ATOM   2334  CE2 TRP   295      -3.634   1.476  -8.291  1.00 86.33           C  
ATOM   2335  CE3 TRP   295      -3.747  -0.934  -8.529  1.00 86.33           C  
ATOM   2336  CZ2 TRP   295      -4.735   1.490  -7.431  1.00 86.33           C  
ATOM   2337  CZ3 TRP   295      -4.842  -0.918  -7.673  1.00 86.33           C  
ATOM   2338  CH2 TRP   295      -5.323   0.287  -7.135  1.00 86.33           C  
ATOM   2339  N   GLY   296      -0.891   0.293 -13.567  1.00 90.81           N  
ATOM   2340  CA  GLY   296      -0.962   1.202 -14.699  1.00 90.81           C  
ATOM   2341  C   GLY   296      -2.042   0.828 -15.698  1.00 90.81           C  
ATOM   2342  O   GLY   296      -2.807   1.685 -16.143  1.00 90.81           O  
ATOM   2343  N   LEU   297      -2.203  -0.474 -15.986  1.00 92.24           N  
ATOM   2344  CA  LEU   297      -3.214  -0.937 -16.931  1.00 92.24           C  
ATOM   2345  C   LEU   297      -4.612  -0.813 -16.334  1.00 92.24           C  
ATOM   2346  O   LEU   297      -5.572  -0.515 -17.049  1.00 92.24           O  
ATOM   2347  CB  LEU   297      -2.945  -2.388 -17.335  1.00 92.24           C  
ATOM   2348  CG  LEU   297      -1.724  -2.630 -18.224  1.00 92.24           C  
ATOM   2349  CD1 LEU   297      -1.488  -4.125 -18.405  1.00 92.24           C  
ATOM   2350  CD2 LEU   297      -1.900  -1.943 -19.574  1.00 92.24           C  
ATOM   2351  N   LEU   298      -4.631  -0.986 -15.019  1.00 90.02           N  
ATOM   2352  CA  LEU   298      -5.913  -0.783 -14.351  1.00 90.02           C  
ATOM   2353  C   LEU   298      -6.360   0.671 -14.463  1.00 90.02           C  
ATOM   2354  O   LEU   298      -7.536   0.946 -14.708  1.00 90.02           O  
ATOM   2355  CB  LEU   298      -5.819  -1.189 -12.878  1.00 90.02           C  
ATOM   2356  CG  LEU   298      -7.102  -1.056 -12.056  1.00 90.02           C  
ATOM   2357  CD1 LEU   298      -8.183  -1.982 -12.604  1.00 90.02           C  
ATOM   2358  CD2 LEU   298      -6.829  -1.356 -10.586  1.00 90.02           C  
ATOM   2359  N   MET   299      -5.474   1.526 -14.353  1.00 91.36           N  
ATOM   2360  CA  MET   299      -5.799   2.946 -14.457  1.00 91.36           C  
ATOM   2361  C   MET   299      -6.268   3.295 -15.866  1.00 91.36           C  
ATOM   2362  O   MET   299      -7.173   4.113 -16.039  1.00 91.36           O  
ATOM   2363  CB  MET   299      -4.590   3.804 -14.081  1.00 91.36           C  
ATOM   2364  CG  MET   299      -4.211   3.718 -12.611  1.00 91.36           C  
ATOM   2365  SD  MET   299      -5.569   4.262 -11.503  1.00 91.36           S  
ATOM   2366  CE  MET   299      -6.279   2.653 -11.053  1.00 91.36           C  
ATOM   2367  N   LEU   300      -5.595   2.669 -16.796  1.00 94.34           N  
ATOM   2368  CA  LEU   300      -6.041   2.824 -18.176  1.00 94.34           C  
ATOM   2369  C   LEU   300      -7.482   2.351 -18.338  1.00 94.34           C  
ATOM   2370  O   LEU   300      -8.302   3.043 -18.946  1.00 94.34           O  
ATOM   2371  CB  LEU   300      -5.126   2.046 -19.126  1.00 94.34           C  
ATOM   2372  CG  LEU   300      -5.540   2.024 -20.598  1.00 94.34           C  
ATOM   2373  CD1 LEU   300      -5.542   3.438 -21.170  1.00 94.34           C  
ATOM   2374  CD2 LEU   300      -4.611   1.119 -21.401  1.00 94.34           C  
ATOM   2375  N   ALA   301      -7.781   1.222 -17.790  1.00 93.01           N  
ATOM   2376  CA  ALA   301      -9.146   0.706 -17.848  1.00 93.01           C  
ATOM   2377  C   ALA   301     -10.122   1.658 -17.164  1.00 93.01           C  
ATOM   2378  O   ALA   301     -11.217   1.907 -17.674  1.00 93.01           O  
ATOM   2379  CB  ALA   301      -9.219  -0.678 -17.206  1.00 93.01           C  
ATOM   2380  N   ARG   302      -9.728   2.257 -16.094  1.00 90.56           N  
ATOM   2381  CA  ARG   302     -10.570   3.199 -15.364  1.00 90.56           C  
ATOM   2382  C   ARG   302     -10.794   4.473 -16.172  1.00 90.56           C  
ATOM   2383  O   ARG   302     -11.904   5.010 -16.199  1.00 90.56           O  
ATOM   2384  CB  ARG   302      -9.946   3.541 -14.009  1.00 90.56           C  
ATOM   2385  CG  ARG   302     -10.088   2.441 -12.970  1.00 90.56           C  
ATOM   2386  CD  ARG   302      -9.461   2.837 -11.640  1.00 90.56           C  
ATOM   2387  NE  ARG   302      -9.565   1.764 -10.655  1.00 90.56           N  
ATOM   2388  CZ  ARG   302      -9.004   1.786  -9.449  1.00 90.56           C  
ATOM   2389  NH1 ARG   302      -8.285   2.831  -9.054  1.00 90.56           N  
ATOM   2390  NH2 ARG   302      -9.162   0.756  -8.632  1.00 90.56           N  
ATOM   2391  N   ALA   303      -9.742   4.890 -16.786  1.00 92.93           N  
ATOM   2392  CA  ALA   303      -9.879   6.066 -17.641  1.00 92.93           C  
ATOM   2393  C   ALA   303     -10.918   5.832 -18.734  1.00 92.93           C  
ATOM   2394  O   ALA   303     -11.718   6.719 -19.040  1.00 92.93           O  
ATOM   2395  CB  ALA   303      -8.533   6.434 -18.260  1.00 92.93           C  
ATOM   2396  N   ARG   304     -11.046   4.662 -19.155  1.00 93.76           N  
ATOM   2397  CA  ARG   304     -11.935   4.352 -20.270  1.00 93.76           C  
ATOM   2398  C   ARG   304     -13.373   4.182 -19.792  1.00 93.76           C  
ATOM   2399  O   ARG   304     -14.308   4.223 -20.595  1.00 93.76           O  
ATOM   2400  CB  ARG   304     -11.470   3.086 -20.993  1.00 93.76           C  
ATOM   2401  CG  ARG   304     -10.293   3.309 -21.930  1.00 93.76           C  
ATOM   2402  CD  ARG   304      -9.818   2.006 -22.558  1.00 93.76           C  
ATOM   2403  NE  ARG   304      -8.694   2.224 -23.464  1.00 93.76           N  
ATOM   2404  CZ  ARG   304      -7.796   1.299 -23.792  1.00 93.76           C  
ATOM   2405  NH1 ARG   304      -7.874   0.071 -23.294  1.00 93.76           N  
ATOM   2406  NH2 ARG   304      -6.812   1.605 -24.626  1.00 93.76           N  
ATOM   2407  N   LEU   305     -13.496   3.999 -18.425  1.00 90.64           N  
ATOM   2408  CA  LEU   305     -14.856   3.997 -17.899  1.00 90.64           C  
ATOM   2409  C   LEU   305     -15.511   5.362 -18.080  1.00 90.64           C  
ATOM   2410  O   LEU   305     -16.730   5.454 -18.243  1.00 90.64           O  
ATOM   2411  CB  LEU   305     -14.858   3.610 -16.417  1.00 90.64           C  
ATOM   2412  CG  LEU   305     -14.497   2.158 -16.096  1.00 90.64           C  
ATOM   2413  CD1 LEU   305     -14.438   1.949 -14.586  1.00 90.64           C  
ATOM   2414  CD2 LEU   305     -15.501   1.204 -16.733  1.00 90.64           C  
ATOM   2415  N   HIS   306     -14.642   6.362 -18.116  1.00 90.95           N  
ATOM   2416  CA  HIS   306     -15.141   7.728 -18.232  1.00 90.95           C  
ATOM   2417  C   HIS   306     -15.064   8.222 -19.672  1.00 90.95           C  
ATOM   2418  O   HIS   306     -15.976   8.899 -20.151  1.00 90.95           O  
ATOM   2419  CB  HIS   306     -14.357   8.665 -17.312  1.00 90.95           C  
ATOM   2420  CG  HIS   306     -14.388   8.259 -15.873  1.00 90.95           C  
ATOM   2421  ND1 HIS   306     -15.536   8.306 -15.112  1.00 90.95           N  
ATOM   2422  CD2 HIS   306     -13.411   7.795 -15.059  1.00 90.95           C  
ATOM   2423  CE1 HIS   306     -15.262   7.889 -13.887  1.00 90.95           C  
ATOM   2424  NE2 HIS   306     -13.980   7.572 -13.829  1.00 90.95           N  
ATOM   2425  N   GLN   307     -13.967   7.847 -20.344  1.00 92.05           N  
ATOM   2426  CA  GLN   307     -13.724   8.182 -21.743  1.00 92.05           C  
ATOM   2427  C   GLN   307     -13.319   6.947 -22.542  1.00 92.05           C  
ATOM   2428  O   GLN   307     -12.135   6.612 -22.619  1.00 92.05           O  
ATOM   2429  CB  GLN   307     -12.645   9.260 -21.857  1.00 92.05           C  
ATOM   2430  CG  GLN   307     -13.016  10.575 -21.186  1.00 92.05           C  
ATOM   2431  CD  GLN   307     -14.057  11.359 -21.964  1.00 92.05           C  
ATOM   2432  OE1 GLN   307     -14.445  10.972 -23.072  1.00 92.05           O  
ATOM   2433  NE2 GLN   307     -14.516  12.466 -21.392  1.00 92.05           N  
ATOM   2434  N   PRO   308     -14.336   6.296 -23.191  1.00 92.01           N  
ATOM   2435  CA  PRO   308     -14.082   5.009 -23.844  1.00 92.01           C  
ATOM   2436  C   PRO   308     -13.036   5.107 -24.953  1.00 92.01           C  
ATOM   2437  O   PRO   308     -12.406   4.106 -25.302  1.00 92.01           O  
ATOM   2438  CB  PRO   308     -15.449   4.627 -24.415  1.00 92.01           C  
ATOM   2439  CG  PRO   308     -16.438   5.341 -23.550  1.00 92.01           C  
ATOM   2440  CD  PRO   308     -15.823   6.631 -23.087  1.00 92.01           C  
ATOM   2441  N   ALA   309     -12.806   6.289 -25.533  1.00 92.79           N  
ATOM   2442  CA  ALA   309     -11.931   6.454 -26.691  1.00 92.79           C  
ATOM   2443  C   ALA   309     -10.500   6.757 -26.258  1.00 92.79           C  
ATOM   2444  O   ALA   309      -9.656   7.113 -27.085  1.00 92.79           O  
ATOM   2445  CB  ALA   309     -12.455   7.563 -27.600  1.00 92.79           C  
ATOM   2446  N   VAL   310     -10.209   6.696 -24.952  1.00 95.59           N  
ATOM   2447  CA  VAL   310      -8.853   6.947 -24.475  1.00 95.59           C  
ATOM   2448  C   VAL   310      -7.887   5.955 -25.118  1.00 95.59           C  
ATOM   2449  O   VAL   310      -8.160   4.753 -25.163  1.00 95.59           O  
ATOM   2450  CB  VAL   310      -8.767   6.853 -22.935  1.00 95.59           C  
ATOM   2451  CG1 VAL   310      -7.310   6.849 -22.475  1.00 95.59           C  
ATOM   2452  CG2 VAL   310      -9.532   8.006 -22.287  1.00 95.59           C  
ATOM   2453  N   GLU   311      -6.798   6.421 -25.639  1.00 95.94           N  
ATOM   2454  CA  GLU   311      -5.766   5.607 -26.276  1.00 95.94           C  
ATOM   2455  C   GLU   311      -4.565   5.419 -25.354  1.00 95.94           C  
ATOM   2456  O   GLU   311      -4.094   6.376 -24.735  1.00 95.94           O  
ATOM   2457  CB  GLU   311      -5.322   6.240 -27.597  1.00 95.94           C  
ATOM   2458  CG  GLU   311      -6.421   6.306 -28.647  1.00 95.94           C  
ATOM   2459  CD  GLU   311      -5.978   6.976 -29.938  1.00 95.94           C  
ATOM   2460  OE1 GLU   311      -6.460   8.091 -30.240  1.00 95.94           O  
ATOM   2461  OE2 GLU   311      -5.143   6.380 -30.654  1.00 95.94           O  
ATOM   2462  N   ALA   312      -4.164   4.233 -25.237  1.00 96.28           N  
ATOM   2463  CA  ALA   312      -2.957   3.947 -24.467  1.00 96.28           C  
ATOM   2464  C   ALA   312      -1.705   4.357 -25.237  1.00 96.28           C  
ATOM   2465  O   ALA   312      -1.552   4.016 -26.412  1.00 96.28           O  
ATOM   2466  CB  ALA   312      -2.894   2.465 -24.106  1.00 96.28           C  
ATOM   2467  N   LEU   313      -0.752   5.132 -24.624  1.00 96.19           N  
ATOM   2468  CA  LEU   313       0.519   5.536 -25.215  1.00 96.19           C  
ATOM   2469  C   LEU   313       1.690   4.909 -24.468  1.00 96.19           C  
ATOM   2470  O   LEU   313       1.767   4.996 -23.240  1.00 96.19           O  
ATOM   2471  CB  LEU   313       0.651   7.061 -25.209  1.00 96.19           C  
ATOM   2472  CG  LEU   313      -0.449   7.841 -25.931  1.00 96.19           C  
ATOM   2473  CD1 LEU   313      -0.258   9.340 -25.727  1.00 96.19           C  
ATOM   2474  CD2 LEU   313      -0.463   7.496 -27.417  1.00 96.19           C  
ATOM   2475  N   LEU   314       2.606   4.301 -25.224  1.00 95.78           N  
ATOM   2476  CA  LEU   314       3.856   3.806 -24.658  1.00 95.78           C  
ATOM   2477  C   LEU   314       3.589   2.760 -23.581  1.00 95.78           C  
ATOM   2478  O   LEU   314       4.223   2.775 -22.523  1.00 95.78           O  
ATOM   2479  CB  LEU   314       4.673   4.961 -24.072  1.00 95.78           C  
ATOM   2480  CG  LEU   314       5.067   6.074 -25.045  1.00 95.78           C  
ATOM   2481  CD1 LEU   314       5.405   7.350 -24.281  1.00 95.78           C  
ATOM   2482  CD2 LEU   314       6.243   5.636 -25.912  1.00 95.78           C  
ATOM   2483  N   MET   315       2.539   1.929 -23.768  1.00 95.05           N  
ATOM   2484  CA  MET   315       2.218   0.900 -22.783  1.00 95.05           C  
ATOM   2485  C   MET   315       2.048  -0.460 -23.451  1.00 95.05           C  
ATOM   2486  O   MET   315       1.145  -1.221 -23.099  1.00 95.05           O  
ATOM   2487  CB  MET   315       0.946   1.268 -22.016  1.00 95.05           C  
ATOM   2488  CG  MET   315       1.072   2.542 -21.196  1.00 95.05           C  
ATOM   2489  SD  MET   315      -0.461   2.934 -20.266  1.00 95.05           S  
ATOM   2490  CE  MET   315      -0.387   1.661 -18.975  1.00 95.05           C  
ATOM   2491  N   GLU   316       2.863  -0.639 -24.469  1.00 93.00           N  
ATOM   2492  CA  GLU   316       2.809  -1.878 -25.239  1.00 93.00           C  
ATOM   2493  C   GLU   316       3.767  -2.922 -24.672  1.00 93.00           C  
ATOM   2494  O   GLU   316       4.847  -2.582 -24.185  1.00 93.00           O  
ATOM   2495  CB  GLU   316       3.132  -1.611 -26.711  1.00 93.00           C  
ATOM   2496  CG  GLU   316       2.169  -0.647 -27.387  1.00 93.00           C  
ATOM   2497  CD  GLU   316       2.588   0.809 -27.260  1.00 93.00           C  
ATOM   2498  OE1 GLU   316       1.934   1.685 -27.869  1.00 93.00           O  
ATOM   2499  OE2 GLU   316       3.580   1.076 -26.545  1.00 93.00           O  
ATOM   2500  N   GLN   317       3.279  -4.144 -24.712  1.00 91.90           N  
ATOM   2501  CA  GLN   317       4.078  -5.260 -24.218  1.00 91.90           C  
ATOM   2502  C   GLN   317       5.451  -5.291 -24.884  1.00 91.90           C  
ATOM   2503  O   GLN   317       6.463  -5.527 -24.220  1.00 91.90           O  
ATOM   2504  CB  GLN   317       3.352  -6.586 -24.452  1.00 91.90           C  
ATOM   2505  CG  GLN   317       4.106  -7.801 -23.930  1.00 91.90           C  
ATOM   2506  CD  GLN   317       3.347  -9.097 -24.138  1.00 91.90           C  
ATOM   2507  OE1 GLN   317       2.142  -9.090 -24.408  1.00 91.90           O  
ATOM   2508  NE2 GLN   317       4.046 -10.220 -24.014  1.00 91.90           N  
ATOM   2509  N   GLU   318       5.587  -5.010 -26.166  1.00 91.58           N  
ATOM   2510  CA  GLU   318       6.854  -5.029 -26.891  1.00 91.58           C  
ATOM   2511  C   GLU   318       7.847  -4.038 -26.291  1.00 91.58           C  
ATOM   2512  O   GLU   318       9.029  -4.352 -26.138  1.00 91.58           O  
ATOM   2513  CB  GLU   318       6.630  -4.717 -28.373  1.00 91.58           C  
ATOM   2514  CG  GLU   318       7.885  -4.840 -29.224  1.00 91.58           C  
ATOM   2515  CD  GLU   318       7.639  -4.568 -30.699  1.00 91.58           C  
ATOM   2516  OE1 GLU   318       8.613  -4.559 -31.485  1.00 91.58           O  
ATOM   2517  OE2 GLU   318       6.463  -4.362 -31.072  1.00 91.58           O  
ATOM   2518  N   LEU   319       7.294  -2.856 -25.983  1.00 91.54           N  
ATOM   2519  CA  LEU   319       8.139  -1.840 -25.365  1.00 91.54           C  
ATOM   2520  C   LEU   319       8.607  -2.289 -23.985  1.00 91.54           C  
ATOM   2521  O   LEU   319       9.754  -2.045 -23.604  1.00 91.54           O  
ATOM   2522  CB  LEU   319       7.387  -0.511 -25.255  1.00 91.54           C  
ATOM   2523  CG  LEU   319       8.238   0.728 -24.971  1.00 91.54           C  
ATOM   2524  CD1 LEU   319       9.196   0.990 -26.129  1.00 91.54           C  
ATOM   2525  CD2 LEU   319       7.349   1.942 -24.721  1.00 91.54           C  
ATOM   2526  N   PHE   320       7.750  -2.939 -23.272  1.00 90.86           N  
ATOM   2527  CA  PHE   320       8.099  -3.486 -21.967  1.00 90.86           C  
ATOM   2528  C   PHE   320       9.250  -4.478 -22.085  1.00 90.86           C  
ATOM   2529  O   PHE   320      10.234  -4.386 -21.349  1.00 90.86           O  
ATOM   2530  CB  PHE   320       6.885  -4.165 -21.325  1.00 90.86           C  
ATOM   2531  CG  PHE   320       7.181  -4.809 -19.998  1.00 90.86           C  
ATOM   2532  CD1 PHE   320       7.562  -6.144 -19.926  1.00 90.86           C  
ATOM   2533  CD2 PHE   320       7.078  -4.080 -18.820  1.00 90.86           C  
ATOM   2534  CE1 PHE   320       7.836  -6.742 -18.698  1.00 90.86           C  
ATOM   2535  CE2 PHE   320       7.350  -4.671 -17.590  1.00 90.86           C  
ATOM   2536  CZ  PHE   320       7.728  -6.002 -17.531  1.00 90.86           C  
ATOM   2537  N   GLU   321       9.189  -5.309 -23.016  1.00 87.96           N  
ATOM   2538  CA  GLU   321      10.192  -6.357 -23.178  1.00 87.96           C  
ATOM   2539  C   GLU   321      11.536  -5.774 -23.603  1.00 87.96           C  
ATOM   2540  O   GLU   321      12.588  -6.237 -23.158  1.00 87.96           O  
ATOM   2541  CB  GLU   321       9.723  -7.397 -24.199  1.00 87.96           C  
ATOM   2542  CG  GLU   321       8.564  -8.255 -23.715  1.00 87.96           C  
ATOM   2543  CD  GLU   321       8.050  -9.221 -24.772  1.00 87.96           C  
ATOM   2544  OE1 GLU   321       7.233 -10.109 -24.437  1.00 87.96           O  
ATOM   2545  OE2 GLU   321       8.468  -9.088 -25.944  1.00 87.96           O  
ATOM   2546  N   GLN   322      11.463  -4.690 -24.251  1.00 87.70           N  
ATOM   2547  CA  GLN   322      12.684  -4.075 -24.760  1.00 87.70           C  
ATOM   2548  C   GLN   322      13.443  -3.357 -23.648  1.00 87.70           C  
ATOM   2549  O   GLN   322      14.675  -3.318 -23.655  1.00 87.70           O  
ATOM   2550  CB  GLN   322      12.362  -3.097 -25.891  1.00 87.70           C  
ATOM   2551  CG  GLN   322      11.962  -3.774 -27.195  1.00 87.70           C  
ATOM   2552  CD  GLN   322      11.580  -2.783 -28.278  1.00 87.70           C  
ATOM   2553  OE1 GLN   322      11.737  -1.570 -28.111  1.00 87.70           O  
ATOM   2554  NE2 GLN   322      11.076  -3.293 -29.397  1.00 87.70           N  
ATOM   2555  N   HIS   323      12.640  -2.919 -22.686  1.00 87.19           N  
ATOM   2556  CA  HIS   323      13.306  -2.018 -21.753  1.00 87.19           C  
ATOM   2557  C   HIS   323      13.298  -2.586 -20.337  1.00 87.19           C  
ATOM   2558  O   HIS   323      13.816  -1.960 -19.410  1.00 87.19           O  
ATOM   2559  CB  HIS   323      12.640  -0.641 -21.769  1.00 87.19           C  
ATOM   2560  CG  HIS   323      12.873   0.123 -23.034  1.00 87.19           C  
ATOM   2561  ND1 HIS   323      14.079   0.718 -23.332  1.00 87.19           N  
ATOM   2562  CD2 HIS   323      12.052   0.385 -24.078  1.00 87.19           C  
ATOM   2563  CE1 HIS   323      13.989   1.316 -24.509  1.00 87.19           C  
ATOM   2564  NE2 HIS   323      12.769   1.128 -24.982  1.00 87.19           N  
ATOM   2565  N   SER   324      12.674  -3.741 -20.131  1.00 79.97           N  
ATOM   2566  CA  SER   324      12.566  -4.284 -18.780  1.00 79.97           C  
ATOM   2567  C   SER   324      13.854  -4.985 -18.362  1.00 79.97           C  
ATOM   2568  O   SER   324      14.099  -5.185 -17.171  1.00 79.97           O  
ATOM   2569  CB  SER   324      11.392  -5.260 -18.687  1.00 79.97           C  
ATOM   2570  OG  SER   324      11.572  -6.351 -19.573  1.00 79.97           O  
ATOM   2571  N   GLN   325      14.729  -5.284 -19.293  1.00 71.20           N  
ATOM   2572  CA  GLN   325      15.914  -6.021 -18.867  1.00 71.20           C  
ATOM   2573  C   GLN   325      16.758  -5.194 -17.903  1.00 71.20           C  
ATOM   2574  O   GLN   325      17.304  -4.155 -18.281  1.00 71.20           O  
ATOM   2575  CB  GLN   325      16.753  -6.435 -20.077  1.00 71.20           C  
ATOM   2576  CG  GLN   325      16.061  -7.437 -20.991  1.00 71.20           C  
ATOM   2577  CD  GLN   325      17.039  -8.236 -21.834  1.00 71.20           C  
ATOM   2578  OE1 GLN   325      18.237  -7.937 -21.869  1.00 71.20           O  
ATOM   2579  NE2 GLN   325      16.535  -9.257 -22.519  1.00 71.20           N  
ATOM   2580  N   GLY   326      16.808  -5.584 -16.666  1.00 63.02           N  
ATOM   2581  CA  GLY   326      17.629  -4.968 -15.636  1.00 63.02           C  
ATOM   2582  C   GLY   326      16.928  -3.833 -14.913  1.00 63.02           C  
ATOM   2583  O   GLY   326      17.443  -3.309 -13.924  1.00 63.02           O  
ATOM   2584  N   ASN   327      15.936  -3.369 -15.477  1.00 63.27           N  
ATOM   2585  CA  ASN   327      15.279  -2.196 -14.909  1.00 63.27           C  
ATOM   2586  C   ASN   327      14.021  -2.578 -14.134  1.00 63.27           C  
ATOM   2587  O   ASN   327      13.161  -1.732 -13.883  1.00 63.27           O  
ATOM   2588  CB  ASN   327      14.940  -1.186 -16.008  1.00 63.27           C  
ATOM   2589  CG  ASN   327      16.175  -0.572 -16.638  1.00 63.27           C  
ATOM   2590  OD1 ASN   327      17.195  -0.379 -15.972  1.00 63.27           O  
ATOM   2591  ND2 ASN   327      16.092  -0.262 -17.926  1.00 63.27           N  
ATOM   2592  N   THR   328      13.901  -3.905 -13.804  1.00 59.07           N  
ATOM   2593  CA  THR   328      12.599  -4.251 -13.244  1.00 59.07           C  
ATOM   2594  C   THR   328      12.722  -4.594 -11.762  1.00 59.07           C  
ATOM   2595  O   THR   328      13.793  -4.990 -11.297  1.00 59.07           O  
ATOM   2596  CB  THR   328      11.964  -5.434 -13.997  1.00 59.07           C  
ATOM   2597  OG1 THR   328      12.910  -6.508 -14.074  1.00 59.07           O  
ATOM   2598  CG2 THR   328      11.553  -5.031 -15.409  1.00 59.07           C  
ATOM   2599  N   VAL   329      11.853  -4.137 -10.991  1.00 58.72           N  
ATOM   2600  CA  VAL   329      11.657  -4.612  -9.625  1.00 58.72           C  
ATOM   2601  C   VAL   329      10.688  -5.791  -9.622  1.00 58.72           C  
ATOM   2602  O   VAL   329       9.644  -5.747 -10.277  1.00 58.72           O  
ATOM   2603  CB  VAL   329      11.132  -3.488  -8.703  1.00 58.72           C  
ATOM   2604  CG1 VAL   329      11.011  -3.983  -7.263  1.00 58.72           C  
ATOM   2605  CG2 VAL   329      12.046  -2.267  -8.777  1.00 58.72           C  
ATOM   2606  N   VAL   330      11.178  -6.928  -9.165  1.00 56.72           N  
ATOM   2607  CA  VAL   330      10.404  -8.163  -9.231  1.00 56.72           C  
ATOM   2608  C   VAL   330       9.231  -8.092  -8.256  1.00 56.72           C  
ATOM   2609  O   VAL   330       9.400  -7.699  -7.099  1.00 56.72           O  
ATOM   2610  CB  VAL   330      11.279  -9.399  -8.922  1.00 56.72           C  
ATOM   2611  CG1 VAL   330      10.453 -10.681  -9.009  1.00 56.72           C  
ATOM   2612  CG2 VAL   330      12.470  -9.461  -9.878  1.00 56.72           C  
ATOM   2613  N   GLU   331       8.085  -8.281  -8.732  1.00 53.87           N  
ATOM   2614  CA  GLU   331       6.935  -8.394  -7.840  1.00 53.87           C  
ATOM   2615  C   GLU   331       6.474  -9.843  -7.715  1.00 53.87           C  
ATOM   2616  O   GLU   331       6.635 -10.634  -8.646  1.00 53.87           O  
ATOM   2617  CB  GLU   331       5.783  -7.516  -8.334  1.00 53.87           C  
ATOM   2618  CG  GLU   331       5.966  -6.035  -8.035  1.00 53.87           C  
ATOM   2619  CD  GLU   331       4.651  -5.285  -7.889  1.00 53.87           C  
ATOM   2620  OE1 GLU   331       4.649  -4.168  -7.323  1.00 53.87           O  
ATOM   2621  OE2 GLU   331       3.615  -5.819  -8.344  1.00 53.87           O  
ATOM   2622  N   PRO   332       6.023 -10.166  -6.528  1.00 55.94           N  
ATOM   2623  CA  PRO   332       5.513 -11.536  -6.436  1.00 55.94           C  
ATOM   2624  C   PRO   332       4.313 -11.781  -7.348  1.00 55.94           C  
ATOM   2625  O   PRO   332       3.576 -10.845  -7.670  1.00 55.94           O  
ATOM   2626  CB  PRO   332       5.115 -11.667  -4.964  1.00 55.94           C  
ATOM   2627  CG  PRO   332       5.277 -10.291  -4.401  1.00 55.94           C  
ATOM   2628  CD  PRO   332       5.903  -9.418  -5.450  1.00 55.94           C  
ATOM   2629  N   ALA   333       4.366 -12.879  -8.015  1.00 55.15           N  
ATOM   2630  CA  ALA   333       3.241 -13.301  -8.846  1.00 55.15           C  
ATOM   2631  C   ALA   333       1.924 -13.192  -8.083  1.00 55.15           C  
ATOM   2632  O   ALA   333       1.871 -13.468  -6.882  1.00 55.15           O  
ATOM   2633  CB  ALA   333       3.451 -14.730  -9.339  1.00 55.15           C  
ATOM   2634  N   LYS   334       1.034 -12.505  -8.636  1.00 58.96           N  
ATOM   2635  CA  LYS   334      -0.293 -12.485  -8.028  1.00 58.96           C  
ATOM   2636  C   LYS   334      -1.223 -13.487  -8.705  1.00 58.96           C  
ATOM   2637  O   LYS   334      -0.911 -14.004  -9.780  1.00 58.96           O  
ATOM   2638  CB  LYS   334      -0.895 -11.081  -8.098  1.00 58.96           C  
ATOM   2639  CG  LYS   334      -0.227 -10.074  -7.173  1.00 58.96           C  
ATOM   2640  CD  LYS   334      -0.900  -8.710  -7.253  1.00 58.96           C  
ATOM   2641  CE  LYS   334      -0.186  -7.682  -6.386  1.00 58.96           C  
ATOM   2642  NZ  LYS   334      -0.832  -6.338  -6.474  1.00 58.96           N  
ATOM   2643  N   ALA   335      -2.108 -14.057  -7.936  1.00 57.35           N  
ATOM   2644  CA  ALA   335      -3.113 -14.963  -8.487  1.00 57.35           C  
ATOM   2645  C   ALA   335      -3.757 -14.373  -9.738  1.00 57.35           C  
ATOM   2646  O   ALA   335      -3.952 -13.159  -9.829  1.00 57.35           O  
ATOM   2647  CB  ALA   335      -4.179 -15.276  -7.440  1.00 57.35           C  
ATOM   2648  N   LEU   336      -3.710 -15.119 -10.790  1.00 58.39           N  
ATOM   2649  CA  LEU   336      -4.331 -14.722 -12.049  1.00 58.39           C  
ATOM   2650  C   LEU   336      -5.733 -14.170 -11.814  1.00 58.39           C  
ATOM   2651  O   LEU   336      -6.575 -14.840 -11.211  1.00 58.39           O  
ATOM   2652  CB  LEU   336      -4.392 -15.909 -13.014  1.00 58.39           C  
ATOM   2653  CG  LEU   336      -3.110 -16.220 -13.789  1.00 58.39           C  
ATOM   2654  CD1 LEU   336      -3.072 -17.693 -14.181  1.00 58.39           C  
ATOM   2655  CD2 LEU   336      -3.003 -15.330 -15.024  1.00 58.39           C  
ATOM   2656  N   GLU   337      -5.819 -12.944 -11.999  1.00 68.54           N  
ATOM   2657  CA  GLU   337      -7.108 -12.264 -11.930  1.00 68.54           C  
ATOM   2658  C   GLU   337      -7.636 -11.940 -13.325  1.00 68.54           C  
ATOM   2659  O   GLU   337      -6.894 -12.008 -14.307  1.00 68.54           O  
ATOM   2660  CB  GLU   337      -6.997 -10.983 -11.099  1.00 68.54           C  
ATOM   2661  CG  GLU   337      -6.797 -11.230  -9.612  1.00 68.54           C  
ATOM   2662  CD  GLU   337      -6.768  -9.952  -8.789  1.00 68.54           C  
ATOM   2663  OE1 GLU   337      -6.594 -10.030  -7.552  1.00 68.54           O  
ATOM   2664  OE2 GLU   337      -6.921  -8.863  -9.387  1.00 68.54           O  
ATOM   2665  N   SER   338      -8.908 -12.104 -13.548  1.00 74.87           N  
ATOM   2666  CA  SER   338      -9.482 -11.669 -14.817  1.00 74.87           C  
ATOM   2667  C   SER   338      -9.034 -10.255 -15.171  1.00 74.87           C  
ATOM   2668  O   SER   338      -8.800  -9.432 -14.284  1.00 74.87           O  
ATOM   2669  CB  SER   338     -11.009 -11.731 -14.765  1.00 74.87           C  
ATOM   2670  OG  SER   338     -11.502 -11.039 -13.630  1.00 74.87           O  
ATOM   2671  N   ALA   339      -8.690 -10.098 -16.408  1.00 78.38           N  
ATOM   2672  CA  ALA   339      -8.329  -8.760 -16.871  1.00 78.38           C  
ATOM   2673  C   ALA   339      -9.481  -7.780 -16.666  1.00 78.38           C  
ATOM   2674  O   ALA   339     -10.646  -8.130 -16.871  1.00 78.38           O  
ATOM   2675  CB  ALA   339      -7.922  -8.798 -18.342  1.00 78.38           C  
ATOM   2676  N   PRO   340      -9.209  -6.619 -16.089  1.00 83.37           N  
ATOM   2677  CA  PRO   340     -10.274  -5.633 -15.890  1.00 83.37           C  
ATOM   2678  C   PRO   340     -11.059  -5.346 -17.168  1.00 83.37           C  
ATOM   2679  O   PRO   340     -10.489  -5.358 -18.263  1.00 83.37           O  
ATOM   2680  CB  PRO   340      -9.518  -4.387 -15.422  1.00 83.37           C  
ATOM   2681  CG  PRO   340      -8.166  -4.886 -15.027  1.00 83.37           C  
ATOM   2682  CD  PRO   340      -7.916  -6.191 -15.727  1.00 83.37           C  
ATOM   2683  N   PRO   341     -12.314  -5.112 -17.011  1.00 85.13           N  
ATOM   2684  CA  PRO   341     -13.083  -4.724 -18.196  1.00 85.13           C  
ATOM   2685  C   PRO   341     -12.621  -3.396 -18.791  1.00 85.13           C  
ATOM   2686  O   PRO   341     -12.181  -2.507 -18.057  1.00 85.13           O  
ATOM   2687  CB  PRO   341     -14.516  -4.617 -17.668  1.00 85.13           C  
ATOM   2688  CG  PRO   341     -14.367  -4.467 -16.188  1.00 85.13           C  
ATOM   2689  CD  PRO   341     -13.009  -4.971 -15.792  1.00 85.13           C  
ATOM   2690  N   GLY   342     -12.502  -3.270 -20.099  1.00 87.06           N  
ATOM   2691  CA  GLY   342     -12.118  -2.018 -20.731  1.00 87.06           C  
ATOM   2692  C   GLY   342     -10.802  -2.108 -21.482  1.00 87.06           C  
ATOM   2693  O   GLY   342     -10.475  -1.227 -22.279  1.00 87.06           O  
ATOM   2694  N   LEU   343     -10.025  -3.135 -21.111  1.00 92.07           N  
ATOM   2695  CA  LEU   343      -8.756  -3.309 -21.809  1.00 92.07           C  
ATOM   2696  C   LEU   343      -8.970  -3.960 -23.172  1.00 92.07           C  
ATOM   2697  O   LEU   343      -9.835  -4.826 -23.321  1.00 92.07           O  
ATOM   2698  CB  LEU   343      -7.794  -4.156 -20.972  1.00 92.07           C  
ATOM   2699  CG  LEU   343      -7.273  -3.516 -19.684  1.00 92.07           C  
ATOM   2700  CD1 LEU   343      -6.342  -4.478 -18.953  1.00 92.07           C  
ATOM   2701  CD2 LEU   343      -6.560  -2.203 -19.990  1.00 92.07           C  
ATOM   2702  N   LEU   344      -8.234  -3.556 -24.090  1.00 93.33           N  
ATOM   2703  CA  LEU   344      -8.223  -4.217 -25.391  1.00 93.33           C  
ATOM   2704  C   LEU   344      -7.521  -5.568 -25.308  1.00 93.33           C  
ATOM   2705  O   LEU   344      -6.874  -5.876 -24.305  1.00 93.33           O  
ATOM   2706  CB  LEU   344      -7.535  -3.333 -26.435  1.00 93.33           C  
ATOM   2707  CG  LEU   344      -8.114  -1.930 -26.623  1.00 93.33           C  
ATOM   2708  CD1 LEU   344      -7.256  -1.129 -27.597  1.00 93.33           C  
ATOM   2709  CD2 LEU   344      -9.556  -2.008 -27.113  1.00 93.33           C  
ATOM   2710  N   ALA   345      -7.620  -6.380 -26.304  1.00 92.61           N  
ATOM   2711  CA  ALA   345      -7.140  -7.759 -26.287  1.00 92.61           C  
ATOM   2712  C   ALA   345      -5.639  -7.814 -26.013  1.00 92.61           C  
ATOM   2713  O   ALA   345      -5.186  -8.573 -25.154  1.00 92.61           O  
ATOM   2714  CB  ALA   345      -7.462  -8.450 -27.609  1.00 92.61           C  
ATOM   2715  N   ASP   346      -4.924  -6.964 -26.714  1.00 93.76           N  
ATOM   2716  CA  ASP   346      -3.476  -6.990 -26.529  1.00 93.76           C  
ATOM   2717  C   ASP   346      -3.092  -6.487 -25.139  1.00 93.76           C  
ATOM   2718  O   ASP   346      -2.137  -6.982 -24.537  1.00 93.76           O  
ATOM   2719  CB  ASP   346      -2.782  -6.151 -27.603  1.00 93.76           C  
ATOM   2720  CG  ASP   346      -2.824  -6.795 -28.978  1.00 93.76           C  
ATOM   2721  OD1 ASP   346      -3.102  -8.010 -29.075  1.00 93.76           O  
ATOM   2722  OD2 ASP   346      -2.574  -6.082 -29.974  1.00 93.76           O  
ATOM   2723  N   GLU   347      -3.911  -5.556 -24.629  1.00 95.33           N  
ATOM   2724  CA  GLU   347      -3.670  -5.019 -23.293  1.00 95.33           C  
ATOM   2725  C   GLU   347      -4.002  -6.049 -22.216  1.00 95.33           C  
ATOM   2726  O   GLU   347      -3.272  -6.182 -21.231  1.00 95.33           O  
ATOM   2727  CB  GLU   347      -4.486  -3.743 -23.070  1.00 95.33           C  
ATOM   2728  CG  GLU   347      -4.063  -2.580 -23.955  1.00 95.33           C  
ATOM   2729  CD  GLU   347      -5.131  -1.506 -24.086  1.00 95.33           C  
ATOM   2730  OE1 GLU   347      -4.829  -0.411 -24.614  1.00 95.33           O  
ATOM   2731  OE2 GLU   347      -6.278  -1.761 -23.657  1.00 95.33           O  
ATOM   2732  N   ALA   348      -5.097  -6.804 -22.456  1.00 92.55           N  
ATOM   2733  CA  ALA   348      -5.469  -7.874 -21.534  1.00 92.55           C  
ATOM   2734  C   ALA   348      -4.400  -8.963 -21.497  1.00 92.55           C  
ATOM   2735  O   ALA   348      -4.060  -9.471 -20.426  1.00 92.55           O  
ATOM   2736  CB  ALA   348      -6.819  -8.470 -21.926  1.00 92.55           C  
ATOM   2737  N   ASP   349      -3.854  -9.224 -22.654  1.00 90.86           N  
ATOM   2738  CA  ASP   349      -2.767 -10.197 -22.707  1.00 90.86           C  
ATOM   2739  C   ASP   349      -1.545  -9.697 -21.941  1.00 90.86           C  
ATOM   2740  O   ASP   349      -0.915 -10.456 -21.203  1.00 90.86           O  
ATOM   2741  CB  ASP   349      -2.390 -10.502 -24.158  1.00 90.86           C  
ATOM   2742  CG  ASP   349      -3.433 -11.337 -24.880  1.00 90.86           C  
ATOM   2743  OD1 ASP   349      -4.290 -11.954 -24.210  1.00 90.86           O  
ATOM   2744  OD2 ASP   349      -3.395 -11.381 -26.129  1.00 90.86           O  
ATOM   2745  N   PHE   350      -1.290  -8.408 -22.191  1.00 91.91           N  
ATOM   2746  CA  PHE   350      -0.172  -7.795 -21.483  1.00 91.91           C  
ATOM   2747  C   PHE   350      -0.416  -7.800 -19.979  1.00 91.91           C  
ATOM   2748  O   PHE   350       0.493  -8.092 -19.199  1.00 91.91           O  
ATOM   2749  CB  PHE   350       0.055  -6.362 -21.974  1.00 91.91           C  
ATOM   2750  CG  PHE   350       1.268  -5.702 -21.377  1.00 91.91           C  
ATOM   2751  CD1 PHE   350       1.313  -4.323 -21.204  1.00 91.91           C  
ATOM   2752  CD2 PHE   350       2.366  -6.460 -20.989  1.00 91.91           C  
ATOM   2753  CE1 PHE   350       2.435  -3.709 -20.653  1.00 91.91           C  
ATOM   2754  CE2 PHE   350       3.490  -5.853 -20.437  1.00 91.91           C  
ATOM   2755  CZ  PHE   350       3.523  -4.478 -20.271  1.00 91.91           C  
ATOM   2756  N   TYR   351      -1.606  -7.490 -19.578  1.00 90.42           N  
ATOM   2757  CA  TYR   351      -1.984  -7.549 -18.170  1.00 90.42           C  
ATOM   2758  C   TYR   351      -1.752  -8.944 -17.601  1.00 90.42           C  
ATOM   2759  O   TYR   351      -1.145  -9.095 -16.538  1.00 90.42           O  
ATOM   2760  CB  TYR   351      -3.452  -7.149 -17.990  1.00 90.42           C  
ATOM   2761  CG  TYR   351      -3.915  -7.173 -16.554  1.00 90.42           C  
ATOM   2762  CD1 TYR   351      -4.536  -8.300 -16.020  1.00 90.42           C  
ATOM   2763  CD2 TYR   351      -3.735  -6.068 -15.728  1.00 90.42           C  
ATOM   2764  CE1 TYR   351      -4.967  -8.325 -14.697  1.00 90.42           C  
ATOM   2765  CE2 TYR   351      -4.162  -6.082 -14.404  1.00 90.42           C  
ATOM   2766  CZ  TYR   351      -4.775  -7.214 -13.899  1.00 90.42           C  
ATOM   2767  OH  TYR   351      -5.199  -7.233 -12.589  1.00 90.42           O  
ATOM   2768  N   ARG   352      -2.137 -10.002 -18.262  1.00 86.35           N  
ATOM   2769  CA  ARG   352      -1.942 -11.377 -17.815  1.00 86.35           C  
ATOM   2770  C   ARG   352      -0.461 -11.742 -17.796  1.00 86.35           C  
ATOM   2771  O   ARG   352       0.003 -12.427 -16.883  1.00 86.35           O  
ATOM   2772  CB  ARG   352      -2.710 -12.350 -18.713  1.00 86.35           C  
ATOM   2773  CG  ARG   352      -4.219 -12.290 -18.538  1.00 86.35           C  
ATOM   2774  CD  ARG   352      -4.931 -13.294 -19.433  1.00 86.35           C  
ATOM   2775  NE  ARG   352      -6.337 -12.947 -19.620  1.00 86.35           N  
ATOM   2776  CZ  ARG   352      -6.916 -12.739 -20.799  1.00 86.35           C  
ATOM   2777  NH1 ARG   352      -6.218 -12.839 -21.925  1.00 86.35           N  
ATOM   2778  NH2 ARG   352      -8.203 -12.429 -20.854  1.00 86.35           N  
ATOM   2779  N   TYR   353       0.077 -11.234 -18.867  1.00 85.59           N  
ATOM   2780  CA  TYR   353       1.515 -11.452 -18.985  1.00 85.59           C  
ATOM   2781  C   TYR   353       2.248 -10.928 -17.756  1.00 85.59           C  
ATOM   2782  O   TYR   353       3.162 -11.580 -17.246  1.00 85.59           O  
ATOM   2783  CB  TYR   353       2.060 -10.774 -20.246  1.00 85.59           C  
ATOM   2784  CG  TYR   353       3.559 -10.875 -20.389  1.00 85.59           C  
ATOM   2785  CD1 TYR   353       4.387  -9.826 -19.995  1.00 85.59           C  
ATOM   2786  CD2 TYR   353       4.150 -12.017 -20.919  1.00 85.59           C  
ATOM   2787  CE1 TYR   353       5.769  -9.913 -20.127  1.00 85.59           C  
ATOM   2788  CE2 TYR   353       5.530 -12.115 -21.055  1.00 85.59           C  
ATOM   2789  CZ  TYR   353       6.331 -11.060 -20.657  1.00 85.59           C  
ATOM   2790  OH  TYR   353       7.698 -11.151 -20.790  1.00 85.59           O  
ATOM   2791  N   LEU   354       1.840  -9.832 -17.206  1.00 84.99           N  
ATOM   2792  CA  LEU   354       2.464  -9.205 -16.046  1.00 84.99           C  
ATOM   2793  C   LEU   354       2.124  -9.965 -14.768  1.00 84.99           C  
ATOM   2794  O   LEU   354       2.922  -9.997 -13.829  1.00 84.99           O  
ATOM   2795  CB  LEU   354       2.018  -7.746 -15.920  1.00 84.99           C  
ATOM   2796  CG  LEU   354       2.570  -6.776 -16.966  1.00 84.99           C  
ATOM   2797  CD1 LEU   354       1.838  -5.440 -16.888  1.00 84.99           C  
ATOM   2798  CD2 LEU   354       4.071  -6.581 -16.776  1.00 84.99           C  
ATOM   2799  N   LEU   355       0.960 -10.626 -14.717  1.00 79.92           N  
ATOM   2800  CA  LEU   355       0.511 -11.322 -13.516  1.00 79.92           C  
ATOM   2801  C   LEU   355       1.287 -12.619 -13.317  1.00 79.92           C  
ATOM   2802  O   LEU   355       1.605 -12.990 -12.184  1.00 79.92           O  
ATOM   2803  CB  LEU   355      -0.989 -11.619 -13.598  1.00 79.92           C  
ATOM   2804  CG  LEU   355      -1.929 -10.469 -13.232  1.00 79.92           C  
ATOM   2805  CD1 LEU   355      -3.369 -10.832 -13.577  1.00 79.92           C  
ATOM   2806  CD2 LEU   355      -1.799 -10.122 -11.753  1.00 79.92           C  
ATOM   2807  N   VAL   356       1.459 -13.308 -14.438  1.00 71.38           N  
ATOM   2808  CA  VAL   356       2.007 -14.657 -14.344  1.00 71.38           C  
ATOM   2809  C   VAL   356       3.527 -14.590 -14.213  1.00 71.38           C  
ATOM   2810  O   VAL   356       4.121 -15.325 -13.421  1.00 71.38           O  
ATOM   2811  CB  VAL   356       1.614 -15.516 -15.567  1.00 71.38           C  
ATOM   2812  CG1 VAL   356       2.263 -16.897 -15.487  1.00 71.38           C  
ATOM   2813  CG2 VAL   356       0.095 -15.641 -15.665  1.00 71.38           C  
ATOM   2814  N   GLN   357       4.077 -13.706 -14.914  1.00 60.20           N  
ATOM   2815  CA  GLN   357       5.533 -13.754 -14.989  1.00 60.20           C  
ATOM   2816  C   GLN   357       6.165 -12.681 -14.106  1.00 60.20           C  
ATOM   2817  O   GLN   357       5.539 -11.659 -13.818  1.00 60.20           O  
ATOM   2818  CB  GLN   357       6.003 -13.587 -16.435  1.00 60.20           C  
ATOM   2819  CG  GLN   357       5.837 -14.840 -17.284  1.00 60.20           C  
ATOM   2820  CD  GLN   357       6.771 -14.866 -18.479  1.00 60.20           C  
ATOM   2821  OE1 GLN   357       7.387 -13.853 -18.825  1.00 60.20           O  
ATOM   2822  NE2 GLN   357       6.881 -16.025 -19.119  1.00 60.20           N  
ATOM   2823  N   GLU   358       6.729 -13.083 -12.969  1.00 59.19           N  
ATOM   2824  CA  GLU   358       7.608 -12.296 -12.109  1.00 59.19           C  
ATOM   2825  C   GLU   358       8.332 -11.213 -12.903  1.00 59.19           C  
ATOM   2826  O   GLU   358       9.540 -11.022 -12.744  1.00 59.19           O  
ATOM   2827  CB  GLU   358       8.624 -13.201 -11.406  1.00 59.19           C  
ATOM   2828  CG  GLU   358       8.010 -14.112 -10.353  1.00 59.19           C  
ATOM   2829  CD  GLU   358       9.040 -14.951  -9.612  1.00 59.19           C  
ATOM   2830  OE1 GLU   358       8.674 -15.629  -8.625  1.00 59.19           O  
ATOM   2831  OE2 GLU   358      10.222 -14.929 -10.021  1.00 59.19           O  
ATOM   2832  N   ARG   359       7.798 -10.744 -13.961  1.00 63.70           N  
ATOM   2833  CA  ARG   359       8.715  -9.947 -14.770  1.00 63.70           C  
ATOM   2834  C   ARG   359       8.694  -8.484 -14.341  1.00 63.70           C  
ATOM   2835  O   ARG   359       9.594  -7.716 -14.689  1.00 63.70           O  
ATOM   2836  CB  ARG   359       8.363 -10.064 -16.255  1.00 63.70           C  
ATOM   2837  CG  ARG   359       8.795 -11.376 -16.889  1.00 63.70           C  
ATOM   2838  CD  ARG   359       9.385 -11.165 -18.276  1.00 63.70           C  
ATOM   2839  NE  ARG   359       9.737 -12.432 -18.911  1.00 63.70           N  
ATOM   2840  CZ  ARG   359      10.773 -12.610 -19.725  1.00 63.70           C  
ATOM   2841  NH1 ARG   359      11.584 -11.600 -20.021  1.00 63.70           N  
ATOM   2842  NH2 ARG   359      11.002 -13.805 -20.248  1.00 63.70           N  
ATOM   2843  N   GLY   360       8.335  -8.272 -13.075  1.00 70.26           N  
ATOM   2844  CA  GLY   360       8.624  -6.944 -12.558  1.00 70.26           C  
ATOM   2845  C   GLY   360       7.809  -5.852 -13.225  1.00 70.26           C  
ATOM   2846  O   GLY   360       6.729  -6.115 -13.759  1.00 70.26           O  
ATOM   2847  N   ARG   361       8.017  -4.578 -12.820  1.00 81.52           N  
ATOM   2848  CA  ARG   361       7.416  -3.300 -13.187  1.00 81.52           C  
ATOM   2849  C   ARG   361       8.417  -2.414 -13.921  1.00 81.52           C  
ATOM   2850  O   ARG   361       9.620  -2.478 -13.658  1.00 81.52           O  
ATOM   2851  CB  ARG   361       6.888  -2.577 -11.945  1.00 81.52           C  
ATOM   2852  CG  ARG   361       6.536  -1.118 -12.185  1.00 81.52           C  
ATOM   2853  CD  ARG   361       6.002  -0.452 -10.924  1.00 81.52           C  
ATOM   2854  NE  ARG   361       7.052   0.268 -10.209  1.00 81.52           N  
ATOM   2855  CZ  ARG   361       6.903   0.834  -9.014  1.00 81.52           C  
ATOM   2856  NH1 ARG   361       5.741   0.775  -8.375  1.00 81.52           N  
ATOM   2857  NH2 ARG   361       7.925   1.465  -8.454  1.00 81.52           N  
ATOM   2858  N   LEU   362       8.026  -1.886 -15.121  1.00 87.15           N  
ATOM   2859  CA  LEU   362       8.840  -0.891 -15.810  1.00 87.15           C  
ATOM   2860  C   LEU   362       8.294   0.514 -15.577  1.00 87.15           C  
ATOM   2861  O   LEU   362       7.152   0.809 -15.940  1.00 87.15           O  
ATOM   2862  CB  LEU   362       8.893  -1.188 -17.311  1.00 87.15           C  
ATOM   2863  CG  LEU   362       9.750  -0.247 -18.159  1.00 87.15           C  
ATOM   2864  CD1 LEU   362      11.217  -0.361 -17.758  1.00 87.15           C  
ATOM   2865  CD2 LEU   362       9.570  -0.550 -19.643  1.00 87.15           C  
ATOM   2866  N   GLU   363       9.066   1.298 -15.034  1.00 87.45           N  
ATOM   2867  CA  GLU   363       8.678   2.682 -14.782  1.00 87.45           C  
ATOM   2868  C   GLU   363       8.793   3.527 -16.047  1.00 87.45           C  
ATOM   2869  O   GLU   363       9.628   3.250 -16.911  1.00 87.45           O  
ATOM   2870  CB  GLU   363       9.535   3.286 -13.666  1.00 87.45           C  
ATOM   2871  CG  GLU   363       9.348   2.612 -12.315  1.00 87.45           C  
ATOM   2872  CD  GLU   363      10.070   3.326 -11.183  1.00 87.45           C  
ATOM   2873  OE1 GLU   363       9.937   2.901 -10.014  1.00 87.45           O  
ATOM   2874  OE2 GLU   363      10.774   4.320 -11.469  1.00 87.45           O  
ATOM   2875  N   GLN   364       8.015   4.604 -16.202  1.00 91.20           N  
ATOM   2876  CA  GLN   364       7.957   5.491 -17.359  1.00 91.20           C  
ATOM   2877  C   GLN   364       9.303   6.170 -17.600  1.00 91.20           C  
ATOM   2878  O   GLN   364       9.692   6.398 -18.747  1.00 91.20           O  
ATOM   2879  CB  GLN   364       6.864   6.545 -17.175  1.00 91.20           C  
ATOM   2880  CG  GLN   364       5.455   5.970 -17.146  1.00 91.20           C  
ATOM   2881  CD  GLN   364       4.410   6.996 -16.749  1.00 91.20           C  
ATOM   2882  OE1 GLN   364       4.306   7.374 -15.578  1.00 91.20           O  
ATOM   2883  NE2 GLN   364       3.628   7.453 -17.720  1.00 91.20           N  
ATOM   2884  N   GLU   365       9.999   6.388 -16.529  1.00 88.43           N  
ATOM   2885  CA  GLU   365      11.214   7.196 -16.578  1.00 88.43           C  
ATOM   2886  C   GLU   365      12.350   6.445 -17.266  1.00 88.43           C  
ATOM   2887  O   GLU   365      13.360   7.044 -17.641  1.00 88.43           O  
ATOM   2888  CB  GLU   365      11.639   7.615 -15.168  1.00 88.43           C  
ATOM   2889  CG  GLU   365      10.614   8.480 -14.448  1.00 88.43           C  
ATOM   2890  CD  GLU   365       9.625   7.676 -13.620  1.00 88.43           C  
ATOM   2891  OE1 GLU   365       8.776   8.284 -12.930  1.00 88.43           O  
ATOM   2892  OE2 GLU   365       9.699   6.427 -13.662  1.00 88.43           O  
ATOM   2893  N   TYR   366      12.082   5.215 -17.481  1.00 88.22           N  
ATOM   2894  CA  TYR   366      13.163   4.416 -18.046  1.00 88.22           C  
ATOM   2895  C   TYR   366      13.087   4.393 -19.568  1.00 88.22           C  
ATOM   2896  O   TYR   366      13.984   3.869 -20.233  1.00 88.22           O  
ATOM   2897  CB  TYR   366      13.118   2.986 -17.499  1.00 88.22           C  
ATOM   2898  CG  TYR   366      13.645   2.858 -16.090  1.00 88.22           C  
ATOM   2899  CD1 TYR   366      14.998   3.042 -15.813  1.00 88.22           C  
ATOM   2900  CD2 TYR   366      12.793   2.552 -15.035  1.00 88.22           C  
ATOM   2901  CE1 TYR   366      15.489   2.923 -14.517  1.00 88.22           C  
ATOM   2902  CE2 TYR   366      13.273   2.431 -13.735  1.00 88.22           C  
ATOM   2903  CZ  TYR   366      14.620   2.618 -13.486  1.00 88.22           C  
ATOM   2904  OH  TYR   366      15.100   2.499 -12.201  1.00 88.22           O  
ATOM   2905  N   LEU   367      12.059   4.943 -20.146  1.00 91.25           N  
ATOM   2906  CA  LEU   367      11.972   5.024 -21.600  1.00 91.25           C  
ATOM   2907  C   LEU   367      12.816   6.178 -22.131  1.00 91.25           C  
ATOM   2908  O   LEU   367      12.811   7.271 -21.561  1.00 91.25           O  
ATOM   2909  CB  LEU   367      10.516   5.196 -22.041  1.00 91.25           C  
ATOM   2910  CG  LEU   367       9.593   3.998 -21.813  1.00 91.25           C  
ATOM   2911  CD1 LEU   367       8.156   4.360 -22.176  1.00 91.25           C  
ATOM   2912  CD2 LEU   367      10.067   2.795 -22.621  1.00 91.25           C  
ATOM   2913  N   PRO   368      13.609   5.883 -23.172  1.00 91.21           N  
ATOM   2914  CA  PRO   368      14.395   6.975 -23.751  1.00 91.21           C  
ATOM   2915  C   PRO   368      13.526   8.121 -24.264  1.00 91.21           C  
ATOM   2916  O   PRO   368      12.463   7.882 -24.844  1.00 91.21           O  
ATOM   2917  CB  PRO   368      15.143   6.299 -24.902  1.00 91.21           C  
ATOM   2918  CG  PRO   368      15.055   4.837 -24.609  1.00 91.21           C  
ATOM   2919  CD  PRO   368      13.812   4.585 -23.806  1.00 91.21           C  
ATOM   2920  N   LYS   369      13.989   9.288 -24.092  1.00 93.30           N  
ATOM   2921  CA  LYS   369      13.249  10.494 -24.452  1.00 93.30           C  
ATOM   2922  C   LYS   369      12.898  10.502 -25.937  1.00 93.30           C  
ATOM   2923  O   LYS   369      11.776  10.844 -26.314  1.00 93.30           O  
ATOM   2924  CB  LYS   369      14.054  11.745 -24.096  1.00 93.30           C  
ATOM   2925  CG  LYS   369      13.350  13.051 -24.432  1.00 93.30           C  
ATOM   2926  CD  LYS   369      14.157  14.257 -23.968  1.00 93.30           C  
ATOM   2927  CE  LYS   369      13.452  15.564 -24.301  1.00 93.30           C  
ATOM   2928  NZ  LYS   369      14.238  16.750 -23.845  1.00 93.30           N  
ATOM   2929  N   ALA   370      13.878  10.155 -26.805  1.00 94.66           N  
ATOM   2930  CA  ALA   370      13.650  10.190 -28.247  1.00 94.66           C  
ATOM   2931  C   ALA   370      12.473   9.301 -28.638  1.00 94.66           C  
ATOM   2932  O   ALA   370      11.655   9.678 -29.481  1.00 94.66           O  
ATOM   2933  CB  ALA   370      14.909   9.761 -28.996  1.00 94.66           C  
ATOM   2934  N   GLN   371      12.340   8.182 -28.037  1.00 94.06           N  
ATOM   2935  CA  GLN   371      11.271   7.229 -28.320  1.00 94.06           C  
ATOM   2936  C   GLN   371       9.924   7.752 -27.830  1.00 94.06           C  
ATOM   2937  O   GLN   371       8.904   7.581 -28.500  1.00 94.06           O  
ATOM   2938  CB  GLN   371      11.574   5.875 -27.677  1.00 94.06           C  
ATOM   2939  CG  GLN   371      10.652   4.755 -28.139  1.00 94.06           C  
ATOM   2940  CD  GLN   371      11.101   3.388 -27.657  1.00 94.06           C  
ATOM   2941  OE1 GLN   371      12.105   3.265 -26.947  1.00 94.06           O  
ATOM   2942  NE2 GLN   371      10.363   2.352 -28.039  1.00 94.06           N  
ATOM   2943  N   VAL   372       9.951   8.374 -26.683  1.00 96.01           N  
ATOM   2944  CA  VAL   372       8.733   8.956 -26.130  1.00 96.01           C  
ATOM   2945  C   VAL   372       8.224  10.063 -27.051  1.00 96.01           C  
ATOM   2946  O   VAL   372       7.047  10.082 -27.417  1.00 96.01           O  
ATOM   2947  CB  VAL   372       8.965   9.512 -24.707  1.00 96.01           C  
ATOM   2948  CG1 VAL   372       7.746  10.299 -24.229  1.00 96.01           C  
ATOM   2949  CG2 VAL   372       9.285   8.376 -23.737  1.00 96.01           C  
ATOM   2950  N   GLU   373       9.078  10.905 -27.508  1.00 95.78           N  
ATOM   2951  CA  GLU   373       8.706  12.026 -28.365  1.00 95.78           C  
ATOM   2952  C   GLU   373       8.130  11.540 -29.692  1.00 95.78           C  
ATOM   2953  O   GLU   373       7.108  12.050 -30.156  1.00 95.78           O  
ATOM   2954  CB  GLU   373       9.912  12.934 -28.617  1.00 95.78           C  
ATOM   2955  CG  GLU   373      10.273  13.820 -27.434  1.00 95.78           C  
ATOM   2956  CD  GLU   373      11.381  14.814 -27.745  1.00 95.78           C  
ATOM   2957  OE1 GLU   373      11.627  15.726 -26.923  1.00 95.78           O  
ATOM   2958  OE2 GLU   373      12.008  14.681 -28.819  1.00 95.78           O  
ATOM   2959  N   LEU   374       8.802  10.583 -30.204  1.00 95.36           N  
ATOM   2960  CA  LEU   374       8.344  10.040 -31.478  1.00 95.36           C  
ATOM   2961  C   LEU   374       6.943   9.453 -31.346  1.00 95.36           C  
ATOM   2962  O   LEU   374       6.071   9.725 -32.175  1.00 95.36           O  
ATOM   2963  CB  LEU   374       9.314   8.969 -31.985  1.00 95.36           C  
ATOM   2964  CG  LEU   374       8.968   8.323 -33.327  1.00 95.36           C  
ATOM   2965  CD1 LEU   374       9.063   9.350 -34.450  1.00 95.36           C  
ATOM   2966  CD2 LEU   374       9.887   7.137 -33.602  1.00 95.36           C  
ATOM   2967  N   ALA   375       6.723   8.679 -30.333  1.00 95.77           N  
ATOM   2968  CA  ALA   375       5.437   8.022 -30.121  1.00 95.77           C  
ATOM   2969  C   ALA   375       4.322   9.046 -29.927  1.00 95.77           C  
ATOM   2970  O   ALA   375       3.239   8.910 -30.500  1.00 95.77           O  
ATOM   2971  CB  ALA   375       5.510   7.086 -28.917  1.00 95.77           C  
ATOM   2972  N   ILE   376       4.626  10.084 -29.219  1.00 96.43           N  
ATOM   2973  CA  ILE   376       3.610  11.081 -28.899  1.00 96.43           C  
ATOM   2974  C   ILE   376       3.302  11.919 -30.138  1.00 96.43           C  
ATOM   2975  O   ILE   376       2.144  12.255 -30.395  1.00 96.43           O  
ATOM   2976  CB  ILE   376       4.059  11.991 -27.734  1.00 96.43           C  
ATOM   2977  CG1 ILE   376       4.085  11.203 -26.420  1.00 96.43           C  
ATOM   2978  CG2 ILE   376       3.144  13.214 -27.622  1.00 96.43           C  
ATOM   2979  CD1 ILE   376       4.589  12.003 -25.227  1.00 96.43           C  
ATOM   2980  N   ARG   377       4.307  12.174 -30.935  1.00 95.85           N  
ATOM   2981  CA  ARG   377       4.075  12.918 -32.169  1.00 95.85           C  
ATOM   2982  C   ARG   377       3.232  12.107 -33.147  1.00 95.85           C  
ATOM   2983  O   ARG   377       2.369  12.657 -33.835  1.00 95.85           O  
ATOM   2984  CB  ARG   377       5.404  13.306 -32.820  1.00 95.85           C  
ATOM   2985  CG  ARG   377       6.156  14.401 -32.080  1.00 95.85           C  
ATOM   2986  CD  ARG   377       7.378  14.871 -32.857  1.00 95.85           C  
ATOM   2987  NE  ARG   377       8.182  15.811 -32.081  1.00 95.85           N  
ATOM   2988  CZ  ARG   377       7.895  17.100 -31.918  1.00 95.85           C  
ATOM   2989  NH1 ARG   377       6.813  17.630 -32.478  1.00 95.85           N  
ATOM   2990  NH2 ARG   377       8.696  17.865 -31.192  1.00 95.85           N  
ATOM   2991  N   LYS   378       3.473  10.888 -33.174  1.00 95.25           N  
ATOM   2992  CA  LYS   378       2.693   9.996 -34.027  1.00 95.25           C  
ATOM   2993  C   LYS   378       1.224   9.984 -33.611  1.00 95.25           C  
ATOM   2994  O   LYS   378       0.333  10.019 -34.462  1.00 95.25           O  
ATOM   2995  CB  LYS   378       3.262   8.577 -33.983  1.00 95.25           C  
ATOM   2996  CG  LYS   378       2.610   7.618 -34.968  1.00 95.25           C  
ATOM   2997  CD  LYS   378       3.251   6.237 -34.911  1.00 95.25           C  
ATOM   2998  CE  LYS   378       2.543   5.253 -35.832  1.00 95.25           C  
ATOM   2999  NZ  LYS   378       3.175   3.900 -35.788  1.00 95.25           N  
ATOM   3000  N   TRP   379       1.042   9.946 -32.393  1.00 95.20           N  
ATOM   3001  CA  TRP   379      -0.314   9.965 -31.855  1.00 95.20           C  
ATOM   3002  C   TRP   379      -1.027  11.262 -32.221  1.00 95.20           C  
ATOM   3003  O   TRP   379      -2.217  11.254 -32.543  1.00 95.20           O  
ATOM   3004  CB  TRP   379      -0.292   9.792 -30.334  1.00 95.20           C  
ATOM   3005  CG  TRP   379      -1.598  10.102 -29.666  1.00 95.20           C  
ATOM   3006  CD1 TRP   379      -2.741   9.353 -29.703  1.00 95.20           C  
ATOM   3007  CD2 TRP   379      -1.895  11.250 -28.865  1.00 95.20           C  
ATOM   3008  NE1 TRP   379      -3.732   9.966 -28.972  1.00 95.20           N  
ATOM   3009  CE2 TRP   379      -3.240  11.131 -28.448  1.00 95.20           C  
ATOM   3010  CE3 TRP   379      -1.155  12.368 -28.458  1.00 95.20           C  
ATOM   3011  CZ2 TRP   379      -3.859  12.089 -27.642  1.00 95.20           C  
ATOM   3012  CZ3 TRP   379      -1.773  13.321 -27.657  1.00 95.20           C  
ATOM   3013  CH2 TRP   379      -3.112  13.173 -27.258  1.00 95.20           C  
ATOM   3014  N   ALA   380      -0.263  12.326 -32.276  1.00 91.81           N  
ATOM   3015  CA  ALA   380      -0.855  13.644 -32.486  1.00 91.81           C  
ATOM   3016  C   ALA   380      -1.209  13.858 -33.955  1.00 91.81           C  
ATOM   3017  O   ALA   380      -2.037  14.712 -34.283  1.00 91.81           O  
ATOM   3018  CB  ALA   380       0.096  14.738 -32.007  1.00 91.81           C  
ATOM   3019  N   ARG   381      -0.668  13.035 -34.897  1.00 83.71           N  
ATOM   3020  CA  ARG   381      -0.911  13.200 -36.326  1.00 83.71           C  
ATOM   3021  C   ARG   381      -2.285  12.664 -36.713  1.00 83.71           C  
ATOM   3022  O   ARG   381      -2.971  13.248 -37.555  1.00 83.71           O  
ATOM   3023  CB  ARG   381       0.176  12.495 -37.141  1.00 83.71           C  
ATOM   3024  CG  ARG   381       1.480  13.271 -37.229  1.00 83.71           C  
ATOM   3025  CD  ARG   381       2.471  12.603 -38.173  1.00 83.71           C  
ATOM   3026  NE  ARG   381       3.818  13.145 -38.013  1.00 83.71           N  
ATOM   3027  CZ  ARG   381       4.824  12.936 -38.857  1.00 83.71           C  
ATOM   3028  NH1 ARG   381       4.655  12.190 -39.943  1.00 83.71           N  
ATOM   3029  NH2 ARG   381       6.009  13.478 -38.614  1.00 83.71           N  
TER    3030      ARG   381                                                       
END   
