# Supplementary material for: The transformative power of transformers in protein structure prediction
Source: Proc Natl Acad Sci U S A. 2023 Jul 31;120(32):e2303499120. doi: 10.1073/pnas.2303499120 (PMC10410766; doi:10.1073/pnas.2303499120)
Supplement: Supplementary file 2 — Dataset S01 (GZ) [file pnas.2303499120.sd01.gz › SI_Data/predicted_structures/OmegaFold/T1109.pdb]

ATOM      1  N   GLY     1     -42.989 -10.021   7.546  1.00 37.59           N  
ATOM      2  CA  GLY     1     -41.794 -10.760   7.171  1.00 37.59           C  
ATOM      3  C   GLY     1     -40.512  -9.988   7.419  1.00 37.59           C  
ATOM      4  O   GLY     1     -40.387  -8.833   7.007  1.00 37.59           O  
ATOM      5  N   SER     2     -40.141  -9.736   8.620  1.00 53.95           N  
ATOM      6  CA  SER     2     -38.923  -9.070   9.067  1.00 53.95           C  
ATOM      7  C   SER     2     -37.906  -8.960   7.936  1.00 53.95           C  
ATOM      8  O   SER     2     -37.610  -9.949   7.262  1.00 53.95           O  
ATOM      9  CB  SER     2     -38.304  -9.818  10.249  1.00 53.95           C  
ATOM     10  OG  SER     2     -37.813 -11.084   9.841  1.00 53.95           O  
ATOM     11  N   HIS     3     -38.179  -8.198   6.916  1.00 52.78           N  
ATOM     12  CA  HIS     3     -37.256  -7.754   5.878  1.00 52.78           C  
ATOM     13  C   HIS     3     -35.834  -8.225   6.166  1.00 52.78           C  
ATOM     14  O   HIS     3     -35.208  -7.771   7.127  1.00 52.78           O  
ATOM     15  CB  HIS     3     -37.288  -6.230   5.748  1.00 52.78           C  
ATOM     16  CG  HIS     3     -38.344  -5.730   4.814  1.00 52.78           C  
ATOM     17  ND1 HIS     3     -39.688  -5.776   5.117  1.00 52.78           N  
ATOM     18  CD2 HIS     3     -38.251  -5.170   3.585  1.00 52.78           C  
ATOM     19  CE1 HIS     3     -40.378  -5.266   4.111  1.00 52.78           C  
ATOM     20  NE2 HIS     3     -39.530  -4.890   3.169  1.00 52.78           N  
ATOM     21  N   MET     4     -35.593  -9.440   6.133  1.00 56.69           N  
ATOM     22  CA  MET     4     -34.216  -9.922   6.194  1.00 56.69           C  
ATOM     23  C   MET     4     -33.252  -8.889   5.622  1.00 56.69           C  
ATOM     24  O   MET     4     -33.381  -8.488   4.464  1.00 56.69           O  
ATOM     25  CB  MET     4     -34.074 -11.245   5.439  1.00 56.69           C  
ATOM     26  CG  MET     4     -34.841 -12.396   6.069  1.00 56.69           C  
ATOM     27  SD  MET     4     -33.899 -13.971   6.034  1.00 56.69           S  
ATOM     28  CE  MET     4     -34.345 -14.574   4.382  1.00 56.69           C  
ATOM     29  N   ALA     5     -32.949  -7.898   6.377  1.00 61.81           N  
ATOM     30  CA  ALA     5     -31.914  -6.948   5.974  1.00 61.81           C  
ATOM     31  C   ALA     5     -30.889  -7.610   5.058  1.00 61.81           C  
ATOM     32  O   ALA     5     -30.448  -8.732   5.318  1.00 61.81           O  
ATOM     33  CB  ALA     5     -31.225  -6.360   7.203  1.00 61.81           C  
ATOM     34  N   GLN     6     -31.073  -7.500   3.817  1.00 61.66           N  
ATOM     35  CA  GLN     6     -30.111  -7.959   2.820  1.00 61.66           C  
ATOM     36  C   GLN     6     -28.682  -7.848   3.344  1.00 61.66           C  
ATOM     37  O   GLN     6     -28.314  -6.841   3.952  1.00 61.66           O  
ATOM     38  CB  GLN     6     -30.258  -7.160   1.524  1.00 61.66           C  
ATOM     39  CG  GLN     6     -31.446  -7.585   0.672  1.00 61.66           C  
ATOM     40  CD  GLN     6     -31.478  -6.893  -0.678  1.00 61.66           C  
ATOM     41  OE1 GLN     6     -30.713  -5.956  -0.928  1.00 61.66           O  
ATOM     42  NE2 GLN     6     -32.364  -7.348  -1.557  1.00 61.66           N  
ATOM     43  N   PRO     7     -28.004  -8.920   3.327  1.00 70.47           N  
ATOM     44  CA  PRO     7     -26.611  -8.798   3.763  1.00 70.47           C  
ATOM     45  C   PRO     7     -25.849  -7.711   3.007  1.00 70.47           C  
ATOM     46  O   PRO     7     -26.097  -7.491   1.819  1.00 70.47           O  
ATOM     47  CB  PRO     7     -26.026 -10.181   3.466  1.00 70.47           C  
ATOM     48  CG  PRO     7     -27.129 -10.923   2.782  1.00 70.47           C  
ATOM     49  CD  PRO     7     -28.347 -10.046   2.752  1.00 70.47           C  
ATOM     50  N   ARG     8     -25.090  -7.004   3.738  1.00 81.33           N  
ATOM     51  CA  ARG     8     -24.210  -5.993   3.163  1.00 81.33           C  
ATOM     52  C   ARG     8     -23.192  -6.625   2.219  1.00 81.33           C  
ATOM     53  O   ARG     8     -22.665  -7.704   2.498  1.00 81.33           O  
ATOM     54  CB  ARG     8     -23.488  -5.217   4.268  1.00 81.33           C  
ATOM     55  CG  ARG     8     -24.347  -4.155   4.936  1.00 81.33           C  
ATOM     56  CD  ARG     8     -23.568  -3.382   5.991  1.00 81.33           C  
ATOM     57  NE  ARG     8     -24.163  -2.074   6.249  1.00 81.33           N  
ATOM     58  CZ  ARG     8     -23.693  -1.186   7.122  1.00 81.33           C  
ATOM     59  NH1 ARG     8     -22.607  -1.450   7.840  1.00 81.33           N  
ATOM     60  NH2 ARG     8     -24.312  -0.026   7.278  1.00 81.33           N  
ATOM     61  N   PRO     9     -23.065  -6.034   0.989  1.00 86.42           N  
ATOM     62  CA  PRO     9     -21.993  -6.582   0.154  1.00 86.42           C  
ATOM     63  C   PRO     9     -20.645  -6.612   0.871  1.00 86.42           C  
ATOM     64  O   PRO     9     -20.402  -5.804   1.771  1.00 86.42           O  
ATOM     65  CB  PRO     9     -21.954  -5.626  -1.041  1.00 86.42           C  
ATOM     66  CG  PRO     9     -23.255  -4.892  -0.986  1.00 86.42           C  
ATOM     67  CD  PRO     9     -23.741  -4.890   0.435  1.00 86.42           C  
ATOM     68  N   PRO    10     -19.806  -7.612   0.485  1.00 93.25           N  
ATOM     69  CA  PRO    10     -18.496  -7.716   1.133  1.00 93.25           C  
ATOM     70  C   PRO    10     -17.640  -6.467   0.936  1.00 93.25           C  
ATOM     71  O   PRO    10     -17.798  -5.755  -0.059  1.00 93.25           O  
ATOM     72  CB  PRO    10     -17.860  -8.928   0.448  1.00 93.25           C  
ATOM     73  CG  PRO    10     -19.014  -9.728  -0.063  1.00 93.25           C  
ATOM     74  CD  PRO    10     -20.114  -8.783  -0.455  1.00 93.25           C  
ATOM     75  N   PHE    11     -16.736  -6.204   1.847  1.00 96.13           N  
ATOM     76  CA  PHE    11     -15.699  -5.182   1.781  1.00 96.13           C  
ATOM     77  C   PHE    11     -14.432  -5.736   1.139  1.00 96.13           C  
ATOM     78  O   PHE    11     -13.729  -6.549   1.743  1.00 96.13           O  
ATOM     79  CB  PHE    11     -15.385  -4.640   3.179  1.00 96.13           C  
ATOM     80  CG  PHE    11     -14.482  -3.436   3.175  1.00 96.13           C  
ATOM     81  CD1 PHE    11     -13.137  -3.558   3.499  1.00 96.13           C  
ATOM     82  CD2 PHE    11     -14.979  -2.182   2.847  1.00 96.13           C  
ATOM     83  CE1 PHE    11     -12.298  -2.446   3.496  1.00 96.13           C  
ATOM     84  CE2 PHE    11     -14.148  -1.065   2.842  1.00 96.13           C  
ATOM     85  CZ  PHE    11     -12.808  -1.199   3.168  1.00 96.13           C  
ATOM     86  N   HIS    12     -14.111  -5.312  -0.041  1.00 96.45           N  
ATOM     87  CA  HIS    12     -13.026  -5.918  -0.804  1.00 96.45           C  
ATOM     88  C   HIS    12     -11.749  -5.090  -0.698  1.00 96.45           C  
ATOM     89  O   HIS    12     -11.727  -3.922  -1.093  1.00 96.45           O  
ATOM     90  CB  HIS    12     -13.427  -6.079  -2.271  1.00 96.45           C  
ATOM     91  CG  HIS    12     -14.645  -6.923  -2.471  1.00 96.45           C  
ATOM     92  ND1 HIS    12     -14.661  -8.278  -2.218  1.00 96.45           N  
ATOM     93  CD2 HIS    12     -15.889  -6.602  -2.897  1.00 96.45           C  
ATOM     94  CE1 HIS    12     -15.866  -8.755  -2.482  1.00 96.45           C  
ATOM     95  NE2 HIS    12     -16.630  -7.758  -2.895  1.00 96.45           N  
ATOM     96  N   ILE    13     -10.672  -5.668  -0.271  1.00 97.90           N  
ATOM     97  CA  ILE    13      -9.345  -5.070  -0.176  1.00 97.90           C  
ATOM     98  C   ILE    13      -8.447  -5.629  -1.277  1.00 97.90           C  
ATOM     99  O   ILE    13      -8.280  -6.845  -1.393  1.00 97.90           O  
ATOM    100  CB  ILE    13      -8.711  -5.319   1.211  1.00 97.90           C  
ATOM    101  CG1 ILE    13      -9.630  -4.795   2.321  1.00 97.90           C  
ATOM    102  CG2 ILE    13      -7.325  -4.672   1.296  1.00 97.90           C  
ATOM    103  CD1 ILE    13      -9.199  -5.199   3.724  1.00 97.90           C  
ATOM    104  N   THR    14      -7.923  -4.764  -2.039  1.00 97.78           N  
ATOM    105  CA  THR    14      -7.027  -5.171  -3.116  1.00 97.78           C  
ATOM    106  C   THR    14      -5.609  -4.673  -2.857  1.00 97.78           C  
ATOM    107  O   THR    14      -5.401  -3.488  -2.587  1.00 97.78           O  
ATOM    108  CB  THR    14      -7.518  -4.648  -4.478  1.00 97.78           C  
ATOM    109  OG1 THR    14      -8.825  -5.173  -4.743  1.00 97.78           O  
ATOM    110  CG2 THR    14      -6.576  -5.069  -5.601  1.00 97.78           C  
ATOM    111  N   ILE    15      -4.673  -5.590  -2.952  1.00 98.44           N  
ATOM    112  CA  ILE    15      -3.257  -5.292  -2.764  1.00 98.44           C  
ATOM    113  C   ILE    15      -2.486  -5.632  -4.037  1.00 98.44           C  
ATOM    114  O   ILE    15      -2.162  -6.796  -4.282  1.00 98.44           O  
ATOM    115  CB  ILE    15      -2.672  -6.065  -1.561  1.00 98.44           C  
ATOM    116  CG1 ILE    15      -3.530  -5.836  -0.311  1.00 98.44           C  
ATOM    117  CG2 ILE    15      -1.218  -5.653  -1.310  1.00 98.44           C  
ATOM    118  CD1 ILE    15      -3.098  -6.658   0.896  1.00 98.44           C  
ATOM    119  N   PRO    16      -2.190  -4.628  -4.904  1.00 98.37           N  
ATOM    120  CA  PRO    16      -1.419  -4.885  -6.122  1.00 98.37           C  
ATOM    121  C   PRO    16       0.060  -5.141  -5.841  1.00 98.37           C  
ATOM    122  O   PRO    16       0.798  -4.211  -5.504  1.00 98.37           O  
ATOM    123  CB  PRO    16      -1.606  -3.602  -6.936  1.00 98.37           C  
ATOM    124  CG  PRO    16      -1.801  -2.528  -5.916  1.00 98.37           C  
ATOM    125  CD  PRO    16      -2.506  -3.120  -4.729  1.00 98.37           C  
ATOM    126  N   ILE    17       0.510  -6.337  -5.936  1.00 98.54           N  
ATOM    127  CA  ILE    17       1.895  -6.683  -5.639  1.00 98.54           C  
ATOM    128  C   ILE    17       2.701  -6.744  -6.934  1.00 98.54           C  
ATOM    129  O   ILE    17       2.131  -6.749  -8.028  1.00 98.54           O  
ATOM    130  CB  ILE    17       1.992  -8.027  -4.883  1.00 98.54           C  
ATOM    131  CG1 ILE    17       1.343  -9.149  -5.702  1.00 98.54           C  
ATOM    132  CG2 ILE    17       1.347  -7.916  -3.498  1.00 98.54           C  
ATOM    133  CD1 ILE    17       1.500 -10.533  -5.089  1.00 98.54           C  
ATOM    134  N   TYR    18       4.025  -6.750  -6.864  1.00 98.42           N  
ATOM    135  CA  TYR    18       4.996  -6.763  -7.952  1.00 98.42           C  
ATOM    136  C   TYR    18       6.302  -7.411  -7.509  1.00 98.42           C  
ATOM    137  O   TYR    18       6.553  -7.562  -6.311  1.00 98.42           O  
ATOM    138  CB  TYR    18       5.263  -5.340  -8.452  1.00 98.42           C  
ATOM    139  CG  TYR    18       5.541  -4.350  -7.346  1.00 98.42           C  
ATOM    140  CD1 TYR    18       4.510  -3.611  -6.771  1.00 98.42           C  
ATOM    141  CD2 TYR    18       6.834  -4.152  -6.876  1.00 98.42           C  
ATOM    142  CE1 TYR    18       4.762  -2.697  -5.754  1.00 98.42           C  
ATOM    143  CE2 TYR    18       7.098  -3.240  -5.859  1.00 98.42           C  
ATOM    144  CZ  TYR    18       6.057  -2.519  -5.305  1.00 98.42           C  
ATOM    145  OH  TYR    18       6.311  -1.615  -4.298  1.00 98.42           O  
ATOM    146  N   PRO    19       7.098  -7.901  -8.480  1.00 98.09           N  
ATOM    147  CA  PRO    19       8.412  -8.411  -8.080  1.00 98.09           C  
ATOM    148  C   PRO    19       9.237  -7.379  -7.314  1.00 98.09           C  
ATOM    149  O   PRO    19       9.359  -6.232  -7.752  1.00 98.09           O  
ATOM    150  CB  PRO    19       9.076  -8.760  -9.414  1.00 98.09           C  
ATOM    151  CG  PRO    19       7.941  -9.055 -10.340  1.00 98.09           C  
ATOM    152  CD  PRO    19       6.814  -8.111 -10.030  1.00 98.09           C  
ATOM    153  N   GLY    20       9.734  -7.818  -6.188  1.00 98.01           N  
ATOM    154  CA  GLY    20      10.555  -6.942  -5.368  1.00 98.01           C  
ATOM    155  C   GLY    20       9.764  -6.210  -4.300  1.00 98.01           C  
ATOM    156  O   GLY    20      10.281  -5.296  -3.654  1.00 98.01           O  
ATOM    157  N   VAL    21       8.468  -6.581  -4.099  1.00 98.21           N  
ATOM    158  CA  VAL    21       7.624  -5.946  -3.092  1.00 98.21           C  
ATOM    159  C   VAL    21       8.171  -6.242  -1.698  1.00 98.21           C  
ATOM    160  O   VAL    21       8.741  -7.310  -1.462  1.00 98.21           O  
ATOM    161  CB  VAL    21       6.157  -6.418  -3.201  1.00 98.21           C  
ATOM    162  CG1 VAL    21       6.047  -7.911  -2.900  1.00 98.21           C  
ATOM    163  CG2 VAL    21       5.267  -5.612  -2.256  1.00 98.21           C  
ATOM    164  N   ASP    22       8.073  -5.259  -0.782  1.00 97.53           N  
ATOM    165  CA  ASP    22       8.406  -5.525   0.614  1.00 97.53           C  
ATOM    166  C   ASP    22       7.362  -6.428   1.266  1.00 97.53           C  
ATOM    167  O   ASP    22       6.181  -6.079   1.324  1.00 97.53           O  
ATOM    168  CB  ASP    22       8.530  -4.215   1.394  1.00 97.53           C  
ATOM    169  CG  ASP    22       9.749  -3.400   0.997  1.00 97.53           C  
ATOM    170  OD1 ASP    22      10.782  -3.993   0.620  1.00 97.53           O  
ATOM    171  OD2 ASP    22       9.676  -2.154   1.064  1.00 97.53           O  
ATOM    172  N   LEU    23       7.800  -7.549   1.719  1.00 97.23           N  
ATOM    173  CA  LEU    23       6.870  -8.533   2.263  1.00 97.23           C  
ATOM    174  C   LEU    23       6.094  -7.954   3.441  1.00 97.23           C  
ATOM    175  O   LEU    23       4.876  -8.125   3.531  1.00 97.23           O  
ATOM    176  CB  LEU    23       7.619  -9.794   2.700  1.00 97.23           C  
ATOM    177  CG  LEU    23       6.775 -10.894   3.346  1.00 97.23           C  
ATOM    178  CD1 LEU    23       5.707 -11.382   2.373  1.00 97.23           C  
ATOM    179  CD2 LEU    23       7.660 -12.051   3.800  1.00 97.23           C  
ATOM    180  N   LEU    24       6.675  -7.197   4.281  1.00 96.04           N  
ATOM    181  CA  LEU    24       6.000  -6.712   5.480  1.00 96.04           C  
ATOM    182  C   LEU    24       4.965  -5.648   5.129  1.00 96.04           C  
ATOM    183  O   LEU    24       3.993  -5.455   5.862  1.00 96.04           O  
ATOM    184  CB  LEU    24       7.015  -6.145   6.475  1.00 96.04           C  
ATOM    185  CG  LEU    24       6.561  -6.059   7.933  1.00 96.04           C  
ATOM    186  CD1 LEU    24       6.190  -7.443   8.455  1.00 96.04           C  
ATOM    187  CD2 LEU    24       7.649  -5.430   8.796  1.00 96.04           C  
ATOM    188  N   ASP    25       5.185  -4.903   4.049  1.00 97.52           N  
ATOM    189  CA  ASP    25       4.197  -3.938   3.578  1.00 97.52           C  
ATOM    190  C   ASP    25       2.912  -4.637   3.140  1.00 97.52           C  
ATOM    191  O   ASP    25       1.858  -4.005   3.042  1.00 97.52           O  
ATOM    192  CB  ASP    25       4.764  -3.109   2.423  1.00 97.52           C  
ATOM    193  CG  ASP    25       5.766  -2.063   2.880  1.00 97.52           C  
ATOM    194  OD1 ASP    25       6.158  -2.072   4.067  1.00 97.52           O  
ATOM    195  OD2 ASP    25       6.164  -1.221   2.047  1.00 97.52           O  
ATOM    196  N   VAL    26       3.016  -5.947   2.927  1.00 97.68           N  
ATOM    197  CA  VAL    26       1.874  -6.764   2.530  1.00 97.68           C  
ATOM    198  C   VAL    26       1.349  -7.539   3.736  1.00 97.68           C  
ATOM    199  O   VAL    26       0.183  -7.401   4.111  1.00 97.68           O  
ATOM    200  CB  VAL    26       2.243  -7.739   1.389  1.00 97.68           C  
ATOM    201  CG1 VAL    26       1.051  -8.623   1.028  1.00 97.68           C  
ATOM    202  CG2 VAL    26       2.730  -6.967   0.165  1.00 97.68           C  
ATOM    203  N   ALA    27       2.186  -8.299   4.348  1.00 96.56           N  
ATOM    204  CA  ALA    27       1.776  -9.306   5.324  1.00 96.56           C  
ATOM    205  C   ALA    27       1.240  -8.652   6.594  1.00 96.56           C  
ATOM    206  O   ALA    27       0.282  -9.143   7.196  1.00 96.56           O  
ATOM    207  CB  ALA    27       2.945 -10.230   5.658  1.00 96.56           C  
ATOM    208  N   ALA    28       1.826  -7.498   6.946  1.00 95.73           N  
ATOM    209  CA  ALA    28       1.401  -6.880   8.199  1.00 95.73           C  
ATOM    210  C   ALA    28      -0.042  -6.390   8.108  1.00 95.73           C  
ATOM    211  O   ALA    28      -0.883  -6.760   8.930  1.00 95.73           O  
ATOM    212  CB  ALA    28       2.330  -5.725   8.565  1.00 95.73           C  
ATOM    213  N   PRO    29      -0.355  -5.557   7.130  1.00 96.45           N  
ATOM    214  CA  PRO    29      -1.753  -5.125   7.067  1.00 96.45           C  
ATOM    215  C   PRO    29      -2.718  -6.283   6.824  1.00 96.45           C  
ATOM    216  O   PRO    29      -3.839  -6.276   7.340  1.00 96.45           O  
ATOM    217  CB  PRO    29      -1.767  -4.147   5.889  1.00 96.45           C  
ATOM    218  CG  PRO    29      -0.528  -4.462   5.116  1.00 96.45           C  
ATOM    219  CD  PRO    29       0.506  -4.994   6.068  1.00 96.45           C  
ATOM    220  N   VAL    30      -2.292  -7.346   6.069  1.00 97.14           N  
ATOM    221  CA  VAL    30      -3.164  -8.485   5.798  1.00 97.14           C  
ATOM    222  C   VAL    30      -3.549  -9.165   7.110  1.00 97.14           C  
ATOM    223  O   VAL    30      -4.709  -9.534   7.309  1.00 97.14           O  
ATOM    224  CB  VAL    30      -2.491  -9.501   4.848  1.00 97.14           C  
ATOM    225  CG1 VAL    30      -3.204 -10.851   4.909  1.00 97.14           C  
ATOM    226  CG2 VAL    30      -2.477  -8.964   3.418  1.00 97.14           C  
ATOM    227  N   GLU    31      -2.575  -9.249   8.064  1.00 97.08           N  
ATOM    228  CA  GLU    31      -2.893  -9.887   9.338  1.00 97.08           C  
ATOM    229  C   GLU    31      -3.874  -9.045  10.148  1.00 97.08           C  
ATOM    230  O   GLU    31      -4.810  -9.578  10.748  1.00 97.08           O  
ATOM    231  CB  GLU    31      -1.618 -10.133  10.149  1.00 97.08           C  
ATOM    232  CG  GLU    31      -0.793 -11.313   9.654  1.00 97.08           C  
ATOM    233  CD  GLU    31       0.357 -11.672  10.582  1.00 97.08           C  
ATOM    234  OE1 GLU    31       1.239 -12.463  10.177  1.00 97.08           O  
ATOM    235  OE2 GLU    31       0.376 -11.158  11.722  1.00 97.08           O  
ATOM    236  N   LEU    32      -3.764  -7.786  10.128  1.00 97.86           N  
ATOM    237  CA  LEU    32      -4.683  -6.927  10.867  1.00 97.86           C  
ATOM    238  C   LEU    32      -6.073  -6.952  10.241  1.00 97.86           C  
ATOM    239  O   LEU    32      -7.077  -7.048  10.950  1.00 97.86           O  
ATOM    240  CB  LEU    32      -4.156  -5.490  10.912  1.00 97.86           C  
ATOM    241  CG  LEU    32      -3.204  -5.153  12.060  1.00 97.86           C  
ATOM    242  CD1 LEU    32      -1.922  -5.970  11.943  1.00 97.86           C  
ATOM    243  CD2 LEU    32      -2.893  -3.660  12.076  1.00 97.86           C  
ATOM    244  N   PHE    33      -6.065  -6.959   8.930  1.00 98.07           N  
ATOM    245  CA  PHE    33      -7.357  -6.980   8.255  1.00 98.07           C  
ATOM    246  C   PHE    33      -8.055  -8.318   8.463  1.00 98.07           C  
ATOM    247  O   PHE    33      -9.285  -8.381   8.521  1.00 98.07           O  
ATOM    248  CB  PHE    33      -7.188  -6.702   6.758  1.00 98.07           C  
ATOM    249  CG  PHE    33      -6.696  -5.314   6.450  1.00 98.07           C  
ATOM    250  CD1 PHE    33      -7.088  -4.233   7.230  1.00 98.07           C  
ATOM    251  CD2 PHE    33      -5.841  -5.090   5.378  1.00 98.07           C  
ATOM    252  CE1 PHE    33      -6.634  -2.946   6.947  1.00 98.07           C  
ATOM    253  CE2 PHE    33      -5.383  -3.807   5.089  1.00 98.07           C  
ATOM    254  CZ  PHE    33      -5.782  -2.737   5.874  1.00 98.07           C  
ATOM    255  N   SER    34      -7.289  -9.380   8.564  1.00 97.59           N  
ATOM    256  CA  SER    34      -7.880 -10.684   8.847  1.00 97.59           C  
ATOM    257  C   SER    34      -8.528 -10.710  10.227  1.00 97.59           C  
ATOM    258  O   SER    34      -9.638 -11.223  10.387  1.00 97.59           O  
ATOM    259  CB  SER    34      -6.821 -11.784   8.751  1.00 97.59           C  
ATOM    260  OG  SER    34      -7.387 -13.053   9.031  1.00 97.59           O  
ATOM    261  N   TRP    35      -7.835 -10.081  11.191  1.00 97.55           N  
ATOM    262  CA  TRP    35      -8.431 -10.000  12.520  1.00 97.55           C  
ATOM    263  C   TRP    35      -9.658  -9.095  12.512  1.00 97.55           C  
ATOM    264  O   TRP    35     -10.633  -9.354  13.223  1.00 97.55           O  
ATOM    265  CB  TRP    35      -7.408  -9.486  13.538  1.00 97.55           C  
ATOM    266  CG  TRP    35      -6.455 -10.534  14.026  1.00 97.55           C  
ATOM    267  CD1 TRP    35      -5.135 -10.666  13.695  1.00 97.55           C  
ATOM    268  CD2 TRP    35      -6.750 -11.602  14.930  1.00 97.55           C  
ATOM    269  NE1 TRP    35      -4.591 -11.752  14.340  1.00 97.55           N  
ATOM    270  CE2 TRP    35      -5.560 -12.343  15.104  1.00 97.55           C  
ATOM    271  CE3 TRP    35      -7.905 -12.004  15.612  1.00 97.55           C  
ATOM    272  CZ2 TRP    35      -5.494 -13.465  15.933  1.00 97.55           C  
ATOM    273  CZ3 TRP    35      -7.837 -13.121  16.437  1.00 97.55           C  
ATOM    274  CH2 TRP    35      -6.639 -13.837  16.589  1.00 97.55           C  
ATOM    275  N   MET    36      -9.598  -8.078  11.744  1.00 97.95           N  
ATOM    276  CA  MET    36     -10.776  -7.238  11.547  1.00 97.95           C  
ATOM    277  C   MET    36     -11.942  -8.056  11.002  1.00 97.95           C  
ATOM    278  O   MET    36     -13.057  -7.979  11.522  1.00 97.95           O  
ATOM    279  CB  MET    36     -10.460  -6.082  10.597  1.00 97.95           C  
ATOM    280  CG  MET    36     -11.651  -5.184  10.306  1.00 97.95           C  
ATOM    281  SD  MET    36     -11.319  -3.992   8.951  1.00 97.95           S  
ATOM    282  CE  MET    36     -11.357  -5.112   7.524  1.00 97.95           C  
ATOM    283  N   ALA    37     -11.651  -8.780   9.968  1.00 97.49           N  
ATOM    284  CA  ALA    37     -12.700  -9.581   9.342  1.00 97.49           C  
ATOM    285  C   ALA    37     -13.323 -10.548  10.345  1.00 97.49           C  
ATOM    286  O   ALA    37     -14.545 -10.710  10.384  1.00 97.49           O  
ATOM    287  CB  ALA    37     -12.143 -10.346   8.144  1.00 97.49           C  
ATOM    288  N   ASP    38     -12.517 -11.118  11.218  1.00 96.96           N  
ATOM    289  CA  ASP    38     -12.998 -12.083  12.202  1.00 96.96           C  
ATOM    290  C   ASP    38     -13.914 -11.414  13.224  1.00 96.96           C  
ATOM    291  O   ASP    38     -14.911 -12.001  13.650  1.00 96.96           O  
ATOM    292  CB  ASP    38     -11.822 -12.757  12.912  1.00 96.96           C  
ATOM    293  CG  ASP    38     -11.096 -13.762  12.034  1.00 96.96           C  
ATOM    294  OD1 ASP    38     -11.626 -14.131  10.964  1.00 96.96           O  
ATOM    295  OD2 ASP    38      -9.986 -14.189  12.417  1.00 96.96           O  
ATOM    296  N   ALA    39     -13.628 -10.173  13.506  1.00 97.31           N  
ATOM    297  CA  ALA    39     -14.367  -9.464  14.547  1.00 97.31           C  
ATOM    298  C   ALA    39     -15.567  -8.725  13.961  1.00 97.31           C  
ATOM    299  O   ALA    39     -16.550  -8.471  14.660  1.00 97.31           O  
ATOM    300  CB  ALA    39     -13.450  -8.487  15.279  1.00 97.31           C  
ATOM    301  N   TRP    40     -15.417  -8.313  12.670  1.00 96.90           N  
ATOM    302  CA  TRP    40     -16.405  -7.480  11.992  1.00 96.90           C  
ATOM    303  C   TRP    40     -17.449  -8.340  11.286  1.00 96.90           C  
ATOM    304  O   TRP    40     -17.593  -8.273  10.063  1.00 96.90           O  
ATOM    305  CB  TRP    40     -15.724  -6.551  10.983  1.00 96.90           C  
ATOM    306  CG  TRP    40     -16.605  -5.445  10.484  1.00 96.90           C  
ATOM    307  CD1 TRP    40     -17.655  -4.866  11.141  1.00 96.90           C  
ATOM    308  CD2 TRP    40     -16.515  -4.788   9.215  1.00 96.90           C  
ATOM    309  NE1 TRP    40     -18.223  -3.887  10.358  1.00 96.90           N  
ATOM    310  CE2 TRP    40     -17.543  -3.819   9.172  1.00 96.90           C  
ATOM    311  CE3 TRP    40     -15.664  -4.924   8.111  1.00 96.90           C  
ATOM    312  CZ2 TRP    40     -17.741  -2.990   8.066  1.00 96.90           C  
ATOM    313  CZ3 TRP    40     -15.863  -4.098   7.010  1.00 96.90           C  
ATOM    314  CH2 TRP    40     -16.895  -3.144   6.998  1.00 96.90           C  
ATOM    315  N   LYS    41     -18.147  -9.221  11.675  1.00 93.03           N  
ATOM    316  CA  LYS    41     -19.042 -10.253  11.159  1.00 93.03           C  
ATOM    317  C   LYS    41     -20.232  -9.635  10.432  1.00 93.03           C  
ATOM    318  O   LYS    41     -20.945 -10.324   9.699  1.00 93.03           O  
ATOM    319  CB  LYS    41     -19.532 -11.155  12.293  1.00 93.03           C  
ATOM    320  CG  LYS    41     -18.417 -11.880  13.033  1.00 93.03           C  
ATOM    321  CD  LYS    41     -17.633 -12.797  12.103  1.00 93.03           C  
ATOM    322  CE  LYS    41     -16.572 -13.585  12.857  1.00 93.03           C  
ATOM    323  NZ  LYS    41     -15.706 -14.375  11.931  1.00 93.03           N  
ATOM    324  N   ALA    42     -20.435  -8.342  10.737  1.00 94.19           N  
ATOM    325  CA  ALA    42     -21.582  -7.668  10.134  1.00 94.19           C  
ATOM    326  C   ALA    42     -21.419  -7.557   8.620  1.00 94.19           C  
ATOM    327  O   ALA    42     -22.394  -7.331   7.900  1.00 94.19           O  
ATOM    328  CB  ALA    42     -21.769  -6.283  10.748  1.00 94.19           C  
ATOM    329  N   ARG    43     -20.119  -7.661   8.115  1.00 94.82           N  
ATOM    330  CA  ARG    43     -19.799  -7.543   6.696  1.00 94.82           C  
ATOM    331  C   ARG    43     -18.619  -8.435   6.324  1.00 94.82           C  
ATOM    332  O   ARG    43     -17.569  -8.384   6.967  1.00 94.82           O  
ATOM    333  CB  ARG    43     -19.491  -6.089   6.333  1.00 94.82           C  
ATOM    334  CG  ARG    43     -19.458  -5.821   4.837  1.00 94.82           C  
ATOM    335  CD  ARG    43     -19.149  -4.362   4.531  1.00 94.82           C  
ATOM    336  NE  ARG    43     -19.225  -4.083   3.101  1.00 94.82           N  
ATOM    337  CZ  ARG    43     -18.850  -2.941   2.530  1.00 94.82           C  
ATOM    338  NH1 ARG    43     -18.364  -1.945   3.261  1.00 94.82           N  
ATOM    339  NH2 ARG    43     -18.963  -2.794   1.218  1.00 94.82           N  
ATOM    340  N   ALA    44     -18.744  -9.290   5.398  1.00 95.18           N  
ATOM    341  CA  ALA    44     -17.639 -10.111   4.909  1.00 95.18           C  
ATOM    342  C   ALA    44     -16.512  -9.243   4.358  1.00 95.18           C  
ATOM    343  O   ALA    44     -16.756  -8.144   3.853  1.00 95.18           O  
ATOM    344  CB  ALA    44     -18.132 -11.081   3.838  1.00 95.18           C  
ATOM    345  N   THR    45     -15.244  -9.754   4.540  1.00 96.12           N  
ATOM    346  CA  THR    45     -14.063  -9.055   4.047  1.00 96.12           C  
ATOM    347  C   THR    45     -13.216  -9.974   3.171  1.00 96.12           C  
ATOM    348  O   THR    45     -12.962 -11.125   3.534  1.00 96.12           O  
ATOM    349  CB  THR    45     -13.207  -8.516   5.208  1.00 96.12           C  
ATOM    350  OG1 THR    45     -13.995  -7.617   5.998  1.00 96.12           O  
ATOM    351  CG2 THR    45     -11.979  -7.775   4.689  1.00 96.12           C  
ATOM    352  N   THR    46     -12.891  -9.473   2.007  1.00 96.00           N  
ATOM    353  CA  THR    46     -11.976 -10.210   1.142  1.00 96.00           C  
ATOM    354  C   THR    46     -10.676  -9.436   0.944  1.00 96.00           C  
ATOM    355  O   THR    46     -10.696  -8.218   0.755  1.00 96.00           O  
ATOM    356  CB  THR    46     -12.617 -10.503  -0.228  1.00 96.00           C  
ATOM    357  OG1 THR    46     -12.865  -9.266  -0.907  1.00 96.00           O  
ATOM    358  CG2 THR    46     -13.933 -11.256  -0.070  1.00 96.00           C  
ATOM    359  N   ILE    47      -9.593 -10.153   1.041  1.00 96.98           N  
ATOM    360  CA  ILE    47      -8.262  -9.622   0.770  1.00 96.98           C  
ATOM    361  C   ILE    47      -7.658 -10.333  -0.438  1.00 96.98           C  
ATOM    362  O   ILE    47      -7.458 -11.550  -0.414  1.00 96.98           O  
ATOM    363  CB  ILE    47      -7.335  -9.768   1.998  1.00 96.98           C  
ATOM    364  CG1 ILE    47      -7.996  -9.163   3.242  1.00 96.98           C  
ATOM    365  CG2 ILE    47      -5.975  -9.117   1.728  1.00 96.98           C  
ATOM    366  CD1 ILE    47      -7.309  -9.533   4.549  1.00 96.98           C  
ATOM    367  N   THR    48      -7.306  -9.568  -1.446  1.00 96.69           N  
ATOM    368  CA  THR    48      -6.848 -10.169  -2.694  1.00 96.69           C  
ATOM    369  C   THR    48      -5.504  -9.584  -3.116  1.00 96.69           C  
ATOM    370  O   THR    48      -5.357  -8.364  -3.218  1.00 96.69           O  
ATOM    371  CB  THR    48      -7.876  -9.965  -3.822  1.00 96.69           C  
ATOM    372  OG1 THR    48      -9.131 -10.533  -3.426  1.00 96.69           O  
ATOM    373  CG2 THR    48      -7.415 -10.633  -5.114  1.00 96.69           C  
ATOM    374  N   LEU    49      -4.521 -10.460  -3.309  1.00 97.51           N  
ATOM    375  CA  LEU    49      -3.277 -10.066  -3.961  1.00 97.51           C  
ATOM    376  C   LEU    49      -3.431 -10.079  -5.479  1.00 97.51           C  
ATOM    377  O   LEU    49      -3.778 -11.107  -6.063  1.00 97.51           O  
ATOM    378  CB  LEU    49      -2.135 -10.997  -3.545  1.00 97.51           C  
ATOM    379  CG  LEU    49      -1.862 -11.107  -2.044  1.00 97.51           C  
ATOM    380  CD1 LEU    49      -0.653 -12.001  -1.789  1.00 97.51           C  
ATOM    381  CD2 LEU    49      -1.650  -9.724  -1.436  1.00 97.51           C  
ATOM    382  N   ALA    50      -3.260  -8.914  -6.074  1.00 96.84           N  
ATOM    383  CA  ALA    50      -3.355  -8.783  -7.526  1.00 96.84           C  
ATOM    384  C   ALA    50      -1.998  -8.442  -8.136  1.00 96.84           C  
ATOM    385  O   ALA    50      -1.206  -7.714  -7.534  1.00 96.84           O  
ATOM    386  CB  ALA    50      -4.385  -7.720  -7.898  1.00 96.84           C  
ATOM    387  N   ALA    51      -1.702  -9.054  -9.251  1.00 98.13           N  
ATOM    388  CA  ALA    51      -0.456  -8.777  -9.961  1.00 98.13           C  
ATOM    389  C   ALA    51      -0.680  -8.746 -11.470  1.00 98.13           C  
ATOM    390  O   ALA    51      -1.776  -9.049 -11.948  1.00 98.13           O  
ATOM    391  CB  ALA    51       0.602  -9.818  -9.605  1.00 98.13           C  
ATOM    392  N   GLU    52       0.382  -8.254 -12.164  1.00 97.19           N  
ATOM    393  CA  GLU    52       0.281  -8.221 -13.620  1.00 97.19           C  
ATOM    394  C   GLU    52      -0.005  -9.610 -14.185  1.00 97.19           C  
ATOM    395  O   GLU    52      -0.848  -9.763 -15.072  1.00 97.19           O  
ATOM    396  CB  GLU    52       1.564  -7.657 -14.236  1.00 97.19           C  
ATOM    397  CG  GLU    52       1.513  -7.522 -15.751  1.00 97.19           C  
ATOM    398  CD  GLU    52       2.736  -6.834 -16.334  1.00 97.19           C  
ATOM    399  OE1 GLU    52       2.874  -6.792 -17.577  1.00 97.19           O  
ATOM    400  OE2 GLU    52       3.564  -6.333 -15.541  1.00 97.19           O  
ATOM    401  N   HIS    53       0.665 -10.562 -13.671  1.00 97.06           N  
ATOM    402  CA  HIS    53       0.475 -11.955 -14.057  1.00 97.06           C  
ATOM    403  C   HIS    53       0.320 -12.850 -12.832  1.00 97.06           C  
ATOM    404  O   HIS    53       0.723 -12.475 -11.729  1.00 97.06           O  
ATOM    405  CB  HIS    53       1.646 -12.438 -14.915  1.00 97.06           C  
ATOM    406  CG  HIS    53       1.926 -11.563 -16.095  1.00 97.06           C  
ATOM    407  ND1 HIS    53       1.057 -11.447 -17.158  1.00 97.06           N  
ATOM    408  CD2 HIS    53       2.978 -10.759 -16.375  1.00 97.06           C  
ATOM    409  CE1 HIS    53       1.566 -10.608 -18.045  1.00 97.06           C  
ATOM    410  NE2 HIS    53       2.730 -10.176 -17.594  1.00 97.06           N  
ATOM    411  N   LEU    54      -0.155 -14.132 -13.016  1.00 96.62           N  
ATOM    412  CA  LEU    54      -0.401 -15.040 -11.901  1.00 96.62           C  
ATOM    413  C   LEU    54       0.847 -15.853 -11.576  1.00 96.62           C  
ATOM    414  O   LEU    54       0.835 -16.678 -10.660  1.00 96.62           O  
ATOM    415  CB  LEU    54      -1.567 -15.979 -12.221  1.00 96.62           C  
ATOM    416  CG  LEU    54      -2.959 -15.346 -12.249  1.00 96.62           C  
ATOM    417  CD1 LEU    54      -4.016 -16.404 -12.551  1.00 96.62           C  
ATOM    418  CD2 LEU    54      -3.256 -14.648 -10.926  1.00 96.62           C  
ATOM    419  N   THR    55       1.936 -15.407 -12.214  1.00 96.60           N  
ATOM    420  CA  THR    55       3.192 -16.076 -11.893  1.00 96.60           C  
ATOM    421  C   THR    55       3.683 -15.669 -10.507  1.00 96.60           C  
ATOM    422  O   THR    55       3.600 -14.497 -10.132  1.00 96.60           O  
ATOM    423  CB  THR    55       4.277 -15.759 -12.939  1.00 96.60           C  
ATOM    424  OG1 THR    55       3.734 -15.939 -14.252  1.00 96.60           O  
ATOM    425  CG2 THR    55       5.486 -16.674 -12.772  1.00 96.60           C  
ATOM    426  N   PRO    56       4.112 -16.732  -9.671  1.00 97.03           N  
ATOM    427  CA  PRO    56       4.704 -16.363  -8.384  1.00 97.03           C  
ATOM    428  C   PRO    56       5.810 -15.319  -8.521  1.00 97.03           C  
ATOM    429  O   PRO    56       6.561 -15.334  -9.500  1.00 97.03           O  
ATOM    430  CB  PRO    56       5.266 -17.688  -7.861  1.00 97.03           C  
ATOM    431  CG  PRO    56       4.415 -18.740  -8.496  1.00 97.03           C  
ATOM    432  CD  PRO    56       4.052 -18.288  -9.881  1.00 97.03           C  
ATOM    433  N   LEU    57       5.845 -14.424  -7.610  1.00 97.14           N  
ATOM    434  CA  LEU    57       6.890 -13.407  -7.665  1.00 97.14           C  
ATOM    435  C   LEU    57       7.722 -13.415  -6.387  1.00 97.14           C  
ATOM    436  O   LEU    57       7.283 -13.933  -5.358  1.00 97.14           O  
ATOM    437  CB  LEU    57       6.278 -12.021  -7.881  1.00 97.14           C  
ATOM    438  CG  LEU    57       5.232 -11.574  -6.859  1.00 97.14           C  
ATOM    439  CD1 LEU    57       5.912 -11.005  -5.618  1.00 97.14           C  
ATOM    440  CD2 LEU    57       4.286 -10.548  -7.475  1.00 97.14           C  
ATOM    441  N   LYS    58       8.905 -12.896  -6.493  1.00 97.98           N  
ATOM    442  CA  LYS    58       9.808 -12.832  -5.348  1.00 97.98           C  
ATOM    443  C   LYS    58       9.755 -11.460  -4.681  1.00 97.98           C  
ATOM    444  O   LYS    58       9.768 -10.432  -5.362  1.00 97.98           O  
ATOM    445  CB  LYS    58      11.242 -13.150  -5.776  1.00 97.98           C  
ATOM    446  CG  LYS    58      11.435 -14.572  -6.282  1.00 97.98           C  
ATOM    447  CD  LYS    58      11.269 -15.591  -5.162  1.00 97.98           C  
ATOM    448  CE  LYS    58      11.561 -17.005  -5.644  1.00 97.98           C  
ATOM    449  NZ  LYS    58      11.349 -18.014  -4.562  1.00 97.98           N  
ATOM    450  N   THR    59       9.592 -11.504  -3.406  1.00 98.05           N  
ATOM    451  CA  THR    59       9.722 -10.266  -2.645  1.00 98.05           C  
ATOM    452  C   THR    59      11.166  -9.771  -2.662  1.00 98.05           C  
ATOM    453  O   THR    59      12.047 -10.428  -3.219  1.00 98.05           O  
ATOM    454  CB  THR    59       9.257 -10.453  -1.189  1.00 98.05           C  
ATOM    455  OG1 THR    59      10.149 -11.354  -0.521  1.00 98.05           O  
ATOM    456  CG2 THR    59       7.843 -11.020  -1.132  1.00 98.05           C  
ATOM    457  N   ARG    60      11.317  -8.567  -2.154  1.00 96.81           N  
ATOM    458  CA  ARG    60      12.653  -7.982  -2.117  1.00 96.81           C  
ATOM    459  C   ARG    60      13.639  -8.912  -1.418  1.00 96.81           C  
ATOM    460  O   ARG    60      14.816  -8.964  -1.782  1.00 96.81           O  
ATOM    461  CB  ARG    60      12.626  -6.623  -1.413  1.00 96.81           C  
ATOM    462  CG  ARG    60      13.981  -5.934  -1.352  1.00 96.81           C  
ATOM    463  CD  ARG    60      13.983  -4.783  -0.356  1.00 96.81           C  
ATOM    464  NE  ARG    60      14.061  -5.262   1.021  1.00 96.81           N  
ATOM    465  CZ  ARG    60      14.024  -4.482   2.098  1.00 96.81           C  
ATOM    466  NH1 ARG    60      13.909  -3.165   1.978  1.00 96.81           N  
ATOM    467  NH2 ARG    60      14.103  -5.023   3.305  1.00 96.81           N  
ATOM    468  N   ASP    61      13.204  -9.739  -0.506  1.00 95.29           N  
ATOM    469  CA  ASP    61      14.066 -10.556   0.341  1.00 95.29           C  
ATOM    470  C   ASP    61      14.126 -11.996  -0.163  1.00 95.29           C  
ATOM    471  O   ASP    61      14.706 -12.865   0.491  1.00 95.29           O  
ATOM    472  CB  ASP    61      13.578 -10.526   1.791  1.00 95.29           C  
ATOM    473  CG  ASP    61      12.125 -10.942   1.936  1.00 95.29           C  
ATOM    474  OD1 ASP    61      11.516 -11.388   0.940  1.00 95.29           O  
ATOM    475  OD2 ASP    61      11.583 -10.821   3.056  1.00 95.29           O  
ATOM    476  N   GLY    62      13.346 -12.271  -1.228  1.00 96.46           N  
ATOM    477  CA  GLY    62      13.536 -13.547  -1.899  1.00 96.46           C  
ATOM    478  C   GLY    62      12.435 -14.547  -1.603  1.00 96.46           C  
ATOM    479  O   GLY    62      12.500 -15.698  -2.038  1.00 96.46           O  
ATOM    480  N   LEU    63      11.474 -14.153  -0.819  1.00 97.74           N  
ATOM    481  CA  LEU    63      10.351 -15.047  -0.560  1.00 97.74           C  
ATOM    482  C   LEU    63       9.350 -15.010  -1.710  1.00 97.74           C  
ATOM    483  O   LEU    63       9.297 -14.034  -2.461  1.00 97.74           O  
ATOM    484  CB  LEU    63       9.656 -14.669   0.750  1.00 97.74           C  
ATOM    485  CG  LEU    63      10.472 -14.855   2.030  1.00 97.74           C  
ATOM    486  CD1 LEU    63       9.663 -14.413   3.245  1.00 97.74           C  
ATOM    487  CD2 LEU    63      10.915 -16.307   2.175  1.00 97.74           C  
ATOM    488  N   THR    64       8.615 -16.070  -1.800  1.00 97.61           N  
ATOM    489  CA  THR    64       7.700 -16.213  -2.927  1.00 97.61           C  
ATOM    490  C   THR    64       6.266 -15.909  -2.501  1.00 97.61           C  
ATOM    491  O   THR    64       5.794 -16.420  -1.483  1.00 97.61           O  
ATOM    492  CB  THR    64       7.771 -17.628  -3.528  1.00 97.61           C  
ATOM    493  OG1 THR    64       9.107 -17.883  -3.980  1.00 97.61           O  
ATOM    494  CG2 THR    64       6.812 -17.775  -4.705  1.00 97.61           C  
ATOM    495  N   LEU    65       5.622 -15.003  -3.213  1.00 97.35           N  
ATOM    496  CA  LEU    65       4.194 -14.733  -3.085  1.00 97.35           C  
ATOM    497  C   LEU    65       3.447 -15.143  -4.349  1.00 97.35           C  
ATOM    498  O   LEU    65       3.949 -14.955  -5.460  1.00 97.35           O  
ATOM    499  CB  LEU    65       3.953 -13.249  -2.794  1.00 97.35           C  
ATOM    500  CG  LEU    65       4.517 -12.716  -1.476  1.00 97.35           C  
ATOM    501  CD1 LEU    65       4.196 -11.233  -1.323  1.00 97.35           C  
ATOM    502  CD2 LEU    65       3.965 -13.511  -0.297  1.00 97.35           C  
ATOM    503  N   THR    66       2.262 -15.683  -4.174  1.00 97.08           N  
ATOM    504  CA  THR    66       1.417 -16.034  -5.311  1.00 97.08           C  
ATOM    505  C   THR    66       0.179 -15.143  -5.360  1.00 97.08           C  
ATOM    506  O   THR    66      -0.628 -15.141  -4.429  1.00 97.08           O  
ATOM    507  CB  THR    66       0.988 -17.511  -5.253  1.00 97.08           C  
ATOM    508  OG1 THR    66       2.155 -18.341  -5.217  1.00 97.08           O  
ATOM    509  CG2 THR    66       0.147 -17.888  -6.469  1.00 97.08           C  
ATOM    510  N   PRO    67       0.054 -14.379  -6.463  1.00 97.38           N  
ATOM    511  CA  PRO    67      -1.167 -13.582  -6.608  1.00 97.38           C  
ATOM    512  C   PRO    67      -2.409 -14.441  -6.833  1.00 97.38           C  
ATOM    513  O   PRO    67      -2.313 -15.537  -7.391  1.00 97.38           O  
ATOM    514  CB  PRO    67      -0.876 -12.711  -7.832  1.00 97.38           C  
ATOM    515  CG  PRO    67       0.114 -13.495  -8.632  1.00 97.38           C  
ATOM    516  CD  PRO    67       0.950 -14.311  -7.688  1.00 97.38           C  
ATOM    517  N   GLN    68      -3.587 -13.912  -6.342  1.00 96.10           N  
ATOM    518  CA  GLN    68      -4.853 -14.613  -6.531  1.00 96.10           C  
ATOM    519  C   GLN    68      -5.554 -14.150  -7.804  1.00 96.10           C  
ATOM    520  O   GLN    68      -6.410 -14.856  -8.340  1.00 96.10           O  
ATOM    521  CB  GLN    68      -5.767 -14.405  -5.323  1.00 96.10           C  
ATOM    522  CG  GLN    68      -5.190 -14.932  -4.016  1.00 96.10           C  
ATOM    523  CD  GLN    68      -5.370 -13.964  -2.862  1.00 96.10           C  
ATOM    524  OE1 GLN    68      -4.956 -12.803  -2.937  1.00 96.10           O  
ATOM    525  NE2 GLN    68      -5.988 -14.435  -1.784  1.00 96.10           N  
ATOM    526  N   ARG    69      -5.258 -12.841  -8.190  1.00 94.88           N  
ATOM    527  CA  ARG    69      -5.824 -12.268  -9.407  1.00 94.88           C  
ATOM    528  C   ARG    69      -4.757 -11.538 -10.216  1.00 94.88           C  
ATOM    529  O   ARG    69      -3.762 -11.069  -9.660  1.00 94.88           O  
ATOM    530  CB  ARG    69      -6.971 -11.313  -9.070  1.00 94.88           C  
ATOM    531  CG  ARG    69      -8.185 -11.998  -8.464  1.00 94.88           C  
ATOM    532  CD  ARG    69      -9.423 -11.115  -8.531  1.00 94.88           C  
ATOM    533  NE  ARG    69     -10.632 -11.854  -8.179  1.00 94.88           N  
ATOM    534  CZ  ARG    69     -11.786 -11.777  -8.836  1.00 94.88           C  
ATOM    535  NH1 ARG    69     -11.911 -10.988  -9.897  1.00 94.88           N  
ATOM    536  NH2 ARG    69     -12.824 -12.494  -8.429  1.00 94.88           N  
ATOM    537  N   GLN    70      -4.886 -11.557 -11.505  1.00 95.22           N  
ATOM    538  CA  GLN    70      -4.088 -10.674 -12.349  1.00 95.22           C  
ATOM    539  C   GLN    70      -4.876  -9.427 -12.741  1.00 95.22           C  
ATOM    540  O   GLN    70      -6.102  -9.396 -12.615  1.00 95.22           O  
ATOM    541  CB  GLN    70      -3.617 -11.412 -13.603  1.00 95.22           C  
ATOM    542  CG  GLN    70      -4.752 -11.964 -14.456  1.00 95.22           C  
ATOM    543  CD  GLN    70      -4.262 -12.866 -15.573  1.00 95.22           C  
ATOM    544  OE1 GLN    70      -3.057 -12.962 -15.829  1.00 95.22           O  
ATOM    545  NE2 GLN    70      -5.193 -13.533 -16.248  1.00 95.22           N  
ATOM    546  N   PHE    71      -4.163  -8.440 -13.135  1.00 94.77           N  
ATOM    547  CA  PHE    71      -4.777  -7.146 -13.410  1.00 94.77           C  
ATOM    548  C   PHE    71      -5.895  -7.285 -14.436  1.00 94.77           C  
ATOM    549  O   PHE    71      -6.974  -6.712 -14.267  1.00 94.77           O  
ATOM    550  CB  PHE    71      -3.728  -6.147 -13.909  1.00 94.77           C  
ATOM    551  CG  PHE    71      -2.724  -5.748 -12.861  1.00 94.77           C  
ATOM    552  CD1 PHE    71      -2.954  -6.021 -11.519  1.00 94.77           C  
ATOM    553  CD2 PHE    71      -1.550  -5.098 -13.220  1.00 94.77           C  
ATOM    554  CE1 PHE    71      -2.027  -5.652 -10.547  1.00 94.77           C  
ATOM    555  CE2 PHE    71      -0.619  -4.727 -12.255  1.00 94.77           C  
ATOM    556  CZ  PHE    71      -0.860  -5.003 -10.919  1.00 94.77           C  
ATOM    557  N   ALA    72      -5.706  -8.077 -15.497  1.00 92.34           N  
ATOM    558  CA  ALA    72      -6.668  -8.223 -16.586  1.00 92.34           C  
ATOM    559  C   ALA    72      -8.009  -8.736 -16.069  1.00 92.34           C  
ATOM    560  O   ALA    72      -9.048  -8.516 -16.696  1.00 92.34           O  
ATOM    561  CB  ALA    72      -6.120  -9.162 -17.658  1.00 92.34           C  
ATOM    562  N   ASP    73      -8.006  -9.398 -14.890  1.00 91.54           N  
ATOM    563  CA  ASP    73      -9.236  -9.921 -14.302  1.00 91.54           C  
ATOM    564  C   ASP    73     -10.174  -8.788 -13.892  1.00 91.54           C  
ATOM    565  O   ASP    73     -11.388  -8.982 -13.802  1.00 91.54           O  
ATOM    566  CB  ASP    73      -8.919 -10.804 -13.093  1.00 91.54           C  
ATOM    567  CG  ASP    73      -8.174 -12.074 -13.466  1.00 91.54           C  
ATOM    568  OD1 ASP    73      -8.213 -12.480 -14.648  1.00 91.54           O  
ATOM    569  OD2 ASP    73      -7.544 -12.675 -12.569  1.00 91.54           O  
ATOM    570  N   TYR    74      -9.617  -7.614 -13.648  1.00 90.76           N  
ATOM    571  CA  TYR    74     -10.401  -6.508 -13.109  1.00 90.76           C  
ATOM    572  C   TYR    74     -11.059  -5.709 -14.228  1.00 90.76           C  
ATOM    573  O   TYR    74     -11.972  -4.918 -13.981  1.00 90.76           O  
ATOM    574  CB  TYR    74      -9.520  -5.588 -12.259  1.00 90.76           C  
ATOM    575  CG  TYR    74      -9.133  -6.179 -10.926  1.00 90.76           C  
ATOM    576  CD1 TYR    74      -9.804  -5.817  -9.760  1.00 90.76           C  
ATOM    577  CD2 TYR    74      -8.096  -7.101 -10.828  1.00 90.76           C  
ATOM    578  CE1 TYR    74      -9.450  -6.358  -8.528  1.00 90.76           C  
ATOM    579  CE2 TYR    74      -7.733  -7.648  -9.602  1.00 90.76           C  
ATOM    580  CZ  TYR    74      -8.415  -7.272  -8.460  1.00 90.76           C  
ATOM    581  OH  TYR    74      -8.060  -7.811  -7.243  1.00 90.76           O  
ATOM    582  N   ALA    75     -10.591  -5.895 -15.439  1.00 83.50           N  
ATOM    583  CA  ALA    75     -11.176  -5.219 -16.594  1.00 83.50           C  
ATOM    584  C   ALA    75     -12.204  -6.108 -17.288  1.00 83.50           C  
ATOM    585  O   ALA    75     -12.894  -5.667 -18.210  1.00 83.50           O  
ATOM    586  CB  ALA    75     -10.085  -4.805 -17.578  1.00 83.50           C  
ATOM    587  N   ASP    76     -12.236  -7.294 -16.863  1.00 76.29           N  
ATOM    588  CA  ASP    76     -13.067  -8.278 -17.549  1.00 76.29           C  
ATOM    589  C   ASP    76     -14.532  -8.140 -17.141  1.00 76.29           C  
ATOM    590  O   ASP    76     -14.884  -8.373 -15.983  1.00 76.29           O  
ATOM    591  CB  ASP    76     -12.571  -9.696 -17.258  1.00 76.29           C  
ATOM    592  CG  ASP    76     -13.256 -10.751 -18.110  1.00 76.29           C  
ATOM    593  OD1 ASP    76     -14.240 -10.426 -18.808  1.00 76.29           O  
ATOM    594  OD2 ASP    76     -12.807 -11.917 -18.082  1.00 76.29           O  
ATOM    595  N   ALA    77     -15.301  -7.704 -17.982  1.00 65.57           N  
ATOM    596  CA  ALA    77     -16.725  -7.502 -17.727  1.00 65.57           C  
ATOM    597  C   ALA    77     -17.433  -8.832 -17.486  1.00 65.57           C  
ATOM    598  O   ALA    77     -18.491  -8.874 -16.854  1.00 65.57           O  
ATOM    599  CB  ALA    77     -17.375  -6.760 -18.892  1.00 65.57           C  
ATOM    600  N   ALA    78     -16.946  -9.856 -18.114  1.00 65.47           N  
ATOM    601  CA  ALA    78     -17.595 -11.162 -18.042  1.00 65.47           C  
ATOM    602  C   ALA    78     -17.380 -11.807 -16.675  1.00 65.47           C  
ATOM    603  O   ALA    78     -18.048 -12.784 -16.331  1.00 65.47           O  
ATOM    604  CB  ALA    78     -17.072 -12.078 -19.146  1.00 65.47           C  
ATOM    605  N   ALA    79     -16.433 -11.309 -15.984  1.00 63.13           N  
ATOM    606  CA  ALA    79     -16.195 -11.708 -14.599  1.00 63.13           C  
ATOM    607  C   ALA    79     -16.421 -10.539 -13.645  1.00 63.13           C  
ATOM    608  O   ALA    79     -15.484  -9.809 -13.314  1.00 63.13           O  
ATOM    609  CB  ALA    79     -14.778 -12.254 -14.439  1.00 63.13           C  
ATOM    610  N   PRO    80     -17.716 -10.140 -13.478  1.00 59.08           N  
ATOM    611  CA  PRO    80     -17.866  -8.902 -12.710  1.00 59.08           C  
ATOM    612  C   PRO    80     -17.015  -8.886 -11.442  1.00 59.08           C  
ATOM    613  O   PRO    80     -16.818  -9.929 -10.814  1.00 59.08           O  
ATOM    614  CB  PRO    80     -19.358  -8.880 -12.367  1.00 59.08           C  
ATOM    615  CG  PRO    80     -19.849 -10.249 -12.709  1.00 59.08           C  
ATOM    616  CD  PRO    80     -18.777 -10.961 -13.483  1.00 59.08           C  
ATOM    617  N   GLN    81     -16.151  -7.917 -11.409  1.00 65.29           N  
ATOM    618  CA  GLN    81     -15.266  -7.337 -10.405  1.00 65.29           C  
ATOM    619  C   GLN    81     -15.960  -7.241  -9.050  1.00 65.29           C  
ATOM    620  O   GLN    81     -17.040  -6.656  -8.939  1.00 65.29           O  
ATOM    621  CB  GLN    81     -14.786  -5.954 -10.848  1.00 65.29           C  
ATOM    622  CG  GLN    81     -13.289  -5.879 -11.115  1.00 65.29           C  
ATOM    623  CD  GLN    81     -12.813  -4.467 -11.401  1.00 65.29           C  
ATOM    624  OE1 GLN    81     -13.561  -3.499 -11.231  1.00 65.29           O  
ATOM    625  NE2 GLN    81     -11.565  -4.339 -11.837  1.00 65.29           N  
ATOM    626  N   PRO    82     -15.452  -7.691  -8.048  1.00 71.04           N  
ATOM    627  CA  PRO    82     -15.899  -6.995  -6.839  1.00 71.04           C  
ATOM    628  C   PRO    82     -15.268  -5.613  -6.687  1.00 71.04           C  
ATOM    629  O   PRO    82     -14.137  -5.394  -7.130  1.00 71.04           O  
ATOM    630  CB  PRO    82     -15.452  -7.927  -5.710  1.00 71.04           C  
ATOM    631  CG  PRO    82     -14.641  -8.985  -6.387  1.00 71.04           C  
ATOM    632  CD  PRO    82     -14.710  -8.763  -7.870  1.00 71.04           C  
ATOM    633  N   GLN    83     -16.118  -4.633  -6.826  1.00 87.20           N  
ATOM    634  CA  GLN    83     -15.717  -3.283  -6.447  1.00 87.20           C  
ATOM    635  C   GLN    83     -14.605  -3.312  -5.402  1.00 87.20           C  
ATOM    636  O   GLN    83     -14.673  -4.075  -4.437  1.00 87.20           O  
ATOM    637  CB  GLN    83     -16.916  -2.495  -5.917  1.00 87.20           C  
ATOM    638  CG  GLN    83     -16.583  -1.063  -5.517  1.00 87.20           C  
ATOM    639  CD  GLN    83     -17.801  -0.282  -5.064  1.00 87.20           C  
ATOM    640  OE1 GLN    83     -18.919  -0.806  -5.043  1.00 87.20           O  
ATOM    641  NE2 GLN    83     -17.595   0.979  -4.698  1.00 87.20           N  
ATOM    642  N   THR    84     -13.420  -2.635  -5.648  1.00 95.25           N  
ATOM    643  CA  THR    84     -12.393  -2.418  -4.636  1.00 95.25           C  
ATOM    644  C   THR    84     -12.807  -1.308  -3.674  1.00 95.25           C  
ATOM    645  O   THR    84     -13.004  -0.163  -4.087  1.00 95.25           O  
ATOM    646  CB  THR    84     -11.040  -2.064  -5.280  1.00 95.25           C  
ATOM    647  OG1 THR    84     -10.584  -3.175  -6.062  1.00 95.25           O  
ATOM    648  CG2 THR    84      -9.993  -1.741  -4.220  1.00 95.25           C  
ATOM    649  N   HIS    85     -12.926  -1.606  -2.468  1.00 97.06           N  
ATOM    650  CA  HIS    85     -13.269  -0.591  -1.478  1.00 97.06           C  
ATOM    651  C   HIS    85     -12.017   0.018  -0.856  1.00 97.06           C  
ATOM    652  O   HIS    85     -11.990   1.211  -0.546  1.00 97.06           O  
ATOM    653  CB  HIS    85     -14.160  -1.187  -0.386  1.00 97.06           C  
ATOM    654  CG  HIS    85     -15.517  -1.588  -0.872  1.00 97.06           C  
ATOM    655  ND1 HIS    85     -15.800  -2.859  -1.321  1.00 97.06           N  
ATOM    656  CD2 HIS    85     -16.668  -0.883  -0.975  1.00 97.06           C  
ATOM    657  CE1 HIS    85     -17.071  -2.919  -1.681  1.00 97.06           C  
ATOM    658  NE2 HIS    85     -17.620  -1.733  -1.481  1.00 97.06           N  
ATOM    659  N   LEU    86     -11.010  -0.873  -0.659  1.00 98.39           N  
ATOM    660  CA  LEU    86      -9.726  -0.403  -0.149  1.00 98.39           C  
ATOM    661  C   LEU    86      -8.584  -0.855  -1.053  1.00 98.39           C  
ATOM    662  O   LEU    86      -8.342  -2.055  -1.201  1.00 98.39           O  
ATOM    663  CB  LEU    86      -9.496  -0.911   1.276  1.00 98.39           C  
ATOM    664  CG  LEU    86      -8.114  -0.647   1.876  1.00 98.39           C  
ATOM    665  CD1 LEU    86      -7.826   0.850   1.905  1.00 98.39           C  
ATOM    666  CD2 LEU    86      -8.016  -1.243   3.276  1.00 98.39           C  
ATOM    667  N   LEU    87      -7.933   0.123  -1.675  1.00 98.61           N  
ATOM    668  CA  LEU    87      -6.704  -0.122  -2.421  1.00 98.61           C  
ATOM    669  C   LEU    87      -5.479   0.109  -1.542  1.00 98.61           C  
ATOM    670  O   LEU    87      -5.229   1.234  -1.101  1.00 98.61           O  
ATOM    671  CB  LEU    87      -6.638   0.780  -3.656  1.00 98.61           C  
ATOM    672  CG  LEU    87      -5.439   0.574  -4.583  1.00 98.61           C  
ATOM    673  CD1 LEU    87      -5.449  -0.840  -5.156  1.00 98.61           C  
ATOM    674  CD2 LEU    87      -5.443   1.609  -5.702  1.00 98.61           C  
ATOM    675  N   TRP    88      -4.703  -0.926  -1.267  1.00 98.69           N  
ATOM    676  CA  TRP    88      -3.517  -0.896  -0.417  1.00 98.69           C  
ATOM    677  C   TRP    88      -2.251  -1.103  -1.241  1.00 98.69           C  
ATOM    678  O   TRP    88      -1.946  -2.225  -1.651  1.00 98.69           O  
ATOM    679  CB  TRP    88      -3.611  -1.966   0.675  1.00 98.69           C  
ATOM    680  CG  TRP    88      -2.449  -1.972   1.623  1.00 98.69           C  
ATOM    681  CD1 TRP    88      -1.220  -2.536   1.417  1.00 98.69           C  
ATOM    682  CD2 TRP    88      -2.409  -1.389   2.929  1.00 98.69           C  
ATOM    683  NE1 TRP    88      -0.418  -2.338   2.518  1.00 98.69           N  
ATOM    684  CE2 TRP    88      -1.124  -1.638   3.459  1.00 98.69           C  
ATOM    685  CE3 TRP    88      -3.337  -0.679   3.704  1.00 98.69           C  
ATOM    686  CZ2 TRP    88      -0.743  -1.201   4.730  1.00 98.69           C  
ATOM    687  CZ3 TRP    88      -2.956  -0.246   4.969  1.00 98.69           C  
ATOM    688  CH2 TRP    88      -1.669  -0.509   5.467  1.00 98.69           C  
ATOM    689  N   VAL    89      -1.497  -0.081  -1.459  1.00 98.78           N  
ATOM    690  CA  VAL    89      -0.332  -0.119  -2.337  1.00 98.78           C  
ATOM    691  C   VAL    89       0.942  -0.228  -1.502  1.00 98.78           C  
ATOM    692  O   VAL    89       1.321   0.720  -0.809  1.00 98.78           O  
ATOM    693  CB  VAL    89      -0.266   1.128  -3.248  1.00 98.78           C  
ATOM    694  CG1 VAL    89       0.908   1.026  -4.220  1.00 98.78           C  
ATOM    695  CG2 VAL    89      -1.580   1.301  -4.009  1.00 98.78           C  
ATOM    696  N   PRO    90       1.705  -1.332  -1.600  1.00 98.47           N  
ATOM    697  CA  PRO    90       2.927  -1.570  -0.829  1.00 98.47           C  
ATOM    698  C   PRO    90       4.159  -0.928  -1.463  1.00 98.47           C  
ATOM    699  O   PRO    90       4.137  -0.576  -2.645  1.00 98.47           O  
ATOM    700  CB  PRO    90       3.049  -3.096  -0.823  1.00 98.47           C  
ATOM    701  CG  PRO    90       2.501  -3.528  -2.145  1.00 98.47           C  
ATOM    702  CD  PRO    90       1.343  -2.638  -2.495  1.00 98.47           C  
ATOM    703  N   GLY    91       5.228  -0.748  -0.672  1.00 98.31           N  
ATOM    704  CA  GLY    91       6.542  -0.383  -1.176  1.00 98.31           C  
ATOM    705  C   GLY    91       7.349  -1.575  -1.657  1.00 98.31           C  
ATOM    706  O   GLY    91       6.848  -2.701  -1.681  1.00 98.31           O  
ATOM    707  N   GLY    92       8.555  -1.319  -2.140  1.00 97.57           N  
ATOM    708  CA  GLY    92       9.413  -2.388  -2.627  1.00 97.57           C  
ATOM    709  C   GLY    92      10.821  -1.923  -2.949  1.00 97.57           C  
ATOM    710  O   GLY    92      11.240  -0.848  -2.515  1.00 97.57           O  
ATOM    711  N   ALA    93      11.577  -2.813  -3.655  1.00 97.15           N  
ATOM    712  CA  ALA    93      12.966  -2.557  -4.025  1.00 97.15           C  
ATOM    713  C   ALA    93      13.086  -1.288  -4.863  1.00 97.15           C  
ATOM    714  O   ALA    93      12.325  -1.090  -5.814  1.00 97.15           O  
ATOM    715  CB  ALA    93      13.543  -3.749  -4.784  1.00 97.15           C  
ATOM    716  N   PRO    94      14.005  -0.441  -4.556  1.00 96.33           N  
ATOM    717  CA  PRO    94      14.140   0.856  -5.222  1.00 96.33           C  
ATOM    718  C   PRO    94      14.314   0.728  -6.734  1.00 96.33           C  
ATOM    719  O   PRO    94      13.721   1.496  -7.495  1.00 96.33           O  
ATOM    720  CB  PRO    94      15.392   1.456  -4.578  1.00 96.33           C  
ATOM    721  CG  PRO    94      15.387   0.934  -3.177  1.00 96.33           C  
ATOM    722  CD  PRO    94      14.915  -0.491  -3.200  1.00 96.33           C  
ATOM    723  N   ASP    95      15.150  -0.237  -7.152  1.00 96.26           N  
ATOM    724  CA  ASP    95      15.345  -0.351  -8.594  1.00 96.26           C  
ATOM    725  C   ASP    95      14.042  -0.727  -9.296  1.00 96.26           C  
ATOM    726  O   ASP    95      13.788  -0.290 -10.420  1.00 96.26           O  
ATOM    727  CB  ASP    95      16.429  -1.383  -8.909  1.00 96.26           C  
ATOM    728  CG  ASP    95      16.137  -2.751  -8.315  1.00 96.26           C  
ATOM    729  OD1 ASP    95      15.855  -2.841  -7.101  1.00 96.26           O  
ATOM    730  OD2 ASP    95      16.192  -3.747  -9.068  1.00 96.26           O  
ATOM    731  N   VAL    96      13.190  -1.441  -8.687  1.00 97.25           N  
ATOM    732  CA  VAL    96      11.903  -1.850  -9.239  1.00 97.25           C  
ATOM    733  C   VAL    96      10.935  -0.669  -9.224  1.00 97.25           C  
ATOM    734  O   VAL    96      10.227  -0.427 -10.204  1.00 97.25           O  
ATOM    735  CB  VAL    96      11.303  -3.040  -8.457  1.00 97.25           C  
ATOM    736  CG1 VAL    96       9.902  -3.372  -8.969  1.00 97.25           C  
ATOM    737  CG2 VAL    96      12.216  -4.261  -8.560  1.00 97.25           C  
ATOM    738  N   LEU    97      10.940   0.073  -8.138  1.00 97.60           N  
ATOM    739  CA  LEU    97      10.094   1.256  -8.032  1.00 97.60           C  
ATOM    740  C   LEU    97      10.388   2.238  -9.161  1.00 97.60           C  
ATOM    741  O   LEU    97       9.466   2.778  -9.775  1.00 97.60           O  
ATOM    742  CB  LEU    97      10.298   1.941  -6.678  1.00 97.60           C  
ATOM    743  CG  LEU    97       9.738   1.210  -5.457  1.00 97.60           C  
ATOM    744  CD1 LEU    97      10.220   1.877  -4.173  1.00 97.60           C  
ATOM    745  CD2 LEU    97       8.215   1.174  -5.507  1.00 97.60           C  
ATOM    746  N   ARG    98      11.655   2.404  -9.473  1.00 96.73           N  
ATOM    747  CA  ARG    98      12.046   3.305 -10.552  1.00 96.73           C  
ATOM    748  C   ARG    98      11.380   2.909 -11.865  1.00 96.73           C  
ATOM    749  O   ARG    98      10.847   3.761 -12.578  1.00 96.73           O  
ATOM    750  CB  ARG    98      13.568   3.317 -10.718  1.00 96.73           C  
ATOM    751  CG  ARG    98      14.301   4.084  -9.629  1.00 96.73           C  
ATOM    752  CD  ARG    98      15.792   4.183  -9.915  1.00 96.73           C  
ATOM    753  NE  ARG    98      16.583   4.116  -8.689  1.00 96.73           N  
ATOM    754  CZ  ARG    98      17.338   3.081  -8.329  1.00 96.73           C  
ATOM    755  NH1 ARG    98      17.419   2.001  -9.099  1.00 96.73           N  
ATOM    756  NH2 ARG    98      18.016   3.126  -7.191  1.00 96.73           N  
ATOM    757  N   LYS    99      11.376   1.640 -12.084  1.00 97.41           N  
ATOM    758  CA  LYS    99      10.814   1.143 -13.336  1.00 97.41           C  
ATOM    759  C   LYS    99       9.297   1.303 -13.360  1.00 97.41           C  
ATOM    760  O   LYS    99       8.733   1.781 -14.348  1.00 97.41           O  
ATOM    761  CB  LYS    99      11.189  -0.324 -13.549  1.00 97.41           C  
ATOM    762  CG  LYS    99      12.670  -0.552 -13.819  1.00 97.41           C  
ATOM    763  CD  LYS    99      12.990  -2.034 -13.963  1.00 97.41           C  
ATOM    764  CE  LYS    99      14.488  -2.271 -14.106  1.00 97.41           C  
ATOM    765  NZ  LYS    99      14.821  -3.727 -14.096  1.00 97.41           N  
ATOM    766  N   LEU   100       8.680   1.036 -12.247  1.00 98.00           N  
ATOM    767  CA  LEU   100       7.222   1.061 -12.214  1.00 98.00           C  
ATOM    768  C   LEU   100       6.699   2.488 -12.333  1.00 98.00           C  
ATOM    769  O   LEU   100       5.603   2.711 -12.851  1.00 98.00           O  
ATOM    770  CB  LEU   100       6.704   0.421 -10.924  1.00 98.00           C  
ATOM    771  CG  LEU   100       6.845  -1.098 -10.816  1.00 98.00           C  
ATOM    772  CD1 LEU   100       6.368  -1.579  -9.449  1.00 98.00           C  
ATOM    773  CD2 LEU   100       6.070  -1.789 -11.932  1.00 98.00           C  
ATOM    774  N   MET   101       7.489   3.434 -11.888  1.00 98.04           N  
ATOM    775  CA  MET   101       7.054   4.827 -11.832  1.00 98.04           C  
ATOM    776  C   MET   101       7.081   5.462 -13.219  1.00 98.04           C  
ATOM    777  O   MET   101       6.525   6.542 -13.422  1.00 98.04           O  
ATOM    778  CB  MET   101       7.937   5.628 -10.873  1.00 98.04           C  
ATOM    779  CG  MET   101       7.692   5.312  -9.407  1.00 98.04           C  
ATOM    780  SD  MET   101       8.880   6.162  -8.297  1.00 98.04           S  
ATOM    781  CE  MET   101       8.389   7.888  -8.563  1.00 98.04           C  
ATOM    782  N   ARG   102       7.708   4.823 -14.187  1.00 97.14           N  
ATOM    783  CA  ARG   102       7.829   5.386 -15.527  1.00 97.14           C  
ATOM    784  C   ARG   102       6.559   5.149 -16.338  1.00 97.14           C  
ATOM    785  O   ARG   102       6.396   5.710 -17.424  1.00 97.14           O  
ATOM    786  CB  ARG   102       9.035   4.787 -16.255  1.00 97.14           C  
ATOM    787  CG  ARG   102      10.376   5.255 -15.714  1.00 97.14           C  
ATOM    788  CD  ARG   102      11.537   4.694 -16.523  1.00 97.14           C  
ATOM    789  NE  ARG   102      12.824   5.012 -15.910  1.00 97.14           N  
ATOM    790  CZ  ARG   102      13.965   4.382 -16.173  1.00 97.14           C  
ATOM    791  NH1 ARG   102      14.002   3.382 -17.047  1.00 97.14           N  
ATOM    792  NH2 ARG   102      15.079   4.753 -15.559  1.00 97.14           N  
ATOM    793  N   GLY   103       5.684   4.337 -15.829  1.00 97.13           N  
ATOM    794  CA  GLY   103       4.446   4.005 -16.516  1.00 97.13           C  
ATOM    795  C   GLY   103       4.224   2.511 -16.656  1.00 97.13           C  
ATOM    796  O   GLY   103       4.858   1.716 -15.959  1.00 97.13           O  
ATOM    797  N   GLY   104       3.138   2.076 -17.265  1.00 97.49           N  
ATOM    798  CA  GLY   104       2.860   0.678 -17.556  1.00 97.49           C  
ATOM    799  C   GLY   104       1.600   0.168 -16.883  1.00 97.49           C  
ATOM    800  O   GLY   104       0.782   0.957 -16.406  1.00 97.49           O  
ATOM    801  N   PRO   105       1.444  -1.117 -16.934  1.00 97.07           N  
ATOM    802  CA  PRO   105       0.198  -1.740 -16.481  1.00 97.07           C  
ATOM    803  C   PRO   105      -0.044  -1.556 -14.985  1.00 97.07           C  
ATOM    804  O   PRO   105      -1.195  -1.517 -14.542  1.00 97.07           O  
ATOM    805  CB  PRO   105       0.397  -3.218 -16.825  1.00 97.07           C  
ATOM    806  CG  PRO   105       1.396  -3.221 -17.936  1.00 97.07           C  
ATOM    807  CD  PRO   105       2.299  -2.032 -17.769  1.00 97.07           C  
ATOM    808  N   TYR   106       1.036  -1.397 -14.235  1.00 98.24           N  
ATOM    809  CA  TYR   106       0.852  -1.235 -12.797  1.00 98.24           C  
ATOM    810  C   TYR   106       0.184   0.097 -12.479  1.00 98.24           C  
ATOM    811  O   TYR   106      -0.805   0.143 -11.743  1.00 98.24           O  
ATOM    812  CB  TYR   106       2.196  -1.331 -12.069  1.00 98.24           C  
ATOM    813  CG  TYR   106       2.068  -1.430 -10.568  1.00 98.24           C  
ATOM    814  CD1 TYR   106       2.118  -0.290  -9.769  1.00 98.24           C  
ATOM    815  CD2 TYR   106       1.899  -2.662  -9.947  1.00 98.24           C  
ATOM    816  CE1 TYR   106       2.002  -0.376  -8.386  1.00 98.24           C  
ATOM    817  CE2 TYR   106       1.783  -2.760  -8.564  1.00 98.24           C  
ATOM    818  CZ  TYR   106       1.835  -1.613  -7.793  1.00 98.24           C  
ATOM    819  OH  TYR   106       1.720  -1.704  -6.424  1.00 98.24           O  
ATOM    820  N   LEU   107       0.702   1.142 -13.028  1.00 98.48           N  
ATOM    821  CA  LEU   107       0.132   2.459 -12.766  1.00 98.48           C  
ATOM    822  C   LEU   107      -1.273   2.569 -13.348  1.00 98.48           C  
ATOM    823  O   LEU   107      -2.157   3.174 -12.737  1.00 98.48           O  
ATOM    824  CB  LEU   107       1.026   3.556 -13.350  1.00 98.48           C  
ATOM    825  CG  LEU   107       2.416   3.699 -12.729  1.00 98.48           C  
ATOM    826  CD1 LEU   107       3.061   5.010 -13.169  1.00 98.48           C  
ATOM    827  CD2 LEU   107       2.334   3.622 -11.208  1.00 98.48           C  
ATOM    828  N   ASP   108      -1.497   1.931 -14.557  1.00 97.62           N  
ATOM    829  CA  ASP   108      -2.837   1.921 -15.135  1.00 97.62           C  
ATOM    830  C   ASP   108      -3.830   1.223 -14.208  1.00 97.62           C  
ATOM    831  O   ASP   108      -4.964   1.680 -14.047  1.00 97.62           O  
ATOM    832  CB  ASP   108      -2.826   1.238 -16.504  1.00 97.62           C  
ATOM    833  CG  ASP   108      -2.076   2.034 -17.558  1.00 97.62           C  
ATOM    834  OD1 ASP   108      -1.841   3.245 -17.355  1.00 97.62           O  
ATOM    835  OD2 ASP   108      -1.719   1.446 -18.601  1.00 97.62           O  
ATOM    836  N   PHE   109      -3.317   0.201 -13.606  1.00 96.93           N  
ATOM    837  CA  PHE   109      -4.169  -0.537 -12.681  1.00 96.93           C  
ATOM    838  C   PHE   109      -4.514   0.316 -11.466  1.00 96.93           C  
ATOM    839  O   PHE   109      -5.670   0.359 -11.039  1.00 96.93           O  
ATOM    840  CB  PHE   109      -3.486  -1.833 -12.236  1.00 96.93           C  
ATOM    841  CG  PHE   109      -4.275  -2.619 -11.224  1.00 96.93           C  
ATOM    842  CD1 PHE   109      -3.948  -2.566  -9.874  1.00 96.93           C  
ATOM    843  CD2 PHE   109      -5.344  -3.410 -11.622  1.00 96.93           C  
ATOM    844  CE1 PHE   109      -4.677  -3.292  -8.935  1.00 96.93           C  
ATOM    845  CE2 PHE   109      -6.077  -4.138 -10.689  1.00 96.93           C  
ATOM    846  CZ  PHE   109      -5.741  -4.079  -9.347  1.00 96.93           C  
ATOM    847  N   LEU   110      -3.558   1.024 -10.994  1.00 98.32           N  
ATOM    848  CA  LEU   110      -3.823   1.881  -9.844  1.00 98.32           C  
ATOM    849  C   LEU   110      -4.871   2.936 -10.182  1.00 98.32           C  
ATOM    850  O   LEU   110      -5.810   3.153  -9.412  1.00 98.32           O  
ATOM    851  CB  LEU   110      -2.534   2.558  -9.371  1.00 98.32           C  
ATOM    852  CG  LEU   110      -1.449   1.636  -8.813  1.00 98.32           C  
ATOM    853  CD1 LEU   110      -0.304   2.457  -8.230  1.00 98.32           C  
ATOM    854  CD2 LEU   110      -2.032   0.699  -7.761  1.00 98.32           C  
ATOM    855  N   LYS   111      -4.741   3.532 -11.297  1.00 97.64           N  
ATOM    856  CA  LYS   111      -5.681   4.566 -11.721  1.00 97.64           C  
ATOM    857  C   LYS   111      -7.092   4.001 -11.864  1.00 97.64           C  
ATOM    858  O   LYS   111      -8.057   4.599 -11.383  1.00 97.64           O  
ATOM    859  CB  LYS   111      -5.231   5.191 -13.042  1.00 97.64           C  
ATOM    860  CG  LYS   111      -3.969   6.034 -12.930  1.00 97.64           C  
ATOM    861  CD  LYS   111      -3.521   6.554 -14.290  1.00 97.64           C  
ATOM    862  CE  LYS   111      -2.148   7.206 -14.216  1.00 97.64           C  
ATOM    863  NZ  LYS   111      -1.670   7.646 -15.561  1.00 97.64           N  
ATOM    864  N   ALA   112      -7.097   2.847 -12.428  1.00 95.07           N  
ATOM    865  CA  ALA   112      -8.409   2.252 -12.668  1.00 95.07           C  
ATOM    866  C   ALA   112      -9.074   1.843 -11.357  1.00 95.07           C  
ATOM    867  O   ALA   112     -10.245   2.154 -11.125  1.00 95.07           O  
ATOM    868  CB  ALA   112      -8.284   1.046 -13.597  1.00 95.07           C  
ATOM    869  N   GLN   113      -8.268   1.252 -10.523  1.00 95.69           N  
ATOM    870  CA  GLN   113      -8.881   0.717  -9.312  1.00 95.69           C  
ATOM    871  C   GLN   113      -9.172   1.827  -8.306  1.00 95.69           C  
ATOM    872  O   GLN   113     -10.071   1.698  -7.472  1.00 95.69           O  
ATOM    873  CB  GLN   113      -7.981  -0.344  -8.677  1.00 95.69           C  
ATOM    874  CG  GLN   113      -7.846  -1.613  -9.508  1.00 95.69           C  
ATOM    875  CD  GLN   113      -9.187  -2.188  -9.925  1.00 95.69           C  
ATOM    876  OE1 GLN   113     -10.007  -2.560  -9.079  1.00 95.69           O  
ATOM    877  NE2 GLN   113      -9.419  -2.265 -11.231  1.00 95.69           N  
ATOM    878  N   SER   114      -8.533   2.871  -8.370  1.00 97.28           N  
ATOM    879  CA  SER   114      -8.738   3.992  -7.459  1.00 97.28           C  
ATOM    880  C   SER   114     -10.051   4.710  -7.752  1.00 97.28           C  
ATOM    881  O   SER   114     -10.638   5.329  -6.862  1.00 97.28           O  
ATOM    882  CB  SER   114      -7.575   4.981  -7.555  1.00 97.28           C  
ATOM    883  OG  SER   114      -7.579   5.642  -8.809  1.00 97.28           O  
ATOM    884  N   ALA   115     -10.498   4.741  -8.977  1.00 94.04           N  
ATOM    885  CA  ALA   115     -11.658   5.512  -9.416  1.00 94.04           C  
ATOM    886  C   ALA   115     -12.909   5.110  -8.639  1.00 94.04           C  
ATOM    887  O   ALA   115     -13.743   5.958  -8.312  1.00 94.04           O  
ATOM    888  CB  ALA   115     -11.884   5.328 -10.914  1.00 94.04           C  
ATOM    889  N   GLY   116     -12.900   3.906  -8.094  1.00 90.58           N  
ATOM    890  CA  GLY   116     -14.097   3.458  -7.402  1.00 90.58           C  
ATOM    891  C   GLY   116     -13.842   3.073  -5.957  1.00 90.58           C  
ATOM    892  O   GLY   116     -14.753   2.623  -5.259  1.00 90.58           O  
ATOM    893  N   ALA   117     -12.649   3.231  -5.570  1.00 96.88           N  
ATOM    894  CA  ALA   117     -12.309   2.789  -4.219  1.00 96.88           C  
ATOM    895  C   ALA   117     -12.791   3.793  -3.176  1.00 96.88           C  
ATOM    896  O   ALA   117     -12.745   5.005  -3.404  1.00 96.88           O  
ATOM    897  CB  ALA   117     -10.803   2.577  -4.093  1.00 96.88           C  
ATOM    898  N   ASP   118     -13.230   3.307  -2.077  1.00 97.61           N  
ATOM    899  CA  ASP   118     -13.559   4.167  -0.944  1.00 97.61           C  
ATOM    900  C   ASP   118     -12.299   4.780  -0.337  1.00 97.61           C  
ATOM    901  O   ASP   118     -12.323   5.917   0.139  1.00 97.61           O  
ATOM    902  CB  ASP   118     -14.328   3.381   0.120  1.00 97.61           C  
ATOM    903  CG  ASP   118     -15.654   2.841  -0.384  1.00 97.61           C  
ATOM    904  OD1 ASP   118     -16.239   3.434  -1.317  1.00 97.61           O  
ATOM    905  OD2 ASP   118     -16.120   1.816   0.158  1.00 97.61           O  
ATOM    906  N   HIS   119     -11.274   3.905  -0.303  1.00 98.50           N  
ATOM    907  CA  HIS   119      -9.994   4.363   0.225  1.00 98.50           C  
ATOM    908  C   HIS   119      -8.840   3.930  -0.674  1.00 98.50           C  
ATOM    909  O   HIS   119      -8.809   2.791  -1.145  1.00 98.50           O  
ATOM    910  CB  HIS   119      -9.780   3.837   1.645  1.00 98.50           C  
ATOM    911  CG  HIS   119     -10.924   4.116   2.567  1.00 98.50           C  
ATOM    912  ND1 HIS   119     -11.122   5.347   3.155  1.00 98.50           N  
ATOM    913  CD2 HIS   119     -11.932   3.322   2.999  1.00 98.50           C  
ATOM    914  CE1 HIS   119     -12.206   5.297   3.912  1.00 98.50           C  
ATOM    915  NE2 HIS   119     -12.716   4.079   3.835  1.00 98.50           N  
ATOM    916  N   VAL   120      -7.990   4.812  -0.940  1.00 98.73           N  
ATOM    917  CA  VAL   120      -6.722   4.577  -1.622  1.00 98.73           C  
ATOM    918  C   VAL   120      -5.564   4.802  -0.653  1.00 98.73           C  
ATOM    919  O   VAL   120      -5.378   5.909  -0.143  1.00 98.73           O  
ATOM    920  CB  VAL   120      -6.565   5.490  -2.860  1.00 98.73           C  
ATOM    921  CG1 VAL   120      -5.270   5.172  -3.604  1.00 98.73           C  
ATOM    922  CG2 VAL   120      -7.770   5.341  -3.788  1.00 98.73           C  
ATOM    923  N   SER   121      -4.867   3.733  -0.433  1.00 98.77           N  
ATOM    924  CA  SER   121      -3.864   3.808   0.624  1.00 98.77           C  
ATOM    925  C   SER   121      -2.519   3.267   0.150  1.00 98.77           C  
ATOM    926  O   SER   121      -2.443   2.594  -0.879  1.00 98.77           O  
ATOM    927  CB  SER   121      -4.327   3.033   1.859  1.00 98.77           C  
ATOM    928  OG  SER   121      -4.425   1.648   1.576  1.00 98.77           O  
ATOM    929  N   SER   122      -1.452   3.632   0.863  1.00 98.69           N  
ATOM    930  CA  SER   122      -0.108   3.120   0.613  1.00 98.69           C  
ATOM    931  C   SER   122       0.691   3.010   1.907  1.00 98.69           C  
ATOM    932  O   SER   122       0.327   3.611   2.920  1.00 98.69           O  
ATOM    933  CB  SER   122       0.632   4.019  -0.378  1.00 98.69           C  
ATOM    934  OG  SER   122       0.913   5.282   0.201  1.00 98.69           O  
ATOM    935  N   VAL   123       1.598   2.162   1.903  1.00 98.34           N  
ATOM    936  CA  VAL   123       2.562   2.058   2.993  1.00 98.34           C  
ATOM    937  C   VAL   123       3.982   2.139   2.437  1.00 98.34           C  
ATOM    938  O   VAL   123       4.252   1.659   1.333  1.00 98.34           O  
ATOM    939  CB  VAL   123       2.377   0.748   3.791  1.00 98.34           C  
ATOM    940  CG1 VAL   123       2.602  -0.467   2.894  1.00 98.34           C  
ATOM    941  CG2 VAL   123       3.324   0.715   4.989  1.00 98.34           C  
ATOM    942  N   CYS   124       4.809   2.718   3.220  1.00 97.34           N  
ATOM    943  CA  CYS   124       6.219   2.874   2.881  1.00 97.34           C  
ATOM    944  C   CYS   124       6.384   3.600   1.551  1.00 97.34           C  
ATOM    945  O   CYS   124       5.829   4.683   1.358  1.00 97.34           O  
ATOM    946  CB  CYS   124       6.910   1.512   2.818  1.00 97.34           C  
ATOM    947  SG  CYS   124       8.700   1.592   3.040  1.00 97.34           S  
ATOM    948  N   GLU   125       7.105   3.041   0.574  1.00 98.00           N  
ATOM    949  CA  GLU   125       7.393   3.719  -0.686  1.00 98.00           C  
ATOM    950  C   GLU   125       6.204   3.643  -1.639  1.00 98.00           C  
ATOM    951  O   GLU   125       6.241   4.209  -2.733  1.00 98.00           O  
ATOM    952  CB  GLU   125       8.636   3.118  -1.348  1.00 98.00           C  
ATOM    953  CG  GLU   125       9.904   3.259  -0.517  1.00 98.00           C  
ATOM    954  CD  GLU   125      10.062   2.164   0.526  1.00 98.00           C  
ATOM    955  OE1 GLU   125      10.978   2.262   1.374  1.00 98.00           O  
ATOM    956  OE2 GLU   125       9.263   1.201   0.495  1.00 98.00           O  
ATOM    957  N   GLY   126       5.148   2.944  -1.214  1.00 98.52           N  
ATOM    958  CA  GLY   126       3.979   2.818  -2.069  1.00 98.52           C  
ATOM    959  C   GLY   126       3.389   4.155  -2.476  1.00 98.52           C  
ATOM    960  O   GLY   126       2.798   4.278  -3.551  1.00 98.52           O  
ATOM    961  N   ALA   127       3.623   5.177  -1.628  1.00 98.64           N  
ATOM    962  CA  ALA   127       3.086   6.500  -1.934  1.00 98.64           C  
ATOM    963  C   ALA   127       3.708   7.063  -3.209  1.00 98.64           C  
ATOM    964  O   ALA   127       3.091   7.875  -3.902  1.00 98.64           O  
ATOM    965  CB  ALA   127       3.320   7.454  -0.765  1.00 98.64           C  
ATOM    966  N   LEU   128       4.941   6.625  -3.461  1.00 98.69           N  
ATOM    967  CA  LEU   128       5.589   7.106  -4.676  1.00 98.69           C  
ATOM    968  C   LEU   128       4.891   6.560  -5.917  1.00 98.69           C  
ATOM    969  O   LEU   128       4.822   7.239  -6.944  1.00 98.69           O  
ATOM    970  CB  LEU   128       7.067   6.707  -4.689  1.00 98.69           C  
ATOM    971  CG  LEU   128       7.930   7.262  -3.555  1.00 98.69           C  
ATOM    972  CD1 LEU   128       9.355   6.732  -3.666  1.00 98.69           C  
ATOM    973  CD2 LEU   128       7.918   8.786  -3.571  1.00 98.69           C  
ATOM    974  N   LEU   129       4.379   5.363  -5.822  1.00 98.78           N  
ATOM    975  CA  LEU   129       3.647   4.774  -6.938  1.00 98.78           C  
ATOM    976  C   LEU   129       2.301   5.466  -7.130  1.00 98.78           C  
ATOM    977  O   LEU   129       1.886   5.720  -8.263  1.00 98.78           O  
ATOM    978  CB  LEU   129       3.435   3.275  -6.709  1.00 98.78           C  
ATOM    979  CG  LEU   129       4.696   2.411  -6.669  1.00 98.78           C  
ATOM    980  CD1 LEU   129       4.350   0.987  -6.248  1.00 98.78           C  
ATOM    981  CD2 LEU   129       5.393   2.418  -8.025  1.00 98.78           C  
ATOM    982  N   LEU   130       1.701   5.809  -6.003  1.00 98.84           N  
ATOM    983  CA  LEU   130       0.466   6.577  -6.111  1.00 98.84           C  
ATOM    984  C   LEU   130       0.733   7.957  -6.702  1.00 98.84           C  
ATOM    985  O   LEU   130      -0.050   8.451  -7.516  1.00 98.84           O  
ATOM    986  CB  LEU   130      -0.200   6.717  -4.740  1.00 98.84           C  
ATOM    987  CG  LEU   130      -0.730   5.428  -4.109  1.00 98.84           C  
ATOM    988  CD1 LEU   130      -1.417   5.731  -2.781  1.00 98.84           C  
ATOM    989  CD2 LEU   130      -1.686   4.719  -5.062  1.00 98.84           C  
ATOM    990  N   ALA   131       1.848   8.609  -6.263  1.00 98.76           N  
ATOM    991  CA  ALA   131       2.228   9.910  -6.805  1.00 98.76           C  
ATOM    992  C   ALA   131       2.449   9.833  -8.313  1.00 98.76           C  
ATOM    993  O   ALA   131       1.930  10.660  -9.066  1.00 98.76           O  
ATOM    994  CB  ALA   131       3.486  10.429  -6.112  1.00 98.76           C  
ATOM    995  N   ALA   132       3.181   8.783  -8.745  1.00 98.62           N  
ATOM    996  CA  ALA   132       3.492   8.611 -10.162  1.00 98.62           C  
ATOM    997  C   ALA   132       2.221   8.410 -10.982  1.00 98.62           C  
ATOM    998  O   ALA   132       2.172   8.769 -12.161  1.00 98.62           O  
ATOM    999  CB  ALA   132       4.442   7.433 -10.359  1.00 98.62           C  
ATOM   1000  N   ALA   133       1.178   7.875 -10.417  1.00 98.54           N  
ATOM   1001  CA  ALA   133      -0.096   7.639 -11.089  1.00 98.54           C  
ATOM   1002  C   ALA   133      -0.997   8.868 -11.007  1.00 98.54           C  
ATOM   1003  O   ALA   133      -2.126   8.852 -11.503  1.00 98.54           O  
ATOM   1004  CB  ALA   133      -0.800   6.426 -10.485  1.00 98.54           C  
ATOM   1005  N   GLY   134      -0.597   9.872 -10.303  1.00 98.65           N  
ATOM   1006  CA  GLY   134      -1.377  11.092 -10.167  1.00 98.65           C  
ATOM   1007  C   GLY   134      -2.475  10.984  -9.126  1.00 98.65           C  
ATOM   1008  O   GLY   134      -3.410  11.787  -9.117  1.00 98.65           O  
ATOM   1009  N   LEU   135      -2.345  10.014  -8.268  1.00 98.71           N  
ATOM   1010  CA  LEU   135      -3.460   9.714  -7.377  1.00 98.71           C  
ATOM   1011  C   LEU   135      -3.316  10.461  -6.056  1.00 98.71           C  
ATOM   1012  O   LEU   135      -4.207  10.405  -5.205  1.00 98.71           O  
ATOM   1013  CB  LEU   135      -3.549   8.208  -7.118  1.00 98.71           C  
ATOM   1014  CG  LEU   135      -3.931   7.336  -8.315  1.00 98.71           C  
ATOM   1015  CD1 LEU   135      -3.799   5.859  -7.958  1.00 98.71           C  
ATOM   1016  CD2 LEU   135      -5.348   7.654  -8.779  1.00 98.71           C  
ATOM   1017  N   LEU   136      -2.266  11.249  -5.934  1.00 98.72           N  
ATOM   1018  CA  LEU   136      -2.099  12.023  -4.710  1.00 98.72           C  
ATOM   1019  C   LEU   136      -2.100  13.519  -5.008  1.00 98.72           C  
ATOM   1020  O   LEU   136      -1.777  14.330  -4.137  1.00 98.72           O  
ATOM   1021  CB  LEU   136      -0.799  11.633  -4.002  1.00 98.72           C  
ATOM   1022  CG  LEU   136      -0.753  10.230  -3.393  1.00 98.72           C  
ATOM   1023  CD1 LEU   136       0.582   9.999  -2.695  1.00 98.72           C  
ATOM   1024  CD2 LEU   136      -1.912  10.030  -2.422  1.00 98.72           C  
ATOM   1025  N   ASP   137      -2.428  13.939  -6.331  1.00 98.52           N  
ATOM   1026  CA  ASP   137      -2.521  15.357  -6.663  1.00 98.52           C  
ATOM   1027  C   ASP   137      -3.590  16.049  -5.820  1.00 98.52           C  
ATOM   1028  O   ASP   137      -4.747  15.623  -5.803  1.00 98.52           O  
ATOM   1029  CB  ASP   137      -2.823  15.541  -8.151  1.00 98.52           C  
ATOM   1030  CG  ASP   137      -1.663  15.140  -9.046  1.00 98.52           C  
ATOM   1031  OD1 ASP   137      -0.603  14.733  -8.524  1.00 98.52           O  
ATOM   1032  OD2 ASP   137      -1.810  15.236 -10.284  1.00 98.52           O  
ATOM   1033  N   GLY   138      -3.160  17.091  -5.014  1.00 98.39           N  
ATOM   1034  CA  GLY   138      -4.077  17.895  -4.221  1.00 98.39           C  
ATOM   1035  C   GLY   138      -4.266  17.367  -2.811  1.00 98.39           C  
ATOM   1036  O   GLY   138      -5.003  17.955  -2.016  1.00 98.39           O  
ATOM   1037  N   TYR   139      -3.642  16.250  -2.517  1.00 98.63           N  
ATOM   1038  CA  TYR   139      -3.797  15.666  -1.189  1.00 98.63           C  
ATOM   1039  C   TYR   139      -2.530  15.849  -0.362  1.00 98.63           C  
ATOM   1040  O   TYR   139      -1.433  15.968  -0.914  1.00 98.63           O  
ATOM   1041  CB  TYR   139      -4.142  14.178  -1.293  1.00 98.63           C  
ATOM   1042  CG  TYR   139      -5.489  13.909  -1.920  1.00 98.63           C  
ATOM   1043  CD1 TYR   139      -6.655  13.958  -1.159  1.00 98.63           C  
ATOM   1044  CD2 TYR   139      -5.598  13.606  -3.273  1.00 98.63           C  
ATOM   1045  CE1 TYR   139      -7.898  13.709  -1.732  1.00 98.63           C  
ATOM   1046  CE2 TYR   139      -6.836  13.356  -3.856  1.00 98.63           C  
ATOM   1047  CZ  TYR   139      -7.978  13.410  -3.079  1.00 98.63           C  
ATOM   1048  OH  TYR   139      -9.206  13.163  -3.652  1.00 98.63           O  
ATOM   1049  N   ARG   140      -2.728  15.857   0.977  1.00 98.62           N  
ATOM   1050  CA  ARG   140      -1.629  15.755   1.932  1.00 98.62           C  
ATOM   1051  C   ARG   140      -1.183  14.307   2.102  1.00 98.62           C  
ATOM   1052  O   ARG   140      -2.015  13.405   2.221  1.00 98.62           O  
ATOM   1053  CB  ARG   140      -2.038  16.340   3.286  1.00 98.62           C  
ATOM   1054  CG  ARG   140      -0.872  16.578   4.232  1.00 98.62           C  
ATOM   1055  CD  ARG   140      -1.306  17.323   5.487  1.00 98.62           C  
ATOM   1056  NE  ARG   140      -0.244  17.358   6.488  1.00 98.62           N  
ATOM   1057  CZ  ARG   140      -0.212  16.607   7.586  1.00 98.62           C  
ATOM   1058  NH1 ARG   140      -1.189  15.744   7.847  1.00 98.62           N  
ATOM   1059  NH2 ARG   140       0.803  16.719   8.431  1.00 98.62           N  
ATOM   1060  N   ALA   141       0.173  14.077   2.010  1.00 98.74           N  
ATOM   1061  CA  ALA   141       0.642  12.694   2.031  1.00 98.74           C  
ATOM   1062  C   ALA   141       2.019  12.592   2.680  1.00 98.74           C  
ATOM   1063  O   ALA   141       2.717  13.597   2.832  1.00 98.74           O  
ATOM   1064  CB  ALA   141       0.681  12.124   0.615  1.00 98.74           C  
ATOM   1065  N   THR   142       2.319  11.332   3.097  1.00 98.20           N  
ATOM   1066  CA  THR   142       3.667  10.975   3.523  1.00 98.20           C  
ATOM   1067  C   THR   142       4.126   9.686   2.846  1.00 98.20           C  
ATOM   1068  O   THR   142       3.434   9.158   1.973  1.00 98.20           O  
ATOM   1069  CB  THR   142       3.745  10.810   5.052  1.00 98.20           C  
ATOM   1070  OG1 THR   142       5.120  10.746   5.451  1.00 98.20           O  
ATOM   1071  CG2 THR   142       3.035   9.538   5.505  1.00 98.20           C  
ATOM   1072  N   THR   143       5.375   9.292   3.020  1.00 98.11           N  
ATOM   1073  CA  THR   143       6.012   8.056   2.578  1.00 98.11           C  
ATOM   1074  C   THR   143       7.083   7.615   3.572  1.00 98.11           C  
ATOM   1075  O   THR   143       7.130   8.108   4.701  1.00 98.11           O  
ATOM   1076  CB  THR   143       6.640   8.220   1.182  1.00 98.11           C  
ATOM   1077  OG1 THR   143       7.079   6.941   0.708  1.00 98.11           O  
ATOM   1078  CG2 THR   143       7.833   9.170   1.223  1.00 98.11           C  
ATOM   1079  N   HIS   144       7.842   6.565   3.215  1.00 97.00           N  
ATOM   1080  CA  HIS   144       8.999   6.225   4.036  1.00 97.00           C  
ATOM   1081  C   HIS   144       9.897   7.438   4.252  1.00 97.00           C  
ATOM   1082  O   HIS   144      10.172   8.187   3.312  1.00 97.00           O  
ATOM   1083  CB  HIS   144       9.796   5.088   3.394  1.00 97.00           C  
ATOM   1084  CG  HIS   144      10.824   4.489   4.301  1.00 97.00           C  
ATOM   1085  ND1 HIS   144      11.970   5.159   4.672  1.00 97.00           N  
ATOM   1086  CD2 HIS   144      10.874   3.282   4.913  1.00 97.00           C  
ATOM   1087  CE1 HIS   144      12.683   4.387   5.475  1.00 97.00           C  
ATOM   1088  NE2 HIS   144      12.040   3.243   5.637  1.00 97.00           N  
ATOM   1089  N   TRP   145      10.333   7.622   5.437  1.00 95.79           N  
ATOM   1090  CA  TRP   145      11.058   8.835   5.802  1.00 95.79           C  
ATOM   1091  C   TRP   145      12.202   9.099   4.828  1.00 95.79           C  
ATOM   1092  O   TRP   145      12.471  10.249   4.474  1.00 95.79           O  
ATOM   1093  CB  TRP   145      11.601   8.729   7.230  1.00 95.79           C  
ATOM   1094  CG  TRP   145      12.636   7.659   7.410  1.00 95.79           C  
ATOM   1095  CD1 TRP   145      12.423   6.362   7.787  1.00 95.79           C  
ATOM   1096  CD2 TRP   145      14.048   7.798   7.226  1.00 95.79           C  
ATOM   1097  NE1 TRP   145      13.619   5.685   7.847  1.00 95.79           N  
ATOM   1098  CE2 TRP   145      14.631   6.542   7.508  1.00 95.79           C  
ATOM   1099  CE3 TRP   145      14.878   8.862   6.849  1.00 95.79           C  
ATOM   1100  CZ2 TRP   145      16.008   6.323   7.424  1.00 95.79           C  
ATOM   1101  CZ3 TRP   145      16.248   8.642   6.766  1.00 95.79           C  
ATOM   1102  CH2 TRP   145      16.797   7.381   7.052  1.00 95.79           C  
ATOM   1103  N   ALA   146      12.927   7.972   4.397  1.00 95.81           N  
ATOM   1104  CA  ALA   146      14.114   8.145   3.564  1.00 95.81           C  
ATOM   1105  C   ALA   146      13.734   8.582   2.152  1.00 95.81           C  
ATOM   1106  O   ALA   146      14.594   8.995   1.371  1.00 95.81           O  
ATOM   1107  CB  ALA   146      14.924   6.852   3.516  1.00 95.81           C  
ATOM   1108  N   PHE   147      12.419   8.523   1.797  1.00 96.92           N  
ATOM   1109  CA  PHE   147      12.021   8.775   0.417  1.00 96.92           C  
ATOM   1110  C   PHE   147      11.159  10.028   0.322  1.00 96.92           C  
ATOM   1111  O   PHE   147      10.529  10.278  -0.708  1.00 96.92           O  
ATOM   1112  CB  PHE   147      11.265   7.572  -0.155  1.00 96.92           C  
ATOM   1113  CG  PHE   147      12.154   6.415  -0.523  1.00 96.92           C  
ATOM   1114  CD1 PHE   147      12.530   6.202  -1.844  1.00 96.92           C  
ATOM   1115  CD2 PHE   147      12.613   5.539   0.453  1.00 96.92           C  
ATOM   1116  CE1 PHE   147      13.353   5.132  -2.187  1.00 96.92           C  
ATOM   1117  CE2 PHE   147      13.436   4.467   0.117  1.00 96.92           C  
ATOM   1118  CZ  PHE   147      13.804   4.265  -1.204  1.00 96.92           C  
ATOM   1119  N   ILE   148      11.033  10.767   1.426  1.00 97.41           N  
ATOM   1120  CA  ILE   148      10.247  11.996   1.445  1.00 97.41           C  
ATOM   1121  C   ILE   148      10.749  12.946   0.360  1.00 97.41           C  
ATOM   1122  O   ILE   148       9.953  13.538  -0.373  1.00 97.41           O  
ATOM   1123  CB  ILE   148      10.305  12.683   2.828  1.00 97.41           C  
ATOM   1124  CG1 ILE   148       9.376  11.970   3.817  1.00 97.41           C  
ATOM   1125  CG2 ILE   148       9.945  14.167   2.709  1.00 97.41           C  
ATOM   1126  CD1 ILE   148       9.475  12.491   5.244  1.00 97.41           C  
ATOM   1127  N   PRO   149      12.121  13.071   0.176  1.00 96.99           N  
ATOM   1128  CA  PRO   149      12.563  13.963  -0.899  1.00 96.99           C  
ATOM   1129  C   PRO   149      12.055  13.529  -2.272  1.00 96.99           C  
ATOM   1130  O   PRO   149      11.843  14.369  -3.150  1.00 96.99           O  
ATOM   1131  CB  PRO   149      14.090  13.871  -0.828  1.00 96.99           C  
ATOM   1132  CG  PRO   149      14.388  13.570   0.605  1.00 96.99           C  
ATOM   1133  CD  PRO   149      13.351  12.612   1.118  1.00 96.99           C  
ATOM   1134  N   CYS   150      11.913  12.202  -2.482  1.00 97.87           N  
ATOM   1135  CA  CYS   150      11.331  11.722  -3.731  1.00 97.87           C  
ATOM   1136  C   CYS   150       9.901  12.222  -3.893  1.00 97.87           C  
ATOM   1137  O   CYS   150       9.521  12.692  -4.967  1.00 97.87           O  
ATOM   1138  CB  CYS   150      11.356  10.195  -3.782  1.00 97.87           C  
ATOM   1139  SG  CYS   150      12.996   9.485  -3.522  1.00 97.87           S  
ATOM   1140  N   LEU   151       9.138  12.143  -2.821  1.00 97.97           N  
ATOM   1141  CA  LEU   151       7.742  12.565  -2.864  1.00 97.97           C  
ATOM   1142  C   LEU   151       7.636  14.066  -3.113  1.00 97.97           C  
ATOM   1143  O   LEU   151       6.716  14.522  -3.796  1.00 97.97           O  
ATOM   1144  CB  LEU   151       7.031  12.200  -1.559  1.00 97.97           C  
ATOM   1145  CG  LEU   151       5.505  12.299  -1.567  1.00 97.97           C  
ATOM   1146  CD1 LEU   151       4.918  11.342  -2.599  1.00 97.97           C  
ATOM   1147  CD2 LEU   151       4.942  12.009  -0.180  1.00 97.97           C  
ATOM   1148  N   GLN   152       8.591  14.874  -2.647  1.00 97.45           N  
ATOM   1149  CA  GLN   152       8.612  16.327  -2.788  1.00 97.45           C  
ATOM   1150  C   GLN   152       8.837  16.736  -4.240  1.00 97.45           C  
ATOM   1151  O   GLN   152       8.579  17.881  -4.615  1.00 97.45           O  
ATOM   1152  CB  GLN   152       9.695  16.937  -1.897  1.00 97.45           C  
ATOM   1153  CG  GLN   152       9.349  16.928  -0.414  1.00 97.45           C  
ATOM   1154  CD  GLN   152      10.506  17.372   0.462  1.00 97.45           C  
ATOM   1155  OE1 GLN   152      11.671  17.098   0.159  1.00 97.45           O  
ATOM   1156  NE2 GLN   152      10.192  18.060   1.554  1.00 97.45           N  
ATOM   1157  N   GLN   153       9.263  15.807  -5.024  1.00 97.27           N  
ATOM   1158  CA  GLN   153       9.483  16.101  -6.436  1.00 97.27           C  
ATOM   1159  C   GLN   153       8.160  16.256  -7.179  1.00 97.27           C  
ATOM   1160  O   GLN   153       8.138  16.664  -8.342  1.00 97.27           O  
ATOM   1161  CB  GLN   153      10.327  15.004  -7.088  1.00 97.27           C  
ATOM   1162  CG  GLN   153      11.749  14.921  -6.550  1.00 97.27           C  
ATOM   1163  CD  GLN   153      12.573  13.845  -7.233  1.00 97.27           C  
ATOM   1164  OE1 GLN   153      12.057  13.073  -8.048  1.00 97.27           O  
ATOM   1165  NE2 GLN   153      13.859  13.786  -6.906  1.00 97.27           N  
ATOM   1166  N   PHE   154       7.062  15.837  -6.619  1.00 97.84           N  
ATOM   1167  CA  PHE   154       5.716  15.998  -7.156  1.00 97.84           C  
ATOM   1168  C   PHE   154       5.058  17.255  -6.598  1.00 97.84           C  
ATOM   1169  O   PHE   154       4.513  17.238  -5.493  1.00 97.84           O  
ATOM   1170  CB  PHE   154       4.858  14.770  -6.838  1.00 97.84           C  
ATOM   1171  CG  PHE   154       5.400  13.487  -7.406  1.00 97.84           C  
ATOM   1172  CD1 PHE   154       4.953  13.008  -8.632  1.00 97.84           C  
ATOM   1173  CD2 PHE   154       6.359  12.758  -6.714  1.00 97.84           C  
ATOM   1174  CE1 PHE   154       5.454  11.820  -9.160  1.00 97.84           C  
ATOM   1175  CE2 PHE   154       6.864  11.570  -7.235  1.00 97.84           C  
ATOM   1176  CZ  PHE   154       6.409  11.102  -8.458  1.00 97.84           C  
ATOM   1177  N   PRO   155       4.952  18.305  -7.376  1.00 97.75           N  
ATOM   1178  CA  PRO   155       4.559  19.612  -6.845  1.00 97.75           C  
ATOM   1179  C   PRO   155       3.086  19.668  -6.446  1.00 97.75           C  
ATOM   1180  O   PRO   155       2.693  20.514  -5.639  1.00 97.75           O  
ATOM   1181  CB  PRO   155       4.846  20.566  -8.007  1.00 97.75           C  
ATOM   1182  CG  PRO   155       4.874  19.693  -9.220  1.00 97.75           C  
ATOM   1183  CD  PRO   155       5.423  18.351  -8.829  1.00 97.75           C  
ATOM   1184  N   ALA   156       2.349  18.821  -7.053  1.00 98.34           N  
ATOM   1185  CA  ALA   156       0.914  18.878  -6.787  1.00 98.34           C  
ATOM   1186  C   ALA   156       0.577  18.228  -5.448  1.00 98.34           C  
ATOM   1187  O   ALA   156      -0.561  18.310  -4.980  1.00 98.34           O  
ATOM   1188  CB  ALA   156       0.137  18.201  -7.914  1.00 98.34           C  
ATOM   1189  N   ILE   157       1.505  17.573  -4.777  1.00 98.59           N  
ATOM   1190  CA  ILE   157       1.292  16.883  -3.510  1.00 98.59           C  
ATOM   1191  C   ILE   157       1.720  17.784  -2.354  1.00 98.59           C  
ATOM   1192  O   ILE   157       2.790  18.396  -2.398  1.00 98.59           O  
ATOM   1193  CB  ILE   157       2.062  15.544  -3.459  1.00 98.59           C  
ATOM   1194  CG1 ILE   157       1.638  14.641  -4.623  1.00 98.59           C  
ATOM   1195  CG2 ILE   157       1.841  14.846  -2.114  1.00 98.59           C  
ATOM   1196  CD1 ILE   157       2.495  13.392  -4.780  1.00 98.59           C  
ATOM   1197  N   LYS   158       0.826  17.900  -1.382  1.00 98.53           N  
ATOM   1198  CA  LYS   158       1.191  18.552  -0.128  1.00 98.53           C  
ATOM   1199  C   LYS   158       1.876  17.574   0.822  1.00 98.53           C  
ATOM   1200  O   LYS   158       1.208  16.835   1.548  1.00 98.53           O  
ATOM   1201  CB  LYS   158      -0.045  19.155   0.543  1.00 98.53           C  
ATOM   1202  CG  LYS   158      -0.780  20.174  -0.316  1.00 98.53           C  
ATOM   1203  CD  LYS   158      -2.058  20.656   0.360  1.00 98.53           C  
ATOM   1204  CE  LYS   158      -2.826  21.629  -0.525  1.00 98.53           C  
ATOM   1205  NZ  LYS   158      -4.114  22.049   0.103  1.00 98.53           N  
ATOM   1206  N   VAL   159       3.259  17.564   0.797  1.00 98.33           N  
ATOM   1207  CA  VAL   159       4.019  16.603   1.590  1.00 98.33           C  
ATOM   1208  C   VAL   159       3.970  16.996   3.065  1.00 98.33           C  
ATOM   1209  O   VAL   159       4.305  18.127   3.424  1.00 98.33           O  
ATOM   1210  CB  VAL   159       5.486  16.509   1.113  1.00 98.33           C  
ATOM   1211  CG1 VAL   159       6.274  15.528   1.979  1.00 98.33           C  
ATOM   1212  CG2 VAL   159       5.542  16.093  -0.356  1.00 98.33           C  
ATOM   1213  N   ALA   160       3.455  16.013   3.913  1.00 98.01           N  
ATOM   1214  CA  ALA   160       3.314  16.275   5.343  1.00 98.01           C  
ATOM   1215  C   ALA   160       4.656  16.643   5.968  1.00 98.01           C  
ATOM   1216  O   ALA   160       5.689  16.064   5.623  1.00 98.01           O  
ATOM   1217  CB  ALA   160       2.717  15.061   6.050  1.00 98.01           C  
ATOM   1218  N   GLU   161       4.628  17.593   6.818  1.00 96.01           N  
ATOM   1219  CA  GLU   161       5.831  17.991   7.543  1.00 96.01           C  
ATOM   1220  C   GLU   161       6.274  16.903   8.517  1.00 96.01           C  
ATOM   1221  O   GLU   161       5.447  16.141   9.023  1.00 96.01           O  
ATOM   1222  CB  GLU   161       5.596  19.305   8.294  1.00 96.01           C  
ATOM   1223  CG  GLU   161       5.346  20.498   7.383  1.00 96.01           C  
ATOM   1224  CD  GLU   161       5.172  21.805   8.140  1.00 96.01           C  
ATOM   1225  OE1 GLU   161       5.020  22.865   7.492  1.00 96.01           O  
ATOM   1226  OE2 GLU   161       5.187  21.767   9.390  1.00 96.01           O  
ATOM   1227  N   GLY   162       7.532  16.792   8.755  1.00 94.01           N  
ATOM   1228  CA  GLY   162       8.080  15.799   9.665  1.00 94.01           C  
ATOM   1229  C   GLY   162       8.006  14.385   9.119  1.00 94.01           C  
ATOM   1230  O   GLY   162       8.135  14.172   7.912  1.00 94.01           O  
ATOM   1231  N   PHE   163       7.781  13.391  10.113  1.00 94.59           N  
ATOM   1232  CA  PHE   163       7.804  11.977   9.757  1.00 94.59           C  
ATOM   1233  C   PHE   163       6.651  11.233  10.419  1.00 94.59           C  
ATOM   1234  O   PHE   163       6.870  10.344  11.245  1.00 94.59           O  
ATOM   1235  CB  PHE   163       9.139  11.342  10.161  1.00 94.59           C  
ATOM   1236  CG  PHE   163      10.343  12.146   9.751  1.00 94.59           C  
ATOM   1237  CD1 PHE   163      10.743  12.195   8.421  1.00 94.59           C  
ATOM   1238  CD2 PHE   163      11.075  12.853  10.696  1.00 94.59           C  
ATOM   1239  CE1 PHE   163      11.857  12.939   8.039  1.00 94.59           C  
ATOM   1240  CE2 PHE   163      12.189  13.599  10.321  1.00 94.59           C  
ATOM   1241  CZ  PHE   163      12.579  13.639   8.992  1.00 94.59           C  
ATOM   1242  N   PRO   164       5.393  11.701  10.034  1.00 96.00           N  
ATOM   1243  CA  PRO   164       4.259  11.006  10.647  1.00 96.00           C  
ATOM   1244  C   PRO   164       4.192   9.530  10.263  1.00 96.00           C  
ATOM   1245  O   PRO   164       4.673   9.144   9.194  1.00 96.00           O  
ATOM   1246  CB  PRO   164       3.046  11.767  10.106  1.00 96.00           C  
ATOM   1247  CG  PRO   164       3.478  12.275   8.769  1.00 96.00           C  
ATOM   1248  CD  PRO   164       4.922  12.679   8.857  1.00 96.00           C  
ATOM   1249  N   ARG   165       3.646   8.701  11.048  1.00 95.66           N  
ATOM   1250  CA  ARG   165       3.466   7.282  10.760  1.00 95.66           C  
ATOM   1251  C   ARG   165       2.467   7.076   9.627  1.00 95.66           C  
ATOM   1252  O   ARG   165       2.596   6.132   8.843  1.00 95.66           O  
ATOM   1253  CB  ARG   165       3.000   6.534  12.012  1.00 95.66           C  
ATOM   1254  CG  ARG   165       4.035   6.491  13.124  1.00 95.66           C  
ATOM   1255  CD  ARG   165       5.299   5.763  12.691  1.00 95.66           C  
ATOM   1256  NE  ARG   165       6.287   5.712  13.764  1.00 95.66           N  
ATOM   1257  CZ  ARG   165       7.507   5.196  13.648  1.00 95.66           C  
ATOM   1258  NH1 ARG   165       7.914   4.673  12.498  1.00 95.66           N  
ATOM   1259  NH2 ARG   165       8.326   5.202  14.689  1.00 95.66           N  
ATOM   1260  N   TYR   166       1.461   7.953   9.694  1.00 97.71           N  
ATOM   1261  CA  TYR   166       0.495   7.946   8.601  1.00 97.71           C  
ATOM   1262  C   TYR   166      -0.200   9.296   8.478  1.00 97.71           C  
ATOM   1263  O   TYR   166      -0.201  10.089   9.423  1.00 97.71           O  
ATOM   1264  CB  TYR   166      -0.544   6.840   8.808  1.00 97.71           C  
ATOM   1265  CG  TYR   166      -1.352   6.996  10.074  1.00 97.71           C  
ATOM   1266  CD1 TYR   166      -0.912   6.448  11.276  1.00 97.71           C  
ATOM   1267  CD2 TYR   166      -2.557   7.691  10.069  1.00 97.71           C  
ATOM   1268  CE1 TYR   166      -1.655   6.587  12.445  1.00 97.71           C  
ATOM   1269  CE2 TYR   166      -3.307   7.837  11.232  1.00 97.71           C  
ATOM   1270  CZ  TYR   166      -2.848   7.283  12.413  1.00 97.71           C  
ATOM   1271  OH  TYR   166      -3.587   7.425  13.566  1.00 97.71           O  
ATOM   1272  N   VAL   167      -0.765   9.602   7.360  1.00 98.32           N  
ATOM   1273  CA  VAL   167      -1.550  10.788   7.033  1.00 98.32           C  
ATOM   1274  C   VAL   167      -2.880  10.371   6.410  1.00 98.32           C  
ATOM   1275  O   VAL   167      -2.914   9.540   5.500  1.00 98.32           O  
ATOM   1276  CB  VAL   167      -0.785  11.729   6.076  1.00 98.32           C  
ATOM   1277  CG1 VAL   167      -1.667  12.902   5.652  1.00 98.32           C  
ATOM   1278  CG2 VAL   167       0.498  12.232   6.735  1.00 98.32           C  
ATOM   1279  N   ILE   168      -3.954  10.845   6.957  1.00 98.37           N  
ATOM   1280  CA  ILE   168      -5.276  10.690   6.360  1.00 98.37           C  
ATOM   1281  C   ILE   168      -5.773  12.041   5.849  1.00 98.37           C  
ATOM   1282  O   ILE   168      -5.920  12.989   6.624  1.00 98.37           O  
ATOM   1283  CB  ILE   168      -6.285  10.095   7.368  1.00 98.37           C  
ATOM   1284  CG1 ILE   168      -5.811   8.718   7.847  1.00 98.37           C  
ATOM   1285  CG2 ILE   168      -7.682  10.008   6.747  1.00 98.37           C  
ATOM   1286  CD1 ILE   168      -6.668   8.119   8.953  1.00 98.37           C  
ATOM   1287  N   ASP   169      -5.938  12.197   4.575  1.00 98.55           N  
ATOM   1288  CA  ASP   169      -6.537  13.341   3.896  1.00 98.55           C  
ATOM   1289  C   ASP   169      -7.663  12.898   2.964  1.00 98.55           C  
ATOM   1290  O   ASP   169      -7.409  12.450   1.844  1.00 98.55           O  
ATOM   1291  CB  ASP   169      -5.477  14.114   3.110  1.00 98.55           C  
ATOM   1292  CG  ASP   169      -5.995  15.425   2.546  1.00 98.55           C  
ATOM   1293  OD1 ASP   169      -7.155  15.795   2.830  1.00 98.55           O  
ATOM   1294  OD2 ASP   169      -5.239  16.093   1.808  1.00 98.55           O  
ATOM   1295  N   GLY   170      -8.840  13.147   3.448  1.00 98.07           N  
ATOM   1296  CA  GLY   170      -9.972  12.574   2.737  1.00 98.07           C  
ATOM   1297  C   GLY   170      -9.930  11.059   2.672  1.00 98.07           C  
ATOM   1298  O   GLY   170      -9.881  10.389   3.705  1.00 98.07           O  
ATOM   1299  N   ASN   171      -9.980  10.617   1.296  1.00 98.11           N  
ATOM   1300  CA  ASN   171      -9.970   9.169   1.118  1.00 98.11           C  
ATOM   1301  C   ASN   171      -8.568   8.651   0.811  1.00 98.11           C  
ATOM   1302  O   ASN   171      -8.399   7.490   0.434  1.00 98.11           O  
ATOM   1303  CB  ASN   171     -10.942   8.758   0.010  1.00 98.11           C  
ATOM   1304  CG  ASN   171     -10.483   9.202  -1.365  1.00 98.11           C  
ATOM   1305  OD1 ASN   171      -9.662  10.113  -1.494  1.00 98.11           O  
ATOM   1306  ND2 ASN   171     -11.009   8.561  -2.401  1.00 98.11           N  
ATOM   1307  N   ARG   172      -7.593   9.532   0.885  1.00 98.61           N  
ATOM   1308  CA  ARG   172      -6.187   9.170   0.744  1.00 98.61           C  
ATOM   1309  C   ARG   172      -5.546   8.924   2.106  1.00 98.61           C  
ATOM   1310  O   ARG   172      -5.585   9.790   2.982  1.00 98.61           O  
ATOM   1311  CB  ARG   172      -5.422  10.264  -0.004  1.00 98.61           C  
ATOM   1312  CG  ARG   172      -5.938  10.523  -1.411  1.00 98.61           C  
ATOM   1313  CD  ARG   172      -5.926   9.259  -2.258  1.00 98.61           C  
ATOM   1314  NE  ARG   172      -6.378   9.519  -3.621  1.00 98.61           N  
ATOM   1315  CZ  ARG   172      -7.629   9.365  -4.047  1.00 98.61           C  
ATOM   1316  NH1 ARG   172      -8.580   8.947  -3.220  1.00 98.61           N  
ATOM   1317  NH2 ARG   172      -7.931   9.631  -5.309  1.00 98.61           N  
ATOM   1318  N   ILE   173      -4.980   7.628   2.264  1.00 98.66           N  
ATOM   1319  CA  ILE   173      -4.305   7.261   3.504  1.00 98.66           C  
ATOM   1320  C   ILE   173      -2.898   6.755   3.195  1.00 98.66           C  
ATOM   1321  O   ILE   173      -2.732   5.706   2.569  1.00 98.66           O  
ATOM   1322  CB  ILE   173      -5.100   6.190   4.284  1.00 98.66           C  
ATOM   1323  CG1 ILE   173      -6.560   6.627   4.454  1.00 98.66           C  
ATOM   1324  CG2 ILE   173      -4.448   5.918   5.643  1.00 98.66           C  
ATOM   1325  CD1 ILE   173      -7.502   5.498   4.849  1.00 98.66           C  
ATOM   1326  N   THR   174      -1.894   7.465   3.580  1.00 98.69           N  
ATOM   1327  CA  THR   174      -0.519   7.068   3.299  1.00 98.69           C  
ATOM   1328  C   THR   174       0.258   6.853   4.594  1.00 98.69           C  
ATOM   1329  O   THR   174       0.063   7.582   5.569  1.00 98.69           O  
ATOM   1330  CB  THR   174       0.200   8.120   2.434  1.00 98.69           C  
ATOM   1331  OG1 THR   174       0.153   9.389   3.098  1.00 98.69           O  
ATOM   1332  CG2 THR   174      -0.459   8.251   1.065  1.00 98.69           C  
ATOM   1333  N   GLY   175       1.060   5.840   4.564  1.00 98.10           N  
ATOM   1334  CA  GLY   175       1.888   5.544   5.722  1.00 98.10           C  
ATOM   1335  C   GLY   175       3.375   5.633   5.432  1.00 98.10           C  
ATOM   1336  O   GLY   175       3.787   5.613   4.270  1.00 98.10           O  
ATOM   1337  N   GLY   176       4.123   5.737   6.437  1.00 97.00           N  
ATOM   1338  CA  GLY   176       5.574   5.777   6.339  1.00 97.00           C  
ATOM   1339  C   GLY   176       6.202   4.401   6.220  1.00 97.00           C  
ATOM   1340  O   GLY   176       5.753   3.575   5.421  1.00 97.00           O  
ATOM   1341  N   GLY   177       7.253   4.216   6.953  1.00 93.39           N  
ATOM   1342  CA  GLY   177       8.043   2.997   6.882  1.00 93.39           C  
ATOM   1343  C   GLY   177       7.240   1.747   7.190  1.00 93.39           C  
ATOM   1344  O   GLY   177       6.018   1.808   7.334  1.00 93.39           O  
ATOM   1345  N   ILE   178       7.890   0.677   7.320  1.00 89.44           N  
ATOM   1346  CA  ILE   178       7.295  -0.652   7.411  1.00 89.44           C  
ATOM   1347  C   ILE   178       6.404  -0.735   8.647  1.00 89.44           C  
ATOM   1348  O   ILE   178       5.234  -1.114   8.553  1.00 89.44           O  
ATOM   1349  CB  ILE   178       8.378  -1.754   7.455  1.00 89.44           C  
ATOM   1350  CG1 ILE   178       9.185  -1.762   6.152  1.00 89.44           C  
ATOM   1351  CG2 ILE   178       7.743  -3.123   7.715  1.00 89.44           C  
ATOM   1352  CD1 ILE   178      10.428  -2.641   6.199  1.00 89.44           C  
ATOM   1353  N   SER   179       6.909  -0.270   9.854  1.00 89.36           N  
ATOM   1354  CA  SER   179       6.124  -0.404  11.077  1.00 89.36           C  
ATOM   1355  C   SER   179       4.911   0.521  11.059  1.00 89.36           C  
ATOM   1356  O   SER   179       3.937   0.290  11.778  1.00 89.36           O  
ATOM   1357  CB  SER   179       6.985  -0.104  12.304  1.00 89.36           C  
ATOM   1358  OG  SER   179       7.445   1.237  12.280  1.00 89.36           O  
ATOM   1359  N   SER   180       5.000   1.557  10.198  1.00 92.95           N  
ATOM   1360  CA  SER   180       3.878   2.481  10.076  1.00 92.95           C  
ATOM   1361  C   SER   180       2.654   1.790   9.483  1.00 92.95           C  
ATOM   1362  O   SER   180       1.524   2.241   9.678  1.00 92.95           O  
ATOM   1363  CB  SER   180       4.263   3.682   9.212  1.00 92.95           C  
ATOM   1364  OG  SER   180       5.304   4.427   9.822  1.00 92.95           O  
ATOM   1365  N   GLY   181       2.885   0.779   8.743  1.00 93.88           N  
ATOM   1366  CA  GLY   181       1.805   0.018   8.133  1.00 93.88           C  
ATOM   1367  C   GLY   181       0.833  -0.554   9.146  1.00 93.88           C  
ATOM   1368  O   GLY   181      -0.371  -0.625   8.888  1.00 93.88           O  
ATOM   1369  N   LEU   182       1.324  -0.922  10.337  1.00 96.13           N  
ATOM   1370  CA  LEU   182       0.436  -1.460  11.363  1.00 96.13           C  
ATOM   1371  C   LEU   182      -0.467  -0.368  11.927  1.00 96.13           C  
ATOM   1372  O   LEU   182      -1.684  -0.549  12.018  1.00 96.13           O  
ATOM   1373  CB  LEU   182       1.247  -2.101  12.492  1.00 96.13           C  
ATOM   1374  CG  LEU   182       1.993  -3.390  12.143  1.00 96.13           C  
ATOM   1375  CD1 LEU   182       3.039  -3.702  13.208  1.00 96.13           C  
ATOM   1376  CD2 LEU   182       1.014  -4.550  11.992  1.00 96.13           C  
ATOM   1377  N   ALA   183       0.178   0.767  12.309  1.00 95.86           N  
ATOM   1378  CA  ALA   183      -0.597   1.884  12.843  1.00 95.86           C  
ATOM   1379  C   ALA   183      -1.627   2.372  11.828  1.00 95.86           C  
ATOM   1380  O   ALA   183      -2.786   2.609  12.175  1.00 95.86           O  
ATOM   1381  CB  ALA   183       0.328   3.028  13.250  1.00 95.86           C  
ATOM   1382  N   GLU   184      -1.116   2.443  10.635  1.00 97.70           N  
ATOM   1383  CA  GLU   184      -1.975   2.888   9.542  1.00 97.70           C  
ATOM   1384  C   GLU   184      -3.144   1.929   9.333  1.00 97.70           C  
ATOM   1385  O   GLU   184      -4.293   2.359   9.212  1.00 97.70           O  
ATOM   1386  CB  GLU   184      -1.170   3.026   8.247  1.00 97.70           C  
ATOM   1387  CG  GLU   184      -2.014   3.388   7.034  1.00 97.70           C  
ATOM   1388  CD  GLU   184      -1.255   3.283   5.721  1.00 97.70           C  
ATOM   1389  OE1 GLU   184      -1.849   3.551   4.652  1.00 97.70           O  
ATOM   1390  OE2 GLU   184      -0.056   2.927   5.761  1.00 97.70           O  
ATOM   1391  N   ALA   185      -2.931   0.655   9.308  1.00 97.91           N  
ATOM   1392  CA  ALA   185      -3.982  -0.342   9.122  1.00 97.91           C  
ATOM   1393  C   ALA   185      -5.014  -0.267  10.243  1.00 97.91           C  
ATOM   1394  O   ALA   185      -6.217  -0.379   9.997  1.00 97.91           O  
ATOM   1395  CB  ALA   185      -3.379  -1.744   9.051  1.00 97.91           C  
ATOM   1396  N   LEU   186      -4.617  -0.033  11.440  1.00 97.91           N  
ATOM   1397  CA  LEU   186      -5.540   0.076  12.565  1.00 97.91           C  
ATOM   1398  C   LEU   186      -6.425   1.310  12.423  1.00 97.91           C  
ATOM   1399  O   LEU   186      -7.618   1.262  12.731  1.00 97.91           O  
ATOM   1400  CB  LEU   186      -4.770   0.135  13.887  1.00 97.91           C  
ATOM   1401  CG  LEU   186      -4.184  -1.186  14.390  1.00 97.91           C  
ATOM   1402  CD1 LEU   186      -3.185  -0.929  15.512  1.00 97.91           C  
ATOM   1403  CD2 LEU   186      -5.296  -2.120  14.859  1.00 97.91           C  
ATOM   1404  N   ALA   187      -5.774   2.425  11.997  1.00 97.92           N  
ATOM   1405  CA  ALA   187      -6.578   3.618  11.743  1.00 97.92           C  
ATOM   1406  C   ALA   187      -7.653   3.342  10.696  1.00 97.92           C  
ATOM   1407  O   ALA   187      -8.789   3.804  10.827  1.00 97.92           O  
ATOM   1408  CB  ALA   187      -5.687   4.774  11.295  1.00 97.92           C  
ATOM   1409  N   ILE   188      -7.309   2.580   9.696  1.00 98.20           N  
ATOM   1410  CA  ILE   188      -8.267   2.235   8.651  1.00 98.20           C  
ATOM   1411  C   ILE   188      -9.344   1.316   9.222  1.00 98.20           C  
ATOM   1412  O   ILE   188     -10.532   1.489   8.937  1.00 98.20           O  
ATOM   1413  CB  ILE   188      -7.572   1.562   7.446  1.00 98.20           C  
ATOM   1414  CG1 ILE   188      -6.728   2.584   6.677  1.00 98.20           C  
ATOM   1415  CG2 ILE   188      -8.603   0.900   6.528  1.00 98.20           C  
ATOM   1416  CD1 ILE   188      -5.794   1.966   5.646  1.00 98.20           C  
ATOM   1417  N   VAL   189      -8.993   0.372  10.075  1.00 98.35           N  
ATOM   1418  CA  VAL   189      -9.964  -0.509  10.715  1.00 98.35           C  
ATOM   1419  C   VAL   189     -10.971   0.321  11.508  1.00 98.35           C  
ATOM   1420  O   VAL   189     -12.180   0.093  11.419  1.00 98.35           O  
ATOM   1421  CB  VAL   189      -9.275  -1.536  11.640  1.00 98.35           C  
ATOM   1422  CG1 VAL   189     -10.308  -2.287  12.478  1.00 98.35           C  
ATOM   1423  CG2 VAL   189      -8.435  -2.514  10.819  1.00 98.35           C  
ATOM   1424  N   ALA   190     -10.493   1.274  12.250  1.00 98.25           N  
ATOM   1425  CA  ALA   190     -11.382   2.138  13.022  1.00 98.25           C  
ATOM   1426  C   ALA   190     -12.365   2.868  12.112  1.00 98.25           C  
ATOM   1427  O   ALA   190     -13.558   2.953  12.415  1.00 98.25           O  
ATOM   1428  CB  ALA   190     -10.572   3.142  13.839  1.00 98.25           C  
ATOM   1429  N   ARG   191     -11.853   3.330  10.996  1.00 97.39           N  
ATOM   1430  CA  ARG   191     -12.650   4.116  10.059  1.00 97.39           C  
ATOM   1431  C   ARG   191     -13.707   3.251   9.381  1.00 97.39           C  
ATOM   1432  O   ARG   191     -14.853   3.677   9.217  1.00 97.39           O  
ATOM   1433  CB  ARG   191     -11.753   4.769   9.006  1.00 97.39           C  
ATOM   1434  CG  ARG   191     -12.501   5.655   8.023  1.00 97.39           C  
ATOM   1435  CD  ARG   191     -11.552   6.533   7.219  1.00 97.39           C  
ATOM   1436  NE  ARG   191     -12.275   7.403   6.296  1.00 97.39           N  
ATOM   1437  CZ  ARG   191     -12.378   8.724   6.422  1.00 97.39           C  
ATOM   1438  NH1 ARG   191     -11.804   9.355   7.441  1.00 97.39           N  
ATOM   1439  NH2 ARG   191     -13.060   9.419   5.524  1.00 97.39           N  
ATOM   1440  N   VAL   192     -13.388   1.969   9.132  1.00 96.87           N  
ATOM   1441  CA  VAL   192     -14.249   1.128   8.306  1.00 96.87           C  
ATOM   1442  C   VAL   192     -15.125   0.252   9.199  1.00 96.87           C  
ATOM   1443  O   VAL   192     -16.290   0.001   8.882  1.00 96.87           O  
ATOM   1444  CB  VAL   192     -13.425   0.249   7.339  1.00 96.87           C  
ATOM   1445  CG1 VAL   192     -14.244  -0.954   6.873  1.00 96.87           C  
ATOM   1446  CG2 VAL   192     -12.951   1.072   6.143  1.00 96.87           C  
ATOM   1447  N   ALA   193     -14.619  -0.160  10.364  1.00 97.21           N  
ATOM   1448  CA  ALA   193     -15.333  -1.177  11.132  1.00 97.21           C  
ATOM   1449  C   ALA   193     -15.670  -0.671  12.532  1.00 97.21           C  
ATOM   1450  O   ALA   193     -16.321  -1.371  13.311  1.00 97.21           O  
ATOM   1451  CB  ALA   193     -14.507  -2.458  11.217  1.00 97.21           C  
ATOM   1452  N   GLY   194     -15.063   0.555  12.867  1.00 97.74           N  
ATOM   1453  CA  GLY   194     -15.347   1.149  14.164  1.00 97.74           C  
ATOM   1454  C   GLY   194     -14.193   1.027  15.141  1.00 97.74           C  
ATOM   1455  O   GLY   194     -13.347   0.141  15.003  1.00 97.74           O  
ATOM   1456  N   GLN   195     -14.218   1.770  16.222  1.00 97.99           N  
ATOM   1457  CA  GLN   195     -13.136   1.883  17.195  1.00 97.99           C  
ATOM   1458  C   GLN   195     -13.028   0.621  18.046  1.00 97.99           C  
ATOM   1459  O   GLN   195     -11.926   0.202  18.407  1.00 97.99           O  
ATOM   1460  CB  GLN   195     -13.344   3.105  18.091  1.00 97.99           C  
ATOM   1461  CG  GLN   195     -13.178   4.434  17.367  1.00 97.99           C  
ATOM   1462  CD  GLN   195     -11.726   4.774  17.089  1.00 97.99           C  
ATOM   1463  OE1 GLN   195     -10.819   4.289  17.774  1.00 97.99           O  
ATOM   1464  NE2 GLN   195     -11.494   5.610  16.082  1.00 97.99           N  
ATOM   1465  N   ASP   196     -14.176   0.076  18.334  1.00 98.07           N  
ATOM   1466  CA  ASP   196     -14.169  -1.116  19.176  1.00 98.07           C  
ATOM   1467  C   ASP   196     -13.434  -2.267  18.493  1.00 98.07           C  
ATOM   1468  O   ASP   196     -12.635  -2.961  19.125  1.00 98.07           O  
ATOM   1469  CB  ASP   196     -15.599  -1.537  19.522  1.00 98.07           C  
ATOM   1470  CG  ASP   196     -16.259  -0.618  20.535  1.00 98.07           C  
ATOM   1471  OD1 ASP   196     -15.551   0.175  21.191  1.00 98.07           O  
ATOM   1472  OD2 ASP   196     -17.498  -0.691  20.681  1.00 98.07           O  
ATOM   1473  N   ILE   197     -13.699  -2.390  17.267  1.00 98.14           N  
ATOM   1474  CA  ILE   197     -13.033  -3.452  16.521  1.00 98.14           C  
ATOM   1475  C   ILE   197     -11.546  -3.136  16.388  1.00 98.14           C  
ATOM   1476  O   ILE   197     -10.700  -4.019  16.548  1.00 98.14           O  
ATOM   1477  CB  ILE   197     -13.667  -3.645  15.126  1.00 98.14           C  
ATOM   1478  CG1 ILE   197     -15.092  -4.196  15.257  1.00 98.14           C  
ATOM   1479  CG2 ILE   197     -12.802  -4.567  14.262  1.00 98.14           C  
ATOM   1480  CD1 ILE   197     -15.815  -4.366  13.929  1.00 98.14           C  
ATOM   1481  N   ALA   198     -11.232  -1.881  16.065  1.00 98.33           N  
ATOM   1482  CA  ALA   198      -9.831  -1.482  15.948  1.00 98.33           C  
ATOM   1483  C   ALA   198      -9.078  -1.736  17.251  1.00 98.33           C  
ATOM   1484  O   ALA   198      -7.954  -2.242  17.236  1.00 98.33           O  
ATOM   1485  CB  ALA   198      -9.728  -0.011  15.555  1.00 98.33           C  
ATOM   1486  N   LYS   199      -9.647  -1.427  18.387  1.00 98.20           N  
ATOM   1487  CA  LYS   199      -9.008  -1.653  19.681  1.00 98.20           C  
ATOM   1488  C   LYS   199      -8.818  -3.144  19.946  1.00 98.20           C  
ATOM   1489  O   LYS   199      -7.797  -3.556  20.499  1.00 98.20           O  
ATOM   1490  CB  LYS   199      -9.832  -1.022  20.804  1.00 98.20           C  
ATOM   1491  CG  LYS   199      -9.771   0.498  20.837  1.00 98.20           C  
ATOM   1492  CD  LYS   199     -10.633   1.068  21.956  1.00 98.20           C  
ATOM   1493  CE  LYS   199     -10.527   2.585  22.027  1.00 98.20           C  
ATOM   1494  NZ  LYS   199     -11.412   3.153  23.087  1.00 98.20           N  
ATOM   1495  N   HIS   200      -9.818  -3.899  19.577  1.00 98.06           N  
ATOM   1496  CA  HIS   200      -9.689  -5.346  19.708  1.00 98.06           C  
ATOM   1497  C   HIS   200      -8.504  -5.868  18.904  1.00 98.06           C  
ATOM   1498  O   HIS   200      -7.679  -6.623  19.424  1.00 98.06           O  
ATOM   1499  CB  HIS   200     -10.976  -6.041  19.259  1.00 98.06           C  
ATOM   1500  CG  HIS   200     -10.845  -7.526  19.140  1.00 98.06           C  
ATOM   1501  ND1 HIS   200     -10.802  -8.359  20.236  1.00 98.06           N  
ATOM   1502  CD2 HIS   200     -10.752  -8.326  18.052  1.00 98.06           C  
ATOM   1503  CE1 HIS   200     -10.686  -9.611  19.826  1.00 98.06           C  
ATOM   1504  NE2 HIS   200     -10.654  -9.618  18.505  1.00 98.06           N  
ATOM   1505  N   VAL   201      -8.444  -5.480  17.673  1.00 98.02           N  
ATOM   1506  CA  VAL   201      -7.367  -5.932  16.799  1.00 98.02           C  
ATOM   1507  C   VAL   201      -6.023  -5.454  17.344  1.00 98.02           C  
ATOM   1508  O   VAL   201      -5.042  -6.200  17.337  1.00 98.02           O  
ATOM   1509  CB  VAL   201      -7.563  -5.431  15.350  1.00 98.02           C  
ATOM   1510  CG1 VAL   201      -6.365  -5.810  14.481  1.00 98.02           C  
ATOM   1511  CG2 VAL   201      -8.854  -5.996  14.761  1.00 98.02           C  
ATOM   1512  N   GLN   202      -5.993  -4.194  17.755  1.00 97.63           N  
ATOM   1513  CA  GLN   202      -4.783  -3.659  18.371  1.00 97.63           C  
ATOM   1514  C   GLN   202      -4.315  -4.543  19.523  1.00 97.63           C  
ATOM   1515  O   GLN   202      -3.135  -4.889  19.607  1.00 97.63           O  
ATOM   1516  CB  GLN   202      -5.019  -2.231  18.867  1.00 97.63           C  
ATOM   1517  CG  GLN   202      -3.803  -1.603  19.534  1.00 97.63           C  
ATOM   1518  CD  GLN   202      -4.071  -0.197  20.037  1.00 97.63           C  
ATOM   1519  OE1 GLN   202      -5.138   0.373  19.791  1.00 97.63           O  
ATOM   1520  NE2 GLN   202      -3.102   0.373  20.746  1.00 97.63           N  
ATOM   1521  N   MET   203      -5.199  -4.905  20.367  1.00 97.79           N  
ATOM   1522  CA  MET   203      -4.873  -5.701  21.547  1.00 97.79           C  
ATOM   1523  C   MET   203      -4.386  -7.090  21.148  1.00 97.79           C  
ATOM   1524  O   MET   203      -3.319  -7.527  21.583  1.00 97.79           O  
ATOM   1525  CB  MET   203      -6.088  -5.818  22.470  1.00 97.79           C  
ATOM   1526  CG  MET   203      -6.192  -4.696  23.490  1.00 97.79           C  
ATOM   1527  SD  MET   203      -4.852  -4.757  24.742  1.00 97.79           S  
ATOM   1528  CE  MET   203      -5.206  -6.361  25.513  1.00 97.79           C  
ATOM   1529  N   ILE   204      -5.180  -7.783  20.267  1.00 97.42           N  
ATOM   1530  CA  ILE   204      -4.888  -9.186  19.993  1.00 97.42           C  
ATOM   1531  C   ILE   204      -3.579  -9.298  19.213  1.00 97.42           C  
ATOM   1532  O   ILE   204      -2.904 -10.328  19.267  1.00 97.42           O  
ATOM   1533  CB  ILE   204      -6.037  -9.860  19.211  1.00 97.42           C  
ATOM   1534  CG1 ILE   204      -5.919 -11.386  19.299  1.00 97.42           C  
ATOM   1535  CG2 ILE   204      -6.044  -9.394  17.752  1.00 97.42           C  
ATOM   1536  CD1 ILE   204      -7.207 -12.127  18.968  1.00 97.42           C  
ATOM   1537  N   THR   205      -3.207  -8.269  18.489  1.00 95.98           N  
ATOM   1538  CA  THR   205      -1.955  -8.304  17.740  1.00 95.98           C  
ATOM   1539  C   THR   205      -0.816  -7.707  18.562  1.00 95.98           C  
ATOM   1540  O   THR   205       0.318  -7.616  18.087  1.00 95.98           O  
ATOM   1541  CB  THR   205      -2.081  -7.547  16.405  1.00 95.98           C  
ATOM   1542  OG1 THR   205      -2.482  -6.196  16.665  1.00 95.98           O  
ATOM   1543  CG2 THR   205      -3.112  -8.205  15.495  1.00 95.98           C  
ATOM   1544  N   GLN   206      -1.102  -7.242  19.636  1.00 95.68           N  
ATOM   1545  CA  GLN   206      -0.178  -6.620  20.579  1.00 95.68           C  
ATOM   1546  C   GLN   206       0.553  -5.444  19.938  1.00 95.68           C  
ATOM   1547  O   GLN   206       1.776  -5.334  20.045  1.00 95.68           O  
ATOM   1548  CB  GLN   206       0.830  -7.645  21.099  1.00 95.68           C  
ATOM   1549  CG  GLN   206       1.319  -7.364  22.514  1.00 95.68           C  
ATOM   1550  CD  GLN   206       2.212  -8.464  23.056  1.00 95.68           C  
ATOM   1551  OE1 GLN   206       2.924  -9.133  22.300  1.00 95.68           O  
ATOM   1552  NE2 GLN   206       2.180  -8.661  24.370  1.00 95.68           N  
ATOM   1553  N   TYR   207      -0.156  -4.686  19.283  1.00 95.38           N  
ATOM   1554  CA  TYR   207       0.491  -3.495  18.745  1.00 95.38           C  
ATOM   1555  C   TYR   207       0.588  -2.402  19.803  1.00 95.38           C  
ATOM   1556  O   TYR   207      -0.377  -1.671  20.040  1.00 95.38           O  
ATOM   1557  CB  TYR   207      -0.274  -2.973  17.525  1.00 95.38           C  
ATOM   1558  CG  TYR   207       0.407  -1.818  16.831  1.00 95.38           C  
ATOM   1559  CD1 TYR   207      -0.118  -0.530  16.903  1.00 95.38           C  
ATOM   1560  CD2 TYR   207       1.574  -2.013  16.101  1.00 95.38           C  
ATOM   1561  CE1 TYR   207       0.504   0.537  16.264  1.00 95.38           C  
ATOM   1562  CE2 TYR   207       2.204  -0.953  15.457  1.00 95.38           C  
ATOM   1563  CZ  TYR   207       1.663   0.316  15.545  1.00 95.38           C  
ATOM   1564  OH  TYR   207       2.283   1.368  14.910  1.00 95.38           O  
ATOM   1565  N   PHE   208       1.657  -2.252  20.460  1.00 93.25           N  
ATOM   1566  CA  PHE   208       2.073  -1.295  21.478  1.00 93.25           C  
ATOM   1567  C   PHE   208       3.503  -0.828  21.231  1.00 93.25           C  
ATOM   1568  O   PHE   208       4.451  -1.404  21.769  1.00 93.25           O  
ATOM   1569  CB  PHE   208       1.956  -1.910  22.876  1.00 93.25           C  
ATOM   1570  CG  PHE   208       0.587  -2.450  23.189  1.00 93.25           C  
ATOM   1571  CD1 PHE   208      -0.463  -1.590  23.487  1.00 93.25           C  
ATOM   1572  CD2 PHE   208       0.349  -3.818  23.185  1.00 93.25           C  
ATOM   1573  CE1 PHE   208      -1.732  -2.086  23.777  1.00 93.25           C  
ATOM   1574  CE2 PHE   208      -0.916  -4.322  23.474  1.00 93.25           C  
ATOM   1575  CZ  PHE   208      -1.955  -3.454  23.771  1.00 93.25           C  
ATOM   1576  N   PRO   209       3.685   0.053  20.190  1.00 88.60           N  
ATOM   1577  CA  PRO   209       5.061   0.402  19.828  1.00 88.60           C  
ATOM   1578  C   PRO   209       5.901   0.814  21.034  1.00 88.60           C  
ATOM   1579  O   PRO   209       5.422   1.545  21.905  1.00 88.60           O  
ATOM   1580  CB  PRO   209       4.884   1.574  18.859  1.00 88.60           C  
ATOM   1581  CG  PRO   209       3.498   2.074  19.113  1.00 88.60           C  
ATOM   1582  CD  PRO   209       2.691   0.958  19.712  1.00 88.60           C  
ATOM   1583  N   ASP   210       6.981   0.179  21.286  1.00 89.67           N  
ATOM   1584  CA  ASP   210       7.984   0.438  22.314  1.00 89.67           C  
ATOM   1585  C   ASP   210       9.393   0.179  21.784  1.00 89.67           C  
ATOM   1586  O   ASP   210       9.960  -0.891  22.010  1.00 89.67           O  
ATOM   1587  CB  ASP   210       7.721  -0.424  23.550  1.00 89.67           C  
ATOM   1588  CG  ASP   210       8.622  -0.073  24.721  1.00 89.67           C  
ATOM   1589  OD1 ASP   210       9.090   1.083  24.805  1.00 89.67           O  
ATOM   1590  OD2 ASP   210       8.868  -0.961  25.566  1.00 89.67           O  
ATOM   1591  N   PRO   211       9.850   1.149  20.876  1.00 89.99           N  
ATOM   1592  CA  PRO   211      11.173   0.920  20.291  1.00 89.99           C  
ATOM   1593  C   PRO   211      12.269   0.784  21.344  1.00 89.99           C  
ATOM   1594  O   PRO   211      12.234   1.471  22.369  1.00 89.99           O  
ATOM   1595  CB  PRO   211      11.396   2.164  19.427  1.00 89.99           C  
ATOM   1596  CG  PRO   211      10.466   3.190  19.988  1.00 89.99           C  
ATOM   1597  CD  PRO   211       9.334   2.483  20.675  1.00 89.99           C  
ATOM   1598  N   PRO   212      13.265  -0.093  21.239  1.00 92.26           N  
ATOM   1599  CA  PRO   212      14.320  -0.308  22.232  1.00 92.26           C  
ATOM   1600  C   PRO   212      15.318   0.846  22.293  1.00 92.26           C  
ATOM   1601  O   PRO   212      16.039   0.992  23.283  1.00 92.26           O  
ATOM   1602  CB  PRO   212      14.999  -1.593  21.752  1.00 92.26           C  
ATOM   1603  CG  PRO   212      14.755  -1.626  20.277  1.00 92.26           C  
ATOM   1604  CD  PRO   212      13.384  -1.076  20.008  1.00 92.26           C  
ATOM   1605  N   PHE   213      15.316   1.666  21.248  1.00 92.35           N  
ATOM   1606  CA  PHE   213      16.249   2.787  21.211  1.00 92.35           C  
ATOM   1607  C   PHE   213      15.565   4.043  20.686  1.00 92.35           C  
ATOM   1608  O   PHE   213      14.735   3.971  19.777  1.00 92.35           O  
ATOM   1609  CB  PHE   213      17.464   2.448  20.342  1.00 92.35           C  
ATOM   1610  CG  PHE   213      18.050   1.090  20.621  1.00 92.35           C  
ATOM   1611  CD1 PHE   213      18.830   0.873  21.749  1.00 92.35           C  
ATOM   1612  CD2 PHE   213      17.820   0.031  19.753  1.00 92.35           C  
ATOM   1613  CE1 PHE   213      19.374  -0.383  22.009  1.00 92.35           C  
ATOM   1614  CE2 PHE   213      18.359  -1.227  20.006  1.00 92.35           C  
ATOM   1615  CZ  PHE   213      19.137  -1.432  21.135  1.00 92.35           C  
ATOM   1616  N   GLU   214      15.981   5.096  21.247  1.00 89.99           N  
ATOM   1617  CA  GLU   214      15.563   6.379  20.691  1.00 89.99           C  
ATOM   1618  C   GLU   214      16.511   6.837  19.586  1.00 89.99           C  
ATOM   1619  O   GLU   214      17.728   6.871  19.780  1.00 89.99           O  
ATOM   1620  CB  GLU   214      15.485   7.442  21.790  1.00 89.99           C  
ATOM   1621  CG  GLU   214      14.388   7.189  22.814  1.00 89.99           C  
ATOM   1622  CD  GLU   214      14.296   8.272  23.876  1.00 89.99           C  
ATOM   1623  OE1 GLU   214      13.430   8.170  24.774  1.00 89.99           O  
ATOM   1624  OE2 GLU   214      15.096   9.232  23.808  1.00 89.99           O  
ATOM   1625  N   GLN   215      15.939   6.893  18.431  1.00 87.74           N  
ATOM   1626  CA  GLN   215      16.764   7.370  17.326  1.00 87.74           C  
ATOM   1627  C   GLN   215      16.199   8.658  16.734  1.00 87.74           C  
ATOM   1628  O   GLN   215      14.981   8.841  16.681  1.00 87.74           O  
ATOM   1629  CB  GLN   215      16.879   6.299  16.240  1.00 87.74           C  
ATOM   1630  CG  GLN   215      17.641   5.057  16.680  1.00 87.74           C  
ATOM   1631  CD  GLN   215      19.139   5.284  16.758  1.00 87.74           C  
ATOM   1632  OE1 GLN   215      19.719   5.980  15.918  1.00 87.74           O  
ATOM   1633  NE2 GLN   215      19.776   4.698  17.766  1.00 87.74           N  
ATOM   1634  N   THR   216      17.130   9.546  16.442  1.00 90.27           N  
ATOM   1635  CA  THR   216      16.727  10.755  15.733  1.00 90.27           C  
ATOM   1636  C   THR   216      16.840  10.559  14.224  1.00 90.27           C  
ATOM   1637  O   THR   216      17.860  10.072  13.730  1.00 90.27           O  
ATOM   1638  CB  THR   216      17.578  11.964  16.162  1.00 90.27           C  
ATOM   1639  OG1 THR   216      17.475  12.134  17.581  1.00 90.27           O  
ATOM   1640  CG2 THR   216      17.107  13.241  15.473  1.00 90.27           C  
ATOM   1641  N   ILE   217      15.833  10.804  13.585  1.00 89.08           N  
ATOM   1642  CA  ILE   217      15.834  10.717  12.128  1.00 89.08           C  
ATOM   1643  C   ILE   217      16.655  11.863  11.543  1.00 89.08           C  
ATOM   1644  O   ILE   217      16.444  13.027  11.891  1.00 89.08           O  
ATOM   1645  CB  ILE   217      14.397  10.742  11.560  1.00 89.08           C  
ATOM   1646  CG1 ILE   217      13.639   9.473  11.969  1.00 89.08           C  
ATOM   1647  CG2 ILE   217      14.422  10.898  10.037  1.00 89.08           C  
ATOM   1648  CD1 ILE   217      12.159   9.496  11.614  1.00 89.08           C  
ATOM   1649  N   VAL   218      17.624  11.553  10.775  1.00 90.30           N  
ATOM   1650  CA  VAL   218      18.323  12.526   9.942  1.00 90.30           C  
ATOM   1651  C   VAL   218      17.755  12.496   8.524  1.00 90.30           C  
ATOM   1652  O   VAL   218      17.970  11.534   7.783  1.00 90.30           O  
ATOM   1653  CB  VAL   218      19.844  12.260   9.912  1.00 90.30           C  
ATOM   1654  CG1 VAL   218      20.559  13.306   9.057  1.00 90.30           C  
ATOM   1655  CG2 VAL   218      20.411  12.248  11.331  1.00 90.30           C  
ATOM   1656  N   PRO   219      17.075  13.509   8.206  1.00 89.39           N  
ATOM   1657  CA  PRO   219      16.393  13.526   6.909  1.00 89.39           C  
ATOM   1658  C   PRO   219      17.360  13.409   5.733  1.00 89.39           C  
ATOM   1659  O   PRO   219      18.435  14.013   5.750  1.00 89.39           O  
ATOM   1660  CB  PRO   219      15.685  14.883   6.901  1.00 89.39           C  
ATOM   1661  CG  PRO   219      15.566  15.261   8.342  1.00 89.39           C  
ATOM   1662  CD  PRO   219      16.732  14.675   9.086  1.00 89.39           C  
ATOM   1663  N   ALA   220      16.909  12.595   4.764  1.00 89.34           N  
ATOM   1664  CA  ALA   220      17.650  12.563   3.506  1.00 89.34           C  
ATOM   1665  C   ALA   220      17.495  13.877   2.745  1.00 89.34           C  
ATOM   1666  O   ALA   220      16.450  14.527   2.823  1.00 89.34           O  
ATOM   1667  CB  ALA   220      17.183  11.394   2.643  1.00 89.34           C  
ATOM   1668  N   THR   221      18.497  14.248   2.057  1.00 91.02           N  
ATOM   1669  CA  THR   221      18.417  15.525   1.356  1.00 91.02           C  
ATOM   1670  C   THR   221      18.153  15.310  -0.132  1.00 91.02           C  
ATOM   1671  O   THR   221      17.790  16.248  -0.845  1.00 91.02           O  
ATOM   1672  CB  THR   221      19.708  16.344   1.538  1.00 91.02           C  
ATOM   1673  OG1 THR   221      20.828  15.561   1.107  1.00 91.02           O  
ATOM   1674  CG2 THR   221      19.909  16.737   2.998  1.00 91.02           C  
ATOM   1675  N   HIS   222      18.423  14.166  -0.628  1.00 94.48           N  
ATOM   1676  CA  HIS   222      18.159  13.866  -2.031  1.00 94.48           C  
ATOM   1677  C   HIS   222      17.344  12.586  -2.177  1.00 94.48           C  
ATOM   1678  O   HIS   222      17.373  11.722  -1.298  1.00 94.48           O  
ATOM   1679  CB  HIS   222      19.471  13.745  -2.808  1.00 94.48           C  
ATOM   1680  CG  HIS   222      20.326  14.970  -2.737  1.00 94.48           C  
ATOM   1681  ND1 HIS   222      21.244  15.179  -1.730  1.00 94.48           N  
ATOM   1682  CD2 HIS   222      20.403  16.049  -3.551  1.00 94.48           C  
ATOM   1683  CE1 HIS   222      21.849  16.338  -1.929  1.00 94.48           C  
ATOM   1684  NE2 HIS   222      21.357  16.886  -3.027  1.00 94.48           N  
ATOM   1685  N   CYS   223      16.536  12.550  -3.176  1.00 96.11           N  
ATOM   1686  CA  CYS   223      15.782  11.345  -3.504  1.00 96.11           C  
ATOM   1687  C   CYS   223      16.719  10.190  -3.837  1.00 96.11           C  
ATOM   1688  O   CYS   223      17.475  10.258  -4.808  1.00 96.11           O  
ATOM   1689  CB  CYS   223      14.840  11.605  -4.678  1.00 96.11           C  
ATOM   1690  SG  CYS   223      13.969  10.130  -5.254  1.00 96.11           S  
ATOM   1691  N   PRO   224      16.640   9.087  -3.077  1.00 94.29           N  
ATOM   1692  CA  PRO   224      17.552   7.962  -3.295  1.00 94.29           C  
ATOM   1693  C   PRO   224      17.298   7.244  -4.619  1.00 94.29           C  
ATOM   1694  O   PRO   224      18.093   6.395  -5.028  1.00 94.29           O  
ATOM   1695  CB  PRO   224      17.263   7.039  -2.109  1.00 94.29           C  
ATOM   1696  CG  PRO   224      16.596   7.914  -1.098  1.00 94.29           C  
ATOM   1697  CD  PRO   224      15.836   8.987  -1.822  1.00 94.29           C  
ATOM   1698  N   LEU   225      16.222   7.492  -5.323  1.00 92.73           N  
ATOM   1699  CA  LEU   225      15.919   6.811  -6.577  1.00 92.73           C  
ATOM   1700  C   LEU   225      16.624   7.490  -7.748  1.00 92.73           C  
ATOM   1701  O   LEU   225      16.565   7.003  -8.879  1.00 92.73           O  
ATOM   1702  CB  LEU   225      14.408   6.785  -6.822  1.00 92.73           C  
ATOM   1703  CG  LEU   225      13.573   5.992  -5.815  1.00 92.73           C  
ATOM   1704  CD1 LEU   225      12.101   6.014  -6.215  1.00 92.73           C  
ATOM   1705  CD2 LEU   225      14.082   4.558  -5.708  1.00 92.73           C  
ATOM   1706  N   GLN   226      17.210   8.606  -7.583  1.00 83.32           N  
ATOM   1707  CA  GLN   226      17.908   9.309  -8.654  1.00 83.32           C  
ATOM   1708  C   GLN   226      19.376   8.897  -8.717  1.00 83.32           C  
ATOM   1709  O   GLN   226      20.105   9.313  -9.621  1.00 83.32           O  
ATOM   1710  CB  GLN   226      17.795  10.823  -8.466  1.00 83.32           C  
ATOM   1711  CG  GLN   226      16.378  11.358  -8.621  1.00 83.32           C  
ATOM   1712  CD  GLN   226      16.292  12.860  -8.427  1.00 83.32           C  
ATOM   1713  OE1 GLN   226      17.181  13.473  -7.827  1.00 83.32           O  
ATOM   1714  NE2 GLN   226      15.222  13.463  -8.932  1.00 83.32           N  
ATOM   1715  N   ALA   227      19.735   7.960  -7.841  1.00 56.47           N  
ATOM   1716  CA  ALA   227      21.143   7.587  -7.952  1.00 56.47           C  
ATOM   1717  C   ALA   227      21.367   6.633  -9.122  1.00 56.47           C  
ATOM   1718  O   ALA   227      22.351   6.759  -9.854  1.00 56.47           O  
ATOM   1719  CB  ALA   227      21.630   6.953  -6.651  1.00 56.47           C  
TER    1720      ALA   227                                                       
END   
