# Supplementary material for: The transformative power of transformers in protein structure prediction
Source: Proc Natl Acad Sci U S A. 2023 Jul 31;120(32):e2303499120. doi: 10.1073/pnas.2303499120 (PMC10410766; doi:10.1073/pnas.2303499120)
Supplement: Supplementary file 2 — Dataset S01 (GZ) [file pnas.2303499120.sd01.gz › SI_Data/predicted_structures/OmegaFold/T1125.pdb]

ATOM      1  N   MET     1      13.255  10.504 -25.413  1.00 26.73           N  
ATOM      2  CA  MET     1      12.812   9.244 -24.824  1.00 26.73           C  
ATOM      3  C   MET     1      13.676   8.084 -25.307  1.00 26.73           C  
ATOM      4  O   MET     1      13.952   7.152 -24.550  1.00 26.73           O  
ATOM      5  CB  MET     1      11.344   8.979 -25.160  1.00 26.73           C  
ATOM      6  CG  MET     1      10.387   9.294 -24.022  1.00 26.73           C  
ATOM      7  SD  MET     1       8.648   8.872 -24.427  1.00 26.73           S  
ATOM      8  CE  MET     1       8.136   8.094 -22.871  1.00 26.73           C  
ATOM      9  N   ASP     2      14.031   8.047 -26.574  1.00 33.01           N  
ATOM     10  CA  ASP     2      14.969   6.958 -26.828  1.00 33.01           C  
ATOM     11  C   ASP     2      16.202   7.076 -25.934  1.00 33.01           C  
ATOM     12  O   ASP     2      16.762   6.065 -25.505  1.00 33.01           O  
ATOM     13  CB  ASP     2      15.387   6.942 -28.300  1.00 33.01           C  
ATOM     14  CG  ASP     2      14.510   6.044 -29.155  1.00 33.01           C  
ATOM     15  OD1 ASP     2      13.898   5.096 -28.616  1.00 33.01           O  
ATOM     16  OD2 ASP     2      14.431   6.285 -30.379  1.00 33.01           O  
ATOM     17  N   LEU     3      16.545   8.223 -25.450  1.00 34.09           N  
ATOM     18  CA  LEU     3      17.627   8.363 -24.483  1.00 34.09           C  
ATOM     19  C   LEU     3      17.233   7.768 -23.135  1.00 34.09           C  
ATOM     20  O   LEU     3      18.035   7.083 -22.496  1.00 34.09           O  
ATOM     21  CB  LEU     3      18.006   9.837 -24.312  1.00 34.09           C  
ATOM     22  CG  LEU     3      19.501  10.148 -24.232  1.00 34.09           C  
ATOM     23  CD1 LEU     3      19.961  10.868 -25.495  1.00 34.09           C  
ATOM     24  CD2 LEU     3      19.808  10.982 -22.992  1.00 34.09           C  
ATOM     25  N   GLU     4      16.028   8.081 -22.586  1.00 30.81           N  
ATOM     26  CA  GLU     4      15.634   7.448 -21.330  1.00 30.81           C  
ATOM     27  C   GLU     4      15.608   5.928 -21.462  1.00 30.81           C  
ATOM     28  O   GLU     4      16.032   5.213 -20.552  1.00 30.81           O  
ATOM     29  CB  GLU     4      14.265   7.961 -20.876  1.00 30.81           C  
ATOM     30  CG  GLU     4      14.333   8.992 -19.760  1.00 30.81           C  
ATOM     31  CD  GLU     4      12.969   9.514 -19.341  1.00 30.81           C  
ATOM     32  OE1 GLU     4      12.897  10.345 -18.407  1.00 30.81           O  
ATOM     33  OE2 GLU     4      11.963   9.089 -19.951  1.00 30.81           O  
ATOM     34  N   ARG     5      15.294   5.453 -22.633  1.00 31.34           N  
ATOM     35  CA  ARG     5      15.200   4.031 -22.946  1.00 31.34           C  
ATOM     36  C   ARG     5      16.568   3.362 -22.869  1.00 31.34           C  
ATOM     37  O   ARG     5      16.694   2.255 -22.341  1.00 31.34           O  
ATOM     38  CB  ARG     5      14.593   3.825 -24.336  1.00 31.34           C  
ATOM     39  CG  ARG     5      13.090   3.600 -24.325  1.00 31.34           C  
ATOM     40  CD  ARG     5      12.548   3.339 -25.723  1.00 31.34           C  
ATOM     41  NE  ARG     5      11.095   3.191 -25.720  1.00 31.34           N  
ATOM     42  CZ  ARG     5      10.317   3.323 -26.790  1.00 31.34           C  
ATOM     43  NH1 ARG     5      10.840   3.609 -27.977  1.00 31.34           N  
ATOM     44  NH2 ARG     5       9.007   3.167 -26.674  1.00 31.34           N  
ATOM     45  N   TYR     6      17.539   4.013 -23.459  1.00 34.55           N  
ATOM     46  CA  TYR     6      18.918   3.565 -23.304  1.00 34.55           C  
ATOM     47  C   TYR     6      19.278   3.406 -21.832  1.00 34.55           C  
ATOM     48  O   TYR     6      19.919   2.426 -21.445  1.00 34.55           O  
ATOM     49  CB  TYR     6      19.882   4.550 -23.973  1.00 34.55           C  
ATOM     50  CG  TYR     6      21.218   3.945 -24.330  1.00 34.55           C  
ATOM     51  CD1 TYR     6      22.292   4.009 -23.445  1.00 34.55           C  
ATOM     52  CD2 TYR     6      21.410   3.310 -25.553  1.00 34.55           C  
ATOM     53  CE1 TYR     6      23.526   3.455 -23.770  1.00 34.55           C  
ATOM     54  CE2 TYR     6      22.639   2.752 -25.888  1.00 34.55           C  
ATOM     55  CZ  TYR     6      23.689   2.829 -24.991  1.00 34.55           C  
ATOM     56  OH  TYR     6      24.908   2.278 -25.318  1.00 34.55           O  
ATOM     57  N   ALA     7      18.927   4.349 -21.016  1.00 33.44           N  
ATOM     58  CA  ALA     7      19.332   4.258 -19.615  1.00 33.44           C  
ATOM     59  C   ALA     7      18.715   3.034 -18.945  1.00 33.44           C  
ATOM     60  O   ALA     7      19.382   2.339 -18.174  1.00 33.44           O  
ATOM     61  CB  ALA     7      18.938   5.528 -18.864  1.00 33.44           C  
ATOM     62  N   ILE     8      17.489   2.661 -19.447  1.00 34.85           N  
ATOM     63  CA  ILE     8      16.841   1.562 -18.740  1.00 34.85           C  
ATOM     64  C   ILE     8      17.456   0.234 -19.174  1.00 34.85           C  
ATOM     65  O   ILE     8      17.698  -0.647 -18.345  1.00 34.85           O  
ATOM     66  CB  ILE     8      15.316   1.552 -18.987  1.00 34.85           C  
ATOM     67  CG1 ILE     8      14.689   0.277 -18.410  1.00 34.85           C  
ATOM     68  CG2 ILE     8      15.010   1.684 -20.482  1.00 34.85           C  
ATOM     69  CD1 ILE     8      13.478  -0.223 -19.185  1.00 34.85           C  
ATOM     70  N   VAL     9      17.714   0.106 -20.485  1.00 35.97           N  
ATOM     71  CA  VAL     9      18.256  -1.158 -20.973  1.00 35.97           C  
ATOM     72  C   VAL     9      19.654  -1.377 -20.399  1.00 35.97           C  
ATOM     73  O   VAL     9      19.988  -2.483 -19.967  1.00 35.97           O  
ATOM     74  CB  VAL     9      18.302  -1.197 -22.517  1.00 35.97           C  
ATOM     75  CG1 VAL     9      19.003  -2.465 -23.004  1.00 35.97           C  
ATOM     76  CG2 VAL     9      16.891  -1.107 -23.095  1.00 35.97           C  
ATOM     77  N   VAL    10      20.413  -0.261 -20.280  1.00 40.32           N  
ATOM     78  CA  VAL    10      21.758  -0.387 -19.729  1.00 40.32           C  
ATOM     79  C   VAL    10      21.677  -0.721 -18.241  1.00 40.32           C  
ATOM     80  O   VAL    10      22.409  -1.585 -17.752  1.00 40.32           O  
ATOM     81  CB  VAL    10      22.582   0.903 -19.941  1.00 40.32           C  
ATOM     82  CG1 VAL    10      23.911   0.824 -19.193  1.00 40.32           C  
ATOM     83  CG2 VAL    10      22.818   1.145 -21.431  1.00 40.32           C  
ATOM     84  N   SER    11      20.698  -0.086 -17.552  1.00 37.12           N  
ATOM     85  CA  SER    11      20.576  -0.321 -16.117  1.00 37.12           C  
ATOM     86  C   SER    11      20.145  -1.755 -15.826  1.00 37.12           C  
ATOM     87  O   SER    11      20.655  -2.386 -14.899  1.00 37.12           O  
ATOM     88  CB  SER    11      19.578   0.656 -15.496  1.00 37.12           C  
ATOM     89  OG  SER    11      20.153   1.945 -15.361  1.00 37.12           O  
ATOM     90  N   ALA    12      19.248  -2.215 -16.745  1.00 37.94           N  
ATOM     91  CA  ALA    12      18.753  -3.572 -16.531  1.00 37.94           C  
ATOM     92  C   ALA    12      19.846  -4.603 -16.798  1.00 37.94           C  
ATOM     93  O   ALA    12      19.943  -5.610 -16.093  1.00 37.94           O  
ATOM     94  CB  ALA    12      17.542  -3.843 -17.421  1.00 37.94           C  
ATOM     95  N   ALA    13      20.614  -4.314 -17.823  1.00 41.13           N  
ATOM     96  CA  ALA    13      21.678  -5.256 -18.160  1.00 41.13           C  
ATOM     97  C   ALA    13      22.761  -5.268 -17.084  1.00 41.13           C  
ATOM     98  O   ALA    13      23.283  -6.329 -16.733  1.00 41.13           O  
ATOM     99  CB  ALA    13      22.286  -4.909 -19.517  1.00 41.13           C  
ATOM    100  N   VAL    14      23.044  -4.073 -16.552  1.00 41.39           N  
ATOM    101  CA  VAL    14      24.046  -4.007 -15.492  1.00 41.39           C  
ATOM    102  C   VAL    14      23.537  -4.742 -14.254  1.00 41.39           C  
ATOM    103  O   VAL    14      24.296  -5.451 -13.590  1.00 41.39           O  
ATOM    104  CB  VAL    14      24.400  -2.546 -15.137  1.00 41.39           C  
ATOM    105  CG1 VAL    14      25.309  -2.494 -13.910  1.00 41.39           C  
ATOM    106  CG2 VAL    14      25.062  -1.854 -16.326  1.00 41.39           C  
ATOM    107  N   GLU    15      22.201  -4.638 -14.026  1.00 39.50           N  
ATOM    108  CA  GLU    15      21.646  -5.331 -12.868  1.00 39.50           C  
ATOM    109  C   GLU    15      21.631  -6.842 -13.084  1.00 39.50           C  
ATOM    110  O   GLU    15      21.684  -7.612 -12.123  1.00 39.50           O  
ATOM    111  CB  GLU    15      20.231  -4.829 -12.568  1.00 39.50           C  
ATOM    112  CG  GLU    15      20.195  -3.547 -11.749  1.00 39.50           C  
ATOM    113  CD  GLU    15      19.124  -3.553 -10.670  1.00 39.50           C  
ATOM    114  OE1 GLU    15      19.132  -2.653  -9.801  1.00 39.50           O  
ATOM    115  OE2 GLU    15      18.271  -4.467 -10.694  1.00 39.50           O  
ATOM    116  N   ALA    16      21.414  -7.201 -14.370  1.00 41.96           N  
ATOM    117  CA  ALA    16      21.501  -8.631 -14.657  1.00 41.96           C  
ATOM    118  C   ALA    16      22.955  -9.080 -14.773  1.00 41.96           C  
ATOM    119  O   ALA    16      23.229 -10.235 -15.108  1.00 41.96           O  
ATOM    120  CB  ALA    16      20.741  -8.963 -15.939  1.00 41.96           C  
ATOM    121  N   ASP    17      23.926  -8.173 -14.576  1.00 46.46           N  
ATOM    122  CA  ASP    17      25.363  -8.427 -14.568  1.00 46.46           C  
ATOM    123  C   ASP    17      25.868  -8.768 -15.968  1.00 46.46           C  
ATOM    124  O   ASP    17      26.648  -9.707 -16.141  1.00 46.46           O  
ATOM    125  CB  ASP    17      25.702  -9.560 -13.596  1.00 46.46           C  
ATOM    126  CG  ASP    17      25.747  -9.105 -12.148  1.00 46.46           C  
ATOM    127  OD1 ASP    17      25.923  -7.894 -11.894  1.00 46.46           O  
ATOM    128  OD2 ASP    17      25.609  -9.966 -11.253  1.00 46.46           O  
ATOM    129  N   GLU    18      25.204  -8.315 -16.937  1.00 49.67           N  
ATOM    130  CA  GLU    18      25.506  -8.520 -18.351  1.00 49.67           C  
ATOM    131  C   GLU    18      25.976  -7.225 -19.008  1.00 49.67           C  
ATOM    132  O   GLU    18      25.355  -6.174 -18.835  1.00 49.67           O  
ATOM    133  CB  GLU    18      24.281  -9.069 -19.088  1.00 49.67           C  
ATOM    134  CG  GLU    18      24.148 -10.583 -19.015  1.00 49.67           C  
ATOM    135  CD  GLU    18      22.960 -11.119 -19.798  1.00 49.67           C  
ATOM    136  OE1 GLU    18      22.785 -12.357 -19.863  1.00 49.67           O  
ATOM    137  OE2 GLU    18      22.200 -10.294 -20.352  1.00 49.67           O  
ATOM    138  N   LEU    19      27.144  -7.207 -19.668  1.00 51.93           N  
ATOM    139  CA  LEU    19      27.547  -5.939 -20.265  1.00 51.93           C  
ATOM    140  C   LEU    19      27.805  -6.098 -21.759  1.00 51.93           C  
ATOM    141  O   LEU    19      28.397  -7.091 -22.189  1.00 51.93           O  
ATOM    142  CB  LEU    19      28.800  -5.395 -19.574  1.00 51.93           C  
ATOM    143  CG  LEU    19      28.650  -4.054 -18.854  1.00 51.93           C  
ATOM    144  CD1 LEU    19      29.542  -4.013 -17.617  1.00 51.93           C  
ATOM    145  CD2 LEU    19      28.981  -2.901 -19.797  1.00 51.93           C  
ATOM    146  N   VAL    20      27.656  -5.116 -22.502  1.00 51.33           N  
ATOM    147  CA  VAL    20      27.980  -5.021 -23.922  1.00 51.33           C  
ATOM    148  C   VAL    20      29.021  -3.926 -24.142  1.00 51.33           C  
ATOM    149  O   VAL    20      28.775  -2.756 -23.841  1.00 51.33           O  
ATOM    150  CB  VAL    20      26.722  -4.739 -24.773  1.00 51.33           C  
ATOM    151  CG1 VAL    20      27.060  -4.770 -26.263  1.00 51.33           C  
ATOM    152  CG2 VAL    20      25.622  -5.749 -24.450  1.00 51.33           C  
ATOM    153  N   LEU    21      30.255  -4.229 -24.310  1.00 51.51           N  
ATOM    154  CA  LEU    21      31.325  -3.256 -24.499  1.00 51.51           C  
ATOM    155  C   LEU    21      31.447  -2.860 -25.967  1.00 51.51           C  
ATOM    156  O   LEU    21      31.157  -3.664 -26.856  1.00 51.51           O  
ATOM    157  CB  LEU    21      32.657  -3.819 -23.998  1.00 51.51           C  
ATOM    158  CG  LEU    21      32.766  -4.063 -22.491  1.00 51.51           C  
ATOM    159  CD1 LEU    21      33.958  -4.964 -22.186  1.00 51.51           C  
ATOM    160  CD2 LEU    21      32.884  -2.740 -21.742  1.00 51.51           C  
ATOM    161  N   ASP    22      31.870  -1.662 -26.250  1.00 49.42           N  
ATOM    162  CA  ASP    22      32.091  -1.030 -27.547  1.00 49.42           C  
ATOM    163  C   ASP    22      33.583  -0.892 -27.843  1.00 49.42           C  
ATOM    164  O   ASP    22      34.170   0.168 -27.619  1.00 49.42           O  
ATOM    165  CB  ASP    22      31.416   0.342 -27.597  1.00 49.42           C  
ATOM    166  CG  ASP    22      31.296   0.892 -29.007  1.00 49.42           C  
ATOM    167  OD1 ASP    22      31.680   0.193 -29.970  1.00 49.42           O  
ATOM    168  OD2 ASP    22      30.817   2.037 -29.157  1.00 49.42           O  
ATOM    169  N   LEU    23      34.255  -1.956 -28.271  1.00 54.73           N  
ATOM    170  CA  LEU    23      35.609  -1.674 -28.738  1.00 54.73           C  
ATOM    171  C   LEU    23      35.795  -2.138 -30.178  1.00 54.73           C  
ATOM    172  O   LEU    23      35.333  -3.218 -30.551  1.00 54.73           O  
ATOM    173  CB  LEU    23      36.640  -2.352 -27.832  1.00 54.73           C  
ATOM    174  CG  LEU    23      36.800  -1.766 -26.429  1.00 54.73           C  
ATOM    175  CD1 LEU    23      37.536  -2.749 -25.525  1.00 54.73           C  
ATOM    176  CD2 LEU    23      37.535  -0.432 -26.487  1.00 54.73           C  
ATOM    177  N   ASP    24      36.094  -1.255 -31.073  1.00 55.90           N  
ATOM    178  CA  ASP    24      36.391  -1.636 -32.450  1.00 55.90           C  
ATOM    179  C   ASP    24      37.612  -2.551 -32.516  1.00 55.90           C  
ATOM    180  O   ASP    24      38.429  -2.571 -31.593  1.00 55.90           O  
ATOM    181  CB  ASP    24      36.618  -0.393 -33.314  1.00 55.90           C  
ATOM    182  CG  ASP    24      35.392   0.499 -33.404  1.00 55.90           C  
ATOM    183  OD1 ASP    24      34.276   0.035 -33.084  1.00 55.90           O  
ATOM    184  OD2 ASP    24      35.543   1.674 -33.800  1.00 55.90           O  
ATOM    185  N   LYS    25      37.577  -3.486 -33.468  1.00 56.68           N  
ATOM    186  CA  LYS    25      38.676  -4.411 -33.731  1.00 56.68           C  
ATOM    187  C   LYS    25      39.993  -3.662 -33.912  1.00 56.68           C  
ATOM    188  O   LYS    25      41.029  -4.082 -33.392  1.00 56.68           O  
ATOM    189  CB  LYS    25      38.381  -5.259 -34.968  1.00 56.68           C  
ATOM    190  CG  LYS    25      39.104  -6.598 -34.989  1.00 56.68           C  
ATOM    191  CD  LYS    25      38.684  -7.442 -36.184  1.00 56.68           C  
ATOM    192  CE  LYS    25      39.482  -8.737 -36.265  1.00 56.68           C  
ATOM    193  NZ  LYS    25      39.075  -9.567 -37.437  1.00 56.68           N  
ATOM    194  N   SER    26      39.932  -2.447 -34.573  1.00 57.13           N  
ATOM    195  CA  SER    26      41.157  -1.709 -34.861  1.00 57.13           C  
ATOM    196  C   SER    26      41.786  -1.162 -33.583  1.00 57.13           C  
ATOM    197  O   SER    26      43.002  -1.240 -33.401  1.00 57.13           O  
ATOM    198  CB  SER    26      40.878  -0.562 -35.833  1.00 57.13           C  
ATOM    199  OG  SER    26      39.695   0.129 -35.468  1.00 57.13           O  
ATOM    200  N   THR    27      40.967  -0.579 -32.707  1.00 59.64           N  
ATOM    201  CA  THR    27      41.455  -0.030 -31.446  1.00 59.64           C  
ATOM    202  C   THR    27      42.123  -1.115 -30.607  1.00 59.64           C  
ATOM    203  O   THR    27      43.174  -0.884 -30.006  1.00 59.64           O  
ATOM    204  CB  THR    27      40.313   0.617 -30.639  1.00 59.64           C  
ATOM    205  OG1 THR    27      39.415   1.277 -31.539  1.00 59.64           O  
ATOM    206  CG2 THR    27      40.854   1.635 -29.641  1.00 59.64           C  
ATOM    207  N   LEU    28      41.697  -2.396 -30.700  1.00 60.10           N  
ATOM    208  CA  LEU    28      42.328  -3.470 -29.941  1.00 60.10           C  
ATOM    209  C   LEU    28      43.653  -3.878 -30.575  1.00 60.10           C  
ATOM    210  O   LEU    28      44.618  -4.177 -29.868  1.00 60.10           O  
ATOM    211  CB  LEU    28      41.397  -4.682 -29.852  1.00 60.10           C  
ATOM    212  CG  LEU    28      41.363  -5.414 -28.509  1.00 60.10           C  
ATOM    213  CD1 LEU    28      39.924  -5.718 -28.107  1.00 60.10           C  
ATOM    214  CD2 LEU    28      42.187  -6.696 -28.578  1.00 60.10           C  
ATOM    215  N   GLU    29      43.578  -4.162 -31.929  1.00 62.34           N  
ATOM    216  CA  GLU    29      44.849  -4.539 -32.541  1.00 62.34           C  
ATOM    217  C   GLU    29      45.950  -3.544 -32.185  1.00 62.34           C  
ATOM    218  O   GLU    29      47.082  -3.939 -31.899  1.00 62.34           O  
ATOM    219  CB  GLU    29      44.703  -4.640 -34.062  1.00 62.34           C  
ATOM    220  CG  GLU    29      43.940  -5.873 -34.526  1.00 62.34           C  
ATOM    221  CD  GLU    29      43.704  -5.903 -36.027  1.00 62.34           C  
ATOM    222  OE1 GLU    29      43.194  -6.924 -36.542  1.00 62.34           O  
ATOM    223  OE2 GLU    29      44.033  -4.897 -36.695  1.00 62.34           O  
ATOM    224  N   GLU    30      45.466  -2.288 -32.032  1.00 62.81           N  
ATOM    225  CA  GLU    30      46.426  -1.258 -31.644  1.00 62.81           C  
ATOM    226  C   GLU    30      46.844  -1.414 -30.185  1.00 62.81           C  
ATOM    227  O   GLU    30      48.025  -1.284 -29.855  1.00 62.81           O  
ATOM    228  CB  GLU    30      45.841   0.137 -31.877  1.00 62.81           C  
ATOM    229  CG  GLU    30      46.885   1.196 -32.202  1.00 62.81           C  
ATOM    230  CD  GLU    30      46.284   2.560 -32.499  1.00 62.81           C  
ATOM    231  OE1 GLU    30      47.049   3.514 -32.770  1.00 62.81           O  
ATOM    232  OE2 GLU    30      45.039   2.677 -32.459  1.00 62.81           O  
ATOM    233  N   LEU    31      45.847  -1.686 -29.320  1.00 60.58           N  
ATOM    234  CA  LEU    31      46.128  -1.910 -27.906  1.00 60.58           C  
ATOM    235  C   LEU    31      47.034  -3.122 -27.718  1.00 60.58           C  
ATOM    236  O   LEU    31      47.978  -3.080 -26.926  1.00 60.58           O  
ATOM    237  CB  LEU    31      44.827  -2.104 -27.124  1.00 60.58           C  
ATOM    238  CG  LEU    31      44.852  -1.692 -25.652  1.00 60.58           C  
ATOM    239  CD1 LEU    31      43.953  -0.482 -25.424  1.00 60.58           C  
ATOM    240  CD2 LEU    31      44.426  -2.856 -24.763  1.00 60.58           C  
ATOM    241  N   GLU    32      46.821  -4.206 -28.494  1.00 61.60           N  
ATOM    242  CA  GLU    32      47.651  -5.407 -28.480  1.00 61.60           C  
ATOM    243  C   GLU    32      49.082  -5.094 -28.905  1.00 61.60           C  
ATOM    244  O   GLU    32      50.037  -5.537 -28.264  1.00 61.60           O  
ATOM    245  CB  GLU    32      47.054  -6.483 -29.391  1.00 61.60           C  
ATOM    246  CG  GLU    32      47.705  -7.850 -29.236  1.00 61.60           C  
ATOM    247  CD  GLU    32      47.120  -8.902 -30.165  1.00 61.60           C  
ATOM    248  OE1 GLU    32      47.569 -10.070 -30.119  1.00 61.60           O  
ATOM    249  OE2 GLU    32      46.207  -8.555 -30.947  1.00 61.60           O  
ATOM    250  N   ALA    33      49.175  -4.481 -30.089  1.00 63.23           N  
ATOM    251  CA  ALA    33      50.496  -4.187 -30.639  1.00 63.23           C  
ATOM    252  C   ALA    33      51.326  -3.362 -29.659  1.00 63.23           C  
ATOM    253  O   ALA    33      52.502  -3.656 -29.431  1.00 63.23           O  
ATOM    254  CB  ALA    33      50.367  -3.453 -31.971  1.00 63.23           C  
ATOM    255  N   LYS    34      50.661  -2.598 -28.864  1.00 60.64           N  
ATOM    256  CA  LYS    34      51.439  -1.687 -28.030  1.00 60.64           C  
ATOM    257  C   LYS    34      51.794  -2.332 -26.693  1.00 60.64           C  
ATOM    258  O   LYS    34      52.873  -2.091 -26.148  1.00 60.64           O  
ATOM    259  CB  LYS    34      50.671  -0.385 -27.795  1.00 60.64           C  
ATOM    260  CG  LYS    34      50.902   0.671 -28.866  1.00 60.64           C  
ATOM    261  CD  LYS    34      50.258   1.999 -28.489  1.00 60.64           C  
ATOM    262  CE  LYS    34      50.453   3.045 -29.579  1.00 60.64           C  
ATOM    263  NZ  LYS    34      49.841   4.356 -29.205  1.00 60.64           N  
ATOM    264  N   LEU    35      50.844  -3.116 -26.151  1.00 59.39           N  
ATOM    265  CA  LEU    35      51.142  -3.841 -24.921  1.00 59.39           C  
ATOM    266  C   LEU    35      52.232  -4.882 -25.153  1.00 59.39           C  
ATOM    267  O   LEU    35      53.087  -5.096 -24.291  1.00 59.39           O  
ATOM    268  CB  LEU    35      49.881  -4.518 -24.378  1.00 59.39           C  
ATOM    269  CG  LEU    35      48.968  -3.654 -23.507  1.00 59.39           C  
ATOM    270  CD1 LEU    35      47.561  -4.238 -23.472  1.00 59.39           C  
ATOM    271  CD2 LEU    35      49.536  -3.528 -22.098  1.00 59.39           C  
ATOM    272  N   ASN    36      52.178  -5.498 -26.399  1.00 59.99           N  
ATOM    273  CA  ASN    36      53.230  -6.457 -26.719  1.00 59.99           C  
ATOM    274  C   ASN    36      54.589  -5.776 -26.851  1.00 59.99           C  
ATOM    275  O   ASN    36      55.615  -6.353 -26.488  1.00 59.99           O  
ATOM    276  CB  ASN    36      52.890  -7.218 -28.002  1.00 59.99           C  
ATOM    277  CG  ASN    36      51.899  -8.341 -27.771  1.00 59.99           C  
ATOM    278  OD1 ASN    36      51.767  -8.849 -26.654  1.00 59.99           O  
ATOM    279  ND2 ASN    36      51.193  -8.735 -28.824  1.00 59.99           N  
ATOM    280  N   GLN    37      54.543  -4.574 -27.376  1.00 60.67           N  
ATOM    281  CA  GLN    37      55.782  -3.818 -27.523  1.00 60.67           C  
ATOM    282  C   GLN    37      56.389  -3.487 -26.162  1.00 60.67           C  
ATOM    283  O   GLN    37      57.601  -3.607 -25.971  1.00 60.67           O  
ATOM    284  CB  GLN    37      55.537  -2.532 -28.315  1.00 60.67           C  
ATOM    285  CG  GLN    37      56.602  -2.244 -29.365  1.00 60.67           C  
ATOM    286  CD  GLN    37      56.323  -0.977 -30.151  1.00 60.67           C  
ATOM    287  OE1 GLN    37      55.314  -0.301 -29.927  1.00 60.67           O  
ATOM    288  NE2 GLN    37      57.216  -0.646 -31.079  1.00 60.67           N  
ATOM    289  N   GLU    38      55.535  -3.165 -25.201  1.00 57.21           N  
ATOM    290  CA  GLU    38      56.052  -2.756 -23.898  1.00 57.21           C  
ATOM    291  C   GLU    38      56.496  -3.963 -23.077  1.00 57.21           C  
ATOM    292  O   GLU    38      57.458  -3.879 -22.310  1.00 57.21           O  
ATOM    293  CB  GLU    38      54.999  -1.955 -23.129  1.00 57.21           C  
ATOM    294  CG  GLU    38      54.986  -0.471 -23.466  1.00 57.21           C  
ATOM    295  CD  GLU    38      54.138   0.354 -22.512  1.00 57.21           C  
ATOM    296  OE1 GLU    38      54.103   1.597 -22.651  1.00 57.21           O  
ATOM    297  OE2 GLU    38      53.504  -0.248 -21.617  1.00 57.21           O  
ATOM    298  N   LEU    39      55.786  -5.097 -23.357  1.00 53.44           N  
ATOM    299  CA  LEU    39      56.137  -6.319 -22.641  1.00 53.44           C  
ATOM    300  C   LEU    39      57.418  -6.928 -23.201  1.00 53.44           C  
ATOM    301  O   LEU    39      58.170  -7.579 -22.472  1.00 53.44           O  
ATOM    302  CB  LEU    39      54.995  -7.336 -22.725  1.00 53.44           C  
ATOM    303  CG  LEU    39      53.921  -7.240 -21.640  1.00 53.44           C  
ATOM    304  CD1 LEU    39      52.570  -7.685 -22.191  1.00 53.44           C  
ATOM    305  CD2 LEU    39      54.311  -8.076 -20.426  1.00 53.44           C  
ATOM    306  N   ALA    40      57.594  -6.769 -24.530  1.00 54.18           N  
ATOM    307  CA  ALA    40      58.795  -7.383 -25.090  1.00 54.18           C  
ATOM    308  C   ALA    40      60.037  -6.562 -24.756  1.00 54.18           C  
ATOM    309  O   ALA    40      61.133  -7.110 -24.616  1.00 54.18           O  
ATOM    310  CB  ALA    40      58.656  -7.541 -26.603  1.00 54.18           C  
ATOM    311  N   GLY    41      59.893  -5.428 -24.002  1.00 47.50           N  
ATOM    312  CA  GLY    41      60.969  -4.569 -23.535  1.00 47.50           C  
ATOM    313  C   GLY    41      62.178  -4.577 -24.452  1.00 47.50           C  
ATOM    314  O   GLY    41      63.013  -5.482 -24.379  1.00 47.50           O  
ATOM    315  N   THR    42      62.158  -4.092 -25.699  1.00 46.57           N  
ATOM    316  CA  THR    42      63.410  -3.940 -26.432  1.00 46.57           C  
ATOM    317  C   THR    42      64.280  -2.859 -25.798  1.00 46.57           C  
ATOM    318  O   THR    42      65.505  -2.985 -25.757  1.00 46.57           O  
ATOM    319  CB  THR    42      63.154  -3.596 -27.911  1.00 46.57           C  
ATOM    320  OG1 THR    42      62.002  -2.749 -28.005  1.00 46.57           O  
ATOM    321  CG2 THR    42      62.913  -4.856 -28.735  1.00 46.57           C  
ATOM    322  N   ASP    43      63.778  -2.095 -24.842  1.00 51.72           N  
ATOM    323  CA  ASP    43      64.682  -1.096 -24.281  1.00 51.72           C  
ATOM    324  C   ASP    43      64.682  -1.150 -22.755  1.00 51.72           C  
ATOM    325  O   ASP    43      63.852  -1.835 -22.153  1.00 51.72           O  
ATOM    326  CB  ASP    43      64.296   0.305 -24.759  1.00 51.72           C  
ATOM    327  CG  ASP    43      64.561   0.522 -26.238  1.00 51.72           C  
ATOM    328  OD1 ASP    43      65.355  -0.239 -26.834  1.00 51.72           O  
ATOM    329  OD2 ASP    43      63.973   1.463 -26.813  1.00 51.72           O  
ATOM    330  N   GLN    44      65.863  -1.066 -22.085  1.00 49.59           N  
ATOM    331  CA  GLN    44      66.035  -1.083 -20.637  1.00 49.59           C  
ATOM    332  C   GLN    44      64.927  -0.297 -19.942  1.00 49.59           C  
ATOM    333  O   GLN    44      64.436  -0.705 -18.888  1.00 49.59           O  
ATOM    334  CB  GLN    44      67.402  -0.514 -20.252  1.00 49.59           C  
ATOM    335  CG  GLN    44      68.535  -1.530 -20.331  1.00 49.59           C  
ATOM    336  CD  GLN    44      69.843  -0.993 -19.781  1.00 49.59           C  
ATOM    337  OE1 GLN    44      69.892   0.106 -19.219  1.00 49.59           O  
ATOM    338  NE2 GLN    44      70.914  -1.765 -19.940  1.00 49.59           N  
ATOM    339  N   VAL    45      64.489   0.774 -20.601  1.00 44.55           N  
ATOM    340  CA  VAL    45      63.376   1.503 -20.002  1.00 44.55           C  
ATOM    341  C   VAL    45      62.087   0.699 -20.158  1.00 44.55           C  
ATOM    342  O   VAL    45      61.273   0.634 -19.233  1.00 44.55           O  
ATOM    343  CB  VAL    45      63.209   2.904 -20.633  1.00 44.55           C  
ATOM    344  CG1 VAL    45      62.003   3.625 -20.035  1.00 44.55           C  
ATOM    345  CG2 VAL    45      64.479   3.730 -20.440  1.00 44.55           C  
ATOM    346  N   GLY    46      62.025  -0.020 -21.276  1.00 45.91           N  
ATOM    347  CA  GLY    46      60.867  -0.871 -21.502  1.00 45.91           C  
ATOM    348  C   GLY    46      60.836  -2.089 -20.598  1.00 45.91           C  
ATOM    349  O   GLY    46      59.765  -2.527 -20.174  1.00 45.91           O  
ATOM    350  N   GLU    47      62.069  -2.551 -20.240  1.00 49.13           N  
ATOM    351  CA  GLU    47      62.113  -3.675 -19.310  1.00 49.13           C  
ATOM    352  C   GLU    47      61.535  -3.292 -17.951  1.00 49.13           C  
ATOM    353  O   GLU    47      60.776  -4.059 -17.354  1.00 49.13           O  
ATOM    354  CB  GLU    47      63.549  -4.181 -19.146  1.00 49.13           C  
ATOM    355  CG  GLU    47      63.879  -5.387 -20.014  1.00 49.13           C  
ATOM    356  CD  GLU    47      65.147  -6.107 -19.583  1.00 49.13           C  
ATOM    357  OE1 GLU    47      65.418  -7.217 -20.095  1.00 49.13           O  
ATOM    358  OE2 GLU    47      65.874  -5.558 -18.726  1.00 49.13           O  
ATOM    359  N   GLN    48      61.917  -2.044 -17.504  1.00 50.02           N  
ATOM    360  CA  GLN    48      61.393  -1.589 -16.220  1.00 50.02           C  
ATOM    361  C   GLN    48      59.894  -1.313 -16.305  1.00 50.02           C  
ATOM    362  O   GLN    48      59.139  -1.675 -15.400  1.00 50.02           O  
ATOM    363  CB  GLN    48      62.132  -0.334 -15.752  1.00 50.02           C  
ATOM    364  CG  GLN    48      61.882   0.018 -14.292  1.00 50.02           C  
ATOM    365  CD  GLN    48      62.704  -0.826 -13.336  1.00 50.02           C  
ATOM    366  OE1 GLN    48      63.719  -1.414 -13.721  1.00 50.02           O  
ATOM    367  NE2 GLN    48      62.272  -0.891 -12.081  1.00 50.02           N  
ATOM    368  N   ALA    49      59.533  -0.704 -17.448  1.00 47.18           N  
ATOM    369  CA  ALA    49      58.105  -0.441 -17.609  1.00 47.18           C  
ATOM    370  C   ALA    49      57.317  -1.743 -17.718  1.00 47.18           C  
ATOM    371  O   ALA    49      56.230  -1.868 -17.148  1.00 47.18           O  
ATOM    372  CB  ALA    49      57.860   0.430 -18.838  1.00 47.18           C  
ATOM    373  N   GLY    50      57.883  -2.709 -18.434  1.00 51.12           N  
ATOM    374  CA  GLY    50      57.233  -4.008 -18.504  1.00 51.12           C  
ATOM    375  C   GLY    50      57.154  -4.709 -17.161  1.00 51.12           C  
ATOM    376  O   GLY    50      56.127  -5.300 -16.822  1.00 51.12           O  
ATOM    377  N   LYS    51      58.262  -4.586 -16.409  1.00 54.08           N  
ATOM    378  CA  LYS    51      58.241  -5.174 -15.072  1.00 54.08           C  
ATOM    379  C   LYS    51      57.218  -4.476 -14.181  1.00 54.08           C  
ATOM    380  O   LYS    51      56.491  -5.131 -13.431  1.00 54.08           O  
ATOM    381  CB  LYS    51      59.629  -5.103 -14.432  1.00 54.08           C  
ATOM    382  CG  LYS    51      60.224  -6.461 -14.094  1.00 54.08           C  
ATOM    383  CD  LYS    51      61.556  -6.322 -13.368  1.00 54.08           C  
ATOM    384  CE  LYS    51      62.149  -7.681 -13.021  1.00 54.08           C  
ATOM    385  NZ  LYS    51      63.460  -7.550 -12.319  1.00 54.08           N  
ATOM    386  N   GLU    52      57.198  -3.125 -14.296  1.00 54.00           N  
ATOM    387  CA  GLU    52      56.219  -2.395 -13.496  1.00 54.00           C  
ATOM    388  C   GLU    52      54.794  -2.786 -13.877  1.00 54.00           C  
ATOM    389  O   GLU    52      53.928  -2.918 -13.010  1.00 54.00           O  
ATOM    390  CB  GLU    52      56.410  -0.885 -13.658  1.00 54.00           C  
ATOM    391  CG  GLU    52      57.344  -0.269 -12.627  1.00 54.00           C  
ATOM    392  CD  GLU    52      57.527   1.230 -12.802  1.00 54.00           C  
ATOM    393  OE1 GLU    52      58.286   1.845 -12.019  1.00 54.00           O  
ATOM    394  OE2 GLU    52      56.905   1.795 -13.729  1.00 54.00           O  
ATOM    395  N   LEU    53      54.619  -2.997 -15.240  1.00 53.02           N  
ATOM    396  CA  LEU    53      53.385  -3.532 -15.806  1.00 53.02           C  
ATOM    397  C   LEU    53      53.043  -4.882 -15.184  1.00 53.02           C  
ATOM    398  O   LEU    53      51.903  -5.110 -14.775  1.00 53.02           O  
ATOM    399  CB  LEU    53      53.510  -3.674 -17.326  1.00 53.02           C  
ATOM    400  CG  LEU    53      52.221  -3.994 -18.085  1.00 53.02           C  
ATOM    401  CD1 LEU    53      51.506  -2.707 -18.482  1.00 53.02           C  
ATOM    402  CD2 LEU    53      52.521  -4.846 -19.313  1.00 53.02           C  
ATOM    403  N   ALA    54      53.972  -5.790 -15.238  1.00 53.82           N  
ATOM    404  CA  ALA    54      53.751  -7.145 -14.739  1.00 53.82           C  
ATOM    405  C   ALA    54      53.522  -7.143 -13.230  1.00 53.82           C  
ATOM    406  O   ALA    54      52.658  -7.866 -12.726  1.00 53.82           O  
ATOM    407  CB  ALA    54      54.935  -8.042 -15.093  1.00 53.82           C  
ATOM    408  N   GLU    55      54.162  -6.125 -12.557  1.00 54.82           N  
ATOM    409  CA  GLU    55      53.996  -6.071 -11.107  1.00 54.82           C  
ATOM    410  C   GLU    55      52.662  -5.437 -10.727  1.00 54.82           C  
ATOM    411  O   GLU    55      51.992  -5.897  -9.800  1.00 54.82           O  
ATOM    412  CB  GLU    55      55.149  -5.298 -10.463  1.00 54.82           C  
ATOM    413  CG  GLU    55      56.377  -6.149 -10.176  1.00 54.82           C  
ATOM    414  CD  GLU    55      57.518  -5.365  -9.547  1.00 54.82           C  
ATOM    415  OE1 GLU    55      58.561  -5.972  -9.213  1.00 54.82           O  
ATOM    416  OE2 GLU    55      57.368  -4.133  -9.387  1.00 54.82           O  
ATOM    417  N   GLY    56      52.378  -4.331 -11.421  1.00 51.48           N  
ATOM    418  CA  GLY    56      51.118  -3.677 -11.102  1.00 51.48           C  
ATOM    419  C   GLY    56      49.908  -4.555 -11.359  1.00 51.48           C  
ATOM    420  O   GLY    56      48.975  -4.587 -10.554  1.00 51.48           O  
ATOM    421  N   LEU    57      50.035  -5.378 -12.388  1.00 49.72           N  
ATOM    422  CA  LEU    57      48.903  -6.250 -12.681  1.00 49.72           C  
ATOM    423  C   LEU    57      48.862  -7.431 -11.717  1.00 49.72           C  
ATOM    424  O   LEU    57      47.785  -7.939 -11.396  1.00 49.72           O  
ATOM    425  CB  LEU    57      48.977  -6.757 -14.124  1.00 49.72           C  
ATOM    426  CG  LEU    57      48.184  -5.963 -15.163  1.00 49.72           C  
ATOM    427  CD1 LEU    57      48.986  -5.832 -16.454  1.00 49.72           C  
ATOM    428  CD2 LEU    57      46.837  -6.627 -15.429  1.00 49.72           C  
ATOM    429  N   GLU    58      50.026  -7.826 -11.226  1.00 48.56           N  
ATOM    430  CA  GLU    58      50.073  -8.852 -10.188  1.00 48.56           C  
ATOM    431  C   GLU    58      49.522  -8.326  -8.866  1.00 48.56           C  
ATOM    432  O   GLU    58      48.898  -9.071  -8.108  1.00 48.56           O  
ATOM    433  CB  GLU    58      51.505  -9.358  -9.997  1.00 48.56           C  
ATOM    434  CG  GLU    58      51.639 -10.872 -10.075  1.00 48.56           C  
ATOM    435  CD  GLU    58      53.047 -11.366  -9.786  1.00 48.56           C  
ATOM    436  OE1 GLU    58      53.269 -12.598  -9.777  1.00 48.56           O  
ATOM    437  OE2 GLU    58      53.937 -10.514  -9.566  1.00 48.56           O  
ATOM    438  N   ARG    59      49.759  -7.062  -8.545  1.00 46.65           N  
ATOM    439  CA  ARG    59      49.203  -6.536  -7.302  1.00 46.65           C  
ATOM    440  C   ARG    59      47.678  -6.544  -7.338  1.00 46.65           C  
ATOM    441  O   ARG    59      47.029  -6.752  -6.311  1.00 46.65           O  
ATOM    442  CB  ARG    59      49.713  -5.117  -7.042  1.00 46.65           C  
ATOM    443  CG  ARG    59      51.090  -5.066  -6.400  1.00 46.65           C  
ATOM    444  CD  ARG    59      51.442  -3.661  -5.932  1.00 46.65           C  
ATOM    445  NE  ARG    59      51.967  -2.845  -7.022  1.00 46.65           N  
ATOM    446  CZ  ARG    59      51.345  -1.797  -7.553  1.00 46.65           C  
ATOM    447  NH1 ARG    59      50.156  -1.414  -7.101  1.00 46.65           N  
ATOM    448  NH2 ARG    59      51.914  -1.125  -8.542  1.00 46.65           N  
ATOM    449  N   GLY    60      47.195  -6.140  -8.502  1.00 45.22           N  
ATOM    450  CA  GLY    60      45.744  -6.142  -8.603  1.00 45.22           C  
ATOM    451  C   GLY    60      45.167  -7.516  -8.883  1.00 45.22           C  
ATOM    452  O   GLY    60      44.037  -7.812  -8.491  1.00 45.22           O  
ATOM    453  N   ALA    61      45.980  -8.476  -9.198  1.00 43.56           N  
ATOM    454  CA  ALA    61      45.410  -9.668  -9.821  1.00 43.56           C  
ATOM    455  C   ALA    61      45.649 -10.905  -8.960  1.00 43.56           C  
ATOM    456  O   ALA    61      46.359 -10.840  -7.954  1.00 43.56           O  
ATOM    457  CB  ALA    61      45.998  -9.872 -11.215  1.00 43.56           C  
ATOM    458  N   VAL    62      44.749 -11.757  -8.706  1.00 42.12           N  
ATOM    459  CA  VAL    62      44.740 -13.206  -8.537  1.00 42.12           C  
ATOM    460  C   VAL    62      46.065 -13.791  -9.020  1.00 42.12           C  
ATOM    461  O   VAL    62      46.601 -13.367 -10.046  1.00 42.12           O  
ATOM    462  CB  VAL    62      43.561 -13.858  -9.295  1.00 42.12           C  
ATOM    463  CG1 VAL    62      43.541 -15.369  -9.065  1.00 42.12           C  
ATOM    464  CG2 VAL    62      42.237 -13.231  -8.863  1.00 42.12           C  
ATOM    465  N   GLU    63      46.889 -14.183  -8.047  1.00 43.26           N  
ATOM    466  CA  GLU    63      48.072 -15.004  -8.288  1.00 43.26           C  
ATOM    467  C   GLU    63      47.919 -15.832  -9.561  1.00 43.26           C  
ATOM    468  O   GLU    63      46.936 -16.560  -9.720  1.00 43.26           O  
ATOM    469  CB  GLU    63      48.343 -15.921  -7.093  1.00 43.26           C  
ATOM    470  CG  GLU    63      49.352 -15.359  -6.102  1.00 43.26           C  
ATOM    471  CD  GLU    63      49.702 -16.330  -4.986  1.00 43.26           C  
ATOM    472  OE1 GLU    63      50.571 -16.002  -4.147  1.00 43.26           O  
ATOM    473  OE2 GLU    63      49.103 -17.427  -4.951  1.00 43.26           O  
ATOM    474  N   GLY    64      48.600 -15.533 -10.603  1.00 45.31           N  
ATOM    475  CA  GLY    64      48.804 -16.475 -11.692  1.00 45.31           C  
ATOM    476  C   GLY    64      48.200 -16.010 -13.004  1.00 45.31           C  
ATOM    477  O   GLY    64      48.139 -16.773 -13.970  1.00 45.31           O  
ATOM    478  N   LEU    65      47.606 -14.838 -13.009  1.00 47.55           N  
ATOM    479  CA  LEU    65      47.013 -14.556 -14.311  1.00 47.55           C  
ATOM    480  C   LEU    65      47.943 -13.694 -15.157  1.00 47.55           C  
ATOM    481  O   LEU    65      48.366 -12.619 -14.724  1.00 47.55           O  
ATOM    482  CB  LEU    65      45.661 -13.856 -14.144  1.00 47.55           C  
ATOM    483  CG  LEU    65      44.632 -14.097 -15.250  1.00 47.55           C  
ATOM    484  CD1 LEU    65      43.877 -15.398 -14.997  1.00 47.55           C  
ATOM    485  CD2 LEU    65      43.665 -12.921 -15.346  1.00 47.55           C  
ATOM    486  N   ASP    66      48.406 -14.209 -16.296  1.00 53.55           N  
ATOM    487  CA  ASP    66      49.290 -13.702 -17.341  1.00 53.55           C  
ATOM    488  C   ASP    66      48.558 -12.716 -18.248  1.00 53.55           C  
ATOM    489  O   ASP    66      47.389 -12.921 -18.580  1.00 53.55           O  
ATOM    490  CB  ASP    66      49.859 -14.856 -18.169  1.00 53.55           C  
ATOM    491  CG  ASP    66      51.143 -14.490 -18.893  1.00 53.55           C  
ATOM    492  OD1 ASP    66      51.589 -13.327 -18.792  1.00 53.55           O  
ATOM    493  OD2 ASP    66      51.711 -15.372 -19.573  1.00 53.55           O  
ATOM    494  N   VAL    67      48.898 -11.436 -18.195  1.00 52.85           N  
ATOM    495  CA  VAL    67      48.371 -10.377 -19.049  1.00 52.85           C  
ATOM    496  C   VAL    67      47.998 -10.952 -20.414  1.00 52.85           C  
ATOM    497  O   VAL    67      46.993 -10.553 -21.008  1.00 52.85           O  
ATOM    498  CB  VAL    67      49.385  -9.224 -19.216  1.00 52.85           C  
ATOM    499  CG1 VAL    67      48.838  -8.155 -20.159  1.00 52.85           C  
ATOM    500  CG2 VAL    67      49.729  -8.616 -17.857  1.00 52.85           C  
ATOM    501  N   ARG    68      48.789 -11.903 -20.863  1.00 55.91           N  
ATOM    502  CA  ARG    68      48.539 -12.485 -22.178  1.00 55.91           C  
ATOM    503  C   ARG    68      47.218 -13.248 -22.197  1.00 55.91           C  
ATOM    504  O   ARG    68      46.475 -13.188 -23.179  1.00 55.91           O  
ATOM    505  CB  ARG    68      49.686 -13.413 -22.583  1.00 55.91           C  
ATOM    506  CG  ARG    68      50.952 -12.682 -22.998  1.00 55.91           C  
ATOM    507  CD  ARG    68      52.029 -13.646 -23.479  1.00 55.91           C  
ATOM    508  NE  ARG    68      53.298 -12.964 -23.713  1.00 55.91           N  
ATOM    509  CZ  ARG    68      54.441 -13.573 -24.018  1.00 55.91           C  
ATOM    510  NH1 ARG    68      54.495 -14.895 -24.134  1.00 55.91           N  
ATOM    511  NH2 ARG    68      55.537 -12.855 -24.211  1.00 55.91           N  
ATOM    512  N   GLN    69      46.932 -13.863 -21.024  1.00 58.10           N  
ATOM    513  CA  GLN    69      45.692 -14.626 -20.935  1.00 58.10           C  
ATOM    514  C   GLN    69      44.478 -13.702 -20.902  1.00 58.10           C  
ATOM    515  O   GLN    69      43.453 -13.991 -21.523  1.00 58.10           O  
ATOM    516  CB  GLN    69      45.701 -15.524 -19.697  1.00 58.10           C  
ATOM    517  CG  GLN    69      46.233 -16.927 -19.958  1.00 58.10           C  
ATOM    518  CD  GLN    69      46.313 -17.769 -18.698  1.00 58.10           C  
ATOM    519  OE1 GLN    69      45.898 -17.335 -17.619  1.00 58.10           O  
ATOM    520  NE2 GLN    69      46.849 -18.978 -18.827  1.00 58.10           N  
ATOM    521  N   VAL    70      44.692 -12.557 -20.229  1.00 57.26           N  
ATOM    522  CA  VAL    70      43.587 -11.610 -20.126  1.00 57.26           C  
ATOM    523  C   VAL    70      43.294 -11.005 -21.497  1.00 57.26           C  
ATOM    524  O   VAL    70      42.132 -10.871 -21.888  1.00 57.26           O  
ATOM    525  CB  VAL    70      43.891 -10.492 -19.104  1.00 57.26           C  
ATOM    526  CG1 VAL    70      42.792  -9.431 -19.119  1.00 57.26           C  
ATOM    527  CG2 VAL    70      44.051 -11.079 -17.703  1.00 57.26           C  
ATOM    528  N   LEU    71      44.391 -10.664 -22.210  1.00 58.14           N  
ATOM    529  CA  LEU    71      44.201 -10.100 -23.542  1.00 58.14           C  
ATOM    530  C   LEU    71      43.576 -11.126 -24.482  1.00 58.14           C  
ATOM    531  O   LEU    71      42.735 -10.779 -25.315  1.00 58.14           O  
ATOM    532  CB  LEU    71      45.536  -9.615 -24.114  1.00 58.14           C  
ATOM    533  CG  LEU    71      45.797  -8.109 -24.041  1.00 58.14           C  
ATOM    534  CD1 LEU    71      47.291  -7.836 -23.907  1.00 58.14           C  
ATOM    535  CD2 LEU    71      45.228  -7.408 -25.270  1.00 58.14           C  
ATOM    536  N   ALA    72      44.020 -12.402 -24.356  1.00 58.77           N  
ATOM    537  CA  ALA    72      43.439 -13.467 -25.169  1.00 58.77           C  
ATOM    538  C   ALA    72      41.950 -13.629 -24.877  1.00 58.77           C  
ATOM    539  O   ALA    72      41.150 -13.832 -25.794  1.00 58.77           O  
ATOM    540  CB  ALA    72      44.172 -14.784 -24.924  1.00 58.77           C  
ATOM    541  N   LYS    73      41.638 -13.527 -23.627  1.00 58.31           N  
ATOM    542  CA  LYS    73      40.235 -13.646 -23.242  1.00 58.31           C  
ATOM    543  C   LYS    73      39.413 -12.483 -23.790  1.00 58.31           C  
ATOM    544  O   LYS    73      38.262 -12.665 -24.192  1.00 58.31           O  
ATOM    545  CB  LYS    73      40.100 -13.712 -21.719  1.00 58.31           C  
ATOM    546  CG  LYS    73      40.450 -15.068 -21.125  1.00 58.31           C  
ATOM    547  CD  LYS    73      40.239 -15.088 -19.616  1.00 58.31           C  
ATOM    548  CE  LYS    73      40.673 -16.415 -19.008  1.00 58.31           C  
ATOM    549  NZ  LYS    73      40.491 -16.430 -17.525  1.00 58.31           N  
ATOM    550  N   LEU    74      40.050 -11.274 -23.809  1.00 56.66           N  
ATOM    551  CA  LEU    74      39.480 -10.075 -24.413  1.00 56.66           C  
ATOM    552  C   LEU    74      39.182 -10.301 -25.892  1.00 56.66           C  
ATOM    553  O   LEU    74      38.127  -9.896 -26.386  1.00 56.66           O  
ATOM    554  CB  LEU    74      40.431  -8.887 -24.248  1.00 56.66           C  
ATOM    555  CG  LEU    74      39.824  -7.498 -24.458  1.00 56.66           C  
ATOM    556  CD1 LEU    74      39.357  -6.917 -23.128  1.00 56.66           C  
ATOM    557  CD2 LEU    74      40.831  -6.570 -25.129  1.00 56.66           C  
ATOM    558  N   LYS    75      40.132 -10.918 -26.574  1.00 57.62           N  
ATOM    559  CA  LYS    75      40.001 -11.244 -27.991  1.00 57.62           C  
ATOM    560  C   LYS    75      38.829 -12.192 -28.231  1.00 57.62           C  
ATOM    561  O   LYS    75      38.078 -12.027 -29.194  1.00 57.62           O  
ATOM    562  CB  LYS    75      41.294 -11.864 -28.521  1.00 57.62           C  
ATOM    563  CG  LYS    75      41.762 -11.282 -29.847  1.00 57.62           C  
ATOM    564  CD  LYS    75      43.009 -11.990 -30.360  1.00 57.62           C  
ATOM    565  CE  LYS    75      43.450 -11.441 -31.710  1.00 57.62           C  
ATOM    566  NZ  LYS    75      44.661 -12.146 -32.226  1.00 57.62           N  
ATOM    567  N   ALA    76      38.800 -13.244 -27.400  1.00 54.38           N  
ATOM    568  CA  ALA    76      37.801 -14.293 -27.589  1.00 54.38           C  
ATOM    569  C   ALA    76      36.394 -13.763 -27.331  1.00 54.38           C  
ATOM    570  O   ALA    76      35.441 -14.157 -28.008  1.00 54.38           O  
ATOM    571  CB  ALA    76      38.096 -15.480 -26.675  1.00 54.38           C  
ATOM    572  N   ALA    77      36.310 -12.930 -26.304  1.00 50.42           N  
ATOM    573  CA  ALA    77      35.006 -12.369 -25.959  1.00 50.42           C  
ATOM    574  C   ALA    77      34.477 -11.480 -27.081  1.00 50.42           C  
ATOM    575  O   ALA    77      33.271 -11.443 -27.336  1.00 50.42           O  
ATOM    576  CB  ALA    77      35.094 -11.579 -24.655  1.00 50.42           C  
ATOM    577  N   LEU    78      35.444 -10.817 -27.878  1.00 48.42           N  
ATOM    578  CA  LEU    78      34.995  -9.969 -28.977  1.00 48.42           C  
ATOM    579  C   LEU    78      34.607 -10.809 -30.189  1.00 48.42           C  
ATOM    580  O   LEU    78      33.890 -10.337 -31.074  1.00 48.42           O  
ATOM    581  CB  LEU    78      36.088  -8.969 -29.364  1.00 48.42           C  
ATOM    582  CG  LEU    78      35.985  -7.577 -28.738  1.00 48.42           C  
ATOM    583  CD1 LEU    78      37.374  -6.972 -28.560  1.00 48.42           C  
ATOM    584  CD2 LEU    78      35.107  -6.669 -29.592  1.00 48.42           C  
ATOM    585  N   LYS    79      35.329 -11.842 -30.422  1.00 50.15           N  
ATOM    586  CA  LYS    79      34.782 -12.603 -31.542  1.00 50.15           C  
ATOM    587  C   LYS    79      33.308 -12.930 -31.316  1.00 50.15           C  
ATOM    588  O   LYS    79      32.633 -13.431 -32.217  1.00 50.15           O  
ATOM    589  CB  LYS    79      35.577 -13.891 -31.756  1.00 50.15           C  
ATOM    590  CG  LYS    79      36.803 -13.721 -32.641  1.00 50.15           C  
ATOM    591  CD  LYS    79      37.506 -15.050 -32.884  1.00 50.15           C  
ATOM    592  CE  LYS    79      38.786 -14.868 -33.688  1.00 50.15           C  
ATOM    593  NZ  LYS    79      39.478 -16.169 -33.930  1.00 50.15           N  
ATOM    594  N   GLY    80      32.713 -12.388 -30.294  1.00 47.24           N  
ATOM    595  CA  GLY    80      31.283 -12.559 -30.089  1.00 47.24           C  
ATOM    596  C   GLY    80      30.944 -13.756 -29.220  1.00 47.24           C  
ATOM    597  O   GLY    80      29.773 -14.112 -29.075  1.00 47.24           O  
ATOM    598  N   GLU    81      31.975 -14.507 -28.781  1.00 46.83           N  
ATOM    599  CA  GLU    81      31.646 -15.636 -27.916  1.00 46.83           C  
ATOM    600  C   GLU    81      31.353 -15.173 -26.492  1.00 46.83           C  
ATOM    601  O   GLU    81      31.947 -14.204 -26.014  1.00 46.83           O  
ATOM    602  CB  GLU    81      32.784 -16.660 -27.913  1.00 46.83           C  
ATOM    603  CG  GLU    81      32.864 -17.494 -29.183  1.00 46.83           C  
ATOM    604  CD  GLU    81      33.966 -18.542 -29.144  1.00 46.83           C  
ATOM    605  OE1 GLU    81      34.098 -19.320 -30.117  1.00 46.83           O  
ATOM    606  OE2 GLU    81      34.701 -18.586 -28.133  1.00 46.83           O  
ATOM    607  N   VAL    82      30.073 -15.028 -26.164  1.00 47.66           N  
ATOM    608  CA  VAL    82      29.585 -14.787 -24.811  1.00 47.66           C  
ATOM    609  C   VAL    82      30.431 -15.569 -23.809  1.00 47.66           C  
ATOM    610  O   VAL    82      30.549 -16.793 -23.908  1.00 47.66           O  
ATOM    611  CB  VAL    82      28.096 -15.174 -24.667  1.00 47.66           C  
ATOM    612  CG1 VAL    82      27.598 -14.892 -23.251  1.00 47.66           C  
ATOM    613  CG2 VAL    82      27.249 -14.424 -25.694  1.00 47.66           C  
ATOM    614  N   ARG    83      31.097 -14.945 -22.883  1.00 52.37           N  
ATOM    615  CA  ARG    83      31.683 -15.800 -21.856  1.00 52.37           C  
ATOM    616  C   ARG    83      31.447 -15.223 -20.464  1.00 52.37           C  
ATOM    617  O   ARG    83      31.293 -14.010 -20.307  1.00 52.37           O  
ATOM    618  CB  ARG    83      33.182 -15.984 -22.100  1.00 52.37           C  
ATOM    619  CG  ARG    83      33.528 -17.235 -22.891  1.00 52.37           C  
ATOM    620  CD  ARG    83      35.022 -17.525 -22.862  1.00 52.37           C  
ATOM    621  NE  ARG    83      35.350 -18.738 -23.607  1.00 52.37           N  
ATOM    622  CZ  ARG    83      36.532 -19.347 -23.580  1.00 52.37           C  
ATOM    623  NH1 ARG    83      37.526 -18.866 -22.842  1.00 52.37           N  
ATOM    624  NH2 ARG    83      36.722 -20.445 -24.297  1.00 52.37           N  
ATOM    625  N   GLU    84      31.309 -16.140 -19.569  1.00 57.32           N  
ATOM    626  CA  GLU    84      31.180 -15.884 -18.138  1.00 57.32           C  
ATOM    627  C   GLU    84      32.546 -15.680 -17.488  1.00 57.32           C  
ATOM    628  O   GLU    84      33.399 -16.569 -17.534  1.00 57.32           O  
ATOM    629  CB  GLU    84      30.437 -17.033 -17.451  1.00 57.32           C  
ATOM    630  CG  GLU    84      28.926 -16.854 -17.416  1.00 57.32           C  
ATOM    631  CD  GLU    84      28.199 -18.017 -16.760  1.00 57.32           C  
ATOM    632  OE1 GLU    84      26.951 -17.979 -16.670  1.00 57.32           O  
ATOM    633  OE2 GLU    84      28.883 -18.973 -16.332  1.00 57.32           O  
ATOM    634  N   LEU    85      32.850 -14.399 -17.254  1.00 62.29           N  
ATOM    635  CA  LEU    85      34.110 -14.167 -16.556  1.00 62.29           C  
ATOM    636  C   LEU    85      33.884 -14.045 -15.053  1.00 62.29           C  
ATOM    637  O   LEU    85      32.798 -13.660 -14.613  1.00 62.29           O  
ATOM    638  CB  LEU    85      34.792 -12.903 -17.086  1.00 62.29           C  
ATOM    639  CG  LEU    85      35.376 -12.989 -18.497  1.00 62.29           C  
ATOM    640  CD1 LEU    85      35.351 -11.617 -19.165  1.00 62.29           C  
ATOM    641  CD2 LEU    85      36.796 -13.544 -18.456  1.00 62.29           C  
ATOM    642  N   ALA    86      34.811 -14.527 -14.295  1.00 61.77           N  
ATOM    643  CA  ALA    86      34.826 -14.325 -12.848  1.00 61.77           C  
ATOM    644  C   ALA    86      34.985 -12.847 -12.502  1.00 61.77           C  
ATOM    645  O   ALA    86      35.545 -12.076 -13.286  1.00 61.77           O  
ATOM    646  CB  ALA    86      35.946 -15.142 -12.208  1.00 61.77           C  
ATOM    647  N   THR    87      34.348 -12.419 -11.464  1.00 65.00           N  
ATOM    648  CA  THR    87      34.394 -11.036 -11.003  1.00 65.00           C  
ATOM    649  C   THR    87      35.838 -10.567 -10.845  1.00 65.00           C  
ATOM    650  O   THR    87      36.162  -9.420 -11.162  1.00 65.00           O  
ATOM    651  CB  THR    87      33.648 -10.867  -9.667  1.00 65.00           C  
ATOM    652  OG1 THR    87      32.360 -11.489  -9.764  1.00 65.00           O  
ATOM    653  CG2 THR    87      33.462  -9.392  -9.323  1.00 65.00           C  
ATOM    654  N   GLU    88      36.710 -11.441 -10.432  1.00 66.24           N  
ATOM    655  CA  GLU    88      38.114 -11.087 -10.249  1.00 66.24           C  
ATOM    656  C   GLU    88      38.800 -10.839 -11.590  1.00 66.24           C  
ATOM    657  O   GLU    88      39.680  -9.982 -11.694  1.00 66.24           O  
ATOM    658  CB  GLU    88      38.850 -12.184  -9.477  1.00 66.24           C  
ATOM    659  CG  GLU    88      38.455 -12.275  -8.010  1.00 66.24           C  
ATOM    660  CD  GLU    88      38.764 -11.009  -7.226  1.00 66.24           C  
ATOM    661  OE1 GLU    88      37.926 -10.590  -6.395  1.00 66.24           O  
ATOM    662  OE2 GLU    88      39.852 -10.431  -7.445  1.00 66.24           O  
ATOM    663  N   GLU    89      38.369 -11.581 -12.603  1.00 65.56           N  
ATOM    664  CA  GLU    89      38.886 -11.382 -13.953  1.00 65.56           C  
ATOM    665  C   GLU    89      38.437 -10.040 -14.524  1.00 65.56           C  
ATOM    666  O   GLU    89      39.200  -9.371 -15.225  1.00 65.56           O  
ATOM    667  CB  GLU    89      38.439 -12.521 -14.874  1.00 65.56           C  
ATOM    668  CG  GLU    89      39.124 -13.848 -14.587  1.00 65.56           C  
ATOM    669  CD  GLU    89      38.622 -14.985 -15.464  1.00 65.56           C  
ATOM    670  OE1 GLU    89      39.374 -15.961 -15.683  1.00 65.56           O  
ATOM    671  OE2 GLU    89      37.467 -14.898 -15.936  1.00 65.56           O  
ATOM    672  N   VAL    90      37.212  -9.600 -14.174  1.00 67.92           N  
ATOM    673  CA  VAL    90      36.697  -8.319 -14.646  1.00 67.92           C  
ATOM    674  C   VAL    90      37.459  -7.177 -13.976  1.00 67.92           C  
ATOM    675  O   VAL    90      37.741  -6.156 -14.607  1.00 67.92           O  
ATOM    676  CB  VAL    90      35.183  -8.181 -14.375  1.00 67.92           C  
ATOM    677  CG1 VAL    90      34.674  -6.816 -14.836  1.00 67.92           C  
ATOM    678  CG2 VAL    90      34.413  -9.303 -15.068  1.00 67.92           C  
ATOM    679  N   LYS    91      37.816  -7.339 -12.663  1.00 70.27           N  
ATOM    680  CA  LYS    91      38.606  -6.334 -11.957  1.00 70.27           C  
ATOM    681  C   LYS    91      39.993  -6.191 -12.578  1.00 70.27           C  
ATOM    682  O   LYS    91      40.513  -5.080 -12.699  1.00 70.27           O  
ATOM    683  CB  LYS    91      38.730  -6.692 -10.475  1.00 70.27           C  
ATOM    684  CG  LYS    91      37.473  -6.411  -9.664  1.00 70.27           C  
ATOM    685  CD  LYS    91      37.671  -6.749  -8.192  1.00 70.27           C  
ATOM    686  CE  LYS    91      36.382  -6.577  -7.400  1.00 70.27           C  
ATOM    687  NZ  LYS    91      36.559  -6.952  -5.965  1.00 70.27           N  
ATOM    688  N   ALA    92      40.529  -7.331 -12.977  1.00 65.13           N  
ATOM    689  CA  ALA    92      41.823  -7.301 -13.654  1.00 65.13           C  
ATOM    690  C   ALA    92      41.720  -6.598 -15.004  1.00 65.13           C  
ATOM    691  O   ALA    92      42.617  -5.845 -15.389  1.00 65.13           O  
ATOM    692  CB  ALA    92      42.361  -8.719 -13.835  1.00 65.13           C  
ATOM    693  N   LEU    93      40.637  -6.843 -15.717  1.00 66.77           N  
ATOM    694  CA  LEU    93      40.397  -6.165 -16.986  1.00 66.77           C  
ATOM    695  C   LEU    93      40.311  -4.655 -16.788  1.00 66.77           C  
ATOM    696  O   LEU    93      40.861  -3.888 -17.582  1.00 66.77           O  
ATOM    697  CB  LEU    93      39.110  -6.681 -17.635  1.00 66.77           C  
ATOM    698  CG  LEU    93      39.049  -6.620 -19.162  1.00 66.77           C  
ATOM    699  CD1 LEU    93      39.022  -8.027 -19.749  1.00 66.77           C  
ATOM    700  CD2 LEU    93      37.832  -5.821 -19.617  1.00 66.77           C  
ATOM    701  N   ARG    94      39.602  -4.247 -15.787  1.00 72.00           N  
ATOM    702  CA  ARG    94      39.500  -2.828 -15.461  1.00 72.00           C  
ATOM    703  C   ARG    94      40.877  -2.223 -15.209  1.00 72.00           C  
ATOM    704  O   ARG    94      41.169  -1.118 -15.672  1.00 72.00           O  
ATOM    705  CB  ARG    94      38.604  -2.621 -14.238  1.00 72.00           C  
ATOM    706  CG  ARG    94      38.375  -1.161 -13.882  1.00 72.00           C  
ATOM    707  CD  ARG    94      39.254  -0.718 -12.720  1.00 72.00           C  
ATOM    708  NE  ARG    94      38.951   0.648 -12.305  1.00 72.00           N  
ATOM    709  CZ  ARG    94      39.487   1.256 -11.250  1.00 72.00           C  
ATOM    710  NH1 ARG    94      40.368   0.628 -10.480  1.00 72.00           N  
ATOM    711  NH2 ARG    94      39.140   2.502 -10.963  1.00 72.00           N  
ATOM    712  N   ALA    95      41.722  -2.959 -14.502  1.00 65.77           N  
ATOM    713  CA  ALA    95      43.064  -2.459 -14.211  1.00 65.77           C  
ATOM    714  C   ALA    95      43.899  -2.357 -15.484  1.00 65.77           C  
ATOM    715  O   ALA    95      44.642  -1.391 -15.670  1.00 65.77           O  
ATOM    716  CB  ALA    95      43.758  -3.361 -13.193  1.00 65.77           C  
ATOM    717  N   ALA    96      43.695  -3.252 -16.399  1.00 64.28           N  
ATOM    718  CA  ALA    96      44.417  -3.223 -17.668  1.00 64.28           C  
ATOM    719  C   ALA    96      43.959  -2.053 -18.533  1.00 64.28           C  
ATOM    720  O   ALA    96      44.779  -1.374 -19.155  1.00 64.28           O  
ATOM    721  CB  ALA    96      44.229  -4.540 -18.417  1.00 64.28           C  
ATOM    722  N   ILE    97      42.673  -1.781 -18.588  1.00 66.37           N  
ATOM    723  CA  ILE    97      42.132  -0.680 -19.377  1.00 66.37           C  
ATOM    724  C   ILE    97      42.622   0.650 -18.810  1.00 66.37           C  
ATOM    725  O   ILE    97      42.970   1.563 -19.564  1.00 66.37           O  
ATOM    726  CB  ILE    97      40.588  -0.713 -19.409  1.00 66.37           C  
ATOM    727  CG1 ILE    97      40.039   0.577 -20.028  1.00 66.37           C  
ATOM    728  CG2 ILE    97      40.023  -0.928 -18.002  1.00 66.37           C  
ATOM    729  CD1 ILE    97      38.717   1.038 -19.428  1.00 66.37           C  
ATOM    730  N   GLN    98      42.710   0.796 -17.494  1.00 64.52           N  
ATOM    731  CA  GLN    98      43.180   2.028 -16.869  1.00 64.52           C  
ATOM    732  C   GLN    98      44.647   2.287 -17.198  1.00 64.52           C  
ATOM    733  O   GLN    98      45.043   3.431 -17.435  1.00 64.52           O  
ATOM    734  CB  GLN    98      42.983   1.971 -15.353  1.00 64.52           C  
ATOM    735  CG  GLN    98      42.117   3.096 -14.802  1.00 64.52           C  
ATOM    736  CD  GLN    98      42.086   3.124 -13.286  1.00 64.52           C  
ATOM    737  OE1 GLN    98      42.566   2.198 -12.625  1.00 64.52           O  
ATOM    738  NE2 GLN    98      41.521   4.187 -12.724  1.00 64.52           N  
ATOM    739  N   HIS    99      45.336   1.194 -17.220  1.00 62.62           N  
ATOM    740  CA  HIS    99      46.737   1.398 -17.572  1.00 62.62           C  
ATOM    741  C   HIS    99      46.888   1.755 -19.047  1.00 62.62           C  
ATOM    742  O   HIS    99      47.758   2.549 -19.412  1.00 62.62           O  
ATOM    743  CB  HIS    99      47.558   0.150 -17.247  1.00 62.62           C  
ATOM    744  CG  HIS    99      48.883   0.449 -16.621  1.00 62.62           C  
ATOM    745  ND1 HIS    99      49.854   1.195 -17.254  1.00 62.62           N  
ATOM    746  CD2 HIS    99      49.396   0.104 -15.416  1.00 62.62           C  
ATOM    747  CE1 HIS    99      50.910   1.295 -16.463  1.00 62.62           C  
ATOM    748  NE2 HIS    99      50.657   0.643 -15.342  1.00 62.62           N  
ATOM    749  N   ALA   100      46.044   1.154 -19.906  1.00 62.89           N  
ATOM    750  CA  ALA   100      46.106   1.465 -21.331  1.00 62.89           C  
ATOM    751  C   ALA   100      45.740   2.924 -21.590  1.00 62.89           C  
ATOM    752  O   ALA   100      46.173   3.512 -22.584  1.00 62.89           O  
ATOM    753  CB  ALA   100      45.183   0.540 -22.119  1.00 62.89           C  
ATOM    754  N   LEU   101      44.922   3.450 -20.731  1.00 62.65           N  
ATOM    755  CA  LEU   101      44.561   4.856 -20.874  1.00 62.65           C  
ATOM    756  C   LEU   101      45.775   5.754 -20.655  1.00 62.65           C  
ATOM    757  O   LEU   101      45.801   6.894 -21.122  1.00 62.65           O  
ATOM    758  CB  LEU   101      43.452   5.228 -19.887  1.00 62.65           C  
ATOM    759  CG  LEU   101      42.022   4.893 -20.317  1.00 62.65           C  
ATOM    760  CD1 LEU   101      41.091   4.900 -19.109  1.00 62.65           C  
ATOM    761  CD2 LEU   101      41.538   5.876 -21.377  1.00 62.65           C  
ATOM    762  N   GLY   102      46.757   5.230 -19.999  1.00 60.75           N  
ATOM    763  CA  GLY   102      47.964   6.009 -19.771  1.00 60.75           C  
ATOM    764  C   GLY   102      48.955   5.922 -20.916  1.00 60.75           C  
ATOM    765  O   GLY   102      49.869   6.744 -21.017  1.00 60.75           O  
ATOM    766  N   VAL   103      48.699   5.004 -21.844  1.00 61.45           N  
ATOM    767  CA  VAL   103      49.573   4.767 -22.988  1.00 61.45           C  
ATOM    768  C   VAL   103      49.154   5.661 -24.152  1.00 61.45           C  
ATOM    769  O   VAL   103      48.037   6.183 -24.172  1.00 61.45           O  
ATOM    770  CB  VAL   103      49.551   3.283 -23.421  1.00 61.45           C  
ATOM    771  CG1 VAL   103      50.544   3.038 -24.556  1.00 61.45           C  
ATOM    772  CG2 VAL   103      49.860   2.376 -22.232  1.00 61.45           C  
ATOM    773  N   GLU   104      50.007   6.136 -25.006  1.00 59.24           N  
ATOM    774  CA  GLU   104      49.737   7.037 -26.122  1.00 59.24           C  
ATOM    775  C   GLU   104      48.825   6.381 -27.154  1.00 59.24           C  
ATOM    776  O   GLU   104      49.267   5.531 -27.930  1.00 59.24           O  
ATOM    777  CB  GLU   104      51.045   7.482 -26.782  1.00 59.24           C  
ATOM    778  CG  GLU   104      51.804   8.538 -25.994  1.00 59.24           C  
ATOM    779  CD  GLU   104      52.946   9.166 -26.776  1.00 59.24           C  
ATOM    780  OE1 GLU   104      53.546  10.152 -26.290  1.00 59.24           O  
ATOM    781  OE2 GLU   104      53.243   8.669 -27.885  1.00 59.24           O  
ATOM    782  N   LEU   105      47.519   6.518 -27.061  1.00 57.21           N  
ATOM    783  CA  LEU   105      46.562   6.022 -28.044  1.00 57.21           C  
ATOM    784  C   LEU   105      45.932   7.175 -28.819  1.00 57.21           C  
ATOM    785  O   LEU   105      46.127   8.342 -28.471  1.00 57.21           O  
ATOM    786  CB  LEU   105      45.470   5.195 -27.359  1.00 57.21           C  
ATOM    787  CG  LEU   105      45.914   3.871 -26.736  1.00 57.21           C  
ATOM    788  CD1 LEU   105      44.885   3.395 -25.715  1.00 57.21           C  
ATOM    789  CD2 LEU   105      46.130   2.817 -27.816  1.00 57.21           C  
ATOM    790  N   ASP   106      45.420   6.952 -29.988  1.00 61.00           N  
ATOM    791  CA  ASP   106      44.624   7.952 -30.692  1.00 61.00           C  
ATOM    792  C   ASP   106      43.455   8.429 -29.833  1.00 61.00           C  
ATOM    793  O   ASP   106      43.032   7.730 -28.910  1.00 61.00           O  
ATOM    794  CB  ASP   106      44.107   7.390 -32.019  1.00 61.00           C  
ATOM    795  CG  ASP   106      45.170   7.357 -33.103  1.00 61.00           C  
ATOM    796  OD1 ASP   106      46.189   8.070 -32.980  1.00 61.00           O  
ATOM    797  OD2 ASP   106      44.985   6.614 -34.091  1.00 61.00           O  
ATOM    798  N   ASP   107      43.099   9.727 -30.002  1.00 60.53           N  
ATOM    799  CA  ASP   107      42.069  10.390 -29.209  1.00 60.53           C  
ATOM    800  C   ASP   107      40.774   9.582 -29.204  1.00 60.53           C  
ATOM    801  O   ASP   107      40.120   9.453 -28.167  1.00 60.53           O  
ATOM    802  CB  ASP   107      41.807  11.801 -29.741  1.00 60.53           C  
ATOM    803  CG  ASP   107      42.908  12.784 -29.383  1.00 60.53           C  
ATOM    804  OD1 ASP   107      43.664  12.529 -28.421  1.00 60.53           O  
ATOM    805  OD2 ASP   107      43.019  13.824 -30.068  1.00 60.53           O  
ATOM    806  N   ASN   108      40.508   8.956 -30.391  1.00 58.85           N  
ATOM    807  CA  ASN   108      39.284   8.165 -30.458  1.00 58.85           C  
ATOM    808  C   ASN   108      39.384   6.903 -29.606  1.00 58.85           C  
ATOM    809  O   ASN   108      38.457   6.576 -28.863  1.00 58.85           O  
ATOM    810  CB  ASN   108      38.958   7.802 -31.909  1.00 58.85           C  
ATOM    811  CG  ASN   108      37.552   7.261 -32.074  1.00 58.85           C  
ATOM    812  OD1 ASN   108      36.675   7.513 -31.243  1.00 58.85           O  
ATOM    813  ND2 ASN   108      37.326   6.514 -33.148  1.00 58.85           N  
ATOM    814  N   ALA   109      40.569   6.275 -29.630  1.00 56.49           N  
ATOM    815  CA  ALA   109      40.783   5.051 -28.862  1.00 56.49           C  
ATOM    816  C   ALA   109      40.765   5.333 -27.363  1.00 56.49           C  
ATOM    817  O   ALA   109      40.196   4.562 -26.587  1.00 56.49           O  
ATOM    818  CB  ALA   109      42.103   4.396 -29.262  1.00 56.49           C  
ATOM    819  N   LYS   110      41.383   6.450 -26.970  1.00 62.56           N  
ATOM    820  CA  LYS   110      41.433   6.831 -25.561  1.00 62.56           C  
ATOM    821  C   LYS   110      40.030   7.054 -25.003  1.00 62.56           C  
ATOM    822  O   LYS   110      39.732   6.647 -23.878  1.00 62.56           O  
ATOM    823  CB  LYS   110      42.277   8.093 -25.375  1.00 62.56           C  
ATOM    824  CG  LYS   110      43.770   7.826 -25.255  1.00 62.56           C  
ATOM    825  CD  LYS   110      44.543   9.101 -24.943  1.00 62.56           C  
ATOM    826  CE  LYS   110      46.046   8.861 -24.952  1.00 62.56           C  
ATOM    827  NZ  LYS   110      46.809  10.119 -24.696  1.00 62.56           N  
ATOM    828  N   ARG   111      39.226   7.592 -25.895  1.00 63.40           N  
ATOM    829  CA  ARG   111      37.867   7.944 -25.494  1.00 63.40           C  
ATOM    830  C   ARG   111      37.005   6.697 -25.328  1.00 63.40           C  
ATOM    831  O   ARG   111      36.277   6.567 -24.342  1.00 63.40           O  
ATOM    832  CB  ARG   111      37.232   8.888 -26.517  1.00 63.40           C  
ATOM    833  CG  ARG   111      37.458  10.361 -26.220  1.00 63.40           C  
ATOM    834  CD  ARG   111      36.742  11.255 -27.222  1.00 63.40           C  
ATOM    835  NE  ARG   111      37.275  12.615 -27.209  1.00 63.40           N  
ATOM    836  CZ  ARG   111      36.915  13.578 -28.053  1.00 63.40           C  
ATOM    837  NH1 ARG   111      36.009  13.349 -28.998  1.00 63.40           N  
ATOM    838  NH2 ARG   111      37.464  14.780 -27.952  1.00 63.40           N  
ATOM    839  N   GLN   112      37.138   5.789 -26.241  1.00 61.80           N  
ATOM    840  CA  GLN   112      36.417   4.521 -26.197  1.00 61.80           C  
ATOM    841  C   GLN   112      36.810   3.706 -24.969  1.00 61.80           C  
ATOM    842  O   GLN   112      35.954   3.112 -24.311  1.00 61.80           O  
ATOM    843  CB  GLN   112      36.674   3.712 -27.469  1.00 61.80           C  
ATOM    844  CG  GLN   112      35.792   4.113 -28.643  1.00 61.80           C  
ATOM    845  CD  GLN   112      36.065   3.293 -29.890  1.00 61.80           C  
ATOM    846  OE1 GLN   112      36.918   2.400 -29.887  1.00 61.80           O  
ATOM    847  NE2 GLN   112      35.343   3.591 -30.965  1.00 61.80           N  
ATOM    848  N   LEU   113      38.020   3.808 -24.569  1.00 65.56           N  
ATOM    849  CA  LEU   113      38.525   3.046 -23.432  1.00 65.56           C  
ATOM    850  C   LEU   113      38.028   3.637 -22.117  1.00 65.56           C  
ATOM    851  O   LEU   113      37.716   2.900 -21.179  1.00 65.56           O  
ATOM    852  CB  LEU   113      40.055   3.015 -23.445  1.00 65.56           C  
ATOM    853  CG  LEU   113      40.705   1.992 -24.378  1.00 65.56           C  
ATOM    854  CD1 LEU   113      42.201   2.259 -24.499  1.00 65.56           C  
ATOM    855  CD2 LEU   113      40.448   0.574 -23.879  1.00 65.56           C  
ATOM    856  N   ALA   114      37.962   4.970 -22.046  1.00 66.32           N  
ATOM    857  CA  ALA   114      37.487   5.631 -20.833  1.00 66.32           C  
ATOM    858  C   ALA   114      36.031   5.271 -20.547  1.00 66.32           C  
ATOM    859  O   ALA   114      35.663   5.013 -19.399  1.00 66.32           O  
ATOM    860  CB  ALA   114      37.643   7.145 -20.956  1.00 66.32           C  
ATOM    861  N   GLU   115      35.267   5.114 -21.624  1.00 64.84           N  
ATOM    862  CA  GLU   115      33.852   4.789 -21.472  1.00 64.84           C  
ATOM    863  C   GLU   115      33.661   3.335 -21.051  1.00 64.84           C  
ATOM    864  O   GLU   115      32.789   3.029 -20.235  1.00 64.84           O  
ATOM    865  CB  GLU   115      33.095   5.063 -22.775  1.00 64.84           C  
ATOM    866  CG  GLU   115      32.865   6.541 -23.053  1.00 64.84           C  
ATOM    867  CD  GLU   115      31.949   7.208 -22.040  1.00 64.84           C  
ATOM    868  OE1 GLU   115      32.191   8.382 -21.682  1.00 64.84           O  
ATOM    869  OE2 GLU   115      30.981   6.549 -21.599  1.00 64.84           O  
ATOM    870  N   SER   116      34.470   2.500 -21.576  1.00 63.89           N  
ATOM    871  CA  SER   116      34.464   1.092 -21.194  1.00 63.89           C  
ATOM    872  C   SER   116      34.841   0.915 -19.727  1.00 63.89           C  
ATOM    873  O   SER   116      34.278   0.065 -19.034  1.00 63.89           O  
ATOM    874  CB  SER   116      35.424   0.292 -22.076  1.00 63.89           C  
ATOM    875  OG  SER   116      35.005   0.320 -23.430  1.00 63.89           O  
ATOM    876  N   ALA   117      35.704   1.789 -19.235  1.00 66.39           N  
ATOM    877  CA  ALA   117      36.143   1.712 -17.844  1.00 66.39           C  
ATOM    878  C   ALA   117      35.006   2.065 -16.890  1.00 66.39           C  
ATOM    879  O   ALA   117      34.841   1.427 -15.847  1.00 66.39           O  
ATOM    880  CB  ALA   117      37.336   2.637 -17.611  1.00 66.39           C  
ATOM    881  N   LYS   118      34.246   3.044 -17.218  1.00 66.63           N  
ATOM    882  CA  LYS   118      33.122   3.461 -16.384  1.00 66.63           C  
ATOM    883  C   LYS   118      32.079   2.353 -16.272  1.00 66.63           C  
ATOM    884  O   LYS   118      31.553   2.095 -15.188  1.00 66.63           O  
ATOM    885  CB  LYS   118      32.479   4.730 -16.946  1.00 66.63           C  
ATOM    886  CG  LYS   118      33.231   6.008 -16.603  1.00 66.63           C  
ATOM    887  CD  LYS   118      32.515   7.240 -17.143  1.00 66.63           C  
ATOM    888  CE  LYS   118      33.377   8.488 -17.018  1.00 66.63           C  
ATOM    889  NZ  LYS   118      32.702   9.688 -17.599  1.00 66.63           N  
ATOM    890  N   LEU   119      31.871   1.652 -17.311  1.00 65.97           N  
ATOM    891  CA  LEU   119      30.871   0.589 -17.327  1.00 65.97           C  
ATOM    892  C   LEU   119      31.350  -0.619 -16.529  1.00 65.97           C  
ATOM    893  O   LEU   119      30.555  -1.275 -15.851  1.00 65.97           O  
ATOM    894  CB  LEU   119      30.556   0.172 -18.766  1.00 65.97           C  
ATOM    895  CG  LEU   119      29.692   1.138 -19.578  1.00 65.97           C  
ATOM    896  CD1 LEU   119      29.659   0.717 -21.043  1.00 65.97           C  
ATOM    897  CD2 LEU   119      28.280   1.206 -19.004  1.00 65.97           C  
ATOM    898  N   LEU   120      32.606  -0.818 -16.606  1.00 67.82           N  
ATOM    899  CA  LEU   120      33.190  -1.896 -15.815  1.00 67.82           C  
ATOM    900  C   LEU   120      33.059  -1.608 -14.323  1.00 67.82           C  
ATOM    901  O   LEU   120      32.789  -2.516 -13.533  1.00 67.82           O  
ATOM    902  CB  LEU   120      34.664  -2.092 -16.181  1.00 67.82           C  
ATOM    903  CG  LEU   120      34.945  -2.839 -17.486  1.00 67.82           C  
ATOM    904  CD1 LEU   120      36.384  -2.606 -17.930  1.00 67.82           C  
ATOM    905  CD2 LEU   120      34.665  -4.328 -17.321  1.00 67.82           C  
ATOM    906  N   ASP   121      33.188  -0.317 -13.916  1.00 68.87           N  
ATOM    907  CA  ASP   121      33.028   0.051 -12.513  1.00 68.87           C  
ATOM    908  C   ASP   121      31.618  -0.265 -12.020  1.00 68.87           C  
ATOM    909  O   ASP   121      31.442  -0.776 -10.912  1.00 68.87           O  
ATOM    910  CB  ASP   121      33.337   1.535 -12.308  1.00 68.87           C  
ATOM    911  CG  ASP   121      34.825   1.824 -12.211  1.00 68.87           C  
ATOM    912  OD1 ASP   121      35.612   0.888 -11.953  1.00 68.87           O  
ATOM    913  OD2 ASP   121      35.213   2.998 -12.391  1.00 68.87           O  
ATOM    914  N   ARG   122      30.680  -0.048 -12.888  1.00 64.31           N  
ATOM    915  CA  ARG   122      29.284  -0.232 -12.503  1.00 64.31           C  
ATOM    916  C   ARG   122      28.954  -1.711 -12.328  1.00 64.31           C  
ATOM    917  O   ARG   122      28.271  -2.091 -11.376  1.00 64.31           O  
ATOM    918  CB  ARG   122      28.352   0.393 -13.544  1.00 64.31           C  
ATOM    919  CG  ARG   122      28.009   1.849 -13.268  1.00 64.31           C  
ATOM    920  CD  ARG   122      26.954   2.372 -14.232  1.00 64.31           C  
ATOM    921  NE  ARG   122      27.307   3.687 -14.757  1.00 64.31           N  
ATOM    922  CZ  ARG   122      26.593   4.363 -15.652  1.00 64.31           C  
ATOM    923  NH1 ARG   122      25.467   3.858 -16.142  1.00 64.31           N  
ATOM    924  NH2 ARG   122      27.007   5.553 -16.061  1.00 64.31           N  
ATOM    925  N   ILE   123      29.517  -2.551 -13.140  1.00 65.06           N  
ATOM    926  CA  ILE   123      29.252  -3.983 -13.048  1.00 65.06           C  
ATOM    927  C   ILE   123      29.941  -4.557 -11.812  1.00 65.06           C  
ATOM    928  O   ILE   123      29.383  -5.417 -11.126  1.00 65.06           O  
ATOM    929  CB  ILE   123      29.722  -4.727 -14.318  1.00 65.06           C  
ATOM    930  CG1 ILE   123      29.658  -6.243 -14.102  1.00 65.06           C  
ATOM    931  CG2 ILE   123      31.137  -4.289 -14.708  1.00 65.06           C  
ATOM    932  CD1 ILE   123      30.809  -7.009 -14.742  1.00 65.06           C  
ATOM    933  N   ILE   124      31.163  -4.128 -11.590  1.00 67.51           N  
ATOM    934  CA  ILE   124      31.897  -4.596 -10.420  1.00 67.51           C  
ATOM    935  C   ILE   124      31.124  -4.243  -9.151  1.00 67.51           C  
ATOM    936  O   ILE   124      30.999  -5.068  -8.243  1.00 67.51           O  
ATOM    937  CB  ILE   124      33.319  -3.994 -10.366  1.00 67.51           C  
ATOM    938  CG1 ILE   124      34.191  -4.581 -11.481  1.00 67.51           C  
ATOM    939  CG2 ILE   124      33.954  -4.230  -8.993  1.00 67.51           C  
ATOM    940  CD1 ILE   124      35.531  -3.880 -11.655  1.00 67.51           C  
ATOM    941  N   GLU   125      30.510  -3.045  -9.065  1.00 64.62           N  
ATOM    942  CA  GLU   125      29.727  -2.628  -7.906  1.00 64.62           C  
ATOM    943  C   GLU   125      28.486  -3.501  -7.735  1.00 64.62           C  
ATOM    944  O   GLU   125      28.166  -3.923  -6.622  1.00 64.62           O  
ATOM    945  CB  GLU   125      29.322  -1.157  -8.031  1.00 64.62           C  
ATOM    946  CG  GLU   125      30.342  -0.188  -7.452  1.00 64.62           C  
ATOM    947  CD  GLU   125      29.935   1.270  -7.599  1.00 64.62           C  
ATOM    948  OE1 GLU   125      30.732   2.163  -7.231  1.00 64.62           O  
ATOM    949  OE2 GLU   125      28.810   1.521  -8.085  1.00 64.62           O  
ATOM    950  N   SER   126      27.836  -3.760  -8.813  1.00 58.83           N  
ATOM    951  CA  SER   126      26.636  -4.588  -8.762  1.00 58.83           C  
ATOM    952  C   SER   126      26.974  -6.028  -8.388  1.00 58.83           C  
ATOM    953  O   SER   126      26.257  -6.656  -7.607  1.00 58.83           O  
ATOM    954  CB  SER   126      25.907  -4.560 -10.106  1.00 58.83           C  
ATOM    955  OG  SER   126      24.978  -5.626 -10.196  1.00 58.83           O  
ATOM    956  N   ALA   127      28.071  -6.554  -9.027  1.00 56.09           N  
ATOM    957  CA  ALA   127      28.460  -7.929  -8.723  1.00 56.09           C  
ATOM    958  C   ALA   127      28.865  -8.073  -7.259  1.00 56.09           C  
ATOM    959  O   ALA   127      28.598  -9.102  -6.633  1.00 56.09           O  
ATOM    960  CB  ALA   127      29.602  -8.372  -9.634  1.00 56.09           C  
ATOM    961  N   THR   128      29.535  -7.037  -6.691  1.00 59.43           N  
ATOM    962  CA  THR   128      29.937  -7.074  -5.289  1.00 59.43           C  
ATOM    963  C   THR   128      28.720  -6.970  -4.374  1.00 59.43           C  
ATOM    964  O   THR   128      28.667  -7.618  -3.327  1.00 59.43           O  
ATOM    965  CB  THR   128      30.927  -5.940  -4.962  1.00 59.43           C  
ATOM    966  OG1 THR   128      31.485  -5.434  -6.181  1.00 59.43           O  
ATOM    967  CG2 THR   128      32.058  -6.438  -4.068  1.00 59.43           C  
ATOM    968  N   ARG   129      27.696  -6.199  -4.770  1.00 55.08           N  
ATOM    969  CA  ARG   129      26.419  -6.059  -4.077  1.00 55.08           C  
ATOM    970  C   ARG   129      25.647  -7.375  -4.082  1.00 55.08           C  
ATOM    971  O   ARG   129      25.063  -7.761  -3.067  1.00 55.08           O  
ATOM    972  CB  ARG   129      25.576  -4.956  -4.720  1.00 55.08           C  
ATOM    973  CG  ARG   129      24.439  -4.458  -3.842  1.00 55.08           C  
ATOM    974  CD  ARG   129      23.585  -3.421  -4.558  1.00 55.08           C  
ATOM    975  NE  ARG   129      23.136  -2.371  -3.647  1.00 55.08           N  
ATOM    976  CZ  ARG   129      22.186  -1.482  -3.925  1.00 55.08           C  
ATOM    977  NH1 ARG   129      21.563  -1.499  -5.098  1.00 55.08           N  
ATOM    978  NH2 ARG   129      21.855  -0.570  -3.022  1.00 55.08           N  
ATOM    979  N   ASN   130      25.637  -8.047  -5.177  1.00 54.48           N  
ATOM    980  CA  ASN   130      24.861  -9.276  -5.307  1.00 54.48           C  
ATOM    981  C   ASN   130      25.693 -10.505  -4.955  1.00 54.48           C  
ATOM    982  O   ASN   130      25.171 -11.619  -4.900  1.00 54.48           O  
ATOM    983  CB  ASN   130      24.295  -9.406  -6.723  1.00 54.48           C  
ATOM    984  CG  ASN   130      23.170  -8.426  -6.995  1.00 54.48           C  
ATOM    985  OD1 ASN   130      22.543  -7.909  -6.066  1.00 54.48           O  
ATOM    986  ND2 ASN   130      22.908  -8.163  -8.270  1.00 54.48           N  
ATOM    987  N   GLN   131      26.985 -10.261  -4.699  1.00 51.59           N  
ATOM    988  CA  GLN   131      27.935 -11.335  -4.428  1.00 51.59           C  
ATOM    989  C   GLN   131      27.989 -12.327  -5.587  1.00 51.59           C  
ATOM    990  O   GLN   131      27.918 -13.539  -5.377  1.00 51.59           O  
ATOM    991  CB  GLN   131      27.570 -12.061  -3.132  1.00 51.59           C  
ATOM    992  CG  GLN   131      27.883 -11.266  -1.872  1.00 51.59           C  
ATOM    993  CD  GLN   131      27.591 -12.041  -0.601  1.00 51.59           C  
ATOM    994  OE1 GLN   131      27.129 -13.186  -0.649  1.00 51.59           O  
ATOM    995  NE2 GLN   131      27.856 -11.422   0.545  1.00 51.59           N  
ATOM    996  N   SER   132      27.842 -11.880  -6.870  1.00 51.69           N  
ATOM    997  CA  SER   132      27.917 -12.727  -8.055  1.00 51.69           C  
ATOM    998  C   SER   132      29.358 -13.119  -8.365  1.00 51.69           C  
ATOM    999  O   SER   132      30.272 -12.304  -8.225  1.00 51.69           O  
ATOM   1000  CB  SER   132      27.303 -12.016  -9.262  1.00 51.69           C  
ATOM   1001  OG  SER   132      26.919 -10.694  -8.926  1.00 51.69           O  
ATOM   1002  N   LEU   133      29.563 -14.394  -8.656  1.00 54.71           N  
ATOM   1003  CA  LEU   133      30.901 -14.907  -8.926  1.00 54.71           C  
ATOM   1004  C   LEU   133      31.259 -14.741 -10.399  1.00 54.71           C  
ATOM   1005  O   LEU   133      32.437 -14.624 -10.747  1.00 54.71           O  
ATOM   1006  CB  LEU   133      31.000 -16.382  -8.527  1.00 54.71           C  
ATOM   1007  CG  LEU   133      31.027 -16.678  -7.027  1.00 54.71           C  
ATOM   1008  CD1 LEU   133      30.656 -18.135  -6.768  1.00 54.71           C  
ATOM   1009  CD2 LEU   133      32.399 -16.357  -6.442  1.00 54.71           C  
ATOM   1010  N   THR   134      30.197 -14.639 -11.280  1.00 56.05           N  
ATOM   1011  CA  THR   134      30.527 -14.570 -12.699  1.00 56.05           C  
ATOM   1012  C   THR   134      29.748 -13.449 -13.381  1.00 56.05           C  
ATOM   1013  O   THR   134      28.639 -13.113 -12.963  1.00 56.05           O  
ATOM   1014  CB  THR   134      30.233 -15.906 -13.406  1.00 56.05           C  
ATOM   1015  OG1 THR   134      28.945 -16.383 -12.999  1.00 56.05           O  
ATOM   1016  CG2 THR   134      31.284 -16.956 -13.058  1.00 56.05           C  
ATOM   1017  N   VAL   135      30.299 -12.766 -14.324  1.00 57.37           N  
ATOM   1018  CA  VAL   135      29.705 -11.687 -15.107  1.00 57.37           C  
ATOM   1019  C   VAL   135      29.789 -12.023 -16.595  1.00 57.37           C  
ATOM   1020  O   VAL   135      30.791 -12.572 -17.058  1.00 57.37           O  
ATOM   1021  CB  VAL   135      30.397 -10.335 -14.826  1.00 57.37           C  
ATOM   1022  CG1 VAL   135      29.758  -9.219 -15.651  1.00 57.37           C  
ATOM   1023  CG2 VAL   135      30.336 -10.004 -13.336  1.00 57.37           C  
ATOM   1024  N   LYS   136      28.771 -11.771 -17.376  1.00 57.05           N  
ATOM   1025  CA  LYS   136      28.687 -12.036 -18.810  1.00 57.05           C  
ATOM   1026  C   LYS   136      28.990 -10.779 -19.620  1.00 57.05           C  
ATOM   1027  O   LYS   136      28.371  -9.734 -19.409  1.00 57.05           O  
ATOM   1028  CB  LYS   136      27.303 -12.575 -19.175  1.00 57.05           C  
ATOM   1029  CG  LYS   136      27.073 -14.022 -18.765  1.00 57.05           C  
ATOM   1030  CD  LYS   136      25.713 -14.525 -19.229  1.00 57.05           C  
ATOM   1031  CE  LYS   136      25.429 -15.929 -18.711  1.00 57.05           C  
ATOM   1032  NZ  LYS   136      24.085 -16.418 -19.144  1.00 57.05           N  
ATOM   1033  N   LEU   137      29.901 -10.766 -20.583  1.00 56.98           N  
ATOM   1034  CA  LEU   137      30.241  -9.616 -21.415  1.00 56.98           C  
ATOM   1035  C   LEU   137      29.839  -9.857 -22.866  1.00 56.98           C  
ATOM   1036  O   LEU   137      30.100 -10.929 -23.417  1.00 56.98           O  
ATOM   1037  CB  LEU   137      31.740  -9.317 -21.330  1.00 56.98           C  
ATOM   1038  CG  LEU   137      32.238  -8.710 -20.017  1.00 56.98           C  
ATOM   1039  CD1 LEU   137      33.750  -8.867 -19.901  1.00 56.98           C  
ATOM   1040  CD2 LEU   137      31.838  -7.242 -19.921  1.00 56.98           C  
ATOM   1041  N   ARG   138      29.041  -9.067 -23.486  1.00 48.16           N  
ATOM   1042  CA  ARG   138      28.686  -9.151 -24.899  1.00 48.16           C  
ATOM   1043  C   ARG   138      29.184  -7.930 -25.663  1.00 48.16           C  
ATOM   1044  O   ARG   138      29.120  -6.807 -25.159  1.00 48.16           O  
ATOM   1045  CB  ARG   138      27.171  -9.291 -25.065  1.00 48.16           C  
ATOM   1046  CG  ARG   138      26.700 -10.727 -25.232  1.00 48.16           C  
ATOM   1047  CD  ARG   138      25.215 -10.798 -25.561  1.00 48.16           C  
ATOM   1048  NE  ARG   138      24.797 -12.161 -25.874  1.00 48.16           N  
ATOM   1049  CZ  ARG   138      23.574 -12.508 -26.265  1.00 48.16           C  
ATOM   1050  NH1 ARG   138      22.620 -11.594 -26.401  1.00 48.16           N  
ATOM   1051  NH2 ARG   138      23.302 -13.778 -26.524  1.00 48.16           N  
ATOM   1052  N   PHE   139      29.638  -8.054 -26.895  1.00 45.08           N  
ATOM   1053  CA  PHE   139      30.136  -6.958 -27.718  1.00 45.08           C  
ATOM   1054  C   PHE   139      29.207  -6.703 -28.899  1.00 45.08           C  
ATOM   1055  O   PHE   139      28.891  -7.622 -29.657  1.00 45.08           O  
ATOM   1056  CB  PHE   139      31.551  -7.260 -28.219  1.00 45.08           C  
ATOM   1057  CG  PHE   139      32.625  -6.999 -27.197  1.00 45.08           C  
ATOM   1058  CD1 PHE   139      33.215  -5.745 -27.092  1.00 45.08           C  
ATOM   1059  CD2 PHE   139      33.045  -8.009 -26.341  1.00 45.08           C  
ATOM   1060  CE1 PHE   139      34.209  -5.501 -26.147  1.00 45.08           C  
ATOM   1061  CE2 PHE   139      34.038  -7.773 -25.394  1.00 45.08           C  
ATOM   1062  CZ  PHE   139      34.619  -6.519 -25.299  1.00 45.08           C  
ATOM   1063  N   ASP   140      28.473  -5.635 -29.018  1.00 40.48           N  
ATOM   1064  CA  ASP   140      27.604  -5.376 -30.161  1.00 40.48           C  
ATOM   1065  C   ASP   140      28.050  -4.126 -30.918  1.00 40.48           C  
ATOM   1066  O   ASP   140      28.217  -3.060 -30.322  1.00 40.48           O  
ATOM   1067  CB  ASP   140      26.151  -5.225 -29.708  1.00 40.48           C  
ATOM   1068  CG  ASP   140      25.165  -5.905 -30.641  1.00 40.48           C  
ATOM   1069  OD1 ASP   140      25.573  -6.365 -31.730  1.00 40.48           O  
ATOM   1070  OD2 ASP   140      23.969  -5.980 -30.287  1.00 40.48           O  
ATOM   1071  N   ALA   141      28.277  -4.221 -32.147  1.00 36.82           N  
ATOM   1072  CA  ALA   141      28.676  -3.213 -33.127  1.00 36.82           C  
ATOM   1073  C   ALA   141      27.512  -2.285 -33.463  1.00 36.82           C  
ATOM   1074  O   ALA   141      27.722  -1.137 -33.862  1.00 36.82           O  
ATOM   1075  CB  ALA   141      29.202  -3.883 -34.394  1.00 36.82           C  
ATOM   1076  N   ASP   142      26.259  -2.667 -33.155  1.00 37.33           N  
ATOM   1077  CA  ASP   142      25.145  -1.845 -33.618  1.00 37.33           C  
ATOM   1078  C   ASP   142      24.977  -0.604 -32.745  1.00 37.33           C  
ATOM   1079  O   ASP   142      24.177   0.279 -33.060  1.00 37.33           O  
ATOM   1080  CB  ASP   142      23.849  -2.658 -33.632  1.00 37.33           C  
ATOM   1081  CG  ASP   142      23.712  -3.535 -34.865  1.00 37.33           C  
ATOM   1082  OD1 ASP   142      24.369  -3.253 -35.890  1.00 37.33           O  
ATOM   1083  OD2 ASP   142      22.937  -4.515 -34.811  1.00 37.33           O  
ATOM   1084  N   ARG   143      26.015  -0.372 -31.883  1.00 39.81           N  
ATOM   1085  CA  ARG   143      26.087   0.762 -30.968  1.00 39.81           C  
ATOM   1086  C   ARG   143      26.640   1.998 -31.669  1.00 39.81           C  
ATOM   1087  O   ARG   143      26.261   3.125 -31.344  1.00 39.81           O  
ATOM   1088  CB  ARG   143      26.951   0.419 -29.752  1.00 39.81           C  
ATOM   1089  CG  ARG   143      26.152   0.036 -28.517  1.00 39.81           C  
ATOM   1090  CD  ARG   143      27.040  -0.086 -27.286  1.00 39.81           C  
ATOM   1091  NE  ARG   143      26.536   0.718 -26.176  1.00 39.81           N  
ATOM   1092  CZ  ARG   143      26.677   0.407 -24.891  1.00 39.81           C  
ATOM   1093  NH1 ARG   143      27.311  -0.701 -24.526  1.00 39.81           N  
ATOM   1094  NH2 ARG   143      26.179   1.211 -23.962  1.00 39.81           N  
ATOM   1095  N   SER   144      27.628   1.833 -32.563  1.00 39.63           N  
ATOM   1096  CA  SER   144      28.145   3.036 -33.207  1.00 39.63           C  
ATOM   1097  C   SER   144      27.017   3.875 -33.797  1.00 39.63           C  
ATOM   1098  O   SER   144      27.026   5.103 -33.687  1.00 39.63           O  
ATOM   1099  CB  SER   144      29.146   2.670 -34.303  1.00 39.63           C  
ATOM   1100  OG  SER   144      30.249   1.962 -33.762  1.00 39.63           O  
ATOM   1101  N   ALA   145      26.013   3.174 -34.289  1.00 37.90           N  
ATOM   1102  CA  ALA   145      24.944   3.944 -34.919  1.00 37.90           C  
ATOM   1103  C   ALA   145      24.122   4.696 -33.876  1.00 37.90           C  
ATOM   1104  O   ALA   145      23.731   5.844 -34.096  1.00 37.90           O  
ATOM   1105  CB  ALA   145      24.043   3.027 -35.743  1.00 37.90           C  
ATOM   1106  N   LEU   146      24.055   4.058 -32.655  1.00 39.25           N  
ATOM   1107  CA  LEU   146      23.176   4.711 -31.691  1.00 39.25           C  
ATOM   1108  C   LEU   146      23.869   5.906 -31.045  1.00 39.25           C  
ATOM   1109  O   LEU   146      23.230   6.922 -30.763  1.00 39.25           O  
ATOM   1110  CB  LEU   146      22.733   3.719 -30.612  1.00 39.25           C  
ATOM   1111  CG  LEU   146      21.549   2.817 -30.966  1.00 39.25           C  
ATOM   1112  CD1 LEU   146      21.610   1.523 -30.160  1.00 39.25           C  
ATOM   1113  CD2 LEU   146      20.231   3.544 -30.722  1.00 39.25           C  
ATOM   1114  N   LEU   147      25.207   5.785 -30.994  1.00 41.59           N  
ATOM   1115  CA  LEU   147      25.928   6.907 -30.404  1.00 41.59           C  
ATOM   1116  C   LEU   147      25.942   8.102 -31.351  1.00 41.59           C  
ATOM   1117  O   LEU   147      25.856   9.251 -30.909  1.00 41.59           O  
ATOM   1118  CB  LEU   147      27.363   6.499 -30.058  1.00 41.59           C  
ATOM   1119  CG  LEU   147      27.613   6.058 -28.615  1.00 41.59           C  
ATOM   1120  CD1 LEU   147      28.660   4.950 -28.574  1.00 41.59           C  
ATOM   1121  CD2 LEU   147      28.047   7.244 -27.761  1.00 41.59           C  
ATOM   1122  N   THR   148      26.181   7.776 -32.667  1.00 43.75           N  
ATOM   1123  CA  THR   148      26.103   8.898 -33.595  1.00 43.75           C  
ATOM   1124  C   THR   148      24.756   9.605 -33.478  1.00 43.75           C  
ATOM   1125  O   THR   148      24.690  10.836 -33.515  1.00 43.75           O  
ATOM   1126  CB  THR   148      26.319   8.437 -35.049  1.00 43.75           C  
ATOM   1127  OG1 THR   148      26.888   7.122 -35.047  1.00 43.75           O  
ATOM   1128  CG2 THR   148      27.256   9.383 -35.793  1.00 43.75           C  
ATOM   1129  N   ALA   149      23.748   8.758 -33.145  1.00 43.36           N  
ATOM   1130  CA  ALA   149      22.422   9.347 -32.983  1.00 43.36           C  
ATOM   1131  C   ALA   149      22.373  10.261 -31.761  1.00 43.36           C  
ATOM   1132  O   ALA   149      21.783  11.343 -31.811  1.00 43.36           O  
ATOM   1133  CB  ALA   149      21.364   8.253 -32.867  1.00 43.36           C  
ATOM   1134  N   GLU   150      23.039   9.748 -30.647  1.00 47.30           N  
ATOM   1135  CA  GLU   150      23.139  10.533 -29.420  1.00 47.30           C  
ATOM   1136  C   GLU   150      23.797  11.885 -29.682  1.00 47.30           C  
ATOM   1137  O   GLU   150      23.352  12.910 -29.162  1.00 47.30           O  
ATOM   1138  CB  GLU   150      23.920   9.765 -28.351  1.00 47.30           C  
ATOM   1139  CG  GLU   150      23.318   9.866 -26.958  1.00 47.30           C  
ATOM   1140  CD  GLU   150      24.109   9.105 -25.906  1.00 47.30           C  
ATOM   1141  OE1 GLU   150      23.738   9.157 -24.711  1.00 47.30           O  
ATOM   1142  OE2 GLU   150      25.109   8.452 -26.279  1.00 47.30           O  
ATOM   1143  N   ARG   151      24.811  11.765 -30.454  1.00 51.05           N  
ATOM   1144  CA  ARG   151      25.618  12.948 -30.738  1.00 51.05           C  
ATOM   1145  C   ARG   151      24.822  13.974 -31.539  1.00 51.05           C  
ATOM   1146  O   ARG   151      24.848  15.167 -31.229  1.00 51.05           O  
ATOM   1147  CB  ARG   151      26.890  12.563 -31.496  1.00 51.05           C  
ATOM   1148  CG  ARG   151      27.854  13.719 -31.710  1.00 51.05           C  
ATOM   1149  CD  ARG   151      29.028  13.319 -32.591  1.00 51.05           C  
ATOM   1150  NE  ARG   151      28.581  12.764 -33.866  1.00 51.05           N  
ATOM   1151  CZ  ARG   151      28.481  13.454 -35.000  1.00 51.05           C  
ATOM   1152  NH1 ARG   151      28.797  14.744 -35.039  1.00 51.05           N  
ATOM   1153  NH2 ARG   151      28.063  12.850 -36.103  1.00 51.05           N  
ATOM   1154  N   LEU   152      24.094  13.511 -32.567  1.00 52.16           N  
ATOM   1155  CA  LEU   152      23.320  14.430 -33.394  1.00 52.16           C  
ATOM   1156  C   LEU   152      22.160  15.027 -32.604  1.00 52.16           C  
ATOM   1157  O   LEU   152      21.864  16.217 -32.732  1.00 52.16           O  
ATOM   1158  CB  LEU   152      22.790  13.713 -34.639  1.00 52.16           C  
ATOM   1159  CG  LEU   152      23.762  13.583 -35.812  1.00 52.16           C  
ATOM   1160  CD1 LEU   152      23.219  12.602 -36.845  1.00 52.16           C  
ATOM   1161  CD2 LEU   152      24.021  14.946 -36.446  1.00 52.16           C  
ATOM   1162  N   ALA   153      21.681  14.198 -31.678  1.00 53.18           N  
ATOM   1163  CA  ALA   153      20.590  14.700 -30.845  1.00 53.18           C  
ATOM   1164  C   ALA   153      21.077  15.805 -29.912  1.00 53.18           C  
ATOM   1165  O   ALA   153      20.410  16.831 -29.754  1.00 53.18           O  
ATOM   1166  CB  ALA   153      19.970  13.562 -30.039  1.00 53.18           C  
ATOM   1167  N   ASP   154      22.313  15.585 -29.385  1.00 55.80           N  
ATOM   1168  CA  ASP   154      22.875  16.593 -28.490  1.00 55.80           C  
ATOM   1169  C   ASP   154      23.172  17.889 -29.241  1.00 55.80           C  
ATOM   1170  O   ASP   154      22.931  18.981 -28.723  1.00 55.80           O  
ATOM   1171  CB  ASP   154      24.147  16.067 -27.822  1.00 55.80           C  
ATOM   1172  CG  ASP   154      23.870  15.283 -26.552  1.00 55.80           C  
ATOM   1173  OD1 ASP   154      22.734  15.344 -26.034  1.00 55.80           O  
ATOM   1174  OD2 ASP   154      24.796  14.600 -26.064  1.00 55.80           O  
ATOM   1175  N   ALA   155      23.648  17.730 -30.444  1.00 59.33           N  
ATOM   1176  CA  ALA   155      23.954  18.917 -31.238  1.00 59.33           C  
ATOM   1177  C   ALA   155      22.687  19.706 -31.555  1.00 59.33           C  
ATOM   1178  O   ALA   155      22.672  20.935 -31.450  1.00 59.33           O  
ATOM   1179  CB  ALA   155      24.668  18.524 -32.529  1.00 59.33           C  
ATOM   1180  N   TYR   156      21.534  19.000 -31.752  1.00 62.83           N  
ATOM   1181  CA  TYR   156      20.296  19.691 -32.092  1.00 62.83           C  
ATOM   1182  C   TYR   156      19.661  20.313 -30.855  1.00 62.83           C  
ATOM   1183  O   TYR   156      19.093  21.406 -30.923  1.00 62.83           O  
ATOM   1184  CB  TYR   156      19.309  18.729 -32.759  1.00 62.83           C  
ATOM   1185  CG  TYR   156      19.529  18.565 -34.243  1.00 62.83           C  
ATOM   1186  CD1 TYR   156      19.116  19.546 -35.141  1.00 62.83           C  
ATOM   1187  CD2 TYR   156      20.150  17.429 -34.750  1.00 62.83           C  
ATOM   1188  CE1 TYR   156      19.315  19.398 -36.510  1.00 62.83           C  
ATOM   1189  CE2 TYR   156      20.354  17.271 -36.117  1.00 62.83           C  
ATOM   1190  CZ  TYR   156      19.935  18.259 -36.987  1.00 62.83           C  
ATOM   1191  OH  TYR   156      20.135  18.108 -38.341  1.00 62.83           O  
ATOM   1192  N   LEU   157      19.884  19.625 -29.773  1.00 62.29           N  
ATOM   1193  CA  LEU   157      19.353  20.161 -28.524  1.00 62.29           C  
ATOM   1194  C   LEU   157      20.086  21.438 -28.126  1.00 62.29           C  
ATOM   1195  O   LEU   157      19.466  22.391 -27.648  1.00 62.29           O  
ATOM   1196  CB  LEU   157      19.466  19.123 -27.404  1.00 62.29           C  
ATOM   1197  CG  LEU   157      18.411  19.202 -26.299  1.00 62.29           C  
ATOM   1198  CD1 LEU   157      17.209  18.331 -26.651  1.00 62.29           C  
ATOM   1199  CD2 LEU   157      19.008  18.782 -24.960  1.00 62.29           C  
ATOM   1200  N   ASN   158      21.402  21.420 -28.349  1.00 63.60           N  
ATOM   1201  CA  ASN   158      22.167  22.621 -28.033  1.00 63.60           C  
ATOM   1202  C   ASN   158      21.776  23.788 -28.935  1.00 63.60           C  
ATOM   1203  O   ASN   158      21.722  24.935 -28.486  1.00 63.60           O  
ATOM   1204  CB  ASN   158      23.668  22.346 -28.142  1.00 63.60           C  
ATOM   1205  CG  ASN   158      24.209  21.577 -26.952  1.00 63.60           C  
ATOM   1206  OD1 ASN   158      23.622  21.594 -25.867  1.00 63.60           O  
ATOM   1207  ND2 ASN   158      25.332  20.896 -27.147  1.00 63.60           N  
ATOM   1208  N   ARG   159      21.435  23.422 -30.130  1.00 68.00           N  
ATOM   1209  CA  ARG   159      20.980  24.459 -31.049  1.00 68.00           C  
ATOM   1210  C   ARG   159      19.618  25.003 -30.630  1.00 68.00           C  
ATOM   1211  O   ARG   159      19.364  26.204 -30.736  1.00 68.00           O  
ATOM   1212  CB  ARG   159      20.910  23.917 -32.479  1.00 68.00           C  
ATOM   1213  CG  ARG   159      21.490  24.858 -33.523  1.00 68.00           C  
ATOM   1214  CD  ARG   159      21.586  24.194 -34.890  1.00 68.00           C  
ATOM   1215  NE  ARG   159      21.539  25.175 -35.970  1.00 68.00           N  
ATOM   1216  CZ  ARG   159      21.587  24.878 -37.266  1.00 68.00           C  
ATOM   1217  NH1 ARG   159      21.683  23.616 -37.670  1.00 68.00           N  
ATOM   1218  NH2 ARG   159      21.537  25.850 -38.165  1.00 68.00           N  
ATOM   1219  N   ILE   160      18.775  24.148 -30.193  1.00 67.38           N  
ATOM   1220  CA  ILE   160      17.462  24.560 -29.708  1.00 67.38           C  
ATOM   1221  C   ILE   160      17.622  25.434 -28.466  1.00 67.38           C  
ATOM   1222  O   ILE   160      16.954  26.462 -28.333  1.00 67.38           O  
ATOM   1223  CB  ILE   160      16.568  23.340 -29.394  1.00 67.38           C  
ATOM   1224  CG1 ILE   160      16.215  22.590 -30.684  1.00 67.38           C  
ATOM   1225  CG2 ILE   160      15.301  23.776 -28.651  1.00 67.38           C  
ATOM   1226  CD1 ILE   160      15.489  21.271 -30.455  1.00 67.38           C  
ATOM   1227  N   ARG   161      18.595  25.088 -27.640  1.00 64.98           N  
ATOM   1228  CA  ARG   161      18.905  25.838 -26.427  1.00 64.98           C  
ATOM   1229  C   ARG   161      19.365  27.253 -26.761  1.00 64.98           C  
ATOM   1230  O   ARG   161      18.971  28.213 -26.096  1.00 64.98           O  
ATOM   1231  CB  ARG   161      19.978  25.118 -25.609  1.00 64.98           C  
ATOM   1232  CG  ARG   161      19.881  25.365 -24.112  1.00 64.98           C  
ATOM   1233  CD  ARG   161      20.952  24.602 -23.343  1.00 64.98           C  
ATOM   1234  NE  ARG   161      20.697  24.617 -21.905  1.00 64.98           N  
ATOM   1235  CZ  ARG   161      21.332  23.860 -21.015  1.00 64.98           C  
ATOM   1236  NH1 ARG   161      22.277  23.009 -21.400  1.00 64.98           N  
ATOM   1237  NH2 ARG   161      21.020  23.953 -19.730  1.00 64.98           N  
ATOM   1238  N   GLU   162      20.223  27.296 -27.753  1.00 68.92           N  
ATOM   1239  CA  GLU   162      20.795  28.580 -28.148  1.00 68.92           C  
ATOM   1240  C   GLU   162      19.728  29.506 -28.724  1.00 68.92           C  
ATOM   1241  O   GLU   162      19.722  30.706 -28.443  1.00 68.92           O  
ATOM   1242  CB  GLU   162      21.921  28.377 -29.165  1.00 68.92           C  
ATOM   1243  CG  GLU   162      22.690  29.649 -29.493  1.00 68.92           C  
ATOM   1244  CD  GLU   162      23.603  30.105 -28.366  1.00 68.92           C  
ATOM   1245  OE1 GLU   162      24.026  31.284 -28.368  1.00 68.92           O  
ATOM   1246  OE2 GLU   162      23.898  29.278 -27.475  1.00 68.92           O  
ATOM   1247  N   ALA   163      18.786  28.938 -29.459  1.00 68.11           N  
ATOM   1248  CA  ALA   163      17.712  29.733 -30.049  1.00 68.11           C  
ATOM   1249  C   ALA   163      16.747  30.232 -28.978  1.00 68.11           C  
ATOM   1250  O   ALA   163      16.220  31.343 -29.078  1.00 68.11           O  
ATOM   1251  CB  ALA   163      16.961  28.916 -31.098  1.00 68.11           C  
ATOM   1252  N   LEU   164      16.696  29.479 -27.865  1.00 65.73           N  
ATOM   1253  CA  LEU   164      15.757  29.847 -26.811  1.00 65.73           C  
ATOM   1254  C   LEU   164      16.356  30.908 -25.895  1.00 65.73           C  
ATOM   1255  O   LEU   164      15.626  31.624 -25.205  1.00 65.73           O  
ATOM   1256  CB  LEU   164      15.358  28.616 -25.993  1.00 65.73           C  
ATOM   1257  CG  LEU   164      14.306  27.698 -26.619  1.00 65.73           C  
ATOM   1258  CD1 LEU   164      14.310  26.339 -25.927  1.00 65.73           C  
ATOM   1259  CD2 LEU   164      12.924  28.339 -26.543  1.00 65.73           C  
ATOM   1260  N   LYS   165      17.660  30.885 -25.849  1.00 65.74           N  
ATOM   1261  CA  LYS   165      18.363  31.880 -25.044  1.00 65.74           C  
ATOM   1262  C   LYS   165      17.986  33.296 -25.469  1.00 65.74           C  
ATOM   1263  O   LYS   165      18.081  34.234 -24.674  1.00 65.74           O  
ATOM   1264  CB  LYS   165      19.876  31.686 -25.151  1.00 65.74           C  
ATOM   1265  CG  LYS   165      20.465  30.796 -24.066  1.00 65.74           C  
ATOM   1266  CD  LYS   165      21.984  30.740 -24.152  1.00 65.74           C  
ATOM   1267  CE  LYS   165      22.568  29.771 -23.132  1.00 65.74           C  
ATOM   1268  NZ  LYS   165      24.060  29.733 -23.195  1.00 65.74           N  
ATOM   1269  N   GLN   166      17.593  33.408 -26.702  1.00 67.18           N  
ATOM   1270  CA  GLN   166      17.254  34.733 -27.213  1.00 67.18           C  
ATOM   1271  C   GLN   166      15.949  35.239 -26.604  1.00 67.18           C  
ATOM   1272  O   GLN   166      15.762  36.447 -26.441  1.00 67.18           O  
ATOM   1273  CB  GLN   166      17.147  34.710 -28.738  1.00 67.18           C  
ATOM   1274  CG  GLN   166      18.466  34.419 -29.442  1.00 67.18           C  
ATOM   1275  CD  GLN   166      18.713  35.335 -30.626  1.00 67.18           C  
ATOM   1276  OE1 GLN   166      17.853  36.141 -30.994  1.00 67.18           O  
ATOM   1277  NE2 GLN   166      19.890  35.216 -31.232  1.00 67.18           N  
ATOM   1278  N   ASP   167      15.102  34.332 -26.166  1.00 64.51           N  
ATOM   1279  CA  ASP   167      13.889  34.637 -25.413  1.00 64.51           C  
ATOM   1280  C   ASP   167      13.943  34.025 -24.015  1.00 64.51           C  
ATOM   1281  O   ASP   167      13.341  32.979 -23.766  1.00 64.51           O  
ATOM   1282  CB  ASP   167      12.653  34.133 -26.161  1.00 64.51           C  
ATOM   1283  CG  ASP   167      11.361  34.750 -25.654  1.00 64.51           C  
ATOM   1284  OD1 ASP   167      11.411  35.615 -24.752  1.00 64.51           O  
ATOM   1285  OD2 ASP   167      10.284  34.365 -26.158  1.00 64.51           O  
ATOM   1286  N   LYS   168      14.771  34.580 -23.144  1.00 56.11           N  
ATOM   1287  CA  LYS   168      14.943  34.035 -21.801  1.00 56.11           C  
ATOM   1288  C   LYS   168      13.627  34.049 -21.029  1.00 56.11           C  
ATOM   1289  O   LYS   168      13.492  33.371 -20.008  1.00 56.11           O  
ATOM   1290  CB  LYS   168      16.008  34.822 -21.035  1.00 56.11           C  
ATOM   1291  CG  LYS   168      17.426  34.601 -21.542  1.00 56.11           C  
ATOM   1292  CD  LYS   168      18.451  35.299 -20.658  1.00 56.11           C  
ATOM   1293  CE  LYS   168      19.861  35.156 -21.215  1.00 56.11           C  
ATOM   1294  NZ  LYS   168      20.870  35.841 -20.353  1.00 56.11           N  
ATOM   1295  N   SER   169      12.668  34.975 -21.419  1.00 58.42           N  
ATOM   1296  CA  SER   169      11.397  35.026 -20.704  1.00 58.42           C  
ATOM   1297  C   SER   169      10.453  33.925 -21.175  1.00 58.42           C  
ATOM   1298  O   SER   169       9.327  33.815 -20.687  1.00 58.42           O  
ATOM   1299  CB  SER   169      10.733  36.391 -20.888  1.00 58.42           C  
ATOM   1300  OG  SER   169      10.388  36.604 -22.247  1.00 58.42           O  
ATOM   1301  N   SER   170      10.942  33.113 -22.217  1.00 62.25           N  
ATOM   1302  CA  SER   170      10.087  32.032 -22.696  1.00 62.25           C  
ATOM   1303  C   SER   170      10.018  30.893 -21.684  1.00 62.25           C  
ATOM   1304  O   SER   170      11.031  30.523 -21.087  1.00 62.25           O  
ATOM   1305  CB  SER   170      10.592  31.502 -24.038  1.00 62.25           C  
ATOM   1306  OG  SER   170       9.864  30.352 -24.432  1.00 62.25           O  
ATOM   1307  N   PRO   171       8.827  30.586 -21.152  1.00 57.36           N  
ATOM   1308  CA  PRO   171       8.626  29.473 -20.221  1.00 57.36           C  
ATOM   1309  C   PRO   171       9.407  28.223 -20.621  1.00 57.36           C  
ATOM   1310  O   PRO   171       9.752  27.405 -19.763  1.00 57.36           O  
ATOM   1311  CB  PRO   171       7.118  29.220 -20.293  1.00 57.36           C  
ATOM   1312  CG  PRO   171       6.586  30.326 -21.147  1.00 57.36           C  
ATOM   1313  CD  PRO   171       7.747  31.078 -21.732  1.00 57.36           C  
ATOM   1314  N   LEU   172       9.674  28.130 -21.972  1.00 59.41           N  
ATOM   1315  CA  LEU   172      10.443  27.002 -22.485  1.00 59.41           C  
ATOM   1316  C   LEU   172      11.872  27.030 -21.952  1.00 59.41           C  
ATOM   1317  O   LEU   172      12.404  25.999 -21.534  1.00 59.41           O  
ATOM   1318  CB  LEU   172      10.456  27.014 -24.016  1.00 59.41           C  
ATOM   1319  CG  LEU   172      10.978  25.748 -24.699  1.00 59.41           C  
ATOM   1320  CD1 LEU   172      10.028  24.581 -24.448  1.00 59.41           C  
ATOM   1321  CD2 LEU   172      11.160  25.985 -26.195  1.00 59.41           C  
ATOM   1322  N   TYR   173      12.513  28.240 -22.078  1.00 59.31           N  
ATOM   1323  CA  TYR   173      13.876  28.326 -21.565  1.00 59.31           C  
ATOM   1324  C   TYR   173      13.911  28.070 -20.063  1.00 59.31           C  
ATOM   1325  O   TYR   173      14.798  27.371 -19.567  1.00 59.31           O  
ATOM   1326  CB  TYR   173      14.481  29.699 -21.874  1.00 59.31           C  
ATOM   1327  CG  TYR   173      15.905  29.856 -21.396  1.00 59.31           C  
ATOM   1328  CD1 TYR   173      16.195  30.565 -20.233  1.00 59.31           C  
ATOM   1329  CD2 TYR   173      16.962  29.297 -22.107  1.00 59.31           C  
ATOM   1330  CE1 TYR   173      17.505  30.715 -19.789  1.00 59.31           C  
ATOM   1331  CE2 TYR   173      18.275  29.441 -21.673  1.00 59.31           C  
ATOM   1332  CZ  TYR   173      18.537  30.149 -20.514  1.00 59.31           C  
ATOM   1333  OH  TYR   173      19.836  30.294 -20.080  1.00 59.31           O  
ATOM   1334  N   GLN   174      13.030  28.687 -19.201  1.00 57.33           N  
ATOM   1335  CA  GLN   174      13.030  28.505 -17.753  1.00 57.33           C  
ATOM   1336  C   GLN   174      12.892  27.030 -17.384  1.00 57.33           C  
ATOM   1337  O   GLN   174      13.546  26.555 -16.453  1.00 57.33           O  
ATOM   1338  CB  GLN   174      11.902  29.314 -17.110  1.00 57.33           C  
ATOM   1339  CG  GLN   174      12.105  30.821 -17.189  1.00 57.33           C  
ATOM   1340  CD  GLN   174      11.842  31.519 -15.868  1.00 57.33           C  
ATOM   1341  OE1 GLN   174      11.465  30.882 -14.879  1.00 57.33           O  
ATOM   1342  NE2 GLN   174      12.038  32.833 -15.842  1.00 57.33           N  
ATOM   1343  N   ALA   175      12.124  26.369 -18.177  1.00 54.80           N  
ATOM   1344  CA  ALA   175      11.911  24.956 -17.876  1.00 54.80           C  
ATOM   1345  C   ALA   175      13.129  24.122 -18.264  1.00 54.80           C  
ATOM   1346  O   ALA   175      13.488  23.173 -17.564  1.00 54.80           O  
ATOM   1347  CB  ALA   175      10.666  24.440 -18.595  1.00 54.80           C  
ATOM   1348  N   PHE   176      13.735  24.474 -19.464  1.00 57.09           N  
ATOM   1349  CA  PHE   176      15.027  23.911 -19.836  1.00 57.09           C  
ATOM   1350  C   PHE   176      16.017  24.017 -18.682  1.00 57.09           C  
ATOM   1351  O   PHE   176      16.754  23.070 -18.400  1.00 57.09           O  
ATOM   1352  CB  PHE   176      15.587  24.619 -21.074  1.00 57.09           C  
ATOM   1353  CG  PHE   176      15.847  23.698 -22.235  1.00 57.09           C  
ATOM   1354  CD1 PHE   176      17.038  22.989 -22.325  1.00 57.09           C  
ATOM   1355  CD2 PHE   176      14.899  23.541 -23.237  1.00 57.09           C  
ATOM   1356  CE1 PHE   176      17.281  22.135 -23.398  1.00 57.09           C  
ATOM   1357  CE2 PHE   176      15.134  22.690 -24.313  1.00 57.09           C  
ATOM   1358  CZ  PHE   176      16.326  21.989 -24.392  1.00 57.09           C  
ATOM   1359  N   SER   177      16.056  25.153 -18.131  1.00 51.68           N  
ATOM   1360  CA  SER   177      17.013  25.418 -17.062  1.00 51.68           C  
ATOM   1361  C   SER   177      16.663  24.637 -15.800  1.00 51.68           C  
ATOM   1362  O   SER   177      17.552  24.156 -15.094  1.00 51.68           O  
ATOM   1363  CB  SER   177      17.066  26.913 -16.748  1.00 51.68           C  
ATOM   1364  OG  SER   177      18.177  27.214 -15.920  1.00 51.68           O  
ATOM   1365  N   ALA   178      15.317  24.528 -15.532  1.00 49.72           N  
ATOM   1366  CA  ALA   178      14.886  23.789 -14.348  1.00 49.72           C  
ATOM   1367  C   ALA   178      15.169  22.297 -14.500  1.00 49.72           C  
ATOM   1368  O   ALA   178      15.524  21.624 -13.529  1.00 49.72           O  
ATOM   1369  CB  ALA   178      13.400  24.022 -14.088  1.00 49.72           C  
ATOM   1370  N   LEU   179      14.889  21.746 -15.721  1.00 48.15           N  
ATOM   1371  CA  LEU   179      15.233  20.365 -16.041  1.00 48.15           C  
ATOM   1372  C   LEU   179      16.715  20.103 -15.795  1.00 48.15           C  
ATOM   1373  O   LEU   179      17.089  19.028 -15.320  1.00 48.15           O  
ATOM   1374  CB  LEU   179      14.883  20.050 -17.498  1.00 48.15           C  
ATOM   1375  CG  LEU   179      14.635  18.578 -17.832  1.00 48.15           C  
ATOM   1376  CD1 LEU   179      13.169  18.223 -17.608  1.00 48.15           C  
ATOM   1377  CD2 LEU   179      15.049  18.278 -19.269  1.00 48.15           C  
ATOM   1378  N   ALA   180      17.591  20.988 -16.283  1.00 44.68           N  
ATOM   1379  CA  ALA   180      19.025  20.816 -16.066  1.00 44.68           C  
ATOM   1380  C   ALA   180      19.363  20.855 -14.578  1.00 44.68           C  
ATOM   1381  O   ALA   180      20.303  20.194 -14.132  1.00 44.68           O  
ATOM   1382  CB  ALA   180      19.810  21.890 -16.815  1.00 44.68           C  
ATOM   1383  N   LYS   181      18.545  21.465 -13.756  1.00 39.48           N  
ATOM   1384  CA  LYS   181      18.971  21.543 -12.362  1.00 39.48           C  
ATOM   1385  C   LYS   181      18.413  20.378 -11.550  1.00 39.48           C  
ATOM   1386  O   LYS   181      18.861  20.124 -10.430  1.00 39.48           O  
ATOM   1387  CB  LYS   181      18.535  22.871 -11.741  1.00 39.48           C  
ATOM   1388  CG  LYS   181      19.517  24.012 -11.964  1.00 39.48           C  
ATOM   1389  CD  LYS   181      19.067  25.284 -11.257  1.00 39.48           C  
ATOM   1390  CE  LYS   181      19.982  26.457 -11.579  1.00 39.48           C  
ATOM   1391  NZ  LYS   181      19.492  27.727 -10.964  1.00 39.48           N  
ATOM   1392  N   GLY   182      17.907  19.199 -12.273  1.00 38.11           N  
ATOM   1393  CA  GLY   182      17.551  17.857 -11.841  1.00 38.11           C  
ATOM   1394  C   GLY   182      16.844  17.831 -10.499  1.00 38.11           C  
ATOM   1395  O   GLY   182      17.187  17.030  -9.626  1.00 38.11           O  
ATOM   1396  N   THR   183      15.884  18.657 -10.201  1.00 36.12           N  
ATOM   1397  CA  THR   183      15.149  18.347  -8.980  1.00 36.12           C  
ATOM   1398  C   THR   183      13.937  17.471  -9.286  1.00 36.12           C  
ATOM   1399  O   THR   183      13.305  17.620 -10.334  1.00 36.12           O  
ATOM   1400  CB  THR   183      14.689  19.630  -8.264  1.00 36.12           C  
ATOM   1401  OG1 THR   183      14.078  20.510  -9.216  1.00 36.12           O  
ATOM   1402  CG2 THR   183      15.867  20.347  -7.610  1.00 36.12           C  
ATOM   1403  N   GLY   184      14.138  16.214  -9.501  1.00 36.47           N  
ATOM   1404  CA  GLY   184      13.290  15.032  -9.507  1.00 36.47           C  
ATOM   1405  C   GLY   184      11.999  15.220  -8.733  1.00 36.47           C  
ATOM   1406  O   GLY   184      11.456  14.262  -8.180  1.00 36.47           O  
ATOM   1407  N   GLU   185      11.597  16.488  -8.600  1.00 41.18           N  
ATOM   1408  CA  GLU   185      10.269  16.891  -8.150  1.00 41.18           C  
ATOM   1409  C   GLU   185       9.182  16.327  -9.059  1.00 41.18           C  
ATOM   1410  O   GLU   185       9.352  16.273 -10.279  1.00 41.18           O  
ATOM   1411  CB  GLU   185      10.162  18.417  -8.088  1.00 41.18           C  
ATOM   1412  CG  GLU   185      10.347  18.991  -6.690  1.00 41.18           C  
ATOM   1413  CD  GLU   185      10.131  20.494  -6.625  1.00 41.18           C  
ATOM   1414  OE1 GLU   185      10.151  21.063  -5.510  1.00 41.18           O  
ATOM   1415  OE2 GLU   185       9.939  21.109  -7.698  1.00 41.18           O  
ATOM   1416  N   LYS   186       8.509  15.212  -8.599  1.00 36.49           N  
ATOM   1417  CA  LYS   186       7.378  14.590  -9.281  1.00 36.49           C  
ATOM   1418  C   LYS   186       6.231  15.581  -9.459  1.00 36.49           C  
ATOM   1419  O   LYS   186       5.798  16.217  -8.496  1.00 36.49           O  
ATOM   1420  CB  LYS   186       6.895  13.362  -8.509  1.00 36.49           C  
ATOM   1421  CG  LYS   186       7.533  12.056  -8.959  1.00 36.49           C  
ATOM   1422  CD  LYS   186       6.643  10.861  -8.644  1.00 36.49           C  
ATOM   1423  CE  LYS   186       7.245   9.562  -9.163  1.00 36.49           C  
ATOM   1424  NZ  LYS   186       6.355   8.393  -8.895  1.00 36.49           N  
ATOM   1425  N   LEU   187       5.667  15.633 -10.624  1.00 40.91           N  
ATOM   1426  CA  LEU   187       4.806  16.509 -11.411  1.00 40.91           C  
ATOM   1427  C   LEU   187       3.365  16.443 -10.915  1.00 40.91           C  
ATOM   1428  O   LEU   187       2.835  15.355 -10.677  1.00 40.91           O  
ATOM   1429  CB  LEU   187       4.866  16.129 -12.893  1.00 40.91           C  
ATOM   1430  CG  LEU   187       6.179  16.432 -13.617  1.00 40.91           C  
ATOM   1431  CD1 LEU   187       6.431  15.399 -14.710  1.00 40.91           C  
ATOM   1432  CD2 LEU   187       6.156  17.840 -14.200  1.00 40.91           C  
ATOM   1433  N   SER   188       2.898  17.315 -10.169  1.00 42.67           N  
ATOM   1434  CA  SER   188       1.444  17.428 -10.101  1.00 42.67           C  
ATOM   1435  C   SER   188       0.805  17.165 -11.461  1.00 42.67           C  
ATOM   1436  O   SER   188       1.471  17.259 -12.494  1.00 42.67           O  
ATOM   1437  CB  SER   188       1.037  18.813  -9.597  1.00 42.67           C  
ATOM   1438  OG  SER   188       1.030  19.753 -10.658  1.00 42.67           O  
ATOM   1439  N   PRO   189      -0.403  16.465 -11.569  1.00 41.07           N  
ATOM   1440  CA  PRO   189      -1.004  16.261 -12.889  1.00 41.07           C  
ATOM   1441  C   PRO   189      -1.002  17.528 -13.741  1.00 41.07           C  
ATOM   1442  O   PRO   189      -0.822  17.457 -14.959  1.00 41.07           O  
ATOM   1443  CB  PRO   189      -2.435  15.826 -12.560  1.00 41.07           C  
ATOM   1444  CG  PRO   189      -2.442  15.622 -11.079  1.00 41.07           C  
ATOM   1445  CD  PRO   189      -1.171  16.189 -10.514  1.00 41.07           C  
ATOM   1446  N   ASP   190      -0.991  18.715 -13.083  1.00 48.53           N  
ATOM   1447  CA  ASP   190      -0.980  19.936 -13.882  1.00 48.53           C  
ATOM   1448  C   ASP   190       0.416  20.218 -14.434  1.00 48.53           C  
ATOM   1449  O   ASP   190       0.564  20.601 -15.596  1.00 48.53           O  
ATOM   1450  CB  ASP   190      -1.468  21.125 -13.052  1.00 48.53           C  
ATOM   1451  CG  ASP   190      -2.959  21.079 -12.770  1.00 48.53           C  
ATOM   1452  OD1 ASP   190      -3.715  20.501 -13.580  1.00 48.53           O  
ATOM   1453  OD2 ASP   190      -3.382  21.627 -11.730  1.00 48.53           O  
ATOM   1454  N   GLU   191       1.424  19.833 -13.636  1.00 47.40           N  
ATOM   1455  CA  GLU   191       2.777  20.068 -14.130  1.00 47.40           C  
ATOM   1456  C   GLU   191       3.181  19.014 -15.157  1.00 47.40           C  
ATOM   1457  O   GLU   191       3.892  19.316 -16.118  1.00 47.40           O  
ATOM   1458  CB  GLU   191       3.777  20.085 -12.971  1.00 47.40           C  
ATOM   1459  CG  GLU   191       3.873  21.427 -12.261  1.00 47.40           C  
ATOM   1460  CD  GLU   191       4.820  21.411 -11.072  1.00 47.40           C  
ATOM   1461  OE1 GLU   191       5.137  22.495 -10.533  1.00 47.40           O  
ATOM   1462  OE2 GLU   191       5.250  20.304 -10.677  1.00 47.40           O  
ATOM   1463  N   ALA   192       2.754  17.787 -14.961  1.00 45.84           N  
ATOM   1464  CA  ALA   192       3.033  16.777 -15.979  1.00 45.84           C  
ATOM   1465  C   ALA   192       2.446  17.182 -17.329  1.00 45.84           C  
ATOM   1466  O   ALA   192       3.094  17.023 -18.367  1.00 45.84           O  
ATOM   1467  CB  ALA   192       2.482  15.420 -15.549  1.00 45.84           C  
ATOM   1468  N   LYS   193       1.171  17.714 -17.245  1.00 47.43           N  
ATOM   1469  CA  LYS   193       0.574  18.189 -18.490  1.00 47.43           C  
ATOM   1470  C   LYS   193       1.400  19.317 -19.100  1.00 47.43           C  
ATOM   1471  O   LYS   193       1.584  19.371 -20.318  1.00 47.43           O  
ATOM   1472  CB  LYS   193      -0.861  18.660 -18.251  1.00 47.43           C  
ATOM   1473  CG  LYS   193      -1.893  17.975 -19.136  1.00 47.43           C  
ATOM   1474  CD  LYS   193      -3.298  18.493 -18.860  1.00 47.43           C  
ATOM   1475  CE  LYS   193      -4.341  17.749 -19.682  1.00 47.43           C  
ATOM   1476  NZ  LYS   193      -5.725  18.226 -19.386  1.00 47.43           N  
ATOM   1477  N   PHE   194       1.836  20.225 -18.233  1.00 50.25           N  
ATOM   1478  CA  PHE   194       2.681  21.327 -18.677  1.00 50.25           C  
ATOM   1479  C   PHE   194       3.986  20.805 -19.266  1.00 50.25           C  
ATOM   1480  O   PHE   194       4.411  21.247 -20.336  1.00 50.25           O  
ATOM   1481  CB  PHE   194       2.975  22.282 -17.515  1.00 50.25           C  
ATOM   1482  CG  PHE   194       3.751  23.507 -17.919  1.00 50.25           C  
ATOM   1483  CD1 PHE   194       5.112  23.602 -17.656  1.00 50.25           C  
ATOM   1484  CD2 PHE   194       3.118  24.563 -18.561  1.00 50.25           C  
ATOM   1485  CE1 PHE   194       5.833  24.735 -18.028  1.00 50.25           C  
ATOM   1486  CE2 PHE   194       3.831  25.699 -18.935  1.00 50.25           C  
ATOM   1487  CZ  PHE   194       5.188  25.783 -18.667  1.00 50.25           C  
ATOM   1488  N   ARG   195       4.518  19.740 -18.702  1.00 50.77           N  
ATOM   1489  CA  ARG   195       5.787  19.194 -19.174  1.00 50.77           C  
ATOM   1490  C   ARG   195       5.602  18.429 -20.480  1.00 50.77           C  
ATOM   1491  O   ARG   195       6.443  18.512 -21.378  1.00 50.77           O  
ATOM   1492  CB  ARG   195       6.406  18.280 -18.114  1.00 50.77           C  
ATOM   1493  CG  ARG   195       7.016  19.025 -16.938  1.00 50.77           C  
ATOM   1494  CD  ARG   195       7.707  18.078 -15.967  1.00 50.77           C  
ATOM   1495  NE  ARG   195       8.523  18.801 -14.997  1.00 50.77           N  
ATOM   1496  CZ  ARG   195       9.357  18.230 -14.132  1.00 50.77           C  
ATOM   1497  NH1 ARG   195       9.501  16.911 -14.100  1.00 50.77           N  
ATOM   1498  NH2 ARG   195      10.052  18.984 -13.293  1.00 50.77           N  
ATOM   1499  N   ALA   196       4.483  17.650 -20.621  1.00 48.18           N  
ATOM   1500  CA  ALA   196       4.200  16.958 -21.876  1.00 48.18           C  
ATOM   1501  C   ALA   196       4.048  17.948 -23.027  1.00 48.18           C  
ATOM   1502  O   ALA   196       4.526  17.698 -24.136  1.00 48.18           O  
ATOM   1503  CB  ALA   196       2.939  16.107 -21.741  1.00 48.18           C  
ATOM   1504  N   GLY   197       3.321  19.032 -22.767  1.00 52.33           N  
ATOM   1505  CA  GLY   197       3.215  20.042 -23.808  1.00 52.33           C  
ATOM   1506  C   GLY   197       4.555  20.625 -24.213  1.00 52.33           C  
ATOM   1507  O   GLY   197       4.792  20.891 -25.394  1.00 52.33           O  
ATOM   1508  N   LEU   198       5.449  20.597 -23.270  1.00 54.32           N  
ATOM   1509  CA  LEU   198       6.778  21.153 -23.500  1.00 54.32           C  
ATOM   1510  C   LEU   198       7.609  20.226 -24.382  1.00 54.32           C  
ATOM   1511  O   LEU   198       8.282  20.683 -25.308  1.00 54.32           O  
ATOM   1512  CB  LEU   198       7.498  21.391 -22.170  1.00 54.32           C  
ATOM   1513  CG  LEU   198       8.328  22.672 -22.068  1.00 54.32           C  
ATOM   1514  CD1 LEU   198       7.591  23.716 -21.235  1.00 54.32           C  
ATOM   1515  CD2 LEU   198       9.699  22.375 -21.470  1.00 54.32           C  
ATOM   1516  N   PHE   199       7.603  18.909 -24.039  1.00 54.44           N  
ATOM   1517  CA  PHE   199       8.304  17.936 -24.868  1.00 54.44           C  
ATOM   1518  C   PHE   199       7.792  17.979 -26.303  1.00 54.44           C  
ATOM   1519  O   PHE   199       8.569  17.840 -27.250  1.00 54.44           O  
ATOM   1520  CB  PHE   199       8.142  16.524 -24.296  1.00 54.44           C  
ATOM   1521  CG  PHE   199       9.208  16.146 -23.304  1.00 54.44           C  
ATOM   1522  CD1 PHE   199      10.514  15.915 -23.720  1.00 54.44           C  
ATOM   1523  CD2 PHE   199       8.905  16.021 -21.954  1.00 54.44           C  
ATOM   1524  CE1 PHE   199      11.503  15.565 -22.803  1.00 54.44           C  
ATOM   1525  CE2 PHE   199       9.888  15.671 -21.032  1.00 54.44           C  
ATOM   1526  CZ  PHE   199      11.186  15.442 -21.459  1.00 54.44           C  
ATOM   1527  N   ALA   200       6.492  18.248 -26.369  1.00 52.26           N  
ATOM   1528  CA  ALA   200       5.918  18.348 -27.708  1.00 52.26           C  
ATOM   1529  C   ALA   200       6.481  19.552 -28.458  1.00 52.26           C  
ATOM   1530  O   ALA   200       6.800  19.458 -29.645  1.00 52.26           O  
ATOM   1531  CB  ALA   200       4.396  18.439 -27.628  1.00 52.26           C  
ATOM   1532  N   ASP   201       6.758  20.643 -27.693  1.00 58.82           N  
ATOM   1533  CA  ASP   201       7.277  21.846 -28.337  1.00 58.82           C  
ATOM   1534  C   ASP   201       8.730  21.656 -28.767  1.00 58.82           C  
ATOM   1535  O   ASP   201       9.109  22.036 -29.876  1.00 58.82           O  
ATOM   1536  CB  ASP   201       7.159  23.049 -27.400  1.00 58.82           C  
ATOM   1537  CG  ASP   201       5.840  23.788 -27.545  1.00 58.82           C  
ATOM   1538  OD1 ASP   201       5.065  23.474 -28.474  1.00 58.82           O  
ATOM   1539  OD2 ASP   201       5.575  24.693 -26.725  1.00 58.82           O  
ATOM   1540  N   VAL   202       9.559  21.134 -27.905  1.00 59.54           N  
ATOM   1541  CA  VAL   202      10.954  20.863 -28.240  1.00 59.54           C  
ATOM   1542  C   VAL   202      11.024  19.909 -29.429  1.00 59.54           C  
ATOM   1543  O   VAL   202      11.840  20.095 -30.335  1.00 59.54           O  
ATOM   1544  CB  VAL   202      11.722  20.272 -27.036  1.00 59.54           C  
ATOM   1545  CG1 VAL   202      13.126  19.837 -27.452  1.00 59.54           C  
ATOM   1546  CG2 VAL   202      11.789  21.288 -25.896  1.00 59.54           C  
ATOM   1547  N   ARG   203      10.163  18.834 -29.374  1.00 57.97           N  
ATOM   1548  CA  ARG   203      10.111  17.904 -30.497  1.00 57.97           C  
ATOM   1549  C   ARG   203       9.773  18.630 -31.795  1.00 57.97           C  
ATOM   1550  O   ARG   203      10.423  18.415 -32.820  1.00 57.97           O  
ATOM   1551  CB  ARG   203       9.085  16.799 -30.233  1.00 57.97           C  
ATOM   1552  CG  ARG   203       8.974  15.781 -31.357  1.00 57.97           C  
ATOM   1553  CD  ARG   203       7.840  14.794 -31.115  1.00 57.97           C  
ATOM   1554  NE  ARG   203       6.549  15.470 -31.025  1.00 57.97           N  
ATOM   1555  CZ  ARG   203       5.431  14.910 -30.570  1.00 57.97           C  
ATOM   1556  NH1 ARG   203       5.425  13.648 -30.154  1.00 57.97           N  
ATOM   1557  NH2 ARG   203       4.311  15.616 -30.532  1.00 57.97           N  
ATOM   1558  N   ASP   204       8.757  19.473 -31.819  1.00 59.13           N  
ATOM   1559  CA  ASP   204       8.346  20.199 -33.017  1.00 59.13           C  
ATOM   1560  C   ASP   204       9.479  21.078 -33.542  1.00 59.13           C  
ATOM   1561  O   ASP   204       9.707  21.148 -34.751  1.00 59.13           O  
ATOM   1562  CB  ASP   204       7.109  21.053 -32.729  1.00 59.13           C  
ATOM   1563  CG  ASP   204       5.838  20.232 -32.601  1.00 59.13           C  
ATOM   1564  OD1 ASP   204       5.829  19.053 -33.017  1.00 59.13           O  
ATOM   1565  OD2 ASP   204       4.836  20.769 -32.083  1.00 59.13           O  
ATOM   1566  N   ARG   205      10.229  21.682 -32.670  1.00 63.48           N  
ATOM   1567  CA  ARG   205      11.330  22.531 -33.114  1.00 63.48           C  
ATOM   1568  C   ARG   205      12.484  21.693 -33.655  1.00 63.48           C  
ATOM   1569  O   ARG   205      13.148  22.090 -34.615  1.00 63.48           O  
ATOM   1570  CB  ARG   205      11.820  23.419 -31.967  1.00 63.48           C  
ATOM   1571  CG  ARG   205      11.231  24.820 -31.978  1.00 63.48           C  
ATOM   1572  CD  ARG   205      11.598  25.596 -30.721  1.00 63.48           C  
ATOM   1573  NE  ARG   205      10.926  26.891 -30.671  1.00 63.48           N  
ATOM   1574  CZ  ARG   205      10.758  27.616 -29.569  1.00 63.48           C  
ATOM   1575  NH1 ARG   205      11.211  27.185 -28.397  1.00 63.48           N  
ATOM   1576  NH2 ARG   205      10.131  28.782 -29.638  1.00 63.48           N  
ATOM   1577  N   PHE   206      12.691  20.569 -32.897  1.00 61.55           N  
ATOM   1578  CA  PHE   206      13.690  19.633 -33.402  1.00 61.55           C  
ATOM   1579  C   PHE   206      13.345  19.185 -34.817  1.00 61.55           C  
ATOM   1580  O   PHE   206      14.197  19.218 -35.708  1.00 61.55           O  
ATOM   1581  CB  PHE   206      13.802  18.416 -32.479  1.00 61.55           C  
ATOM   1582  CG  PHE   206      14.816  17.401 -32.934  1.00 61.55           C  
ATOM   1583  CD1 PHE   206      14.412  16.222 -33.547  1.00 61.55           C  
ATOM   1584  CD2 PHE   206      16.174  17.626 -32.748  1.00 61.55           C  
ATOM   1585  CE1 PHE   206      15.347  15.280 -33.970  1.00 61.55           C  
ATOM   1586  CE2 PHE   206      17.115  16.690 -33.167  1.00 61.55           C  
ATOM   1587  CZ  PHE   206      16.699  15.518 -33.777  1.00 61.55           C  
ATOM   1588  N   LEU   207      12.079  18.843 -35.026  1.00 57.32           N  
ATOM   1589  CA  LEU   207      11.675  18.372 -36.346  1.00 57.32           C  
ATOM   1590  C   LEU   207      11.764  19.494 -37.374  1.00 57.32           C  
ATOM   1591  O   LEU   207      12.140  19.259 -38.524  1.00 57.32           O  
ATOM   1592  CB  LEU   207      10.249  17.815 -36.303  1.00 57.32           C  
ATOM   1593  CG  LEU   207      10.070  16.461 -35.614  1.00 57.32           C  
ATOM   1594  CD1 LEU   207       8.590  16.111 -35.509  1.00 57.32           C  
ATOM   1595  CD2 LEU   207      10.830  15.374 -36.365  1.00 57.32           C  
ATOM   1596  N   ALA   208      11.489  20.683 -36.908  1.00 62.57           N  
ATOM   1597  CA  ALA   208      11.564  21.833 -37.805  1.00 62.57           C  
ATOM   1598  C   ALA   208      13.003  22.094 -38.243  1.00 62.57           C  
ATOM   1599  O   ALA   208      13.261  22.366 -39.418  1.00 62.57           O  
ATOM   1600  CB  ALA   208      10.984  23.073 -37.130  1.00 62.57           C  
ATOM   1601  N   LEU   209      13.897  21.997 -37.315  1.00 63.25           N  
ATOM   1602  CA  LEU   209      15.303  22.208 -37.644  1.00 63.25           C  
ATOM   1603  C   LEU   209      15.810  21.119 -38.584  1.00 63.25           C  
ATOM   1604  O   LEU   209      16.538  21.406 -39.537  1.00 63.25           O  
ATOM   1605  CB  LEU   209      16.153  22.237 -36.371  1.00 63.25           C  
ATOM   1606  CG  LEU   209      16.374  23.609 -35.735  1.00 63.25           C  
ATOM   1607  CD1 LEU   209      16.364  23.496 -34.214  1.00 63.25           C  
ATOM   1608  CD2 LEU   209      17.684  24.220 -36.221  1.00 63.25           C  
ATOM   1609  N   LEU   210      15.309  19.936 -38.250  1.00 59.01           N  
ATOM   1610  CA  LEU   210      15.728  18.829 -39.103  1.00 59.01           C  
ATOM   1611  C   LEU   210      15.198  19.007 -40.522  1.00 59.01           C  
ATOM   1612  O   LEU   210      15.920  18.769 -41.493  1.00 59.01           O  
ATOM   1613  CB  LEU   210      15.243  17.496 -38.528  1.00 59.01           C  
ATOM   1614  CG  LEU   210      16.328  16.492 -38.138  1.00 59.01           C  
ATOM   1615  CD1 LEU   210      15.969  15.807 -36.823  1.00 59.01           C  
ATOM   1616  CD2 LEU   210      16.528  15.463 -39.245  1.00 59.01           C  
ATOM   1617  N   LYS   211      13.954  19.387 -40.578  1.00 59.15           N  
ATOM   1618  CA  LYS   211      13.348  19.683 -41.873  1.00 59.15           C  
ATOM   1619  C   LYS   211      14.118  20.780 -42.603  1.00 59.15           C  
ATOM   1620  O   LYS   211      14.374  20.671 -43.804  1.00 59.15           O  
ATOM   1621  CB  LYS   211      11.886  20.096 -41.699  1.00 59.15           C  
ATOM   1622  CG  LYS   211      11.112  20.201 -43.006  1.00 59.15           C  
ATOM   1623  CD  LYS   211       9.654  20.569 -42.764  1.00 59.15           C  
ATOM   1624  CE  LYS   211       8.918  20.830 -44.072  1.00 59.15           C  
ATOM   1625  NZ  LYS   211       7.492  21.206 -43.839  1.00 59.15           N  
ATOM   1626  N   GLN   212      14.521  21.765 -41.866  1.00 63.57           N  
ATOM   1627  CA  GLN   212      15.264  22.874 -42.455  1.00 63.57           C  
ATOM   1628  C   GLN   212      16.615  22.410 -42.990  1.00 63.57           C  
ATOM   1629  O   GLN   212      16.991  22.742 -44.116  1.00 63.57           O  
ATOM   1630  CB  GLN   212      15.461  23.993 -41.431  1.00 63.57           C  
ATOM   1631  CG  GLN   212      15.904  25.315 -42.042  1.00 63.57           C  
ATOM   1632  CD  GLN   212      16.059  26.416 -41.010  1.00 63.57           C  
ATOM   1633  OE1 GLN   212      15.662  26.260 -39.852  1.00 63.57           O  
ATOM   1634  NE2 GLN   212      16.637  27.539 -41.423  1.00 63.57           N  
ATOM   1635  N   ASP   213      17.335  21.662 -42.205  1.00 62.58           N  
ATOM   1636  CA  ASP   213      18.652  21.206 -42.637  1.00 62.58           C  
ATOM   1637  C   ASP   213      18.543  20.271 -43.840  1.00 62.58           C  
ATOM   1638  O   ASP   213      19.363  20.334 -44.758  1.00 62.58           O  
ATOM   1639  CB  ASP   213      19.381  20.504 -41.490  1.00 62.58           C  
ATOM   1640  CG  ASP   213      20.057  21.473 -40.536  1.00 62.58           C  
ATOM   1641  OD1 ASP   213      20.059  22.694 -40.805  1.00 62.58           O  
ATOM   1642  OD2 ASP   213      20.595  21.011 -39.506  1.00 62.58           O  
ATOM   1643  N   LEU   214      17.406  19.526 -43.842  1.00 56.63           N  
ATOM   1644  CA  LEU   214      17.214  18.596 -44.950  1.00 56.63           C  
ATOM   1645  C   LEU   214      16.825  19.339 -46.223  1.00 56.63           C  
ATOM   1646  O   LEU   214      17.308  19.013 -47.310  1.00 56.63           O  
ATOM   1647  CB  LEU   214      16.141  17.561 -44.601  1.00 56.63           C  
ATOM   1648  CG  LEU   214      16.134  16.283 -45.442  1.00 56.63           C  
ATOM   1649  CD1 LEU   214      17.074  15.245 -44.836  1.00 56.63           C  
ATOM   1650  CD2 LEU   214      14.719  15.727 -45.558  1.00 56.63           C  
ATOM   1651  N   GLN   215      16.091  20.363 -46.067  1.00 59.33           N  
ATOM   1652  CA  GLN   215      15.711  21.195 -47.203  1.00 59.33           C  
ATOM   1653  C   GLN   215      16.924  21.909 -47.793  1.00 59.33           C  
ATOM   1654  O   GLN   215      17.069  21.992 -49.014  1.00 59.33           O  
ATOM   1655  CB  GLN   215      14.651  22.217 -46.790  1.00 59.33           C  
ATOM   1656  CG  GLN   215      13.237  21.654 -46.748  1.00 59.33           C  
ATOM   1657  CD  GLN   215      12.205  22.686 -46.334  1.00 59.33           C  
ATOM   1658  OE1 GLN   215      12.550  23.765 -45.843  1.00 59.33           O  
ATOM   1659  NE2 GLN   215      10.932  22.363 -46.529  1.00 59.33           N  
ATOM   1660  N   SER   216      17.715  22.470 -46.893  1.00 62.33           N  
ATOM   1661  CA  SER   216      18.916  23.168 -47.339  1.00 62.33           C  
ATOM   1662  C   SER   216      19.862  22.224 -48.074  1.00 62.33           C  
ATOM   1663  O   SER   216      20.420  22.581 -49.114  1.00 62.33           O  
ATOM   1664  CB  SER   216      19.639  23.804 -46.151  1.00 62.33           C  
ATOM   1665  OG  SER   216      20.848  24.416 -46.566  1.00 62.33           O  
ATOM   1666  N   TYR   217      19.897  21.042 -47.607  1.00 58.61           N  
ATOM   1667  CA  TYR   217      20.781  20.073 -48.245  1.00 58.61           C  
ATOM   1668  C   TYR   217      20.248  19.666 -49.613  1.00 58.61           C  
ATOM   1669  O   TYR   217      21.004  19.599 -50.586  1.00 58.61           O  
ATOM   1670  CB  TYR   217      20.949  18.835 -47.359  1.00 58.61           C  
ATOM   1671  CG  TYR   217      21.767  17.739 -47.998  1.00 58.61           C  
ATOM   1672  CD1 TYR   217      21.153  16.624 -48.565  1.00 58.61           C  
ATOM   1673  CD2 TYR   217      23.156  17.815 -48.034  1.00 58.61           C  
ATOM   1674  CE1 TYR   217      21.903  15.611 -49.153  1.00 58.61           C  
ATOM   1675  CE2 TYR   217      23.916  16.807 -48.619  1.00 58.61           C  
ATOM   1676  CZ  TYR   217      23.282  15.711 -49.175  1.00 58.61           C  
ATOM   1677  OH  TYR   217      24.029  14.711 -49.756  1.00 58.61           O  
ATOM   1678  N   ILE   218      18.915  19.476 -49.671  1.00 54.56           N  
ATOM   1679  CA  ILE   218      18.317  19.038 -50.928  1.00 54.56           C  
ATOM   1680  C   ILE   218      18.403  20.161 -51.958  1.00 54.56           C  
ATOM   1681  O   ILE   218      18.660  19.911 -53.139  1.00 54.56           O  
ATOM   1682  CB  ILE   218      16.848  18.601 -50.732  1.00 54.56           C  
ATOM   1683  CG1 ILE   218      16.786  17.198 -50.118  1.00 54.56           C  
ATOM   1684  CG2 ILE   218      16.089  18.652 -52.061  1.00 54.56           C  
ATOM   1685  CD1 ILE   218      15.398  16.793 -49.639  1.00 54.56           C  
ATOM   1686  N   ALA   219      18.274  21.345 -51.395  1.00 57.99           N  
ATOM   1687  CA  ALA   219      18.388  22.496 -52.286  1.00 57.99           C  
ATOM   1688  C   ALA   219      19.795  22.603 -52.867  1.00 57.99           C  
ATOM   1689  O   ALA   219      19.963  22.886 -54.055  1.00 57.99           O  
ATOM   1690  CB  ALA   219      18.023  23.780 -51.545  1.00 57.99           C  
ATOM   1691  N   ASP   220      20.771  22.305 -51.998  1.00 59.00           N  
ATOM   1692  CA  ASP   220      22.164  22.400 -52.421  1.00 59.00           C  
ATOM   1693  C   ASP   220      22.497  21.331 -53.459  1.00 59.00           C  
ATOM   1694  O   ASP   220      23.188  21.605 -54.442  1.00 59.00           O  
ATOM   1695  CB  ASP   220      23.101  22.274 -51.218  1.00 59.00           C  
ATOM   1696  CG  ASP   220      23.250  23.573 -50.444  1.00 59.00           C  
ATOM   1697  OD1 ASP   220      22.853  24.640 -50.961  1.00 59.00           O  
ATOM   1698  OD2 ASP   220      23.772  23.529 -49.309  1.00 59.00           O  
ATOM   1699  N   GLN   221      21.806  20.188 -53.337  1.00 52.64           N  
ATOM   1700  CA  GLN   221      22.144  19.090 -54.236  1.00 52.64           C  
ATOM   1701  C   GLN   221      21.459  19.256 -55.590  1.00 52.64           C  
ATOM   1702  O   GLN   221      22.014  18.879 -56.623  1.00 52.64           O  
ATOM   1703  CB  GLN   221      21.758  17.748 -53.614  1.00 52.64           C  
ATOM   1704  CG  GLN   221      22.756  17.238 -52.583  1.00 52.64           C  
ATOM   1705  CD  GLN   221      23.739  16.238 -53.162  1.00 52.64           C  
ATOM   1706  OE1 GLN   221      23.519  15.686 -54.245  1.00 52.64           O  
ATOM   1707  NE2 GLN   221      24.831  15.996 -52.445  1.00 52.64           N  
ATOM   1708  N   LEU   222      20.234  19.831 -55.501  1.00 51.34           N  
ATOM   1709  CA  LEU   222      19.519  20.063 -56.751  1.00 51.34           C  
ATOM   1710  C   LEU   222      20.173  21.185 -57.551  1.00 51.34           C  
ATOM   1711  O   LEU   222      20.247  21.116 -58.780  1.00 51.34           O  
ATOM   1712  CB  LEU   222      18.053  20.405 -56.476  1.00 51.34           C  
ATOM   1713  CG  LEU   222      17.027  19.328 -56.833  1.00 51.34           C  
ATOM   1714  CD1 LEU   222      16.165  18.994 -55.621  1.00 51.34           C  
ATOM   1715  CD2 LEU   222      16.160  19.782 -58.002  1.00 51.34           C  
ATOM   1716  N   LYS   223      20.660  22.253 -56.770  1.00 53.43           N  
ATOM   1717  CA  LYS   223      21.378  23.323 -57.456  1.00 53.43           C  
ATOM   1718  C   LYS   223      22.656  22.799 -58.106  1.00 53.43           C  
ATOM   1719  O   LYS   223      23.061  23.280 -59.166  1.00 53.43           O  
ATOM   1720  CB  LYS   223      21.711  24.456 -56.483  1.00 53.43           C  
ATOM   1721  CG  LYS   223      20.721  25.611 -56.516  1.00 53.43           C  
ATOM   1722  CD  LYS   223      21.148  26.739 -55.586  1.00 53.43           C  
ATOM   1723  CE  LYS   223      20.086  27.827 -55.502  1.00 53.43           C  
ATOM   1724  NZ  LYS   223      20.494  28.929 -54.579  1.00 53.43           N  
ATOM   1725  N   ARG   224      23.179  21.729 -57.511  1.00 54.61           N  
ATOM   1726  CA  ARG   224      24.415  21.198 -58.078  1.00 54.61           C  
ATOM   1727  C   ARG   224      24.122  20.245 -59.232  1.00 54.61           C  
ATOM   1728  O   ARG   224      25.043  19.735 -59.873  1.00 54.61           O  
ATOM   1729  CB  ARG   224      25.236  20.483 -57.004  1.00 54.61           C  
ATOM   1730  CG  ARG   224      26.056  21.419 -56.130  1.00 54.61           C  
ATOM   1731  CD  ARG   224      26.866  20.656 -55.091  1.00 54.61           C  
ATOM   1732  NE  ARG   224      27.995  21.444 -54.603  1.00 54.61           N  
ATOM   1733  CZ  ARG   224      28.105  21.924 -53.367  1.00 54.61           C  
ATOM   1734  NH1 ARG   224      27.154  21.704 -52.466  1.00 54.61           N  
ATOM   1735  NH2 ARG   224      29.175  22.629 -53.028  1.00 54.61           N  
ATOM   1736  N   GLY   225      22.773  20.052 -59.503  1.00 54.40           N  
ATOM   1737  CA  GLY   225      22.383  19.253 -60.653  1.00 54.40           C  
ATOM   1738  C   GLY   225      22.425  17.760 -60.385  1.00 54.40           C  
ATOM   1739  O   GLY   225      22.563  16.961 -61.313  1.00 54.40           O  
ATOM   1740  N   HIS   226      22.710  17.363 -59.197  1.00 48.75           N  
ATOM   1741  CA  HIS   226      22.734  15.933 -58.907  1.00 48.75           C  
ATOM   1742  C   HIS   226      21.370  15.298 -59.154  1.00 48.75           C  
ATOM   1743  O   HIS   226      20.337  15.954 -58.997  1.00 48.75           O  
ATOM   1744  CB  HIS   226      23.175  15.687 -57.463  1.00 48.75           C  
ATOM   1745  CG  HIS   226      24.617  15.999 -57.215  1.00 48.75           C  
ATOM   1746  ND1 HIS   226      25.618  15.064 -57.370  1.00 48.75           N  
ATOM   1747  CD2 HIS   226      25.224  17.144 -56.824  1.00 48.75           C  
ATOM   1748  CE1 HIS   226      26.782  15.623 -57.084  1.00 48.75           C  
ATOM   1749  NE2 HIS   226      26.571  16.885 -56.750  1.00 48.75           N  
ATOM   1750  N   ALA   227      21.308  14.176 -59.886  1.00 49.78           N  
ATOM   1751  CA  ALA   227      20.101  13.363 -60.012  1.00 49.78           C  
ATOM   1752  C   ALA   227      19.575  12.946 -58.642  1.00 49.78           C  
ATOM   1753  O   ALA   227      20.344  12.827 -57.685  1.00 49.78           O  
ATOM   1754  CB  ALA   227      20.376  12.131 -60.871  1.00 49.78           C  
ATOM   1755  N   VAL   228      18.261  13.031 -58.441  1.00 45.96           N  
ATOM   1756  CA  VAL   228      17.577  12.691 -57.198  1.00 45.96           C  
ATOM   1757  C   VAL   228      18.012  11.303 -56.732  1.00 45.96           C  
ATOM   1758  O   VAL   228      18.092  11.042 -55.530  1.00 45.96           O  
ATOM   1759  CB  VAL   228      16.042  12.741 -57.362  1.00 45.96           C  
ATOM   1760  CG1 VAL   228      15.348  12.545 -56.015  1.00 45.96           C  
ATOM   1761  CG2 VAL   228      15.617  14.064 -57.998  1.00 45.96           C  
ATOM   1762  N   GLY   229      18.449  10.474 -57.636  1.00 42.38           N  
ATOM   1763  CA  GLY   229      18.906   9.172 -57.176  1.00 42.38           C  
ATOM   1764  C   GLY   229      20.317   9.196 -56.621  1.00 42.38           C  
ATOM   1765  O   GLY   229      20.715   8.293 -55.883  1.00 42.38           O  
ATOM   1766  N   ASP   230      21.087  10.203 -56.949  1.00 44.27           N  
ATOM   1767  CA  ASP   230      22.490  10.240 -56.550  1.00 44.27           C  
ATOM   1768  C   ASP   230      22.660  10.939 -55.203  1.00 44.27           C  
ATOM   1769  O   ASP   230      23.780  11.262 -54.803  1.00 44.27           O  
ATOM   1770  CB  ASP   230      23.333  10.941 -57.617  1.00 44.27           C  
ATOM   1771  CG  ASP   230      23.602  10.067 -58.829  1.00 44.27           C  
ATOM   1772  OD1 ASP   230      23.507   8.826 -58.719  1.00 44.27           O  
ATOM   1773  OD2 ASP   230      23.916  10.625 -59.903  1.00 44.27           O  
ATOM   1774  N   ILE   231      21.533  11.195 -54.535  1.00 44.20           N  
ATOM   1775  CA  ILE   231      21.667  11.967 -53.304  1.00 44.20           C  
ATOM   1776  C   ILE   231      22.408  11.141 -52.256  1.00 44.20           C  
ATOM   1777  O   ILE   231      22.025  10.005 -51.967  1.00 44.20           O  
ATOM   1778  CB  ILE   231      20.289  12.410 -52.762  1.00 44.20           C  
ATOM   1779  CG1 ILE   231      19.740  13.577 -53.590  1.00 44.20           C  
ATOM   1780  CG2 ILE   231      20.388  12.787 -51.281  1.00 44.20           C  
ATOM   1781  CD1 ILE   231      20.609  14.827 -53.550  1.00 44.20           C  
ATOM   1782  N   LYS   232      23.642  11.208 -52.141  1.00 44.84           N  
ATOM   1783  CA  LYS   232      24.164  10.586 -50.927  1.00 44.84           C  
ATOM   1784  C   LYS   232      23.966  11.493 -49.716  1.00 44.84           C  
ATOM   1785  O   LYS   232      24.392  12.650 -49.724  1.00 44.84           O  
ATOM   1786  CB  LYS   232      25.646  10.247 -51.092  1.00 44.84           C  
ATOM   1787  CG  LYS   232      25.905   8.953 -51.849  1.00 44.84           C  
ATOM   1788  CD  LYS   232      27.374   8.554 -51.788  1.00 44.84           C  
ATOM   1789  CE  LYS   232      27.633   7.253 -52.536  1.00 44.84           C  
ATOM   1790  NZ  LYS   232      29.068   6.847 -52.461  1.00 44.84           N  
ATOM   1791  N   LEU   233      23.150  10.954 -48.854  1.00 42.97           N  
ATOM   1792  CA  LEU   233      22.429  11.659 -47.800  1.00 42.97           C  
ATOM   1793  C   LEU   233      23.236  11.675 -46.507  1.00 42.97           C  
ATOM   1794  O   LEU   233      23.997  10.744 -46.233  1.00 42.97           O  
ATOM   1795  CB  LEU   233      21.064  11.009 -47.557  1.00 42.97           C  
ATOM   1796  CG  LEU   233      20.048  11.119 -48.695  1.00 42.97           C  
ATOM   1797  CD1 LEU   233      19.006  10.012 -48.583  1.00 42.97           C  
ATOM   1798  CD2 LEU   233      19.382  12.491 -48.687  1.00 42.97           C  
ATOM   1799  N   PRO   234      23.194  12.590 -45.751  1.00 43.71           N  
ATOM   1800  CA  PRO   234      24.015  12.696 -44.543  1.00 43.71           C  
ATOM   1801  C   PRO   234      23.489  11.837 -43.395  1.00 43.71           C  
ATOM   1802  O   PRO   234      22.425  11.224 -43.516  1.00 43.71           O  
ATOM   1803  CB  PRO   234      23.937  14.184 -44.192  1.00 43.71           C  
ATOM   1804  CG  PRO   234      22.994  14.764 -45.197  1.00 43.71           C  
ATOM   1805  CD  PRO   234      22.515  13.660 -46.095  1.00 43.71           C  
ATOM   1806  N   ASP   235      24.300  11.374 -42.514  1.00 42.48           N  
ATOM   1807  CA  ASP   235      24.145  10.619 -41.275  1.00 42.48           C  
ATOM   1808  C   ASP   235      22.890  11.052 -40.521  1.00 42.48           C  
ATOM   1809  O   ASP   235      22.431  10.354 -39.615  1.00 42.48           O  
ATOM   1810  CB  ASP   235      25.378  10.790 -40.384  1.00 42.48           C  
ATOM   1811  CG  ASP   235      26.624  10.144 -40.966  1.00 42.48           C  
ATOM   1812  OD1 ASP   235      26.500   9.254 -41.834  1.00 42.48           O  
ATOM   1813  OD2 ASP   235      27.738  10.527 -40.550  1.00 42.48           O  
ATOM   1814  N   THR   236      22.345  12.169 -40.840  1.00 43.13           N  
ATOM   1815  CA  THR   236      21.137  12.608 -40.151  1.00 43.13           C  
ATOM   1816  C   THR   236      20.012  11.592 -40.330  1.00 43.13           C  
ATOM   1817  O   THR   236      19.200  11.391 -39.425  1.00 43.13           O  
ATOM   1818  CB  THR   236      20.673  13.986 -40.659  1.00 43.13           C  
ATOM   1819  OG1 THR   236      21.295  14.257 -41.921  1.00 43.13           O  
ATOM   1820  CG2 THR   236      21.046  15.089 -39.674  1.00 43.13           C  
ATOM   1821  N   GLN   237      20.192  10.677 -41.382  1.00 41.20           N  
ATOM   1822  CA  GLN   237      19.130   9.676 -41.401  1.00 41.20           C  
ATOM   1823  C   GLN   237      19.434   8.534 -40.436  1.00 41.20           C  
ATOM   1824  O   GLN   237      18.542   7.762 -40.079  1.00 41.20           O  
ATOM   1825  CB  GLN   237      18.932   9.130 -42.815  1.00 41.20           C  
ATOM   1826  CG  GLN   237      17.701   9.681 -43.521  1.00 41.20           C  
ATOM   1827  CD  GLN   237      17.316   8.875 -44.747  1.00 41.20           C  
ATOM   1828  OE1 GLN   237      17.972   7.885 -45.085  1.00 41.20           O  
ATOM   1829  NE2 GLN   237      16.251   9.293 -45.422  1.00 41.20           N  
ATOM   1830  N   ALA   238      20.586   7.877 -40.381  1.00 38.93           N  
ATOM   1831  CA  ALA   238      20.492   6.910 -39.290  1.00 38.93           C  
ATOM   1832  C   ALA   238      19.545   7.404 -38.200  1.00 38.93           C  
ATOM   1833  O   ALA   238      18.783   6.620 -37.629  1.00 38.93           O  
ATOM   1834  CB  ALA   238      21.874   6.634 -38.704  1.00 38.93           C  
ATOM   1835  N   ILE   239      19.321   8.657 -38.056  1.00 39.41           N  
ATOM   1836  CA  ILE   239      18.349   9.162 -37.093  1.00 39.41           C  
ATOM   1837  C   ILE   239      16.934   8.927 -37.617  1.00 39.41           C  
ATOM   1838  O   ILE   239      16.044   8.529 -36.862  1.00 39.41           O  
ATOM   1839  CB  ILE   239      18.570  10.663 -36.800  1.00 39.41           C  
ATOM   1840  CG1 ILE   239      19.293  10.845 -35.460  1.00 39.41           C  
ATOM   1841  CG2 ILE   239      17.237  11.418 -36.811  1.00 39.41           C  
ATOM   1842  CD1 ILE   239      20.335  11.955 -35.465  1.00 39.41           C  
ATOM   1843  N   LEU   240      16.760   9.118 -38.905  1.00 40.18           N  
ATOM   1844  CA  LEU   240      15.388   9.015 -39.389  1.00 40.18           C  
ATOM   1845  C   LEU   240      15.008   7.559 -39.638  1.00 40.18           C  
ATOM   1846  O   LEU   240      13.870   7.157 -39.382  1.00 40.18           O  
ATOM   1847  CB  LEU   240      15.209   9.828 -40.673  1.00 40.18           C  
ATOM   1848  CG  LEU   240      15.099  11.344 -40.506  1.00 40.18           C  
ATOM   1849  CD1 LEU   240      15.333  12.043 -41.841  1.00 40.18           C  
ATOM   1850  CD2 LEU   240      13.739  11.722 -39.929  1.00 40.18           C  
ATOM   1851  N   SER   241      15.754   6.879 -40.560  1.00 35.71           N  
ATOM   1852  CA  SER   241      15.349   5.482 -40.676  1.00 35.71           C  
ATOM   1853  C   SER   241      15.165   4.844 -39.303  1.00 35.71           C  
ATOM   1854  O   SER   241      14.228   4.070 -39.094  1.00 35.71           O  
ATOM   1855  CB  SER   241      16.380   4.690 -41.482  1.00 35.71           C  
ATOM   1856  OG  SER   241      17.620   4.637 -40.798  1.00 35.71           O  
ATOM   1857  N   GLU   242      16.015   5.150 -38.334  1.00 34.67           N  
ATOM   1858  CA  GLU   242      15.721   4.556 -37.033  1.00 34.67           C  
ATOM   1859  C   GLU   242      14.501   5.209 -36.391  1.00 34.67           C  
ATOM   1860  O   GLU   242      13.795   4.576 -35.602  1.00 34.67           O  
ATOM   1861  CB  GLU   242      16.931   4.673 -36.103  1.00 34.67           C  
ATOM   1862  CG  GLU   242      17.425   3.338 -35.565  1.00 34.67           C  
ATOM   1863  CD  GLU   242      18.730   3.447 -34.793  1.00 34.67           C  
ATOM   1864  OE1 GLU   242      19.241   2.410 -34.313  1.00 34.67           O  
ATOM   1865  OE2 GLU   242      19.246   4.580 -34.667  1.00 34.67           O  
ATOM   1866  N   ALA   243      14.318   6.495 -36.640  1.00 34.70           N  
ATOM   1867  CA  ALA   243      12.992   6.936 -36.214  1.00 34.70           C  
ATOM   1868  C   ALA   243      11.911   6.418 -37.158  1.00 34.70           C  
ATOM   1869  O   ALA   243      10.723   6.676 -36.953  1.00 34.70           O  
ATOM   1870  CB  ALA   243      12.939   8.460 -36.135  1.00 34.70           C  
ATOM   1871  N   GLY   244      12.263   5.637 -38.187  1.00 33.82           N  
ATOM   1872  CA  GLY   244      11.260   5.038 -39.053  1.00 33.82           C  
ATOM   1873  C   GLY   244      10.476   6.059 -39.854  1.00 33.82           C  
ATOM   1874  O   GLY   244       9.331   5.810 -40.236  1.00 33.82           O  
ATOM   1875  N   LEU   245      11.100   7.173 -40.262  1.00 34.62           N  
ATOM   1876  CA  LEU   245      10.314   8.173 -40.975  1.00 34.62           C  
ATOM   1877  C   LEU   245      10.719   8.237 -42.444  1.00 34.62           C  
ATOM   1878  O   LEU   245      11.128   9.291 -42.935  1.00 34.62           O  
ATOM   1879  CB  LEU   245      10.484   9.550 -40.327  1.00 34.62           C  
ATOM   1880  CG  LEU   245       9.802   9.751 -38.973  1.00 34.62           C  
ATOM   1881  CD1 LEU   245      10.476  10.881 -38.202  1.00 34.62           C  
ATOM   1882  CD2 LEU   245       8.315  10.036 -39.160  1.00 34.62           C  
ATOM   1883  N   PRO   246      10.908   7.130 -43.088  1.00 37.70           N  
ATOM   1884  CA  PRO   246      11.134   7.258 -44.530  1.00 37.70           C  
ATOM   1885  C   PRO   246      10.244   8.319 -45.174  1.00 37.70           C  
ATOM   1886  O   PRO   246      10.627   8.924 -46.178  1.00 37.70           O  
ATOM   1887  CB  PRO   246      10.796   5.864 -45.065  1.00 37.70           C  
ATOM   1888  CG  PRO   246      10.294   5.110 -43.876  1.00 37.70           C  
ATOM   1889  CD  PRO   246      10.380   6.004 -42.673  1.00 37.70           C  
ATOM   1890  N   THR   247       9.233   8.818 -44.330  1.00 42.55           N  
ATOM   1891  CA  THR   247       8.053   9.454 -44.906  1.00 42.55           C  
ATOM   1892  C   THR   247       8.277  10.954 -45.079  1.00 42.55           C  
ATOM   1893  O   THR   247       7.677  11.580 -45.955  1.00 42.55           O  
ATOM   1894  CB  THR   247       6.807   9.216 -44.033  1.00 42.55           C  
ATOM   1895  OG1 THR   247       7.147   9.430 -42.658  1.00 42.55           O  
ATOM   1896  CG2 THR   247       6.283   7.793 -44.200  1.00 42.55           C  
ATOM   1897  N   LEU   248       9.342  11.476 -44.389  1.00 43.15           N  
ATOM   1898  CA  LEU   248       9.469  12.903 -44.663  1.00 43.15           C  
ATOM   1899  C   LEU   248      10.067  13.139 -46.047  1.00 43.15           C  
ATOM   1900  O   LEU   248       9.693  14.092 -46.734  1.00 43.15           O  
ATOM   1901  CB  LEU   248      10.336  13.579 -43.598  1.00 43.15           C  
ATOM   1902  CG  LEU   248       9.614  14.519 -42.632  1.00 43.15           C  
ATOM   1903  CD1 LEU   248      10.142  14.332 -41.214  1.00 43.15           C  
ATOM   1904  CD2 LEU   248       9.771  15.969 -43.079  1.00 43.15           C  
ATOM   1905  N   LYS   249      11.095  12.306 -46.394  1.00 46.26           N  
ATOM   1906  CA  LYS   249      11.514  12.293 -47.792  1.00 46.26           C  
ATOM   1907  C   LYS   249      10.312  12.401 -48.727  1.00 46.26           C  
ATOM   1908  O   LYS   249      10.298  13.237 -49.633  1.00 46.26           O  
ATOM   1909  CB  LYS   249      12.306  11.022 -48.103  1.00 46.26           C  
ATOM   1910  CG  LYS   249      13.071  11.076 -49.417  1.00 46.26           C  
ATOM   1911  CD  LYS   249      13.832   9.781 -49.674  1.00 46.26           C  
ATOM   1912  CE  LYS   249      14.541   9.806 -51.021  1.00 46.26           C  
ATOM   1913  NZ  LYS   249      15.293   8.542 -51.275  1.00 46.26           N  
ATOM   1914  N   GLN   250       9.372  11.506 -48.530  1.00 48.68           N  
ATOM   1915  CA  GLN   250       8.260  11.341 -49.460  1.00 48.68           C  
ATOM   1916  C   GLN   250       7.304  12.528 -49.391  1.00 48.68           C  
ATOM   1917  O   GLN   250       6.866  13.040 -50.423  1.00 48.68           O  
ATOM   1918  CB  GLN   250       7.506  10.042 -49.170  1.00 48.68           C  
ATOM   1919  CG  GLN   250       8.301   8.784 -49.493  1.00 48.68           C  
ATOM   1920  CD  GLN   250       7.654   7.525 -48.948  1.00 48.68           C  
ATOM   1921  OE1 GLN   250       6.623   7.584 -48.271  1.00 48.68           O  
ATOM   1922  NE2 GLN   250       8.254   6.376 -49.239  1.00 48.68           N  
ATOM   1923  N   ALA   251       7.007  12.940 -48.133  1.00 45.90           N  
ATOM   1924  CA  ALA   251       6.130  14.091 -47.936  1.00 45.90           C  
ATOM   1925  C   ALA   251       6.764  15.364 -48.489  1.00 45.90           C  
ATOM   1926  O   ALA   251       6.085  16.183 -49.114  1.00 45.90           O  
ATOM   1927  CB  ALA   251       5.802  14.263 -46.455  1.00 45.90           C  
ATOM   1928  N   LEU   252       8.115  15.391 -48.327  1.00 47.96           N  
ATOM   1929  CA  LEU   252       8.741  16.631 -48.774  1.00 47.96           C  
ATOM   1930  C   LEU   252       8.870  16.658 -50.293  1.00 47.96           C  
ATOM   1931  O   LEU   252       8.695  17.708 -50.916  1.00 47.96           O  
ATOM   1932  CB  LEU   252      10.119  16.798 -48.129  1.00 47.96           C  
ATOM   1933  CG  LEU   252      10.475  18.205 -47.645  1.00 47.96           C  
ATOM   1934  CD1 LEU   252      10.153  18.352 -46.161  1.00 47.96           C  
ATOM   1935  CD2 LEU   252      11.946  18.506 -47.911  1.00 47.96           C  
ATOM   1936  N   LEU   253       9.149  15.481 -50.842  1.00 52.53           N  
ATOM   1937  CA  LEU   253       9.240  15.438 -52.297  1.00 52.53           C  
ATOM   1938  C   LEU   253       7.891  15.749 -52.936  1.00 52.53           C  
ATOM   1939  O   LEU   253       7.829  16.408 -53.976  1.00 52.53           O  
ATOM   1940  CB  LEU   253       9.735  14.067 -52.763  1.00 52.53           C  
ATOM   1941  CG  LEU   253      11.249  13.848 -52.739  1.00 52.53           C  
ATOM   1942  CD1 LEU   253      11.567  12.363 -52.604  1.00 52.53           C  
ATOM   1943  CD2 LEU   253      11.893  14.426 -53.994  1.00 52.53           C  
ATOM   1944  N   LEU   254       6.779  15.435 -52.174  1.00 50.72           N  
ATOM   1945  CA  LEU   254       5.438  15.661 -52.702  1.00 50.72           C  
ATOM   1946  C   LEU   254       5.056  17.134 -52.603  1.00 50.72           C  
ATOM   1947  O   LEU   254       4.322  17.648 -53.450  1.00 50.72           O  
ATOM   1948  CB  LEU   254       4.415  14.804 -51.952  1.00 50.72           C  
ATOM   1949  CG  LEU   254       4.052  13.464 -52.595  1.00 50.72           C  
ATOM   1950  CD1 LEU   254       3.689  12.443 -51.521  1.00 50.72           C  
ATOM   1951  CD2 LEU   254       2.904  13.639 -53.584  1.00 50.72           C  
ATOM   1952  N   SER   255       5.504  17.809 -51.482  1.00 48.04           N  
ATOM   1953  CA  SER   255       5.157  19.217 -51.322  1.00 48.04           C  
ATOM   1954  C   SER   255       5.759  20.064 -52.439  1.00 48.04           C  
ATOM   1955  O   SER   255       5.196  21.094 -52.815  1.00 48.04           O  
ATOM   1956  CB  SER   255       5.633  19.736 -49.965  1.00 48.04           C  
ATOM   1957  OG  SER   255       7.047  19.699 -49.880  1.00 48.04           O  
ATOM   1958  N   ARG   256       6.795  19.496 -53.123  1.00 50.45           N  
ATOM   1959  CA  ARG   256       7.375  20.366 -54.142  1.00 50.45           C  
ATOM   1960  C   ARG   256       6.912  19.959 -55.537  1.00 50.45           C  
ATOM   1961  O   ARG   256       7.378  20.510 -56.536  1.00 50.45           O  
ATOM   1962  CB  ARG   256       8.903  20.337 -54.067  1.00 50.45           C  
ATOM   1963  CG  ARG   256       9.484  21.229 -52.981  1.00 50.45           C  
ATOM   1964  CD  ARG   256      10.957  21.527 -53.225  1.00 50.45           C  
ATOM   1965  NE  ARG   256      11.381  22.744 -52.539  1.00 50.45           N  
ATOM   1966  CZ  ARG   256      12.624  23.218 -52.533  1.00 50.45           C  
ATOM   1967  NH1 ARG   256      13.595  22.581 -53.180  1.00 50.45           N  
ATOM   1968  NH2 ARG   256      12.900  24.335 -51.876  1.00 50.45           N  
ATOM   1969  N   ALA   257       6.205  18.875 -55.602  1.00 51.45           N  
ATOM   1970  CA  ALA   257       5.730  18.424 -56.908  1.00 51.45           C  
ATOM   1971  C   ALA   257       4.922  19.515 -57.605  1.00 51.45           C  
ATOM   1972  O   ALA   257       4.889  19.582 -58.836  1.00 51.45           O  
ATOM   1973  CB  ALA   257       4.891  17.157 -56.761  1.00 51.45           C  
ATOM   1974  N   VAL   258       4.452  20.519 -56.811  1.00 50.17           N  
ATOM   1975  CA  VAL   258       3.568  21.526 -57.391  1.00 50.17           C  
ATOM   1976  C   VAL   258       4.395  22.574 -58.131  1.00 50.17           C  
ATOM   1977  O   VAL   258       3.907  23.210 -59.068  1.00 50.17           O  
ATOM   1978  CB  VAL   258       2.693  22.202 -56.312  1.00 50.17           C  
ATOM   1979  CG1 VAL   258       1.224  22.203 -56.731  1.00 50.17           C  
ATOM   1980  CG2 VAL   258       2.868  21.500 -54.966  1.00 50.17           C  
ATOM   1981  N   ASP   259       5.676  22.667 -57.736  1.00 53.67           N  
ATOM   1982  CA  ASP   259       6.465  23.716 -58.374  1.00 53.67           C  
ATOM   1983  C   ASP   259       7.329  23.148 -59.498  1.00 53.67           C  
ATOM   1984  O   ASP   259       8.127  23.869 -60.100  1.00 53.67           O  
ATOM   1985  CB  ASP   259       7.344  24.429 -57.344  1.00 53.67           C  
ATOM   1986  CG  ASP   259       6.552  25.323 -56.406  1.00 53.67           C  
ATOM   1987  OD1 ASP   259       5.443  25.766 -56.776  1.00 53.67           O  
ATOM   1988  OD2 ASP   259       7.043  25.590 -55.288  1.00 53.67           O  
ATOM   1989  N   LEU   260       7.253  21.839 -59.760  1.00 54.11           N  
ATOM   1990  CA  LEU   260       8.221  21.248 -60.677  1.00 54.11           C  
ATOM   1991  C   LEU   260       7.766  21.406 -62.124  1.00 54.11           C  
ATOM   1992  O   LEU   260       6.569  21.537 -62.392  1.00 54.11           O  
ATOM   1993  CB  LEU   260       8.429  19.766 -60.355  1.00 54.11           C  
ATOM   1994  CG  LEU   260       9.199  19.453 -59.070  1.00 54.11           C  
ATOM   1995  CD1 LEU   260       9.026  17.985 -58.693  1.00 54.11           C  
ATOM   1996  CD2 LEU   260      10.675  19.798 -59.233  1.00 54.11           C  
ATOM   1997  N   ASP   261       8.634  21.730 -63.022  1.00 60.55           N  
ATOM   1998  CA  ASP   261       8.374  21.684 -64.457  1.00 60.55           C  
ATOM   1999  C   ASP   261       7.995  20.273 -64.902  1.00 60.55           C  
ATOM   2000  O   ASP   261       8.070  19.327 -64.114  1.00 60.55           O  
ATOM   2001  CB  ASP   261       9.594  22.172 -65.240  1.00 60.55           C  
ATOM   2002  CG  ASP   261       9.345  23.479 -65.973  1.00 60.55           C  
ATOM   2003  OD1 ASP   261       8.182  23.932 -66.032  1.00 60.55           O  
ATOM   2004  OD2 ASP   261      10.320  24.058 -66.498  1.00 60.55           O  
ATOM   2005  N   ALA   262       7.359  20.171 -66.051  1.00 57.22           N  
ATOM   2006  CA  ALA   262       6.776  18.943 -66.585  1.00 57.22           C  
ATOM   2007  C   ALA   262       7.811  17.823 -66.639  1.00 57.22           C  
ATOM   2008  O   ALA   262       7.498  16.666 -66.349  1.00 57.22           O  
ATOM   2009  CB  ALA   262       6.193  19.191 -67.974  1.00 57.22           C  
ATOM   2010  N   ASN   263       9.062  18.211 -66.918  1.00 57.58           N  
ATOM   2011  CA  ASN   263      10.081  17.172 -67.031  1.00 57.58           C  
ATOM   2012  C   ASN   263      10.484  16.631 -65.662  1.00 57.58           C  
ATOM   2013  O   ASN   263      10.611  15.419 -65.482  1.00 57.58           O  
ATOM   2014  CB  ASN   263      11.308  17.703 -67.775  1.00 57.58           C  
ATOM   2015  CG  ASN   263      11.201  17.528 -69.277  1.00 57.58           C  
ATOM   2016  OD1 ASN   263      10.359  16.771 -69.768  1.00 57.58           O  
ATOM   2017  ND2 ASN   263      12.053  18.228 -70.018  1.00 57.58           N  
ATOM   2018  N   ASN   264      10.589  17.540 -64.658  1.00 60.08           N  
ATOM   2019  CA  ASN   264      10.984  17.115 -63.319  1.00 60.08           C  
ATOM   2020  C   ASN   264       9.864  16.351 -62.620  1.00 60.08           C  
ATOM   2021  O   ASN   264      10.125  15.453 -61.818  1.00 60.08           O  
ATOM   2022  CB  ASN   264      11.412  18.319 -62.478  1.00 60.08           C  
ATOM   2023  CG  ASN   264      12.770  18.859 -62.879  1.00 60.08           C  
ATOM   2024  OD1 ASN   264      13.605  18.133 -63.423  1.00 60.08           O  
ATOM   2025  ND2 ASN   264      13.001  20.140 -62.614  1.00 60.08           N  
ATOM   2026  N   ARG   265       8.598  16.599 -63.016  1.00 60.08           N  
ATOM   2027  CA  ARG   265       7.408  15.890 -62.556  1.00 60.08           C  
ATOM   2028  C   ARG   265       7.428  14.435 -63.011  1.00 60.08           C  
ATOM   2029  O   ARG   265       7.087  13.534 -62.242  1.00 60.08           O  
ATOM   2030  CB  ARG   265       6.141  16.581 -63.065  1.00 60.08           C  
ATOM   2031  CG  ARG   265       5.736  17.801 -62.252  1.00 60.08           C  
ATOM   2032  CD  ARG   265       4.399  18.366 -62.712  1.00 60.08           C  
ATOM   2033  NE  ARG   265       4.224  19.751 -62.285  1.00 60.08           N  
ATOM   2034  CZ  ARG   265       3.815  20.742 -63.074  1.00 60.08           C  
ATOM   2035  NH1 ARG   265       3.530  20.517 -64.351  1.00 60.08           N  
ATOM   2036  NH2 ARG   265       3.690  21.966 -62.581  1.00 60.08           N  
ATOM   2037  N   ALA   266       7.680  14.245 -64.359  1.00 60.45           N  
ATOM   2038  CA  ALA   266       7.719  12.888 -64.898  1.00 60.45           C  
ATOM   2039  C   ALA   266       8.803  12.058 -64.217  1.00 60.45           C  
ATOM   2040  O   ALA   266       8.597  10.878 -63.924  1.00 60.45           O  
ATOM   2041  CB  ALA   266       7.948  12.922 -66.407  1.00 60.45           C  
ATOM   2042  N   LYS   267       9.881  12.781 -63.856  1.00 59.31           N  
ATOM   2043  CA  LYS   267      10.979  12.062 -63.215  1.00 59.31           C  
ATOM   2044  C   LYS   267      10.645  11.729 -61.764  1.00 59.31           C  
ATOM   2045  O   LYS   267      10.940  10.629 -61.291  1.00 59.31           O  
ATOM   2046  CB  LYS   267      12.268  12.883 -63.281  1.00 59.31           C  
ATOM   2047  CG  LYS   267      13.150  12.554 -64.477  1.00 59.31           C  
ATOM   2048  CD  LYS   267      14.419  13.397 -64.484  1.00 59.31           C  
ATOM   2049  CE  LYS   267      15.229  13.180 -65.755  1.00 59.31           C  
ATOM   2050  NZ  LYS   267      16.468  14.013 -65.772  1.00 59.31           N  
ATOM   2051  N   LEU   268       9.970  12.654 -61.067  1.00 59.77           N  
ATOM   2052  CA  LEU   268       9.469  12.411 -59.719  1.00 59.77           C  
ATOM   2053  C   LEU   268       8.420  11.303 -59.720  1.00 59.77           C  
ATOM   2054  O   LEU   268       8.383  10.477 -58.806  1.00 59.77           O  
ATOM   2055  CB  LEU   268       8.873  13.692 -59.129  1.00 59.77           C  
ATOM   2056  CG  LEU   268       8.565  13.669 -57.631  1.00 59.77           C  
ATOM   2057  CD1 LEU   268       9.845  13.847 -56.823  1.00 59.77           C  
ATOM   2058  CD2 LEU   268       7.549  14.750 -57.278  1.00 59.77           C  
ATOM   2059  N   ALA   269       7.510  11.313 -60.675  1.00 60.11           N  
ATOM   2060  CA  ALA   269       6.481  10.290 -60.839  1.00 60.11           C  
ATOM   2061  C   ALA   269       7.102   8.903 -60.974  1.00 60.11           C  
ATOM   2062  O   ALA   269       6.590   7.929 -60.417  1.00 60.11           O  
ATOM   2063  CB  ALA   269       5.611  10.601 -62.055  1.00 60.11           C  
ATOM   2064  N   LYS   270       8.175   8.809 -61.782  1.00 61.55           N  
ATOM   2065  CA  LYS   270       8.881   7.539 -61.928  1.00 61.55           C  
ATOM   2066  C   LYS   270       9.451   7.071 -60.592  1.00 61.55           C  
ATOM   2067  O   LYS   270       9.336   5.894 -60.241  1.00 61.55           O  
ATOM   2068  CB  LYS   270      10.001   7.663 -62.961  1.00 61.55           C  
ATOM   2069  CG  LYS   270      10.066   6.504 -63.946  1.00 61.55           C  
ATOM   2070  CD  LYS   270      11.207   6.678 -64.940  1.00 61.55           C  
ATOM   2071  CE  LYS   270      11.256   5.533 -65.942  1.00 61.55           C  
ATOM   2072  NZ  LYS   270      12.335   5.730 -66.956  1.00 61.55           N  
ATOM   2073  N   ASP   271       9.818   8.022 -59.788  1.00 53.75           N  
ATOM   2074  CA  ASP   271      10.464   7.675 -58.526  1.00 53.75           C  
ATOM   2075  C   ASP   271       9.429   7.350 -57.451  1.00 53.75           C  
ATOM   2076  O   ASP   271       9.631   6.441 -56.643  1.00 53.75           O  
ATOM   2077  CB  ASP   271      11.370   8.815 -58.055  1.00 53.75           C  
ATOM   2078  CG  ASP   271      12.717   8.830 -58.756  1.00 53.75           C  
ATOM   2079  OD1 ASP   271      13.086   7.817 -59.388  1.00 53.75           O  
ATOM   2080  OD2 ASP   271      13.416   9.862 -58.673  1.00 53.75           O  
ATOM   2081  N   LEU   272       8.235   8.048 -57.556  1.00 55.66           N  
ATOM   2082  CA  LEU   272       7.202   7.816 -56.553  1.00 55.66           C  
ATOM   2083  C   LEU   272       6.362   6.594 -56.911  1.00 55.66           C  
ATOM   2084  O   LEU   272       5.684   6.027 -56.050  1.00 55.66           O  
ATOM   2085  CB  LEU   272       6.301   9.046 -56.416  1.00 55.66           C  
ATOM   2086  CG  LEU   272       6.837  10.185 -55.549  1.00 55.66           C  
ATOM   2087  CD1 LEU   272       6.088  11.479 -55.851  1.00 55.66           C  
ATOM   2088  CD2 LEU   272       6.726   9.830 -54.070  1.00 55.66           C  
ATOM   2089  N   GLY   273       6.311   6.207 -58.198  1.00 53.00           N  
ATOM   2090  CA  GLY   273       5.525   5.077 -58.667  1.00 53.00           C  
ATOM   2091  C   GLY   273       5.796   3.800 -57.894  1.00 53.00           C  
ATOM   2092  O   GLY   273       4.896   2.978 -57.708  1.00 53.00           O  
ATOM   2093  N   GLN   274       7.022   3.646 -57.367  1.00 49.53           N  
ATOM   2094  CA  GLN   274       7.268   2.416 -56.622  1.00 49.53           C  
ATOM   2095  C   GLN   274       6.494   2.406 -55.306  1.00 49.53           C  
ATOM   2096  O   GLN   274       6.035   1.353 -54.858  1.00 49.53           O  
ATOM   2097  CB  GLN   274       8.763   2.240 -56.352  1.00 49.53           C  
ATOM   2098  CG  GLN   274       9.290   0.851 -56.686  1.00 49.53           C  
ATOM   2099  CD  GLN   274      10.786   0.722 -56.468  1.00 49.53           C  
ATOM   2100  OE1 GLN   274      11.452   1.680 -56.064  1.00 49.53           O  
ATOM   2101  NE2 GLN   274      11.324  -0.463 -56.735  1.00 49.53           N  
ATOM   2102  N   PHE   275       6.168   3.604 -54.855  1.00 45.03           N  
ATOM   2103  CA  PHE   275       5.577   3.535 -53.524  1.00 45.03           C  
ATOM   2104  C   PHE   275       4.136   4.029 -53.546  1.00 45.03           C  
ATOM   2105  O   PHE   275       3.317   3.608 -52.726  1.00 45.03           O  
ATOM   2106  CB  PHE   275       6.399   4.358 -52.527  1.00 45.03           C  
ATOM   2107  CG  PHE   275       7.810   3.865 -52.351  1.00 45.03           C  
ATOM   2108  CD1 PHE   275       8.076   2.733 -51.590  1.00 45.03           C  
ATOM   2109  CD2 PHE   275       8.871   4.534 -52.946  1.00 45.03           C  
ATOM   2110  CE1 PHE   275       9.381   2.275 -51.426  1.00 45.03           C  
ATOM   2111  CE2 PHE   275      10.177   4.082 -52.787  1.00 45.03           C  
ATOM   2112  CZ  PHE   275      10.431   2.953 -52.025  1.00 45.03           C  
ATOM   2113  N   MET   276       3.810   4.856 -54.541  1.00 53.08           N  
ATOM   2114  CA  MET   276       2.463   5.418 -54.572  1.00 53.08           C  
ATOM   2115  C   MET   276       1.946   5.514 -56.004  1.00 53.08           C  
ATOM   2116  O   MET   276       2.102   6.548 -56.656  1.00 53.08           O  
ATOM   2117  CB  MET   276       2.441   6.799 -53.914  1.00 53.08           C  
ATOM   2118  CG  MET   276       2.705   6.769 -52.418  1.00 53.08           C  
ATOM   2119  SD  MET   276       2.613   8.435 -51.654  1.00 53.08           S  
ATOM   2120  CE  MET   276       3.141   8.042 -49.963  1.00 53.08           C  
ATOM   2121  N   PRO   277       1.392   4.460 -56.531  1.00 52.04           N  
ATOM   2122  CA  PRO   277       1.040   4.434 -57.953  1.00 52.04           C  
ATOM   2123  C   PRO   277      -0.044   5.448 -58.312  1.00 52.04           C  
ATOM   2124  O   PRO   277      -0.033   6.006 -59.412  1.00 52.04           O  
ATOM   2125  CB  PRO   277       0.540   3.003 -58.166  1.00 52.04           C  
ATOM   2126  CG  PRO   277       0.475   2.413 -56.794  1.00 52.04           C  
ATOM   2127  CD  PRO   277       1.110   3.374 -55.831  1.00 52.04           C  
ATOM   2128  N   GLU   278      -0.855   5.715 -57.290  1.00 54.26           N  
ATOM   2129  CA  GLU   278      -1.977   6.598 -57.596  1.00 54.26           C  
ATOM   2130  C   GLU   278      -1.514   8.044 -57.751  1.00 54.26           C  
ATOM   2131  O   GLU   278      -1.969   8.754 -58.651  1.00 54.26           O  
ATOM   2132  CB  GLU   278      -3.049   6.503 -56.507  1.00 54.26           C  
ATOM   2133  CG  GLU   278      -3.759   5.158 -56.460  1.00 54.26           C  
ATOM   2134  CD  GLU   278      -4.785   5.061 -55.341  1.00 54.26           C  
ATOM   2135  OE1 GLU   278      -5.499   4.036 -55.260  1.00 54.26           O  
ATOM   2136  OE2 GLU   278      -4.876   6.018 -54.540  1.00 54.26           O  
ATOM   2137  N   VAL   279      -0.516   8.411 -56.877  1.00 55.38           N  
ATOM   2138  CA  VAL   279       0.055   9.753 -56.915  1.00 55.38           C  
ATOM   2139  C   VAL   279       0.883   9.927 -58.186  1.00 55.38           C  
ATOM   2140  O   VAL   279       0.842  10.984 -58.821  1.00 55.38           O  
ATOM   2141  CB  VAL   279       0.924  10.036 -55.670  1.00 55.38           C  
ATOM   2142  CG1 VAL   279       1.599  11.402 -55.780  1.00 55.38           C  
ATOM   2143  CG2 VAL   279       0.079   9.955 -54.400  1.00 55.38           C  
ATOM   2144  N   ALA   280       1.635   8.867 -58.468  1.00 56.44           N  
ATOM   2145  CA  ALA   280       2.490   8.895 -59.652  1.00 56.44           C  
ATOM   2146  C   ALA   280       1.666   9.111 -60.918  1.00 56.44           C  
ATOM   2147  O   ALA   280       2.087   9.833 -61.825  1.00 56.44           O  
ATOM   2148  CB  ALA   280       3.294   7.601 -59.758  1.00 56.44           C  
ATOM   2149  N   GLN   281       0.466   8.535 -60.943  1.00 60.28           N  
ATOM   2150  CA  GLN   281      -0.389   8.628 -62.121  1.00 60.28           C  
ATOM   2151  C   GLN   281      -0.883  10.056 -62.331  1.00 60.28           C  
ATOM   2152  O   GLN   281      -0.967  10.529 -63.467  1.00 60.28           O  
ATOM   2153  CB  GLN   281      -1.578   7.674 -61.998  1.00 60.28           C  
ATOM   2154  CG  GLN   281      -1.338   6.308 -62.627  1.00 60.28           C  
ATOM   2155  CD  GLN   281      -2.605   5.480 -62.735  1.00 60.28           C  
ATOM   2156  OE1 GLN   281      -3.693   5.935 -62.366  1.00 60.28           O  
ATOM   2157  NE2 GLN   281      -2.474   4.258 -63.240  1.00 60.28           N  
ATOM   2158  N   VAL   282      -1.080  10.675 -61.212  1.00 58.54           N  
ATOM   2159  CA  VAL   282      -1.590  12.039 -61.299  1.00 58.54           C  
ATOM   2160  C   VAL   282      -0.472  12.982 -61.738  1.00 58.54           C  
ATOM   2161  O   VAL   282      -0.710  13.928 -62.492  1.00 58.54           O  
ATOM   2162  CB  VAL   282      -2.186  12.509 -59.953  1.00 58.54           C  
ATOM   2163  CG1 VAL   282      -2.572  13.986 -60.019  1.00 58.54           C  
ATOM   2164  CG2 VAL   282      -3.395  11.654 -59.577  1.00 58.54           C  
ATOM   2165  N   LEU   283       0.773  12.653 -61.300  1.00 58.98           N  
ATOM   2166  CA  LEU   283       1.892  13.526 -61.638  1.00 58.98           C  
ATOM   2167  C   LEU   283       2.317  13.328 -63.089  1.00 58.98           C  
ATOM   2168  O   LEU   283       2.894  14.230 -63.701  1.00 58.98           O  
ATOM   2169  CB  LEU   283       3.079  13.262 -60.707  1.00 58.98           C  
ATOM   2170  CG  LEU   283       2.984  13.861 -59.302  1.00 58.98           C  
ATOM   2171  CD1 LEU   283       3.996  13.197 -58.374  1.00 58.98           C  
ATOM   2172  CD2 LEU   283       3.202  15.370 -59.348  1.00 58.98           C  
ATOM   2173  N   LYS   284       2.062  12.122 -63.661  1.00 59.34           N  
ATOM   2174  CA  LYS   284       2.462  11.780 -65.023  1.00 59.34           C  
ATOM   2175  C   LYS   284       1.586  12.494 -66.049  1.00 59.34           C  
ATOM   2176  O   LYS   284       1.980  12.653 -67.206  1.00 59.34           O  
ATOM   2177  CB  LYS   284       2.395  10.268 -65.240  1.00 59.34           C  
ATOM   2178  CG  LYS   284       3.674   9.666 -65.803  1.00 59.34           C  
ATOM   2179  CD  LYS   284       3.538   8.164 -66.017  1.00 59.34           C  
ATOM   2180  CE  LYS   284       4.823   7.558 -66.566  1.00 59.34           C  
ATOM   2181  NZ  LYS   284       4.710   6.077 -66.731  1.00 59.34           N  
ATOM   2182  N   ALA   285       0.424  12.952 -65.648  1.00 53.18           N  
ATOM   2183  CA  ALA   285      -0.519  13.405 -66.668  1.00 53.18           C  
ATOM   2184  C   ALA   285      -0.023  14.679 -67.346  1.00 53.18           C  
ATOM   2185  O   ALA   285       0.308  15.659 -66.673  1.00 53.18           O  
ATOM   2186  CB  ALA   285      -1.898  13.634 -66.054  1.00 53.18           C  
ATOM   2187  N   PRO   286       0.395  14.712 -68.529  1.00 44.38           N  
ATOM   2188  CA  PRO   286       1.248  15.638 -69.277  1.00 44.38           C  
ATOM   2189  C   PRO   286       0.494  16.871 -69.767  1.00 44.38           C  
ATOM   2190  O   PRO   286       1.034  17.980 -69.743  1.00 44.38           O  
ATOM   2191  CB  PRO   286       1.736  14.792 -70.456  1.00 44.38           C  
ATOM   2192  CG  PRO   286       0.890  13.561 -70.419  1.00 44.38           C  
ATOM   2193  CD  PRO   286       0.081  13.576 -69.154  1.00 44.38           C  
ATOM   2194  N   GLU   287      -0.807  17.294 -69.205  1.00 47.29           N  
ATOM   2195  CA  GLU   287      -1.360  18.452 -69.901  1.00 47.29           C  
ATOM   2196  C   GLU   287      -2.701  18.867 -69.302  1.00 47.29           C  
ATOM   2197  O   GLU   287      -3.080  20.038 -69.367  1.00 47.29           O  
ATOM   2198  CB  GLU   287      -1.520  18.157 -71.394  1.00 47.29           C  
ATOM   2199  CG  GLU   287      -0.252  18.383 -72.205  1.00 47.29           C  
ATOM   2200  CD  GLU   287      -0.479  18.311 -73.707  1.00 47.29           C  
ATOM   2201  OE1 GLU   287       0.458  18.620 -74.478  1.00 47.29           O  
ATOM   2202  OE2 GLU   287      -1.603  17.943 -74.115  1.00 47.29           O  
ATOM   2203  N   LYS   288      -3.391  17.947 -68.712  1.00 46.49           N  
ATOM   2204  CA  LYS   288      -4.571  18.557 -68.106  1.00 46.49           C  
ATOM   2205  C   LYS   288      -4.276  19.033 -66.687  1.00 46.49           C  
ATOM   2206  O   LYS   288      -3.578  18.354 -65.930  1.00 46.49           O  
ATOM   2207  CB  LYS   288      -5.739  17.571 -68.095  1.00 46.49           C  
ATOM   2208  CG  LYS   288      -6.534  17.539 -69.392  1.00 46.49           C  
ATOM   2209  CD  LYS   288      -7.746  16.622 -69.283  1.00 46.49           C  
ATOM   2210  CE  LYS   288      -8.501  16.533 -70.602  1.00 46.49           C  
ATOM   2211  NZ  LYS   288      -9.685  15.627 -70.502  1.00 46.49           N  
ATOM   2212  N   GLY   289      -3.244  19.859 -66.524  1.00 46.53           N  
ATOM   2213  CA  GLY   289      -3.200  20.626 -65.289  1.00 46.53           C  
ATOM   2214  C   GLY   289      -4.103  20.065 -64.207  1.00 46.53           C  
ATOM   2215  O   GLY   289      -5.327  20.190 -64.285  1.00 46.53           O  
ATOM   2216  N   ALA   290      -4.141  18.801 -63.921  1.00 44.58           N  
ATOM   2217  CA  ALA   290      -4.851  18.429 -62.700  1.00 44.58           C  
ATOM   2218  C   ALA   290      -5.095  19.647 -61.815  1.00 44.58           C  
ATOM   2219  O   ALA   290      -4.222  20.507 -61.676  1.00 44.58           O  
ATOM   2220  CB  ALA   290      -4.068  17.366 -61.933  1.00 44.58           C  
ATOM   2221  N   SER   291      -6.168  20.430 -62.104  1.00 48.58           N  
ATOM   2222  CA  SER   291      -6.560  21.549 -61.253  1.00 48.58           C  
ATOM   2223  C   SER   291      -5.942  21.429 -59.864  1.00 48.58           C  
ATOM   2224  O   SER   291      -5.529  20.342 -59.454  1.00 48.58           O  
ATOM   2225  CB  SER   291      -8.082  21.627 -61.137  1.00 48.58           C  
ATOM   2226  OG  SER   291      -8.577  20.594 -60.302  1.00 48.58           O  
ATOM   2227  N   TRP   292      -5.105  22.448 -59.528  1.00 47.20           N  
ATOM   2228  CA  TRP   292      -4.589  22.694 -58.186  1.00 47.20           C  
ATOM   2229  C   TRP   292      -5.405  21.940 -57.141  1.00 47.20           C  
ATOM   2230  O   TRP   292      -4.849  21.392 -56.186  1.00 47.20           O  
ATOM   2231  CB  TRP   292      -4.597  24.193 -57.873  1.00 47.20           C  
ATOM   2232  CG  TRP   292      -3.271  24.728 -57.420  1.00 47.20           C  
ATOM   2233  CD1 TRP   292      -2.830  24.853 -56.132  1.00 47.20           C  
ATOM   2234  CD2 TRP   292      -2.216  25.213 -58.255  1.00 47.20           C  
ATOM   2235  NE1 TRP   292      -1.562  25.388 -56.116  1.00 47.20           N  
ATOM   2236  CE2 TRP   292      -1.162  25.618 -57.405  1.00 47.20           C  
ATOM   2237  CE3 TRP   292      -2.058  25.345 -59.641  1.00 47.20           C  
ATOM   2238  CZ2 TRP   292       0.034  26.146 -57.897  1.00 47.20           C  
ATOM   2239  CZ3 TRP   292      -0.867  25.871 -60.128  1.00 47.20           C  
ATOM   2240  CH2 TRP   292       0.162  26.264 -59.257  1.00 47.20           C  
ATOM   2241  N   GLU   293      -6.682  21.686 -57.445  1.00 53.08           N  
ATOM   2242  CA  GLU   293      -7.540  21.070 -56.438  1.00 53.08           C  
ATOM   2243  C   GLU   293      -7.367  19.554 -56.419  1.00 53.08           C  
ATOM   2244  O   GLU   293      -7.347  18.939 -55.350  1.00 53.08           O  
ATOM   2245  CB  GLU   293      -9.007  21.429 -56.689  1.00 53.08           C  
ATOM   2246  CG  GLU   293      -9.493  22.625 -55.885  1.00 53.08           C  
ATOM   2247  CD  GLU   293     -10.973  22.916 -56.077  1.00 53.08           C  
ATOM   2248  OE1 GLU   293     -11.494  23.861 -55.443  1.00 53.08           O  
ATOM   2249  OE2 GLU   293     -11.618  22.191 -56.867  1.00 53.08           O  
ATOM   2250  N   GLU   294      -7.186  19.008 -57.633  1.00 54.66           N  
ATOM   2251  CA  GLU   294      -7.064  17.554 -57.686  1.00 54.66           C  
ATOM   2252  C   GLU   294      -5.756  17.086 -57.055  1.00 54.66           C  
ATOM   2253  O   GLU   294      -5.738  16.107 -56.306  1.00 54.66           O  
ATOM   2254  CB  GLU   294      -7.157  17.059 -59.132  1.00 54.66           C  
ATOM   2255  CG  GLU   294      -8.570  17.070 -59.696  1.00 54.66           C  
ATOM   2256  CD  GLU   294      -8.631  16.697 -61.169  1.00 54.66           C  
ATOM   2257  OE1 GLU   294      -9.744  16.448 -61.687  1.00 54.66           O  
ATOM   2258  OE2 GLU   294      -7.558  16.654 -61.810  1.00 54.66           O  
ATOM   2259  N   ILE   295      -4.699  17.879 -57.351  1.00 52.72           N  
ATOM   2260  CA  ILE   295      -3.398  17.541 -56.783  1.00 52.72           C  
ATOM   2261  C   ILE   295      -3.441  17.698 -55.265  1.00 52.72           C  
ATOM   2262  O   ILE   295      -2.941  16.841 -54.532  1.00 52.72           O  
ATOM   2263  CB  ILE   295      -2.275  18.418 -57.381  1.00 52.72           C  
ATOM   2264  CG1 ILE   295      -2.107  18.123 -58.876  1.00 52.72           C  
ATOM   2265  CG2 ILE   295      -0.960  18.199 -56.628  1.00 52.72           C  
ATOM   2266  CD1 ILE   295      -1.138  19.059 -59.586  1.00 52.72           C  
ATOM   2267  N   ASN   296      -4.227  18.751 -54.790  1.00 54.92           N  
ATOM   2268  CA  ASN   296      -4.290  18.952 -53.346  1.00 54.92           C  
ATOM   2269  C   ASN   296      -5.080  17.842 -52.659  1.00 54.92           C  
ATOM   2270  O   ASN   296      -4.758  17.448 -51.537  1.00 54.92           O  
ATOM   2271  CB  ASN   296      -4.898  20.318 -53.020  1.00 54.92           C  
ATOM   2272  CG  ASN   296      -3.875  21.435 -53.050  1.00 54.92           C  
ATOM   2273  OD1 ASN   296      -2.669  21.193 -52.947  1.00 54.92           O  
ATOM   2274  ND2 ASN   296      -4.347  22.668 -53.193  1.00 54.92           N  
ATOM   2275  N   ALA   297      -6.153  17.422 -53.388  1.00 56.95           N  
ATOM   2276  CA  ALA   297      -6.969  16.350 -52.822  1.00 56.95           C  
ATOM   2277  C   ALA   297      -6.163  15.062 -52.683  1.00 56.95           C  
ATOM   2278  O   ALA   297      -6.239  14.383 -51.657  1.00 56.95           O  
ATOM   2279  CB  ALA   297      -8.205  16.110 -53.686  1.00 56.95           C  
ATOM   2280  N   VAL   298      -5.379  14.796 -53.729  1.00 57.35           N  
ATOM   2281  CA  VAL   298      -4.615  13.554 -53.687  1.00 57.35           C  
ATOM   2282  C   VAL   298      -3.535  13.647 -52.611  1.00 57.35           C  
ATOM   2283  O   VAL   298      -3.296  12.685 -51.878  1.00 57.35           O  
ATOM   2284  CB  VAL   298      -3.975  13.235 -55.057  1.00 57.35           C  
ATOM   2285  CG1 VAL   298      -3.021  12.046 -54.944  1.00 57.35           C  
ATOM   2286  CG2 VAL   298      -5.058  12.958 -56.099  1.00 57.35           C  
ATOM   2287  N   VAL   299      -2.945  14.849 -52.473  1.00 56.74           N  
ATOM   2288  CA  VAL   299      -1.907  15.071 -51.472  1.00 56.74           C  
ATOM   2289  C   VAL   299      -2.495  14.907 -50.073  1.00 56.74           C  
ATOM   2290  O   VAL   299      -1.870  14.305 -49.196  1.00 56.74           O  
ATOM   2291  CB  VAL   299      -1.265  16.468 -51.620  1.00 56.74           C  
ATOM   2292  CG1 VAL   299      -0.402  16.798 -50.403  1.00 56.74           C  
ATOM   2293  CG2 VAL   299      -0.436  16.541 -52.902  1.00 56.74           C  
ATOM   2294  N   ARG   300      -3.754  15.313 -49.890  1.00 59.00           N  
ATOM   2295  CA  ARG   300      -4.420  15.191 -48.597  1.00 59.00           C  
ATOM   2296  C   ARG   300      -4.684  13.729 -48.253  1.00 59.00           C  
ATOM   2297  O   ARG   300      -4.463  13.303 -47.118  1.00 59.00           O  
ATOM   2298  CB  ARG   300      -5.733  15.977 -48.592  1.00 59.00           C  
ATOM   2299  CG  ARG   300      -5.871  16.938 -47.422  1.00 59.00           C  
ATOM   2300  CD  ARG   300      -7.223  17.638 -47.424  1.00 59.00           C  
ATOM   2301  NE  ARG   300      -7.738  17.811 -48.779  1.00 59.00           N  
ATOM   2302  CZ  ARG   300      -8.893  18.396 -49.082  1.00 59.00           C  
ATOM   2303  NH1 ARG   300      -9.679  18.880 -48.127  1.00 59.00           N  
ATOM   2304  NH2 ARG   300      -9.266  18.500 -50.349  1.00 59.00           N  
ATOM   2305  N   GLU   301      -5.177  13.013 -49.295  1.00 57.80           N  
ATOM   2306  CA  GLU   301      -5.439  11.591 -49.095  1.00 57.80           C  
ATOM   2307  C   GLU   301      -4.157  10.836 -48.756  1.00 57.80           C  
ATOM   2308  O   GLU   301      -4.162   9.943 -47.906  1.00 57.80           O  
ATOM   2309  CB  GLU   301      -6.093  10.985 -50.339  1.00 57.80           C  
ATOM   2310  CG  GLU   301      -7.164   9.949 -50.028  1.00 57.80           C  
ATOM   2311  CD  GLU   301      -7.766   9.316 -51.272  1.00 57.80           C  
ATOM   2312  OE1 GLU   301      -8.587   8.380 -51.140  1.00 57.80           O  
ATOM   2313  OE2 GLU   301      -7.413   9.760 -52.388  1.00 57.80           O  
ATOM   2314  N   ALA   302      -3.116  11.309 -49.439  1.00 53.74           N  
ATOM   2315  CA  ALA   302      -1.842  10.636 -49.198  1.00 53.74           C  
ATOM   2316  C   ALA   302      -1.318  10.940 -47.797  1.00 53.74           C  
ATOM   2317  O   ALA   302      -0.804  10.051 -47.114  1.00 53.74           O  
ATOM   2318  CB  ALA   302      -0.814  11.050 -50.249  1.00 53.74           C  
ATOM   2319  N   LYS   303      -1.577  12.134 -47.338  1.00 53.64           N  
ATOM   2320  CA  LYS   303      -1.178  12.537 -45.993  1.00 53.64           C  
ATOM   2321  C   LYS   303      -1.915  11.724 -44.933  1.00 53.64           C  
ATOM   2322  O   LYS   303      -1.330  11.343 -43.917  1.00 53.64           O  
ATOM   2323  CB  LYS   303      -1.436  14.030 -45.781  1.00 53.64           C  
ATOM   2324  CG  LYS   303      -0.264  14.921 -46.164  1.00 53.64           C  
ATOM   2325  CD  LYS   303      -0.550  16.385 -45.853  1.00 53.64           C  
ATOM   2326  CE  LYS   303       0.593  17.286 -46.302  1.00 53.64           C  
ATOM   2327  NZ  LYS   303       0.344  18.715 -45.945  1.00 53.64           N  
ATOM   2328  N   LYS   304      -3.198  11.452 -45.201  1.00 55.98           N  
ATOM   2329  CA  LYS   304      -4.040  10.686 -44.286  1.00 55.98           C  
ATOM   2330  C   LYS   304      -3.578   9.234 -44.199  1.00 55.98           C  
ATOM   2331  O   LYS   304      -3.531   8.656 -43.112  1.00 55.98           O  
ATOM   2332  CB  LYS   304      -5.503  10.745 -44.727  1.00 55.98           C  
ATOM   2333  CG  LYS   304      -6.491  10.318 -43.651  1.00 55.98           C  
ATOM   2334  CD  LYS   304      -7.932  10.501 -44.111  1.00 55.98           C  
ATOM   2335  CE  LYS   304      -8.922  10.083 -43.031  1.00 55.98           C  
ATOM   2336  NZ  LYS   304     -10.333  10.356 -43.438  1.00 55.98           N  
ATOM   2337  N   ALA   305      -3.377   8.680 -45.383  1.00 50.95           N  
ATOM   2338  CA  ALA   305      -2.935   7.289 -45.406  1.00 50.95           C  
ATOM   2339  C   ALA   305      -1.632   7.115 -44.632  1.00 50.95           C  
ATOM   2340  O   ALA   305      -1.467   6.142 -43.892  1.00 50.95           O  
ATOM   2341  CB  ALA   305      -2.764   6.808 -46.845  1.00 50.95           C  
ATOM   2342  N   ILE   306      -0.815   8.180 -44.754  1.00 49.64           N  
ATOM   2343  CA  ILE   306       0.483   8.165 -44.087  1.00 49.64           C  
ATOM   2344  C   ILE   306       0.287   8.246 -42.575  1.00 49.64           C  
ATOM   2345  O   ILE   306       0.942   7.526 -41.818  1.00 49.64           O  
ATOM   2346  CB  ILE   306       1.382   9.323 -44.574  1.00 49.64           C  
ATOM   2347  CG1 ILE   306       1.785   9.107 -46.037  1.00 49.64           C  
ATOM   2348  CG2 ILE   306       2.618   9.459 -43.680  1.00 49.64           C  
ATOM   2349  CD1 ILE   306       2.533  10.282 -46.653  1.00 49.64           C  
ATOM   2350  N   HIS   307      -0.621   9.056 -42.092  1.00 49.99           N  
ATOM   2351  CA  HIS   307      -0.940   9.240 -40.681  1.00 49.99           C  
ATOM   2352  C   HIS   307      -1.509   7.962 -40.073  1.00 49.99           C  
ATOM   2353  O   HIS   307      -1.108   7.559 -38.979  1.00 49.99           O  
ATOM   2354  CB  HIS   307      -1.930  10.393 -40.501  1.00 49.99           C  
ATOM   2355  CG  HIS   307      -2.308  10.642 -39.076  1.00 49.99           C  
ATOM   2356  ND1 HIS   307      -1.476  11.287 -38.187  1.00 49.99           N  
ATOM   2357  CD2 HIS   307      -3.432  10.333 -38.388  1.00 49.99           C  
ATOM   2358  CE1 HIS   307      -2.074  11.364 -37.010  1.00 49.99           C  
ATOM   2359  NE2 HIS   307      -3.262  10.793 -37.105  1.00 49.99           N  
ATOM   2360  N   ASP   308      -2.401   7.295 -40.796  1.00 48.30           N  
ATOM   2361  CA  ASP   308      -3.038   6.076 -40.307  1.00 48.30           C  
ATOM   2362  C   ASP   308      -2.017   4.954 -40.134  1.00 48.30           C  
ATOM   2363  O   ASP   308      -2.059   4.216 -39.147  1.00 48.30           O  
ATOM   2364  CB  ASP   308      -4.151   5.633 -41.260  1.00 48.30           C  
ATOM   2365  CG  ASP   308      -5.405   6.480 -41.143  1.00 48.30           C  
ATOM   2366  OD1 ASP   308      -5.532   7.248 -40.165  1.00 48.30           O  
ATOM   2367  OD2 ASP   308      -6.275   6.377 -42.035  1.00 48.30           O  
ATOM   2368  N   ALA   309      -1.144   4.898 -41.154  1.00 47.16           N  
ATOM   2369  CA  ALA   309      -0.117   3.862 -41.079  1.00 47.16           C  
ATOM   2370  C   ALA   309       0.808   4.092 -39.887  1.00 47.16           C  
ATOM   2371  O   ALA   309       1.194   3.143 -39.201  1.00 47.16           O  
ATOM   2372  CB  ALA   309       0.690   3.818 -42.374  1.00 47.16           C  
ATOM   2373  N   GLU   310       0.959   5.393 -39.561  1.00 47.44           N  
ATOM   2374  CA  GLU   310       1.811   5.748 -38.430  1.00 47.44           C  
ATOM   2375  C   GLU   310       1.162   5.355 -37.106  1.00 47.44           C  
ATOM   2376  O   GLU   310       1.839   4.872 -36.196  1.00 47.44           O  
ATOM   2377  CB  GLU   310       2.120   7.248 -38.439  1.00 47.44           C  
ATOM   2378  CG  GLU   310       3.293   7.639 -37.552  1.00 47.44           C  
ATOM   2379  CD  GLU   310       3.898   8.986 -37.917  1.00 47.44           C  
ATOM   2380  OE1 GLU   310       4.882   9.405 -37.266  1.00 47.44           O  
ATOM   2381  OE2 GLU   310       3.382   9.627 -38.860  1.00 47.44           O  
ATOM   2382  N   GLU   311      -0.129   5.569 -37.004  1.00 45.74           N  
ATOM   2383  CA  GLU   311      -0.840   5.251 -35.770  1.00 45.74           C  
ATOM   2384  C   GLU   311      -0.849   3.747 -35.510  1.00 45.74           C  
ATOM   2385  O   GLU   311      -0.693   3.309 -34.368  1.00 45.74           O  
ATOM   2386  CB  GLU   311      -2.275   5.784 -35.824  1.00 45.74           C  
ATOM   2387  CG  GLU   311      -2.691   6.554 -34.579  1.00 45.74           C  
ATOM   2388  CD  GLU   311      -4.097   7.126 -34.670  1.00 45.74           C  
ATOM   2389  OE1 GLU   311      -4.589   7.690 -33.667  1.00 45.74           O  
ATOM   2390  OE2 GLU   311      -4.712   7.008 -35.753  1.00 45.74           O  
ATOM   2391  N   ALA   312      -1.113   2.998 -36.589  1.00 42.13           N  
ATOM   2392  CA  ALA   312      -1.136   1.544 -36.454  1.00 42.13           C  
ATOM   2393  C   ALA   312       0.216   1.015 -35.985  1.00 42.13           C  
ATOM   2394  O   ALA   312       0.280   0.114 -35.145  1.00 42.13           O  
ATOM   2395  CB  ALA   312      -1.528   0.893 -37.778  1.00 42.13           C  
ATOM   2396  N   ARG   313       1.294   1.727 -36.428  1.00 41.16           N  
ATOM   2397  CA  ARG   313       2.633   1.275 -36.065  1.00 41.16           C  
ATOM   2398  C   ARG   313       2.941   1.591 -34.605  1.00 41.16           C  
ATOM   2399  O   ARG   313       3.597   0.805 -33.919  1.00 41.16           O  
ATOM   2400  CB  ARG   313       3.683   1.919 -36.973  1.00 41.16           C  
ATOM   2401  CG  ARG   313       4.098   1.048 -38.148  1.00 41.16           C  
ATOM   2402  CD  ARG   313       5.331   1.599 -38.851  1.00 41.16           C  
ATOM   2403  NE  ARG   313       5.007   2.129 -40.172  1.00 41.16           N  
ATOM   2404  CZ  ARG   313       5.748   1.951 -41.263  1.00 41.16           C  
ATOM   2405  NH1 ARG   313       6.876   1.250 -41.211  1.00 41.16           N  
ATOM   2406  NH2 ARG   313       5.359   2.478 -42.415  1.00 41.16           N  
ATOM   2407  N   ARG   314       2.396   2.681 -34.128  1.00 39.02           N  
ATOM   2408  CA  ARG   314       2.506   3.109 -32.737  1.00 39.02           C  
ATOM   2409  C   ARG   314       1.947   2.051 -31.792  1.00 39.02           C  
ATOM   2410  O   ARG   314       2.573   1.719 -30.783  1.00 39.02           O  
ATOM   2411  CB  ARG   314       1.778   4.438 -32.524  1.00 39.02           C  
ATOM   2412  CG  ARG   314       2.608   5.486 -31.800  1.00 39.02           C  
ATOM   2413  CD  ARG   314       1.809   6.755 -31.535  1.00 39.02           C  
ATOM   2414  NE  ARG   314       2.567   7.712 -30.735  1.00 39.02           N  
ATOM   2415  CZ  ARG   314       2.266   9.002 -30.612  1.00 39.02           C  
ATOM   2416  NH1 ARG   314       1.213   9.517 -31.236  1.00 39.02           N  
ATOM   2417  NH2 ARG   314       3.025   9.785 -29.858  1.00 39.02           N  
ATOM   2418  N   VAL   315       0.669   1.672 -32.078  1.00 37.97           N  
ATOM   2419  CA  VAL   315      -0.019   0.739 -31.193  1.00 37.97           C  
ATOM   2420  C   VAL   315       0.728  -0.593 -31.165  1.00 37.97           C  
ATOM   2421  O   VAL   315       0.877  -1.206 -30.106  1.00 37.97           O  
ATOM   2422  CB  VAL   315      -1.485   0.519 -31.628  1.00 37.97           C  
ATOM   2423  CG1 VAL   315      -2.149  -0.554 -30.767  1.00 37.97           C  
ATOM   2424  CG2 VAL   315      -2.266   1.830 -31.551  1.00 37.97           C  
ATOM   2425  N   ALA   316       1.330  -0.759 -32.352  1.00 36.12           N  
ATOM   2426  CA  ALA   316       2.035  -2.025 -32.535  1.00 36.12           C  
ATOM   2427  C   ALA   316       3.321  -2.060 -31.714  1.00 36.12           C  
ATOM   2428  O   ALA   316       3.674  -3.096 -31.146  1.00 36.12           O  
ATOM   2429  CB  ALA   316       2.344  -2.253 -34.013  1.00 36.12           C  
ATOM   2430  N   LEU   317       3.963  -0.879 -31.694  1.00 34.84           N  
ATOM   2431  CA  LEU   317       5.258  -0.777 -31.031  1.00 34.84           C  
ATOM   2432  C   LEU   317       5.094  -0.765 -29.515  1.00 34.84           C  
ATOM   2433  O   LEU   317       5.931  -1.309 -28.791  1.00 34.84           O  
ATOM   2434  CB  LEU   317       5.995   0.486 -31.486  1.00 34.84           C  
ATOM   2435  CG  LEU   317       7.488   0.554 -31.160  1.00 34.84           C  
ATOM   2436  CD1 LEU   317       8.246  -0.533 -31.915  1.00 34.84           C  
ATOM   2437  CD2 LEU   317       8.046   1.933 -31.494  1.00 34.84           C  
ATOM   2438  N   SER   318       4.015  -0.142 -29.055  1.00 33.12           N  
ATOM   2439  CA  SER   318       3.732  -0.195 -27.625  1.00 33.12           C  
ATOM   2440  C   SER   318       3.535  -1.631 -27.153  1.00 33.12           C  
ATOM   2441  O   SER   318       3.896  -1.975 -26.025  1.00 33.12           O  
ATOM   2442  CB  SER   318       2.492   0.635 -27.292  1.00 33.12           C  
ATOM   2443  OG  SER   318       1.920   0.215 -26.065  1.00 33.12           O  
ATOM   2444  N   LEU   319       3.110  -2.547 -28.128  1.00 32.96           N  
ATOM   2445  CA  LEU   319       2.746  -3.923 -27.806  1.00 32.96           C  
ATOM   2446  C   LEU   319       3.985  -4.806 -27.718  1.00 32.96           C  
ATOM   2447  O   LEU   319       4.007  -5.779 -26.960  1.00 32.96           O  
ATOM   2448  CB  LEU   319       1.780  -4.481 -28.854  1.00 32.96           C  
ATOM   2449  CG  LEU   319       0.311  -4.581 -28.437  1.00 32.96           C  
ATOM   2450  CD1 LEU   319      -0.585  -3.955 -29.501  1.00 32.96           C  
ATOM   2451  CD2 LEU   319      -0.078  -6.035 -28.191  1.00 32.96           C  
ATOM   2452  N   ARG   320       5.077  -4.359 -28.495  1.00 32.60           N  
ATOM   2453  CA  ARG   320       6.365  -5.045 -28.481  1.00 32.60           C  
ATOM   2454  C   ARG   320       7.041  -4.913 -27.121  1.00 32.60           C  
ATOM   2455  O   ARG   320       7.744  -5.824 -26.680  1.00 32.60           O  
ATOM   2456  CB  ARG   320       7.280  -4.493 -29.577  1.00 32.60           C  
ATOM   2457  CG  ARG   320       8.472  -5.383 -29.890  1.00 32.60           C  
ATOM   2458  CD  ARG   320       9.273  -4.857 -31.073  1.00 32.60           C  
ATOM   2459  NE  ARG   320       9.881  -5.942 -31.837  1.00 32.60           N  
ATOM   2460  CZ  ARG   320      11.119  -5.925 -32.324  1.00 32.60           C  
ATOM   2461  NH1 ARG   320      11.908  -4.874 -32.135  1.00 32.60           N  
ATOM   2462  NH2 ARG   320      11.571  -6.968 -33.006  1.00 32.60           N  
ATOM   2463  N   SER   321       6.758  -3.883 -26.400  1.00 30.11           N  
ATOM   2464  CA  SER   321       7.503  -3.710 -25.158  1.00 30.11           C  
ATOM   2465  C   SER   321       6.944  -4.596 -24.050  1.00 30.11           C  
ATOM   2466  O   SER   321       7.680  -5.021 -23.157  1.00 30.11           O  
ATOM   2467  CB  SER   321       7.476  -2.247 -24.714  1.00 30.11           C  
ATOM   2468  OG  SER   321       6.157  -1.844 -24.391  1.00 30.11           O  
ATOM   2469  N   VAL   322       5.777  -5.000 -24.255  1.00 30.06           N  
ATOM   2470  CA  VAL   322       5.304  -5.796 -23.127  1.00 30.06           C  
ATOM   2471  C   VAL   322       5.776  -7.240 -23.280  1.00 30.06           C  
ATOM   2472  O   VAL   322       5.991  -7.939 -22.286  1.00 30.06           O  
ATOM   2473  CB  VAL   322       3.765  -5.749 -23.005  1.00 30.06           C  
ATOM   2474  CG1 VAL   322       3.291  -6.596 -21.825  1.00 30.06           C  
ATOM   2475  CG2 VAL   322       3.285  -4.306 -22.858  1.00 30.06           C  
ATOM   2476  N   THR   323       6.235  -7.564 -24.464  1.00 31.39           N  
ATOM   2477  CA  THR   323       6.470  -8.999 -24.581  1.00 31.39           C  
ATOM   2478  C   THR   323       7.958  -9.315 -24.461  1.00 31.39           C  
ATOM   2479  O   THR   323       8.353 -10.482 -24.477  1.00 31.39           O  
ATOM   2480  CB  THR   323       5.933  -9.546 -25.916  1.00 31.39           C  
ATOM   2481  OG1 THR   323       6.542  -8.832 -26.998  1.00 31.39           O  
ATOM   2482  CG2 THR   323       4.419  -9.386 -26.006  1.00 31.39           C  
ATOM   2483  N   LYS   324       8.745  -8.216 -24.283  1.00 32.52           N  
ATOM   2484  CA  LYS   324      10.166  -8.550 -24.294  1.00 32.52           C  
ATOM   2485  C   LYS   324      10.612  -9.099 -22.942  1.00 32.52           C  
ATOM   2486  O   LYS   324      11.782  -9.446 -22.762  1.00 32.52           O  
ATOM   2487  CB  LYS   324      11.002  -7.324 -24.664  1.00 32.52           C  
ATOM   2488  CG  LYS   324      11.649  -7.408 -26.038  1.00 32.52           C  
ATOM   2489  CD  LYS   324      12.601  -6.243 -26.280  1.00 32.52           C  
ATOM   2490  CE  LYS   324      13.271  -6.342 -27.644  1.00 32.52           C  
ATOM   2491  NZ  LYS   324      14.186  -5.189 -27.897  1.00 32.52           N  
ATOM   2492  N   GLU   325       9.677  -9.101 -21.979  1.00 32.76           N  
ATOM   2493  CA  GLU   325      10.285  -9.735 -20.813  1.00 32.76           C  
ATOM   2494  C   GLU   325      10.221 -11.256 -20.916  1.00 32.76           C  
ATOM   2495  O   GLU   325       9.180 -11.817 -21.269  1.00 32.76           O  
ATOM   2496  CB  GLU   325       9.599  -9.266 -19.527  1.00 32.76           C  
ATOM   2497  CG  GLU   325      10.274  -8.070 -18.872  1.00 32.76           C  
ATOM   2498  CD  GLU   325       9.565  -7.595 -17.614  1.00 32.76           C  
ATOM   2499  OE1 GLU   325      10.053  -6.643 -16.965  1.00 32.76           O  
ATOM   2500  OE2 GLU   325       8.513  -8.181 -17.275  1.00 32.76           O  
ATOM   2501  N   GLY   326      11.211 -11.923 -21.482  1.00 29.04           N  
ATOM   2502  CA  GLY   326      11.919 -13.184 -21.335  1.00 29.04           C  
ATOM   2503  C   GLY   326      11.178 -14.359 -21.945  1.00 29.04           C  
ATOM   2504  O   GLY   326      10.036 -14.640 -21.575  1.00 29.04           O  
ATOM   2505  N   ASN   327      11.026 -14.423 -23.325  1.00 28.27           N  
ATOM   2506  CA  ASN   327      10.909 -15.706 -24.010  1.00 28.27           C  
ATOM   2507  C   ASN   327      10.879 -15.532 -25.526  1.00 28.27           C  
ATOM   2508  O   ASN   327       9.958 -14.917 -26.066  1.00 28.27           O  
ATOM   2509  CB  ASN   327       9.661 -16.455 -23.537  1.00 28.27           C  
ATOM   2510  CG  ASN   327       9.938 -17.363 -22.355  1.00 28.27           C  
ATOM   2511  OD1 ASN   327      11.094 -17.663 -22.044  1.00 28.27           O  
ATOM   2512  ND2 ASN   327       8.879 -17.806 -21.687  1.00 28.27           N  
ATOM   2513  N   LYS   328      11.970 -15.366 -26.197  1.00 28.47           N  
ATOM   2514  CA  LYS   328      12.346 -15.357 -27.608  1.00 28.47           C  
ATOM   2515  C   LYS   328      12.004 -16.686 -28.276  1.00 28.47           C  
ATOM   2516  O   LYS   328      12.715 -17.677 -28.098  1.00 28.47           O  
ATOM   2517  CB  LYS   328      13.838 -15.061 -27.764  1.00 28.47           C  
ATOM   2518  CG  LYS   328      14.187 -13.582 -27.689  1.00 28.47           C  
ATOM   2519  CD  LYS   328      15.637 -13.329 -28.082  1.00 28.47           C  
ATOM   2520  CE  LYS   328      15.983 -11.847 -28.020  1.00 28.47           C  
ATOM   2521  NZ  LYS   328      17.425 -11.602 -28.324  1.00 28.47           N  
ATOM   2522  N   PRO   329      10.585 -16.956 -28.635  1.00 28.28           N  
ATOM   2523  CA  PRO   329      10.150 -16.641 -29.998  1.00 28.28           C  
ATOM   2524  C   PRO   329       8.656 -16.339 -30.085  1.00 28.28           C  
ATOM   2525  O   PRO   329       7.970 -16.850 -30.974  1.00 28.28           O  
ATOM   2526  CB  PRO   329      10.498 -17.909 -30.781  1.00 28.28           C  
ATOM   2527  CG  PRO   329      10.478 -19.004 -29.764  1.00 28.28           C  
ATOM   2528  CD  PRO   329       9.957 -18.445 -28.472  1.00 28.28           C  
ATOM   2529  N   PHE   330       8.215 -15.632 -29.177  1.00 27.70           N  
ATOM   2530  CA  PHE   330       6.822 -15.280 -29.429  1.00 27.70           C  
ATOM   2531  C   PHE   330       6.724 -13.956 -30.177  1.00 27.70           C  
ATOM   2532  O   PHE   330       5.630 -13.526 -30.547  1.00 27.70           O  
ATOM   2533  CB  PHE   330       6.041 -15.199 -28.113  1.00 27.70           C  
ATOM   2534  CG  PHE   330       5.646 -16.540 -27.558  1.00 27.70           C  
ATOM   2535  CD1 PHE   330       4.538 -17.214 -28.054  1.00 27.70           C  
ATOM   2536  CD2 PHE   330       6.384 -17.127 -26.538  1.00 27.70           C  
ATOM   2537  CE1 PHE   330       4.170 -18.456 -27.542  1.00 27.70           C  
ATOM   2538  CE2 PHE   330       6.022 -18.367 -26.021  1.00 27.70           C  
ATOM   2539  CZ  PHE   330       4.915 -19.030 -26.523  1.00 27.70           C  
ATOM   2540  N   ALA   331       7.806 -13.247 -30.170  1.00 28.01           N  
ATOM   2541  CA  ALA   331       7.800 -12.063 -31.025  1.00 28.01           C  
ATOM   2542  C   ALA   331       7.446 -12.427 -32.464  1.00 28.01           C  
ATOM   2543  O   ALA   331       6.803 -11.645 -33.169  1.00 28.01           O  
ATOM   2544  CB  ALA   331       9.156 -11.363 -30.974  1.00 28.01           C  
ATOM   2545  N   GLN   332       7.878 -13.548 -32.889  1.00 26.76           N  
ATOM   2546  CA  GLN   332       7.506 -13.809 -34.276  1.00 26.76           C  
ATOM   2547  C   GLN   332       6.017 -14.116 -34.398  1.00 26.76           C  
ATOM   2548  O   GLN   332       5.395 -13.809 -35.417  1.00 26.76           O  
ATOM   2549  CB  GLN   332       8.330 -14.966 -34.844  1.00 26.76           C  
ATOM   2550  CG  GLN   332       9.676 -14.540 -35.415  1.00 26.76           C  
ATOM   2551  CD  GLN   332      10.447 -15.696 -36.023  1.00 26.76           C  
ATOM   2552  OE1 GLN   332       9.964 -16.833 -36.058  1.00 26.76           O  
ATOM   2553  NE2 GLN   332      11.653 -15.416 -36.506  1.00 26.76           N  
ATOM   2554  N   GLN   333       5.404 -14.498 -33.308  1.00 26.10           N  
ATOM   2555  CA  GLN   333       4.030 -14.932 -33.539  1.00 26.10           C  
ATOM   2556  C   GLN   333       3.063 -13.754 -33.477  1.00 26.10           C  
ATOM   2557  O   GLN   333       2.052 -13.736 -34.183  1.00 26.10           O  
ATOM   2558  CB  GLN   333       3.625 -15.998 -32.520  1.00 26.10           C  
ATOM   2559  CG  GLN   333       3.722 -17.423 -33.049  1.00 26.10           C  
ATOM   2560  CD  GLN   333       3.490 -18.466 -31.971  1.00 26.10           C  
ATOM   2561  OE1 GLN   333       3.088 -18.140 -30.849  1.00 26.10           O  
ATOM   2562  NE2 GLN   333       3.743 -19.728 -32.303  1.00 26.10           N  
ATOM   2563  N   THR   334       3.480 -12.774 -32.741  1.00 28.41           N  
ATOM   2564  CA  THR   334       2.506 -11.699 -32.896  1.00 28.41           C  
ATOM   2565  C   THR   334       2.694 -10.987 -34.232  1.00 28.41           C  
ATOM   2566  O   THR   334       1.796 -10.282 -34.698  1.00 28.41           O  
ATOM   2567  CB  THR   334       2.613 -10.678 -31.747  1.00 28.41           C  
ATOM   2568  OG1 THR   334       3.961 -10.196 -31.669  1.00 28.41           O  
ATOM   2569  CG2 THR   334       2.233 -11.311 -30.412  1.00 28.41           C  
ATOM   2570  N   GLY   335       3.909 -10.929 -34.717  1.00 25.94           N  
ATOM   2571  CA  GLY   335       3.953 -10.294 -36.025  1.00 25.94           C  
ATOM   2572  C   GLY   335       3.055 -10.967 -37.045  1.00 25.94           C  
ATOM   2573  O   GLY   335       2.517 -10.308 -37.937  1.00 25.94           O  
ATOM   2574  N   ARG   336       2.782 -12.236 -36.877  1.00 22.68           N  
ATOM   2575  CA  ARG   336       2.065 -12.765 -38.033  1.00 22.68           C  
ATOM   2576  C   ARG   336       0.558 -12.617 -37.857  1.00 22.68           C  
ATOM   2577  O   ARG   336      -0.209 -12.874 -38.788  1.00 22.68           O  
ATOM   2578  CB  ARG   336       2.424 -14.235 -38.262  1.00 22.68           C  
ATOM   2579  CG  ARG   336       3.771 -14.443 -38.936  1.00 22.68           C  
ATOM   2580  CD  ARG   336       4.005 -15.904 -39.291  1.00 22.68           C  
ATOM   2581  NE  ARG   336       5.306 -16.104 -39.922  1.00 22.68           N  
ATOM   2582  CZ  ARG   336       5.765 -17.273 -40.360  1.00 22.68           C  
ATOM   2583  NH1 ARG   336       5.033 -18.375 -40.243  1.00 22.68           N  
ATOM   2584  NH2 ARG   336       6.965 -17.342 -40.919  1.00 22.68           N  
ATOM   2585  N   PHE   337       0.170 -12.287 -36.637  1.00 25.59           N  
ATOM   2586  CA  PHE   337      -1.271 -12.092 -36.528  1.00 25.59           C  
ATOM   2587  C   PHE   337      -1.686 -10.763 -37.148  1.00 25.59           C  
ATOM   2588  O   PHE   337      -2.825 -10.322 -36.980  1.00 25.59           O  
ATOM   2589  CB  PHE   337      -1.713 -12.147 -35.062  1.00 25.59           C  
ATOM   2590  CG  PHE   337      -1.757 -13.540 -34.493  1.00 25.59           C  
ATOM   2591  CD1 PHE   337      -2.864 -14.355 -34.698  1.00 25.59           C  
ATOM   2592  CD2 PHE   337      -0.691 -14.034 -33.753  1.00 25.59           C  
ATOM   2593  CE1 PHE   337      -2.907 -15.644 -34.173  1.00 25.59           C  
ATOM   2594  CE2 PHE   337      -0.727 -15.321 -33.225  1.00 25.59           C  
ATOM   2595  CZ  PHE   337      -1.836 -16.124 -33.436  1.00 25.59           C  
ATOM   2596  N   HIS   338      -0.770 -10.082 -37.961  1.00 21.99           N  
ATOM   2597  CA  HIS   338      -0.855  -8.677 -38.343  1.00 21.99           C  
ATOM   2598  C   HIS   338      -1.661  -8.503 -39.626  1.00 21.99           C  
ATOM   2599  O   HIS   338      -2.031  -7.383 -39.986  1.00 21.99           O  
ATOM   2600  CB  HIS   338       0.544  -8.083 -38.518  1.00 21.99           C  
ATOM   2601  CG  HIS   338       1.263  -7.852 -37.227  1.00 21.99           C  
ATOM   2602  ND1 HIS   338       2.230  -8.709 -36.751  1.00 21.99           N  
ATOM   2603  CD2 HIS   338       1.156  -6.856 -36.316  1.00 21.99           C  
ATOM   2604  CE1 HIS   338       2.688  -8.250 -35.598  1.00 21.99           C  
ATOM   2605  NE2 HIS   338       2.052  -7.127 -35.312  1.00 21.99           N  
ATOM   2606  N   THR   339      -2.047  -9.651 -40.316  1.00 21.81           N  
ATOM   2607  CA  THR   339      -2.898  -9.147 -41.389  1.00 21.81           C  
ATOM   2608  C   THR   339      -4.372  -9.292 -41.023  1.00 21.81           C  
ATOM   2609  O   THR   339      -5.075 -10.139 -41.580  1.00 21.81           O  
ATOM   2610  CB  THR   339      -2.620  -9.882 -42.713  1.00 21.81           C  
ATOM   2611  OG1 THR   339      -1.204  -9.993 -42.904  1.00 21.81           O  
ATOM   2612  CG2 THR   339      -3.223  -9.131 -43.896  1.00 21.81           C  
ATOM   2613  N   ILE   340      -4.850  -9.171 -39.852  1.00 25.05           N  
ATOM   2614  CA  ILE   340      -6.297  -9.307 -39.726  1.00 25.05           C  
ATOM   2615  C   ILE   340      -6.961  -7.945 -39.910  1.00 25.05           C  
ATOM   2616  O   ILE   340      -6.745  -7.029 -39.112  1.00 25.05           O  
ATOM   2617  CB  ILE   340      -6.691  -9.917 -38.362  1.00 25.05           C  
ATOM   2618  CG1 ILE   340      -5.991 -11.266 -38.158  1.00 25.05           C  
ATOM   2619  CG2 ILE   340      -8.211 -10.066 -38.257  1.00 25.05           C  
ATOM   2620  CD1 ILE   340      -6.091 -11.806 -36.738  1.00 25.05           C  
ATOM   2621  N   GLU   341      -6.843  -7.347 -41.137  1.00 26.38           N  
ATOM   2622  CA  GLU   341      -7.844  -6.392 -41.604  1.00 26.38           C  
ATOM   2623  C   GLU   341      -9.130  -6.497 -40.789  1.00 26.38           C  
ATOM   2624  O   GLU   341      -9.668  -7.591 -40.608  1.00 26.38           O  
ATOM   2625  CB  GLU   341      -8.143  -6.610 -43.090  1.00 26.38           C  
ATOM   2626  CG  GLU   341      -7.130  -5.964 -44.023  1.00 26.38           C  
ATOM   2627  CD  GLU   341      -7.489  -6.111 -45.493  1.00 26.38           C  
ATOM   2628  OE1 GLU   341      -6.780  -5.538 -46.351  1.00 26.38           O  
ATOM   2629  OE2 GLU   341      -8.487  -6.804 -45.789  1.00 26.38           O  
ATOM   2630  N   LEU   342      -9.180  -5.967 -39.581  1.00 29.27           N  
ATOM   2631  CA  LEU   342     -10.357  -5.559 -38.822  1.00 29.27           C  
ATOM   2632  C   LEU   342     -11.601  -5.560 -39.705  1.00 29.27           C  
ATOM   2633  O   LEU   342     -11.996  -4.516 -40.229  1.00 29.27           O  
ATOM   2634  CB  LEU   342     -10.149  -4.168 -38.216  1.00 29.27           C  
ATOM   2635  CG  LEU   342      -9.335  -4.108 -36.922  1.00 29.27           C  
ATOM   2636  CD1 LEU   342      -8.582  -2.785 -36.831  1.00 29.27           C  
ATOM   2637  CD2 LEU   342     -10.242  -4.297 -35.711  1.00 29.27           C  
ATOM   2638  N   GLN   343     -11.765  -6.438 -40.575  1.00 27.04           N  
ATOM   2639  CA  GLN   343     -13.069  -6.244 -41.199  1.00 27.04           C  
ATOM   2640  C   GLN   343     -14.075  -7.280 -40.706  1.00 27.04           C  
ATOM   2641  O   GLN   343     -13.745  -8.460 -40.575  1.00 27.04           O  
ATOM   2642  CB  GLN   343     -12.951  -6.312 -42.723  1.00 27.04           C  
ATOM   2643  CG  GLN   343     -12.309  -5.079 -43.345  1.00 27.04           C  
ATOM   2644  CD  GLN   343     -12.461  -5.037 -44.854  1.00 27.04           C  
ATOM   2645  OE1 GLN   343     -12.985  -5.974 -45.465  1.00 27.04           O  
ATOM   2646  NE2 GLN   343     -12.004  -3.950 -45.466  1.00 27.04           N  
ATOM   2647  N   GLU   344     -14.831  -6.961 -39.688  1.00 30.08           N  
ATOM   2648  CA  GLU   344     -16.244  -7.325 -39.633  1.00 30.08           C  
ATOM   2649  C   GLU   344     -16.766  -7.295 -38.199  1.00 30.08           C  
ATOM   2650  O   GLU   344     -15.983  -7.319 -37.247  1.00 30.08           O  
ATOM   2651  CB  GLU   344     -16.466  -8.711 -40.244  1.00 30.08           C  
ATOM   2652  CG  GLU   344     -17.371  -8.705 -41.468  1.00 30.08           C  
ATOM   2653  CD  GLU   344     -17.412 -10.042 -42.190  1.00 30.08           C  
ATOM   2654  OE1 GLU   344     -18.184 -10.181 -43.166  1.00 30.08           O  
ATOM   2655  OE2 GLU   344     -16.667 -10.958 -41.776  1.00 30.08           O  
ATOM   2656  N   GLU   345     -18.137  -7.014 -38.083  1.00 35.13           N  
ATOM   2657  CA  GLU   345     -19.375  -6.793 -37.341  1.00 35.13           C  
ATOM   2658  C   GLU   345     -19.185  -7.076 -35.853  1.00 35.13           C  
ATOM   2659  O   GLU   345     -20.135  -7.445 -35.160  1.00 35.13           O  
ATOM   2660  CB  GLU   345     -20.502  -7.664 -37.902  1.00 35.13           C  
ATOM   2661  CG  GLU   345     -21.273  -7.013 -39.040  1.00 35.13           C  
ATOM   2662  CD  GLU   345     -22.346  -7.915 -39.631  1.00 35.13           C  
ATOM   2663  OE1 GLU   345     -23.076  -7.470 -40.546  1.00 35.13           O  
ATOM   2664  OE2 GLU   345     -22.457  -9.075 -39.175  1.00 35.13           O  
ATOM   2665  N   GLY   346     -18.107  -7.604 -35.381  1.00 34.68           N  
ATOM   2666  CA  GLY   346     -18.086  -7.477 -33.933  1.00 34.68           C  
ATOM   2667  C   GLY   346     -17.586  -6.124 -33.460  1.00 34.68           C  
ATOM   2668  O   GLY   346     -17.050  -5.344 -34.250  1.00 34.68           O  
ATOM   2669  N   SER   347     -18.426  -5.386 -32.829  1.00 35.97           N  
ATOM   2670  CA  SER   347     -17.997  -4.093 -32.307  1.00 35.97           C  
ATOM   2671  C   SER   347     -16.537  -4.129 -31.870  1.00 35.97           C  
ATOM   2672  O   SER   347     -16.079  -5.120 -31.297  1.00 35.97           O  
ATOM   2673  CB  SER   347     -18.879  -3.671 -31.131  1.00 35.97           C  
ATOM   2674  OG  SER   347     -18.819  -4.628 -30.088  1.00 35.97           O  
ATOM   2675  N   PRO   348     -15.593  -3.520 -32.594  1.00 38.30           N  
ATOM   2676  CA  PRO   348     -14.171  -3.385 -32.268  1.00 38.30           C  
ATOM   2677  C   PRO   348     -13.912  -3.337 -30.764  1.00 38.30           C  
ATOM   2678  O   PRO   348     -12.859  -3.784 -30.301  1.00 38.30           O  
ATOM   2679  CB  PRO   348     -13.781  -2.062 -32.932  1.00 38.30           C  
ATOM   2680  CG  PRO   348     -15.013  -1.618 -33.652  1.00 38.30           C  
ATOM   2681  CD  PRO   348     -16.132  -2.559 -33.308  1.00 38.30           C  
ATOM   2682  N   ASP   349     -14.963  -2.976 -29.979  1.00 40.37           N  
ATOM   2683  CA  ASP   349     -14.723  -2.786 -28.551  1.00 40.37           C  
ATOM   2684  C   ASP   349     -14.577  -4.127 -27.836  1.00 40.37           C  
ATOM   2685  O   ASP   349     -13.721  -4.281 -26.962  1.00 40.37           O  
ATOM   2686  CB  ASP   349     -15.856  -1.974 -27.920  1.00 40.37           C  
ATOM   2687  CG  ASP   349     -15.819  -0.505 -28.304  1.00 40.37           C  
ATOM   2688  OD1 ASP   349     -14.751  -0.013 -28.729  1.00 40.37           O  
ATOM   2689  OD2 ASP   349     -16.865   0.166 -28.179  1.00 40.37           O  
ATOM   2690  N   GLU   350     -15.334  -5.102 -28.397  1.00 41.27           N  
ATOM   2691  CA  GLU   350     -15.322  -6.396 -27.722  1.00 41.27           C  
ATOM   2692  C   GLU   350     -14.008  -7.133 -27.963  1.00 41.27           C  
ATOM   2693  O   GLU   350     -13.456  -7.746 -27.047  1.00 41.27           O  
ATOM   2694  CB  GLU   350     -16.500  -7.256 -28.186  1.00 41.27           C  
ATOM   2695  CG  GLU   350     -17.840  -6.831 -27.601  1.00 41.27           C  
ATOM   2696  CD  GLU   350     -19.005  -7.672 -28.098  1.00 41.27           C  
ATOM   2697  OE1 GLU   350     -20.135  -7.507 -27.585  1.00 41.27           O  
ATOM   2698  OE2 GLU   350     -18.786  -8.504 -29.006  1.00 41.27           O  
ATOM   2699  N   PHE   351     -13.489  -6.970 -29.202  1.00 41.14           N  
ATOM   2700  CA  PHE   351     -12.215  -7.601 -29.525  1.00 41.14           C  
ATOM   2701  C   PHE   351     -11.061  -6.867 -28.852  1.00 41.14           C  
ATOM   2702  O   PHE   351     -10.114  -7.494 -28.372  1.00 41.14           O  
ATOM   2703  CB  PHE   351     -12.000  -7.638 -31.041  1.00 41.14           C  
ATOM   2704  CG  PHE   351     -11.162  -8.798 -31.507  1.00 41.14           C  
ATOM   2705  CD1 PHE   351      -9.792  -8.655 -31.689  1.00 41.14           C  
ATOM   2706  CD2 PHE   351     -11.745 -10.032 -31.764  1.00 41.14           C  
ATOM   2707  CE1 PHE   351      -9.014  -9.726 -32.120  1.00 41.14           C  
ATOM   2708  CE2 PHE   351     -10.973 -11.107 -32.195  1.00 41.14           C  
ATOM   2709  CZ  PHE   351      -9.608 -10.952 -32.374  1.00 41.14           C  
ATOM   2710  N   GLN   352     -11.162  -5.574 -28.795  1.00 41.66           N  
ATOM   2711  CA  GLN   352     -10.141  -4.792 -28.107  1.00 41.66           C  
ATOM   2712  C   GLN   352     -10.025  -5.206 -26.643  1.00 41.66           C  
ATOM   2713  O   GLN   352      -8.921  -5.283 -26.100  1.00 41.66           O  
ATOM   2714  CB  GLN   352     -10.451  -3.297 -28.206  1.00 41.66           C  
ATOM   2715  CG  GLN   352     -10.068  -2.677 -29.543  1.00 41.66           C  
ATOM   2716  CD  GLN   352      -9.354  -1.347 -29.390  1.00 41.66           C  
ATOM   2717  OE1 GLN   352      -9.132  -0.872 -28.272  1.00 41.66           O  
ATOM   2718  NE2 GLN   352      -8.991  -0.737 -30.513  1.00 41.66           N  
ATOM   2719  N   GLU   353     -11.176  -5.560 -26.066  1.00 41.88           N  
ATOM   2720  CA  GLU   353     -11.061  -5.940 -24.661  1.00 41.88           C  
ATOM   2721  C   GLU   353     -10.442  -7.328 -24.515  1.00 41.88           C  
ATOM   2722  O   GLU   353      -9.698  -7.584 -23.566  1.00 41.88           O  
ATOM   2723  CB  GLU   353     -12.430  -5.900 -23.979  1.00 41.88           C  
ATOM   2724  CG  GLU   353     -12.359  -5.818 -22.461  1.00 41.88           C  
ATOM   2725  CD  GLU   353     -13.387  -4.871 -21.862  1.00 41.88           C  
ATOM   2726  OE1 GLU   353     -13.426  -4.725 -20.619  1.00 41.88           O  
ATOM   2727  OE2 GLU   353     -14.160  -4.271 -22.642  1.00 41.88           O  
ATOM   2728  N   LEU   354     -10.799  -8.254 -25.437  1.00 44.86           N  
ATOM   2729  CA  LEU   354     -10.142  -9.557 -25.430  1.00 44.86           C  
ATOM   2730  C   LEU   354      -8.628  -9.402 -25.529  1.00 44.86           C  
ATOM   2731  O   LEU   354      -7.883 -10.104 -24.841  1.00 44.86           O  
ATOM   2732  CB  LEU   354     -10.655 -10.422 -26.583  1.00 44.86           C  
ATOM   2733  CG  LEU   354     -11.340 -11.733 -26.195  1.00 44.86           C  
ATOM   2734  CD1 LEU   354     -12.608 -11.934 -27.018  1.00 44.86           C  
ATOM   2735  CD2 LEU   354     -10.386 -12.909 -26.378  1.00 44.86           C  
ATOM   2736  N   LEU   355      -8.196  -8.502 -26.465  1.00 43.97           N  
ATOM   2737  CA  LEU   355      -6.763  -8.291 -26.633  1.00 43.97           C  
ATOM   2738  C   LEU   355      -6.155  -7.666 -25.381  1.00 43.97           C  
ATOM   2739  O   LEU   355      -5.044  -8.020 -24.982  1.00 43.97           O  
ATOM   2740  CB  LEU   355      -6.490  -7.398 -27.847  1.00 43.97           C  
ATOM   2741  CG  LEU   355      -6.468  -8.094 -29.208  1.00 43.97           C  
ATOM   2742  CD1 LEU   355      -6.694  -7.081 -30.325  1.00 43.97           C  
ATOM   2743  CD2 LEU   355      -5.151  -8.835 -29.410  1.00 43.97           C  
ATOM   2744  N   ARG   356      -7.016  -6.833 -24.714  1.00 41.07           N  
ATOM   2745  CA  ARG   356      -6.578  -6.234 -23.458  1.00 41.07           C  
ATOM   2746  C   ARG   356      -6.426  -7.292 -22.371  1.00 41.07           C  
ATOM   2747  O   ARG   356      -5.463  -7.265 -21.601  1.00 41.07           O  
ATOM   2748  CB  ARG   356      -7.563  -5.155 -23.004  1.00 41.07           C  
ATOM   2749  CG  ARG   356      -7.083  -3.735 -23.259  1.00 41.07           C  
ATOM   2750  CD  ARG   356      -8.134  -2.705 -22.868  1.00 41.07           C  
ATOM   2751  NE  ARG   356      -7.529  -1.514 -22.280  1.00 41.07           N  
ATOM   2752  CZ  ARG   356      -7.953  -0.270 -22.481  1.00 41.07           C  
ATOM   2753  NH1 ARG   356      -8.998  -0.028 -23.263  1.00 41.07           N  
ATOM   2754  NH2 ARG   356      -7.328   0.741 -21.895  1.00 41.07           N  
ATOM   2755  N   LEU   357      -7.381  -8.227 -22.431  1.00 40.04           N  
ATOM   2756  CA  LEU   357      -7.361  -9.201 -21.344  1.00 40.04           C  
ATOM   2757  C   LEU   357      -6.283 -10.254 -21.578  1.00 40.04           C  
ATOM   2758  O   LEU   357      -5.681 -10.754 -20.625  1.00 40.04           O  
ATOM   2759  CB  LEU   357      -8.728  -9.876 -21.205  1.00 40.04           C  
ATOM   2760  CG  LEU   357      -9.563  -9.470 -19.989  1.00 40.04           C  
ATOM   2761  CD1 LEU   357     -10.955  -9.026 -20.426  1.00 40.04           C  
ATOM   2762  CD2 LEU   357      -9.652 -10.622 -18.993  1.00 40.04           C  
ATOM   2763  N   GLN   358      -6.145 -10.644 -22.865  1.00 40.02           N  
ATOM   2764  CA  GLN   358      -4.992 -11.471 -23.205  1.00 40.02           C  
ATOM   2765  C   GLN   358      -3.699 -10.858 -22.675  1.00 40.02           C  
ATOM   2766  O   GLN   358      -2.798 -11.578 -22.240  1.00 40.02           O  
ATOM   2767  CB  GLN   358      -4.899 -11.665 -24.720  1.00 40.02           C  
ATOM   2768  CG  GLN   358      -4.547 -13.087 -25.137  1.00 40.02           C  
ATOM   2769  CD  GLN   358      -4.410 -13.240 -26.640  1.00 40.02           C  
ATOM   2770  OE1 GLN   358      -4.608 -12.284 -27.396  1.00 40.02           O  
ATOM   2771  NE2 GLN   358      -4.069 -14.445 -27.085  1.00 40.02           N  
ATOM   2772  N   ALA   359      -3.687  -9.540 -22.608  1.00 37.38           N  
ATOM   2773  CA  ALA   359      -2.561  -8.742 -22.128  1.00 37.38           C  
ATOM   2774  C   ALA   359      -2.426  -8.841 -20.611  1.00 37.38           C  
ATOM   2775  O   ALA   359      -1.314  -8.921 -20.084  1.00 37.38           O  
ATOM   2776  CB  ALA   359      -2.724  -7.284 -22.550  1.00 37.38           C  
ATOM   2777  N   SER   360      -3.565  -8.769 -19.949  1.00 34.33           N  
ATOM   2778  CA  SER   360      -3.444  -8.739 -18.495  1.00 34.33           C  
ATOM   2779  C   SER   360      -3.113 -10.120 -17.939  1.00 34.33           C  
ATOM   2780  O   SER   360      -2.480 -10.236 -16.888  1.00 34.33           O  
ATOM   2781  CB  SER   360      -4.735  -8.220 -17.860  1.00 34.33           C  
ATOM   2782  OG  SER   360      -5.793  -9.146 -18.043  1.00 34.33           O  
ATOM   2783  N   THR   361      -3.419 -11.100 -18.829  1.00 32.99           N  
ATOM   2784  CA  THR   361      -3.102 -12.386 -18.220  1.00 32.99           C  
ATOM   2785  C   THR   361      -1.920 -13.043 -18.928  1.00 32.99           C  
ATOM   2786  O   THR   361      -1.615 -14.212 -18.683  1.00 32.99           O  
ATOM   2787  CB  THR   361      -4.315 -13.334 -18.252  1.00 32.99           C  
ATOM   2788  OG1 THR   361      -4.894 -13.315 -19.563  1.00 32.99           O  
ATOM   2789  CG2 THR   361      -5.371 -12.912 -17.236  1.00 32.99           C  
ATOM   2790  N   GLN   362      -1.099 -12.293 -19.534  1.00 35.37           N  
ATOM   2791  CA  GLN   362       0.152 -12.817 -20.072  1.00 35.37           C  
ATOM   2792  C   GLN   362      -0.107 -13.955 -21.056  1.00 35.37           C  
ATOM   2793  O   GLN   362       0.685 -14.895 -21.148  1.00 35.37           O  
ATOM   2794  CB  GLN   362       1.063 -13.298 -18.942  1.00 35.37           C  
ATOM   2795  CG  GLN   362       1.866 -12.184 -18.283  1.00 35.37           C  
ATOM   2796  CD  GLN   362       2.905 -12.706 -17.309  1.00 35.37           C  
ATOM   2797  OE1 GLN   362       2.929 -13.898 -16.986  1.00 35.37           O  
ATOM   2798  NE2 GLN   362       3.771 -11.818 -16.834  1.00 35.37           N  
ATOM   2799  N   GLY   363      -1.285 -14.054 -21.698  1.00 37.00           N  
ATOM   2800  CA  GLY   363      -1.602 -15.022 -22.736  1.00 37.00           C  
ATOM   2801  C   GLY   363      -2.242 -16.287 -22.197  1.00 37.00           C  
ATOM   2802  O   GLY   363      -2.612 -17.177 -22.966  1.00 37.00           O  
ATOM   2803  N   HIS   364      -2.205 -16.560 -20.917  1.00 33.71           N  
ATOM   2804  CA  HIS   364      -2.922 -17.717 -20.395  1.00 33.71           C  
ATOM   2805  C   HIS   364      -4.373 -17.369 -20.079  1.00 33.71           C  
ATOM   2806  O   HIS   364      -4.643 -16.578 -19.172  1.00 33.71           O  
ATOM   2807  CB  HIS   364      -2.228 -18.258 -19.143  1.00 33.71           C  
ATOM   2808  CG  HIS   364      -0.926 -18.938 -19.426  1.00 33.71           C  
ATOM   2809  ND1 HIS   364       0.262 -18.250 -19.544  1.00 33.71           N  
ATOM   2810  CD2 HIS   364      -0.628 -20.245 -19.611  1.00 33.71           C  
ATOM   2811  CE1 HIS   364       1.237 -19.108 -19.791  1.00 33.71           C  
ATOM   2812  NE2 HIS   364       0.724 -20.325 -19.836  1.00 33.71           N  
ATOM   2813  N   VAL   365      -5.214 -17.117 -21.053  1.00 38.97           N  
ATOM   2814  CA  VAL   365      -6.616 -17.073 -20.649  1.00 38.97           C  
ATOM   2815  C   VAL   365      -6.942 -18.287 -19.782  1.00 38.97           C  
ATOM   2816  O   VAL   365      -6.803 -19.430 -20.225  1.00 38.97           O  
ATOM   2817  CB  VAL   365      -7.557 -17.024 -21.873  1.00 38.97           C  
ATOM   2818  CG1 VAL   365      -9.015 -16.921 -21.428  1.00 38.97           C  
ATOM   2819  CG2 VAL   365      -7.189 -15.852 -22.781  1.00 38.97           C  
ATOM   2820  N   ASP   366      -6.679 -18.259 -18.492  1.00 38.81           N  
ATOM   2821  CA  ASP   366      -7.050 -19.313 -17.553  1.00 38.81           C  
ATOM   2822  C   ASP   366      -8.525 -19.682 -17.695  1.00 38.81           C  
ATOM   2823  O   ASP   366      -9.300 -18.939 -18.301  1.00 38.81           O  
ATOM   2824  CB  ASP   366      -6.752 -18.879 -16.116  1.00 38.81           C  
ATOM   2825  CG  ASP   366      -5.270 -18.687 -15.849  1.00 38.81           C  
ATOM   2826  OD1 ASP   366      -4.439 -19.209 -16.623  1.00 38.81           O  
ATOM   2827  OD2 ASP   366      -4.930 -18.011 -14.854  1.00 38.81           O  
ATOM   2828  N   GLU   367      -8.816 -21.003 -17.774  1.00 41.26           N  
ATOM   2829  CA  GLU   367     -10.110 -21.680 -17.789  1.00 41.26           C  
ATOM   2830  C   GLU   367     -11.147 -20.906 -16.980  1.00 41.26           C  
ATOM   2831  O   GLU   367     -12.314 -20.829 -17.370  1.00 41.26           O  
ATOM   2832  CB  GLU   367      -9.977 -23.106 -17.247  1.00 41.26           C  
ATOM   2833  CG  GLU   367      -9.441 -24.102 -18.265  1.00 41.26           C  
ATOM   2834  CD  GLU   367      -9.266 -25.503 -17.698  1.00 41.26           C  
ATOM   2835  OE1 GLU   367      -8.850 -26.414 -18.449  1.00 41.26           O  
ATOM   2836  OE2 GLU   367      -9.549 -25.690 -16.493  1.00 41.26           O  
ATOM   2837  N   THR   368     -10.715 -20.265 -15.877  1.00 38.94           N  
ATOM   2838  CA  THR   368     -11.624 -19.515 -15.017  1.00 38.94           C  
ATOM   2839  C   THR   368     -12.069 -18.223 -15.697  1.00 38.94           C  
ATOM   2840  O   THR   368     -13.246 -17.861 -15.643  1.00 38.94           O  
ATOM   2841  CB  THR   368     -10.969 -19.186 -13.663  1.00 38.94           C  
ATOM   2842  OG1 THR   368     -10.372 -20.374 -13.127  1.00 38.94           O  
ATOM   2843  CG2 THR   368     -11.997 -18.655 -12.669  1.00 38.94           C  
ATOM   2844  N   THR   369     -11.126 -17.685 -16.442  1.00 41.77           N  
ATOM   2845  CA  THR   369     -11.439 -16.399 -17.056  1.00 41.77           C  
ATOM   2846  C   THR   369     -12.402 -16.578 -18.226  1.00 41.77           C  
ATOM   2847  O   THR   369     -13.335 -15.790 -18.395  1.00 41.77           O  
ATOM   2848  CB  THR   369     -10.162 -15.688 -17.543  1.00 41.77           C  
ATOM   2849  OG1 THR   369      -9.170 -15.740 -16.510  1.00 41.77           O  
ATOM   2850  CG2 THR   369     -10.444 -14.230 -17.890  1.00 41.77           C  
ATOM   2851  N   LEU   370     -12.150 -17.597 -19.040  1.00 46.19           N  
ATOM   2852  CA  LEU   370     -13.095 -17.937 -20.098  1.00 46.19           C  
ATOM   2853  C   LEU   370     -14.470 -18.251 -19.519  1.00 46.19           C  
ATOM   2854  O   LEU   370     -15.491 -17.834 -20.071  1.00 46.19           O  
ATOM   2855  CB  LEU   370     -12.585 -19.130 -20.910  1.00 46.19           C  
ATOM   2856  CG  LEU   370     -13.195 -19.315 -22.300  1.00 46.19           C  
ATOM   2857  CD1 LEU   370     -12.490 -18.417 -23.312  1.00 46.19           C  
ATOM   2858  CD2 LEU   370     -13.116 -20.776 -22.729  1.00 46.19           C  
ATOM   2859  N   ALA   371     -14.448 -19.011 -18.368  1.00 41.99           N  
ATOM   2860  CA  ALA   371     -15.716 -19.350 -17.727  1.00 41.99           C  
ATOM   2861  C   ALA   371     -16.468 -18.093 -17.298  1.00 41.99           C  
ATOM   2862  O   ALA   371     -17.685 -18.000 -17.472  1.00 41.99           O  
ATOM   2863  CB  ALA   371     -15.478 -20.260 -16.524  1.00 41.99           C  
ATOM   2864  N   ARG   372     -15.697 -17.139 -16.841  1.00 41.18           N  
ATOM   2865  CA  ARG   372     -16.258 -15.860 -16.418  1.00 41.18           C  
ATOM   2866  C   ARG   372     -16.892 -15.125 -17.594  1.00 41.18           C  
ATOM   2867  O   ARG   372     -17.988 -14.574 -17.470  1.00 41.18           O  
ATOM   2868  CB  ARG   372     -15.179 -14.986 -15.774  1.00 41.18           C  
ATOM   2869  CG  ARG   372     -15.621 -14.312 -14.486  1.00 41.18           C  
ATOM   2870  CD  ARG   372     -14.582 -13.320 -13.983  1.00 41.18           C  
ATOM   2871  NE  ARG   372     -14.223 -13.574 -12.591  1.00 41.18           N  
ATOM   2872  CZ  ARG   372     -13.561 -12.724 -11.812  1.00 41.18           C  
ATOM   2873  NH1 ARG   372     -13.169 -11.543 -12.275  1.00 41.18           N  
ATOM   2874  NH2 ARG   372     -13.287 -13.056 -10.559  1.00 41.18           N  
ATOM   2875  N   LEU   373     -16.278 -15.231 -18.780  1.00 45.39           N  
ATOM   2876  CA  LEU   373     -16.736 -14.443 -19.919  1.00 45.39           C  
ATOM   2877  C   LEU   373     -18.002 -15.044 -20.521  1.00 45.39           C  
ATOM   2878  O   LEU   373     -18.887 -14.314 -20.972  1.00 45.39           O  
ATOM   2879  CB  LEU   373     -15.642 -14.355 -20.985  1.00 45.39           C  
ATOM   2880  CG  LEU   373     -14.565 -13.292 -20.765  1.00 45.39           C  
ATOM   2881  CD1 LEU   373     -13.329 -13.608 -21.602  1.00 45.39           C  
ATOM   2882  CD2 LEU   373     -15.104 -11.906 -21.102  1.00 45.39           C  
ATOM   2883  N   VAL   374     -18.042 -16.398 -20.512  1.00 44.76           N  
ATOM   2884  CA  VAL   374     -19.236 -17.081 -21.000  1.00 44.76           C  
ATOM   2885  C   VAL   374     -20.394 -16.852 -20.032  1.00 44.76           C  
ATOM   2886  O   VAL   374     -21.525 -16.601 -20.455  1.00 44.76           O  
ATOM   2887  CB  VAL   374     -18.988 -18.594 -21.186  1.00 44.76           C  
ATOM   2888  CG1 VAL   374     -20.298 -19.325 -21.471  1.00 44.76           C  
ATOM   2889  CG2 VAL   374     -17.983 -18.835 -22.311  1.00 44.76           C  
ATOM   2890  N   VAL   375     -20.103 -16.939 -18.683  1.00 39.25           N  
ATOM   2891  CA  VAL   375     -21.149 -16.746 -17.684  1.00 39.25           C  
ATOM   2892  C   VAL   375     -21.726 -15.337 -17.805  1.00 39.25           C  
ATOM   2893  O   VAL   375     -22.925 -15.131 -17.600  1.00 39.25           O  
ATOM   2894  CB  VAL   375     -20.619 -16.984 -16.253  1.00 39.25           C  
ATOM   2895  CG1 VAL   375     -21.664 -16.577 -15.215  1.00 39.25           C  
ATOM   2896  CG2 VAL   375     -20.219 -18.447 -16.068  1.00 39.25           C  
ATOM   2897  N   GLN   376     -20.900 -14.449 -18.301  1.00 38.58           N  
ATOM   2898  CA  GLN   376     -21.406 -13.087 -18.429  1.00 38.58           C  
ATOM   2899  C   GLN   376     -22.051 -12.866 -19.795  1.00 38.58           C  
ATOM   2900  O   GLN   376     -22.570 -11.783 -20.074  1.00 38.58           O  
ATOM   2901  CB  GLN   376     -20.282 -12.073 -18.210  1.00 38.58           C  
ATOM   2902  CG  GLN   376     -19.841 -11.949 -16.758  1.00 38.58           C  
ATOM   2903  CD  GLN   376     -18.911 -10.773 -16.526  1.00 38.58           C  
ATOM   2904  OE1 GLN   376     -18.477 -10.111 -17.473  1.00 38.58           O  
ATOM   2905  NE2 GLN   376     -18.598 -10.505 -15.263  1.00 38.58           N  
ATOM   2906  N   LYS   377     -22.050 -13.945 -20.632  1.00 41.41           N  
ATOM   2907  CA  LYS   377     -22.618 -13.902 -21.976  1.00 41.41           C  
ATOM   2908  C   LYS   377     -21.865 -12.912 -22.860  1.00 41.41           C  
ATOM   2909  O   LYS   377     -22.471 -12.210 -23.671  1.00 41.41           O  
ATOM   2910  CB  LYS   377     -24.101 -13.532 -21.921  1.00 41.41           C  
ATOM   2911  CG  LYS   377     -25.001 -14.656 -21.429  1.00 41.41           C  
ATOM   2912  CD  LYS   377     -26.473 -14.320 -21.628  1.00 41.41           C  
ATOM   2913  CE  LYS   377     -27.376 -15.432 -21.110  1.00 41.41           C  
ATOM   2914  NZ  LYS   377     -28.821 -15.101 -21.290  1.00 41.41           N  
ATOM   2915  N   ARG   378     -20.608 -12.625 -22.655  1.00 39.69           N  
ATOM   2916  CA  ARG   378     -19.746 -11.666 -23.337  1.00 39.69           C  
ATOM   2917  C   ARG   378     -18.943 -12.341 -24.444  1.00 39.69           C  
ATOM   2918  O   ARG   378     -18.321 -11.666 -25.267  1.00 39.69           O  
ATOM   2919  CB  ARG   378     -18.800 -10.991 -22.342  1.00 39.69           C  
ATOM   2920  CG  ARG   378     -19.481  -9.979 -21.433  1.00 39.69           C  
ATOM   2921  CD  ARG   378     -18.471  -9.179 -20.623  1.00 39.69           C  
ATOM   2922  NE  ARG   378     -19.098  -8.048 -19.946  1.00 39.69           N  
ATOM   2923  CZ  ARG   378     -18.475  -7.229 -19.103  1.00 39.69           C  
ATOM   2924  NH1 ARG   378     -17.190  -7.400 -18.815  1.00 39.69           N  
ATOM   2925  NH2 ARG   378     -19.142  -6.231 -18.542  1.00 39.69           N  
ATOM   2926  N   ALA   379     -18.774 -13.617 -24.416  1.00 43.07           N  
ATOM   2927  CA  ALA   379     -18.114 -14.294 -25.529  1.00 43.07           C  
ATOM   2928  C   ALA   379     -19.135 -14.848 -26.518  1.00 43.07           C  
ATOM   2929  O   ALA   379     -19.952 -15.702 -26.164  1.00 43.07           O  
ATOM   2930  CB  ALA   379     -17.217 -15.416 -25.011  1.00 43.07           C  
ATOM   2931  N   THR   380     -19.492 -14.007 -27.498  1.00 46.85           N  
ATOM   2932  CA  THR   380     -20.422 -14.385 -28.557  1.00 46.85           C  
ATOM   2933  C   THR   380     -19.798 -15.430 -29.478  1.00 46.85           C  
ATOM   2934  O   THR   380     -18.614 -15.749 -29.350  1.00 46.85           O  
ATOM   2935  CB  THR   380     -20.854 -13.160 -29.384  1.00 46.85           C  
ATOM   2936  OG1 THR   380     -19.820 -12.170 -29.337  1.00 46.85           O  
ATOM   2937  CG2 THR   380     -22.145 -12.557 -28.841  1.00 46.85           C  
ATOM   2938  N   LYS   381     -20.584 -16.406 -29.892  1.00 48.74           N  
ATOM   2939  CA  LYS   381     -20.470 -17.393 -30.962  1.00 48.74           C  
ATOM   2940  C   LYS   381     -19.271 -17.096 -31.858  1.00 48.74           C  
ATOM   2941  O   LYS   381     -18.509 -18.002 -32.204  1.00 48.74           O  
ATOM   2942  CB  LYS   381     -21.751 -17.431 -31.796  1.00 48.74           C  
ATOM   2943  CG  LYS   381     -21.853 -18.637 -32.719  1.00 48.74           C  
ATOM   2944  CD  LYS   381     -23.130 -18.599 -33.549  1.00 48.74           C  
ATOM   2945  CE  LYS   381     -23.198 -19.766 -34.526  1.00 48.74           C  
ATOM   2946  NZ  LYS   381     -24.442 -19.726 -35.351  1.00 48.74           N  
ATOM   2947  N   ALA   382     -19.224 -15.873 -32.477  1.00 49.22           N  
ATOM   2948  CA  ALA   382     -18.264 -15.506 -33.515  1.00 49.22           C  
ATOM   2949  C   ALA   382     -16.841 -15.491 -32.966  1.00 49.22           C  
ATOM   2950  O   ALA   382     -15.906 -15.942 -33.633  1.00 49.22           O  
ATOM   2951  CB  ALA   382     -18.617 -14.144 -34.109  1.00 49.22           C  
ATOM   2952  N   ILE   383     -16.829 -15.399 -31.676  1.00 48.20           N  
ATOM   2953  CA  ILE   383     -15.494 -15.258 -31.104  1.00 48.20           C  
ATOM   2954  C   ILE   383     -14.929 -16.635 -30.766  1.00 48.20           C  
ATOM   2955  O   ILE   383     -13.745 -16.899 -30.986  1.00 48.20           O  
ATOM   2956  CB  ILE   383     -15.510 -14.361 -29.846  1.00 48.20           C  
ATOM   2957  CG1 ILE   383     -15.842 -12.913 -30.226  1.00 48.20           C  
ATOM   2958  CG2 ILE   383     -14.170 -14.440 -29.109  1.00 48.20           C  
ATOM   2959  CD1 ILE   383     -15.979 -11.976 -29.034  1.00 48.20           C  
ATOM   2960  N   LEU   384     -15.834 -17.520 -30.198  1.00 54.99           N  
ATOM   2961  CA  LEU   384     -15.345 -18.848 -29.846  1.00 54.99           C  
ATOM   2962  C   LEU   384     -14.893 -19.609 -31.088  1.00 54.99           C  
ATOM   2963  O   LEU   384     -13.898 -20.337 -31.048  1.00 54.99           O  
ATOM   2964  CB  LEU   384     -16.430 -19.643 -29.114  1.00 54.99           C  
ATOM   2965  CG  LEU   384     -16.709 -19.235 -27.667  1.00 54.99           C  
ATOM   2966  CD1 LEU   384     -18.040 -19.814 -27.201  1.00 54.99           C  
ATOM   2967  CD2 LEU   384     -15.574 -19.687 -26.755  1.00 54.99           C  
ATOM   2968  N   LYS   385     -15.612 -19.413 -32.205  1.00 55.42           N  
ATOM   2969  CA  LYS   385     -15.250 -20.027 -33.479  1.00 55.42           C  
ATOM   2970  C   LYS   385     -13.906 -19.505 -33.979  1.00 55.42           C  
ATOM   2971  O   LYS   385     -13.084 -20.275 -34.481  1.00 55.42           O  
ATOM   2972  CB  LYS   385     -16.335 -19.768 -34.526  1.00 55.42           C  
ATOM   2973  CG  LYS   385     -16.244 -20.670 -35.748  1.00 55.42           C  
ATOM   2974  CD  LYS   385     -17.383 -20.405 -36.724  1.00 55.42           C  
ATOM   2975  CE  LYS   385     -17.272 -21.281 -37.965  1.00 55.42           C  
ATOM   2976  NZ  LYS   385     -18.397 -21.039 -38.917  1.00 55.42           N  
ATOM   2977  N   LYS   386     -13.683 -18.188 -33.797  1.00 52.00           N  
ATOM   2978  CA  LYS   386     -12.469 -17.596 -34.353  1.00 52.00           C  
ATOM   2979  C   LYS   386     -11.243 -17.983 -33.530  1.00 52.00           C  
ATOM   2980  O   LYS   386     -10.157 -18.179 -34.080  1.00 52.00           O  
ATOM   2981  CB  LYS   386     -12.596 -16.073 -34.420  1.00 52.00           C  
ATOM   2982  CG  LYS   386     -11.756 -15.430 -35.513  1.00 52.00           C  
ATOM   2983  CD  LYS   386     -12.301 -14.062 -35.905  1.00 52.00           C  
ATOM   2984  CE  LYS   386     -11.445 -13.405 -36.980  1.00 52.00           C  
ATOM   2985  NZ  LYS   386     -12.055 -12.135 -37.474  1.00 52.00           N  
ATOM   2986  N   LEU   387     -11.488 -18.189 -32.239  1.00 53.12           N  
ATOM   2987  CA  LEU   387     -10.380 -18.629 -31.398  1.00 53.12           C  
ATOM   2988  C   LEU   387      -9.923 -20.030 -31.790  1.00 53.12           C  
ATOM   2989  O   LEU   387      -8.723 -20.315 -31.806  1.00 53.12           O  
ATOM   2990  CB  LEU   387     -10.785 -18.606 -29.922  1.00 53.12           C  
ATOM   2991  CG  LEU   387     -10.572 -17.285 -29.181  1.00 53.12           C  
ATOM   2992  CD1 LEU   387     -11.395 -17.259 -27.897  1.00 53.12           C  
ATOM   2993  CD2 LEU   387      -9.092 -17.074 -28.878  1.00 53.12           C  
ATOM   2994  N   LEU   388     -10.881 -20.878 -32.139  1.00 54.31           N  
ATOM   2995  CA  LEU   388     -10.610 -22.253 -32.546  1.00 54.31           C  
ATOM   2996  C   LEU   388      -9.910 -22.290 -33.900  1.00 54.31           C  
ATOM   2997  O   LEU   388      -9.012 -23.108 -34.117  1.00 54.31           O  
ATOM   2998  CB  LEU   388     -11.910 -23.060 -32.608  1.00 54.31           C  
ATOM   2999  CG  LEU   388     -12.256 -23.884 -31.366  1.00 54.31           C  
ATOM   3000  CD1 LEU   388     -13.767 -23.943 -31.174  1.00 54.31           C  
ATOM   3001  CD2 LEU   388     -11.670 -25.287 -31.475  1.00 54.31           C  
ATOM   3002  N   GLU   389     -10.322 -21.327 -34.824  1.00 55.93           N  
ATOM   3003  CA  GLU   389      -9.770 -21.360 -36.175  1.00 55.93           C  
ATOM   3004  C   GLU   389      -8.356 -20.790 -36.208  1.00 55.93           C  
ATOM   3005  O   GLU   389      -7.549 -21.165 -37.061  1.00 55.93           O  
ATOM   3006  CB  GLU   389     -10.671 -20.589 -37.143  1.00 55.93           C  
ATOM   3007  CG  GLU   389     -11.876 -21.383 -37.627  1.00 55.93           C  
ATOM   3008  CD  GLU   389     -12.801 -20.580 -38.528  1.00 55.93           C  
ATOM   3009  OE1 GLU   389     -13.801 -21.143 -39.027  1.00 55.93           O  
ATOM   3010  OE2 GLU   389     -12.522 -19.379 -38.738  1.00 55.93           O  
ATOM   3011  N   THR   390      -8.087 -19.930 -35.239  1.00 49.55           N  
ATOM   3012  CA  THR   390      -6.777 -19.291 -35.294  1.00 49.55           C  
ATOM   3013  C   THR   390      -5.733 -20.137 -34.570  1.00 49.55           C  
ATOM   3014  O   THR   390      -4.536 -19.848 -34.639  1.00 49.55           O  
ATOM   3015  CB  THR   390      -6.817 -17.881 -34.676  1.00 49.55           C  
ATOM   3016  OG1 THR   390      -8.076 -17.689 -34.019  1.00 49.55           O  
ATOM   3017  CG2 THR   390      -6.646 -16.807 -35.745  1.00 49.55           C  
ATOM   3018  N   ALA   391      -6.152 -21.211 -33.890  1.00 48.23           N  
ATOM   3019  CA  ALA   391      -5.197 -22.050 -33.170  1.00 48.23           C  
ATOM   3020  C   ALA   391      -4.513 -23.035 -34.113  1.00 48.23           C  
ATOM   3021  O   ALA   391      -5.178 -23.728 -34.887  1.00 48.23           O  
ATOM   3022  CB  ALA   391      -5.894 -22.799 -32.037  1.00 48.23           C  
ATOM   3023  N   ASP   392      -3.200 -22.927 -34.274  1.00 45.08           N  
ATOM   3024  CA  ASP   392      -2.446 -23.668 -35.280  1.00 45.08           C  
ATOM   3025  C   ASP   392      -1.953 -25.003 -34.725  1.00 45.08           C  
ATOM   3026  O   ASP   392      -1.910 -26.003 -35.444  1.00 45.08           O  
ATOM   3027  CB  ASP   392      -1.263 -22.839 -35.784  1.00 45.08           C  
ATOM   3028  CG  ASP   392      -1.594 -22.026 -37.024  1.00 45.08           C  
ATOM   3029  OD1 ASP   392      -2.628 -22.296 -37.673  1.00 45.08           O  
ATOM   3030  OD2 ASP   392      -0.812 -21.109 -37.356  1.00 45.08           O  
ATOM   3031  N   ARG   393      -1.454 -25.016 -33.574  1.00 47.79           N  
ATOM   3032  CA  ARG   393      -0.864 -26.273 -33.126  1.00 47.79           C  
ATOM   3033  C   ARG   393      -1.918 -27.180 -32.500  1.00 47.79           C  
ATOM   3034  O   ARG   393      -2.809 -26.708 -31.791  1.00 47.79           O  
ATOM   3035  CB  ARG   393       0.264 -26.011 -32.125  1.00 47.79           C  
ATOM   3036  CG  ARG   393       1.494 -25.363 -32.739  1.00 47.79           C  
ATOM   3037  CD  ARG   393       2.578 -25.112 -31.700  1.00 47.79           C  
ATOM   3038  NE  ARG   393       3.909 -25.391 -32.231  1.00 47.79           N  
ATOM   3039  CZ  ARG   393       5.028 -25.392 -31.510  1.00 47.79           C  
ATOM   3040  NH1 ARG   393       4.997 -25.129 -30.209  1.00 47.79           N  
ATOM   3041  NH2 ARG   393       6.186 -25.658 -32.095  1.00 47.79           N  
ATOM   3042  N   PRO   394      -1.934 -28.392 -33.020  1.00 51.69           N  
ATOM   3043  CA  PRO   394      -2.925 -29.357 -32.540  1.00 51.69           C  
ATOM   3044  C   PRO   394      -2.992 -29.427 -31.016  1.00 51.69           C  
ATOM   3045  O   PRO   394      -4.075 -29.591 -30.449  1.00 51.69           O  
ATOM   3046  CB  PRO   394      -2.438 -30.684 -33.127  1.00 51.69           C  
ATOM   3047  CG  PRO   394      -1.369 -30.303 -34.099  1.00 51.69           C  
ATOM   3048  CD  PRO   394      -1.002 -28.865 -33.865  1.00 51.69           C  
ATOM   3049  N   GLU   395      -1.789 -29.050 -30.343  1.00 49.72           N  
ATOM   3050  CA  GLU   395      -1.805 -29.137 -28.886  1.00 49.72           C  
ATOM   3051  C   GLU   395      -2.625 -28.005 -28.274  1.00 49.72           C  
ATOM   3052  O   GLU   395      -3.344 -28.212 -27.294  1.00 49.72           O  
ATOM   3053  CB  GLU   395      -0.379 -29.114 -28.330  1.00 49.72           C  
ATOM   3054  CG  GLU   395       0.569 -30.079 -29.027  1.00 49.72           C  
ATOM   3055  CD  GLU   395       1.836 -30.354 -28.233  1.00 49.72           C  
ATOM   3056  OE1 GLU   395       2.718 -31.088 -28.733  1.00 49.72           O  
ATOM   3057  OE2 GLU   395       1.947 -29.832 -27.101  1.00 49.72           O  
ATOM   3058  N   GLU   396      -2.575 -26.857 -28.929  1.00 48.96           N  
ATOM   3059  CA  GLU   396      -3.301 -25.702 -28.411  1.00 48.96           C  
ATOM   3060  C   GLU   396      -4.801 -25.835 -28.661  1.00 48.96           C  
ATOM   3061  O   GLU   396      -5.612 -25.485 -27.801  1.00 48.96           O  
ATOM   3062  CB  GLU   396      -2.776 -24.409 -29.041  1.00 48.96           C  
ATOM   3063  CG  GLU   396      -1.593 -23.801 -28.301  1.00 48.96           C  
ATOM   3064  CD  GLU   396      -1.086 -22.515 -28.934  1.00 48.96           C  
ATOM   3065  OE1 GLU   396      -0.094 -21.941 -28.432  1.00 48.96           O  
ATOM   3066  OE2 GLU   396      -1.687 -22.077 -29.941  1.00 48.96           O  
ATOM   3067  N   GLN   397      -5.108 -26.429 -29.803  1.00 51.69           N  
ATOM   3068  CA  GLN   397      -6.504 -26.672 -30.148  1.00 51.69           C  
ATOM   3069  C   GLN   397      -7.159 -27.625 -29.152  1.00 51.69           C  
ATOM   3070  O   GLN   397      -8.314 -27.432 -28.767  1.00 51.69           O  
ATOM   3071  CB  GLN   397      -6.618 -27.235 -31.565  1.00 51.69           C  
ATOM   3072  CG  GLN   397      -6.568 -26.172 -32.655  1.00 51.69           C  
ATOM   3073  CD  GLN   397      -6.819 -26.738 -34.040  1.00 51.69           C  
ATOM   3074  OE1 GLN   397      -7.001 -27.949 -34.206  1.00 51.69           O  
ATOM   3075  NE2 GLN   397      -6.829 -25.867 -35.044  1.00 51.69           N  
ATOM   3076  N   ALA   398      -6.280 -28.596 -28.710  1.00 53.90           N  
ATOM   3077  CA  ALA   398      -6.792 -29.602 -27.782  1.00 53.90           C  
ATOM   3078  C   ALA   398      -7.092 -28.988 -26.418  1.00 53.90           C  
ATOM   3079  O   ALA   398      -8.105 -29.312 -25.794  1.00 53.90           O  
ATOM   3080  CB  ALA   398      -5.794 -30.749 -27.638  1.00 53.90           C  
ATOM   3081  N   VAL   399      -6.239 -28.061 -26.029  1.00 48.98           N  
ATOM   3082  CA  VAL   399      -6.422 -27.390 -24.746  1.00 48.98           C  
ATOM   3083  C   VAL   399      -7.684 -26.532 -24.786  1.00 48.98           C  
ATOM   3084  O   VAL   399      -8.498 -26.571 -23.861  1.00 48.98           O  
ATOM   3085  CB  VAL   399      -5.198 -26.520 -24.380  1.00 48.98           C  
ATOM   3086  CG1 VAL   399      -5.478 -25.693 -23.127  1.00 48.98           C  
ATOM   3087  CG2 VAL   399      -3.962 -27.396 -24.181  1.00 48.98           C  
ATOM   3088  N   TRP   400      -7.849 -25.779 -25.888  1.00 53.13           N  
ATOM   3089  CA  TRP   400      -9.003 -24.887 -25.948  1.00 53.13           C  
ATOM   3090  C   TRP   400     -10.300 -25.681 -26.056  1.00 53.13           C  
ATOM   3091  O   TRP   400     -11.316 -25.305 -25.468  1.00 53.13           O  
ATOM   3092  CB  TRP   400      -8.878 -23.925 -27.133  1.00 53.13           C  
ATOM   3093  CG  TRP   400      -7.964 -22.764 -26.882  1.00 53.13           C  
ATOM   3094  CD1 TRP   400      -6.737 -22.544 -27.443  1.00 53.13           C  
ATOM   3095  CD2 TRP   400      -8.203 -21.664 -25.999  1.00 53.13           C  
ATOM   3096  NE1 TRP   400      -6.199 -21.373 -26.962  1.00 53.13           N  
ATOM   3097  CE2 TRP   400      -7.078 -20.813 -26.075  1.00 53.13           C  
ATOM   3098  CE3 TRP   400      -9.262 -21.314 -25.150  1.00 53.13           C  
ATOM   3099  CZ2 TRP   400      -6.982 -19.633 -25.333  1.00 53.13           C  
ATOM   3100  CZ3 TRP   400      -9.164 -20.139 -24.412  1.00 53.13           C  
ATOM   3101  CH2 TRP   400      -8.031 -19.314 -24.510  1.00 53.13           C  
ATOM   3102  N   ARG   401     -10.106 -26.852 -26.673  1.00 55.88           N  
ATOM   3103  CA  ARG   401     -11.195 -27.813 -26.816  1.00 55.88           C  
ATOM   3104  C   ARG   401     -11.680 -28.297 -25.454  1.00 55.88           C  
ATOM   3105  O   ARG   401     -12.886 -28.386 -25.215  1.00 55.88           O  
ATOM   3106  CB  ARG   401     -10.752 -29.004 -27.669  1.00 55.88           C  
ATOM   3107  CG  ARG   401     -11.214 -28.932 -29.116  1.00 55.88           C  
ATOM   3108  CD  ARG   401     -10.864 -30.199 -29.884  1.00 55.88           C  
ATOM   3109  NE  ARG   401     -10.822 -29.962 -31.324  1.00 55.88           N  
ATOM   3110  CZ  ARG   401     -10.123 -30.689 -32.191  1.00 55.88           C  
ATOM   3111  NH1 ARG   401      -9.389 -31.716 -31.779  1.00 55.88           N  
ATOM   3112  NH2 ARG   401     -10.156 -30.385 -33.481  1.00 55.88           N  
ATOM   3113  N   ALA   402     -10.704 -28.640 -24.633  1.00 52.33           N  
ATOM   3114  CA  ALA   402     -10.979 -29.188 -23.307  1.00 52.33           C  
ATOM   3115  C   ALA   402     -11.650 -28.150 -22.413  1.00 52.33           C  
ATOM   3116  O   ALA   402     -12.593 -28.466 -21.683  1.00 52.33           O  
ATOM   3117  CB  ALA   402      -9.690 -29.690 -22.661  1.00 52.33           C  
ATOM   3118  N   ALA   403     -11.302 -26.938 -22.603  1.00 49.92           N  
ATOM   3119  CA  ALA   403     -11.800 -25.860 -21.754  1.00 49.92           C  
ATOM   3120  C   ALA   403     -13.248 -25.519 -22.094  1.00 49.92           C  
ATOM   3121  O   ALA   403     -14.076 -25.334 -21.198  1.00 49.92           O  
ATOM   3122  CB  ALA   403     -10.918 -24.622 -21.894  1.00 49.92           C  
ATOM   3123  N   ILE   404     -13.571 -25.533 -23.394  1.00 53.43           N  
ATOM   3124  CA  ILE   404     -14.906 -25.209 -23.887  1.00 53.43           C  
ATOM   3125  C   ILE   404     -15.900 -26.270 -23.420  1.00 53.43           C  
ATOM   3126  O   ILE   404     -17.026 -25.948 -23.035  1.00 53.43           O  
ATOM   3127  CB  ILE   404     -14.928 -25.094 -25.427  1.00 53.43           C  
ATOM   3128  CG1 ILE   404     -14.112 -23.879 -25.884  1.00 53.43           C  
ATOM   3129  CG2 ILE   404     -16.368 -25.012 -25.943  1.00 53.43           C  
ATOM   3130  CD1 ILE   404     -13.924 -23.791 -27.392  1.00 53.43           C  
ATOM   3131  N   GLU   405     -15.418 -27.549 -23.309  1.00 49.42           N  
ATOM   3132  CA  GLU   405     -16.192 -28.721 -22.913  1.00 49.42           C  
ATOM   3133  C   GLU   405     -16.588 -28.651 -21.441  1.00 49.42           C  
ATOM   3134  O   GLU   405     -17.715 -28.995 -21.079  1.00 49.42           O  
ATOM   3135  CB  GLU   405     -15.402 -30.004 -23.184  1.00 49.42           C  
ATOM   3136  CG  GLU   405     -15.889 -30.782 -24.397  1.00 49.42           C  
ATOM   3137  CD  GLU   405     -15.196 -32.125 -24.567  1.00 49.42           C  
ATOM   3138  OE1 GLU   405     -15.545 -32.873 -25.509  1.00 49.42           O  
ATOM   3139  OE2 GLU   405     -14.298 -32.431 -23.752  1.00 49.42           O  
ATOM   3140  N   ARG   406     -15.580 -28.307 -20.610  1.00 44.14           N  
ATOM   3141  CA  ARG   406     -15.811 -28.253 -19.171  1.00 44.14           C  
ATOM   3142  C   ARG   406     -16.786 -27.136 -18.814  1.00 44.14           C  
ATOM   3143  O   ARG   406     -17.612 -27.290 -17.911  1.00 44.14           O  
ATOM   3144  CB  ARG   406     -14.492 -28.056 -18.421  1.00 44.14           C  
ATOM   3145  CG  ARG   406     -13.829 -29.355 -17.990  1.00 44.14           C  
ATOM   3146  CD  ARG   406     -12.673 -29.106 -17.030  1.00 44.14           C  
ATOM   3147  NE  ARG   406     -11.386 -29.120 -17.722  1.00 44.14           N  
ATOM   3148  CZ  ARG   406     -10.224 -29.429 -17.154  1.00 44.14           C  
ATOM   3149  NH1 ARG   406     -10.163 -29.758 -15.868  1.00 44.14           N  
ATOM   3150  NH2 ARG   406      -9.113 -29.410 -17.876  1.00 44.14           N  
ATOM   3151  N   LEU   407     -16.692 -26.103 -19.652  1.00 44.22           N  
ATOM   3152  CA  LEU   407     -17.506 -24.915 -19.423  1.00 44.22           C  
ATOM   3153  C   LEU   407     -18.980 -25.207 -19.684  1.00 44.22           C  
ATOM   3154  O   LEU   407     -19.852 -24.720 -18.961  1.00 44.22           O  
ATOM   3155  CB  LEU   407     -17.036 -23.763 -20.314  1.00 44.22           C  
ATOM   3156  CG  LEU   407     -16.237 -22.655 -19.626  1.00 44.22           C  
ATOM   3157  CD1 LEU   407     -15.058 -22.232 -20.497  1.00 44.22           C  
ATOM   3158  CD2 LEU   407     -17.134 -21.462 -19.315  1.00 44.22           C  
ATOM   3159  N   VAL   408     -19.109 -26.029 -20.712  1.00 44.36           N  
ATOM   3160  CA  VAL   408     -20.464 -26.295 -21.183  1.00 44.36           C  
ATOM   3161  C   VAL   408     -21.122 -27.349 -20.296  1.00 44.36           C  
ATOM   3162  O   VAL   408     -22.320 -27.272 -20.013  1.00 44.36           O  
ATOM   3163  CB  VAL   408     -20.472 -26.758 -22.657  1.00 44.36           C  
ATOM   3164  CG1 VAL   408     -21.886 -27.128 -23.100  1.00 44.36           C  
ATOM   3165  CG2 VAL   408     -19.893 -25.671 -23.561  1.00 44.36           C  
ATOM   3166  N   ILE   409     -20.254 -28.306 -19.812  1.00 36.60           N  
ATOM   3167  CA  ILE   409     -20.883 -29.346 -19.006  1.00 36.60           C  
ATOM   3168  C   ILE   409     -21.262 -28.781 -17.639  1.00 36.60           C  
ATOM   3169  O   ILE   409     -22.281 -29.168 -17.061  1.00 36.60           O  
ATOM   3170  CB  ILE   409     -19.955 -30.571 -18.841  1.00 36.60           C  
ATOM   3171  CG1 ILE   409     -19.670 -31.212 -20.204  1.00 36.60           C  
ATOM   3172  CG2 ILE   409     -20.570 -31.588 -17.875  1.00 36.60           C  
ATOM   3173  CD1 ILE   409     -18.578 -32.272 -20.173  1.00 36.60           C  
ATOM   3174  N   GLY   410     -20.462 -27.853 -17.186  1.00 32.68           N  
ATOM   3175  CA  GLY   410     -20.794 -27.302 -15.882  1.00 32.68           C  
ATOM   3176  C   GLY   410     -21.961 -26.334 -15.923  1.00 32.68           C  
ATOM   3177  O   GLY   410     -22.697 -26.198 -14.943  1.00 32.68           O  
ATOM   3178  N   ASN   411     -22.394 -26.011 -17.129  1.00 30.76           N  
ATOM   3179  CA  ASN   411     -23.316 -24.881 -17.081  1.00 30.76           C  
ATOM   3180  C   ASN   411     -24.573 -25.148 -17.905  1.00 30.76           C  
ATOM   3181  O   ASN   411     -24.503 -25.277 -19.128  1.00 30.76           O  
ATOM   3182  CB  ASN   411     -22.625 -23.604 -17.565  1.00 30.76           C  
ATOM   3183  CG  ASN   411     -22.028 -22.797 -16.430  1.00 30.76           C  
ATOM   3184  OD1 ASN   411     -22.221 -23.119 -15.254  1.00 30.76           O  
ATOM   3185  ND2 ASN   411     -21.296 -21.744 -16.772  1.00 30.76           N  
ATOM   3186  N   THR   412     -25.455 -26.016 -17.344  1.00 31.06           N  
ATOM   3187  CA  THR   412     -26.775 -26.215 -17.931  1.00 31.06           C  
ATOM   3188  C   THR   412     -27.638 -24.969 -17.759  1.00 31.06           C  
ATOM   3189  O   THR   412     -28.044 -24.637 -16.643  1.00 31.06           O  
ATOM   3190  CB  THR   412     -27.489 -27.427 -17.303  1.00 31.06           C  
ATOM   3191  OG1 THR   412     -27.524 -27.269 -15.880  1.00 31.06           O  
ATOM   3192  CG2 THR   412     -26.766 -28.727 -17.641  1.00 31.06           C  
ATOM   3193  N   ALA   413     -27.388 -23.977 -18.511  1.00 30.62           N  
ATOM   3194  CA  ALA   413     -28.450 -23.021 -18.817  1.00 30.62           C  
ATOM   3195  C   ALA   413     -28.435 -22.639 -20.294  1.00 30.62           C  
ATOM   3196  O   ALA   413     -27.501 -21.985 -20.763  1.00 30.62           O  
ATOM   3197  CB  ALA   413     -28.310 -21.774 -17.947  1.00 30.62           C  
ATOM   3198  N   TYR   414     -29.099 -23.425 -21.148  1.00 31.75           N  
ATOM   3199  CA  TYR   414     -29.291 -23.419 -22.594  1.00 31.75           C  
ATOM   3200  C   TYR   414     -30.218 -22.285 -23.017  1.00 31.75           C  
ATOM   3201  O   TYR   414     -31.412 -22.303 -22.709  1.00 31.75           O  
ATOM   3202  CB  TYR   414     -29.859 -24.761 -23.066  1.00 31.75           C  
ATOM   3203  CG  TYR   414     -28.850 -25.883 -23.062  1.00 31.75           C  
ATOM   3204  CD1 TYR   414     -27.953 -26.043 -24.116  1.00 31.75           C  
ATOM   3205  CD2 TYR   414     -28.791 -26.786 -22.005  1.00 31.75           C  
ATOM   3206  CE1 TYR   414     -27.022 -27.077 -24.117  1.00 31.75           C  
ATOM   3207  CE2 TYR   414     -27.864 -27.823 -21.996  1.00 31.75           C  
ATOM   3208  CZ  TYR   414     -26.984 -27.960 -23.055  1.00 31.75           C  
ATOM   3209  OH  TYR   414     -26.065 -28.985 -23.051  1.00 31.75           O  
ATOM   3210  N   ASP   415     -29.795 -21.249 -23.528  1.00 32.96           N  
ATOM   3211  CA  ASP   415     -30.490 -20.562 -24.612  1.00 32.96           C  
ATOM   3212  C   ASP   415     -29.542 -20.263 -25.770  1.00 32.96           C  
ATOM   3213  O   ASP   415     -28.600 -19.481 -25.622  1.00 32.96           O  
ATOM   3214  CB  ASP   415     -31.126 -19.266 -24.105  1.00 32.96           C  
ATOM   3215  CG  ASP   415     -32.571 -19.103 -24.545  1.00 32.96           C  
ATOM   3216  OD1 ASP   415     -33.048 -19.900 -25.381  1.00 32.96           O  
ATOM   3217  OD2 ASP   415     -33.237 -18.166 -24.053  1.00 32.96           O  
ATOM   3218  N   LEU   416     -29.815 -20.999 -26.889  1.00 36.49           N  
ATOM   3219  CA  LEU   416     -29.221 -21.056 -28.221  1.00 36.49           C  
ATOM   3220  C   LEU   416     -30.300 -21.170 -29.293  1.00 36.49           C  
ATOM   3221  O   LEU   416     -30.763 -22.272 -29.599  1.00 36.49           O  
ATOM   3222  CB  LEU   416     -28.253 -22.237 -28.327  1.00 36.49           C  
ATOM   3223  CG  LEU   416     -26.969 -22.137 -27.502  1.00 36.49           C  
ATOM   3224  CD1 LEU   416     -26.425 -23.528 -27.196  1.00 36.49           C  
ATOM   3225  CD2 LEU   416     -25.926 -21.299 -28.234  1.00 36.49           C  
ATOM   3226  N   LYS   417     -30.794 -20.185 -29.904  1.00 34.53           N  
ATOM   3227  CA  LYS   417     -32.020 -20.121 -30.694  1.00 34.53           C  
ATOM   3228  C   LYS   417     -31.745 -20.431 -32.162  1.00 34.53           C  
ATOM   3229  O   LYS   417     -32.675 -20.666 -32.937  1.00 34.53           O  
ATOM   3230  CB  LYS   417     -32.671 -18.743 -30.562  1.00 34.53           C  
ATOM   3231  CG  LYS   417     -33.331 -18.496 -29.213  1.00 34.53           C  
ATOM   3232  CD  LYS   417     -34.396 -17.411 -29.302  1.00 34.53           C  
ATOM   3233  CE  LYS   417     -35.017 -17.124 -27.942  1.00 34.53           C  
ATOM   3234  NZ  LYS   417     -36.098 -16.097 -28.032  1.00 34.53           N  
ATOM   3235  N   ASP   418     -30.576 -21.079 -32.387  1.00 38.14           N  
ATOM   3236  CA  ASP   418     -30.428 -21.654 -33.720  1.00 38.14           C  
ATOM   3237  C   ASP   418     -29.659 -22.972 -33.668  1.00 38.14           C  
ATOM   3238  O   ASP   418     -28.558 -23.032 -33.116  1.00 38.14           O  
ATOM   3239  CB  ASP   418     -29.722 -20.670 -34.655  1.00 38.14           C  
ATOM   3240  CG  ASP   418     -30.663 -20.026 -35.658  1.00 38.14           C  
ATOM   3241  OD1 ASP   418     -31.815 -20.490 -35.799  1.00 38.14           O  
ATOM   3242  OD2 ASP   418     -30.247 -19.048 -36.317  1.00 38.14           O  
ATOM   3243  N   ASP   419     -30.377 -24.095 -33.705  1.00 36.25           N  
ATOM   3244  CA  ASP   419     -30.546 -25.541 -33.595  1.00 36.25           C  
ATOM   3245  C   ASP   419     -29.596 -26.278 -34.536  1.00 36.25           C  
ATOM   3246  O   ASP   419     -29.469 -27.502 -34.466  1.00 36.25           O  
ATOM   3247  CB  ASP   419     -31.994 -25.936 -33.895  1.00 36.25           C  
ATOM   3248  CG  ASP   419     -32.906 -25.802 -32.689  1.00 36.25           C  
ATOM   3249  OD1 ASP   419     -32.401 -25.692 -31.551  1.00 36.25           O  
ATOM   3250  OD2 ASP   419     -34.142 -25.810 -32.878  1.00 36.25           O  
ATOM   3251  N   GLU   420     -28.825 -25.469 -35.295  1.00 38.76           N  
ATOM   3252  CA  GLU   420     -27.567 -25.979 -35.834  1.00 38.76           C  
ATOM   3253  C   GLU   420     -26.412 -25.729 -34.869  1.00 38.76           C  
ATOM   3254  O   GLU   420     -25.549 -24.888 -35.130  1.00 38.76           O  
ATOM   3255  CB  GLU   420     -27.266 -25.341 -37.192  1.00 38.76           C  
ATOM   3256  CG  GLU   420     -26.948 -26.348 -38.288  1.00 38.76           C  
ATOM   3257  CD  GLU   420     -26.472 -25.700 -39.579  1.00 38.76           C  
ATOM   3258  OE1 GLU   420     -26.083 -26.432 -40.518  1.00 38.76           O  
ATOM   3259  OE2 GLU   420     -26.486 -24.451 -39.651  1.00 38.76           O  
ATOM   3260  N   SER   421     -27.073 -25.317 -33.655  1.00 34.68           N  
ATOM   3261  CA  SER   421     -26.649 -25.698 -32.311  1.00 34.68           C  
ATOM   3262  C   SER   421     -26.472 -27.208 -32.195  1.00 34.68           C  
ATOM   3263  O   SER   421     -27.434 -27.932 -31.927  1.00 34.68           O  
ATOM   3264  CB  SER   421     -27.661 -25.213 -31.272  1.00 34.68           C  
ATOM   3265  OG  SER   421     -27.982 -23.848 -31.481  1.00 34.68           O  
ATOM   3266  N   PHE   422     -25.576 -27.722 -32.945  1.00 37.22           N  
ATOM   3267  CA  PHE   422     -24.223 -28.022 -32.490  1.00 37.22           C  
ATOM   3268  C   PHE   422     -24.082 -29.502 -32.155  1.00 37.22           C  
ATOM   3269  O   PHE   422     -23.947 -29.869 -30.985  1.00 37.22           O  
ATOM   3270  CB  PHE   422     -23.863 -27.170 -31.270  1.00 37.22           C  
ATOM   3271  CG  PHE   422     -22.382 -27.054 -31.026  1.00 37.22           C  
ATOM   3272  CD1 PHE   422     -21.776 -27.757 -29.992  1.00 37.22           C  
ATOM   3273  CD2 PHE   422     -21.596 -26.241 -31.833  1.00 37.22           C  
ATOM   3274  CE1 PHE   422     -20.406 -27.651 -29.764  1.00 37.22           C  
ATOM   3275  CE2 PHE   422     -20.226 -26.130 -31.611  1.00 37.22           C  
ATOM   3276  CZ  PHE   422     -19.633 -26.835 -30.576  1.00 37.22           C  
ATOM   3277  N   ALA   423     -24.845 -30.306 -32.567  1.00 39.57           N  
ATOM   3278  CA  ALA   423     -24.915 -31.674 -33.074  1.00 39.57           C  
ATOM   3279  C   ALA   423     -23.663 -32.028 -33.873  1.00 39.57           C  
ATOM   3280  O   ALA   423     -23.181 -33.161 -33.813  1.00 39.57           O  
ATOM   3281  CB  ALA   423     -26.162 -31.860 -33.935  1.00 39.57           C  
ATOM   3282  N   LYS   424     -22.863 -30.954 -34.421  1.00 38.58           N  
ATOM   3283  CA  LYS   424     -21.542 -31.080 -35.031  1.00 38.58           C  
ATOM   3284  C   LYS   424     -20.439 -30.937 -33.987  1.00 38.58           C  
ATOM   3285  O   LYS   424     -19.413 -31.617 -34.063  1.00 38.58           O  
ATOM   3286  CB  LYS   424     -21.358 -30.036 -36.134  1.00 38.58           C  
ATOM   3287  CG  LYS   424     -21.481 -30.596 -37.543  1.00 38.58           C  
ATOM   3288  CD  LYS   424     -21.363 -29.499 -38.593  1.00 38.58           C  
ATOM   3289  CE  LYS   424     -21.599 -30.039 -39.997  1.00 38.58           C  
ATOM   3290  NZ  LYS   424     -21.528 -28.959 -41.026  1.00 38.58           N  
ATOM   3291  N   LEU   425     -20.920 -30.751 -32.731  1.00 37.78           N  
ATOM   3292  CA  LEU   425     -20.045 -30.783 -31.565  1.00 37.78           C  
ATOM   3293  C   LEU   425     -20.199 -32.097 -30.806  1.00 37.78           C  
ATOM   3294  O   LEU   425     -19.226 -32.619 -30.256  1.00 37.78           O  
ATOM   3295  CB  LEU   425     -20.347 -29.605 -30.635  1.00 37.78           C  
ATOM   3296  CG  LEU   425     -19.368 -28.431 -30.688  1.00 37.78           C  
ATOM   3297  CD1 LEU   425     -20.080 -27.131 -30.329  1.00 37.78           C  
ATOM   3298  CD2 LEU   425     -18.187 -28.676 -29.755  1.00 37.78           C  
ATOM   3299  N   ILE   426     -21.284 -32.688 -30.951  1.00 33.96           N  
ATOM   3300  CA  ILE   426     -21.450 -34.068 -30.509  1.00 33.96           C  
ATOM   3301  C   ILE   426     -21.425 -35.003 -31.715  1.00 33.96           C  
ATOM   3302  O   ILE   426     -22.448 -35.591 -32.074  1.00 33.96           O  
ATOM   3303  CB  ILE   426     -22.763 -34.252 -29.715  1.00 33.96           C  
ATOM   3304  CG1 ILE   426     -22.637 -33.625 -28.321  1.00 33.96           C  
ATOM   3305  CG2 ILE   426     -23.131 -35.736 -29.617  1.00 33.96           C  
ATOM   3306  CD1 ILE   426     -23.679 -34.116 -27.326  1.00 33.96           C  
ATOM   3307  N   GLU   427     -20.756 -34.352 -32.733  1.00 35.03           N  
ATOM   3308  CA  GLU   427     -20.080 -35.370 -33.532  1.00 35.03           C  
ATOM   3309  C   GLU   427     -18.767 -35.799 -32.885  1.00 35.03           C  
ATOM   3310  O   GLU   427     -17.845 -34.993 -32.746  1.00 35.03           O  
ATOM   3311  CB  GLU   427     -19.824 -34.856 -34.951  1.00 35.03           C  
ATOM   3312  CG  GLU   427     -19.853 -35.944 -36.014  1.00 35.03           C  
ATOM   3313  CD  GLU   427     -19.476 -35.441 -37.399  1.00 35.03           C  
ATOM   3314  OE1 GLU   427     -19.285 -36.272 -38.315  1.00 35.03           O  
ATOM   3315  OE2 GLU   427     -19.369 -34.206 -37.568  1.00 35.03           O  
ATOM   3316  N   LEU   428     -18.750 -36.197 -31.875  1.00 32.95           N  
ATOM   3317  CA  LEU   428     -18.056 -37.475 -31.758  1.00 32.95           C  
ATOM   3318  C   LEU   428     -16.737 -37.449 -32.523  1.00 32.95           C  
ATOM   3319  O   LEU   428     -16.649 -37.978 -33.633  1.00 32.95           O  
ATOM   3320  CB  LEU   428     -18.939 -38.614 -32.276  1.00 32.95           C  
ATOM   3321  CG  LEU   428     -18.947 -39.897 -31.445  1.00 32.95           C  
ATOM   3322  CD1 LEU   428     -20.171 -39.933 -30.537  1.00 32.95           C  
ATOM   3323  CD2 LEU   428     -18.912 -41.122 -32.352  1.00 32.95           C  
ATOM   3324  N   ALA   429     -15.912 -36.596 -32.489  1.00 34.56           N  
ATOM   3325  CA  ALA   429     -14.605 -36.477 -31.847  1.00 34.56           C  
ATOM   3326  C   ALA   429     -14.288 -37.716 -31.014  1.00 34.56           C  
ATOM   3327  O   ALA   429     -13.765 -37.607 -29.903  1.00 34.56           O  
ATOM   3328  CB  ALA   429     -14.553 -35.226 -30.974  1.00 34.56           C  
ATOM   3329  N   LYS   430     -15.183 -38.569 -30.896  1.00 33.28           N  
ATOM   3330  CA  LYS   430     -15.125 -40.028 -30.906  1.00 33.28           C  
ATOM   3331  C   LYS   430     -13.976 -40.527 -31.779  1.00 33.28           C  
ATOM   3332  O   LYS   430     -14.134 -41.492 -32.530  1.00 33.28           O  
ATOM   3333  CB  LYS   430     -16.449 -40.615 -31.398  1.00 33.28           C  
ATOM   3334  CG  LYS   430     -17.459 -40.877 -30.291  1.00 33.28           C  
ATOM   3335  CD  LYS   430     -18.716 -41.548 -30.828  1.00 33.28           C  
ATOM   3336  CE  LYS   430     -19.695 -41.882 -29.710  1.00 33.28           C  
ATOM   3337  NZ  LYS   430     -20.950 -42.497 -30.238  1.00 33.28           N  
ATOM   3338  N   LYS   431     -13.209 -39.606 -32.008  1.00 33.80           N  
ATOM   3339  CA  LYS   431     -11.886 -40.013 -32.470  1.00 33.80           C  
ATOM   3340  C   LYS   431     -10.810 -39.645 -31.452  1.00 33.80           C  
ATOM   3341  O   LYS   431     -10.585 -38.464 -31.179  1.00 33.80           O  
ATOM   3342  CB  LYS   431     -11.568 -39.373 -33.822  1.00 33.80           C  
ATOM   3343  CG  LYS   431     -11.881 -40.262 -35.017  1.00 33.80           C  
ATOM   3344  CD  LYS   431     -11.488 -39.594 -36.329  1.00 33.80           C  
ATOM   3345  CE  LYS   431     -11.832 -40.469 -37.527  1.00 33.80           C  
ATOM   3346  NZ  LYS   431     -11.498 -39.796 -38.818  1.00 33.80           N  
ATOM   3347  N   HIS   432     -10.907 -40.198 -30.131  1.00 31.27           N  
ATOM   3348  CA  HIS   432      -9.553 -40.271 -29.593  1.00 31.27           C  
ATOM   3349  C   HIS   432      -9.257 -39.084 -28.683  1.00 31.27           C  
ATOM   3350  O   HIS   432      -9.077 -37.961 -29.159  1.00 31.27           O  
ATOM   3351  CB  HIS   432      -8.529 -40.331 -30.728  1.00 31.27           C  
ATOM   3352  CG  HIS   432      -8.592 -41.594 -31.527  1.00 31.27           C  
ATOM   3353  ND1 HIS   432      -8.102 -42.794 -31.060  1.00 31.27           N  
ATOM   3354  CD2 HIS   432      -9.089 -41.841 -32.761  1.00 31.27           C  
ATOM   3355  CE1 HIS   432      -8.297 -43.728 -31.976  1.00 31.27           C  
ATOM   3356  NE2 HIS   432      -8.894 -43.175 -33.018  1.00 31.27           N  
ATOM   3357  N   PRO   433      -8.629 -39.563 -27.598  1.00 32.85           N  
ATOM   3358  CA  PRO   433      -8.828 -39.885 -26.183  1.00 32.85           C  
ATOM   3359  C   PRO   433      -8.254 -38.821 -25.249  1.00 32.85           C  
ATOM   3360  O   PRO   433      -7.105 -38.404 -25.415  1.00 32.85           O  
ATOM   3361  CB  PRO   433      -8.087 -41.214 -26.016  1.00 32.85           C  
ATOM   3362  CG  PRO   433      -6.962 -41.151 -26.998  1.00 32.85           C  
ATOM   3363  CD  PRO   433      -7.043 -39.843 -27.732  1.00 32.85           C  
ATOM   3364  N   LEU   434      -8.976 -38.451 -24.297  1.00 32.75           N  
ATOM   3365  CA  LEU   434      -8.694 -37.928 -22.965  1.00 32.75           C  
ATOM   3366  C   LEU   434      -8.385 -39.059 -21.990  1.00 32.75           C  
ATOM   3367  O   LEU   434      -7.866 -38.818 -20.898  1.00 32.75           O  
ATOM   3368  CB  LEU   434      -9.879 -37.105 -22.451  1.00 32.75           C  
ATOM   3369  CG  LEU   434      -9.818 -35.598 -22.703  1.00 32.75           C  
ATOM   3370  CD1 LEU   434     -11.214 -35.048 -22.973  1.00 32.75           C  
ATOM   3371  CD2 LEU   434      -9.176 -34.883 -21.519  1.00 32.75           C  
ATOM   3372  N   GLU   435      -8.831 -40.334 -22.266  1.00 33.44           N  
ATOM   3373  CA  GLU   435      -8.364 -41.407 -21.394  1.00 33.44           C  
ATOM   3374  C   GLU   435      -6.841 -41.414 -21.294  1.00 33.44           C  
ATOM   3375  O   GLU   435      -6.285 -41.652 -20.220  1.00 33.44           O  
ATOM   3376  CB  GLU   435      -8.864 -42.764 -21.896  1.00 33.44           C  
ATOM   3377  CG  GLU   435      -9.596 -43.579 -20.840  1.00 33.44           C  
ATOM   3378  CD  GLU   435     -10.258 -44.829 -21.398  1.00 33.44           C  
ATOM   3379  OE1 GLU   435     -10.910 -45.567 -20.625  1.00 33.44           O  
ATOM   3380  OE2 GLU   435     -10.122 -45.072 -22.619  1.00 33.44           O  
ATOM   3381  N   LYS   436      -6.161 -40.821 -22.220  1.00 32.10           N  
ATOM   3382  CA  LYS   436      -4.708 -40.876 -22.082  1.00 32.10           C  
ATOM   3383  C   LYS   436      -4.175 -39.626 -21.387  1.00 32.10           C  
ATOM   3384  O   LYS   436      -3.189 -39.692 -20.650  1.00 32.10           O  
ATOM   3385  CB  LYS   436      -4.045 -41.038 -23.450  1.00 32.10           C  
ATOM   3386  CG  LYS   436      -3.530 -42.444 -23.725  1.00 32.10           C  
ATOM   3387  CD  LYS   436      -2.851 -42.534 -25.086  1.00 32.10           C  
ATOM   3388  CE  LYS   436      -2.360 -43.947 -25.374  1.00 32.10           C  
ATOM   3389  NZ  LYS   436      -1.785 -44.064 -26.747  1.00 32.10           N  
ATOM   3390  N   VAL   437      -4.916 -38.564 -21.410  1.00 28.80           N  
ATOM   3391  CA  VAL   437      -4.285 -37.446 -20.717  1.00 28.80           C  
ATOM   3392  C   VAL   437      -4.674 -37.467 -19.241  1.00 28.80           C  
ATOM   3393  O   VAL   437      -3.861 -37.139 -18.373  1.00 28.80           O  
ATOM   3394  CB  VAL   437      -4.675 -36.092 -21.352  1.00 28.80           C  
ATOM   3395  CG1 VAL   437      -4.017 -34.935 -20.603  1.00 28.80           C  
ATOM   3396  CG2 VAL   437      -4.288 -36.065 -22.829  1.00 28.80           C  
ATOM   3397  N   VAL   438      -5.917 -37.705 -18.995  1.00 28.82           N  
ATOM   3398  CA  VAL   438      -6.182 -37.734 -17.561  1.00 28.82           C  
ATOM   3399  C   VAL   438      -5.252 -38.737 -16.883  1.00 28.82           C  
ATOM   3400  O   VAL   438      -4.761 -38.490 -15.779  1.00 28.82           O  
ATOM   3401  CB  VAL   438      -7.656 -38.088 -17.263  1.00 28.82           C  
ATOM   3402  CG1 VAL   438      -7.893 -38.192 -15.757  1.00 28.82           C  
ATOM   3403  CG2 VAL   438      -8.590 -37.050 -17.884  1.00 28.82           C  
ATOM   3404  N   LYS   439      -5.035 -39.834 -17.575  1.00 28.93           N  
ATOM   3405  CA  LYS   439      -4.032 -40.725 -16.999  1.00 28.93           C  
ATOM   3406  C   LYS   439      -2.669 -40.042 -16.923  1.00 28.93           C  
ATOM   3407  O   LYS   439      -1.936 -40.215 -15.947  1.00 28.93           O  
ATOM   3408  CB  LYS   439      -3.927 -42.014 -17.814  1.00 28.93           C  
ATOM   3409  CG  LYS   439      -4.351 -43.263 -17.054  1.00 28.93           C  
ATOM   3410  CD  LYS   439      -4.150 -44.521 -17.890  1.00 28.93           C  
ATOM   3411  CE  LYS   439      -4.584 -45.770 -17.134  1.00 28.93           C  
ATOM   3412  NZ  LYS   439      -4.410 -47.004 -17.958  1.00 28.93           N  
ATOM   3413  N   ASN   440      -2.460 -39.154 -17.795  1.00 27.22           N  
ATOM   3414  CA  ASN   440      -1.121 -38.584 -17.698  1.00 27.22           C  
ATOM   3415  C   ASN   440      -1.078 -37.420 -16.711  1.00 27.22           C  
ATOM   3416  O   ASN   440      -0.049 -37.173 -16.080  1.00 27.22           O  
ATOM   3417  CB  ASN   440      -0.628 -38.132 -19.074  1.00 27.22           C  
ATOM   3418  CG  ASN   440      -0.148 -39.287 -19.931  1.00 27.22           C  
ATOM   3419  OD1 ASN   440       0.172 -40.363 -19.420  1.00 27.22           O  
ATOM   3420  ND2 ASN   440      -0.096 -39.072 -21.240  1.00 27.22           N  
ATOM   3421  N   VAL   441      -2.185 -36.708 -16.672  1.00 26.44           N  
ATOM   3422  CA  VAL   441      -2.033 -35.632 -15.698  1.00 26.44           C  
ATOM   3423  C   VAL   441      -2.035 -36.211 -14.285  1.00 26.44           C  
ATOM   3424  O   VAL   441      -1.266 -35.772 -13.426  1.00 26.44           O  
ATOM   3425  CB  VAL   441      -3.149 -34.574 -15.843  1.00 26.44           C  
ATOM   3426  CG1 VAL   441      -3.019 -33.501 -14.762  1.00 26.44           C  
ATOM   3427  CG2 VAL   441      -3.109 -33.943 -17.234  1.00 26.44           C  
ATOM   3428  N   ARG   442      -2.864 -37.197 -14.049  1.00 25.08           N  
ATOM   3429  CA  ARG   442      -2.744 -37.749 -12.704  1.00 25.08           C  
ATOM   3430  C   ARG   442      -1.405 -38.456 -12.520  1.00 25.08           C  
ATOM   3431  O   ARG   442      -0.817 -38.410 -11.438  1.00 25.08           O  
ATOM   3432  CB  ARG   442      -3.892 -38.719 -12.416  1.00 25.08           C  
ATOM   3433  CG  ARG   442      -5.125 -38.055 -11.823  1.00 25.08           C  
ATOM   3434  CD  ARG   442      -6.169 -39.078 -11.402  1.00 25.08           C  
ATOM   3435  NE  ARG   442      -7.368 -38.437 -10.867  1.00 25.08           N  
ATOM   3436  CZ  ARG   442      -8.383 -39.082 -10.300  1.00 25.08           C  
ATOM   3437  NH1 ARG   442      -8.365 -40.405 -10.182  1.00 25.08           N  
ATOM   3438  NH2 ARG   442      -9.425 -38.400  -9.847  1.00 25.08           N  
ATOM   3439  N   GLU   443      -0.925 -39.002 -13.640  1.00 24.44           N  
ATOM   3440  CA  GLU   443       0.382 -39.623 -13.449  1.00 24.44           C  
ATOM   3441  C   GLU   443       1.498 -38.584 -13.491  1.00 24.44           C  
ATOM   3442  O   GLU   443       2.541 -38.758 -12.857  1.00 24.44           O  
ATOM   3443  CB  GLU   443       0.626 -40.701 -14.509  1.00 24.44           C  
ATOM   3444  CG  GLU   443       0.154 -42.087 -14.096  1.00 24.44           C  
ATOM   3445  CD  GLU   443       0.529 -43.170 -15.095  1.00 24.44           C  
ATOM   3446  OE1 GLU   443       0.269 -44.365 -14.821  1.00 24.44           O  
ATOM   3447  OE2 GLU   443       1.087 -42.822 -16.159  1.00 24.44           O  
ATOM   3448  N   VAL   444       1.376 -37.629 -14.340  1.00 23.65           N  
ATOM   3449  CA  VAL   444       2.458 -36.671 -14.134  1.00 23.65           C  
ATOM   3450  C   VAL   444       2.361 -36.077 -12.731  1.00 23.65           C  
ATOM   3451  O   VAL   444       3.381 -35.770 -12.108  1.00 23.65           O  
ATOM   3452  CB  VAL   444       2.429 -35.546 -15.193  1.00 23.65           C  
ATOM   3453  CG1 VAL   444       3.548 -34.538 -14.940  1.00 23.65           C  
ATOM   3454  CG2 VAL   444       2.542 -36.133 -16.598  1.00 23.65           C  
ATOM   3455  N   GLN   445       1.223 -36.067 -12.188  1.00 24.01           N  
ATOM   3456  CA  GLN   445       1.357 -35.672 -10.790  1.00 24.01           C  
ATOM   3457  C   GLN   445       1.885 -36.825  -9.940  1.00 24.01           C  
ATOM   3458  O   GLN   445       2.714 -36.619  -9.052  1.00 24.01           O  
ATOM   3459  CB  GLN   445       0.016 -35.184 -10.238  1.00 24.01           C  
ATOM   3460  CG  GLN   445       0.064 -33.776  -9.661  1.00 24.01           C  
ATOM   3461  CD  GLN   445      -1.315 -33.209  -9.381  1.00 24.01           C  
ATOM   3462  OE1 GLN   445      -2.314 -33.935  -9.396  1.00 24.01           O  
ATOM   3463  NE2 GLN   445      -1.380 -31.906  -9.125  1.00 24.01           N  
ATOM   3464  N   PHE   446       1.806 -38.066 -10.462  1.00 24.47           N  
ATOM   3465  CA  PHE   446       2.359 -39.027  -9.515  1.00 24.47           C  
ATOM   3466  C   PHE   446       3.420 -39.894 -10.180  1.00 24.47           C  
ATOM   3467  O   PHE   446       4.103 -40.672  -9.510  1.00 24.47           O  
ATOM   3468  CB  PHE   446       1.249 -39.908  -8.933  1.00 24.47           C  
ATOM   3469  CG  PHE   446       0.342 -39.188  -7.973  1.00 24.47           C  
ATOM   3470  CD1 PHE   446       0.711 -39.009  -6.646  1.00 24.47           C  
ATOM   3471  CD2 PHE   446      -0.882 -38.688  -8.399  1.00 24.47           C  
ATOM   3472  CE1 PHE   446      -0.127 -38.343  -5.756  1.00 24.47           C  
ATOM   3473  CE2 PHE   446      -1.725 -38.021  -7.515  1.00 24.47           C  
ATOM   3474  CZ  PHE   446      -1.346 -37.850  -6.194  1.00 24.47           C  
ATOM   3475  N   SER   447       3.584 -39.942 -11.462  1.00 23.09           N  
ATOM   3476  CA  SER   447       4.525 -41.035 -11.683  1.00 23.09           C  
ATOM   3477  C   SER   447       5.665 -40.606 -12.600  1.00 23.09           C  
ATOM   3478  O   SER   447       6.530 -41.414 -12.944  1.00 23.09           O  
ATOM   3479  CB  SER   447       3.808 -42.247 -12.280  1.00 23.09           C  
ATOM   3480  OG  SER   447       3.539 -42.045 -13.657  1.00 23.09           O  
ATOM   3481  N   GLU   448       6.357 -39.598 -12.336  1.00 26.23           N  
ATOM   3482  CA  GLU   448       7.750 -39.578 -12.772  1.00 26.23           C  
ATOM   3483  C   GLU   448       8.667 -39.058 -11.668  1.00 26.23           C  
ATOM   3484  O   GLU   448       8.313 -38.119 -10.951  1.00 26.23           O  
ATOM   3485  CB  GLU   448       7.907 -38.724 -14.032  1.00 26.23           C  
ATOM   3486  CG  GLU   448       8.097 -39.535 -15.306  1.00 26.23           C  
ATOM   3487  CD  GLU   448       8.286 -38.673 -16.543  1.00 26.23           C  
ATOM   3488  OE1 GLU   448       8.501 -39.230 -17.644  1.00 26.23           O  
ATOM   3489  OE2 GLU   448       8.220 -37.430 -16.411  1.00 26.23           O  
ATOM   3490  N   LYS   449       9.269 -39.978 -10.885  1.00 23.40           N  
ATOM   3491  CA  LYS   449      10.640 -40.036 -10.387  1.00 23.40           C  
ATOM   3492  C   LYS   449      11.308 -38.665 -10.454  1.00 23.40           C  
ATOM   3493  O   LYS   449      12.320 -38.495 -11.137  1.00 23.40           O  
ATOM   3494  CB  LYS   449      11.457 -41.056 -11.181  1.00 23.40           C  
ATOM   3495  CG  LYS   449      11.347 -42.481 -10.657  1.00 23.40           C  
ATOM   3496  CD  LYS   449      12.269 -43.428 -11.413  1.00 23.40           C  
ATOM   3497  CE  LYS   449      12.099 -44.867 -10.946  1.00 23.40           C  
ATOM   3498  NZ  LYS   449      12.967 -45.806 -11.718  1.00 23.40           N  
ATOM   3499  N   VAL   450      10.562 -37.632 -10.706  1.00 20.84           N  
ATOM   3500  CA  VAL   450      11.258 -36.384 -10.411  1.00 20.84           C  
ATOM   3501  C   VAL   450      11.696 -36.370  -8.948  1.00 20.84           C  
ATOM   3502  O   VAL   450      10.868 -36.499  -8.044  1.00 20.84           O  
ATOM   3503  CB  VAL   450      10.372 -35.154 -10.713  1.00 20.84           C  
ATOM   3504  CG1 VAL   450      11.100 -33.861 -10.351  1.00 20.84           C  
ATOM   3505  CG2 VAL   450       9.958 -35.145 -12.183  1.00 20.84           C  
ATOM   3506  N   THR   451      12.578 -37.239  -8.583  1.00 20.72           N  
ATOM   3507  CA  THR   451      13.462 -37.144  -7.427  1.00 20.72           C  
ATOM   3508  C   THR   451      13.665 -35.688  -7.018  1.00 20.72           C  
ATOM   3509  O   THR   451      14.469 -34.975  -7.622  1.00 20.72           O  
ATOM   3510  CB  THR   451      14.828 -37.795  -7.713  1.00 20.72           C  
ATOM   3511  OG1 THR   451      15.176 -37.577  -9.085  1.00 20.72           O  
ATOM   3512  CG2 THR   451      14.790 -39.295  -7.443  1.00 20.72           C  
ATOM   3513  N   LEU   452      12.619 -34.957  -6.974  1.00 21.11           N  
ATOM   3514  CA  LEU   452      12.976 -33.748  -6.238  1.00 21.11           C  
ATOM   3515  C   LEU   452      13.156 -34.049  -4.754  1.00 21.11           C  
ATOM   3516  O   LEU   452      12.174 -34.210  -4.025  1.00 21.11           O  
ATOM   3517  CB  LEU   452      11.905 -32.670  -6.426  1.00 21.11           C  
ATOM   3518  CG  LEU   452      11.895 -31.953  -7.777  1.00 21.11           C  
ATOM   3519  CD1 LEU   452      10.512 -31.376  -8.061  1.00 21.11           C  
ATOM   3520  CD2 LEU   452      12.955 -30.857  -7.809  1.00 21.11           C  
ATOM   3521  N   SER   453      13.907 -35.004  -4.411  1.00 22.32           N  
ATOM   3522  CA  SER   453      14.643 -35.180  -3.164  1.00 22.32           C  
ATOM   3523  C   SER   453      14.485 -33.968  -2.253  1.00 22.32           C  
ATOM   3524  O   SER   453      14.421 -32.832  -2.728  1.00 22.32           O  
ATOM   3525  CB  SER   453      16.126 -35.427  -3.446  1.00 22.32           C  
ATOM   3526  OG  SER   453      16.765 -34.231  -3.857  1.00 22.32           O  
ATOM   3527  N   ASP   454      13.603 -33.952  -1.296  1.00 21.52           N  
ATOM   3528  CA  ASP   454      13.616 -33.639   0.129  1.00 21.52           C  
ATOM   3529  C   ASP   454      13.915 -32.160   0.365  1.00 21.52           C  
ATOM   3530  O   ASP   454      13.764 -31.661   1.482  1.00 21.52           O  
ATOM   3531  CB  ASP   454      14.643 -34.506   0.860  1.00 21.52           C  
ATOM   3532  CG  ASP   454      14.154 -35.922   1.110  1.00 21.52           C  
ATOM   3533  OD1 ASP   454      12.925 -36.154   1.101  1.00 21.52           O  
ATOM   3534  OD2 ASP   454      15.004 -36.814   1.322  1.00 21.52           O  
ATOM   3535  N   LYS   455      13.794 -31.227  -0.499  1.00 19.78           N  
ATOM   3536  CA  LYS   455      13.758 -29.917   0.144  1.00 19.78           C  
ATOM   3537  C   LYS   455      12.424 -29.219  -0.105  1.00 19.78           C  
ATOM   3538  O   LYS   455      11.973 -28.420   0.719  1.00 19.78           O  
ATOM   3539  CB  LYS   455      14.908 -29.042  -0.356  1.00 19.78           C  
ATOM   3540  CG  LYS   455      16.239 -29.320   0.327  1.00 19.78           C  
ATOM   3541  CD  LYS   455      17.316 -28.342  -0.127  1.00 19.78           C  
ATOM   3542  CE  LYS   455      18.658 -28.644   0.525  1.00 19.78           C  
ATOM   3543  NZ  LYS   455      19.721 -27.701   0.066  1.00 19.78           N  
ATOM   3544  N   TYR   456      11.569 -29.720  -0.906  1.00 19.50           N  
ATOM   3545  CA  TYR   456      10.372 -28.887  -0.932  1.00 19.50           C  
ATOM   3546  C   TYR   456       9.114 -29.735  -0.794  1.00 19.50           C  
ATOM   3547  O   TYR   456       8.681 -30.375  -1.756  1.00 19.50           O  
ATOM   3548  CB  TYR   456      10.313 -28.072  -2.227  1.00 19.50           C  
ATOM   3549  CG  TYR   456      11.415 -27.047  -2.351  1.00 19.50           C  
ATOM   3550  CD1 TYR   456      11.351 -25.840  -1.657  1.00 19.50           C  
ATOM   3551  CD2 TYR   456      12.520 -27.282  -3.161  1.00 19.50           C  
ATOM   3552  CE1 TYR   456      12.363 -24.892  -1.769  1.00 19.50           C  
ATOM   3553  CE2 TYR   456      13.537 -26.341  -3.280  1.00 19.50           C  
ATOM   3554  CZ  TYR   456      13.450 -25.151  -2.581  1.00 19.50           C  
ATOM   3555  OH  TYR   456      14.454 -24.216  -2.696  1.00 19.50           O  
ATOM   3556  N   ALA   457       9.103 -30.809   0.037  1.00 21.31           N  
ATOM   3557  CA  ALA   457       7.832 -31.360   0.500  1.00 21.31           C  
ATOM   3558  C   ALA   457       6.681 -30.402   0.210  1.00 21.31           C  
ATOM   3559  O   ALA   457       6.749 -29.218   0.549  1.00 21.31           O  
ATOM   3560  CB  ALA   457       7.899 -31.670   1.993  1.00 21.31           C  
ATOM   3561  N   PHE   458       6.213 -30.271  -0.966  1.00 21.68           N  
ATOM   3562  CA  PHE   458       4.912 -29.634  -1.132  1.00 21.68           C  
ATOM   3563  C   PHE   458       4.022 -29.897   0.077  1.00 21.68           C  
ATOM   3564  O   PHE   458       3.585 -31.028   0.298  1.00 21.68           O  
ATOM   3565  CB  PHE   458       4.226 -30.135  -2.408  1.00 21.68           C  
ATOM   3566  CG  PHE   458       4.727 -29.476  -3.664  1.00 21.68           C  
ATOM   3567  CD1 PHE   458       4.211 -28.254  -4.078  1.00 21.68           C  
ATOM   3568  CD2 PHE   458       5.714 -30.080  -4.433  1.00 21.68           C  
ATOM   3569  CE1 PHE   458       4.672 -27.643  -5.241  1.00 21.68           C  
ATOM   3570  CE2 PHE   458       6.180 -29.474  -5.596  1.00 21.68           C  
ATOM   3571  CZ  PHE   458       5.657 -28.256  -5.999  1.00 21.68           C  
ATOM   3572  N   VAL   459       4.430 -29.773   1.307  1.00 21.03           N  
ATOM   3573  CA  VAL   459       3.333 -29.370   2.181  1.00 21.03           C  
ATOM   3574  C   VAL   459       2.343 -28.507   1.402  1.00 21.03           C  
ATOM   3575  O   VAL   459       2.740 -27.564   0.713  1.00 21.03           O  
ATOM   3576  CB  VAL   459       3.846 -28.605   3.421  1.00 21.03           C  
ATOM   3577  CG1 VAL   459       2.747 -28.486   4.475  1.00 21.03           C  
ATOM   3578  CG2 VAL   459       5.077 -29.299   4.004  1.00 21.03           C  
ATOM   3579  N   PRO   460       1.348 -29.140   0.690  1.00 23.52           N  
ATOM   3580  CA  PRO   460       0.384 -28.229   0.068  1.00 23.52           C  
ATOM   3581  C   PRO   460       0.369 -26.849   0.723  1.00 23.52           C  
ATOM   3582  O   PRO   460       0.081 -26.732   1.916  1.00 23.52           O  
ATOM   3583  CB  PRO   460      -0.955 -28.942   0.267  1.00 23.52           C  
ATOM   3584  CG  PRO   460      -0.637 -30.118   1.134  1.00 23.52           C  
ATOM   3585  CD  PRO   460       0.849 -30.167   1.343  1.00 23.52           C  
ATOM   3586  N   ALA   461       1.378 -26.123   0.763  1.00 23.16           N  
ATOM   3587  CA  ALA   461       1.581 -24.774   1.285  1.00 23.16           C  
ATOM   3588  C   ALA   461       0.380 -23.882   0.981  1.00 23.16           C  
ATOM   3589  O   ALA   461      -0.251 -24.017  -0.070  1.00 23.16           O  
ATOM   3590  CB  ALA   461       2.854 -24.164   0.702  1.00 23.16           C  
ATOM   3591  N   SER   462      -0.521 -23.673   1.978  1.00 23.49           N  
ATOM   3592  CA  SER   462      -1.278 -22.451   2.231  1.00 23.49           C  
ATOM   3593  C   SER   462      -2.573 -22.427   1.426  1.00 23.49           C  
ATOM   3594  O   SER   462      -2.695 -23.120   0.414  1.00 23.49           O  
ATOM   3595  CB  SER   462      -0.436 -21.220   1.895  1.00 23.49           C  
ATOM   3596  OG  SER   462      -0.339 -21.045   0.492  1.00 23.49           O  
ATOM   3597  N   ASN   463      -3.689 -23.026   2.042  1.00 22.35           N  
ATOM   3598  CA  ASN   463      -5.083 -22.727   1.732  1.00 22.35           C  
ATOM   3599  C   ASN   463      -5.394 -22.969   0.258  1.00 22.35           C  
ATOM   3600  O   ASN   463      -6.533 -22.795  -0.177  1.00 22.35           O  
ATOM   3601  CB  ASN   463      -5.421 -21.285   2.116  1.00 22.35           C  
ATOM   3602  CG  ASN   463      -5.939 -21.165   3.535  1.00 22.35           C  
ATOM   3603  OD1 ASN   463      -6.249 -22.168   4.183  1.00 22.35           O  
ATOM   3604  ND2 ASN   463      -6.037 -19.936   4.029  1.00 22.35           N  
ATOM   3605  N   GLN   464      -4.492 -22.990  -0.686  1.00 22.57           N  
ATOM   3606  CA  GLN   464      -4.950 -23.326  -2.030  1.00 22.57           C  
ATOM   3607  C   GLN   464      -5.367 -24.791  -2.120  1.00 22.57           C  
ATOM   3608  O   GLN   464      -6.331 -25.126  -2.811  1.00 22.57           O  
ATOM   3609  CB  GLN   464      -3.858 -23.027  -3.059  1.00 22.57           C  
ATOM   3610  CG  GLN   464      -3.775 -21.560  -3.459  1.00 22.57           C  
ATOM   3611  CD  GLN   464      -3.030 -21.349  -4.764  1.00 22.57           C  
ATOM   3612  OE1 GLN   464      -2.448 -22.285  -5.321  1.00 22.57           O  
ATOM   3613  NE2 GLN   464      -3.041 -20.116  -5.260  1.00 22.57           N  
ATOM   3614  N   GLY   465      -4.616 -25.641  -1.549  1.00 22.68           N  
ATOM   3615  CA  GLY   465      -5.147 -26.994  -1.598  1.00 22.68           C  
ATOM   3616  C   GLY   465      -6.404 -27.172  -0.767  1.00 22.68           C  
ATOM   3617  O   GLY   465      -7.275 -27.972  -1.113  1.00 22.68           O  
ATOM   3618  N   ARG   466      -6.536 -26.389   0.341  1.00 22.93           N  
ATOM   3619  CA  ARG   466      -7.840 -26.405   0.996  1.00 22.93           C  
ATOM   3620  C   ARG   466      -8.928 -25.888   0.061  1.00 22.93           C  
ATOM   3621  O   ARG   466     -10.046 -26.410   0.052  1.00 22.93           O  
ATOM   3622  CB  ARG   466      -7.809 -25.570   2.277  1.00 22.93           C  
ATOM   3623  CG  ARG   466      -7.490 -26.372   3.528  1.00 22.93           C  
ATOM   3624  CD  ARG   466      -7.561 -25.513   4.783  1.00 22.93           C  
ATOM   3625  NE  ARG   466      -7.085 -26.235   5.959  1.00 22.93           N  
ATOM   3626  CZ  ARG   466      -7.243 -25.827   7.215  1.00 22.93           C  
ATOM   3627  NH1 ARG   466      -7.871 -24.689   7.484  1.00 22.93           N  
ATOM   3628  NH2 ARG   466      -6.770 -26.563   8.210  1.00 22.93           N  
ATOM   3629  N   ILE   467      -8.631 -24.793  -0.558  1.00 21.30           N  
ATOM   3630  CA  ILE   467      -9.704 -24.314  -1.423  1.00 21.30           C  
ATOM   3631  C   ILE   467      -9.984 -25.343  -2.515  1.00 21.30           C  
ATOM   3632  O   ILE   467     -11.142 -25.589  -2.863  1.00 21.30           O  
ATOM   3633  CB  ILE   467      -9.354 -22.946  -2.052  1.00 21.30           C  
ATOM   3634  CG1 ILE   467     -10.446 -22.517  -3.037  1.00 21.30           C  
ATOM   3635  CG2 ILE   467      -7.987 -23.002  -2.740  1.00 21.30           C  
ATOM   3636  CD1 ILE   467      -9.928 -21.723  -4.229  1.00 21.30           C  
ATOM   3637  N   PHE   468      -8.946 -26.028  -2.919  1.00 24.24           N  
ATOM   3638  CA  PHE   468      -9.232 -27.042  -3.927  1.00 24.24           C  
ATOM   3639  C   PHE   468     -10.003 -28.207  -3.319  1.00 24.24           C  
ATOM   3640  O   PHE   468     -10.965 -28.699  -3.913  1.00 24.24           O  
ATOM   3641  CB  PHE   468      -7.935 -27.547  -4.566  1.00 24.24           C  
ATOM   3642  CG  PHE   468      -8.054 -27.830  -6.040  1.00 24.24           C  
ATOM   3643  CD1 PHE   468      -8.398 -29.098  -6.493  1.00 24.24           C  
ATOM   3644  CD2 PHE   468      -7.823 -26.827  -6.972  1.00 24.24           C  
ATOM   3645  CE1 PHE   468      -8.509 -29.363  -7.856  1.00 24.24           C  
ATOM   3646  CE2 PHE   468      -7.933 -27.083  -8.336  1.00 24.24           C  
ATOM   3647  CZ  PHE   468      -8.275 -28.352  -8.776  1.00 24.24           C  
ATOM   3648  N   LEU   469      -9.609 -28.602  -2.127  1.00 23.74           N  
ATOM   3649  CA  LEU   469     -10.382 -29.727  -1.613  1.00 23.74           C  
ATOM   3650  C   LEU   469     -11.731 -29.261  -1.077  1.00 23.74           C  
ATOM   3651  O   LEU   469     -12.724 -29.987  -1.166  1.00 23.74           O  
ATOM   3652  CB  LEU   469      -9.605 -30.452  -0.511  1.00 23.74           C  
ATOM   3653  CG  LEU   469      -8.413 -31.297  -0.965  1.00 23.74           C  
ATOM   3654  CD1 LEU   469      -7.516 -31.629   0.222  1.00 23.74           C  
ATOM   3655  CD2 LEU   469      -8.892 -32.571  -1.652  1.00 23.74           C  
ATOM   3656  N   SER   470     -11.781 -28.066  -0.514  1.00 21.39           N  
ATOM   3657  CA  SER   470     -13.110 -27.615  -0.113  1.00 21.39           C  
ATOM   3658  C   SER   470     -14.036 -27.484  -1.318  1.00 21.39           C  
ATOM   3659  O   SER   470     -15.230 -27.776  -1.224  1.00 21.39           O  
ATOM   3660  CB  SER   470     -13.024 -26.277   0.622  1.00 21.39           C  
ATOM   3661  OG  SER   470     -12.204 -25.365  -0.089  1.00 21.39           O  
ATOM   3662  N   HIS   471     -13.470 -27.018  -2.416  1.00 23.36           N  
ATOM   3663  CA  HIS   471     -14.414 -26.960  -3.527  1.00 23.36           C  
ATOM   3664  C   HIS   471     -14.805 -28.359  -3.990  1.00 23.36           C  
ATOM   3665  O   HIS   471     -15.919 -28.568  -4.477  1.00 23.36           O  
ATOM   3666  CB  HIS   471     -13.821 -26.167  -4.693  1.00 23.36           C  
ATOM   3667  CG  HIS   471     -14.007 -24.689  -4.569  1.00 23.36           C  
ATOM   3668  ND1 HIS   471     -15.143 -24.042  -5.008  1.00 23.36           N  
ATOM   3669  CD2 HIS   471     -13.202 -23.731  -4.052  1.00 23.36           C  
ATOM   3670  CE1 HIS   471     -15.026 -22.747  -4.766  1.00 23.36           C  
ATOM   3671  NE2 HIS   471     -13.857 -22.532  -4.186  1.00 23.36           N  
ATOM   3672  N   LEU   472     -13.920 -29.263  -3.809  1.00 24.55           N  
ATOM   3673  CA  LEU   472     -14.406 -30.597  -4.146  1.00 24.55           C  
ATOM   3674  C   LEU   472     -15.372 -31.108  -3.084  1.00 24.55           C  
ATOM   3675  O   LEU   472     -16.316 -31.837  -3.397  1.00 24.55           O  
ATOM   3676  CB  LEU   472     -13.234 -31.571  -4.299  1.00 24.55           C  
ATOM   3677  CG  LEU   472     -12.578 -31.632  -5.679  1.00 24.55           C  
ATOM   3678  CD1 LEU   472     -11.107 -32.011  -5.550  1.00 24.55           C  
ATOM   3679  CD2 LEU   472     -13.314 -32.621  -6.577  1.00 24.55           C  
ATOM   3680  N   ARG   473     -15.077 -30.756  -1.834  1.00 24.53           N  
ATOM   3681  CA  ARG   473     -15.962 -31.038  -0.708  1.00 24.53           C  
ATOM   3682  C   ARG   473     -17.376 -30.539  -0.985  1.00 24.53           C  
ATOM   3683  O   ARG   473     -18.351 -31.251  -0.736  1.00 24.53           O  
ATOM   3684  CB  ARG   473     -15.422 -30.399   0.573  1.00 24.53           C  
ATOM   3685  CG  ARG   473     -14.762 -31.385   1.523  1.00 24.53           C  
ATOM   3686  CD  ARG   473     -14.376 -30.727   2.840  1.00 24.53           C  
ATOM   3687  NE  ARG   473     -13.236 -31.396   3.462  1.00 24.53           N  
ATOM   3688  CZ  ARG   473     -12.955 -31.363   4.762  1.00 24.53           C  
ATOM   3689  NH1 ARG   473     -13.729 -30.690   5.607  1.00 24.53           N  
ATOM   3690  NH2 ARG   473     -11.893 -32.007   5.222  1.00 24.53           N  
ATOM   3691  N   ARG   474     -17.390 -29.267  -1.401  1.00 24.05           N  
ATOM   3692  CA  ARG   474     -18.707 -28.642  -1.479  1.00 24.05           C  
ATOM   3693  C   ARG   474     -19.457 -29.099  -2.725  1.00 24.05           C  
ATOM   3694  O   ARG   474     -20.680 -29.255  -2.698  1.00 24.05           O  
ATOM   3695  CB  ARG   474     -18.580 -27.117  -1.473  1.00 24.05           C  
ATOM   3696  CG  ARG   474     -18.965 -26.472  -0.151  1.00 24.05           C  
ATOM   3697  CD  ARG   474     -18.859 -24.955  -0.213  1.00 24.05           C  
ATOM   3698  NE  ARG   474     -19.178 -24.340   1.072  1.00 24.05           N  
ATOM   3699  CZ  ARG   474     -18.586 -23.254   1.561  1.00 24.05           C  
ATOM   3700  NH1 ARG   474     -17.627 -22.639   0.878  1.00 24.05           N  
ATOM   3701  NH2 ARG   474     -18.954 -22.779   2.741  1.00 24.05           N  
ATOM   3702  N   GLU   475     -18.630 -29.366  -3.771  1.00 24.72           N  
ATOM   3703  CA  GLU   475     -19.434 -29.724  -4.936  1.00 24.72           C  
ATOM   3704  C   GLU   475     -19.912 -31.171  -4.853  1.00 24.72           C  
ATOM   3705  O   GLU   475     -20.962 -31.516  -5.399  1.00 24.72           O  
ATOM   3706  CB  GLU   475     -18.638 -29.506  -6.226  1.00 24.72           C  
ATOM   3707  CG  GLU   475     -18.603 -28.057  -6.689  1.00 24.72           C  
ATOM   3708  CD  GLU   475     -18.127 -27.897  -8.124  1.00 24.72           C  
ATOM   3709  OE1 GLU   475     -18.176 -26.766  -8.657  1.00 24.72           O  
ATOM   3710  OE2 GLU   475     -17.702 -28.912  -8.720  1.00 24.72           O  
ATOM   3711  N   ASN   476     -19.233 -31.925  -4.036  1.00 25.12           N  
ATOM   3712  CA  ASN   476     -19.823 -33.259  -4.027  1.00 25.12           C  
ATOM   3713  C   ASN   476     -20.954 -33.366  -3.008  1.00 25.12           C  
ATOM   3714  O   ASN   476     -21.686 -34.357  -2.988  1.00 25.12           O  
ATOM   3715  CB  ASN   476     -18.754 -34.317  -3.745  1.00 25.12           C  
ATOM   3716  CG  ASN   476     -17.851 -34.566  -4.938  1.00 25.12           C  
ATOM   3717  OD1 ASN   476     -18.212 -34.266  -6.078  1.00 25.12           O  
ATOM   3718  ND2 ASN   476     -16.670 -35.117  -4.682  1.00 25.12           N  
ATOM   3719  N   ILE   477     -20.982 -32.422  -2.094  1.00 23.53           N  
ATOM   3720  CA  ILE   477     -22.062 -32.601  -1.130  1.00 23.53           C  
ATOM   3721  C   ILE   477     -23.397 -32.237  -1.776  1.00 23.53           C  
ATOM   3722  O   ILE   477     -24.423 -32.858  -1.489  1.00 23.53           O  
ATOM   3723  CB  ILE   477     -21.833 -31.753   0.141  1.00 23.53           C  
ATOM   3724  CG1 ILE   477     -23.025 -31.886   1.095  1.00 23.53           C  
ATOM   3725  CG2 ILE   477     -21.587 -30.286  -0.227  1.00 23.53           C  
ATOM   3726  CD1 ILE   477     -23.330 -30.622   1.887  1.00 23.53           C  
ATOM   3727  N   TYR   478     -23.368 -31.403  -2.768  1.00 23.24           N  
ATOM   3728  CA  TYR   478     -24.741 -31.093  -3.153  1.00 23.24           C  
ATOM   3729  C   TYR   478     -25.197 -31.978  -4.307  1.00 23.24           C  
ATOM   3730  O   TYR   478     -26.001 -31.556  -5.141  1.00 23.24           O  
ATOM   3731  CB  TYR   478     -24.870 -29.618  -3.543  1.00 23.24           C  
ATOM   3732  CG  TYR   478     -24.866 -28.676  -2.364  1.00 23.24           C  
ATOM   3733  CD1 TYR   478     -26.000 -28.516  -1.571  1.00 23.24           C  
ATOM   3734  CD2 TYR   478     -23.729 -27.943  -2.041  1.00 23.24           C  
ATOM   3735  CE1 TYR   478     -26.001 -27.647  -0.485  1.00 23.24           C  
ATOM   3736  CE2 TYR   478     -23.718 -27.071  -0.958  1.00 23.24           C  
ATOM   3737  CZ  TYR   478     -24.857 -26.930  -0.186  1.00 23.24           C  
ATOM   3738  OH  TYR   478     -24.853 -26.069   0.888  1.00 23.24           O  
ATOM   3739  N   ARG   479     -24.598 -33.162  -4.471  1.00 24.95           N  
ATOM   3740  CA  ARG   479     -25.221 -33.891  -5.571  1.00 24.95           C  
ATOM   3741  C   ARG   479     -26.306 -34.833  -5.058  1.00 24.95           C  
ATOM   3742  O   ARG   479     -26.190 -35.382  -3.961  1.00 24.95           O  
ATOM   3743  CB  ARG   479     -24.172 -34.679  -6.357  1.00 24.95           C  
ATOM   3744  CG  ARG   479     -23.229 -33.807  -7.171  1.00 24.95           C  
ATOM   3745  CD  ARG   479     -22.285 -34.642  -8.026  1.00 24.95           C  
ATOM   3746  NE  ARG   479     -21.298 -33.810  -8.708  1.00 24.95           N  
ATOM   3747  CZ  ARG   479     -20.562 -34.203  -9.744  1.00 24.95           C  
ATOM   3748  NH1 ARG   479     -20.688 -35.429 -10.239  1.00 24.95           N  
ATOM   3749  NH2 ARG   479     -19.693 -33.364 -10.289  1.00 24.95           N  
ATOM   3750  N   THR   480     -27.509 -34.416  -5.157  1.00 25.02           N  
ATOM   3751  CA  THR   480     -28.767 -35.148  -5.057  1.00 25.02           C  
ATOM   3752  C   THR   480     -28.512 -36.650  -4.962  1.00 25.02           C  
ATOM   3753  O   THR   480     -27.481 -37.141  -5.424  1.00 25.02           O  
ATOM   3754  CB  THR   480     -29.681 -34.855  -6.261  1.00 25.02           C  
ATOM   3755  OG1 THR   480     -28.914 -34.941  -7.468  1.00 25.02           O  
ATOM   3756  CG2 THR   480     -30.294 -33.462  -6.160  1.00 25.02           C  
ATOM   3757  N   PRO   481     -28.894 -37.302  -3.875  1.00 25.74           N  
ATOM   3758  CA  PRO   481     -28.803 -38.749  -3.663  1.00 25.74           C  
ATOM   3759  C   PRO   481     -28.966 -39.546  -4.955  1.00 25.74           C  
ATOM   3760  O   PRO   481     -28.616 -40.728  -5.004  1.00 25.74           O  
ATOM   3761  CB  PRO   481     -29.953 -39.036  -2.695  1.00 25.74           C  
ATOM   3762  CG  PRO   481     -30.537 -37.695  -2.387  1.00 25.74           C  
ATOM   3763  CD  PRO   481     -29.857 -36.670  -3.248  1.00 25.74           C  
ATOM   3764  N   THR   482     -29.506 -38.904  -5.993  1.00 26.15           N  
ATOM   3765  CA  THR   482     -29.683 -39.857  -7.084  1.00 26.15           C  
ATOM   3766  C   THR   482     -28.415 -39.955  -7.926  1.00 26.15           C  
ATOM   3767  O   THR   482     -28.328 -40.787  -8.832  1.00 26.15           O  
ATOM   3768  CB  THR   482     -30.870 -39.463  -7.982  1.00 26.15           C  
ATOM   3769  OG1 THR   482     -30.725 -38.096  -8.384  1.00 26.15           O  
ATOM   3770  CG2 THR   482     -32.195 -39.626  -7.246  1.00 26.15           C  
ATOM   3771  N   GLN   483     -27.374 -39.334  -7.562  1.00 24.96           N  
ATOM   3772  CA  GLN   483     -26.294 -39.602  -8.506  1.00 24.96           C  
ATOM   3773  C   GLN   483     -25.073 -40.178  -7.795  1.00 24.96           C  
ATOM   3774  O   GLN   483     -24.637 -39.648  -6.771  1.00 24.96           O  
ATOM   3775  CB  GLN   483     -25.910 -38.328  -9.260  1.00 24.96           C  
ATOM   3776  CG  GLN   483     -26.848 -37.988 -10.410  1.00 24.96           C  
ATOM   3777  CD  GLN   483     -26.308 -36.885 -11.301  1.00 24.96           C  
ATOM   3778  OE1 GLN   483     -25.243 -36.319 -11.035  1.00 24.96           O  
ATOM   3779  NE2 GLN   483     -27.040 -36.571 -12.365  1.00 24.96           N  
ATOM   3780  N   ARG   484     -24.716 -41.373  -8.169  1.00 26.84           N  
ATOM   3781  CA  ARG   484     -23.748 -42.449  -7.977  1.00 26.84           C  
ATOM   3782  C   ARG   484     -22.325 -41.953  -8.212  1.00 26.84           C  
ATOM   3783  O   ARG   484     -22.057 -41.264  -9.198  1.00 26.84           O  
ATOM   3784  CB  ARG   484     -24.055 -43.622  -8.911  1.00 26.84           C  
ATOM   3785  CG  ARG   484     -25.098 -44.585  -8.367  1.00 26.84           C  
ATOM   3786  CD  ARG   484     -25.368 -45.729  -9.334  1.00 26.84           C  
ATOM   3787  NE  ARG   484     -26.395 -46.633  -8.826  1.00 26.84           N  
ATOM   3788  CZ  ARG   484     -26.785 -47.753  -9.429  1.00 26.84           C  
ATOM   3789  NH1 ARG   484     -26.237 -48.130 -10.578  1.00 26.84           N  
ATOM   3790  NH2 ARG   484     -27.728 -48.502  -8.879  1.00 26.84           N  
ATOM   3791  N   PRO   485     -21.498 -41.860  -7.201  1.00 26.73           N  
ATOM   3792  CA  PRO   485     -20.121 -41.394  -7.383  1.00 26.73           C  
ATOM   3793  C   PRO   485     -19.414 -42.084  -8.547  1.00 26.73           C  
ATOM   3794  O   PRO   485     -19.704 -43.244  -8.850  1.00 26.73           O  
ATOM   3795  CB  PRO   485     -19.451 -41.744  -6.052  1.00 26.73           C  
ATOM   3796  CG  PRO   485     -20.488 -42.504  -5.291  1.00 26.73           C  
ATOM   3797  CD  PRO   485     -21.760 -42.506  -6.090  1.00 26.73           C  
ATOM   3798  N   LEU   486     -19.062 -41.332  -9.602  1.00 24.80           N  
ATOM   3799  CA  LEU   486     -18.299 -41.813 -10.748  1.00 24.80           C  
ATOM   3800  C   LEU   486     -17.237 -42.817 -10.312  1.00 24.80           C  
ATOM   3801  O   LEU   486     -16.838 -43.685 -11.092  1.00 24.80           O  
ATOM   3802  CB  LEU   486     -17.640 -40.643 -11.483  1.00 24.80           C  
ATOM   3803  CG  LEU   486     -18.462 -39.995 -12.599  1.00 24.80           C  
ATOM   3804  CD1 LEU   486     -18.385 -38.475 -12.499  1.00 24.80           C  
ATOM   3805  CD2 LEU   486     -17.979 -40.471 -13.965  1.00 24.80           C  
ATOM   3806  N   SER   487     -16.772 -42.788  -9.035  1.00 26.28           N  
ATOM   3807  CA  SER   487     -15.780 -43.839  -8.834  1.00 26.28           C  
ATOM   3808  C   SER   487     -16.386 -45.221  -9.051  1.00 26.28           C  
ATOM   3809  O   SER   487     -15.713 -46.130  -9.541  1.00 26.28           O  
ATOM   3810  CB  SER   487     -15.182 -43.750  -7.430  1.00 26.28           C  
ATOM   3811  OG  SER   487     -16.197 -43.841  -6.444  1.00 26.28           O  
ATOM   3812  N   LEU   488     -17.720 -45.318  -8.848  1.00 24.69           N  
ATOM   3813  CA  LEU   488     -18.148 -46.693  -9.083  1.00 24.69           C  
ATOM   3814  C   LEU   488     -18.484 -46.915 -10.554  1.00 24.69           C  
ATOM   3815  O   LEU   488     -18.335 -48.025 -11.068  1.00 24.69           O  
ATOM   3816  CB  LEU   488     -19.361 -47.033  -8.213  1.00 24.69           C  
ATOM   3817  CG  LEU   488     -19.062 -47.557  -6.807  1.00 24.69           C  
ATOM   3818  CD1 LEU   488     -20.105 -47.046  -5.819  1.00 24.69           C  
ATOM   3819  CD2 LEU   488     -19.015 -49.081  -6.803  1.00 24.69           C  
ATOM   3820  N   LYS   489     -18.951 -45.920 -11.227  1.00 25.44           N  
ATOM   3821  CA  LYS   489     -19.275 -46.261 -12.610  1.00 25.44           C  
ATOM   3822  C   LYS   489     -18.011 -46.543 -13.417  1.00 25.44           C  
ATOM   3823  O   LYS   489     -18.013 -47.399 -14.304  1.00 25.44           O  
ATOM   3824  CB  LYS   489     -20.075 -45.135 -13.266  1.00 25.44           C  
ATOM   3825  CG  LYS   489     -21.237 -45.619 -14.121  1.00 25.44           C  
ATOM   3826  CD  LYS   489     -22.068 -44.455 -14.646  1.00 25.44           C  
ATOM   3827  CE  LYS   489     -23.227 -44.938 -15.508  1.00 25.44           C  
ATOM   3828  NZ  LYS   489     -24.190 -43.837 -15.809  1.00 25.44           N  
ATOM   3829  N   VAL   490     -16.951 -45.846 -13.078  1.00 24.03           N  
ATOM   3830  CA  VAL   490     -15.819 -46.207 -13.926  1.00 24.03           C  
ATOM   3831  C   VAL   490     -15.402 -47.649 -13.646  1.00 24.03           C  
ATOM   3832  O   VAL   490     -14.984 -48.368 -14.556  1.00 24.03           O  
ATOM   3833  CB  VAL   490     -14.622 -45.254 -13.710  1.00 24.03           C  
ATOM   3834  CG1 VAL   490     -13.423 -45.695 -14.548  1.00 24.03           C  
ATOM   3835  CG2 VAL   490     -15.016 -43.817 -14.049  1.00 24.03           C  
ATOM   3836  N   ALA   491     -15.794 -48.136 -12.534  1.00 26.43           N  
ATOM   3837  CA  ALA   491     -15.386 -49.526 -12.339  1.00 26.43           C  
ATOM   3838  C   ALA   491     -16.321 -50.480 -13.076  1.00 26.43           C  
ATOM   3839  O   ALA   491     -15.892 -51.530 -13.560  1.00 26.43           O  
ATOM   3840  CB  ALA   491     -15.348 -49.866 -10.851  1.00 26.43           C  
ATOM   3841  N   GLU   492     -17.491 -50.058 -13.425  1.00 28.59           N  
ATOM   3842  CA  GLU   492     -18.323 -51.045 -14.105  1.00 28.59           C  
ATOM   3843  C   GLU   492     -18.034 -51.073 -15.603  1.00 28.59           C  
ATOM   3844  O   GLU   492     -18.054 -52.137 -16.225  1.00 28.59           O  
ATOM   3845  CB  GLU   492     -19.807 -50.758 -13.861  1.00 28.59           C  
ATOM   3846  CG  GLU   492     -20.369 -51.436 -12.620  1.00 28.59           C  
ATOM   3847  CD  GLU   492     -21.863 -51.218 -12.441  1.00 28.59           C  
ATOM   3848  OE1 GLU   492     -22.467 -51.858 -11.551  1.00 28.59           O  
ATOM   3849  OE2 GLU   492     -22.433 -50.402 -13.198  1.00 28.59           O  
ATOM   3850  N   GLU   493     -17.658 -49.965 -16.167  1.00 30.45           N  
ATOM   3851  CA  GLU   493     -17.769 -50.055 -17.620  1.00 30.45           C  
ATOM   3852  C   GLU   493     -16.404 -50.277 -18.264  1.00 30.45           C  
ATOM   3853  O   GLU   493     -16.318 -50.668 -19.430  1.00 30.45           O  
ATOM   3854  CB  GLU   493     -18.421 -48.793 -18.189  1.00 30.45           C  
ATOM   3855  CG  GLU   493     -19.942 -48.807 -18.133  1.00 30.45           C  
ATOM   3856  CD  GLU   493     -20.577 -47.580 -18.766  1.00 30.45           C  
ATOM   3857  OE1 GLU   493     -21.825 -47.503 -18.822  1.00 30.45           O  
ATOM   3858  OE2 GLU   493     -19.821 -46.688 -19.211  1.00 30.45           O  
ATOM   3859  N   GLY   494     -15.331 -50.271 -17.390  1.00 29.54           N  
ATOM   3860  CA  GLY   494     -14.152 -50.885 -17.981  1.00 29.54           C  
ATOM   3861  C   GLY   494     -13.973 -52.337 -17.582  1.00 29.54           C  
ATOM   3862  O   GLY   494     -14.618 -52.814 -16.646  1.00 29.54           O  
ATOM   3863  N   GLU   495     -14.353 -53.290 -18.377  1.00 29.68           N  
ATOM   3864  CA  GLU   495     -13.897 -54.675 -18.305  1.00 29.68           C  
ATOM   3865  C   GLU   495     -13.532 -55.063 -16.875  1.00 29.68           C  
ATOM   3866  O   GLU   495     -12.730 -54.386 -16.228  1.00 29.68           O  
ATOM   3867  CB  GLU   495     -12.699 -54.895 -19.231  1.00 29.68           C  
ATOM   3868  CG  GLU   495     -13.071 -55.004 -20.703  1.00 29.68           C  
ATOM   3869  CD  GLU   495     -11.895 -55.374 -21.593  1.00 29.68           C  
ATOM   3870  OE1 GLU   495     -12.098 -55.581 -22.811  1.00 29.68           O  
ATOM   3871  OE2 GLU   495     -10.763 -55.460 -21.068  1.00 29.68           O  
ATOM   3872  N   GLY   496     -14.526 -55.190 -15.908  1.00 26.39           N  
ATOM   3873  CA  GLY   496     -14.780 -55.953 -14.696  1.00 26.39           C  
ATOM   3874  C   GLY   496     -13.519 -56.529 -14.079  1.00 26.39           C  
ATOM   3875  O   GLY   496     -13.430 -57.737 -13.848  1.00 26.39           O  
ATOM   3876  N   VAL   497     -12.354 -55.918 -14.299  1.00 26.56           N  
ATOM   3877  CA  VAL   497     -11.317 -56.353 -13.369  1.00 26.56           C  
ATOM   3878  C   VAL   497     -11.770 -56.097 -11.933  1.00 26.56           C  
ATOM   3879  O   VAL   497     -11.924 -54.946 -11.520  1.00 26.56           O  
ATOM   3880  CB  VAL   497      -9.975 -55.636 -13.640  1.00 26.56           C  
ATOM   3881  CG1 VAL   497      -8.911 -56.086 -12.639  1.00 26.56           C  
ATOM   3882  CG2 VAL   497      -9.510 -55.898 -15.072  1.00 26.56           C  
ATOM   3883  N   ARG   498     -12.892 -56.689 -11.529  1.00 27.62           N  
ATOM   3884  CA  ARG   498     -13.179 -57.346 -10.258  1.00 27.62           C  
ATOM   3885  C   ARG   498     -12.530 -56.599  -9.097  1.00 27.62           C  
ATOM   3886  O   ARG   498     -11.302 -56.568  -8.981  1.00 27.62           O  
ATOM   3887  CB  ARG   498     -12.697 -58.798 -10.282  1.00 27.62           C  
ATOM   3888  CG  ARG   498     -13.549 -59.716 -11.143  1.00 27.62           C  
ATOM   3889  CD  ARG   498     -13.011 -61.140 -11.154  1.00 27.62           C  
ATOM   3890  NE  ARG   498     -13.862 -62.032 -11.936  1.00 27.62           N  
ATOM   3891  CZ  ARG   498     -13.548 -63.281 -12.267  1.00 27.62           C  
ATOM   3892  NH1 ARG   498     -12.392 -63.814 -11.888  1.00 27.62           N  
ATOM   3893  NH2 ARG   498     -14.396 -64.005 -12.982  1.00 27.62           N  
ATOM   3894  N   LEU   499     -12.922 -55.414  -8.775  1.00 29.12           N  
ATOM   3895  CA  LEU   499     -12.853 -54.878  -7.420  1.00 29.12           C  
ATOM   3896  C   LEU   499     -12.399 -55.950  -6.435  1.00 29.12           C  
ATOM   3897  O   LEU   499     -11.645 -55.662  -5.502  1.00 29.12           O  
ATOM   3898  CB  LEU   499     -14.213 -54.319  -6.995  1.00 29.12           C  
ATOM   3899  CG  LEU   499     -14.428 -52.820  -7.214  1.00 29.12           C  
ATOM   3900  CD1 LEU   499     -15.879 -52.544  -7.593  1.00 29.12           C  
ATOM   3901  CD2 LEU   499     -14.037 -52.035  -5.967  1.00 29.12           C  
ATOM   3902  N   LYS   500     -12.808 -57.155  -6.634  1.00 33.41           N  
ATOM   3903  CA  LYS   500     -12.354 -58.153  -5.669  1.00 33.41           C  
ATOM   3904  C   LYS   500     -10.839 -58.327  -5.731  1.00 33.41           C  
ATOM   3905  O   LYS   500     -10.180 -58.445  -4.696  1.00 33.41           O  
ATOM   3906  CB  LYS   500     -13.046 -59.494  -5.918  1.00 33.41           C  
ATOM   3907  CG  LYS   500     -14.130 -59.828  -4.903  1.00 33.41           C  
ATOM   3908  CD  LYS   500     -14.726 -61.207  -5.155  1.00 33.41           C  
ATOM   3909  CE  LYS   500     -15.840 -61.525  -4.167  1.00 33.41           C  
ATOM   3910  NZ  LYS   500     -16.465 -62.853  -4.445  1.00 33.41           N  
ATOM   3911  N   GLU   501     -10.226 -58.152  -6.868  1.00 34.65           N  
ATOM   3912  CA  GLU   501      -8.775 -58.314  -6.839  1.00 34.65           C  
ATOM   3913  C   GLU   501      -8.085 -57.031  -6.385  1.00 34.65           C  
ATOM   3914  O   GLU   501      -7.087 -57.079  -5.663  1.00 34.65           O  
ATOM   3915  CB  GLU   501      -8.253 -58.733  -8.215  1.00 34.65           C  
ATOM   3916  CG  GLU   501      -8.241 -60.239  -8.436  1.00 34.65           C  
ATOM   3917  CD  GLU   501      -7.695 -60.642  -9.797  1.00 34.65           C  
ATOM   3918  OE1 GLU   501      -7.573 -61.858 -10.066  1.00 34.65           O  
ATOM   3919  OE2 GLU   501      -7.385 -59.733 -10.600  1.00 34.65           O  
ATOM   3920  N   MET   502      -8.579 -55.907  -6.803  1.00 30.69           N  
ATOM   3921  CA  MET   502      -7.918 -54.721  -6.266  1.00 30.69           C  
ATOM   3922  C   MET   502      -8.147 -54.604  -4.762  1.00 30.69           C  
ATOM   3923  O   MET   502      -7.237 -54.236  -4.018  1.00 30.69           O  
ATOM   3924  CB  MET   502      -8.420 -53.459  -6.970  1.00 30.69           C  
ATOM   3925  CG  MET   502      -7.567 -53.039  -8.156  1.00 30.69           C  
ATOM   3926  SD  MET   502      -7.890 -51.310  -8.677  1.00 30.69           S  
ATOM   3927  CE  MET   502      -7.426 -51.411 -10.429  1.00 30.69           C  
ATOM   3928  N   GLU   503      -9.392 -54.749  -4.362  1.00 33.29           N  
ATOM   3929  CA  GLU   503      -9.697 -54.856  -2.938  1.00 33.29           C  
ATOM   3930  C   GLU   503      -8.799 -55.885  -2.257  1.00 33.29           C  
ATOM   3931  O   GLU   503      -8.269 -55.633  -1.173  1.00 33.29           O  
ATOM   3932  CB  GLU   503     -11.169 -55.221  -2.729  1.00 33.29           C  
ATOM   3933  CG  GLU   503     -12.065 -54.025  -2.446  1.00 33.29           C  
ATOM   3934  CD  GLU   503     -13.518 -54.406  -2.209  1.00 33.29           C  
ATOM   3935  OE1 GLU   503     -14.334 -53.515  -1.882  1.00 33.29           O  
ATOM   3936  OE2 GLU   503     -13.842 -55.606  -2.350  1.00 33.29           O  
ATOM   3937  N   GLU   504      -8.682 -57.043  -2.912  1.00 36.04           N  
ATOM   3938  CA  GLU   504      -7.802 -58.063  -2.349  1.00 36.04           C  
ATOM   3939  C   GLU   504      -6.340 -57.635  -2.427  1.00 36.04           C  
ATOM   3940  O   GLU   504      -5.566 -57.874  -1.497  1.00 36.04           O  
ATOM   3941  CB  GLU   504      -7.998 -59.400  -3.069  1.00 36.04           C  
ATOM   3942  CG  GLU   504      -8.646 -60.473  -2.206  1.00 36.04           C  
ATOM   3943  CD  GLU   504      -8.902 -61.771  -2.955  1.00 36.04           C  
ATOM   3944  OE1 GLU   504      -9.387 -62.745  -2.335  1.00 36.04           O  
ATOM   3945  OE2 GLU   504      -8.613 -61.815  -4.172  1.00 36.04           O  
ATOM   3946  N   LYS   505      -5.960 -57.089  -3.564  1.00 33.64           N  
ATOM   3947  CA  LYS   505      -4.596 -56.572  -3.622  1.00 33.64           C  
ATOM   3948  C   LYS   505      -4.403 -55.418  -2.641  1.00 33.64           C  
ATOM   3949  O   LYS   505      -3.352 -55.305  -2.007  1.00 33.64           O  
ATOM   3950  CB  LYS   505      -4.254 -56.116  -5.041  1.00 33.64           C  
ATOM   3951  CG  LYS   505      -2.769 -56.171  -5.369  1.00 33.64           C  
ATOM   3952  CD  LYS   505      -2.501 -55.777  -6.815  1.00 33.64           C  
ATOM   3953  CE  LYS   505      -1.026 -55.914  -7.169  1.00 33.64           C  
ATOM   3954  NZ  LYS   505      -0.762 -55.554  -8.594  1.00 33.64           N  
ATOM   3955  N   ALA   506      -5.330 -54.502  -2.642  1.00 29.31           N  
ATOM   3956  CA  ALA   506      -5.199 -53.429  -1.659  1.00 29.31           C  
ATOM   3957  C   ALA   506      -5.261 -53.978  -0.237  1.00 29.31           C  
ATOM   3958  O   ALA   506      -4.527 -53.522   0.644  1.00 29.31           O  
ATOM   3959  CB  ALA   506      -6.288 -52.380  -1.869  1.00 29.31           C  
ATOM   3960  N   LEU   507      -6.136 -54.932  -0.078  1.00 28.88           N  
ATOM   3961  CA  LEU   507      -6.175 -55.649   1.191  1.00 28.88           C  
ATOM   3962  C   LEU   507      -4.870 -56.400   1.432  1.00 28.88           C  
ATOM   3963  O   LEU   507      -4.414 -56.511   2.572  1.00 28.88           O  
ATOM   3964  CB  LEU   507      -7.353 -56.628   1.217  1.00 28.88           C  
ATOM   3965  CG  LEU   507      -8.689 -56.067   1.706  1.00 28.88           C  
ATOM   3966  CD1 LEU   507      -9.827 -56.564   0.821  1.00 28.88           C  
ATOM   3967  CD2 LEU   507      -8.930 -56.452   3.162  1.00 28.88           C  
ATOM   3968  N   GLY   508      -4.356 -57.061   0.418  1.00 29.64           N  
ATOM   3969  CA  GLY   508      -3.064 -57.686   0.649  1.00 29.64           C  
ATOM   3970  C   GLY   508      -1.933 -56.685   0.786  1.00 29.64           C  
ATOM   3971  O   GLY   508      -0.953 -56.940   1.490  1.00 29.64           O  
ATOM   3972  N   ASP   509      -2.102 -55.544   0.174  1.00 28.58           N  
ATOM   3973  CA  ASP   509      -0.983 -54.631   0.382  1.00 28.58           C  
ATOM   3974  C   ASP   509      -1.283 -53.641   1.505  1.00 28.58           C  
ATOM   3975  O   ASP   509      -0.484 -52.743   1.778  1.00 28.58           O  
ATOM   3976  CB  ASP   509      -0.658 -53.878  -0.910  1.00 28.58           C  
ATOM   3977  CG  ASP   509       0.217 -54.678  -1.858  1.00 28.58           C  
ATOM   3978  OD1 ASP   509       0.787 -55.709  -1.440  1.00 28.58           O  
ATOM   3979  OD2 ASP   509       0.341 -54.272  -3.034  1.00 28.58           O  
ATOM   3980  N   GLY   510      -2.312 -53.976   2.340  1.00 27.25           N  
ATOM   3981  CA  GLY   510      -2.515 -53.306   3.615  1.00 27.25           C  
ATOM   3982  C   GLY   510      -2.592 -51.796   3.490  1.00 27.25           C  
ATOM   3983  O   GLY   510      -2.342 -51.074   4.457  1.00 27.25           O  
ATOM   3984  N   ALA   511      -2.671 -51.262   2.311  1.00 26.13           N  
ATOM   3985  CA  ALA   511      -2.805 -49.831   2.050  1.00 26.13           C  
ATOM   3986  C   ALA   511      -4.272 -49.413   2.028  1.00 26.13           C  
ATOM   3987  O   ALA   511      -5.136 -50.177   1.591  1.00 26.13           O  
ATOM   3988  CB  ALA   511      -2.131 -49.464   0.731  1.00 26.13           C  
ATOM   3989  N   LEU   512      -4.890 -49.301   3.253  1.00 24.90           N  
ATOM   3990  CA  LEU   512      -6.058 -48.472   3.533  1.00 24.90           C  
ATOM   3991  C   LEU   512      -7.234 -49.328   3.993  1.00 24.90           C  
ATOM   3992  O   LEU   512      -7.715 -50.183   3.245  1.00 24.90           O  
ATOM   3993  CB  LEU   512      -6.453 -47.665   2.294  1.00 24.90           C  
ATOM   3994  CG  LEU   512      -5.946 -46.224   2.234  1.00 24.90           C  
ATOM   3995  CD1 LEU   512      -5.201 -45.978   0.926  1.00 24.90           C  
ATOM   3996  CD2 LEU   512      -7.102 -45.243   2.389  1.00 24.90           C  
ATOM   3997  N   GLY   513      -7.072 -50.062   5.103  1.00 27.11           N  
ATOM   3998  CA  GLY   513      -8.234 -50.709   5.691  1.00 27.11           C  
ATOM   3999  C   GLY   513      -9.533 -49.983   5.397  1.00 27.11           C  
ATOM   4000  O   GLY   513      -9.674 -48.799   5.710  1.00 27.11           O  
ATOM   4001  N   ILE   514      -9.976 -50.017   4.141  1.00 26.17           N  
ATOM   4002  CA  ILE   514     -11.341 -49.632   3.801  1.00 26.17           C  
ATOM   4003  C   ILE   514     -12.323 -50.322   4.744  1.00 26.17           C  
ATOM   4004  O   ILE   514     -12.306 -51.548   4.879  1.00 26.17           O  
ATOM   4005  CB  ILE   514     -11.676 -49.977   2.332  1.00 26.17           C  
ATOM   4006  CG1 ILE   514     -13.085 -49.487   1.977  1.00 26.17           C  
ATOM   4007  CG2 ILE   514     -11.540 -51.482   2.087  1.00 26.17           C  
ATOM   4008  CD1 ILE   514     -13.799 -50.353   0.948  1.00 26.17           C  
ATOM   4009  N   LEU   515     -12.611 -49.770   5.923  1.00 30.10           N  
ATOM   4010  CA  LEU   515     -13.706 -50.109   6.825  1.00 30.10           C  
ATOM   4011  C   LEU   515     -14.956 -50.495   6.042  1.00 30.10           C  
ATOM   4012  O   LEU   515     -15.354 -49.789   5.113  1.00 30.10           O  
ATOM   4013  CB  LEU   515     -14.016 -48.935   7.758  1.00 30.10           C  
ATOM   4014  CG  LEU   515     -13.036 -48.708   8.910  1.00 30.10           C  
ATOM   4015  CD1 LEU   515     -13.020 -47.235   9.309  1.00 30.10           C  
ATOM   4016  CD2 LEU   515     -13.399 -49.586  10.102  1.00 30.10           C  
ATOM   4017  N   ARG   516     -15.514 -51.692   6.206  1.00 31.92           N  
ATOM   4018  CA  ARG   516     -16.818 -52.060   5.663  1.00 31.92           C  
ATOM   4019  C   ARG   516     -17.944 -51.381   6.435  1.00 31.92           C  
ATOM   4020  O   ARG   516     -17.902 -51.304   7.665  1.00 31.92           O  
ATOM   4021  CB  ARG   516     -17.003 -53.579   5.694  1.00 31.92           C  
ATOM   4022  CG  ARG   516     -16.069 -54.333   4.761  1.00 31.92           C  
ATOM   4023  CD  ARG   516     -16.444 -55.805   4.655  1.00 31.92           C  
ATOM   4024  NE  ARG   516     -15.450 -56.561   3.899  1.00 31.92           N  
ATOM   4025  CZ  ARG   516     -15.523 -57.864   3.644  1.00 31.92           C  
ATOM   4026  NH1 ARG   516     -16.548 -58.585   4.083  1.00 31.92           N  
ATOM   4027  NH2 ARG   516     -14.563 -58.452   2.946  1.00 31.92           N  
ATOM   4028  N   PRO   517     -18.764 -50.558   5.801  1.00 30.56           N  
ATOM   4029  CA  PRO   517     -19.941 -50.021   6.486  1.00 30.56           C  
ATOM   4030  C   PRO   517     -20.674 -51.074   7.314  1.00 30.56           C  
ATOM   4031  O   PRO   517     -21.172 -50.772   8.402  1.00 30.56           O  
ATOM   4032  CB  PRO   517     -20.820 -49.521   5.337  1.00 30.56           C  
ATOM   4033  CG  PRO   517     -19.913 -49.482   4.151  1.00 30.56           C  
ATOM   4034  CD  PRO   517     -18.710 -50.333   4.443  1.00 30.56           C  
ATOM   4035  N   GLN   518     -20.760 -52.354   6.868  1.00 35.54           N  
ATOM   4036  CA  GLN   518     -21.439 -53.346   7.694  1.00 35.54           C  
ATOM   4037  C   GLN   518     -20.792 -53.450   9.072  1.00 35.54           C  
ATOM   4038  O   GLN   518     -21.475 -53.708  10.066  1.00 35.54           O  
ATOM   4039  CB  GLN   518     -21.433 -54.713   7.007  1.00 35.54           C  
ATOM   4040  CG  GLN   518     -22.505 -54.868   5.937  1.00 35.54           C  
ATOM   4041  CD  GLN   518     -22.321 -56.119   5.099  1.00 35.54           C  
ATOM   4042  OE1 GLN   518     -21.359 -56.870   5.284  1.00 35.54           O  
ATOM   4043  NE2 GLN   518     -23.242 -56.352   4.171  1.00 35.54           N  
ATOM   4044  N   SER   519     -19.507 -53.258   9.118  1.00 32.61           N  
ATOM   4045  CA  SER   519     -18.846 -53.478  10.400  1.00 32.61           C  
ATOM   4046  C   SER   519     -19.128 -52.335  11.370  1.00 32.61           C  
ATOM   4047  O   SER   519     -18.924 -52.475  12.578  1.00 32.61           O  
ATOM   4048  CB  SER   519     -17.337 -53.631  10.206  1.00 32.61           C  
ATOM   4049  OG  SER   519     -17.050 -54.246   8.962  1.00 32.61           O  
ATOM   4050  N   LEU   520     -19.608 -51.216  10.916  1.00 31.31           N  
ATOM   4051  CA  LEU   520     -20.100 -50.168  11.804  1.00 31.31           C  
ATOM   4052  C   LEU   520     -21.611 -50.273  11.984  1.00 31.31           C  
ATOM   4053  O   LEU   520     -22.226 -49.411  12.615  1.00 31.31           O  
ATOM   4054  CB  LEU   520     -19.734 -48.786  11.257  1.00 31.31           C  
ATOM   4055  CG  LEU   520     -18.247 -48.431  11.252  1.00 31.31           C  
ATOM   4056  CD1 LEU   520     -17.976 -47.297  10.268  1.00 31.31           C  
ATOM   4057  CD2 LEU   520     -17.783 -48.051  12.654  1.00 31.31           C  
ATOM   4058  N   GLY   521     -22.265 -51.218  11.274  1.00 37.17           N  
ATOM   4059  CA  GLY   521     -23.715 -51.330  11.276  1.00 37.17           C  
ATOM   4060  C   GLY   521     -24.388 -50.379  10.304  1.00 37.17           C  
ATOM   4061  O   GLY   521     -25.510 -49.927  10.546  1.00 37.17           O  
ATOM   4062  N   LEU   522     -23.702 -49.787   9.372  1.00 33.59           N  
ATOM   4063  CA  LEU   522     -24.247 -48.902   8.348  1.00 33.59           C  
ATOM   4064  C   LEU   522     -24.735 -49.699   7.143  1.00 33.59           C  
ATOM   4065  O   LEU   522     -24.331 -50.848   6.950  1.00 33.59           O  
ATOM   4066  CB  LEU   522     -23.195 -47.881   7.907  1.00 33.59           C  
ATOM   4067  CG  LEU   522     -22.691 -46.918   8.983  1.00 33.59           C  
ATOM   4068  CD1 LEU   522     -21.385 -46.265   8.542  1.00 33.59           C  
ATOM   4069  CD2 LEU   522     -23.747 -45.860   9.291  1.00 33.59           C  
ATOM   4070  N   PRO   523     -25.782 -49.213   6.325  1.00 39.48           N  
ATOM   4071  CA  PRO   523     -26.249 -49.887   5.111  1.00 39.48           C  
ATOM   4072  C   PRO   523     -25.165 -49.994   4.041  1.00 39.48           C  
ATOM   4073  O   PRO   523     -24.245 -49.173   4.004  1.00 39.48           O  
ATOM   4074  CB  PRO   523     -27.400 -48.997   4.634  1.00 39.48           C  
ATOM   4075  CG  PRO   523     -27.444 -47.872   5.617  1.00 39.48           C  
ATOM   4076  CD  PRO   523     -26.371 -48.092   6.643  1.00 39.48           C  
ATOM   4077  N   GLU   524     -25.119 -51.177   3.350  1.00 38.82           N  
ATOM   4078  CA  GLU   524     -24.203 -51.578   2.286  1.00 38.82           C  
ATOM   4079  C   GLU   524     -23.959 -50.433   1.307  1.00 38.82           C  
ATOM   4080  O   GLU   524     -22.909 -50.373   0.663  1.00 38.82           O  
ATOM   4081  CB  GLU   524     -24.746 -52.800   1.541  1.00 38.82           C  
ATOM   4082  CG  GLU   524     -23.943 -54.071   1.777  1.00 38.82           C  
ATOM   4083  CD  GLU   524     -24.395 -55.237   0.912  1.00 38.82           C  
ATOM   4084  OE1 GLU   524     -23.750 -56.309   0.952  1.00 38.82           O  
ATOM   4085  OE2 GLU   524     -25.403 -55.076   0.187  1.00 38.82           O  
ATOM   4086  N   ASP   525     -24.996 -49.505   1.144  1.00 38.09           N  
ATOM   4087  CA  ASP   525     -24.835 -48.505   0.093  1.00 38.09           C  
ATOM   4088  C   ASP   525     -24.293 -47.195   0.660  1.00 38.09           C  
ATOM   4089  O   ASP   525     -24.427 -46.139   0.037  1.00 38.09           O  
ATOM   4090  CB  ASP   525     -26.166 -48.258  -0.621  1.00 38.09           C  
ATOM   4091  CG  ASP   525     -27.287 -49.145  -0.109  1.00 38.09           C  
ATOM   4092  OD1 ASP   525     -27.002 -50.224   0.453  1.00 38.09           O  
ATOM   4093  OD2 ASP   525     -28.466 -48.763  -0.273  1.00 38.09           O  
ATOM   4094  N   TYR   526     -23.716 -47.141   1.849  1.00 30.92           N  
ATOM   4095  CA  TYR   526     -23.270 -45.888   2.448  1.00 30.92           C  
ATOM   4096  C   TYR   526     -21.936 -45.447   1.859  1.00 30.92           C  
ATOM   4097  O   TYR   526     -21.022 -46.259   1.700  1.00 30.92           O  
ATOM   4098  CB  TYR   526     -23.148 -46.032   3.968  1.00 30.92           C  
ATOM   4099  CG  TYR   526     -22.710 -44.766   4.663  1.00 30.92           C  
ATOM   4100  CD1 TYR   526     -21.392 -44.600   5.085  1.00 30.92           C  
ATOM   4101  CD2 TYR   526     -23.611 -43.734   4.902  1.00 30.92           C  
ATOM   4102  CE1 TYR   526     -20.984 -43.436   5.728  1.00 30.92           C  
ATOM   4103  CE2 TYR   526     -23.214 -42.566   5.544  1.00 30.92           C  
ATOM   4104  CZ  TYR   526     -21.900 -42.426   5.953  1.00 30.92           C  
ATOM   4105  OH  TYR   526     -21.502 -41.272   6.589  1.00 30.92           O  
ATOM   4106  N   THR   527     -21.815 -44.108   1.558  1.00 28.39           N  
ATOM   4107  CA  THR   527     -20.660 -43.552   0.862  1.00 28.39           C  
ATOM   4108  C   THR   527     -20.026 -42.428   1.677  1.00 28.39           C  
ATOM   4109  O   THR   527     -19.150 -41.715   1.184  1.00 28.39           O  
ATOM   4110  CB  THR   527     -21.048 -43.024  -0.531  1.00 28.39           C  
ATOM   4111  OG1 THR   527     -22.320 -42.368  -0.450  1.00 28.39           O  
ATOM   4112  CG2 THR   527     -21.139 -44.160  -1.545  1.00 28.39           C  
ATOM   4113  N   GLY   528     -20.190 -42.475   2.967  1.00 26.28           N  
ATOM   4114  CA  GLY   528     -19.577 -41.371   3.689  1.00 26.28           C  
ATOM   4115  C   GLY   528     -18.234 -41.730   4.297  1.00 26.28           C  
ATOM   4116  O   GLY   528     -17.822 -42.891   4.264  1.00 26.28           O  
ATOM   4117  N   VAL   529     -17.255 -40.873   4.197  1.00 25.95           N  
ATOM   4118  CA  VAL   529     -15.911 -40.885   4.764  1.00 25.95           C  
ATOM   4119  C   VAL   529     -15.990 -41.059   6.279  1.00 25.95           C  
ATOM   4120  O   VAL   529     -16.813 -40.423   6.941  1.00 25.95           O  
ATOM   4121  CB  VAL   529     -15.137 -39.594   4.415  1.00 25.95           C  
ATOM   4122  CG1 VAL   529     -13.706 -39.661   4.947  1.00 25.95           C  
ATOM   4123  CG2 VAL   529     -15.139 -39.363   2.904  1.00 25.95           C  
ATOM   4124  N   VAL   530     -15.415 -42.114   6.809  1.00 24.40           N  
ATOM   4125  CA  VAL   530     -15.448 -42.441   8.231  1.00 24.40           C  
ATOM   4126  C   VAL   530     -14.189 -41.911   8.913  1.00 24.40           C  
ATOM   4127  O   VAL   530     -13.077 -42.108   8.417  1.00 24.40           O  
ATOM   4128  CB  VAL   530     -15.577 -43.964   8.459  1.00 24.40           C  
ATOM   4129  CG1 VAL   530     -15.649 -44.282   9.952  1.00 24.40           C  
ATOM   4130  CG2 VAL   530     -16.806 -44.510   7.734  1.00 24.40           C  
ATOM   4131  N   GLN   531     -14.402 -41.076   9.887  1.00 26.09           N  
ATOM   4132  CA  GLN   531     -13.555 -40.316  10.800  1.00 26.09           C  
ATOM   4133  C   GLN   531     -13.354 -41.063  12.116  1.00 26.09           C  
ATOM   4134  O   GLN   531     -14.324 -41.411  12.792  1.00 26.09           O  
ATOM   4135  CB  GLN   531     -14.156 -38.935  11.067  1.00 26.09           C  
ATOM   4136  CG  GLN   531     -13.127 -37.878  11.442  1.00 26.09           C  
ATOM   4137  CD  GLN   531     -13.727 -36.489  11.558  1.00 26.09           C  
ATOM   4138  OE1 GLN   531     -14.952 -36.325  11.560  1.00 26.09           O  
ATOM   4139  NE2 GLN   531     -12.869 -35.478  11.654  1.00 26.09           N  
ATOM   4140  N   VAL   532     -12.216 -41.596  12.425  1.00 27.66           N  
ATOM   4141  CA  VAL   532     -12.090 -42.356  13.664  1.00 27.66           C  
ATOM   4142  C   VAL   532     -11.478 -41.474  14.751  1.00 27.66           C  
ATOM   4143  O   VAL   532     -10.470 -40.803  14.520  1.00 27.66           O  
ATOM   4144  CB  VAL   532     -11.235 -43.628  13.465  1.00 27.66           C  
ATOM   4145  CG1 VAL   532     -11.225 -44.475  14.737  1.00 27.66           C  
ATOM   4146  CG2 VAL   532     -11.757 -44.441  12.282  1.00 27.66           C  
ATOM   4147  N   ARG   533     -11.988 -41.657  15.964  1.00 27.12           N  
ATOM   4148  CA  ARG   533     -11.600 -40.891  17.143  1.00 27.12           C  
ATOM   4149  C   ARG   533     -11.245 -41.814  18.304  1.00 27.12           C  
ATOM   4150  O   ARG   533     -12.058 -42.644  18.715  1.00 27.12           O  
ATOM   4151  CB  ARG   533     -12.721 -39.935  17.558  1.00 27.12           C  
ATOM   4152  CG  ARG   533     -12.644 -38.570  16.894  1.00 27.12           C  
ATOM   4153  CD  ARG   533     -13.781 -37.661  17.339  1.00 27.12           C  
ATOM   4154  NE  ARG   533     -13.457 -36.252  17.135  1.00 27.12           N  
ATOM   4155  CZ  ARG   533     -14.339 -35.258  17.175  1.00 27.12           C  
ATOM   4156  NH1 ARG   533     -15.623 -35.500  17.412  1.00 27.12           N  
ATOM   4157  NH2 ARG   533     -13.935 -34.012  16.975  1.00 27.12           N  
ATOM   4158  N   GLY   534     -10.035 -41.983  18.719  1.00 29.57           N  
ATOM   4159  CA  GLY   534      -9.813 -42.671  19.981  1.00 29.57           C  
ATOM   4160  C   GLY   534      -8.982 -41.865  20.962  1.00 29.57           C  
ATOM   4161  O   GLY   534      -8.377 -40.857  20.589  1.00 29.57           O  
ATOM   4162  N   GLU   535      -9.343 -41.848  22.219  1.00 30.67           N  
ATOM   4163  CA  GLU   535      -8.843 -41.327  23.488  1.00 30.67           C  
ATOM   4164  C   GLU   535      -7.403 -41.769  23.737  1.00 30.67           C  
ATOM   4165  O   GLU   535      -7.117 -42.967  23.793  1.00 30.67           O  
ATOM   4166  CB  GLU   535      -9.738 -41.778  24.645  1.00 30.67           C  
ATOM   4167  CG  GLU   535     -11.044 -41.003  24.749  1.00 30.67           C  
ATOM   4168  CD  GLU   535     -11.881 -41.397  25.956  1.00 30.67           C  
ATOM   4169  OE1 GLU   535     -12.935 -40.766  26.196  1.00 30.67           O  
ATOM   4170  OE2 GLU   535     -11.478 -42.343  26.668  1.00 30.67           O  
ATOM   4171  N   LEU   536      -6.407 -41.042  23.402  1.00 32.18           N  
ATOM   4172  CA  LEU   536      -5.127 -41.560  23.874  1.00 32.18           C  
ATOM   4173  C   LEU   536      -4.562 -40.682  24.985  1.00 32.18           C  
ATOM   4174  O   LEU   536      -4.694 -39.457  24.943  1.00 32.18           O  
ATOM   4175  CB  LEU   536      -4.127 -41.647  22.718  1.00 32.18           C  
ATOM   4176  CG  LEU   536      -3.770 -43.054  22.236  1.00 32.18           C  
ATOM   4177  CD1 LEU   536      -4.377 -43.313  20.861  1.00 32.18           C  
ATOM   4178  CD2 LEU   536      -2.256 -43.240  22.201  1.00 32.18           C  
ATOM   4179  N   ALA   537      -3.960 -41.349  25.968  1.00 33.45           N  
ATOM   4180  CA  ALA   537      -3.351 -40.760  27.158  1.00 33.45           C  
ATOM   4181  C   ALA   537      -1.830 -40.737  27.041  1.00 33.45           C  
ATOM   4182  O   ALA   537      -1.226 -41.682  26.527  1.00 33.45           O  
ATOM   4183  CB  ALA   537      -3.775 -41.527  28.408  1.00 33.45           C  
ATOM   4184  N   ASP   538      -1.182 -39.632  27.165  1.00 36.07           N  
ATOM   4185  CA  ASP   538       0.272 -39.535  27.254  1.00 36.07           C  
ATOM   4186  C   ASP   538       0.791 -40.213  28.520  1.00 36.07           C  
ATOM   4187  O   ASP   538       0.006 -40.616  29.381  1.00 36.07           O  
ATOM   4188  CB  ASP   538       0.715 -38.071  27.223  1.00 36.07           C  
ATOM   4189  CG  ASP   538       0.593 -37.385  28.573  1.00 36.07           C  
ATOM   4190  OD1 ASP   538       0.091 -38.011  29.532  1.00 36.07           O  
ATOM   4191  OD2 ASP   538       1.000 -36.208  28.677  1.00 36.07           O  
ATOM   4192  N   PRO   539       2.131 -40.359  28.656  1.00 34.24           N  
ATOM   4193  CA  PRO   539       2.824 -40.984  29.785  1.00 34.24           C  
ATOM   4194  C   PRO   539       2.493 -40.323  31.120  1.00 34.24           C  
ATOM   4195  O   PRO   539       2.566 -40.969  32.169  1.00 34.24           O  
ATOM   4196  CB  PRO   539       4.303 -40.801  29.436  1.00 34.24           C  
ATOM   4197  CG  PRO   539       4.302 -40.229  28.055  1.00 34.24           C  
ATOM   4198  CD  PRO   539       2.889 -39.883  27.683  1.00 34.24           C  
ATOM   4199  N   GLU   540       2.284 -39.004  31.166  1.00 38.44           N  
ATOM   4200  CA  GLU   540       2.018 -38.369  32.454  1.00 38.44           C  
ATOM   4201  C   GLU   540       0.549 -38.503  32.843  1.00 38.44           C  
ATOM   4202  O   GLU   540       0.134 -38.019  33.898  1.00 38.44           O  
ATOM   4203  CB  GLU   540       2.421 -36.893  32.418  1.00 38.44           C  
ATOM   4204  CG  GLU   540       3.925 -36.666  32.375  1.00 38.44           C  
ATOM   4205  CD  GLU   540       4.392 -35.982  31.100  1.00 38.44           C  
ATOM   4206  OE1 GLU   540       5.618 -35.795  30.925  1.00 38.44           O  
ATOM   4207  OE2 GLU   540       3.525 -35.628  30.270  1.00 38.44           O  
ATOM   4208  N   GLY   541      -0.273 -39.352  32.051  1.00 36.67           N  
ATOM   4209  CA  GLY   541      -1.675 -39.562  32.376  1.00 36.67           C  
ATOM   4210  C   GLY   541      -2.587 -38.496  31.799  1.00 36.67           C  
ATOM   4211  O   GLY   541      -3.771 -38.436  32.136  1.00 36.67           O  
ATOM   4212  N   ASN   542      -2.053 -37.568  31.025  1.00 36.44           N  
ATOM   4213  CA  ASN   542      -2.885 -36.544  30.402  1.00 36.44           C  
ATOM   4214  C   ASN   542      -3.671 -37.103  29.220  1.00 36.44           C  
ATOM   4215  O   ASN   542      -3.107 -37.778  28.357  1.00 36.44           O  
ATOM   4216  CB  ASN   542      -2.029 -35.356  29.958  1.00 36.44           C  
ATOM   4217  CG  ASN   542      -1.404 -34.617  31.124  1.00 36.44           C  
ATOM   4218  OD1 ASN   542      -1.913 -34.660  32.247  1.00 36.44           O  
ATOM   4219  ND2 ASN   542      -0.294 -33.935  30.868  1.00 36.44           N  
ATOM   4220  N   VAL   543      -4.984 -37.269  29.379  1.00 31.98           N  
ATOM   4221  CA  VAL   543      -5.980 -37.736  28.420  1.00 31.98           C  
ATOM   4222  C   VAL   543      -6.256 -36.644  27.389  1.00 31.98           C  
ATOM   4223  O   VAL   543      -6.541 -35.499  27.749  1.00 31.98           O  
ATOM   4224  CB  VAL   543      -7.292 -38.151  29.121  1.00 31.98           C  
ATOM   4225  CG1 VAL   543      -8.304 -38.679  28.106  1.00 31.98           C  
ATOM   4226  CG2 VAL   543      -7.013 -39.200  30.197  1.00 31.98           C  
ATOM   4227  N   TYR   544      -5.715 -36.828  26.185  1.00 30.68           N  
ATOM   4228  CA  TYR   544      -6.026 -35.867  25.133  1.00 30.68           C  
ATOM   4229  C   TYR   544      -7.339 -36.220  24.443  1.00 30.68           C  
ATOM   4230  O   TYR   544      -7.501 -37.333  23.937  1.00 30.68           O  
ATOM   4231  CB  TYR   544      -4.894 -35.811  24.103  1.00 30.68           C  
ATOM   4232  CG  TYR   544      -3.610 -35.231  24.644  1.00 30.68           C  
ATOM   4233  CD1 TYR   544      -3.408 -33.853  24.685  1.00 30.68           C  
ATOM   4234  CD2 TYR   544      -2.596 -36.059  25.114  1.00 30.68           C  
ATOM   4235  CE1 TYR   544      -2.225 -33.314  25.181  1.00 30.68           C  
ATOM   4236  CE2 TYR   544      -1.409 -35.530  25.612  1.00 30.68           C  
ATOM   4237  CZ  TYR   544      -1.233 -34.159  25.642  1.00 30.68           C  
ATOM   4238  OH  TYR   544      -0.061 -33.631  26.134  1.00 30.68           O  
ATOM   4239  N   ALA   545      -8.481 -35.983  25.030  1.00 30.07           N  
ATOM   4240  CA  ALA   545      -9.754 -36.200  24.347  1.00 30.07           C  
ATOM   4241  C   ALA   545      -9.784 -35.483  23.001  1.00 30.07           C  
ATOM   4242  O   ALA   545      -9.176 -34.421  22.843  1.00 30.07           O  
ATOM   4243  CB  ALA   545     -10.913 -35.731  25.223  1.00 30.07           C  
ATOM   4244  N   GLY   546     -10.134 -36.160  21.887  1.00 30.51           N  
ATOM   4245  CA  GLY   546     -10.670 -35.691  20.619  1.00 30.51           C  
ATOM   4246  C   GLY   546      -9.615 -35.566  19.536  1.00 30.51           C  
ATOM   4247  O   GLY   546      -9.443 -34.495  18.950  1.00 30.51           O  
ATOM   4248  N   LEU   547      -8.581 -36.495  19.532  1.00 27.36           N  
ATOM   4249  CA  LEU   547      -7.504 -36.531  18.548  1.00 27.36           C  
ATOM   4250  C   LEU   547      -8.062 -36.700  17.139  1.00 27.36           C  
ATOM   4251  O   LEU   547      -8.867 -37.600  16.889  1.00 27.36           O  
ATOM   4252  CB  LEU   547      -6.528 -37.667  18.863  1.00 27.36           C  
ATOM   4253  CG  LEU   547      -5.328 -37.306  19.740  1.00 27.36           C  
ATOM   4254  CD1 LEU   547      -5.061 -38.414  20.754  1.00 27.36           C  
ATOM   4255  CD2 LEU   547      -4.094 -37.051  18.882  1.00 27.36           C  
ATOM   4256  N   LYS   548      -8.286 -35.698  16.406  1.00 27.63           N  
ATOM   4257  CA  LYS   548      -8.448 -35.596  14.959  1.00 27.63           C  
ATOM   4258  C   LYS   548      -7.153 -35.949  14.234  1.00 27.63           C  
ATOM   4259  O   LYS   548      -6.207 -35.158  14.222  1.00 27.63           O  
ATOM   4260  CB  LYS   548      -8.901 -34.188  14.568  1.00 27.63           C  
ATOM   4261  CG  LYS   548     -10.412 -34.023  14.488  1.00 27.63           C  
ATOM   4262  CD  LYS   548     -10.797 -32.653  13.946  1.00 27.63           C  
ATOM   4263  CE  LYS   548     -12.308 -32.475  13.897  1.00 27.63           C  
ATOM   4264  NZ  LYS   548     -12.690 -31.121  13.395  1.00 27.63           N  
ATOM   4265  N   GLY   549      -6.638 -37.158  14.327  1.00 27.43           N  
ATOM   4266  CA  GLY   549      -5.536 -37.220  13.381  1.00 27.43           C  
ATOM   4267  C   GLY   549      -5.684 -38.336  12.364  1.00 27.43           C  
ATOM   4268  O   GLY   549      -6.538 -39.212  12.516  1.00 27.43           O  
ATOM   4269  N   THR   550      -5.744 -38.013  11.113  1.00 25.92           N  
ATOM   4270  CA  THR   550      -5.373 -38.895  10.011  1.00 25.92           C  
ATOM   4271  C   THR   550      -3.943 -39.400  10.181  1.00 25.92           C  
ATOM   4272  O   THR   550      -3.041 -38.628  10.513  1.00 25.92           O  
ATOM   4273  CB  THR   550      -5.510 -38.180   8.654  1.00 25.92           C  
ATOM   4274  OG1 THR   550      -6.776 -37.512   8.597  1.00 25.92           O  
ATOM   4275  CG2 THR   550      -5.419 -39.172   7.499  1.00 25.92           C  
ATOM   4276  N   VAL   551      -3.754 -40.511  10.858  1.00 28.65           N  
ATOM   4277  CA  VAL   551      -2.436 -41.134  10.915  1.00 28.65           C  
ATOM   4278  C   VAL   551      -1.879 -41.296   9.502  1.00 28.65           C  
ATOM   4279  O   VAL   551      -2.569 -41.796   8.610  1.00 28.65           O  
ATOM   4280  CB  VAL   551      -2.486 -42.504  11.628  1.00 28.65           C  
ATOM   4281  CG1 VAL   551      -1.091 -43.121  11.710  1.00 28.65           C  
ATOM   4282  CG2 VAL   551      -3.091 -42.356  13.023  1.00 28.65           C  
ATOM   4283  N   ILE   552      -1.073 -40.429   9.042  1.00 24.68           N  
ATOM   4284  CA  ILE   552      -0.377 -40.710   7.791  1.00 24.68           C  
ATOM   4285  C   ILE   552       0.928 -41.447   8.081  1.00 24.68           C  
ATOM   4286  O   ILE   552       1.771 -40.957   8.837  1.00 24.68           O  
ATOM   4287  CB  ILE   552      -0.096 -39.415   6.997  1.00 24.68           C  
ATOM   4288  CG1 ILE   552       0.553 -39.746   5.648  1.00 24.68           C  
ATOM   4289  CG2 ILE   552       0.786 -38.463   7.810  1.00 24.68           C  
ATOM   4290  CD1 ILE   552       1.493 -38.665   5.131  1.00 24.68           C  
ATOM   4291  N   VAL   553       0.857 -42.831   8.112  1.00 26.96           N  
ATOM   4292  CA  VAL   553       2.084 -43.594   8.322  1.00 26.96           C  
ATOM   4293  C   VAL   553       2.933 -43.567   7.053  1.00 26.96           C  
ATOM   4294  O   VAL   553       2.401 -43.626   5.942  1.00 26.96           O  
ATOM   4295  CB  VAL   553       1.782 -45.053   8.730  1.00 26.96           C  
ATOM   4296  CG1 VAL   553       3.055 -45.758   9.195  1.00 26.96           C  
ATOM   4297  CG2 VAL   553       0.716 -45.091   9.825  1.00 26.96           C  
ATOM   4298  N   ASP   554       4.078 -42.936   7.126  1.00 26.67           N  
ATOM   4299  CA  ASP   554       5.192 -42.884   6.184  1.00 26.67           C  
ATOM   4300  C   ASP   554       5.224 -44.130   5.302  1.00 26.67           C  
ATOM   4301  O   ASP   554       5.393 -45.245   5.799  1.00 26.67           O  
ATOM   4302  CB  ASP   554       6.520 -42.735   6.930  1.00 26.67           C  
ATOM   4303  CG  ASP   554       7.651 -42.253   6.038  1.00 26.67           C  
ATOM   4304  OD1 ASP   554       7.505 -42.287   4.797  1.00 26.67           O  
ATOM   4305  OD2 ASP   554       8.698 -41.839   6.582  1.00 26.67           O  
ATOM   4306  N   PRO   555       4.763 -44.129   4.105  1.00 26.30           N  
ATOM   4307  CA  PRO   555       4.754 -45.308   3.235  1.00 26.30           C  
ATOM   4308  C   PRO   555       6.118 -45.989   3.150  1.00 26.30           C  
ATOM   4309  O   PRO   555       6.212 -47.136   2.707  1.00 26.30           O  
ATOM   4310  CB  PRO   555       4.342 -44.739   1.875  1.00 26.30           C  
ATOM   4311  CG  PRO   555       4.317 -43.258   2.072  1.00 26.30           C  
ATOM   4312  CD  PRO   555       4.544 -42.966   3.527  1.00 26.30           C  
ATOM   4313  N   ARG   556       7.219 -45.364   3.695  1.00 24.98           N  
ATOM   4314  CA  ARG   556       8.482 -46.020   3.370  1.00 24.98           C  
ATOM   4315  C   ARG   556       8.917 -46.955   4.493  1.00 24.98           C  
ATOM   4316  O   ARG   556       9.966 -47.597   4.402  1.00 24.98           O  
ATOM   4317  CB  ARG   556       9.573 -44.982   3.099  1.00 24.98           C  
ATOM   4318  CG  ARG   556       9.377 -44.205   1.807  1.00 24.98           C  
ATOM   4319  CD  ARG   556      10.507 -43.214   1.568  1.00 24.98           C  
ATOM   4320  NE  ARG   556      10.129 -41.860   1.960  1.00 24.98           N  
ATOM   4321  CZ  ARG   556      10.920 -40.795   1.869  1.00 24.98           C  
ATOM   4322  NH1 ARG   556      12.156 -40.908   1.395  1.00 24.98           N  
ATOM   4323  NH2 ARG   556      10.474 -39.609   2.254  1.00 24.98           N  
ATOM   4324  N   ALA   557       8.433 -46.858   5.742  1.00 27.95           N  
ATOM   4325  CA  ALA   557       8.920 -47.878   6.667  1.00 27.95           C  
ATOM   4326  C   ALA   557       8.398 -49.260   6.284  1.00 27.95           C  
ATOM   4327  O   ALA   557       7.195 -49.442   6.083  1.00 27.95           O  
ATOM   4328  CB  ALA   557       8.512 -47.537   8.098  1.00 27.95           C  
ATOM   4329  N   LYS   558       8.735 -49.737   5.164  1.00 29.28           N  
ATOM   4330  CA  LYS   558       8.514 -51.083   4.643  1.00 29.28           C  
ATOM   4331  C   LYS   558       8.270 -52.077   5.776  1.00 29.28           C  
ATOM   4332  O   LYS   558       7.463 -52.998   5.637  1.00 29.28           O  
ATOM   4333  CB  LYS   558       9.706 -51.534   3.798  1.00 29.28           C  
ATOM   4334  CG  LYS   558       9.591 -51.172   2.324  1.00 29.28           C  
ATOM   4335  CD  LYS   558      10.739 -51.760   1.513  1.00 29.28           C  
ATOM   4336  CE  LYS   558      10.643 -51.372   0.044  1.00 29.28           C  
ATOM   4337  NZ  LYS   558      11.758 -51.959  -0.758  1.00 29.28           N  
ATOM   4338  N   GLU   559       8.834 -51.893   6.904  1.00 33.06           N  
ATOM   4339  CA  GLU   559       8.618 -53.034   7.789  1.00 33.06           C  
ATOM   4340  C   GLU   559       7.519 -52.741   8.807  1.00 33.06           C  
ATOM   4341  O   GLU   559       7.439 -51.633   9.340  1.00 33.06           O  
ATOM   4342  CB  GLU   559       9.916 -53.409   8.510  1.00 33.06           C  
ATOM   4343  CG  GLU   559      10.925 -54.126   7.625  1.00 33.06           C  
ATOM   4344  CD  GLU   559      11.987 -54.876   8.413  1.00 33.06           C  
ATOM   4345  OE1 GLU   559      12.764 -55.645   7.804  1.00 33.06           O  
ATOM   4346  OE2 GLU   559      12.041 -54.695   9.650  1.00 33.06           O  
ATOM   4347  N   ASP   560       6.186 -52.797   8.451  1.00 36.19           N  
ATOM   4348  CA  ASP   560       5.099 -53.352   9.252  1.00 36.19           C  
ATOM   4349  C   ASP   560       4.054 -52.287   9.574  1.00 36.19           C  
ATOM   4350  O   ASP   560       4.318 -51.366  10.351  1.00 36.19           O  
ATOM   4351  CB  ASP   560       5.644 -53.962  10.545  1.00 36.19           C  
ATOM   4352  CG  ASP   560       6.269 -55.331  10.338  1.00 36.19           C  
ATOM   4353  OD1 ASP   560       5.944 -56.004   9.337  1.00 36.19           O  
ATOM   4354  OD2 ASP   560       7.092 -55.740  11.185  1.00 36.19           O  
ATOM   4355  N   PHE   561       3.368 -51.804   8.595  1.00 32.51           N  
ATOM   4356  CA  PHE   561       2.101 -51.081   8.604  1.00 32.51           C  
ATOM   4357  C   PHE   561       1.229 -51.531   9.769  1.00 32.51           C  
ATOM   4358  O   PHE   561       0.809 -52.689   9.827  1.00 32.51           O  
ATOM   4359  CB  PHE   561       1.356 -51.284   7.281  1.00 32.51           C  
ATOM   4360  CG  PHE   561       1.851 -50.406   6.164  1.00 32.51           C  
ATOM   4361  CD1 PHE   561       1.379 -49.107   6.021  1.00 32.51           C  
ATOM   4362  CD2 PHE   561       2.790 -50.880   5.257  1.00 32.51           C  
ATOM   4363  CE1 PHE   561       1.835 -48.292   4.988  1.00 32.51           C  
ATOM   4364  CE2 PHE   561       3.251 -50.071   4.222  1.00 32.51           C  
ATOM   4365  CZ  PHE   561       2.772 -48.778   4.089  1.00 32.51           C  
ATOM   4366  N   LEU   562       1.382 -50.905  10.940  1.00 39.30           N  
ATOM   4367  CA  LEU   562       0.587 -51.333  12.086  1.00 39.30           C  
ATOM   4368  C   LEU   562      -0.783 -50.664  12.076  1.00 39.30           C  
ATOM   4369  O   LEU   562      -0.879 -49.435  12.058  1.00 39.30           O  
ATOM   4370  CB  LEU   562       1.315 -51.011  13.394  1.00 39.30           C  
ATOM   4371  CG  LEU   562       2.218 -52.111  13.955  1.00 39.30           C  
ATOM   4372  CD1 LEU   562       3.518 -51.513  14.481  1.00 39.30           C  
ATOM   4373  CD2 LEU   562       1.497 -52.885  15.053  1.00 39.30           C  
ATOM   4374  N   ASN   563      -1.717 -51.404  11.544  1.00 41.36           N  
ATOM   4375  CA  ASN   563      -3.099 -51.014  11.799  1.00 41.36           C  
ATOM   4376  C   ASN   563      -3.449 -51.126  13.280  1.00 41.36           C  
ATOM   4377  O   ASN   563      -3.553 -52.230  13.816  1.00 41.36           O  
ATOM   4378  CB  ASN   563      -4.059 -51.862  10.961  1.00 41.36           C  
ATOM   4379  CG  ASN   563      -5.465 -51.294  10.930  1.00 41.36           C  
ATOM   4380  OD1 ASN   563      -5.857 -50.527  11.813  1.00 41.36           O  
ATOM   4381  ND2 ASN   563      -6.232 -51.665   9.912  1.00 41.36           N  
ATOM   4382  N   LEU   564      -3.455 -49.994  13.965  1.00 41.86           N  
ATOM   4383  CA  LEU   564      -3.671 -49.973  15.408  1.00 41.86           C  
ATOM   4384  C   LEU   564      -5.017 -50.595  15.765  1.00 41.86           C  
ATOM   4385  O   LEU   564      -5.157 -51.217  16.821  1.00 41.86           O  
ATOM   4386  CB  LEU   564      -3.602 -48.538  15.939  1.00 41.86           C  
ATOM   4387  CG  LEU   564      -2.205 -47.927  16.059  1.00 41.86           C  
ATOM   4388  CD1 LEU   564      -2.288 -46.405  16.021  1.00 41.86           C  
ATOM   4389  CD2 LEU   564      -1.522 -48.399  17.339  1.00 41.86           C  
ATOM   4390  N   ASN   565      -5.961 -50.453  14.801  1.00 39.72           N  
ATOM   4391  CA  ASN   565      -7.241 -51.041  15.183  1.00 39.72           C  
ATOM   4392  C   ASN   565      -7.192 -52.566  15.140  1.00 39.72           C  
ATOM   4393  O   ASN   565      -7.789 -53.234  15.986  1.00 39.72           O  
ATOM   4394  CB  ASN   565      -8.362 -50.520  14.281  1.00 39.72           C  
ATOM   4395  CG  ASN   565      -8.811 -49.122  14.657  1.00 39.72           C  
ATOM   4396  OD1 ASN   565      -8.582 -48.663  15.779  1.00 39.72           O  
ATOM   4397  ND2 ASN   565      -9.454 -48.434  13.721  1.00 39.72           N  
ATOM   4398  N   ASP   566      -6.493 -53.063  14.086  1.00 43.06           N  
ATOM   4399  CA  ASP   566      -6.377 -54.518  14.111  1.00 43.06           C  
ATOM   4400  C   ASP   566      -5.632 -54.988  15.358  1.00 43.06           C  
ATOM   4401  O   ASP   566      -5.950 -56.039  15.919  1.00 43.06           O  
ATOM   4402  CB  ASP   566      -5.666 -55.021  12.853  1.00 43.06           C  
ATOM   4403  CG  ASP   566      -6.571 -55.052  11.633  1.00 43.06           C  
ATOM   4404  OD1 ASP   566      -7.807 -54.945  11.787  1.00 43.06           O  
ATOM   4405  OD2 ASP   566      -6.043 -55.187  10.508  1.00 43.06           O  
ATOM   4406  N   LEU   567      -4.733 -54.140  15.883  1.00 43.96           N  
ATOM   4407  CA  LEU   567      -3.948 -54.522  17.052  1.00 43.96           C  
ATOM   4408  C   LEU   567      -4.807 -54.507  18.312  1.00 43.96           C  
ATOM   4409  O   LEU   567      -4.698 -55.402  19.153  1.00 43.96           O  
ATOM   4410  CB  LEU   567      -2.752 -53.582  17.225  1.00 43.96           C  
ATOM   4411  CG  LEU   567      -1.407 -54.095  16.707  1.00 43.96           C  
ATOM   4412  CD1 LEU   567      -0.702 -53.011  15.898  1.00 43.96           C  
ATOM   4413  CD2 LEU   567      -0.530 -54.561  17.865  1.00 43.96           C  
ATOM   4414  N   TYR   568      -5.672 -53.413  18.443  1.00 43.68           N  
ATOM   4415  CA  TYR   568      -6.452 -53.345  19.674  1.00 43.68           C  
ATOM   4416  C   TYR   568      -7.513 -54.438  19.708  1.00 43.68           C  
ATOM   4417  O   TYR   568      -7.985 -54.820  20.782  1.00 43.68           O  
ATOM   4418  CB  TYR   568      -7.112 -51.970  19.818  1.00 43.68           C  
ATOM   4419  CG  TYR   568      -6.235 -50.942  20.489  1.00 43.68           C  
ATOM   4420  CD1 TYR   568      -6.036 -50.960  21.867  1.00 43.68           C  
ATOM   4421  CD2 TYR   568      -5.603 -49.950  19.746  1.00 43.68           C  
ATOM   4422  CE1 TYR   568      -5.230 -50.013  22.490  1.00 43.68           C  
ATOM   4423  CE2 TYR   568      -4.795 -48.998  20.358  1.00 43.68           C  
ATOM   4424  CZ  TYR   568      -4.614 -49.038  21.728  1.00 43.68           C  
ATOM   4425  OH  TYR   568      -3.815 -48.099  22.340  1.00 43.68           O  
ATOM   4426  N   ARG   569      -7.836 -55.091  18.527  1.00 44.42           N  
ATOM   4427  CA  ARG   569      -8.783 -56.201  18.500  1.00 44.42           C  
ATOM   4428  C   ARG   569      -8.138 -57.483  19.016  1.00 44.42           C  
ATOM   4429  O   ARG   569      -8.835 -58.408  19.438  1.00 44.42           O  
ATOM   4430  CB  ARG   569      -9.318 -56.418  17.083  1.00 44.42           C  
ATOM   4431  CG  ARG   569     -10.393 -55.424  16.672  1.00 44.42           C  
ATOM   4432  CD  ARG   569     -11.218 -55.938  15.501  1.00 44.42           C  
ATOM   4433  NE  ARG   569     -10.389 -56.183  14.324  1.00 44.42           N  
ATOM   4434  CZ  ARG   569     -10.345 -55.400  13.251  1.00 44.42           C  
ATOM   4435  NH1 ARG   569     -11.086 -54.300  13.184  1.00 44.42           N  
ATOM   4436  NH2 ARG   569      -9.555 -55.718  12.237  1.00 44.42           N  
ATOM   4437  N   GLY   570      -6.791 -57.647  18.968  1.00 44.46           N  
ATOM   4438  CA  GLY   570      -6.188 -58.933  19.277  1.00 44.46           C  
ATOM   4439  C   GLY   570      -6.281 -59.926  18.133  1.00 44.46           C  
ATOM   4440  O   GLY   570      -6.146 -61.134  18.340  1.00 44.46           O  
ATOM   4441  N   ASP   571      -7.023 -59.713  17.100  1.00 47.17           N  
ATOM   4442  CA  ASP   571      -7.092 -60.710  16.036  1.00 47.17           C  
ATOM   4443  C   ASP   571      -5.856 -60.647  15.142  1.00 47.17           C  
ATOM   4444  O   ASP   571      -5.690 -61.475  14.244  1.00 47.17           O  
ATOM   4445  CB  ASP   571      -8.357 -60.513  15.198  1.00 47.17           C  
ATOM   4446  CG  ASP   571      -9.624 -60.910  15.935  1.00 47.17           C  
ATOM   4447  OD1 ASP   571      -9.536 -61.615  16.963  1.00 47.17           O  
ATOM   4448  OD2 ASP   571     -10.721 -60.517  15.481  1.00 47.17           O  
ATOM   4449  N   THR   572      -5.163 -59.602  15.191  1.00 47.53           N  
ATOM   4450  CA  THR   572      -4.027 -59.596  14.276  1.00 47.53           C  
ATOM   4451  C   THR   572      -2.775 -60.131  14.963  1.00 47.53           C  
ATOM   4452  O   THR   572      -2.513 -59.811  16.125  1.00 47.53           O  
ATOM   4453  CB  THR   572      -3.754 -58.180  13.734  1.00 47.53           C  
ATOM   4454  OG1 THR   572      -4.993 -57.467  13.631  1.00 47.53           O  
ATOM   4455  CG2 THR   572      -3.096 -58.235  12.359  1.00 47.53           C  
ATOM   4456  N   VAL   573      -2.295 -61.229  14.401  1.00 50.38           N  
ATOM   4457  CA  VAL   573      -1.084 -61.928  14.819  1.00 50.38           C  
ATOM   4458  C   VAL   573       0.134 -61.303  14.141  1.00 50.38           C  
ATOM   4459  O   VAL   573       0.207 -61.248  12.912  1.00 50.38           O  
ATOM   4460  CB  VAL   573      -1.159 -63.437  14.495  1.00 50.38           C  
ATOM   4461  CG1 VAL   573       0.108 -64.153  14.962  1.00 50.38           C  
ATOM   4462  CG2 VAL   573      -2.396 -64.059  15.139  1.00 50.38           C  
ATOM   4463  N   VAL   574       0.829 -60.460  14.840  1.00 47.69           N  
ATOM   4464  CA  VAL   574       2.082 -59.910  14.333  1.00 47.69           C  
ATOM   4465  C   VAL   574       3.252 -60.773  14.799  1.00 47.69           C  
ATOM   4466  O   VAL   574       3.420 -61.008  15.998  1.00 47.69           O  
ATOM   4467  CB  VAL   574       2.284 -58.447  14.789  1.00 47.69           C  
ATOM   4468  CG1 VAL   574       3.577 -57.875  14.209  1.00 47.69           C  
ATOM   4469  CG2 VAL   574       1.087 -57.591  14.381  1.00 47.69           C  
ATOM   4470  N   ASP   575       4.068 -61.306  13.879  1.00 50.24           N  
ATOM   4471  CA  ASP   575       5.206 -62.191  14.110  1.00 50.24           C  
ATOM   4472  C   ASP   575       4.787 -63.429  14.901  1.00 50.24           C  
ATOM   4473  O   ASP   575       5.503 -63.866  15.804  1.00 50.24           O  
ATOM   4474  CB  ASP   575       6.322 -61.449  14.847  1.00 50.24           C  
ATOM   4475  CG  ASP   575       7.271 -60.723  13.910  1.00 50.24           C  
ATOM   4476  OD1 ASP   575       7.239 -60.983  12.688  1.00 50.24           O  
ATOM   4477  OD2 ASP   575       8.059 -59.885  14.398  1.00 50.24           O  
ATOM   4478  N   GLY   576       3.576 -63.842  14.847  1.00 53.94           N  
ATOM   4479  CA  GLY   576       3.122 -65.044  15.529  1.00 53.94           C  
ATOM   4480  C   GLY   576       2.661 -64.785  16.951  1.00 53.94           C  
ATOM   4481  O   GLY   576       2.407 -65.724  17.708  1.00 53.94           O  
ATOM   4482  N   LYS   577       2.689 -63.514  17.400  1.00 57.79           N  
ATOM   4483  CA  LYS   577       2.269 -63.190  18.760  1.00 57.79           C  
ATOM   4484  C   LYS   577       1.037 -62.290  18.756  1.00 57.79           C  
ATOM   4485  O   LYS   577       0.915 -61.400  17.911  1.00 57.79           O  
ATOM   4486  CB  LYS   577       3.408 -62.516  19.527  1.00 57.79           C  
ATOM   4487  CG  LYS   577       3.965 -63.352  20.670  1.00 57.79           C  
ATOM   4488  CD  LYS   577       5.046 -62.601  21.437  1.00 57.79           C  
ATOM   4489  CE  LYS   577       5.596 -63.433  22.587  1.00 57.79           C  
ATOM   4490  NZ  LYS   577       6.668 -62.707  23.333  1.00 57.79           N  
ATOM   4491  N   LYS   578       0.062 -62.626  19.541  1.00 59.50           N  
ATOM   4492  CA  LYS   578      -1.136 -61.852  19.853  1.00 59.50           C  
ATOM   4493  C   LYS   578      -0.842 -60.783  20.901  1.00 59.50           C  
ATOM   4494  O   LYS   578      -0.193 -61.059  21.912  1.00 59.50           O  
ATOM   4495  CB  LYS   578      -2.257 -62.770  20.342  1.00 59.50           C  
ATOM   4496  CG  LYS   578      -3.384 -62.960  19.337  1.00 59.50           C  
ATOM   4497  CD  LYS   578      -4.510 -63.809  19.914  1.00 59.50           C  
ATOM   4498  CE  LYS   578      -5.633 -64.010  18.905  1.00 59.50           C  
ATOM   4499  NZ  LYS   578      -6.742 -64.836  19.469  1.00 59.50           N  
ATOM   4500  N   TYR   579      -1.151 -59.519  20.606  1.00 56.49           N  
ATOM   4501  CA  TYR   579      -0.861 -58.447  21.551  1.00 56.49           C  
ATOM   4502  C   TYR   579      -2.079 -58.135  22.413  1.00 56.49           C  
ATOM   4503  O   TYR   579      -3.214 -58.185  21.935  1.00 56.49           O  
ATOM   4504  CB  TYR   579      -0.408 -57.185  20.811  1.00 56.49           C  
ATOM   4505  CG  TYR   579       0.984 -57.284  20.237  1.00 56.49           C  
ATOM   4506  CD1 TYR   579       2.099 -56.941  20.998  1.00 56.49           C  
ATOM   4507  CD2 TYR   579       1.188 -57.721  18.932  1.00 56.49           C  
ATOM   4508  CE1 TYR   579       3.384 -57.029  20.473  1.00 56.49           C  
ATOM   4509  CE2 TYR   579       2.469 -57.813  18.397  1.00 56.49           C  
ATOM   4510  CZ  TYR   579       3.558 -57.466  19.173  1.00 56.49           C  
ATOM   4511  OH  TYR   579       4.828 -57.555  18.648  1.00 56.49           O  
ATOM   4512  N   THR   580      -1.949 -58.043  23.713  1.00 65.04           N  
ATOM   4513  CA  THR   580      -2.952 -57.505  24.626  1.00 65.04           C  
ATOM   4514  C   THR   580      -2.971 -55.981  24.572  1.00 65.04           C  
ATOM   4515  O   THR   580      -2.091 -55.365  23.967  1.00 65.04           O  
ATOM   4516  CB  THR   580      -2.696 -57.968  26.072  1.00 65.04           C  
ATOM   4517  OG1 THR   580      -1.458 -57.414  26.533  1.00 65.04           O  
ATOM   4518  CG2 THR   580      -2.623 -59.489  26.159  1.00 65.04           C  
ATOM   4519  N   LYS   581      -4.080 -55.450  24.924  1.00 56.31           N  
ATOM   4520  CA  LYS   581      -4.269 -54.003  24.964  1.00 56.31           C  
ATOM   4521  C   LYS   581      -3.083 -53.312  25.632  1.00 56.31           C  
ATOM   4522  O   LYS   581      -2.596 -52.291  25.141  1.00 56.31           O  
ATOM   4523  CB  LYS   581      -5.563 -53.651  25.700  1.00 56.31           C  
ATOM   4524  CG  LYS   581      -6.081 -52.251  25.405  1.00 56.31           C  
ATOM   4525  CD  LYS   581      -7.388 -51.973  26.136  1.00 56.31           C  
ATOM   4526  CE  LYS   581      -7.853 -50.539  25.926  1.00 56.31           C  
ATOM   4527  NZ  LYS   581      -9.143 -50.266  26.628  1.00 56.31           N  
ATOM   4528  N   GLU   582      -2.579 -53.941  26.799  1.00 60.45           N  
ATOM   4529  CA  GLU   582      -1.472 -53.331  27.531  1.00 60.45           C  
ATOM   4530  C   GLU   582      -0.184 -53.366  26.714  1.00 60.45           C  
ATOM   4531  O   GLU   582       0.581 -52.400  26.711  1.00 60.45           O  
ATOM   4532  CB  GLU   582      -1.262 -54.036  28.873  1.00 60.45           C  
ATOM   4533  CG  GLU   582      -2.293 -53.665  29.931  1.00 60.45           C  
ATOM   4534  CD  GLU   582      -3.179 -54.831  30.340  1.00 60.45           C  
ATOM   4535  OE1 GLU   582      -4.171 -54.612  31.071  1.00 60.45           O  
ATOM   4536  OE2 GLU   582      -2.878 -55.973  29.927  1.00 60.45           O  
ATOM   4537  N   GLU   583      -0.068 -54.429  25.825  1.00 63.57           N  
ATOM   4538  CA  GLU   583       1.143 -54.589  25.026  1.00 63.57           C  
ATOM   4539  C   GLU   583       1.127 -53.667  23.810  1.00 63.57           C  
ATOM   4540  O   GLU   583       2.174 -53.176  23.383  1.00 63.57           O  
ATOM   4541  CB  GLU   583       1.304 -56.045  24.580  1.00 63.57           C  
ATOM   4542  CG  GLU   583       1.770 -56.979  25.687  1.00 63.57           C  
ATOM   4543  CD  GLU   583       1.794 -58.441  25.268  1.00 63.57           C  
ATOM   4544  OE1 GLU   583       2.431 -59.262  25.965  1.00 63.57           O  
ATOM   4545  OE2 GLU   583       1.170 -58.767  24.233  1.00 63.57           O  
ATOM   4546  N   VAL   584      -0.065 -53.398  23.315  1.00 58.50           N  
ATOM   4547  CA  VAL   584      -0.201 -52.485  22.185  1.00 58.50           C  
ATOM   4548  C   VAL   584       0.167 -51.068  22.618  1.00 58.50           C  
ATOM   4549  O   VAL   584       0.915 -50.375  21.925  1.00 58.50           O  
ATOM   4550  CB  VAL   584      -1.633 -52.510  21.605  1.00 58.50           C  
ATOM   4551  CG1 VAL   584      -1.801 -51.431  20.536  1.00 58.50           C  
ATOM   4552  CG2 VAL   584      -1.952 -53.890  21.031  1.00 58.50           C  
ATOM   4553  N   ASP   585      -0.375 -50.676  23.831  1.00 58.17           N  
ATOM   4554  CA  ASP   585      -0.035 -49.353  24.346  1.00 58.17           C  
ATOM   4555  C   ASP   585       1.475 -49.201  24.515  1.00 58.17           C  
ATOM   4556  O   ASP   585       2.043 -48.167  24.157  1.00 58.17           O  
ATOM   4557  CB  ASP   585      -0.742 -49.098  25.679  1.00 58.17           C  
ATOM   4558  CG  ASP   585      -2.200 -48.707  25.513  1.00 58.17           C  
ATOM   4559  OD1 ASP   585      -2.605 -48.325  24.393  1.00 58.17           O  
ATOM   4560  OD2 ASP   585      -2.950 -48.779  26.510  1.00 58.17           O  
ATOM   4561  N   ALA   586       2.104 -50.334  25.045  1.00 62.42           N  
ATOM   4562  CA  ALA   586       3.550 -50.304  25.249  1.00 62.42           C  
ATOM   4563  C   ALA   586       4.290 -50.211  23.917  1.00 62.42           C  
ATOM   4564  O   ALA   586       5.297 -49.507  23.807  1.00 62.42           O  
ATOM   4565  CB  ALA   586       4.004 -51.540  26.021  1.00 62.42           C  
ATOM   4566  N   LEU   587       3.720 -50.812  22.885  1.00 60.88           N  
ATOM   4567  CA  LEU   587       4.345 -50.795  21.567  1.00 60.88           C  
ATOM   4568  C   LEU   587       4.245 -49.410  20.937  1.00 60.88           C  
ATOM   4569  O   LEU   587       5.214 -48.917  20.354  1.00 60.88           O  
ATOM   4570  CB  LEU   587       3.693 -51.834  20.651  1.00 60.88           C  
ATOM   4571  CG  LEU   587       4.299 -51.982  19.255  1.00 60.88           C  
ATOM   4572  CD1 LEU   587       5.658 -52.671  19.336  1.00 60.88           C  
ATOM   4573  CD2 LEU   587       3.355 -52.756  18.341  1.00 60.88           C  
ATOM   4574  N   ILE   588       3.111 -48.772  21.017  1.00 56.20           N  
ATOM   4575  CA  ILE   588       2.897 -47.419  20.515  1.00 56.20           C  
ATOM   4576  C   ILE   588       3.884 -46.461  21.177  1.00 56.20           C  
ATOM   4577  O   ILE   588       4.487 -45.620  20.506  1.00 56.20           O  
ATOM   4578  CB  ILE   588       1.446 -46.949  20.760  1.00 56.20           C  
ATOM   4579  CG1 ILE   588       0.467 -47.775  19.918  1.00 56.20           C  
ATOM   4580  CG2 ILE   588       1.304 -45.454  20.456  1.00 56.20           C  
ATOM   4581  CD1 ILE   588      -0.996 -47.419  20.143  1.00 56.20           C  
ATOM   4582  N   ARG   589       4.075 -46.682  22.482  1.00 53.27           N  
ATOM   4583  CA  ARG   589       4.957 -45.862  23.306  1.00 53.27           C  
ATOM   4584  C   ARG   589       6.403 -45.965  22.831  1.00 53.27           C  
ATOM   4585  O   ARG   589       7.106 -44.957  22.745  1.00 53.27           O  
ATOM   4586  CB  ARG   589       4.857 -46.275  24.776  1.00 53.27           C  
ATOM   4587  CG  ARG   589       3.744 -45.573  25.539  1.00 53.27           C  
ATOM   4588  CD  ARG   589       3.724 -45.978  27.006  1.00 53.27           C  
ATOM   4589  NE  ARG   589       2.420 -45.732  27.615  1.00 53.27           N  
ATOM   4590  CZ  ARG   589       2.117 -45.984  28.885  1.00 53.27           C  
ATOM   4591  NH1 ARG   589       3.024 -46.496  29.709  1.00 53.27           N  
ATOM   4592  NH2 ARG   589       0.899 -45.721  29.336  1.00 53.27           N  
ATOM   4593  N   GLU   590       6.810 -47.200  22.530  1.00 58.24           N  
ATOM   4594  CA  GLU   590       8.170 -47.486  22.084  1.00 58.24           C  
ATOM   4595  C   GLU   590       8.433 -46.898  20.701  1.00 58.24           C  
ATOM   4596  O   GLU   590       9.493 -46.318  20.458  1.00 58.24           O  
ATOM   4597  CB  GLU   590       8.426 -48.995  22.071  1.00 58.24           C  
ATOM   4598  CG  GLU   590       9.858 -49.380  22.414  1.00 58.24           C  
ATOM   4599  CD  GLU   590      10.350 -50.601  21.654  1.00 58.24           C  
ATOM   4600  OE1 GLU   590      11.582 -50.769  21.508  1.00 58.24           O  
ATOM   4601  OE2 GLU   590       9.497 -51.395  21.200  1.00 58.24           O  
ATOM   4602  N   LYS   591       7.430 -46.877  19.880  1.00 55.13           N  
ATOM   4603  CA  LYS   591       7.653 -46.454  18.500  1.00 55.13           C  
ATOM   4604  C   LYS   591       7.649 -44.933  18.384  1.00 55.13           C  
ATOM   4605  O   LYS   591       8.292 -44.372  17.494  1.00 55.13           O  
ATOM   4606  CB  LYS   591       6.590 -47.054  17.578  1.00 55.13           C  
ATOM   4607  CG  LYS   591       6.723 -48.556  17.374  1.00 55.13           C  
ATOM   4608  CD  LYS   591       7.615 -48.882  16.183  1.00 55.13           C  
ATOM   4609  CE  LYS   591       7.622 -50.374  15.881  1.00 55.13           C  
ATOM   4610  NZ  LYS   591       8.686 -50.735  14.896  1.00 55.13           N  
ATOM   4611  N   LEU   592       6.842 -44.319  19.290  1.00 45.97           N  
ATOM   4612  CA  LEU   592       6.872 -42.863  19.380  1.00 45.97           C  
ATOM   4613  C   LEU   592       8.239 -42.375  19.851  1.00 45.97           C  
ATOM   4614  O   LEU   592       8.725 -41.339  19.392  1.00 45.97           O  
ATOM   4615  CB  LEU   592       5.783 -42.362  20.333  1.00 45.97           C  
ATOM   4616  CG  LEU   592       4.412 -42.091  19.712  1.00 45.97           C  
ATOM   4617  CD1 LEU   592       3.325 -42.150  20.780  1.00 45.97           C  
ATOM   4618  CD2 LEU   592       4.402 -40.740  19.006  1.00 45.97           C  
ATOM   4619  N   LYS   593       8.901 -43.200  20.760  1.00 47.58           N  
ATOM   4620  CA  LYS   593      10.205 -42.815  21.292  1.00 47.58           C  
ATOM   4621  C   LYS   593      11.288 -42.917  20.222  1.00 47.58           C  
ATOM   4622  O   LYS   593      12.193 -42.082  20.166  1.00 47.58           O  
ATOM   4623  CB  LYS   593      10.572 -43.685  22.495  1.00 47.58           C  
ATOM   4624  CG  LYS   593      10.640 -42.925  23.812  1.00 47.58           C  
ATOM   4625  CD  LYS   593      11.044 -43.836  24.963  1.00 47.58           C  
ATOM   4626  CE  LYS   593      11.033 -43.095  26.294  1.00 47.58           C  
ATOM   4627  NZ  LYS   593      11.379 -43.997  27.433  1.00 47.58           N  
ATOM   4628  N   THR   594      11.204 -43.918  19.326  1.00 49.02           N  
ATOM   4629  CA  THR   594      12.229 -44.107  18.305  1.00 49.02           C  
ATOM   4630  C   THR   594      11.945 -43.235  17.086  1.00 49.02           C  
ATOM   4631  O   THR   594      12.803 -43.078  16.214  1.00 49.02           O  
ATOM   4632  CB  THR   594      12.323 -45.582  17.874  1.00 49.02           C  
ATOM   4633  OG1 THR   594      11.014 -46.059  17.534  1.00 49.02           O  
ATOM   4634  CG2 THR   594      12.891 -46.448  18.995  1.00 49.02           C  
ATOM   4635  N   GLY   595      10.665 -42.592  17.083  1.00 39.82           N  
ATOM   4636  CA  GLY   595      10.313 -41.716  15.977  1.00 39.82           C  
ATOM   4637  C   GLY   595       9.697 -42.455  14.804  1.00 39.82           C  
ATOM   4638  O   GLY   595       9.494 -41.874  13.736  1.00 39.82           O  
ATOM   4639  N   ALA   596       9.549 -43.752  14.836  1.00 40.88           N  
ATOM   4640  CA  ALA   596       9.007 -44.542  13.733  1.00 40.88           C  
ATOM   4641  C   ALA   596       7.542 -44.196  13.479  1.00 40.88           C  
ATOM   4642  O   ALA   596       7.030 -44.408  12.377  1.00 40.88           O  
ATOM   4643  CB  ALA   596       9.155 -46.033  14.024  1.00 40.88           C  
ATOM   4644  N   LEU   597       6.837 -43.599  14.512  1.00 39.59           N  
ATOM   4645  CA  LEU   597       5.434 -43.215  14.409  1.00 39.59           C  
ATOM   4646  C   LEU   597       5.277 -41.700  14.482  1.00 39.59           C  
ATOM   4647  O   LEU   597       5.783 -41.063  15.409  1.00 39.59           O  
ATOM   4648  CB  LEU   597       4.614 -43.879  15.520  1.00 39.59           C  
ATOM   4649  CG  LEU   597       3.229 -44.394  15.125  1.00 39.59           C  
ATOM   4650  CD1 LEU   597       3.255 -45.911  14.962  1.00 39.59           C  
ATOM   4651  CD2 LEU   597       2.189 -43.980  16.160  1.00 39.59           C  
ATOM   4652  N   GLN   598       4.998 -41.023  13.328  1.00 31.41           N  
ATOM   4653  CA  GLN   598       4.726 -39.596  13.471  1.00 31.41           C  
ATOM   4654  C   GLN   598       3.239 -39.300  13.303  1.00 31.41           C  
ATOM   4655  O   GLN   598       2.587 -39.850  12.413  1.00 31.41           O  
ATOM   4656  CB  GLN   598       5.540 -38.790  12.457  1.00 31.41           C  
ATOM   4657  CG  GLN   598       6.993 -38.581  12.861  1.00 31.41           C  
ATOM   4658  CD  GLN   598       7.734 -37.645  11.925  1.00 31.41           C  
ATOM   4659  OE1 GLN   598       7.178 -37.175  10.927  1.00 31.41           O  
ATOM   4660  NE2 GLN   598       8.995 -37.368  12.239  1.00 31.41           N  
ATOM   4661  N   LEU   599       2.735 -38.629  14.288  1.00 32.85           N  
ATOM   4662  CA  LEU   599       1.342 -38.204  14.378  1.00 32.85           C  
ATOM   4663  C   LEU   599       1.161 -36.807  13.794  1.00 32.85           C  
ATOM   4664  O   LEU   599       1.993 -35.924  14.016  1.00 32.85           O  
ATOM   4665  CB  LEU   599       0.868 -38.227  15.834  1.00 32.85           C  
ATOM   4666  CG  LEU   599       0.427 -39.584  16.382  1.00 32.85           C  
ATOM   4667  CD1 LEU   599       0.756 -39.689  17.867  1.00 32.85           C  
ATOM   4668  CD2 LEU   599      -1.064 -39.799  16.144  1.00 32.85           C  
ATOM   4669  N   ASN   600       0.510 -36.580  12.733  1.00 26.30           N  
ATOM   4670  CA  ASN   600       0.220 -35.208  12.332  1.00 26.30           C  
ATOM   4671  C   ASN   600      -1.062 -34.693  12.980  1.00 26.30           C  
ATOM   4672  O   ASN   600      -2.156 -35.157  12.655  1.00 26.30           O  
ATOM   4673  CB  ASN   600       0.125 -35.102  10.809  1.00 26.30           C  
ATOM   4674  CG  ASN   600       0.844 -33.885  10.262  1.00 26.30           C  
ATOM   4675  OD1 ASN   600       1.316 -33.035  11.021  1.00 26.30           O  
ATOM   4676  ND2 ASN   600       0.932 -33.792   8.940  1.00 26.30           N  
ATOM   4677  N   LEU   601      -0.933 -33.833  13.977  1.00 24.68           N  
ATOM   4678  CA  LEU   601      -1.782 -33.217  14.991  1.00 24.68           C  
ATOM   4679  C   LEU   601      -2.287 -31.856  14.523  1.00 24.68           C  
ATOM   4680  O   LEU   601      -1.534 -31.080  13.931  1.00 24.68           O  
ATOM   4681  CB  LEU   601      -1.019 -33.066  16.309  1.00 24.68           C  
ATOM   4682  CG  LEU   601      -0.578 -34.362  16.990  1.00 24.68           C  
ATOM   4683  CD1 LEU   601       0.575 -34.090  17.952  1.00 24.68           C  
ATOM   4684  CD2 LEU   601      -1.750 -35.008  17.721  1.00 24.68           C  
ATOM   4685  N   GLY   602      -3.401 -31.569  14.109  1.00 24.89           N  
ATOM   4686  CA  GLY   602      -3.990 -30.254  13.912  1.00 24.89           C  
ATOM   4687  C   GLY   602      -4.021 -29.419  15.179  1.00 24.89           C  
ATOM   4688  O   GLY   602      -4.765 -29.726  16.112  1.00 24.89           O  
ATOM   4689  N   ILE   603      -2.993 -28.696  15.624  1.00 20.10           N  
ATOM   4690  CA  ILE   603      -2.535 -28.103  16.877  1.00 20.10           C  
ATOM   4691  C   ILE   603      -3.594 -27.140  17.408  1.00 20.10           C  
ATOM   4692  O   ILE   603      -3.869 -26.108  16.792  1.00 20.10           O  
ATOM   4693  CB  ILE   603      -1.186 -27.371  16.696  1.00 20.10           C  
ATOM   4694  CG1 ILE   603      -0.125 -28.334  16.150  1.00 20.10           C  
ATOM   4695  CG2 ILE   603      -0.731 -26.746  18.018  1.00 20.10           C  
ATOM   4696  CD1 ILE   603       1.189 -27.661  15.781  1.00 20.10           C  
ATOM   4697  N   HIS   604      -4.127 -27.106  18.486  1.00 21.14           N  
ATOM   4698  CA  HIS   604      -4.229 -26.186  19.614  1.00 21.14           C  
ATOM   4699  C   HIS   604      -3.472 -26.716  20.827  1.00 21.14           C  
ATOM   4700  O   HIS   604      -3.672 -27.862  21.237  1.00 21.14           O  
ATOM   4701  CB  HIS   604      -5.695 -25.942  19.975  1.00 21.14           C  
ATOM   4702  CG  HIS   604      -6.446 -25.164  18.942  1.00 21.14           C  
ATOM   4703  ND1 HIS   604      -6.354 -23.793  18.830  1.00 21.14           N  
ATOM   4704  CD2 HIS   604      -7.300 -25.567  17.972  1.00 21.14           C  
ATOM   4705  CE1 HIS   604      -7.122 -23.386  17.834  1.00 21.14           C  
ATOM   4706  NE2 HIS   604      -7.707 -24.443  17.296  1.00 21.14           N  
ATOM   4707  N   ARG   605      -2.301 -26.454  20.973  1.00 22.31           N  
ATOM   4708  CA  ARG   605      -1.530 -26.645  22.197  1.00 22.31           C  
ATOM   4709  C   ARG   605      -2.302 -26.147  23.414  1.00 22.31           C  
ATOM   4710  O   ARG   605      -2.594 -24.954  23.524  1.00 22.31           O  
ATOM   4711  CB  ARG   605      -0.182 -25.928  22.102  1.00 22.31           C  
ATOM   4712  CG  ARG   605       0.980 -26.844  21.753  1.00 22.31           C  
ATOM   4713  CD  ARG   605       2.316 -26.119  21.835  1.00 22.31           C  
ATOM   4714  NE  ARG   605       3.435 -27.019  21.580  1.00 22.31           N  
ATOM   4715  CZ  ARG   605       4.718 -26.688  21.701  1.00 22.31           C  
ATOM   4716  NH1 ARG   605       5.069 -25.465  22.080  1.00 22.31           N  
ATOM   4717  NH2 ARG   605       5.656 -27.587  21.443  1.00 22.31           N  
ATOM   4718  N   VAL   606      -3.074 -26.940  24.101  1.00 23.21           N  
ATOM   4719  CA  VAL   606      -3.539 -26.499  25.412  1.00 23.21           C  
ATOM   4720  C   VAL   606      -2.465 -26.777  26.461  1.00 23.21           C  
ATOM   4721  O   VAL   606      -1.928 -27.885  26.532  1.00 23.21           O  
ATOM   4722  CB  VAL   606      -4.862 -27.192  25.807  1.00 23.21           C  
ATOM   4723  CG1 VAL   606      -5.493 -26.501  27.015  1.00 23.21           C  
ATOM   4724  CG2 VAL   606      -5.832 -27.202  24.626  1.00 23.21           C  
ATOM   4725  N   SER   607      -1.715 -25.870  26.907  1.00 25.19           N  
ATOM   4726  CA  SER   607      -0.554 -25.933  27.788  1.00 25.19           C  
ATOM   4727  C   SER   607      -0.966 -26.234  29.225  1.00 25.19           C  
ATOM   4728  O   SER   607      -0.257 -26.942  29.944  1.00 25.19           O  
ATOM   4729  CB  SER   607       0.229 -24.620  27.739  1.00 25.19           C  
ATOM   4730  OG  SER   607      -0.645 -23.520  27.551  1.00 25.19           O  
ATOM   4731  N   THR   608      -2.201 -26.046  29.657  1.00 29.29           N  
ATOM   4732  CA  THR   608      -2.499 -26.360  31.050  1.00 29.29           C  
ATOM   4733  C   THR   608      -3.863 -27.033  31.173  1.00 29.29           C  
ATOM   4734  O   THR   608      -4.707 -26.903  30.285  1.00 29.29           O  
ATOM   4735  CB  THR   608      -2.467 -25.095  31.927  1.00 29.29           C  
ATOM   4736  OG1 THR   608      -3.349 -24.113  31.371  1.00 29.29           O  
ATOM   4737  CG2 THR   608      -1.060 -24.513  32.002  1.00 29.29           C  
ATOM   4738  N   VAL   609      -3.979 -28.005  32.031  1.00 31.99           N  
ATOM   4739  CA  VAL   609      -5.172 -28.712  32.486  1.00 31.99           C  
ATOM   4740  C   VAL   609      -6.353 -27.746  32.547  1.00 31.99           C  
ATOM   4741  O   VAL   609      -7.464 -28.087  32.134  1.00 31.99           O  
ATOM   4742  CB  VAL   609      -4.950 -29.370  33.866  1.00 31.99           C  
ATOM   4743  CG1 VAL   609      -6.237 -30.023  34.366  1.00 31.99           C  
ATOM   4744  CG2 VAL   609      -3.821 -30.395  33.792  1.00 31.99           C  
ATOM   4745  N   GLU   610      -6.119 -26.564  33.177  1.00 31.51           N  
ATOM   4746  CA  GLU   610      -7.230 -25.647  33.415  1.00 31.51           C  
ATOM   4747  C   GLU   610      -7.748 -25.056  32.107  1.00 31.51           C  
ATOM   4748  O   GLU   610      -8.956 -24.879  31.936  1.00 31.51           O  
ATOM   4749  CB  GLU   610      -6.807 -24.526  34.368  1.00 31.51           C  
ATOM   4750  CG  GLU   610      -7.036 -24.849  35.838  1.00 31.51           C  
ATOM   4751  CD  GLU   610      -6.733 -23.682  36.763  1.00 31.51           C  
ATOM   4752  OE1 GLU   610      -7.078 -23.754  37.964  1.00 31.51           O  
ATOM   4753  OE2 GLU   610      -6.146 -22.687  36.283  1.00 31.51           O  
ATOM   4754  N   GLU   611      -6.882 -25.067  31.151  1.00 28.50           N  
ATOM   4755  CA  GLU   611      -7.307 -24.527  29.863  1.00 28.50           C  
ATOM   4756  C   GLU   611      -7.981 -25.598  29.011  1.00 28.50           C  
ATOM   4757  O   GLU   611      -8.870 -25.295  28.212  1.00 28.50           O  
ATOM   4758  CB  GLU   611      -6.114 -23.930  29.111  1.00 28.50           C  
ATOM   4759  CG  GLU   611      -5.869 -22.459  29.414  1.00 28.50           C  
ATOM   4760  CD  GLU   611      -4.651 -21.895  28.702  1.00 28.50           C  
ATOM   4761  OE1 GLU   611      -4.405 -20.671  28.799  1.00 28.50           O  
ATOM   4762  OE2 GLU   611      -3.938 -22.682  28.042  1.00 28.50           O  
ATOM   4763  N   ALA   612      -7.628 -26.830  29.254  1.00 29.80           N  
ATOM   4764  CA  ALA   612      -8.294 -27.983  28.654  1.00 29.80           C  
ATOM   4765  C   ALA   612      -9.758 -28.053  29.080  1.00 29.80           C  
ATOM   4766  O   ALA   612     -10.628 -28.401  28.278  1.00 29.80           O  
ATOM   4767  CB  ALA   612      -7.570 -29.273  29.035  1.00 29.80           C  
ATOM   4768  N   LYS   613      -9.955 -27.915  30.397  1.00 32.64           N  
ATOM   4769  CA  LYS   613     -11.339 -27.919  30.863  1.00 32.64           C  
ATOM   4770  C   LYS   613     -12.142 -26.797  30.213  1.00 32.64           C  
ATOM   4771  O   LYS   613     -13.295 -26.996  29.825  1.00 32.64           O  
ATOM   4772  CB  LYS   613     -11.392 -27.788  32.386  1.00 32.64           C  
ATOM   4773  CG  LYS   613     -11.660 -29.098  33.112  1.00 32.64           C  
ATOM   4774  CD  LYS   613     -11.714 -28.900  34.621  1.00 32.64           C  
ATOM   4775  CE  LYS   613     -11.952 -30.215  35.350  1.00 32.64           C  
ATOM   4776  NZ  LYS   613     -11.978 -30.031  36.832  1.00 32.64           N  
ATOM   4777  N   VAL   614     -11.523 -25.662  30.088  1.00 28.39           N  
ATOM   4778  CA  VAL   614     -12.224 -24.572  29.416  1.00 28.39           C  
ATOM   4779  C   VAL   614     -12.293 -24.850  27.916  1.00 28.39           C  
ATOM   4780  O   VAL   614     -13.290 -24.529  27.265  1.00 28.39           O  
ATOM   4781  CB  VAL   614     -11.540 -23.212  29.676  1.00 28.39           C  
ATOM   4782  CG1 VAL   614     -12.313 -22.081  28.999  1.00 28.39           C  
ATOM   4783  CG2 VAL   614     -11.416 -22.955  31.176  1.00 28.39           C  
ATOM   4784  N   GLY   615     -11.288 -25.490  27.411  1.00 28.74           N  
ATOM   4785  CA  GLY   615     -11.420 -25.835  26.005  1.00 28.74           C  
ATOM   4786  C   GLY   615     -12.503 -26.865  25.742  1.00 28.74           C  
ATOM   4787  O   GLY   615     -13.109 -26.876  24.670  1.00 28.74           O  
ATOM   4788  N   LYS   616     -12.731 -27.793  26.677  1.00 28.72           N  
ATOM   4789  CA  LYS   616     -13.979 -28.551  26.668  1.00 28.72           C  
ATOM   4790  C   LYS   616     -15.168 -27.649  26.348  1.00 28.72           C  
ATOM   4791  O   LYS   616     -16.057 -28.033  25.585  1.00 28.72           O  
ATOM   4792  CB  LYS   616     -14.195 -29.246  28.013  1.00 28.72           C  
ATOM   4793  CG  LYS   616     -14.123 -30.764  27.944  1.00 28.72           C  
ATOM   4794  CD  LYS   616     -14.526 -31.403  29.267  1.00 28.72           C  
ATOM   4795  CE  LYS   616     -14.386 -32.918  29.222  1.00 28.72           C  
ATOM   4796  NZ  LYS   616     -14.783 -33.550  30.516  1.00 28.72           N  
ATOM   4797  N   GLN   617     -15.231 -26.571  27.074  1.00 25.04           N  
ATOM   4798  CA  GLN   617     -16.416 -25.742  26.882  1.00 25.04           C  
ATOM   4799  C   GLN   617     -16.339 -24.966  25.571  1.00 25.04           C  
ATOM   4800  O   GLN   617     -17.352 -24.777  24.894  1.00 25.04           O  
ATOM   4801  CB  GLN   617     -16.591 -24.775  28.055  1.00 25.04           C  
ATOM   4802  CG  GLN   617     -17.234 -25.406  29.282  1.00 25.04           C  
ATOM   4803  CD  GLN   617     -17.703 -24.378  30.293  1.00 25.04           C  
ATOM   4804  OE1 GLN   617     -17.453 -23.178  30.140  1.00 25.04           O  
ATOM   4805  NE2 GLN   617     -18.386 -24.840  31.335  1.00 25.04           N  
ATOM   4806  N   VAL   618     -15.153 -24.481  25.306  1.00 22.76           N  
ATOM   4807  CA  VAL   618     -15.118 -23.801  24.015  1.00 22.76           C  
ATOM   4808  C   VAL   618     -15.406 -24.799  22.897  1.00 22.76           C  
ATOM   4809  O   VAL   618     -16.141 -24.492  21.955  1.00 22.76           O  
ATOM   4810  CB  VAL   618     -13.758 -23.109  23.775  1.00 22.76           C  
ATOM   4811  CG1 VAL   618     -13.722 -22.453  22.396  1.00 22.76           C  
ATOM   4812  CG2 VAL   618     -13.484 -22.077  24.868  1.00 22.76           C  
ATOM   4813  N   PHE   619     -14.928 -26.006  23.124  1.00 24.48           N  
ATOM   4814  CA  PHE   619     -15.088 -27.016  22.085  1.00 24.48           C  
ATOM   4815  C   PHE   619     -16.542 -27.461  21.981  1.00 24.48           C  
ATOM   4816  O   PHE   619     -17.050 -27.691  20.882  1.00 24.48           O  
ATOM   4817  CB  PHE   619     -14.188 -28.224  22.363  1.00 24.48           C  
ATOM   4818  CG  PHE   619     -13.196 -28.508  21.268  1.00 24.48           C  
ATOM   4819  CD1 PHE   619     -13.532 -29.337  20.204  1.00 24.48           C  
ATOM   4820  CD2 PHE   619     -11.927 -27.945  21.302  1.00 24.48           C  
ATOM   4821  CE1 PHE   619     -12.616 -29.601  19.189  1.00 24.48           C  
ATOM   4822  CE2 PHE   619     -11.006 -28.205  20.292  1.00 24.48           C  
ATOM   4823  CZ  PHE   619     -11.352 -29.034  19.236  1.00 24.48           C  
ATOM   4824  N   LEU   620     -17.183 -27.629  23.148  1.00 24.47           N  
ATOM   4825  CA  LEU   620     -18.594 -27.969  23.000  1.00 24.47           C  
ATOM   4826  C   LEU   620     -19.377 -26.800  22.412  1.00 24.47           C  
ATOM   4827  O   LEU   620     -20.369 -27.003  21.709  1.00 24.47           O  
ATOM   4828  CB  LEU   620     -19.193 -28.372  24.350  1.00 24.47           C  
ATOM   4829  CG  LEU   620     -18.888 -29.792  24.831  1.00 24.47           C  
ATOM   4830  CD1 LEU   620     -19.010 -29.875  26.348  1.00 24.47           C  
ATOM   4831  CD2 LEU   620     -19.819 -30.795  24.159  1.00 24.47           C  
ATOM   4832  N   ARG   621     -18.873 -25.647  22.513  1.00 21.47           N  
ATOM   4833  CA  ARG   621     -19.526 -24.505  21.881  1.00 21.47           C  
ATOM   4834  C   ARG   621     -19.419 -24.586  20.362  1.00 21.47           C  
ATOM   4835  O   ARG   621     -20.367 -24.249  19.649  1.00 21.47           O  
ATOM   4836  CB  ARG   621     -18.917 -23.194  22.381  1.00 21.47           C  
ATOM   4837  CG  ARG   621     -19.831 -22.402  23.303  1.00 21.47           C  
ATOM   4838  CD  ARG   621     -19.220 -21.062  23.688  1.00 21.47           C  
ATOM   4839  NE  ARG   621     -20.134 -20.267  24.504  1.00 21.47           N  
ATOM   4840  CZ  ARG   621     -19.910 -19.014  24.891  1.00 21.47           C  
ATOM   4841  NH1 ARG   621     -18.794 -18.385  24.541  1.00 21.47           N  
ATOM   4842  NH2 ARG   621     -20.810 -18.385  25.633  1.00 21.47           N  
ATOM   4843  N   HIS   622     -18.248 -24.989  19.847  1.00 22.41           N  
ATOM   4844  CA  HIS   622     -18.257 -24.952  18.389  1.00 22.41           C  
ATOM   4845  C   HIS   622     -18.922 -26.196  17.810  1.00 22.41           C  
ATOM   4846  O   HIS   622     -19.094 -26.304  16.594  1.00 22.41           O  
ATOM   4847  CB  HIS   622     -16.832 -24.818  17.848  1.00 22.41           C  
ATOM   4848  CG  HIS   622     -16.341 -23.407  17.796  1.00 22.41           C  
ATOM   4849  ND1 HIS   622     -16.804 -22.491  16.876  1.00 22.41           N  
ATOM   4850  CD2 HIS   622     -15.428 -22.755  18.554  1.00 22.41           C  
ATOM   4851  CE1 HIS   622     -16.194 -21.334  17.071  1.00 22.41           C  
ATOM   4852  NE2 HIS   622     -15.354 -21.467  18.083  1.00 22.41           N  
ATOM   4853  N   MET   623     -19.483 -27.060  18.588  1.00 23.34           N  
ATOM   4854  CA  MET   623     -20.122 -28.308  18.181  1.00 23.34           C  
ATOM   4855  C   MET   623     -21.641 -28.180  18.223  1.00 23.34           C  
ATOM   4856  O   MET   623     -22.257 -28.392  19.269  1.00 23.34           O  
ATOM   4857  CB  MET   623     -19.669 -29.462  19.076  1.00 23.34           C  
ATOM   4858  CG  MET   623     -18.219 -29.869  18.865  1.00 23.34           C  
ATOM   4859  SD  MET   623     -18.054 -31.596  18.268  1.00 23.34           S  
ATOM   4860  CE  MET   623     -18.717 -31.420  16.589  1.00 23.34           C  
ATOM   4861  N   GLY   624     -22.377 -27.352  17.422  1.00 23.86           N  
ATOM   4862  CA  GLY   624     -23.743 -27.646  17.019  1.00 23.86           C  
ATOM   4863  C   GLY   624     -23.848 -28.845  16.096  1.00 23.86           C  
ATOM   4864  O   GLY   624     -24.941 -29.193  15.645  1.00 23.86           O  
ATOM   4865  N   GLY   625     -23.085 -29.791  16.091  1.00 23.79           N  
ATOM   4866  CA  GLY   625     -23.420 -30.930  15.250  1.00 23.79           C  
ATOM   4867  C   GLY   625     -23.030 -32.261  15.866  1.00 23.79           C  
ATOM   4868  O   GLY   625     -21.856 -32.636  15.853  1.00 23.79           O  
ATOM   4869  N   VAL   626     -23.333 -32.529  17.145  1.00 26.96           N  
ATOM   4870  CA  VAL   626     -23.324 -33.917  17.595  1.00 26.96           C  
ATOM   4871  C   VAL   626     -23.543 -34.849  16.405  1.00 26.96           C  
ATOM   4872  O   VAL   626     -24.303 -34.527  15.489  1.00 26.96           O  
ATOM   4873  CB  VAL   626     -24.399 -34.171  18.675  1.00 26.96           C  
ATOM   4874  CG1 VAL   626     -24.211 -35.547  19.312  1.00 26.96           C  
ATOM   4875  CG2 VAL   626     -24.355 -33.075  19.739  1.00 26.96           C  
ATOM   4876  N   PRO   627     -22.590 -35.718  16.072  1.00 26.05           N  
ATOM   4877  CA  PRO   627     -22.726 -36.772  15.064  1.00 26.05           C  
ATOM   4878  C   PRO   627     -24.127 -37.377  15.028  1.00 26.05           C  
ATOM   4879  O   PRO   627     -24.603 -37.903  16.038  1.00 26.05           O  
ATOM   4880  CB  PRO   627     -21.692 -37.813  15.501  1.00 26.05           C  
ATOM   4881  CG  PRO   627     -21.178 -37.314  16.813  1.00 26.05           C  
ATOM   4882  CD  PRO   627     -21.813 -35.983  17.099  1.00 26.05           C  
ATOM   4883  N   PHE   628     -25.171 -36.599  14.649  1.00 24.80           N  
ATOM   4884  CA  PHE   628     -26.342 -37.381  14.271  1.00 24.80           C  
ATOM   4885  C   PHE   628     -25.969 -38.460  13.261  1.00 24.80           C  
ATOM   4886  O   PHE   628     -25.524 -38.153  12.153  1.00 24.80           O  
ATOM   4887  CB  PHE   628     -27.432 -36.474  13.692  1.00 24.80           C  
ATOM   4888  CG  PHE   628     -28.431 -35.999  14.712  1.00 24.80           C  
ATOM   4889  CD1 PHE   628     -29.582 -36.732  14.973  1.00 24.80           C  
ATOM   4890  CD2 PHE   628     -28.220 -34.817  15.410  1.00 24.80           C  
ATOM   4891  CE1 PHE   628     -30.509 -36.295  15.916  1.00 24.80           C  
ATOM   4892  CE2 PHE   628     -29.141 -34.373  16.354  1.00 24.80           C  
ATOM   4893  CZ  PHE   628     -30.285 -35.113  16.605  1.00 24.80           C  
ATOM   4894  N   ASN   629     -25.027 -39.284  13.499  1.00 25.46           N  
ATOM   4895  CA  ASN   629     -25.120 -40.512  12.716  1.00 25.46           C  
ATOM   4896  C   ASN   629     -26.519 -40.704  12.138  1.00 25.46           C  
ATOM   4897  O   ASN   629     -27.510 -40.661  12.870  1.00 25.46           O  
ATOM   4898  CB  ASN   629     -24.727 -41.722  13.567  1.00 25.46           C  
ATOM   4899  CG  ASN   629     -23.293 -42.154  13.340  1.00 25.46           C  
ATOM   4900  OD1 ASN   629     -22.703 -41.867  12.296  1.00 25.46           O  
ATOM   4901  ND2 ASN   629     -22.720 -42.847  14.317  1.00 25.46           N  
ATOM   4902  N   ARG   630     -26.910 -39.857  11.195  1.00 27.68           N  
ATOM   4903  CA  ARG   630     -28.091 -40.062  10.362  1.00 27.68           C  
ATOM   4904  C   ARG   630     -28.615 -41.488  10.495  1.00 27.68           C  
ATOM   4905  O   ARG   630     -29.289 -41.993   9.596  1.00 27.68           O  
ATOM   4906  CB  ARG   630     -27.776 -39.753   8.897  1.00 27.68           C  
ATOM   4907  CG  ARG   630     -27.737 -38.268   8.575  1.00 27.68           C  
ATOM   4908  CD  ARG   630     -27.656 -38.018   7.076  1.00 27.68           C  
ATOM   4909  NE  ARG   630     -27.652 -36.591   6.766  1.00 27.68           N  
ATOM   4910  CZ  ARG   630     -27.541 -36.080   5.543  1.00 27.68           C  
ATOM   4911  NH1 ARG   630     -27.422 -36.875   4.485  1.00 27.68           N  
ATOM   4912  NH2 ARG   630     -27.549 -34.766   5.375  1.00 27.68           N  
ATOM   4913  N   GLY   631     -28.165 -42.292  11.468  1.00 28.45           N  
ATOM   4914  CA  GLY   631     -28.867 -43.543  11.709  1.00 28.45           C  
ATOM   4915  C   GLY   631     -30.075 -43.384  12.612  1.00 28.45           C  
ATOM   4916  O   GLY   631     -30.142 -42.446  13.410  1.00 28.45           O  
ATOM   4917  N   ARG   632     -31.248 -43.072  12.030  1.00 31.21           N  
ATOM   4918  CA  ARG   632     -32.578 -43.247  12.606  1.00 31.21           C  
ATOM   4919  C   ARG   632     -32.496 -43.487  14.110  1.00 31.21           C  
ATOM   4920  O   ARG   632     -31.941 -44.495  14.553  1.00 31.21           O  
ATOM   4921  CB  ARG   632     -33.309 -44.408  11.929  1.00 31.21           C  
ATOM   4922  CG  ARG   632     -33.917 -44.051  10.581  1.00 31.21           C  
ATOM   4923  CD  ARG   632     -34.781 -45.180  10.036  1.00 31.21           C  
ATOM   4924  NE  ARG   632     -35.085 -44.990   8.620  1.00 31.21           N  
ATOM   4925  CZ  ARG   632     -35.845 -45.803   7.893  1.00 31.21           C  
ATOM   4926  NH1 ARG   632     -36.395 -46.883   8.436  1.00 31.21           N  
ATOM   4927  NH2 ARG   632     -36.056 -45.536   6.612  1.00 31.21           N  
ATOM   4928  N   ILE   633     -32.213 -42.487  14.910  1.00 32.34           N  
ATOM   4929  CA  ILE   633     -32.443 -42.653  16.341  1.00 32.34           C  
ATOM   4930  C   ILE   633     -33.878 -43.114  16.583  1.00 32.34           C  
ATOM   4931  O   ILE   633     -34.799 -42.692  15.880  1.00 32.34           O  
ATOM   4932  CB  ILE   633     -32.162 -41.345  17.114  1.00 32.34           C  
ATOM   4933  CG1 ILE   633     -30.742 -40.846  16.821  1.00 32.34           C  
ATOM   4934  CG2 ILE   633     -32.371 -41.551  18.617  1.00 32.34           C  
ATOM   4935  CD1 ILE   633     -30.440 -39.468  17.394  1.00 32.34           C  
ATOM   4936  N   SER   634     -34.118 -44.161  17.390  1.00 38.73           N  
ATOM   4937  CA  SER   634     -35.404 -44.590  17.931  1.00 38.73           C  
ATOM   4938  C   SER   634     -36.094 -43.455  18.680  1.00 38.73           C
[truncated: 356,895 more chars]
