# Supplementary material for: The transformative power of transformers in protein structure prediction
Source: Proc Natl Acad Sci U S A. 2023 Jul 31;120(32):e2303499120. doi: 10.1073/pnas.2303499120 (PMC10410766; doi:10.1073/pnas.2303499120)
Supplement: Supplementary file 2 — Dataset S01 (GZ) [file pnas.2303499120.sd01.gz › SI_Data/predicted_structures/OmegaFold/T1131.pdb]

ATOM      1  N   PHE     1      -2.436  16.276  10.990  1.00 28.98           N  
ATOM      2  CA  PHE     1      -2.397  15.077  11.819  1.00 28.98           C  
ATOM      3  C   PHE     1      -3.794  14.498  11.999  1.00 28.98           C  
ATOM      4  O   PHE     1      -4.759  15.239  12.194  1.00 28.98           O  
ATOM      5  CB  PHE     1      -1.777  15.387  13.186  1.00 28.98           C  
ATOM      6  CG  PHE     1      -0.272  15.407  13.180  1.00 28.98           C  
ATOM      7  CD1 PHE     1       0.453  14.236  13.365  1.00 28.98           C  
ATOM      8  CD2 PHE     1       0.418  16.597  12.988  1.00 28.98           C  
ATOM      9  CE1 PHE     1       1.845  14.251  13.360  1.00 28.98           C  
ATOM     10  CE2 PHE     1       1.809  16.619  12.982  1.00 28.98           C  
ATOM     11  CZ  PHE     1       2.521  15.446  13.169  1.00 28.98           C  
ATOM     12  N   VAL     2      -4.079  13.209  11.683  1.00 33.20           N  
ATOM     13  CA  VAL     2      -5.308  12.433  11.816  1.00 33.20           C  
ATOM     14  C   VAL     2      -5.456  11.942  13.255  1.00 33.20           C  
ATOM     15  O   VAL     2      -4.529  11.352  13.815  1.00 33.20           O  
ATOM     16  CB  VAL     2      -5.332  11.236  10.840  1.00 33.20           C  
ATOM     17  CG1 VAL     2      -6.648  10.469  10.958  1.00 33.20           C  
ATOM     18  CG2 VAL     2      -5.116  11.715   9.405  1.00 33.20           C  
ATOM     19  N   PRO     3      -6.527  12.291  13.899  1.00 42.45           N  
ATOM     20  CA  PRO     3      -6.731  11.721  15.233  1.00 42.45           C  
ATOM     21  C   PRO     3      -6.664  10.196  15.240  1.00 42.45           C  
ATOM     22  O   PRO     3      -7.023   9.554  14.249  1.00 42.45           O  
ATOM     23  CB  PRO     3      -8.132  12.208  15.613  1.00 42.45           C  
ATOM     24  CG  PRO     3      -8.497  13.190  14.547  1.00 42.45           C  
ATOM     25  CD  PRO     3      -7.533  13.037  13.406  1.00 42.45           C  
ATOM     26  N   GLU     4      -6.045   9.622  16.181  1.00 42.57           N  
ATOM     27  CA  GLU     4      -5.849   8.185  16.346  1.00 42.57           C  
ATOM     28  C   GLU     4      -7.152   7.422  16.124  1.00 42.57           C  
ATOM     29  O   GLU     4      -7.162   6.377  15.471  1.00 42.57           O  
ATOM     30  CB  GLU     4      -5.288   7.875  17.736  1.00 42.57           C  
ATOM     31  CG  GLU     4      -4.837   6.431  17.909  1.00 42.57           C  
ATOM     32  CD  GLU     4      -4.121   6.180  19.226  1.00 42.57           C  
ATOM     33  OE1 GLU     4      -3.677   5.035  19.467  1.00 42.57           O  
ATOM     34  OE2 GLU     4      -4.003   7.137  20.024  1.00 42.57           O  
ATOM     35  N   GLU     5      -8.228   7.946  16.777  1.00 46.06           N  
ATOM     36  CA  GLU     5      -9.503   7.254  16.616  1.00 46.06           C  
ATOM     37  C   GLU     5      -9.869   7.108  15.141  1.00 46.06           C  
ATOM     38  O   GLU     5     -10.312   6.042  14.709  1.00 46.06           O  
ATOM     39  CB  GLU     5     -10.616   7.995  17.363  1.00 46.06           C  
ATOM     40  CG  GLU     5     -11.168   7.232  18.558  1.00 46.06           C  
ATOM     41  CD  GLU     5     -12.216   8.012  19.335  1.00 46.06           C  
ATOM     42  OE1 GLU     5     -12.722   7.496  20.357  1.00 46.06           O  
ATOM     43  OE2 GLU     5     -12.535   9.148  18.918  1.00 46.06           O  
ATOM     44  N   GLN     6      -9.634   8.210  14.461  1.00 42.04           N  
ATOM     45  CA  GLN     6      -9.922   8.166  13.031  1.00 42.04           C  
ATOM     46  C   GLN     6      -8.938   7.258  12.299  1.00 42.04           C  
ATOM     47  O   GLN     6      -9.321   6.527  11.384  1.00 42.04           O  
ATOM     48  CB  GLN     6      -9.886   9.572  12.432  1.00 42.04           C  
ATOM     49  CG  GLN     6     -10.379   9.640  10.992  1.00 42.04           C  
ATOM     50  CD  GLN     6     -11.840   9.253  10.853  1.00 42.04           C  
ATOM     51  OE1 GLN     6     -12.669   9.592  11.704  1.00 42.04           O  
ATOM     52  NE2 GLN     6     -12.165   8.541   9.780  1.00 42.04           N  
ATOM     53  N   TYR     7      -7.707   7.297  12.655  1.00 37.76           N  
ATOM     54  CA  TYR     7      -6.693   6.365  12.175  1.00 37.76           C  
ATOM     55  C   TYR     7      -7.166   4.923  12.318  1.00 37.76           C  
ATOM     56  O   TYR     7      -7.092   4.142  11.367  1.00 37.76           O  
ATOM     57  CB  TYR     7      -5.379   6.560  12.938  1.00 37.76           C  
ATOM     58  CG  TYR     7      -4.242   5.715  12.415  1.00 37.76           C  
ATOM     59  CD1 TYR     7      -3.955   4.474  12.979  1.00 37.76           C  
ATOM     60  CD2 TYR     7      -3.453   6.156  11.358  1.00 37.76           C  
ATOM     61  CE1 TYR     7      -2.908   3.692  12.502  1.00 37.76           C  
ATOM     62  CE2 TYR     7      -2.403   5.383  10.874  1.00 37.76           C  
ATOM     63  CZ  TYR     7      -2.139   4.154  11.451  1.00 37.76           C  
ATOM     64  OH  TYR     7      -1.101   3.385  10.975  1.00 37.76           O  
ATOM     65  N   ASN     8      -7.609   4.648  13.532  1.00 41.91           N  
ATOM     66  CA  ASN     8      -7.998   3.269  13.809  1.00 41.91           C  
ATOM     67  C   ASN     8      -9.207   2.850  12.978  1.00 41.91           C  
ATOM     68  O   ASN     8      -9.257   1.728  12.470  1.00 41.91           O  
ATOM     69  CB  ASN     8      -8.289   3.084  15.300  1.00 41.91           C  
ATOM     70  CG  ASN     8      -7.026   2.978  16.133  1.00 41.91           C  
ATOM     71  OD1 ASN     8      -5.944   2.695  15.609  1.00 41.91           O  
ATOM     72  ND2 ASN     8      -7.153   3.204  17.435  1.00 41.91           N  
ATOM     73  N   LYS     9     -10.118   3.782  12.934  1.00 44.32           N  
ATOM     74  CA  LYS     9     -11.309   3.493  12.139  1.00 44.32           C  
ATOM     75  C   LYS     9     -10.950   3.265  10.673  1.00 44.32           C  
ATOM     76  O   LYS     9     -11.422   2.310  10.054  1.00 44.32           O  
ATOM     77  CB  LYS     9     -12.324   4.631  12.259  1.00 44.32           C  
ATOM     78  CG  LYS     9     -13.442   4.360  13.255  1.00 44.32           C  
ATOM     79  CD  LYS     9     -14.454   5.498  13.282  1.00 44.32           C  
ATOM     80  CE  LYS     9     -15.519   5.275  14.347  1.00 44.32           C  
ATOM     81  NZ  LYS     9     -16.428   6.453  14.477  1.00 44.32           N  
ATOM     82  N   ASP    10     -10.066   4.129  10.224  1.00 40.60           N  
ATOM     83  CA  ASP    10      -9.656   4.057   8.825  1.00 40.60           C  
ATOM     84  C   ASP    10      -8.871   2.777   8.547  1.00 40.60           C  
ATOM     85  O   ASP    10      -9.072   2.130   7.518  1.00 40.60           O  
ATOM     86  CB  ASP    10      -8.818   5.281   8.448  1.00 40.60           C  
ATOM     87  CG  ASP    10      -9.630   6.563   8.398  1.00 40.60           C  
ATOM     88  OD1 ASP    10     -10.877   6.494   8.358  1.00 40.60           O  
ATOM     89  OD2 ASP    10      -9.016   7.652   8.396  1.00 40.60           O  
ATOM     90  N   PHE    11      -8.064   2.437   9.553  1.00 38.10           N  
ATOM     91  CA  PHE    11      -7.299   1.196   9.571  1.00 38.10           C  
ATOM     92  C   PHE    11      -8.221  -0.010   9.428  1.00 38.10           C  
ATOM     93  O   PHE    11      -7.956  -0.909   8.628  1.00 38.10           O  
ATOM     94  CB  PHE    11      -6.485   1.083  10.863  1.00 38.10           C  
ATOM     95  CG  PHE    11      -5.495  -0.050  10.860  1.00 38.10           C  
ATOM     96  CD1 PHE    11      -5.841  -1.296  11.370  1.00 38.10           C  
ATOM     97  CD2 PHE    11      -4.217   0.130  10.347  1.00 38.10           C  
ATOM     98  CE1 PHE    11      -4.927  -2.347  11.368  1.00 38.10           C  
ATOM     99  CE2 PHE    11      -3.297  -0.916  10.342  1.00 38.10           C  
ATOM    100  CZ  PHE    11      -3.654  -2.153  10.854  1.00 38.10           C  
ATOM    101  N   ASN    12      -9.188  -0.074  10.292  1.00 40.41           N  
ATOM    102  CA  ASN    12     -10.087  -1.223  10.314  1.00 40.41           C  
ATOM    103  C   ASN    12     -10.829  -1.380   8.990  1.00 40.41           C  
ATOM    104  O   ASN    12     -11.048  -2.501   8.526  1.00 40.41           O  
ATOM    105  CB  ASN    12     -11.082  -1.104  11.470  1.00 40.41           C  
ATOM    106  CG  ASN    12     -10.476  -1.486  12.806  1.00 40.41           C  
ATOM    107  OD1 ASN    12      -9.432  -2.142  12.862  1.00 40.41           O  
ATOM    108  ND2 ASN    12     -11.123  -1.077  13.890  1.00 40.41           N  
ATOM    109  N   PHE    13     -11.031  -0.210   8.425  1.00 39.42           N  
ATOM    110  CA  PHE    13     -11.729  -0.267   7.146  1.00 39.42           C  
ATOM    111  C   PHE    13     -10.825  -0.843   6.062  1.00 39.42           C  
ATOM    112  O   PHE    13     -11.241  -1.718   5.300  1.00 39.42           O  
ATOM    113  CB  PHE    13     -12.218   1.125   6.736  1.00 39.42           C  
ATOM    114  CG  PHE    13     -12.808   1.179   5.353  1.00 39.42           C  
ATOM    115  CD1 PHE    13     -12.043   1.598   4.272  1.00 39.42           C  
ATOM    116  CD2 PHE    13     -14.129   0.811   5.134  1.00 39.42           C  
ATOM    117  CE1 PHE    13     -12.586   1.648   2.990  1.00 39.42           C  
ATOM    118  CE2 PHE    13     -14.679   0.859   3.856  1.00 39.42           C  
ATOM    119  CZ  PHE    13     -13.906   1.279   2.785  1.00 39.42           C  
ATOM    120  N   LEU    14      -9.571  -0.281   5.920  1.00 39.89           N  
ATOM    121  CA  LEU    14      -8.690  -0.800   4.879  1.00 39.89           C  
ATOM    122  C   LEU    14      -8.470  -2.299   5.051  1.00 39.89           C  
ATOM    123  O   LEU    14      -8.454  -3.045   4.068  1.00 39.89           O  
ATOM    124  CB  LEU    14      -7.345  -0.068   4.902  1.00 39.89           C  
ATOM    125  CG  LEU    14      -7.271   1.240   4.112  1.00 39.89           C  
ATOM    126  CD1 LEU    14      -6.114   2.097   4.615  1.00 39.89           C  
ATOM    127  CD2 LEU    14      -7.125   0.956   2.621  1.00 39.89           C  
ATOM    128  N   TYR    15      -8.282  -2.644   6.317  1.00 38.80           N  
ATOM    129  CA  TYR    15      -8.144  -4.066   6.611  1.00 38.80           C  
ATOM    130  C   TYR    15      -9.374  -4.840   6.151  1.00 38.80           C  
ATOM    131  O   TYR    15      -9.256  -5.835   5.433  1.00 38.80           O  
ATOM    132  CB  TYR    15      -7.918  -4.287   8.110  1.00 38.80           C  
ATOM    133  CG  TYR    15      -7.730  -5.736   8.489  1.00 38.80           C  
ATOM    134  CD1 TYR    15      -8.790  -6.487   8.992  1.00 38.80           C  
ATOM    135  CD2 TYR    15      -6.494  -6.355   8.345  1.00 38.80           C  
ATOM    136  CE1 TYR    15      -8.621  -7.822   9.344  1.00 38.80           C  
ATOM    137  CE2 TYR    15      -6.313  -7.690   8.694  1.00 38.80           C  
ATOM    138  CZ  TYR    15      -7.381  -8.414   9.192  1.00 38.80           C  
ATOM    139  OH  TYR    15      -7.208  -9.735   9.539  1.00 38.80           O  
ATOM    140  N   ASP    16     -10.534  -4.464   6.719  1.00 38.49           N  
ATOM    141  CA  ASP    16     -11.750  -5.177   6.342  1.00 38.49           C  
ATOM    142  C   ASP    16     -11.890  -5.260   4.823  1.00 38.49           C  
ATOM    143  O   ASP    16     -12.255  -6.306   4.284  1.00 38.49           O  
ATOM    144  CB  ASP    16     -12.980  -4.498   6.947  1.00 38.49           C  
ATOM    145  CG  ASP    16     -13.114  -4.736   8.441  1.00 38.49           C  
ATOM    146  OD1 ASP    16     -12.410  -5.614   8.984  1.00 38.49           O  
ATOM    147  OD2 ASP    16     -13.933  -4.041   9.080  1.00 38.49           O  
ATOM    148  N   TYR    17     -11.415  -4.162   4.215  1.00 37.09           N  
ATOM    149  CA  TYR    17     -11.469  -4.132   2.757  1.00 37.09           C  
ATOM    150  C   TYR    17     -10.506  -5.148   2.155  1.00 37.09           C  
ATOM    151  O   TYR    17     -10.877  -5.908   1.256  1.00 37.09           O  
ATOM    152  CB  TYR    17     -11.142  -2.730   2.235  1.00 37.09           C  
ATOM    153  CG  TYR    17     -11.300  -2.586   0.741  1.00 37.09           C  
ATOM    154  CD1 TYR    17     -10.224  -2.802  -0.117  1.00 37.09           C  
ATOM    155  CD2 TYR    17     -12.525  -2.233   0.185  1.00 37.09           C  
ATOM    156  CE1 TYR    17     -10.365  -2.668  -1.494  1.00 37.09           C  
ATOM    157  CE2 TYR    17     -12.677  -2.097  -1.191  1.00 37.09           C  
ATOM    158  CZ  TYR    17     -11.593  -2.317  -2.021  1.00 37.09           C  
ATOM    159  OH  TYR    17     -11.738  -2.183  -3.383  1.00 37.09           O  
ATOM    160  N   ALA    18      -9.214  -5.011   2.496  1.00 37.84           N  
ATOM    161  CA  ALA    18      -8.215  -5.936   1.966  1.00 37.84           C  
ATOM    162  C   ALA    18      -8.656  -7.385   2.151  1.00 37.84           C  
ATOM    163  O   ALA    18      -8.495  -8.210   1.249  1.00 37.84           O  
ATOM    164  CB  ALA    18      -6.865  -5.703   2.638  1.00 37.84           C  
ATOM    165  N   VAL    19      -9.336  -7.608   3.264  1.00 35.39           N  
ATOM    166  CA  VAL    19      -9.826  -8.943   3.590  1.00 35.39           C  
ATOM    167  C   VAL    19     -11.000  -9.298   2.680  1.00 35.39           C  
ATOM    168  O   VAL    19     -11.034 -10.383   2.095  1.00 35.39           O  
ATOM    169  CB  VAL    19     -10.250  -9.046   5.072  1.00 35.39           C  
ATOM    170  CG1 VAL    19     -10.987 -10.358   5.333  1.00 35.39           C  
ATOM    171  CG2 VAL    19      -9.031  -8.923   5.984  1.00 35.39           C  
ATOM    172  N   ILE    20     -11.978  -8.393   2.708  1.00 33.01           N  
ATOM    173  CA  ILE    20     -13.196  -8.682   1.958  1.00 33.01           C  
ATOM    174  C   ILE    20     -12.861  -8.861   0.479  1.00 33.01           C  
ATOM    175  O   ILE    20     -13.475  -9.680  -0.208  1.00 33.01           O  
ATOM    176  CB  ILE    20     -14.249  -7.566   2.138  1.00 33.01           C  
ATOM    177  CG1 ILE    20     -14.832  -7.605   3.556  1.00 33.01           C  
ATOM    178  CG2 ILE    20     -15.355  -7.692   1.087  1.00 33.01           C  
ATOM    179  CD1 ILE    20     -15.667  -6.384   3.916  1.00 33.01           C  
ATOM    180  N   HIS    21     -11.841  -8.165   0.082  1.00 33.35           N  
ATOM    181  CA  HIS    21     -11.601  -8.208  -1.356  1.00 33.35           C  
ATOM    182  C   HIS    21     -10.403  -9.092  -1.689  1.00 33.35           C  
ATOM    183  O   HIS    21      -9.866  -9.024  -2.796  1.00 33.35           O  
ATOM    184  CB  HIS    21     -11.382  -6.797  -1.905  1.00 33.35           C  
ATOM    185  CG  HIS    21     -12.602  -5.934  -1.847  1.00 33.35           C  
ATOM    186  ND1 HIS    21     -13.766  -6.246  -2.516  1.00 33.35           N  
ATOM    187  CD2 HIS    21     -12.838  -4.770  -1.197  1.00 33.35           C  
ATOM    188  CE1 HIS    21     -14.668  -5.307  -2.278  1.00 33.35           C  
ATOM    189  NE2 HIS    21     -14.130  -4.401  -1.481  1.00 33.35           N  
ATOM    190  N   ASN    22     -10.098  -9.852  -0.694  1.00 33.48           N  
ATOM    191  CA  ASN    22      -9.031 -10.831  -0.871  1.00 33.48           C  
ATOM    192  C   ASN    22      -7.700 -10.157  -1.193  1.00 33.48           C  
ATOM    193  O   ASN    22      -7.000 -10.568  -2.121  1.00 33.48           O  
ATOM    194  CB  ASN    22      -9.398 -11.833  -1.968  1.00 33.48           C  
ATOM    195  CG  ASN    22     -10.179 -13.019  -1.437  1.00 33.48           C  
ATOM    196  OD1 ASN    22     -10.157 -13.306  -0.237  1.00 33.48           O  
ATOM    197  ND2 ASN    22     -10.875 -13.716  -2.327  1.00 33.48           N  
ATOM    198  N   LEU    23      -7.585  -8.934  -0.983  1.00 33.85           N  
ATOM    199  CA  LEU    23      -6.227  -8.402  -0.937  1.00 33.85           C  
ATOM    200  C   LEU    23      -5.525  -8.813   0.353  1.00 33.85           C  
ATOM    201  O   LEU    23      -4.333  -8.550   0.528  1.00 33.85           O  
ATOM    202  CB  LEU    23      -6.245  -6.875  -1.057  1.00 33.85           C  
ATOM    203  CG  LEU    23      -6.640  -6.307  -2.421  1.00 33.85           C  
ATOM    204  CD1 LEU    23      -7.102  -4.861  -2.279  1.00 33.85           C  
ATOM    205  CD2 LEU    23      -5.475  -6.409  -3.400  1.00 33.85           C  
ATOM    206  N   VAL    24      -6.190  -8.712   1.428  1.00 31.24           N  
ATOM    207  CA  VAL    24      -5.514  -9.338   2.559  1.00 31.24           C  
ATOM    208  C   VAL    24      -5.692 -10.854   2.494  1.00 31.24           C  
ATOM    209  O   VAL    24      -6.819 -11.352   2.478  1.00 31.24           O  
ATOM    210  CB  VAL    24      -6.042  -8.798   3.907  1.00 31.24           C  
ATOM    211  CG1 VAL    24      -5.324  -9.468   5.077  1.00 31.24           C  
ATOM    212  CG2 VAL    24      -5.877  -7.280   3.974  1.00 31.24           C  
ATOM    213  N   MET    25      -5.123 -11.368   1.442  1.00 33.34           N  
ATOM    214  CA  MET    25      -4.609 -12.671   1.027  1.00 33.34           C  
ATOM    215  C   MET    25      -4.852 -13.720   2.107  1.00 33.34           C  
ATOM    216  O   MET    25      -4.720 -13.433   3.298  1.00 33.34           O  
ATOM    217  CB  MET    25      -3.116 -12.584   0.708  1.00 33.34           C  
ATOM    218  CG  MET    25      -2.817 -12.095  -0.700  1.00 33.34           C  
ATOM    219  SD  MET    25      -1.037 -12.225  -1.126  1.00 33.34           S  
ATOM    220  CE  MET    25      -0.594 -10.467  -1.186  1.00 33.34           C  
ATOM    221  N   ASP    26      -5.872 -14.614   1.991  1.00 31.29           N  
ATOM    222  CA  ASP    26      -6.565 -15.682   2.707  1.00 31.29           C  
ATOM    223  C   ASP    26      -5.873 -15.993   4.032  1.00 31.29           C  
ATOM    224  O   ASP    26      -4.644 -15.980   4.115  1.00 31.29           O  
ATOM    225  CB  ASP    26      -6.642 -16.943   1.844  1.00 31.29           C  
ATOM    226  CG  ASP    26      -7.925 -17.032   1.037  1.00 31.29           C  
ATOM    227  OD1 ASP    26      -8.847 -16.220   1.265  1.00 31.29           O  
ATOM    228  OD2 ASP    26      -8.016 -17.925   0.166  1.00 31.29           O  
ATOM    229  N   GLY    27      -6.602 -15.889   5.105  1.00 30.64           N  
ATOM    230  CA  GLY    27      -6.821 -16.602   6.354  1.00 30.64           C  
ATOM    231  C   GLY    27      -5.573 -16.704   7.209  1.00 30.64           C  
ATOM    232  O   GLY    27      -4.511 -17.099   6.723  1.00 30.64           O  
ATOM    233  N   PHE    28      -5.254 -15.696   7.971  1.00 31.19           N  
ATOM    234  CA  PHE    28      -4.451 -15.797   9.184  1.00 31.19           C  
ATOM    235  C   PHE    28      -4.823 -17.044   9.978  1.00 31.19           C  
ATOM    236  O   PHE    28      -5.999 -17.278  10.261  1.00 31.19           O  
ATOM    237  CB  PHE    28      -4.629 -14.549  10.054  1.00 31.19           C  
ATOM    238  CG  PHE    28      -3.646 -14.454  11.190  1.00 31.19           C  
ATOM    239  CD1 PHE    28      -3.988 -14.897  12.462  1.00 31.19           C  
ATOM    240  CD2 PHE    28      -2.380 -13.923  10.985  1.00 31.19           C  
ATOM    241  CE1 PHE    28      -3.080 -14.810  13.514  1.00 31.19           C  
ATOM    242  CE2 PHE    28      -1.467 -13.833  12.032  1.00 31.19           C  
ATOM    243  CZ  PHE    28      -1.819 -14.277  13.296  1.00 31.19           C  
ATOM    244  N   SER    29      -4.047 -18.066   9.854  1.00 34.25           N  
ATOM    245  CA  SER    29      -4.235 -19.169  10.790  1.00 34.25           C  
ATOM    246  C   SER    29      -3.733 -18.803  12.183  1.00 34.25           C  
ATOM    247  O   SER    29      -2.564 -18.450  12.354  1.00 34.25           O  
ATOM    248  CB  SER    29      -3.515 -20.423  10.293  1.00 34.25           C  
ATOM    249  OG  SER    29      -3.071 -21.214  11.383  1.00 34.25           O  
ATOM    250  N   GLU    30      -4.613 -18.579  13.046  1.00 33.20           N  
ATOM    251  CA  GLU    30      -4.220 -18.347  14.433  1.00 33.20           C  
ATOM    252  C   GLU    30      -3.357 -19.489  14.960  1.00 33.20           C  
ATOM    253  O   GLU    30      -2.495 -19.279  15.817  1.00 33.20           O  
ATOM    254  CB  GLU    30      -5.456 -18.169  15.319  1.00 33.20           C  
ATOM    255  CG  GLU    30      -6.033 -16.761  15.294  1.00 33.20           C  
ATOM    256  CD  GLU    30      -7.117 -16.538  16.336  1.00 33.20           C  
ATOM    257  OE1 GLU    30      -7.642 -15.406  16.433  1.00 33.20           O  
ATOM    258  OE2 GLU    30      -7.443 -17.503  17.062  1.00 33.20           O  
ATOM    259  N   GLU    31      -3.706 -20.700  14.481  1.00 37.15           N  
ATOM    260  CA  GLU    31      -3.023 -21.837  15.089  1.00 37.15           C  
ATOM    261  C   GLU    31      -1.513 -21.748  14.885  1.00 37.15           C  
ATOM    262  O   GLU    31      -0.740 -22.010  15.809  1.00 37.15           O  
ATOM    263  CB  GLU    31      -3.554 -23.153  14.516  1.00 37.15           C  
ATOM    264  CG  GLU    31      -4.764 -23.704  15.258  1.00 37.15           C  
ATOM    265  CD  GLU    31      -5.236 -25.046  14.723  1.00 37.15           C  
ATOM    266  OE1 GLU    31      -6.212 -25.608  15.269  1.00 37.15           O  
ATOM    267  OE2 GLU    31      -4.624 -25.540  13.749  1.00 37.15           O  
ATOM    268  N   ASP    32      -1.179 -21.272  13.696  1.00 36.15           N  
ATOM    269  CA  ASP    32       0.270 -21.196  13.534  1.00 36.15           C  
ATOM    270  C   ASP    32       0.756 -19.751  13.617  1.00 36.15           C  
ATOM    271  O   ASP    32       1.963 -19.496  13.622  1.00 36.15           O  
ATOM    272  CB  ASP    32       0.694 -21.819  12.202  1.00 36.15           C  
ATOM    273  CG  ASP    32       0.391 -23.304  12.119  1.00 36.15           C  
ATOM    274  OD1 ASP    32       0.100 -23.927  13.163  1.00 36.15           O  
ATOM    275  OD2 ASP    32       0.445 -23.858  10.999  1.00 36.15           O  
ATOM    276  N   GLY    33      -0.187 -18.897  13.958  1.00 34.53           N  
ATOM    277  CA  GLY    33       0.244 -17.509  13.899  1.00 34.53           C  
ATOM    278  C   GLY    33       0.727 -17.092  12.523  1.00 34.53           C  
ATOM    279  O   GLY    33       1.516 -16.154  12.394  1.00 34.53           O  
ATOM    280  N   GLN    34       0.595 -17.919  11.526  1.00 33.91           N  
ATOM    281  CA  GLN    34       1.061 -17.590  10.183  1.00 33.91           C  
ATOM    282  C   GLN    34      -0.112 -17.395   9.226  1.00 33.91           C  
ATOM    283  O   GLN    34      -1.210 -17.898   9.472  1.00 33.91           O  
ATOM    284  CB  GLN    34       1.994 -18.681   9.655  1.00 33.91           C  
ATOM    285  CG  GLN    34       3.303 -18.797  10.425  1.00 33.91           C  
ATOM    286  CD  GLN    34       4.279 -19.764   9.781  1.00 33.91           C  
ATOM    287  OE1 GLN    34       3.999 -20.338   8.724  1.00 33.91           O  
ATOM    288  NE2 GLN    34       5.432 -19.952  10.415  1.00 33.91           N  
ATOM    289  N   TYR    35      -0.031 -16.356   8.362  1.00 33.42           N  
ATOM    290  CA  TYR    35      -0.987 -16.107   7.289  1.00 33.42           C  
ATOM    291  C   TYR    35      -0.963 -17.234   6.263  1.00 33.42           C  
ATOM    292  O   TYR    35       0.108 -17.725   5.897  1.00 33.42           O  
ATOM    293  CB  TYR    35      -0.688 -14.770   6.602  1.00 33.42           C  
ATOM    294  CG  TYR    35      -1.090 -13.566   7.418  1.00 33.42           C  
ATOM    295  CD1 TYR    35      -2.409 -13.119   7.432  1.00 33.42           C  
ATOM    296  CD2 TYR    35      -0.152 -12.872   8.175  1.00 33.42           C  
ATOM    297  CE1 TYR    35      -2.784 -12.008   8.181  1.00 33.42           C  
ATOM    298  CE2 TYR    35      -0.515 -11.760   8.927  1.00 33.42           C  
ATOM    299  CZ  TYR    35      -1.831 -11.337   8.924  1.00 33.42           C  
ATOM    300  OH  TYR    35      -2.196 -10.237   9.667  1.00 33.42           O  
ATOM    301  N   ASN    36      -1.880 -18.067   6.221  1.00 33.35           N  
ATOM    302  CA  ASN    36      -2.050 -19.034   5.141  1.00 33.35           C  
ATOM    303  C   ASN    36      -2.261 -18.342   3.798  1.00 33.35           C  
ATOM    304  O   ASN    36      -3.309 -17.738   3.563  1.00 33.35           O  
ATOM    305  CB  ASN    36      -3.218 -19.975   5.443  1.00 33.35           C  
ATOM    306  CG  ASN    36      -2.767 -21.396   5.716  1.00 33.35           C  
ATOM    307  OD1 ASN    36      -1.597 -21.737   5.524  1.00 33.35           O  
ATOM    308  ND2 ASN    36      -3.692 -22.236   6.166  1.00 33.35           N  
ATOM    309  N   TRP    37      -1.219 -18.099   3.072  1.00 36.26           N  
ATOM    310  CA  TRP    37      -1.127 -17.410   1.788  1.00 36.26           C  
ATOM    311  C   TRP    37      -1.552 -18.327   0.647  1.00 36.26           C  
ATOM    312  O   TRP    37      -0.815 -19.241   0.269  1.00 36.26           O  
ATOM    313  CB  TRP    37       0.299 -16.904   1.550  1.00 36.26           C  
ATOM    314  CG  TRP    37       0.789 -15.949   2.597  1.00 36.26           C  
ATOM    315  CD1 TRP    37       1.203 -16.256   3.863  1.00 36.26           C  
ATOM    316  CD2 TRP    37       0.912 -14.530   2.467  1.00 36.26           C  
ATOM    317  NE1 TRP    37       1.576 -15.112   4.529  1.00 36.26           N  
ATOM    318  CE2 TRP    37       1.408 -14.039   3.695  1.00 36.26           C  
ATOM    319  CE3 TRP    37       0.652 -13.624   1.429  1.00 36.26           C  
ATOM    320  CZ2 TRP    37       1.649 -12.681   3.914  1.00 36.26           C  
ATOM    321  CZ3 TRP    37       0.892 -12.272   1.649  1.00 36.26           C  
ATOM    322  CH2 TRP    37       1.385 -11.816   2.883  1.00 36.26           C  
ATOM    323  N   ASP    38      -2.662 -19.040   0.733  1.00 32.53           N  
ATOM    324  CA  ASP    38      -2.874 -19.981  -0.363  1.00 32.53           C  
ATOM    325  C   ASP    38      -3.144 -19.246  -1.673  1.00 32.53           C  
ATOM    326  O   ASP    38      -4.236 -18.712  -1.878  1.00 32.53           O  
ATOM    327  CB  ASP    38      -4.033 -20.927  -0.041  1.00 32.53           C  
ATOM    328  CG  ASP    38      -3.704 -22.383  -0.319  1.00 32.53           C  
ATOM    329  OD1 ASP    38      -2.646 -22.665  -0.921  1.00 32.53           O  
ATOM    330  OD2 ASP    38      -4.512 -23.256   0.064  1.00 32.53           O  
ATOM    331  N   PHE    39      -2.047 -18.686  -2.233  1.00 31.19           N  
ATOM    332  CA  PHE    39      -1.959 -18.181  -3.598  1.00 31.19           C  
ATOM    333  C   PHE    39      -2.258 -19.286  -4.604  1.00 31.19           C  
ATOM    334  O   PHE    39      -2.293 -19.041  -5.812  1.00 31.19           O  
ATOM    335  CB  PHE    39      -0.572 -17.589  -3.865  1.00 31.19           C  
ATOM    336  CG  PHE    39      -0.435 -16.150  -3.447  1.00 31.19           C  
ATOM    337  CD1 PHE    39      -0.871 -15.126  -4.279  1.00 31.19           C  
ATOM    338  CD2 PHE    39       0.129 -15.821  -2.222  1.00 31.19           C  
ATOM    339  CE1 PHE    39      -0.746 -13.792  -3.895  1.00 31.19           C  
ATOM    340  CE2 PHE    39       0.257 -14.491  -1.831  1.00 31.19           C  
ATOM    341  CZ  PHE    39      -0.180 -13.479  -2.669  1.00 31.19           C  
ATOM    342  N   ALA    40      -1.904 -20.481  -4.181  1.00 29.50           N  
ATOM    343  CA  ALA    40      -2.061 -21.538  -5.177  1.00 29.50           C  
ATOM    344  C   ALA    40      -3.437 -21.474  -5.833  1.00 29.50           C  
ATOM    345  O   ALA    40      -3.735 -22.252  -6.741  1.00 29.50           O  
ATOM    346  CB  ALA    40      -1.842 -22.907  -4.538  1.00 29.50           C  
ATOM    347  N   LYS    41      -4.355 -20.784  -5.268  1.00 30.32           N  
ATOM    348  CA  LYS    41      -5.540 -20.963  -6.102  1.00 30.32           C  
ATOM    349  C   LYS    41      -5.449 -20.126  -7.374  1.00 30.32           C  
ATOM    350  O   LYS    41      -5.996 -20.504  -8.413  1.00 30.32           O  
ATOM    351  CB  LYS    41      -6.804 -20.597  -5.323  1.00 30.32           C  
ATOM    352  CG  LYS    41      -7.468 -21.777  -4.629  1.00 30.32           C  
ATOM    353  CD  LYS    41      -8.768 -21.367  -3.950  1.00 30.32           C  
ATOM    354  CE  LYS    41      -9.403 -22.534  -3.206  1.00 30.32           C  
ATOM    355  NZ  LYS    41     -10.635 -22.118  -2.470  1.00 30.32           N  
ATOM    356  N   ASN    42      -4.612 -19.174  -7.423  1.00 31.63           N  
ATOM    357  CA  ASN    42      -4.565 -18.658  -8.787  1.00 31.63           C  
ATOM    358  C   ASN    42      -3.128 -18.512  -9.281  1.00 31.63           C  
ATOM    359  O   ASN    42      -2.535 -17.438  -9.170  1.00 31.63           O  
ATOM    360  CB  ASN    42      -5.296 -17.317  -8.878  1.00 31.63           C  
ATOM    361  CG  ASN    42      -6.616 -17.421  -9.618  1.00 31.63           C  
ATOM    362  OD1 ASN    42      -6.907 -18.438 -10.253  1.00 31.63           O  
ATOM    363  ND2 ASN    42      -7.423 -16.370  -9.540  1.00 31.63           N  
ATOM    364  N   PRO    43      -2.349 -19.533  -9.267  1.00 31.82           N  
ATOM    365  CA  PRO    43      -0.994 -19.352  -9.793  1.00 31.82           C  
ATOM    366  C   PRO    43      -0.973 -18.605 -11.125  1.00 31.82           C  
ATOM    367  O   PRO    43      -1.736 -18.938 -12.036  1.00 31.82           O  
ATOM    368  CB  PRO    43      -0.487 -20.786  -9.964  1.00 31.82           C  
ATOM    369  CG  PRO    43      -1.692 -21.644  -9.754  1.00 31.82           C  
ATOM    370  CD  PRO    43      -2.817 -20.776  -9.268  1.00 31.82           C  
ATOM    371  N   ASP    44      -1.366 -17.466 -11.250  1.00 34.84           N  
ATOM    372  CA  ASP    44      -0.975 -16.969 -12.566  1.00 34.84           C  
ATOM    373  C   ASP    44       0.385 -17.523 -12.981  1.00 34.84           C  
ATOM    374  O   ASP    44       1.367 -17.389 -12.247  1.00 34.84           O  
ATOM    375  CB  ASP    44      -0.945 -15.439 -12.574  1.00 34.84           C  
ATOM    376  CG  ASP    44      -1.554 -14.840 -13.830  1.00 34.84           C  
ATOM    377  OD1 ASP    44      -1.842 -15.592 -14.786  1.00 34.84           O  
ATOM    378  OD2 ASP    44      -1.744 -13.605 -13.864  1.00 34.84           O  
ATOM    379  N   SER    45       0.455 -18.784 -13.280  1.00 35.64           N  
ATOM    380  CA  SER    45       1.569 -19.470 -13.926  1.00 35.64           C  
ATOM    381  C   SER    45       2.523 -18.478 -14.583  1.00 35.64           C  
ATOM    382  O   SER    45       3.597 -18.860 -15.053  1.00 35.64           O  
ATOM    383  CB  SER    45       1.055 -20.463 -14.970  1.00 35.64           C  
ATOM    384  OG  SER    45       0.238 -19.810 -15.926  1.00 35.64           O  
ATOM    385  N   SER    46       2.150 -17.264 -14.649  1.00 37.47           N  
ATOM    386  CA  SER    46       3.148 -16.407 -15.280  1.00 37.47           C  
ATOM    387  C   SER    46       4.143 -15.871 -14.256  1.00 37.47           C  
ATOM    388  O   SER    46       5.017 -15.069 -14.592  1.00 37.47           O  
ATOM    389  CB  SER    46       2.473 -15.242 -16.005  1.00 37.47           C  
ATOM    390  OG  SER    46       1.764 -14.424 -15.091  1.00 37.47           O  
ATOM    391  N   ARG    47       3.982 -16.304 -13.039  1.00 37.34           N  
ATOM    392  CA  ARG    47       4.945 -15.576 -12.220  1.00 37.34           C  
ATOM    393  C   ARG    47       6.312 -16.251 -12.250  1.00 37.34           C  
ATOM    394  O   ARG    47       6.403 -17.474 -12.373  1.00 37.34           O  
ATOM    395  CB  ARG    47       4.448 -15.464 -10.777  1.00 37.34           C  
ATOM    396  CG  ARG    47       3.525 -14.280 -10.533  1.00 37.34           C  
ATOM    397  CD  ARG    47       3.180 -14.128  -9.059  1.00 37.34           C  
ATOM    398  NE  ARG    47       1.945 -13.372  -8.870  1.00 37.34           N  
ATOM    399  CZ  ARG    47       1.462 -12.993  -7.690  1.00 37.34           C  
ATOM    400  NH1 ARG    47       2.102 -13.294  -6.566  1.00 37.34           N  
ATOM    401  NH2 ARG    47       0.329 -12.308  -7.633  1.00 37.34           N  
ATOM    402  N   SER    48       7.390 -15.441 -12.137  1.00 43.99           N  
ATOM    403  CA  SER    48       8.786 -15.865 -12.080  1.00 43.99           C  
ATOM    404  C   SER    48       9.135 -16.435 -10.710  1.00 43.99           C  
ATOM    405  O   SER    48       8.439 -16.173  -9.727  1.00 43.99           O  
ATOM    406  CB  SER    48       9.715 -14.695 -12.407  1.00 43.99           C  
ATOM    407  OG  SER    48       9.714 -13.743 -11.357  1.00 43.99           O  
ATOM    408  N   ASP    49       9.901 -17.528 -10.614  1.00 50.49           N  
ATOM    409  CA  ASP    49      10.448 -18.129  -9.402  1.00 50.49           C  
ATOM    410  C   ASP    49      10.847 -17.059  -8.389  1.00 50.49           C  
ATOM    411  O   ASP    49      10.649 -17.231  -7.184  1.00 50.49           O  
ATOM    412  CB  ASP    49      11.652 -19.012  -9.736  1.00 50.49           C  
ATOM    413  CG  ASP    49      11.266 -20.295 -10.452  1.00 50.49           C  
ATOM    414  OD1 ASP    49      10.071 -20.660 -10.449  1.00 50.49           O  
ATOM    415  OD2 ASP    49      12.166 -20.948 -11.023  1.00 50.49           O  
ATOM    416  N   GLU    50      11.253 -15.941  -8.938  1.00 43.71           N  
ATOM    417  CA  GLU    50      11.714 -14.865  -8.066  1.00 43.71           C  
ATOM    418  C   GLU    50      10.546 -14.205  -7.339  1.00 43.71           C  
ATOM    419  O   GLU    50      10.638 -13.913  -6.144  1.00 43.71           O  
ATOM    420  CB  GLU    50      12.492 -13.819  -8.869  1.00 43.71           C  
ATOM    421  CG  GLU    50      13.690 -13.241  -8.128  1.00 43.71           C  
ATOM    422  CD  GLU    50      14.564 -12.354  -9.000  1.00 43.71           C  
ATOM    423  OE1 GLU    50      15.617 -11.879  -8.519  1.00 43.71           O  
ATOM    424  OE2 GLU    50      14.192 -12.132 -10.174  1.00 43.71           O  
ATOM    425  N   SER    51       9.472 -13.990  -8.082  1.00 43.54           N  
ATOM    426  CA  SER    51       8.292 -13.372  -7.486  1.00 43.54           C  
ATOM    427  C   SER    51       7.700 -14.251  -6.390  1.00 43.54           C  
ATOM    428  O   SER    51       7.307 -13.754  -5.332  1.00 43.54           O  
ATOM    429  CB  SER    51       7.234 -13.095  -8.555  1.00 43.54           C  
ATOM    430  OG  SER    51       6.781 -14.305  -9.139  1.00 43.54           O  
ATOM    431  N   ILE    52       7.800 -15.569  -6.574  1.00 47.27           N  
ATOM    432  CA  ILE    52       7.310 -16.532  -5.594  1.00 47.27           C  
ATOM    433  C   ILE    52       8.163 -16.460  -4.330  1.00 47.27           C  
ATOM    434  O   ILE    52       7.633 -16.446  -3.216  1.00 47.27           O  
ATOM    435  CB  ILE    52       7.314 -17.968  -6.163  1.00 47.27           C  
ATOM    436  CG1 ILE    52       6.270 -18.105  -7.277  1.00 47.27           C  
ATOM    437  CG2 ILE    52       7.063 -18.990  -5.050  1.00 47.27           C  
ATOM    438  CD1 ILE    52       6.359 -19.412  -8.052  1.00 47.27           C  
ATOM    439  N   ALA    53       9.504 -16.518  -4.535  1.00 49.53           N  
ATOM    440  CA  ALA    53      10.417 -16.438  -3.398  1.00 49.53           C  
ATOM    441  C   ALA    53      10.155 -15.183  -2.571  1.00 49.53           C  
ATOM    442  O   ALA    53      10.162 -15.231  -1.338  1.00 49.53           O  
ATOM    443  CB  ALA    53      11.867 -16.462  -3.877  1.00 49.53           C  
ATOM    444  N   TYR    54       9.900 -14.084  -3.325  1.00 44.33           N  
ATOM    445  CA  TYR    54       9.644 -12.823  -2.637  1.00 44.33           C  
ATOM    446  C   TYR    54       8.375 -12.908  -1.797  1.00 44.33           C  
ATOM    447  O   TYR    54       8.355 -12.468  -0.646  1.00 44.33           O  
ATOM    448  CB  TYR    54       9.527 -11.676  -3.645  1.00 44.33           C  
ATOM    449  CG  TYR    54       9.356 -10.320  -3.004  1.00 44.33           C  
ATOM    450  CD1 TYR    54       8.132  -9.656  -3.047  1.00 44.33           C  
ATOM    451  CD2 TYR    54      10.418  -9.699  -2.355  1.00 44.33           C  
ATOM    452  CE1 TYR    54       7.970  -8.406  -2.459  1.00 44.33           C  
ATOM    453  CE2 TYR    54      10.268  -8.449  -1.764  1.00 44.33           C  
ATOM    454  CZ  TYR    54       9.042  -7.811  -1.821  1.00 44.33           C  
ATOM    455  OH  TYR    54       8.888  -6.574  -1.237  1.00 44.33           O  
ATOM    456  N   VAL    55       7.364 -13.477  -2.355  1.00 45.78           N  
ATOM    457  CA  VAL    55       6.083 -13.605  -1.668  1.00 45.78           C  
ATOM    458  C   VAL    55       6.270 -14.385  -0.368  1.00 45.78           C  
ATOM    459  O   VAL    55       5.704 -14.022   0.667  1.00 45.78           O  
ATOM    460  CB  VAL    55       5.028 -14.300  -2.558  1.00 45.78           C  
ATOM    461  CG1 VAL    55       3.779 -14.642  -1.749  1.00 45.78           C  
ATOM    462  CG2 VAL    55       4.670 -13.413  -3.750  1.00 45.78           C  
ATOM    463  N   LYS    56       7.106 -15.423  -0.433  1.00 47.21           N  
ATOM    464  CA  LYS    56       7.390 -16.247   0.738  1.00 47.21           C  
ATOM    465  C   LYS    56       8.098 -15.439   1.821  1.00 47.21           C  
ATOM    466  O   LYS    56       7.802 -15.589   3.008  1.00 47.21           O  
ATOM    467  CB  LYS    56       8.240 -17.458   0.349  1.00 47.21           C  
ATOM    468  CG  LYS    56       7.450 -18.585  -0.302  1.00 47.21           C  
ATOM    469  CD  LYS    56       8.335 -19.791  -0.594  1.00 47.21           C  
ATOM    470  CE  LYS    56       7.537 -20.936  -1.203  1.00 47.21           C  
ATOM    471  NZ  LYS    56       8.416 -22.082  -1.584  1.00 47.21           N  
ATOM    472  N   GLU    57       9.128 -14.754   1.376  1.00 45.80           N  
ATOM    473  CA  GLU    57       9.840 -13.901   2.323  1.00 45.80           C  
ATOM    474  C   GLU    57       8.882 -12.954   3.040  1.00 45.80           C  
ATOM    475  O   GLU    57       9.038 -12.694   4.235  1.00 45.80           O  
ATOM    476  CB  GLU    57      10.934 -13.102   1.610  1.00 45.80           C  
ATOM    477  CG  GLU    57      12.318 -13.727   1.711  1.00 45.80           C  
ATOM    478  CD  GLU    57      13.438 -12.767   1.344  1.00 45.80           C  
ATOM    479  OE1 GLU    57      14.625 -13.124   1.520  1.00 45.80           O  
ATOM    480  OE2 GLU    57      13.126 -11.648   0.878  1.00 45.80           O  
ATOM    481  N   LEU    58       7.808 -12.676   2.359  1.00 41.18           N  
ATOM    482  CA  LEU    58       6.888 -11.634   2.800  1.00 41.18           C  
ATOM    483  C   LEU    58       5.912 -12.174   3.839  1.00 41.18           C  
ATOM    484  O   LEU    58       5.425 -11.424   4.689  1.00 41.18           O  
ATOM    485  CB  LEU    58       6.117 -11.060   1.608  1.00 41.18           C  
ATOM    486  CG  LEU    58       6.905 -10.152   0.663  1.00 41.18           C  
ATOM    487  CD1 LEU    58       6.084  -9.845  -0.585  1.00 41.18           C  
ATOM    488  CD2 LEU    58       7.312  -8.866   1.373  1.00 41.18           C  
ATOM    489  N   GLN    59       5.552 -13.417   3.639  1.00 43.02           N  
ATOM    490  CA  GLN    59       4.799 -14.230   4.589  1.00 43.02           C  
ATOM    491  C   GLN    59       5.311 -14.027   6.012  1.00 43.02           C  
ATOM    492  O   GLN    59       4.587 -14.274   6.979  1.00 43.02           O  
ATOM    493  CB  GLN    59       4.876 -15.709   4.209  1.00 43.02           C  
ATOM    494  CG  GLN    59       4.018 -16.081   3.008  1.00 43.02           C  
ATOM    495  CD  GLN    59       4.186 -17.531   2.592  1.00 43.02           C  
ATOM    496  OE1 GLN    59       5.162 -18.188   2.965  1.00 43.02           O  
ATOM    497  NE2 GLN    59       3.235 -18.039   1.816  1.00 43.02           N  
ATOM    498  N   LYS    60       6.504 -13.678   6.117  1.00 42.82           N  
ATOM    499  CA  LYS    60       7.096 -13.589   7.449  1.00 42.82           C  
ATOM    500  C   LYS    60       6.758 -12.256   8.112  1.00 42.82           C  
ATOM    501  O   LYS    60       6.981 -12.079   9.311  1.00 42.82           O  
ATOM    502  CB  LYS    60       8.613 -13.768   7.376  1.00 42.82           C  
ATOM    503  CG  LYS    60       9.051 -15.145   6.899  1.00 42.82           C  
ATOM    504  CD  LYS    60      10.568 -15.252   6.817  1.00 42.82           C  
ATOM    505  CE  LYS    60      11.004 -16.568   6.189  1.00 42.82           C  
ATOM    506  NZ  LYS    60      12.481 -16.618   5.976  1.00 42.82           N  
ATOM    507  N   LEU    61       6.031 -11.355   7.374  1.00 40.04           N  
ATOM    508  CA  LEU    61       5.972  -9.993   7.893  1.00 40.04           C  
ATOM    509  C   LEU    61       4.840  -9.845   8.904  1.00 40.04           C  
ATOM    510  O   LEU    61       3.881 -10.620   8.887  1.00 40.04           O  
ATOM    511  CB  LEU    61       5.785  -8.991   6.750  1.00 40.04           C  
ATOM    512  CG  LEU    61       7.012  -8.718   5.880  1.00 40.04           C  
ATOM    513  CD1 LEU    61       6.605  -7.994   4.601  1.00 40.04           C  
ATOM    514  CD2 LEU    61       8.046  -7.907   6.654  1.00 40.04           C  
ATOM    515  N   LYS    62       5.007  -9.027   9.963  1.00 40.53           N  
ATOM    516  CA  LYS    62       4.019  -8.572  10.936  1.00 40.53           C  
ATOM    517  C   LYS    62       2.890  -7.803  10.256  1.00 40.53           C  
ATOM    518  O   LYS    62       3.029  -7.371   9.109  1.00 40.53           O  
ATOM    519  CB  LYS    62       4.679  -7.698  12.003  1.00 40.53           C  
ATOM    520  CG  LYS    62       5.648  -8.448  12.905  1.00 40.53           C  
ATOM    521  CD  LYS    62       6.174  -7.558  14.024  1.00 40.53           C  
ATOM    522  CE  LYS    62       7.207  -8.281  14.877  1.00 40.53           C  
ATOM    523  NZ  LYS    62       7.765  -7.395  15.941  1.00 40.53           N  
ATOM    524  N   ARG    63       1.712  -7.915  10.722  1.00 39.30           N  
ATOM    525  CA  ARG    63       0.463  -7.245  10.375  1.00 39.30           C  
ATOM    526  C   ARG    63       0.730  -5.881   9.746  1.00 39.30           C  
ATOM    527  O   ARG    63       0.177  -5.558   8.693  1.00 39.30           O  
ATOM    528  CB  ARG    63      -0.425  -7.087  11.612  1.00 39.30           C  
ATOM    529  CG  ARG    63      -1.856  -6.686  11.295  1.00 39.30           C  
ATOM    530  CD  ARG    63      -2.653  -6.396  12.560  1.00 39.30           C  
ATOM    531  NE  ARG    63      -4.031  -6.865  12.448  1.00 39.30           N  
ATOM    532  CZ  ARG    63      -5.107  -6.112  12.657  1.00 39.30           C  
ATOM    533  NH1 ARG    63      -4.985  -4.834  12.995  1.00 39.30           N  
ATOM    534  NH2 ARG    63      -6.315  -6.641  12.528  1.00 39.30           N  
ATOM    535  N   GLU    64       1.438  -5.076  10.567  1.00 41.16           N  
ATOM    536  CA  GLU    64       1.620  -3.697  10.122  1.00 41.16           C  
ATOM    537  C   GLU    64       2.392  -3.639   8.807  1.00 41.16           C  
ATOM    538  O   GLU    64       2.120  -2.786   7.959  1.00 41.16           O  
ATOM    539  CB  GLU    64       2.343  -2.877  11.194  1.00 41.16           C  
ATOM    540  CG  GLU    64       1.469  -2.517  12.386  1.00 41.16           C  
ATOM    541  CD  GLU    64       2.038  -2.995  13.713  1.00 41.16           C  
ATOM    542  OE1 GLU    64       1.341  -2.884  14.747  1.00 41.16           O  
ATOM    543  OE2 GLU    64       3.189  -3.485  13.718  1.00 41.16           O  
ATOM    544  N   ASP    65       3.202  -4.691   8.656  1.00 41.84           N  
ATOM    545  CA  ASP    65       4.008  -4.743   7.441  1.00 41.84           C  
ATOM    546  C   ASP    65       3.182  -5.232   6.253  1.00 41.84           C  
ATOM    547  O   ASP    65       3.480  -4.900   5.104  1.00 41.84           O  
ATOM    548  CB  ASP    65       5.226  -5.647   7.642  1.00 41.84           C  
ATOM    549  CG  ASP    65       6.245  -5.064   8.605  1.00 41.84           C  
ATOM    550  OD1 ASP    65       6.262  -3.830   8.800  1.00 41.84           O  
ATOM    551  OD2 ASP    65       7.040  -5.846   9.171  1.00 41.84           O  
ATOM    552  N   ALA    66       2.160  -5.939   6.573  1.00 37.69           N  
ATOM    553  CA  ALA    66       1.306  -6.537   5.549  1.00 37.69           C  
ATOM    554  C   ALA    66       0.601  -5.462   4.727  1.00 37.69           C  
ATOM    555  O   ALA    66       0.458  -5.597   3.509  1.00 37.69           O  
ATOM    556  CB  ALA    66       0.282  -7.470   6.189  1.00 37.69           C  
ATOM    557  N   ILE    67       0.198  -4.415   5.344  1.00 38.78           N  
ATOM    558  CA  ILE    67      -0.477  -3.436   4.500  1.00 38.78           C  
ATOM    559  C   ILE    67       0.547  -2.713   3.628  1.00 38.78           C  
ATOM    560  O   ILE    67       0.283  -2.427   2.458  1.00 38.78           O  
ATOM    561  CB  ILE    67      -1.277  -2.418   5.344  1.00 38.78           C  
ATOM    562  CG1 ILE    67      -2.472  -3.103   6.016  1.00 38.78           C  
ATOM    563  CG2 ILE    67      -1.736  -1.241   4.478  1.00 38.78           C  
ATOM    564  CD1 ILE    67      -3.224  -2.213   6.996  1.00 38.78           C  
ATOM    565  N   ASN    68       1.565  -2.022   4.396  1.00 40.41           N  
ATOM    566  CA  ASN    68       2.524  -1.527   3.415  1.00 40.41           C  
ATOM    567  C   ASN    68       2.514  -2.372   2.145  1.00 40.41           C  
ATOM    568  O   ASN    68       2.600  -1.838   1.037  1.00 40.41           O  
ATOM    569  CB  ASN    68       3.931  -1.484   4.013  1.00 40.41           C  
ATOM    570  CG  ASN    68       4.355  -0.084   4.411  1.00 40.41           C  
ATOM    571  OD1 ASN    68       3.615   0.883   4.210  1.00 40.41           O  
ATOM    572  ND2 ASN    68       5.549   0.036   4.979  1.00 40.41           N  
ATOM    573  N   PHE    69       1.899  -3.574   2.276  1.00 36.77           N  
ATOM    574  CA  PHE    69       1.919  -4.502   1.151  1.00 36.77           C  
ATOM    575  C   PHE    69       0.599  -4.458   0.390  1.00 36.77           C  
ATOM    576  O   PHE    69       0.586  -4.484  -0.842  1.00 36.77           O  
ATOM    577  CB  PHE    69       2.199  -5.928   1.634  1.00 36.77           C  
ATOM    578  CG  PHE    69       2.511  -6.895   0.523  1.00 36.77           C  
ATOM    579  CD1 PHE    69       1.506  -7.668  -0.047  1.00 36.77           C  
ATOM    580  CD2 PHE    69       3.809  -7.029   0.048  1.00 36.77           C  
ATOM    581  CE1 PHE    69       1.792  -8.563  -1.075  1.00 36.77           C  
ATOM    582  CE2 PHE    69       4.102  -7.922  -0.980  1.00 36.77           C  
ATOM    583  CZ  PHE    69       3.093  -8.689  -1.539  1.00 36.77           C  
ATOM    584  N   GLY    70      -0.504  -4.929   1.044  1.00 38.75           N  
ATOM    585  CA  GLY    70      -1.641  -4.836   0.142  1.00 38.75           C  
ATOM    586  C   GLY    70      -1.479  -3.757  -0.913  1.00 38.75           C  
ATOM    587  O   GLY    70      -1.759  -3.987  -2.091  1.00 38.75           O  
ATOM    588  N   ALA    71      -0.762  -2.783  -0.495  1.00 39.63           N  
ATOM    589  CA  ALA    71      -0.517  -1.718  -1.463  1.00 39.63           C  
ATOM    590  C   ALA    71       0.540  -2.135  -2.481  1.00 39.63           C  
ATOM    591  O   ALA    71       0.365  -1.935  -3.686  1.00 39.63           O  
ATOM    592  CB  ALA    71      -0.088  -0.438  -0.750  1.00 39.63           C  
ATOM    593  N   ASN    72       1.524  -2.790  -1.914  1.00 39.60           N  
ATOM    594  CA  ASN    72       2.559  -3.257  -2.830  1.00 39.60           C  
ATOM    595  C   ASN    72       2.040  -4.362  -3.745  1.00 39.60           C  
ATOM    596  O   ASN    72       2.356  -4.388  -4.936  1.00 39.60           O  
ATOM    597  CB  ASN    72       3.785  -3.742  -2.054  1.00 39.60           C  
ATOM    598  CG  ASN    72       4.647  -2.601  -1.550  1.00 39.60           C  
ATOM    599  OD1 ASN    72       4.687  -1.525  -2.152  1.00 39.60           O  
ATOM    600  ND2 ASN    72       5.341  -2.827  -0.441  1.00 39.60           N  
ATOM    601  N   ALA    73       1.350  -5.250  -3.092  1.00 38.74           N  
ATOM    602  CA  ALA    73       0.827  -6.363  -3.881  1.00 38.74           C  
ATOM    603  C   ALA    73      -0.104  -5.865  -4.982  1.00 38.74           C  
ATOM    604  O   ALA    73      -0.093  -6.390  -6.098  1.00 38.74           O  
ATOM    605  CB  ALA    73       0.098  -7.356  -2.980  1.00 38.74           C  
ATOM    606  N   TRP    74      -0.917  -4.910  -4.541  1.00 40.22           N  
ATOM    607  CA  TRP    74      -1.761  -4.333  -5.582  1.00 40.22           C  
ATOM    608  C   TRP    74      -0.922  -3.879  -6.772  1.00 40.22           C  
ATOM    609  O   TRP    74      -1.260  -4.166  -7.923  1.00 40.22           O  
ATOM    610  CB  TRP    74      -2.567  -3.154  -5.030  1.00 40.22           C  
ATOM    611  CG  TRP    74      -3.522  -2.554  -6.017  1.00 40.22           C  
ATOM    612  CD1 TRP    74      -4.725  -3.067  -6.415  1.00 40.22           C  
ATOM    613  CD2 TRP    74      -3.351  -1.328  -6.734  1.00 40.22           C  
ATOM    614  NE1 TRP    74      -5.313  -2.232  -7.338  1.00 40.22           N  
ATOM    615  CE2 TRP    74      -4.491  -1.159  -7.551  1.00 40.22           C  
ATOM    616  CE3 TRP    74      -2.343  -0.355  -6.765  1.00 40.22           C  
ATOM    617  CZ2 TRP    74      -4.650  -0.054  -8.390  1.00 40.22           C  
ATOM    618  CZ3 TRP    74      -2.504   0.744  -7.601  1.00 40.22           C  
ATOM    619  CH2 TRP    74      -3.650   0.883  -8.401  1.00 40.22           C  
ATOM    620  N   VAL    75       0.124  -3.193  -6.484  1.00 37.20           N  
ATOM    621  CA  VAL    75       1.022  -2.678  -7.512  1.00 37.20           C  
ATOM    622  C   VAL    75       1.564  -3.834  -8.351  1.00 37.20           C  
ATOM    623  O   VAL    75       1.618  -3.746  -9.580  1.00 37.20           O  
ATOM    624  CB  VAL    75       2.189  -1.874  -6.896  1.00 37.20           C  
ATOM    625  CG1 VAL    75       3.224  -1.521  -7.963  1.00 37.20           C  
ATOM    626  CG2 VAL    75       1.665  -0.611  -6.217  1.00 37.20           C  
ATOM    627  N   LEU    76       1.750  -4.916  -7.652  1.00 34.46           N  
ATOM    628  CA  LEU    76       2.347  -6.040  -8.365  1.00 34.46           C  
ATOM    629  C   LEU    76       1.298  -6.784  -9.185  1.00 34.46           C  
ATOM    630  O   LEU    76       1.589  -7.265 -10.282  1.00 34.46           O  
ATOM    631  CB  LEU    76       3.020  -7.001  -7.381  1.00 34.46           C  
ATOM    632  CG  LEU    76       4.370  -6.559  -6.817  1.00 34.46           C  
ATOM    633  CD1 LEU    76       4.701  -7.347  -5.553  1.00 34.46           C  
ATOM    634  CD2 LEU    76       5.469  -6.728  -7.861  1.00 34.46           C  
ATOM    635  N   ASN    77       0.200  -6.998  -8.507  1.00 34.24           N  
ATOM    636  CA  ASN    77      -0.892  -7.741  -9.126  1.00 34.24           C  
ATOM    637  C   ASN    77      -1.297  -7.131 -10.465  1.00 34.24           C  
ATOM    638  O   ASN    77      -1.692  -7.850 -11.385  1.00 34.24           O  
ATOM    639  CB  ASN    77      -2.098  -7.806  -8.186  1.00 34.24           C  
ATOM    640  CG  ASN    77      -2.889  -9.090  -8.340  1.00 34.24           C  
ATOM    641  OD1 ASN    77      -2.581  -9.926  -9.193  1.00 34.24           O  
ATOM    642  ND2 ASN    77      -3.916  -9.256  -7.514  1.00 34.24           N  
ATOM    643  N   HIS    78      -1.116  -5.853 -10.481  1.00 34.73           N  
ATOM    644  CA  HIS    78      -1.601  -5.378 -11.772  1.00 34.73           C  
ATOM    645  C   HIS    78      -0.444  -5.093 -12.724  1.00 34.73           C  
ATOM    646  O   HIS    78      -0.655  -4.597 -13.833  1.00 34.73           O  
ATOM    647  CB  HIS    78      -2.456  -4.123 -11.594  1.00 34.73           C  
ATOM    648  CG  HIS    78      -3.833  -4.402 -11.080  1.00 34.73           C  
ATOM    649  ND1 HIS    78      -4.112  -4.532  -9.736  1.00 34.73           N  
ATOM    650  CD2 HIS    78      -5.008  -4.573 -11.730  1.00 34.73           C  
ATOM    651  CE1 HIS    78      -5.404  -4.773  -9.583  1.00 34.73           C  
ATOM    652  NE2 HIS    78      -5.970  -4.803 -10.778  1.00 34.73           N  
ATOM    653  N   ASN    79       0.526  -5.947 -12.689  1.00 31.77           N  
ATOM    654  CA  ASN    79       1.574  -5.977 -13.704  1.00 31.77           C  
ATOM    655  C   ASN    79       1.984  -4.570 -14.129  1.00 31.77           C  
ATOM    656  O   ASN    79       2.131  -4.295 -15.321  1.00 31.77           O  
ATOM    657  CB  ASN    79       1.122  -6.788 -14.920  1.00 31.77           C  
ATOM    658  CG  ASN    79       2.061  -7.934 -15.240  1.00 31.77           C  
ATOM    659  OD1 ASN    79       3.020  -8.189 -14.507  1.00 31.77           O  
ATOM    660  ND2 ASN    79       1.791  -8.634 -16.336  1.00 31.77           N  
ATOM    661  N   ILE    80       1.718  -3.644 -13.247  1.00 33.59           N  
ATOM    662  CA  ILE    80       2.158  -2.288 -13.556  1.00 33.59           C  
ATOM    663  C   ILE    80       3.682  -2.245 -13.636  1.00 33.59           C  
ATOM    664  O   ILE    80       4.368  -3.001 -12.943  1.00 33.59           O  
ATOM    665  CB  ILE    80       1.647  -1.276 -12.506  1.00 33.59           C  
ATOM    666  CG1 ILE    80       0.414  -1.831 -11.785  1.00 33.59           C  
ATOM    667  CG2 ILE    80       1.338   0.073 -13.162  1.00 33.59           C  
ATOM    668  CD1 ILE    80      -0.048  -0.984 -10.607  1.00 33.59           C  
ATOM    669  N   GLY    81       4.164  -2.835 -14.740  1.00 31.75           N  
ATOM    670  CA  GLY    81       5.483  -2.738 -15.345  1.00 31.75           C  
ATOM    671  C   GLY    81       6.576  -2.413 -14.344  1.00 31.75           C  
ATOM    672  O   GLY    81       7.654  -1.950 -14.722  1.00 31.75           O  
ATOM    673  N   PHE    82       6.227  -2.292 -13.080  1.00 32.59           N  
ATOM    674  CA  PHE    82       7.453  -2.041 -12.332  1.00 32.59           C  
ATOM    675  C   PHE    82       8.274  -3.317 -12.194  1.00 32.59           C  
ATOM    676  O   PHE    82       7.717  -4.411 -12.086  1.00 32.59           O  
ATOM    677  CB  PHE    82       7.132  -1.469 -10.948  1.00 32.59           C  
ATOM    678  CG  PHE    82       6.699  -0.028 -10.971  1.00 32.59           C  
ATOM    679  CD1 PHE    82       7.639   0.994 -11.007  1.00 32.59           C  
ATOM    680  CD2 PHE    82       5.351   0.304 -10.956  1.00 32.59           C  
ATOM    681  CE1 PHE    82       7.241   2.328 -11.029  1.00 32.59           C  
ATOM    682  CE2 PHE    82       4.946   1.635 -10.977  1.00 32.59           C  
ATOM    683  CZ  PHE    82       5.892   2.646 -11.013  1.00 32.59           C  
ATOM    684  N   ASP    83       9.449  -3.232 -12.626  1.00 34.36           N  
ATOM    685  CA  ASP    83      10.348  -4.340 -12.322  1.00 34.36           C  
ATOM    686  C   ASP    83      10.617  -4.433 -10.821  1.00 34.36           C  
ATOM    687  O   ASP    83      10.400  -3.468 -10.085  1.00 34.36           O  
ATOM    688  CB  ASP    83      11.666  -4.186 -13.084  1.00 34.36           C  
ATOM    689  CG  ASP    83      12.623  -3.208 -12.423  1.00 34.36           C  
ATOM    690  OD1 ASP    83      12.269  -2.621 -11.378  1.00 34.36           O  
ATOM    691  OD2 ASP    83      13.739  -3.021 -12.954  1.00 34.36           O  
ATOM    692  N   TYR    84      10.498  -5.670 -10.316  1.00 34.23           N  
ATOM    693  CA  TYR    84      10.931  -6.160  -9.013  1.00 34.23           C  
ATOM    694  C   TYR    84      11.909  -5.189  -8.362  1.00 34.23           C  
ATOM    695  O   TYR    84      11.771  -4.855  -7.183  1.00 34.23           O  
ATOM    696  CB  TYR    84      11.579  -7.542  -9.147  1.00 34.23           C  
ATOM    697  CG  TYR    84      12.031  -8.131  -7.832  1.00 34.23           C  
ATOM    698  CD1 TYR    84      13.369  -8.084  -7.449  1.00 34.23           C  
ATOM    699  CD2 TYR    84      11.121  -8.734  -6.971  1.00 34.23           C  
ATOM    700  CE1 TYR    84      13.791  -8.627  -6.240  1.00 34.23           C  
ATOM    701  CE2 TYR    84      11.531  -9.280  -5.759  1.00 34.23           C  
ATOM    702  CZ  TYR    84      12.866  -9.222  -5.402  1.00 34.23           C  
ATOM    703  OH  TYR    84      13.278  -9.760  -4.203  1.00 34.23           O  
ATOM    704  N   LYS    85      13.014  -4.925  -9.074  1.00 35.70           N  
ATOM    705  CA  LYS    85      14.123  -4.155  -8.517  1.00 35.70           C  
ATOM    706  C   LYS    85      13.667  -2.761  -8.096  1.00 35.70           C  
ATOM    707  O   LYS    85      14.078  -2.259  -7.048  1.00 35.70           O  
ATOM    708  CB  LYS    85      15.265  -4.049  -9.529  1.00 35.70           C  
ATOM    709  CG  LYS    85      16.480  -4.897  -9.182  1.00 35.70           C  
ATOM    710  CD  LYS    85      17.577  -4.756 -10.230  1.00 35.70           C  
ATOM    711  CE  LYS    85      18.749  -5.684  -9.941  1.00 35.70           C  
ATOM    712  NZ  LYS    85      19.827  -5.552 -10.966  1.00 35.70           N  
ATOM    713  N   THR    86      12.725  -2.262  -8.904  1.00 38.30           N  
ATOM    714  CA  THR    86      12.196  -0.931  -8.630  1.00 38.30           C  
ATOM    715  C   THR    86      11.338  -0.939  -7.368  1.00 38.30           C  
ATOM    716  O   THR    86      11.426  -0.025  -6.546  1.00 38.30           O  
ATOM    717  CB  THR    86      11.367  -0.404  -9.815  1.00 38.30           C  
ATOM    718  OG1 THR    86      12.142  -0.504 -11.016  1.00 38.30           O  
ATOM    719  CG2 THR    86      10.967   1.052  -9.603  1.00 38.30           C  
ATOM    720  N   LEU    87      10.680  -2.069  -7.233  1.00 35.51           N  
ATOM    721  CA  LEU    87       9.784  -2.105  -6.082  1.00 35.51           C  
ATOM    722  C   LEU    87      10.558  -2.393  -4.800  1.00 35.51           C  
ATOM    723  O   LEU    87      10.225  -1.863  -3.737  1.00 35.51           O  
ATOM    724  CB  LEU    87       8.695  -3.163  -6.283  1.00 35.51           C  
ATOM    725  CG  LEU    87       7.467  -2.728  -7.083  1.00 35.51           C  
ATOM    726  CD1 LEU    87       6.822  -3.932  -7.762  1.00 35.51           C  
ATOM    727  CD2 LEU    87       6.465  -2.017  -6.180  1.00 35.51           C  
ATOM    728  N   LYS    88      11.511  -3.370  -4.896  1.00 35.34           N  
ATOM    729  CA  LYS    88      12.366  -3.641  -3.744  1.00 35.34           C  
ATOM    730  C   LYS    88      13.004  -2.358  -3.220  1.00 35.34           C  
ATOM    731  O   LYS    88      13.142  -2.177  -2.008  1.00 35.34           O  
ATOM    732  CB  LYS    88      13.452  -4.655  -4.108  1.00 35.34           C  
ATOM    733  CG  LYS    88      14.065  -5.362  -2.908  1.00 35.34           C  
ATOM    734  CD  LYS    88      15.121  -6.374  -3.336  1.00 35.34           C  
ATOM    735  CE  LYS    88      15.834  -6.980  -2.134  1.00 35.34           C  
ATOM    736  NZ  LYS    88      16.810  -8.035  -2.543  1.00 35.34           N  
ATOM    737  N   ASN    89      13.411  -1.571  -4.143  1.00 34.85           N  
ATOM    738  CA  ASN    89      14.102  -0.397  -3.619  1.00 34.85           C  
ATOM    739  C   ASN    89      13.117   0.659  -3.126  1.00 34.85           C  
ATOM    740  O   ASN    89      13.490   1.558  -2.371  1.00 34.85           O  
ATOM    741  CB  ASN    89      15.031   0.197  -4.680  1.00 34.85           C  
ATOM    742  CG  ASN    89      16.288  -0.627  -4.882  1.00 34.85           C  
ATOM    743  OD1 ASN    89      16.643  -1.458  -4.042  1.00 34.85           O  
ATOM    744  ND2 ASN    89      16.970  -0.403  -5.999  1.00 34.85           N  
ATOM    745  N   HIS    90      11.843   0.460  -3.521  1.00 36.41           N  
ATOM    746  CA  HIS    90      10.976   1.545  -3.076  1.00 36.41           C  
ATOM    747  C   HIS    90      10.118   1.115  -1.890  1.00 36.41           C  
ATOM    748  O   HIS    90       9.292   0.208  -2.013  1.00 36.41           O  
ATOM    749  CB  HIS    90      10.084   2.024  -4.223  1.00 36.41           C  
ATOM    750  CG  HIS    90      10.676   3.145  -5.016  1.00 36.41           C  
ATOM    751  ND1 HIS    90      10.628   4.457  -4.598  1.00 36.41           N  
ATOM    752  CD2 HIS    90      11.332   3.147  -6.200  1.00 36.41           C  
ATOM    753  CE1 HIS    90      11.230   5.220  -5.495  1.00 36.41           C  
ATOM    754  NE2 HIS    90      11.666   4.450  -6.477  1.00 36.41           N  
ATOM    755  N   GLN    91      10.712   0.652  -0.891  1.00 33.13           N  
ATOM    756  CA  GLN    91      10.017   0.347   0.355  1.00 33.13           C  
ATOM    757  C   GLN    91       8.965   1.406   0.672  1.00 33.13           C  
ATOM    758  O   GLN    91       9.265   2.602   0.684  1.00 33.13           O  
ATOM    759  CB  GLN    91      11.012   0.232   1.511  1.00 33.13           C  
ATOM    760  CG  GLN    91      11.918  -0.988   1.424  1.00 33.13           C  
ATOM    761  CD  GLN    91      12.405  -1.457   2.782  1.00 33.13           C  
ATOM    762  OE1 GLN    91      12.299  -0.733   3.778  1.00 33.13           O  
ATOM    763  NE2 GLN    91      12.943  -2.670   2.833  1.00 33.13           N  
ATOM    764  N   PHE    92       7.825   1.245   0.261  1.00 33.09           N  
ATOM    765  CA  PHE    92       6.697   2.146   0.466  1.00 33.09           C  
ATOM    766  C   PHE    92       6.520   2.463   1.947  1.00 33.09           C  
ATOM    767  O   PHE    92       6.365   1.556   2.767  1.00 33.09           O  
ATOM    768  CB  PHE    92       5.410   1.535  -0.097  1.00 33.09           C  
ATOM    769  CG  PHE    92       5.398   1.424  -1.598  1.00 33.09           C  
ATOM    770  CD1 PHE    92       5.067   2.519  -2.388  1.00 33.09           C  
ATOM    771  CD2 PHE    92       5.717   0.223  -2.219  1.00 33.09           C  
ATOM    772  CE1 PHE    92       5.054   2.418  -3.777  1.00 33.09           C  
ATOM    773  CE2 PHE    92       5.707   0.116  -3.607  1.00 33.09           C  
ATOM    774  CZ  PHE    92       5.375   1.214  -4.384  1.00 33.09           C  
ATOM    775  N   ASN    93       7.174   3.341   2.460  1.00 33.34           N  
ATOM    776  CA  ASN    93       6.770   3.708   3.813  1.00 33.34           C  
ATOM    777  C   ASN    93       5.448   4.471   3.816  1.00 33.34           C  
ATOM    778  O   ASN    93       5.415   5.664   3.507  1.00 33.34           O  
ATOM    779  CB  ASN    93       7.862   4.536   4.493  1.00 33.34           C  
ATOM    780  CG  ASN    93       8.450   3.843   5.707  1.00 33.34           C  
ATOM    781  OD1 ASN    93       7.881   2.876   6.221  1.00 33.34           O  
ATOM    782  ND2 ASN    93       9.594   4.330   6.172  1.00 33.34           N  
ATOM    783  N   LEU    94       4.401   3.783   3.725  1.00 31.73           N  
ATOM    784  CA  LEU    94       3.129   4.496   3.687  1.00 31.73           C  
ATOM    785  C   LEU    94       2.964   5.380   4.919  1.00 31.73           C  
ATOM    786  O   LEU    94       1.966   6.092   5.048  1.00 31.73           O  
ATOM    787  CB  LEU    94       1.964   3.508   3.594  1.00 31.73           C  
ATOM    788  CG  LEU    94       1.853   2.710   2.294  1.00 31.73           C  
ATOM    789  CD1 LEU    94       0.861   1.564   2.458  1.00 31.73           C  
ATOM    790  CD2 LEU    94       1.442   3.619   1.141  1.00 31.73           C  
ATOM    791  N   THR    95       3.745   5.123   5.912  1.00 32.05           N  
ATOM    792  CA  THR    95       3.535   6.025   7.038  1.00 32.05           C  
ATOM    793  C   THR    95       4.158   7.391   6.761  1.00 32.05           C  
ATOM    794  O   THR    95       3.942   8.342   7.515  1.00 32.05           O  
ATOM    795  CB  THR    95       4.123   5.444   8.337  1.00 32.05           C  
ATOM    796  OG1 THR    95       5.528   5.223   8.161  1.00 32.05           O  
ATOM    797  CG2 THR    95       3.454   4.123   8.701  1.00 32.05           C  
ATOM    798  N   ASP    96       5.049   7.358   5.805  1.00 33.20           N  
ATOM    799  CA  ASP    96       5.694   8.646   5.567  1.00 33.20           C  
ATOM    800  C   ASP    96       5.041   9.379   4.397  1.00 33.20           C  
ATOM    801  O   ASP    96       5.177   8.965   3.244  1.00 33.20           O  
ATOM    802  CB  ASP    96       7.189   8.456   5.301  1.00 33.20           C  
ATOM    803  CG  ASP    96       8.000   9.716   5.551  1.00 33.20           C  
ATOM    804  OD1 ASP    96       7.404  10.802   5.719  1.00 33.20           O  
ATOM    805  OD2 ASP    96       9.246   9.622   5.577  1.00 33.20           O  
ATOM    806  N   ALA    97       4.056  10.056   4.647  1.00 32.76           N  
ATOM    807  CA  ALA    97       3.296  10.832   3.670  1.00 32.76           C  
ATOM    808  C   ALA    97       4.224  11.501   2.660  1.00 32.76           C  
ATOM    809  O   ALA    97       3.867  11.660   1.490  1.00 32.76           O  
ATOM    810  CB  ALA    97       2.438  11.880   4.375  1.00 32.76           C  
ATOM    811  N   ASN    98       5.381  11.879   3.130  1.00 33.48           N  
ATOM    812  CA  ASN    98       6.214  12.615   2.185  1.00 33.48           C  
ATOM    813  C   ASN    98       6.802  11.694   1.120  1.00 33.48           C  
ATOM    814  O   ASN    98       6.878  12.063  -0.053  1.00 33.48           O  
ATOM    815  CB  ASN    98       7.331  13.358   2.920  1.00 33.48           C  
ATOM    816  CG  ASN    98       6.924  14.757   3.341  1.00 33.48           C  
ATOM    817  OD1 ASN    98       5.874  15.260   2.934  1.00 33.48           O  
ATOM    818  ND2 ASN    98       7.752  15.394   4.161  1.00 33.48           N  
ATOM    819  N   GLU    99       7.408  10.598   1.640  1.00 32.68           N  
ATOM    820  CA  GLU    99       8.101   9.776   0.653  1.00 32.68           C  
ATOM    821  C   GLU    99       7.122   9.172  -0.349  1.00 32.68           C  
ATOM    822  O   GLU    99       7.461   8.980  -1.518  1.00 32.68           O  
ATOM    823  CB  GLU    99       8.899   8.666   1.343  1.00 32.68           C  
ATOM    824  CG  GLU    99      10.264   9.112   1.846  1.00 32.68           C  
ATOM    825  CD  GLU    99      11.109   7.967   2.382  1.00 32.68           C  
ATOM    826  OE1 GLU    99      12.264   8.209   2.802  1.00 32.68           O  
ATOM    827  OE2 GLU    99      10.613   6.818   2.381  1.00 32.68           O  
ATOM    828  N   ASN   100       5.882   9.179   0.069  1.00 33.95           N  
ATOM    829  CA  ASN   100       4.950   8.527  -0.844  1.00 33.95           C  
ATOM    830  C   ASN   100       4.452   9.491  -1.918  1.00 33.95           C  
ATOM    831  O   ASN   100       4.147   9.076  -3.038  1.00 33.95           O  
ATOM    832  CB  ASN   100       3.768   7.935  -0.074  1.00 33.95           C  
ATOM    833  CG  ASN   100       4.148   6.700   0.719  1.00 33.95           C  
ATOM    834  OD1 ASN   100       5.157   6.049   0.433  1.00 33.95           O  
ATOM    835  ND2 ASN   100       3.344   6.369   1.723  1.00 33.95           N  
ATOM    836  N   HIS   101       4.376  10.739  -1.585  1.00 30.92           N  
ATOM    837  CA  HIS   101       3.952  11.645  -2.647  1.00 30.92           C  
ATOM    838  C   HIS   101       4.906  11.586  -3.835  1.00 30.92           C  
ATOM    839  O   HIS   101       4.471  11.613  -4.989  1.00 30.92           O  
ATOM    840  CB  HIS   101       3.854  13.078  -2.122  1.00 30.92           C  
ATOM    841  CG  HIS   101       2.519  13.712  -2.352  1.00 30.92           C  
ATOM    842  ND1 HIS   101       2.253  14.513  -3.442  1.00 30.92           N  
ATOM    843  CD2 HIS   101       1.374  13.659  -1.632  1.00 30.92           C  
ATOM    844  CE1 HIS   101       0.999  14.927  -3.381  1.00 30.92           C  
ATOM    845  NE2 HIS   101       0.443  14.423  -2.292  1.00 30.92           N  
ATOM    846  N   SER   102       6.196  11.665  -3.504  1.00 30.13           N  
ATOM    847  CA  SER   102       7.101  11.723  -4.648  1.00 30.13           C  
ATOM    848  C   SER   102       6.861  10.557  -5.602  1.00 30.13           C  
ATOM    849  O   SER   102       6.891  10.730  -6.821  1.00 30.13           O  
ATOM    850  CB  SER   102       8.557  11.718  -4.180  1.00 30.13           C  
ATOM    851  OG  SER   102       8.696  10.989  -2.973  1.00 30.13           O  
ATOM    852  N   PHE   103       6.506   9.450  -4.973  1.00 32.96           N  
ATOM    853  CA  PHE   103       6.276   8.361  -5.916  1.00 32.96           C  
ATOM    854  C   PHE   103       4.996   8.593  -6.709  1.00 32.96           C  
ATOM    855  O   PHE   103       4.967   8.390  -7.925  1.00 32.96           O  
ATOM    856  CB  PHE   103       6.204   7.019  -5.182  1.00 32.96           C  
ATOM    857  CG  PHE   103       6.238   5.824  -6.097  1.00 32.96           C  
ATOM    858  CD1 PHE   103       5.059   5.218  -6.516  1.00 32.96           C  
ATOM    859  CD2 PHE   103       7.449   5.307  -6.538  1.00 32.96           C  
ATOM    860  CE1 PHE   103       5.087   4.112  -7.363  1.00 32.96           C  
ATOM    861  CE2 PHE   103       7.485   4.202  -7.385  1.00 32.96           C  
ATOM    862  CZ  PHE   103       6.303   3.605  -7.795  1.00 32.96           C  
ATOM    863  N   VAL   104       3.917   8.903  -5.993  1.00 33.58           N  
ATOM    864  CA  VAL   104       2.618   9.020  -6.648  1.00 33.58           C  
ATOM    865  C   VAL   104       2.686  10.081  -7.744  1.00 33.58           C  
ATOM    866  O   VAL   104       2.197   9.866  -8.856  1.00 33.58           O  
ATOM    867  CB  VAL   104       1.502   9.367  -5.638  1.00 33.58           C  
ATOM    868  CG1 VAL   104       0.172   9.585  -6.358  1.00 33.58           C  
ATOM    869  CG2 VAL   104       1.371   8.265  -4.589  1.00 33.58           C  
ATOM    870  N   VAL   105       3.376  11.203  -7.448  1.00 28.90           N  
ATOM    871  CA  VAL   105       3.543  12.197  -8.504  1.00 28.90           C  
ATOM    872  C   VAL   105       4.432  11.632  -9.610  1.00 28.90           C  
ATOM    873  O   VAL   105       4.138  11.796 -10.796  1.00 28.90           O  
ATOM    874  CB  VAL   105       4.144  13.511  -7.956  1.00 28.90           C  
ATOM    875  CG1 VAL   105       4.415  14.495  -9.093  1.00 28.90           C  
ATOM    876  CG2 VAL   105       3.210  14.132  -6.919  1.00 28.90           C  
ATOM    877  N   GLU   106       5.485  11.003  -9.109  1.00 30.10           N  
ATOM    878  CA  GLU   106       6.353  10.420 -10.128  1.00 30.10           C  
ATOM    879  C   GLU   106       5.567   9.509 -11.067  1.00 30.10           C  
ATOM    880  O   GLU   106       5.792   9.516 -12.279  1.00 30.10           O  
ATOM    881  CB  GLU   106       7.500   9.642  -9.478  1.00 30.10           C  
ATOM    882  CG  GLU   106       8.862   9.926 -10.093  1.00 30.10           C  
ATOM    883  CD  GLU   106       9.998   9.190  -9.401  1.00 30.10           C  
ATOM    884  OE1 GLU   106      11.167   9.342  -9.823  1.00 30.10           O  
ATOM    885  OE2 GLU   106       9.717   8.454  -8.429  1.00 30.10           O  
ATOM    886  N   TYR   107       4.533   8.838 -10.449  1.00 31.75           N  
ATOM    887  CA  TYR   107       3.685   7.949 -11.234  1.00 31.75           C  
ATOM    888  C   TYR   107       2.849   8.737 -12.235  1.00 31.75           C  
ATOM    889  O   TYR   107       2.748   8.358 -13.404  1.00 31.75           O  
ATOM    890  CB  TYR   107       2.770   7.131 -10.319  1.00 31.75           C  
ATOM    891  CG  TYR   107       2.103   5.966 -11.010  1.00 31.75           C  
ATOM    892  CD1 TYR   107       0.821   6.087 -11.540  1.00 31.75           C  
ATOM    893  CD2 TYR   107       2.753   4.743 -11.134  1.00 31.75           C  
ATOM    894  CE1 TYR   107       0.202   5.017 -12.176  1.00 31.75           C  
ATOM    895  CE2 TYR   107       2.144   3.666 -11.768  1.00 31.75           C  
ATOM    896  CZ  TYR   107       0.870   3.812 -12.285  1.00 31.75           C  
ATOM    897  OH  TYR   107       0.262   2.749 -12.914  1.00 31.75           O  
ATOM    898  N   TRP   108       2.098   9.676 -11.675  1.00 31.92           N  
ATOM    899  CA  TRP   108       1.337  10.474 -12.631  1.00 31.92           C  
ATOM    900  C   TRP   108       2.250  11.044 -13.712  1.00 31.92           C  
ATOM    901  O   TRP   108       1.878  11.089 -14.887  1.00 31.92           O  
ATOM    902  CB  TRP   108       0.600  11.611 -11.917  1.00 31.92           C  
ATOM    903  CG  TRP   108      -0.738  11.935 -12.508  1.00 31.92           C  
ATOM    904  CD1 TRP   108      -1.041  12.072 -13.834  1.00 31.92           C  
ATOM    905  CD2 TRP   108      -1.955  12.167 -11.793  1.00 31.92           C  
ATOM    906  NE1 TRP   108      -2.374  12.376 -13.986  1.00 31.92           N  
ATOM    907  CE2 TRP   108      -2.957  12.439 -12.749  1.00 31.92           C  
ATOM    908  CE3 TRP   108      -2.295  12.170 -10.434  1.00 31.92           C  
ATOM    909  CZ2 TRP   108      -4.279  12.713 -12.389  1.00 31.92           C  
ATOM    910  CZ3 TRP   108      -3.611  12.442 -10.077  1.00 31.92           C  
ATOM    911  CH2 TRP   108      -4.585  12.709 -11.053  1.00 31.92           C  
ATOM    912  N   ASN   109       3.502  11.296 -13.330  1.00 28.61           N  
ATOM    913  CA  ASN   109       4.358  11.889 -14.352  1.00 28.61           C  
ATOM    914  C   ASN   109       4.891  10.834 -15.318  1.00 28.61           C  
ATOM    915  O   ASN   109       5.090  11.114 -16.501  1.00 28.61           O  
ATOM    916  CB  ASN   109       5.517  12.651 -13.706  1.00 28.61           C  
ATOM    917  CG  ASN   109       5.154  14.081 -13.359  1.00 28.61           C  
ATOM    918  OD1 ASN   109       4.156  14.617 -13.848  1.00 28.61           O  
ATOM    919  ND2 ASN   109       5.961  14.709 -12.512  1.00 28.61           N  
ATOM    920  N   LEU   110       5.180   9.668 -14.752  1.00 29.82           N  
ATOM    921  CA  LEU   110       5.770   8.693 -15.663  1.00 29.82           C  
ATOM    922  C   LEU   110       4.773   8.282 -16.741  1.00 29.82           C  
ATOM    923  O   LEU   110       5.165   7.964 -17.866  1.00 29.82           O  
ATOM    924  CB  LEU   110       6.244   7.458 -14.892  1.00 29.82           C  
ATOM    925  CG  LEU   110       7.654   7.526 -14.302  1.00 29.82           C  
ATOM    926  CD1 LEU   110       7.770   6.599 -13.097  1.00 29.82           C  
ATOM    927  CD2 LEU   110       8.693   7.170 -15.359  1.00 29.82           C  
ATOM    928  N   LYS   111       3.533   8.531 -16.375  1.00 31.68           N  
ATOM    929  CA  LYS   111       2.532   7.960 -17.271  1.00 31.68           C  
ATOM    930  C   LYS   111       2.087   8.976 -18.319  1.00 31.68           C  
ATOM    931  O   LYS   111       1.185   8.702 -19.113  1.00 31.68           O  
ATOM    932  CB  LYS   111       1.323   7.462 -16.477  1.00 31.68           C  
ATOM    933  CG  LYS   111       1.216   5.946 -16.399  1.00 31.68           C  
ATOM    934  CD  LYS   111      -0.169   5.506 -15.944  1.00 31.68           C  
ATOM    935  CE  LYS   111      -0.294   3.989 -15.915  1.00 31.68           C  
ATOM    936  NZ  LYS   111      -1.683   3.553 -15.579  1.00 31.68           N  
ATOM    937  N   ASN   112       2.487  10.179 -18.094  1.00 32.43           N  
ATOM    938  CA  ASN   112       2.390  11.134 -19.193  1.00 32.43           C  
ATOM    939  C   ASN   112       3.139  10.644 -20.429  1.00 32.43           C  
ATOM    940  O   ASN   112       3.475  11.436 -21.311  1.00 32.43           O  
ATOM    941  CB  ASN   112       2.916  12.504 -18.761  1.00 32.43           C  
ATOM    942  CG  ASN   112       1.859  13.346 -18.074  1.00 32.43           C  
ATOM    943  OD1 ASN   112       0.662  13.069 -18.180  1.00 32.43           O  
ATOM    944  ND2 ASN   112       2.294  14.378 -17.362  1.00 32.43           N  
ATOM    945  N   ASP   113       3.612   9.440 -20.375  1.00 33.61           N  
ATOM    946  CA  ASP   113       4.219   9.069 -21.649  1.00 33.61           C  
ATOM    947  C   ASP   113       3.194   8.425 -22.580  1.00 33.61           C  
ATOM    948  O   ASP   113       2.110   8.034 -22.142  1.00 33.61           O  
ATOM    949  CB  ASP   113       5.397   8.117 -21.425  1.00 33.61           C  
ATOM    950  CG  ASP   113       4.979   6.790 -20.817  1.00 33.61           C  
ATOM    951  OD1 ASP   113       3.788   6.623 -20.476  1.00 33.61           O  
ATOM    952  OD2 ASP   113       5.850   5.904 -20.675  1.00 33.61           O  
ATOM    953  N   GLU   114       2.646   9.274 -23.476  1.00 33.55           N  
ATOM    954  CA  GLU   114       1.936   9.208 -24.750  1.00 33.55           C  
ATOM    955  C   GLU   114       1.456   7.790 -25.042  1.00 33.55           C  
ATOM    956  O   GLU   114       0.912   7.521 -26.115  1.00 33.55           O  
ATOM    957  CB  GLU   114       2.828   9.707 -25.890  1.00 33.55           C  
ATOM    958  CG  GLU   114       3.223  11.171 -25.766  1.00 33.55           C  
ATOM    959  CD  GLU   114       3.942  11.705 -26.996  1.00 33.55           C  
ATOM    960  OE1 GLU   114       4.224  12.924 -27.053  1.00 33.55           O  
ATOM    961  OE2 GLU   114       4.225  10.897 -27.909  1.00 33.55           O  
ATOM    962  N   THR   115       1.766   6.818 -24.250  1.00 33.61           N  
ATOM    963  CA  THR   115       1.228   5.580 -24.803  1.00 33.61           C  
ATOM    964  C   THR   115      -0.243   5.416 -24.431  1.00 33.61           C  
ATOM    965  O   THR   115      -0.908   4.490 -24.900  1.00 33.61           O  
ATOM    966  CB  THR   115       2.023   4.356 -24.311  1.00 33.61           C  
ATOM    967  OG1 THR   115       2.033   4.344 -22.878  1.00 33.61           O  
ATOM    968  CG2 THR   115       3.461   4.395 -24.817  1.00 33.61           C  
ATOM    969  N   GLY   116      -1.072   6.429 -24.431  1.00 29.81           N  
ATOM    970  CA  GLY   116      -2.511   6.237 -24.517  1.00 29.81           C  
ATOM    971  C   GLY   116      -3.109   5.633 -23.260  1.00 29.81           C  
ATOM    972  O   GLY   116      -4.320   5.414 -23.186  1.00 29.81           O  
ATOM    973  N   ARG   117      -2.246   5.235 -22.338  1.00 30.59           N  
ATOM    974  CA  ARG   117      -2.716   4.481 -21.180  1.00 30.59           C  
ATOM    975  C   ARG   117      -3.457   5.386 -20.202  1.00 30.59           C  
ATOM    976  O   ARG   117      -3.941   4.925 -19.166  1.00 30.59           O  
ATOM    977  CB  ARG   117      -1.545   3.794 -20.474  1.00 30.59           C  
ATOM    978  CG  ARG   117      -1.799   2.332 -20.141  1.00 30.59           C  
ATOM    979  CD  ARG   117      -0.547   1.650 -19.607  1.00 30.59           C  
ATOM    980  NE  ARG   117      -0.794   0.248 -19.283  1.00 30.59           N  
ATOM    981  CZ  ARG   117      -0.011  -0.763 -19.649  1.00 30.59           C  
ATOM    982  NH1 ARG   117       1.089  -0.547 -20.360  1.00 30.59           N  
ATOM    983  NH2 ARG   117      -0.330  -2.001 -19.300  1.00 30.59           N  
ATOM    984  N   HIS   118      -3.327   6.693 -20.414  1.00 31.52           N  
ATOM    985  CA  HIS   118      -4.318   7.611 -19.862  1.00 31.52           C  
ATOM    986  C   HIS   118      -5.733   7.078 -20.062  1.00 31.52           C  
ATOM    987  O   HIS   118      -6.614   7.319 -19.233  1.00 31.52           O  
ATOM    988  CB  HIS   118      -4.182   8.994 -20.501  1.00 31.52           C  
ATOM    989  CG  HIS   118      -4.161  10.113 -19.509  1.00 31.52           C  
ATOM    990  ND1 HIS   118      -5.298  10.793 -19.131  1.00 31.52           N  
ATOM    991  CD2 HIS   118      -3.138  10.668 -18.818  1.00 31.52           C  
ATOM    992  CE1 HIS   118      -4.974  11.721 -18.246  1.00 31.52           C  
ATOM    993  NE2 HIS   118      -3.669  11.666 -18.039  1.00 31.52           N  
ATOM    994  N   THR   119      -5.930   6.373 -21.202  1.00 31.00           N  
ATOM    995  CA  THR   119      -7.325   6.078 -21.510  1.00 31.00           C  
ATOM    996  C   THR   119      -7.919   5.129 -20.474  1.00 31.00           C  
ATOM    997  O   THR   119      -9.077   5.281 -20.076  1.00 31.00           O  
ATOM    998  CB  THR   119      -7.469   5.463 -22.915  1.00 31.00           C  
ATOM    999  OG1 THR   119      -6.405   4.527 -23.132  1.00 31.00           O  
ATOM   1000  CG2 THR   119      -7.411   6.539 -23.995  1.00 31.00           C  
ATOM   1001  N   PHE   120      -7.087   4.165 -20.110  1.00 30.68           N  
ATOM   1002  CA  PHE   120      -7.706   3.282 -19.129  1.00 30.68           C  
ATOM   1003  C   PHE   120      -8.147   4.064 -17.898  1.00 30.68           C  
ATOM   1004  O   PHE   120      -9.297   3.958 -17.468  1.00 30.68           O  
ATOM   1005  CB  PHE   120      -6.738   2.165 -18.723  1.00 30.68           C  
ATOM   1006  CG  PHE   120      -7.292   1.231 -17.681  1.00 30.68           C  
ATOM   1007  CD1 PHE   120      -6.951   1.380 -16.343  1.00 30.68           C  
ATOM   1008  CD2 PHE   120      -8.154   0.204 -18.041  1.00 30.68           C  
ATOM   1009  CE1 PHE   120      -7.462   0.517 -15.376  1.00 30.68           C  
ATOM   1010  CE2 PHE   120      -8.668  -0.663 -17.081  1.00 30.68           C  
ATOM   1011  CZ  PHE   120      -8.321  -0.505 -15.749  1.00 30.68           C  
ATOM   1012  N   TRP   121      -7.207   5.001 -17.473  1.00 32.83           N  
ATOM   1013  CA  TRP   121      -7.645   5.560 -16.199  1.00 32.83           C  
ATOM   1014  C   TRP   121      -8.640   6.696 -16.416  1.00 32.83           C  
ATOM   1015  O   TRP   121      -9.543   6.902 -15.602  1.00 32.83           O  
ATOM   1016  CB  TRP   121      -6.446   6.062 -15.391  1.00 32.83           C  
ATOM   1017  CG  TRP   121      -5.814   5.015 -14.523  1.00 32.83           C  
ATOM   1018  CD1 TRP   121      -4.663   4.322 -14.774  1.00 32.83           C  
ATOM   1019  CD2 TRP   121      -6.304   4.539 -13.266  1.00 32.83           C  
ATOM   1020  NE1 TRP   121      -4.406   3.443 -13.747  1.00 32.83           N  
ATOM   1021  CE2 TRP   121      -5.398   3.556 -12.809  1.00 32.83           C  
ATOM   1022  CE3 TRP   121      -7.422   4.849 -12.479  1.00 32.83           C  
ATOM   1023  CZ2 TRP   121      -5.576   2.881 -11.599  1.00 32.83           C  
ATOM   1024  CZ3 TRP   121      -7.597   4.175 -11.275  1.00 32.83           C  
ATOM   1025  CH2 TRP   121      -6.677   3.203 -10.849  1.00 32.83           C  
ATOM   1026  N   ASP   122      -8.358   7.653 -17.441  1.00 34.94           N  
ATOM   1027  CA  ASP   122      -9.478   8.548 -17.715  1.00 34.94           C  
ATOM   1028  C   ASP   122     -10.790   7.773 -17.814  1.00 34.94           C  
ATOM   1029  O   ASP   122     -11.839   8.262 -17.389  1.00 34.94           O  
ATOM   1030  CB  ASP   122      -9.233   9.335 -19.004  1.00 34.94           C  
ATOM   1031  CG  ASP   122      -8.311  10.525 -18.806  1.00 34.94           C  
ATOM   1032  OD1 ASP   122      -8.065  10.920 -17.646  1.00 34.94           O  
ATOM   1033  OD2 ASP   122      -7.829  11.076 -19.820  1.00 34.94           O  
ATOM   1034  N   SER   123     -10.682   6.596 -18.270  1.00 32.51           N  
ATOM   1035  CA  SER   123     -11.983   5.950 -18.404  1.00 32.51           C  
ATOM   1036  C   SER   123     -12.454   5.374 -17.073  1.00 32.51           C  
ATOM   1037  O   SER   123     -13.638   5.457 -16.739  1.00 32.51           O  
ATOM   1038  CB  SER   123     -11.926   4.843 -19.457  1.00 32.51           C  
ATOM   1039  OG  SER   123     -11.100   3.776 -19.021  1.00 32.51           O  
ATOM   1040  N   VAL   124     -11.518   4.852 -16.344  1.00 31.64           N  
ATOM   1041  CA  VAL   124     -12.052   4.280 -15.112  1.00 31.64           C  
ATOM   1042  C   VAL   124     -12.326   5.392 -14.102  1.00 31.64           C  
ATOM   1043  O   VAL   124     -13.395   5.432 -13.488  1.00 31.64           O  
ATOM   1044  CB  VAL   124     -11.087   3.236 -14.506  1.00 31.64           C  
ATOM   1045  CG1 VAL   124     -11.646   2.680 -13.198  1.00 31.64           C  
ATOM   1046  CG2 VAL   124     -10.829   2.108 -15.503  1.00 31.64           C  
ATOM   1047  N   ILE   125     -11.446   6.404 -14.201  1.00 33.90           N  
ATOM   1048  CA  ILE   125     -11.632   7.263 -13.037  1.00 33.90           C  
ATOM   1049  C   ILE   125     -12.159   8.626 -13.480  1.00 33.90           C  
ATOM   1050  O   ILE   125     -12.907   9.278 -12.748  1.00 33.90           O  
ATOM   1051  CB  ILE   125     -10.318   7.430 -12.241  1.00 33.90           C  
ATOM   1052  CG1 ILE   125      -9.837   6.073 -11.714  1.00 33.90           C  
ATOM   1053  CG2 ILE   125     -10.504   8.428 -11.095  1.00 33.90           C  
ATOM   1054  CD1 ILE   125      -8.774   6.172 -10.629  1.00 33.90           C  
ATOM   1055  N   GLY   126     -11.676   9.119 -14.597  1.00 33.17           N  
ATOM   1056  CA  GLY   126     -11.978  10.511 -14.890  1.00 33.17           C  
ATOM   1057  C   GLY   126     -13.466  10.793 -14.973  1.00 33.17           C  
ATOM   1058  O   GLY   126     -13.940  11.809 -14.460  1.00 33.17           O  
ATOM   1059  N   GLU   127     -14.186   9.974 -15.651  1.00 32.27           N  
ATOM   1060  CA  GLU   127     -15.527  10.522 -15.833  1.00 32.27           C  
ATOM   1061  C   GLU   127     -16.304  10.529 -14.520  1.00 32.27           C  
ATOM   1062  O   GLU   127     -16.967  11.514 -14.190  1.00 32.27           O  
ATOM   1063  CB  GLU   127     -16.293   9.727 -16.894  1.00 32.27           C  
ATOM   1064  CG  GLU   127     -15.993  10.159 -18.322  1.00 32.27           C  
ATOM   1065  CD  GLU   127     -16.970   9.590 -19.338  1.00 32.27           C  
ATOM   1066  OE1 GLU   127     -16.904   9.977 -20.527  1.00 32.27           O  
ATOM   1067  OE2 GLU   127     -17.809   8.751 -18.943  1.00 32.27           O  
ATOM   1068  N   LYS   128     -15.981   9.589 -13.766  1.00 32.14           N  
ATOM   1069  CA  LYS   128     -16.855   9.560 -12.596  1.00 32.14           C  
ATOM   1070  C   LYS   128     -16.143  10.114 -11.365  1.00 32.14           C  
ATOM   1071  O   LYS   128     -16.744  10.839 -10.569  1.00 32.14           O  
ATOM   1072  CB  LYS   128     -17.341   8.136 -12.324  1.00 32.14           C  
ATOM   1073  CG  LYS   128     -18.828   8.037 -12.019  1.00 32.14           C  
ATOM   1074  CD  LYS   128     -19.256   6.593 -11.785  1.00 32.14           C  
ATOM   1075  CE  LYS   128     -20.743   6.494 -11.475  1.00 32.14           C  
ATOM   1076  NZ  LYS   128     -21.184   5.074 -11.322  1.00 32.14           N  
ATOM   1077  N   TYR   129     -14.796  10.129 -11.440  1.00 29.83           N  
ATOM   1078  CA  TYR   129     -14.261  10.481 -10.129  1.00 29.83           C  
ATOM   1079  C   TYR   129     -13.208  11.577 -10.246  1.00 29.83           C  
ATOM   1080  O   TYR   129     -12.400  11.769  -9.335  1.00 29.83           O  
ATOM   1081  CB  TYR   129     -13.659   9.249  -9.446  1.00 29.83           C  
ATOM   1082  CG  TYR   129     -14.682   8.212  -9.053  1.00 29.83           C  
ATOM   1083  CD1 TYR   129     -15.490   8.392  -7.932  1.00 29.83           C  
ATOM   1084  CD2 TYR   129     -14.843   7.051  -9.800  1.00 29.83           C  
ATOM   1085  CE1 TYR   129     -16.433   7.438  -7.564  1.00 29.83           C  
ATOM   1086  CE2 TYR   129     -15.783   6.090  -9.442  1.00 29.83           C  
ATOM   1087  CZ  TYR   129     -16.572   6.292  -8.325  1.00 29.83           C  
ATOM   1088  OH  TYR   129     -17.505   5.344  -7.966  1.00 29.83           O  
ATOM   1089  N   GLY   130     -12.839  11.838 -11.404  1.00 33.56           N  
ATOM   1090  CA  GLY   130     -12.058  13.057 -11.541  1.00 33.56           C  
ATOM   1091  C   GLY   130     -12.537  14.177 -10.638  1.00 33.56           C  
ATOM   1092  O   GLY   130     -11.731  14.959 -10.128  1.00 33.56           O  
ATOM   1093  N   GLU   131     -13.814  14.137 -10.427  1.00 31.85           N  
ATOM   1094  CA  GLU   131     -14.346  15.158  -9.530  1.00 31.85           C  
ATOM   1095  C   GLU   131     -13.794  14.995  -8.117  1.00 31.85           C  
ATOM   1096  O   GLU   131     -13.466  15.981  -7.455  1.00 31.85           O  
ATOM   1097  CB  GLU   131     -15.876  15.109  -9.506  1.00 31.85           C  
ATOM   1098  CG  GLU   131     -16.536  16.480  -9.504  1.00 31.85           C  
ATOM   1099  CD  GLU   131     -18.052  16.416  -9.427  1.00 31.85           C  
ATOM   1100  OE1 GLU   131     -18.703  17.485  -9.380  1.00 31.85           O  
ATOM   1101  OE2 GLU   131     -18.594  15.288  -9.412  1.00 31.85           O  
ATOM   1102  N   TYR   132     -13.812  13.742  -7.723  1.00 32.04           N  
ATOM   1103  CA  TYR   132     -13.366  13.466  -6.362  1.00 32.04           C  
ATOM   1104  C   TYR   132     -11.887  13.793  -6.196  1.00 32.04           C  
ATOM   1105  O   TYR   132     -11.473  14.314  -5.157  1.00 32.04           O  
ATOM   1106  CB  TYR   132     -13.621  12.000  -6.000  1.00 32.04           C  
ATOM   1107  CG  TYR   132     -15.052  11.709  -5.618  1.00 32.04           C  
ATOM   1108  CD1 TYR   132     -15.516  11.968  -4.329  1.00 32.04           C  
ATOM   1109  CD2 TYR   132     -15.943  11.175  -6.542  1.00 32.04           C  
ATOM   1110  CE1 TYR   132     -16.833  11.699  -3.972  1.00 32.04           C  
ATOM   1111  CE2 TYR   132     -17.262  10.902  -6.196  1.00 32.04           C  
ATOM   1112  CZ  TYR   132     -17.697  11.168  -4.910  1.00 32.04           C  
ATOM   1113  OH  TYR   132     -19.002  10.900  -4.562  1.00 32.04           O  
ATOM   1114  N   LEU   133     -11.237  13.418  -7.243  1.00 33.39           N  
ATOM   1115  CA  LEU   133      -9.801  13.675  -7.229  1.00 33.39           C  
ATOM   1116  C   LEU   133      -9.515  15.165  -7.384  1.00 33.39           C  
ATOM   1117  O   LEU   133      -8.613  15.698  -6.734  1.00 33.39           O  
ATOM   1118  CB  LEU   133      -9.105  12.892  -8.346  1.00 33.39           C  
ATOM   1119  CG  LEU   133      -8.866  11.404  -8.082  1.00 33.39           C  
ATOM   1120  CD1 LEU   133      -8.683  10.655  -9.398  1.00 33.39           C  
ATOM   1121  CD2 LEU   133      -7.654  11.210  -7.178  1.00 33.39           C  
ATOM   1122  N   TYR   134     -10.282  15.739  -8.287  1.00 32.86           N  
ATOM   1123  CA  TYR   134     -10.086  17.168  -8.499  1.00 32.86           C  
ATOM   1124  C   TYR   134     -10.652  17.975  -7.336  1.00 32.86           C  
ATOM   1125  O   TYR   134     -10.089  19.003  -6.954  1.00 32.86           O  
ATOM   1126  CB  TYR   134     -10.742  17.613  -9.810  1.00 32.86           C  
ATOM   1127  CG  TYR   134      -9.788  17.670 -10.978  1.00 32.86           C  
ATOM   1128  CD1 TYR   134      -9.004  18.798 -11.207  1.00 32.86           C  
ATOM   1129  CD2 TYR   134      -9.668  16.597 -11.854  1.00 32.86           C  
ATOM   1130  CE1 TYR   134      -8.124  18.856 -12.283  1.00 32.86           C  
ATOM   1131  CE2 TYR   134      -8.792  16.644 -12.933  1.00 32.86           C  
ATOM   1132  CZ  TYR   134      -8.025  17.776 -13.139  1.00 32.86           C  
ATOM   1133  OH  TYR   134      -7.155  17.828 -14.206  1.00 32.86           O  
ATOM   1134  N   ASN   135     -11.738  17.460  -6.774  1.00 31.86           N  
ATOM   1135  CA  ASN   135     -12.319  18.339  -5.765  1.00 31.86           C  
ATOM   1136  C   ASN   135     -11.987  17.868  -4.352  1.00 31.86           C  
ATOM   1137  O   ASN   135     -12.802  18.006  -3.439  1.00 31.86           O  
ATOM   1138  CB  ASN   135     -13.835  18.440  -5.948  1.00 31.86           C  
ATOM   1139  CG  ASN   135     -14.225  19.367  -7.082  1.00 31.86           C  
ATOM   1140  OD1 ASN   135     -13.444  20.229  -7.492  1.00 31.86           O  
ATOM   1141  ND2 ASN   135     -15.437  19.197  -7.597  1.00 31.86           N  
ATOM   1142  N   ALA   136     -11.189  16.826  -4.284  1.00 34.16           N  
ATOM   1143  CA  ALA   136     -10.874  16.573  -2.880  1.00 34.16           C  
ATOM   1144  C   ALA   136     -10.809  17.877  -2.090  1.00 34.16           C  
ATOM   1145  O   ALA   136     -10.310  18.889  -2.589  1.00 34.16           O  
ATOM   1146  CB  ALA   136      -9.555  15.814  -2.758  1.00 34.16           C  
ATOM   1147  N   ASP   137     -11.950  18.382  -1.656  1.00 33.66           N  
ATOM   1148  CA  ASP   137     -12.042  19.529  -0.759  1.00 33.66           C  
ATOM   1149  C   ASP   137     -10.654  20.020  -0.352  1.00 33.66           C  
ATOM   1150  O   ASP   137      -9.702  19.239  -0.304  1.00 33.66           O  
ATOM   1151  CB  ASP   137     -12.859  19.174   0.485  1.00 33.66           C  
ATOM   1152  CG  ASP   137     -14.358  19.243   0.248  1.00 33.66           C  
ATOM   1153  OD1 ASP   137     -14.790  19.848  -0.756  1.00 33.66           O  
ATOM   1154  OD2 ASP   137     -15.114  18.689   1.076  1.00 33.66           O  
ATOM   1155  N   GLU   138     -10.115  20.943  -1.134  1.00 32.77           N  
ATOM   1156  CA  GLU   138      -8.965  21.667  -0.601  1.00 32.77           C  
ATOM   1157  C   GLU   138      -8.647  21.226   0.825  1.00 32.77           C  
ATOM   1158  O   GLU   138      -7.486  21.237   1.240  1.00 32.77           O  
ATOM   1159  CB  GLU   138      -9.214  23.177  -0.641  1.00 32.77           C  
ATOM   1160  CG  GLU   138      -8.771  23.839  -1.938  1.00 32.77           C  
ATOM   1161  CD  GLU   138      -8.722  25.356  -1.850  1.00 32.77           C  
ATOM   1162  OE1 GLU   138      -8.241  26.004  -2.807  1.00 32.77           O  
ATOM   1163  OE2 GLU   138      -9.168  25.901  -0.816  1.00 32.77           O  
ATOM   1164  N   ASP   139      -9.644  20.864   1.594  1.00 36.24           N  
ATOM   1165  CA  ASP   139      -9.356  20.429   2.958  1.00 36.24           C  
ATOM   1166  C   ASP   139      -8.449  19.201   2.962  1.00 36.24           C  
ATOM   1167  O   ASP   139      -7.683  18.993   3.905  1.00 36.24           O  
ATOM   1168  CB  ASP   139     -10.654  20.127   3.710  1.00 36.24           C  
ATOM   1169  CG  ASP   139     -11.153  21.305   4.528  1.00 36.24           C  
ATOM   1170  OD1 ASP   139     -10.361  22.230   4.812  1.00 36.24           O  
ATOM   1171  OD2 ASP   139     -12.348  21.308   4.894  1.00 36.24           O  
ATOM   1172  N   THR   140      -8.562  18.450   1.917  1.00 35.82           N  
ATOM   1173  CA  THR   140      -7.680  17.289   1.975  1.00 35.82           C  
ATOM   1174  C   THR   140      -6.304  17.627   1.408  1.00 35.82           C  
ATOM   1175  O   THR   140      -5.386  16.806   1.464  1.00 35.82           O  
ATOM   1176  CB  THR   140      -8.276  16.096   1.205  1.00 35.82           C  
ATOM   1177  OG1 THR   140      -9.455  16.523   0.512  1.00 35.82           O  
ATOM   1178  CG2 THR   140      -8.642  14.958   2.152  1.00 35.82           C  
ATOM   1179  N   ARG   141      -6.191  18.841   0.879  1.00 35.89           N  
ATOM   1180  CA  ARG   141      -4.912  19.228   0.293  1.00 35.89           C  
ATOM   1181  C   ARG   141      -4.210  20.274   1.153  1.00 35.89           C  
ATOM   1182  O   ARG   141      -4.846  21.205   1.650  1.00 35.89           O  
ATOM   1183  CB  ARG   141      -5.111  19.764  -1.126  1.00 35.89           C  
ATOM   1184  CG  ARG   141      -5.478  18.695  -2.143  1.00 35.89           C  
ATOM   1185  CD  ARG   141      -5.606  19.271  -3.546  1.00 35.89           C  
ATOM   1186  NE  ARG   141      -5.623  18.221  -4.560  1.00 35.89           N  
ATOM   1187  CZ  ARG   141      -5.892  18.416  -5.848  1.00 35.89           C  
ATOM   1188  NH1 ARG   141      -6.171  19.630  -6.306  1.00 35.89           N  
ATOM   1189  NH2 ARG   141      -5.880  17.389  -6.685  1.00 35.89           N  
ATOM   1190  N   ILE   142      -3.155  19.959   1.780  1.00 31.41           N  
ATOM   1191  CA  ILE   142      -2.370  21.080   2.287  1.00 31.41           C  
ATOM   1192  C   ILE   142      -1.366  21.528   1.227  1.00 31.41           C  
ATOM   1193  O   ILE   142      -0.573  20.721   0.734  1.00 31.41           O  
ATOM   1194  CB  ILE   142      -1.638  20.712   3.597  1.00 31.41           C  
ATOM   1195  CG1 ILE   142      -2.648  20.302   4.675  1.00 31.41           C  
ATOM   1196  CG2 ILE   142      -0.768  21.877   4.075  1.00 31.41           C  
ATOM   1197  CD1 ILE   142      -2.009  19.813   5.967  1.00 31.41           C  
ATOM   1198  N   ASN   143      -1.426  22.677   0.875  1.00 36.92           N  
ATOM   1199  CA  ASN   143      -0.495  23.262  -0.084  1.00 36.92           C  
ATOM   1200  C   ASN   143      -0.542  22.537  -1.426  1.00 36.92           C  
ATOM   1201  O   ASN   143       0.496  22.304  -2.048  1.00 36.92           O  
ATOM   1202  CB  ASN   143       0.929  23.252   0.475  1.00 36.92           C  
ATOM   1203  CG  ASN   143       1.263  24.514   1.246  1.00 36.92           C  
ATOM   1204  OD1 ASN   143       0.407  25.379   1.445  1.00 36.92           O  
ATOM   1205  ND2 ASN   143       2.511  24.627   1.687  1.00 36.92           N  
ATOM   1206  N   GLY   144      -1.605  21.976  -1.793  1.00 36.32           N  
ATOM   1207  CA  GLY   144      -1.777  21.270  -3.052  1.00 36.32           C  
ATOM   1208  C   GLY   144      -1.478  19.786  -2.950  1.00 36.32           C  
ATOM   1209  O   GLY   144      -1.515  19.070  -3.953  1.00 36.32           O  
ATOM   1210  N   LYS   145      -1.031  19.354  -1.789  1.00 35.00           N  
ATOM   1211  CA  LYS   145      -0.672  17.963  -1.530  1.00 35.00           C  
ATOM   1212  C   LYS   145      -1.801  17.228  -0.813  1.00 35.00           C  
ATOM   1213  O   LYS   145      -2.531  17.825  -0.018  1.00 35.00           O  
ATOM   1214  CB  LYS   145       0.612  17.884  -0.703  1.00 35.00           C  
ATOM   1215  CG  LYS   145       1.854  18.358  -1.443  1.00 35.00           C  
ATOM   1216  CD  LYS   145       3.112  18.164  -0.605  1.00 35.00           C  
ATOM   1217  CE  LYS   145       4.339  18.745  -1.294  1.00 35.00           C  
ATOM   1218  NZ  LYS   145       5.575  18.557  -0.476  1.00 35.00           N  
ATOM   1219  N   LEU   146      -2.158  16.041  -1.305  1.00 36.12           N  
ATOM   1220  CA  LEU   146      -3.181  15.221  -0.665  1.00 36.12           C  
ATOM   1221  C   LEU   146      -2.798  14.899   0.775  1.00 36.12           C  
ATOM   1222  O   LEU   146      -1.619  14.706   1.080  1.00 36.12           O  
ATOM   1223  CB  LEU   146      -3.397  13.925  -1.451  1.00 36.12           C  
ATOM   1224  CG  LEU   146      -4.335  14.011  -2.656  1.00 36.12           C  
ATOM   1225  CD1 LEU   146      -4.059  12.866  -3.625  1.00 36.12           C  
ATOM   1226  CD2 LEU   146      -5.791  13.995  -2.203  1.00 36.12           C  
ATOM   1227  N   LYS   147      -3.585  15.327   1.667  1.00 35.12           N  
ATOM   1228  CA  LYS   147      -3.455  15.136   3.109  1.00 35.12           C  
ATOM   1229  C   LYS   147      -2.871  13.763   3.431  1.00 35.12           C  
ATOM   1230  O   LYS   147      -2.000  13.641   4.294  1.00 35.12           O  
ATOM   1231  CB  LYS   147      -4.811  15.303   3.797  1.00 35.12           C  
ATOM   1232  CG  LYS   147      -4.952  16.600   4.581  1.00 35.12           C  
ATOM   1233  CD  LYS   147      -6.241  16.627   5.390  1.00 35.12           C  
ATOM   1234  CE  LYS   147      -6.364  17.907   6.206  1.00 35.12           C  
ATOM   1235  NZ  LYS   147      -7.642  17.952   6.977  1.00 35.12           N  
ATOM   1236  N   THR   148      -3.022  12.737   2.601  1.00 33.02           N  
ATOM   1237  CA  THR   148      -2.460  11.441   2.966  1.00 33.02           C  
ATOM   1238  C   THR   148      -2.654  10.431   1.839  1.00 33.02           C  
ATOM   1239  O   THR   148      -3.571  10.568   1.026  1.00 33.02           O  
ATOM   1240  CB  THR   148      -3.097  10.900   4.259  1.00 33.02           C  
ATOM   1241  OG1 THR   148      -4.505  10.727   4.055  1.00 33.02           O  
ATOM   1242  CG2 THR   148      -2.879  11.860   5.423  1.00 33.02           C  
ATOM   1243  N   PRO   149      -1.654   9.816   1.408  1.00 32.03           N  
ATOM   1244  CA  PRO   149      -1.909   8.673   0.530  1.00 32.03           C  
ATOM   1245  C   PRO   149      -3.166   7.897   0.919  1.00 32.03           C  
ATOM   1246  O   PRO   149      -3.829   7.315   0.058  1.00 32.03           O  
ATOM   1247  CB  PRO   149      -0.658   7.808   0.704  1.00 32.03           C  
ATOM   1248  CG  PRO   149       0.208   8.575   1.650  1.00 32.03           C  
ATOM   1249  CD  PRO   149      -0.532   9.810   2.079  1.00 32.03           C  
ATOM   1250  N   TYR   150      -3.520   8.118   2.136  1.00 32.32           N  
ATOM   1251  CA  TYR   150      -4.665   7.411   2.698  1.00 32.32           C  
ATOM   1252  C   TYR   150      -5.957   7.829   2.006  1.00 32.32           C  
ATOM   1253  O   TYR   150      -6.793   6.984   1.676  1.00 32.32           O  
ATOM   1254  CB  TYR   150      -4.771   7.671   4.204  1.00 32.32           C  
ATOM   1255  CG  TYR   150      -4.440   6.467   5.052  1.00 32.32           C  
ATOM   1256  CD1 TYR   150      -5.418   5.528   5.375  1.00 32.32           C  
ATOM   1257  CD2 TYR   150      -3.151   6.267   5.533  1.00 32.32           C  
ATOM   1258  CE1 TYR   150      -5.118   4.419   6.158  1.00 32.32           C  
ATOM   1259  CE2 TYR   150      -2.840   5.161   6.317  1.00 32.32           C  
ATOM   1260  CZ  TYR   150      -3.828   4.243   6.623  1.00 32.32           C  
ATOM   1261  OH  TYR   150      -3.526   3.147   7.399  1.00 32.32           O  
ATOM   1262  N   ALA   151      -6.196   9.149   2.118  1.00 34.98           N  
ATOM   1263  CA  ALA   151      -7.381   9.636   1.417  1.00 34.98           C  
ATOM   1264  C   ALA   151      -7.424   9.112  -0.016  1.00 34.98           C  
ATOM   1265  O   ALA   151      -8.487   8.730  -0.511  1.00 34.98           O  
ATOM   1266  CB  ALA   151      -7.412  11.163   1.422  1.00 34.98           C  
ATOM   1267  N   TRP   152      -6.188   8.775  -0.500  1.00 36.48           N  
ATOM   1268  CA  TRP   152      -6.169   8.176  -1.830  1.00 36.48           C  
ATOM   1269  C   TRP   152      -6.595   6.712  -1.774  1.00 36.48           C  
ATOM   1270  O   TRP   152      -7.401   6.262  -2.592  1.00 36.48           O  
ATOM   1271  CB  TRP   152      -4.775   8.291  -2.453  1.00 36.48           C  
ATOM   1272  CG  TRP   152      -4.763   8.164  -3.947  1.00 36.48           C  
ATOM   1273  CD1 TRP   152      -5.150   9.108  -4.858  1.00 36.48           C  
ATOM   1274  CD2 TRP   152      -4.347   7.023  -4.704  1.00 36.48           C  
ATOM   1275  NE1 TRP   152      -4.999   8.622  -6.136  1.00 36.48           N  
ATOM   1276  CE2 TRP   152      -4.507   7.346  -6.070  1.00 36.48           C  
ATOM   1277  CE3 TRP   152      -3.852   5.758  -4.359  1.00 36.48           C  
ATOM   1278  CZ2 TRP   152      -4.190   6.447  -7.092  1.00 36.48           C  
ATOM   1279  CZ3 TRP   152      -3.537   4.865  -5.377  1.00 36.48           C  
ATOM   1280  CH2 TRP   152      -3.708   5.217  -6.727  1.00 36.48           C  
ATOM   1281  N   VAL   153      -5.874   5.914  -1.095  1.00 38.86           N  
ATOM   1282  CA  VAL   153      -6.240   4.502  -1.075  1.00 38.86           C  
ATOM   1283  C   VAL   153      -7.749   4.361  -0.886  1.00 38.86           C  
ATOM   1284  O   VAL   153      -8.389   3.538  -1.543  1.00 38.86           O  
ATOM   1285  CB  VAL   153      -5.490   3.737   0.039  1.00 38.86           C  
ATOM   1286  CG1 VAL   153      -6.009   2.305   0.154  1.00 38.86           C  
ATOM   1287  CG2 VAL   153      -3.987   3.744  -0.229  1.00 38.86           C  
ATOM   1288  N   LYS   154      -8.242   5.301  -0.123  1.00 36.73           N  
ATOM   1289  CA  LYS   154      -9.680   5.401   0.106  1.00 36.73           C  
ATOM   1290  C   LYS   154     -10.438   5.547  -1.211  1.00 36.73           C  
ATOM   1291  O   LYS   154     -11.435   4.859  -1.439  1.00 36.73           O  
ATOM   1292  CB  LYS   154      -9.997   6.581   1.026  1.00 36.73           C  
ATOM   1293  CG  LYS   154     -10.599   6.178   2.364  1.00 36.73           C  
ATOM   1294  CD  LYS   154     -11.032   7.395   3.172  1.00 36.73           C  
ATOM   1295  CE  LYS   154     -11.452   7.010   4.584  1.00 36.73           C  
ATOM   1296  NZ  LYS   154     -11.818   8.207   5.398  1.00 36.73           N  
ATOM   1297  N   GLN   155      -9.988   6.561  -1.908  1.00 34.28           N  
ATOM   1298  CA  GLN   155     -10.783   6.999  -3.050  1.00 34.28           C  
ATOM   1299  C   GLN   155     -10.735   5.975  -4.180  1.00 34.28           C  
ATOM   1300  O   GLN   155     -11.746   5.718  -4.836  1.00 34.28           O  
ATOM   1301  CB  GLN   155     -10.297   8.360  -3.552  1.00 34.28           C  
ATOM   1302  CG  GLN   155     -11.107   9.536  -3.024  1.00 34.28           C  
ATOM   1303  CD  GLN   155     -10.456  10.875  -3.315  1.00 34.28           C  
ATOM   1304  OE1 GLN   155      -9.841  11.065  -4.370  1.00 34.28           O  
ATOM   1305  NE2 GLN   155     -10.585  11.812  -2.383  1.00 34.28           N  
ATOM   1306  N   ILE   156      -9.586   5.368  -4.298  1.00 38.83           N  
ATOM   1307  CA  ILE   156      -9.446   4.277  -5.257  1.00 38.83           C  
ATOM   1308  C   ILE   156     -10.381   3.132  -4.874  1.00 38.83           C  
ATOM   1309  O   ILE   156     -11.060   2.564  -5.733  1.00 38.83           O  
ATOM   1310  CB  ILE   156      -7.987   3.775  -5.332  1.00 38.83           C  
ATOM   1311  CG1 ILE   156      -7.082   4.851  -5.944  1.00 38.83           C  
ATOM   1312  CG2 ILE   156      -7.905   2.471  -6.132  1.00 38.83           C  
ATOM   1313  CD1 ILE   156      -5.682   4.361  -6.288  1.00 38.83           C  
ATOM   1314  N   LEU   157     -10.319   2.966  -3.564  1.00 36.58           N  
ATOM   1315  CA  LEU   157     -11.082   1.816  -3.088  1.00 36.58           C  
ATOM   1316  C   LEU   157     -12.579   2.049  -3.259  1.00 36.58           C  
ATOM   1317  O   LEU   157     -13.311   1.141  -3.661  1.00 36.58           O  
ATOM   1318  CB  LEU   157     -10.762   1.532  -1.619  1.00 36.58           C  
ATOM   1319  CG  LEU   157      -9.361   0.994  -1.321  1.00 36.58           C  
ATOM   1320  CD1 LEU   157      -9.089   1.024   0.179  1.00 36.58           C  
ATOM   1321  CD2 LEU   157      -9.203  -0.420  -1.870  1.00 36.58           C  
ATOM   1322  N   TYR   158     -12.952   3.311  -3.134  1.00 35.12           N  
ATOM   1323  CA  TYR   158     -14.367   3.619  -3.306  1.00 35.12           C  
ATOM   1324  C   TYR   158     -14.741   3.660  -4.783  1.00 35.12           C  
ATOM   1325  O   TYR   158     -15.855   3.289  -5.159  1.00 35.12           O  
ATOM   1326  CB  TYR   158     -14.711   4.957  -2.644  1.00 35.12           C  
ATOM   1327  CG  TYR   158     -15.035   4.841  -1.174  1.00 35.12           C  
ATOM   1328  CD1 TYR   158     -16.225   4.255  -0.748  1.00 35.12           C  
ATOM   1329  CD2 TYR   158     -14.155   5.317  -0.210  1.00 35.12           C  
ATOM   1330  CE1 TYR   158     -16.529   4.148   0.605  1.00 35.12           C  
ATOM   1331  CE2 TYR   158     -14.449   5.215   1.146  1.00 35.12           C  
ATOM   1332  CZ  TYR   158     -15.636   4.630   1.543  1.00 35.12           C  
ATOM   1333  OH  TYR   158     -15.933   4.526   2.883  1.00 35.12           O  
ATOM   1334  N   GLY   159     -13.836   4.211  -5.546  1.00 33.70           N  
ATOM   1335  CA  GLY   159     -14.092   4.312  -6.974  1.00 33.70           C  
ATOM   1336  C   GLY   159     -14.283   2.964  -7.643  1.00 33.70           C  
ATOM   1337  O   GLY   159     -15.139   2.815  -8.517  1.00 33.70           O  
ATOM   1338  N   ILE   160     -13.609   1.988  -7.038  1.00 33.82           N  
ATOM   1339  CA  ILE   160     -13.644   0.686  -7.695  1.00 33.82           C  
ATOM   1340  C   ILE   160     -14.959  -0.021  -7.371  1.00 33.82           C  
ATOM   1341  O   ILE   160     -15.566  -0.646  -8.243  1.00 33.82           O  
ATOM   1342  CB  ILE   160     -12.446  -0.193  -7.272  1.00 33.82           C  
ATOM   1343  CG1 ILE   160     -11.131   0.427  -7.759  1.00 33.82           C  
ATOM   1344  CG2 ILE   160     -12.608  -1.620  -7.803  1.00 33.82           C  
ATOM   1345  CD1 ILE   160      -9.886  -0.309  -7.283  1.00 33.82           C  
ATOM   1346  N   GLU   161     -15.300   0.073  -6.046  1.00 33.05           N  
ATOM   1347  CA  GLU   161     -16.579  -0.548  -5.714  1.00 33.05           C  
ATOM   1348  C   GLU   161     -17.705   0.010  -6.579  1.00 33.05           C  
ATOM   1349  O   GLU   161     -18.541  -0.744  -7.082  1.00 33.05           O  
ATOM   1350  CB  GLU   161     -16.905  -0.347  -4.231  1.00 33.05           C  
ATOM   1351  CG  GLU   161     -16.844  -1.627  -3.409  1.00 33.05           C  
ATOM   1352  CD  GLU   161     -17.411  -1.467  -2.008  1.00 33.05           C  
ATOM   1353  OE1 GLU   161     -17.500  -2.475  -1.270  1.00 33.05           O  
ATOM   1354  OE2 GLU   161     -17.770  -0.324  -1.644  1.00 33.05           O  
ATOM   1355  N   ASP   162     -17.607   1.225  -6.763  1.00 31.58           N  
ATOM   1356  CA  ASP   162     -18.741   1.838  -7.448  1.00 31.58           C  
ATOM   1357  C   ASP   162     -18.596   1.719  -8.964  1.00 31.58           C  
ATOM   1358  O   ASP   162     -19.591   1.729  -9.691  1.00 31.58           O  
ATOM   1359  CB  ASP   162     -18.881   3.307  -7.047  1.00 31.58           C  
ATOM   1360  CG  ASP   162     -20.153   3.591  -6.268  1.00 31.58           C  
ATOM   1361  OD1 ASP   162     -20.972   2.665  -6.080  1.00 31.58           O  
ATOM   1362  OD2 ASP   162     -20.340   4.750  -5.840  1.00 31.58           O  
ATOM   1363  N   ALA   163     -17.340   1.518  -9.423  1.00 29.81           N  
ATOM   1364  CA  ALA   163     -17.221   1.511 -10.879  1.00 29.81           C  
ATOM   1365  C   ALA   163     -17.539   0.131 -11.448  1.00 29.81           C  
ATOM   1366  O   ALA   163     -17.833  -0.004 -12.638  1.00 29.81           O  
ATOM   1367  CB  ALA   163     -15.820   1.948 -11.301  1.00 29.81           C  
ATOM   1368  N   GLY   164     -18.111  -0.822 -10.672  1.00 27.04           N  
ATOM   1369  CA  GLY   164     -18.558  -2.110 -11.177  1.00 27.04           C  
ATOM   1370  C   GLY   164     -17.523  -2.803 -12.044  1.00 27.04           C  
ATOM   1371  O   GLY   164     -17.843  -3.295 -13.128  1.00 27.04           O  
ATOM   1372  N   ALA   165     -16.246  -2.482 -11.997  1.00 29.05           N  
ATOM   1373  CA  ALA   165     -15.202  -3.183 -12.740  1.00 29.05           C  
ATOM   1374  C   ALA   165     -15.590  -4.638 -12.990  1.00 29.05           C  
ATOM   1375  O   ALA   165     -16.220  -5.274 -12.141  1.00 29.05           O  
ATOM   1376  CB  ALA   165     -13.875  -3.111 -11.989  1.00 29.05           C  
ATOM   1377  N   PRO   166     -15.716  -4.988 -14.237  1.00 25.87           N  
ATOM   1378  CA  PRO   166     -15.968  -6.338 -14.748  1.00 25.87           C  
ATOM   1379  C   PRO   166     -14.909  -7.344 -14.303  1.00 25.87           C  
ATOM   1380  O   PRO   166     -13.722  -7.164 -14.586  1.00 25.87           O  
ATOM   1381  CB  PRO   166     -15.937  -6.150 -16.267  1.00 25.87           C  
ATOM   1382  CG  PRO   166     -15.546  -4.721 -16.468  1.00 25.87           C  
ATOM   1383  CD  PRO   166     -15.422  -4.067 -15.122  1.00 25.87           C  
ATOM   1384  N   GLY   167     -14.810  -7.531 -12.961  1.00 27.58           N  
ATOM   1385  CA  GLY   167     -14.245  -8.621 -12.181  1.00 27.58           C  
ATOM   1386  C   GLY   167     -14.720  -8.630 -10.740  1.00 27.58           C  
ATOM   1387  O   GLY   167     -14.646  -9.658 -10.064  1.00 27.58           O  
ATOM   1388  N   PHE   168     -15.462  -7.620 -10.419  1.00 23.35           N  
ATOM   1389  CA  PHE   168     -15.900  -7.466  -9.037  1.00 23.35           C  
ATOM   1390  C   PHE   168     -17.354  -7.892  -8.878  1.00 23.35           C  
ATOM   1391  O   PHE   168     -17.779  -8.277  -7.787  1.00 23.35           O  
ATOM   1392  CB  PHE   168     -15.723  -6.017  -8.574  1.00 23.35           C  
ATOM   1393  CG  PHE   168     -14.334  -5.698  -8.091  1.00 23.35           C  
ATOM   1394  CD1 PHE   168     -13.964  -5.958  -6.777  1.00 23.35           C  
ATOM   1395  CD2 PHE   168     -13.398  -5.139  -8.952  1.00 23.35           C  
ATOM   1396  CE1 PHE   168     -12.678  -5.664  -6.327  1.00 23.35           C  
ATOM   1397  CE2 PHE   168     -12.112  -4.843  -8.509  1.00 23.35           C  
ATOM   1398  CZ  PHE   168     -11.754  -5.106  -7.196  1.00 23.35           C  
ATOM   1399  N   SER   169     -18.168  -7.635  -9.912  1.00 24.12           N  
ATOM   1400  CA  SER   169     -19.542  -8.060  -9.662  1.00 24.12           C  
ATOM   1401  C   SER   169     -19.629  -9.571  -9.482  1.00 24.12           C  
ATOM   1402  O   SER   169     -20.620 -10.083  -8.957  1.00 24.12           O  
ATOM   1403  CB  SER   169     -20.456  -7.621 -10.807  1.00 24.12           C  
ATOM   1404  OG  SER   169     -20.073  -8.243 -12.022  1.00 24.12           O  
ATOM   1405  N   SER   170     -18.708 -10.275  -9.978  1.00 21.88           N  
ATOM   1406  CA  SER   170     -19.077 -11.671  -9.769  1.00 21.88           C  
ATOM   1407  C   SER   170     -18.646 -12.156  -8.389  1.00 21.88           C  
ATOM   1408  O   SER   170     -18.818 -13.330  -8.057  1.00 21.88           O  
ATOM   1409  CB  SER   170     -18.455 -12.558 -10.848  1.00 21.88           C  
ATOM   1410  OG  SER   170     -17.040 -12.497 -10.795  1.00 21.88           O  
ATOM   1411  N   ILE   171     -18.237 -11.315  -7.566  1.00 20.66           N  
ATOM   1412  CA  ILE   171     -18.079 -11.993  -6.284  1.00 20.66           C  
ATOM   1413  C   ILE   171     -19.224 -11.607  -5.351  1.00 20.66           C  
ATOM   1414  O   ILE   171     -19.213 -10.525  -4.759  1.00 20.66           O  
ATOM   1415  CB  ILE   171     -16.719 -11.657  -5.632  1.00 20.66           C  
ATOM   1416  CG1 ILE   171     -15.567 -12.044  -6.567  1.00 20.66           C  
ATOM   1417  CG2 ILE   171     -16.583 -12.357  -4.276  1.00 20.66           C  
ATOM   1418  CD1 ILE   171     -14.198 -11.588  -6.084  1.00 20.66           C  
ATOM   1419  N   SER   172     -20.391 -11.445  -5.866  1.00 20.13           N  
ATOM   1420  CA  SER   172     -21.536 -11.580  -4.972  1.00 20.13           C  
ATOM   1421  C   SER   172     -21.542 -12.940  -4.282  1.00 20.13           C  
ATOM   1422  O   SER   172     -21.160 -13.947  -4.881  1.00 20.13           O  
ATOM   1423  CB  SER   172     -22.843 -11.383  -5.741  1.00 20.13           C  
ATOM   1424  OG  SER   172     -22.994 -12.378  -6.739  1.00 20.13           O  
ATOM   1425  N   ALA   173     -20.825 -13.123  -3.213  1.00 14.26           N  
ATOM   1426  CA  ALA   173     -21.203 -13.949  -2.069  1.00 14.26           C  
ATOM   1427  C   ALA   173     -20.342 -13.628  -0.851  1.00 14.26           C  
ATOM   1428  O   ALA   173     -20.803 -13.730   0.288  1.00 14.26           O  
ATOM   1429  CB  ALA   173     -21.089 -15.430  -2.422  1.00 14.26           C  
TER    1430      ALA   173                                                       
END   
