# Supplementary material for: The transformative power of transformers in protein structure prediction
Source: Proc Natl Acad Sci U S A. 2023 Jul 31;120(32):e2303499120. doi: 10.1073/pnas.2303499120 (PMC10410766; doi:10.1073/pnas.2303499120)
Supplement: Supplementary file 2 — Dataset S01 (GZ) [file pnas.2303499120.sd01.gz › SI_Data/predicted_structures/OmegaFold/T1119.pdb]

ATOM      1  N   GLY     1     -22.390  -6.286  20.786  1.00 36.68           N  
ATOM      2  CA  GLY     1     -21.189  -5.529  21.099  1.00 36.68           C  
ATOM      3  C   GLY     1     -20.116  -5.644  20.032  1.00 36.68           C  
ATOM      4  O   GLY     1     -18.964  -5.272  20.261  1.00 36.68           O  
ATOM      5  N   SER     2     -20.522  -6.087  18.835  1.00 53.50           N  
ATOM      6  CA  SER     2     -19.548  -6.197  17.754  1.00 53.50           C  
ATOM      7  C   SER     2     -19.499  -4.921  16.921  1.00 53.50           C  
ATOM      8  O   SER     2     -18.511  -4.661  16.231  1.00 53.50           O  
ATOM      9  CB  SER     2     -19.878  -7.390  16.855  1.00 53.50           C  
ATOM     10  OG  SER     2     -20.156  -8.543  17.631  1.00 53.50           O  
ATOM     11  N   SER     3     -20.445  -4.064  17.220  1.00 57.74           N  
ATOM     12  CA  SER     3     -20.377  -2.892  16.353  1.00 57.74           C  
ATOM     13  C   SER     3     -19.427  -1.841  16.917  1.00 57.74           C  
ATOM     14  O   SER     3     -18.819  -1.078  16.164  1.00 57.74           O  
ATOM     15  CB  SER     3     -21.767  -2.285  16.161  1.00 57.74           C  
ATOM     16  OG  SER     3     -22.407  -2.089  17.411  1.00 57.74           O  
ATOM     17  N   MET     4     -19.287  -1.945  18.244  1.00 62.19           N  
ATOM     18  CA  MET     4     -18.493  -0.876  18.841  1.00 62.19           C  
ATOM     19  C   MET     4     -17.014  -1.048  18.511  1.00 62.19           C  
ATOM     20  O   MET     4     -16.293  -0.064  18.336  1.00 62.19           O  
ATOM     21  CB  MET     4     -18.690  -0.841  20.357  1.00 62.19           C  
ATOM     22  CG  MET     4     -18.814   0.563  20.927  1.00 62.19           C  
ATOM     23  SD  MET     4     -19.739   0.600  22.511  1.00 62.19           S  
ATOM     24  CE  MET     4     -18.370   0.840  23.677  1.00 62.19           C  
ATOM     25  N   GLY     5     -16.721  -2.305  18.218  1.00 77.22           N  
ATOM     26  CA  GLY     5     -15.315  -2.554  17.945  1.00 77.22           C  
ATOM     27  C   GLY     5     -14.880  -2.080  16.572  1.00 77.22           C  
ATOM     28  O   GLY     5     -13.803  -1.499  16.421  1.00 77.22           O  
ATOM     29  N   SER     6     -15.877  -2.072  15.665  1.00 79.83           N  
ATOM     30  CA  SER     6     -15.523  -1.752  14.286  1.00 79.83           C  
ATOM     31  C   SER     6     -15.340  -0.250  14.097  1.00 79.83           C  
ATOM     32  O   SER     6     -14.378   0.189  13.462  1.00 79.83           O  
ATOM     33  CB  SER     6     -16.593  -2.269  13.323  1.00 79.83           C  
ATOM     34  OG  SER     6     -16.742  -3.673  13.443  1.00 79.83           O  
ATOM     35  N   ASP     7     -16.189   0.501  14.829  1.00 85.35           N  
ATOM     36  CA  ASP     7     -16.114   1.954  14.707  1.00 85.35           C  
ATOM     37  C   ASP     7     -14.821   2.490  15.317  1.00 85.35           C  
ATOM     38  O   ASP     7     -14.194   3.394  14.760  1.00 85.35           O  
ATOM     39  CB  ASP     7     -17.323   2.612  15.375  1.00 85.35           C  
ATOM     40  CG  ASP     7     -18.610   2.421  14.591  1.00 85.35           C  
ATOM     41  OD1 ASP     7     -18.548   2.110  13.382  1.00 85.35           O  
ATOM     42  OD2 ASP     7     -19.697   2.586  15.188  1.00 85.35           O  
ATOM     43  N   GLU     8     -14.444   1.844  16.399  1.00 88.98           N  
ATOM     44  CA  GLU     8     -13.217   2.263  17.070  1.00 88.98           C  
ATOM     45  C   GLU     8     -11.991   1.974  16.208  1.00 88.98           C  
ATOM     46  O   GLU     8     -11.087   2.806  16.107  1.00 88.98           O  
ATOM     47  CB  GLU     8     -13.081   1.569  18.427  1.00 88.98           C  
ATOM     48  CG  GLU     8     -11.939   2.102  19.279  1.00 88.98           C  
ATOM     49  CD  GLU     8     -11.919   1.525  20.686  1.00 88.98           C  
ATOM     50  OE1 GLU     8     -11.030   1.900  21.483  1.00 88.98           O  
ATOM     51  OE2 GLU     8     -12.799   0.689  20.992  1.00 88.98           O  
ATOM     52  N   GLN     9     -12.042   0.822  15.546  1.00 86.86           N  
ATOM     53  CA  GLN     9     -10.913   0.469  14.692  1.00 86.86           C  
ATOM     54  C   GLN     9     -10.811   1.412  13.497  1.00 86.86           C  
ATOM     55  O   GLN     9      -9.714   1.829  13.120  1.00 86.86           O  
ATOM     56  CB  GLN     9     -11.034  -0.978  14.210  1.00 86.86           C  
ATOM     57  CG  GLN     9     -10.813  -2.011  15.306  1.00 86.86           C  
ATOM     58  CD  GLN     9     -10.973  -3.436  14.810  1.00 86.86           C  
ATOM     59  OE1 GLN     9     -11.642  -3.685  13.802  1.00 86.86           O  
ATOM     60  NE2 GLN     9     -10.361  -4.381  15.515  1.00 86.86           N  
ATOM     61  N   ARG    10     -11.960   1.776  13.008  1.00 87.86           N  
ATOM     62  CA  ARG    10     -11.984   2.697  11.877  1.00 87.86           C  
ATOM     63  C   ARG    10     -11.451   4.069  12.277  1.00 87.86           C  
ATOM     64  O   ARG    10     -10.659   4.669  11.548  1.00 87.86           O  
ATOM     65  CB  ARG    10     -13.403   2.829  11.320  1.00 87.86           C  
ATOM     66  CG  ARG    10     -13.497   3.690  10.070  1.00 87.86           C  
ATOM     67  CD  ARG    10     -14.934   3.823   9.584  1.00 87.86           C  
ATOM     68  NE  ARG    10     -15.043   4.771   8.479  1.00 87.86           N  
ATOM     69  CZ  ARG    10     -16.180   5.104   7.875  1.00 87.86           C  
ATOM     70  NH1 ARG    10     -17.333   4.568   8.259  1.00 87.86           N  
ATOM     71  NH2 ARG    10     -16.165   5.978   6.879  1.00 87.86           N  
ATOM     72  N   ARG    11     -11.804   4.504  13.420  1.00 90.92           N  
ATOM     73  CA  ARG    11     -11.381   5.819  13.891  1.00 90.92           C  
ATOM     74  C   ARG    11      -9.879   5.850  14.153  1.00 90.92           C  
ATOM     75  O   ARG    11      -9.203   6.820  13.804  1.00 90.92           O  
ATOM     76  CB  ARG    11     -12.143   6.205  15.161  1.00 90.92           C  
ATOM     77  CG  ARG    11     -13.576   6.645  14.910  1.00 90.92           C  
ATOM     78  CD  ARG    11     -14.187   7.304  16.139  1.00 90.92           C  
ATOM     79  NE  ARG    11     -14.374   6.349  17.227  1.00 90.92           N  
ATOM     80  CZ  ARG    11     -15.468   5.616  17.413  1.00 90.92           C  
ATOM     81  NH1 ARG    11     -16.499   5.715  16.582  1.00 90.92           N  
ATOM     82  NH2 ARG    11     -15.532   4.777  18.436  1.00 90.92           N  
ATOM     83  N   GLU    12      -9.470   4.793  14.741  1.00 92.43           N  
ATOM     84  CA  GLU    12      -8.043   4.711  15.036  1.00 92.43           C  
ATOM     85  C   GLU    12      -7.211   4.751  13.756  1.00 92.43           C  
ATOM     86  O   GLU    12      -6.224   5.484  13.674  1.00 92.43           O  
ATOM     87  CB  GLU    12      -7.729   3.440  15.828  1.00 92.43           C  
ATOM     88  CG  GLU    12      -6.293   3.363  16.324  1.00 92.43           C  
ATOM     89  CD  GLU    12      -6.002   2.105  17.128  1.00 92.43           C  
ATOM     90  OE1 GLU    12      -4.829   1.885  17.508  1.00 92.43           O  
ATOM     91  OE2 GLU    12      -6.954   1.334  17.380  1.00 92.43           O  
ATOM     92  N   LEU    13      -7.586   3.971  12.825  1.00 92.01           N  
ATOM     93  CA  LEU    13      -6.873   3.945  11.552  1.00 92.01           C  
ATOM     94  C   LEU    13      -6.887   5.321  10.893  1.00 92.01           C  
ATOM     95  O   LEU    13      -5.850   5.805  10.436  1.00 92.01           O  
ATOM     96  CB  LEU    13      -7.494   2.909  10.611  1.00 92.01           C  
ATOM     97  CG  LEU    13      -6.884   2.813   9.212  1.00 92.01           C  
ATOM     98  CD1 LEU    13      -5.410   2.433   9.301  1.00 92.01           C  
ATOM     99  CD2 LEU    13      -7.651   1.805   8.362  1.00 92.01           C  
ATOM    100  N   GLU    14      -8.012   6.010  10.927  1.00 93.70           N  
ATOM    101  CA  GLU    14      -8.128   7.324  10.302  1.00 93.70           C  
ATOM    102  C   GLU    14      -7.238   8.348  11.000  1.00 93.70           C  
ATOM    103  O   GLU    14      -6.641   9.207  10.348  1.00 93.70           O  
ATOM    104  CB  GLU    14      -9.583   7.798  10.312  1.00 93.70           C  
ATOM    105  CG  GLU    14     -10.481   7.047   9.340  1.00 93.70           C  
ATOM    106  CD  GLU    14     -10.051   7.195   7.889  1.00 93.70           C  
ATOM    107  OE1 GLU    14     -10.134   6.204   7.127  1.00 93.70           O  
ATOM    108  OE2 GLU    14      -9.627   8.310   7.511  1.00 93.70           O  
ATOM    109  N   GLU    15      -7.100   8.231  12.213  1.00 96.08           N  
ATOM    110  CA  GLU    15      -6.225   9.128  12.962  1.00 96.08           C  
ATOM    111  C   GLU    15      -4.761   8.903  12.597  1.00 96.08           C  
ATOM    112  O   GLU    15      -4.004   9.861  12.424  1.00 96.08           O  
ATOM    113  CB  GLU    15      -6.427   8.943  14.468  1.00 96.08           C  
ATOM    114  CG  GLU    15      -7.710   9.566  14.998  1.00 96.08           C  
ATOM    115  CD  GLU    15      -7.854   9.451  16.507  1.00 96.08           C  
ATOM    116  OE1 GLU    15      -8.709  10.155  17.090  1.00 96.08           O  
ATOM    117  OE2 GLU    15      -7.106   8.651  17.111  1.00 96.08           O  
ATOM    118  N   LYS    16      -4.433   7.701  12.430  1.00 95.72           N  
ATOM    119  CA  LYS    16      -3.059   7.384  12.053  1.00 95.72           C  
ATOM    120  C   LYS    16      -2.728   7.933  10.668  1.00 95.72           C  
ATOM    121  O   LYS    16      -1.642   8.474  10.452  1.00 95.72           O  
ATOM    122  CB  LYS    16      -2.828   5.872  12.087  1.00 95.72           C  
ATOM    123  CG  LYS    16      -2.776   5.285  13.489  1.00 95.72           C  
ATOM    124  CD  LYS    16      -2.553   3.779  13.456  1.00 95.72           C  
ATOM    125  CE  LYS    16      -2.431   3.200  14.859  1.00 95.72           C  
ATOM    126  NZ  LYS    16      -2.272   1.715  14.834  1.00 95.72           N  
ATOM    127  N   ILE    17      -3.676   7.790   9.806  1.00 95.22           N  
ATOM    128  CA  ILE    17      -3.470   8.282   8.449  1.00 95.22           C  
ATOM    129  C   ILE    17      -3.306   9.800   8.469  1.00 95.22           C  
ATOM    130  O   ILE    17      -2.409  10.343   7.820  1.00 95.22           O  
ATOM    131  CB  ILE    17      -4.638   7.882   7.519  1.00 95.22           C  
ATOM    132  CG1 ILE    17      -4.593   6.378   7.223  1.00 95.22           C  
ATOM    133  CG2 ILE    17      -4.600   8.697   6.223  1.00 95.22           C  
ATOM    134  CD1 ILE    17      -5.787   5.869   6.426  1.00 95.22           C  
ATOM    135  N   LYS    18      -4.124  10.463   9.246  1.00 96.22           N  
ATOM    136  CA  LYS    18      -4.032  11.914   9.373  1.00 96.22           C  
ATOM    137  C   LYS    18      -2.663  12.334   9.902  1.00 96.22           C  
ATOM    138  O   LYS    18      -2.072  13.298   9.413  1.00 96.22           O  
ATOM    139  CB  LYS    18      -5.133  12.443  10.293  1.00 96.22           C  
ATOM    140  CG  LYS    18      -6.508  12.500   9.643  1.00 96.22           C  
ATOM    141  CD  LYS    18      -7.555  13.060  10.597  1.00 96.22           C  
ATOM    142  CE  LYS    18      -8.956  12.969  10.007  1.00 96.22           C  
ATOM    143  NZ  LYS    18      -9.992  13.469  10.961  1.00 96.22           N  
ATOM    144  N   TRP    19      -2.219  11.592  10.824  1.00 96.79           N  
ATOM    145  CA  TRP    19      -0.905  11.883  11.388  1.00 96.79           C  
ATOM    146  C   TRP    19       0.187  11.724  10.336  1.00 96.79           C  
ATOM    147  O   TRP    19       1.060  12.586  10.204  1.00 96.79           O  
ATOM    148  CB  TRP    19      -0.618  10.968  12.582  1.00 96.79           C  
ATOM    149  CG  TRP    19       0.730  11.183  13.204  1.00 96.79           C  
ATOM    150  CD1 TRP    19       1.916  10.624  12.815  1.00 96.79           C  
ATOM    151  CD2 TRP    19       1.028  12.014  14.330  1.00 96.79           C  
ATOM    152  NE1 TRP    19       2.934  11.059  13.632  1.00 96.79           N  
ATOM    153  CE2 TRP    19       2.417  11.912  14.568  1.00 96.79           C  
ATOM    154  CE3 TRP    19       0.255  12.838  15.160  1.00 96.79           C  
ATOM    155  CZ2 TRP    19       3.049  12.604  15.605  1.00 96.79           C  
ATOM    156  CZ3 TRP    19       0.886  13.525  16.191  1.00 96.79           C  
ATOM    157  CH2 TRP    19       2.270  13.402  16.402  1.00 96.79           C  
ATOM    158  N   LYS    20       0.062  10.669   9.516  1.00 96.06           N  
ATOM    159  CA  LYS    20       1.086  10.429   8.504  1.00 96.06           C  
ATOM    160  C   LYS    20       1.036  11.491   7.409  1.00 96.06           C  
ATOM    161  O   LYS    20       2.071  11.873   6.860  1.00 96.06           O  
ATOM    162  CB  LYS    20       0.921   9.037   7.893  1.00 96.06           C  
ATOM    163  CG  LYS    20       1.292   7.900   8.834  1.00 96.06           C  
ATOM    164  CD  LYS    20       2.752   7.980   9.260  1.00 96.06           C  
ATOM    165  CE  LYS    20       3.112   6.869  10.237  1.00 96.06           C  
ATOM    166  NZ  LYS    20       4.519   6.991  10.721  1.00 96.06           N  
ATOM    167  N   LEU    21      -0.129  11.972   7.184  1.00 96.26           N  
ATOM    168  CA  LEU    21      -0.279  13.034   6.195  1.00 96.26           C  
ATOM    169  C   LEU    21       0.402  14.315   6.666  1.00 96.26           C  
ATOM    170  O   LEU    21       1.083  14.984   5.886  1.00 96.26           O  
ATOM    171  CB  LEU    21      -1.760  13.302   5.917  1.00 96.26           C  
ATOM    172  CG  LEU    21      -2.485  12.271   5.050  1.00 96.26           C  
ATOM    173  CD1 LEU    21      -3.981  12.563   5.018  1.00 96.26           C  
ATOM    174  CD2 LEU    21      -1.907  12.259   3.639  1.00 96.26           C  
ATOM    175  N   ALA    22       0.189  14.621   7.945  1.00 96.57           N  
ATOM    176  CA  ALA    22       0.842  15.800   8.509  1.00 96.57           C  
ATOM    177  C   ALA    22       2.360  15.655   8.474  1.00 96.57           C  
ATOM    178  O   ALA    22       3.075  16.612   8.167  1.00 96.57           O  
ATOM    179  CB  ALA    22       0.365  16.039   9.939  1.00 96.57           C  
ATOM    180  N   GLU    23       2.747  14.469   8.712  1.00 95.91           N  
ATOM    181  CA  GLU    23       4.177  14.176   8.674  1.00 95.91           C  
ATOM    182  C   GLU    23       4.743  14.373   7.271  1.00 95.91           C  
ATOM    183  O   GLU    23       5.799  14.987   7.103  1.00 95.91           O  
ATOM    184  CB  GLU    23       4.446  12.747   9.153  1.00 95.91           C  
ATOM    185  CG  GLU    23       5.924  12.411   9.287  1.00 95.91           C  
ATOM    186  CD  GLU    23       6.175  10.994   9.778  1.00 95.91           C  
ATOM    187  OE1 GLU    23       7.346  10.549   9.774  1.00 95.91           O  
ATOM    188  OE2 GLU    23       5.194  10.324  10.169  1.00 95.91           O  
ATOM    189  N   LEU    24       4.044  13.868   6.303  1.00 95.03           N  
ATOM    190  CA  LEU    24       4.467  14.008   4.914  1.00 95.03           C  
ATOM    191  C   LEU    24       4.522  15.477   4.508  1.00 95.03           C  
ATOM    192  O   LEU    24       5.426  15.890   3.779  1.00 95.03           O  
ATOM    193  CB  LEU    24       3.519  13.244   3.986  1.00 95.03           C  
ATOM    194  CG  LEU    24       3.645  11.720   3.992  1.00 95.03           C  
ATOM    195  CD1 LEU    24       2.472  11.088   3.251  1.00 95.03           C  
ATOM    196  CD2 LEU    24       4.970  11.291   3.371  1.00 95.03           C  
ATOM    197  N   ALA    25       3.613  16.245   5.042  1.00 94.83           N  
ATOM    198  CA  ALA    25       3.528  17.662   4.696  1.00 94.83           C  
ATOM    199  C   ALA    25       4.716  18.436   5.260  1.00 94.83           C  
ATOM    200  O   ALA    25       5.100  19.476   4.718  1.00 94.83           O  
ATOM    201  CB  ALA    25       2.218  18.257   5.207  1.00 94.83           C  
ATOM    202  N   SER    26       5.294  17.896   6.301  1.00 96.14           N  
ATOM    203  CA  SER    26       6.387  18.590   6.974  1.00 96.14           C  
ATOM    204  C   SER    26       7.734  18.226   6.360  1.00 96.14           C  
ATOM    205  O   SER    26       8.764  18.796   6.727  1.00 96.14           O  
ATOM    206  CB  SER    26       6.393  18.260   8.468  1.00 96.14           C  
ATOM    207  OG  SER    26       6.818  16.926   8.687  1.00 96.14           O  
ATOM    208  N   LYS    27       7.745  17.307   5.439  1.00 95.59           N  
ATOM    209  CA  LYS    27       8.989  16.829   4.842  1.00 95.59           C  
ATOM    210  C   LYS    27       9.346  17.637   3.597  1.00 95.59           C  
ATOM    211  O   LYS    27       8.484  18.289   3.005  1.00 95.59           O  
ATOM    212  CB  LYS    27       8.880  15.345   4.491  1.00 95.59           C  
ATOM    213  CG  LYS    27       8.565  14.449   5.679  1.00 95.59           C  
ATOM    214  CD  LYS    27       9.750  14.346   6.631  1.00 95.59           C  
ATOM    215  CE  LYS    27       9.462  13.394   7.783  1.00 95.59           C  
ATOM    216  NZ  LYS    27      10.526  13.451   8.829  1.00 95.59           N  
ATOM    217  N   SER    28      10.618  17.617   3.246  1.00 96.51           N  
ATOM    218  CA  SER    28      11.082  18.276   2.029  1.00 96.51           C  
ATOM    219  C   SER    28      10.677  17.491   0.786  1.00 96.51           C  
ATOM    220  O   SER    28      10.279  16.328   0.883  1.00 96.51           O  
ATOM    221  CB  SER    28      12.601  18.451   2.060  1.00 96.51           C  
ATOM    222  OG  SER    28      13.253  17.196   1.960  1.00 96.51           O  
ATOM    223  N   GLU    29      10.748  18.065  -0.343  1.00 95.52           N  
ATOM    224  CA  GLU    29      10.399  17.414  -1.602  1.00 95.52           C  
ATOM    225  C   GLU    29      11.256  16.173  -1.837  1.00 95.52           C  
ATOM    226  O   GLU    29      10.749  15.133  -2.261  1.00 95.52           O  
ATOM    227  CB  GLU    29      10.551  18.388  -2.772  1.00 95.52           C  
ATOM    228  CG  GLU    29       9.476  19.464  -2.820  1.00 95.52           C  
ATOM    229  CD  GLU    29       9.560  20.340  -4.060  1.00 95.52           C  
ATOM    230  OE1 GLU    29       8.662  21.188  -4.266  1.00 95.52           O  
ATOM    231  OE2 GLU    29      10.530  20.177  -4.832  1.00 95.52           O  
ATOM    232  N   GLU    30      12.568  16.313  -1.551  1.00 95.86           N  
ATOM    233  CA  GLU    30      13.472  15.181  -1.735  1.00 95.86           C  
ATOM    234  C   GLU    30      13.099  14.022  -0.815  1.00 95.86           C  
ATOM    235  O   GLU    30      13.087  12.865  -1.239  1.00 95.86           O  
ATOM    236  CB  GLU    30      14.922  15.605  -1.487  1.00 95.86           C  
ATOM    237  CG  GLU    30      15.944  14.534  -1.838  1.00 95.86           C  
ATOM    238  CD  GLU    30      17.380  14.980  -1.618  1.00 95.86           C  
ATOM    239  OE1 GLU    30      18.310  14.181  -1.870  1.00 95.86           O  
ATOM    240  OE2 GLU    30      17.578  16.139  -1.190  1.00 95.86           O  
ATOM    241  N   GLU    31      12.715  14.328   0.386  1.00 95.44           N  
ATOM    242  CA  GLU    31      12.308  13.302   1.341  1.00 95.44           C  
ATOM    243  C   GLU    31      11.007  12.631   0.910  1.00 95.44           C  
ATOM    244  O   GLU    31      10.876  11.408   0.992  1.00 95.44           O  
ATOM    245  CB  GLU    31      12.151  13.902   2.741  1.00 95.44           C  
ATOM    246  CG  GLU    31      13.470  14.281   3.398  1.00 95.44           C  
ATOM    247  CD  GLU    31      13.294  15.010   4.721  1.00 95.44           C  
ATOM    248  OE1 GLU    31      13.987  14.661   5.703  1.00 95.44           O  
ATOM    249  OE2 GLU    31      12.455  15.937   4.775  1.00 95.44           O  
ATOM    250  N   ARG    32      10.093  13.388   0.392  1.00 94.14           N  
ATOM    251  CA  ARG    32       8.812  12.839  -0.042  1.00 94.14           C  
ATOM    252  C   ARG    32       8.995  11.888  -1.220  1.00 94.14           C  
ATOM    253  O   ARG    32       8.341  10.845  -1.291  1.00 94.14           O  
ATOM    254  CB  ARG    32       7.845  13.963  -0.420  1.00 94.14           C  
ATOM    255  CG  ARG    32       7.286  14.722   0.772  1.00 94.14           C  
ATOM    256  CD  ARG    32       6.129  15.627   0.373  1.00 94.14           C  
ATOM    257  NE  ARG    32       6.596  16.817  -0.334  1.00 94.14           N  
ATOM    258  CZ  ARG    32       5.803  17.747  -0.857  1.00 94.14           C  
ATOM    259  NH1 ARG    32       4.482  17.643  -0.764  1.00 94.14           N  
ATOM    260  NH2 ARG    32       6.333  18.790  -1.479  1.00 94.14           N  
ATOM    261  N   LYS    33       9.959  12.239  -2.058  1.00 94.04           N  
ATOM    262  CA  LYS    33      10.243  11.377  -3.202  1.00 94.04           C  
ATOM    263  C   LYS    33      10.781  10.022  -2.749  1.00 94.04           C  
ATOM    264  O   LYS    33      10.365   8.981  -3.260  1.00 94.04           O  
ATOM    265  CB  LYS    33      11.240  12.048  -4.147  1.00 94.04           C  
ATOM    266  CG  LYS    33      10.642  13.168  -4.985  1.00 94.04           C  
ATOM    267  CD  LYS    33      11.674  13.773  -5.928  1.00 94.04           C  
ATOM    268  CE  LYS    33      11.094  14.937  -6.720  1.00 94.04           C  
ATOM    269  NZ  LYS    33      12.120  15.577  -7.597  1.00 94.04           N  
ATOM    270  N   GLU    34      11.663  10.118  -1.785  1.00 94.91           N  
ATOM    271  CA  GLU    34      12.238   8.884  -1.257  1.00 94.91           C  
ATOM    272  C   GLU    34      11.175   8.024  -0.581  1.00 94.91           C  
ATOM    273  O   GLU    34      11.141   6.807  -0.770  1.00 94.91           O  
ATOM    274  CB  GLU    34      13.367   9.196  -0.271  1.00 94.91           C  
ATOM    275  CG  GLU    34      14.632   9.725  -0.932  1.00 94.91           C  
ATOM    276  CD  GLU    34      15.753  10.007   0.057  1.00 94.91           C  
ATOM    277  OE1 GLU    34      16.855  10.416  -0.375  1.00 94.91           O  
ATOM    278  OE2 GLU    34      15.527   9.817   1.273  1.00 94.91           O  
ATOM    279  N   ILE    35      10.347   8.649   0.131  1.00 95.52           N  
ATOM    280  CA  ILE    35       9.276   7.949   0.833  1.00 95.52           C  
ATOM    281  C   ILE    35       8.336   7.298  -0.178  1.00 95.52           C  
ATOM    282  O   ILE    35       7.961   6.133  -0.027  1.00 95.52           O  
ATOM    283  CB  ILE    35       8.490   8.903   1.760  1.00 95.52           C  
ATOM    284  CG1 ILE    35       9.354   9.317   2.957  1.00 95.52           C  
ATOM    285  CG2 ILE    35       7.186   8.249   2.226  1.00 95.52           C  
ATOM    286  CD1 ILE    35       8.781  10.474   3.763  1.00 95.52           C  
ATOM    287  N   LYS    36       8.048   7.996  -1.234  1.00 95.23           N  
ATOM    288  CA  LYS    36       7.162   7.478  -2.273  1.00 95.23           C  
ATOM    289  C   LYS    36       7.744   6.223  -2.916  1.00 95.23           C  
ATOM    290  O   LYS    36       7.040   5.225  -3.089  1.00 95.23           O  
ATOM    291  CB  LYS    36       6.907   8.543  -3.340  1.00 95.23           C  
ATOM    292  CG  LYS    36       5.979   9.662  -2.889  1.00 95.23           C  
ATOM    293  CD  LYS    36       5.768  10.692  -3.991  1.00 95.23           C  
ATOM    294  CE  LYS    36       4.981  11.895  -3.490  1.00 95.23           C  
ATOM    295  NZ  LYS    36       4.831  12.939  -4.547  1.00 95.23           N  
ATOM    296  N   LEU    37       8.985   6.293  -3.201  1.00 95.21           N  
ATOM    297  CA  LEU    37       9.634   5.147  -3.827  1.00 95.21           C  
ATOM    298  C   LEU    37       9.611   3.936  -2.900  1.00 95.21           C  
ATOM    299  O   LEU    37       9.335   2.817  -3.339  1.00 95.21           O  
ATOM    300  CB  LEU    37      11.077   5.487  -4.205  1.00 95.21           C  
ATOM    301  CG  LEU    37      11.264   6.374  -5.437  1.00 95.21           C  
ATOM    302  CD1 LEU    37      12.723   6.799  -5.568  1.00 95.21           C  
ATOM    303  CD2 LEU    37      10.799   5.647  -6.695  1.00 95.21           C  
ATOM    304  N   ARG    38       9.815   4.229  -1.687  1.00 95.56           N  
ATOM    305  CA  ARG    38       9.815   3.154  -0.699  1.00 95.56           C  
ATOM    306  C   ARG    38       8.430   2.528  -0.571  1.00 95.56           C  
ATOM    307  O   ARG    38       8.302   1.304  -0.490  1.00 95.56           O  
ATOM    308  CB  ARG    38      10.282   3.675   0.662  1.00 95.56           C  
ATOM    309  CG  ARG    38      10.678   2.579   1.638  1.00 95.56           C  
ATOM    310  CD  ARG    38      11.254   3.151   2.925  1.00 95.56           C  
ATOM    311  NE  ARG    38      11.256   2.164   4.001  1.00 95.56           N  
ATOM    312  CZ  ARG    38      12.318   1.841   4.732  1.00 95.56           C  
ATOM    313  NH1 ARG    38      13.491   2.424   4.517  1.00 95.56           N  
ATOM    314  NH2 ARG    38      12.208   0.929   5.686  1.00 95.56           N  
ATOM    315  N   VAL    39       7.473   3.360  -0.553  1.00 96.05           N  
ATOM    316  CA  VAL    39       6.095   2.893  -0.445  1.00 96.05           C  
ATOM    317  C   VAL    39       5.750   2.017  -1.647  1.00 96.05           C  
ATOM    318  O   VAL    39       5.186   0.932  -1.491  1.00 96.05           O  
ATOM    319  CB  VAL    39       5.103   4.073  -0.342  1.00 96.05           C  
ATOM    320  CG1 VAL    39       3.673   3.601  -0.602  1.00 96.05           C  
ATOM    321  CG2 VAL    39       5.208   4.740   1.028  1.00 96.05           C  
ATOM    322  N   ILE    40       6.129   2.500  -2.780  1.00 96.44           N  
ATOM    323  CA  ILE    40       5.855   1.748  -4.000  1.00 96.44           C  
ATOM    324  C   ILE    40       6.548   0.389  -3.934  1.00 96.44           C  
ATOM    325  O   ILE    40       5.934  -0.642  -4.221  1.00 96.44           O  
ATOM    326  CB  ILE    40       6.313   2.523  -5.256  1.00 96.44           C  
ATOM    327  CG1 ILE    40       5.442   3.767  -5.463  1.00 96.44           C  
ATOM    328  CG2 ILE    40       6.277   1.618  -6.491  1.00 96.44           C  
ATOM    329  CD1 ILE    40       5.976   4.728  -6.516  1.00 96.44           C  
ATOM    330  N   ALA    41       7.788   0.326  -3.524  1.00 97.07           N  
ATOM    331  CA  ALA    41       8.557  -0.911  -3.414  1.00 97.07           C  
ATOM    332  C   ALA    41       7.909  -1.874  -2.424  1.00 97.07           C  
ATOM    333  O   ALA    41       7.786  -3.069  -2.701  1.00 97.07           O  
ATOM    334  CB  ALA    41       9.994  -0.609  -2.996  1.00 97.07           C  
ATOM    335  N   TYR    42       7.475  -1.351  -1.331  1.00 96.76           N  
ATOM    336  CA  TYR    42       6.847  -2.189  -0.315  1.00 96.76           C  
ATOM    337  C   TYR    42       5.566  -2.822  -0.845  1.00 96.76           C  
ATOM    338  O   TYR    42       5.330  -4.016  -0.650  1.00 96.76           O  
ATOM    339  CB  TYR    42       6.544  -1.371   0.944  1.00 96.76           C  
ATOM    340  CG  TYR    42       5.700  -2.106   1.957  1.00 96.76           C  
ATOM    341  CD1 TYR    42       4.367  -1.758   2.166  1.00 96.76           C  
ATOM    342  CD2 TYR    42       6.233  -3.149   2.707  1.00 96.76           C  
ATOM    343  CE1 TYR    42       3.586  -2.431   3.100  1.00 96.76           C  
ATOM    344  CE2 TYR    42       5.461  -3.829   3.643  1.00 96.76           C  
ATOM    345  CZ  TYR    42       4.141  -3.464   3.832  1.00 96.76           C  
ATOM    346  OH  TYR    42       3.372  -4.134   4.757  1.00 96.76           O  
ATOM    347  N   VAL    43       4.744  -2.070  -1.478  1.00 96.94           N  
ATOM    348  CA  VAL    43       3.482  -2.589  -1.994  1.00 96.94           C  
ATOM    349  C   VAL    43       3.755  -3.662  -3.045  1.00 96.94           C  
ATOM    350  O   VAL    43       3.035  -4.660  -3.125  1.00 96.94           O  
ATOM    351  CB  VAL    43       2.609  -1.465  -2.594  1.00 96.94           C  
ATOM    352  CG1 VAL    43       1.324  -2.038  -3.190  1.00 96.94           C  
ATOM    353  CG2 VAL    43       2.286  -0.415  -1.532  1.00 96.94           C  
ATOM    354  N   LEU    44       4.785  -3.423  -3.848  1.00 96.73           N  
ATOM    355  CA  LEU    44       5.141  -4.427  -4.845  1.00 96.73           C  
ATOM    356  C   LEU    44       5.522  -5.744  -4.178  1.00 96.73           C  
ATOM    357  O   LEU    44       5.163  -6.819  -4.666  1.00 96.73           O  
ATOM    358  CB  LEU    44       6.296  -3.930  -5.718  1.00 96.73           C  
ATOM    359  CG  LEU    44       5.960  -2.830  -6.725  1.00 96.73           C  
ATOM    360  CD1 LEU    44       7.229  -2.329  -7.407  1.00 96.73           C  
ATOM    361  CD2 LEU    44       4.957  -3.336  -7.756  1.00 96.73           C  
ATOM    362  N   VAL    45       6.234  -5.659  -3.096  1.00 96.29           N  
ATOM    363  CA  VAL    45       6.580  -6.855  -2.335  1.00 96.29           C  
ATOM    364  C   VAL    45       5.306  -7.562  -1.877  1.00 96.29           C  
ATOM    365  O   VAL    45       5.172  -8.778  -2.038  1.00 96.29           O  
ATOM    366  CB  VAL    45       7.468  -6.515  -1.118  1.00 96.29           C  
ATOM    367  CG1 VAL    45       7.630  -7.734  -0.211  1.00 96.29           C  
ATOM    368  CG2 VAL    45       8.832  -6.004  -1.579  1.00 96.29           C  
ATOM    369  N   GLN    46       4.388  -6.789  -1.392  1.00 94.47           N  
ATOM    370  CA  GLN    46       3.130  -7.349  -0.911  1.00 94.47           C  
ATOM    371  C   GLN    46       2.355  -8.015  -2.044  1.00 94.47           C  
ATOM    372  O   GLN    46       1.829  -9.117  -1.880  1.00 94.47           O  
ATOM    373  CB  GLN    46       2.274  -6.264  -0.256  1.00 94.47           C  
ATOM    374  CG  GLN    46       2.826  -5.763   1.072  1.00 94.47           C  
ATOM    375  CD  GLN    46       2.706  -6.789   2.183  1.00 94.47           C  
ATOM    376  OE1 GLN    46       1.612  -7.279   2.477  1.00 94.47           O  
ATOM    377  NE2 GLN    46       3.831  -7.120   2.808  1.00 94.47           N  
ATOM    378  N   LEU    47       2.317  -7.330  -3.149  1.00 94.38           N  
ATOM    379  CA  LEU    47       1.581  -7.848  -4.298  1.00 94.38           C  
ATOM    380  C   LEU    47       2.201  -9.147  -4.799  1.00 94.38           C  
ATOM    381  O   LEU    47       1.486 -10.103  -5.107  1.00 94.38           O  
ATOM    382  CB  LEU    47       1.553  -6.813  -5.426  1.00 94.38           C  
ATOM    383  CG  LEU    47       0.467  -5.740  -5.335  1.00 94.38           C  
ATOM    384  CD1 LEU    47       0.678  -4.680  -6.410  1.00 94.38           C  
ATOM    385  CD2 LEU    47      -0.917  -6.368  -5.461  1.00 94.38           C  
ATOM    386  N   GLU    48       3.488  -9.170  -4.792  1.00 94.10           N  
ATOM    387  CA  GLU    48       4.169 -10.382  -5.236  1.00 94.10           C  
ATOM    388  C   GLU    48       3.876 -11.553  -4.302  1.00 94.10           C  
ATOM    389  O   GLU    48       3.555 -12.652  -4.759  1.00 94.10           O  
ATOM    390  CB  GLU    48       5.680 -10.147  -5.326  1.00 94.10           C  
ATOM    391  CG  GLU    48       6.446 -11.307  -5.945  1.00 94.10           C  
ATOM    392  CD  GLU    48       7.927 -11.018  -6.128  1.00 94.10           C  
ATOM    393  OE1 GLU    48       8.684 -11.940  -6.510  1.00 94.10           O  
ATOM    394  OE2 GLU    48       8.336  -9.859  -5.888  1.00 94.10           O  
ATOM    395  N   ASP    49       3.941 -11.233  -3.041  1.00 93.81           N  
ATOM    396  CA  ASP    49       3.683 -12.277  -2.054  1.00 93.81           C  
ATOM    397  C   ASP    49       2.239 -12.767  -2.137  1.00 93.81           C  
ATOM    398  O   ASP    49       1.981 -13.970  -2.060  1.00 93.81           O  
ATOM    399  CB  ASP    49       3.985 -11.767  -0.643  1.00 93.81           C  
ATOM    400  CG  ASP    49       5.473 -11.650  -0.360  1.00 93.81           C  
ATOM    401  OD1 ASP    49       6.286 -12.192  -1.139  1.00 93.81           O  
ATOM    402  OD2 ASP    49       5.834 -11.012   0.652  1.00 93.81           O  
ATOM    403  N   LEU    50       1.405 -11.870  -2.342  1.00 92.92           N  
ATOM    404  CA  LEU    50      -0.016 -12.189  -2.427  1.00 92.92           C  
ATOM    405  C   LEU    50      -0.308 -13.046  -3.654  1.00 92.92           C  
ATOM    406  O   LEU    50      -1.024 -14.046  -3.562  1.00 92.92           O  
ATOM    407  CB  LEU    50      -0.852 -10.907  -2.475  1.00 92.92           C  
ATOM    408  CG  LEU    50      -2.371 -11.088  -2.477  1.00 92.92           C  
ATOM    409  CD1 LEU    50      -2.826 -11.765  -1.188  1.00 92.92           C  
ATOM    410  CD2 LEU    50      -3.069  -9.744  -2.656  1.00 92.92           C  
ATOM    411  N   GLN    51       0.227 -12.762  -4.769  1.00 93.36           N  
ATOM    412  CA  GLN    51       0.005 -13.485  -6.017  1.00 93.36           C  
ATOM    413  C   GLN    51       0.481 -14.931  -5.906  1.00 93.36           C  
ATOM    414  O   GLN    51      -0.135 -15.837  -6.471  1.00 93.36           O  
ATOM    415  CB  GLN    51       0.716 -12.786  -7.177  1.00 93.36           C  
ATOM    416  CG  GLN    51       0.036 -11.500  -7.629  1.00 93.36           C  
ATOM    417  CD  GLN    51       0.666 -10.911  -8.877  1.00 93.36           C  
ATOM    418  OE1 GLN    51       1.801 -11.244  -9.233  1.00 93.36           O  
ATOM    419  NE2 GLN    51      -0.065 -10.031  -9.552  1.00 93.36           N  
ATOM    420  N   LYS    52       1.456 -15.101  -5.101  1.00 94.34           N  
ATOM    421  CA  LYS    52       1.990 -16.448  -4.924  1.00 94.34           C  
ATOM    422  C   LYS    52       1.037 -17.315  -4.106  1.00 94.34           C  
ATOM    423  O   LYS    52       1.016 -18.538  -4.258  1.00 94.34           O  
ATOM    424  CB  LYS    52       3.362 -16.398  -4.249  1.00 94.34           C  
ATOM    425  CG  LYS    52       4.473 -15.869  -5.144  1.00 94.34           C  
ATOM    426  CD  LYS    52       5.803 -15.802  -4.404  1.00 94.34           C  
ATOM    427  CE  LYS    52       6.896 -15.191  -5.270  1.00 94.34           C  
ATOM    428  NZ  LYS    52       8.175 -15.030  -4.516  1.00 94.34           N  
ATOM    429  N   ASN    53       0.246 -16.584  -3.408  1.00 94.83           N  
ATOM    430  CA  ASN    53      -0.572 -17.341  -2.466  1.00 94.83           C  
ATOM    431  C   ASN    53      -2.024 -17.426  -2.926  1.00 94.83           C  
ATOM    432  O   ASN    53      -2.828 -18.144  -2.328  1.00 94.83           O  
ATOM    433  CB  ASN    53      -0.492 -16.723  -1.068  1.00 94.83           C  
ATOM    434  CG  ASN    53       0.868 -16.906  -0.425  1.00 94.83           C  
ATOM    435  OD1 ASN    53       1.524 -17.934  -0.613  1.00 94.83           O  
ATOM    436  ND2 ASN    53       1.302 -15.910   0.338  1.00 94.83           N  
ATOM    437  N   LEU    54      -2.299 -16.689  -4.031  1.00 95.08           N  
ATOM    438  CA  LEU    54      -3.679 -16.657  -4.503  1.00 95.08           C  
ATOM    439  C   LEU    54      -3.931 -17.767  -5.519  1.00 95.08           C  
ATOM    440  O   LEU    54      -3.027 -18.148  -6.265  1.00 95.08           O  
ATOM    441  CB  LEU    54      -4.002 -15.297  -5.126  1.00 95.08           C  
ATOM    442  CG  LEU    54      -4.116 -14.118  -4.158  1.00 95.08           C  
ATOM    443  CD1 LEU    54      -4.358 -12.823  -4.926  1.00 95.08           C  
ATOM    444  CD2 LEU    54      -5.230 -14.362  -3.146  1.00 95.08           C  
ATOM    445  N   SER    55      -5.144 -18.342  -5.433  1.00 96.87           N  
ATOM    446  CA  SER    55      -5.578 -19.238  -6.499  1.00 96.87           C  
ATOM    447  C   SER    55      -5.816 -18.476  -7.799  1.00 96.87           C  
ATOM    448  O   SER    55      -5.857 -17.244  -7.803  1.00 96.87           O  
ATOM    449  CB  SER    55      -6.853 -19.979  -6.092  1.00 96.87           C  
ATOM    450  OG  SER    55      -7.951 -19.086  -6.017  1.00 96.87           O  
ATOM    451  N   ASP    56      -5.966 -19.210  -8.873  1.00 97.13           N  
ATOM    452  CA  ASP    56      -6.211 -18.582 -10.168  1.00 97.13           C  
ATOM    453  C   ASP    56      -7.472 -17.722 -10.132  1.00 97.13           C  
ATOM    454  O   ASP    56      -7.489 -16.611 -10.667  1.00 97.13           O  
ATOM    455  CB  ASP    56      -6.327 -19.642 -11.265  1.00 97.13           C  
ATOM    456  CG  ASP    56      -5.003 -20.314 -11.583  1.00 97.13           C  
ATOM    457  OD1 ASP    56      -3.937 -19.747 -11.258  1.00 97.13           O  
ATOM    458  OD2 ASP    56      -5.025 -21.419 -12.167  1.00 97.13           O  
ATOM    459  N   GLU    57      -8.464 -18.285  -9.428  1.00 97.19           N  
ATOM    460  CA  GLU    57      -9.716 -17.541  -9.323  1.00 97.19           C  
ATOM    461  C   GLU    57      -9.529 -16.257  -8.519  1.00 97.19           C  
ATOM    462  O   GLU    57     -10.008 -15.194  -8.917  1.00 97.19           O  
ATOM    463  CB  GLU    57     -10.805 -18.408  -8.684  1.00 97.19           C  
ATOM    464  CG  GLU    57     -12.171 -17.739  -8.632  1.00 97.19           C  
ATOM    465  CD  GLU    57     -13.265 -18.653  -8.103  1.00 97.19           C  
ATOM    466  OE1 GLU    57     -14.446 -18.237  -8.085  1.00 97.19           O  
ATOM    467  OE2 GLU    57     -12.940 -19.792  -7.702  1.00 97.19           O  
ATOM    468  N   GLN    58      -8.799 -16.344  -7.420  1.00 95.59           N  
ATOM    469  CA  GLN    58      -8.549 -15.180  -6.577  1.00 95.59           C  
ATOM    470  C   GLN    58      -7.694 -14.147  -7.305  1.00 95.59           C  
ATOM    471  O   GLN    58      -7.932 -12.943  -7.189  1.00 95.59           O  
ATOM    472  CB  GLN    58      -7.870 -15.597  -5.272  1.00 95.59           C  
ATOM    473  CG  GLN    58      -8.767 -16.405  -4.343  1.00 95.59           C  
ATOM    474  CD  GLN    58      -8.018 -16.978  -3.155  1.00 95.59           C  
ATOM    475  OE1 GLN    58      -6.878 -17.436  -3.285  1.00 95.59           O  
ATOM    476  NE2 GLN    58      -8.652 -16.957  -1.988  1.00 95.59           N  
ATOM    477  N   ARG    59      -6.796 -14.651  -8.103  1.00 95.87           N  
ATOM    478  CA  ARG    59      -5.938 -13.749  -8.864  1.00 95.87           C  
ATOM    479  C   ARG    59      -6.741 -12.974  -9.903  1.00 95.87           C  
ATOM    480  O   ARG    59      -6.561 -11.765 -10.059  1.00 95.87           O  
ATOM    481  CB  ARG    59      -4.810 -14.527  -9.546  1.00 95.87           C  
ATOM    482  CG  ARG    59      -3.716 -14.986  -8.596  1.00 95.87           C  
ATOM    483  CD  ARG    59      -2.601 -15.717  -9.331  1.00 95.87           C  
ATOM    484  NE  ARG    59      -1.729 -16.438  -8.408  1.00 95.87           N  
ATOM    485  CZ  ARG    59      -0.802 -17.319  -8.774  1.00 95.87           C  
ATOM    486  NH1 ARG    59      -0.607 -17.605 -10.055  1.00 95.87           N  
ATOM    487  NH2 ARG    59      -0.064 -17.918  -7.851  1.00 95.87           N  
ATOM    488  N   ARG    60      -7.649 -13.637 -10.537  1.00 96.57           N  
ATOM    489  CA  ARG    60      -8.488 -12.989 -11.541  1.00 96.57           C  
ATOM    490  C   ARG    60      -9.387 -11.935 -10.904  1.00 96.57           C  
ATOM    491  O   ARG    60      -9.545 -10.838 -11.445  1.00 96.57           O  
ATOM    492  CB  ARG    60      -9.337 -14.024 -12.282  1.00 96.57           C  
ATOM    493  CG  ARG    60      -8.553 -14.865 -13.277  1.00 96.57           C  
ATOM    494  CD  ARG    60      -9.474 -15.661 -14.191  1.00 96.57           C  
ATOM    495  NE  ARG    60     -10.119 -16.761 -13.480  1.00 96.57           N  
ATOM    496  CZ  ARG    60      -9.624 -17.991 -13.377  1.00 96.57           C  
ATOM    497  NH1 ARG    60      -8.462 -18.304 -13.939  1.00 96.57           N  
ATOM    498  NH2 ARG    60     -10.295 -18.917 -12.706  1.00 96.57           N  
ATOM    499  N   GLU    61      -9.883 -12.343  -9.805  1.00 96.03           N  
ATOM    500  CA  GLU    61     -10.754 -11.414  -9.091  1.00 96.03           C  
ATOM    501  C   GLU    61      -9.997 -10.153  -8.681  1.00 96.03           C  
ATOM    502  O   GLU    61     -10.490  -9.039  -8.867  1.00 96.03           O  
ATOM    503  CB  GLU    61     -11.363 -12.086  -7.858  1.00 96.03           C  
ATOM    504  CG  GLU    61     -12.414 -11.241  -7.153  1.00 96.03           C  
ATOM    505  CD  GLU    61     -13.023 -11.929  -5.941  1.00 96.03           C  
ATOM    506  OE1 GLU    61     -13.826 -11.293  -5.222  1.00 96.03           O  
ATOM    507  OE2 GLU    61     -12.694 -13.114  -5.710  1.00 96.03           O  
ATOM    508  N   LEU    62      -8.880 -10.367  -8.087  1.00 95.08           N  
ATOM    509  CA  LEU    62      -8.057  -9.236  -7.672  1.00 95.08           C  
ATOM    510  C   LEU    62      -7.717  -8.345  -8.861  1.00 95.08           C  
ATOM    511  O   LEU    62      -7.828  -7.120  -8.777  1.00 95.08           O  
ATOM    512  CB  LEU    62      -6.770  -9.727  -7.003  1.00 95.08           C  
ATOM    513  CG  LEU    62      -5.777  -8.648  -6.569  1.00 95.08           C  
ATOM    514  CD1 LEU    62      -6.425  -7.705  -5.562  1.00 95.08           C  
ATOM    515  CD2 LEU    62      -4.520  -9.282  -5.984  1.00 95.08           C  
ATOM    516  N   GLU    63      -7.401  -8.940  -9.997  1.00 95.83           N  
ATOM    517  CA  GLU    63      -7.050  -8.172 -11.188  1.00 95.83           C  
ATOM    518  C   GLU    63      -8.238  -7.354 -11.687  1.00 95.83           C  
ATOM    519  O   GLU    63      -8.071  -6.217 -12.133  1.00 95.83           O  
ATOM    520  CB  GLU    63      -6.549  -9.101 -12.297  1.00 95.83           C  
ATOM    521  CG  GLU    63      -5.159  -9.666 -12.044  1.00 95.83           C  
ATOM    522  CD  GLU    63      -4.086  -8.595 -11.932  1.00 95.83           C  
ATOM    523  OE1 GLU    63      -3.145  -8.760 -11.121  1.00 95.83           O  
ATOM    524  OE2 GLU    63      -4.187  -7.581 -12.659  1.00 95.83           O  
ATOM    525  N   GLU    64      -9.358  -7.861 -11.569  1.00 97.10           N  
ATOM    526  CA  GLU    64     -10.559  -7.132 -11.966  1.00 97.10           C  
ATOM    527  C   GLU    64     -10.794  -5.924 -11.064  1.00 97.10           C  
ATOM    528  O   GLU    64     -11.128  -4.839 -11.546  1.00 97.10           O  
ATOM    529  CB  GLU    64     -11.781  -8.054 -11.940  1.00 97.10           C  
ATOM    530  CG  GLU    64     -11.833  -9.039 -13.099  1.00 97.10           C  
ATOM    531  CD  GLU    64     -13.085  -9.901 -13.098  1.00 97.10           C  
ATOM    532  OE1 GLU    64     -13.353 -10.584 -14.113  1.00 97.10           O  
ATOM    533  OE2 GLU    64     -13.805  -9.893 -12.074  1.00 97.10           O  
ATOM    534  N   LYS    65     -10.555  -6.135  -9.847  1.00 96.32           N  
ATOM    535  CA  LYS    65     -10.727  -5.037  -8.900  1.00 96.32           C  
ATOM    536  C   LYS    65      -9.738  -3.910  -9.181  1.00 96.32           C  
ATOM    537  O   LYS    65     -10.103  -2.732  -9.143  1.00 96.32           O  
ATOM    538  CB  LYS    65     -10.560  -5.535  -7.464  1.00 96.32           C  
ATOM    539  CG  LYS    65     -11.709  -6.404  -6.973  1.00 96.32           C  
ATOM    540  CD  LYS    65     -11.479  -6.879  -5.544  1.00 96.32           C  
ATOM    541  CE  LYS    65     -12.654  -7.699  -5.030  1.00 96.32           C  
ATOM    542  NZ  LYS    65     -12.423  -8.185  -3.637  1.00 96.32           N  
ATOM    543  N   ILE    66      -8.551  -4.299  -9.475  1.00 96.28           N  
ATOM    544  CA  ILE    66      -7.517  -3.311  -9.767  1.00 96.28           C  
ATOM    545  C   ILE    66      -7.887  -2.535 -11.029  1.00 96.28           C  
ATOM    546  O   ILE    66      -7.777  -1.307 -11.064  1.00 96.28           O  
ATOM    547  CB  ILE    66      -6.132  -3.976  -9.932  1.00 96.28           C  
ATOM    548  CG1 ILE    66      -5.608  -4.461  -8.576  1.00 96.28           C  
ATOM    549  CG2 ILE    66      -5.143  -3.006 -10.587  1.00 96.28           C  
ATOM    550  CD1 ILE    66      -4.318  -5.266  -8.663  1.00 96.28           C  
ATOM    551  N   LYS    67      -8.381  -3.246 -12.029  1.00 96.69           N  
ATOM    552  CA  LYS    67      -8.791  -2.601 -13.273  1.00 96.69           C  
ATOM    553  C   LYS    67      -9.911  -1.593 -13.027  1.00 96.69           C  
ATOM    554  O   LYS    67      -9.901  -0.497 -13.591  1.00 96.69           O  
ATOM    555  CB  LYS    67      -9.240  -3.644 -14.296  1.00 96.69           C  
ATOM    556  CG  LYS    67      -8.095  -4.410 -14.943  1.00 96.69           C  
ATOM    557  CD  LYS    67      -8.604  -5.414 -15.970  1.00 96.69           C  
ATOM    558  CE  LYS    67      -7.468  -6.250 -16.545  1.00 96.69           C  
ATOM    559  NZ  LYS    67      -7.968  -7.268 -17.518  1.00 96.69           N  
ATOM    560  N   TRP    68     -10.782  -1.992 -12.200  1.00 97.08           N  
ATOM    561  CA  TRP    68     -11.886  -1.098 -11.868  1.00 97.08           C  
ATOM    562  C   TRP    68     -11.375   0.167 -11.185  1.00 97.08           C  
ATOM    563  O   TRP    68     -11.784   1.277 -11.535  1.00 97.08           O  
ATOM    564  CB  TRP    68     -12.900  -1.807 -10.965  1.00 97.08           C  
ATOM    565  CG  TRP    68     -14.068  -0.953 -10.574  1.00 97.08           C  
ATOM    566  CD1 TRP    68     -14.160  -0.129  -9.487  1.00 97.08           C  
ATOM    567  CD2 TRP    68     -15.316  -0.843 -11.267  1.00 97.08           C  
ATOM    568  NE1 TRP    68     -15.389   0.487  -9.462  1.00 97.08           N  
ATOM    569  CE2 TRP    68     -16.117   0.067 -10.543  1.00 97.08           C  
ATOM    570  CE3 TRP    68     -15.833  -1.425 -12.432  1.00 97.08           C  
ATOM    571  CZ2 TRP    68     -17.410   0.408 -10.946  1.00 97.08           C  
ATOM    572  CZ3 TRP    68     -17.120  -1.085 -12.832  1.00 97.08           C  
ATOM    573  CH2 TRP    68     -17.893  -0.176 -12.089  1.00 97.08           C  
ATOM    574  N   LYS    69     -10.408  -0.006 -10.259  1.00 96.25           N  
ATOM    575  CA  LYS    69      -9.884   1.152  -9.542  1.00 96.25           C  
ATOM    576  C   LYS    69      -9.078   2.056 -10.470  1.00 96.25           C  
ATOM    577  O   LYS    69      -9.075   3.278 -10.309  1.00 96.25           O  
ATOM    578  CB  LYS    69      -9.018   0.707  -8.362  1.00 96.25           C  
ATOM    579  CG  LYS    69      -9.802   0.077  -7.221  1.00 96.25           C  
ATOM    580  CD  LYS    69     -10.828   1.045  -6.646  1.00 96.25           C  
ATOM    581  CE  LYS    69     -11.665   0.392  -5.555  1.00 96.25           C  
ATOM    582  NZ  LYS    69     -12.731   1.308  -5.051  1.00 96.25           N  
ATOM    583  N   LEU    70      -8.480   1.448 -11.424  1.00 96.55           N  
ATOM    584  CA  LEU    70      -7.728   2.223 -12.405  1.00 96.55           C  
ATOM    585  C   LEU    70      -8.661   3.091 -13.243  1.00 96.55           C  
ATOM    586  O   LEU    70      -8.362   4.258 -13.505  1.00 96.55           O  
ATOM    587  CB  LEU    70      -6.920   1.295 -13.316  1.00 96.55           C  
ATOM    588  CG  LEU    70      -5.660   0.677 -12.708  1.00 96.55           C  
ATOM    589  CD1 LEU    70      -5.054  -0.342 -13.667  1.00 96.55           C  
ATOM    590  CD2 LEU    70      -4.646   1.761 -12.361  1.00 96.55           C  
ATOM    591  N   ALA    71      -9.768   2.481 -13.653  1.00 96.76           N  
ATOM    592  CA  ALA    71     -10.755   3.240 -14.415  1.00 96.76           C  
ATOM    593  C   ALA    71     -11.317   4.394 -13.590  1.00 96.76           C  
ATOM    594  O   ALA    71     -11.512   5.497 -14.106  1.00 96.76           O  
ATOM    595  CB  ALA    71     -11.885   2.325 -14.883  1.00 96.76           C  
ATOM    596  N   GLU    72     -11.465   4.116 -12.366  1.00 95.82           N  
ATOM    597  CA  GLU    72     -11.954   5.142 -11.449  1.00 95.82           C  
ATOM    598  C   GLU    72     -10.964   6.297 -11.334  1.00 95.82           C  
ATOM    599  O   GLU    72     -11.356   7.465 -11.381  1.00 95.82           O  
ATOM    600  CB  GLU    72     -12.227   4.542 -10.067  1.00 95.82           C  
ATOM    601  CG  GLU    72     -12.893   5.509  -9.099  1.00 95.82           C  
ATOM    602  CD  GLU    72     -13.212   4.882  -7.750  1.00 95.82           C  
ATOM    603  OE1 GLU    72     -13.490   5.629  -6.785  1.00 95.82           O  
ATOM    604  OE2 GLU    72     -13.181   3.635  -7.659  1.00 95.82           O  
ATOM    605  N   LEU    73      -9.709   5.944 -11.186  1.00 95.08           N  
ATOM    606  CA  LEU    73      -8.660   6.954 -11.089  1.00 95.08           C  
ATOM    607  C   LEU    73      -8.600   7.798 -12.357  1.00 95.08           C  
ATOM    608  O   LEU    73      -8.391   9.011 -12.291  1.00 95.08           O  
ATOM    609  CB  LEU    73      -7.302   6.294 -10.836  1.00 95.08           C  
ATOM    610  CG  LEU    73      -7.059   5.763  -9.422  1.00 95.08           C  
ATOM    611  CD1 LEU    73      -5.795   4.912  -9.385  1.00 95.08           C  
ATOM    612  CD2 LEU    73      -6.963   6.915  -8.427  1.00 95.08           C  
ATOM    613  N   ALA    74      -8.849   7.159 -13.464  1.00 95.12           N  
ATOM    614  CA  ALA    74      -8.770   7.839 -14.754  1.00 95.12           C  
ATOM    615  C   ALA    74      -9.903   8.850 -14.912  1.00 95.12           C  
ATOM    616  O   ALA    74      -9.772   9.828 -15.651  1.00 95.12           O  
ATOM    617  CB  ALA    74      -8.805   6.824 -15.894  1.00 95.12           C  
ATOM    618  N   SER    75     -10.972   8.614 -14.181  1.00 96.36           N  
ATOM    619  CA  SER    75     -12.150   9.467 -14.310  1.00 96.36           C  
ATOM    620  C   SER    75     -12.074  10.660 -13.363  1.00 96.36           C  
ATOM    621  O   SER    75     -12.927  11.549 -13.407  1.00 96.36           O  
ATOM    622  CB  SER    75     -13.424   8.667 -14.036  1.00 96.36           C  
ATOM    623  OG  SER    75     -13.531   8.349 -12.659  1.00 96.36           O  
ATOM    624  N   LYS    76     -11.084  10.698 -12.528  1.00 95.83           N  
ATOM    625  CA  LYS    76     -10.959  11.752 -11.526  1.00 95.83           C  
ATOM    626  C   LYS    76     -10.126  12.916 -12.054  1.00 95.83           C  
ATOM    627  O   LYS    76      -9.368  12.760 -13.013  1.00 95.83           O  
ATOM    628  CB  LYS    76     -10.337  11.201 -10.242  1.00 95.83           C  
ATOM    629  CG  LYS    76     -11.117  10.053  -9.619  1.00 95.83           C  
ATOM    630  CD  LYS    76     -12.436  10.531  -9.026  1.00 95.83           C  
ATOM    631  CE  LYS    76     -13.189   9.394  -8.348  1.00 95.83           C  
ATOM    632  NZ  LYS    76     -14.560   9.812  -7.928  1.00 95.83           N  
ATOM    633  N   SER    77     -10.304  14.069 -11.431  1.00 96.64           N  
ATOM    634  CA  SER    77      -9.519  15.248 -11.783  1.00 96.64           C  
ATOM    635  C   SER    77      -8.096  15.146 -11.244  1.00 96.64           C  
ATOM    636  O   SER    77      -7.808  14.302 -10.393  1.00 96.64           O  
ATOM    637  CB  SER    77     -10.186  16.515 -11.248  1.00 96.64           C  
ATOM    638  OG  SER    77     -10.121  16.559  -9.833  1.00 96.64           O  
ATOM    639  N   GLU    78      -7.216  15.938 -11.712  1.00 95.70           N  
ATOM    640  CA  GLU    78      -5.826  15.945 -11.265  1.00 95.70           C  
ATOM    641  C   GLU    78      -5.729  16.211  -9.766  1.00 95.70           C  
ATOM    642  O   GLU    78      -4.950  15.563  -9.064  1.00 95.70           O  
ATOM    643  CB  GLU    78      -5.018  16.990 -12.038  1.00 95.70           C  
ATOM    644  CG  GLU    78      -4.739  16.606 -13.484  1.00 95.70           C  
ATOM    645  CD  GLU    78      -3.824  17.587 -14.200  1.00 95.70           C  
ATOM    646  OE1 GLU    78      -3.463  17.336 -15.372  1.00 95.70           O  
ATOM    647  OE2 GLU    78      -3.464  18.614 -13.583  1.00 95.70           O  
ATOM    648  N   GLU    79      -6.533  17.177  -9.289  1.00 95.79           N  
ATOM    649  CA  GLU    79      -6.521  17.507  -7.867  1.00 95.79           C  
ATOM    650  C   GLU    79      -6.983  16.324  -7.022  1.00 95.79           C  
ATOM    651  O   GLU    79      -6.385  16.022  -5.986  1.00 95.79           O  
ATOM    652  CB  GLU    79      -7.403  18.727  -7.590  1.00 95.79           C  
ATOM    653  CG  GLU    79      -7.291  19.258  -6.168  1.00 95.79           C  
ATOM    654  CD  GLU    79      -8.141  20.493  -5.920  1.00 95.79           C  
ATOM    655  OE1 GLU    79      -8.138  21.013  -4.780  1.00 95.79           O  
ATOM    656  OE2 GLU    79      -8.816  20.945  -6.872  1.00 95.79           O  
ATOM    657  N   GLU    80      -7.968  15.623  -7.491  1.00 95.41           N  
ATOM    658  CA  GLU    80      -8.472  14.452  -6.781  1.00 95.41           C  
ATOM    659  C   GLU    80      -7.439  13.329  -6.767  1.00 95.41           C  
ATOM    660  O   GLU    80      -7.237  12.677  -5.740  1.00 95.41           O  
ATOM    661  CB  GLU    80      -9.776  13.959  -7.414  1.00 95.41           C  
ATOM    662  CG  GLU    80     -10.965  14.876  -7.166  1.00 95.41           C  
ATOM    663  CD  GLU    80     -12.223  14.439  -7.900  1.00 95.41           C  
ATOM    664  OE1 GLU    80     -13.240  14.139  -7.235  1.00 95.41           O  
ATOM    665  OE2 GLU    80     -12.190  14.394  -9.150  1.00 95.41           O  
ATOM    666  N   ARG    81      -6.743  13.137  -7.848  1.00 94.06           N  
ATOM    667  CA  ARG    81      -5.736  12.083  -7.936  1.00 94.06           C  
ATOM    668  C   ARG    81      -4.579  12.350  -6.979  1.00 94.06           C  
ATOM    669  O   ARG    81      -4.064  11.426  -6.348  1.00 94.06           O  
ATOM    670  CB  ARG    81      -5.213  11.957  -9.369  1.00 94.06           C  
ATOM    671  CG  ARG    81      -6.195  11.303 -10.328  1.00 94.06           C  
ATOM    672  CD  ARG    81      -5.535  10.943 -11.652  1.00 94.06           C  
ATOM    673  NE  ARG    81      -5.312  12.125 -12.481  1.00 94.06           N  
ATOM    674  CZ  ARG    81      -4.661  12.125 -13.641  1.00 94.06           C  
ATOM    675  NH1 ARG    81      -4.155  11.000 -14.135  1.00 94.06           N  
ATOM    676  NH2 ARG    81      -4.516  13.257 -14.314  1.00 94.06           N  
ATOM    677  N   LYS    82      -4.277  13.625  -6.838  1.00 93.81           N  
ATOM    678  CA  LYS    82      -3.207  13.998  -5.918  1.00 93.81           C  
ATOM    679  C   LYS    82      -3.581  13.666  -4.476  1.00 93.81           C  
ATOM    680  O   LYS    82      -2.765  13.127  -3.725  1.00 93.81           O  
ATOM    681  CB  LYS    82      -2.883  15.487  -6.045  1.00 93.81           C  
ATOM    682  CG  LYS    82      -2.091  15.843  -7.295  1.00 93.81           C  
ATOM    683  CD  LYS    82      -1.772  17.331  -7.349  1.00 93.81           C  
ATOM    684  CE  LYS    82      -1.043  17.701  -8.634  1.00 93.81           C  
ATOM    685  NZ  LYS    82      -0.778  19.168  -8.717  1.00 93.81           N  
ATOM    686  N   GLU    83      -4.816  13.978  -4.167  1.00 94.49           N  
ATOM    687  CA  GLU    83      -5.294  13.690  -2.818  1.00 94.49           C  
ATOM    688  C   GLU    83      -5.318  12.188  -2.550  1.00 94.49           C  
ATOM    689  O   GLU    83      -4.918  11.738  -1.474  1.00 94.49           O  
ATOM    690  CB  GLU    83      -6.688  14.286  -2.603  1.00 94.49           C  
ATOM    691  CG  GLU    83      -6.698  15.804  -2.495  1.00 94.49           C  
ATOM    692  CD  GLU    83      -8.083  16.378  -2.240  1.00 94.49           C  
ATOM    693  OE1 GLU    83      -8.210  17.615  -2.097  1.00 94.49           O  
ATOM    694  OE2 GLU    83      -9.048  15.584  -2.183  1.00 94.49           O  
ATOM    695  N   ILE    84      -5.735  11.474  -3.503  1.00 95.04           N  
ATOM    696  CA  ILE    84      -5.808  10.023  -3.381  1.00 95.04           C  
ATOM    697  C   ILE    84      -4.404   9.449  -3.200  1.00 95.04           C  
ATOM    698  O   ILE    84      -4.180   8.600  -2.334  1.00 95.04           O  
ATOM    699  CB  ILE    84      -6.493   9.385  -4.610  1.00 95.04           C  
ATOM    700  CG1 ILE    84      -7.993   9.703  -4.610  1.00 95.04           C  
ATOM    701  CG2 ILE    84      -6.254   7.873  -4.637  1.00 95.04           C  
ATOM    702  CD1 ILE    84      -8.697   9.364  -5.916  1.00 95.04           C  
ATOM    703  N   LYS    85      -3.470   9.974  -3.927  1.00 94.87           N  
ATOM    704  CA  LYS    85      -2.089   9.508  -3.842  1.00 94.87           C  
ATOM    705  C   LYS    85      -1.519   9.727  -2.444  1.00 94.87           C  
ATOM    706  O   LYS    85      -0.903   8.826  -1.870  1.00 94.87           O  
ATOM    707  CB  LYS    85      -1.218  10.217  -4.880  1.00 94.87           C  
ATOM    708  CG  LYS    85      -1.445   9.743  -6.308  1.00 94.87           C  
ATOM    709  CD  LYS    85      -0.542  10.476  -7.291  1.00 94.87           C  
ATOM    710  CE  LYS    85      -0.871  10.110  -8.733  1.00 94.87           C  
ATOM    711  NZ  LYS    85      -0.028  10.872  -9.703  1.00 94.87           N  
ATOM    712  N   LEU    86      -1.785  10.868  -1.930  1.00 94.78           N  
ATOM    713  CA  LEU    86      -1.272  11.181  -0.601  1.00 94.78           C  
ATOM    714  C   LEU    86      -1.883  10.258   0.448  1.00 94.78           C  
ATOM    715  O   LEU    86      -1.178   9.763   1.331  1.00 94.78           O  
ATOM    716  CB  LEU    86      -1.563  12.641  -0.244  1.00 94.78           C  
ATOM    717  CG  LEU    86      -0.697  13.694  -0.938  1.00 94.78           C  
ATOM    718  CD1 LEU    86      -1.226  15.094  -0.642  1.00 94.78           C  
ATOM    719  CD2 LEU    86       0.758  13.563  -0.501  1.00 94.78           C  
ATOM    720  N   ARG    87      -3.106  10.016   0.255  1.00 94.72           N  
ATOM    721  CA  ARG    87      -3.800   9.138   1.192  1.00 94.72           C  
ATOM    722  C   ARG    87      -3.255   7.716   1.116  1.00 94.72           C  
ATOM    723  O   ARG    87      -3.059   7.065   2.145  1.00 94.72           O  
ATOM    724  CB  ARG    87      -5.305   9.138   0.914  1.00 94.72           C  
ATOM    725  CG  ARG    87      -6.139   8.554   2.044  1.00 94.72           C  
ATOM    726  CD  ARG    87      -7.630   8.730   1.792  1.00 94.72           C  
ATOM    727  NE  ARG    87      -8.431   7.944   2.727  1.00 94.72           N  
ATOM    728  CZ  ARG    87      -9.667   8.251   3.111  1.00 94.72           C  
ATOM    729  NH1 ARG    87     -10.271   9.339   2.646  1.00 94.72           N  
ATOM    730  NH2 ARG    87     -10.304   7.465   3.967  1.00 94.72           N  
ATOM    731  N   VAL    88      -3.030   7.301  -0.056  1.00 95.45           N  
ATOM    732  CA  VAL    88      -2.500   5.958  -0.271  1.00 95.45           C  
ATOM    733  C   VAL    88      -1.125   5.835   0.380  1.00 95.45           C  
ATOM    734  O   VAL    88      -0.852   4.863   1.089  1.00 95.45           O  
ATOM    735  CB  VAL    88      -2.410   5.619  -1.776  1.00 95.45           C  
ATOM    736  CG1 VAL    88      -1.533   4.388  -2.000  1.00 95.45           C  
ATOM    737  CG2 VAL    88      -3.805   5.398  -2.358  1.00 95.45           C  
ATOM    738  N   ILE    89      -0.348   6.826   0.136  1.00 96.10           N  
ATOM    739  CA  ILE    89       0.997   6.812   0.701  1.00 96.10           C  
ATOM    740  C   ILE    89       0.917   6.774   2.225  1.00 96.10           C  
ATOM    741  O   ILE    89       1.602   5.977   2.870  1.00 96.10           O  
ATOM    742  CB  ILE    89       1.817   8.037   0.237  1.00 96.10           C  
ATOM    743  CG1 ILE    89       2.113   7.945  -1.264  1.00 96.10           C  
ATOM    744  CG2 ILE    89       3.114   8.156   1.045  1.00 96.10           C  
ATOM    745  CD1 ILE    89       2.689   9.221  -1.861  1.00 96.10           C  
ATOM    746  N   ALA    90       0.068   7.564   2.827  1.00 96.58           N  
ATOM    747  CA  ALA    90      -0.100   7.619   4.277  1.00 96.58           C  
ATOM    748  C   ALA    90      -0.576   6.277   4.825  1.00 96.58           C  
ATOM    749  O   ALA    90      -0.057   5.793   5.834  1.00 96.58           O  
ATOM    750  CB  ALA    90      -1.083   8.724   4.657  1.00 96.58           C  
ATOM    751  N   TYR    91      -1.501   5.679   4.138  1.00 95.88           N  
ATOM    752  CA  TYR    91      -2.030   4.393   4.577  1.00 95.88           C  
ATOM    753  C   TYR    91      -0.941   3.327   4.577  1.00 95.88           C  
ATOM    754  O   TYR    91      -0.809   2.565   5.538  1.00 95.88           O  
ATOM    755  CB  TYR    91      -3.190   3.953   3.678  1.00 95.88           C  
ATOM    756  CG  TYR    91      -3.678   2.552   3.959  1.00 95.88           C  
ATOM    757  CD1 TYR    91      -3.368   1.500   3.099  1.00 95.88           C  
ATOM    758  CD2 TYR    91      -4.451   2.278   5.082  1.00 95.88           C  
ATOM    759  CE1 TYR    91      -3.818   0.208   3.353  1.00 95.88           C  
ATOM    760  CE2 TYR    91      -4.906   0.990   5.346  1.00 95.88           C  
ATOM    761  CZ  TYR    91      -4.584  -0.037   4.477  1.00 95.88           C  
ATOM    762  OH  TYR    91      -5.032  -1.314   4.732  1.00 95.88           O  
ATOM    763  N   VAL    92      -0.186   3.264   3.563  1.00 96.63           N  
ATOM    764  CA  VAL    92       0.860   2.252   3.455  1.00 96.63           C  
ATOM    765  C   VAL    92       1.907   2.474   4.545  1.00 96.63           C  
ATOM    766  O   VAL    92       2.434   1.514   5.112  1.00 96.63           O  
ATOM    767  CB  VAL    92       1.529   2.273   2.062  1.00 96.63           C  
ATOM    768  CG1 VAL    92       2.679   1.270   2.001  1.00 96.63           C  
ATOM    769  CG2 VAL    92       0.499   1.977   0.973  1.00 96.63           C  
ATOM    770  N   LEU    93       2.200   3.748   4.811  1.00 96.43           N  
ATOM    771  CA  LEU    93       3.158   4.043   5.870  1.00 96.43           C  
ATOM    772  C   LEU    93       2.660   3.523   7.215  1.00 96.43           C  
ATOM    773  O   LEU    93       3.439   2.988   8.006  1.00 96.43           O  
ATOM    774  CB  LEU    93       3.416   5.549   5.956  1.00 96.43           C  
ATOM    775  CG  LEU    93       4.265   6.157   4.839  1.00 96.43           C  
ATOM    776  CD1 LEU    93       4.291   7.676   4.959  1.00 96.43           C  
ATOM    777  CD2 LEU    93       5.679   5.589   4.872  1.00 96.43           C  
ATOM    778  N   VAL    94       1.403   3.663   7.443  1.00 95.76           N  
ATOM    779  CA  VAL    94       0.807   3.137   8.667  1.00 95.76           C  
ATOM    780  C   VAL    94       0.985   1.622   8.719  1.00 95.76           C  
ATOM    781  O   VAL    94       1.399   1.074   9.743  1.00 95.76           O  
ATOM    782  CB  VAL    94      -0.691   3.503   8.771  1.00 95.76           C  
ATOM    783  CG1 VAL    94      -1.351   2.750   9.925  1.00 95.76           C  
ATOM    784  CG2 VAL    94      -0.860   5.011   8.946  1.00 95.76           C  
ATOM    785  N   GLN    95       0.723   0.985   7.620  1.00 93.98           N  
ATOM    786  CA  GLN    95       0.858  -0.466   7.548  1.00 93.98           C  
ATOM    787  C   GLN    95       2.301  -0.897   7.797  1.00 93.98           C  
ATOM    788  O   GLN    95       2.551  -1.846   8.543  1.00 93.98           O  
ATOM    789  CB  GLN    95       0.382  -0.984   6.190  1.00 93.98           C  
ATOM    790  CG  GLN    95      -1.122  -0.875   5.983  1.00 93.98           C  
ATOM    791  CD  GLN    95      -1.903  -1.870   6.822  1.00 93.98           C  
ATOM    792  OE1 GLN    95      -1.651  -3.078   6.770  1.00 93.98           O  
ATOM    793  NE2 GLN    95      -2.856  -1.369   7.600  1.00 93.98           N  
ATOM    794  N   LEU    96       3.178  -0.184   7.151  1.00 94.40           N  
ATOM    795  CA  LEU    96       4.593  -0.512   7.286  1.00 94.40           C  
ATOM    796  C   LEU    96       5.058  -0.331   8.727  1.00 94.40           C  
ATOM    797  O   LEU    96       5.766  -1.184   9.267  1.00 94.40           O  
ATOM    798  CB  LEU    96       5.437   0.360   6.352  1.00 94.40           C  
ATOM    799  CG  LEU    96       6.911  -0.023   6.215  1.00 94.40           C  
ATOM    800  CD1 LEU    96       7.042  -1.454   5.706  1.00 94.40           C  
ATOM    801  CD2 LEU    96       7.633   0.948   5.286  1.00 94.40           C  
ATOM    802  N   GLU    97       4.603   0.702   9.342  1.00 94.05           N  
ATOM    803  CA  GLU    97       4.976   0.945  10.732  1.00 94.05           C  
ATOM    804  C   GLU    97       4.442  -0.152  11.648  1.00 94.05           C  
ATOM    805  O   GLU    97       5.172  -0.672  12.494  1.00 94.05           O  
ATOM    806  CB  GLU    97       4.464   2.312  11.195  1.00 94.05           C  
ATOM    807  CG  GLU    97       4.969   2.724  12.570  1.00 94.05           C  
ATOM    808  CD  GLU    97       4.558   4.134  12.962  1.00 94.05           C  
ATOM    809  OE1 GLU    97       4.776   4.527  14.131  1.00 94.05           O  
ATOM    810  OE2 GLU    97       4.013   4.852  12.094  1.00 94.05           O  
ATOM    811  N   ASP    98       3.215  -0.482  11.389  1.00 93.65           N  
ATOM    812  CA  ASP    98       2.597  -1.524  12.203  1.00 93.65           C  
ATOM    813  C   ASP    98       3.301  -2.864  12.008  1.00 93.65           C  
ATOM    814  O   ASP    98       3.543  -3.591  12.975  1.00 93.65           O  
ATOM    815  CB  ASP    98       1.110  -1.657  11.866  1.00 93.65           C  
ATOM    816  CG  ASP    98       0.271  -0.520  12.423  1.00 93.65           C  
ATOM    817  OD1 ASP    98       0.773   0.249  13.271  1.00 93.65           O  
ATOM    818  OD2 ASP    98      -0.903  -0.394  12.013  1.00 93.65           O  
ATOM    819  N   LEU    99       3.621  -3.105  10.830  1.00 93.25           N  
ATOM    820  CA  LEU    99       4.290  -4.358  10.497  1.00 93.25           C  
ATOM    821  C   LEU    99       5.669  -4.427  11.145  1.00 93.25           C  
ATOM    822  O   LEU    99       6.032  -5.447  11.736  1.00 93.25           O  
ATOM    823  CB  LEU    99       4.417  -4.511   8.979  1.00 93.25           C  
ATOM    824  CG  LEU    99       5.034  -5.818   8.479  1.00 93.25           C  
ATOM    825  CD1 LEU    99       4.167  -7.004   8.886  1.00 93.25           C  
ATOM    826  CD2 LEU    99       5.217  -5.778   6.966  1.00 93.25           C  
ATOM    827  N   GLN   100       6.436  -3.414  11.115  1.00 93.48           N  
ATOM    828  CA  GLN   100       7.784  -3.367  11.670  1.00 93.48           C  
ATOM    829  C   GLN   100       7.766  -3.594  13.179  1.00 93.48           C  
ATOM    830  O   GLN   100       8.673  -4.222  13.729  1.00 93.48           O  
ATOM    831  CB  GLN   100       8.452  -2.029  11.349  1.00 93.48           C  
ATOM    832  CG  GLN   100       8.887  -1.892   9.897  1.00 93.48           C  
ATOM    833  CD  GLN   100       9.681  -0.625   9.639  1.00 93.48           C  
ATOM    834  OE1 GLN   100       9.621   0.330  10.419  1.00 93.48           O  
ATOM    835  NE2 GLN   100      10.431  -0.608   8.542  1.00 93.48           N  
ATOM    836  N   LYS   101       6.696  -3.199  13.760  1.00 94.43           N  
ATOM    837  CA  LYS   101       6.579  -3.369  15.205  1.00 94.43           C  
ATOM    838  C   LYS   101       6.349  -4.833  15.570  1.00 94.43           C  
ATOM    839  O   LYS   101       6.709  -5.270  16.665  1.00 94.43           O  
ATOM    840  CB  LYS   101       5.444  -2.506  15.758  1.00 94.43           C  
ATOM    841  CG  LYS   101       5.745  -1.015  15.759  1.00 94.43           C  
ATOM    842  CD  LYS   101       4.562  -0.207  16.278  1.00 94.43           C  
ATOM    843  CE  LYS   101       4.823   1.291  16.185  1.00 94.43           C  
ATOM    844  NZ  LYS   101       3.627   2.088  16.591  1.00 94.43           N  
ATOM    845  N   ASN   102       5.867  -5.490  14.567  1.00 94.95           N  
ATOM    846  CA  ASN   102       5.454  -6.852  14.890  1.00 94.95           C  
ATOM    847  C   ASN   102       6.439  -7.881  14.342  1.00 94.95           C  
ATOM    848  O   ASN   102       6.331  -9.071  14.642  1.00 94.95           O  
ATOM    849  CB  ASN   102       4.046  -7.127  14.358  1.00 94.95           C  
ATOM    850  CG  ASN   102       2.978  -6.357  15.108  1.00 94.95           C  
ATOM    851  OD1 ASN   102       3.102  -6.109  16.311  1.00 94.95           O  
ATOM    852  ND2 ASN   102       1.920  -5.972  14.404  1.00 94.95           N  
ATOM    853  N   LEU   103       7.411  -7.366  13.569  1.00 95.54           N  
ATOM    854  CA  LEU   103       8.361  -8.282  12.947  1.00 95.54           C  
ATOM    855  C   LEU   103       9.569  -8.508  13.850  1.00 95.54           C  
ATOM    856  O   LEU   103       9.959  -7.615  14.607  1.00 95.54           O  
ATOM    857  CB  LEU   103       8.817  -7.742  11.590  1.00 95.54           C  
ATOM    858  CG  LEU   103       7.775  -7.755  10.470  1.00 95.54           C  
ATOM    859  CD1 LEU   103       8.345  -7.115   9.208  1.00 95.54           C  
ATOM    860  CD2 LEU   103       7.309  -9.180  10.190  1.00 95.54           C  
ATOM    861  N   SER   104      10.068  -9.748  13.837  1.00 97.15           N  
ATOM    862  CA  SER   104      11.361 -10.008  14.462  1.00 97.15           C  
ATOM    863  C   SER   104      12.492  -9.330  13.696  1.00 97.15           C  
ATOM    864  O   SER   104      12.295  -8.866  12.571  1.00 97.15           O  
ATOM    865  CB  SER   104      11.622 -11.512  14.549  1.00 97.15           C  
ATOM    866  OG  SER   104      11.810 -12.065  13.258  1.00 97.15           O  
ATOM    867  N   ASP   105      13.650  -9.291  14.303  1.00 97.43           N  
ATOM    868  CA  ASP   105      14.803  -8.682  13.648  1.00 97.43           C  
ATOM    869  C   ASP   105      15.109  -9.371  12.320  1.00 97.43           C  
ATOM    870  O   ASP   105      15.402  -8.707  11.323  1.00 97.43           O  
ATOM    871  CB  ASP   105      16.029  -8.734  14.562  1.00 97.43           C  
ATOM    872  CG  ASP   105      15.921  -7.799  15.754  1.00 97.43           C  
ATOM    873  OD1 ASP   105      15.108  -6.850  15.713  1.00 97.43           O  
ATOM    874  OD2 ASP   105      16.657  -8.012  16.742  1.00 97.43           O  
ATOM    875  N   GLU   106      14.956 -10.706  12.370  1.00 97.52           N  
ATOM    876  CA  GLU   106      15.216 -11.460  11.147  1.00 97.52           C  
ATOM    877  C   GLU   106      14.188 -11.132  10.067  1.00 97.52           C  
ATOM    878  O   GLU   106      14.545 -10.919   8.907  1.00 97.52           O  
ATOM    879  CB  GLU   106      15.218 -12.964  11.432  1.00 97.52           C  
ATOM    880  CG  GLU   106      15.576 -13.818  10.224  1.00 97.52           C  
ATOM    881  CD  GLU   106      15.675 -15.301  10.547  1.00 97.52           C  
ATOM    882  OE1 GLU   106      16.030 -16.095   9.647  1.00 97.52           O  
ATOM    883  OE2 GLU   106      15.395 -15.671  11.708  1.00 97.52           O  
ATOM    884  N   GLN   107      12.930 -11.043  10.446  1.00 96.21           N  
ATOM    885  CA  GLN   107      11.863 -10.729   9.503  1.00 96.21           C  
ATOM    886  C   GLN   107      12.003  -9.307   8.968  1.00 96.21           C  
ATOM    887  O   GLN   107      11.784  -9.060   7.780  1.00 96.21           O  
ATOM    888  CB  GLN   107      10.494 -10.910  10.161  1.00 96.21           C  
ATOM    889  CG  GLN   107      10.149 -12.359  10.474  1.00 96.21           C  
ATOM    890  CD  GLN   107       8.876 -12.497  11.289  1.00 96.21           C  
ATOM    891  OE1 GLN   107       8.624 -11.712  12.209  1.00 96.21           O  
ATOM    892  NE2 GLN   107       8.065 -13.496  10.958  1.00 96.21           N  
ATOM    893  N   ARG   108      12.445  -8.433   9.824  1.00 96.27           N  
ATOM    894  CA  ARG   108      12.636  -7.047   9.410  1.00 96.27           C  
ATOM    895  C   ARG   108      13.755  -6.932   8.380  1.00 96.27           C  
ATOM    896  O   ARG   108      13.617  -6.223   7.381  1.00 96.27           O  
ATOM    897  CB  ARG   108      12.943  -6.162  10.619  1.00 96.27           C  
ATOM    898  CG  ARG   108      11.730  -5.856  11.483  1.00 96.27           C  
ATOM    899  CD  ARG   108      12.082  -4.935  12.643  1.00 96.27           C  
ATOM    900  NE  ARG   108      11.034  -4.925  13.660  1.00 96.27           N  
ATOM    901  CZ  ARG   108      11.149  -4.364  14.861  1.00 96.27           C  
ATOM    902  NH1 ARG   108      12.273  -3.755  15.221  1.00 96.27           N  
ATOM    903  NH2 ARG   108      10.132  -4.413  15.709  1.00 96.27           N  
ATOM    904  N   ARG   109      14.798  -7.664   8.584  1.00 96.94           N  
ATOM    905  CA  ARG   109      15.919  -7.649   7.648  1.00 96.94           C  
ATOM    906  C   ARG   109      15.508  -8.215   6.293  1.00 96.94           C  
ATOM    907  O   ARG   109      15.866  -7.663   5.250  1.00 96.94           O  
ATOM    908  CB  ARG   109      17.100  -8.442   8.211  1.00 96.94           C  
ATOM    909  CG  ARG   109      17.849  -7.726   9.324  1.00 96.94           C  
ATOM    910  CD  ARG   109      19.174  -8.405   9.640  1.00 96.94           C  
ATOM    911  NE  ARG   109      18.976  -9.680  10.324  1.00 96.94           N  
ATOM    912  CZ  ARG   109      18.893  -9.828  11.644  1.00 96.94           C  
ATOM    913  NH1 ARG   109      18.989  -8.777  12.451  1.00 96.94           N  
ATOM    914  NH2 ARG   109      18.712 -11.035  12.161  1.00 96.94           N  
ATOM    915  N   GLU   110      14.786  -9.265   6.412  1.00 96.54           N  
ATOM    916  CA  GLU   110      14.321  -9.891   5.178  1.00 96.54           C  
ATOM    917  C   GLU   110      13.432  -8.942   4.379  1.00 96.54           C  
ATOM    918  O   GLU   110      13.597  -8.802   3.166  1.00 96.54           O  
ATOM    919  CB  GLU   110      13.566 -11.187   5.484  1.00 96.54           C  
ATOM    920  CG  GLU   110      13.193 -11.988   4.244  1.00 96.54           C  
ATOM    921  CD  GLU   110      12.450 -13.276   4.564  1.00 96.54           C  
ATOM    922  OE1 GLU   110      11.990 -13.961   3.622  1.00 96.54           O  
ATOM    923  OE2 GLU   110      12.326 -13.602   5.765  1.00 96.54           O  
ATOM    924  N   LEU   111      12.493  -8.377   5.062  1.00 95.71           N  
ATOM    925  CA  LEU   111      11.600  -7.427   4.407  1.00 95.71           C  
ATOM    926  C   LEU   111      12.389  -6.281   3.783  1.00 95.71           C  
ATOM    927  O   LEU   111      12.143  -5.905   2.634  1.00 95.71           O  
ATOM    928  CB  LEU   111      10.580  -6.874   5.406  1.00 95.71           C  
ATOM    929  CG  LEU   111       9.622  -5.806   4.875  1.00 95.71           C  
ATOM    930  CD1 LEU   111       8.799  -6.359   3.717  1.00 95.71           C  
ATOM    931  CD2 LEU   111       8.713  -5.301   5.991  1.00 95.71           C  
ATOM    932  N   GLU   112      13.398  -5.777   4.474  1.00 96.29           N  
ATOM    933  CA  GLU   112      14.208  -4.675   3.964  1.00 96.29           C  
ATOM    934  C   GLU   112      14.981  -5.090   2.715  1.00 96.29           C  
ATOM    935  O   GLU   112      15.119  -4.305   1.774  1.00 96.29           O  
ATOM    936  CB  GLU   112      15.176  -4.177   5.040  1.00 96.29           C  
ATOM    937  CG  GLU   112      14.506  -3.380   6.149  1.00 96.29           C  
ATOM    938  CD  GLU   112      13.791  -2.136   5.647  1.00 96.29           C  
ATOM    939  OE1 GLU   112      12.705  -1.805   6.176  1.00 96.29           O  
ATOM    940  OE2 GLU   112      14.320  -1.488   4.717  1.00 96.29           O  
ATOM    941  N   GLU   113      15.398  -6.261   2.671  1.00 97.48           N  
ATOM    942  CA  GLU   113      16.098  -6.761   1.492  1.00 97.48           C  
ATOM    943  C   GLU   113      15.165  -6.839   0.287  1.00 97.48           C  
ATOM    944  O   GLU   113      15.544  -6.465  -0.824  1.00 97.48           O  
ATOM    945  CB  GLU   113      16.711  -8.136   1.773  1.00 97.48           C  
ATOM    946  CG  GLU   113      17.944  -8.089   2.663  1.00 97.48           C  
ATOM    947  CD  GLU   113      18.570  -9.456   2.893  1.00 97.48           C  
ATOM    948  OE1 GLU   113      19.816  -9.548   2.971  1.00 97.48           O  
ATOM    949  OE2 GLU   113      17.808 -10.443   2.995  1.00 97.48           O  
ATOM    950  N   LYS   114      14.005  -7.244   0.547  1.00 96.85           N  
ATOM    951  CA  LYS   114      13.026  -7.331  -0.533  1.00 96.85           C  
ATOM    952  C   LYS   114      12.704  -5.949  -1.095  1.00 96.85           C  
ATOM    953  O   LYS   114      12.612  -5.775  -2.312  1.00 96.85           O  
ATOM    954  CB  LYS   114      11.746  -8.009  -0.043  1.00 96.85           C  
ATOM    955  CG  LYS   114      11.893  -9.503   0.207  1.00 96.85           C  
ATOM    956  CD  LYS   114      10.592 -10.117   0.707  1.00 96.85           C  
ATOM    957  CE  LYS   114      10.725 -11.620   0.914  1.00 96.85           C  
ATOM    958  NZ  LYS   114       9.459 -12.222   1.429  1.00 96.85           N  
ATOM    959  N   ILE   115      12.574  -5.028  -0.199  1.00 96.59           N  
ATOM    960  CA  ILE   115      12.269  -3.664  -0.616  1.00 96.59           C  
ATOM    961  C   ILE   115      13.424  -3.108  -1.447  1.00 96.59           C  
ATOM    962  O   ILE   115      13.204  -2.500  -2.497  1.00 96.59           O  
ATOM    963  CB  ILE   115      11.995  -2.750   0.600  1.00 96.59           C  
ATOM    964  CG1 ILE   115      10.648  -3.103   1.240  1.00 96.59           C  
ATOM    965  CG2 ILE   115      12.035  -1.275   0.187  1.00 96.59           C  
ATOM    966  CD1 ILE   115      10.364  -2.357   2.536  1.00 96.59           C  
ATOM    967  N   LYS   116      14.644  -3.372  -1.010  1.00 96.97           N  
ATOM    968  CA  LYS   116      15.818  -2.912  -1.746  1.00 96.97           C  
ATOM    969  C   LYS   116      15.860  -3.515  -3.147  1.00 96.97           C  
ATOM    970  O   LYS   116      16.185  -2.826  -4.116  1.00 96.97           O  
ATOM    971  CB  LYS   116      17.098  -3.262  -0.986  1.00 96.97           C  
ATOM    972  CG  LYS   116      17.368  -2.369   0.216  1.00 96.97           C  
ATOM    973  CD  LYS   116      18.670  -2.748   0.912  1.00 96.97           C  
ATOM    974  CE  LYS   116      18.892  -1.921   2.172  1.00 96.97           C  
ATOM    975  NZ  LYS   116      20.126  -2.343   2.901  1.00 96.97           N  
ATOM    976  N   TRP   117      15.499  -4.741  -3.183  1.00 97.43           N  
ATOM    977  CA  TRP   117      15.472  -5.411  -4.479  1.00 97.43           C  
ATOM    978  C   TRP   117      14.446  -4.765  -5.404  1.00 97.43           C  
ATOM    979  O   TRP   117      14.739  -4.488  -6.569  1.00 97.43           O  
ATOM    980  CB  TRP   117      15.159  -6.900  -4.309  1.00 97.43           C  
ATOM    981  CG  TRP   117      15.086  -7.658  -5.601  1.00 97.43           C  
ATOM    982  CD1 TRP   117      13.977  -7.864  -6.374  1.00 97.43           C  
ATOM    983  CD2 TRP   117      16.168  -8.315  -6.268  1.00 97.43           C  
ATOM    984  NE1 TRP   117      14.306  -8.610  -7.483  1.00 97.43           N  
ATOM    985  CE2 TRP   117      15.643  -8.900  -7.442  1.00 97.43           C  
ATOM    986  CE3 TRP   117      17.533  -8.466  -5.987  1.00 97.43           C  
ATOM    987  CZ2 TRP   117      16.436  -9.625  -8.335  1.00 97.43           C  
ATOM    988  CZ3 TRP   117      18.321  -9.188  -6.877  1.00 97.43           C  
ATOM    989  CH2 TRP   117      17.768  -9.757  -8.036  1.00 97.43           C  
ATOM    990  N   LYS   118      13.265  -4.414  -4.852  1.00 96.67           N  
ATOM    991  CA  LYS   118      12.221  -3.812  -5.676  1.00 96.67           C  
ATOM    992  C   LYS   118      12.605  -2.398  -6.102  1.00 96.67           C  
ATOM    993  O   LYS   118      12.263  -1.960  -7.202  1.00 96.67           O  
ATOM    994  CB  LYS   118      10.889  -3.789  -4.924  1.00 96.67           C  
ATOM    995  CG  LYS   118      10.256  -5.161  -4.745  1.00 96.67           C  
ATOM    996  CD  LYS   118       9.955  -5.817  -6.086  1.00 96.67           C  
ATOM    997  CE  LYS   118       9.368  -7.211  -5.908  1.00 96.67           C  
ATOM    998  NZ  LYS   118       9.137  -7.886  -7.219  1.00 96.67           N  
ATOM    999  N   LEU   119      13.357  -1.768  -5.265  1.00 96.78           N  
ATOM   1000  CA  LEU   119      13.830  -0.430  -5.602  1.00 96.78           C  
ATOM   1001  C   LEU   119      14.808  -0.478  -6.772  1.00 96.78           C  
ATOM   1002  O   LEU   119      14.736   0.353  -7.680  1.00 96.78           O  
ATOM   1003  CB  LEU   119      14.497   0.225  -4.390  1.00 96.78           C  
ATOM   1004  CG  LEU   119      13.561   0.736  -3.294  1.00 96.78           C  
ATOM   1005  CD1 LEU   119      14.364   1.191  -2.080  1.00 96.78           C  
ATOM   1006  CD2 LEU   119      12.689   1.870  -3.821  1.00 96.78           C  
ATOM   1007  N   ALA   120      15.701  -1.461  -6.709  1.00 97.05           N  
ATOM   1008  CA  ALA   120      16.647  -1.626  -7.810  1.00 97.05           C  
ATOM   1009  C   ALA   120      15.922  -1.950  -9.113  1.00 97.05           C  
ATOM   1010  O   ALA   120      16.283  -1.437 -10.175  1.00 97.05           O  
ATOM   1011  CB  ALA   120      17.660  -2.720  -7.481  1.00 97.05           C  
ATOM   1012  N   GLU   121      14.906  -2.692  -8.959  1.00 96.32           N  
ATOM   1013  CA  GLU   121      14.093  -3.049 -10.119  1.00 96.32           C  
ATOM   1014  C   GLU   121      13.414  -1.819 -10.716  1.00 96.32           C  
ATOM   1015  O   GLU   121      13.416  -1.634 -11.935  1.00 96.32           O  
ATOM   1016  CB  GLU   121      13.044  -4.096  -9.738  1.00 96.32           C  
ATOM   1017  CG  GLU   121      12.272  -4.653 -10.926  1.00 96.32           C  
ATOM   1018  CD  GLU   121      11.267  -5.726 -10.538  1.00 96.32           C  
ATOM   1019  OE1 GLU   121      10.372  -6.043 -11.355  1.00 96.32           O  
ATOM   1020  OE2 GLU   121      11.374  -6.254  -9.409  1.00 96.32           O  
ATOM   1021  N   LEU   122      12.862  -1.019  -9.849  1.00 95.59           N  
ATOM   1022  CA  LEU   122      12.200   0.204 -10.290  1.00 95.59           C  
ATOM   1023  C   LEU   122      13.186   1.137 -10.983  1.00 95.59           C  
ATOM   1024  O   LEU   122      12.844   1.781 -11.977  1.00 95.59           O  
ATOM   1025  CB  LEU   122      11.550   0.919  -9.102  1.00 95.59           C  
ATOM   1026  CG  LEU   122      10.269   0.291  -8.550  1.00 95.59           C  
ATOM   1027  CD1 LEU   122       9.897   0.932  -7.218  1.00 95.59           C  
ATOM   1028  CD2 LEU   122       9.130   0.431  -9.554  1.00 95.59           C  
ATOM   1029  N   ALA   123      14.392   1.138 -10.491  1.00 95.56           N  
ATOM   1030  CA  ALA   123      15.419   2.024 -11.035  1.00 95.56           C  
ATOM   1031  C   ALA   123      15.831   1.589 -12.438  1.00 95.56           C  
ATOM   1032  O   ALA   123      16.287   2.408 -13.240  1.00 95.56           O  
ATOM   1033  CB  ALA   123      16.635   2.058 -10.113  1.00 95.56           C  
ATOM   1034  N   SER   124      15.627   0.315 -12.707  1.00 96.62           N  
ATOM   1035  CA  SER   124      16.057  -0.233 -13.989  1.00 96.62           C  
ATOM   1036  C   SER   124      14.974  -0.074 -15.050  1.00 96.62           C  
ATOM   1037  O   SER   124      15.198  -0.378 -16.224  1.00 96.62           O  
ATOM   1038  CB  SER   124      16.427  -1.710 -13.843  1.00 96.62           C  
ATOM   1039  OG  SER   124      15.268  -2.502 -13.645  1.00 96.62           O  
ATOM   1040  N   LYS   125      13.827   0.399 -14.664  1.00 96.08           N  
ATOM   1041  CA  LYS   125      12.698   0.524 -15.580  1.00 96.08           C  
ATOM   1042  C   LYS   125      12.673   1.901 -16.237  1.00 96.08           C  
ATOM   1043  O   LYS   125      13.289   2.844 -15.737  1.00 96.08           O  
ATOM   1044  CB  LYS   125      11.380   0.270 -14.847  1.00 96.08           C  
ATOM   1045  CG  LYS   125      11.294  -1.098 -14.186  1.00 96.08           C  
ATOM   1046  CD  LYS   125      11.192  -2.213 -15.219  1.00 96.08           C  
ATOM   1047  CE  LYS   125      11.062  -3.579 -14.559  1.00 96.08           C  
ATOM   1048  NZ  LYS   125      11.140  -4.687 -15.558  1.00 96.08           N  
ATOM   1049  N   SER   126      11.985   1.995 -17.364  1.00 96.88           N  
ATOM   1050  CA  SER   126      11.817   3.267 -18.058  1.00 96.88           C  
ATOM   1051  C   SER   126      10.796   4.152 -17.350  1.00 96.88           C  
ATOM   1052  O   SER   126      10.049   3.681 -16.490  1.00 96.88           O  
ATOM   1053  CB  SER   126      11.384   3.035 -19.507  1.00 96.88           C  
ATOM   1054  OG  SER   126      10.065   2.520 -19.561  1.00 96.88           O  
ATOM   1055  N   GLU   127      10.760   5.388 -17.652  1.00 95.84           N  
ATOM   1056  CA  GLU   127       9.821   6.330 -17.050  1.00 95.84           C  
ATOM   1057  C   GLU   127       8.377   5.897 -17.286  1.00 95.84           C  
ATOM   1058  O   GLU   127       7.546   5.966 -16.377  1.00 95.84           O  
ATOM   1059  CB  GLU   127      10.044   7.740 -17.602  1.00 95.84           C  
ATOM   1060  CG  GLU   127      11.325   8.398 -17.109  1.00 95.84           C  
ATOM   1061  CD  GLU   127      11.478   9.837 -17.576  1.00 95.84           C  
ATOM   1062  OE1 GLU   127      12.456  10.505 -17.171  1.00 95.84           O  
ATOM   1063  OE2 GLU   127      10.613  10.300 -18.352  1.00 95.84           O  
ATOM   1064  N   GLU   128       8.103   5.449 -18.526  1.00 96.11           N  
ATOM   1065  CA  GLU   128       6.751   5.005 -18.852  1.00 96.11           C  
ATOM   1066  C   GLU   128       6.354   3.788 -18.022  1.00 96.11           C  
ATOM   1067  O   GLU   128       5.236   3.719 -17.508  1.00 96.11           O  
ATOM   1068  CB  GLU   128       6.637   4.684 -20.345  1.00 96.11           C  
ATOM   1069  CG  GLU   128       5.215   4.391 -20.803  1.00 96.11           C  
ATOM   1070  CD  GLU   128       5.110   4.120 -22.296  1.00 96.11           C  
ATOM   1071  OE1 GLU   128       3.988   3.863 -22.789  1.00 96.11           O  
ATOM   1072  OE2 GLU   128       6.159   4.164 -22.978  1.00 96.11           O  
ATOM   1073  N   GLU   129       7.285   2.904 -17.814  1.00 95.70           N  
ATOM   1074  CA  GLU   129       7.024   1.713 -17.010  1.00 95.70           C  
ATOM   1075  C   GLU   129       6.801   2.075 -15.544  1.00 95.70           C  
ATOM   1076  O   GLU   129       5.895   1.543 -14.899  1.00 95.70           O  
ATOM   1077  CB  GLU   129       8.178   0.715 -17.137  1.00 95.70           C  
ATOM   1078  CG  GLU   129       8.255   0.033 -18.495  1.00 95.70           C  
ATOM   1079  CD  GLU   129       9.480  -0.853 -18.652  1.00 95.70           C  
ATOM   1080  OE1 GLU   129       9.322  -2.078 -18.851  1.00 95.70           O  
ATOM   1081  OE2 GLU   129      10.608  -0.316 -18.576  1.00 95.70           O  
ATOM   1082  N   ARG   130       7.550   3.005 -15.036  1.00 94.45           N  
ATOM   1083  CA  ARG   130       7.421   3.414 -13.642  1.00 94.45           C  
ATOM   1084  C   ARG   130       6.066   4.065 -13.385  1.00 94.45           C  
ATOM   1085  O   ARG   130       5.447   3.833 -12.344  1.00 94.45           O  
ATOM   1086  CB  ARG   130       8.546   4.377 -13.257  1.00 94.45           C  
ATOM   1087  CG  ARG   130       9.900   3.707 -13.088  1.00 94.45           C  
ATOM   1088  CD  ARG   130      10.915   4.639 -12.440  1.00 94.45           C  
ATOM   1089  NE  ARG   130      11.398   5.646 -13.381  1.00 94.45           N  
ATOM   1090  CZ  ARG   130      12.210   6.651 -13.064  1.00 94.45           C  
ATOM   1091  NH1 ARG   130      12.648   6.802 -11.819  1.00 94.45           N  
ATOM   1092  NH2 ARG   130      12.588   7.511 -13.999  1.00 94.45           N  
ATOM   1093  N   LYS   131       5.603   4.780 -14.387  1.00 94.20           N  
ATOM   1094  CA  LYS   131       4.295   5.417 -14.263  1.00 94.20           C  
ATOM   1095  C   LYS   131       3.183   4.375 -14.173  1.00 94.20           C  
ATOM   1096  O   LYS   131       2.277   4.498 -13.347  1.00 94.20           O  
ATOM   1097  CB  LYS   131       4.041   6.354 -15.445  1.00 94.20           C  
ATOM   1098  CG  LYS   131       4.818   7.661 -15.377  1.00 94.20           C  
ATOM   1099  CD  LYS   131       4.501   8.562 -16.564  1.00 94.20           C  
ATOM   1100  CE  LYS   131       5.332   9.837 -16.536  1.00 94.20           C  
ATOM   1101  NZ  LYS   131       5.072  10.694 -17.732  1.00 94.20           N  
ATOM   1102  N   GLU   132       3.334   3.384 -15.009  1.00 94.94           N  
ATOM   1103  CA  GLU   132       2.339   2.315 -15.006  1.00 94.94           C  
ATOM   1104  C   GLU   132       2.349   1.556 -13.682  1.00 94.94           C  
ATOM   1105  O   GLU   132       1.291   1.246 -13.130  1.00 94.94           O  
ATOM   1106  CB  GLU   132       2.583   1.349 -16.168  1.00 94.94           C  
ATOM   1107  CG  GLU   132       2.246   1.932 -17.533  1.00 94.94           C  
ATOM   1108  CD  GLU   132       2.467   0.952 -18.674  1.00 94.94           C  
ATOM   1109  OE1 GLU   132       2.177   1.303 -19.841  1.00 94.94           O  
ATOM   1110  OE2 GLU   132       2.931  -0.178 -18.400  1.00 94.94           O  
ATOM   1111  N   ILE   133       3.489   1.321 -13.208  1.00 95.51           N  
ATOM   1112  CA  ILE   133       3.643   0.601 -11.948  1.00 95.51           C  
ATOM   1113  C   ILE   133       3.037   1.418 -10.810  1.00 95.51           C  
ATOM   1114  O   ILE   133       2.305   0.883  -9.974  1.00 95.51           O  
ATOM   1115  CB  ILE   133       5.127   0.289 -11.653  1.00 95.51           C  
ATOM   1116  CG1 ILE   133       5.651  -0.779 -12.620  1.00 95.51           C  
ATOM   1117  CG2 ILE   133       5.306  -0.155 -10.198  1.00 95.51           C  
ATOM   1118  CD1 ILE   133       7.166  -0.931 -12.613  1.00 95.51           C  
ATOM   1119  N   LYS   134       3.251   2.691 -10.832  1.00 95.24           N  
ATOM   1120  CA  LYS   134       2.718   3.575  -9.801  1.00 95.24           C  
ATOM   1121  C   LYS   134       1.192   3.542  -9.782  1.00 95.24           C  
ATOM   1122  O   LYS   134       0.582   3.419  -8.718  1.00 95.24           O  
ATOM   1123  CB  LYS   134       3.208   5.008 -10.016  1.00 95.24           C  
ATOM   1124  CG  LYS   134       4.671   5.222  -9.659  1.00 95.24           C  
ATOM   1125  CD  LYS   134       5.101   6.663  -9.903  1.00 95.24           C  
ATOM   1126  CE  LYS   134       6.601   6.840  -9.713  1.00 95.24           C  
ATOM   1127  NZ  LYS   134       7.037   8.237 -10.012  1.00 95.24           N  
ATOM   1128  N   LEU   135       0.639   3.599 -10.931  1.00 95.04           N  
ATOM   1129  CA  LEU   135      -0.816   3.585 -11.024  1.00 95.04           C  
ATOM   1130  C   LEU   135      -1.382   2.268 -10.501  1.00 95.04           C  
ATOM   1131  O   LEU   135      -2.378   2.260  -9.774  1.00 95.04           O  
ATOM   1132  CB  LEU   135      -1.263   3.808 -12.471  1.00 95.04           C  
ATOM   1133  CG  LEU   135      -1.147   5.237 -13.004  1.00 95.04           C  
ATOM   1134  CD1 LEU   135      -1.434   5.268 -14.502  1.00 95.04           C  
ATOM   1135  CD2 LEU   135      -2.095   6.167 -12.253  1.00 95.04           C  
ATOM   1136  N   ARG   136      -0.677   1.258 -10.822  1.00 95.23           N  
ATOM   1137  CA  ARG   136      -1.114  -0.062 -10.380  1.00 95.23           C  
ATOM   1138  C   ARG   136      -1.035  -0.185  -8.862  1.00 95.23           C  
ATOM   1139  O   ARG   136      -1.939  -0.736  -8.230  1.00 95.23           O  
ATOM   1140  CB  ARG   136      -0.271  -1.156 -11.039  1.00 95.23           C  
ATOM   1141  CG  ARG   136      -0.691  -1.484 -12.463  1.00 95.23           C  
ATOM   1142  CD  ARG   136       0.079  -2.674 -13.019  1.00 95.23           C  
ATOM   1143  NE  ARG   136      -0.656  -3.923 -12.840  1.00 95.23           N  
ATOM   1144  CZ  ARG   136      -0.396  -5.055 -13.488  1.00 95.23           C  
ATOM   1145  NH1 ARG   136       0.591  -5.117 -14.374  1.00 95.23           N  
ATOM   1146  NH2 ARG   136      -1.129  -6.133 -13.249  1.00 95.23           N  
ATOM   1147  N   VAL   137       0.011   0.311  -8.348  1.00 95.63           N  
ATOM   1148  CA  VAL   137       0.213   0.269  -6.904  1.00 95.63           C  
ATOM   1149  C   VAL   137      -0.897   1.049  -6.204  1.00 95.63           C  
ATOM   1150  O   VAL   137      -1.490   0.565  -5.237  1.00 95.63           O  
ATOM   1151  CB  VAL   137       1.595   0.835  -6.507  1.00 95.63           C  
ATOM   1152  CG1 VAL   137       1.655   1.108  -5.005  1.00 95.63           C  
ATOM   1153  CG2 VAL   137       2.705  -0.128  -6.923  1.00 95.63           C  
ATOM   1154  N   ILE   138      -1.148   2.196  -6.719  1.00 96.11           N  
ATOM   1155  CA  ILE   138      -2.190   3.032  -6.131  1.00 96.11           C  
ATOM   1156  C   ILE   138      -3.530   2.303  -6.191  1.00 96.11           C  
ATOM   1157  O   ILE   138      -4.262   2.253  -5.199  1.00 96.11           O  
ATOM   1158  CB  ILE   138      -2.290   4.397  -6.847  1.00 96.11           C  
ATOM   1159  CG1 ILE   138      -1.030   5.231  -6.585  1.00 96.11           C  
ATOM   1160  CG2 ILE   138      -3.547   5.150  -6.401  1.00 96.11           C  
ATOM   1161  CD1 ILE   138      -0.917   6.473  -7.458  1.00 96.11           C  
ATOM   1162  N   ALA   139      -3.864   1.688  -7.285  1.00 96.76           N  
ATOM   1163  CA  ALA   139      -5.115   0.957  -7.468  1.00 96.76           C  
ATOM   1164  C   ALA   139      -5.217  -0.211  -6.491  1.00 96.76           C  
ATOM   1165  O   ALA   139      -6.269  -0.433  -5.887  1.00 96.76           O  
ATOM   1166  CB  ALA   139      -5.233   0.457  -8.906  1.00 96.76           C  
ATOM   1167  N   TYR   140      -4.130  -0.890  -6.332  1.00 96.29           N  
ATOM   1168  CA  TYR   140      -4.127  -2.031  -5.424  1.00 96.29           C  
ATOM   1169  C   TYR   140      -4.402  -1.589  -3.991  1.00 96.29           C  
ATOM   1170  O   TYR   140      -5.203  -2.209  -3.286  1.00 96.29           O  
ATOM   1171  CB  TYR   140      -2.788  -2.771  -5.493  1.00 96.29           C  
ATOM   1172  CG  TYR   140      -2.629  -3.839  -4.438  1.00 96.29           C  
ATOM   1173  CD1 TYR   140      -1.761  -3.659  -3.363  1.00 96.29           C  
ATOM   1174  CD2 TYR   140      -3.344  -5.029  -4.515  1.00 96.29           C  
ATOM   1175  CE1 TYR   140      -1.609  -4.641  -2.390  1.00 96.29           C  
ATOM   1176  CE2 TYR   140      -3.200  -6.018  -3.547  1.00 96.29           C  
ATOM   1177  CZ  TYR   140      -2.332  -5.814  -2.489  1.00 96.29           C  
ATOM   1178  OH  TYR   140      -2.186  -6.790  -1.528  1.00 96.29           O  
ATOM   1179  N   VAL   141      -3.769  -0.579  -3.547  1.00 96.26           N  
ATOM   1180  CA  VAL   141      -3.954  -0.106  -2.179  1.00 96.26           C  
ATOM   1181  C   VAL   141      -5.395   0.356  -1.982  1.00 96.26           C  
ATOM   1182  O   VAL   141      -5.978   0.157  -0.913  1.00 96.26           O  
ATOM   1183  CB  VAL   141      -2.975   1.040  -1.838  1.00 96.26           C  
ATOM   1184  CG1 VAL   141      -3.208   1.543  -0.414  1.00 96.26           C  
ATOM   1185  CG2 VAL   141      -1.530   0.577  -2.015  1.00 96.26           C  
ATOM   1186  N   LEU   142      -5.954   0.965  -3.006  1.00 96.07           N  
ATOM   1187  CA  LEU   142      -7.347   1.392  -2.917  1.00 96.07           C  
ATOM   1188  C   LEU   142      -8.272   0.193  -2.734  1.00 96.07           C  
ATOM   1189  O   LEU   142      -9.258   0.272  -1.999  1.00 96.07           O  
ATOM   1190  CB  LEU   142      -7.748   2.175  -4.170  1.00 96.07           C  
ATOM   1191  CG  LEU   142      -7.183   3.591  -4.294  1.00 96.07           C  
ATOM   1192  CD1 LEU   142      -7.541   4.187  -5.652  1.00 96.07           C  
ATOM   1193  CD2 LEU   142      -7.699   4.475  -3.164  1.00 96.07           C  
ATOM   1194  N   VAL   143      -7.952  -0.868  -3.397  1.00 95.34           N  
ATOM   1195  CA  VAL   143      -8.717  -2.098  -3.219  1.00 95.34           C  
ATOM   1196  C   VAL   143      -8.645  -2.545  -1.761  1.00 95.34           C  
ATOM   1197  O   VAL   143      -9.666  -2.890  -1.159  1.00 95.34           O  
ATOM   1198  CB  VAL   143      -8.208  -3.223  -4.147  1.00 95.34           C  
ATOM   1199  CG1 VAL   143      -8.857  -4.557  -3.785  1.00 95.34           C  
ATOM   1200  CG2 VAL   143      -8.479  -2.872  -5.609  1.00 95.34           C  
ATOM   1201  N   GLN   144      -7.475  -2.469  -1.221  1.00 92.50           N  
ATOM   1202  CA  GLN   144      -7.289  -2.869   0.170  1.00 92.50           C  
ATOM   1203  C   GLN   144      -8.098  -1.981   1.111  1.00 92.50           C  
ATOM   1204  O   GLN   144      -8.738  -2.474   2.042  1.00 92.50           O  
ATOM   1205  CB  GLN   144      -5.808  -2.825   0.549  1.00 92.50           C  
ATOM   1206  CG  GLN   144      -4.968  -3.900  -0.127  1.00 92.50           C  
ATOM   1207  CD  GLN   144      -3.548  -3.958   0.406  1.00 92.50           C  
ATOM   1208  OE1 GLN   144      -2.872  -2.930   0.522  1.00 92.50           O  
ATOM   1209  NE2 GLN   144      -3.086  -5.160   0.734  1.00 92.50           N  
ATOM   1210  N   LEU   145      -8.060  -0.722   0.849  1.00 91.46           N  
ATOM   1211  CA  LEU   145      -8.769   0.232   1.695  1.00 91.46           C  
ATOM   1212  C   LEU   145     -10.275   0.002   1.629  1.00 91.46           C  
ATOM   1213  O   LEU   145     -10.960   0.042   2.654  1.00 91.46           O  
ATOM   1214  CB  LEU   145      -8.441   1.667   1.278  1.00 91.46           C  
ATOM   1215  CG  LEU   145      -7.104   2.227   1.766  1.00 91.46           C  
ATOM   1216  CD1 LEU   145      -6.820   3.572   1.106  1.00 91.46           C  
ATOM   1217  CD2 LEU   145      -7.102   2.360   3.284  1.00 91.46           C  
ATOM   1218  N   GLU   146     -10.689  -0.301   0.477  1.00 90.87           N  
ATOM   1219  CA  GLU   146     -12.116  -0.564   0.318  1.00 90.87           C  
ATOM   1220  C   GLU   146     -12.530  -1.831   1.061  1.00 90.87           C  
ATOM   1221  O   GLU   146     -13.558  -1.851   1.741  1.00 90.87           O  
ATOM   1222  CB  GLU   146     -12.481  -0.681  -1.164  1.00 90.87           C  
ATOM   1223  CG  GLU   146     -13.975  -0.808  -1.422  1.00 90.87           C  
ATOM   1224  CD  GLU   146     -14.327  -0.847  -2.900  1.00 90.87           C  
ATOM   1225  OE1 GLU   146     -15.530  -0.944  -3.236  1.00 90.87           O  
ATOM   1226  OE2 GLU   146     -13.393  -0.780  -3.731  1.00 90.87           O  
ATOM   1227  N   ASP   147     -11.681  -2.805   0.946  1.00 89.64           N  
ATOM   1228  CA  ASP   147     -11.970  -4.068   1.618  1.00 89.64           C  
ATOM   1229  C   ASP   147     -11.981  -3.894   3.135  1.00 89.64           C  
ATOM   1230  O   ASP   147     -12.830  -4.464   3.824  1.00 89.64           O  
ATOM   1231  CB  ASP   147     -10.949  -5.135   1.218  1.00 89.64           C  
ATOM   1232  CG  ASP   147     -11.164  -5.664  -0.189  1.00 89.64           C  
ATOM   1233  OD1 ASP   147     -12.232  -5.403  -0.783  1.00 89.64           O  
ATOM   1234  OD2 ASP   147     -10.258  -6.352  -0.708  1.00 89.64           O  
ATOM   1235  N   LEU   148     -11.090  -3.115   3.580  1.00 87.41           N  
ATOM   1236  CA  LEU   148     -10.981  -2.854   5.011  1.00 87.41           C  
ATOM   1237  C   LEU   148     -12.219  -2.129   5.528  1.00 87.41           C  
ATOM   1238  O   LEU   148     -12.761  -2.486   6.576  1.00 87.41           O  
ATOM   1239  CB  LEU   148      -9.728  -2.028   5.312  1.00 87.41           C  
ATOM   1240  CG  LEU   148      -9.446  -1.734   6.786  1.00 87.41           C  
ATOM   1241  CD1 LEU   148      -9.225  -3.034   7.552  1.00 87.41           C  
ATOM   1242  CD2 LEU   148      -8.240  -0.812   6.927  1.00 87.41           C  
ATOM   1243  N   GLN   149     -12.716  -1.217   4.834  1.00 85.04           N  
ATOM   1244  CA  GLN   149     -13.902  -0.455   5.209  1.00 85.04           C  
ATOM   1245  C   GLN   149     -15.138  -1.348   5.255  1.00 85.04           C  
ATOM   1246  O   GLN   149     -15.977  -1.210   6.148  1.00 85.04           O  
ATOM   1247  CB  GLN   149     -14.126   0.703   4.236  1.00 85.04           C  
ATOM   1248  CG  GLN   149     -13.105   1.824   4.367  1.00 85.04           C  
ATOM   1249  CD  GLN   149     -13.368   2.973   3.411  1.00 85.04           C  
ATOM   1250  OE1 GLN   149     -14.114   2.830   2.437  1.00 85.04           O  
ATOM   1251  NE2 GLN   149     -12.757   4.121   3.681  1.00 85.04           N  
ATOM   1252  N   LYS   150     -15.089  -2.275   4.409  1.00 85.56           N  
ATOM   1253  CA  LYS   150     -16.221  -3.196   4.365  1.00 85.56           C  
ATOM   1254  C   LYS   150     -16.199  -4.152   5.554  1.00 85.56           C  
ATOM   1255  O   LYS   150     -17.248  -4.482   6.112  1.00 85.56           O  
ATOM   1256  CB  LYS   150     -16.219  -3.987   3.056  1.00 85.56           C  
ATOM   1257  CG  LYS   150     -16.624  -3.170   1.838  1.00 85.56           C  
ATOM   1258  CD  LYS   150     -16.604  -4.012   0.569  1.00 85.56           C  
ATOM   1259  CE  LYS   150     -16.943  -3.179  -0.661  1.00 85.56           C  
ATOM   1260  NZ  LYS   150     -16.827  -3.976  -1.919  1.00 85.56           N  
ATOM   1261  N   ASN   151     -14.979  -4.465   5.918  1.00 82.43           N  
ATOM   1262  CA  ASN   151     -14.834  -5.440   6.994  1.00 82.43           C  
ATOM   1263  C   ASN   151     -15.089  -4.809   8.359  1.00 82.43           C  
ATOM   1264  O   ASN   151     -15.469  -5.500   9.306  1.00 82.43           O  
ATOM   1265  CB  ASN   151     -13.445  -6.080   6.955  1.00 82.43           C  
ATOM   1266  CG  ASN   151     -13.290  -7.071   5.818  1.00 82.43           C  
ATOM   1267  OD1 ASN   151     -14.279  -7.580   5.283  1.00 82.43           O  
ATOM   1268  ND2 ASN   151     -12.048  -7.352   5.441  1.00 82.43           N  
ATOM   1269  N   LEU   152     -14.924  -3.518   8.346  1.00 76.75           N  
ATOM   1270  CA  LEU   152     -15.122  -2.819   9.611  1.00 76.75           C  
ATOM   1271  C   LEU   152     -16.569  -2.362   9.759  1.00 76.75           C  
ATOM   1272  O   LEU   152     -16.951  -1.822  10.800  1.00 76.75           O  
ATOM   1273  CB  LEU   152     -14.182  -1.614   9.711  1.00 76.75           C  
ATOM   1274  CG  LEU   152     -12.684  -1.924   9.735  1.00 76.75           C  
ATOM   1275  CD1 LEU   152     -11.876  -0.631   9.739  1.00 76.75           C  
ATOM   1276  CD2 LEU   152     -12.334  -2.783  10.945  1.00 76.75           C  
ATOM   1277  N   SER   153     -17.468  -2.764   8.747  1.00 64.24           N  
ATOM   1278  CA  SER   153     -18.866  -2.344   8.776  1.00 64.24           C  
ATOM   1279  C   SER   153     -19.763  -3.448   9.325  1.00 64.24           C  
ATOM   1280  O   SER   153     -20.732  -3.171  10.035  1.00 64.24           O  
ATOM   1281  CB  SER   153     -19.335  -1.944   7.376  1.00 64.24           C  
ATOM   1282  OG  SER   153     -19.161  -3.013   6.462  1.00 64.24           O  
TER    1283      SER   153                                                       
END   
