# Supplementary material for: The transformative power of transformers in protein structure prediction
Source: Proc Natl Acad Sci U S A. 2023 Jul 31;120(32):e2303499120. doi: 10.1073/pnas.2303499120 (PMC10410766; doi:10.1073/pnas.2303499120)
Supplement: Supplementary file 2 — Dataset S01 (GZ) [file pnas.2303499120.sd01.gz › SI_Data/predicted_structures/OmegaFold/T1129s2.pdb]

ATOM      1  N   MET     1     -16.010  -2.635 -28.337  1.00 21.82           N  
ATOM      2  CA  MET     1     -16.014  -1.860 -29.575  1.00 21.82           C  
ATOM      3  C   MET     1     -14.750  -2.124 -30.387  1.00 21.82           C  
ATOM      4  O   MET     1     -13.638  -1.983 -29.875  1.00 21.82           O  
ATOM      5  CB  MET     1     -16.139  -0.365 -29.274  1.00 21.82           C  
ATOM      6  CG  MET     1     -17.471   0.025 -28.653  1.00 21.82           C  
ATOM      7  SD  MET     1     -17.540   1.802 -28.198  1.00 21.82           S  
ATOM      8  CE  MET     1     -17.251   2.560 -29.821  1.00 21.82           C  
ATOM      9  N   SER     2     -14.688  -2.642 -31.557  1.00 20.69           N  
ATOM     10  CA  SER     2     -13.410  -2.776 -32.248  1.00 20.69           C  
ATOM     11  C   SER     2     -13.445  -2.095 -33.612  1.00 20.69           C  
ATOM     12  O   SER     2     -14.506  -1.990 -34.232  1.00 20.69           O  
ATOM     13  CB  SER     2     -13.043  -4.251 -32.415  1.00 20.69           C  
ATOM     14  OG  SER     2     -12.920  -4.885 -31.154  1.00 20.69           O  
ATOM     15  N   PHE     3     -12.459  -1.293 -33.917  1.00 24.35           N  
ATOM     16  CA  PHE     3     -12.148  -0.421 -35.043  1.00 24.35           C  
ATOM     17  C   PHE     3     -11.433  -1.194 -36.145  1.00 24.35           C  
ATOM     18  O   PHE     3     -10.441  -1.879 -35.886  1.00 24.35           O  
ATOM     19  CB  PHE     3     -11.286   0.761 -34.588  1.00 24.35           C  
ATOM     20  CG  PHE     3     -11.966   1.657 -33.588  1.00 24.35           C  
ATOM     21  CD1 PHE     3     -12.709   2.754 -34.008  1.00 24.35           C  
ATOM     22  CD2 PHE     3     -11.861   1.403 -32.226  1.00 24.35           C  
ATOM     23  CE1 PHE     3     -13.339   3.585 -33.084  1.00 24.35           C  
ATOM     24  CE2 PHE     3     -12.488   2.229 -31.297  1.00 24.35           C  
ATOM     25  CZ  PHE     3     -13.226   3.320 -31.728  1.00 24.35           C  
ATOM     26  N   PHE     4     -12.035  -1.449 -37.228  1.00 25.17           N  
ATOM     27  CA  PHE     4     -11.175  -2.056 -38.238  1.00 25.17           C  
ATOM     28  C   PHE     4     -10.883  -1.070 -39.363  1.00 25.17           C  
ATOM     29  O   PHE     4     -11.778  -0.351 -39.813  1.00 25.17           O  
ATOM     30  CB  PHE     4     -11.822  -3.323 -38.805  1.00 25.17           C  
ATOM     31  CG  PHE     4     -11.749  -4.508 -37.880  1.00 25.17           C  
ATOM     32  CD1 PHE     4     -10.637  -5.342 -37.882  1.00 25.17           C  
ATOM     33  CD2 PHE     4     -12.793  -4.788 -37.008  1.00 25.17           C  
ATOM     34  CE1 PHE     4     -10.567  -6.439 -37.027  1.00 25.17           C  
ATOM     35  CE2 PHE     4     -12.730  -5.883 -36.150  1.00 25.17           C  
ATOM     36  CZ  PHE     4     -11.617  -6.708 -36.162  1.00 25.17           C  
ATOM     37  N   ALA     5      -9.668  -0.659 -39.441  1.00 28.54           N  
ATOM     38  CA  ALA     5      -9.183   0.107 -40.586  1.00 28.54           C  
ATOM     39  C   ALA     5      -8.775  -0.816 -41.730  1.00 28.54           C  
ATOM     40  O   ALA     5      -8.023  -1.772 -41.526  1.00 28.54           O  
ATOM     41  CB  ALA     5      -8.009   0.993 -40.175  1.00 28.54           C  
ATOM     42  N   GLY     6      -9.574  -0.991 -42.730  1.00 29.53           N  
ATOM     43  CA  GLY     6      -9.034  -1.736 -43.856  1.00 29.53           C  
ATOM     44  C   GLY     6      -9.003  -0.933 -45.143  1.00 29.53           C  
ATOM     45  O   GLY     6      -9.385   0.239 -45.159  1.00 29.53           O  
ATOM     46  N   LYS     7      -8.151  -1.275 -46.033  1.00 29.76           N  
ATOM     47  CA  LYS     7      -7.997  -0.798 -47.404  1.00 29.76           C  
ATOM     48  C   LYS     7      -8.874  -1.595 -48.366  1.00 29.76           C  
ATOM     49  O   LYS     7      -8.746  -2.817 -48.462  1.00 29.76           O  
ATOM     50  CB  LYS     7      -6.533  -0.880 -47.840  1.00 29.76           C  
ATOM     51  CG  LYS     7      -5.725   0.372 -47.532  1.00 29.76           C  
ATOM     52  CD  LYS     7      -4.313   0.279 -48.097  1.00 29.76           C  
ATOM     53  CE  LYS     7      -3.475   1.491 -47.711  1.00 29.76           C  
ATOM     54  NZ  LYS     7      -2.101   1.421 -48.292  1.00 29.76           N  
ATOM     55  N   LEU     8     -10.091  -1.247 -48.624  1.00 31.56           N  
ATOM     56  CA  LEU     8     -10.787  -1.880 -49.739  1.00 31.56           C  
ATOM     57  C   LEU     8     -10.679  -1.030 -51.001  1.00 31.56           C  
ATOM     58  O   LEU     8     -11.020   0.155 -50.987  1.00 31.56           O  
ATOM     59  CB  LEU     8     -12.260  -2.110 -49.390  1.00 31.56           C  
ATOM     60  CG  LEU     8     -12.795  -3.527 -49.605  1.00 31.56           C  
ATOM     61  CD1 LEU     8     -13.163  -4.163 -48.269  1.00 31.56           C  
ATOM     62  CD2 LEU     8     -13.996  -3.508 -50.544  1.00 31.56           C  
ATOM     63  N   ASN     9     -10.064  -1.534 -52.061  1.00 35.01           N  
ATOM     64  CA  ASN     9      -9.821  -1.008 -53.401  1.00 35.01           C  
ATOM     65  C   ASN     9      -9.089   0.330 -53.353  1.00 35.01           C  
ATOM     66  O   ASN     9      -9.407   1.244 -54.117  1.00 35.01           O  
ATOM     67  CB  ASN     9     -11.137  -0.866 -54.169  1.00 35.01           C  
ATOM     68  CG  ASN     9     -11.704  -2.202 -54.608  1.00 35.01           C  
ATOM     69  OD1 ASN     9     -11.018  -3.226 -54.560  1.00 35.01           O  
ATOM     70  ND2 ASN     9     -12.959  -2.201 -55.039  1.00 35.01           N  
ATOM     71  N   ASN    10      -8.132   0.609 -52.505  1.00 32.05           N  
ATOM     72  CA  ASN    10      -7.250   1.752 -52.298  1.00 32.05           C  
ATOM     73  C   ASN    10      -7.958   2.880 -51.552  1.00 32.05           C  
ATOM     74  O   ASN    10      -7.532   4.034 -51.615  1.00 32.05           O  
ATOM     75  CB  ASN    10      -6.705   2.260 -53.635  1.00 32.05           C  
ATOM     76  CG  ASN    10      -5.539   1.434 -54.141  1.00 32.05           C  
ATOM     77  OD1 ASN    10      -4.967   0.628 -53.404  1.00 32.05           O  
ATOM     78  ND2 ASN    10      -5.180   1.628 -55.405  1.00 32.05           N  
ATOM     79  N   LYS    11      -9.199   2.609 -51.121  1.00 30.45           N  
ATOM     80  CA  LYS    11      -9.934   3.562 -50.294  1.00 30.45           C  
ATOM     81  C   LYS    11     -10.050   3.066 -48.856  1.00 30.45           C  
ATOM     82  O   LYS    11     -10.267   1.876 -48.620  1.00 30.45           O  
ATOM     83  CB  LYS    11     -11.326   3.817 -50.875  1.00 30.45           C  
ATOM     84  CG  LYS    11     -11.343   4.811 -52.027  1.00 30.45           C  
ATOM     85  CD  LYS    11     -12.762   5.085 -52.507  1.00 30.45           C  
ATOM     86  CE  LYS    11     -12.775   6.003 -53.723  1.00 30.45           C  
ATOM     87  NZ  LYS    11     -14.160   6.228 -54.232  1.00 30.45           N  
ATOM     88  N   SER    12      -9.370   3.753 -47.929  1.00 32.16           N  
ATOM     89  CA  SER    12      -9.393   3.471 -46.497  1.00 32.16           C  
ATOM     90  C   SER    12     -10.822   3.408 -45.968  1.00 32.16           C  
ATOM     91  O   SER    12     -11.629   4.299 -46.239  1.00 32.16           O  
ATOM     92  CB  SER    12      -8.603   4.532 -45.729  1.00 32.16           C  
ATOM     93  OG  SER    12      -7.235   4.508 -46.101  1.00 32.16           O  
ATOM     94  N   ILE    13     -11.290   2.262 -45.676  1.00 30.21           N  
ATOM     95  CA  ILE    13     -12.641   2.135 -45.141  1.00 30.21           C  
ATOM     96  C   ILE    13     -12.581   1.952 -43.626  1.00 30.21           C  
ATOM     97  O   ILE    13     -11.697   1.261 -43.113  1.00 30.21           O  
ATOM     98  CB  ILE    13     -13.399   0.957 -45.794  1.00 30.21           C  
ATOM     99  CG1 ILE    13     -13.188   0.963 -47.312  1.00 30.21           C  
ATOM    100  CG2 ILE    13     -14.889   1.016 -45.447  1.00 30.21           C  
ATOM    101  CD1 ILE    13     -13.770  -0.252 -48.022  1.00 30.21           C  
ATOM    102  N   LEU    14     -13.212   2.796 -42.887  1.00 31.91           N  
ATOM    103  CA  LEU    14     -13.396   2.610 -41.452  1.00 31.91           C  
ATOM    104  C   LEU    14     -14.778   2.041 -41.150  1.00 31.91           C  
ATOM    105  O   LEU    14     -15.792   2.615 -41.553  1.00 31.91           O  
ATOM    106  CB  LEU    14     -13.205   3.936 -40.711  1.00 31.91           C  
ATOM    107  CG  LEU    14     -13.166   3.860 -39.184  1.00 31.91           C  
ATOM    108  CD1 LEU    14     -11.774   3.460 -38.708  1.00 31.91           C  
ATOM    109  CD2 LEU    14     -13.583   5.193 -38.571  1.00 31.91           C  
ATOM    110  N   SER    15     -14.865   0.857 -40.612  1.00 29.76           N  
ATOM    111  CA  SER    15     -16.153   0.251 -40.289  1.00 29.76           C  
ATOM    112  C   SER    15     -16.298   0.029 -38.787  1.00 29.76           C  
ATOM    113  O   SER    15     -15.309  -0.210 -38.091  1.00 29.76           O  
ATOM    114  CB  SER    15     -16.321  -1.077 -41.028  1.00 29.76           C  
ATOM    115  OG  SER    15     -15.392  -2.037 -40.556  1.00 29.76           O  
ATOM    116  N   LEU    16     -17.405   0.407 -38.239  1.00 30.02           N  
ATOM    117  CA  LEU    16     -17.765   0.268 -36.832  1.00 30.02           C  
ATOM    118  C   LEU    16     -18.546  -1.020 -36.596  1.00 30.02           C  
ATOM    119  O   LEU    16     -19.584  -1.246 -37.223  1.00 30.02           O  
ATOM    120  CB  LEU    16     -18.590   1.472 -36.369  1.00 30.02           C  
ATOM    121  CG  LEU    16     -17.801   2.712 -35.944  1.00 30.02           C  
ATOM    122  CD1 LEU    16     -18.651   3.966 -36.119  1.00 30.02           C  
ATOM    123  CD2 LEU    16     -17.328   2.576 -34.500  1.00 30.02           C  
ATOM    124  N   ARG    17     -17.998  -2.010 -35.872  1.00 25.27           N  
ATOM    125  CA  ARG    17     -18.793  -3.203 -35.601  1.00 25.27           C  
ATOM    126  C   ARG    17     -19.142  -3.304 -34.119  1.00 25.27           C  
ATOM    127  O   ARG    17     -18.307  -3.014 -33.259  1.00 25.27           O  
ATOM    128  CB  ARG    17     -18.045  -4.461 -36.049  1.00 25.27           C  
ATOM    129  CG  ARG    17     -18.095  -4.705 -37.549  1.00 25.27           C  
ATOM    130  CD  ARG    17     -17.662  -6.120 -37.905  1.00 25.27           C  
ATOM    131  NE  ARG    17     -17.532  -6.297 -39.349  1.00 25.27           N  
ATOM    132  CZ  ARG    17     -18.185  -7.209 -40.063  1.00 25.27           C  
ATOM    133  NH1 ARG    17     -19.031  -8.049 -39.478  1.00 25.27           N  
ATOM    134  NH2 ARG    17     -17.992  -7.283 -41.372  1.00 25.27           N  
ATOM    135  N   ARG    18     -20.397  -3.428 -33.824  1.00 26.28           N  
ATOM    136  CA  ARG    18     -20.912  -3.727 -32.492  1.00 26.28           C  
ATOM    137  C   ARG    18     -20.420  -5.087 -32.007  1.00 26.28           C  
ATOM    138  O   ARG    18     -20.420  -6.059 -32.764  1.00 26.28           O  
ATOM    139  CB  ARG    18     -22.442  -3.690 -32.485  1.00 26.28           C  
ATOM    140  CG  ARG    18     -23.049  -3.583 -31.095  1.00 26.28           C  
ATOM    141  CD  ARG    18     -24.491  -4.071 -31.071  1.00 26.28           C  
ATOM    142  NE  ARG    18     -25.395  -3.111 -31.696  1.00 26.28           N  
ATOM    143  CZ  ARG    18     -26.723  -3.184 -31.659  1.00 26.28           C  
ATOM    144  NH1 ARG    18     -27.329  -4.180 -31.023  1.00 26.28           N  
ATOM    145  NH2 ARG    18     -27.450  -2.256 -32.263  1.00 26.28           N  
ATOM    146  N   GLY    19     -19.670  -5.234 -31.060  1.00 26.34           N  
ATOM    147  CA  GLY    19     -19.591  -6.435 -30.245  1.00 26.34           C  
ATOM    148  C   GLY    19     -20.690  -6.523 -29.203  1.00 26.34           C  
ATOM    149  O   GLY    19     -20.745  -5.706 -28.281  1.00 26.34           O  
ATOM    150  N   SER    20     -21.971  -6.463 -29.568  1.00 27.11           N  
ATOM    151  CA  SER    20     -22.885  -6.616 -28.441  1.00 27.11           C  
ATOM    152  C   SER    20     -22.797  -8.017 -27.845  1.00 27.11           C  
ATOM    153  O   SER    20     -22.637  -8.999 -28.574  1.00 27.11           O  
ATOM    154  CB  SER    20     -24.323  -6.327 -28.874  1.00 27.11           C  
ATOM    155  OG  SER    20     -24.346  -5.604 -30.093  1.00 27.11           O  
ATOM    156  N   GLY    21     -22.321  -8.118 -26.643  1.00 25.73           N  
ATOM    157  CA  GLY    21     -22.433  -9.051 -25.533  1.00 25.73           C  
ATOM    158  C   GLY    21     -23.774  -9.759 -25.482  1.00 25.73           C  
ATOM    159  O   GLY    21     -24.789  -9.210 -25.915  1.00 25.73           O  
ATOM    160  N   GLY    22     -23.943 -10.942 -26.242  1.00 24.53           N  
ATOM    161  CA  GLY    22     -24.705 -12.147 -25.956  1.00 24.53           C  
ATOM    162  C   GLY    22     -26.130 -12.089 -26.474  1.00 24.53           C  
ATOM    163  O   GLY    22     -26.928 -12.991 -26.213  1.00 24.53           O  
ATOM    164  N   ASP    23     -26.421 -11.226 -27.484  1.00 24.94           N  
ATOM    165  CA  ASP    23     -27.714 -11.518 -28.096  1.00 24.94           C  
ATOM    166  C   ASP    23     -27.542 -12.004 -29.534  1.00 24.94           C  
ATOM    167  O   ASP    23     -26.862 -11.360 -30.335  1.00 24.94           O  
ATOM    168  CB  ASP    23     -28.615 -10.283 -28.063  1.00 24.94           C  
ATOM    169  CG  ASP    23     -29.844 -10.469 -27.190  1.00 24.94           C  
ATOM    170  OD1 ASP    23     -30.152 -11.618 -26.808  1.00 24.94           O  
ATOM    171  OD2 ASP    23     -30.512  -9.457 -26.884  1.00 24.94           O  
ATOM    172  N   THR    24     -27.085 -13.191 -29.772  1.00 24.00           N  
ATOM    173  CA  THR    24     -26.891 -13.951 -31.002  1.00 24.00           C  
ATOM    174  C   THR    24     -28.023 -13.681 -31.989  1.00 24.00           C  
ATOM    175  O   THR    24     -27.935 -14.055 -33.160  1.00 24.00           O  
ATOM    176  CB  THR    24     -26.804 -15.462 -30.718  1.00 24.00           C  
ATOM    177  OG1 THR    24     -28.008 -15.890 -30.071  1.00 24.00           O  
ATOM    178  CG2 THR    24     -25.615 -15.784 -29.818  1.00 24.00           C  
ATOM    179  N   ASN    25     -28.725 -12.560 -32.012  1.00 26.35           N  
ATOM    180  CA  ASN    25     -29.739 -12.733 -33.047  1.00 26.35           C  
ATOM    181  C   ASN    25     -30.030 -11.421 -33.771  1.00 26.35           C  
ATOM    182  O   ASN    25     -30.955 -11.346 -34.581  1.00 26.35           O  
ATOM    183  CB  ASN    25     -31.026 -13.305 -32.449  1.00 26.35           C  
ATOM    184  CG  ASN    25     -31.702 -14.305 -33.365  1.00 26.35           C  
ATOM    185  OD1 ASN    25     -31.135 -14.717 -34.381  1.00 26.35           O  
ATOM    186  ND2 ASN    25     -32.918 -14.705 -33.013  1.00 26.35           N  
ATOM    187  N   GLN    26     -29.226 -10.335 -33.475  1.00 25.25           N  
ATOM    188  CA  GLN    26     -29.523  -9.229 -34.379  1.00 25.25           C  
ATOM    189  C   GLN    26     -28.452  -9.099 -35.459  1.00 25.25           C  
ATOM    190  O   GLN    26     -27.272  -8.917 -35.151  1.00 25.25           O  
ATOM    191  CB  GLN    26     -29.647  -7.918 -33.601  1.00 25.25           C  
ATOM    192  CG  GLN    26     -30.864  -7.857 -32.688  1.00 25.25           C  
ATOM    193  CD  GLN    26     -31.465  -6.467 -32.603  1.00 25.25           C  
ATOM    194  OE1 GLN    26     -30.874  -5.491 -33.075  1.00 25.25           O  
ATOM    195  NE2 GLN    26     -32.645  -6.368 -32.000  1.00 25.25           N  
ATOM    196  N   HIS    27     -28.346 -10.085 -36.324  1.00 23.70           N  
ATOM    197  CA  HIS    27     -27.813  -9.931 -37.673  1.00 23.70           C  
ATOM    198  C   HIS    27     -27.756  -8.462 -38.078  1.00 23.70           C  
ATOM    199  O   HIS    27     -28.790  -7.847 -38.349  1.00 23.70           O  
ATOM    200  CB  HIS    27     -28.657 -10.719 -38.675  1.00 23.70           C  
ATOM    201  CG  HIS    27     -28.561 -12.202 -38.505  1.00 23.70           C  
ATOM    202  ND1 HIS    27     -27.451 -12.925 -38.888  1.00 23.70           N  
ATOM    203  CD2 HIS    27     -29.437 -13.097 -37.991  1.00 23.70           C  
ATOM    204  CE1 HIS    27     -27.650 -14.204 -38.616  1.00 23.70           C  
ATOM    205  NE2 HIS    27     -28.847 -14.335 -38.070  1.00 23.70           N  
ATOM    206  N   ILE    28     -27.181  -7.601 -37.292  1.00 24.80           N  
ATOM    207  CA  ILE    28     -26.846  -6.271 -37.788  1.00 24.80           C  
ATOM    208  C   ILE    28     -26.459  -6.352 -39.263  1.00 24.80           C  
ATOM    209  O   ILE    28     -25.639  -7.187 -39.650  1.00 24.80           O  
ATOM    210  CB  ILE    28     -25.702  -5.633 -36.968  1.00 24.80           C  
ATOM    211  CG1 ILE    28     -26.044  -5.648 -35.474  1.00 24.80           C  
ATOM    212  CG2 ILE    28     -25.421  -4.208 -37.451  1.00 24.80           C  
ATOM    213  CD1 ILE    28     -24.924  -5.140 -34.577  1.00 24.80           C  
ATOM    214  N   ASN    29     -27.405  -6.181 -40.107  1.00 25.86           N  
ATOM    215  CA  ASN    29     -27.438  -5.778 -41.509  1.00 25.86           C  
ATOM    216  C   ASN    29     -26.090  -5.230 -41.967  1.00 25.86           C  
ATOM    217  O   ASN    29     -25.623  -4.212 -41.453  1.00 25.86           O  
ATOM    218  CB  ASN    29     -28.541  -4.743 -41.745  1.00 25.86           C  
ATOM    219  CG  ASN    29     -29.216  -4.906 -43.092  1.00 25.86           C  
ATOM    220  OD1 ASN    29     -28.687  -5.567 -43.989  1.00 25.86           O  
ATOM    221  ND2 ASN    29     -30.389  -4.304 -43.244  1.00 25.86           N  
ATOM    222  N   PRO    30     -25.124  -6.007 -42.296  1.00 26.83           N  
ATOM    223  CA  PRO    30     -23.908  -5.446 -42.888  1.00 26.83           C  
ATOM    224  C   PRO    30     -24.174  -4.172 -43.687  1.00 26.83           C  
ATOM    225  O   PRO    30     -23.242  -3.422 -43.990  1.00 26.83           O  
ATOM    226  CB  PRO    30     -23.409  -6.569 -43.802  1.00 26.83           C  
ATOM    227  CG  PRO    30     -24.520  -7.569 -43.818  1.00 26.83           C  
ATOM    228  CD  PRO    30     -25.533  -7.174 -42.782  1.00 26.83           C  
ATOM    229  N   ASP    31     -25.474  -3.911 -44.072  1.00 27.21           N  
ATOM    230  CA  ASP    31     -25.669  -2.716 -44.887  1.00 27.21           C  
ATOM    231  C   ASP    31     -25.775  -1.467 -44.015  1.00 27.21           C  
ATOM    232  O   ASP    31     -25.918  -0.356 -44.528  1.00 27.21           O  
ATOM    233  CB  ASP    31     -26.921  -2.858 -45.756  1.00 27.21           C  
ATOM    234  CG  ASP    31     -26.740  -3.841 -46.900  1.00 27.21           C  
ATOM    235  OD1 ASP    31     -25.586  -4.107 -47.299  1.00 27.21           O  
ATOM    236  OD2 ASP    31     -27.761  -4.351 -47.409  1.00 27.21           O  
ATOM    237  N   SER    32     -26.119  -1.635 -42.733  1.00 26.08           N  
ATOM    238  CA  SER    32     -26.143  -0.354 -42.034  1.00 26.08           C  
ATOM    239  C   SER    32     -24.739   0.080 -41.626  1.00 26.08           C  
ATOM    240  O   SER    32     -24.530   0.549 -40.506  1.00 26.08           O  
ATOM    241  CB  SER    32     -27.040  -0.434 -40.798  1.00 26.08           C  
ATOM    242  OG  SER    32     -26.520  -1.357 -39.858  1.00 26.08           O  
ATOM    243  N   GLN    33     -23.770  -0.524 -42.255  1.00 26.03           N  
ATOM    244  CA  GLN    33     -22.379  -0.089 -42.328  1.00 26.03           C  
ATOM    245  C   GLN    33     -22.285   1.403 -42.634  1.00 26.03           C  
ATOM    246  O   GLN    33     -22.919   1.890 -43.573  1.00 26.03           O  
ATOM    247  CB  GLN    33     -21.620  -0.891 -43.386  1.00 26.03           C  
ATOM    248  CG  GLN    33     -21.150  -2.257 -42.903  1.00 26.03           C  
ATOM    249  CD  GLN    33     -20.363  -3.013 -43.956  1.00 26.03           C  
ATOM    250  OE1 GLN    33     -19.962  -2.445 -44.977  1.00 26.03           O  
ATOM    251  NE2 GLN    33     -20.138  -4.301 -43.717  1.00 26.03           N  
ATOM    252  N   THR    34     -22.557   2.234 -41.666  1.00 30.75           N  
ATOM    253  CA  THR    34     -22.256   3.641 -41.904  1.00 30.75           C  
ATOM    254  C   THR    34     -20.835   3.808 -42.436  1.00 30.75           C  
ATOM    255  O   THR    34     -19.875   3.359 -41.808  1.00 30.75           O  
ATOM    256  CB  THR    34     -22.427   4.474 -40.620  1.00 30.75           C  
ATOM    257  OG1 THR    34     -23.381   3.832 -39.765  1.00 30.75           O  
ATOM    258  CG2 THR    34     -22.915   5.884 -40.940  1.00 30.75           C  
ATOM    259  N   ILE    35     -20.611   3.644 -43.698  1.00 27.23           N  
ATOM    260  CA  ILE    35     -19.430   3.820 -44.536  1.00 27.23           C  
ATOM    261  C   ILE    35     -18.969   5.274 -44.480  1.00 27.23           C  
ATOM    262  O   ILE    35     -19.745   6.189 -44.767  1.00 27.23           O  
ATOM    263  CB  ILE    35     -19.706   3.401 -45.997  1.00 27.23           C  
ATOM    264  CG1 ILE    35     -20.289   1.984 -46.046  1.00 27.23           C  
ATOM    265  CG2 ILE    35     -18.429   3.497 -46.837  1.00 27.23           C  
ATOM    266  CD1 ILE    35     -20.738   1.546 -47.433  1.00 27.23           C  
ATOM    267  N   PHE    36     -17.860   5.561 -43.944  1.00 28.97           N  
ATOM    268  CA  PHE    36     -17.419   6.950 -43.980  1.00 28.97           C  
ATOM    269  C   PHE    36     -16.365   7.156 -45.061  1.00 28.97           C  
ATOM    270  O   PHE    36     -15.556   6.264 -45.325  1.00 28.97           O  
ATOM    271  CB  PHE    36     -16.862   7.374 -42.617  1.00 28.97           C  
ATOM    272  CG  PHE    36     -17.893   7.402 -41.522  1.00 28.97           C  
ATOM    273  CD1 PHE    36     -18.732   8.499 -41.365  1.00 28.97           C  
ATOM    274  CD2 PHE    36     -18.025   6.330 -40.648  1.00 28.97           C  
ATOM    275  CE1 PHE    36     -19.687   8.527 -40.352  1.00 28.97           C  
ATOM    276  CE2 PHE    36     -18.977   6.352 -39.633  1.00 28.97           C  
ATOM    277  CZ  PHE    36     -19.807   7.452 -39.487  1.00 28.97           C  
ATOM    278  N   HIS    37     -16.535   8.255 -45.868  1.00 26.84           N  
ATOM    279  CA  HIS    37     -15.642   8.664 -46.947  1.00 26.84           C  
ATOM    280  C   HIS    37     -14.465   9.472 -46.411  1.00 26.84           C  
ATOM    281  O   HIS    37     -14.587  10.153 -45.390  1.00 26.84           O  
ATOM    282  CB  HIS    37     -16.404   9.477 -47.994  1.00 26.84           C  
ATOM    283  CG  HIS    37     -17.377   8.668 -48.791  1.00 26.84           C  
ATOM    284  ND1 HIS    37     -17.017   7.981 -49.929  1.00 26.84           N  
ATOM    285  CD2 HIS    37     -18.698   8.436 -48.609  1.00 26.84           C  
ATOM    286  CE1 HIS    37     -18.079   7.359 -50.415  1.00 26.84           C  
ATOM    287  NE2 HIS    37     -19.111   7.619 -49.632  1.00 26.84           N  
ATOM    288  N   SER    38     -13.251   8.971 -46.528  1.00 27.93           N  
ATOM    289  CA  SER    38     -11.944   9.555 -46.247  1.00 27.93           C  
ATOM    290  C   SER    38     -11.955  11.065 -46.465  1.00 27.93           C  
ATOM    291  O   SER    38     -11.151  11.789 -45.874  1.00 27.93           O  
ATOM    292  CB  SER    38     -10.869   8.913 -47.125  1.00 27.93           C  
ATOM    293  OG  SER    38     -10.597   9.720 -48.258  1.00 27.93           O  
ATOM    294  N   ASP    39     -12.784  11.540 -47.376  1.00 27.63           N  
ATOM    295  CA  ASP    39     -12.494  12.961 -47.545  1.00 27.63           C  
ATOM    296  C   ASP    39     -13.187  13.795 -46.470  1.00 27.63           C  
ATOM    297  O   ASP    39     -13.054  15.020 -46.445  1.00 27.63           O  
ATOM    298  CB  ASP    39     -12.923  13.435 -48.936  1.00 27.63           C  
ATOM    299  CG  ASP    39     -14.032  12.588 -49.535  1.00 27.63           C  
ATOM    300  OD1 ASP    39     -14.289  11.474 -49.029  1.00 27.63           O  
ATOM    301  OD2 ASP    39     -14.652  13.037 -50.523  1.00 27.63           O  
ATOM    302  N   MET    40     -13.630  13.205 -45.399  1.00 22.88           N  
ATOM    303  CA  MET    40     -14.214  14.117 -44.419  1.00 22.88           C  
ATOM    304  C   MET    40     -13.340  14.208 -43.173  1.00 22.88           C  
ATOM    305  O   MET    40     -12.929  13.186 -42.622  1.00 22.88           O  
ATOM    306  CB  MET    40     -15.624  13.666 -44.037  1.00 22.88           C  
ATOM    307  CG  MET    40     -16.714  14.239 -44.929  1.00 22.88           C  
ATOM    308  SD  MET    40     -18.385  13.629 -44.477  1.00 22.88           S  
ATOM    309  CE  MET    40     -18.644  14.529 -42.922  1.00 22.88           C  
ATOM    310  N   SER    41     -12.464  15.137 -43.099  1.00 25.75           N  
ATOM    311  CA  SER    41     -11.676  15.733 -42.026  1.00 25.75           C  
ATOM    312  C   SER    41     -12.439  15.719 -40.705  1.00 25.75           C  
ATOM    313  O   SER    41     -11.838  15.592 -39.636  1.00 25.75           O  
ATOM    314  CB  SER    41     -11.283  17.167 -42.382  1.00 25.75           C  
ATOM    315  OG  SER    41     -11.575  17.446 -43.740  1.00 25.75           O  
ATOM    316  N   HIS    42     -13.712  15.589 -40.743  1.00 24.40           N  
ATOM    317  CA  HIS    42     -14.324  15.700 -39.424  1.00 24.40           C  
ATOM    318  C   HIS    42     -15.298  14.555 -39.170  1.00 24.40           C  
ATOM    319  O   HIS    42     -16.146  14.257 -40.014  1.00 24.40           O  
ATOM    320  CB  HIS    42     -15.042  17.043 -39.278  1.00 24.40           C  
ATOM    321  CG  HIS    42     -14.173  18.224 -39.576  1.00 24.40           C  
ATOM    322  ND1 HIS    42     -13.276  18.736 -38.664  1.00 24.40           N  
ATOM    323  CD2 HIS    42     -14.065  18.990 -40.687  1.00 24.40           C  
ATOM    324  CE1 HIS    42     -12.651  19.770 -39.203  1.00 24.40           C  
ATOM    325  NE2 HIS    42     -13.111  19.945 -40.430  1.00 24.40           N  
ATOM    326  N   VAL    43     -14.955  13.483 -38.495  1.00 25.82           N  
ATOM    327  CA  VAL    43     -15.990  12.522 -38.125  1.00 25.82           C  
ATOM    328  C   VAL    43     -16.757  13.033 -36.907  1.00 25.82           C  
ATOM    329  O   VAL    43     -16.156  13.370 -35.884  1.00 25.82           O  
ATOM    330  CB  VAL    43     -15.391  11.128 -37.832  1.00 25.82           C  
ATOM    331  CG1 VAL    43     -16.482  10.155 -37.386  1.00 25.82           C  
ATOM    332  CG2 VAL    43     -14.663  10.592 -39.063  1.00 25.82           C  
ATOM    333  N   ILE    44     -17.977  13.430 -37.012  1.00 22.65           N  
ATOM    334  CA  ILE    44     -18.886  13.701 -35.904  1.00 22.65           C  
ATOM    335  C   ILE    44     -19.685  12.443 -35.573  1.00 22.65           C  
ATOM    336  O   ILE    44     -20.374  11.891 -36.435  1.00 22.65           O  
ATOM    337  CB  ILE    44     -19.841  14.871 -36.231  1.00 22.65           C  
ATOM    338  CG1 ILE    44     -19.041  16.116 -36.633  1.00 22.65           C  
ATOM    339  CG2 ILE    44     -20.757  15.169 -35.040  1.00 22.65           C  
ATOM    340  CD1 ILE    44     -19.902  17.275 -37.117  1.00 22.65           C  
ATOM    341  N   ILE    45     -19.313  11.679 -34.630  1.00 23.02           N  
ATOM    342  CA  ILE    45     -20.207  10.610 -34.200  1.00 23.02           C  
ATOM    343  C   ILE    45     -21.348  11.194 -33.370  1.00 23.02           C  
ATOM    344  O   ILE    45     -21.112  11.831 -32.340  1.00 23.02           O  
ATOM    345  CB  ILE    45     -19.452   9.533 -33.390  1.00 23.02           C  
ATOM    346  CG1 ILE    45     -18.286   8.967 -34.210  1.00 23.02           C  
ATOM    347  CG2 ILE    45     -20.406   8.417 -32.953  1.00 23.02           C  
ATOM    348  CD1 ILE    45     -17.422   7.970 -33.452  1.00 23.02           C  
ATOM    349  N   THR    46     -22.509  11.443 -33.867  1.00 21.39           N  
ATOM    350  CA  THR    46     -23.617  11.735 -32.966  1.00 21.39           C  
ATOM    351  C   THR    46     -24.527  10.519 -32.815  1.00 21.39           C  
ATOM    352  O   THR    46     -24.819   9.830 -33.795  1.00 21.39           O  
ATOM    353  CB  THR    46     -24.441  12.936 -33.465  1.00 21.39           C  
ATOM    354  OG1 THR    46     -24.871  12.688 -34.809  1.00 21.39           O  
ATOM    355  CG2 THR    46     -23.616  14.219 -33.436  1.00 21.39           C  
ATOM    356  N   GLU    47     -24.196   9.519 -31.983  1.00 21.47           N  
ATOM    357  CA  GLU    47     -25.298   8.565 -31.899  1.00 21.47           C  
ATOM    358  C   GLU    47     -26.310   8.983 -30.835  1.00 21.47           C  
ATOM    359  O   GLU    47     -25.932   9.336 -29.716  1.00 21.47           O  
ATOM    360  CB  GLU    47     -24.770   7.160 -31.599  1.00 21.47           C  
ATOM    361  CG  GLU    47     -25.648   6.044 -32.148  1.00 21.47           C  
ATOM    362  CD  GLU    47     -24.926   4.709 -32.250  1.00 21.47           C  
ATOM    363  OE1 GLU    47     -25.602   3.657 -32.311  1.00 21.47           O  
ATOM    364  OE2 GLU    47     -23.676   4.716 -32.270  1.00 21.47           O  
ATOM    365  N   THR    48     -27.585   9.100 -31.171  1.00 19.86           N  
ATOM    366  CA  THR    48     -28.869   9.258 -30.496  1.00 19.86           C  
ATOM    367  C   THR    48     -29.627   7.934 -30.458  1.00 19.86           C  
ATOM    368  O   THR    48     -29.755   7.257 -31.481  1.00 19.86           O  
ATOM    369  CB  THR    48     -29.735  10.329 -31.184  1.00 19.86           C  
ATOM    370  OG1 THR    48     -29.484  10.302 -32.595  1.00 19.86           O  
ATOM    371  CG2 THR    48     -29.417  11.721 -30.649  1.00 19.86           C  
ATOM    372  N   HIS    49     -29.366   7.035 -29.403  1.00 20.93           N  
ATOM    373  CA  HIS    49     -30.599   6.301 -29.144  1.00 20.93           C  
ATOM    374  C   HIS    49     -30.983   6.370 -27.670  1.00 20.93           C  
ATOM    375  O   HIS    49     -30.111   6.425 -26.799  1.00 20.93           O  
ATOM    376  CB  HIS    49     -30.455   4.842 -29.581  1.00 20.93           C  
ATOM    377  CG  HIS    49     -30.598   4.640 -31.056  1.00 20.93           C  
ATOM    378  ND1 HIS    49     -31.750   4.148 -31.631  1.00 20.93           N  
ATOM    379  CD2 HIS    49     -29.733   4.868 -32.072  1.00 20.93           C  
ATOM    380  CE1 HIS    49     -31.586   4.081 -32.942  1.00 20.93           C  
ATOM    381  NE2 HIS    49     -30.370   4.512 -33.235  1.00 20.93           N  
ATOM    382  N   SER    50     -32.217   6.941 -27.376  1.00 18.80           N  
ATOM    383  CA  SER    50     -33.263   6.864 -26.361  1.00 18.80           C  
ATOM    384  C   SER    50     -33.747   5.429 -26.175  1.00 18.80           C  
ATOM    385  O   SER    50     -34.575   4.943 -26.948  1.00 18.80           O  
ATOM    386  CB  SER    50     -34.441   7.763 -26.736  1.00 18.80           C  
ATOM    387  OG  SER    50     -34.010   9.097 -26.942  1.00 18.80           O  
ATOM    388  N   THR    51     -32.985   4.379 -26.170  1.00 19.07           N  
ATOM    389  CA  THR    51     -33.701   3.348 -25.426  1.00 19.07           C  
ATOM    390  C   THR    51     -33.422   3.468 -23.931  1.00 19.07           C  
ATOM    391  O   THR    51     -32.273   3.642 -23.520  1.00 19.07           O  
ATOM    392  CB  THR    51     -33.314   1.939 -25.912  1.00 19.07           C  
ATOM    393  OG1 THR    51     -31.893   1.780 -25.815  1.00 19.07           O  
ATOM    394  CG2 THR    51     -33.742   1.719 -27.359  1.00 19.07           C  
ATOM    395  N   GLY    52     -34.006   4.481 -23.296  1.00 16.82           N  
ATOM    396  CA  GLY    52     -34.741   4.431 -22.043  1.00 16.82           C  
ATOM    397  C   GLY    52     -34.183   3.415 -21.064  1.00 16.82           C  
ATOM    398  O   GLY    52     -34.398   2.212 -21.220  1.00 16.82           O  
ATOM    399  N   LEU    53     -32.930   3.229 -20.828  1.00 18.57           N  
ATOM    400  CA  LEU    53     -32.697   2.687 -19.493  1.00 18.57           C  
ATOM    401  C   LEU    53     -33.403   3.527 -18.435  1.00 18.57           C  
ATOM    402  O   LEU    53     -33.129   4.722 -18.301  1.00 18.57           O  
ATOM    403  CB  LEU    53     -31.197   2.622 -19.195  1.00 18.57           C  
ATOM    404  CG  LEU    53     -30.490   1.315 -19.553  1.00 18.57           C  
ATOM    405  CD1 LEU    53     -29.023   1.577 -19.878  1.00 18.57           C  
ATOM    406  CD2 LEU    53     -30.619   0.308 -18.415  1.00 18.57           C  
ATOM    407  N   ARG    54     -34.748   3.438 -18.465  1.00 17.16           N  
ATOM    408  CA  ARG    54     -35.648   3.627 -17.331  1.00 17.16           C  
ATOM    409  C   ARG    54     -34.888   3.557 -16.011  1.00 17.16           C  
ATOM    410  O   ARG    54     -34.397   2.493 -15.627  1.00 17.16           O  
ATOM    411  CB  ARG    54     -36.764   2.580 -17.350  1.00 17.16           C  
ATOM    412  CG  ARG    54     -37.991   2.973 -16.544  1.00 17.16           C  
ATOM    413  CD  ARG    54     -39.156   2.025 -16.791  1.00 17.16           C  
ATOM    414  NE  ARG    54     -40.352   2.439 -16.064  1.00 17.16           N  
ATOM    415  CZ  ARG    54     -41.240   1.607 -15.527  1.00 17.16           C  
ATOM    416  NH1 ARG    54     -41.082   0.292 -15.626  1.00 17.16           N  
ATOM    417  NH2 ARG    54     -42.293   2.092 -14.886  1.00 17.16           N  
ATOM    418  N   LEU    55     -33.936   4.372 -15.801  1.00 19.19           N  
ATOM    419  CA  LEU    55     -33.555   4.323 -14.393  1.00 19.19           C  
ATOM    420  C   LEU    55     -34.652   4.912 -13.512  1.00 19.19           C  
ATOM    421  O   LEU    55     -35.158   6.002 -13.789  1.00 19.19           O  
ATOM    422  CB  LEU    55     -32.242   5.077 -14.167  1.00 19.19           C  
ATOM    423  CG  LEU    55     -30.963   4.356 -14.594  1.00 19.19           C  
ATOM    424  CD1 LEU    55     -29.857   5.365 -14.885  1.00 19.19           C  
ATOM    425  CD2 LEU    55     -30.522   3.367 -13.521  1.00 19.19           C  
ATOM    426  N   ASP    56     -35.669   4.178 -13.150  1.00 17.94           N  
ATOM    427  CA  ASP    56     -36.583   4.404 -12.034  1.00 17.94           C  
ATOM    428  C   ASP    56     -35.948   5.305 -10.978  1.00 17.94           C  
ATOM    429  O   ASP    56     -34.806   5.083 -10.570  1.00 17.94           O  
ATOM    430  CB  ASP    56     -37.003   3.073 -11.407  1.00 17.94           C  
ATOM    431  CG  ASP    56     -38.281   2.512 -12.005  1.00 17.94           C  
ATOM    432  OD1 ASP    56     -39.021   3.263 -12.677  1.00 17.94           O  
ATOM    433  OD2 ASP    56     -38.551   1.309 -11.801  1.00 17.94           O  
ATOM    434  N   GLN    57     -36.303   6.613 -10.936  1.00 20.22           N  
ATOM    435  CA  GLN    57     -36.959   7.388  -9.888  1.00 20.22           C  
ATOM    436  C   GLN    57     -36.200   8.681  -9.604  1.00 20.22           C  
ATOM    437  O   GLN    57     -35.031   8.649  -9.214  1.00 20.22           O  
ATOM    438  CB  GLN    57     -37.085   6.561  -8.607  1.00 20.22           C  
ATOM    439  CG  GLN    57     -38.207   5.533  -8.648  1.00 20.22           C  
ATOM    440  CD  GLN    57     -38.462   4.889  -7.298  1.00 20.22           C  
ATOM    441  OE1 GLN    57     -37.831   5.244  -6.297  1.00 20.22           O  
ATOM    442  NE2 GLN    57     -39.388   3.936  -7.260  1.00 20.22           N  
ATOM    443  N   GLY    58     -36.624   9.815 -10.172  1.00 21.44           N  
ATOM    444  CA  GLY    58     -37.143  11.151  -9.925  1.00 21.44           C  
ATOM    445  C   GLY    58     -36.862  12.119 -11.058  1.00 21.44           C  
ATOM    446  O   GLY    58     -35.717  12.257 -11.494  1.00 21.44           O  
ATOM    447  N   ALA    59     -37.442  12.003 -12.186  1.00 19.37           N  
ATOM    448  CA  ALA    59     -37.815  12.930 -13.251  1.00 19.37           C  
ATOM    449  C   ALA    59     -37.124  14.279 -13.071  1.00 19.37           C  
ATOM    450  O   ALA    59     -37.655  15.172 -12.407  1.00 19.37           O  
ATOM    451  CB  ALA    59     -39.330  13.113 -13.290  1.00 19.37           C  
ATOM    452  N   GLY    60     -35.921  14.340 -12.575  1.00 19.44           N  
ATOM    453  CA  GLY    60     -35.300  15.620 -12.875  1.00 19.44           C  
ATOM    454  C   GLY    60     -34.807  15.724 -14.306  1.00 19.44           C  
ATOM    455  O   GLY    60     -34.284  14.754 -14.859  1.00 19.44           O  
ATOM    456  N   ASP    61     -35.633  16.052 -15.260  1.00 18.89           N  
ATOM    457  CA  ASP    61     -35.342  16.590 -16.585  1.00 18.89           C  
ATOM    458  C   ASP    61     -33.837  16.711 -16.810  1.00 18.89           C  
ATOM    459  O   ASP    61     -33.194  17.615 -16.271  1.00 18.89           O  
ATOM    460  CB  ASP    61     -36.013  17.952 -16.770  1.00 18.89           C  
ATOM    461  CG  ASP    61     -37.525  17.859 -16.875  1.00 18.89           C  
ATOM    462  OD1 ASP    61     -38.045  16.790 -17.259  1.00 18.89           O  
ATOM    463  OD2 ASP    61     -38.203  18.866 -16.575  1.00 18.89           O  
ATOM    464  N   TYR    62     -33.166  15.683 -16.834  1.00 17.75           N  
ATOM    465  CA  TYR    62     -31.726  15.796 -17.037  1.00 17.75           C  
ATOM    466  C   TYR    62     -31.395  15.970 -18.514  1.00 17.75           C  
ATOM    467  O   TYR    62     -31.906  15.234 -19.362  1.00 17.75           O  
ATOM    468  CB  TYR    62     -31.007  14.563 -16.482  1.00 17.75           C  
ATOM    469  CG  TYR    62     -31.038  14.468 -14.976  1.00 17.75           C  
ATOM    470  CD1 TYR    62     -30.169  15.223 -14.193  1.00 17.75           C  
ATOM    471  CD2 TYR    62     -31.936  13.622 -14.334  1.00 17.75           C  
ATOM    472  CE1 TYR    62     -30.193  15.137 -12.805  1.00 17.75           C  
ATOM    473  CE2 TYR    62     -31.969  13.528 -12.947  1.00 17.75           C  
ATOM    474  CZ  TYR    62     -31.096  14.289 -12.192  1.00 17.75           C  
ATOM    475  OH  TYR    62     -31.124  14.200 -10.818  1.00 17.75           O  
ATOM    476  N   TYR    63     -31.131  17.153 -18.964  1.00 15.75           N  
ATOM    477  CA  TYR    63     -30.528  17.492 -20.248  1.00 15.75           C  
ATOM    478  C   TYR    63     -29.128  16.900 -20.367  1.00 15.75           C  
ATOM    479  O   TYR    63     -28.290  17.092 -19.483  1.00 15.75           O  
ATOM    480  CB  TYR    63     -30.470  19.011 -20.431  1.00 15.75           C  
ATOM    481  CG  TYR    63     -31.823  19.651 -20.630  1.00 15.75           C  
ATOM    482  CD1 TYR    63     -32.341  19.847 -21.908  1.00 15.75           C  
ATOM    483  CD2 TYR    63     -32.584  20.061 -19.540  1.00 15.75           C  
ATOM    484  CE1 TYR    63     -33.587  20.438 -22.096  1.00 15.75           C  
ATOM    485  CE2 TYR    63     -33.831  20.653 -19.716  1.00 15.75           C  
ATOM    486  CZ  TYR    63     -34.323  20.836 -20.996  1.00 15.75           C  
ATOM    487  OH  TYR    63     -35.557  21.422 -21.176  1.00 15.75           O  
ATOM    488  N   TRP    64     -28.996  15.635 -20.599  1.00 16.43           N  
ATOM    489  CA  TRP    64     -27.661  15.215 -21.011  1.00 16.43           C  
ATOM    490  C   TRP    64     -27.239  15.924 -22.294  1.00 16.43           C  
ATOM    491  O   TRP    64     -28.045  16.087 -23.214  1.00 16.43           O  
ATOM    492  CB  TRP    64     -27.611  13.698 -21.211  1.00 16.43           C  
ATOM    493  CG  TRP    64     -28.528  13.195 -22.285  1.00 16.43           C  
ATOM    494  CD1 TRP    64     -29.888  13.074 -22.218  1.00 16.43           C  
ATOM    495  CD2 TRP    64     -28.149  12.740 -23.588  1.00 16.43           C  
ATOM    496  NE1 TRP    64     -30.378  12.572 -23.402  1.00 16.43           N  
ATOM    497  CE2 TRP    64     -29.332  12.358 -24.258  1.00 16.43           C  
ATOM    498  CE3 TRP    64     -26.922  12.619 -24.254  1.00 16.43           C  
ATOM    499  CZ2 TRP    64     -29.324  11.863 -25.565  1.00 16.43           C  
ATOM    500  CZ3 TRP    64     -26.916  12.125 -25.554  1.00 16.43           C  
ATOM    501  CH2 TRP    64     -28.110  11.754 -26.193  1.00 16.43           C  
ATOM    502  N   SER    65     -26.820  17.141 -22.215  1.00 17.27           N  
ATOM    503  CA  SER    65     -26.245  17.931 -23.300  1.00 17.27           C  
ATOM    504  C   SER    65     -25.278  17.101 -24.137  1.00 17.27           C  
ATOM    505  O   SER    65     -24.587  16.226 -23.610  1.00 17.27           O  
ATOM    506  CB  SER    65     -25.526  19.161 -22.745  1.00 17.27           C  
ATOM    507  OG  SER    65     -24.274  18.801 -22.186  1.00 17.27           O  
ATOM    508  N   GLU    66     -25.745  16.537 -25.148  1.00 18.63           N  
ATOM    509  CA  GLU    66     -25.150  16.224 -26.444  1.00 18.63           C  
ATOM    510  C   GLU    66     -23.715  16.736 -26.530  1.00 18.63           C  
ATOM    511  O   GLU    66     -23.488  17.938 -26.683  1.00 18.63           O  
ATOM    512  CB  GLU    66     -25.990  16.816 -27.579  1.00 18.63           C  
ATOM    513  CG  GLU    66     -27.230  16.001 -27.916  1.00 18.63           C  
ATOM    514  CD  GLU    66     -28.014  16.560 -29.093  1.00 18.63           C  
ATOM    515  OE1 GLU    66     -28.961  15.890 -29.564  1.00 18.63           O  
ATOM    516  OE2 GLU    66     -27.676  17.675 -29.549  1.00 18.63           O  
ATOM    517  N   MET    67     -22.787  16.199 -25.965  1.00 17.50           N  
ATOM    518  CA  MET    67     -21.433  16.653 -26.268  1.00 17.50           C  
ATOM    519  C   MET    67     -20.926  16.026 -27.563  1.00 17.50           C  
ATOM    520  O   MET    67     -20.787  14.805 -27.653  1.00 17.50           O  
ATOM    521  CB  MET    67     -20.483  16.317 -25.118  1.00 17.50           C  
ATOM    522  CG  MET    67     -19.926  17.540 -24.406  1.00 17.50           C  
ATOM    523  SD  MET    67     -19.289  17.149 -22.731  1.00 17.50           S  
ATOM    524  CE  MET    67     -17.535  17.557 -22.952  1.00 17.50           C  
ATOM    525  N   PRO    68     -20.822  16.777 -28.619  1.00 20.28           N  
ATOM    526  CA  PRO    68     -20.085  16.267 -29.777  1.00 20.28           C  
ATOM    527  C   PRO    68     -18.584  16.154 -29.519  1.00 20.28           C  
ATOM    528  O   PRO    68     -17.990  17.049 -28.912  1.00 20.28           O  
ATOM    529  CB  PRO    68     -20.376  17.303 -30.865  1.00 20.28           C  
ATOM    530  CG  PRO    68     -21.103  18.403 -30.161  1.00 20.28           C  
ATOM    531  CD  PRO    68     -21.348  17.979 -28.741  1.00 20.28           C  
ATOM    532  N   SER    69     -18.176  15.108 -28.845  1.00 21.01           N  
ATOM    533  CA  SER    69     -16.744  14.841 -28.765  1.00 21.01           C  
ATOM    534  C   SER    69     -16.066  15.054 -30.114  1.00 21.01           C  
ATOM    535  O   SER    69     -16.601  14.661 -31.152  1.00 21.01           O  
ATOM    536  CB  SER    69     -16.490  13.415 -28.276  1.00 21.01           C  
ATOM    537  OG  SER    69     -16.853  12.471 -29.269  1.00 21.01           O  
ATOM    538  N   ARG    70     -15.706  16.230 -30.434  1.00 19.54           N  
ATOM    539  CA  ARG    70     -14.904  16.456 -31.632  1.00 19.54           C  
ATOM    540  C   ARG    70     -13.628  15.620 -31.602  1.00 19.54           C  
ATOM    541  O   ARG    70     -12.846  15.705 -30.653  1.00 19.54           O  
ATOM    542  CB  ARG    70     -14.555  17.939 -31.775  1.00 19.54           C  
ATOM    543  CG  ARG    70     -15.728  18.810 -32.194  1.00 19.54           C  
ATOM    544  CD  ARG    70     -15.298  20.245 -32.462  1.00 19.54           C  
ATOM    545  NE  ARG    70     -16.443  21.109 -32.734  1.00 19.54           N  
ATOM    546  CZ  ARG    70     -16.364  22.330 -33.257  1.00 19.54           C  
ATOM    547  NH1 ARG    70     -15.187  22.857 -33.576  1.00 19.54           N  
ATOM    548  NH2 ARG    70     -17.470  23.030 -33.462  1.00 19.54           N  
ATOM    549  N   VAL    71     -13.766  14.369 -31.958  1.00 22.16           N  
ATOM    550  CA  VAL    71     -12.556  13.576 -32.145  1.00 22.16           C  
ATOM    551  C   VAL    71     -11.798  14.070 -33.375  1.00 22.16           C  
ATOM    552  O   VAL    71     -12.365  14.157 -34.467  1.00 22.16           O  
ATOM    553  CB  VAL    71     -12.879  12.072 -32.287  1.00 22.16           C  
ATOM    554  CG1 VAL    71     -11.601  11.262 -32.502  1.00 22.16           C  
ATOM    555  CG2 VAL    71     -13.632  11.570 -31.055  1.00 22.16           C  
ATOM    556  N   THR    72     -10.809  14.897 -33.164  1.00 24.44           N  
ATOM    557  CA  THR    72     -10.056  15.389 -34.312  1.00 24.44           C  
ATOM    558  C   THR    72      -8.916  14.436 -34.659  1.00 24.44           C  
ATOM    559  O   THR    72      -8.246  13.910 -33.768  1.00 24.44           O  
ATOM    560  CB  THR    72      -9.489  16.796 -34.047  1.00 24.44           C  
ATOM    561  OG1 THR    72      -9.156  16.917 -32.658  1.00 24.44           O  
ATOM    562  CG2 THR    72     -10.504  17.875 -34.411  1.00 24.44           C  
ATOM    563  N   GLN    73      -9.175  13.547 -35.597  1.00 25.00           N  
ATOM    564  CA  GLN    73      -8.107  12.754 -36.196  1.00 25.00           C  
ATOM    565  C   GLN    73      -7.060  13.648 -36.854  1.00 25.00           C  
ATOM    566  O   GLN    73      -7.397  14.516 -37.663  1.00 25.00           O  
ATOM    567  CB  GLN    73      -8.677  11.772 -37.221  1.00 25.00           C  
ATOM    568  CG  GLN    73      -7.995  10.411 -37.215  1.00 25.00           C  
ATOM    569  CD  GLN    73      -8.603   9.445 -38.214  1.00 25.00           C  
ATOM    570  OE1 GLN    73      -9.779   9.559 -38.571  1.00 25.00           O  
ATOM    571  NE2 GLN    73      -7.805   8.486 -38.672  1.00 25.00           N  
ATOM    572  N   LEU    74      -5.830  13.682 -36.339  1.00 27.34           N  
ATOM    573  CA  LEU    74      -4.822  14.467 -37.042  1.00 27.34           C  
ATOM    574  C   LEU    74      -3.847  13.559 -37.785  1.00 27.34           C  
ATOM    575  O   LEU    74      -3.462  12.505 -37.274  1.00 27.34           O  
ATOM    576  CB  LEU    74      -4.059  15.362 -36.062  1.00 27.34           C  
ATOM    577  CG  LEU    74      -4.772  16.640 -35.617  1.00 27.34           C  
ATOM    578  CD1 LEU    74      -4.266  17.079 -34.246  1.00 27.34           C  
ATOM    579  CD2 LEU    74      -4.575  17.749 -36.645  1.00 27.34           C  
ATOM    580  N   HIS    75      -3.785  13.772 -39.062  1.00 29.89           N  
ATOM    581  CA  HIS    75      -2.829  13.127 -39.955  1.00 29.89           C  
ATOM    582  C   HIS    75      -1.605  14.008 -40.181  1.00 29.89           C  
ATOM    583  O   HIS    75      -1.737  15.205 -40.446  1.00 29.89           O  
ATOM    584  CB  HIS    75      -3.489  12.791 -41.294  1.00 29.89           C  
ATOM    585  CG  HIS    75      -3.237  11.390 -41.753  1.00 29.89           C  
ATOM    586  ND1 HIS    75      -4.198  10.404 -41.695  1.00 29.89           N  
ATOM    587  CD2 HIS    75      -2.131  10.813 -42.280  1.00 29.89           C  
ATOM    588  CE1 HIS    75      -3.692   9.277 -42.168  1.00 29.89           C  
ATOM    589  NE2 HIS    75      -2.439   9.498 -42.529  1.00 29.89           N  
ATOM    590  N   ASN    76      -0.457  13.613 -39.744  1.00 30.89           N  
ATOM    591  CA  ASN    76       0.806  14.267 -40.070  1.00 30.89           C  
ATOM    592  C   ASN    76       1.369  13.769 -41.398  1.00 30.89           C  
ATOM    593  O   ASN    76       1.884  12.652 -41.479  1.00 30.89           O  
ATOM    594  CB  ASN    76       1.825  14.057 -38.949  1.00 30.89           C  
ATOM    595  CG  ASN    76       3.024  14.977 -39.069  1.00 30.89           C  
ATOM    596  OD1 ASN    76       3.046  15.883 -39.906  1.00 30.89           O  
ATOM    597  ND2 ASN    76       4.031  14.751 -38.233  1.00 30.89           N  
ATOM    598  N   ASN    77       1.193  14.511 -42.496  1.00 32.80           N  
ATOM    599  CA  ASN    77       1.873  14.102 -43.720  1.00 32.80           C  
ATOM    600  C   ASN    77       3.265  14.720 -43.821  1.00 32.80           C  
ATOM    601  O   ASN    77       3.931  14.594 -44.850  1.00 32.80           O  
ATOM    602  CB  ASN    77       1.038  14.470 -44.948  1.00 32.80           C  
ATOM    603  CG  ASN    77      -0.205  13.614 -45.087  1.00 32.80           C  
ATOM    604  OD1 ASN    77      -0.314  12.551 -44.470  1.00 32.80           O  
ATOM    605  ND2 ASN    77      -1.152  14.070 -45.899  1.00 32.80           N  
ATOM    606  N   ASP    78       3.644  15.499 -42.888  1.00 37.56           N  
ATOM    607  CA  ASP    78       4.950  16.145 -42.976  1.00 37.56           C  
ATOM    608  C   ASP    78       5.935  15.530 -41.984  1.00 37.56           C  
ATOM    609  O   ASP    78       5.742  15.626 -40.770  1.00 37.56           O  
ATOM    610  CB  ASP    78       4.823  17.649 -42.728  1.00 37.56           C  
ATOM    611  CG  ASP    78       6.025  18.435 -43.220  1.00 37.56           C  
ATOM    612  OD1 ASP    78       7.098  17.833 -43.441  1.00 37.56           O  
ATOM    613  OD2 ASP    78       5.900  19.667 -43.385  1.00 37.56           O  
ATOM    614  N   PRO    79       6.932  14.938 -42.545  1.00 31.76           N  
ATOM    615  CA  PRO    79       7.899  14.275 -41.667  1.00 31.76           C  
ATOM    616  C   PRO    79       8.675  15.258 -40.795  1.00 31.76           C  
ATOM    617  O   PRO    79       9.294  14.857 -39.806  1.00 31.76           O  
ATOM    618  CB  PRO    79       8.832  13.559 -42.647  1.00 31.76           C  
ATOM    619  CG  PRO    79       8.480  14.117 -43.987  1.00 31.76           C  
ATOM    620  CD  PRO    79       7.204  14.898 -43.858  1.00 31.76           C  
ATOM    621  N   ASN    80       8.736  16.455 -41.204  1.00 35.87           N  
ATOM    622  CA  ASN    80       9.564  17.353 -40.405  1.00 35.87           C  
ATOM    623  C   ASN    80       8.734  18.108 -39.371  1.00 35.87           C  
ATOM    624  O   ASN    80       9.234  19.024 -38.716  1.00 35.87           O  
ATOM    625  CB  ASN    80      10.312  18.337 -41.307  1.00 35.87           C  
ATOM    626  CG  ASN    80      11.320  17.652 -42.209  1.00 35.87           C  
ATOM    627  OD1 ASN    80      11.974  16.686 -41.808  1.00 35.87           O  
ATOM    628  ND2 ASN    80      11.450  18.146 -43.434  1.00 35.87           N  
ATOM    629  N   ARG    81       7.450  17.838 -39.152  1.00 30.46           N  
ATOM    630  CA  ARG    81       6.682  18.683 -38.243  1.00 30.46           C  
ATOM    631  C   ARG    81       6.152  17.876 -37.063  1.00 30.46           C  
ATOM    632  O   ARG    81       5.810  16.701 -37.211  1.00 30.46           O  
ATOM    633  CB  ARG    81       5.523  19.354 -38.982  1.00 30.46           C  
ATOM    634  CG  ARG    81       5.826  20.769 -39.448  1.00 30.46           C  
ATOM    635  CD  ARG    81       4.580  21.472 -39.967  1.00 30.46           C  
ATOM    636  NE  ARG    81       4.845  22.870 -40.292  1.00 30.46           N  
ATOM    637  CZ  ARG    81       3.935  23.730 -40.741  1.00 30.46           C  
ATOM    638  NH1 ARG    81       2.677  23.349 -40.929  1.00 30.46           N  
ATOM    639  NH2 ARG    81       4.285  24.980 -41.006  1.00 30.46           N  
ATOM    640  N   VAL    82       6.462  18.300 -35.882  1.00 29.05           N  
ATOM    641  CA  VAL    82       5.895  17.807 -34.631  1.00 29.05           C  
ATOM    642  C   VAL    82       4.518  18.429 -34.409  1.00 29.05           C  
ATOM    643  O   VAL    82       4.355  19.647 -34.513  1.00 29.05           O  
ATOM    644  CB  VAL    82       6.818  18.111 -33.430  1.00 29.05           C  
ATOM    645  CG1 VAL    82       6.190  17.617 -32.128  1.00 29.05           C  
ATOM    646  CG2 VAL    82       8.191  17.477 -33.639  1.00 29.05           C  
ATOM    647  N   VAL    83       3.530  17.653 -34.524  1.00 27.62           N  
ATOM    648  CA  VAL    83       2.199  18.195 -34.267  1.00 27.62           C  
ATOM    649  C   VAL    83       1.837  17.997 -32.797  1.00 27.62           C  
ATOM    650  O   VAL    83       2.016  16.908 -32.247  1.00 27.62           O  
ATOM    651  CB  VAL    83       1.134  17.537 -35.172  1.00 27.62           C  
ATOM    652  CG1 VAL    83      -0.243  18.148 -34.917  1.00 27.62           C  
ATOM    653  CG2 VAL    83       1.521  17.680 -36.642  1.00 27.62           C  
ATOM    654  N   LEU    84       1.535  19.079 -32.136  1.00 28.74           N  
ATOM    655  CA  LEU    84       1.106  19.197 -30.747  1.00 28.74           C  
ATOM    656  C   LEU    84      -0.415  19.167 -30.643  1.00 28.74           C  
ATOM    657  O   LEU    84      -1.109  19.788 -31.450  1.00 28.74           O  
ATOM    658  CB  LEU    84       1.647  20.489 -30.127  1.00 28.74           C  
ATOM    659  CG  LEU    84       3.069  20.430 -29.569  1.00 28.74           C  
ATOM    660  CD1 LEU    84       3.883  21.622 -30.062  1.00 28.74           C  
ATOM    661  CD2 LEU    84       3.044  20.387 -28.044  1.00 28.74           C  
ATOM    662  N   THR    85      -0.993  18.259 -29.881  1.00 31.07           N  
ATOM    663  CA  THR    85      -2.449  18.197 -29.827  1.00 31.07           C  
ATOM    664  C   THR    85      -2.978  18.974 -28.625  1.00 31.07           C  
ATOM    665  O   THR    85      -2.446  18.856 -27.519  1.00 31.07           O  
ATOM    666  CB  THR    85      -2.945  16.741 -29.758  1.00 31.07           C  
ATOM    667  OG1 THR    85      -2.062  15.906 -30.518  1.00 31.07           O  
ATOM    668  CG2 THR    85      -4.357  16.614 -30.321  1.00 31.07           C  
ATOM    669  N   GLU    86      -3.905  19.857 -28.849  1.00 29.45           N  
ATOM    670  CA  GLU    86      -4.582  20.685 -27.855  1.00 29.45           C  
ATOM    671  C   GLU    86      -6.045  20.281 -27.703  1.00 29.45           C  
ATOM    672  O   GLU    86      -6.699  19.917 -28.682  1.00 29.45           O  
ATOM    673  CB  GLU    86      -4.481  22.166 -28.230  1.00 29.45           C  
ATOM    674  CG  GLU    86      -4.861  23.114 -27.102  1.00 29.45           C  
ATOM    675  CD  GLU    86      -4.764  24.580 -27.491  1.00 29.45           C  
ATOM    676  OE1 GLU    86      -5.115  25.452 -26.665  1.00 29.45           O  
ATOM    677  OE2 GLU    86      -4.334  24.859 -28.632  1.00 29.45           O  
ATOM    678  N   ILE    87      -6.554  20.174 -26.532  1.00 31.09           N  
ATOM    679  CA  ILE    87      -7.997  20.049 -26.356  1.00 31.09           C  
ATOM    680  C   ILE    87      -8.551  21.322 -25.720  1.00 31.09           C  
ATOM    681  O   ILE    87      -7.998  21.825 -24.740  1.00 31.09           O  
ATOM    682  CB  ILE    87      -8.357  18.819 -25.493  1.00 31.09           C  
ATOM    683  CG1 ILE    87      -7.759  17.546 -26.103  1.00 31.09           C  
ATOM    684  CG2 ILE    87      -9.875  18.692 -25.341  1.00 31.09           C  
ATOM    685  CD1 ILE    87      -7.992  16.292 -25.271  1.00 31.09           C  
ATOM    686  N   GLU    88      -9.479  21.965 -26.371  1.00 31.18           N  
ATOM    687  CA  GLU    88     -10.251  23.056 -25.784  1.00 31.18           C  
ATOM    688  C   GLU    88     -11.556  22.546 -25.180  1.00 31.18           C  
ATOM    689  O   GLU    88     -12.342  21.880 -25.858  1.00 31.18           O  
ATOM    690  CB  GLU    88     -10.542  24.133 -26.832  1.00 31.18           C  
ATOM    691  CG  GLU    88     -11.263  25.352 -26.276  1.00 31.18           C  
ATOM    692  CD  GLU    88     -11.533  26.420 -27.325  1.00 31.18           C  
ATOM    693  OE1 GLU    88     -12.222  27.417 -27.013  1.00 31.18           O  
ATOM    694  OE2 GLU    88     -11.051  26.257 -28.468  1.00 31.18           O  
ATOM    695  N   PHE    89     -11.788  22.908 -23.985  1.00 28.20           N  
ATOM    696  CA  PHE    89     -13.017  22.549 -23.286  1.00 28.20           C  
ATOM    697  C   PHE    89     -14.034  23.681 -23.363  1.00 28.20           C  
ATOM    698  O   PHE    89     -13.703  24.793 -23.779  1.00 28.20           O  
ATOM    699  CB  PHE    89     -12.724  22.205 -21.822  1.00 28.20           C  
ATOM    700  CG  PHE    89     -11.945  20.930 -21.643  1.00 28.20           C  
ATOM    701  CD1 PHE    89     -12.599  19.708 -21.542  1.00 28.20           C  
ATOM    702  CD2 PHE    89     -10.558  20.954 -21.575  1.00 28.20           C  
ATOM    703  CE1 PHE    89     -11.881  18.527 -21.375  1.00 28.20           C  
ATOM    704  CE2 PHE    89      -9.834  19.777 -21.408  1.00 28.20           C  
ATOM    705  CZ  PHE    89     -10.497  18.565 -21.308  1.00 28.20           C  
ATOM    706  N   SER    90     -15.369  23.407 -23.026  1.00 29.64           N  
ATOM    707  CA  SER    90     -16.416  24.416 -23.157  1.00 29.64           C  
ATOM    708  C   SER    90     -16.190  25.576 -22.193  1.00 29.64           C  
ATOM    709  O   SER    90     -16.676  26.685 -22.424  1.00 29.64           O  
ATOM    710  CB  SER    90     -17.792  23.796 -22.909  1.00 29.64           C  
ATOM    711  OG  SER    90     -17.812  23.090 -21.680  1.00 29.64           O  
ATOM    712  N   ASP    91     -15.503  25.316 -21.057  1.00 34.45           N  
ATOM    713  CA  ASP    91     -15.343  26.474 -20.183  1.00 34.45           C  
ATOM    714  C   ASP    91     -14.189  27.358 -20.648  1.00 34.45           C  
ATOM    715  O   ASP    91     -13.818  28.315 -19.964  1.00 34.45           O  
ATOM    716  CB  ASP    91     -15.115  26.028 -18.737  1.00 34.45           C  
ATOM    717  CG  ASP    91     -13.865  25.182 -18.568  1.00 34.45           C  
ATOM    718  OD1 ASP    91     -13.205  24.861 -19.579  1.00 34.45           O  
ATOM    719  OD2 ASP    91     -13.540  24.831 -17.413  1.00 34.45           O  
ATOM    720  N   GLY    92     -13.503  27.046 -21.794  1.00 36.59           N  
ATOM    721  CA  GLY    92     -12.425  27.840 -22.360  1.00 36.59           C  
ATOM    722  C   GLY    92     -11.046  27.339 -21.972  1.00 36.59           C  
ATOM    723  O   GLY    92     -10.034  27.883 -22.419  1.00 36.59           O  
ATOM    724  N   SER    93     -11.001  26.346 -21.006  1.00 35.38           N  
ATOM    725  CA  SER    93      -9.677  25.845 -20.653  1.00 35.38           C  
ATOM    726  C   SER    93      -9.109  24.957 -21.756  1.00 35.38           C  
ATOM    727  O   SER    93      -9.859  24.279 -22.461  1.00 35.38           O  
ATOM    728  CB  SER    93      -9.732  25.066 -19.338  1.00 35.38           C  
ATOM    729  OG  SER    93     -10.445  25.793 -18.352  1.00 35.38           O  
ATOM    730  N   ARG    94      -7.795  25.156 -22.009  1.00 30.74           N  
ATOM    731  CA  ARG    94      -7.068  24.454 -23.061  1.00 30.74           C  
ATOM    732  C   ARG    94      -6.023  23.513 -22.471  1.00 30.74           C  
ATOM    733  O   ARG    94      -5.321  23.873 -21.524  1.00 30.74           O  
ATOM    734  CB  ARG    94      -6.399  25.450 -24.010  1.00 30.74           C  
ATOM    735  CG  ARG    94      -7.379  26.305 -24.797  1.00 30.74           C  
ATOM    736  CD  ARG    94      -6.663  27.277 -25.724  1.00 30.74           C  
ATOM    737  NE  ARG    94      -7.604  28.141 -26.432  1.00 30.74           N  
ATOM    738  CZ  ARG    94      -7.258  29.094 -27.293  1.00 30.74           C  
ATOM    739  NH1 ARG    94      -5.980  29.325 -27.571  1.00 30.74           N  
ATOM    740  NH2 ARG    94      -8.196  29.821 -27.880  1.00 30.74           N  
ATOM    741  N   HIS    95      -6.196  22.267 -22.690  1.00 27.99           N  
ATOM    742  CA  HIS    95      -5.212  21.320 -22.178  1.00 27.99           C  
ATOM    743  C   HIS    95      -4.387  20.716 -23.310  1.00 27.99           C  
ATOM    744  O   HIS    95      -4.932  20.347 -24.352  1.00 27.99           O  
ATOM    745  CB  HIS    95      -5.900  20.211 -21.380  1.00 27.99           C  
ATOM    746  CG  HIS    95      -6.578  20.697 -20.138  1.00 27.99           C  
ATOM    747  ND1 HIS    95      -5.949  20.731 -18.912  1.00 27.99           N  
ATOM    748  CD2 HIS    95      -7.829  21.172 -19.936  1.00 27.99           C  
ATOM    749  CE1 HIS    95      -6.788  21.206 -18.007  1.00 27.99           C  
ATOM    750  NE2 HIS    95      -7.936  21.482 -18.603  1.00 27.99           N  
ATOM    751  N   MET    96      -3.093  20.857 -23.216  1.00 28.28           N  
ATOM    752  CA  MET    96      -2.102  20.323 -24.146  1.00 28.28           C  
ATOM    753  C   MET    96      -1.832  18.849 -23.866  1.00 28.28           C  
ATOM    754  O   MET    96      -1.706  18.445 -22.709  1.00 28.28           O  
ATOM    755  CB  MET    96      -0.799  21.119 -24.058  1.00 28.28           C  
ATOM    756  CG  MET    96      -0.766  22.343 -24.959  1.00 28.28           C  
ATOM    757  SD  MET    96       0.879  23.156 -24.981  1.00 28.28           S  
ATOM    758  CE  MET    96       0.442  24.741 -25.746  1.00 28.28           C  
ATOM    759  N   LEU    97      -2.149  18.027 -24.792  1.00 25.93           N  
ATOM    760  CA  LEU    97      -1.770  16.634 -24.580  1.00 25.93           C  
ATOM    761  C   LEU    97      -0.313  16.403 -24.968  1.00 25.93           C  
ATOM    762  O   LEU    97       0.096  16.729 -26.084  1.00 25.93           O  
ATOM    763  CB  LEU    97      -2.679  15.703 -25.386  1.00 25.93           C  
ATOM    764  CG  LEU    97      -4.043  15.387 -24.771  1.00 25.93           C  
ATOM    765  CD1 LEU    97      -5.093  15.225 -25.865  1.00 25.93           C  
ATOM    766  CD2 LEU    97      -3.964  14.132 -23.908  1.00 25.93           C  
ATOM    767  N   SER    98       0.559  16.666 -24.068  1.00 23.60           N  
ATOM    768  CA  SER    98       2.007  16.510 -24.144  1.00 23.60           C  
ATOM    769  C   SER    98       2.397  15.046 -24.322  1.00 23.60           C  
ATOM    770  O   SER    98       1.806  14.161 -23.700  1.00 23.60           O  
ATOM    771  CB  SER    98       2.675  17.074 -22.889  1.00 23.60           C  
ATOM    772  OG  SER    98       2.371  18.450 -22.733  1.00 23.60           O  
ATOM    773  N   GLY    99       3.149  14.718 -25.479  1.00 23.76           N  
ATOM    774  CA  GLY    99       4.023  13.576 -25.692  1.00 23.76           C  
ATOM    775  C   GLY    99       3.571  12.683 -26.833  1.00 23.76           C  
ATOM    776  O   GLY    99       4.067  11.566 -26.988  1.00 23.76           O  
ATOM    777  N   MET   100       2.633  13.156 -27.603  1.00 22.44           N  
ATOM    778  CA  MET   100       2.415  12.191 -28.678  1.00 22.44           C  
ATOM    779  C   MET   100       3.179  12.594 -29.934  1.00 22.44           C  
ATOM    780  O   MET   100       2.983  13.691 -30.461  1.00 22.44           O  
ATOM    781  CB  MET   100       0.923  12.064 -28.992  1.00 22.44           C  
ATOM    782  CG  MET   100       0.127  11.353 -27.909  1.00 22.44           C  
ATOM    783  SD  MET   100      -1.526  10.812 -28.493  1.00 22.44           S  
ATOM    784  CE  MET   100      -2.324  12.423 -28.733  1.00 22.44           C  
ATOM    785  N   SER   101       4.419  12.889 -29.781  1.00 22.32           N  
ATOM    786  CA  SER   101       5.321  13.009 -30.922  1.00 22.32           C  
ATOM    787  C   SER   101       5.003  11.969 -31.990  1.00 22.32           C  
ATOM    788  O   SER   101       4.950  10.772 -31.703  1.00 22.32           O  
ATOM    789  CB  SER   101       6.776  12.863 -30.473  1.00 22.32           C  
ATOM    790  OG  SER   101       6.884  12.996 -29.066  1.00 22.32           O  
ATOM    791  N   MET   102       4.004  12.197 -32.799  1.00 23.82           N  
ATOM    792  CA  MET   102       3.462  11.369 -33.873  1.00 23.82           C  
ATOM    793  C   MET   102       4.540  11.035 -34.899  1.00 23.82           C  
ATOM    794  O   MET   102       5.212  11.930 -35.413  1.00 23.82           O  
ATOM    795  CB  MET   102       2.290  12.075 -34.556  1.00 23.82           C  
ATOM    796  CG  MET   102       0.956  11.862 -33.860  1.00 23.82           C  
ATOM    797  SD  MET   102      -0.472  12.105 -34.987  1.00 23.82           S  
ATOM    798  CE  MET   102      -0.216  13.838 -35.459  1.00 23.82           C  
ATOM    799  N   GLY   103       5.132   9.898 -34.883  1.00 24.66           N  
ATOM    800  CA  GLY   103       5.928   9.383 -35.985  1.00 24.66           C  
ATOM    801  C   GLY   103       5.106   9.072 -37.221  1.00 24.66           C  
ATOM    802  O   GLY   103       3.874   9.069 -37.169  1.00 24.66           O  
ATOM    803  N   VAL   104       5.593   9.521 -38.424  1.00 23.03           N  
ATOM    804  CA  VAL   104       5.043   9.229 -39.743  1.00 23.03           C  
ATOM    805  C   VAL   104       4.128   8.010 -39.663  1.00 23.03           C  
ATOM    806  O   VAL   104       4.516   6.968 -39.129  1.00 23.03           O  
ATOM    807  CB  VAL   104       6.161   8.990 -40.783  1.00 23.03           C  
ATOM    808  CG1 VAL   104       5.580   8.931 -42.195  1.00 23.03           C  
ATOM    809  CG2 VAL   104       7.223  10.083 -40.685  1.00 23.03           C  
ATOM    810  N   GLY   105       2.874   8.227 -40.137  1.00 24.66           N  
ATOM    811  CA  GLY   105       1.949   7.121 -40.333  1.00 24.66           C  
ATOM    812  C   GLY   105       1.239   6.704 -39.060  1.00 24.66           C  
ATOM    813  O   GLY   105       0.467   5.743 -39.060  1.00 24.66           O  
ATOM    814  N   ALA   106       1.694   7.136 -37.943  1.00 22.19           N  
ATOM    815  CA  ALA   106       1.084   6.709 -36.687  1.00 22.19           C  
ATOM    816  C   ALA   106      -0.255   7.405 -36.463  1.00 22.19           C  
ATOM    817  O   ALA   106      -0.399   8.596 -36.751  1.00 22.19           O  
ATOM    818  CB  ALA   106       2.025   6.985 -35.517  1.00 22.19           C  
ATOM    819  N   LYS   107      -1.322   6.647 -36.536  1.00 21.84           N  
ATOM    820  CA  LYS   107      -2.706   7.049 -36.299  1.00 21.84           C  
ATOM    821  C   LYS   107      -3.071   6.914 -34.823  1.00 21.84           C  
ATOM    822  O   LYS   107      -2.763   5.901 -34.192  1.00 21.84           O  
ATOM    823  CB  LYS   107      -3.661   6.214 -37.153  1.00 21.84           C  
ATOM    824  CG  LYS   107      -3.641   6.572 -38.632  1.00 21.84           C  
ATOM    825  CD  LYS   107      -4.688   5.786 -39.412  1.00 21.84           C  
ATOM    826  CE  LYS   107      -4.589   6.052 -40.907  1.00 21.84           C  
ATOM    827  NZ  LYS   107      -5.591   5.258 -41.679  1.00 21.84           N  
ATOM    828  N   ALA   108      -3.186   7.963 -34.086  1.00 19.72           N  
ATOM    829  CA  ALA   108      -3.525   7.715 -32.687  1.00 19.72           C  
ATOM    830  C   ALA   108      -4.988   8.052 -32.410  1.00 19.72           C  
ATOM    831  O   ALA   108      -5.542   8.979 -33.006  1.00 19.72           O  
ATOM    832  CB  ALA   108      -2.613   8.523 -31.767  1.00 19.72           C  
ATOM    833  N   TYR   109      -5.562   7.433 -31.475  1.00 19.66           N  
ATOM    834  CA  TYR   109      -6.930   7.488 -30.974  1.00 19.66           C  
ATOM    835  C   TYR   109      -6.968   8.016 -29.545  1.00 19.66           C  
ATOM    836  O   TYR   109      -6.171   7.599 -28.702  1.00 19.66           O  
ATOM    837  CB  TYR   109      -7.582   6.103 -31.036  1.00 19.66           C  
ATOM    838  CG  TYR   109      -7.819   5.606 -32.441  1.00 19.66           C  
ATOM    839  CD1 TYR   109      -9.009   5.887 -33.109  1.00 19.66           C  
ATOM    840  CD2 TYR   109      -6.855   4.853 -33.104  1.00 19.66           C  
ATOM    841  CE1 TYR   109      -9.233   5.430 -34.404  1.00 19.66           C  
ATOM    842  CE2 TYR   109      -7.068   4.390 -34.398  1.00 19.66           C  
ATOM    843  CZ  TYR   109      -8.259   4.683 -35.039  1.00 19.66           C  
ATOM    844  OH  TYR   109      -8.475   4.227 -36.321  1.00 19.66           O  
ATOM    845  N   GLY   110      -7.074   9.291 -29.442  1.00 19.38           N  
ATOM    846  CA  GLY   110      -7.227   9.793 -28.086  1.00 19.38           C  
ATOM    847  C   GLY   110      -8.340   9.106 -27.317  1.00 19.38           C  
ATOM    848  O   GLY   110      -9.428   8.887 -27.854  1.00 19.38           O  
ATOM    849  N   ILE   111      -8.107   8.003 -26.685  1.00 17.98           N  
ATOM    850  CA  ILE   111      -9.053   7.453 -25.721  1.00 17.98           C  
ATOM    851  C   ILE   111      -9.244   8.434 -24.566  1.00 17.98           C  
ATOM    852  O   ILE   111      -8.271   8.858 -23.937  1.00 17.98           O  
ATOM    853  CB  ILE   111      -8.583   6.082 -25.186  1.00 17.98           C  
ATOM    854  CG1 ILE   111      -8.313   5.120 -26.348  1.00 17.98           C  
ATOM    855  CG2 ILE   111      -9.615   5.496 -24.219  1.00 17.98           C  
ATOM    856  CD1 ILE   111      -7.728   3.780 -25.921  1.00 17.98           C  
ATOM    857  N   ILE   112     -10.285   9.255 -24.658  1.00 17.39           N  
ATOM    858  CA  ILE   112     -10.649  10.108 -23.532  1.00 17.39           C  
ATOM    859  C   ILE   112     -11.076   9.245 -22.347  1.00 17.39           C  
ATOM    860  O   ILE   112     -11.847   8.296 -22.508  1.00 17.39           O  
ATOM    861  CB  ILE   112     -11.777  11.093 -23.912  1.00 17.39           C  
ATOM    862  CG1 ILE   112     -11.382  11.907 -25.149  1.00 17.39           C  
ATOM    863  CG2 ILE   112     -12.109  12.014 -22.734  1.00 17.39           C  
ATOM    864  CD1 ILE   112     -12.503  12.775 -25.703  1.00 17.39           C  
ATOM    865  N   ASN   113     -10.258   9.287 -21.326  1.00 18.39           N  
ATOM    866  CA  ASN   113     -10.467   8.869 -19.944  1.00 18.39           C  
ATOM    867  C   ASN   113     -11.912   9.089 -19.505  1.00 18.39           C  
ATOM    868  O   ASN   113     -12.405  10.218 -19.518  1.00 18.39           O  
ATOM    869  CB  ASN   113      -9.510   9.610 -19.008  1.00 18.39           C  
ATOM    870  CG  ASN   113      -9.350   8.917 -17.668  1.00 18.39           C  
ATOM    871  OD1 ASN   113     -10.205   8.129 -17.257  1.00 18.39           O  
ATOM    872  ND2 ASN   113      -8.252   9.206 -16.979  1.00 18.39           N  
ATOM    873  N   PRO   114     -12.816   8.226 -19.517  1.00 16.45           N  
ATOM    874  CA  PRO   114     -14.224   8.317 -19.125  1.00 16.45           C  
ATOM    875  C   PRO   114     -14.417   9.009 -17.777  1.00 16.45           C  
ATOM    876  O   PRO   114     -15.551   9.286 -17.378  1.00 16.45           O  
ATOM    877  CB  PRO   114     -14.666   6.854 -19.056  1.00 16.45           C  
ATOM    878  CG  PRO   114     -13.404   6.066 -19.191  1.00 16.45           C  
ATOM    879  CD  PRO   114     -12.289   7.008 -19.546  1.00 16.45           C  
ATOM    880  N   GLN   115     -13.322   9.371 -17.050  1.00 18.32           N  
ATOM    881  CA  GLN   115     -13.781  10.017 -15.825  1.00 18.32           C  
ATOM    882  C   GLN   115     -14.014  11.509 -16.044  1.00 18.32           C  
ATOM    883  O   GLN   115     -14.379  12.229 -15.113  1.00 18.32           O  
ATOM    884  CB  GLN   115     -12.773   9.804 -14.695  1.00 18.32           C  
ATOM    885  CG  GLN   115     -12.611   8.347 -14.281  1.00 18.32           C  
ATOM    886  CD  GLN   115     -13.799   7.825 -13.495  1.00 18.32           C  
ATOM    887  OE1 GLN   115     -14.236   8.445 -12.520  1.00 18.32           O  
ATOM    888  NE2 GLN   115     -14.329   6.680 -13.911  1.00 18.32           N  
ATOM    889  N   ILE   116     -13.631  12.103 -17.093  1.00 16.80           N  
ATOM    890  CA  ILE   116     -14.096  13.485 -17.046  1.00 16.80           C  
ATOM    891  C   ILE   116     -15.620  13.520 -17.138  1.00 16.80           C  
ATOM    892  O   ILE   116     -16.238  14.563 -16.911  1.00 16.80           O  
ATOM    893  CB  ILE   116     -13.471  14.331 -18.178  1.00 16.80           C  
ATOM    894  CG1 ILE   116     -11.942  14.322 -18.069  1.00 16.80           C  
ATOM    895  CG2 ILE   116     -14.014  15.762 -18.145  1.00 16.80           C  
ATOM    896  CD1 ILE   116     -11.240  15.124 -19.157  1.00 16.80           C  
ATOM    897  N   MET   117     -16.220  12.399 -17.342  1.00 15.54           N  
ATOM    898  CA  MET   117     -17.664  12.485 -17.141  1.00 15.54           C  
ATOM    899  C   MET   117     -18.011  12.428 -15.657  1.00 15.54           C  
ATOM    900  O   MET   117     -19.188  12.410 -15.291  1.00 15.54           O  
ATOM    901  CB  MET   117     -18.379  11.359 -17.890  1.00 15.54           C  
ATOM    902  CG  MET   117     -18.100  11.343 -19.384  1.00 15.54           C  
ATOM    903  SD  MET   117     -19.637  11.282 -20.385  1.00 15.54           S  
ATOM    904  CE  MET   117     -20.251   9.636 -19.929  1.00 15.54           C  
ATOM    905  N   SER   118     -17.099  12.080 -14.832  1.00 16.46           N  
ATOM    906  CA  SER   118     -17.611  12.180 -13.469  1.00 16.46           C  
ATOM    907  C   SER   118     -17.685  13.632 -13.011  1.00 16.46           C  
ATOM    908  O   SER   118     -17.872  13.905 -11.823  1.00 16.46           O  
ATOM    909  CB  SER   118     -16.733  11.377 -12.507  1.00 16.46           C  
ATOM    910  OG  SER   118     -17.014   9.992 -12.606  1.00 16.46           O  
ATOM    911  N   GLN   119     -17.180  14.535 -13.852  1.00 17.74           N  
ATOM    912  CA  GLN   119     -17.374  15.922 -13.440  1.00 17.74           C  
ATOM    913  C   GLN   119     -18.830  16.347 -13.609  1.00 17.74           C  
ATOM    914  O   GLN   119     -19.159  17.525 -13.457  1.00 17.74           O  
ATOM    915  CB  GLN   119     -16.459  16.852 -14.237  1.00 17.74           C  
ATOM    916  CG  GLN   119     -15.145  17.172 -13.535  1.00 17.74           C  
ATOM    917  CD  GLN   119     -14.345  18.245 -14.249  1.00 17.74           C  
ATOM    918  OE1 GLN   119     -14.820  18.855 -15.212  1.00 17.74           O  
ATOM    919  NE2 GLN   119     -13.124  18.483 -13.783  1.00 17.74           N  
ATOM    920  N   GLY   120     -19.727  15.460 -14.186  1.00 16.40           N  
ATOM    921  CA  GLY   120     -21.070  15.938 -13.899  1.00 16.40           C  
ATOM    922  C   GLY   120     -21.651  15.357 -12.624  1.00 16.40           C  
ATOM    923  O   GLY   120     -22.856  15.460 -12.381  1.00 16.40           O  
ATOM    924  N   GLY   121     -20.865  14.845 -11.730  1.00 16.72           N  
ATOM    925  CA  GLY   121     -21.432  14.549 -10.425  1.00 16.72           C  
ATOM    926  C   GLY   121     -21.275  15.686  -9.434  1.00 16.72           C  
ATOM    927  O   GLY   121     -20.155  16.109  -9.139  1.00 16.72           O  
ATOM    928  N   LEU   122     -21.887  16.831  -9.679  1.00 14.59           N  
ATOM    929  CA  LEU   122     -22.524  17.673  -8.673  1.00 14.59           C  
ATOM    930  C   LEU   122     -22.119  17.243  -7.267  1.00 14.59           C  
ATOM    931  O   LEU   122     -22.430  16.129  -6.841  1.00 14.59           O  
ATOM    932  CB  LEU   122     -24.047  17.621  -8.816  1.00 14.59           C  
ATOM    933  CG  LEU   122     -24.717  18.868  -9.396  1.00 14.59           C  
ATOM    934  CD1 LEU   122     -25.700  18.478 -10.495  1.00 14.59           C  
ATOM    935  CD2 LEU   122     -25.421  19.657  -8.297  1.00 14.59           C  
ATOM    936  N   LYS   123     -20.901  17.648  -6.797  1.00 15.11           N  
ATOM    937  CA  LYS   123     -20.468  17.942  -5.434  1.00 15.11           C  
ATOM    938  C   LYS   123     -21.288  19.078  -4.830  1.00 15.11           C  
ATOM    939  O   LYS   123     -21.289  20.195  -5.352  1.00 15.11           O  
ATOM    940  CB  LYS   123     -18.981  18.297  -5.408  1.00 15.11           C  
ATOM    941  CG  LYS   123     -18.055  17.092  -5.469  1.00 15.11           C  
ATOM    942  CD  LYS   123     -16.600  17.492  -5.260  1.00 15.11           C  
ATOM    943  CE  LYS   123     -15.668  16.293  -5.366  1.00 15.11           C  
ATOM    944  NZ  LYS   123     -14.240  16.682  -5.168  1.00 15.11           N  
ATOM    945  N   THR   124     -22.497  18.788  -4.354  1.00 13.86           N  
ATOM    946  CA  THR   124     -23.073  19.604  -3.291  1.00 13.86           C  
ATOM    947  C   THR   124     -22.148  19.643  -2.078  1.00 13.86           C  
ATOM    948  O   THR   124     -21.812  18.600  -1.513  1.00 13.86           O  
ATOM    949  CB  THR   124     -24.456  19.076  -2.869  1.00 13.86           C  
ATOM    950  OG1 THR   124     -24.581  17.706  -3.270  1.00 13.86           O  
ATOM    951  CG2 THR   124     -25.575  19.887  -3.515  1.00 13.86           C  
ATOM    952  N   GLN   125     -21.065  20.344  -2.092  1.00 13.22           N  
ATOM    953  CA  GLN   125     -20.361  20.838  -0.913  1.00 13.22           C  
ATOM    954  C   GLN   125     -21.275  21.702  -0.049  1.00 13.22           C  
ATOM    955  O   GLN   125     -21.623  22.821  -0.430  1.00 13.22           O  
ATOM    956  CB  GLN   125     -19.120  21.633  -1.322  1.00 13.22           C  
ATOM    957  CG  GLN   125     -17.848  21.199  -0.606  1.00 13.22           C  
ATOM    958  CD  GLN   125     -16.647  22.047  -0.977  1.00 13.22           C  
ATOM    959  OE1 GLN   125     -16.783  23.092  -1.622  1.00 13.22           O  
ATOM    960  NE2 GLN   125     -15.460  21.604  -0.574  1.00 13.22           N  
ATOM    961  N   ILE   126     -22.275  21.199   0.681  1.00 12.58           N  
ATOM    962  CA  ILE   126     -22.631  21.984   1.858  1.00 12.58           C  
ATOM    963  C   ILE   126     -21.567  21.805   2.939  1.00 12.58           C  
ATOM    964  O   ILE   126     -21.289  20.682   3.365  1.00 12.58           O  
ATOM    965  CB  ILE   126     -24.021  21.586   2.403  1.00 12.58           C  
ATOM    966  CG1 ILE   126     -25.079  21.697   1.299  1.00 12.58           C  
ATOM    967  CG2 ILE   126     -24.396  22.452   3.609  1.00 12.58           C  
ATOM    968  CD1 ILE   126     -26.453  21.182   1.705  1.00 12.58           C  
ATOM    969  N   THR   127     -20.457  22.443   2.821  1.00 12.33           N  
ATOM    970  CA  THR   127     -19.523  22.858   3.863  1.00 12.33           C  
ATOM    971  C   THR   127     -20.268  23.476   5.042  1.00 12.33           C  
ATOM    972  O   THR   127     -20.820  24.573   4.929  1.00 12.33           O  
ATOM    973  CB  THR   127     -18.491  23.863   3.320  1.00 12.33           C  
ATOM    974  OG1 THR   127     -17.954  23.369   2.087  1.00 12.33           O  
ATOM    975  CG2 THR   127     -17.350  24.070   4.311  1.00 12.33           C  
ATOM    976  N   ALA   128     -21.150  22.786   5.766  1.00 11.83           N  
ATOM    977  CA  ALA   128     -21.390  23.343   7.095  1.00 11.83           C  
ATOM    978  C   ALA   128     -20.356  22.836   8.097  1.00 11.83           C  
ATOM    979  O   ALA   128     -20.239  21.629   8.320  1.00 11.83           O  
ATOM    980  CB  ALA   128     -22.800  22.998   7.570  1.00 11.83           C  
ATOM    981  N   SER   129     -19.081  22.991   7.830  1.00 13.08           N  
ATOM    982  CA  SER   129     -18.051  22.830   8.851  1.00 13.08           C  
ATOM    983  C   SER   129     -18.418  23.576  10.130  1.00 13.08           C  
ATOM    984  O   SER   129     -18.260  24.795  10.210  1.00 13.08           O  
ATOM    985  CB  SER   129     -16.700  23.324   8.332  1.00 13.08           C  
ATOM    986  OG  SER   129     -16.735  24.720   8.089  1.00 13.08           O  
ATOM    987  N   ALA   130     -19.658  23.516  10.592  1.00 12.28           N  
ATOM    988  CA  ALA   130     -19.761  23.928  11.989  1.00 12.28           C  
ATOM    989  C   ALA   130     -18.885  23.057  12.884  1.00 12.28           C  
ATOM    990  O   ALA   130     -19.010  21.830  12.881  1.00 12.28           O  
ATOM    991  CB  ALA   130     -21.214  23.872  12.455  1.00 12.28           C  
ATOM    992  N   ASP   131     -17.613  23.005  12.694  1.00 12.63           N  
ATOM    993  CA  ASP   131     -16.655  22.788  13.774  1.00 12.63           C  
ATOM    994  C   ASP   131     -17.365  22.652  15.119  1.00 12.63           C  
ATOM    995  O   ASP   131     -17.757  23.652  15.725  1.00 12.63           O  
ATOM    996  CB  ASP   131     -15.640  23.932  13.829  1.00 12.63           C  
ATOM    997  CG  ASP   131     -14.205  23.446  13.931  1.00 12.63           C  
ATOM    998  OD1 ASP   131     -13.985  22.236  14.156  1.00 12.63           O  
ATOM    999  OD2 ASP   131     -13.285  24.281  13.789  1.00 12.63           O  
ATOM   1000  N   LEU   132     -18.390  21.878  15.287  1.00 13.58           N  
ATOM   1001  CA  LEU   132     -18.858  21.823  16.668  1.00 13.58           C  
ATOM   1002  C   LEU   132     -17.817  21.166  17.569  1.00 13.58           C  
ATOM   1003  O   LEU   132     -17.478  19.995  17.382  1.00 13.58           O  
ATOM   1004  CB  LEU   132     -20.181  21.058  16.755  1.00 13.58           C  
ATOM   1005  CG  LEU   132     -21.412  21.765  16.186  1.00 13.58           C  
ATOM   1006  CD1 LEU   132     -22.530  20.759  15.931  1.00 13.58           C  
ATOM   1007  CD2 LEU   132     -21.882  22.866  17.131  1.00 13.58           C  
ATOM   1008  N   SER   133     -16.593  21.575  17.485  1.00 12.65           N  
ATOM   1009  CA  SER   133     -15.689  21.238  18.580  1.00 12.65           C  
ATOM   1010  C   SER   133     -16.375  21.399  19.933  1.00 12.65           C  
ATOM   1011  O   SER   133     -17.020  22.417  20.190  1.00 12.65           O  
ATOM   1012  CB  SER   133     -14.435  22.111  18.528  1.00 12.65           C  
ATOM   1013  OG  SER   133     -14.749  23.461  18.826  1.00 12.65           O  
ATOM   1014  N   LEU   134     -17.319  20.537  20.270  1.00 14.57           N  
ATOM   1015  CA  LEU   134     -17.662  20.404  21.681  1.00 14.57           C  
ATOM   1016  C   LEU   134     -16.417  20.500  22.555  1.00 14.57           C  
ATOM   1017  O   LEU   134     -15.490  19.700  22.413  1.00 14.57           O  
ATOM   1018  CB  LEU   134     -18.377  19.074  21.935  1.00 14.57           C  
ATOM   1019  CG  LEU   134     -18.862  18.827  23.365  1.00 14.57           C  
ATOM   1020  CD1 LEU   134     -20.011  19.770  23.705  1.00 14.57           C  
ATOM   1021  CD2 LEU   134     -19.286  17.373  23.543  1.00 14.57           C  
ATOM   1022  N   ASP   135     -15.847  21.662  22.608  1.00 12.65           N  
ATOM   1023  CA  ASP   135     -14.866  22.010  23.632  1.00 12.65           C  
ATOM   1024  C   ASP   135     -15.363  21.622  25.023  1.00 12.65           C  
ATOM   1025  O   ASP   135     -16.368  22.154  25.500  1.00 12.65           O  
ATOM   1026  CB  ASP   135     -14.550  23.507  23.585  1.00 12.65           C  
ATOM   1027  CG  ASP   135     -13.129  23.799  23.135  1.00 12.65           C  
ATOM   1028  OD1 ASP   135     -12.255  22.913  23.260  1.00 12.65           O  
ATOM   1029  OD2 ASP   135     -12.880  24.925  22.653  1.00 12.65           O  
ATOM   1030  N   VAL   136     -15.646  20.412  25.304  1.00 14.99           N  
ATOM   1031  CA  VAL   136     -15.701  20.110  26.730  1.00 14.99           C  
ATOM   1032  C   VAL   136     -14.522  20.768  27.443  1.00 14.99           C  
ATOM   1033  O   VAL   136     -13.364  20.445  27.170  1.00 14.99           O  
ATOM   1034  CB  VAL   136     -15.696  18.586  26.988  1.00 14.99           C  
ATOM   1035  CG1 VAL   136     -15.854  18.290  28.478  1.00 14.99           C  
ATOM   1036  CG2 VAL   136     -16.803  17.906  26.184  1.00 14.99           C  
ATOM   1037  N   GLY   137     -14.124  21.944  26.990  1.00 13.44           N  
ATOM   1038  CA  GLY   137     -13.102  22.583  27.805  1.00 13.44           C  
ATOM   1039  C   GLY   137     -12.881  21.890  29.136  1.00 13.44           C  
ATOM   1040  O   GLY   137     -13.834  21.430  29.768  1.00 13.44           O  
ATOM   1041  N   TYR   138     -12.200  20.784  29.195  1.00 14.72           N  
ATOM   1042  CA  TYR   138     -11.522  20.463  30.446  1.00 14.72           C  
ATOM   1043  C   TYR   138     -11.424  21.690  31.344  1.00 14.72           C  
ATOM   1044  O   TYR   138     -10.858  22.712  30.950  1.00 14.72           O  
ATOM   1045  CB  TYR   138     -10.123  19.904  30.171  1.00 14.72           C  
ATOM   1046  CG  TYR   138     -10.101  18.805  29.136  1.00 14.72           C  
ATOM   1047  CD1 TYR   138     -10.281  17.473  29.502  1.00 14.72           C  
ATOM   1048  CD2 TYR   138      -9.899  19.096  27.791  1.00 14.72           C  
ATOM   1049  CE1 TYR   138     -10.259  16.457  28.552  1.00 14.72           C  
ATOM   1050  CE2 TYR   138      -9.876  18.088  26.833  1.00 14.72           C  
ATOM   1051  CZ  TYR   138     -10.057  16.774  27.222  1.00 14.72           C  
ATOM   1052  OH  TYR   138     -10.035  15.772  26.278  1.00 14.72           O  
ATOM   1053  N   PHE   139     -12.496  22.432  31.552  1.00 15.12           N  
ATOM   1054  CA  PHE   139     -12.477  23.438  32.608  1.00 15.12           C  
ATOM   1055  C   PHE   139     -11.319  23.193  33.568  1.00 15.12           C  
ATOM   1056  O   PHE   139     -11.141  22.078  34.063  1.00 15.12           O  
ATOM   1057  CB  PHE   139     -13.803  23.439  33.375  1.00 15.12           C  
ATOM   1058  CG  PHE   139     -14.974  23.919  32.561  1.00 15.12           C  
ATOM   1059  CD1 PHE   139     -15.204  25.277  32.381  1.00 15.12           C  
ATOM   1060  CD2 PHE   139     -15.846  23.011  31.975  1.00 15.12           C  
ATOM   1061  CE1 PHE   139     -16.287  25.724  31.629  1.00 15.12           C  
ATOM   1062  CE2 PHE   139     -16.931  23.450  31.221  1.00 15.12           C  
ATOM   1063  CZ  PHE   139     -17.150  24.807  31.050  1.00 15.12           C  
ATOM   1064  N   ASN   140     -10.151  23.493  33.166  1.00 16.85           N  
ATOM   1065  CA  ASN   140      -9.007  23.886  33.981  1.00 16.85           C  
ATOM   1066  C   ASN   140      -9.386  24.020  35.453  1.00 16.85           C  
ATOM   1067  O   ASN   140     -10.116  24.939  35.830  1.00 16.85           O  
ATOM   1068  CB  ASN   140      -8.406  25.197  33.467  1.00 16.85           C  
ATOM   1069  CG  ASN   140      -6.929  25.077  33.147  1.00 16.85           C  
ATOM   1070  OD1 ASN   140      -6.307  24.044  33.409  1.00 16.85           O  
ATOM   1071  ND2 ASN   140      -6.358  26.131  32.577  1.00 16.85           N  
ATOM   1072  N   THR   141      -9.926  23.000  36.071  1.00 18.54           N  
ATOM   1073  CA  THR   141     -10.102  23.106  37.515  1.00 18.54           C  
ATOM   1074  C   THR   141      -8.775  23.420  38.200  1.00 18.54           C  
ATOM   1075  O   THR   141      -8.096  22.517  38.692  1.00 18.54           O  
ATOM   1076  CB  THR   141     -10.692  21.810  38.102  1.00 18.54           C  
ATOM   1077  OG1 THR   141      -9.804  20.720  37.826  1.00 18.54           O  
ATOM   1078  CG2 THR   141     -12.058  21.504  37.497  1.00 18.54           C  
ATOM   1079  N   GLY   142      -7.867  24.147  37.631  1.00 18.25           N  
ATOM   1080  CA  GLY   142      -6.787  24.392  38.575  1.00 18.25           C  
ATOM   1081  C   GLY   142      -7.074  25.541  39.523  1.00 18.25           C  
ATOM   1082  O   GLY   142      -6.341  25.750  40.492  1.00 18.25           O  
ATOM   1083  N   THR   143      -8.299  25.703  40.062  1.00 18.00           N  
ATOM   1084  CA  THR   143      -8.520  26.403  41.323  1.00 18.00           C  
ATOM   1085  C   THR   143      -9.938  26.163  41.834  1.00 18.00           C  
ATOM   1086  O   THR   143     -10.853  25.916  41.046  1.00 18.00           O  
ATOM   1087  CB  THR   143      -8.274  27.915  41.174  1.00 18.00           C  
ATOM   1088  OG1 THR   143      -8.693  28.335  39.869  1.00 18.00           O  
ATOM   1089  CG2 THR   143      -6.798  28.253  41.354  1.00 18.00           C  
ATOM   1090  N   SER   144     -10.134  25.191  42.683  1.00 21.15           N  
ATOM   1091  CA  SER   144     -11.246  25.141  43.627  1.00 21.15           C  
ATOM   1092  C   SER   144     -12.275  26.225  43.326  1.00 21.15           C  
ATOM   1093  O   SER   144     -12.754  26.903  44.238  1.00 21.15           O  
ATOM   1094  CB  SER   144     -10.739  25.291  45.062  1.00 21.15           C  
ATOM   1095  OG  SER   144      -9.928  24.187  45.427  1.00 21.15           O  
ATOM   1096  N   GLY   145     -12.457  26.669  42.143  1.00 20.89           N  
ATOM   1097  CA  GLY   145     -13.546  27.587  41.847  1.00 20.89           C  
ATOM   1098  C   GLY   145     -14.857  26.883  41.553  1.00 20.89           C  
ATOM   1099  O   GLY   145     -14.869  25.810  40.946  1.00 20.89           O  
ATOM   1100  N   THR   146     -15.655  26.622  42.604  1.00 20.53           N  
ATOM   1101  CA  THR   146     -17.110  26.670  42.690  1.00 20.53           C  
ATOM   1102  C   THR   146     -17.735  26.651  41.298  1.00 20.53           C  
ATOM   1103  O   THR   146     -17.436  27.509  40.466  1.00 20.53           O  
ATOM   1104  CB  THR   146     -17.584  27.922  43.452  1.00 20.53           C  
ATOM   1105  OG1 THR   146     -16.688  28.180  44.540  1.00 20.53           O  
ATOM   1106  CG2 THR   146     -18.993  27.730  44.003  1.00 20.53           C  
ATOM   1107  N   ILE   147     -17.838  25.495  40.685  1.00 21.08           N  
ATOM   1108  CA  ILE   147     -18.727  25.213  39.563  1.00 21.08           C  
ATOM   1109  C   ILE   147     -19.975  26.087  39.660  1.00 21.08           C  
ATOM   1110  O   ILE   147     -20.618  26.148  40.711  1.00 21.08           O  
ATOM   1111  CB  ILE   147     -19.122  23.719  39.517  1.00 21.08           C  
ATOM   1112  CG1 ILE   147     -17.871  22.835  39.574  1.00 21.08           C  
ATOM   1113  CG2 ILE   147     -19.949  23.418  38.265  1.00 21.08           C  
ATOM   1114  CD1 ILE   147     -18.170  21.344  39.654  1.00 21.08           C  
ATOM   1115  N   PRO   148     -20.267  26.911  38.670  1.00 21.75           N  
ATOM   1116  CA  PRO   148     -21.548  27.618  38.736  1.00 21.75           C  
ATOM   1117  C   PRO   148     -22.729  26.679  38.970  1.00 21.75           C  
ATOM   1118  O   PRO   148     -22.709  25.532  38.515  1.00 21.75           O  
ATOM   1119  CB  PRO   148     -21.649  28.293  37.366  1.00 21.75           C  
ATOM   1120  CG  PRO   148     -20.351  27.985  36.692  1.00 21.75           C  
ATOM   1121  CD  PRO   148     -19.591  27.010  37.544  1.00 21.75           C  
ATOM   1122  N   GLN   149     -23.462  26.973  40.034  1.00 19.22           N  
ATOM   1123  CA  GLN   149     -24.718  26.448  40.559  1.00 19.22           C  
ATOM   1124  C   GLN   149     -25.557  25.818  39.451  1.00 19.22           C  
ATOM   1125  O   GLN   149     -26.190  24.781  39.658  1.00 19.22           O  
ATOM   1126  CB  GLN   149     -25.513  27.552  41.257  1.00 19.22           C  
ATOM   1127  CG  GLN   149     -26.220  27.095  42.525  1.00 19.22           C  
ATOM   1128  CD  GLN   149     -27.195  28.127  43.059  1.00 19.22           C  
ATOM   1129  OE1 GLN   149     -27.127  29.307  42.703  1.00 19.22           O  
ATOM   1130  NE2 GLN   149     -28.109  27.690  43.919  1.00 19.22           N  
ATOM   1131  N   LYS   150     -25.463  26.463  38.288  1.00 20.17           N  
ATOM   1132  CA  LYS   150     -26.464  26.007  37.328  1.00 20.17           C  
ATOM   1133  C   LYS   150     -26.042  24.694  36.676  1.00 20.17           C  
ATOM   1134  O   LYS   150     -26.889  23.912  36.238  1.00 20.17           O  
ATOM   1135  CB  LYS   150     -26.703  27.071  36.256  1.00 20.17           C  
ATOM   1136  CG  LYS   150     -27.547  28.247  36.728  1.00 20.17           C  
ATOM   1137  CD  LYS   150     -27.930  29.159  35.570  1.00 20.17           C  
ATOM   1138  CE  LYS   150     -28.712  30.374  36.050  1.00 20.17           C  
ATOM   1139  NZ  LYS   150     -29.060  31.290  34.924  1.00 20.17           N  
ATOM   1140  N   LEU   151     -24.829  24.334  36.741  1.00 21.41           N  
ATOM   1141  CA  LEU   151     -24.479  23.030  36.187  1.00 21.41           C  
ATOM   1142  C   LEU   151     -24.650  21.932  37.232  1.00 21.41           C  
ATOM   1143  O   LEU   151     -24.615  20.745  36.902  1.00 21.41           O  
ATOM   1144  CB  LEU   151     -23.039  23.037  35.669  1.00 21.41           C  
ATOM   1145  CG  LEU   151     -22.800  23.757  34.341  1.00 21.41           C  
ATOM   1146  CD1 LEU   151     -21.347  24.209  34.237  1.00 21.41           C  
ATOM   1147  CD2 LEU   151     -23.169  22.854  33.169  1.00 21.41           C  
ATOM   1148  N   ARG   152     -24.598  22.265  38.470  1.00 19.69           N  
ATOM   1149  CA  ARG   152     -24.915  21.370  39.579  1.00 19.69           C  
ATOM   1150  C   ARG   152     -26.224  20.629  39.328  1.00 19.69           C  
ATOM   1151  O   ARG   152     -26.381  19.479  39.741  1.00 19.69           O  
ATOM   1152  CB  ARG   152     -24.998  22.150  40.893  1.00 19.69           C  
ATOM   1153  CG  ARG   152     -23.647  22.586  41.436  1.00 19.69           C  
ATOM   1154  CD  ARG   152     -23.762  23.156  42.844  1.00 19.69           C  
ATOM   1155  NE  ARG   152     -22.455  23.501  43.394  1.00 19.69           N  
ATOM   1156  CZ  ARG   152     -22.263  24.215  44.500  1.00 19.69           C  
ATOM   1157  NH1 ARG   152     -23.295  24.676  45.198  1.00 19.69           N  
ATOM   1158  NH2 ARG   152     -21.030  24.471  44.911  1.00 19.69           N  
ATOM   1159  N   ASP   153     -27.300  21.419  38.890  1.00 20.20           N  
ATOM   1160  CA  ASP   153     -28.599  20.754  38.909  1.00 20.20           C  
ATOM   1161  C   ASP   153     -28.925  20.145  37.547  1.00 20.20           C  
ATOM   1162  O   ASP   153     -29.976  19.525  37.373  1.00 20.20           O  
ATOM   1163  CB  ASP   153     -29.698  21.735  39.322  1.00 20.20           C  
ATOM   1164  CG  ASP   153     -29.526  22.256  40.738  1.00 20.20           C  
ATOM   1165  OD1 ASP   153     -28.817  21.614  41.543  1.00 20.20           O  
ATOM   1166  OD2 ASP   153     -30.107  23.317  41.054  1.00 20.20           O  
ATOM   1167  N   GLY   154     -27.933  19.781  36.743  1.00 20.06           N  
ATOM   1168  CA  GLY   154     -28.268  18.947  35.600  1.00 20.06           C  
ATOM   1169  C   GLY   154     -29.217  19.620  34.627  1.00 20.06           C  
ATOM   1170  O   GLY   154     -29.515  19.073  33.563  1.00 20.06           O  
ATOM   1171  N   THR   155     -29.822  20.732  34.968  1.00 17.00           N  
ATOM   1172  CA  THR   155     -30.695  21.379  33.994  1.00 17.00           C  
ATOM   1173  C   THR   155     -29.910  22.367  33.137  1.00 17.00           C  
ATOM   1174  O   THR   155     -30.473  23.011  32.249  1.00 17.00           O  
ATOM   1175  CB  THR   155     -31.860  22.109  34.687  1.00 17.00           C  
ATOM   1176  OG1 THR   155     -31.343  22.931  35.741  1.00 17.00           O  
ATOM   1177  CG2 THR   155     -32.859  21.117  35.275  1.00 17.00           C  
ATOM   1178  N   GLY   156     -28.706  22.668  33.495  1.00 15.21           N  
ATOM   1179  CA  GLY   156     -28.298  23.772  32.642  1.00 15.21           C  
ATOM   1180  C   GLY   156     -27.591  23.320  31.378  1.00 15.21           C  
ATOM   1181  O   GLY   156     -27.074  24.145  30.621  1.00 15.21           O  
ATOM   1182  N   CYS   157     -27.642  22.081  31.048  1.00 16.22           N  
ATOM   1183  CA  CYS   157     -27.235  21.773  29.682  1.00 16.22           C  
ATOM   1184  C   CYS   157     -28.435  21.778  28.742  1.00 16.22           C  
ATOM   1185  O   CYS   157     -29.303  20.908  28.832  1.00 16.22           O  
ATOM   1186  CB  CYS   157     -26.536  20.415  29.624  1.00 16.22           C  
ATOM   1187  SG  CYS   157     -25.199  20.335  28.413  1.00 16.22           S  
ATOM   1188  N   GLN   158     -29.201  22.790  28.696  1.00 14.09           N  
ATOM   1189  CA  GLN   158     -30.243  22.993  27.695  1.00 14.09           C  
ATOM   1190  C   GLN   158     -29.725  22.691  26.292  1.00 14.09           C  
ATOM   1191  O   GLN   158     -28.786  23.335  25.819  1.00 14.09           O  
ATOM   1192  CB  GLN   158     -30.778  24.424  27.760  1.00 14.09           C  
ATOM   1193  CG  GLN   158     -31.750  24.666  28.907  1.00 14.09           C  
ATOM   1194  CD  GLN   158     -32.318  26.073  28.908  1.00 14.09           C  
ATOM   1195  OE1 GLN   158     -32.162  26.821  27.937  1.00 14.09           O  
ATOM   1196  NE2 GLN   158     -32.980  26.444  29.999  1.00 14.09           N  
ATOM   1197  N   HIS   159     -29.475  21.473  25.918  1.00 14.62           N  
ATOM   1198  CA  HIS   159     -29.401  21.179  24.491  1.00 14.62           C  
ATOM   1199  C   HIS   159     -30.623  21.717  23.754  1.00 14.62           C  
ATOM   1200  O   HIS   159     -31.756  21.529  24.201  1.00 14.62           O  
ATOM   1201  CB  HIS   159     -29.270  19.672  24.261  1.00 14.62           C  
ATOM   1202  CG  HIS   159     -28.081  19.064  24.933  1.00 14.62           C  
ATOM   1203  ND1 HIS   159     -27.282  18.122  24.322  1.00 14.62           N  
ATOM   1204  CD2 HIS   159     -27.555  19.267  26.164  1.00 14.62           C  
ATOM   1205  CE1 HIS   159     -26.314  17.771  25.151  1.00 14.62           C  
ATOM   1206  NE2 HIS   159     -26.457  18.451  26.275  1.00 14.62           N  
ATOM   1207  N   MET   160     -30.629  22.862  23.256  1.00 12.89           N  
ATOM   1208  CA  MET   160     -31.469  23.296  22.144  1.00 12.89           C  
ATOM   1209  C   MET   160     -31.376  22.318  20.978  1.00 12.89           C  
ATOM   1210  O   MET   160     -30.333  22.214  20.331  1.00 12.89           O  
ATOM   1211  CB  MET   160     -31.069  24.699  21.683  1.00 12.89           C  
ATOM   1212  CG  MET   160     -31.587  25.810  22.581  1.00 12.89           C  
ATOM   1213  SD  MET   160     -31.345  27.476  21.849  1.00 12.89           S  
ATOM   1214  CE  MET   160     -31.305  28.485  23.356  1.00 12.89           C  
ATOM   1215  N   PHE   161     -31.984  21.303  20.953  1.00 13.41           N  
ATOM   1216  CA  PHE   161     -32.176  20.434  19.798  1.00 13.41           C  
ATOM   1217  C   PHE   161     -33.205  21.026  18.841  1.00 13.41           C  
ATOM   1218  O   PHE   161     -34.279  21.457  19.265  1.00 13.41           O  
ATOM   1219  CB  PHE   161     -32.616  19.036  20.242  1.00 13.41           C  
ATOM   1220  CG  PHE   161     -31.530  18.244  20.918  1.00 13.41           C  
ATOM   1221  CD1 PHE   161     -30.591  17.545  20.168  1.00 13.41           C  
ATOM   1222  CD2 PHE   161     -31.447  18.197  22.303  1.00 13.41           C  
ATOM   1223  CE1 PHE   161     -29.584  16.811  20.791  1.00 13.41           C  
ATOM   1224  CE2 PHE   161     -30.444  17.466  22.932  1.00 13.41           C  
ATOM   1225  CZ  PHE   161     -29.514  16.773  22.175  1.00 13.41           C  
ATOM   1226  N   GLY   162     -32.829  21.505  17.716  1.00 12.54           N  
ATOM   1227  CA  GLY   162     -33.520  21.605  16.441  1.00 12.54           C  
ATOM   1228  C   GLY   162     -34.017  20.267  15.925  1.00 12.54           C  
ATOM   1229  O   GLY   162     -33.237  19.323  15.781  1.00 12.54           O  
ATOM   1230  N   ALA   163     -34.904  19.612  16.577  1.00 12.67           N  
ATOM   1231  CA  ALA   163     -35.890  18.680  16.035  1.00 12.67           C  
ATOM   1232  C   ALA   163     -35.882  18.700  14.510  1.00 12.67           C  
ATOM   1233  O   ALA   163     -36.136  19.739  13.895  1.00 12.67           O  
ATOM   1234  CB  ALA   163     -37.283  19.014  16.562  1.00 12.67           C  
ATOM   1235  N   PHE   164     -34.982  18.157  13.875  1.00 12.57           N  
ATOM   1236  CA  PHE   164     -35.227  17.850  12.471  1.00 12.57           C  
ATOM   1237  C   PHE   164     -36.397  16.884  12.324  1.00 12.57           C  
ATOM   1238  O   PHE   164     -36.328  15.743  12.785  1.00 12.57           O  
ATOM   1239  CB  PHE   164     -33.972  17.257  11.822  1.00 12.57           C  
ATOM   1240  CG  PHE   164     -33.096  18.280  11.151  1.00 12.57           C  
ATOM   1241  CD1 PHE   164     -33.259  18.578   9.803  1.00 12.57           C  
ATOM   1242  CD2 PHE   164     -32.108  18.944  11.867  1.00 12.57           C  
ATOM   1243  CE1 PHE   164     -32.449  19.524   9.179  1.00 12.57           C  
ATOM   1244  CE2 PHE   164     -31.295  19.890  11.250  1.00 12.57           C  
ATOM   1245  CZ  PHE   164     -31.466  20.178   9.906  1.00 12.57           C  
ATOM   1246  N   SER   165     -37.580  17.156  12.823  1.00 13.65           N  
ATOM   1247  CA  SER   165     -38.791  16.439  12.437  1.00 13.65           C  
ATOM   1248  C   SER   165     -38.902  16.317  10.921  1.00 13.65           C  
ATOM   1249  O   SER   165     -38.792  17.313  10.204  1.00 13.65           O  
ATOM   1250  CB  SER   165     -40.030  17.142  12.993  1.00 13.65           C  
ATOM   1251  OG  SER   165     -40.173  18.433  12.427  1.00 13.65           O  
ATOM   1252  N   GLY   166     -38.290  15.348  10.235  1.00 13.27           N  
ATOM   1253  CA  GLY   166     -39.060  14.875   9.095  1.00 13.27           C  
ATOM   1254  C   GLY   166     -38.999  13.370   8.917  1.00 13.27           C  
ATOM   1255  O   GLY   166     -37.933  12.766   9.052  1.00 13.27           O  
ATOM   1256  N   ARG   167     -39.916  12.608   9.386  1.00 12.69           N  
ATOM   1257  CA  ARG   167     -40.604  11.391   8.968  1.00 12.69           C  
ATOM   1258  C   ARG   167     -41.349  10.754  10.136  1.00 12.69           C  
ATOM   1259  O   ARG   167     -40.772  10.539  11.204  1.00 12.69           O  
ATOM   1260  CB  ARG   167     -39.612  10.390   8.371  1.00 12.69           C  
ATOM   1261  CG  ARG   167     -40.270   9.242   7.622  1.00 12.69           C  
ATOM   1262  CD  ARG   167     -39.240   8.327   6.975  1.00 12.69           C  
ATOM   1263  NE  ARG   167     -39.846   7.461   5.968  1.00 12.69           N  
ATOM   1264  CZ  ARG   167     -39.334   6.305   5.555  1.00 12.69           C  
ATOM   1265  NH1 ARG   167     -38.191   5.852   6.057  1.00 12.69           N  
ATOM   1266  NH2 ARG   167     -39.968   5.596   4.633  1.00 12.69           N  
ATOM   1267  N   ARG   168     -42.554  11.192  10.510  1.00 12.66           N  
ATOM   1268  CA  ARG   168     -43.726  10.659  11.197  1.00 12.66           C  
ATOM   1269  C   ARG   168     -43.564   9.170  11.482  1.00 12.66           C  
ATOM   1270  O   ARG   168     -43.145   8.408  10.609  1.00 12.66           O  
ATOM   1271  CB  ARG   168     -44.990  10.900  10.369  1.00 12.66           C  
ATOM   1272  CG  ARG   168     -45.606  12.276  10.570  1.00 12.66           C  
ATOM   1273  CD  ARG   168     -47.041  12.330  10.064  1.00 12.66           C  
ATOM   1274  NE  ARG   168     -47.251  13.457   9.160  1.00 12.66           N  
ATOM   1275  CZ  ARG   168     -47.883  14.582   9.484  1.00 12.66           C  
ATOM   1276  NH1 ARG   168     -48.381  14.753  10.704  1.00 12.66           N  
ATOM   1277  NH2 ARG   168     -48.018  15.544   8.582  1.00 12.66           N  
ATOM   1278  N   GLY   169     -43.424   8.888  12.822  1.00 13.02           N  
ATOM   1279  CA  GLY   169     -44.052   7.915  13.701  1.00 13.02           C  
ATOM   1280  C   GLY   169     -43.077   6.895  14.257  1.00 13.02           C  
ATOM   1281  O   GLY   169     -42.854   5.846  13.650  1.00 13.02           O  
ATOM   1282  N   PHE   170     -41.977   7.364  14.885  1.00 12.92           N  
ATOM   1283  CA  PHE   170     -41.576   6.716  16.128  1.00 12.92           C  
ATOM   1284  C   PHE   170     -41.290   7.750  17.209  1.00 12.92           C  
ATOM   1285  O   PHE   170     -40.317   8.501  17.116  1.00 12.92           O  
ATOM   1286  CB  PHE   170     -40.342   5.836  15.903  1.00 12.92           C  
ATOM   1287  CG  PHE   170     -40.630   4.567  15.146  1.00 12.92           C  
ATOM   1288  CD1 PHE   170     -41.219   3.481  15.782  1.00 12.92           C  
ATOM   1289  CD2 PHE   170     -40.313   4.461  13.799  1.00 12.92           C  
ATOM   1290  CE1 PHE   170     -41.487   2.306  15.085  1.00 12.92           C  
ATOM   1291  CE2 PHE   170     -40.578   3.290  13.095  1.00 12.92           C  
ATOM   1292  CZ  PHE   170     -41.164   2.213  13.740  1.00 12.92           C  
ATOM   1293  N   ALA   171     -42.146   8.697  17.423  1.00 12.06           N  
ATOM   1294  CA  ALA   171     -42.122   9.537  18.617  1.00 12.06           C  
ATOM   1295  C   ALA   171     -41.787   8.715  19.859  1.00 12.06           C  
ATOM   1296  O   ALA   171     -42.676   8.127  20.480  1.00 12.06           O  
ATOM   1297  CB  ALA   171     -43.462  10.245  18.798  1.00 12.06           C  
ATOM   1298  N   SER   172     -40.883   7.793  19.855  1.00 12.40           N  
ATOM   1299  CA  SER   172     -40.357   7.604  21.203  1.00 12.40           C  
ATOM   1300  C   SER   172     -39.159   8.513  21.462  1.00 12.40           C  
ATOM   1301  O   SER   172     -38.203   8.525  20.684  1.00 12.40           O  
ATOM   1302  CB  SER   172     -39.956   6.144  21.423  1.00 12.40           C  
ATOM   1303  OG  SER   172     -41.046   5.278  21.156  1.00 12.40           O  
ATOM   1304  N   SER   173     -39.242   9.805  21.364  1.00 11.56           N  
ATOM   1305  CA  SER   173     -38.348  10.676  22.119  1.00 11.56           C  
ATOM   1306  C   SER   173     -37.827   9.980  23.373  1.00 11.56           C  
ATOM   1307  O   SER   173     -38.538   9.884  24.376  1.00 11.56           O  
ATOM   1308  CB  SER   173     -39.061  11.973  22.505  1.00 11.56           C  
ATOM   1309  OG  SER   173     -39.643  12.584  21.367  1.00 11.56           O  
ATOM   1310  N   ALA   174     -37.439   8.754  23.322  1.00 12.70           N  
ATOM   1311  CA  ALA   174     -36.687   8.236  24.462  1.00 12.70           C  
ATOM   1312  C   ALA   174     -35.466   9.103  24.755  1.00 12.70           C  
ATOM   1313  O   ALA   174     -34.668   9.385  23.858  1.00 12.70           O  
ATOM   1314  CB  ALA   174     -36.261   6.792  24.207  1.00 12.70           C  
ATOM   1315  N   MET   175     -35.629  10.316  25.142  1.00 14.12           N  
ATOM   1316  CA  MET   175     -34.773  10.972  26.126  1.00 14.12           C  
ATOM   1317  C   MET   175     -33.507  10.158  26.374  1.00 14.12           C  
ATOM   1318  O   MET   175     -33.572   9.050  26.910  1.00 14.12           O  
ATOM   1319  CB  MET   175     -35.526  11.183  27.441  1.00 14.12           C  
ATOM   1320  CG  MET   175     -35.306  12.553  28.060  1.00 14.12           C  
ATOM   1321  SD  MET   175     -36.388  12.850  29.512  1.00 14.12           S  
ATOM   1322  CE  MET   175     -35.563  11.806  30.746  1.00 14.12           C  
ATOM   1323  N   TYR   176     -32.525  10.172  25.544  1.00 13.87           N  
ATOM   1324  CA  TYR   176     -31.148   9.697  25.618  1.00 13.87           C  
ATOM   1325  C   TYR   176     -30.338  10.525  26.609  1.00 13.87           C  
ATOM   1326  O   TYR   176     -29.880  11.622  26.283  1.00 13.87           O  
ATOM   1327  CB  TYR   176     -30.487   9.744  24.237  1.00 13.87           C  
ATOM   1328  CG  TYR   176     -30.733   8.509  23.404  1.00 13.87           C  
ATOM   1329  CD1 TYR   176     -29.919   7.386  23.532  1.00 13.87           C  
ATOM   1330  CD2 TYR   176     -31.778   8.464  22.487  1.00 13.87           C  
ATOM   1331  CE1 TYR   176     -30.141   6.246  22.765  1.00 13.87           C  
ATOM   1332  CE2 TYR   176     -32.009   7.329  21.715  1.00 13.87           C  
ATOM   1333  CZ  TYR   176     -31.186   6.227  21.862  1.00 13.87           C  
ATOM   1334  OH  TYR   176     -31.410   5.101  21.100  1.00 13.87           O  
ATOM   1335  N   LEU   177     -30.730  10.622  27.790  1.00 14.90           N  
ATOM   1336  CA  LEU   177     -29.809  11.242  28.738  1.00 14.90           C  
ATOM   1337  C   LEU   177     -29.215  10.199  29.679  1.00 14.90           C  
ATOM   1338  O   LEU   177     -29.924   9.637  30.516  1.00 14.90           O  
ATOM   1339  CB  LEU   177     -30.522  12.329  29.546  1.00 14.90           C  
ATOM   1340  CG  LEU   177     -29.637  13.206  30.432  1.00 14.90           C  
ATOM   1341  CD1 LEU   177     -28.679  14.027  29.576  1.00 14.90           C  
ATOM   1342  CD2 LEU   177     -30.490  14.114  31.310  1.00 14.90           C  
ATOM   1343  N   GLY   178     -28.514   9.179  29.210  1.00 15.49           N  
ATOM   1344  CA  GLY   178     -28.053   8.475  30.396  1.00 15.49           C  
ATOM   1345  C   GLY   178     -26.555   8.233  30.401  1.00 15.49           C  
ATOM   1346  O   GLY   178     -26.089   7.208  30.904  1.00 15.49           O  
ATOM   1347  N   GLY   179     -25.750   8.974  29.750  1.00 16.09           N  
ATOM   1348  CA  GLY   179     -24.416   8.705  30.262  1.00 16.09           C  
ATOM   1349  C   GLY   179     -23.951   9.726  31.283  1.00 16.09           C  
ATOM   1350  O   GLY   179     -23.227   9.388  32.222  1.00 16.09           O  
ATOM   1351  N   ALA   180     -24.506  10.905  31.215  1.00 15.69           N  
ATOM   1352  CA  ALA   180     -23.924  11.792  32.219  1.00 15.69           C  
ATOM   1353  C   ALA   180     -24.686  11.703  33.538  1.00 15.69           C  
ATOM   1354  O   ALA   180     -24.094  11.820  34.614  1.00 15.69           O  
ATOM   1355  CB  ALA   180     -23.911  13.232  31.713  1.00 15.69           C  
ATOM   1356  N   ALA   181     -25.996  11.425  33.473  1.00 13.80           N  
ATOM   1357  CA  ALA   181     -26.563  11.667  34.797  1.00 13.80           C  
ATOM   1358  C   ALA   181     -26.418  10.437  35.689  1.00 13.80           C  
ATOM   1359  O   ALA   181     -26.845  10.448  36.846  1.00 13.80           O  
ATOM   1360  CB  ALA   181     -28.032  12.067  34.683  1.00 13.80           C  
ATOM   1361  N   LEU   182     -26.068   9.249  35.116  1.00 15.37           N  
ATOM   1362  CA  LEU   182     -25.891   8.203  36.117  1.00 15.37           C  
ATOM   1363  C   LEU   182     -24.684   8.496  37.002  1.00 15.37           C  
ATOM   1364  O   LEU   182     -24.423   7.770  37.964  1.00 15.37           O  
ATOM   1365  CB  LEU   182     -25.724   6.838  35.442  1.00 15.37           C  
ATOM   1366  CG  LEU   182     -26.981   5.973  35.344  1.00 15.37           C  
ATOM   1367  CD1 LEU   182     -27.136   5.423  33.930  1.00 15.37           C  
ATOM   1368  CD2 LEU   182     -26.930   4.839  36.362  1.00 15.37           C  
ATOM   1369  N   TYR   183     -24.062   9.644  36.782  1.00 15.57           N  
ATOM   1370  CA  TYR   183     -22.917   9.871  37.657  1.00 15.57           C  
ATOM   1371  C   TYR   183     -23.325  10.662  38.894  1.00 15.57           C  
ATOM   1372  O   TYR   183     -22.653  11.625  39.272  1.00 15.57           O  
ATOM   1373  CB  TYR   183     -21.806  10.612  36.906  1.00 15.57           C  
ATOM   1374  CG  TYR   183     -20.792   9.696  36.264  1.00 15.57           C  
ATOM   1375  CD1 TYR   183     -19.674   9.258  36.970  1.00 15.57           C  
ATOM   1376  CD2 TYR   183     -20.950   9.267  34.951  1.00 15.57           C  
ATOM   1377  CE1 TYR   183     -18.737   8.416  36.382  1.00 15.57           C  
ATOM   1378  CE2 TYR   183     -20.019   8.425  34.353  1.00 15.57           C  
ATOM   1379  CZ  TYR   183     -18.917   8.005  35.075  1.00 15.57           C  
ATOM   1380  OH  TYR   183     -17.993   7.171  34.488  1.00 15.57           O  
ATOM   1381  N   LYS   184     -24.641  10.979  39.099  1.00 14.91           N  
ATOM   1382  CA  LYS   184     -24.883  11.798  40.283  1.00 14.91           C  
ATOM   1383  C   LYS   184     -24.963  10.937  41.541  1.00 14.91           C  
ATOM   1384  O   LYS   184     -24.509  11.347  42.611  1.00 14.91           O  
ATOM   1385  CB  LYS   184     -26.169  12.610  40.121  1.00 14.91           C  
ATOM   1386  CG  LYS   184     -26.367  13.675  41.190  1.00 14.91           C  
ATOM   1387  CD  LYS   184     -27.548  14.580  40.865  1.00 14.91           C  
ATOM   1388  CE  LYS   184     -27.766  15.628  41.949  1.00 14.91           C  
ATOM   1389  NZ  LYS   184     -28.846  16.590  41.580  1.00 14.91           N  
ATOM   1390  N   SER   185     -24.680   9.635  41.627  1.00 13.91           N  
ATOM   1391  CA  SER   185     -24.795   9.427  43.067  1.00 13.91           C  
ATOM   1392  C   SER   185     -23.663   8.550  43.591  1.00 13.91           C  
ATOM   1393  O   SER   185     -23.519   8.371  44.802  1.00 13.91           O  
ATOM   1394  CB  SER   185     -26.144   8.794  43.411  1.00 13.91           C  
ATOM   1395  OG  SER   185     -27.205   9.693  43.140  1.00 13.91           O  
ATOM   1396  N   ALA   186     -22.450   8.727  43.166  1.00 16.29           N  
ATOM   1397  CA  ALA   186     -21.556   8.066  44.114  1.00 16.29           C  
ATOM   1398  C   ALA   186     -20.567   9.058  44.720  1.00 16.29           C  
ATOM   1399  O   ALA   186     -19.587   9.439  44.075  1.00 16.29           O  
ATOM   1400  CB  ALA   186     -20.808   6.923  43.431  1.00 16.29           C  
ATOM   1401  N   TRP   187     -21.021  10.120  45.320  1.00 15.34           N  
ATOM   1402  CA  TRP   187     -20.191  10.723  46.358  1.00 15.34           C  
ATOM   1403  C   TRP   187     -20.022   9.775  47.540  1.00 15.34           C  
ATOM   1404  O   TRP   187     -20.960   9.564  48.313  1.00 15.34           O  
ATOM   1405  CB  TRP   187     -20.799  12.047  46.831  1.00 15.34           C  
ATOM   1406  CG  TRP   187     -22.282  12.142  46.632  1.00 15.34           C  
ATOM   1407  CD1 TRP   187     -22.972  11.937  45.469  1.00 15.34           C  
ATOM   1408  CD2 TRP   187     -23.257  12.471  47.626  1.00 15.34           C  
ATOM   1409  NE1 TRP   187     -24.319  12.119  45.681  1.00 15.34           N  
ATOM   1410  CE2 TRP   187     -24.521  12.446  46.995  1.00 15.34           C  
ATOM   1411  CE3 TRP   187     -23.186  12.783  48.990  1.00 15.34           C  
ATOM   1412  CZ2 TRP   187     -25.705  12.723  47.683  1.00 15.34           C  
ATOM   1413  CZ3 TRP   187     -24.365  13.058  49.674  1.00 15.34           C  
ATOM   1414  CH2 TRP   187     -25.606  13.026  49.017  1.00 15.34           C  
ATOM   1415  N   SER   188     -19.500   8.684  47.533  1.00 17.38           N  
ATOM   1416  CA  SER   188     -18.865   8.363  48.807  1.00 17.38           C  
ATOM   1417  C   SER   188     -17.348   8.489  48.717  1.00 17.38           C  
ATOM   1418  O   SER   188     -16.766   8.286  47.649  1.00 17.38           O  
ATOM   1419  CB  SER   188     -19.242   6.949  49.253  1.00 17.38           C  
ATOM   1420  OG  SER   188     -18.632   5.980  48.418  1.00 17.38           O  
ATOM   1421  N   GLY   189     -16.812   9.744  48.849  1.00 16.93           N  
ATOM   1422  CA  GLY   189     -15.492  10.029  49.389  1.00 16.93           C  
ATOM   1423  C   GLY   189     -14.374   9.777  48.395  1.00 16.93           C  
ATOM   1424  O   GLY   189     -14.507   8.936  47.503  1.00 16.93           O  
ATOM   1425  N   SER   190     -13.975  10.877  47.645  1.00 16.11           N  
ATOM   1426  CA  SER   190     -12.720  11.342  47.062  1.00 16.11           C  
ATOM   1427  C   SER   190     -12.329  10.504  45.850  1.00 16.11           C  
ATOM   1428  O   SER   190     -12.381   9.273  45.897  1.00 16.11           O  
ATOM   1429  CB  SER   190     -11.600  11.304  48.102  1.00 16.11           C  
ATOM   1430  OG  SER   190     -11.940  12.081  49.237  1.00 16.11           O  
ATOM   1431  N   GLY   191     -12.928  10.831  44.642  1.00 17.21           N  
ATOM   1432  CA  GLY   191     -12.130  10.666  43.438  1.00 17.21           C  
ATOM   1433  C   GLY   191     -12.964  10.384  42.203  1.00 17.21           C  
ATOM   1434  O   GLY   191     -14.069   9.848  42.303  1.00 17.21           O  
ATOM   1435  N   TYR   192     -13.126  11.396  41.285  1.00 18.04           N  
ATOM   1436  CA  TYR   192     -13.448  11.427  39.862  1.00 18.04           C  
ATOM   1437  C   TYR   192     -13.035  10.129  39.180  1.00 18.04           C  
ATOM   1438  O   TYR   192     -11.897   9.676  39.331  1.00 18.04           O  
ATOM   1439  CB  TYR   192     -12.762  12.616  39.182  1.00 18.04           C  
ATOM   1440  CG  TYR   192     -13.230  13.958  39.689  1.00 18.04           C  
ATOM   1441  CD1 TYR   192     -14.325  14.600  39.113  1.00 18.04           C  
ATOM   1442  CD2 TYR   192     -12.579  14.589  40.744  1.00 18.04           C  
ATOM   1443  CE1 TYR   192     -14.758  15.838  39.576  1.00 18.04           C  
ATOM   1444  CE2 TYR   192     -13.004  15.827  41.214  1.00 18.04           C  
ATOM   1445  CZ  TYR   192     -14.093  16.443  40.625  1.00 18.04           C  
ATOM   1446  OH  TYR   192     -14.518  17.668  41.087  1.00 18.04           O  
ATOM   1447  N   VAL   193     -13.877   9.155  39.181  1.00 16.75           N  
ATOM   1448  CA  VAL   193     -13.411   8.145  38.237  1.00 16.75           C  
ATOM   1449  C   VAL   193     -13.844   8.522  36.822  1.00 16.75           C  
ATOM   1450  O   VAL   193     -15.030   8.738  36.565  1.00 16.75           O  
ATOM   1451  CB  VAL   193     -13.943   6.740  38.600  1.00 16.75           C  
ATOM   1452  CG1 VAL   193     -13.397   5.690  37.634  1.00 16.75           C  
ATOM   1453  CG2 VAL   193     -13.576   6.388  40.040  1.00 16.75           C  
ATOM   1454  N   VAL   194     -13.045   9.276  36.171  1.00 17.06           N  
ATOM   1455  CA  VAL   194     -12.974   9.458  34.725  1.00 17.06           C  
ATOM   1456  C   VAL   194     -12.764   8.107  34.044  1.00 17.06           C  
ATOM   1457  O   VAL   194     -11.852   7.359  34.404  1.00 17.06           O  
ATOM   1458  CB  VAL   194     -11.844  10.435  34.330  1.00 17.06           C  
ATOM   1459  CG1 VAL   194     -11.865  10.706  32.827  1.00 17.06           C  
ATOM   1460  CG2 VAL   194     -11.970  11.740  35.113  1.00 17.06           C  
ATOM   1461  N   ALA   195     -13.826   7.382  33.886  1.00 17.43           N  
ATOM   1462  CA  ALA   195     -13.622   6.177  33.087  1.00 17.43           C  
ATOM   1463  C   ALA   195     -12.903   6.500  31.780  1.00 17.43           C  
ATOM   1464  O   ALA   195     -13.271   7.446  31.079  1.00 17.43           O  
ATOM   1465  CB  ALA   195     -14.958   5.496  32.800  1.00 17.43           C  
ATOM   1466  N   ASP   196     -11.614   6.546  31.866  1.00 16.47           N  
ATOM   1467  CA  ASP   196     -10.698   6.294  30.758  1.00 16.47           C  
ATOM   1468  C   ASP   196     -11.428   5.665  29.573  1.00 16.47           C  
ATOM   1469  O   ASP   196     -12.276   4.789  29.755  1.00 16.47           O  
ATOM   1470  CB  ASP   196      -9.548   5.390  31.208  1.00 16.47           C  
ATOM   1471  CG  ASP   196      -8.203   5.819  30.647  1.00 16.47           C  
ATOM   1472  OD1 ASP   196      -8.160   6.731  29.793  1.00 16.47           O  
ATOM   1473  OD2 ASP   196      -7.176   5.238  31.062  1.00 16.47           O  
ATOM   1474  N   ALA   197     -12.190   6.354  28.777  1.00 17.38           N  
ATOM   1475  CA  ALA   197     -12.827   5.977  27.518  1.00 17.38           C  
ATOM   1476  C   ALA   197     -12.425   4.565  27.101  1.00 17.38           C  
ATOM   1477  O   ALA   197     -11.279   4.330  26.711  1.00 17.38           O  
ATOM   1478  CB  ALA   197     -12.470   6.976  26.421  1.00 17.38           C  
ATOM   1479  N   GLY   198     -12.590   3.560  27.913  1.00 19.08           N  
ATOM   1480  CA  GLY   198     -12.867   2.226  27.405  1.00 19.08           C  
ATOM   1481  C   GLY   198     -12.962   1.179  28.499  1.00 19.08           C  
ATOM   1482  O   GLY   198     -13.433   0.065  28.260  1.00 19.08           O  
ATOM   1483  N   THR   199     -13.013   1.560  29.740  1.00 19.00           N  
ATOM   1484  CA  THR   199     -13.263   0.510  30.721  1.00 19.00           C  
ATOM   1485  C   THR   199     -14.297   0.964  31.747  1.00 19.00           C  
ATOM   1486  O   THR   199     -14.165   2.040  32.335  1.00 19.00           O  
ATOM   1487  CB  THR   199     -11.966   0.099  31.443  1.00 19.00           C  
ATOM   1488  OG1 THR   199     -10.901   0.013  30.487  1.00 19.00           O  
ATOM   1489  CG2 THR   199     -12.125  -1.252  32.133  1.00 19.00           C  
ATOM   1490  N   LEU   200     -15.535   0.755  31.441  1.00 20.59           N  
ATOM   1491  CA  LEU   200     -16.606   0.939  32.414  1.00 20.59           C  
ATOM   1492  C   LEU   200     -16.425   0.004  33.605  1.00 20.59           C  
ATOM   1493  O   LEU   200     -16.348  -1.215  33.436  1.00 20.59           O  
ATOM   1494  CB  LEU   200     -17.970   0.697  31.762  1.00 20.59           C  
ATOM   1495  CG  LEU   200     -19.188   0.804  32.680  1.00 20.59           C  
ATOM   1496  CD1 LEU   200     -19.391   2.248  33.126  1.00 20.59           C  
ATOM   1497  CD2 LEU   200     -20.435   0.275  31.978  1.00 20.59           C  
ATOM   1498  N   THR   201     -15.908   0.499  34.671  1.00 21.36           N  
ATOM   1499  CA  THR   201     -15.873  -0.269  35.910  1.00 21.36           C  
ATOM   1500  C   THR   201     -17.093   0.041  36.773  1.00 21.36           C  
ATOM   1501  O   THR   201     -17.388   1.206  37.045  1.00 21.36           O  
ATOM   1502  CB  THR   201     -14.589   0.019  36.710  1.00 21.36           C  
ATOM   1503  OG1 THR   201     -13.453  -0.130  35.850  1.00 21.36           O  
ATOM   1504  CG2 THR   201     -14.449  -0.939  37.889  1.00 21.36           C  
ATOM   1505  N   ILE   202     -17.969  -0.923  36.909  1.00 22.61           N  
ATOM   1506  CA  ILE   202     -19.142  -0.870  37.774  1.00 22.61           C  
ATOM   1507  C   ILE   202     -18.718  -1.051  39.230  1.00 22.61           C  
ATOM   1508  O   ILE   202     -18.031  -2.019  39.567  1.00 22.61           O  
ATOM   1509  CB  ILE   202     -20.182  -1.944  37.382  1.00 22.61           C  
ATOM   1510  CG1 ILE   202     -20.481  -1.874  35.880  1.00 22.61           C  
ATOM   1511  CG2 ILE   202     -21.464  -1.779  38.203  1.00 22.61           C  
ATOM   1512  CD1 ILE   202     -21.651  -2.743  35.440  1.00 22.61           C  
ATOM   1513  N   PRO   203     -18.879  -0.085  40.024  1.00 21.02           N  
ATOM   1514  CA  PRO   203     -18.572  -0.286  41.442  1.00 21.02           C  
ATOM   1515  C   PRO   203     -19.363  -1.437  42.060  1.00 21.02           C  
ATOM   1516  O   PRO   203     -20.489  -1.713  41.639  1.00 21.02           O  
ATOM   1517  CB  PRO   203     -18.962   1.049  42.081  1.00 21.02           C  
ATOM   1518  CG  PRO   203     -19.520   1.862  40.957  1.00 21.02           C  
ATOM   1519  CD  PRO   203     -19.435   1.052  39.694  1.00 21.02           C  
ATOM   1520  N   SER   204     -18.667  -2.456  42.523  1.00 21.43           N  
ATOM   1521  CA  SER   204     -19.108  -3.673  43.196  1.00 21.43           C  
ATOM   1522  C   SER   204     -20.363  -3.422  44.025  1.00 21.43           C  
ATOM   1523  O   SER   204     -21.180  -4.327  44.214  1.00 21.43           O  
ATOM   1524  CB  SER   204     -17.997  -4.224  44.091  1.00 21.43           C  
ATOM   1525  OG  SER   204     -18.505  -4.569  45.368  1.00 21.43           O  
ATOM   1526  N   ASP   205     -20.520  -2.191  44.556  1.00 20.14           N  
ATOM   1527  CA  ASP   205     -21.592  -2.072  45.540  1.00 20.14           C  
ATOM   1528  C   ASP   205     -22.961  -2.079  44.864  1.00 20.14           C  
ATOM   1529  O   ASP   205     -23.983  -2.292  45.521  1.00 20.14           O  
ATOM   1530  CB  ASP   205     -21.421  -0.797  46.368  1.00 20.14           C  
ATOM   1531  CG  ASP   205     -20.665  -1.029  47.665  1.00 20.14           C  
ATOM   1532  OD1 ASP   205     -20.575  -2.190  48.119  1.00 20.14           O  
ATOM   1533  OD2 ASP   205     -20.156  -0.041  48.238  1.00 20.14           O  
ATOM   1534  N   TYR   206     -22.994  -1.808  43.555  1.00 20.97           N  
ATOM   1535  CA  TYR   206     -24.330  -1.711  42.977  1.00 20.97           C  
ATOM   1536  C   TYR   206     -24.957  -3.091  42.819  1.00 20.97           C  
ATOM   1537  O   TYR   206     -26.182  -3.223  42.788  1.00 20.97           O  
ATOM   1538  CB  TYR   206     -24.279  -1.002  41.620  1.00 20.97           C  
ATOM   1539  CG  TYR   206     -24.530   0.484  41.703  1.00 20.97           C  
ATOM   1540  CD1 TYR   206     -25.822   0.998  41.619  1.00 20.97           C  
ATOM   1541  CD2 TYR   206     -23.475   1.377  41.863  1.00 20.97           C  
ATOM   1542  CE1 TYR   206     -26.057   2.367  41.692  1.00 20.97           C  
ATOM   1543  CE2 TYR   206     -23.699   2.748  41.937  1.00 20.97           C  
ATOM   1544  CZ  TYR   206     -24.991   3.233  41.852  1.00 20.97           C  
ATOM   1545  OH  TYR   206     -25.219   4.589  41.925  1.00 20.97           O  
ATOM   1546  N   VAL   207     -24.100  -4.098  42.923  1.00 19.52           N  
ATOM   1547  CA  VAL   207     -24.675  -5.412  42.656  1.00 19.52           C  
ATOM   1548  C   VAL   207     -25.350  -5.947  43.917  1.00 19.52           C  
ATOM   1549  O   VAL   207     -26.152  -6.881  43.850  1.00 19.52           O  
ATOM   1550  CB  VAL   207     -23.604  -6.410  42.160  1.00 19.52           C  
ATOM   1551  CG1 VAL   207     -24.225  -7.779  41.892  1.00 19.52           C  
ATOM   1552  CG2 VAL   207     -22.919  -5.875  40.904  1.00 19.52           C  
ATOM   1553  N   ARG   208     -25.162  -5.349  45.045  1.00 16.45           N  
ATOM   1554  CA  ARG   208     -25.731  -6.091  46.166  1.00 16.45           C  
ATOM   1555  C   ARG   208     -27.138  -5.601  46.489  1.00 16.45           C  
ATOM   1556  O   ARG   208     -27.543  -5.584  47.653  1.00 16.45           O  
ATOM   1557  CB  ARG   208     -24.837  -5.969  47.401  1.00 16.45           C  
ATOM   1558  CG  ARG   208     -23.660  -6.932  47.407  1.00 16.45           C  
ATOM   1559  CD  ARG   208     -22.948  -6.944  48.753  1.00 16.45           C  
ATOM   1560  NE  ARG   208     -22.182  -5.720  48.968  1.00 16.45           N  
ATOM   1561  CZ  ARG   208     -21.519  -5.427  50.083  1.00 16.45           C  
ATOM   1562  NH1 ARG   208     -21.515  -6.268  51.112  1.00 16.45           N  
ATOM   1563  NH2 ARG   208     -20.854  -4.285  50.172  1.00 16.45           N  
ATOM   1564  N   HIS   209     -28.015  -5.319  45.534  1.00 17.35           N  
ATOM   1565  CA  HIS   209     -29.382  -5.103  45.995  1.00 17.35           C  
ATOM   1566  C   HIS   209     -30.333  -6.141  45.409  1.00 17.35           C  
ATOM   1567  O   HIS   209     -30.362  -6.345  44.193  1.00 17.35           O  
ATOM   1568  CB  HIS   209     -29.853  -3.694  45.631  1.00 17.35           C  
ATOM   1569  CG  HIS   209     -30.754  -3.079  46.654  1.00 17.35           C  
ATOM   1570  ND1 HIS   209     -32.091  -3.398  46.756  1.00 17.35           N  
ATOM   1571  CD2 HIS   209     -30.507  -2.167  47.623  1.00 17.35           C  
ATOM   1572  CE1 HIS   209     -32.628  -2.705  47.745  1.00 17.35           C  
ATOM   1573  NE2 HIS   209     -31.688  -1.950  48.288  1.00 17.35           N  
ATOM   1574  N   PRO   210     -30.673  -7.103  46.108  1.00 18.06           N  
ATOM   1575  CA  PRO   210     -31.584  -8.195  45.759  1.00 18.06           C  
ATOM   1576  C   PRO   210     -32.889  -7.699  45.140  1.00 18.06           C  
ATOM   1577  O   PRO   210     -33.523  -8.421  44.366  1.00 18.06           O  
ATOM   1578  CB  PRO   210     -31.843  -8.882  47.102  1.00 18.06           C  
ATOM   1579  CG  PRO   210     -31.270  -7.953  48.123  1.00 18.06           C  
ATOM   1580  CD  PRO   210     -30.468  -6.901  47.412  1.00 18.06           C  
ATOM   1581  N   GLY   211     -33.098  -6.349  45.129  1.00 17.35           N  
ATOM   1582  CA  GLY   211     -34.341  -5.937  44.497  1.00 17.35           C  
ATOM   1583  C   GLY   211     -34.129  -5.186  43.196  1.00 17.35           C  
ATOM   1584  O   GLY   211     -35.082  -4.930  42.458  1.00 17.35           O  
ATOM   1585  N   ALA   212     -32.895  -5.063  42.754  1.00 16.48           N  
ATOM   1586  CA  ALA   212     -32.726  -4.227  41.569  1.00 16.48           C  
ATOM   1587  C   ALA   212     -32.254  -5.054  40.377  1.00 16.48           C  
ATOM   1588  O   ALA   212     -31.259  -4.713  39.732  1.00 16.48           O  
ATOM   1589  CB  ALA   212     -31.740  -3.096  41.852  1.00 16.48           C  
ATOM   1590  N   ARG   213     -32.669  -6.282  40.260  1.00 17.57           N  
ATOM   1591  CA  ARG   213     -32.390  -7.170  39.136  1.00 17.57           C  
ATOM   1592  C   ARG   213     -32.975  -6.616  37.842  1.00 17.57           C  
ATOM   1593  O   ARG   213     -32.730  -7.156  36.761  1.00 17.57           O  
ATOM   1594  CB  ARG   213     -32.946  -8.570  39.406  1.00 17.57           C  
ATOM   1595  CG  ARG   213     -32.297  -9.274  40.587  1.00 17.57           C  
ATOM   1596  CD  ARG   213     -32.732 -10.729  40.685  1.00 17.57           C  
ATOM   1597  NE  ARG   213     -32.148 -11.389  41.849  1.00 17.57           N  
ATOM   1598  CZ  ARG   213     -32.413 -12.637  42.225  1.00 17.57           C  
ATOM   1599  NH1 ARG   213     -33.261 -13.388  41.532  1.00 17.57           N  
ATOM   1600  NH2 ARG   213     -31.826 -13.138  43.302  1.00 17.57           N  
ATOM   1601  N   ASN   214     -33.017  -5.261  37.613  1.00 18.27           N  
ATOM   1602  CA  ASN   214     -33.556  -4.884  36.311  1.00 18.27           C  
ATOM   1603  C   ASN   214     -32.952  -3.575  35.812  1.00 18.27           C  
ATOM   1604  O   ASN   214     -33.578  -2.519  35.915  1.00 18.27           O  
ATOM   1605  CB  ASN   214     -35.081  -4.777  36.371  1.00 18.27           C  
ATOM   1606  CG  ASN   214     -35.772  -5.756  35.442  1.00 18.27           C  
ATOM   1607  OD1 ASN   214     -35.145  -6.333  34.550  1.00 18.27           O  
ATOM   1608  ND2 ASN   214     -37.069  -5.952  35.646  1.00 18.27           N  
ATOM   1609  N   PHE   215     -31.744  -3.302  35.876  1.00 17.86           N  
ATOM   1610  CA  PHE   215     -31.378  -2.133  35.085  1.00 17.86           C  
ATOM   1611  C   PHE   215     -31.014  -2.535  33.661  1.00 17.86           C  
ATOM   1612  O   PHE   215     -30.247  -3.478  33.453  1.00 17.86           O  
ATOM   1613  CB  PHE   215     -30.208  -1.388  35.736  1.00 17.86           C  
ATOM   1614  CG  PHE   215     -30.583  -0.643  36.987  1.00 17.86           C  
ATOM   1615  CD1 PHE   215     -31.249   0.574  36.915  1.00 17.86           C  
ATOM   1616  CD2 PHE   215     -30.270  -1.160  38.238  1.00 17.86           C  
ATOM   1617  CE1 PHE   215     -31.598   1.267  38.072  1.00 17.86           C  
ATOM   1618  CE2 PHE   215     -30.615  -0.474  39.399  1.00 17.86           C  
ATOM   1619  CZ  PHE   215     -31.278   0.740  39.314  1.00 17.86           C  
ATOM   1620  N   GLY   216     -31.986  -2.674  32.838  1.00 17.40           N  
ATOM   1621  CA  GLY   216     -31.925  -2.502  31.396  1.00 17.40           C  
ATOM   1622  C   GLY   216     -30.840  -1.538  30.955  1.00 17.40           C  
ATOM   1623  O   GLY   216     -30.697  -0.454  31.525  1.00 17.40           O  
ATOM   1624  N   PHE   217     -29.630  -1.913  30.959  1.00 18.22           N  
ATOM   1625  CA  PHE   217     -28.577  -1.165  30.283  1.00 18.22           C  
ATOM   1626  C   PHE   217     -29.114  -0.489  29.027  1.00 18.22           C  
ATOM   1627  O   PHE   217     -29.904  -1.079  28.287  1.00 18.22           O  
ATOM   1628  CB  PHE   217     -27.407  -2.086  29.923  1.00 18.22           C  
ATOM   1629  CG  PHE   217     -27.777  -3.544  29.870  1.00 18.22           C  
ATOM   1630  CD1 PHE   217     -27.675  -4.343  31.003  1.00 18.22           C  
ATOM   1631  CD2 PHE   217     -28.226  -4.116  28.687  1.00 18.22           C  
ATOM   1632  CE1 PHE   217     -28.017  -5.693  30.956  1.00 18.22           C  
ATOM   1633  CE2 PHE   217     -28.569  -5.464  28.633  1.00 18.22           C  
ATOM   1634  CZ  PHE   217     -28.462  -6.251  29.768  1.00 18.22           C  
ATOM   1635  N   ASN   218     -29.438   0.770  29.113  1.00 18.42           N  
ATOM   1636  CA  ASN   218     -29.696   1.710  28.028  1.00 18.42           C  
ATOM   1637  C   ASN   218     -28.574   1.695  26.994  1.00 18.42           C  
ATOM   1638  O   ASN   218     -27.396   1.625  27.351  1.00 18.42           O  
ATOM   1639  CB  ASN   218     -29.893   3.124  28.578  1.00 18.42           C  
ATOM   1640  CG  ASN   218     -31.259   3.323  29.203  1.00 18.42           C  
ATOM   1641  OD1 ASN   218     -32.218   2.625  28.864  1.00 18.42           O  
ATOM   1642  ND2 ASN   218     -31.358   4.276  30.122  1.00 18.42           N  
ATOM   1643  N   ALA   219     -28.687   0.794  25.984  1.00 16.90           N  
ATOM   1644  CA  ALA   219     -28.083   0.735  24.655  1.00 16.90           C  
ATOM   1645  C   ALA   219     -27.248   1.982  24.377  1.00 16.90           C  
ATOM   1646  O   ALA   219     -27.658   3.097  24.704  1.00 16.90           O  
ATOM   1647  CB  ALA   219     -29.161   0.571  23.587  1.00 16.90           C  
ATOM   1648  N   ILE   220     -25.978   1.923  24.498  1.00 17.10           N  
ATOM   1649  CA  ILE   220     -25.126   2.976  23.957  1.00 17.10           C  
ATOM   1650  C   ILE   220     -25.092   2.881  22.434  1.00 17.10           C  
ATOM   1651  O   ILE   220     -24.773   1.827  21.879  1.00 17.10           O  
ATOM   1652  CB  ILE   220     -23.694   2.897  24.532  1.00 17.10           C  
ATOM   1653  CG1 ILE   220     -23.732   2.913  26.064  1.00 17.10           C  
ATOM   1654  CG2 ILE   220     -22.832   4.042  23.993  1.00 17.10           C  
ATOM   1655  CD1 ILE   220     -22.371   2.716  26.719  1.00 17.10           C  
ATOM   1656  N   TYR   221     -25.804   3.665  21.741  1.00 16.37           N  
ATOM   1657  CA  TYR   221     -25.822   3.839  20.293  1.00 16.37           C  
ATOM   1658  C   TYR   221     -24.586   4.593  19.819  1.00 16.37           C  
ATOM   1659  O   TYR   221     -24.323   5.712  20.268  1.00 16.37           O  
ATOM   1660  CB  TYR   221     -27.088   4.582  19.856  1.00 16.37           C  
ATOM   1661  CG  TYR   221     -28.171   3.676  19.324  1.00 16.37           C  
ATOM   1662  CD1 TYR   221     -28.241   3.363  17.968  1.00 16.37           C  
ATOM   1663  CD2 TYR   221     -29.128   3.132  20.175  1.00 16.37           C  
ATOM   1664  CE1 TYR   221     -29.239   2.530  17.473  1.00 16.37           C  
ATOM   1665  CE2 TYR   221     -30.130   2.298  19.690  1.00 16.37           C  
ATOM   1666  CZ  TYR   221     -30.177   2.003  18.340  1.00 16.37           C  
ATOM   1667  OH  TYR   221     -31.167   1.178  17.855  1.00 16.37           O  
ATOM   1668  N   VAL   222     -23.584   3.949  19.316  1.00 15.65           N  
ATOM   1669  CA  VAL   222     -22.551   4.776  18.700  1.00 15.65           C  
ATOM   1670  C   VAL   222     -22.705   4.748  17.181  1.00 15.65           C  
ATOM   1671  O   VAL   222     -22.743   3.675  16.574  1.00 15.65           O  
ATOM   1672  CB  VAL   222     -21.135   4.307  19.101  1.00 15.65           C  
ATOM   1673  CG1 VAL   222     -20.074   5.256  18.545  1.00 15.65           C  
ATOM   1674  CG2 VAL   222     -21.018   4.201  20.620  1.00 15.65           C  
ATOM   1675  N   ARG   223     -23.191   5.766  16.611  1.00 16.01           N  
ATOM   1676  CA  ARG   223     -23.179   5.886  15.156  1.00 16.01           C  
ATOM   1677  C   ARG   223     -21.786   6.245  14.648  1.00 16.01           C  
ATOM   1678  O   ARG   223     -21.218   7.263  15.046  1.00 16.01           O  
ATOM   1679  CB  ARG   223     -24.192   6.935  14.694  1.00 16.01           C  
ATOM   1680  CG  ARG   223     -25.641   6.505  14.853  1.00 16.01           C  
ATOM   1681  CD  ARG   223     -26.474   6.867  13.632  1.00 16.01           C  
ATOM   1682  NE  ARG   223     -26.882   8.269  13.654  1.00 16.01           N  
ATOM   1683  CZ  ARG   223     -27.894   8.775  12.955  1.00 16.01           C  
ATOM   1684  NH1 ARG   223     -28.625   8.001  12.162  1.00 16.01           N  
ATOM   1685  NH2 ARG   223     -28.178  10.066  13.050  1.00 16.01           N  
ATOM   1686  N   GLY   224     -20.944   5.376  14.265  1.00 14.16           N  
ATOM   1687  CA  GLY   224     -19.873   5.745  13.353  1.00 14.16           C  
ATOM   1688  C   GLY   224     -20.129   5.308  11.923  1.00 14.16           C  
ATOM   1689  O   GLY   224     -20.950   4.422  11.677  1.00 14.16           O  
ATOM   1690  N   ARG   225     -20.418   6.260  10.995  1.00 13.91           N  
ATOM   1691  CA  ARG   225     -20.713   6.382   9.571  1.00 13.91           C  
ATOM   1692  C   ARG   225     -20.283   5.130   8.813  1.00 13.91           C  
ATOM   1693  O   ARG   225     -20.990   4.669   7.915  1.00 13.91           O  
ATOM   1694  CB  ARG   225     -20.021   7.614   8.982  1.00 13.91           C  
ATOM   1695  CG  ARG   225     -20.566   8.037   7.627  1.00 13.91           C  
ATOM   1696  CD  ARG   225     -19.868   9.285   7.103  1.00 13.91           C  
ATOM   1697  NE  ARG   225     -20.826  10.301   6.680  1.00 13.91           N  
ATOM   1698  CZ  ARG   225     -20.639  11.145   5.669  1.00 13.91           C  
ATOM   1699  NH1 ARG   225     -19.520  11.111   4.956  1.00 13.91           N  
ATOM   1700  NH2 ARG   225     -21.578  12.030   5.370  1.00 13.91           N  
ATOM   1701  N   SER   226     -19.820   4.023   9.422  1.00 13.20           N  
ATOM   1702  CA  SER   226     -19.898   2.878   8.521  1.00 13.20           C  
ATOM   1703  C   SER   226     -19.770   1.564   9.285  1.00 13.20           C  
ATOM   1704  O   SER   226     -19.828   0.486   8.690  1.00 13.20           O  
ATOM   1705  CB  SER   226     -18.809   2.962   7.450  1.00 13.20           C  
ATOM   1706  OG  SER   226     -18.965   4.132   6.665  1.00 13.20           O  
ATOM   1707  N   CYS   227     -20.215   1.421  10.522  1.00 15.59           N  
ATOM   1708  CA  CYS   227     -20.657   0.121  11.012  1.00 15.59           C  
ATOM   1709  C   CYS   227     -21.890   0.262  11.897  1.00 15.59           C  
ATOM   1710  O   CYS   227     -22.002   1.220  12.664  1.00 15.59           O  
ATOM   1711  CB  CYS   227     -19.537  -0.569  11.789  1.00 15.59           C  
ATOM   1712  SG  CYS   227     -18.880   0.419  13.151  1.00 15.59           S  
ATOM   1713  N   ASN   228     -23.021   0.443  11.353  1.00 15.96           N  
ATOM   1714  CA  ASN   228     -24.200   0.155  12.163  1.00 15.96           C  
ATOM   1715  C   ASN   228     -23.872  -0.793  13.313  1.00 15.96           C  
ATOM   1716  O   ASN   228     -23.677  -1.991  13.099  1.00 15.96           O  
ATOM   1717  CB  ASN   228     -25.317  -0.429  11.296  1.00 15.96           C  
ATOM   1718  CG  ASN   228     -25.898   0.585  10.330  1.00 15.96           C  
ATOM   1719  OD1 ASN   228     -25.752   1.795  10.520  1.00 15.96           O  
ATOM   1720  ND2 ASN   228     -26.559   0.098   9.286  1.00 15.96           N  
ATOM   1721  N   ARG   229     -22.878  -0.609  14.052  1.00 16.42           N  
ATOM   1722  CA  ARG   229     -22.682  -1.592  15.113  1.00 16.42           C  
ATOM   1723  C   ARG   229     -23.630  -1.335  16.280  1.00 16.42           C  
ATOM   1724  O   ARG   229     -23.614  -0.254  16.872  1.00 16.42           O  
ATOM   1725  CB  ARG   229     -21.232  -1.574  15.601  1.00 16.42           C  
ATOM   1726  CG  ARG   229     -20.469  -2.857  15.312  1.00 16.42           C  
ATOM   1727  CD  ARG   229     -19.029  -2.778  15.799  1.00 16.42           C  
ATOM   1728  NE  ARG   229     -18.571  -4.056  16.337  1.00 16.42           N  
ATOM   1729  CZ  ARG   229     -17.303  -4.356  16.605  1.00 16.42           C  
ATOM   1730  NH1 ARG   229     -16.337  -3.470  16.389  1.00 16.42           N  
ATOM   1731  NH2 ARG   229     -16.998  -5.550  17.093  1.00 16.42           N  
ATOM   1732  N   VAL   230     -24.755  -1.866  16.226  1.00 15.75           N  
ATOM   1733  CA  VAL   230     -25.902  -1.877  17.128  1.00 15.75           C  
ATOM   1734  C   VAL   230     -25.597  -2.749  18.344  1.00 15.75           C  
ATOM   1735  O   VAL   230     -25.179  -3.900  18.200  1.00 15.75           O  
ATOM   1736  CB  VAL   230     -27.178  -2.381  16.417  1.00 15.75           C  
ATOM   1737  CG1 VAL   230     -28.367  -2.380  17.376  1.00 15.75           C  
ATOM   1738  CG2 VAL   230     -27.478  -1.524  15.189  1.00 15.75           C  
ATOM   1739  N   LEU   231     -25.294  -2.113  19.450  1.00 17.84           N  
ATOM   1740  CA  LEU   231     -25.191  -2.807  20.729  1.00 17.84           C  
ATOM   1741  C   LEU   231     -26.572  -3.155  21.272  1.00 17.84           C  
ATOM   1742  O   LEU   231     -27.418  -2.274  21.440  1.00 17.84           O  
ATOM   1743  CB  LEU   231     -24.431  -1.949  21.744  1.00 17.84           C  
ATOM   1744  CG  LEU   231     -22.909  -1.914  21.599  1.00 17.84           C  
ATOM   1745  CD1 LEU   231     -22.351  -0.619  22.181  1.00 17.84           C  
ATOM   1746  CD2 LEU   231     -22.279  -3.126  22.276  1.00 17.84           C  
ATOM   1747  N   TYR   232     -27.151  -4.232  20.788  1.00 16.85           N  
ATOM   1748  CA  TYR   232     -28.421  -4.662  21.363  1.00 16.85           C  
ATOM   1749  C   TYR   232     -28.343  -4.704  22.885  1.00 16.85           C  
ATOM   1750  O   TYR   232     -27.426  -5.305  23.449  1.00 16.85           O  
ATOM   1751  CB  TYR   232     -28.817  -6.039  20.822  1.00 16.85           C  
ATOM   1752  CG  TYR   232     -29.262  -6.019  19.380  1.00 16.85           C  
ATOM   1753  CD1 TYR   232     -30.572  -5.691  19.039  1.00 16.85           C  
ATOM   1754  CD2 TYR   232     -28.374  -6.330  18.356  1.00 16.85           C  
ATOM   1755  CE1 TYR   232     -30.987  -5.674  17.711  1.00 16.85           C  
ATOM   1756  CE2 TYR   232     -28.777  -6.316  17.025  1.00 16.85           C  
ATOM   1757  CZ  TYR   232     -30.084  -5.986  16.713  1.00 16.85           C  
ATOM   1758  OH  TYR   232     -30.489  -5.971  15.397  1.00 16.85           O  
ATOM   1759  N   GLY   233     -28.436  -3.679  23.623  1.00 18.01           N  
ATOM   1760  CA  GLY   233     -28.887  -3.923  24.984  1.00 18.01           C  
ATOM   1761  C   GLY   233     -30.355  -4.300  25.067  1.00 18.01           C  
ATOM   1762  O   GLY   233     -31.215  -3.587  24.546  1.00 18.01           O  
ATOM   1763  N   MET   234     -30.790  -5.543  24.585  1.00 15.93           N  
ATOM   1764  CA  MET   234     -32.201  -5.913  24.526  1.00 15.93           C  
ATOM   1765  C   MET   234     -32.881  -5.678  25.870  1.00 15.93           C  
ATOM   1766  O   MET   234     -32.261  -5.846  26.922  1.00 15.93           O  
ATOM   1767  CB  MET   234     -32.358  -7.376  24.108  1.00 15.93           C  
ATOM   1768  CG  MET   234     -32.687  -7.561  22.636  1.00 15.93           C  
ATOM   1769  SD  MET   234     -32.740  -9.328  22.144  1.00 15.93           S  
ATOM   1770  CE  MET   234     -34.353  -9.383  21.317  1.00 15.93           C  
ATOM   1771  N   GLU   235     -33.999  -4.895  25.817  1.00 15.71           N  
ATOM   1772  CA  GLU   235     -35.252  -4.803  26.561  1.00 15.71           C  
ATOM   1773  C   GLU   235     -35.734  -6.182  27.003  1.00 15.71           C  
ATOM   1774  O   GLU   235     -35.845  -7.098  26.185  1.00 15.71           O  
ATOM   1775  CB  GLU   235     -36.329  -4.115  25.718  1.00 15.71           C  
ATOM   1776  CG  GLU   235     -36.450  -2.620  25.976  1.00 15.71           C  
ATOM   1777  CD  GLU   235     -37.543  -1.956  25.154  1.00 15.71           C  
ATOM   1778  OE1 GLU   235     -37.819  -0.754  25.369  1.00 15.71           O  
ATOM   1779  OE2 GLU   235     -38.130  -2.644  24.289  1.00 15.71           O  
ATOM   1780  N   GLY   236     -34.981  -6.869  27.822  1.00 17.13           N  
ATOM   1781  CA  GLY   236     -35.618  -8.033  28.417  1.00 17.13           C  
ATOM   1782  C   GLY   236     -37.123  -8.052  28.228  1.00 17.13           C  
ATOM   1783  O   GLY   236     -37.759  -6.997  28.166  1.00 17.13           O  
ATOM   1784  N   PRO   237     -37.760  -8.762  27.372  1.00 16.26           N  
ATOM   1785  CA  PRO   237     -39.190  -8.949  27.627  1.00 16.26           C  
ATOM   1786  C   PRO   237     -39.501  -9.175  29.105  1.00 16.26           C  
ATOM   1787  O   PRO   237     -38.699  -9.778  29.823  1.00 16.26           O  
ATOM   1788  CB  PRO   237     -39.536 -10.190  26.800  1.00 16.26           C  
ATOM   1789  CG  PRO   237     -38.215 -10.768  26.407  1.00 16.26           C  
ATOM   1790  CD  PRO   237     -37.139  -9.779  26.754  1.00 16.26           C  
ATOM   1791  N   ASN   238     -39.558  -8.120  29.928  1.00 17.35           N  
ATOM   1792  CA  ASN   238     -40.481  -8.113  31.058  1.00 17.35           C  
ATOM   1793  C   ASN   238     -40.743  -9.524  31.577  1.00 17.35           C  
ATOM   1794  O   ASN   238     -41.341 -10.345  30.879  1.00 17.35           O  
ATOM   1795  CB  ASN   238     -41.798  -7.437  30.671  1.00 17.35           C  
ATOM   1796  CG  ASN   238     -41.644  -5.946  30.442  1.00 17.35           C  
ATOM   1797  OD1 ASN   238     -40.914  -5.266  31.169  1.00 17.35           O  
ATOM   1798  ND2 ASN   238     -42.329  -5.427  29.429  1.00 17.35           N  
ATOM   1799  N   TYR   239     -39.766 -10.217  32.017  1.00 16.13           N  
ATOM   1800  CA  TYR   239     -40.064 -11.410  32.801  1.00 16.13           C  
ATOM   1801  C   TYR   239     -41.356 -11.237  33.590  1.00 16.13           C  
ATOM   1802  O   TYR   239     -41.455 -10.354  34.445  1.00 16.13           O  
ATOM   1803  CB  TYR   239     -38.909 -11.729  33.755  1.00 16.13           C  
ATOM   1804  CG  TYR   239     -37.703 -12.326  33.071  1.00 16.13           C  
ATOM   1805  CD1 TYR   239     -37.649 -13.685  32.771  1.00 16.13           C  
ATOM   1806  CD2 TYR   239     -36.615 -11.533  32.723  1.00 16.13           C  
ATOM   1807  CE1 TYR   239     -36.540 -14.241  32.142  1.00 16.13           C  
ATOM   1808  CE2 TYR   239     -35.500 -12.077  32.094  1.00 16.13           C  
ATOM   1809  CZ  TYR   239     -35.472 -13.430  31.808  1.00 16.13           C  
ATOM   1810  OH  TYR   239     -34.370 -13.974  31.185  1.00 16.13           O  
ATOM   1811  N   THR   240     -42.479 -11.194  33.047  1.00 15.09           N  
ATOM   1812  CA  THR   240     -43.582 -11.673  33.873  1.00 15.09           C  
ATOM   1813  C   THR   240     -43.415 -13.156  34.191  1.00 15.09           C  
ATOM   1814  O   THR   240     -42.906 -13.919  33.368  1.00 15.09           O  
ATOM   1815  CB  THR   240     -44.939 -11.443  33.181  1.00 15.09           C  
ATOM   1816  OG1 THR   240     -44.749 -11.433  31.761  1.00 15.09           O  
ATOM   1817  CG2 THR   240     -45.556 -10.116  33.609  1.00 15.09           C  
ATOM   1818  N   THR   241     -42.700 -13.473  35.295  1.00 15.09           N  
ATOM   1819  CA  THR   241     -42.698 -14.808  35.884  1.00 15.09           C  
ATOM   1820  C   THR   241     -43.936 -15.590  35.455  1.00 15.09           C  
ATOM   1821  O   THR   241     -45.065 -15.171  35.721  1.00 15.09           O  
ATOM   1822  CB  THR   241     -42.638 -14.739  37.421  1.00 15.09           C  
ATOM   1823  OG1 THR   241     -43.487 -13.680  37.880  1.00 15.09           O  
ATOM   1824  CG2 THR   241     -41.215 -14.480  37.905  1.00 15.09           C  
ATOM   1825  N   GLY   242     -44.054 -15.950  34.196  1.00 14.67           N  
ATOM   1826  CA  GLY   242     -44.812 -17.158  33.909  1.00 14.67           C  
ATOM   1827  C   GLY   242     -44.876 -17.485  32.429  1.00 14.67           C  
ATOM   1828  O   GLY   242     -45.047 -16.591  31.597  1.00 14.67           O  
ATOM   1829  N   GLY   243     -43.734 -18.046  31.822  1.00 14.58           N  
ATOM   1830  CA  GLY   243     -43.781 -18.851  30.612  1.00 14.58           C  
ATOM   1831  C   GLY   243     -42.679 -18.512  29.626  1.00 14.58           C  
ATOM   1832  O   GLY   243     -42.580 -17.372  29.166  1.00 14.58           O  
ATOM   1833  N   ALA   244     -41.429 -18.735  30.020  1.00 16.60           N  
ATOM   1834  CA  ALA   244     -40.236 -19.016  29.226  1.00 16.60           C  
ATOM   1835  C   ALA   244     -40.599 -19.291  27.769  1.00 16.60           C  
ATOM   1836  O   ALA   244     -41.279 -20.273  27.468  1.00 16.60           O  
ATOM   1837  CB  ALA   244     -39.471 -20.199  29.813  1.00 16.60           C  
ATOM   1838  N   VAL   245     -41.222 -18.383  27.123  1.00 14.68           N  
ATOM   1839  CA  VAL   245     -41.321 -18.617  25.686  1.00 14.68           C  
ATOM   1840  C   VAL   245     -40.003 -19.181  25.162  1.00 14.68           C  
ATOM   1841  O   VAL   245     -38.935 -18.616  25.413  1.00 14.68           O  
ATOM   1842  CB  VAL   245     -41.688 -17.323  24.925  1.00 14.68           C  
ATOM   1843  CG1 VAL   245     -42.007 -17.630  23.463  1.00 14.68           C  
ATOM   1844  CG2 VAL   245     -42.868 -16.625  25.598  1.00 14.68           C  
ATOM   1845  N   GLN   246     -39.939 -20.445  25.012  1.00 15.84           N  
ATOM   1846  CA  GLN   246     -39.026 -21.433  24.448  1.00 15.84           C  
ATOM   1847  C   GLN   246     -38.594 -21.042  23.038  1.00 15.84           C  
ATOM   1848  O   GLN   246     -37.614 -21.574  22.513  1.00 15.84           O  
ATOM   1849  CB  GLN   246     -39.674 -22.818  24.434  1.00 15.84           C  
ATOM   1850  CG  GLN   246     -38.676 -23.964  24.343  1.00 15.84           C  
ATOM   1851  CD  GLN   246     -39.310 -25.317  24.603  1.00 15.84           C  
ATOM   1852  OE1 GLN   246     -40.513 -25.414  24.867  1.00 15.84           O  
ATOM   1853  NE2 GLN   246     -38.506 -26.373  24.530  1.00 15.84           N  
ATOM   1854  N   GLY   247     -38.727 -19.748  22.613  1.00 16.16           N  
ATOM   1855  CA  GLY   247     -37.991 -19.617  21.365  1.00 16.16           C  
ATOM   1856  C   GLY   247     -37.048 -18.429  21.352  1.00 16.16           C  
ATOM   1857  O   GLY   247     -36.186 -18.324  20.477  1.00 16.16           O  
ATOM   1858  N   ALA   248     -36.831 -17.759  22.504  1.00 17.44           N  
ATOM   1859  CA  ALA   248     -35.814 -16.712  22.447  1.00 17.44           C  
ATOM   1860  C   ALA   248     -34.650 -17.027  23.383  1.00 17.44           C  
ATOM   1861  O   ALA   248     -33.886 -16.133  23.756  1.00 17.44           O  
ATOM   1862  CB  ALA   248     -36.424 -15.358  22.799  1.00 17.44           C  
ATOM   1863  N   SER   249     -34.467 -18.234  23.815  1.00 16.69           N  
ATOM   1864  CA  SER   249     -33.235 -18.618  24.497  1.00 16.69           C  
ATOM   1865  C   SER   249     -32.052 -18.634  23.534  1.00 16.69           C  
ATOM   1866  O   SER   249     -30.898 -18.551  23.960  1.00 16.69           O  
ATOM   1867  CB  SER   249     -33.390 -19.992  25.150  1.00 16.69           C  
ATOM   1868  OG  SER   249     -34.490 -20.003  26.044  1.00 16.69           O  
ATOM   1869  N   SER   250     -32.155 -18.522  22.343  1.00 16.94           N  
ATOM   1870  CA  SER   250     -30.813 -18.584  21.773  1.00 16.94           C  
ATOM   1871  C   SER   250     -30.335 -17.204  21.332  1.00 16.94           C  
ATOM   1872  O   SER   250     -29.253 -17.070  20.758  1.00 16.94           O  
ATOM   1873  CB  SER   250     -30.777 -19.548  20.586  1.00 16.94           C  
ATOM   1874  OG  SER   250     -32.032 -19.582  19.929  1.00 16.94           O  
ATOM   1875  N   SER   251     -31.060 -16.226  21.305  1.00 19.03           N  
ATOM   1876  CA  SER   251     -30.317 -14.993  21.065  1.00 19.03           C  
ATOM   1877  C   SER   251     -29.800 -14.397  22.370  1.00 19.03           C  
ATOM   1878  O   SER   251     -30.525 -14.345  23.365  1.00 19.03           O  
ATOM   1879  CB  SER   251     -31.193 -13.971  20.340  1.00 19.03           C  
ATOM   1880  OG  SER   251     -32.503 -13.959  20.880  1.00 19.03           O  
ATOM   1881  N   GLY   252     -28.880 -15.111  23.081  1.00 20.34           N  
ATOM   1882  CA  GLY   252     -27.774 -14.702  23.933  1.00 20.34           C  
ATOM   1883  C   GLY   252     -28.215 -13.878  25.128  1.00 20.34           C  
ATOM   1884  O   GLY   252     -28.491 -12.684  24.998  1.00 20.34           O  
ATOM   1885  N   ALA   253     -29.242 -14.224  25.806  1.00 18.88           N  
ATOM   1886  CA  ALA   253     -29.531 -13.754  27.159  1.00 18.88           C  
ATOM   1887  C   ALA   253     -28.244 -13.506  27.940  1.00 18.88           C  
ATOM   1888  O   ALA   253     -27.278 -14.263  27.815  1.00 18.88           O  
ATOM   1889  CB  ALA   253     -30.411 -14.762  27.895  1.00 18.88           C  
ATOM   1890  N   LEU   254     -27.797 -12.225  27.945  1.00 21.90           N  
ATOM   1891  CA  LEU   254     -26.855 -11.733  28.945  1.00 21.90           C  
ATOM   1892  C   LEU   254     -26.911 -12.584  30.209  1.00 21.90           C  
ATOM   1893  O   LEU   254     -27.939 -12.627  30.888  1.00 21.90           O  
ATOM   1894  CB  LEU   254     -27.151 -10.270  29.286  1.00 21.90           C  
ATOM   1895  CG  LEU   254     -26.775  -9.236  28.224  1.00 21.90           C  
ATOM   1896  CD1 LEU   254     -27.541  -7.938  28.453  1.00 21.90           C  
ATOM   1897  CD2 LEU   254     -25.272  -8.984  28.232  1.00 21.90           C  
ATOM   1898  N   ASN   255     -26.417 -13.812  30.211  1.00 20.50           N  
ATOM   1899  CA  ASN   255     -26.422 -14.577  31.453  1.00 20.50           C  
ATOM   1900  C   ASN   255     -25.364 -14.068  32.428  1.00 20.50           C  
ATOM   1901  O   ASN   255     -24.178 -14.027  32.098  1.00 20.50           O  
ATOM   1902  CB  ASN   255     -26.209 -16.065  31.169  1.00 20.50           C  
ATOM   1903  CG  ASN   255     -27.497 -16.862  31.234  1.00 20.50           C  
ATOM   1904  OD1 ASN   255     -28.526 -16.365  31.700  1.00 20.50           O  
ATOM   1905  ND2 ASN   255     -27.451 -18.104  30.767  1.00 20.50           N  
ATOM   1906  N   PHE   256     -25.818 -13.252  33.379  1.00 20.49           N  
ATOM   1907  CA  PHE   256     -25.019 -12.854  34.532  1.00 20.49           C  
ATOM   1908  C   PHE   256     -24.839 -14.022  35.495  1.00 20.49           C  
ATOM   1909  O   PHE   256     -25.818 -14.638  35.921  1.00 20.49           O  
ATOM   1910  CB  PHE   256     -25.669 -11.672  35.257  1.00 20.49           C  
ATOM   1911  CG  PHE   256     -25.700 -10.405  34.444  1.00 20.49           C  
ATOM   1912  CD1 PHE   256     -24.624  -9.526  34.461  1.00 20.49           C  
ATOM   1913  CD2 PHE   256     -26.806 -10.094  33.664  1.00 20.49           C  
ATOM   1914  CE1 PHE   256     -24.650  -8.352  33.710  1.00 20.49           C  
ATOM   1915  CE2 PHE   256     -26.839  -8.923  32.911  1.00 20.49           C  
ATOM   1916  CZ  PHE   256     -25.761  -8.053  32.936  1.00 20.49           C  
ATOM   1917  N   THR   257     -23.993 -14.958  35.317  1.00 21.14           N  
ATOM   1918  CA  THR   257     -23.983 -15.879  36.448  1.00 21.14           C  
ATOM   1919  C   THR   257     -23.145 -15.319  37.594  1.00 21.14           C  
ATOM   1920  O   THR   257     -21.995 -14.925  37.394  1.00 21.14           O  
ATOM   1921  CB  THR   257     -23.440 -17.261  36.039  1.00 21.14           C  
ATOM   1922  OG1 THR   257     -24.054 -17.664  34.809  1.00 21.14           O  
ATOM   1923  CG2 THR   257     -23.736 -18.307  37.109  1.00 21.14           C  
ATOM   1924  N   TYR   258     -23.774 -14.656  38.508  1.00 22.38           N  
ATOM   1925  CA  TYR   258     -23.217 -14.289  39.805  1.00 22.38           C  
ATOM   1926  C   TYR   258     -23.142 -15.498  40.729  1.00 22.38           C  
ATOM   1927  O   TYR   258     -24.139 -16.195  40.933  1.00 22.38           O  
ATOM   1928  CB  TYR   258     -24.056 -13.185  40.457  1.00 22.38           C  
ATOM   1929  CG  TYR   258     -23.531 -12.737  41.800  1.00 22.38           C  
ATOM   1930  CD1 TYR   258     -24.194 -13.079  42.977  1.00 22.38           C  
ATOM   1931  CD2 TYR   258     -22.374 -11.972  41.894  1.00 22.38           C  
ATOM   1932  CE1 TYR   258     -23.716 -12.667  44.217  1.00 22.38           C  
ATOM   1933  CE2 TYR   258     -21.887 -11.554  43.128  1.00 22.38           C  
ATOM   1934  CZ  TYR   258     -22.563 -11.906  44.282  1.00 22.38           C  
ATOM   1935  OH  TYR   258     -22.085 -11.496  45.506  1.00 22.38           O  
ATOM   1936  N   ASN   259     -21.986 -15.975  41.023  1.00 24.16           N  
ATOM   1937  CA  ASN   259     -21.719 -16.990  42.035  1.00 24.16           C  
ATOM   1938  C   ASN   259     -21.547 -16.371  43.419  1.00 24.16           C  
ATOM   1939  O   ASN   259     -20.511 -15.772  43.711  1.00 24.16           O  
ATOM   1940  CB  ASN   259     -20.481 -17.808  41.663  1.00 24.16           C  
ATOM   1941  CG  ASN   259     -20.271 -19.000  42.577  1.00 24.16           C  
ATOM   1942  OD1 ASN   259     -21.047 -19.227  43.508  1.00 24.16           O  
ATOM   1943  ND2 ASN   259     -19.220 -19.769  42.316  1.00 24.16           N  
ATOM   1944  N   PRO   260     -22.490 -16.509  44.301  1.00 22.62           N  
ATOM   1945  CA  PRO   260     -22.306 -15.890  45.616  1.00 22.62           C  
ATOM   1946  C   PRO   260     -21.176 -16.533  46.417  1.00 22.62           C  
ATOM   1947  O   PRO   260     -20.677 -15.937  47.375  1.00 22.62           O  
ATOM   1948  CB  PRO   260     -23.656 -16.110  46.302  1.00 22.62           C  
ATOM   1949  CG  PRO   260     -24.345 -17.141  45.467  1.00 22.62           C  
ATOM   1950  CD  PRO   260     -23.644 -17.228  44.142  1.00 22.62           C  
ATOM   1951  N   SER   261     -20.850 -17.828  46.135  1.00 29.08           N  
ATOM   1952  CA  SER   261     -19.859 -18.397  47.042  1.00 29.08           C  
ATOM   1953  C   SER   261     -18.463 -17.862  46.742  1.00 29.08           C  
ATOM   1954  O   SER   261     -17.567 -17.941  47.586  1.00 29.08           O  
ATOM   1955  CB  SER   261     -19.860 -19.923  46.949  1.00 29.08           C  
ATOM   1956  OG  SER   261     -21.154 -20.442  47.205  1.00 29.08           O  
ATOM   1957  N   ASN   262     -18.351 -17.097  45.630  1.00 28.21           N  
ATOM   1958  CA  ASN   262     -17.031 -16.577  45.291  1.00 28.21           C  
ATOM   1959  C   ASN   262     -17.115 -15.170  44.706  1.00 28.21           C  
ATOM   1960  O   ASN   262     -17.076 -14.996  43.487  1.00 28.21           O  
ATOM   1961  CB  ASN   262     -16.319 -17.516  44.314  1.00 28.21           C  
ATOM   1962  CG  ASN   262     -14.823 -17.274  44.257  1.00 28.21           C  
ATOM   1963  OD1 ASN   262     -14.321 -16.281  44.791  1.00 28.21           O  
ATOM   1964  ND2 ASN   262     -14.100 -18.181  43.611  1.00 28.21           N  
ATOM   1965  N   PRO   263     -17.408 -14.179  45.458  1.00 24.66           N  
ATOM   1966  CA  PRO   263     -17.607 -12.828  44.928  1.00 24.66           C  
ATOM   1967  C   PRO   263     -16.363 -12.278  44.233  1.00 24.66           C  
ATOM   1968  O   PRO   263     -16.456 -11.328  43.452  1.00 24.66           O  
ATOM   1969  CB  PRO   263     -17.944 -12.005  46.174  1.00 24.66           C  
ATOM   1970  CG  PRO   263     -17.587 -12.890  47.324  1.00 24.66           C  
ATOM   1971  CD  PRO   263     -17.398 -14.288  46.809  1.00 24.66           C  
ATOM   1972  N   GLU   264     -15.222 -12.796  44.626  1.00 28.00           N  
ATOM   1973  CA  GLU   264     -14.073 -12.127  44.023  1.00 28.00           C  
ATOM   1974  C   GLU   264     -13.891 -12.547  42.567  1.00 28.00           C  
ATOM   1975  O   GLU   264     -13.042 -12.001  41.860  1.00 28.00           O  
ATOM   1976  CB  GLU   264     -12.800 -12.423  44.819  1.00 28.00           C  
ATOM   1977  CG  GLU   264     -12.774 -11.782  46.199  1.00 28.00           C  
ATOM   1978  CD  GLU   264     -11.476 -12.028  46.951  1.00 28.00           C  
ATOM   1979  OE1 GLU   264     -11.262 -11.401  48.014  1.00 28.00           O  
ATOM   1980  OE2 GLU   264     -10.666 -12.852  46.473  1.00 28.00           O  
ATOM   1981  N   SER   265     -14.806 -13.301  42.054  1.00 23.51           N  
ATOM   1982  CA  SER   265     -14.533 -13.729  40.686  1.00 23.51           C  
ATOM   1983  C   SER   265     -15.759 -13.550  39.797  1.00 23.51           C  
ATOM   1984  O   SER   265     -16.401 -14.529  39.412  1.00 23.51           O  
ATOM   1985  CB  SER   265     -14.083 -15.190  40.661  1.00 23.51           C  
ATOM   1986  OG  SER   265     -13.726 -15.584  39.347  1.00 23.51           O  
ATOM   1987  N   PRO   266     -16.387 -12.408  39.665  1.00 21.87           N  
ATOM   1988  CA  PRO   266     -17.563 -12.379  38.792  1.00 21.87           C  
ATOM   1989  C   PRO   266     -17.207 -12.544  37.317  1.00 21.87           C  
ATOM   1990  O   PRO   266     -16.183 -12.027  36.864  1.00 21.87           O  
ATOM   1991  CB  PRO   266     -18.164 -10.996  39.057  1.00 21.87           C  
ATOM   1992  CG  PRO   266     -17.111 -10.262  39.822  1.00 21.87           C  
ATOM   1993  CD  PRO   266     -16.044 -11.239  40.223  1.00 21.87           C  
ATOM   1994  N   LYS   267     -17.334 -13.662  36.795  1.00 21.18           N  
ATOM   1995  CA  LYS   267     -17.145 -13.934  35.373  1.00 21.18           C  
ATOM   1996  C   LYS   267     -18.079 -13.079  34.521  1.00 21.18           C  
ATOM   1997  O   LYS   267     -19.294 -13.082  34.729  1.00 21.18           O  
ATOM   1998  CB  LYS   267     -17.373 -15.416  35.075  1.00 21.18           C  
ATOM   1999  CG  LYS   267     -16.317 -16.337  35.669  1.00 21.18           C  
ATOM   2000  CD  LYS   267     -16.378 -17.728  35.053  1.00 21.18           C  
ATOM   2001  CE  LYS   267     -15.396 -18.681  35.723  1.00 21.18           C  
ATOM   2002  NZ  LYS   267     -15.321 -19.991  35.010  1.00 21.18           N  
ATOM   2003  N   TYR   268     -17.741 -11.876  34.246  1.00 21.63           N  
ATOM   2004  CA  TYR   268     -18.510 -11.028  33.342  1.00 21.63           C  
ATOM   2005  C   TYR   268     -18.435 -11.548  31.912  1.00 21.63           C  
ATOM   2006  O   TYR   268     -17.350 -11.640  31.333  1.00 21.63           O  
ATOM   2007  CB  TYR   268     -18.004  -9.584  33.399  1.00 21.63           C  
ATOM   2008  CG  TYR   268     -18.229  -8.915  34.734  1.00 21.63           C  
ATOM   2009  CD1 TYR   268     -19.456  -8.336  35.047  1.00 21.63           C  
ATOM   2010  CD2 TYR   268     -17.214  -8.859  35.683  1.00 21.63           C  
ATOM   2011  CE1 TYR   268     -19.667  -7.717  36.275  1.00 21.63           C  
ATOM   2012  CE2 TYR   268     -17.413  -8.242  36.914  1.00 21.63           C  
ATOM   2013  CZ  TYR   268     -18.641  -7.675  37.200  1.00 21.63           C  
ATOM   2014  OH  TYR   268     -18.844  -7.063  38.417  1.00 21.63           O  
ATOM   2015  N   SER   269     -19.235 -12.510  31.540  1.00 20.09           N  
ATOM   2016  CA  SER   269     -19.120 -12.806  30.116  1.00 20.09           C  
ATOM   2017  C   SER   269     -20.078 -11.951  29.294  1.00 20.09           C  
ATOM   2018  O   SER   269     -21.234 -11.761  29.677  1.00 20.09           O  
ATOM   2019  CB  SER   269     -19.392 -14.288  29.853  1.00 20.09           C  
ATOM   2020  OG  SER   269     -18.652 -15.102  30.747  1.00 20.09           O  
ATOM   2021  N   VAL   270     -19.705 -10.738  29.002  1.00 20.66           N  
ATOM   2022  CA  VAL   270     -20.506  -9.965  28.058  1.00 20.66           C  
ATOM   2023  C   VAL   270     -20.434 -10.605  26.674  1.00 20.66           C  
ATOM   2024  O   VAL   270     -19.343 -10.835  26.145  1.00 20.66           O  
ATOM   2025  CB  VAL   270     -20.039  -8.494  27.990  1.00 20.66           C  
ATOM   2026  CG1 VAL   270     -20.956  -7.679  27.079  1.00 20.66           C  
ATOM   2027  CG2 VAL   270     -19.992  -7.884  29.389  1.00 20.66           C  
ATOM   2028  N   GLY   271     -21.377 -11.418  26.343  1.00 19.75           N  
ATOM   2029  CA  GLY   271     -21.366 -12.106  25.062  1.00 19.75           C  
ATOM   2030  C   GLY   271     -21.863 -11.242  23.918  1.00 19.75           C  
ATOM   2031  O   GLY   271     -22.759 -10.416  24.100  1.00 19.75           O  
ATOM   2032  N   PHE   272     -21.056 -10.949  22.957  1.00 19.65           N  
ATOM   2033  CA  PHE   272     -21.453 -10.258  21.736  1.00 19.65           C  
ATOM   2034  C   PHE   272     -22.038 -11.237  20.725  1.00 19.65           C  
ATOM   2035  O   PHE   272     -21.455 -12.292  20.465  1.00 19.65           O  
ATOM   2036  CB  PHE   272     -20.258  -9.521  21.121  1.00 19.65           C  
ATOM   2037  CG  PHE   272     -19.702  -8.431  21.996  1.00 19.65           C  
ATOM   2038  CD1 PHE   272     -20.222  -7.143  21.942  1.00 19.65           C  
ATOM   2039  CD2 PHE   272     -18.659  -8.694  22.874  1.00 19.65           C  
ATOM   2040  CE1 PHE   272     -19.709  -6.132  22.751  1.00 19.65           C  
ATOM   2041  CE2 PHE   272     -18.141  -7.688  23.686  1.00 19.65           C  
ATOM   2042  CZ  PHE   272     -18.667  -6.408  23.622  1.00 19.65           C  
ATOM   2043  N   ALA   273     -23.328 -11.363  20.651  1.00 18.12           N  
ATOM   2044  CA  ALA   273     -23.800 -12.225  19.571  1.00 18.12           C  
ATOM   2045  C   ALA   273     -23.829 -11.473  18.243  1.00 18.12           C  
ATOM   2046  O   ALA   273     -24.236 -10.310  18.190  1.00 18.12           O  
ATOM   2047  CB  ALA   273     -25.186 -12.777  19.897  1.00 18.12           C  
ATOM   2048  N   ARG   274     -22.888 -11.693  17.419  1.00 17.67           N  
ATOM   2049  CA  ARG   274     -22.969 -11.320  16.010  1.00 17.67           C  
ATOM   2050  C   ARG   274     -24.145 -12.010  15.328  1.00 17.67           C  
ATOM   2051  O   ARG   274     -24.412 -13.187  15.580  1.00 17.67           O  
ATOM   2052  CB  ARG   274     -21.666 -11.665  15.286  1.00 17.67           C  
ATOM   2053  CG  ARG   274     -21.229 -10.620  14.272  1.00 17.67           C  
ATOM   2054  CD  ARG   274     -20.031 -11.089  13.460  1.00 17.67           C  
ATOM   2055  NE  ARG   274     -19.147  -9.979  13.113  1.00 17.67           N  
ATOM   2056  CZ  ARG   274     -17.958 -10.111  12.532  1.00 17.67           C  
ATOM   2057  NH1 ARG   274     -17.485 -11.312  12.219  1.00 17.67           N  
ATOM   2058  NH2 ARG   274     -17.236  -9.034  12.261  1.00 17.67           N  
ATOM   2059  N   ALA   275     -25.141 -11.325  14.950  1.00 16.92           N  
ATOM   2060  CA  ALA   275     -26.264 -11.785  14.137  1.00 16.92           C  
ATOM   2061  C   ALA   275     -25.777 -12.408  12.832  1.00 16.92           C  
ATOM   2062  O   ALA   275     -25.356 -11.697  11.916  1.00 16.92           O  
ATOM   2063  CB  ALA   275     -27.220 -10.631  13.848  1.00 16.92           C  
ATOM   2064  N   ASP   276     -24.889 -13.344  12.764  1.00 16.90           N  
ATOM   2065  CA  ASP   276     -24.787 -14.015  11.471  1.00 16.90           C  
ATOM   2066  C   ASP   276     -25.832 -15.120  11.342  1.00 16.90           C  
ATOM   2067  O   ASP   276     -26.140 -15.808  12.318  1.00 16.90           O  
ATOM   2068  CB  ASP   276     -23.384 -14.592  11.275  1.00 16.90           C  
ATOM   2069  CG  ASP   276     -22.437 -13.626  10.583  1.00 16.90           C  
ATOM   2070  OD1 ASP   276     -22.903 -12.771   9.799  1.00 16.90           O  
ATOM   2071  OD2 ASP   276     -21.213 -13.724  10.821  1.00 16.90           O  
ATOM   2072  N   PRO   277     -26.654 -15.095  10.352  1.00 16.31           N  
ATOM   2073  CA  PRO   277     -27.729 -16.069  10.152  1.00 16.31           C  
ATOM   2074  C   PRO   277     -27.215 -17.504  10.059  1.00 16.31           C  
ATOM   2075  O   PRO   277     -27.999 -18.452  10.151  1.00 16.31           O  
ATOM   2076  CB  PRO   277     -28.362 -15.629   8.829  1.00 16.31           C  
ATOM   2077  CG  PRO   277     -27.403 -14.635   8.259  1.00 16.31           C  
ATOM   2078  CD  PRO   277     -26.405 -14.271   9.320  1.00 16.31           C  
ATOM   2079  N   THR   278     -25.926 -17.630   9.847  1.00 16.34           N  
ATOM   2080  CA  THR   278     -25.624 -19.052   9.733  1.00 16.34           C  
ATOM   2081  C   THR   278     -25.260 -19.640  11.093  1.00 16.34           C  
ATOM   2082  O   THR   278     -24.443 -19.073  11.822  1.00 16.34           O  
ATOM   2083  CB  THR   278     -24.474 -19.301   8.739  1.00 16.34           C  
ATOM   2084  OG1 THR   278     -23.457 -18.311   8.937  1.00 16.34           O  
ATOM   2085  CG2 THR   278     -24.966 -19.226   7.298  1.00 16.34           C  
ATOM   2086  N   ASN   279     -26.221 -19.690  12.004  1.00 16.26           N  
ATOM   2087  CA  ASN   279     -26.431 -20.536  13.174  1.00 16.26           C  
ATOM   2088  C   ASN   279     -25.107 -20.991  13.781  1.00 16.26           C  
ATOM   2089  O   ASN   279     -24.340 -21.711  13.140  1.00 16.26           O  
ATOM   2090  CB  ASN   279     -27.294 -21.747  12.814  1.00 16.26           C  
ATOM   2091  CG  ASN   279     -28.748 -21.563  13.200  1.00 16.26           C  
ATOM   2092  OD1 ASN   279     -29.084 -20.688  14.002  1.00 16.26           O  
ATOM   2093  ND2 ASN   279     -29.621 -22.386  12.633  1.00 16.26           N  
ATOM   2094  N   TYR   280     -24.412 -20.191  14.636  1.00 15.60           N  
ATOM   2095  CA  TYR   280     -23.727 -20.582  15.863  1.00 15.60           C  
ATOM   2096  C   TYR   280     -23.168 -19.364  16.587  1.00 15.60           C  
ATOM   2097  O   TYR   280     -22.435 -18.566  15.998  1.00 15.60           O  
ATOM   2098  CB  TYR   280     -22.599 -21.572  15.557  1.00 15.60           C  
ATOM   2099  CG  TYR   280     -23.078 -22.981  15.305  1.00 15.60           C  
ATOM   2100  CD1 TYR   280     -23.350 -23.844  16.364  1.00 15.60           C  
ATOM   2101  CD2 TYR   280     -23.259 -23.452  14.009  1.00 15.60           C  
ATOM   2102  CE1 TYR   280     -23.790 -25.143  16.138  1.00 15.60           C  
ATOM   2103  CE2 TYR   280     -23.698 -24.749  13.771  1.00 15.60           C  
ATOM   2104  CZ  TYR   280     -23.961 -25.586  14.840  1.00 15.60           C  
ATOM   2105  OH  TYR   280     -24.397 -26.872  14.609  1.00 15.60           O  
ATOM   2106  N   ALA   281     -23.942 -18.777  17.344  1.00 16.74           N  
ATOM   2107  CA  ALA   281     -23.764 -17.781  18.398  1.00 16.74           C  
ATOM   2108  C   ALA   281     -22.573 -18.129  19.286  1.00 16.74           C  
ATOM   2109  O   ALA   281     -22.488 -19.240  19.814  1.00 16.74           O  
ATOM   2110  CB  ALA   281     -25.033 -17.662  19.238  1.00 16.74           C  
ATOM   2111  N   TYR   282     -21.405 -17.719  19.093  1.00 17.73           N  
ATOM   2112  CA  TYR   282     -20.565 -17.960  20.260  1.00 17.73           C  
ATOM   2113  C   TYR   282     -20.003 -16.653  20.808  1.00 17.73           C  
ATOM   2114  O   TYR   282     -19.833 -15.684  20.064  1.00 17.73           O  
ATOM   2115  CB  TYR   282     -19.419 -18.914  19.911  1.00 17.73           C  
ATOM   2116  CG  TYR   282     -18.353 -18.291  19.043  1.00 17.73           C  
ATOM   2117  CD1 TYR   282     -18.456 -18.315  17.654  1.00 17.73           C  
ATOM   2118  CD2 TYR   282     -17.241 -17.678  19.610  1.00 17.73           C  
ATOM   2119  CE1 TYR   282     -17.475 -17.743  16.851  1.00 17.73           C  
ATOM   2120  CE2 TYR   282     -16.254 -17.103  18.816  1.00 17.73           C  
ATOM   2121  CZ  TYR   282     -16.380 -17.140  17.440  1.00 17.73           C  
ATOM   2122  OH  TYR   282     -15.406 -16.573  16.650  1.00 17.73           O  
ATOM   2123  N   TRP   283     -19.402 -16.716  22.030  1.00 17.48           N  
ATOM   2124  CA  TRP   283     -19.115 -16.056  23.299  1.00 17.48           C  
ATOM   2125  C   TRP   283     -17.683 -15.530  23.327  1.00 17.48           C  
ATOM   2126  O   TRP   283     -16.756 -16.211  22.883  1.00 17.48           O  
ATOM   2127  CB  TRP   283     -19.342 -17.017  24.469  1.00 17.48           C  
ATOM   2128  CG  TRP   283     -18.556 -18.290  24.373  1.00 17.48           C  
ATOM   2129  CD1 TRP   283     -18.839 -19.376  23.592  1.00 17.48           C  
ATOM   2130  CD2 TRP   283     -17.358 -18.611  25.087  1.00 17.48           C  
ATOM   2131  NE1 TRP   283     -17.889 -20.353  23.778  1.00 17.48           N  
ATOM   2132  CE2 TRP   283     -16.970 -19.909  24.689  1.00 17.48           C  
ATOM   2133  CE3 TRP   283     -16.575 -17.926  26.025  1.00 17.48           C  
ATOM   2134  CZ2 TRP   283     -15.830 -20.536  25.199  1.00 17.48           C  
ATOM   2135  CZ3 TRP   283     -15.441 -18.551  26.531  1.00 17.48           C  
ATOM   2136  CH2 TRP   283     -15.082 -19.844  26.115  1.00 17.48           C  
ATOM   2137  N   GLU   284     -17.500 -14.316  22.934  1.00 19.44           N  
ATOM   2138  CA  GLU   284     -16.186 -13.757  23.237  1.00 19.44           C  
ATOM   2139  C   GLU   284     -16.062 -13.409  24.718  1.00 19.44           C  
ATOM   2140  O   GLU   284     -16.932 -12.739  25.278  1.00 19.44           O  
ATOM   2141  CB  GLU   284     -15.919 -12.516  22.381  1.00 19.44           C  
ATOM   2142  CG  GLU   284     -14.893 -12.739  21.279  1.00 19.44           C  
ATOM   2143  CD  GLU   284     -14.610 -11.489  20.462  1.00 19.44           C  
ATOM   2144  OE1 GLU   284     -13.690 -11.514  19.613  1.00 19.44           O  
ATOM   2145  OE2 GLU   284     -15.315 -10.476  20.672  1.00 19.44           O  
ATOM   2146  N   SER   285     -15.508 -14.223  25.484  1.00 18.82           N  
ATOM   2147  CA  SER   285     -15.167 -14.081  26.896  1.00 18.82           C  
ATOM   2148  C   SER   285     -14.062 -13.050  27.097  1.00 18.82           C  
ATOM   2149  O   SER   285     -13.061 -13.058  26.378  1.00 18.82           O  
ATOM   2150  CB  SER   285     -14.734 -15.426  27.481  1.00 18.82           C  
ATOM   2151  OG  SER   285     -13.934 -15.238  28.636  1.00 18.82           O  
ATOM   2152  N   MET   286     -14.377 -11.833  27.382  1.00 20.58           N  
ATOM   2153  CA  MET   286     -13.444 -10.854  27.933  1.00 20.58           C  
ATOM   2154  C   MET   286     -12.736 -11.411  29.164  1.00 20.58           C  
ATOM   2155  O   MET   286     -13.383 -11.935  30.073  1.00 20.58           O  
ATOM   2156  CB  MET   286     -14.172  -9.557  28.290  1.00 20.58           C  
ATOM   2157  CG  MET   286     -14.632  -8.760  27.080  1.00 20.58           C  
ATOM   2158  SD  MET   286     -14.784  -6.966  27.437  1.00 20.58           S  
ATOM   2159  CE  MET   286     -16.346  -6.954  28.359  1.00 20.58           C  
ATOM   2160  N   GLY   287     -11.865 -12.321  28.982  1.00 19.79           N  
ATOM   2161  CA  GLY   287     -10.989 -12.878  30.001  1.00 19.79           C  
ATOM   2162  C   GLY   287     -10.621 -11.879  31.082  1.00 19.79           C  
ATOM   2163  O   GLY   287     -10.839 -10.676  30.923  1.00 19.79           O  
ATOM   2164  N   ASP   288     -10.952 -12.174  32.309  1.00 22.12           N  
ATOM   2165  CA  ASP   288     -10.340 -11.644  33.524  1.00 22.12           C  
ATOM   2166  C   ASP   288      -8.957 -11.066  33.236  1.00 22.12           C  
ATOM   2167  O   ASP   288      -8.073 -11.772  32.744  1.00 22.12           O  
ATOM   2168  CB  ASP   288     -10.242 -12.733  34.595  1.00 22.12           C  
ATOM   2169  CG  ASP   288      -9.923 -12.182  35.974  1.00 22.12           C  
ATOM   2170  OD1 ASP   288      -9.458 -11.026  36.076  1.00 22.12           O  
ATOM   2171  OD2 ASP   288     -10.136 -12.912  36.966  1.00 22.12           O  
ATOM   2172  N   PRO   289      -8.799  -9.871  33.179  1.00 21.15           N  
ATOM   2173  CA  PRO   289      -7.444  -9.346  32.997  1.00 21.15           C  
ATOM   2174  C   PRO   289      -6.449  -9.918  34.004  1.00 21.15           C  
ATOM   2175  O   PRO   289      -5.236  -9.809  33.809  1.00 21.15           O  
ATOM   2176  CB  PRO   289      -7.619  -7.839  33.199  1.00 21.15           C  
ATOM   2177  CG  PRO   289      -9.045  -7.672  33.615  1.00 21.15           C  
ATOM   2178  CD  PRO   289      -9.728  -9.007  33.522  1.00 21.15           C  
ATOM   2179  N   ASN   290      -6.909 -10.362  35.149  1.00 25.13           N  
ATOM   2180  CA  ASN   290      -5.871 -10.836  36.059  1.00 25.13           C  
ATOM   2181  C   ASN   290      -5.473 -12.277  35.753  1.00 25.13           C  
ATOM   2182  O   ASN   290      -4.665 -12.868  36.471  1.00 25.13           O  
ATOM   2183  CB  ASN   290      -6.333 -10.710  37.512  1.00 25.13           C  
ATOM   2184  CG  ASN   290      -6.531  -9.269  37.939  1.00 25.13           C  
ATOM   2185  OD1 ASN   290      -5.715  -8.398  37.626  1.00 25.13           O  
ATOM   2186  ND2 ASN   290      -7.616  -9.007  38.657  1.00 25.13           N  
ATOM   2187  N   ASP   291      -6.197 -12.946  34.838  1.00 23.44           N  
ATOM   2188  CA  ASP   291      -5.876 -14.325  34.482  1.00 23.44           C  
ATOM   2189  C   ASP   291      -4.816 -14.375  33.384  1.00 23.44           C  
ATOM   2190  O   ASP   291      -5.004 -13.809  32.305  1.00 23.44           O  
ATOM   2191  CB  ASP   291      -7.134 -15.071  34.033  1.00 23.44           C  
ATOM   2192  CG  ASP   291      -6.980 -16.581  34.089  1.00 23.44           C  
ATOM   2193  OD1 ASP   291      -5.839 -17.073  34.223  1.00 23.44           O  
ATOM   2194  OD2 ASP   291      -8.009 -17.284  33.995  1.00 23.44           O  
ATOM   2195  N   SER   292      -3.657 -14.613  33.740  1.00 22.01           N  
ATOM   2196  CA  SER   292      -2.535 -14.740  32.816  1.00 22.01           C  
ATOM   2197  C   SER   292      -2.852 -15.721  31.693  1.00 22.01           C  
ATOM   2198  O   SER   292      -2.303 -15.614  30.594  1.00 22.01           O  
ATOM   2199  CB  SER   292      -1.277 -15.191  33.559  1.00 22.01           C  
ATOM   2200  OG  SER   292      -1.451 -16.489  34.101  1.00 22.01           O  
ATOM   2201  N   ALA   293      -3.678 -16.670  31.978  1.00 21.29           N  
ATOM   2202  CA  ALA   293      -3.874 -17.601  30.871  1.00 21.29           C  
ATOM   2203  C   ALA   293      -4.854 -17.037  29.846  1.00 21.29           C  
ATOM   2204  O   ALA   293      -4.756 -17.336  28.653  1.00 21.29           O  
ATOM   2205  CB  ALA   293      -4.368 -18.949  31.390  1.00 21.29           C  
ATOM   2206  N   ASN   294      -5.671 -16.056  30.211  1.00 22.42           N  
ATOM   2207  CA  ASN   294      -6.633 -15.637  29.197  1.00 22.42           C  
ATOM   2208  C   ASN   294      -6.759 -14.118  29.138  1.00 22.42           C  
ATOM   2209  O   ASN   294      -7.707 -13.547  29.680  1.00 22.42           O  
ATOM   2210  CB  ASN   294      -8.000 -16.273  29.459  1.00 22.42           C  
ATOM   2211  CG  ASN   294      -8.011 -17.765  29.189  1.00 22.42           C  
ATOM   2212  OD1 ASN   294      -7.359 -18.245  28.258  1.00 22.42           O  
ATOM   2213  ND2 ASN   294      -8.752 -18.509  30.002  1.00 22.42           N  
ATOM   2214  N   GLY   295      -5.664 -13.437  29.295  1.00 18.29           N  
ATOM   2215  CA  GLY   295      -5.311 -12.027  29.245  1.00 18.29           C  
ATOM   2216  C   GLY   295      -6.263 -11.203  28.400  1.00 18.29           C  
ATOM   2217  O   GLY   295      -7.139 -11.752  27.728  1.00 18.29           O  
ATOM   2218  N   PRO   296      -6.466  -9.989  28.703  1.00 17.61           N  
ATOM   2219  CA  PRO   296      -7.288  -8.976  28.036  1.00 17.61           C  
ATOM   2220  C   PRO   296      -7.080  -8.949  26.524  1.00 17.61           C  
ATOM   2221  O   PRO   296      -5.940  -8.959  26.054  1.00 17.61           O  
ATOM   2222  CB  PRO   296      -6.820  -7.667  28.675  1.00 17.61           C  
ATOM   2223  CG  PRO   296      -5.584  -8.031  29.432  1.00 17.61           C  
ATOM   2224  CD  PRO   296      -5.449  -9.526  29.433  1.00 17.61           C  
ATOM   2225  N   ILE   297      -7.682  -9.922  25.833  1.00 17.89           N  
ATOM   2226  CA  ILE   297      -7.529  -9.655  24.407  1.00 17.89           C  
ATOM   2227  C   ILE   297      -8.207  -8.333  24.054  1.00 17.89           C  
ATOM   2228  O   ILE   297      -9.346  -8.085  24.458  1.00 17.89           O  
ATOM   2229  CB  ILE   297      -8.113 -10.802  23.552  1.00 17.89           C  
ATOM   2230  CG1 ILE   297      -7.711 -12.161  24.135  1.00 17.89           C  
ATOM   2231  CG2 ILE   297      -7.657 -10.675  22.095  1.00 17.89           C  
ATOM   2232  CD1 ILE   297      -8.339 -13.351  23.422  1.00 17.89           C  
ATOM   2233  N   GLY   298      -7.516  -7.247  24.301  1.00 15.94           N  
ATOM   2234  CA  GLY   298      -7.489  -5.901  23.751  1.00 15.94           C  
ATOM   2235  C   GLY   298      -8.526  -5.679  22.666  1.00 15.94           C  
ATOM   2236  O   GLY   298      -8.820  -6.587  21.886  1.00 15.94           O  
ATOM   2237  N   ILE   299      -9.664  -5.231  22.978  1.00 15.22           N  
ATOM   2238  CA  ILE   299     -10.503  -4.571  21.984  1.00 15.22           C  
ATOM   2239  C   ILE   299      -9.625  -3.902  20.929  1.00 15.22           C  
ATOM   2240  O   ILE   299      -8.805  -3.039  21.251  1.00 15.22           O  
ATOM   2241  CB  ILE   299     -11.441  -3.531  22.637  1.00 15.22           C  
ATOM   2242  CG1 ILE   299     -12.237  -4.173  23.780  1.00 15.22           C  
ATOM   2243  CG2 ILE   299     -12.380  -2.919  21.593  1.00 15.22           C  
ATOM   2244  CD1 ILE   299     -13.106  -3.193  24.555  1.00 15.22           C  
ATOM   2245  N   TYR   300      -9.204  -4.602  19.943  1.00 13.67           N  
ATOM   2246  CA  TYR   300      -8.684  -4.000  18.721  1.00 13.67           C  
ATOM   2247  C   TYR   300      -9.691  -3.025  18.122  1.00 13.67           C  
ATOM   2248  O   TYR   300     -10.792  -3.422  17.733  1.00 13.67           O  
ATOM   2249  CB  TYR   300      -8.331  -5.081  17.696  1.00 13.67           C  
ATOM   2250  CG  TYR   300      -6.960  -4.915  17.085  1.00 13.67           C  
ATOM   2251  CD1 TYR   300      -6.791  -4.236  15.880  1.00 13.67           C  
ATOM   2252  CD2 TYR   300      -5.833  -5.436  17.710  1.00 13.67           C  
ATOM   2253  CE1 TYR   300      -5.531  -4.082  15.312  1.00 13.67           C  
ATOM   2254  CE2 TYR   300      -4.567  -5.288  17.151  1.00 13.67           C  
ATOM   2255  CZ  TYR   300      -4.427  -4.610  15.954  1.00 13.67           C  
ATOM   2256  OH  TYR   300      -3.176  -4.460  15.397  1.00 13.67           O  
ATOM   2257  N   SER   301     -10.094  -2.045  18.806  1.00 13.61           N  
ATOM   2258  CA  SER   301     -10.840  -1.000  18.113  1.00 13.61           C  
ATOM   2259  C   SER   301     -10.064  -0.471  16.911  1.00 13.61           C  
ATOM   2260  O   SER   301      -8.861  -0.216  17.006  1.00 13.61           O  
ATOM   2261  CB  SER   301     -11.165   0.150  19.067  1.00 13.61           C  
ATOM   2262  OG  SER   301     -11.567  -0.346  20.333  1.00 13.61           O  
ATOM   2263  N   GLU   302     -10.021  -1.281  15.883  1.00 13.11           N  
ATOM   2264  CA  GLU   302      -9.741  -0.849  14.517  1.00 13.11           C  
ATOM   2265  C   GLU   302      -9.979   0.649  14.351  1.00 13.11           C  
ATOM   2266  O   GLU   302     -11.084   1.138  14.596  1.00 13.11           O  
ATOM   2267  CB  GLU   302     -10.597  -1.632  13.519  1.00 13.11           C  
ATOM   2268  CG  GLU   302      -9.912  -1.881  12.183  1.00 13.11           C  
ATOM   2269  CD  GLU   302     -10.578  -2.974  11.361  1.00 13.11           C  
ATOM   2270  OE1 GLU   302     -10.061  -3.317  10.274  1.00 13.11           O  
ATOM   2271  OE2 GLU   302     -11.627  -3.490  11.808  1.00 13.11           O  
ATOM   2272  N   HIS   303      -9.218   1.450  15.002  1.00 13.16           N  
ATOM   2273  CA  HIS   303      -8.984   2.883  14.862  1.00 13.16           C  
ATOM   2274  C   HIS   303      -9.163   3.332  13.415  1.00 13.16           C  
ATOM   2275  O   HIS   303      -8.548   2.771  12.506  1.00 13.16           O  
ATOM   2276  CB  HIS   303      -7.583   3.248  15.355  1.00 13.16           C  
ATOM   2277  CG  HIS   303      -7.480   3.353  16.844  1.00 13.16           C  
ATOM   2278  ND1 HIS   303      -7.731   4.523  17.526  1.00 13.16           N  
ATOM   2279  CD2 HIS   303      -7.154   2.430  17.779  1.00 13.16           C  
ATOM   2280  CE1 HIS   303      -7.563   4.315  18.821  1.00 13.16           C  
ATOM   2281  NE2 HIS   303      -7.213   3.053  19.002  1.00 13.16           N  
ATOM   2282  N   LEU   304     -10.329   3.485  12.973  1.00 13.80           N  
ATOM   2283  CA  LEU   304     -10.884   4.175  11.814  1.00 13.80           C  
ATOM   2284  C   LEU   304     -10.201   5.522  11.604  1.00 13.80           C  
ATOM   2285  O   LEU   304     -10.214   6.374  12.495  1.00 13.80           O  
ATOM   2286  CB  LEU   304     -12.393   4.374  11.980  1.00 13.80           C  
ATOM   2287  CG  LEU   304     -13.283   3.210  11.540  1.00 13.80           C  
ATOM   2288  CD1 LEU   304     -14.434   3.023  12.522  1.00 13.80           C  
ATOM   2289  CD2 LEU   304     -13.810   3.444  10.128  1.00 13.80           C  
ATOM   2290  N   GLY   305      -9.074   5.495  11.067  1.00 13.30           N  
ATOM   2291  CA  GLY   305      -8.163   6.435  10.433  1.00 13.30           C  
ATOM   2292  C   GLY   305      -8.872   7.615   9.797  1.00 13.30           C  
ATOM   2293  O   GLY   305      -9.864   7.441   9.086  1.00 13.30           O  
ATOM   2294  N   ILE   306      -9.216   8.579  10.498  1.00 13.73           N  
ATOM   2295  CA  ILE   306      -9.581   9.879   9.944  1.00 13.73           C  
ATOM   2296  C   ILE   306      -8.443  10.408   9.075  1.00 13.73           C  
ATOM   2297  O   ILE   306      -7.283  10.410   9.494  1.00 13.73           O  
ATOM   2298  CB  ILE   306      -9.921  10.893  11.059  1.00 13.73           C  
ATOM   2299  CG1 ILE   306     -11.006  10.328  11.983  1.00 13.73           C  
ATOM   2300  CG2 ILE   306     -10.356  12.232  10.457  1.00 13.73           C  
ATOM   2301  CD1 ILE   306     -11.337  11.223  13.169  1.00 13.73           C  
ATOM   2302  N   TYR   307      -8.743  10.602   7.802  1.00 13.75           N  
ATOM   2303  CA  TYR   307      -8.064  11.107   6.615  1.00 13.75           C  
ATOM   2304  C   TYR   307      -7.792  12.602   6.736  1.00 13.75           C  
ATOM   2305  O   TYR   307      -8.704  13.385   7.009  1.00 13.75           O  
ATOM   2306  CB  TYR   307      -8.896  10.828   5.359  1.00 13.75           C  
ATOM   2307  CG  TYR   307      -9.000   9.362   5.014  1.00 13.75           C  
ATOM   2308  CD1 TYR   307      -7.958   8.702   4.367  1.00 13.75           C  
ATOM   2309  CD2 TYR   307     -10.142   8.634   5.333  1.00 13.75           C  
ATOM   2310  CE1 TYR   307      -8.050   7.352   4.045  1.00 13.75           C  
ATOM   2311  CE2 TYR   307     -10.245   7.283   5.016  1.00 13.75           C  
ATOM   2312  CZ  TYR   307      -9.196   6.652   4.374  1.00 13.75           C  
ATOM   2313  OH  TYR   307      -9.293   5.315   4.057  1.00 13.75           O  
ATOM   2314  N   PRO   308      -6.641  13.100   6.958  1.00 14.54           N  
ATOM   2315  CA  PRO   308      -6.436  14.545   6.832  1.00 14.54           C  
ATOM   2316  C   PRO   308      -6.665  15.052   5.410  1.00 14.54           C  
ATOM   2317  O   PRO   308      -6.186  14.444   4.449  1.00 14.54           O  
ATOM   2318  CB  PRO   308      -4.975  14.732   7.249  1.00 14.54           C  
ATOM   2319  CG  PRO   308      -4.422  13.346   7.333  1.00 14.54           C  
ATOM   2320  CD  PRO   308      -5.551  12.370   7.166  1.00 14.54           C  
ATOM   2321  N   SER   309      -7.708  15.764   5.186  1.00 15.10           N  
ATOM   2322  CA  SER   309      -7.940  16.403   3.895  1.00 15.10           C  
ATOM   2323  C   SER   309      -7.496  17.862   3.913  1.00 15.10           C  
ATOM   2324  O   SER   309      -7.580  18.530   4.946  1.00 15.10           O  
ATOM   2325  CB  SER   309      -9.417  16.316   3.510  1.00 15.10           C  
ATOM   2326  OG  SER   309     -10.215  17.072   4.405  1.00 15.10           O  
ATOM   2327  N   LYS   310      -6.065  18.076   3.736  1.00 15.25           N  
ATOM   2328  CA  LYS   310      -5.676  19.276   3.001  1.00 15.25           C  
ATOM   2329  C   LYS   310      -4.247  19.689   3.340  1.00 15.25           C  
ATOM   2330  O   LYS   310      -3.951  20.038   4.484  1.00 15.25           O  
ATOM   2331  CB  LYS   310      -6.639  20.425   3.301  1.00 15.25           C  
ATOM   2332  CG  LYS   310      -7.840  20.486   2.368  1.00 15.25           C  
ATOM   2333  CD  LYS   310      -8.629  21.776   2.556  1.00 15.25           C  
ATOM   2334  CE  LYS   310      -9.820  21.847   1.610  1.00 15.25           C  
ATOM   2335  NZ  LYS   310     -10.609  23.100   1.805  1.00 15.25           N  
ATOM   2336  N   ILE   311      -3.236  19.251   2.668  1.00 15.54           N  
ATOM   2337  CA  ILE   311      -1.938  19.858   2.946  1.00 15.54           C  
ATOM   2338  C   ILE   311      -1.556  20.803   1.809  1.00 15.54           C  
ATOM   2339  O   ILE   311      -1.777  20.493   0.635  1.00 15.54           O  
ATOM   2340  CB  ILE   311      -0.844  18.785   3.142  1.00 15.54           C  
ATOM   2341  CG1 ILE   311      -1.220  17.842   4.290  1.00 15.54           C  
ATOM   2342  CG2 ILE   311       0.516  19.442   3.396  1.00 15.54           C  
ATOM   2343  CD1 ILE   311      -0.291  16.644   4.437  1.00 15.54           C  
ATOM   2344  N   THR   312      -0.943  21.905   2.166  1.00 16.74           N  
ATOM   2345  CA  THR   312      -0.530  23.067   1.386  1.00 16.74           C  
ATOM   2346  C   THR   312       0.985  23.086   1.205  1.00 16.74           C  
ATOM   2347  O   THR   312       1.733  22.862   2.160  1.00 16.74           O  
ATOM   2348  CB  THR   312      -0.986  24.378   2.052  1.00 16.74           C  
ATOM   2349  OG1 THR   312      -2.370  24.269   2.409  1.00 16.74           O  
ATOM   2350  CG2 THR   312      -0.808  25.564   1.112  1.00 16.74           C  
ATOM   2351  N   TRP   313       1.485  23.255  -0.010  1.00 16.73           N  
ATOM   2352  CA  TRP   313       2.911  23.188  -0.315  1.00 16.73           C  
ATOM   2353  C   TRP   313       3.444  24.556  -0.729  1.00 16.73           C  
ATOM   2354  O   TRP   313       2.740  25.333  -1.379  1.00 16.73           O  
ATOM   2355  CB  TRP   313       3.176  22.166  -1.423  1.00 16.73           C  
ATOM   2356  CG  TRP   313       2.698  20.781  -1.102  1.00 16.73           C  
ATOM   2357  CD1 TRP   313       1.480  20.239  -1.406  1.00 16.73           C  
ATOM   2358  CD2 TRP   313       3.429  19.765  -0.409  1.00 16.73           C  
ATOM   2359  NE1 TRP   313       1.410  18.945  -0.944  1.00 16.73           N  
ATOM   2360  CE2 TRP   313       2.592  18.630  -0.329  1.00 16.73           C  
ATOM   2361  CE3 TRP   313       4.712  19.703   0.152  1.00 16.73           C  
ATOM   2362  CZ2 TRP   313       2.998  17.445   0.290  1.00 16.73           C  
ATOM   2363  CZ3 TRP   313       5.114  18.523   0.768  1.00 16.73           C  
ATOM   2364  CH2 TRP   313       4.258  17.411   0.831  1.00 16.73           C  
ATOM   2365  N   TYR   314       4.684  24.883  -0.359  1.00 18.96           N  
ATOM   2366  CA  TYR   314       5.335  26.131  -0.741  1.00 18.96           C  
ATOM   2367  C   TYR   314       6.626  25.860  -1.504  1.00 18.96           C  
ATOM   2368  O   TYR   314       7.368  24.933  -1.172  1.00 18.96           O  
ATOM   2369  CB  TYR   314       5.629  26.985   0.496  1.00 18.96           C  
ATOM   2370  CG  TYR   314       4.401  27.326   1.305  1.00 18.96           C  
ATOM   2371  CD1 TYR   314       3.641  28.457   1.012  1.00 18.96           C  
ATOM   2372  CD2 TYR   314       3.997  26.518   2.363  1.00 18.96           C  
ATOM   2373  CE1 TYR   314       2.510  28.776   1.756  1.00 18.96           C  
ATOM   2374  CE2 TYR   314       2.867  26.827   3.113  1.00 18.96           C  
ATOM   2375  CZ  TYR   314       2.131  27.955   2.802  1.00 18.96           C  
ATOM   2376  OH  TYR   314       1.011  28.266   3.542  1.00 18.96           O  
ATOM   2377  N   VAL   315       6.774  26.373  -2.698  1.00 19.53           N  
ATOM   2378  CA  VAL   315       8.009  26.187  -3.451  1.00 19.53           C  
ATOM   2379  C   VAL   315       8.896  27.422  -3.303  1.00 19.53           C  
ATOM   2380  O   VAL   315       8.416  28.554  -3.403  1.00 19.53           O  
ATOM   2381  CB  VAL   315       7.727  25.910  -4.945  1.00 19.53           C  
ATOM   2382  CG1 VAL   315       9.032  25.713  -5.714  1.00 19.53           C  
ATOM   2383  CG2 VAL   315       6.823  24.688  -5.098  1.00 19.53           C  
ATOM   2384  N   THR   316      10.174  27.243  -3.129  1.00 20.66           N  
ATOM   2385  CA  THR   316      11.165  28.311  -3.056  1.00 20.66           C  
ATOM   2386  C   THR   316      12.147  28.218  -4.221  1.00 20.66           C  
ATOM   2387  O   THR   316      12.463  27.122  -4.687  1.00 20.66           O  
ATOM   2388  CB  THR   316      11.938  28.267  -1.725  1.00 20.66           C  
ATOM   2389  OG1 THR   316      12.803  27.125  -1.720  1.00 20.66           O  
ATOM   2390  CG2 THR   316      10.985  28.174  -0.538  1.00 20.66           C  
ATOM   2391  N   ASN   317      12.233  29.264  -5.051  1.00 23.63           N  
ATOM   2392  CA  ASN   317      13.274  29.331  -6.071  1.00 23.63           C  
ATOM   2393  C   ASN   317      14.647  29.586  -5.456  1.00 23.63           C  
ATOM   2394  O   ASN   317      14.827  30.548  -4.707  1.00 23.63           O  
ATOM   2395  CB  ASN   317      12.946  30.411  -7.103  1.00 23.63           C  
ATOM   2396  CG  ASN   317      12.708  29.843  -8.488  1.00 23.63           C  
ATOM   2397  OD1 ASN   317      12.944  28.658  -8.735  1.00 23.63           O  
ATOM   2398  ND2 ASN   317      12.238  30.684  -9.402  1.00 23.63           N  
ATOM   2399  N   LEU   318      15.582  28.710  -5.646  1.00 23.51           N  
ATOM   2400  CA  LEU   318      16.961  28.930  -5.222  1.00 23.51           C  
ATOM   2401  C   LEU   318      17.824  29.384  -6.394  1.00 23.51           C  
ATOM   2402  O   LEU   318      17.746  28.814  -7.486  1.00 23.51           O  
ATOM   2403  CB  LEU   318      17.543  27.653  -4.610  1.00 23.51           C  
ATOM   2404  CG  LEU   318      17.235  27.410  -3.131  1.00 23.51           C  
ATOM   2405  CD1 LEU   318      17.095  25.916  -2.858  1.00 23.51           C  
ATOM   2406  CD2 LEU   318      18.321  28.020  -2.251  1.00 23.51           C  
ATOM   2407  N   VAL   319      18.287  30.550  -6.350  1.00 25.15           N  
ATOM   2408  CA  VAL   319      19.110  31.053  -7.445  1.00 25.15           C  
ATOM   2409  C   VAL   319      20.588  30.903  -7.092  1.00 25.15           C  
ATOM   2410  O   VAL   319      21.012  31.273  -5.994  1.00 25.15           O  
ATOM   2411  CB  VAL   319      18.786  32.529  -7.766  1.00 25.15           C  
ATOM   2412  CG1 VAL   319      19.605  33.014  -8.961  1.00 25.15           C  
ATOM   2413  CG2 VAL   319      17.292  32.701  -8.033  1.00 25.15           C  
ATOM   2414  N   TYR   320      21.345  30.175  -7.917  1.00 24.53           N  
ATOM   2415  CA  TYR   320      22.788  30.032  -7.762  1.00 24.53           C  
ATOM   2416  C   TYR   320      23.527  31.167  -8.460  1.00 24.53           C  
ATOM   2417  O   TYR   320      23.370  31.370  -9.666  1.00 24.53           O  
ATOM   2418  CB  TYR   320      23.258  28.684  -8.318  1.00 24.53           C  
ATOM   2419  CG  TYR   320      24.733  28.430  -8.128  1.00 24.53           C  
ATOM   2420  CD1 TYR   320      25.618  28.509  -9.201  1.00 24.53           C  
ATOM   2421  CD2 TYR   320      25.246  28.109  -6.875  1.00 24.53           C  
ATOM   2422  CE1 TYR   320      26.978  28.273  -9.031  1.00 24.53           C  
ATOM   2423  CE2 TYR   320      26.604  27.871  -6.694  1.00 24.53           C  
ATOM   2424  CZ  TYR   320      27.461  27.956  -7.775  1.00 24.53           C  
ATOM   2425  OH  TYR   320      28.807  27.722  -7.601  1.00 24.53           O  
ATOM   2426  N   ASN   321      24.330  32.075  -7.719  1.00 28.03           N  
ATOM   2427  CA  ASN   321      25.109  33.152  -8.321  1.00 28.03           C  
ATOM   2428  C   ASN   321      26.608  32.887  -8.213  1.00 28.03           C  
ATOM   2429  O   ASN   321      27.410  33.823  -8.224  1.00 28.03           O  
ATOM   2430  CB  ASN   321      24.758  34.494  -7.676  1.00 28.03           C  
ATOM   2431  CG  ASN   321      25.568  35.644  -8.243  1.00 28.03           C  
ATOM   2432  OD1 ASN   321      26.318  35.474  -9.208  1.00 28.03           O  
ATOM   2433  ND2 ASN   321      25.421  36.822  -7.649  1.00 28.03           N  
ATOM   2434  N   GLY   322      27.088  31.690  -8.379  1.00 32.32           N  
ATOM   2435  CA  GLY   322      28.492  31.351  -8.546  1.00 32.32           C  
ATOM   2436  C   GLY   322      29.239  31.239  -7.231  1.00 32.32           C  
ATOM   2437  O   GLY   322      30.192  30.465  -7.115  1.00 32.32           O  
ATOM   2438  N   SER   323      28.824  32.045  -6.159  1.00 28.65           N  
ATOM   2439  CA  SER   323      29.538  31.864  -4.900  1.00 28.65           C  
ATOM   2440  C   SER   323      28.644  31.223  -3.844  1.00 28.65           C  
ATOM   2441  O   SER   323      29.121  30.814  -2.784  1.00 28.65           O  
ATOM   2442  CB  SER   323      30.067  33.204  -4.386  1.00 28.65           C  
ATOM   2443  OG  SER   323      31.153  33.653  -5.178  1.00 28.65           O  
ATOM   2444  N   GLY   324      27.329  30.879  -4.258  1.00 25.66           N  
ATOM   2445  CA  GLY   324      26.429  30.271  -3.291  1.00 25.66           C  
ATOM   2446  C   GLY   324      24.968  30.580  -3.558  1.00 25.66           C  
ATOM   2447  O   GLY   324      24.642  31.273  -4.524  1.00 25.66           O  
ATOM   2448  N   TYR   325      23.987  29.819  -2.998  1.00 22.87           N  
ATOM   2449  CA  TYR   325      22.566  29.886  -3.319  1.00 22.87           C  
ATOM   2450  C   TYR   325      21.845  30.867  -2.403  1.00 22.87           C  
ATOM   2451  O   TYR   325      22.015  30.826  -1.183  1.00 22.87           O  
ATOM   2452  CB  TYR   325      21.923  28.500  -3.208  1.00 22.87           C  
ATOM   2453  CG  TYR   325      22.352  27.543  -4.294  1.00 22.87           C  
ATOM   2454  CD1 TYR   325      21.713  27.531  -5.531  1.00 22.87           C  
ATOM   2455  CD2 TYR   325      23.397  26.649  -4.084  1.00 22.87           C  
ATOM   2456  CE1 TYR   325      22.103  26.649  -6.534  1.00 22.87           C  
ATOM   2457  CE2 TYR   325      23.796  25.763  -5.080  1.00 22.87           C  
ATOM   2458  CZ  TYR   325      23.144  25.771  -6.299  1.00 22.87           C  
ATOM   2459  OH  TYR   325      23.535  24.897  -7.288  1.00 22.87           O  
ATOM   2460  N   ASN   326      21.276  31.885  -2.962  1.00 25.76           N  
ATOM   2461  CA  ASN   326      20.381  32.755  -2.205  1.00 25.76           C  
ATOM   2462  C   ASN   326      18.918  32.483  -2.541  1.00 25.76           C  
ATOM   2463  O   ASN   326      18.601  32.058  -3.653  1.00 25.76           O  
ATOM   2464  CB  ASN   326      20.720  34.226  -2.460  1.00 25.76           C  
ATOM   2465  CG  ASN   326      22.034  34.640  -1.827  1.00 25.76           C  
ATOM   2466  OD1 ASN   326      22.414  34.135  -0.768  1.00 25.76           O  
ATOM   2467  ND2 ASN   326      22.738  35.563  -2.473  1.00 25.76           N  
ATOM   2468  N   ILE   327      18.105  32.325  -1.499  1.00 24.52           N  
ATOM   2469  CA  ILE   327      16.648  32.329  -1.572  1.00 24.52           C  
ATOM   2470  C   ILE   327      16.164  33.652  -2.162  1.00 24.52           C  
ATOM   2471  O   ILE   327      16.549  34.726  -1.692  1.00 24.52           O  
ATOM   2472  CB  ILE   327      16.011  32.097  -0.183  1.00 24.52           C  
ATOM   2473  CG1 ILE   327      16.479  30.759   0.401  1.00 24.52           C  
ATOM   2474  CG2 ILE   327      14.484  32.151  -0.273  1.00 24.52           C  
ATOM   2475  CD1 ILE   327      16.059  30.535   1.848  1.00 24.52           C  
ATOM   2476  N   ASP   328      15.785  33.635  -3.392  1.00 25.24           N  
ATOM   2477  CA  ASP   328      15.111  34.841  -3.864  1.00 25.24           C  
ATOM   2478  C   ASP   328      13.856  35.126  -3.041  1.00 25.24           C  
ATOM   2479  O   ASP   328      12.982  34.266  -2.915  1.00 25.24           O  
ATOM   2480  CB  ASP   328      14.751  34.709  -5.345  1.00 25.24           C  
ATOM   2481  CG  ASP   328      15.222  35.889  -6.177  1.00 25.24           C  
ATOM   2482  OD1 ASP   328      15.587  36.935  -5.599  1.00 25.24           O  
ATOM   2483  OD2 ASP   328      15.226  35.771  -7.421  1.00 25.24           O  
ATOM   2484  N   GLY   329      13.963  35.911  -2.023  1.00 21.13           N  
ATOM   2485  CA  GLY   329      12.833  36.431  -1.269  1.00 21.13           C  
ATOM   2486  C   GLY   329      11.767  37.057  -2.147  1.00 21.13           C  
ATOM   2487  O   GLY   329      10.714  37.469  -1.657  1.00 21.13           O  
ATOM   2488  N   GLY   330      12.094  37.386  -3.380  1.00 21.15           N  
ATOM   2489  CA  GLY   330      11.100  38.231  -4.023  1.00 21.15           C  
ATOM   2490  C   GLY   330       9.756  37.548  -4.192  1.00 21.15           C  
ATOM   2491  O   GLY   330       8.722  38.214  -4.279  1.00 21.15           O  
ATOM   2492  N   LEU   331       9.652  36.240  -3.968  1.00 20.78           N  
ATOM   2493  CA  LEU   331       8.249  35.867  -4.116  1.00 20.78           C  
ATOM   2494  C   LEU   331       7.557  35.805  -2.758  1.00 20.78           C  
ATOM   2495  O   LEU   331       6.388  35.424  -2.670  1.00 20.78           O  
ATOM   2496  CB  LEU   331       8.125  34.518  -4.828  1.00 20.78           C  
ATOM   2497  CG  LEU   331       8.205  34.547  -6.355  1.00 20.78           C  
ATOM   2498  CD1 LEU   331       8.775  33.234  -6.881  1.00 20.78           C  
ATOM   2499  CD2 LEU   331       6.831  34.819  -6.958  1.00 20.78           C  
ATOM   2500  N   PHE   332       8.277  36.043  -1.704  1.00 19.60           N  
ATOM   2501  CA  PHE   332       7.562  36.184  -0.441  1.00 19.60           C  
ATOM   2502  C   PHE   332       6.864  37.537  -0.362  1.00 19.60           C  
ATOM   2503  O   PHE   332       6.924  38.213   0.666  1.00 19.60           O  
ATOM   2504  CB  PHE   332       8.521  36.019   0.742  1.00 19.60           C  
ATOM   2505  CG  PHE   332       8.936  34.595   0.993  1.00 19.60           C  
ATOM   2506  CD1 PHE   332       8.119  33.735   1.717  1.00 19.60           C  
ATOM   2507  CD2 PHE   332      10.143  34.115   0.504  1.00 19.60           C  
ATOM   2508  CE1 PHE   332       8.501  32.416   1.951  1.00 19.60           C  
ATOM   2509  CE2 PHE   332      10.532  32.798   0.733  1.00 19.60           C  
ATOM   2510  CZ  PHE   332       9.709  31.951   1.458  1.00 19.60           C  
ATOM   2511  N   ASN   333       6.878  38.367  -1.385  1.00 20.55           N  
ATOM   2512  CA  ASN   333       6.060  39.545  -1.118  1.00 20.55           C  
ATOM   2513  C   ASN   333       4.583  39.184  -0.984  1.00 20.55           C  
ATOM   2514  O   ASN   333       3.716  39.910  -1.473  1.00 20.55           O  
ATOM   2515  CB  ASN   333       6.253  40.593  -2.216  1.00 20.55           C  
ATOM   2516  CG  ASN   333       7.477  41.458  -1.990  1.00 20.55           C  
ATOM   2517  OD1 ASN   333       8.147  41.350  -0.959  1.00 20.55           O  
ATOM   2518  ND2 ASN   333       7.779  42.322  -2.952  1.00 20.55           N  
ATOM   2519  N   GLY   334       4.167  38.303  -0.150  1.00 20.57           N  
ATOM   2520  CA  GLY   334       2.796  38.190   0.321  1.00 20.57           C  
ATOM   2521  C   GLY   334       1.875  37.513  -0.677  1.00 20.57           C  
ATOM   2522  O   GLY   334       0.697  37.290  -0.391  1.00 20.57           O  
ATOM   2523  N   ASN   335       2.275  37.282  -1.875  1.00 20.88           N  
ATOM   2524  CA  ASN   335       1.371  36.529  -2.737  1.00 20.88           C  
ATOM   2525  C   ASN   335       1.701  35.039  -2.729  1.00 20.88           C  
ATOM   2526  O   ASN   335       2.708  34.618  -3.302  1.00 20.88           O  
ATOM   2527  CB  ASN   335       1.413  37.074  -4.166  1.00 20.88           C  
ATOM   2528  CG  ASN   335       0.757  38.435  -4.291  1.00 20.88           C  
ATOM   2529  OD1 ASN   335      -0.196  38.747  -3.572  1.00 20.88           O  
ATOM   2530  ND2 ASN   335       1.262  39.256  -5.205  1.00 20.88           N  
ATOM   2531  N   ASP   336       1.873  34.406  -1.603  1.00 21.47           N  
ATOM   2532  CA  ASP   336       1.821  32.961  -1.405  1.00 21.47           C  
ATOM   2533  C   ASP   336       1.292  32.254  -2.651  1.00 21.47           C  
ATOM   2534  O   ASP   336       0.214  32.584  -3.149  1.00 21.47           O  
ATOM   2535  CB  ASP   336       0.950  32.616  -0.195  1.00 21.47           C  
ATOM   2536  CG  ASP   336       1.523  33.129   1.114  1.00 21.47           C  
ATOM   2537  OD1 ASP   336       2.763  33.166   1.263  1.00 21.47           O  
ATOM   2538  OD2 ASP   336       0.726  33.497   2.005  1.00 21.47           O  
ATOM   2539  N   ILE   337       2.065  32.029  -3.648  1.00 19.99           N  
ATOM   2540  CA  ILE   337       1.454  31.112  -4.605  1.00 19.99           C  
ATOM   2541  C   ILE   337       1.164  29.776  -3.926  1.00 19.99           C  
ATOM   2542  O   ILE   337       2.074  29.122  -3.412  1.00 19.99           O  
ATOM   2543  CB  ILE   337       2.358  30.900  -5.840  1.00 19.99           C  
ATOM   2544  CG1 ILE   337       2.691  32.246  -6.496  1.00 19.99           C  
ATOM   2545  CG2 ILE   337       1.691  29.953  -6.842  1.00 19.99           C  
ATOM   2546  CD1 ILE   337       3.717  32.152  -7.617  1.00 19.99           C  
ATOM   2547  N   LYS   338       0.082  29.676  -3.314  1.00 19.74           N  
ATOM   2548  CA  LYS   338      -0.636  28.493  -2.849  1.00 19.74           C  
ATOM   2549  C   LYS   338      -0.822  27.484  -3.978  1.00 19.74           C  
ATOM   2550  O   LYS   338      -1.427  27.798  -5.005  1.00 19.74           O  
ATOM   2551  CB  LYS   338      -1.996  28.884  -2.267  1.00 19.74           C  
ATOM   2552  CG  LYS   338      -1.981  29.117  -0.763  1.00 19.74           C  
ATOM   2553  CD  LYS   338      -3.365  29.482  -0.241  1.00 19.74           C  
ATOM   2554  CE  LYS   338      -3.357  29.689   1.268  1.00 19.74           C  
ATOM   2555  NZ  LYS   338      -4.712  30.044   1.785  1.00 19.74           N  
ATOM   2556  N   LEU   339       0.175  26.710  -4.275  1.00 19.21           N  
ATOM   2557  CA  LEU   339      -0.173  25.757  -5.323  1.00 19.21           C  
ATOM   2558  C   LEU   339      -0.992  24.602  -4.757  1.00 19.21           C  
ATOM   2559  O   LEU   339      -0.709  24.113  -3.661  1.00 19.21           O  
ATOM   2560  CB  LEU   339       1.091  25.219  -5.999  1.00 19.21           C  
ATOM   2561  CG  LEU   339       1.886  26.218  -6.842  1.00 19.21           C  
ATOM   2562  CD1 LEU   339       3.291  25.687  -7.108  1.00 19.21           C  
ATOM   2563  CD2 LEU   339       1.162  26.507  -8.153  1.00 19.21           C  
ATOM   2564  N   SER   340      -2.278  24.598  -5.033  1.00 19.38           N  
ATOM   2565  CA  SER   340      -3.139  23.441  -4.810  1.00 19.38           C  
ATOM   2566  C   SER   340      -2.546  22.182  -5.434  1.00 19.38           C  
ATOM   2567  O   SER   340      -1.741  22.264  -6.364  1.00 19.38           O  
ATOM   2568  CB  SER   340      -4.535  23.694  -5.380  1.00 19.38           C  
ATOM   2569  OG  SER   340      -5.092  24.880  -4.839  1.00 19.38           O  
ATOM   2570  N   PRO   341      -2.284  21.161  -4.648  1.00 17.70           N  
ATOM   2571  CA  PRO   341      -1.661  19.895  -5.043  1.00 17.70           C  
ATOM   2572  C   PRO   341      -1.952  19.523  -6.495  1.00 17.70           C  
ATOM   2573  O   PRO   341      -1.180  18.786  -7.114  1.00 17.70           O  
ATOM   2574  CB  PRO   341      -2.285  18.880  -4.083  1.00 17.70           C  
ATOM   2575  CG  PRO   341      -3.090  19.702  -3.128  1.00 17.70           C  
ATOM   2576  CD  PRO   341      -3.114  21.120  -3.621  1.00 17.70           C  
ATOM   2577  N   ARG   342      -2.732  20.340  -7.200  1.00 14.88           N  
ATOM   2578  CA  ARG   342      -3.216  19.778  -8.457  1.00 14.88           C  
ATOM   2579  C   ARG   342      -2.385  20.274  -9.635  1.00 14.88           C  
ATOM   2580  O   ARG   342      -2.244  19.574 -10.640  1.00 14.88           O  
ATOM   2581  CB  ARG   342      -4.690  20.131  -8.670  1.00 14.88           C  
ATOM   2582  CG  ARG   342      -5.644  19.366  -7.766  1.00 14.88           C  
ATOM   2583  CD  ARG   342      -7.097  19.596  -8.156  1.00 14.88           C  
ATOM   2584  NE  ARG   342      -8.011  18.853  -7.292  1.00 14.88           N  
ATOM   2585  CZ  ARG   342      -9.336  18.872  -7.397  1.00 14.88           C  
ATOM   2586  NH1 ARG   342      -9.932  19.600  -8.334  1.00 14.88           N  
ATOM   2587  NH2 ARG   342     -10.073  18.158  -6.558  1.00 14.88           N  
ATOM   2588  N   GLU   343      -1.502  21.281  -9.321  1.00 15.24           N  
ATOM   2589  CA  GLU   343      -0.881  21.875 -10.502  1.00 15.24           C  
ATOM   2590  C   GLU   343       0.594  21.496 -10.599  1.00 15.24           C  
ATOM   2591  O   GLU   343       1.447  22.141  -9.987  1.00 15.24           O  
ATOM   2592  CB  GLU   343      -1.033  23.398 -10.480  1.00 15.24           C  
ATOM   2593  CG  GLU   343      -2.401  23.886 -10.934  1.00 15.24           C  
ATOM   2594  CD  GLU   343      -2.489  25.400 -11.052  1.00 15.24           C  
ATOM   2595  OE1 GLU   343      -3.501  25.909 -11.585  1.00 15.24           O  
ATOM   2596  OE2 GLU   343      -1.539  26.081 -10.609  1.00 15.24           O  
ATOM   2597  N   PHE   344       1.024  20.294 -10.519  1.00 18.14           N  
ATOM   2598  CA  PHE   344       2.435  20.198 -10.873  1.00 18.14           C  
ATOM   2599  C   PHE   344       2.603  19.920 -12.362  1.00 18.14           C  
ATOM   2600  O   PHE   344       2.477  18.776 -12.803  1.00 18.14           O  
ATOM   2601  CB  PHE   344       3.123  19.102 -10.054  1.00 18.14           C  
ATOM   2602  CG  PHE   344       3.781  19.605  -8.798  1.00 18.14           C  
ATOM   2603  CD1 PHE   344       5.077  20.106  -8.828  1.00 18.14           C  
ATOM   2604  CD2 PHE   344       3.103  19.578  -7.586  1.00 18.14           C  
ATOM   2605  CE1 PHE   344       5.688  20.573  -7.667  1.00 18.14           C  
ATOM   2606  CE2 PHE   344       3.708  20.042  -6.422  1.00 18.14           C  
ATOM   2607  CZ  PHE   344       5.001  20.539  -6.464  1.00 18.14           C  
ATOM   2608  N   ILE   345       2.125  20.623 -13.333  1.00 16.13           N  
ATOM   2609  CA  ILE   345       2.665  20.293 -14.647  1.00 16.13           C  
ATOM   2610  C   ILE   345       3.946  21.086 -14.893  1.00 16.13           C  
ATOM   2611  O   ILE   345       3.966  22.309 -14.735  1.00 16.13           O  
ATOM   2612  CB  ILE   345       1.638  20.573 -15.767  1.00 16.13           C  
ATOM   2613  CG1 ILE   345       0.354  19.770 -15.528  1.00 16.13           C  
ATOM   2614  CG2 ILE   345       2.236  20.253 -17.141  1.00 16.13           C  
ATOM   2615  CD1 ILE   345      -0.762  20.077 -16.517  1.00 16.13           C  
ATOM   2616  N   ILE   346       5.103  20.492 -14.842  1.00 17.50           N  
ATOM   2617  CA  ILE   346       6.438  20.953 -15.205  1.00 17.50           C  
ATOM   2618  C   ILE   346       6.453  21.392 -16.668  1.00 17.50           C  
ATOM   2619  O   ILE   346       6.245  20.576 -17.569  1.00 17.50           O  
ATOM   2620  CB  ILE   346       7.500  19.857 -14.964  1.00 17.50           C  
ATOM   2621  CG1 ILE   346       7.455  19.380 -13.508  1.00 17.50           C  
ATOM   2622  CG2 ILE   346       8.897  20.368 -15.330  1.00 17.50           C  
ATOM   2623  CD1 ILE   346       8.368  18.198 -13.214  1.00 17.50           C  
ATOM   2624  N   LYS   347       6.239  22.619 -17.047  1.00 16.36           N  
ATOM   2625  CA  LYS   347       6.621  23.248 -18.308  1.00 16.36           C  
ATOM   2626  C   LYS   347       8.138  23.330 -18.444  1.00 16.36           C  
ATOM   2627  O   LYS   347       8.838  23.636 -17.477  1.00 16.36           O  
ATOM   2628  CB  LYS   347       6.008  24.645 -18.418  1.00 16.36           C  
ATOM   2629  CG  LYS   347       5.260  24.892 -19.719  1.00 16.36           C  
ATOM   2630  CD  LYS   347       4.648  26.287 -19.756  1.00 16.36           C  
ATOM   2631  CE  LYS   347       3.914  26.542 -21.066  1.00 16.36           C  
ATOM   2632  NZ  LYS   347       3.294  27.901 -21.098  1.00 16.36           N  
ATOM   2633  N   GLY   348       8.745  22.364 -19.209  1.00 16.83           N  
ATOM   2634  CA  GLY   348       9.935  22.422 -20.043  1.00 16.83           C  
ATOM   2635  C   GLY   348      10.779  23.658 -19.793  1.00 16.83           C  
ATOM   2636  O   GLY   348      10.500  24.727 -20.341  1.00 16.83           O  
ATOM   2637  N   VAL   349      11.072  24.017 -18.553  1.00 17.54           N  
ATOM   2638  CA  VAL   349      11.969  25.168 -18.590  1.00 17.54           C  
ATOM   2639  C   VAL   349      13.418  24.693 -18.664  1.00 17.54           C  
ATOM   2640  O   VAL   349      13.749  23.613 -18.168  1.00 17.54           O  
ATOM   2641  CB  VAL   349      11.770  26.082 -17.360  1.00 17.54           C  
ATOM   2642  CG1 VAL   349      12.594  27.361 -17.499  1.00 17.54           C  
ATOM   2643  CG2 VAL   349      10.290  26.414 -17.177  1.00 17.54           C  
ATOM   2644  N   ASN   350      14.087  25.163 -19.687  1.00 21.48           N  
ATOM   2645  CA  ASN   350      15.465  25.334 -20.135  1.00 21.48           C  
ATOM   2646  C   ASN   350      16.460  24.986 -19.032  1.00 21.48           C  
ATOM   2647  O   ASN   350      16.552  25.693 -18.027  1.00 21.48           O  
ATOM   2648  CB  ASN   350      15.697  26.764 -20.627  1.00 21.48           C  
ATOM   2649  CG  ASN   350      16.235  26.814 -22.044  1.00 21.48           C  
ATOM   2650  OD1 ASN   350      16.895  25.879 -22.504  1.00 21.48           O  
ATOM   2651  ND2 ASN   350      15.957  27.906 -22.745  1.00 21.48           N  
ATOM   2652  N   VAL   351      16.661  23.770 -18.723  1.00 20.91           N  
ATOM   2653  CA  VAL   351      17.420  22.894 -17.837  1.00 20.91           C  
ATOM   2654  C   VAL   351      18.874  23.356 -17.773  1.00 20.91           C  
ATOM   2655  O   VAL   351      19.665  22.830 -16.987  1.00 20.91           O  
ATOM   2656  CB  VAL   351      17.349  21.420 -18.297  1.00 20.91           C  
ATOM   2657  CG1 VAL   351      17.797  20.482 -17.178  1.00 20.91           C  
ATOM   2658  CG2 VAL   351      15.934  21.073 -18.756  1.00 20.91           C  
ATOM   2659  N   ASN   352      19.235  24.295 -18.700  1.00 24.07           N  
ATOM   2660  CA  ASN   352      20.687  24.434 -18.681  1.00 24.07           C  
ATOM   2661  C   ASN   352      21.156  25.245 -17.476  1.00 24.07           C  
ATOM   2662  O   ASN   352      22.230  24.986 -16.929  1.00 24.07           O  
ATOM   2663  CB  ASN   352      21.182  25.077 -19.978  1.00 24.07           C  
ATOM   2664  CG  ASN   352      20.931  24.206 -21.194  1.00 24.07           C  
ATOM   2665  OD1 ASN   352      20.797  22.985 -21.081  1.00 24.07           O  
ATOM   2666  ND2 ASN   352      20.865  24.827 -22.365  1.00 24.07           N  
ATOM   2667  N   ASN   353      20.271  25.682 -16.531  1.00 23.30           N  
ATOM   2668  CA  ASN   353      21.041  26.424 -15.539  1.00 23.30           C  
ATOM   2669  C   ASN   353      20.333  26.455 -14.187  1.00 23.30           C  
ATOM   2670  O   ASN   353      20.834  27.051 -13.233  1.00 23.30           O  
ATOM   2671  CB  ASN   353      21.314  27.849 -16.027  1.00 23.30           C  
ATOM   2672  CG  ASN   353      22.783  28.100 -16.302  1.00 23.30           C  
ATOM   2673  OD1 ASN   353      23.615  27.198 -16.173  1.00 23.30           O  
ATOM   2674  ND2 ASN   353      23.113  29.328 -16.685  1.00 23.30           N  
ATOM   2675  N   THR   354      19.190  25.714 -14.006  1.00 21.46           N  
ATOM   2676  CA  THR   354      18.655  25.868 -12.658  1.00 21.46           C  
ATOM   2677  C   THR   354      18.435  24.507 -12.005  1.00 21.46           C  
ATOM   2678  O   THR   354      17.940  23.577 -12.646  1.00 21.46           O  
ATOM   2679  CB  THR   354      17.332  26.655 -12.669  1.00 21.46           C  
ATOM   2680  OG1 THR   354      16.487  26.145 -13.709  1.00 21.46           O  
ATOM   2681  CG2 THR   354      17.577  28.141 -12.913  1.00 21.46           C  
ATOM   2682  N   SER   355      19.472  23.923 -11.491  1.00 20.85           N  
ATOM   2683  CA  SER   355      19.358  22.724 -10.667  1.00 20.85           C  
ATOM   2684  C   SER   355      18.204  22.842  -9.677  1.00 20.85           C  
ATOM   2685  O   SER   355      18.074  23.853  -8.983  1.00 20.85           O  
ATOM   2686  CB  SER   355      20.663  22.465  -9.913  1.00 20.85           C  
ATOM   2687  OG  SER   355      21.047  23.606  -9.165  1.00 20.85           O  
ATOM   2688  N   TRP   356      17.015  22.417 -10.075  1.00 19.28           N  
ATOM   2689  CA  TRP   356      15.905  22.348  -9.130  1.00 19.28           C  
ATOM   2690  C   TRP   356      16.151  21.271  -8.079  1.00 19.28           C  
ATOM   2691  O   TRP   356      16.667  20.196  -8.392  1.00 19.28           O  
ATOM   2692  CB  TRP   356      14.590  22.072  -9.863  1.00 19.28           C  
ATOM   2693  CG  TRP   356      14.272  23.067 -10.939  1.00 19.28           C  
ATOM   2694  CD1 TRP   356      14.726  23.059 -12.229  1.00 19.28           C  
ATOM   2695  CD2 TRP   356      13.434  24.220 -10.815  1.00 19.28           C  
ATOM   2696  NE1 TRP   356      14.219  24.138 -12.915  1.00 19.28           N  
ATOM   2697  CE2 TRP   356      13.424  24.866 -12.071  1.00 19.28           C  
ATOM   2698  CE3 TRP   356      12.689  24.770  -9.763  1.00 19.28           C  
ATOM   2699  CZ2 TRP   356      12.697  26.035 -12.303  1.00 19.28           C  
ATOM   2700  CZ3 TRP   356      11.966  25.934  -9.996  1.00 19.28           C  
ATOM   2701  CH2 TRP   356      11.977  26.552 -11.257  1.00 19.28           C  
ATOM   2702  N   LYS   357      16.305  21.610  -6.793  1.00 18.31           N  
ATOM   2703  CA  LYS   357      16.335  20.720  -5.636  1.00 18.31           C  
ATOM   2704  C   LYS   357      14.924  20.325  -5.210  1.00 18.31           C  
ATOM   2705  O   LYS   357      14.070  21.188  -4.994  1.00 18.31           O  
ATOM   2706  CB  LYS   357      17.068  21.382  -4.468  1.00 18.31           C  
ATOM   2707  CG  LYS   357      18.584  21.277  -4.551  1.00 18.31           C  
ATOM   2708  CD  LYS   357      19.250  21.789  -3.279  1.00 18.31           C  
ATOM   2709  CE  LYS   357      20.768  21.713  -3.373  1.00 18.31           C  
ATOM   2710  NZ  LYS   357      21.425  22.235  -2.137  1.00 18.31           N  
ATOM   2711  N   PHE   358      14.433  19.191  -5.667  1.00 18.74           N  
ATOM   2712  CA  PHE   358      13.141  18.635  -5.285  1.00 18.74           C  
ATOM   2713  C   PHE   358      13.191  18.070  -3.870  1.00 18.74           C  
ATOM   2714  O   PHE   358      14.088  17.292  -3.539  1.00 18.74           O  
ATOM   2715  CB  PHE   358      12.711  17.544  -6.271  1.00 18.74           C  
ATOM   2716  CG  PHE   358      11.980  18.070  -7.477  1.00 18.74           C  
ATOM   2717  CD1 PHE   358      10.596  18.194  -7.468  1.00 18.74           C  
ATOM   2718  CD2 PHE   358      12.677  18.441  -8.619  1.00 18.74           C  
ATOM   2719  CE1 PHE   358       9.916  18.681  -8.583  1.00 18.74           C  
ATOM   2720  CE2 PHE   358      12.005  18.928  -9.737  1.00 18.74           C  
ATOM   2721  CZ  PHE   358      10.625  19.046  -9.717  1.00 18.74           C  
ATOM   2722  N   ILE   359      12.709  18.718  -2.895  1.00 16.57           N  
ATOM   2723  CA  ILE   359      12.598  18.105  -1.576  1.00 16.57           C  
ATOM   2724  C   ILE   359      11.301  17.303  -1.487  1.00 16.57           C  
ATOM   2725  O   ILE   359      10.223  17.818  -1.795  1.00 16.57           O  
ATOM   2726  CB  ILE   359      12.650  19.165  -0.453  1.00 16.57           C  
ATOM   2727  CG1 ILE   359      13.926  20.006  -0.573  1.00 16.57           C  
ATOM   2728  CG2 ILE   359      12.560  18.500   0.923  1.00 16.57           C  
ATOM   2729  CD1 ILE   359      13.975  21.195   0.377  1.00 16.57           C  
ATOM   2730  N   ASN   360      11.434  16.062  -1.668  1.00 16.88           N  
ATOM   2731  CA  ASN   360      10.527  14.926  -1.539  1.00 16.88           C  
ATOM   2732  C   ASN   360       9.717  14.999  -0.247  1.00 16.88           C  
ATOM   2733  O   ASN   360      10.285  15.052   0.845  1.00 16.88           O  
ATOM   2734  CB  ASN   360      11.303  13.609  -1.604  1.00 16.88           C  
ATOM   2735  CG  ASN   360      10.821  12.703  -2.720  1.00 16.88           C  
ATOM   2736  OD1 ASN   360       9.717  12.874  -3.242  1.00 16.88           O  
ATOM   2737  ND2 ASN   360      11.646  11.732  -3.094  1.00 16.88           N  
ATOM   2738  N   PHE   361       8.394  15.143  -0.292  1.00 16.19           N  
ATOM   2739  CA  PHE   361       7.735  14.730   0.942  1.00 16.19           C  
ATOM   2740  C   PHE   361       6.724  13.622   0.671  1.00 16.19           C  
ATOM   2741  O   PHE   361       5.942  13.708  -0.278  1.00 16.19           O  
ATOM   2742  CB  PHE   361       7.042  15.923   1.608  1.00 16.19           C  
ATOM   2743  CG  PHE   361       7.993  16.909   2.229  1.00 16.19           C  
ATOM   2744  CD1 PHE   361       8.506  16.693   3.502  1.00 16.19           C  
ATOM   2745  CD2 PHE   361       8.376  18.052   1.540  1.00 16.19           C  
ATOM   2746  CE1 PHE   361       9.387  17.604   4.080  1.00 16.19           C  
ATOM   2747  CE2 PHE   361       9.255  18.967   2.111  1.00 16.19           C  
ATOM   2748  CZ  PHE   361       9.759  18.741   3.381  1.00 16.19           C  
ATOM   2749  N   ILE   362       7.200  12.410   0.675  1.00 15.39           N  
ATOM   2750  CA  ILE   362       6.340  11.233   0.617  1.00 15.39           C  
ATOM   2751  C   ILE   362       5.129  11.433   1.525  1.00 15.39           C  
ATOM   2752  O   ILE   362       5.257  11.954   2.636  1.00 15.39           O  
ATOM   2753  CB  ILE   362       7.106   9.953   1.021  1.00 15.39           C  
ATOM   2754  CG1 ILE   362       8.382   9.808   0.184  1.00 15.39           C  
ATOM   2755  CG2 ILE   362       6.212   8.719   0.874  1.00 15.39           C  
ATOM   2756  CD1 ILE   362       9.275   8.650   0.611  1.00 15.39           C  
ATOM   2757  N   GLU   363       4.014  11.660   1.020  1.00 15.77           N  
ATOM   2758  CA  GLU   363       2.649  11.452   1.494  1.00 15.77           C  
ATOM   2759  C   GLU   363       2.574  10.269   2.455  1.00 15.77           C  
ATOM   2760  O   GLU   363       2.824   9.127   2.064  1.00 15.77           O  
ATOM   2761  CB  GLU   363       1.697  11.233   0.316  1.00 15.77           C  
ATOM   2762  CG  GLU   363       0.239  11.526   0.640  1.00 15.77           C  
ATOM   2763  CD  GLU   363      -0.697  11.283  -0.533  1.00 15.77           C  
ATOM   2764  OE1 GLU   363      -1.855  11.758  -0.494  1.00 15.77           O  
ATOM   2765  OE2 GLU   363      -0.270  10.611  -1.498  1.00 15.77           O  
ATOM   2766  N   LYS   364       2.942  10.374   3.749  1.00 15.33           N  
ATOM   2767  CA  LYS   364       2.656   9.264   4.654  1.00 15.33           C  
ATOM   2768  C   LYS   364       1.276   9.414   5.289  1.00 15.33           C  
ATOM   2769  O   LYS   364       0.809  10.533   5.515  1.00 15.33           O  
ATOM   2770  CB  LYS   364       3.726   9.169   5.742  1.00 15.33           C  
ATOM   2771  CG  LYS   364       3.865   7.783   6.354  1.00 15.33           C  
ATOM   2772  CD  LYS   364       5.002   7.731   7.367  1.00 15.33           C  
ATOM   2773  CE  LYS   364       5.101   6.362   8.027  1.00 15.33           C  
ATOM   2774  NZ  LYS   364       6.290   6.265   8.925  1.00 15.33           N  
ATOM   2775  N   ASN   365       0.464   8.411   5.108  1.00 16.35           N  
ATOM   2776  CA  ASN   365      -0.632   7.791   5.845  1.00 16.35           C  
ATOM   2777  C   ASN   365      -0.362   7.780   7.347  1.00 16.35           C  
ATOM   2778  O   ASN   365       0.572   7.123   7.809  1.00 16.35           O  
ATOM   2779  CB  ASN   365      -0.881   6.368   5.340  1.00 16.35           C  
ATOM   2780  CG  ASN   365      -1.485   6.340   3.949  1.00 16.35           C  
ATOM   2781  OD1 ASN   365      -2.180   7.274   3.542  1.00 16.35           O  
ATOM   2782  ND2 ASN   365      -1.224   5.268   3.211  1.00 16.35           N  
ATOM   2783  N   PHE   366       0.154   8.811   7.901  1.00 15.46           N  
ATOM   2784  CA  PHE   366       0.102   8.751   9.357  1.00 15.46           C  
ATOM   2785  C   PHE   366      -0.801   7.615   9.820  1.00 15.46           C  
ATOM   2786  O   PHE   366      -1.929   7.476   9.341  1.00 15.46           O  
ATOM   2787  CB  PHE   366      -0.391  10.082   9.933  1.00 15.46           C  
ATOM   2788  CG  PHE   366       0.662  11.157   9.964  1.00 15.46           C  
ATOM   2789  CD1 PHE   366       1.609  11.192  10.980  1.00 15.46           C  
ATOM   2790  CD2 PHE   366       0.703  12.134   8.978  1.00 15.46           C  
ATOM   2791  CE1 PHE   366       2.585  12.186  11.012  1.00 15.46           C  
ATOM   2792  CE2 PHE   366       1.675  13.130   9.003  1.00 15.46           C  
ATOM   2793  CZ  PHE   366       2.615  13.155  10.021  1.00 15.46           C  
ATOM   2794  N   ASN   367      -0.551   6.420   9.556  1.00 16.72           N  
ATOM   2795  CA  ASN   367      -1.263   5.483  10.419  1.00 16.72           C  
ATOM   2796  C   ASN   367      -1.591   6.106  11.773  1.00 16.72           C  
ATOM   2797  O   ASN   367      -0.719   6.219  12.636  1.00 16.72           O  
ATOM   2798  CB  ASN   367      -0.449   4.201  10.607  1.00 16.72           C  
ATOM   2799  CG  ASN   367      -0.667   3.201   9.489  1.00 16.72           C  
ATOM   2800  OD1 ASN   367      -1.686   3.240   8.794  1.00 16.72           O  
ATOM   2801  ND2 ASN   367       0.289   2.298   9.306  1.00 16.72           N  
ATOM   2802  N   VAL   368      -1.782   7.414  11.865  1.00 16.25           N  
ATOM   2803  CA  VAL   368      -2.105   7.860  13.217  1.00 16.25           C  
ATOM   2804  C   VAL   368      -3.031   6.848  13.887  1.00 16.25           C  
ATOM   2805  O   VAL   368      -4.081   7.215  14.419  1.00 16.25           O  
ATOM   2806  CB  VAL   368      -2.761   9.260  13.211  1.00 16.25           C  
ATOM   2807  CG1 VAL   368      -1.852  10.284  13.889  1.00 16.25           C  
ATOM   2808  CG2 VAL   368      -3.085   9.691  11.782  1.00 16.25           C  
ATOM   2809  N   GLY   369      -3.185   5.655  13.445  1.00 15.16           N  
ATOM   2810  CA  GLY   369      -3.679   4.778  14.495  1.00 15.16           C  
ATOM   2811  C   GLY   369      -2.627   4.439  15.534  1.00 15.16           C  
ATOM   2812  O   GLY   369      -2.947   3.910  16.600  1.00 15.16           O  
ATOM   2813  N   ASN   370      -1.411   4.556  15.322  1.00 15.96           N  
ATOM   2814  CA  ASN   370      -0.533   4.218  16.437  1.00 15.96           C  
ATOM   2815  C   ASN   370      -0.063   5.465  17.179  1.00 15.96           C  
ATOM   2816  O   ASN   370       0.947   6.068  16.811  1.00 15.96           O  
ATOM   2817  CB  ASN   370       0.668   3.406  15.947  1.00 15.96           C  
ATOM   2818  CG  ASN   370       0.349   1.933  15.780  1.00 15.96           C  
ATOM   2819  OD1 ASN   370      -0.722   1.469  16.178  1.00 15.96           O  
ATOM   2820  ND2 ASN   370       1.276   1.189  15.189  1.00 15.96           N  
ATOM   2821  N   ARG   371      -0.856   6.545  17.242  1.00 15.27           N  
ATOM   2822  CA  ARG   371      -0.316   7.267  18.389  1.00 15.27           C  
ATOM   2823  C   ARG   371       0.276   6.304  19.413  1.00 15.27           C  
ATOM   2824  O   ARG   371      -0.344   5.294  19.754  1.00 15.27           O  
ATOM   2825  CB  ARG   371      -1.401   8.125  19.043  1.00 15.27           C  
ATOM   2826  CG  ARG   371      -1.577   9.491  18.400  1.00 15.27           C  
ATOM   2827  CD  ARG   371      -2.501  10.384  19.215  1.00 15.27           C  
ATOM   2828  NE  ARG   371      -2.488  11.760  18.729  1.00 15.27           N  
ATOM   2829  CZ  ARG   371      -3.409  12.675  19.018  1.00 15.27           C  
ATOM   2830  NH1 ARG   371      -4.440  12.376  19.800  1.00 15.27           N  
ATOM   2831  NH2 ARG   371      -3.300  13.898  18.522  1.00 15.27           N  
ATOM   2832  N   ALA   372       1.429   5.812  19.175  1.00 13.70           N  
ATOM   2833  CA  ALA   372       2.337   5.598  20.299  1.00 13.70           C  
ATOM   2834  C   ALA   372       1.642   5.883  21.628  1.00 13.70           C  
ATOM   2835  O   ALA   372       1.239   7.018  21.894  1.00 13.70           O  
ATOM   2836  CB  ALA   372       3.580   6.472  20.153  1.00 13.70           C  
ATOM   2837  N   ASP   373       0.519   5.439  21.881  1.00 14.19           N  
ATOM   2838  CA  ASP   373       0.081   5.279  23.264  1.00 14.19           C  
ATOM   2839  C   ASP   373       1.270   5.299  24.223  1.00 14.19           C  
ATOM   2840  O   ASP   373       2.171   4.464  24.120  1.00 14.19           O  
ATOM   2841  CB  ASP   373      -0.705   3.977  23.431  1.00 14.19           C  
ATOM   2842  CG  ASP   373      -1.863   4.104  24.406  1.00 14.19           C  
ATOM   2843  OD1 ASP   373      -1.985   5.153  25.075  1.00 14.19           O  
ATOM   2844  OD2 ASP   373      -2.659   3.146  24.508  1.00 14.19           O  
ATOM   2845  N   PHE   374       2.050   6.341  24.242  1.00 13.47           N  
ATOM   2846  CA  PHE   374       2.950   6.506  25.377  1.00 13.47           C  
ATOM   2847  C   PHE   374       2.382   5.835  26.621  1.00 13.47           C  
ATOM   2848  O   PHE   374       2.459   6.387  27.721  1.00 13.47           O  
ATOM   2849  CB  PHE   374       3.205   7.992  25.651  1.00 13.47           C  
ATOM   2850  CG  PHE   374       4.034   8.671  24.594  1.00 13.47           C  
ATOM   2851  CD1 PHE   374       5.419   8.569  24.607  1.00 13.47           C  
ATOM   2852  CD2 PHE   374       3.427   9.412  23.589  1.00 13.47           C  
ATOM   2853  CE1 PHE   374       6.189   9.196  23.630  1.00 13.47           C  
ATOM   2854  CE2 PHE   374       4.189  10.041  22.609  1.00 13.47           C  
ATOM   2855  CZ  PHE   374       5.570   9.933  22.632  1.00 13.47           C  
ATOM   2856  N   ARG   375       1.442   4.944  26.592  1.00 12.47           N  
ATOM   2857  CA  ARG   375       1.098   4.221  27.812  1.00 12.47           C  
ATOM   2858  C   ARG   375       2.177   3.204  28.169  1.00 12.47           C  
ATOM   2859  O   ARG   375       2.484   3.005  29.346  1.00 12.47           O  
ATOM   2860  CB  ARG   375      -0.253   3.520  27.658  1.00 12.47           C  
ATOM   2861  CG  ARG   375      -1.319   4.016  28.622  1.00 12.47           C  
ATOM   2862  CD  ARG   375      -2.686   3.427  28.303  1.00 12.47           C  
ATOM   2863  NE  ARG   375      -3.044   2.361  29.233  1.00 12.47           N  
ATOM   2864  CZ  ARG   375      -4.204   1.710  29.231  1.00 12.47           C  
ATOM   2865  NH1 ARG   375      -5.146   2.006  28.342  1.00 12.47           N  
ATOM   2866  NH2 ARG   375      -4.425   0.756  30.123  1.00 12.47           N  
ATOM   2867  N   ASP   376       2.541   2.383  27.274  1.00 12.69           N  
ATOM   2868  CA  ASP   376       3.268   1.235  27.807  1.00 12.69           C  
ATOM   2869  C   ASP   376       4.670   1.635  28.261  1.00 12.69           C  
ATOM   2870  O   ASP   376       5.626   0.879  28.080  1.00 12.69           O  
ATOM   2871  CB  ASP   376       3.352   0.120  26.762  1.00 12.69           C  
ATOM   2872  CG  ASP   376       2.104  -0.744  26.715  1.00 12.69           C  
ATOM   2873  OD1 ASP   376       1.388  -0.837  27.735  1.00 12.69           O  
ATOM   2874  OD2 ASP   376       1.835  -1.338  25.649  1.00 12.69           O  
ATOM   2875  N   VAL   377       5.053   2.880  28.118  1.00 13.56           N  
ATOM   2876  CA  VAL   377       6.126   3.149  29.070  1.00 13.56           C  
ATOM   2877  C   VAL   377       5.562   3.180  30.489  1.00 13.56           C  
ATOM   2878  O   VAL   377       4.953   4.170  30.900  1.00 13.56           O  
ATOM   2879  CB  VAL   377       6.845   4.479  28.754  1.00 13.56           C  
ATOM   2880  CG1 VAL   377       8.357   4.325  28.905  1.00 13.56           C  
ATOM   2881  CG2 VAL   377       6.492   4.954  27.346  1.00 13.56           C  
ATOM   2882  N   GLY   378       4.501   2.409  30.827  1.00 12.64           N  
ATOM   2883  CA  GLY   378       4.207   1.996  32.190  1.00 12.64           C  
ATOM   2884  C   GLY   378       5.441   1.917  33.069  1.00 12.64           C  
ATOM   2885  O   GLY   378       6.151   0.910  33.063  1.00 12.64           O  
ATOM   2886  N   CYS   379       6.362   2.813  33.079  1.00 12.49           N  
ATOM   2887  CA  CYS   379       6.922   3.011  34.412  1.00 12.49           C  
ATOM   2888  C   CYS   379       5.824   3.319  35.424  1.00 12.49           C  
ATOM   2889  O   CYS   379       4.955   4.154  35.168  1.00 12.49           O  
ATOM   2890  CB  CYS   379       7.948   4.144  34.399  1.00 12.49           C  
ATOM   2891  SG  CYS   379       9.413   3.788  33.404  1.00 12.49           S  
ATOM   2892  N   ASN   380       5.061   2.284  35.784  1.00 14.88           N  
ATOM   2893  CA  ASN   380       4.446   2.243  37.106  1.00 14.88           C  
ATOM   2894  C   ASN   380       4.695   3.534  37.880  1.00 14.88           C  
ATOM   2895  O   ASN   380       5.833   3.835  38.244  1.00 14.88           O  
ATOM   2896  CB  ASN   380       4.959   1.040  37.901  1.00 14.88           C  
ATOM   2897  CG  ASN   380       4.134  -0.209  37.668  1.00 14.88           C  
ATOM   2898  OD1 ASN   380       2.997  -0.137  37.193  1.00 14.88           O  
ATOM   2899  ND2 ASN   380       4.699  -1.364  37.998  1.00 14.88           N  
ATOM   2900  N   LEU   381       4.173   4.621  37.473  1.00 15.13           N  
ATOM   2901  CA  LEU   381       4.054   5.768  38.367  1.00 15.13           C  
ATOM   2902  C   LEU   381       3.621   5.328  39.761  1.00 15.13           C  
ATOM   2903  O   LEU   381       2.472   4.928  39.962  1.00 15.13           O  
ATOM   2904  CB  LEU   381       3.054   6.783  37.806  1.00 15.13           C  
ATOM   2905  CG  LEU   381       3.434   7.446  36.481  1.00 15.13           C  
ATOM   2906  CD1 LEU   381       2.196   8.029  35.806  1.00 15.13           C  
ATOM   2907  CD2 LEU   381       4.486   8.528  36.706  1.00 15.13           C  
ATOM   2908  N   SER   382       4.162   4.306  40.406  1.00 14.63           N  
ATOM   2909  CA  SER   382       3.948   4.292  41.849  1.00 14.63           C  
ATOM   2910  C   SER   382       4.110   5.686  42.446  1.00 14.63           C  
ATOM   2911  O   SER   382       4.737   6.557  41.840  1.00 14.63           O  
ATOM   2912  CB  SER   382       4.917   3.322  42.526  1.00 14.63           C  
ATOM   2913  OG  SER   382       6.248   3.804  42.446  1.00 14.63           O  
ATOM   2914  N   LYS   383       3.033   6.483  42.460  1.00 15.49           N  
ATOM   2915  CA  LYS   383       3.009   7.604  43.396  1.00 15.49           C  
ATOM   2916  C   LYS   383       4.395   7.865  43.976  1.00 15.49           C  
ATOM   2917  O   LYS   383       4.730   9.004  44.310  1.00 15.49           O  
ATOM   2918  CB  LYS   383       2.009   7.340  44.523  1.00 15.49           C  
ATOM   2919  CG  LYS   383       1.119   8.529  44.851  1.00 15.49           C  
ATOM   2920  CD  LYS   383       0.120   8.193  45.951  1.00 15.49           C  
ATOM   2921  CE  LYS   383      -0.781   9.378  46.271  1.00 15.49           C  
ATOM   2922  NZ  LYS   383      -1.833   9.021  47.268  1.00 15.49           N  
ATOM   2923  N   ASP   384       5.339   6.862  43.855  1.00 15.28           N  
ATOM   2924  CA  ASP   384       6.495   7.245  44.659  1.00 15.28           C  
ATOM   2925  C   ASP   384       7.675   7.636  43.772  1.00 15.28           C  
ATOM   2926  O   ASP   384       8.766   7.922  44.271  1.00 15.28           O  
ATOM   2927  CB  ASP   384       6.898   6.106  45.598  1.00 15.28           C  
ATOM   2928  CG  ASP   384       5.887   5.865  46.705  1.00 15.28           C  
ATOM   2929  OD1 ASP   384       5.290   6.840  47.209  1.00 15.28           O  
ATOM   2930  OD2 ASP   384       5.688   4.689  47.079  1.00 15.28           O  
ATOM   2931  N   SER   385       7.418   8.060  42.529  1.00 15.61           N  
ATOM   2932  CA  SER   385       8.624   8.616  41.923  1.00 15.61           C  
ATOM   2933  C   SER   385       8.451  10.098  41.607  1.00 15.61           C  
ATOM   2934  O   SER   385       7.473  10.492  40.969  1.00 15.61           O  
ATOM   2935  CB  SER   385       8.984   7.853  40.648  1.00 15.61           C  
ATOM   2936  OG  SER   385      10.281   7.292  40.747  1.00 15.61           O  
ATOM   2937  N   PRO   386       8.924  10.999  42.338  1.00 14.81           N  
ATOM   2938  CA  PRO   386       8.903  12.408  41.938  1.00 14.81           C  
ATOM   2939  C   PRO   386       9.369  12.620  40.499  1.00 14.81           C  
ATOM   2940  O   PRO   386      10.346  12.004  40.066  1.00 14.81           O  
ATOM   2941  CB  PRO   386       9.865  13.070  42.927  1.00 14.81           C  
ATOM   2942  CG  PRO   386      10.540  11.932  43.623  1.00 14.81           C  
ATOM   2943  CD  PRO   386       9.870  10.654  43.207  1.00 14.81           C  
ATOM   2944  N   SER   387       8.485  12.436  39.517  1.00 16.27           N  
ATOM   2945  CA  SER   387       8.374  12.873  38.130  1.00 16.27           C  
ATOM   2946  C   SER   387       9.459  13.887  37.782  1.00 16.27           C  
ATOM   2947  O   SER   387       9.396  15.043  38.206  1.00 16.27           O  
ATOM   2948  CB  SER   387       6.995  13.480  37.867  1.00 16.27           C  
ATOM   2949  OG  SER   387       6.787  14.625  38.676  1.00 16.27           O  
ATOM   2950  N   THR   388      10.663  13.639  37.821  1.00 15.02           N  
ATOM   2951  CA  THR   388      11.550  14.340  36.900  1.00 15.02           C  
ATOM   2952  C   THR   388      11.062  14.195  35.462  1.00 15.02           C  
ATOM   2953  O   THR   388      10.667  13.105  35.042  1.00 15.02           O  
ATOM   2954  CB  THR   388      12.995  13.818  37.010  1.00 15.02           C  
ATOM   2955  OG1 THR   388      12.997  12.396  36.833  1.00 15.02           O  
ATOM   2956  CG2 THR   388      13.598  14.151  38.370  1.00 15.02           C  
ATOM   2957  N   GLY   389      10.301  15.025  35.014  1.00 13.57           N  
ATOM   2958  CA  GLY   389      10.396  15.802  33.789  1.00 13.57           C  
ATOM   2959  C   GLY   389      10.404  14.945  32.537  1.00 13.57           C  
ATOM   2960  O   GLY   389      11.359  14.205  32.291  1.00 13.57           O  
ATOM   2961  N   ILE   390       9.248  14.409  32.125  1.00 13.22           N  
ATOM   2962  CA  ILE   390       9.183  14.554  30.675  1.00 13.22           C  
ATOM   2963  C   ILE   390       8.047  15.504  30.303  1.00 13.22           C  
ATOM   2964  O   ILE   390       6.875  15.209  30.551  1.00 13.22           O  
ATOM   2965  CB  ILE   390       8.990  13.189  29.978  1.00 13.22           C  
ATOM   2966  CG1 ILE   390      10.120  12.228  30.364  1.00 13.22           C  
ATOM   2967  CG2 ILE   390       8.915  13.364  28.459  1.00 13.22           C  
ATOM   2968  CD1 ILE   390       9.926  10.807  29.852  1.00 13.22           C  
ATOM   2969  N   SER   391       8.218  16.779  30.502  1.00 12.28           N  
ATOM   2970  CA  SER   391       7.624  17.827  29.679  1.00 12.28           C  
ATOM   2971  C   SER   391       8.029  17.679  28.216  1.00 12.28           C  
ATOM   2972  O   SER   391       9.177  17.945  27.854  1.00 12.28           O  
ATOM   2973  CB  SER   391       8.033  19.208  30.192  1.00 12.28           C  
ATOM   2974  OG  SER   391       8.486  19.133  31.532  1.00 12.28           O  
ATOM   2975  N   GLY   392       7.633  16.697  27.466  1.00 12.37           N  
ATOM   2976  CA  GLY   392       7.595  17.059  26.058  1.00 12.37           C  
ATOM   2977  C   GLY   392       6.227  17.528  25.599  1.00 12.37           C  
ATOM   2978  O   GLY   392       5.311  16.720  25.434  1.00 12.37           O  
ATOM   2979  N   ILE   393       5.514  18.269  26.279  1.00 12.07           N  
ATOM   2980  CA  ILE   393       4.485  18.944  25.496  1.00 12.07           C  
ATOM   2981  C   ILE   393       5.132  19.970  24.568  1.00 12.07           C  
ATOM   2982  O   ILE   393       5.831  20.877  25.027  1.00 12.07           O  
ATOM   2983  CB  ILE   393       3.440  19.628  26.405  1.00 12.07           C  
ATOM   2984  CG1 ILE   393       2.803  18.603  27.351  1.00 12.07           C  
ATOM   2985  CG2 ILE   393       2.372  20.335  25.564  1.00 12.07           C  
ATOM   2986  CD1 ILE   393       1.895  19.217  28.408  1.00 12.07           C  
ATOM   2987  N   ALA   394       5.542  19.589  23.351  1.00 12.45           N  
ATOM   2988  CA  ALA   394       5.868  20.569  22.318  1.00 12.45           C  
ATOM   2989  C   ALA   394       4.608  21.244  21.785  1.00 12.45           C  
ATOM   2990  O   ALA   394       3.742  20.586  21.203  1.00 12.45           O  
ATOM   2991  CB  ALA   394       6.636  19.905  21.177  1.00 12.45           C  
ATOM   2992  N   THR   395       3.936  22.019  22.498  1.00 12.22           N  
ATOM   2993  CA  THR   395       2.990  23.025  22.028  1.00 12.22           C  
ATOM   2994  C   THR   395       3.662  23.987  21.053  1.00 12.22           C  
ATOM   2995  O   THR   395       4.707  24.563  21.362  1.00 12.22           O  
ATOM   2996  CB  THR   395       2.389  23.818  23.204  1.00 12.22           C  
ATOM   2997  OG1 THR   395       2.248  22.950  24.336  1.00 12.22           O  
ATOM   2998  CG2 THR   395       1.021  24.387  22.841  1.00 12.22           C  
ATOM   2999  N   PHE   396       3.327  23.863  19.752  1.00 13.81           N  
ATOM   3000  CA  PHE   396       3.563  24.696  18.579  1.00 13.81           C  
ATOM   3001  C   PHE   396       2.648  25.914  18.586  1.00 13.81           C  
ATOM   3002  O   PHE   396       1.429  25.783  18.452  1.00 13.81           O  
ATOM   3003  CB  PHE   396       3.352  23.889  17.294  1.00 13.81           C  
ATOM   3004  CG  PHE   396       4.413  22.849  17.049  1.00 13.81           C  
ATOM   3005  CD1 PHE   396       5.586  23.177  16.381  1.00 13.81           C  
ATOM   3006  CD2 PHE   396       4.236  21.543  17.488  1.00 13.81           C  
ATOM   3007  CE1 PHE   396       6.569  22.217  16.153  1.00 13.81           C  
ATOM   3008  CE2 PHE   396       5.214  20.578  17.264  1.00 13.81           C  
ATOM   3009  CZ  PHE   396       6.379  20.917  16.595  1.00 13.81           C  
ATOM   3010  N   GLY   397       2.974  26.941  19.261  1.00 13.25           N  
ATOM   3011  CA  GLY   397       2.158  28.144  19.235  1.00 13.25           C  
ATOM   3012  C   GLY   397       2.409  29.010  18.015  1.00 13.25           C  
ATOM   3013  O   GLY   397       3.559  29.239  17.637  1.00 13.25           O  
ATOM   3014  N   LEU   398       1.571  28.897  17.023  1.00 14.61           N  
ATOM   3015  CA  LEU   398       1.249  29.889  16.002  1.00 14.61           C  
ATOM   3016  C   LEU   398       1.266  31.297  16.588  1.00 14.61           C  
ATOM   3017  O   LEU   398       0.867  31.500  17.738  1.00 14.61           O  
ATOM   3018  CB  LEU   398      -0.121  29.597  15.384  1.00 14.61           C  
ATOM   3019  CG  LEU   398      -0.223  28.334  14.528  1.00 14.61           C  
ATOM   3020  CD1 LEU   398      -1.685  27.991  14.261  1.00 14.61           C  
ATOM   3021  CD2 LEU   398       0.537  28.514  13.218  1.00 14.61           C  
ATOM   3022  N   PRO   399       2.184  32.146  16.174  1.00 14.97           N  
ATOM   3023  CA  PRO   399       1.937  33.552  16.505  1.00 14.97           C  
ATOM   3024  C   PRO   399       0.462  33.932  16.400  1.00 14.97           C  
ATOM   3025  O   PRO   399      -0.198  33.592  15.415  1.00 14.97           O  
ATOM   3026  CB  PRO   399       2.772  34.310  15.470  1.00 14.97           C  
ATOM   3027  CG  PRO   399       3.234  33.262  14.510  1.00 14.97           C  
ATOM   3028  CD  PRO   399       2.835  31.917  15.045  1.00 14.97           C  
ATOM   3029  N   THR   400      -0.339  33.764  17.377  1.00 15.80           N  
ATOM   3030  CA  THR   400      -1.599  34.467  17.163  1.00 15.80           C  
ATOM   3031  C   THR   400      -1.405  35.976  17.291  1.00 15.80           C  
ATOM   3032  O   THR   400      -0.488  36.433  17.978  1.00 15.80           O  
ATOM   3033  CB  THR   400      -2.676  33.999  18.159  1.00 15.80           C  
ATOM   3034  OG1 THR   400      -2.226  34.254  19.495  1.00 15.80           O  
ATOM   3035  CG2 THR   400      -2.957  32.508  18.005  1.00 15.80           C  
ATOM   3036  N   THR   401      -1.417  36.681  16.202  1.00 16.40           N  
ATOM   3037  CA  THR   401      -1.538  38.123  16.023  1.00 16.40           C  
ATOM   3038  C   THR   401      -2.419  38.731  17.110  1.00 16.40           C  
ATOM   3039  O   THR   401      -3.276  38.049  17.676  1.00 16.40           O  
ATOM   3040  CB  THR   401      -2.116  38.467  14.637  1.00 16.40           C  
ATOM   3041  OG1 THR   401      -3.373  37.799  14.471  1.00 16.40           O  
ATOM   3042  CG2 THR   401      -1.170  38.031  13.523  1.00 16.40           C  
ATOM   3043  N   GLU   402      -1.812  39.447  18.130  1.00 16.53           N  
ATOM   3044  CA  GLU   402      -2.009  40.603  19.000  1.00 16.53           C  
ATOM   3045  C   GLU   402      -3.297  40.474  19.808  1.00 16.53           C  
ATOM   3046  O   GLU   402      -4.394  40.552  19.253  1.00 16.53           O  
ATOM   3047  CB  GLU   402      -2.030  41.896  18.179  1.00 16.53           C  
ATOM   3048  CG  GLU   402      -0.748  42.151  17.400  1.00 16.53           C  
ATOM   3049  CD  GLU   402      -0.484  43.627  17.147  1.00 16.53           C  
ATOM   3050  OE1 GLU   402       0.651  43.982  16.755  1.00 16.53           O  
ATOM   3051  OE2 GLU   402      -1.419  44.435  17.342  1.00 16.53           O  
ATOM   3052  N   SER   403      -3.371  39.658  20.855  1.00 17.00           N  
ATOM   3053  CA  SER   403      -4.236  40.046  21.965  1.00 17.00           C  
ATOM   3054  C   SER   403      -3.463  40.090  23.279  1.00 17.00           C  
ATOM   3055  O   SER   403      -2.546  39.296  23.492  1.00 17.00           O  
ATOM   3056  CB  SER   403      -5.415  39.080  22.089  1.00 17.00           C  
ATOM   3057  OG  SER   403      -4.983  37.818  22.566  1.00 17.00           O  
ATOM   3058  N   ASN   404      -2.749  41.097  23.560  1.00 16.34           N  
ATOM   3059  CA  ASN   404      -2.294  41.649  24.832  1.00 16.34           C  
ATOM   3060  C   ASN   404      -2.713  40.769  26.006  1.00 16.34           C  
ATOM   3061  O   ASN   404      -2.413  41.082  27.160  1.00 16.34           O  
ATOM   3062  CB  ASN   404      -2.823  43.072  25.019  1.00 16.34           C  
ATOM   3063  CG  ASN   404      -2.004  44.103  24.268  1.00 16.34           C  
ATOM   3064  OD1 ASN   404      -0.930  43.798  23.742  1.00 16.34           O  
ATOM   3065  ND2 ASN   404      -2.504  45.332  24.212  1.00 16.34           N  
ATOM   3066  N   ASN   405      -3.111  39.502  25.777  1.00 18.30           N  
ATOM   3067  CA  ASN   405      -3.174  38.771  27.038  1.00 18.30           C  
ATOM   3068  C   ASN   405      -2.479  37.416  26.935  1.00 18.30           C  
ATOM   3069  O   ASN   405      -3.058  36.388  27.290  1.00 18.30           O  
ATOM   3070  CB  ASN   405      -4.627  38.590  27.483  1.00 18.30           C  
ATOM   3071  CG  ASN   405      -5.200  39.837  28.127  1.00 18.30           C  
ATOM   3072  OD1 ASN   405      -4.459  40.710  28.586  1.00 18.30           O  
ATOM   3073  ND2 ASN   405      -6.524  39.930  28.164  1.00 18.30           N  
ATOM   3074  N   ALA   406      -1.520  37.322  26.042  1.00 14.99           N  
ATOM   3075  CA  ALA   406      -0.870  36.015  26.008  1.00 14.99           C  
ATOM   3076  C   ALA   406      -0.073  35.766  27.285  1.00 14.99           C  
ATOM   3077  O   ALA   406       0.517  36.692  27.847  1.00 14.99           O  
ATOM   3078  CB  ALA   406       0.039  35.904  24.787  1.00 14.99           C  
ATOM   3079  N   PRO   407      -0.410  34.857  28.098  1.00 16.34           N  
ATOM   3080  CA  PRO   407       0.447  34.584  29.255  1.00 16.34           C  
ATOM   3081  C   PRO   407       1.934  34.646  28.915  1.00 16.34           C  
ATOM   3082  O   PRO   407       2.344  34.203  27.838  1.00 16.34           O  
ATOM   3083  CB  PRO   407       0.040  33.167  29.668  1.00 16.34           C  
ATOM   3084  CG  PRO   407      -0.821  32.675  28.550  1.00 16.34           C  
ATOM   3085  CD  PRO   407      -1.090  33.820  27.615  1.00 16.34           C  
ATOM   3086  N   SER   408       2.529  35.792  29.026  1.00 15.13           N  
ATOM   3087  CA  SER   408       3.960  36.050  29.158  1.00 15.13           C  
ATOM   3088  C   SER   408       4.678  34.866  29.797  1.00 15.13           C  
ATOM   3089  O   SER   408       4.204  34.306  30.788  1.00 15.13           O  
ATOM   3090  CB  SER   408       4.203  37.312  29.987  1.00 15.13           C  
ATOM   3091  OG  SER   408       3.744  37.136  31.317  1.00 15.13           O  
ATOM   3092  N   ILE   409       4.952  33.805  29.060  1.00 15.18           N  
ATOM   3093  CA  ILE   409       5.912  32.800  29.504  1.00 15.18           C  
ATOM   3094  C   ILE   409       7.152  33.486  30.071  1.00 15.18           C  
ATOM   3095  O   ILE   409       7.714  34.386  29.441  1.00 15.18           O  
ATOM   3096  CB  ILE   409       6.305  31.847  28.354  1.00 15.18           C  
ATOM   3097  CG1 ILE   409       5.059  31.170  27.771  1.00 15.18           C  
ATOM   3098  CG2 ILE   409       7.319  30.805  28.838  1.00 15.18           C  
ATOM   3099  CD1 ILE   409       5.330  30.346  26.520  1.00 15.18           C  
ATOM   3100  N   LYS   410       7.267  33.523  31.312  1.00 14.97           N  
ATOM   3101  CA  LYS   410       8.356  33.857  32.227  1.00 14.97           C  
ATOM   3102  C   LYS   410       9.708  33.470  31.635  1.00 14.97           C  
ATOM   3103  O   LYS   410       9.926  32.311  31.276  1.00 14.97           O  
ATOM   3104  CB  LYS   410       8.156  33.163  33.575  1.00 14.97           C  
ATOM   3105  CG  LYS   410       7.250  33.922  34.533  1.00 14.97           C  
ATOM   3106  CD  LYS   410       7.284  33.318  35.931  1.00 14.97           C  
ATOM   3107  CE  LYS   410       6.367  34.068  36.888  1.00 14.97           C  
ATOM   3108  NZ  LYS   410       6.452  33.526  38.276  1.00 14.97           N  
ATOM   3109  N   GLY   411      10.387  34.343  30.979  1.00 13.24           N  
ATOM   3110  CA  GLY   411      11.726  34.890  30.826  1.00 13.24           C  
ATOM   3111  C   GLY   411      12.820  33.893  31.158  1.00 13.24           C  
ATOM   3112  O   GLY   411      13.076  33.612  32.331  1.00 13.24           O  
ATOM   3113  N   GLY   412      12.949  32.800  30.381  1.00 13.41           N  
ATOM   3114  CA  GLY   412      14.366  32.482  30.312  1.00 13.41           C  
ATOM   3115  C   GLY   412      15.039  33.028  29.067  1.00 13.41           C  
ATOM   3116  O   GLY   412      14.449  33.026  27.984  1.00 13.41           O  
ATOM   3117  N   ASN   413      15.334  34.244  28.951  1.00 13.76           N  
ATOM   3118  CA  ASN   413      16.340  34.788  28.046  1.00 13.76           C  
ATOM   3119  C   ASN   413      16.794  33.750  27.024  1.00 13.76           C  
ATOM   3120  O   ASN   413      17.607  32.879  27.337  1.00 13.76           O  
ATOM   3121  CB  ASN   413      17.540  35.319  28.833  1.00 13.76           C  
ATOM   3122  CG  ASN   413      17.314  36.719  29.369  1.00 13.76           C  
ATOM   3123  OD1 ASN   413      16.412  37.432  28.918  1.00 13.76           O  
ATOM   3124  ND2 ASN   413      18.130  37.124  30.335  1.00 13.76           N  
ATOM   3125  N   VAL   414      15.974  33.168  26.283  1.00 13.49           N  
ATOM   3126  CA  VAL   414      16.619  32.566  25.121  1.00 13.49           C  
ATOM   3127  C   VAL   414      16.745  33.601  24.006  1.00 13.49           C  
ATOM   3128  O   VAL   414      15.739  34.071  23.469  1.00 13.49           O  
ATOM   3129  CB  VAL   414      15.839  31.331  24.617  1.00 13.49           C  
ATOM   3130  CG1 VAL   414      16.791  30.172  24.327  1.00 13.49           C  
ATOM   3131  CG2 VAL   414      14.781  30.915  25.637  1.00 13.49           C  
ATOM   3132  N   GLY   415      17.318  34.673  24.190  1.00 12.23           N  
ATOM   3133  CA  GLY   415      18.104  35.482  23.272  1.00 12.23           C  
ATOM   3134  C   GLY   415      18.422  34.770  21.971  1.00 12.23           C  
ATOM   3135  O   GLY   415      18.780  33.590  21.974  1.00 12.23           O  
ATOM   3136  N   GLY   416      17.593  34.882  20.886  1.00 12.06           N  
ATOM   3137  CA  GLY   416      17.906  35.102  19.483  1.00 12.06           C  
ATOM   3138  C   GLY   416      18.160  33.817  18.720  1.00 12.06           C  
ATOM   3139  O   GLY   416      18.999  33.780  17.817  1.00 12.06           O  
ATOM   3140  N   LEU   417      17.473  32.746  18.887  1.00 11.57           N  
ATOM   3141  CA  LEU   417      17.713  31.693  17.907  1.00 11.57           C  
ATOM   3142  C   LEU   417      16.728  31.794  16.747  1.00 11.57           C  
ATOM   3143  O   LEU   417      15.523  31.610  16.933  1.00 11.57           O  
ATOM   3144  CB  LEU   417      17.605  30.314  18.564  1.00 11.57           C  
ATOM   3145  CG  LEU   417      18.828  29.841  19.351  1.00 11.57           C  
ATOM   3146  CD1 LEU   417      18.418  28.814  20.401  1.00 11.57           C  
ATOM   3147  CD2 LEU   417      19.878  29.260  18.409  1.00 11.57           C  
ATOM   3148  N   HIS   418      16.477  32.921  16.191  1.00 11.50           N  
ATOM   3149  CA  HIS   418      16.103  32.858  14.782  1.00 11.50           C  
ATOM   3150  C   HIS   418      16.895  31.781  14.049  1.00 11.50           C  
ATOM   3151  O   HIS   418      17.709  32.089  13.176  1.00 11.50           O  
ATOM   3152  CB  HIS   418      16.316  34.216  14.110  1.00 11.50           C  
ATOM   3153  CG  HIS   418      15.418  35.292  14.633  1.00 11.50           C  
ATOM   3154  ND1 HIS   418      14.112  35.436  14.221  1.00 11.50           N  
ATOM   3155  CD2 HIS   418      15.641  36.273  15.538  1.00 11.50           C  
ATOM   3156  CE1 HIS   418      13.569  36.464  14.851  1.00 11.50           C  
ATOM   3157  NE2 HIS   418      14.476  36.989  15.656  1.00 11.50           N  
ATOM   3158  N   ALA   419      17.423  30.871  14.762  1.00 10.85           N  
ATOM   3159  CA  ALA   419      18.040  29.842  13.929  1.00 10.85           C  
ATOM   3160  C   ALA   419      16.993  29.117  13.088  1.00 10.85           C  
ATOM   3161  O   ALA   419      15.938  28.730  13.598  1.00 10.85           O  
ATOM   3162  CB  ALA   419      18.808  28.846  14.794  1.00 10.85           C  
ATOM   3163  N   ASN   420      16.450  29.771  12.068  1.00 11.76           N  
ATOM   3164  CA  ASN   420      16.169  29.038  10.839  1.00 11.76           C  
ATOM   3165  C   ASN   420      16.593  27.576  10.949  1.00 11.76           C  
ATOM   3166  O   ASN   420      17.696  27.213  10.537  1.00 11.76           O  
ATOM   3167  CB  ASN   420      16.859  29.703   9.647  1.00 11.76           C  
ATOM   3168  CG  ASN   420      16.140  30.952   9.178  1.00 11.76           C  
ATOM   3169  OD1 ASN   420      14.953  31.141   9.456  1.00 11.76           O  
ATOM   3170  ND2 ASN   420      16.854  31.815   8.463  1.00 11.76           N  
ATOM   3171  N   VAL   421      16.438  26.984  12.098  1.00 10.62           N  
ATOM   3172  CA  VAL   421      16.610  25.538  12.195  1.00 10.62           C  
ATOM   3173  C   VAL   421      15.610  24.836  11.280  1.00 10.62           C  
ATOM   3174  O   VAL   421      14.397  24.992  11.440  1.00 10.62           O  
ATOM   3175  CB  VAL   421      16.441  25.043  13.649  1.00 10.62           C  
ATOM   3176  CG1 VAL   421      16.658  23.533  13.734  1.00 10.62           C  
ATOM   3177  CG2 VAL   421      17.406  25.777  14.578  1.00 10.62           C  
ATOM   3178  N   VAL   422      15.656  25.015   9.977  1.00 11.39           N  
ATOM   3179  CA  VAL   422      15.171  23.984   9.065  1.00 11.39           C  
ATOM   3180  C   VAL   422      15.554  22.604   9.594  1.00 11.39           C  
ATOM   3181  O   VAL   422      16.739  22.283   9.708  1.00 11.39           O  
ATOM   3182  CB  VAL   422      15.728  24.182   7.637  1.00 11.39           C  
ATOM   3183  CG1 VAL   422      15.205  23.096   6.698  1.00 11.39           C  
ATOM   3184  CG2 VAL   422      15.365  25.569   7.111  1.00 11.39           C  
ATOM   3185  N   SER   423      15.437  22.330  10.859  1.00 11.69           N  
ATOM   3186  CA  SER   423      15.601  20.959  11.331  1.00 11.69           C  
ATOM   3187  C   SER   423      15.082  19.956  10.307  1.00 11.69           C  
ATOM   3188  O   SER   423      13.935  20.049   9.865  1.00 11.69           O  
ATOM   3189  CB  SER   423      14.878  20.760  12.664  1.00 11.69           C  
ATOM   3190  OG  SER   423      15.569  21.415  13.714  1.00 11.69           O  
ATOM   3191  N   ILE   424      15.709  19.771   9.207  1.00 11.54           N  
ATOM   3192  CA  ILE   424      15.769  18.610   8.326  1.00 11.54           C  
ATOM   3193  C   ILE   424      15.587  17.332   9.143  1.00 11.54           C  
ATOM   3194  O   ILE   424      16.447  16.979   9.954  1.00 11.54           O  
ATOM   3195  CB  ILE   424      17.101  18.561   7.545  1.00 11.54           C  
ATOM   3196  CG1 ILE   424      17.322  19.873   6.784  1.00 11.54           C  
ATOM   3197  CG2 ILE   424      17.124  17.364   6.591  1.00 11.54           C  
ATOM   3198  CD1 ILE   424      18.673  19.965   6.088  1.00 11.54           C  
ATOM   3199  N   TYR   425      14.601  17.298   9.990  1.00 12.08           N  
ATOM   3200  CA  TYR   425      14.333  15.996  10.590  1.00 12.08           C  
ATOM   3201  C   TYR   425      14.658  14.870   9.616  1.00 12.08           C  
ATOM   3202  O   TYR   425      14.195  14.876   8.473  1.00 12.08           O  
ATOM   3203  CB  TYR   425      12.870  15.898  11.032  1.00 12.08           C  
ATOM   3204  CG  TYR   425      12.610  16.477  12.401  1.00 12.08           C  
ATOM   3205  CD1 TYR   425      12.853  15.731  13.552  1.00 12.08           C  
ATOM   3206  CD2 TYR   425      12.120  17.770  12.548  1.00 12.08           C  
ATOM   3207  CE1 TYR   425      12.613  16.259  14.816  1.00 12.08           C  
ATOM   3208  CE2 TYR   425      11.876  18.308  13.806  1.00 12.08           C  
ATOM   3209  CZ  TYR   425      12.126  17.547  14.933  1.00 12.08           C  
ATOM   3210  OH  TYR   425      11.886  18.075  16.182  1.00 12.08           O  
ATOM   3211  N   ASN   426      15.816  14.477   9.481  1.00 13.06           N  
ATOM   3212  CA  ASN   426      16.253  13.130   9.130  1.00 13.06           C  
ATOM   3213  C   ASN   426      15.111  12.124   9.239  1.00 13.06           C  
ATOM   3214  O   ASN   426      14.685  11.779  10.343  1.00 13.06           O  
ATOM   3215  CB  ASN   426      17.426  12.699  10.013  1.00 13.06           C  
ATOM   3216  CG  ASN   426      18.769  13.111   9.443  1.00 13.06           C  
ATOM   3217  OD1 ASN   426      18.862  13.537   8.288  1.00 13.06           O  
ATOM   3218  ND2 ASN   426      19.818  12.989  10.247  1.00 13.06           N  
ATOM   3219  N   PHE   427      14.019  12.450   8.666  1.00 14.53           N  
ATOM   3220  CA  PHE   427      12.828  11.635   8.459  1.00 14.53           C  
ATOM   3221  C   PHE   427      13.170  10.151   8.518  1.00 14.53           C  
ATOM   3222  O   PHE   427      13.728   9.599   7.567  1.00 14.53           O  
ATOM   3223  CB  PHE   427      12.172  11.970   7.116  1.00 14.53           C  
ATOM   3224  CG  PHE   427      11.327  13.214   7.147  1.00 14.53           C  
ATOM   3225  CD1 PHE   427      10.015  13.169   7.603  1.00 14.53           C  
ATOM   3226  CD2 PHE   427      11.843  14.429   6.719  1.00 14.53           C  
ATOM   3227  CE1 PHE   427       9.230  14.319   7.633  1.00 14.53           C  
ATOM   3228  CE2 PHE   427      11.065  15.583   6.746  1.00 14.53           C  
ATOM   3229  CZ  PHE   427       9.758  15.525   7.202  1.00 14.53           C  
ATOM   3230  N   LEU   428      13.642   9.625   9.579  1.00 14.86           N  
ATOM   3231  CA  LEU   428      13.764   8.184   9.768  1.00 14.86           C  
ATOM   3232  C   LEU   428      12.402   7.505   9.662  1.00 14.86           C  
ATOM   3233  O   LEU   428      11.433   7.948  10.283  1.00 14.86           O  
ATOM   3234  CB  LEU   428      14.397   7.873  11.127  1.00 14.86           C  
ATOM   3235  CG  LEU   428      15.870   8.249  11.290  1.00 14.86           C  
ATOM   3236  CD1 LEU   428      16.276   8.177  12.758  1.00 14.86           C  
ATOM   3237  CD2 LEU   428      16.752   7.340  10.442  1.00 14.86           C  
ATOM   3238  N   PRO   429      12.005   6.826   8.591  1.00 16.41           N  
ATOM   3239  CA  PRO   429      10.748   6.074   8.567  1.00 16.41           C  
ATOM   3240  C   PRO   429      10.440   5.397   9.900  1.00 16.41           C  
ATOM   3241  O   PRO   429      11.351   5.135  10.689  1.00 16.41           O  
ATOM   3242  CB  PRO   429      10.982   5.034   7.468  1.00 16.41           C  
ATOM   3243  CG  PRO   429      12.447   5.103   7.181  1.00 16.41           C  
ATOM   3244  CD  PRO   429      13.018   6.293   7.898  1.00 16.41           C  
ATOM   3245  N   SER   430       9.468   5.676  10.806  1.00 15.36           N  
ATOM   3246  CA  SER   430       9.131   5.028  12.070  1.00 15.36           C  
ATOM   3247  C   SER   430       9.531   3.557  12.060  1.00 15.36           C  
ATOM   3248  O   SER   430       8.775   2.705  11.590  1.00 15.36           O  
ATOM   3249  CB  SER   430       7.634   5.156  12.355  1.00 15.36           C  
ATOM   3250  OG  SER   430       6.874   4.878  11.191  1.00 15.36           O  
ATOM   3251  N   ALA   431      10.817   3.173  11.882  1.00 13.87           N  
ATOM   3252  CA  ALA   431      11.079   1.925  12.593  1.00 13.87           C  
ATOM   3253  C   ALA   431      10.858   2.091  14.094  1.00 13.87           C  
ATOM   3254  O   ALA   431      11.286   3.086  14.684  1.00 13.87           O  
ATOM   3255  CB  ALA   431      12.502   1.445  12.318  1.00 13.87           C  
ATOM   3256  N   SER   432       9.681   2.130  14.614  1.00 13.77           N  
ATOM   3257  CA  SER   432       9.504   1.845  16.034  1.00 13.77           C  
ATOM   3258  C   SER   432      10.381   0.680  16.477  1.00 13.77           C  
ATOM   3259  O   SER   432      10.335  -0.400  15.884  1.00 13.77           O  
ATOM   3260  CB  SER   432       8.038   1.536  16.340  1.00 13.77           C  
ATOM   3261  OG  SER   432       7.215   2.650  16.040  1.00 13.77           O  
ATOM   3262  N   TRP   433      11.646   0.884  16.635  1.00 13.08           N  
ATOM   3263  CA  TRP   433      12.352  -0.122  17.422  1.00 13.08           C  
ATOM   3264  C   TRP   433      11.889  -0.100  18.875  1.00 13.08           C  
ATOM   3265  O   TRP   433      11.528   0.955  19.402  1.00 13.08           O  
ATOM   3266  CB  TRP   433      13.864   0.104  17.351  1.00 13.08           C  
ATOM   3267  CG  TRP   433      14.260   1.546  17.235  1.00 13.08           C  
ATOM   3268  CD1 TRP   433      14.287   2.304  16.098  1.00 13.08           C  
ATOM   3269  CD2 TRP   433      14.691   2.401  18.299  1.00 13.08           C  
ATOM   3270  NE1 TRP   433      14.708   3.580  16.391  1.00 13.08           N  
ATOM   3271  CE2 TRP   433      14.962   3.666  17.733  1.00 13.08           C  
ATOM   3272  CE3 TRP   433      14.873   2.220  19.676  1.00 13.08           C  
ATOM   3273  CZ2 TRP   433      15.406   4.746  18.499  1.00 13.08           C  
ATOM   3274  CZ3 TRP   433      15.315   3.296  20.437  1.00 13.08           C  
ATOM   3275  CH2 TRP   433      15.576   4.543  19.844  1.00 13.08           C  
ATOM   3276  N   TYR   434      11.115  -1.048  19.270  1.00 14.62           N  
ATOM   3277  CA  TYR   434      10.998  -1.689  20.575  1.00 14.62           C  
ATOM   3278  C   TYR   434      12.373  -1.969  21.170  1.00 14.62           C  
ATOM   3279  O   TYR   434      13.138  -2.772  20.631  1.00 14.62           O  
ATOM   3280  CB  TYR   434      10.202  -2.993  20.464  1.00 14.62           C  
ATOM   3281  CG  TYR   434       9.815  -3.583  21.798  1.00 14.62           C  
ATOM   3282  CD1 TYR   434      10.535  -4.642  22.348  1.00 14.62           C  
ATOM   3283  CD2 TYR   434       8.730  -3.085  22.511  1.00 14.62           C  
ATOM   3284  CE1 TYR   434      10.182  -5.191  23.577  1.00 14.62           C  
ATOM   3285  CE2 TYR   434       8.367  -3.626  23.740  1.00 14.62           C  
ATOM   3286  CZ  TYR   434       9.098  -4.676  24.264  1.00 14.62           C  
ATOM   3287  OH  TYR   434       8.744  -5.216  25.481  1.00 14.62           O  
ATOM   3288  N   VAL   435      13.117  -1.011  21.642  1.00 13.72           N  
ATOM   3289  CA  VAL   435      14.284  -1.202  22.496  1.00 13.72           C  
ATOM   3290  C   VAL   435      13.866  -1.873  23.802  1.00 13.72           C  
ATOM   3291  O   VAL   435      12.942  -1.412  24.476  1.00 13.72           O  
ATOM   3292  CB  VAL   435      14.998   0.137  22.790  1.00 13.72           C  
ATOM   3293  CG1 VAL   435      16.337  -0.106  23.485  1.00 13.72           C  
ATOM   3294  CG2 VAL   435      15.199   0.928  21.498  1.00 13.72           C  
ATOM   3295  N   SER   436      13.699  -3.144  23.856  1.00 14.34           N  
ATOM   3296  CA  SER   436      13.645  -3.754  25.180  1.00 14.34           C  
ATOM   3297  C   SER   436      14.679  -3.136  26.116  1.00 14.34           C  
ATOM   3298  O   SER   436      15.636  -2.505  25.662  1.00 14.34           O  
ATOM   3299  CB  SER   436      13.869  -5.264  25.085  1.00 14.34           C  
ATOM   3300  OG  SER   436      15.203  -5.551  24.701  1.00 14.34           O  
ATOM   3301  N   SER   437      14.329  -2.090  26.823  1.00 16.05           N  
ATOM   3302  CA  SER   437      15.230  -1.635  27.877  1.00 16.05           C  
ATOM   3303  C   SER   437      16.309  -2.673  28.168  1.00 16.05           C  
ATOM   3304  O   SER   437      17.276  -2.390  28.878  1.00 16.05           O  
ATOM   3305  CB  SER   437      14.449  -1.327  29.155  1.00 16.05           C  
ATOM   3306  OG  SER   437      13.804  -2.491  29.643  1.00 16.05           O  
ATOM   3307  N   ASN   438      16.451  -3.731  27.400  1.00 18.03           N  
ATOM   3308  CA  ASN   438      17.634  -4.538  27.679  1.00 18.03           C  
ATOM   3309  C   ASN   438      18.531  -4.661  26.450  1.00 18.03           C  
ATOM   3310  O   ASN   438      18.299  -5.511  25.589  1.00 18.03           O  
ATOM   3311  CB  ASN   438      17.231  -5.925  28.183  1.00 18.03           C  
ATOM   3312  CG  ASN   438      17.134  -5.992  29.694  1.00 18.03           C  
ATOM   3313  OD1 ASN   438      17.760  -5.199  30.404  1.00 18.03           O  
ATOM   3314  ND2 ASN   438      16.349  -6.937  30.197  1.00 18.03           N  
ATOM   3315  N   PRO   439      19.129  -3.673  25.878  1.00 18.23           N  
ATOM   3316  CA  PRO   439      19.987  -4.016  24.741  1.00 18.23           C  
ATOM   3317  C   PRO   439      20.742  -5.327  24.947  1.00 18.23           C  
ATOM   3318  O   PRO   439      21.030  -5.706  26.086  1.00 18.23           O  
ATOM   3319  CB  PRO   439      20.956  -2.835  24.661  1.00 18.23           C  
ATOM   3320  CG  PRO   439      20.692  -2.039  25.898  1.00 18.23           C  
ATOM   3321  CD  PRO   439      19.491  -2.618  26.591  1.00 18.23           C  
ATOM   3322  N   PRO   440      20.606  -6.323  24.094  1.00 18.27           N  
ATOM   3323  CA  PRO   440      21.550  -7.419  24.328  1.00 18.27           C  
ATOM   3324  C   PRO   440      22.959  -6.925  24.652  1.00 18.27           C  
ATOM   3325  O   PRO   440      23.404  -5.914  24.103  1.00 18.27           O  
ATOM   3326  CB  PRO   440      21.533  -8.188  23.004  1.00 18.27           C  
ATOM   3327  CG  PRO   440      20.783  -7.305  22.059  1.00 18.27           C  
ATOM   3328  CD  PRO   440      20.176  -6.175  22.842  1.00 18.27           C  
ATOM   3329  N   LYS   441      23.343  -6.682  25.890  1.00 16.26           N  
ATOM   3330  CA  LYS   441      24.733  -6.523  26.309  1.00 16.26           C  
ATOM   3331  C   LYS   441      25.671  -7.341  25.426  1.00 16.26           C  
ATOM   3332  O   LYS   441      25.735  -8.566  25.547  1.00 16.26           O  
ATOM   3333  CB  LYS   441      24.902  -6.931  27.773  1.00 16.26           C  
ATOM   3334  CG  LYS   441      24.754  -5.780  28.758  1.00 16.26           C  
ATOM   3335  CD  LYS   441      25.054  -6.222  30.184  1.00 16.26           C  
ATOM   3336  CE  LYS   441      24.932  -5.065  31.167  1.00 16.26           C  
ATOM   3337  NZ  LYS   441      25.123  -5.515  32.578  1.00 16.26           N  
ATOM   3338  N   ILE   442      25.499  -7.333  24.117  1.00 16.70           N  
ATOM   3339  CA  ILE   442      26.576  -8.079  23.475  1.00 16.70           C  
ATOM   3340  C   ILE   442      27.809  -7.188  23.335  1.00 16.70           C  
ATOM   3341  O   ILE   442      27.691  -5.996  23.042  1.00 16.70           O  
ATOM   3342  CB  ILE   442      26.145  -8.617  22.092  1.00 16.70           C  
ATOM   3343  CG1 ILE   442      24.929  -9.539  22.233  1.00 16.70           C  
ATOM   3344  CG2 ILE   442      27.307  -9.344  21.409  1.00 16.70           C  
ATOM   3345  CD1 ILE   442      24.394 -10.066  20.909  1.00 16.70           C  
ATOM   3346  N   GLY   443      28.930  -7.530  24.114  1.00 17.03           N  
ATOM   3347  CA  GLY   443      30.316  -7.096  24.050  1.00 17.03           C  
ATOM   3348  C   GLY   443      30.464  -5.596  23.878  1.00 17.03           C  
ATOM   3349  O   GLY   443      29.554  -4.930  23.380  1.00 17.03           O  
ATOM   3350  N   ASN   444      30.684  -4.839  24.946  1.00 15.05           N  
ATOM   3351  CA  ASN   444      31.090  -3.467  25.235  1.00 15.05           C  
ATOM   3352  C   ASN   444      31.373  -2.685  23.956  1.00 15.05           C  
ATOM   3353  O   ASN   444      31.769  -1.519  24.011  1.00 15.05           O  
ATOM   3354  CB  ASN   444      32.316  -3.452  26.150  1.00 15.05           C  
ATOM   3355  CG  ASN   444      33.451  -4.306  25.619  1.00 15.05           C  
ATOM   3356  OD1 ASN   444      33.321  -4.957  24.579  1.00 15.05           O  
ATOM   3357  ND2 ASN   444      34.573  -4.308  26.328  1.00 15.05           N  
ATOM   3358  N   ASN   445      30.663  -2.843  22.885  1.00 15.25           N  
ATOM   3359  CA  ASN   445      30.720  -1.804  21.863  1.00 15.25           C  
ATOM   3360  C   ASN   445      29.362  -1.596  21.199  1.00 15.25           C  
ATOM   3361  O   ASN   445      28.638  -2.560  20.940  1.00 15.25           O  
ATOM   3362  CB  ASN   445      31.779  -2.143  20.811  1.00 15.25           C  
ATOM   3363  CG  ASN   445      33.187  -1.835  21.280  1.00 15.25           C  
ATOM   3364  OD1 ASN   445      33.386  -1.059  22.219  1.00 15.25           O  
ATOM   3365  ND2 ASN   445      34.174  -2.440  20.631  1.00 15.25           N  
ATOM   3366  N   TYR   446      28.671  -0.557  21.456  1.00 15.53           N  
ATOM   3367  CA  TYR   446      27.493   0.164  20.987  1.00 15.53           C  
ATOM   3368  C   TYR   446      27.406   0.136  19.466  1.00 15.53           C  
ATOM   3369  O   TYR   446      26.994   1.118  18.844  1.00 15.53           O  
ATOM   3370  CB  TYR   446      27.518   1.613  21.483  1.00 15.53           C  
ATOM   3371  CG  TYR   446      27.319   1.749  22.972  1.00 15.53           C  
ATOM   3372  CD1 TYR   446      26.045   1.688  23.533  1.00 15.53           C  
ATOM   3373  CD2 TYR   446      28.402   1.940  23.822  1.00 15.53           C  
ATOM   3374  CE1 TYR   446      25.856   1.814  24.905  1.00 15.53           C  
ATOM   3375  CE2 TYR   446      28.225   2.068  25.196  1.00 15.53           C  
ATOM   3376  CZ  TYR   446      26.951   2.003  25.727  1.00 15.53           C  
ATOM   3377  OH  TYR   446      26.769   2.129  27.086  1.00 15.53           O  
ATOM   3378  N   GLY   447      27.650  -1.015  18.776  1.00 14.68           N  
ATOM   3379  CA  GLY   447      27.922  -1.089  17.350  1.00 14.68           C  
ATOM   3380  C   GLY   447      26.686  -0.883  16.495  1.00 14.68           C  
ATOM   3381  O   GLY   447      25.596  -1.339  16.850  1.00 14.68           O  
ATOM   3382  N   ASP   448      26.645   0.180  15.766  1.00 14.49           N  
ATOM   3383  CA  ASP   448      26.536   0.615  14.377  1.00 14.49           C  
ATOM   3384  C   ASP   448      25.654  -0.336  13.571  1.00 14.49           C  
ATOM   3385  O   ASP   448      26.032  -1.483  13.325  1.00 14.49           O  
ATOM   3386  CB  ASP   448      27.922   0.717  13.736  1.00 14.49           C  
ATOM   3387  CG  ASP   448      28.507   2.117  13.808  1.00 14.49           C  
ATOM   3388  OD1 ASP   448      27.771   3.068  14.147  1.00 14.49           O  
ATOM   3389  OD2 ASP   448      29.713   2.269  13.520  1.00 14.49           O  
ATOM   3390  N   VAL   449      24.378  -0.335  13.823  1.00 15.43           N  
ATOM   3391  CA  VAL   449      23.285  -1.014  13.134  1.00 15.43           C  
ATOM   3392  C   VAL   449      23.028  -0.343  11.787  1.00 15.43           C  
ATOM   3393  O   VAL   449      22.952   0.885  11.702  1.00 15.43           O  
ATOM   3394  CB  VAL   449      21.994  -1.017  13.983  1.00 15.43           C  
ATOM   3395  CG1 VAL   449      20.876  -1.767  13.261  1.00 15.43           C  
ATOM   3396  CG2 VAL   449      22.259  -1.637  15.354  1.00 15.43           C  
ATOM   3397  N   TRP   450      23.115  -1.101  10.744  1.00 14.94           N  
ATOM   3398  CA  TRP   450      23.015  -1.152   9.289  1.00 14.94           C  
ATOM   3399  C   TRP   450      21.674  -0.602   8.815  1.00 14.94           C  
ATOM   3400  O   TRP   450      20.618  -1.041   9.276  1.00 14.94           O  
ATOM   3401  CB  TRP   450      23.198  -2.587   8.787  1.00 14.94           C  
ATOM   3402  CG  TRP   450      24.441  -3.255   9.293  1.00 14.94           C  
ATOM   3403  CD1 TRP   450      24.545  -4.102  10.361  1.00 14.94           C  
ATOM   3404  CD2 TRP   450      25.760  -3.127   8.752  1.00 14.94           C  
ATOM   3405  NE1 TRP   450      25.850  -4.509  10.517  1.00 14.94           N  
ATOM   3406  CE2 TRP   450      26.615  -3.926   9.543  1.00 14.94           C  
ATOM   3407  CE3 TRP   450      26.301  -2.415   7.673  1.00 14.94           C  
ATOM   3408  CZ2 TRP   450      27.984  -4.032   9.289  1.00 14.94           C  
ATOM   3409  CZ3 TRP   450      27.664  -2.522   7.422  1.00 14.94           C  
ATOM   3410  CH2 TRP   450      28.488  -3.325   8.228  1.00 14.94           C  
ATOM   3411  N   SER   451      21.577   0.579   8.447  1.00 15.27           N  
ATOM   3412  CA  SER   451      20.511   1.124   7.613  1.00 15.27           C  
ATOM   3413  C   SER   451      20.735   0.789   6.142  1.00 15.27           C  
ATOM   3414  O   SER   451      21.745   1.185   5.557  1.00 15.27           O  
ATOM   3415  CB  SER   451      20.413   2.640   7.790  1.00 15.27           C  
ATOM   3416  OG  SER   451      21.524   3.289   7.194  1.00 15.27           O  
ATOM   3417  N   GLU   452      20.791  -0.424   5.762  1.00 13.36           N  
ATOM   3418  CA  GLU   452      21.005  -0.676   4.340  1.00 13.36           C  
ATOM   3419  C   GLU   452      19.681  -0.715   3.581  1.00 13.36           C  
ATOM   3420  O   GLU   452      19.667  -0.766   2.349  1.00 13.36           O  
ATOM   3421  CB  GLU   452      21.767  -1.988   4.136  1.00 13.36           C  
ATOM   3422  CG  GLU   452      23.278  -1.846   4.249  1.00 13.36           C  
ATOM   3423  CD  GLU   452      24.031  -3.103   3.844  1.00 13.36           C  
ATOM   3424  OE1 GLU   452      25.282  -3.081   3.825  1.00 13.36           O  
ATOM   3425  OE2 GLU   452      23.364  -4.117   3.541  1.00 13.36           O  
ATOM   3426  N   ASN   453      18.827   0.283   3.620  1.00 15.34           N  
ATOM   3427  CA  ASN   453      17.991   0.344   2.426  1.00 15.34           C  
ATOM   3428  C   ASN   453      17.419   1.743   2.215  1.00 15.34           C  
ATOM   3429  O   ASN   453      16.529   1.935   1.384  1.00 15.34           O  
ATOM   3430  CB  ASN   453      16.861  -0.684   2.509  1.00 15.34           C  
ATOM   3431  CG  ASN   453      17.353  -2.107   2.332  1.00 15.34           C  
ATOM   3432  OD1 ASN   453      18.265  -2.369   1.543  1.00 15.34           O  
ATOM   3433  ND2 ASN   453      16.753  -3.038   3.065  1.00 15.34           N  
ATOM   3434  N   LEU   454      18.183   2.735   2.511  1.00 15.91           N  
ATOM   3435  CA  LEU   454      17.625   4.005   2.061  1.00 15.91           C  
ATOM   3436  C   LEU   454      18.592   4.723   1.125  1.00 15.91           C  
ATOM   3437  O   LEU   454      19.752   4.947   1.477  1.00 15.91           O  
ATOM   3438  CB  LEU   454      17.297   4.901   3.258  1.00 15.91           C  
ATOM   3439  CG  LEU   454      16.133   4.450   4.143  1.00 15.91           C  
ATOM   3440  CD1 LEU   454      16.181   5.168   5.488  1.00 15.91           C  
ATOM   3441  CD2 LEU   454      14.802   4.700   3.444  1.00 15.91           C  
ATOM   3442  N   LEU   455      18.499   4.435  -0.125  1.00 15.62           N  
ATOM   3443  CA  LEU   455      19.403   5.037  -1.099  1.00 15.62           C  
ATOM   3444  C   LEU   455      19.296   6.558  -1.073  1.00 15.62           C  
ATOM   3445  O   LEU   455      18.272   7.119  -1.469  1.00 15.62           O  
ATOM   3446  CB  LEU   455      19.097   4.516  -2.506  1.00 15.62           C  
ATOM   3447  CG  LEU   455      19.426   3.046  -2.772  1.00 15.62           C  
ATOM   3448  CD1 LEU   455      18.850   2.608  -4.114  1.00 15.62           C  
ATOM   3449  CD2 LEU   455      20.933   2.819  -2.731  1.00 15.62           C  
ATOM   3450  N   PRO   456      19.879   7.261  -0.132  1.00 15.44           N  
ATOM   3451  CA  PRO   456      19.996   8.716  -0.253  1.00 15.44           C  
ATOM   3452  C   PRO   456      20.466   9.157  -1.638  1.00 15.44           C  
ATOM   3453  O   PRO   456      21.117   8.386  -2.347  1.00 15.44           O  
ATOM   3454  CB  PRO   456      21.030   9.077   0.816  1.00 15.44           C  
ATOM   3455  CG  PRO   456      21.541   7.762   1.312  1.00 15.44           C  
ATOM   3456  CD  PRO   456      20.749   6.666   0.659  1.00 15.44           C  
ATOM   3457  N   LEU   457      19.537   9.855  -2.419  1.00 17.16           N  
ATOM   3458  CA  LEU   457      19.846  10.760  -3.521  1.00 17.16           C  
ATOM   3459  C   LEU   457      21.349  10.997  -3.623  1.00 17.16           C  
ATOM   3460  O   LEU   457      21.935  11.670  -2.772  1.00 17.16           O  
ATOM   3461  CB  LEU   457      19.118  12.094  -3.340  1.00 17.16           C  
ATOM   3462  CG  LEU   457      18.574  12.747  -4.611  1.00 17.16           C  
ATOM   3463  CD1 LEU   457      17.100  12.400  -4.796  1.00 17.16           C  
ATOM   3464  CD2 LEU   457      18.770  14.259  -4.563  1.00 17.16           C  
ATOM   3465  N   ARG   458      22.188  10.134  -4.116  1.00 15.36           N  
ATOM   3466  CA  ARG   458      23.581  10.517  -4.323  1.00 15.36           C  
ATOM   3467  C   ARG   458      23.813  10.985  -5.756  1.00 15.36           C  
ATOM   3468  O   ARG   458      23.363  10.341  -6.706  1.00 15.36           O  
ATOM   3469  CB  ARG   458      24.514   9.350  -3.996  1.00 15.36           C  
ATOM   3470  CG  ARG   458      24.987   9.326  -2.551  1.00 15.36           C  
ATOM   3471  CD  ARG   458      26.046   8.256  -2.321  1.00 15.36           C  
ATOM   3472  NE  ARG   458      26.540   8.273  -0.947  1.00 15.36           N  
ATOM   3473  CZ  ARG   458      27.317   7.336  -0.410  1.00 15.36           C  
ATOM   3474  NH1 ARG   458      27.706   6.285  -1.124  1.00 15.36           N  
ATOM   3475  NH2 ARG   458      27.709   7.450   0.851  1.00 15.36           N  
ATOM   3476  N   LEU   459      23.846  12.284  -6.013  1.00 17.50           N  
ATOM   3477  CA  LEU   459      24.408  12.889  -7.215  1.00 17.50           C  
ATOM   3478  C   LEU   459      25.820  12.375  -7.475  1.00 17.50           C  
ATOM   3479  O   LEU   459      26.727  12.607  -6.671  1.00 17.50           O  
ATOM   3480  CB  LEU   459      24.423  14.415  -7.090  1.00 17.50           C  
ATOM   3481  CG  LEU   459      23.066  15.116  -7.178  1.00 17.50           C  
ATOM   3482  CD1 LEU   459      23.168  16.537  -6.634  1.00 17.50           C  
ATOM   3483  CD2 LEU   459      22.560  15.123  -8.616  1.00 17.50           C  
ATOM   3484  N   LEU   460      26.048  11.241  -8.042  1.00 18.09           N  
ATOM   3485  CA  LEU   460      27.445  10.980  -8.372  1.00 18.09           C  
ATOM   3486  C   LEU   460      27.910  11.879  -9.513  1.00 18.09           C  
ATOM   3487  O   LEU   460      27.313  11.879 -10.592  1.00 18.09           O  
ATOM   3488  CB  LEU   460      27.641   9.510  -8.752  1.00 18.09           C  
ATOM   3489  CG  LEU   460      27.400   8.486  -7.642  1.00 18.09           C  
ATOM   3490  CD1 LEU   460      27.222   7.093  -8.237  1.00 18.09           C  
ATOM   3491  CD2 LEU   460      28.551   8.502  -6.641  1.00 18.09           C  
ATOM   3492  N   GLY   461      27.814  13.138  -9.386  1.00 18.45           N  
ATOM   3493  CA  GLY   461      28.486  13.928 -10.405  1.00 18.45           C  
ATOM   3494  C   GLY   461      29.926  13.510 -10.631  1.00 18.45           C  
ATOM   3495  O   GLY   461      30.795  13.778  -9.798  1.00 18.45           O  
ATOM   3496  N   GLY   462      30.258  12.276 -11.031  1.00 18.17           N  
ATOM   3497  CA  GLY   462      31.593  12.058 -11.565  1.00 18.17           C  
ATOM   3498  C   GLY   462      31.707  12.387 -13.042  1.00 18.17           C  
ATOM   3499  O   GLY   462      30.695  12.565 -13.723  1.00 18.17           O  
ATOM   3500  N   SER   463      32.438  13.455 -13.416  1.00 18.69           N  
ATOM   3501  CA  SER   463      32.939  14.002 -14.672  1.00 18.69           C  
ATOM   3502  C   SER   463      32.408  13.218 -15.867  1.00 18.69           C  
ATOM   3503  O   SER   463      32.490  11.989 -15.896  1.00 18.69           O  
ATOM   3504  CB  SER   463      34.468  13.998 -14.688  1.00 18.69           C  
ATOM   3505  OG  SER   463      34.968  12.676 -14.571  1.00 18.69           O  
ATOM   3506  N   GLY   464      31.109  13.330 -16.229  1.00 20.30           N  
ATOM   3507  CA  GLY   464      30.500  13.221 -17.545  1.00 20.30           C  
ATOM   3508  C   GLY   464      29.239  12.377 -17.550  1.00 20.30           C  
ATOM   3509  O   GLY   464      28.598  12.216 -18.590  1.00 20.30           O  
ATOM   3510  N   SER   465      28.717  11.868 -16.456  1.00 21.25           N  
ATOM   3511  CA  SER   465      27.430  11.181 -16.408  1.00 21.25           C  
ATOM   3512  C   SER   465      26.388  12.011 -15.667  1.00 21.25           C  
ATOM   3513  O   SER   465      26.625  12.453 -14.541  1.00 21.25           O  
ATOM   3514  CB  SER   465      27.577   9.814 -15.737  1.00 21.25           C  
ATOM   3515  OG  SER   465      28.461   8.986 -16.472  1.00 21.25           O  
ATOM   3516  N   THR   466      25.976  13.112 -16.209  1.00 20.65           N  
ATOM   3517  CA  THR   466      24.827  13.797 -15.629  1.00 20.65           C  
ATOM   3518  C   THR   466      23.643  12.844 -15.490  1.00 20.65           C  
ATOM   3519  O   THR   466      23.244  12.196 -16.460  1.00 20.65           O  
ATOM   3520  CB  THR   466      24.414  15.013 -16.479  1.00 20.65           C  
ATOM   3521  OG1 THR   466      25.443  15.290 -17.437  1.00 20.65           O  
ATOM   3522  CG2 THR   466      24.200  16.246 -15.608  1.00 20.65           C  
ATOM   3523  N   ILE   467      23.636  12.015 -14.515  1.00 21.56           N  
ATOM   3524  CA  ILE   467      22.403  11.297 -14.208  1.00 21.56           C  
ATOM   3525  C   ILE   467      21.254  12.290 -14.051  1.00 21.56           C  
ATOM   3526  O   ILE   467      21.327  13.209 -13.231  1.00 21.56           O  
ATOM   3527  CB  ILE   467      22.551  10.441 -12.930  1.00 21.56           C  
ATOM   3528  CG1 ILE   467      23.741   9.484 -13.063  1.00 21.56           C  
ATOM   3529  CG2 ILE   467      21.258   9.671 -12.644  1.00 21.56           C  
ATOM   3530  CD1 ILE   467      24.039   8.688 -11.801  1.00 21.56           C  
ATOM   3531  N   LEU   468      20.578  12.613 -15.093  1.00 21.89           N  
ATOM   3532  CA  LEU   468      19.354  13.388 -14.918  1.00 21.89           C  
ATOM   3533  C   LEU   468      18.279  12.557 -14.227  1.00 21.89           C  
ATOM   3534  O   LEU   468      17.979  11.441 -14.655  1.00 21.89           O  
ATOM   3535  CB  LEU   468      18.839  13.888 -16.271  1.00 21.89           C  
ATOM   3536  CG  LEU   468      19.495  15.155 -16.820  1.00 21.89           C  
ATOM   3537  CD1 LEU   468      19.506  15.128 -18.345  1.00 21.89           C  
ATOM   3538  CD2 LEU   468      18.773  16.397 -16.307  1.00 21.89           C  
ATOM   3539  N   SER   469      18.251  12.543 -12.934  1.00 22.90           N  
ATOM   3540  CA  SER   469      17.201  11.867 -12.180  1.00 22.90           C  
ATOM   3541  C   SER   469      15.888  12.639 -12.247  1.00 22.90           C  
ATOM   3542  O   SER   469      15.819  13.795 -11.824  1.00 22.90           O  
ATOM   3543  CB  SER   469      17.620  11.684 -10.721  1.00 22.90           C  
ATOM   3544  OG  SER   469      16.532  11.222  -9.939  1.00 22.90           O  
ATOM   3545  N   GLY   470      15.203  12.615 -13.334  1.00 22.34           N  
ATOM   3546  CA  GLY   470      13.880  13.216 -13.287  1.00 22.34           C  
ATOM   3547  C   GLY   470      12.788  12.227 -12.925  1.00 22.34           C  
ATOM   3548  O   GLY   470      12.944  11.021 -13.126  1.00 22.34           O  
ATOM   3549  N   ASN   471      12.075  12.475 -11.831  1.00 24.61           N  
ATOM   3550  CA  ASN   471      10.936  11.693 -11.362  1.00 24.61           C  
ATOM   3551  C   ASN   471       9.825  11.639 -12.406  1.00 24.61           C  
ATOM   3552  O   ASN   471       9.529  12.643 -13.056  1.00 24.61           O  
ATOM   3553  CB  ASN   471      10.401  12.260 -10.045  1.00 24.61           C  
ATOM   3554  CG  ASN   471      11.412  12.173  -8.918  1.00 24.61           C  
ATOM   3555  OD1 ASN   471      12.318  11.336  -8.944  1.00 24.61           O  
ATOM   3556  ND2 ASN   471      11.264  13.037  -7.921  1.00 24.61           N  
ATOM   3557  N   ILE   472       9.497  10.482 -12.951  1.00 23.54           N  
ATOM   3558  CA  ILE   472       8.236  10.397 -13.679  1.00 23.54           C  
ATOM   3559  C   ILE   472       7.111  10.016 -12.719  1.00 23.54           C  
ATOM   3560  O   ILE   472       7.266   9.107 -11.901  1.00 23.54           O  
ATOM   3561  CB  ILE   472       8.319   9.379 -14.838  1.00 23.54           C  
ATOM   3562  CG1 ILE   472       9.461   9.749 -15.793  1.00 23.54           C  
ATOM   3563  CG2 ILE   472       6.984   9.300 -15.585  1.00 23.54           C  
ATOM   3564  CD1 ILE   472       9.730   8.706 -16.869  1.00 23.54           C  
ATOM   3565  N   VAL   473       6.233  10.884 -12.439  1.00 22.59           N  
ATOM   3566  CA  VAL   473       5.020  10.734 -11.642  1.00 22.59           C  
ATOM   3567  C   VAL   473       3.975   9.952 -12.433  1.00 22.59           C  
ATOM   3568  O   VAL   473       3.624  10.330 -13.553  1.00 22.59           O  
ATOM   3569  CB  VAL   473       4.450  12.105 -11.214  1.00 22.59           C  
ATOM   3570  CG1 VAL   473       3.194  11.925 -10.362  1.00 22.59           C  
ATOM   3571  CG2 VAL   473       5.504  12.907 -10.453  1.00 22.59           C  
ATOM   3572  N   PHE   474       3.714   8.742 -12.116  1.00 22.41           N  
ATOM   3573  CA  PHE   474       2.553   8.139 -12.761  1.00 22.41           C  
ATOM   3574  C   PHE   474       1.311   8.293 -11.892  1.00 22.41           C  
ATOM   3575  O   PHE   474       1.339   7.983 -10.699  1.00 22.41           O  
ATOM   3576  CB  PHE   474       2.809   6.657 -13.054  1.00 22.41           C  
ATOM   3577  CG  PHE   474       3.877   6.419 -14.087  1.00 22.41           C  
ATOM   3578  CD1 PHE   474       3.571   6.439 -15.442  1.00 22.41           C  
ATOM   3579  CD2 PHE   474       5.189   6.173 -13.701  1.00 22.41           C  
ATOM   3580  CE1 PHE   474       4.558   6.219 -16.400  1.00 22.41           C  
ATOM   3581  CE2 PHE   474       6.181   5.952 -14.653  1.00 22.41           C  
ATOM   3582  CZ  PHE   474       5.863   5.974 -16.002  1.00 22.41           C  
ATOM   3583  N   GLN   475       0.524   9.293 -12.050  1.00 22.61           N  
ATOM   3584  CA  GLN   475      -0.739   9.417 -11.329  1.00 22.61           C  
ATOM   3585  C   GLN   475      -1.732   8.346 -11.771  1.00 22.61           C  
ATOM   3586  O   GLN   475      -2.084   8.266 -12.949  1.00 22.61           O  
ATOM   3587  CB  GLN   475      -1.341  10.808 -11.536  1.00 22.61           C  
ATOM   3588  CG  GLN   475      -2.494  11.125 -10.593  1.00 22.61           C  
ATOM   3589  CD  GLN   475      -2.928  12.577 -10.665  1.00 22.61           C  
ATOM   3590  OE1 GLN   475      -2.501  13.324 -11.551  1.00 22.61           O  
ATOM   3591  NE2 GLN   475      -3.780  12.988  -9.731  1.00 22.61           N  
ATOM   3592  N   GLY   476      -1.734   7.152 -11.286  1.00 22.77           N  
ATOM   3593  CA  GLY   476      -2.919   6.355 -11.559  1.00 22.77           C  
ATOM   3594  C   GLY   476      -3.786   6.134 -10.333  1.00 22.77           C  
ATOM   3595  O   GLY   476      -3.397   6.491  -9.219  1.00 22.77           O  
ATOM   3596  N   ASN   477      -5.108   6.113 -10.425  1.00 24.46           N  
ATOM   3597  CA  ASN   477      -6.253   5.725  -9.608  1.00 24.46           C  
ATOM   3598  C   ASN   477      -6.036   6.073  -8.138  1.00 24.46           C  
ATOM   3599  O   ASN   477      -6.040   5.189  -7.280  1.00 24.46           O  
ATOM   3600  CB  ASN   477      -6.541   4.231  -9.763  1.00 24.46           C  
ATOM   3601  CG  ASN   477      -7.336   3.916 -11.015  1.00 24.46           C  
ATOM   3602  OD1 ASN   477      -7.762   4.820 -11.738  1.00 24.46           O  
ATOM   3603  ND2 ASN   477      -7.540   2.631 -11.280  1.00 24.46           N  
ATOM   3604  N   GLY   478      -5.479   7.270  -7.732  1.00 24.79           N  
ATOM   3605  CA  GLY   478      -5.484   7.681  -6.337  1.00 24.79           C  
ATOM   3606  C   GLY   478      -4.177   7.391  -5.625  1.00 24.79           C  
ATOM   3607  O   GLY   478      -3.987   7.795  -4.476  1.00 24.79           O  
ATOM   3608  N   SER   479      -3.204   6.700  -6.256  1.00 22.66           N  
ATOM   3609  CA  SER   479      -1.855   6.475  -5.746  1.00 22.66           C  
ATOM   3610  C   SER   479      -0.813   7.177  -6.610  1.00 22.66           C  
ATOM   3611  O   SER   479      -0.952   7.235  -7.834  1.00 22.66           O  
ATOM   3612  CB  SER   479      -1.550   4.978  -5.679  1.00 22.66           C  
ATOM   3613  OG  SER   479      -2.631   4.270  -5.098  1.00 22.66           O  
ATOM   3614  N   VAL   480      -0.515   8.406  -6.330  1.00 22.40           N  
ATOM   3615  CA  VAL   480       0.617   9.146  -6.878  1.00 22.40           C  
ATOM   3616  C   VAL   480       1.921   8.433  -6.523  1.00 22.40           C  
ATOM   3617  O   VAL   480       2.205   8.195  -5.347  1.00 22.40           O  
ATOM   3618  CB  VAL   480       0.647  10.601  -6.361  1.00 22.40           C  
ATOM   3619  CG1 VAL   480       1.883  11.334  -6.882  1.00 22.40           C  
ATOM   3620  CG2 VAL   480      -0.627  11.339  -6.769  1.00 22.40           C  
ATOM   3621  N   HIS   481       2.522   7.796  -7.435  1.00 24.53           N  
ATOM   3622  CA  HIS   481       3.814   7.297  -6.976  1.00 24.53           C  
ATOM   3623  C   HIS   481       4.942   7.771  -7.886  1.00 24.53           C  
ATOM   3624  O   HIS   481       4.750   7.920  -9.095  1.00 24.53           O  
ATOM   3625  CB  HIS   481       3.803   5.769  -6.905  1.00 24.53           C  
ATOM   3626  CG  HIS   481       2.999   5.227  -5.766  1.00 24.53           C  
ATOM   3627  ND1 HIS   481       3.510   5.089  -4.494  1.00 24.53           N  
ATOM   3628  CD2 HIS   481       1.718   4.792  -5.710  1.00 24.53           C  
ATOM   3629  CE1 HIS   481       2.575   4.590  -3.702  1.00 24.53           C  
ATOM   3630  NE2 HIS   481       1.479   4.401  -4.416  1.00 24.53           N  
ATOM   3631  N   VAL   482       6.052   8.173  -7.256  1.00 22.70           N  
ATOM   3632  CA  VAL   482       7.236   8.884  -7.727  1.00 22.70           C  
ATOM   3633  C   VAL   482       8.386   7.899  -7.922  1.00 22.70           C  
ATOM   3634  O   VAL   482       8.700   7.115  -7.023  1.00 22.70           O  
ATOM   3635  CB  VAL   482       7.653  10.004  -6.748  1.00 22.70           C  
ATOM   3636  CG1 VAL   482       8.782  10.846  -7.340  1.00 22.70           C  
ATOM   3637  CG2 VAL   482       6.453  10.883  -6.401  1.00 22.70           C  
ATOM   3638  N   GLY   483       8.549   7.437  -9.100  1.00 26.09           N  
ATOM   3639  CA  GLY   483       9.774   6.676  -9.289  1.00 26.09           C  
ATOM   3640  C   GLY   483      10.945   7.532  -9.734  1.00 26.09           C  
ATOM   3641  O   GLY   483      10.755   8.649 -10.219  1.00 26.09           O  
ATOM   3642  N   THR   484      11.968   7.539  -8.951  1.00 24.86           N  
ATOM   3643  CA  THR   484      13.267   8.142  -9.224  1.00 24.86           C  
ATOM   3644  C   THR   484      13.891   7.538 -10.479  1.00 24.86           C  
ATOM   3645  O   THR   484      13.863   6.320 -10.668  1.00 24.86           O  
ATOM   3646  CB  THR   484      14.227   7.964  -8.033  1.00 24.86           C  
ATOM   3647  OG1 THR   484      13.603   8.464  -6.845  1.00 24.86           O  
ATOM   3648  CG2 THR   484      15.533   8.717  -8.262  1.00 24.86           C  
ATOM   3649  N   VAL   485      14.191   8.315 -11.426  1.00 26.78           N  
ATOM   3650  CA  VAL   485      14.896   7.876 -12.626  1.00 26.78           C  
ATOM   3651  C   VAL   485      16.374   8.247 -12.521  1.00 26.78           C  
ATOM   3652  O   VAL   485      16.716   9.419 -12.354  1.00 26.78           O  
ATOM   3653  CB  VAL   485      14.282   8.492 -13.903  1.00 26.78           C  
ATOM   3654  CG1 VAL   485      15.058   8.051 -15.142  1.00 26.78           C  
ATOM   3655  CG2 VAL   485      12.809   8.105 -14.025  1.00 26.78           C  
ATOM   3656  N   GLY   486      17.228   7.377 -12.379  1.00 25.96           N  
ATOM   3657  CA  GLY   486      18.606   7.601 -12.787  1.00 25.96           C  
ATOM   3658  C   GLY   486      18.919   7.045 -14.163  1.00 25.96           C  
ATOM   3659  O   GLY   486      18.683   5.864 -14.430  1.00 25.96           O  
ATOM   3660  N   LEU   487      18.531   7.764 -15.198  1.00 28.25           N  
ATOM   3661  CA  LEU   487      18.914   7.261 -16.513  1.00 28.25           C  
ATOM   3662  C   LEU   487      20.417   7.399 -16.730  1.00 28.25           C  
ATOM   3663  O   LEU   487      20.980   8.480 -16.541  1.00 28.25           O  
ATOM   3664  CB  LEU   487      18.157   8.007 -17.615  1.00 28.25           C  
ATOM   3665  CG  LEU   487      16.684   7.635 -17.796  1.00 28.25           C  
ATOM   3666  CD1 LEU   487      15.949   8.737 -18.551  1.00 28.25           C  
ATOM   3667  CD2 LEU   487      16.555   6.302 -18.526  1.00 28.25           C  
ATOM   3668  N   ASP   488      21.179   6.468 -16.425  1.00 29.70           N  
ATOM   3669  CA  ASP   488      22.524   6.457 -16.991  1.00 29.70           C  
ATOM   3670  C   ASP   488      22.480   6.282 -18.508  1.00 29.70           C  
ATOM   3671  O   ASP   488      22.142   5.206 -19.004  1.00 29.70           O  
ATOM   3672  CB  ASP   488      23.365   5.346 -16.358  1.00 29.70           C  
ATOM   3673  CG  ASP   488      24.772   5.796 -16.004  1.00 29.70           C  
ATOM   3674  OD1 ASP   488      25.229   6.837 -16.524  1.00 29.70           O  
ATOM   3675  OD2 ASP   488      25.431   5.101 -15.201  1.00 29.70           O  
ATOM   3676  N   LEU   489      22.258   7.344 -19.268  1.00 28.48           N  
ATOM   3677  CA  LEU   489      22.185   7.195 -20.717  1.00 28.48           C  
ATOM   3678  C   LEU   489      23.525   6.738 -21.284  1.00 28.48           C  
ATOM   3679  O   LEU   489      23.605   6.330 -22.445  1.00 28.48           O  
ATOM   3680  CB  LEU   489      21.764   8.514 -21.371  1.00 28.48           C  
ATOM   3681  CG  LEU   489      20.321   8.959 -21.131  1.00 28.48           C  
ATOM   3682  CD1 LEU   489      20.165  10.444 -21.443  1.00 28.48           C  
ATOM   3683  CD2 LEU   489      19.357   8.127 -21.971  1.00 28.48           C  
ATOM   3684  N   ASN   490      24.586   6.774 -20.477  1.00 30.47           N  
ATOM   3685  CA  ASN   490      25.774   6.486 -21.273  1.00 30.47           C  
ATOM   3686  C   ASN   490      26.334   5.100 -20.963  1.00 30.47           C  
ATOM   3687  O   ASN   490      27.252   4.632 -21.638  1.00 30.47           O  
ATOM   3688  CB  ASN   490      26.846   7.554 -21.043  1.00 30.47           C  
ATOM   3689  CG  ASN   490      27.800   7.685 -22.214  1.00 30.47           C  
ATOM   3690  OD1 ASN   490      27.529   7.186 -23.309  1.00 30.47           O  
ATOM   3691  ND2 ASN   490      28.923   8.358 -21.991  1.00 30.47           N  
ATOM   3692  N   SER   491      25.736   4.330 -20.072  1.00 30.85           N  
ATOM   3693  CA  SER   491      26.416   3.039 -20.048  1.00 30.85           C  
ATOM   3694  C   SER   491      25.593   1.967 -20.755  1.00 30.85           C  
ATOM   3695  O   SER   491      24.414   2.175 -21.049  1.00 30.85           O  
ATOM   3696  CB  SER   491      26.699   2.609 -18.608  1.00 30.85           C  
ATOM   3697  OG  SER   491      25.490   2.426 -17.891  1.00 30.85           O  
ATOM   3698  N   SER   492      26.073   1.460 -21.879  1.00 34.67           N  
ATOM   3699  CA  SER   492      25.763   0.156 -22.455  1.00 34.67           C  
ATOM   3700  C   SER   492      24.873  -0.661 -21.524  1.00 34.67           C  
ATOM   3701  O   SER   492      24.796  -1.886 -21.646  1.00 34.67           O  
ATOM   3702  CB  SER   492      27.047  -0.618 -22.754  1.00 34.67           C  
ATOM   3703  OG  SER   492      27.745  -0.917 -21.558  1.00 34.67           O  
ATOM   3704  N   ARG   493      24.458  -0.162 -20.406  1.00 36.85           N  
ATOM   3705  CA  ARG   493      23.518  -0.855 -19.531  1.00 36.85           C  
ATOM   3706  C   ARG   493      22.115  -0.861 -20.129  1.00 36.85           C  
ATOM   3707  O   ARG   493      21.585   0.192 -20.493  1.00 36.85           O  
ATOM   3708  CB  ARG   493      23.494  -0.204 -18.146  1.00 36.85           C  
ATOM   3709  CG  ARG   493      24.657  -0.611 -17.254  1.00 36.85           C  
ATOM   3710  CD  ARG   493      24.466  -0.129 -15.823  1.00 36.85           C  
ATOM   3711  NE  ARG   493      25.731  -0.083 -15.096  1.00 36.85           N  
ATOM   3712  CZ  ARG   493      25.845   0.087 -13.782  1.00 36.85           C  
ATOM   3713  NH1 ARG   493      24.766   0.232 -13.022  1.00 36.85           N  
ATOM   3714  NH2 ARG   493      27.046   0.114 -13.223  1.00 36.85           N  
ATOM   3715  N   ASN   494      22.015  -1.305 -21.354  1.00 39.76           N  
ATOM   3716  CA  ASN   494      20.796  -1.854 -21.937  1.00 39.76           C  
ATOM   3717  C   ASN   494      19.562  -1.460 -21.131  1.00 39.76           C  
ATOM   3718  O   ASN   494      19.603  -1.429 -19.900  1.00 39.76           O  
ATOM   3719  CB  ASN   494      20.893  -3.377 -22.049  1.00 39.76           C  
ATOM   3720  CG  ASN   494      21.714  -3.824 -23.241  1.00 39.76           C  
ATOM   3721  OD1 ASN   494      22.030  -3.026 -24.127  1.00 39.76           O  
ATOM   3722  ND2 ASN   494      22.067  -5.104 -23.272  1.00 39.76           N  
ATOM   3723  N   GLY   495      19.042  -0.233 -21.446  1.00 42.82           N  
ATOM   3724  CA  GLY   495      17.736   0.401 -21.373  1.00 42.82           C  
ATOM   3725  C   GLY   495      16.966   0.040 -20.117  1.00 42.82           C  
ATOM   3726  O   GLY   495      17.249  -0.977 -19.480  1.00 42.82           O  
ATOM   3727  N   ALA   496      16.923   0.974 -19.213  1.00 46.83           N  
ATOM   3728  CA  ALA   496      16.031   0.892 -18.059  1.00 46.83           C  
ATOM   3729  C   ALA   496      14.741   0.158 -18.414  1.00 46.83           C  
ATOM   3730  O   ALA   496      14.255   0.254 -19.543  1.00 46.83           O  
ATOM   3731  CB  ALA   496      15.716   2.289 -17.531  1.00 46.83           C  
ATOM   3732  N   ILE   497      14.392  -0.783 -17.647  1.00 54.02           N  
ATOM   3733  CA  ILE   497      13.150  -1.541 -17.759  1.00 54.02           C  
ATOM   3734  C   ILE   497      12.140  -1.029 -16.735  1.00 54.02           C  
ATOM   3735  O   ILE   497      12.489  -0.785 -15.578  1.00 54.02           O  
ATOM   3736  CB  ILE   497      13.392  -3.054 -17.563  1.00 54.02           C  
ATOM   3737  CG1 ILE   497      14.373  -3.579 -18.618  1.00 54.02           C  
ATOM   3738  CG2 ILE   497      12.068  -3.823 -17.616  1.00 54.02           C  
ATOM   3739  CD1 ILE   497      14.668  -5.069 -18.502  1.00 54.02           C  
ATOM   3740  N   VAL   498      10.987  -0.718 -17.181  1.00 50.66           N  
ATOM   3741  CA  VAL   498       9.889  -0.347 -16.294  1.00 50.66           C  
ATOM   3742  C   VAL   498       8.948  -1.535 -16.110  1.00 50.66           C  
ATOM   3743  O   VAL   498       8.491  -2.130 -17.089  1.00 50.66           O  
ATOM   3744  CB  VAL   498       9.110   0.872 -16.836  1.00 50.66           C  
ATOM   3745  CG1 VAL   498       7.972   1.250 -15.888  1.00 50.66           C  
ATOM   3746  CG2 VAL   498      10.051   2.057 -17.045  1.00 50.66           C  
ATOM   3747  N   CYS   499       8.826  -1.930 -14.875  1.00 53.71           N  
ATOM   3748  CA  CYS   499       7.926  -3.032 -14.556  1.00 53.71           C  
ATOM   3749  C   CYS   499       6.722  -2.541 -13.762  1.00 53.71           C  
ATOM   3750  O   CYS   499       6.868  -1.744 -12.833  1.00 53.71           O  
ATOM   3751  CB  CYS   499       8.662  -4.114 -13.766  1.00 53.71           C  
ATOM   3752  SG  CYS   499      10.263  -4.566 -14.470  1.00 53.71           S  
ATOM   3753  N   THR   500       5.533  -2.710 -14.283  1.00 50.87           N  
ATOM   3754  CA  THR   500       4.289  -2.418 -13.579  1.00 50.87           C  
ATOM   3755  C   THR   500       3.579  -3.708 -13.179  1.00 50.87           C  
ATOM   3756  O   THR   500       3.329  -4.573 -14.021  1.00 50.87           O  
ATOM   3757  CB  THR   500       3.347  -1.558 -14.442  1.00 50.87           C  
ATOM   3758  OG1 THR   500       4.067  -0.424 -14.941  1.00 50.87           O  
ATOM   3759  CG2 THR   500       2.151  -1.069 -13.632  1.00 50.87           C  
ATOM   3760  N   MET   501       3.343  -3.873 -11.936  1.00 57.18           N  
ATOM   3761  CA  MET   501       2.636  -5.046 -11.428  1.00 57.18           C  
ATOM   3762  C   MET   501       1.298  -4.651 -10.813  1.00 57.18           C  
ATOM   3763  O   MET   501       1.223  -3.691 -10.043  1.00 57.18           O  
ATOM   3764  CB  MET   501       3.490  -5.783 -10.395  1.00 57.18           C  
ATOM   3765  CG  MET   501       2.986  -7.179 -10.068  1.00 57.18           C  
ATOM   3766  SD  MET   501       4.243  -8.194  -9.198  1.00 57.18           S  
ATOM   3767  CE  MET   501       4.269  -7.359  -7.587  1.00 57.18           C  
ATOM   3768  N   GLU   502       0.240  -5.371 -11.187  1.00 49.37           N  
ATOM   3769  CA  GLU   502      -1.118  -5.178 -10.685  1.00 49.37           C  
ATOM   3770  C   GLU   502      -1.672  -6.466 -10.083  1.00 49.37           C  
ATOM   3771  O   GLU   502      -1.602  -7.528 -10.704  1.00 49.37           O  
ATOM   3772  CB  GLU   502      -2.038  -4.681 -11.803  1.00 49.37           C  
ATOM   3773  CG  GLU   502      -3.459  -4.385 -11.344  1.00 49.37           C  
ATOM   3774  CD  GLU   502      -4.355  -3.870 -12.459  1.00 49.37           C  
ATOM   3775  OE1 GLU   502      -5.577  -3.715 -12.233  1.00 49.37           O  
ATOM   3776  OE2 GLU   502      -3.831  -3.620 -13.567  1.00 49.37           O  
ATOM   3777  N   PHE   503      -2.275  -6.392  -8.898  1.00 44.39           N  
ATOM   3778  CA  PHE   503      -2.919  -7.532  -8.256  1.00 44.39           C  
ATOM   3779  C   PHE   503      -4.394  -7.602  -8.632  1.00 44.39           C  
ATOM   3780  O   PHE   503      -5.146  -6.653  -8.397  1.00 44.39           O  
ATOM   3781  CB  PHE   503      -2.768  -7.450  -6.734  1.00 44.39           C  
ATOM   3782  CG  PHE   503      -1.368  -7.710  -6.248  1.00 44.39           C  
ATOM   3783  CD1 PHE   503      -0.939  -9.005  -5.985  1.00 44.39           C  
ATOM   3784  CD2 PHE   503      -0.481  -6.659  -6.053  1.00 44.39           C  
ATOM   3785  CE1 PHE   503       0.357  -9.250  -5.535  1.00 44.39           C  
ATOM   3786  CE2 PHE   503       0.814  -6.895  -5.603  1.00 44.39           C  
ATOM   3787  CZ  PHE   503       1.231  -8.191  -5.344  1.00 44.39           C  
ATOM   3788  N   ILE   504      -4.833  -8.694  -9.253  1.00 40.62           N  
ATOM   3789  CA  ILE   504      -6.167  -8.766  -9.841  1.00 40.62           C  
ATOM   3790  C   ILE   504      -7.158  -9.300  -8.810  1.00 40.62           C  
ATOM   3791  O   ILE   504      -8.319  -8.885  -8.782  1.00 40.62           O  
ATOM   3792  CB  ILE   504      -6.179  -9.653 -11.106  1.00 40.62           C  
ATOM   3793  CG1 ILE   504      -5.128  -9.167 -12.110  1.00 40.62           C  
ATOM   3794  CG2 ILE   504      -7.574  -9.672 -11.739  1.00 40.62           C  
ATOM   3795  CD1 ILE   504      -5.169  -9.890 -13.449  1.00 40.62           C  
ATOM   3796  N   ASP   505      -6.782 -10.253  -7.938  1.00 36.88           N  
ATOM   3797  CA  ASP   505      -7.714 -10.915  -7.030  1.00 36.88           C  
ATOM   3798  C   ASP   505      -7.180 -10.917  -5.600  1.00 36.88           C  
ATOM   3799  O   ASP   505      -5.995 -10.661  -5.373  1.00 36.88           O  
ATOM   3800  CB  ASP   505      -7.987 -12.348  -7.492  1.00 36.88           C  
ATOM   3801  CG  ASP   505      -8.683 -12.414  -8.840  1.00 36.88           C  
ATOM   3802  OD1 ASP   505      -9.159 -11.368  -9.332  1.00 36.88           O  
ATOM   3803  OD2 ASP   505      -8.760 -13.522  -9.413  1.00 36.88           O  
ATOM   3804  N   ASP   506      -8.009 -10.952  -4.597  1.00 32.29           N  
ATOM   3805  CA  ASP   506      -7.800 -11.395  -3.222  1.00 32.29           C  
ATOM   3806  C   ASP   506      -7.363 -12.858  -3.176  1.00 32.29           C  
ATOM   3807  O   ASP   506      -8.031 -13.728  -3.740  1.00 32.29           O  
ATOM   3808  CB  ASP   506      -9.072 -11.200  -2.395  1.00 32.29           C  
ATOM   3809  CG  ASP   506      -9.111  -9.865  -1.672  1.00 32.29           C  
ATOM   3810  OD1 ASP   506      -8.087  -9.147  -1.662  1.00 32.29           O  
ATOM   3811  OD2 ASP   506     -10.173  -9.529  -1.105  1.00 32.29           O  
ATOM   3812  N   THR   507      -6.075 -13.130  -3.114  1.00 30.39           N  
ATOM   3813  CA  THR   507      -5.835 -14.569  -3.079  1.00 30.39           C  
ATOM   3814  C   THR   507      -5.728 -15.065  -1.640  1.00 30.39           C  
ATOM   3815  O   THR   507      -5.230 -14.351  -0.767  1.00 30.39           O  
ATOM   3816  CB  THR   507      -4.555 -14.940  -3.850  1.00 30.39           C  
ATOM   3817  OG1 THR   507      -4.374 -14.023  -4.935  1.00 30.39           O  
ATOM   3818  CG2 THR   507      -4.640 -16.358  -4.406  1.00 30.39           C  
ATOM   3819  N   TRP   508      -6.172 -16.257  -1.427  1.00 26.89           N  
ATOM   3820  CA  TRP   508      -6.183 -17.140  -0.266  1.00 26.89           C  
ATOM   3821  C   TRP   508      -5.059 -18.168  -0.352  1.00 26.89           C  
ATOM   3822  O   TRP   508      -4.847 -18.777  -1.403  1.00 26.89           O  
ATOM   3823  CB  TRP   508      -7.533 -17.851  -0.143  1.00 26.89           C  
ATOM   3824  CG  TRP   508      -8.709 -16.922  -0.105  1.00 26.89           C  
ATOM   3825  CD1 TRP   508      -9.200 -16.172  -1.138  1.00 26.89           C  
ATOM   3826  CD2 TRP   508      -9.540 -16.641   1.025  1.00 26.89           C  
ATOM   3827  NE1 TRP   508     -10.287 -15.442  -0.717  1.00 26.89           N  
ATOM   3828  CE2 TRP   508     -10.517 -15.711   0.605  1.00 26.89           C  
ATOM   3829  CE3 TRP   508      -9.554 -17.087   2.353  1.00 26.89           C  
ATOM   3830  CZ2 TRP   508     -11.498 -15.218   1.468  1.00 26.89           C  
ATOM   3831  CZ3 TRP   508     -10.532 -16.595   3.210  1.00 26.89           C  
ATOM   3832  CH2 TRP   508     -11.489 -15.670   2.762  1.00 26.89           C  
ATOM   3833  N   LEU   509      -3.995 -17.930   0.355  1.00 28.15           N  
ATOM   3834  CA  LEU   509      -3.079 -19.065   0.393  1.00 28.15           C  
ATOM   3835  C   LEU   509      -3.695 -20.237   1.149  1.00 28.15           C  
ATOM   3836  O   LEU   509      -4.209 -20.064   2.257  1.00 28.15           O  
ATOM   3837  CB  LEU   509      -1.753 -18.663   1.044  1.00 28.15           C  
ATOM   3838  CG  LEU   509      -0.793 -17.845   0.179  1.00 28.15           C  
ATOM   3839  CD1 LEU   509       0.142 -17.020   1.058  1.00 28.15           C  
ATOM   3840  CD2 LEU   509       0.003 -18.759  -0.747  1.00 28.15           C  
ATOM   3841  N   SER   510      -4.294 -21.162   0.542  1.00 24.18           N  
ATOM   3842  CA  SER   510      -4.793 -22.374   1.185  1.00 24.18           C  
ATOM   3843  C   SER   510      -3.692 -23.419   1.324  1.00 24.18           C  
ATOM   3844  O   SER   510      -2.922 -23.646   0.389  1.00 24.18           O  
ATOM   3845  CB  SER   510      -5.965 -22.957   0.393  1.00 24.18           C  
ATOM   3846  OG  SER   510      -6.255 -24.275   0.824  1.00 24.18           O  
ATOM   3847  N   ALA   511      -3.073 -23.473   2.422  1.00 24.76           N  
ATOM   3848  CA  ALA   511      -2.245 -24.659   2.622  1.00 24.76           C  
ATOM   3849  C   ALA   511      -2.980 -25.922   2.183  1.00 24.76           C  
ATOM   3850  O   ALA   511      -3.947 -26.339   2.825  1.00 24.76           O  
ATOM   3851  CB  ALA   511      -1.823 -24.773   4.085  1.00 24.76           C  
ATOM   3852  N   GLY   512      -3.525 -26.021   1.065  1.00 20.43           N  
ATOM   3853  CA  GLY   512      -4.205 -27.268   0.755  1.00 20.43           C  
ATOM   3854  C   GLY   512      -3.293 -28.305   0.126  1.00 20.43           C  
ATOM   3855  O   GLY   512      -3.083 -28.299  -1.089  1.00 20.43           O  
ATOM   3856  N   GLY   513      -2.148 -28.654   0.732  1.00 18.77           N  
ATOM   3857  CA  GLY   513      -1.830 -29.957   0.170  1.00 18.77           C  
ATOM   3858  C   GLY   513      -1.192 -30.900   1.173  1.00 18.77           C  
ATOM   3859  O   GLY   513      -0.874 -32.044   0.842  1.00 18.77           O  
ATOM   3860  N   ILE   514      -1.400 -30.801   2.448  1.00 17.38           N  
ATOM   3861  CA  ILE   514      -1.191 -32.101   3.076  1.00 17.38           C  
ATOM   3862  C   ILE   514      -2.520 -32.639   3.603  1.00 17.38           C  
ATOM   3863  O   ILE   514      -3.306 -31.896   4.196  1.00 17.38           O  
ATOM   3864  CB  ILE   514      -0.156 -32.017   4.221  1.00 17.38           C  
ATOM   3865  CG1 ILE   514       1.178 -31.473   3.695  1.00 17.38           C  
ATOM   3866  CG2 ILE   514       0.032 -33.386   4.881  1.00 17.38           C  
ATOM   3867  CD1 ILE   514       2.241 -31.296   4.771  1.00 17.38           C  
ATOM   3868  N   GLY   515      -3.052 -33.467   2.840  1.00 16.81           N  
ATOM   3869  CA  GLY   515      -3.946 -34.586   3.088  1.00 16.81           C  
ATOM   3870  C   GLY   515      -4.212 -34.821   4.563  1.00 16.81           C  
ATOM   3871  O   GLY   515      -4.935 -35.751   4.929  1.00 16.81           O  
ATOM   3872  N   CYS   516      -3.716 -34.020   5.476  1.00 18.88           N  
ATOM   3873  CA  CYS   516      -4.207 -34.304   6.821  1.00 18.88           C  
ATOM   3874  C   CYS   516      -5.339 -33.356   7.199  1.00 18.88           C  
ATOM   3875  O   CYS   516      -5.716 -33.269   8.369  1.00 18.88           O  
ATOM   3876  CB  CYS   516      -3.073 -34.192   7.840  1.00 18.88           C  
ATOM   3877  SG  CYS   516      -1.592 -33.384   7.195  1.00 18.88           S  
ATOM   3878  N   PHE   517      -5.930 -32.754   6.262  1.00 19.38           N  
ATOM   3879  CA  PHE   517      -7.091 -31.981   6.689  1.00 19.38           C  
ATOM   3880  C   PHE   517      -8.371 -32.790   6.522  1.00 19.38           C  
ATOM   3881  O   PHE   517      -8.838 -33.000   5.400  1.00 19.38           O  
ATOM   3882  CB  PHE   517      -7.189 -30.674   5.896  1.00 19.38           C  
ATOM   3883  CG  PHE   517      -6.257 -29.597   6.384  1.00 19.38           C  
ATOM   3884  CD1 PHE   517      -6.630 -28.754   7.424  1.00 19.38           C  
ATOM   3885  CD2 PHE   517      -5.008 -29.427   5.802  1.00 19.38           C  
ATOM   3886  CE1 PHE   517      -5.770 -27.757   7.878  1.00 19.38           C  
ATOM   3887  CE2 PHE   517      -4.143 -28.432   6.250  1.00 19.38           C  
ATOM   3888  CZ  PHE   517      -4.527 -27.598   7.287  1.00 19.38           C  
ATOM   3889  N   ASN   518      -8.577 -33.878   7.132  1.00 18.96           N  
ATOM   3890  CA  ASN   518      -9.925 -34.437   7.151  1.00 18.96           C  
ATOM   3891  C   ASN   518     -10.957 -33.397   7.579  1.00 18.96           C  
ATOM   3892  O   ASN   518     -10.890 -32.872   8.692  1.00 18.96           O  
ATOM   3893  CB  ASN   518      -9.988 -35.657   8.072  1.00 18.96           C  
ATOM   3894  CG  ASN   518     -11.093 -36.622   7.689  1.00 18.96           C  
ATOM   3895  OD1 ASN   518     -11.977 -36.288   6.896  1.00 18.96           O  
ATOM   3896  ND2 ASN   518     -11.050 -37.825   8.249  1.00 18.96           N  
ATOM   3897  N   PRO   519     -11.736 -32.841   6.696  1.00 19.13           N  
ATOM   3898  CA  PRO   519     -12.817 -31.920   7.054  1.00 19.13           C  
ATOM   3899  C   PRO   519     -13.699 -32.454   8.180  1.00 19.13           C  
ATOM   3900  O   PRO   519     -14.249 -31.674   8.962  1.00 19.13           O  
ATOM   3901  CB  PRO   519     -13.613 -31.789   5.753  1.00 19.13           C  
ATOM   3902  CG  PRO   519     -12.917 -32.690   4.786  1.00 19.13           C  
ATOM   3903  CD  PRO   519     -11.746 -33.322   5.482  1.00 19.13           C  
ATOM   3904  N   THR   520     -13.886 -33.773   8.263  1.00 16.78           N  
ATOM   3905  CA  THR   520     -14.954 -34.225   9.148  1.00 16.78           C  
ATOM   3906  C   THR   520     -14.548 -34.068  10.611  1.00 16.78           C  
ATOM   3907  O   THR   520     -15.373 -33.714  11.455  1.00 16.78           O  
ATOM   3908  CB  THR   520     -15.326 -35.693   8.871  1.00 16.78           C  
ATOM   3909  OG1 THR   520     -15.293 -35.930   7.458  1.00 16.78           O  
ATOM   3910  CG2 THR   520     -16.722 -36.016   9.395  1.00 16.78           C  
ATOM   3911  N   GLU   521     -13.286 -34.154  10.888  1.00 18.83           N  
ATOM   3912  CA  GLU   521     -13.022 -34.223  12.322  1.00 18.83           C  
ATOM   3913  C   GLU   521     -12.819 -32.832  12.914  1.00 18.83           C  
ATOM   3914  O   GLU   521     -12.724 -32.678  14.134  1.00 18.83           O  
ATOM   3915  CB  GLU   521     -11.798 -35.098  12.603  1.00 18.83           C  
ATOM   3916  CG  GLU   521     -12.052 -36.588  12.422  1.00 18.83           C  
ATOM   3917  CD  GLU   521     -11.081 -37.461  13.202  1.00 18.83           C  
ATOM   3918  OE1 GLU   521     -11.425 -38.624  13.512  1.00 18.83           O  
ATOM   3919  OE2 GLU   521      -9.967 -36.977  13.505  1.00 18.83           O  
ATOM   3920  N   MET   522     -13.060 -31.789  12.122  1.00 18.76           N  
ATOM   3921  CA  MET   522     -13.051 -30.446  12.694  1.00 18.76           C  
ATOM   3922  C   MET   522     -14.457 -30.017  13.099  1.00 18.76           C  
ATOM   3923  O   MET   522     -14.627 -29.039  13.829  1.00 18.76           O  
ATOM   3924  CB  MET   522     -12.464 -29.442  11.701  1.00 18.76           C  
ATOM   3925  CG  MET   522     -10.966 -29.593  11.490  1.00 18.76           C  
ATOM   3926  SD  MET   522     -10.242 -28.185  10.562  1.00 18.76           S  
ATOM   3927  CE  MET   522     -10.265 -26.907  11.850  1.00 18.76           C  
ATOM   3928  N   LEU   523     -15.438 -30.513  12.452  1.00 18.71           N  
ATOM   3929  CA  LEU   523     -16.682 -29.999  13.014  1.00 18.71           C  
ATOM   3930  C   LEU   523     -16.812 -30.380  14.485  1.00 18.71           C  
ATOM   3931  O   LEU   523     -17.395 -29.633  15.274  1.00 18.71           O  
ATOM   3932  CB  LEU   523     -17.884 -30.529  12.229  1.00 18.71           C  
ATOM   3933  CG  LEU   523     -18.091 -29.948  10.830  1.00 18.71           C  
ATOM   3934  CD1 LEU   523     -18.902 -30.911   9.970  1.00 18.71           C  
ATOM   3935  CD2 LEU   523     -18.776 -28.588  10.911  1.00 18.71           C  
ATOM   3936  N   SER   524     -16.007 -31.255  15.026  1.00 16.38           N  
ATOM   3937  CA  SER   524     -16.463 -31.623  16.363  1.00 16.38           C  
ATOM   3938  C   SER   524     -15.540 -31.055  17.436  1.00 16.38           C  
ATOM   3939  O   SER   524     -15.975 -30.793  18.560  1.00 16.38           O  
ATOM   3940  CB  SER   524     -16.545 -33.144  16.501  1.00 16.38           C  
ATOM   3941  OG  SER   524     -15.312 -33.675  16.957  1.00 16.38           O  
ATOM   3942  N   GLN   525     -14.359 -30.543  17.112  1.00 18.29           N  
ATOM   3943  CA  GLN   525     -13.793 -30.003  18.344  1.00 18.29           C  
ATOM   3944  C   GLN   525     -13.641 -28.487  18.260  1.00 18.29           C  
ATOM   3945  O   GLN   525     -13.230 -27.955  17.227  1.00 18.29           O  
ATOM   3946  CB  GLN   525     -12.441 -30.650  18.644  1.00 18.29           C  
ATOM   3947  CG  GLN   525     -12.539 -32.107  19.078  1.00 18.29           C  
ATOM   3948  CD  GLN   525     -11.311 -32.578  19.833  1.00 18.29           C  
ATOM   3949  OE1 GLN   525     -10.324 -31.846  19.959  1.00 18.29           O  
ATOM   3950  NE2 GLN   525     -11.362 -33.804  20.342  1.00 18.29           N  
ATOM   3951  N   GLY   526     -14.664 -27.750  18.505  1.00 17.40           N  
ATOM   3952  CA  GLY   526     -15.068 -26.474  19.074  1.00 17.40           C  
ATOM   3953  C   GLY   526     -13.938 -25.464  19.136  1.00 17.40           C  
ATOM   3954  O   GLY   526     -14.125 -24.345  19.618  1.00 17.40           O  
ATOM   3955  N   ALA   527     -12.738 -25.754  18.573  1.00 17.66           N  
ATOM   3956  CA  ALA   527     -11.794 -24.650  18.427  1.00 17.66           C  
ATOM   3957  C   ALA   527     -11.759 -24.145  16.987  1.00 17.66           C  
ATOM   3958  O   ALA   527     -11.674 -24.938  16.046  1.00 17.66           O  
ATOM   3959  CB  ALA   527     -10.398 -25.081  18.869  1.00 17.66           C  
ATOM   3960  N   GLU   528     -12.671 -23.320  16.604  1.00 19.15           N  
ATOM   3961  CA  GLU   528     -12.513 -22.556  15.370  1.00 19.15           C  
ATOM   3962  C   GLU   528     -11.113 -21.959  15.266  1.00 19.15           C  
ATOM   3963  O   GLU   528     -10.832 -20.913  15.854  1.00 19.15           O  
ATOM   3964  CB  GLU   528     -13.565 -21.446  15.287  1.00 19.15           C  
ATOM   3965  CG  GLU   528     -14.932 -21.928  14.823  1.00 19.15           C  
ATOM   3966  CD  GLU   528     -15.902 -20.793  14.535  1.00 19.15           C  
ATOM   3967  OE1 GLU   528     -17.024 -21.063  14.051  1.00 19.15           O  
ATOM   3968  OE2 GLU   528     -15.537 -19.625  14.796  1.00 19.15           O  
ATOM   3969  N   TYR   529     -10.146 -22.806  15.247  1.00 20.07           N  
ATOM   3970  CA  TYR   529      -8.957 -22.491  14.463  1.00 20.07           C  
ATOM   3971  C   TYR   529      -9.329 -22.132  13.030  1.00 20.07           C  
ATOM   3972  O   TYR   529      -9.825 -22.977  12.280  1.00 20.07           O  
ATOM   3973  CB  TYR   529      -7.981 -23.672  14.470  1.00 20.07           C  
ATOM   3974  CG  TYR   529      -7.299 -23.888  15.798  1.00 20.07           C  
ATOM   3975  CD1 TYR   529      -6.197 -23.121  16.171  1.00 20.07           C  
ATOM   3976  CD2 TYR   529      -7.753 -24.860  16.683  1.00 20.07           C  
ATOM   3977  CE1 TYR   529      -5.564 -23.318  17.393  1.00 20.07           C  
ATOM   3978  CE2 TYR   529      -7.128 -25.066  17.908  1.00 20.07           C  
ATOM   3979  CZ  TYR   529      -6.036 -24.291  18.254  1.00 20.07           C  
ATOM   3980  OH  TYR   529      -5.413 -24.490  19.466  1.00 20.07           O  
ATOM   3981  N   GLY   530     -10.253 -21.321  12.760  1.00 19.77           N  
ATOM   3982  CA  GLY   530     -10.382 -20.445  11.606  1.00 19.77           C  
ATOM   3983  C   GLY   530      -9.679 -20.976  10.372  1.00 19.77           C  
ATOM   3984  O   GLY   530      -8.624 -21.606  10.474  1.00 19.77           O  
ATOM   3985  N   ASP   531     -10.211 -21.823   9.665  1.00 20.82           N  
ATOM   3986  CA  ASP   531     -10.082 -21.635   8.223  1.00 20.82           C  
ATOM   3987  C   ASP   531      -8.710 -21.067   7.865  1.00 20.82           C  
ATOM   3988  O   ASP   531      -8.430 -19.895   8.127  1.00 20.82           O  
ATOM   3989  CB  ASP   531     -11.186 -20.713   7.701  1.00 20.82           C  
ATOM   3990  CG  ASP   531     -12.352 -21.472   7.091  1.00 20.82           C  
ATOM   3991  OD1 ASP   531     -12.212 -22.681   6.807  1.00 20.82           O  
ATOM   3992  OD2 ASP   531     -13.419 -20.854   6.889  1.00 20.82           O  
ATOM   3993  N   SER   532      -7.665 -21.560   8.336  1.00 22.41           N  
ATOM   3994  CA  SER   532      -6.315 -21.154   7.959  1.00 22.41           C  
ATOM   3995  C   SER   532      -6.247 -20.759   6.488  1.00 22.41           C  
ATOM   3996  O   SER   532      -5.609 -21.443   5.685  1.00 22.41           O  
ATOM   3997  CB  SER   532      -5.318 -22.280   8.240  1.00 22.41           C  
ATOM   3998  OG  SER   532      -5.422 -22.719   9.584  1.00 22.41           O  
ATOM   3999  N   ARG   533      -7.224 -20.193   5.916  1.00 20.91           N  
ATOM   4000  CA  ARG   533      -7.262 -19.502   4.631  1.00 20.91           C  
ATOM   4001  C   ARG   533      -6.714 -18.085   4.755  1.00 20.91           C  
ATOM   4002  O   ARG   533      -7.042 -17.367   5.702  1.00 20.91           O  
ATOM   4003  CB  ARG   533      -8.690 -19.466   4.082  1.00 20.91           C  
ATOM   4004  CG  ARG   533      -9.301 -20.840   3.862  1.00 20.91           C  
ATOM   4005  CD  ARG   533     -10.602 -20.760   3.074  1.00 20.91           C  
ATOM   4006  NE  ARG   533     -11.566 -21.760   3.523  1.00 20.91           N  
ATOM   4007  CZ  ARG   533     -12.829 -21.833   3.112  1.00 20.91           C  
ATOM   4008  NH1 ARG   533     -13.307 -20.962   2.230  1.00 20.91           N  
ATOM   4009  NH2 ARG   533     -13.621 -22.784   3.586  1.00 20.91           N  
ATOM   4010  N   PHE   534      -5.415 -17.907   4.640  1.00 24.46           N  
ATOM   4011  CA  PHE   534      -4.525 -16.761   4.782  1.00 24.46           C  
ATOM   4012  C   PHE   534      -4.970 -15.615   3.880  1.00 24.46           C  
ATOM   4013  O   PHE   534      -5.219 -15.817   2.690  1.00 24.46           O  
ATOM   4014  CB  PHE   534      -3.081 -17.156   4.455  1.00 24.46           C  
ATOM   4015  CG  PHE   534      -2.478 -18.118   5.443  1.00 24.46           C  
ATOM   4016  CD1 PHE   534      -1.930 -17.660   6.635  1.00 24.46           C  
ATOM   4017  CD2 PHE   534      -2.458 -19.482   5.178  1.00 24.46           C  
ATOM   4018  CE1 PHE   534      -1.370 -18.548   7.551  1.00 24.46           C  
ATOM   4019  CE2 PHE   534      -1.900 -20.375   6.088  1.00 24.46           C  
ATOM   4020  CZ  PHE   534      -1.356 -19.907   7.273  1.00 24.46           C  
ATOM   4021  N   ARG   535      -5.408 -14.487   4.440  1.00 22.50           N  
ATOM   4022  CA  ARG   535      -5.755 -13.242   3.764  1.00 22.50           C  
ATOM   4023  C   ARG   535      -4.526 -12.359   3.577  1.00 22.50           C  
ATOM   4024  O   ARG   535      -3.791 -12.098   4.531  1.00 22.50           O  
ATOM   4025  CB  ARG   535      -6.829 -12.485   4.548  1.00 22.50           C  
ATOM   4026  CG  ARG   535      -7.398 -11.282   3.811  1.00 22.50           C  
ATOM   4027  CD  ARG   535      -8.291 -10.439   4.712  1.00 22.50           C  
ATOM   4028  NE  ARG   535      -9.567 -11.099   4.975  1.00 22.50           N  
ATOM   4029  CZ  ARG   535     -10.458 -10.694   5.876  1.00 22.50           C  
ATOM   4030  NH1 ARG   535     -10.227  -9.619   6.622  1.00 22.50           N  
ATOM   4031  NH2 ARG   535     -11.588 -11.368   6.033  1.00 22.50           N  
ATOM   4032  N   ILE   536      -3.926 -12.370   2.412  1.00 27.02           N  
ATOM   4033  CA  ILE   536      -3.098 -11.185   2.214  1.00 27.02           C  
ATOM   4034  C   ILE   536      -3.987  -9.951   2.086  1.00 27.02           C  
ATOM   4035  O   ILE   536      -4.958  -9.953   1.325  1.00 27.02           O  
ATOM   4036  CB  ILE   536      -2.196 -11.328   0.967  1.00 27.02           C  
ATOM   4037  CG1 ILE   536      -1.346 -12.600   1.067  1.00 27.02           C  
ATOM   4038  CG2 ILE   536      -1.311 -10.090   0.796  1.00 27.02           C  
ATOM   4039  CD1 ILE   536      -0.453 -12.844  -0.142  1.00 27.02           C  
ATOM   4040  N   GLY   537      -4.384  -9.396   3.274  1.00 24.38           N  
ATOM   4041  CA  GLY   537      -4.902  -8.086   3.633  1.00 24.38           C  
ATOM   4042  C   GLY   537      -5.577  -7.374   2.476  1.00 24.38           C  
ATOM   4043  O   GLY   537      -5.063  -7.373   1.356  1.00 24.38           O  
ATOM   4044  N   GLY   538      -6.767  -7.690   2.226  1.00 24.61           N  
ATOM   4045  CA  GLY   538      -7.939  -7.009   1.700  1.00 24.61           C  
ATOM   4046  C   GLY   538      -7.614  -5.678   1.049  1.00 24.61           C  
ATOM   4047  O   GLY   538      -8.290  -5.260   0.106  1.00 24.61           O  
ATOM   4048  N   ASN   539      -6.336  -5.310   0.930  1.00 27.59           N  
ATOM   4049  CA  ASN   539      -6.258  -3.980   0.334  1.00 27.59           C  
ATOM   4050  C   ASN   539      -5.354  -3.970  -0.896  1.00 27.59           C  
ATOM   4051  O   ASN   539      -4.839  -2.920  -1.284  1.00 27.59           O  
ATOM   4052  CB  ASN   539      -5.767  -2.959   1.362  1.00 27.59           C  
ATOM   4053  CG  ASN   539      -6.842  -2.567   2.356  1.00 27.59           C  
ATOM   4054  OD1 ASN   539      -8.037  -2.664   2.066  1.00 27.59           O  
ATOM   4055  ND2 ASN   539      -6.426  -2.122   3.536  1.00 27.59           N  
ATOM   4056  N   THR   540      -4.829  -5.161  -1.323  1.00 29.33           N  
ATOM   4057  CA  THR   540      -3.828  -5.072  -2.380  1.00 29.33           C  
ATOM   4058  C   THR   540      -4.492  -5.047  -3.754  1.00 29.33           C  
ATOM   4059  O   THR   540      -3.809  -5.062  -4.780  1.00 29.33           O  
ATOM   4060  CB  THR   540      -2.835  -6.247  -2.308  1.00 29.33           C  
ATOM   4061  OG1 THR   540      -2.653  -6.628  -0.939  1.00 29.33           O  
ATOM   4062  CG2 THR   540      -1.483  -5.862  -2.900  1.00 29.33           C  
ATOM   4063  N   ILE   541      -5.786  -5.145  -3.760  1.00 28.91           N  
ATOM   4064  CA  ILE   541      -6.392  -5.073  -5.085  1.00 28.91           C  
ATOM   4065  C   ILE   541      -6.087  -3.718  -5.719  1.00 28.91           C  
ATOM   4066  O   ILE   541      -6.140  -2.685  -5.047  1.00 28.91           O  
ATOM   4067  CB  ILE   541      -7.919  -5.304  -5.021  1.00 28.91           C  
ATOM   4068  CG1 ILE   541      -8.228  -6.653  -4.362  1.00 28.91           C  
ATOM   4069  CG2 ILE   541      -8.536  -5.224  -6.421  1.00 28.91           C  
ATOM   4070  CD1 ILE   541      -9.701  -6.861  -4.039  1.00 28.91           C  
ATOM   4071  N   ASN   542      -5.828  -3.744  -6.999  1.00 31.50           N  
ATOM   4072  CA  ASN   542      -5.676  -2.653  -7.955  1.00 31.50           C  
ATOM   4073  C   ASN   542      -4.486  -1.763  -7.605  1.00 31.50           C  
ATOM   4074  O   ASN   542      -4.491  -0.567  -7.904  1.00 31.50           O  
ATOM   4075  CB  ASN   542      -6.958  -1.821  -8.030  1.00 31.50           C  
ATOM   4076  CG  ASN   542      -8.069  -2.527  -8.782  1.00 31.50           C  
ATOM   4077  OD1 ASN   542      -7.824  -3.481  -9.524  1.00 31.50           O  
ATOM   4078  ND2 ASN   542      -9.299  -2.063  -8.594  1.00 31.50           N  
ATOM   4079  N   LYS   543      -3.765  -2.149  -6.581  1.00 35.43           N  
ATOM   4080  CA  LYS   543      -2.540  -1.382  -6.375  1.00 35.43           C  
ATOM   4081  C   LYS   543      -1.477  -1.759  -7.404  1.00 35.43           C  
ATOM   4082  O   LYS   543      -1.341  -2.930  -7.763  1.00 35.43           O  
ATOM   4083  CB  LYS   543      -2.001  -1.600  -4.961  1.00 35.43           C  
ATOM   4084  CG  LYS   543      -2.840  -0.948  -3.872  1.00 35.43           C  
ATOM   4085  CD  LYS   543      -2.111  -0.940  -2.534  1.00 35.43           C  
ATOM   4086  CE  LYS   543      -2.931  -0.249  -1.454  1.00 35.43           C  
ATOM   4087  NZ  LYS   543      -2.267  -0.328  -0.119  1.00 35.43           N  
ATOM   4088  N   LYS   544      -1.156  -0.814  -8.170  1.00 37.80           N  
ATOM   4089  CA  LYS   544      -0.123  -0.953  -9.192  1.00 37.80           C  
ATOM   4090  C   LYS   544       1.242  -0.536  -8.654  1.00 37.80           C  
ATOM   4091  O   LYS   544       1.351   0.440  -7.910  1.00 37.80           O  
ATOM   4092  CB  LYS   544      -0.476  -0.122 -10.427  1.00 37.80           C  
ATOM   4093  CG  LYS   544      -1.701  -0.620 -11.179  1.00 37.80           C  
ATOM   4094  CD  LYS   544      -1.962   0.208 -12.431  1.00 37.80           C  
ATOM   4095  CE  LYS   544      -3.233  -0.239 -13.143  1.00 37.80           C  
ATOM   4096  NZ  LYS   544      -3.483   0.557 -14.381  1.00 37.80           N  
ATOM   4097  N   LEU   545       2.073  -1.446  -8.590  1.00 43.48           N  
ATOM   4098  CA  LEU   545       3.457  -1.134  -8.251  1.00 43.48           C  
ATOM   4099  C   LEU   545       4.286  -0.902  -9.510  1.00 43.48           C  
ATOM   4100  O   LEU   545       4.301  -1.742 -10.412  1.00 43.48           O  
ATOM   4101  CB  LEU   545       4.073  -2.264  -7.421  1.00 43.48           C  
ATOM   4102  CG  LEU   545       5.533  -2.079  -7.004  1.00 43.48           C  
ATOM   4103  CD1 LEU   545       5.642  -1.020  -5.911  1.00 43.48           C  
ATOM   4104  CD2 LEU   545       6.127  -3.403  -6.533  1.00 43.48           C  
ATOM   4105  N   HIS   546       4.823   0.260  -9.616  1.00 39.34           N  
ATOM   4106  CA  HIS   546       5.683   0.572 -10.752  1.00 39.34           C  
ATOM   4107  C   HIS   546       7.149   0.625 -10.336  1.00 39.34           C  
ATOM   4108  O   HIS   546       7.514   1.376  -9.429  1.00 39.34           O  
ATOM   4109  CB  HIS   546       5.269   1.900 -11.389  1.00 39.34           C  
ATOM   4110  CG  HIS   546       3.814   1.978 -11.723  1.00 39.34           C  
ATOM   4111  ND1 HIS   546       3.299   1.522 -12.918  1.00 39.34           N  
ATOM   4112  CD2 HIS   546       2.763   2.456 -11.016  1.00 39.34           C  
ATOM   4113  CE1 HIS   546       1.992   1.718 -12.931  1.00 39.34           C  
ATOM   4114  NE2 HIS   546       1.641   2.284 -11.788  1.00 39.34           N  
ATOM   4115  N   GLN   547       7.896  -0.213 -10.900  1.00 46.20           N  
ATOM   4116  CA  GLN   547       9.319  -0.175 -10.579  1.00 46.20           C  
ATOM   4117  C   GLN   547      10.166  -0.075 -11.845  1.00 46.20           C  
ATOM   4118  O   GLN   547       9.880  -0.738 -12.844  1.00 46.20           O  
ATOM   4119  CB  GLN   547       9.721  -1.413  -9.775  1.00 46.20           C  
ATOM   4120  CG  GLN   547      10.968  -1.215  -8.924  1.00 46.20           C  
ATOM   4121  CD  GLN   547      11.180  -2.336  -7.924  1.00 46.20           C  
ATOM   4122  OE1 GLN   547      10.469  -3.346  -7.944  1.00 46.20           O  
ATOM   4123  NE2 GLN   547      12.159  -2.166  -7.042  1.00 46.20           N  
ATOM   4124  N   ILE   548      11.110   0.762 -11.798  1.00 48.18           N  
ATOM   4125  CA  ILE   548      12.088   0.771 -12.881  1.00 48.18           C  
ATOM   4126  C   ILE   548      13.367   0.070 -12.426  1.00 48.18           C  
ATOM   4127  O   ILE   548      13.935   0.414 -11.387  1.00 48.18           O  
ATOM   4128  CB  ILE   548      12.402   2.210 -13.347  1.00 48.18           C  
ATOM   4129  CG1 ILE   548      11.133   2.890 -13.873  1.00 48.18           C  
ATOM   4130  CG2 ILE   548      13.503   2.205 -14.412  1.00 48.18           C  
ATOM   4131  CD1 ILE   548      11.330   4.347 -14.268  1.00 48.18           C  
ATOM   4132  N   LEU   549      13.976  -0.693 -13.274  1.00 54.46           N  
ATOM   4133  CA  LEU   549      15.105  -1.522 -12.867  1.00 54.46           C  
ATOM   4134  C   LEU   549      16.243  -1.425 -13.879  1.00 54.46           C  
ATOM   4135  O   LEU   549      16.001  -1.271 -15.078  1.00 54.46           O  
ATOM   4136  CB  LEU   549      14.670  -2.982 -12.710  1.00 54.46           C  
ATOM   4137  CG  LEU   549      13.618  -3.263 -11.636  1.00 54.46           C  
ATOM   4138  CD1 LEU   549      12.867  -4.551 -11.954  1.00 54.46           C  
ATOM   4139  CD2 LEU   549      14.268  -3.344 -10.259  1.00 54.46           C  
ATOM   4140  N   SER   550      17.433  -1.270 -13.367  1.00 58.89           N  
ATOM   4141  CA  SER   550      18.614  -1.518 -14.188  1.00 58.89           C  
ATOM   4142  C   SER   550      19.042  -2.980 -14.115  1.00 58.89           C  
ATOM   4143  O   SER   550      19.244  -3.519 -13.025  1.00 58.89           O  
ATOM   4144  CB  SER   550      19.770  -0.617 -13.752  1.00 58.89           C  
ATOM   4145  OG  SER   550      20.911  -0.833 -14.565  1.00 58.89           O  
ATOM   4146  N   LEU   551      19.072  -3.609 -15.232  1.00 61.62           N  
ATOM   4147  CA  LEU   551      19.360  -5.039 -15.236  1.00 61.62           C  
ATOM   4148  C   LEU   551      20.723  -5.318 -15.860  1.00 61.62           C  
ATOM   4149  O   LEU   551      20.820  -5.568 -17.063  1.00 61.62           O  
ATOM   4150  CB  LEU   551      18.272  -5.803 -15.995  1.00 61.62           C  
ATOM   4151  CG  LEU   551      16.892  -5.850 -15.338  1.00 61.62           C  
ATOM   4152  CD1 LEU   551      15.862  -6.422 -16.307  1.00 61.62           C  
ATOM   4153  CD2 LEU   551      16.938  -6.671 -14.054  1.00 61.62           C  
ATOM   4154  N   PRO   552      21.711  -5.330 -15.035  1.00 61.56           N  
ATOM   4155  CA  PRO   552      22.961  -5.812 -15.627  1.00 61.56           C  
ATOM   4156  C   PRO   552      22.876  -7.267 -16.081  1.00 61.56           C  
ATOM   4157  O   PRO   552      22.056  -8.032 -15.565  1.00 61.56           O  
ATOM   4158  CB  PRO   552      23.974  -5.652 -14.491  1.00 61.56           C  
ATOM   4159  CG  PRO   552      23.182  -5.104 -13.348  1.00 61.56           C  
ATOM   4160  CD  PRO   552      21.744  -5.003 -13.768  1.00 61.56           C  
ATOM   4161  N   ALA   553      23.616  -7.656 -17.217  1.00 65.53           N  
ATOM   4162  CA  ALA   553      23.612  -9.005 -17.777  1.00 65.53           C  
ATOM   4163  C   ALA   553      24.039 -10.033 -16.733  1.00 65.53           C  
ATOM   4164  O   ALA   553      25.056  -9.857 -16.058  1.00 65.53           O  
ATOM   4165  CB  ALA   553      24.527  -9.079 -18.997  1.00 65.53           C  
ATOM   4166  N   GLY   554      23.132 -10.963 -16.452  1.00 67.77           N  
ATOM   4167  CA  GLY   554      23.475 -12.137 -15.666  1.00 67.77           C  
ATOM   4168  C   GLY   554      23.128 -11.993 -14.196  1.00 67.77           C  
ATOM   4169  O   GLY   554      23.333 -12.921 -13.411  1.00 67.77           O  
ATOM   4170  N   GLU   555      22.642 -10.849 -13.751  1.00 66.41           N  
ATOM   4171  CA  GLU   555      22.354 -10.640 -12.336  1.00 66.41           C  
ATOM   4172  C   GLU   555      20.861 -10.771 -12.051  1.00 66.41           C  
ATOM   4173  O   GLU   555      20.030 -10.395 -12.881  1.00 66.41           O  
ATOM   4174  CB  GLU   555      22.858  -9.268 -11.880  1.00 66.41           C  
ATOM   4175  CG  GLU   555      24.290  -9.279 -11.363  1.00 66.41           C  
ATOM   4176  CD  GLU   555      24.670  -8.007 -10.623  1.00 66.41           C  
ATOM   4177  OE1 GLU   555      25.785  -7.945 -10.057  1.00 66.41           O  
ATOM   4178  OE2 GLU   555      23.846  -7.066 -10.608  1.00 66.41           O  
ATOM   4179  N   TYR   556      20.567 -11.341 -10.828  1.00 68.27           N  
ATOM   4180  CA  TYR   556      19.202 -11.373 -10.316  1.00 68.27           C  
ATOM   4181  C   TYR   556      18.866 -10.083  -9.576  1.00 68.27           C  
ATOM   4182  O   TYR   556      19.565  -9.700  -8.635  1.00 68.27           O  
ATOM   4183  CB  TYR   556      19.004 -12.574  -9.387  1.00 68.27           C  
ATOM   4184  CG  TYR   556      19.033 -13.904 -10.100  1.00 68.27           C  
ATOM   4185  CD1 TYR   556      17.865 -14.472 -10.603  1.00 68.27           C  
ATOM   4186  CD2 TYR   556      20.227 -14.595 -10.271  1.00 68.27           C  
ATOM   4187  CE1 TYR   556      17.886 -15.698 -11.259  1.00 68.27           C  
ATOM   4188  CE2 TYR   556      20.260 -15.822 -10.925  1.00 68.27           C  
ATOM   4189  CZ  TYR   556      19.087 -16.364 -11.415  1.00 68.27           C  
ATOM   4190  OH  TYR   556      19.114 -17.579 -12.064  1.00 68.27           O  
ATOM   4191  N   VAL   557      17.897  -9.411  -9.983  1.00 65.27           N  
ATOM   4192  CA  VAL   557      17.450  -8.189  -9.322  1.00 65.27           C  
ATOM   4193  C   VAL   557      16.059  -8.401  -8.730  1.00 65.27           C  
ATOM   4194  O   VAL   557      15.102  -8.674  -9.458  1.00 65.27           O  
ATOM   4195  CB  VAL   557      17.438  -6.989 -10.295  1.00 65.27           C  
ATOM   4196  CG1 VAL   557      17.007  -5.713  -9.574  1.00 65.27           C  
ATOM   4197  CG2 VAL   557      18.814  -6.807 -10.933  1.00 65.27           C  
ATOM   4198  N   PRO   558      16.014  -8.395  -7.336  1.00 64.44           N  
ATOM   4199  CA  PRO   558      14.669  -8.521  -6.770  1.00 64.44           C  
ATOM   4200  C   PRO   558      13.777  -7.326  -7.098  1.00 64.44           C  
ATOM   4201  O   PRO   558      14.221  -6.178  -7.014  1.00 64.44           O  
ATOM   4202  CB  PRO   558      14.927  -8.612  -5.264  1.00 64.44           C  
ATOM   4203  CG  PRO   558      16.278  -8.004  -5.071  1.00 64.44           C  
ATOM   4204  CD  PRO   558      17.030  -8.091  -6.367  1.00 64.44           C  
ATOM   4205  N   PHE   559      12.638  -7.578  -7.613  1.00 61.78           N  
ATOM   4206  CA  PHE   559      11.798  -6.411  -7.854  1.00 61.78           C  
ATOM   4207  C   PHE   559      10.503  -6.501  -7.056  1.00 61.78           C  
ATOM   4208  O   PHE   559       9.723  -5.547  -7.019  1.00 61.78           O  
ATOM   4209  CB  PHE   559      11.487  -6.271  -9.347  1.00 61.78           C  
ATOM   4210  CG  PHE   559      10.651  -7.393  -9.901  1.00 61.78           C  
ATOM   4211  CD1 PHE   559      11.250  -8.548 -10.390  1.00 61.78           C  
ATOM   4212  CD2 PHE   559       9.266  -7.294  -9.932  1.00 61.78           C  
ATOM   4213  CE1 PHE   559      10.479  -9.589 -10.903  1.00 61.78           C  
ATOM   4214  CE2 PHE   559       8.489  -8.329 -10.443  1.00 61.78           C  
ATOM   4215  CZ  PHE   559       9.097  -9.476 -10.929  1.00 61.78           C  
ATOM   4216  N   PHE   560      10.214  -7.645  -6.250  1.00 57.29           N  
ATOM   4217  CA  PHE   560       9.002  -7.760  -5.446  1.00 57.29           C  
ATOM   4218  C   PHE   560       9.151  -8.856  -4.398  1.00 57.29           C  
ATOM   4219  O   PHE   560       9.613  -9.957  -4.704  1.00 57.29           O  
ATOM   4220  CB  PHE   560       7.790  -8.048  -6.338  1.00 57.29           C  
ATOM   4221  CG  PHE   560       6.479  -8.046  -5.599  1.00 57.29           C  
ATOM   4222  CD1 PHE   560       5.851  -9.239  -5.266  1.00 57.29           C  
ATOM   4223  CD2 PHE   560       5.875  -6.849  -5.236  1.00 57.29           C  
ATOM   4224  CE1 PHE   560       4.637  -9.241  -4.582  1.00 57.29           C  
ATOM   4225  CE2 PHE   560       4.662  -6.842  -4.553  1.00 57.29           C  
ATOM   4226  CZ  PHE   560       4.045  -8.039  -4.227  1.00 57.29           C  
ATOM   4227  N   THR   561       8.688  -8.580  -3.137  1.00 50.37           N  
ATOM   4228  CA  THR   561       8.757  -9.525  -2.028  1.00 50.37           C  
ATOM   4229  C   THR   561       7.427  -9.579  -1.281  1.00 50.37           C  
ATOM   4230  O   THR   561       6.835  -8.540  -0.982  1.00 50.37           O  
ATOM   4231  CB  THR   561       9.886  -9.156  -1.049  1.00 50.37           C  
ATOM   4232  OG1 THR   561      11.129  -9.105  -1.759  1.00 50.37           O  
ATOM   4233  CG2 THR   561       9.996 -10.182   0.075  1.00 50.37           C  
ATOM   4234  N   ILE   562       6.859 -10.751  -1.172  1.00 43.55           N  
ATOM   4235  CA  ILE   562       5.659 -10.948  -0.366  1.00 43.55           C  
ATOM   4236  C   ILE   562       6.043 -11.497   1.006  1.00 43.55           C  
ATOM   4237  O   ILE   562       6.802 -12.464   1.104  1.00 43.55           O  
ATOM   4238  CB  ILE   562       4.660 -11.899  -1.063  1.00 43.55           C  
ATOM   4239  CG1 ILE   562       4.251 -11.336  -2.429  1.00 43.55           C  
ATOM   4240  CG2 ILE   562       3.433 -12.136  -0.178  1.00 43.55           C  
ATOM   4241  CD1 ILE   562       3.443 -12.306  -3.281  1.00 43.55           C  
ATOM   4242  N   LYS   563       5.622 -10.830   2.041  1.00 38.04           N  
ATOM   4243  CA  LYS   563       5.850 -11.328   3.394  1.00 38.04           C  
ATOM   4244  C   LYS   563       4.551 -11.820   4.025  1.00 38.04           C  
ATOM   4245  O   LYS   563       3.557 -11.093   4.059  1.00 38.04           O  
ATOM   4246  CB  LYS   563       6.478 -10.241   4.268  1.00 38.04           C  
ATOM   4247  CG  LYS   563       7.956 -10.004   3.994  1.00 38.04           C  
ATOM   4248  CD  LYS   563       8.547  -8.984   4.959  1.00 38.04           C  
ATOM   4249  CE  LYS   563       9.995  -8.661   4.616  1.00 38.04           C  
ATOM   4250  NZ  LYS   563      10.576  -7.656   5.555  1.00 38.04           N  
ATOM   4251  N   GLY   564       4.380 -13.091   4.125  1.00 35.24           N  
ATOM   4252  CA  GLY   564       3.167 -13.518   4.805  1.00 35.24           C  
ATOM   4253  C   GLY   564       3.421 -14.036   6.208  1.00 35.24           C  
ATOM   4254  O   GLY   564       4.562 -14.335   6.568  1.00 35.24           O  
ATOM   4255  N   THR   565       2.578 -13.741   7.097  1.00 29.44           N  
ATOM   4256  CA  THR   565       2.574 -14.221   8.474  1.00 29.44           C  
ATOM   4257  C   THR   565       1.858 -15.565   8.577  1.00 29.44           C  
ATOM   4258  O   THR   565       0.798 -15.756   7.978  1.00 29.44           O  
ATOM   4259  CB  THR   565       1.903 -13.205   9.417  1.00 29.44           C  
ATOM   4260  OG1 THR   565       2.430 -11.899   9.156  1.00 29.44           O  
ATOM   4261  CG2 THR   565       2.157 -13.561  10.879  1.00 29.44           C  
ATOM   4262  N   VAL   566       2.597 -16.549   8.885  1.00 28.37           N  
ATOM   4263  CA  VAL   566       1.934 -17.764   9.350  1.00 28.37           C  
ATOM   4264  C   VAL   566       1.406 -17.554  10.767  1.00 28.37           C  
ATOM   4265  O   VAL   566       2.166 -17.210  11.676  1.00 28.37           O  
ATOM   4266  CB  VAL   566       2.887 -18.980   9.312  1.00 28.37           C  
ATOM   4267  CG1 VAL   566       2.188 -20.230   9.844  1.00 28.37           C  
ATOM   4268  CG2 VAL   566       3.396 -19.213   7.890  1.00 28.37           C  
ATOM   4269  N   VAL   567       0.255 -17.147  10.852  1.00 24.26           N  
ATOM   4270  CA  VAL   567      -0.243 -17.118  12.223  1.00 24.26           C  
ATOM   4271  C   VAL   567      -0.700 -18.515  12.636  1.00 24.26           C  
ATOM   4272  O   VAL   567      -1.194 -19.284  11.808  1.00 24.26           O  
ATOM   4273  CB  VAL   567      -1.401 -16.108  12.386  1.00 24.26           C  
ATOM   4274  CG1 VAL   567      -1.406 -15.514  13.793  1.00 24.26           C  
ATOM   4275  CG2 VAL   567      -1.296 -15.004  11.336  1.00 24.26           C  
ATOM   4276  N   ASN   568      -0.034 -19.131  13.595  1.00 24.35           N  
ATOM   4277  CA  ASN   568      -0.352 -20.199  14.537  1.00 24.35           C  
ATOM   4278  C   ASN   568      -0.160 -21.576  13.910  1.00 24.35           C  
ATOM   4279  O   ASN   568      -1.013 -22.043  13.154  1.00 24.35           O  
ATOM   4280  CB  ASN   568      -1.783 -20.047  15.057  1.00 24.35           C  
ATOM   4281  CG  ASN   568      -1.859 -19.229  16.331  1.00 24.35           C  
ATOM   4282  OD1 ASN   568      -0.848 -19.012  17.004  1.00 24.35           O  
ATOM   4283  ND2 ASN   568      -3.057 -18.769  16.670  1.00 24.35           N  
ATOM   4284  N   ALA   569       0.905 -21.762  13.197  1.00 22.90           N  
ATOM   4285  CA  ALA   569       1.116 -23.157  12.819  1.00 22.90           C  
ATOM   4286  C   ALA   569       0.241 -24.090  13.652  1.00 22.90           C  
ATOM   4287  O   ALA   569       0.248 -24.023  14.883  1.00 22.90           O  
ATOM   4288  CB  ALA   569       2.587 -23.534  12.974  1.00 22.90           C  
ATOM   4289  N   CYS   570      -1.009 -23.960  13.771  1.00 22.13           N  
ATOM   4290  CA  CYS   570      -1.714 -25.066  14.408  1.00 22.13           C  
ATOM   4291  C   CYS   570      -0.839 -26.313  14.461  1.00 22.13           C  
ATOM   4292  O   CYS   570       0.060 -26.481  13.635  1.00 22.13           O  
ATOM   4293  CB  CYS   570      -3.012 -25.374  13.662  1.00 22.13           C  
ATOM   4294  SG  CYS   570      -4.250 -24.065  13.784  1.00 22.13           S  
ATOM   4295  N   LYS   571      -0.140 -26.526  15.537  1.00 21.78           N  
ATOM   4296  CA  LYS   571       0.045 -27.906  15.977  1.00 21.78           C  
ATOM   4297  C   LYS   571      -0.329 -28.890  14.873  1.00 21.78           C  
ATOM   4298  O   LYS   571      -1.488 -28.953  14.457  1.00 21.78           O  
ATOM   4299  CB  LYS   571      -0.784 -28.185  17.232  1.00 21.78           C  
ATOM   4300  CG  LYS   571      -0.227 -27.547  18.496  1.00 21.78           C  
ATOM   4301  CD  LYS   571      -0.938 -28.061  19.741  1.00 21.78           C  
ATOM   4302  CE  LYS   571      -0.411 -27.392  21.003  1.00 21.78           C  
ATOM   4303  NZ  LYS   571      -1.146 -27.849  22.220  1.00 21.78           N  
ATOM   4304  N   LEU   572      -0.031 -28.669  13.614  1.00 24.03           N  
ATOM   4305  CA  LEU   572      -0.070 -29.792  12.684  1.00 24.03           C  
ATOM   4306  C   LEU   572      -0.387 -31.093  13.414  1.00 24.03           C  
ATOM   4307  O   LEU   572       0.440 -31.599  14.176  1.00 24.03           O  
ATOM   4308  CB  LEU   572       1.265 -29.921  11.944  1.00 24.03           C  
ATOM   4309  CG  LEU   572       1.455 -29.015  10.727  1.00 24.03           C  
ATOM   4310  CD1 LEU   572       2.935 -28.704  10.524  1.00 24.03           C  
ATOM   4311  CD2 LEU   572       0.864 -29.663   9.479  1.00 24.03           C  
ATOM   4312  N   GLN   573      -1.307 -31.165  14.309  1.00 18.58           N  
ATOM   4313  CA  GLN   573      -1.729 -32.436  14.887  1.00 18.58           C  
ATOM   4314  C   GLN   573      -1.853 -33.514  13.815  1.00 18.58           C  
ATOM   4315  O   GLN   573      -2.682 -33.404  12.909  1.00 18.58           O  
ATOM   4316  CB  GLN   573      -3.059 -32.275  15.625  1.00 18.58           C  
ATOM   4317  CG  GLN   573      -2.909 -32.086  17.129  1.00 18.58           C  
ATOM   4318  CD  GLN   573      -4.243 -32.038  17.850  1.00 18.58           C  
ATOM   4319  OE1 GLN   573      -5.305 -32.011  17.220  1.00 18.58           O  
ATOM   4320  NE2 GLN   573      -4.199 -32.025  19.178  1.00 18.58           N  
ATOM   4321  N   ALA   574      -0.850 -33.682  12.977  1.00 17.58           N  
ATOM   4322  CA  ALA   574      -0.854 -34.907  12.181  1.00 17.58           C  
ATOM   4323  C   ALA   574      -1.851 -35.920  12.738  1.00 17.58           C  
ATOM   4324  O   ALA   574      -1.863 -36.192  13.941  1.00 17.58           O  
ATOM   4325  CB  ALA   574       0.545 -35.515  12.132  1.00 17.58           C  
ATOM   4326  N   ALA   575      -3.143 -35.749  12.543  1.00 18.49           N  
ATOM   4327  CA  ALA   575      -4.206 -36.736  12.718  1.00 18.49           C  
ATOM   4328  C   ALA   575      -3.722 -38.135  12.345  1.00 18.49           C  
ATOM   4329  O   ALA   575      -4.517 -39.076  12.279  1.00 18.49           O  
ATOM   4330  CB  ALA   575      -5.426 -36.358  11.883  1.00 18.49           C  
ATOM   4331  N   ALA   576      -2.401 -38.507  12.420  1.00 16.75           N  
ATOM   4332  CA  ALA   576      -2.288 -39.953  12.592  1.00 16.75           C  
ATOM   4333  C   ALA   576      -2.116 -40.319  14.063  1.00 16.75           C  
ATOM   4334  O   ALA   576      -1.531 -39.556  14.835  1.00 16.75           O  
ATOM   4335  CB  ALA   576      -1.120 -40.496  11.772  1.00 16.75           C  
ATOM   4336  N   TYR   577      -3.258 -40.310  14.870  1.00 16.06           N  
ATOM   4337  CA  TYR   577      -3.431 -40.972  16.158  1.00 16.06           C  
ATOM   4338  C   TYR   577      -2.089 -41.185  16.847  1.00 16.06           C  
ATOM   4339  O   TYR   577      -2.031 -41.724  17.955  1.00 16.06           O  
ATOM   4340  CB  TYR   577      -4.147 -42.314  15.982  1.00 16.06           C  
ATOM   4341  CG  TYR   577      -5.115 -42.637  17.094  1.00 16.06           C  
ATOM   4342  CD1 TYR   577      -4.738 -43.456  18.156  1.00 16.06           C  
ATOM   4343  CD2 TYR   577      -6.407 -42.125  17.086  1.00 16.06           C  
ATOM   4344  CE1 TYR   577      -5.626 -43.758  19.182  1.00 16.06           C  
ATOM   4345  CE2 TYR   577      -7.305 -42.420  18.107  1.00 16.06           C  
ATOM   4346  CZ  TYR   577      -6.905 -43.236  19.149  1.00 16.06           C  
ATOM   4347  OH  TYR   577      -7.790 -43.531  20.163  1.00 16.06           O  
ATOM   4348  N   ASN   578      -1.113 -40.367  16.570  1.00 16.62           N  
ATOM   4349  CA  ASN   578      -0.015 -40.297  17.528  1.00 16.62           C  
ATOM   4350  C   ASN   578       0.192 -38.873  18.038  1.00 16.62           C  
ATOM   4351  O   ASN   578       0.444 -37.958  17.253  1.00 16.62           O  
ATOM   4352  CB  ASN   578       1.276 -40.831  16.905  1.00 16.62           C  
ATOM   4353  CG  ASN   578       2.182 -41.498  17.921  1.00 16.62           C  
ATOM   4354  OD1 ASN   578       1.822 -41.643  19.092  1.00 16.62           O  
ATOM   4355  ND2 ASN   578       3.365 -41.911  17.481  1.00 16.62           N  
ATOM   4356  N   PRO   579      -0.431 -38.458  19.084  1.00 18.15           N  
ATOM   4357  CA  PRO   579      -0.161 -37.125  19.628  1.00 18.15           C  
ATOM   4358  C   PRO   579       1.331 -36.802  19.684  1.00 18.15           C  
ATOM   4359  O   PRO   579       1.733 -35.839  20.342  1.00 18.15           O  
ATOM   4360  CB  PRO   579      -0.759 -37.190  21.035  1.00 18.15           C  
ATOM   4361  CG  PRO   579      -1.005 -38.644  21.279  1.00 18.15           C  
ATOM   4362  CD  PRO   579      -0.876 -39.375  19.973  1.00 18.15           C  
ATOM   4363  N   THR   580       2.150 -37.500  18.969  1.00 16.91           N  
ATOM   4364  CA  THR   580       3.475 -36.909  19.121  1.00 16.91           C  
ATOM   4365  C   THR   580       3.643 -35.711  18.191  1.00 16.91           C  
ATOM   4366  O   THR   580       3.488 -35.836  16.974  1.00 16.91           O  
ATOM   4367  CB  THR   580       4.582 -37.942  18.837  1.00 16.91           C  
ATOM   4368  OG1 THR   580       4.522 -38.981  19.822  1.00 16.91           O  
ATOM   4369  CG2 THR   580       5.962 -37.294  18.882  1.00 16.91           C  
ATOM   4370  N   PRO   581       3.296 -34.517  18.582  1.00 19.87           N  
ATOM   4371  CA  PRO   581       3.521 -33.278  17.834  1.00 19.87           C  
ATOM   4372  C   PRO   581       4.761 -33.343  16.944  1.00 19.87           C  
ATOM   4373  O   PRO   581       5.833 -33.747  17.402  1.00 19.87           O  
ATOM   4374  CB  PRO   581       3.693 -32.228  18.934  1.00 19.87           C  
ATOM   4375  CG  PRO   581       3.651 -33.003  20.211  1.00 19.87           C  
ATOM   4376  CD  PRO   581       3.413 -34.449  19.884  1.00 19.87           C  
ATOM   4377  N   TYR   582       4.730 -33.948  15.818  1.00 18.93           N  
ATOM   4378  CA  TYR   582       5.902 -33.703  14.985  1.00 18.93           C  
ATOM   4379  C   TYR   582       6.207 -32.212  14.898  1.00 18.93           C  
ATOM   4380  O   TYR   582       5.301 -31.396  14.711  1.00 18.93           O  
ATOM   4381  CB  TYR   582       5.693 -34.276  13.580  1.00 18.93           C  
ATOM   4382  CG  TYR   582       6.099 -35.723  13.448  1.00 18.93           C  
ATOM   4383  CD1 TYR   582       7.400 -36.071  13.091  1.00 18.93           C  
ATOM   4384  CD2 TYR   582       5.184 -36.745  13.678  1.00 18.93           C  
ATOM   4385  CE1 TYR   582       7.779 -37.404  12.967  1.00 18.93           C  
ATOM   4386  CE2 TYR   582       5.552 -38.080  13.556  1.00 18.93           C  
ATOM   4387  CZ  TYR   582       6.850 -38.400  13.201  1.00 18.93           C  
ATOM   4388  OH  TYR   582       7.220 -39.720  13.079  1.00 18.93           O  
ATOM   4389  N   TRP   583       7.102 -31.731  15.644  1.00 18.89           N  
ATOM   4390  CA  TRP   583       8.026 -30.612  15.493  1.00 18.89           C  
ATOM   4391  C   TRP   583       8.592 -30.560  14.078  1.00 18.89           C  
ATOM   4392  O   TRP   583       9.306 -31.473  13.654  1.00 18.89           O  
ATOM   4393  CB  TRP   583       9.166 -30.714  16.509  1.00 18.89           C  
ATOM   4394  CG  TRP   583       8.709 -30.749  17.936  1.00 18.89           C  
ATOM   4395  CD1 TRP   583       8.295 -31.843  18.643  1.00 18.89           C  
ATOM   4396  CD2 TRP   583       8.615 -29.635  18.830  1.00 18.89           C  
ATOM   4397  NE1 TRP   583       7.949 -31.477  19.923  1.00 18.89           N  
ATOM   4398  CE2 TRP   583       8.137 -30.128  20.064  1.00 18.89           C  
ATOM   4399  CE3 TRP   583       8.890 -28.266  18.707  1.00 18.89           C  
ATOM   4400  CZ2 TRP   583       7.927 -29.299  21.169  1.00 18.89           C  
ATOM   4401  CZ3 TRP   583       8.681 -27.442  19.808  1.00 18.89           C  
ATOM   4402  CH2 TRP   583       8.204 -27.964  21.022  1.00 18.89           C  
ATOM   4403  N   VAL   584       7.784 -30.553  13.057  1.00 20.89           N  
ATOM   4404  CA  VAL   584       8.601 -30.364  11.863  1.00 20.89           C  
ATOM   4405  C   VAL   584       9.751 -29.407  12.168  1.00 20.89           C  
ATOM   4406  O   VAL   584       9.540 -28.340  12.750  1.00 20.89           O  
ATOM   4407  CB  VAL   584       7.762 -29.830  10.680  1.00 20.89           C  
ATOM   4408  CG1 VAL   584       8.401 -30.216   9.347  1.00 20.89           C  
ATOM   4409  CG2 VAL   584       6.330 -30.356  10.761  1.00 20.89           C  
ATOM   4410  N   SER   585      10.775 -29.871  12.731  1.00 19.23           N  
ATOM   4411  CA  SER   585      12.056 -29.205  12.942  1.00 19.23           C  
ATOM   4412  C   SER   585      12.490 -28.435  11.699  1.00 19.23           C  
ATOM   4413  O   SER   585      13.485 -27.707  11.729  1.00 19.23           O  
ATOM   4414  CB  SER   585      13.133 -30.221  13.324  1.00 19.23           C  
ATOM   4415  OG  SER   585      13.638 -30.876  12.172  1.00 19.23           O  
ATOM   4416  N   GLY   586      11.616 -27.578  11.183  1.00 22.00           N  
ATOM   4417  CA  GLY   586      12.211 -26.585  10.303  1.00 22.00           C  
ATOM   4418  C   GLY   586      11.423 -25.289  10.247  1.00 22.00           C  
ATOM   4419  O   GLY   586      11.757 -24.387   9.476  1.00 22.00           O  
ATOM   4420  N   LEU   587      10.302 -25.245  10.924  1.00 24.79           N  
ATOM   4421  CA  LEU   587       9.738 -23.900  10.946  1.00 24.79           C  
ATOM   4422  C   LEU   587      10.478 -23.017  11.946  1.00 24.79           C  
ATOM   4423  O   LEU   587      10.776 -23.450  13.061  1.00 24.79           O  
ATOM   4424  CB  LEU   587       8.249 -23.948  11.296  1.00 24.79           C  
ATOM   4425  CG  LEU   587       7.313 -24.471  10.205  1.00 24.79           C  
ATOM   4426  CD1 LEU   587       5.926 -24.741  10.780  1.00 24.79           C  
ATOM   4427  CD2 LEU   587       7.234 -23.479   9.048  1.00 24.79           C  
ATOM   4428  N   PRO   588      11.483 -22.328  11.579  1.00 23.86           N  
ATOM   4429  CA  PRO   588      11.945 -21.459  12.664  1.00 23.86           C  
ATOM   4430  C   PRO   588      10.818 -21.040  13.605  1.00 23.86           C  
ATOM   4431  O   PRO   588       9.690 -20.815  13.161  1.00 23.86           O  
ATOM   4432  CB  PRO   588      12.519 -20.247  11.925  1.00 23.86           C  
ATOM   4433  CG  PRO   588      12.161 -20.470  10.491  1.00 23.86           C  
ATOM   4434  CD  PRO   588      11.516 -21.820  10.364  1.00 23.86           C  
ATOM   4435  N   GLY   589      10.533 -21.789  14.644  1.00 23.67           N  
ATOM   4436  CA  GLY   589       9.925 -21.018  15.717  1.00 23.67           C  
ATOM   4437  C   GLY   589       8.908 -21.808  16.518  1.00 23.67           C  
ATOM   4438  O   GLY   589       8.173 -22.626  15.962  1.00 23.67           O  
ATOM   4439  N   SER   590       9.460 -22.610  17.448  1.00 22.78           N  
ATOM   4440  CA  SER   590       8.878 -23.031  18.718  1.00 22.78           C  
ATOM   4441  C   SER   590       7.524 -22.370  18.953  1.00 22.78           C  
ATOM   4442  O   SER   590       7.160 -21.423  18.254  1.00 22.78           O  
ATOM   4443  CB  SER   590       9.823 -22.703  19.875  1.00 22.78           C  
ATOM   4444  OG  SER   590      10.030 -21.304  19.974  1.00 22.78           O  
ATOM   4445  N   VAL   591       6.462 -23.071  18.933  1.00 24.32           N  
ATOM   4446  CA  VAL   591       5.127 -22.734  19.417  1.00 24.32           C  
ATOM   4447  C   VAL   591       4.991 -21.218  19.546  1.00 24.32           C  
ATOM   4448  O   VAL   591       5.859 -20.558  20.123  1.00 24.32           O  
ATOM   4449  CB  VAL   591       4.827 -23.413  20.772  1.00 24.32           C  
ATOM   4450  CG1 VAL   591       3.327 -23.399  21.062  1.00 24.32           C  
ATOM   4451  CG2 VAL   591       5.362 -24.844  20.781  1.00 24.32           C  
ATOM   4452  N   GLY   592       4.149 -20.578  18.747  1.00 25.16           N  
ATOM   4453  CA  GLY   592       3.682 -19.227  19.010  1.00 25.16           C  
ATOM   4454  C   GLY   592       4.497 -18.164  18.298  1.00 25.16           C  
ATOM   4455  O   GLY   592       4.224 -16.970  18.434  1.00 25.16           O  
ATOM   4456  N   GLN   593       5.639 -18.520  17.731  1.00 21.58           N  
ATOM   4457  CA  GLN   593       6.214 -17.367  17.046  1.00 21.58           C  
ATOM   4458  C   GLN   593       5.991 -17.455  15.539  1.00 21.58           C  
ATOM   4459  O   GLN   593       6.048 -18.541  14.960  1.00 21.58           O  
ATOM   4460  CB  GLN   593       7.709 -17.253  17.350  1.00 21.58           C  
ATOM   4461  CG  GLN   593       8.034 -16.281  18.477  1.00 21.58           C  
ATOM   4462  CD  GLN   593       9.525 -16.147  18.723  1.00 21.58           C  
ATOM   4463  OE1 GLN   593      10.344 -16.497  17.866  1.00 21.58           O  
ATOM   4464  NE2 GLN   593       9.889 -15.640  19.896  1.00 21.58           N  
ATOM   4465  N   THR   594       4.961 -16.737  15.113  1.00 25.27           N  
ATOM   4466  CA  THR   594       4.594 -16.161  13.824  1.00 25.27           C  
ATOM   4467  C   THR   594       5.777 -16.194  12.860  1.00 25.27           C  
ATOM   4468  O   THR   594       6.838 -15.638  13.152  1.00 25.27           O  
ATOM   4469  CB  THR   594       4.098 -14.711  13.982  1.00 25.27           C  
ATOM   4470  OG1 THR   594       3.129 -14.657  15.036  1.00 25.27           O  
ATOM   4471  CG2 THR   594       3.458 -14.206  12.693  1.00 25.27           C  
ATOM   4472  N   GLY   595       6.166 -17.389  12.419  1.00 28.77           N  
ATOM   4473  CA  GLY   595       7.216 -17.283  11.419  1.00 28.77           C  
ATOM   4474  C   GLY   595       6.786 -16.519  10.181  1.00 28.77           C  
ATOM   4475  O   GLY   595       5.591 -16.329   9.946  1.00 28.77           O  
ATOM   4476  N   TYR   596       7.556 -15.600   9.764  1.00 27.72           N  
ATOM   4477  CA  TYR   596       7.358 -14.833   8.540  1.00 27.72           C  
ATOM   4478  C   TYR   596       7.872 -15.598   7.326  1.00 27.72           C  
ATOM   4479  O   TYR   596       8.811 -16.391   7.437  1.00 27.72           O  
ATOM   4480  CB  TYR   596       8.061 -13.475   8.636  1.00 27.72           C  
ATOM   4481  CG  TYR   596       7.593 -12.630   9.797  1.00 27.72           C  
ATOM   4482  CD1 TYR   596       6.494 -11.784   9.668  1.00 27.72           C  
ATOM   4483  CD2 TYR   596       8.248 -12.677  11.022  1.00 27.72           C  
ATOM   4484  CE1 TYR   596       6.060 -11.002  10.734  1.00 27.72           C  
ATOM   4485  CE2 TYR   596       7.823 -11.899  12.095  1.00 27.72           C  
ATOM   4486  CZ  TYR   596       6.730 -11.067  11.941  1.00 27.72           C  
ATOM   4487  OH  TYR   596       6.305 -10.295  13.000  1.00 27.72           O  
ATOM   4488  N   TYR   597       7.072 -15.604   6.237  1.00 37.90           N  
ATOM   4489  CA  TYR   597       7.704 -16.113   5.025  1.00 37.90           C  
ATOM   4490  C   TYR   597       7.907 -14.998   4.006  1.00 37.90           C  
ATOM   4491  O   TYR   597       7.186 -13.997   4.020  1.00 37.90           O  
ATOM   4492  CB  TYR   597       6.862 -17.235   4.410  1.00 37.90           C  
ATOM   4493  CG  TYR   597       6.289 -18.192   5.427  1.00 37.90           C  
ATOM   4494  CD1 TYR   597       6.993 -19.328   5.818  1.00 37.90           C  
ATOM   4495  CD2 TYR   597       5.042 -17.962   5.999  1.00 37.90           C  
ATOM   4496  CE1 TYR   597       6.468 -20.213   6.754  1.00 37.90           C  
ATOM   4497  CE2 TYR   597       4.508 -18.840   6.936  1.00 37.90           C  
ATOM   4498  CZ  TYR   597       5.227 -19.961   7.307  1.00 37.90           C  
ATOM   4499  OH  TYR   597       4.703 -20.834   8.233  1.00 37.90           O  
ATOM   4500  N   THR   598       8.924 -15.135   3.163  1.00 41.04           N  
ATOM   4501  CA  THR   598       9.215 -14.125   2.150  1.00 41.04           C  
ATOM   4502  C   THR   598       9.277 -14.754   0.762  1.00 41.04           C  
ATOM   4503  O   THR   598       9.921 -15.789   0.571  1.00 41.04           O  
ATOM   4504  CB  THR   598      10.540 -13.400   2.449  1.00 41.04           C  
ATOM   4505  OG1 THR   598      10.586 -13.053   3.838  1.00 41.04           O  
ATOM   4506  CG2 THR   598      10.673 -12.130   1.614  1.00 41.04           C  
ATOM   4507  N   LEU   599       8.348 -14.484  -0.046  1.00 49.15           N  
ATOM   4508  CA  LEU   599       8.397 -14.762  -1.477  1.00 49.15           C  
ATOM   4509  C   LEU   599       8.956 -13.569  -2.244  1.00 49.15           C  
ATOM   4510  O   LEU   599       8.447 -12.452  -2.121  1.00 49.15           O  
ATOM   4511  CB  LEU   599       7.003 -15.114  -2.003  1.00 49.15           C  
ATOM   4512  CG  LEU   599       6.923 -15.566  -3.462  1.00 49.15           C  
ATOM   4513  CD1 LEU   599       7.438 -16.994  -3.604  1.00 49.15           C  
ATOM   4514  CD2 LEU   599       5.493 -15.454  -3.979  1.00 49.15           C  
ATOM   4515  N   THR   600      10.068 -13.796  -2.901  1.00 54.48           N  
ATOM   4516  CA  THR   600      10.701 -12.701  -3.628  1.00 54.48           C  
ATOM   4517  C   THR   600      10.741 -12.998  -5.125  1.00 54.48           C  
ATOM   4518  O   THR   600      11.056 -14.119  -5.532  1.00 54.48           O  
ATOM   4519  CB  THR   600      12.129 -12.441  -3.115  1.00 54.48           C  
ATOM   4520  OG1 THR   600      12.090 -12.227  -1.699  1.00 54.48           O  
ATOM   4521  CG2 THR   600      12.740 -11.215  -3.786  1.00 54.48           C  
ATOM   4522  N   TYR   601      10.350 -12.122  -6.012  1.00 64.58           N  
ATOM   4523  CA  TYR   601      10.465 -12.182  -7.465  1.00 64.58           C  
ATOM   4524  C   TYR   601      11.743 -11.500  -7.939  1.00 64.58           C  
ATOM   4525  O   TYR   601      12.060 -10.391  -7.504  1.00 64.58           O  
ATOM   4526  CB  TYR   601       9.248 -11.531  -8.128  1.00 64.58           C  
ATOM   4527  CG  TYR   601       7.964 -12.299  -7.930  1.00 64.58           C  
ATOM   4528  CD1 TYR   601       7.531 -13.226  -8.875  1.00 64.58           C  
ATOM   4529  CD2 TYR   601       7.181 -12.098  -6.798  1.00 64.58           C  
ATOM   4530  CE1 TYR   601       6.348 -13.935  -8.697  1.00 64.58           C  
ATOM   4531  CE2 TYR   601       5.996 -12.801  -6.610  1.00 64.58           C  
ATOM   4532  CZ  TYR   601       5.589 -13.717  -7.563  1.00 64.58           C  
ATOM   4533  OH  TYR   601       4.416 -14.415  -7.382  1.00 64.58           O  
ATOM   4534  N   TYR   602      12.500 -12.250  -8.740  1.00 68.19           N  
ATOM   4535  CA  TYR   602      13.718 -11.695  -9.320  1.00 68.19           C  
ATOM   4536  C   TYR   602      13.578 -11.533 -10.829  1.00 68.19           C  
ATOM   4537  O   TYR   602      12.839 -12.281 -11.474  1.00 68.19           O  
ATOM   4538  CB  TYR   602      14.921 -12.586  -9.000  1.00 68.19           C  
ATOM   4539  CG  TYR   602      15.192 -12.731  -7.522  1.00 68.19           C  
ATOM   4540  CD1 TYR   602      16.090 -11.887  -6.872  1.00 68.19           C  
ATOM   4541  CD2 TYR   602      14.553 -13.713  -6.773  1.00 68.19           C  
ATOM   4542  CE1 TYR   602      16.345 -12.018  -5.510  1.00 68.19           C  
ATOM   4543  CE2 TYR   602      14.799 -13.854  -5.411  1.00 68.19           C  
ATOM   4544  CZ  TYR   602      15.695 -13.003  -4.789  1.00 68.19           C  
ATOM   4545  OH  TYR   602      15.943 -13.138  -3.441  1.00 68.19           O  
ATOM   4546  N   MET   603      14.254 -10.563 -11.410  1.00 72.19           N  
ATOM   4547  CA  MET   603      14.432 -10.405 -12.851  1.00 72.19           C  
ATOM   4548  C   MET   603      15.905 -10.508 -13.232  1.00 72.19           C  
ATOM   4549  O   MET   603      16.768  -9.959 -12.545  1.00 72.19           O  
ATOM   4550  CB  MET   603      13.862  -9.065 -13.320  1.00 72.19           C  
ATOM   4551  CG  MET   603      12.343  -9.009 -13.313  1.00 72.19           C  
ATOM   4552  SD  MET   603      11.695  -7.431 -13.990  1.00 72.19           S  
ATOM   4553  CE  MET   603      12.260  -7.565 -15.709  1.00 72.19           C  
ATOM   4554  N   ARG   604      16.183 -11.360 -14.172  1.00 69.99           N  
ATOM   4555  CA  ARG   604      17.551 -11.531 -14.650  1.00 69.99           C  
ATOM   4556  C   ARG   604      17.645 -11.260 -16.148  1.00 69.99           C  
ATOM   4557  O   ARG   604      16.791 -11.703 -16.919  1.00 69.99           O  
ATOM   4558  CB  ARG   604      18.057 -12.942 -14.340  1.00 69.99           C  
ATOM   4559  CG  ARG   604      19.510 -13.173 -14.721  1.00 69.99           C  
ATOM   4560  CD  ARG   604      19.966 -14.584 -14.376  1.00 69.99           C  
ATOM   4561  NE  ARG   604      21.268 -14.888 -14.962  1.00 69.99           N  
ATOM   4562  CZ  ARG   604      22.027 -15.928 -14.626  1.00 69.99           C  
ATOM   4563  NH1 ARG   604      21.626 -16.787 -13.696  1.00 69.99           N  
ATOM   4564  NH2 ARG   604      23.195 -16.110 -15.223  1.00 69.99           N  
ATOM   4565  N   ASN   605      18.532 -10.455 -16.531  1.00 68.64           N  
ATOM   4566  CA  ASN   605      18.931 -10.273 -17.922  1.00 68.64           C  
ATOM   4567  C   ASN   605      19.878 -11.377 -18.383  1.00 68.64           C  
ATOM   4568  O   ASN   605      21.059 -11.375 -18.030  1.00 68.64           O  
ATOM   4569  CB  ASN   605      19.579  -8.901 -18.119  1.00 68.64           C  
ATOM   4570  CG  ASN   605      19.870  -8.596 -19.575  1.00 68.64           C  
ATOM   4571  OD1 ASN   605      19.631  -9.426 -20.456  1.00 68.64           O  
ATOM   4572  ND2 ASN   605      20.388  -7.402 -19.839  1.00 68.64           N  
ATOM   4573  N   ASP   606      19.353 -12.423 -19.114  1.00 68.76           N  
ATOM   4574  CA  ASP   606      20.131 -13.574 -19.561  1.00 68.76           C  
ATOM   4575  C   ASP   606      20.950 -13.234 -20.804  1.00 68.76           C  
ATOM   4576  O   ASP   606      21.682 -14.080 -21.322  1.00 68.76           O  
ATOM   4577  CB  ASP   606      19.213 -14.765 -19.845  1.00 68.76           C  
ATOM   4578  CG  ASP   606      18.544 -15.310 -18.596  1.00 68.76           C  
ATOM   4579  OD1 ASP   606      19.163 -15.279 -17.510  1.00 68.76           O  
ATOM   4580  OD2 ASP   606      17.389 -15.778 -18.699  1.00 68.76           O  
ATOM   4581  N   GLY   607      20.976 -11.991 -21.270  1.00 63.50           N  
ATOM   4582  CA  GLY   607      21.656 -11.601 -22.495  1.00 63.50           C  
ATOM   4583  C   GLY   607      20.786 -11.737 -23.730  1.00 63.50           C  
ATOM   4584  O   GLY   607      19.735 -12.379 -23.688  1.00 63.50           O  
ATOM   4585  N   ASN   608      21.066 -11.028 -24.798  1.00 63.48           N  
ATOM   4586  CA  ASN   608      20.417 -11.154 -26.099  1.00 63.48           C  
ATOM   4587  C   ASN   608      18.959 -10.707 -26.044  1.00 63.48           C  
ATOM   4588  O   ASN   608      18.078 -11.383 -26.577  1.00 63.48           O  
ATOM   4589  CB  ASN   608      20.512 -12.594 -26.609  1.00 63.48           C  
ATOM   4590  CG  ASN   608      21.748 -12.835 -27.453  1.00 63.48           C  
ATOM   4591  OD1 ASN   608      22.615 -11.964 -27.569  1.00 63.48           O  
ATOM   4592  ND2 ASN   608      21.839 -14.018 -28.047  1.00 63.48           N  
ATOM   4593  N   ASN   609      18.569  -9.915 -25.038  1.00 56.91           N  
ATOM   4594  CA  ASN   609      17.212  -9.386 -24.964  1.00 56.91           C  
ATOM   4595  C   ASN   609      16.286 -10.323 -24.194  1.00 56.91           C  
ATOM   4596  O   ASN   609      15.069 -10.302 -24.392  1.00 56.91           O  
ATOM   4597  CB  ASN   609      16.659  -9.129 -26.368  1.00 56.91           C  
ATOM   4598  CG  ASN   609      17.320  -7.947 -27.048  1.00 56.91           C  
ATOM   4599  OD1 ASN   609      17.839  -7.045 -26.386  1.00 56.91           O  
ATOM   4600  ND2 ASN   609      17.306  -7.943 -28.376  1.00 56.91           N  
ATOM   4601  N   ASN   610      16.859 -11.343 -23.631  1.00 61.50           N  
ATOM   4602  CA  ASN   610      15.999 -12.236 -22.863  1.00 61.50           C  
ATOM   4603  C   ASN   610      15.979 -11.861 -21.384  1.00 61.50           C  
ATOM   4604  O   ASN   610      17.031 -11.657 -20.777  1.00 61.50           O  
ATOM   4605  CB  ASN   610      16.443 -13.690 -23.036  1.00 61.50           C  
ATOM   4606  CG  ASN   610      16.176 -14.220 -24.431  1.00 61.50           C  
ATOM   4607  OD1 ASN   610      15.292 -13.727 -25.137  1.00 61.50           O  
ATOM   4608  ND2 ASN   610      16.937 -15.229 -24.839  1.00 61.50           N  
ATOM   4609  N   ILE   611      14.871 -11.519 -20.841  1.00 64.69           N  
ATOM   4610  CA  ILE   611      14.672 -11.286 -19.415  1.00 64.69           C  
ATOM   4611  C   ILE   611      13.926 -12.467 -18.798  1.00 64.69           C  
ATOM   4612  O   ILE   611      12.897 -12.902 -19.322  1.00 64.69           O  
ATOM   4613  CB  ILE   611      13.900  -9.972 -19.159  1.00 64.69           C  
ATOM   4614  CG1 ILE   611      14.678  -8.778 -19.722  1.00 64.69           C  
ATOM   4615  CG2 ILE   611      13.624  -9.790 -17.664  1.00 64.69           C  
ATOM   4616  CD1 ILE   611      13.913  -7.462 -19.674  1.00 64.69           C  
ATOM   4617  N   SER   612      14.528 -13.048 -17.879  1.00 66.58           N  
ATOM   4618  CA  SER   612      13.863 -14.129 -17.158  1.00 66.58           C  
ATOM   4619  C   SER   612      13.394 -13.669 -15.782  1.00 66.58           C  
ATOM   4620  O   SER   612      13.972 -12.749 -15.199  1.00 66.58           O  
ATOM   4621  CB  SER   612      14.797 -15.331 -17.012  1.00 66.58           C  
ATOM   4622  OG  SER   612      15.545 -15.533 -18.199  1.00 66.58           O  
ATOM   4623  N   ILE   613      12.247 -14.118 -15.348  1.00 67.51           N  
ATOM   4624  CA  ILE   613      11.691 -13.892 -14.018  1.00 67.51           C  
ATOM   4625  C   ILE   613      11.823 -15.163 -13.182  1.00 67.51           C  
ATOM   4626  O   ILE   613      11.436 -16.248 -13.624  1.00 67.51           O  
ATOM   4627  CB  ILE   613      10.213 -13.449 -14.091  1.00 67.51           C  
ATOM   4628  CG1 ILE   613      10.087 -12.136 -14.872  1.00 67.51           C  
ATOM   4629  CG2 ILE   613       9.621 -13.309 -12.685  1.00 67.51           C  
ATOM   4630  CD1 ILE   613       8.650 -11.715 -15.148  1.00 67.51           C  
ATOM   4631  N   TRP   614      12.401 -15.043 -12.079  1.00 64.03           N  
ATOM   4632  CA  TRP   614      12.617 -16.160 -11.165  1.00 64.03           C  
ATOM   4633  C   TRP   614      11.908 -15.920  -9.836  1.00 64.03           C  
ATOM   4634  O   TRP   614      11.756 -14.775  -9.403  1.00 64.03           O  
ATOM   4635  CB  TRP   614      14.114 -16.378 -10.927  1.00 64.03           C  
ATOM   4636  CG  TRP   614      14.830 -17.003 -12.086  1.00 64.03           C  
ATOM   4637  CD1 TRP   614      15.067 -16.439 -13.309  1.00 64.03           C  
ATOM   4638  CD2 TRP   614      15.397 -18.315 -12.132  1.00 64.03           C  
ATOM   4639  NE1 TRP   614      15.749 -17.323 -14.112  1.00 64.03           N  
ATOM   4640  CE2 TRP   614      15.965 -18.480 -13.415  1.00 64.03           C  
ATOM   4641  CE3 TRP   614      15.483 -19.368 -11.212  1.00 64.03           C  
ATOM   4642  CZ2 TRP   614      16.609 -19.658 -13.801  1.00 64.03           C  
ATOM   4643  CZ3 TRP   614      16.124 -20.540 -11.598  1.00 64.03           C  
ATOM   4644  CH2 TRP   614      16.678 -20.672 -12.882  1.00 64.03           C  
ATOM   4645  N   LEU   615      11.422 -16.970  -9.281  1.00 56.80           N  
ATOM   4646  CA  LEU   615      10.772 -16.985  -7.975  1.00 56.80           C  
ATOM   4647  C   LEU   615      11.642 -17.696  -6.943  1.00 56.80           C  
ATOM   4648  O   LEU   615      12.173 -18.776  -7.212  1.00 56.80           O  
ATOM   4649  CB  LEU   615       9.405 -17.668  -8.064  1.00 56.80           C  
ATOM   4650  CG  LEU   615       8.219 -16.887  -7.496  1.00 56.80           C  
ATOM   4651  CD1 LEU   615       7.249 -16.511  -8.612  1.00 56.80           C  
ATOM   4652  CD2 LEU   615       7.511 -17.698  -6.416  1.00 56.80           C  
ATOM   4653  N   ASP   616      12.187 -17.000  -6.001  1.00 56.27           N  
ATOM   4654  CA  ASP   616      12.889 -17.634  -4.889  1.00 56.27           C  
ATOM   4655  C   ASP   616      11.920 -18.403  -3.995  1.00 56.27           C  
ATOM   4656  O   ASP   616      10.993 -17.819  -3.429  1.00 56.27           O  
ATOM   4657  CB  ASP   616      13.648 -16.590  -4.068  1.00 56.27           C  
ATOM   4658  CG  ASP   616      14.407 -17.192  -2.899  1.00 56.27           C  
ATOM   4659  OD1 ASP   616      14.241 -18.399  -2.621  1.00 56.27           O  
ATOM   4660  OD2 ASP   616      15.176 -16.452  -2.248  1.00 56.27           O  
ATOM   4661  N   SER   617      11.764 -19.646  -4.179  1.00 39.23           N  
ATOM   4662  CA  SER   617      10.899 -20.325  -3.220  1.00 39.23           C  
ATOM   4663  C   SER   617      11.681 -20.771  -1.989  1.00 39.23           C  
ATOM   4664  O   SER   617      12.392 -21.777  -2.029  1.00 39.23           O  
ATOM   4665  CB  SER   617      10.222 -21.533  -3.869  1.00 39.23           C  
ATOM   4666  OG  SER   617      11.184 -22.498  -4.261  1.00 39.23           O  
ATOM   4667  N   SER   618      12.719 -20.072  -1.512  1.00 38.92           N  
ATOM   4668  CA  SER   618      13.143 -20.593  -0.217  1.00 38.92           C  
ATOM   4669  C   SER   618      12.043 -21.426   0.432  1.00 38.92           C  
ATOM   4670  O   SER   618      12.134 -21.776   1.610  1.00 38.92           O  
ATOM   4671  CB  SER   618      13.544 -19.449   0.716  1.00 38.92           C  
ATOM   4672  OG  SER   618      12.458 -18.562   0.921  1.00 38.92           O  
ATOM   4673  N   MET   619      11.008 -21.832  -0.311  1.00 31.24           N  
ATOM   4674  CA  MET   619       9.926 -22.748   0.037  1.00 31.24           C  
ATOM   4675  C   MET   619      10.422 -24.190   0.067  1.00 31.24           C  
ATOM   4676  O   MET   619       9.621 -25.127   0.070  1.00 31.24           O  
ATOM   4677  CB  MET   619       8.768 -22.615  -0.954  1.00 31.24           C  
ATOM   4678  CG  MET   619       8.004 -21.306  -0.831  1.00 31.24           C  
ATOM   4679  SD  MET   619       6.189 -21.535  -0.973  1.00 31.24           S  
ATOM   4680  CE  MET   619       5.619 -19.882  -0.490  1.00 31.24           C  
ATOM   4681  N   SER   620      11.565 -24.510  -0.576  1.00 27.40           N  
ATOM   4682  CA  SER   620      11.703 -25.963  -0.562  1.00 27.40           C  
ATOM   4683  C   SER   620      11.541 -26.520   0.848  1.00 27.40           C  
ATOM   4684  O   SER   620      11.099 -27.657   1.025  1.00 27.40           O  
ATOM   4685  CB  SER   620      13.060 -26.378  -1.131  1.00 27.40           C  
ATOM   4686  OG  SER   620      14.112 -25.961  -0.278  1.00 27.40           O  
ATOM   4687  N   ASN   621      11.822 -25.774   1.841  1.00 27.34           N  
ATOM   4688  CA  ASN   621      11.770 -26.529   3.088  1.00 27.34           C  
ATOM   4689  C   ASN   621      10.337 -26.686   3.588  1.00 27.34           C  
ATOM   4690  O   ASN   621      10.099 -27.331   4.611  1.00 27.34           O  
ATOM   4691  CB  ASN   621      12.635 -25.859   4.158  1.00 27.34           C  
ATOM   4692  CG  ASN   621      14.114 -26.136   3.970  1.00 27.34           C  
ATOM   4693  OD1 ASN   621      14.498 -27.055   3.242  1.00 27.34           O  
ATOM   4694  ND2 ASN   621      14.953 -25.343   4.624  1.00 27.34           N  
ATOM   4695  N   ILE   622       9.402 -26.116   2.887  1.00 26.53           N  
ATOM   4696  CA  ILE   622       8.094 -26.330   3.495  1.00 26.53           C  
ATOM   4697  C   ILE   622       7.196 -27.102   2.530  1.00 26.53           C  
ATOM   4698  O   ILE   622       6.841 -26.595   1.463  1.00 26.53           O  
ATOM   4699  CB  ILE   622       7.429 -24.992   3.891  1.00 26.53           C  
ATOM   4700  CG1 ILE   622       8.319 -24.225   4.876  1.00 26.53           C  
ATOM   4701  CG2 ILE   622       6.038 -25.236   4.485  1.00 26.53           C  
ATOM   4702  CD1 ILE   622       7.727 -22.903   5.344  1.00 26.53           C  
ATOM   4703  N   ILE   623       7.500 -28.341   2.295  1.00 23.30           N  
ATOM   4704  CA  ILE   623       6.803 -29.429   1.618  1.00 23.30           C  
ATOM   4705  C   ILE   623       5.307 -29.349   1.915  1.00 23.30           C  
ATOM   4706  O   ILE   623       4.907 -29.125   3.060  1.00 23.30           O  
ATOM   4707  CB  ILE   623       7.360 -30.807   2.041  1.00 23.30           C  
ATOM   4708  CG1 ILE   623       8.866 -30.882   1.764  1.00 23.30           C  
ATOM   4709  CG2 ILE   623       6.614 -31.935   1.322  1.00 23.30           C  
ATOM   4710  CD1 ILE   623       9.522 -32.168   2.250  1.00 23.30           C  
ATOM   4711  N   GLY   624       4.531 -29.053   0.883  1.00 24.65           N  
ATOM   4712  CA  GLY   624       3.134 -29.444   0.780  1.00 24.65           C  
ATOM   4713  C   GLY   624       2.190 -28.261   0.673  1.00 24.65           C  
ATOM   4714  O   GLY   624       0.969 -28.428   0.714  1.00 24.65           O  
ATOM   4715  N   MET   625       2.778 -27.035   0.441  1.00 26.01           N  
ATOM   4716  CA  MET   625       1.810 -25.967   0.206  1.00 26.01           C  
ATOM   4717  C   MET   625       1.762 -25.592  -1.271  1.00 26.01           C  
ATOM   4718  O   MET   625       2.803 -25.475  -1.921  1.00 26.01           O  
ATOM   4719  CB  MET   625       2.152 -24.736   1.047  1.00 26.01           C  
ATOM   4720  CG  MET   625       1.629 -24.804   2.473  1.00 26.01           C  
ATOM   4721  SD  MET   625       2.102 -23.335   3.466  1.00 26.01           S  
ATOM   4722  CE  MET   625       1.158 -22.048   2.602  1.00 26.01           C  
ATOM   4723  N   LYS   626       0.667 -25.856  -1.917  1.00 24.62           N  
ATOM   4724  CA  LYS   626       0.326 -25.354  -3.245  1.00 24.62           C  
ATOM   4725  C   LYS   626      -0.040 -23.874  -3.196  1.00 24.62           C  
ATOM   4726  O   LYS   626      -0.883 -23.463  -2.396  1.00 24.62           O  
ATOM   4727  CB  LYS   626      -0.828 -26.160  -3.843  1.00 24.62           C  
ATOM   4728  CG  LYS   626      -0.389 -27.412  -4.587  1.00 24.62           C  
ATOM   4729  CD  LYS   626      -1.555 -28.065  -5.319  1.00 24.62           C  
ATOM   4730  CE  LYS   626      -1.131 -29.356  -6.009  1.00 24.62           C  
ATOM   4731  NZ  LYS   626      -2.261 -29.980  -6.759  1.00 24.62           N  
ATOM   4732  N   ALA   627       0.916 -23.045  -3.008  1.00 28.41           N  
ATOM   4733  CA  ALA   627       0.825 -21.590  -3.107  1.00 28.41           C  
ATOM   4734  C   ALA   627      -0.140 -21.175  -4.214  1.00 28.41           C  
ATOM   4735  O   ALA   627      -0.089 -21.711  -5.324  1.00 28.41           O  
ATOM   4736  CB  ALA   627       2.205 -20.986  -3.354  1.00 28.41           C  
ATOM   4737  N   CYS   628      -1.372 -21.059  -3.938  1.00 26.66           N  
ATOM   4738  CA  CYS   628      -2.154 -20.420  -4.991  1.00 26.66           C  
ATOM   4739  C   CYS   628      -1.747 -18.962  -5.163  1.00 26.66           C  
ATOM   4740  O   CYS   628      -1.784 -18.186  -4.206  1.00 26.66           O  
ATOM   4741  CB  CYS   628      -3.647 -20.510  -4.680  1.00 26.66           C  
ATOM   4742  SG  CYS   628      -4.260 -22.202  -4.532  1.00 26.66           S  
ATOM   4743  N   LEU   629      -0.740 -18.691  -5.915  1.00 36.47           N  
ATOM   4744  CA  LEU   629      -0.283 -17.359  -6.294  1.00 36.47           C  
ATOM   4745  C   LEU   629      -1.454 -16.486  -6.732  1.00 36.47           C  
ATOM   4746  O   LEU   629      -2.405 -16.978  -7.345  1.00 36.47           O  
ATOM   4747  CB  LEU   629       0.752 -17.447  -7.419  1.00 36.47           C  
ATOM   4748  CG  LEU   629       2.141 -17.949  -7.025  1.00 36.47           C  
ATOM   4749  CD1 LEU   629       2.794 -18.677  -8.195  1.00 36.47           C  
ATOM   4750  CD2 LEU   629       3.015 -16.791  -6.554  1.00 36.47           C  
ATOM   4751  N   PRO   630      -1.547 -15.340  -6.152  1.00 38.34           N  
ATOM   4752  CA  PRO   630      -2.552 -14.420  -6.690  1.00 38.34           C  
ATOM   4753  C   PRO   630      -2.411 -14.205  -8.195  1.00 38.34           C  
ATOM   4754  O   PRO   630      -1.351 -14.480  -8.765  1.00 38.34           O  
ATOM   4755  CB  PRO   630      -2.286 -13.121  -5.925  1.00 38.34           C  
ATOM   4756  CG  PRO   630      -0.909 -13.282  -5.366  1.00 38.34           C  
ATOM   4757  CD  PRO   630      -0.532 -14.734  -5.440  1.00 38.34           C  
ATOM   4758  N   ASN   631      -3.533 -14.026  -8.873  1.00 46.89           N  
ATOM   4759  CA  ASN   631      -3.474 -13.575 -10.260  1.00 46.89           C  
ATOM   4760  C   ASN   631      -2.832 -12.195 -10.374  1.00 46.89           C  
ATOM   4761  O   ASN   631      -3.266 -11.247  -9.717  1.00 46.89           O  
ATOM   4762  CB  ASN   631      -4.873 -13.562 -10.879  1.00 46.89           C  
ATOM   4763  CG  ASN   631      -5.422 -14.955 -11.113  1.00 46.89           C  
ATOM   4764  OD1 ASN   631      -4.667 -15.898 -11.368  1.00 46.89           O  
ATOM   4765  ND2 ASN   631      -6.739 -15.097 -11.026  1.00 46.89           N  
ATOM   4766  N   ILE   632      -1.620 -12.124 -10.887  1.00 48.93           N  
ATOM   4767  CA  ILE   632      -0.834 -10.904 -11.030  1.00 48.93           C  
ATOM   4768  C   ILE   632      -0.763 -10.506 -12.502  1.00 48.93           C  
ATOM   4769  O   ILE   632      -0.637 -11.364 -13.379  1.00 48.93           O  
ATOM   4770  CB  ILE   632       0.588 -11.077 -10.452  1.00 48.93           C  
ATOM   4771  CG1 ILE   632       0.519 -11.458  -8.968  1.00 48.93           C  
ATOM   4772  CG2 ILE   632       1.412  -9.802 -10.653  1.00 48.93           C  
ATOM   4773  CD1 ILE   632       1.839 -11.956  -8.395  1.00 48.93           C  
ATOM   4774  N   LYS   633      -1.074  -9.293 -12.799  1.00 56.92           N  
ATOM   4775  CA  LYS   633      -0.774  -8.733 -14.114  1.00 56.92           C  
ATOM   4776  C   LYS   633       0.554  -7.981 -14.101  1.00 56.92           C  
ATOM   4777  O   LYS   633       0.723  -7.021 -13.346  1.00 56.92           O  
ATOM   4778  CB  LYS   633      -1.898  -7.803 -14.572  1.00 56.92           C  
ATOM   4779  CG  LYS   633      -1.800  -7.385 -16.032  1.00 56.92           C  
ATOM   4780  CD  LYS   633      -2.987  -6.526 -16.448  1.00 56.92           C  
ATOM   4781  CE  LYS   633      -2.855  -6.048 -17.888  1.00 56.92           C  
ATOM   4782  NZ  LYS   633      -4.033  -5.234 -18.312  1.00 56.92           N  
ATOM   4783  N   LEU   634       1.478  -8.474 -14.867  1.00 59.91           N  
ATOM   4784  CA  LEU   634       2.805  -7.876 -14.964  1.00 59.91           C  
ATOM   4785  C   LEU   634       3.026  -7.265 -16.344  1.00 59.91           C  
ATOM   4786  O   LEU   634       2.849  -7.939 -17.361  1.00 59.91           O  
ATOM   4787  CB  LEU   634       3.887  -8.920 -14.676  1.00 59.91           C  
ATOM   4788  CG  LEU   634       5.331  -8.417 -14.675  1.00 59.91           C  
ATOM   4789  CD1 LEU   634       5.583  -7.530 -13.460  1.00 59.91           C  
ATOM   4790  CD2 LEU   634       6.306  -9.589 -14.698  1.00 59.91           C  
ATOM   4791  N   ILE   635       3.322  -5.977 -16.314  1.00 57.32           N  
ATOM   4792  CA  ILE   635       3.647  -5.261 -17.542  1.00 57.32           C  
ATOM   4793  C   ILE   635       5.114  -4.836 -17.519  1.00 57.32           C  
ATOM   4794  O   ILE   635       5.554  -4.153 -16.592  1.00 57.32           O  
ATOM   4795  CB  ILE   635       2.735  -4.029 -17.736  1.00 57.32           C  
ATOM   4796  CG1 ILE   635       1.261  -4.451 -17.737  1.00 57.32           C  
ATOM   4797  CG2 ILE   635       3.094  -3.288 -19.028  1.00 57.32           C  
ATOM   4798  CD1 ILE   635       0.283  -3.284 -17.693  1.00 57.32           C  
ATOM   4799  N   ILE   636       5.882  -5.237 -18.471  1.00 59.01           N  
ATOM   4800  CA  ILE   636       7.302  -4.917 -18.560  1.00 59.01           C  
ATOM   4801  C   ILE   636       7.570  -4.110 -19.828  1.00 59.01           C  
ATOM   4802  O   ILE   636       7.201  -4.528 -20.928  1.00 59.01           O  
ATOM   4803  CB  ILE   636       8.172  -6.194 -18.545  1.00 59.01           C  
ATOM   4804  CG1 ILE   636       7.896  -7.013 -17.278  1.00 59.01           C  
ATOM   4805  CG2 ILE   636       9.657  -5.838 -18.653  1.00 59.01           C  
ATOM   4806  CD1 ILE   636       8.579  -8.373 -17.259  1.00 59.01           C  
ATOM   4807  N   GLN   637       8.070  -2.947 -19.674  1.00 52.78           N  
ATOM   4808  CA  GLN   637       8.407  -2.073 -20.793  1.00 52.78           C  
ATOM   4809  C   GLN   637       9.888  -1.706 -20.778  1.00 52.78           C  
ATOM   4810  O   GLN   637      10.448  -1.408 -19.721  1.00 52.78           O  
ATOM   4811  CB  GLN   637       7.551  -0.806 -20.762  1.00 52.78           C  
ATOM   4812  CG  GLN   637       6.072  -1.056 -21.020  1.00 52.78           C  
ATOM   4813  CD  GLN   637       5.228   0.193 -20.856  1.00 52.78           C  
ATOM   4814  OE1 GLN   637       5.752   1.311 -20.809  1.00 52.78           O  
ATOM   4815  NE2 GLN   637       3.914   0.014 -20.766  1.00 52.78           N  
ATOM   4816  N   ARG   638      10.471  -1.803 -21.902  1.00 54.84           N  
ATOM   4817  CA  ARG   638      11.863  -1.403 -22.085  1.00 54.84           C  
ATOM   4818  C   ARG   638      11.957   0.026 -22.610  1.00 54.84           C  
ATOM   4819  O   ARG   638      11.304   0.375 -23.595  1.00 54.84           O  
ATOM   4820  CB  ARG   638      12.576  -2.361 -23.041  1.00 54.84           C  
ATOM   4821  CG  ARG   638      14.086  -2.187 -23.074  1.00 54.84           C  
ATOM   4822  CD  ARG   638      14.757  -3.242 -23.943  1.00 54.84           C  
ATOM   4823  NE  ARG   638      16.204  -3.055 -23.997  1.00 54.84           N  
ATOM   4824  CZ  ARG   638      17.045  -3.841 -24.665  1.00 54.84           C  
ATOM   4825  NH1 ARG   638      16.597  -4.887 -25.351  1.00 54.84           N  
ATOM   4826  NH2 ARG   638      18.345  -3.580 -24.646  1.00 54.84           N  
ATOM   4827  N   LEU   639      12.681   0.806 -21.950  1.00 44.72           N  
ATOM   4828  CA  LEU   639      12.864   2.185 -22.389  1.00 44.72           C  
ATOM   4829  C   LEU   639      14.113   2.319 -23.253  1.00 44.72           C  
ATOM   4830  O   LEU   639      15.199   1.894 -22.852  1.00 44.72           O  
ATOM   4831  CB  LEU   639      12.959   3.123 -21.183  1.00 44.72           C  
ATOM   4832  CG  LEU   639      11.688   3.286 -20.348  1.00 44.72           C  
ATOM   4833  CD1 LEU   639      12.027   3.850 -18.972  1.00 44.72           C  
ATOM   4834  CD2 LEU   639      10.687   4.183 -21.067  1.00 44.72           C  
ATOM   4835  N   THR   640      13.959   2.363 -24.534  1.00 39.60           N  
ATOM   4836  CA  THR   640      15.128   2.666 -25.352  1.00 39.60           C  
ATOM   4837  C   THR   640      15.259   4.170 -25.572  1.00 39.60           C  
ATOM   4838  O   THR   640      14.266   4.853 -25.832  1.00 39.60           O  
ATOM   4839  CB  THR   640      15.058   1.949 -26.713  1.00 39.60           C  
ATOM   4840  OG1 THR   640      14.392   0.691 -26.550  1.00 39.60           O  
ATOM   4841  CG2 THR   640      16.454   1.703 -27.277  1.00 39.60           C  
TER    4842      THR   640                                                       
END   
