# Supplementary material for: The transformative power of transformers in protein structure prediction
Source: Proc Natl Acad Sci U S A. 2023 Jul 31;120(32):e2303499120. doi: 10.1073/pnas.2303499120 (PMC10410766; doi:10.1073/pnas.2303499120)
Supplement: Supplementary file 2 — Dataset S01 (GZ) [file pnas.2303499120.sd01.gz › SI_Data/predicted_structures/OmegaFold/T1114s2.pdb]

ATOM      1  N   MET     1     -11.621  -9.969  46.163  1.00 23.27           N  
ATOM      2  CA  MET     1     -10.208 -10.048  46.521  1.00 23.27           C  
ATOM      3  C   MET     1      -9.409  -8.952  45.823  1.00 23.27           C  
ATOM      4  O   MET     1      -9.205  -9.004  44.609  1.00 23.27           O  
ATOM      5  CB  MET     1      -9.637 -11.421  46.162  1.00 23.27           C  
ATOM      6  CG  MET     1      -9.736 -12.439  47.286  1.00 23.27           C  
ATOM      7  SD  MET     1      -8.478 -13.767  47.145  1.00 23.27           S  
ATOM      8  CE  MET     1      -9.377 -14.950  46.105  1.00 23.27           C  
ATOM      9  N   SER     2      -9.796  -7.692  45.909  1.00 26.04           N  
ATOM     10  CA  SER     2      -9.280  -6.365  46.228  1.00 26.04           C  
ATOM     11  C   SER     2      -8.276  -5.896  45.179  1.00 26.04           C  
ATOM     12  O   SER     2      -7.545  -6.706  44.607  1.00 26.04           O  
ATOM     13  CB  SER     2      -8.625  -6.362  47.610  1.00 26.04           C  
ATOM     14  OG  SER     2      -7.279  -5.925  47.527  1.00 26.04           O  
ATOM     15  N   ALA     3      -8.615  -4.844  44.469  1.00 33.50           N  
ATOM     16  CA  ALA     3      -7.997  -3.524  44.382  1.00 33.50           C  
ATOM     17  C   ALA     3      -6.844  -3.523  43.382  1.00 33.50           C  
ATOM     18  O   ALA     3      -5.859  -4.243  43.560  1.00 33.50           O  
ATOM     19  CB  ALA     3      -7.505  -3.074  45.756  1.00 33.50           C  
ATOM     20  N   TRP     4      -7.185  -3.306  42.101  1.00 33.90           N  
ATOM     21  CA  TRP     4      -6.325  -2.740  41.067  1.00 33.90           C  
ATOM     22  C   TRP     4      -5.954  -1.298  41.397  1.00 33.90           C  
ATOM     23  O   TRP     4      -6.743  -0.379  41.167  1.00 33.90           O  
ATOM     24  CB  TRP     4      -7.014  -2.803  39.701  1.00 33.90           C  
ATOM     25  CG  TRP     4      -7.032  -4.173  39.091  1.00 33.90           C  
ATOM     26  CD1 TRP     4      -7.998  -5.129  39.241  1.00 33.90           C  
ATOM     27  CD2 TRP     4      -6.034  -4.741  38.237  1.00 33.90           C  
ATOM     28  NE1 TRP     4      -7.661  -6.258  38.530  1.00 33.90           N  
ATOM     29  CE2 TRP     4      -6.461  -6.046  37.906  1.00 33.90           C  
ATOM     30  CE3 TRP     4      -4.819  -4.272  37.719  1.00 33.90           C  
ATOM     31  CZ2 TRP     4      -5.715  -6.889  37.078  1.00 33.90           C  
ATOM     32  CZ3 TRP     4      -4.078  -5.112  36.895  1.00 33.90           C  
ATOM     33  CH2 TRP     4      -4.530  -6.406  36.585  1.00 33.90           C  
ATOM     34  N   SER     5      -5.351  -1.084  42.560  1.00 35.39           N  
ATOM     35  CA  SER     5      -4.766   0.227  42.822  1.00 35.39           C  
ATOM     36  C   SER     5      -3.343   0.316  42.280  1.00 35.39           C  
ATOM     37  O   SER     5      -2.559  -0.625  42.424  1.00 35.39           O  
ATOM     38  CB  SER     5      -4.769   0.526  44.322  1.00 35.39           C  
ATOM     39  OG  SER     5      -3.446   0.562  44.830  1.00 35.39           O  
ATOM     40  N   HIS     6      -3.166   0.941  41.200  1.00 33.98           N  
ATOM     41  CA  HIS     6      -2.108   1.660  40.499  1.00 33.98           C  
ATOM     42  C   HIS     6      -0.911   1.905  41.412  1.00 33.98           C  
ATOM     43  O   HIS     6      -1.063   2.444  42.511  1.00 33.98           O  
ATOM     44  CB  HIS     6      -2.634   2.990  39.954  1.00 33.98           C  
ATOM     45  CG  HIS     6      -3.420   2.851  38.690  1.00 33.98           C  
ATOM     46  ND1 HIS     6      -2.833   2.559  37.478  1.00 33.98           N  
ATOM     47  CD2 HIS     6      -4.748   2.962  38.452  1.00 33.98           C  
ATOM     48  CE1 HIS     6      -3.770   2.497  36.546  1.00 33.98           C  
ATOM     49  NE2 HIS     6      -4.940   2.738  37.111  1.00 33.98           N  
ATOM     50  N   PRO     7       0.147   1.256  41.284  1.00 39.80           N  
ATOM     51  CA  PRO     7       1.364   1.728  41.949  1.00 39.80           C  
ATOM     52  C   PRO     7       1.744   3.150  41.543  1.00 39.80           C  
ATOM     53  O   PRO     7       1.799   3.462  40.351  1.00 39.80           O  
ATOM     54  CB  PRO     7       2.427   0.726  41.490  1.00 39.80           C  
ATOM     55  CG  PRO     7       1.707  -0.195  40.558  1.00 39.80           C  
ATOM     56  CD  PRO     7       0.280   0.262  40.443  1.00 39.80           C  
ATOM     57  N   GLN     8       1.026   4.108  42.069  1.00 33.72           N  
ATOM     58  CA  GLN     8       1.503   5.485  42.141  1.00 33.72           C  
ATOM     59  C   GLN     8       3.005   5.534  42.404  1.00 33.72           C  
ATOM     60  O   GLN     8       3.490   4.953  43.377  1.00 33.72           O  
ATOM     61  CB  GLN     8       0.755   6.258  43.229  1.00 33.72           C  
ATOM     62  CG  GLN     8       0.843   7.771  43.080  1.00 33.72           C  
ATOM     63  CD  GLN     8      -0.228   8.501  43.868  1.00 33.72           C  
ATOM     64  OE1 GLN     8      -1.016   7.883  44.591  1.00 33.72           O  
ATOM     65  NE2 GLN     8      -0.265   9.823  43.734  1.00 33.72           N  
ATOM     66  N   PHE     9       3.744   5.681  41.391  1.00 33.72           N  
ATOM     67  CA  PHE     9       5.106   6.068  41.041  1.00 33.72           C  
ATOM     68  C   PHE     9       5.644   7.101  42.024  1.00 33.72           C  
ATOM     69  O   PHE     9       5.191   8.247  42.040  1.00 33.72           O  
ATOM     70  CB  PHE     9       5.158   6.625  39.615  1.00 33.72           C  
ATOM     71  CG  PHE     9       4.989   5.577  38.548  1.00 33.72           C  
ATOM     72  CD1 PHE     9       6.061   4.784  38.157  1.00 33.72           C  
ATOM     73  CD2 PHE     9       3.757   5.384  37.936  1.00 33.72           C  
ATOM     74  CE1 PHE     9       5.907   3.813  37.169  1.00 33.72           C  
ATOM     75  CE2 PHE     9       3.596   4.416  36.949  1.00 33.72           C  
ATOM     76  CZ  PHE     9       4.672   3.633  36.566  1.00 33.72           C  
ATOM     77  N   GLU    10       5.842   6.752  43.241  1.00 37.77           N  
ATOM     78  CA  GLU    10       6.755   7.554  44.050  1.00 37.77           C  
ATOM     79  C   GLU    10       8.169   7.528  43.476  1.00 37.77           C  
ATOM     80  O   GLU    10       8.786   6.466  43.379  1.00 37.77           O  
ATOM     81  CB  GLU    10       6.767   7.058  45.499  1.00 37.77           C  
ATOM     82  CG  GLU    10       5.499   7.388  46.272  1.00 37.77           C  
ATOM     83  CD  GLU    10       5.606   7.084  47.758  1.00 37.77           C  
ATOM     84  OE1 GLU    10       4.706   7.491  48.527  1.00 37.77           O  
ATOM     85  OE2 GLU    10       6.598   6.433  48.156  1.00 37.77           O  
ATOM     86  N   LYS    11       8.370   8.205  42.455  1.00 39.83           N  
ATOM     87  CA  LYS    11       9.682   8.717  42.071  1.00 39.83           C  
ATOM     88  C   LYS    11      10.482   9.152  43.295  1.00 39.83           C  
ATOM     89  O   LYS    11      10.168  10.168  43.919  1.00 39.83           O  
ATOM     90  CB  LYS    11       9.537   9.887  41.097  1.00 39.83           C  
ATOM     91  CG  LYS    11       9.144   9.473  39.686  1.00 39.83           C  
ATOM     92  CD  LYS    11       9.170  10.657  38.728  1.00 39.83           C  
ATOM     93  CE  LYS    11       8.746  10.251  37.323  1.00 39.83           C  
ATOM     94  NZ  LYS    11       8.710  11.420  36.395  1.00 39.83           N  
ATOM     95  N   GLY    12      10.638   8.399  44.323  1.00 34.69           N  
ATOM     96  CA  GLY    12      11.578   8.656  45.402  1.00 34.69           C  
ATOM     97  C   GLY    12      13.008   8.820  44.923  1.00 34.69           C  
ATOM     98  O   GLY    12      13.479   8.050  44.083  1.00 34.69           O  
ATOM     99  N   GLY    13      13.402  10.041  44.617  1.00 30.52           N  
ATOM    100  CA  GLY    13      14.602  10.767  45.000  1.00 30.52           C  
ATOM    101  C   GLY    13      15.810   9.868  45.187  1.00 30.52           C  
ATOM    102  O   GLY    13      15.891   9.124  46.166  1.00 30.52           O  
ATOM    103  N   GLY    14      16.291   9.329  44.072  1.00 35.83           N  
ATOM    104  CA  GLY    14      17.676   8.951  44.306  1.00 35.83           C  
ATOM    105  C   GLY    14      18.641   9.577  43.318  1.00 35.83           C  
ATOM    106  O   GLY    14      18.395   9.565  42.110  1.00 35.83           O  
ATOM    107  N   SER    15      18.988  10.783  43.503  1.00 28.42           N  
ATOM    108  CA  SER    15      20.275  11.304  43.055  1.00 28.42           C  
ATOM    109  C   SER    15      21.372  10.253  43.183  1.00 28.42           C  
ATOM    110  O   SER    15      21.590   9.703  44.265  1.00 28.42           O  
ATOM    111  CB  SER    15      20.657  12.551  43.855  1.00 28.42           C  
ATOM    112  OG  SER    15      20.959  12.214  45.198  1.00 28.42           O  
ATOM    113  N   GLY    16      21.525   9.344  42.171  1.00 34.79           N  
ATOM    114  CA  GLY    16      22.849   8.743  42.126  1.00 34.79           C  
ATOM    115  C   GLY    16      23.374   8.560  40.715  1.00 34.79           C  
ATOM    116  O   GLY    16      22.648   8.097  39.832  1.00 34.79           O  
ATOM    117  N   GLY    17      24.091   9.539  40.180  1.00 31.91           N  
ATOM    118  CA  GLY    17      25.457   9.364  39.711  1.00 31.91           C  
ATOM    119  C   GLY    17      25.538   8.880  38.276  1.00 31.91           C  
ATOM    120  O   GLY    17      24.810   7.967  37.881  1.00 31.91           O  
ATOM    121  N   GLY    18      25.464   9.832  37.331  1.00 27.95           N  
ATOM    122  CA  GLY    18      26.393   9.998  36.225  1.00 27.95           C  
ATOM    123  C   GLY    18      26.665   8.708  35.475  1.00 27.95           C  
ATOM    124  O   GLY    18      27.368   7.829  35.976  1.00 27.95           O  
ATOM    125  N   SER    19      25.658   8.247  34.679  1.00 32.63           N  
ATOM    126  CA  SER    19      26.142   7.382  33.608  1.00 32.63           C  
ATOM    127  C   SER    19      26.049   8.075  32.253  1.00 32.63           C  
ATOM    128  O   SER    19      25.032   8.696  31.936  1.00 32.63           O  
ATOM    129  CB  SER    19      25.352   6.073  33.576  1.00 32.63           C  
ATOM    130  OG  SER    19      23.999   6.311  33.227  1.00 32.63           O  
ATOM    131  N   GLY    20      26.870   9.025  31.988  1.00 27.37           N  
ATOM    132  CA  GLY    20      27.530   9.287  30.719  1.00 27.37           C  
ATOM    133  C   GLY    20      27.102   8.336  29.617  1.00 27.37           C  
ATOM    134  O   GLY    20      27.591   7.207  29.540  1.00 27.37           O  
ATOM    135  N   GLY    21      25.836   8.215  29.416  1.00 30.98           N  
ATOM    136  CA  GLY    21      25.517   7.576  28.149  1.00 30.98           C  
ATOM    137  C   GLY    21      25.214   8.567  27.041  1.00 30.98           C  
ATOM    138  O   GLY    21      24.634   9.626  27.289  1.00 30.98           O  
ATOM    139  N   SER    22      26.255   9.146  26.472  1.00 28.95           N  
ATOM    140  CA  SER    22      26.347   9.590  25.085  1.00 28.95           C  
ATOM    141  C   SER    22      24.964   9.794  24.477  1.00 28.95           C  
ATOM    142  O   SER    22      24.238   8.827  24.236  1.00 28.95           O  
ATOM    143  CB  SER    22      27.137   8.582  24.251  1.00 28.95           C  
ATOM    144  OG  SER    22      26.438   7.353  24.152  1.00 28.95           O  
ATOM    145  N   ALA    23      24.078  10.394  25.181  1.00 29.23           N  
ATOM    146  CA  ALA    23      22.914  11.101  24.653  1.00 29.23           C  
ATOM    147  C   ALA    23      22.969  11.187  23.130  1.00 29.23           C  
ATOM    148  O   ALA    23      23.973  11.624  22.562  1.00 29.23           O  
ATOM    149  CB  ALA    23      22.821  12.499  25.258  1.00 29.23           C  
ATOM    150  N   TRP    24      22.776  10.126  22.464  1.00 28.53           N  
ATOM    151  CA  TRP    24      22.329  10.104  21.076  1.00 28.53           C  
ATOM    152  C   TRP    24      21.840  11.481  20.639  1.00 28.53           C  
ATOM    153  O   TRP    24      20.826  11.974  21.140  1.00 28.53           O  
ATOM    154  CB  TRP    24      21.216   9.070  20.885  1.00 28.53           C  
ATOM    155  CG  TRP    24      21.678   7.649  21.010  1.00 28.53           C  
ATOM    156  CD1 TRP    24      21.645   6.867  22.132  1.00 28.53           C  
ATOM    157  CD2 TRP    24      22.248   6.841  19.975  1.00 28.53           C  
ATOM    158  NE1 TRP    24      22.160   5.621  21.856  1.00 28.53           N  
ATOM    159  CE2 TRP    24      22.536   5.579  20.540  1.00 28.53           C  
ATOM    160  CE3 TRP    24      22.542   7.063  18.622  1.00 28.53           C  
ATOM    161  CZ2 TRP    24      23.105   4.541  19.798  1.00 28.53           C  
ATOM    162  CZ3 TRP    24      23.108   6.028  17.886  1.00 28.53           C  
ATOM    163  CH2 TRP    24      23.383   4.784  18.477  1.00 28.53           C  
ATOM    164  N   SER    25      22.607  12.431  20.858  1.00 28.51           N  
ATOM    165  CA  SER    25      22.432  13.734  20.226  1.00 28.51           C  
ATOM    166  C   SER    25      21.672  13.613  18.909  1.00 28.51           C  
ATOM    167  O   SER    25      22.035  12.808  18.049  1.00 28.51           O  
ATOM    168  CB  SER    25      23.788  14.398  19.982  1.00 28.51           C  
ATOM    169  OG  SER    25      24.328  13.996  18.735  1.00 28.51           O  
ATOM    170  N   HIS    26      20.411  13.361  18.912  1.00 28.56           N  
ATOM    171  CA  HIS    26      19.600  13.697  17.747  1.00 28.56           C  
ATOM    172  C   HIS    26      20.328  14.677  16.833  1.00 28.56           C  
ATOM    173  O   HIS    26      20.817  15.712  17.291  1.00 28.56           O  
ATOM    174  CB  HIS    26      18.255  14.282  18.181  1.00 28.56           C  
ATOM    175  CG  HIS    26      17.302  13.262  18.717  1.00 28.56           C  
ATOM    176  ND1 HIS    26      16.687  12.324  17.915  1.00 28.56           N  
ATOM    177  CD2 HIS    26      16.860  13.032  19.976  1.00 28.56           C  
ATOM    178  CE1 HIS    26      15.906  11.560  18.661  1.00 28.56           C  
ATOM    179  NE2 HIS    26      15.993  11.969  19.915  1.00 28.56           N  
ATOM    180  N   PRO    27      21.129  14.298  16.007  1.00 31.59           N  
ATOM    181  CA  PRO    27      21.375  15.411  15.087  1.00 31.59           C  
ATOM    182  C   PRO    27      20.144  16.292  14.886  1.00 31.59           C  
ATOM    183  O   PRO    27      19.072  15.791  14.536  1.00 31.59           O  
ATOM    184  CB  PRO    27      21.765  14.711  13.783  1.00 31.59           C  
ATOM    185  CG  PRO    27      21.659  13.252  14.086  1.00 31.59           C  
ATOM    186  CD  PRO    27      21.157  13.092  15.492  1.00 31.59           C  
ATOM    187  N   GLN    28      19.621  16.780  15.955  1.00 31.26           N  
ATOM    188  CA  GLN    28      18.754  17.937  15.754  1.00 31.26           C  
ATOM    189  C   GLN    28      18.791  18.406  14.303  1.00 31.26           C  
ATOM    190  O   GLN    28      19.852  18.766  13.788  1.00 31.26           O  
ATOM    191  CB  GLN    28      19.159  19.080  16.686  1.00 31.26           C  
ATOM    192  CG  GLN    28      18.070  20.125  16.887  1.00 31.26           C  
ATOM    193  CD  GLN    28      18.343  21.038  18.068  1.00 31.26           C  
ATOM    194  OE1 GLN    28      19.373  20.916  18.738  1.00 31.26           O  
ATOM    195  NE2 GLN    28      17.422  21.959  18.331  1.00 31.26           N  
ATOM    196  N   PHE    29      18.290  17.620  13.426  1.00 31.14           N  
ATOM    197  CA  PHE    29      17.897  18.036  12.085  1.00 31.14           C  
ATOM    198  C   PHE    29      17.943  19.553  11.953  1.00 31.14           C  
ATOM    199  O   PHE    29      17.233  20.265  12.666  1.00 31.14           O  
ATOM    200  CB  PHE    29      16.493  17.522  11.751  1.00 31.14           C  
ATOM    201  CG  PHE    29      16.447  16.055  11.419  1.00 31.14           C  
ATOM    202  CD1 PHE    29      16.752  15.608  10.139  1.00 31.14           C  
ATOM    203  CD2 PHE    29      16.097  15.122  12.387  1.00 31.14           C  
ATOM    204  CE1 PHE    29      16.710  14.250   9.828  1.00 31.14           C  
ATOM    205  CE2 PHE    29      16.053  13.764  12.084  1.00 31.14           C  
ATOM    206  CZ  PHE    29      16.359  13.330  10.804  1.00 31.14           C  
ATOM    207  N   GLU    30      19.028  20.169  12.284  1.00 30.65           N  
ATOM    208  CA  GLU    30      19.207  21.506  11.724  1.00 30.65           C  
ATOM    209  C   GLU    30      18.132  21.819  10.688  1.00 30.65           C  
ATOM    210  O   GLU    30      17.886  21.022   9.781  1.00 30.65           O  
ATOM    211  CB  GLU    30      20.598  21.645  11.098  1.00 30.65           C  
ATOM    212  CG  GLU    30      21.715  21.825  12.115  1.00 30.65           C  
ATOM    213  CD  GLU    30      23.060  22.137  11.480  1.00 30.65           C  
ATOM    214  OE1 GLU    30      24.032  22.410  12.220  1.00 30.65           O  
ATOM    215  OE2 GLU    30      23.143  22.109  10.232  1.00 30.65           O  
ATOM    216  N   LYS    31      16.895  21.977  11.110  1.00 33.65           N  
ATOM    217  CA  LYS    31      15.961  22.784  10.330  1.00 33.65           C  
ATOM    218  C   LYS    31      16.683  23.539   9.218  1.00 33.65           C  
ATOM    219  O   LYS    31      17.369  24.530   9.477  1.00 33.65           O  
ATOM    220  CB  LYS    31      15.218  23.768  11.235  1.00 33.65           C  
ATOM    221  CG  LYS    31      14.097  23.137  12.047  1.00 33.65           C  
ATOM    222  CD  LYS    31      13.306  24.186  12.818  1.00 33.65           C  
ATOM    223  CE  LYS    31      12.220  23.550  13.676  1.00 33.65           C  
ATOM    224  NZ  LYS    31      11.517  24.562  14.520  1.00 33.65           N  
ATOM    225  N   SER    32      17.735  22.998   8.632  1.00 29.59           N  
ATOM    226  CA  SER    32      18.210  23.691   7.439  1.00 29.59           C  
ATOM    227  C   SER    32      17.080  24.452   6.755  1.00 29.59           C  
ATOM    228  O   SER    32      15.951  23.962   6.679  1.00 29.59           O  
ATOM    229  CB  SER    32      18.837  22.701   6.457  1.00 29.59           C  
ATOM    230  OG  SER    32      17.859  21.811   5.947  1.00 29.59           O  
ATOM    231  N   GLY    33      16.627  25.530   7.321  1.00 27.83           N  
ATOM    232  CA  GLY    33      16.115  26.604   6.486  1.00 27.83           C  
ATOM    233  C   GLY    33      16.324  26.359   5.003  1.00 27.83           C  
ATOM    234  O   GLY    33      16.837  27.225   4.292  1.00 27.83           O  
ATOM    235  N   GLY    34      16.520  25.138   4.617  1.00 28.89           N  
ATOM    236  CA  GLY    34      16.706  24.966   3.185  1.00 28.89           C  
ATOM    237  C   GLY    34      15.435  25.189   2.387  1.00 28.89           C  
ATOM    238  O   GLY    34      14.343  24.835   2.837  1.00 28.89           O  
ATOM    239  N   GLY    35      15.021  26.442   2.253  1.00 28.52           N  
ATOM    240  CA  GLY    35      14.388  26.750   0.980  1.00 28.52           C  
ATOM    241  C   GLY    35      13.304  25.760   0.598  1.00 28.52           C  
ATOM    242  O   GLY    35      13.542  24.550   0.572  1.00 28.52           O  
ATOM    243  N   GLY    36      12.407  25.417   1.580  1.00 34.45           N  
ATOM    244  CA  GLY    36      11.078  24.923   1.255  1.00 34.45           C  
ATOM    245  C   GLY    36      10.924  24.544  -0.206  1.00 34.45           C  
ATOM    246  O   GLY    36      10.868  25.416  -1.076  1.00 34.45           O  
ATOM    247  N   GLY    37      11.917  23.956  -0.840  1.00 31.63           N  
ATOM    248  CA  GLY    37      11.581  23.474  -2.170  1.00 31.63           C  
ATOM    249  C   GLY    37      10.092  23.266  -2.371  1.00 31.63           C  
ATOM    250  O   GLY    37       9.392  22.828  -1.455  1.00 31.63           O  
ATOM    251  N   GLU    38       9.401  24.326  -2.602  1.00 34.57           N  
ATOM    252  CA  GLU    38       8.073  24.142  -3.180  1.00 34.57           C  
ATOM    253  C   GLU    38       7.898  22.725  -3.721  1.00 34.57           C  
ATOM    254  O   GLU    38       8.720  22.250  -4.507  1.00 34.57           O  
ATOM    255  CB  GLU    38       7.824  25.164  -4.292  1.00 34.57           C  
ATOM    256  CG  GLU    38       7.135  26.435  -3.816  1.00 34.57           C  
ATOM    257  CD  GLU    38       6.817  27.404  -4.943  1.00 34.57           C  
ATOM    258  OE1 GLU    38       6.145  28.430  -4.691  1.00 34.57           O  
ATOM    259  OE2 GLU    38       7.243  27.134  -6.089  1.00 34.57           O  
ATOM    260  N   ASN    39       7.673  21.819  -2.828  1.00 40.27           N  
ATOM    261  CA  ASN    39       7.179  20.501  -3.212  1.00 40.27           C  
ATOM    262  C   ASN    39       6.284  20.575  -4.446  1.00 40.27           C  
ATOM    263  O   ASN    39       5.187  21.133  -4.390  1.00 40.27           O  
ATOM    264  CB  ASN    39       6.428  19.849  -2.050  1.00 40.27           C  
ATOM    265  CG  ASN    39       6.688  18.358  -1.950  1.00 40.27           C  
ATOM    266  OD1 ASN    39       7.096  17.720  -2.923  1.00 40.27           O  
ATOM    267  ND2 ASN    39       6.453  17.794  -0.771  1.00 40.27           N  
ATOM    268  N   LEU    40       6.824  20.666  -5.568  1.00 37.26           N  
ATOM    269  CA  LEU    40       6.143  20.770  -6.854  1.00 37.26           C  
ATOM    270  C   LEU    40       5.162  19.618  -7.045  1.00 37.26           C  
ATOM    271  O   LEU    40       4.248  19.705  -7.867  1.00 37.26           O  
ATOM    272  CB  LEU    40       7.159  20.784  -7.999  1.00 37.26           C  
ATOM    273  CG  LEU    40       8.048  22.025  -8.102  1.00 37.26           C  
ATOM    274  CD1 LEU    40       9.235  21.752  -9.019  1.00 37.26           C  
ATOM    275  CD2 LEU    40       7.242  23.220  -8.601  1.00 37.26           C  
ATOM    276  N   TYR    41       5.330  18.608  -6.225  1.00 41.42           N  
ATOM    277  CA  TYR    41       4.605  17.424  -6.670  1.00 41.42           C  
ATOM    278  C   TYR    41       3.210  17.376  -6.058  1.00 41.42           C  
ATOM    279  O   TYR    41       2.273  16.861  -6.672  1.00 41.42           O  
ATOM    280  CB  TYR    41       5.378  16.152  -6.307  1.00 41.42           C  
ATOM    281  CG  TYR    41       6.666  15.985  -7.075  1.00 41.42           C  
ATOM    282  CD1 TYR    41       6.667  15.466  -8.367  1.00 41.42           C  
ATOM    283  CD2 TYR    41       7.884  16.345  -6.510  1.00 41.42           C  
ATOM    284  CE1 TYR    41       7.853  15.309  -9.078  1.00 41.42           C  
ATOM    285  CE2 TYR    41       9.076  16.192  -7.211  1.00 41.42           C  
ATOM    286  CZ  TYR    41       9.050  15.675  -8.493  1.00 41.42           C  
ATOM    287  OH  TYR    41      10.226  15.521  -9.191  1.00 41.42           O  
ATOM    288  N   PHE    42       2.953  18.095  -4.995  1.00 52.72           N  
ATOM    289  CA  PHE    42       1.716  17.769  -4.295  1.00 52.72           C  
ATOM    290  C   PHE    42       0.750  18.947  -4.326  1.00 52.72           C  
ATOM    291  O   PHE    42       1.170  20.103  -4.250  1.00 52.72           O  
ATOM    292  CB  PHE    42       2.007  17.366  -2.846  1.00 52.72           C  
ATOM    293  CG  PHE    42       2.672  16.023  -2.710  1.00 52.72           C  
ATOM    294  CD1 PHE    42       1.984  14.858  -3.023  1.00 52.72           C  
ATOM    295  CD2 PHE    42       3.985  15.927  -2.269  1.00 52.72           C  
ATOM    296  CE1 PHE    42       2.597  13.613  -2.899  1.00 52.72           C  
ATOM    297  CE2 PHE    42       4.604  14.687  -2.142  1.00 52.72           C  
ATOM    298  CZ  PHE    42       3.908  13.531  -2.457  1.00 52.72           C  
ATOM    299  N   GLN    43      -0.306  18.739  -4.717  1.00 54.69           N  
ATOM    300  CA  GLN    43      -1.362  19.682  -5.071  1.00 54.69           C  
ATOM    301  C   GLN    43      -2.005  20.282  -3.824  1.00 54.69           C  
ATOM    302  O   GLN    43      -2.756  21.255  -3.913  1.00 54.69           O  
ATOM    303  CB  GLN    43      -2.425  18.998  -5.932  1.00 54.69           C  
ATOM    304  CG  GLN    43      -1.930  18.593  -7.314  1.00 54.69           C  
ATOM    305  CD  GLN    43      -3.033  18.030  -8.191  1.00 54.69           C  
ATOM    306  OE1 GLN    43      -4.100  17.648  -7.701  1.00 54.69           O  
ATOM    307  NE2 GLN    43      -2.783  17.974  -9.495  1.00 54.69           N  
ATOM    308  N   GLY    44      -1.332  20.021  -2.651  1.00 47.09           N  
ATOM    309  CA  GLY    44      -2.078  20.597  -1.544  1.00 47.09           C  
ATOM    310  C   GLY    44      -1.231  21.485  -0.652  1.00 47.09           C  
ATOM    311  O   GLY    44      -0.001  21.443  -0.714  1.00 47.09           O  
ATOM    312  N   SER    45      -1.490  22.669  -0.614  1.00 47.53           N  
ATOM    313  CA  SER    45      -0.709  23.730   0.015  1.00 47.53           C  
ATOM    314  C   SER    45      -0.480  23.443   1.495  1.00 47.53           C  
ATOM    315  O   SER    45       0.461  23.966   2.096  1.00 47.53           O  
ATOM    316  CB  SER    45      -1.409  25.080  -0.148  1.00 47.53           C  
ATOM    317  OG  SER    45      -2.685  25.063   0.467  1.00 47.53           O  
ATOM    318  N   GLY    46      -0.777  22.207   1.908  1.00 60.98           N  
ATOM    319  CA  GLY    46      -0.404  22.103   3.310  1.00 60.98           C  
ATOM    320  C   GLY    46       0.040  20.708   3.708  1.00 60.98           C  
ATOM    321  O   GLY    46       0.752  20.537   4.699  1.00 60.98           O  
ATOM    322  N   GLY    47       0.249  19.819   2.764  1.00 78.38           N  
ATOM    323  CA  GLY    47       0.742  18.464   2.951  1.00 78.38           C  
ATOM    324  C   GLY    47       0.279  17.506   1.869  1.00 78.38           C  
ATOM    325  O   GLY    47      -0.383  17.915   0.913  1.00 78.38           O  
ATOM    326  N   ALA    48       0.834  16.349   1.985  1.00 90.28           N  
ATOM    327  CA  ALA    48       0.433  15.299   1.052  1.00 90.28           C  
ATOM    328  C   ALA    48      -0.909  14.692   1.451  1.00 90.28           C  
ATOM    329  O   ALA    48      -1.029  14.085   2.518  1.00 90.28           O  
ATOM    330  CB  ALA    48       1.504  14.214   0.980  1.00 90.28           C  
ATOM    331  N   SER    49      -1.939  15.030   0.652  1.00 92.66           N  
ATOM    332  CA  SER    49      -3.259  14.484   0.952  1.00 92.66           C  
ATOM    333  C   SER    49      -3.271  12.965   0.823  1.00 92.66           C  
ATOM    334  O   SER    49      -2.795  12.418  -0.174  1.00 92.66           O  
ATOM    335  CB  SER    49      -4.314  15.091   0.027  1.00 92.66           C  
ATOM    336  OG  SER    49      -3.971  14.884  -1.332  1.00 92.66           O  
ATOM    337  N   VAL    50      -3.834  12.297   1.822  1.00 94.35           N  
ATOM    338  CA  VAL    50      -3.866  10.839   1.863  1.00 94.35           C  
ATOM    339  C   VAL    50      -5.290  10.360   2.134  1.00 94.35           C  
ATOM    340  O   VAL    50      -5.956  10.856   3.045  1.00 94.35           O  
ATOM    341  CB  VAL    50      -2.903  10.280   2.935  1.00 94.35           C  
ATOM    342  CG1 VAL    50      -2.952   8.754   2.962  1.00 94.35           C  
ATOM    343  CG2 VAL    50      -1.478  10.768   2.678  1.00 94.35           C  
ATOM    344  N   LEU    51      -5.748   9.501   1.284  1.00 95.51           N  
ATOM    345  CA  LEU    51      -6.963   8.735   1.537  1.00 95.51           C  
ATOM    346  C   LEU    51      -6.644   7.255   1.725  1.00 95.51           C  
ATOM    347  O   LEU    51      -6.232   6.580   0.779  1.00 95.51           O  
ATOM    348  CB  LEU    51      -7.958   8.912   0.387  1.00 95.51           C  
ATOM    349  CG  LEU    51      -9.388   8.435   0.648  1.00 95.51           C  
ATOM    350  CD1 LEU    51     -10.373   9.215  -0.217  1.00 95.51           C  
ATOM    351  CD2 LEU    51      -9.509   6.938   0.386  1.00 95.51           C  
ATOM    352  N   TRP    52      -6.822   6.767   2.978  1.00 95.99           N  
ATOM    353  CA  TRP    52      -6.532   5.399   3.395  1.00 95.99           C  
ATOM    354  C   TRP    52      -7.814   4.581   3.511  1.00 95.99           C  
ATOM    355  O   TRP    52      -8.571   4.736   4.472  1.00 95.99           O  
ATOM    356  CB  TRP    52      -5.784   5.391   4.731  1.00 95.99           C  
ATOM    357  CG  TRP    52      -5.200   4.058   5.095  1.00 95.99           C  
ATOM    358  CD1 TRP    52      -5.786   2.832   4.940  1.00 95.99           C  
ATOM    359  CD2 TRP    52      -3.916   3.819   5.678  1.00 95.99           C  
ATOM    360  NE1 TRP    52      -4.942   1.844   5.393  1.00 95.99           N  
ATOM    361  CE2 TRP    52      -3.788   2.422   5.850  1.00 95.99           C  
ATOM    362  CE3 TRP    52      -2.858   4.650   6.072  1.00 95.99           C  
ATOM    363  CZ2 TRP    52      -2.644   1.839   6.401  1.00 95.99           C  
ATOM    364  CZ3 TRP    52      -1.720   4.068   6.620  1.00 95.99           C  
ATOM    365  CH2 TRP    52      -1.625   2.675   6.778  1.00 95.99           C  
ATOM    366  N   PHE    53      -8.080   3.829   2.463  1.00 95.48           N  
ATOM    367  CA  PHE    53      -9.293   3.031   2.330  1.00 95.48           C  
ATOM    368  C   PHE    53      -9.049   1.597   2.784  1.00 95.48           C  
ATOM    369  O   PHE    53      -8.214   0.893   2.211  1.00 95.48           O  
ATOM    370  CB  PHE    53      -9.793   3.046   0.882  1.00 95.48           C  
ATOM    371  CG  PHE    53     -11.197   2.532   0.719  1.00 95.48           C  
ATOM    372  CD1 PHE    53     -11.720   2.286  -0.544  1.00 95.48           C  
ATOM    373  CD2 PHE    53     -11.995   2.294   1.831  1.00 95.48           C  
ATOM    374  CE1 PHE    53     -13.020   1.810  -0.698  1.00 95.48           C  
ATOM    375  CE2 PHE    53     -13.295   1.819   1.685  1.00 95.48           C  
ATOM    376  CZ  PHE    53     -13.805   1.578   0.420  1.00 95.48           C  
ATOM    377  N   GLN    54      -9.784   1.157   3.785  1.00 93.63           N  
ATOM    378  CA  GLN    54      -9.680  -0.208   4.289  1.00 93.63           C  
ATOM    379  C   GLN    54     -10.770  -1.097   3.698  1.00 93.63           C  
ATOM    380  O   GLN    54     -11.960  -0.816   3.854  1.00 93.63           O  
ATOM    381  CB  GLN    54      -9.760  -0.224   5.816  1.00 93.63           C  
ATOM    382  CG  GLN    54      -9.522  -1.597   6.430  1.00 93.63           C  
ATOM    383  CD  GLN    54      -9.664  -1.598   7.941  1.00 93.63           C  
ATOM    384  OE1 GLN    54     -10.148  -0.628   8.532  1.00 93.63           O  
ATOM    385  NE2 GLN    54      -9.242  -2.686   8.575  1.00 93.63           N  
ATOM    386  N   GLY    55     -10.510  -2.139   3.027  1.00 92.30           N  
ATOM    387  CA  GLY    55     -11.436  -3.123   2.490  1.00 92.30           C  
ATOM    388  C   GLY    55     -11.632  -4.318   3.403  1.00 92.30           C  
ATOM    389  O   GLY    55     -11.849  -4.159   4.606  1.00 92.30           O  
ATOM    390  N   GLY    56     -11.747  -5.629   2.867  1.00 88.20           N  
ATOM    391  CA  GLY    56     -11.855  -6.825   3.688  1.00 88.20           C  
ATOM    392  C   GLY    56     -10.583  -7.140   4.452  1.00 88.20           C  
ATOM    393  O   GLY    56      -9.683  -7.798   3.926  1.00 88.20           O  
ATOM    394  N   ALA    57     -10.378  -6.510   5.679  1.00 84.94           N  
ATOM    395  CA  ALA    57      -9.164  -6.605   6.487  1.00 84.94           C  
ATOM    396  C   ALA    57      -9.501  -6.850   7.955  1.00 84.94           C  
ATOM    397  O   ALA    57     -10.619  -6.573   8.397  1.00 84.94           O  
ATOM    398  CB  ALA    57      -8.327  -5.337   6.341  1.00 84.94           C  
ATOM    399  N   CYS    58      -8.619  -7.511   8.719  1.00 84.35           N  
ATOM    400  CA  CYS    58      -8.818  -7.716  10.150  1.00 84.35           C  
ATOM    401  C   CYS    58      -8.367  -6.495  10.943  1.00 84.35           C  
ATOM    402  O   CYS    58      -8.450  -6.484  12.173  1.00 84.35           O  
ATOM    403  CB  CYS    58      -8.058  -8.954  10.625  1.00 84.35           C  
ATOM    404  SG  CYS    58      -6.285  -8.895  10.285  1.00 84.35           S  
ATOM    405  N   SER    59      -7.747  -5.416  10.211  1.00 86.58           N  
ATOM    406  CA  SER    59      -7.252  -4.162  10.769  1.00 86.58           C  
ATOM    407  C   SER    59      -5.827  -4.312  11.288  1.00 86.58           C  
ATOM    408  O   SER    59      -5.330  -3.447  12.013  1.00 86.58           O  
ATOM    409  CB  SER    59      -8.166  -3.680  11.896  1.00 86.58           C  
ATOM    410  OG  SER    59      -9.438  -3.313  11.391  1.00 86.58           O  
ATOM    411  N   GLY    60      -5.240  -5.534  11.047  1.00 84.17           N  
ATOM    412  CA  GLY    60      -3.879  -5.747  11.512  1.00 84.17           C  
ATOM    413  C   GLY    60      -2.906  -4.696  11.011  1.00 84.17           C  
ATOM    414  O   GLY    60      -2.051  -4.225  11.764  1.00 84.17           O  
ATOM    415  N   ASN    61      -3.121  -4.253   9.765  1.00 89.24           N  
ATOM    416  CA  ASN    61      -2.218  -3.251   9.210  1.00 89.24           C  
ATOM    417  C   ASN    61      -2.454  -1.878   9.831  1.00 89.24           C  
ATOM    418  O   ASN    61      -1.505  -1.129  10.073  1.00 89.24           O  
ATOM    419  CB  ASN    61      -2.367  -3.178   7.688  1.00 89.24           C  
ATOM    420  CG  ASN    61      -1.868  -4.428   6.992  1.00 89.24           C  
ATOM    421  OD1 ASN    61      -0.815  -4.969   7.340  1.00 89.24           O  
ATOM    422  ND2 ASN    61      -2.621  -4.897   6.004  1.00 89.24           N  
ATOM    423  N   THR    62      -3.657  -1.623  10.060  1.00 91.08           N  
ATOM    424  CA  THR    62      -3.965  -0.380  10.759  1.00 91.08           C  
ATOM    425  C   THR    62      -3.330  -0.368  12.146  1.00 91.08           C  
ATOM    426  O   THR    62      -2.689   0.612  12.533  1.00 91.08           O  
ATOM    427  CB  THR    62      -5.486  -0.174  10.886  1.00 91.08           C  
ATOM    428  OG1 THR    62      -6.037   0.085   9.589  1.00 91.08           O  
ATOM    429  CG2 THR    62      -5.807   1.001  11.804  1.00 91.08           C  
ATOM    430  N   MET    63      -3.458  -1.429  12.868  1.00 86.62           N  
ATOM    431  CA  MET    63      -2.855  -1.489  14.197  1.00 86.62           C  
ATOM    432  C   MET    63      -1.335  -1.398  14.109  1.00 86.62           C  
ATOM    433  O   MET    63      -0.697  -0.769  14.955  1.00 86.62           O  
ATOM    434  CB  MET    63      -3.262  -2.776  14.915  1.00 86.62           C  
ATOM    435  CG  MET    63      -4.751  -2.872  15.205  1.00 86.62           C  
ATOM    436  SD  MET    63      -5.373  -1.443  16.173  1.00 86.62           S  
ATOM    437  CE  MET    63      -4.438  -1.668  17.712  1.00 86.62           C  
ATOM    438  N   SER    64      -0.787  -2.067  13.129  1.00 83.95           N  
ATOM    439  CA  SER    64       0.654  -1.972  12.918  1.00 83.95           C  
ATOM    440  C   SER    64       1.079  -0.533  12.646  1.00 83.95           C  
ATOM    441  O   SER    64       2.063  -0.053  13.211  1.00 83.95           O  
ATOM    442  CB  SER    64       1.086  -2.869  11.758  1.00 83.95           C  
ATOM    443  OG  SER    64       2.498  -2.881  11.631  1.00 83.95           O  
ATOM    444  N   PHE    65       0.320   0.075  11.805  1.00 89.50           N  
ATOM    445  CA  PHE    65       0.561   1.477  11.487  1.00 89.50           C  
ATOM    446  C   PHE    65       0.486   2.338  12.742  1.00 89.50           C  
ATOM    447  O   PHE    65       1.370   3.161  12.990  1.00 89.50           O  
ATOM    448  CB  PHE    65      -0.449   1.974  10.448  1.00 89.50           C  
ATOM    449  CG  PHE    65      -0.409   3.462  10.226  1.00 89.50           C  
ATOM    450  CD1 PHE    65      -1.546   4.239  10.419  1.00 89.50           C  
ATOM    451  CD2 PHE    65       0.766   4.085   9.825  1.00 89.50           C  
ATOM    452  CE1 PHE    65      -1.511   5.617  10.215  1.00 89.50           C  
ATOM    453  CE2 PHE    65       0.808   5.461   9.619  1.00 89.50           C  
ATOM    454  CZ  PHE    65      -0.332   6.225   9.813  1.00 89.50           C  
ATOM    455  N   LEU    66      -0.394   2.137  13.580  1.00 86.95           N  
ATOM    456  CA  LEU    66      -0.592   2.949  14.775  1.00 86.95           C  
ATOM    457  C   LEU    66       0.484   2.656  15.816  1.00 86.95           C  
ATOM    458  O   LEU    66       0.719   3.465  16.716  1.00 86.95           O  
ATOM    459  CB  LEU    66      -1.978   2.694  15.373  1.00 86.95           C  
ATOM    460  CG  LEU    66      -3.172   3.147  14.531  1.00 86.95           C  
ATOM    461  CD1 LEU    66      -4.478   2.697  15.178  1.00 86.95           C  
ATOM    462  CD2 LEU    66      -3.154   4.660  14.346  1.00 86.95           C  
ATOM    463  N   ASN    67       1.206   1.508  15.658  1.00 80.34           N  
ATOM    464  CA  ASN    67       2.221   1.132  16.637  1.00 80.34           C  
ATOM    465  C   ASN    67       3.621   1.521  16.170  1.00 80.34           C  
ATOM    466  O   ASN    67       4.617   1.048  16.720  1.00 80.34           O  
ATOM    467  CB  ASN    67       2.156  -0.369  16.927  1.00 80.34           C  
ATOM    468  CG  ASN    67       1.087  -0.722  17.942  1.00 80.34           C  
ATOM    469  OD1 ASN    67       0.854   0.021  18.900  1.00 80.34           O  
ATOM    470  ND2 ASN    67       0.429  -1.857  17.740  1.00 80.34           N  
ATOM    471  N   ALA    68       3.708   2.313  15.154  1.00 81.00           N  
ATOM    472  CA  ALA    68       5.020   2.742  14.675  1.00 81.00           C  
ATOM    473  C   ALA    68       5.733   3.596  15.719  1.00 81.00           C  
ATOM    474  O   ALA    68       5.093   4.356  16.451  1.00 81.00           O  
ATOM    475  CB  ALA    68       4.881   3.514  13.365  1.00 81.00           C  
ATOM    476  N   ASP    69       7.028   3.411  15.852  1.00 75.66           N  
ATOM    477  CA  ASP    69       7.755   4.110  16.908  1.00 75.66           C  
ATOM    478  C   ASP    69       8.510   5.314  16.351  1.00 75.66           C  
ATOM    479  O   ASP    69       8.372   6.430  16.857  1.00 75.66           O  
ATOM    480  CB  ASP    69       8.725   3.159  17.612  1.00 75.66           C  
ATOM    481  CG  ASP    69       9.360   3.769  18.849  1.00 75.66           C  
ATOM    482  OD1 ASP    69       8.807   4.745  19.401  1.00 75.66           O  
ATOM    483  OD2 ASP    69      10.425   3.270  19.275  1.00 75.66           O  
ATOM    484  N   GLU    70       9.328   5.156  15.227  1.00 76.28           N  
ATOM    485  CA  GLU    70      10.071   6.274  14.653  1.00 76.28           C  
ATOM    486  C   GLU    70      10.187   6.138  13.137  1.00 76.28           C  
ATOM    487  O   GLU    70      11.002   5.359  12.639  1.00 76.28           O  
ATOM    488  CB  GLU    70      11.463   6.374  15.281  1.00 76.28           C  
ATOM    489  CG  GLU    70      11.444   6.608  16.784  1.00 76.28           C  
ATOM    490  CD  GLU    70      11.102   8.039  17.164  1.00 76.28           C  
ATOM    491  OE1 GLU    70      10.922   8.319  18.371  1.00 76.28           O  
ATOM    492  OE2 GLU    70      11.013   8.886  16.248  1.00 76.28           O  
ATOM    493  N   PRO    71       9.447   6.915  12.342  1.00 81.86           N  
ATOM    494  CA  PRO    71       8.522   7.926  12.861  1.00 81.86           C  
ATOM    495  C   PRO    71       7.165   7.343  13.246  1.00 81.86           C  
ATOM    496  O   PRO    71       6.691   6.400  12.608  1.00 81.86           O  
ATOM    497  CB  PRO    71       8.383   8.908  11.694  1.00 81.86           C  
ATOM    498  CG  PRO    71       8.625   8.084  10.471  1.00 81.86           C  
ATOM    499  CD  PRO    71       9.619   7.010  10.808  1.00 81.86           C  
ATOM    500  N   ASN    72       6.595   7.984  14.381  1.00 87.42           N  
ATOM    501  CA  ASN    72       5.247   7.522  14.697  1.00 87.42           C  
ATOM    502  C   ASN    72       4.192   8.294  13.910  1.00 87.42           C  
ATOM    503  O   ASN    72       4.525   9.169  13.109  1.00 87.42           O  
ATOM    504  CB  ASN    72       4.979   7.637  16.199  1.00 87.42           C  
ATOM    505  CG  ASN    72       5.082   9.063  16.704  1.00 87.42           C  
ATOM    506  OD1 ASN    72       4.582   9.996  16.071  1.00 87.42           O  
ATOM    507  ND2 ASN    72       5.732   9.241  17.848  1.00 87.42           N  
ATOM    508  N   VAL    73       2.915   7.968  14.121  1.00 87.32           N  
ATOM    509  CA  VAL    73       1.830   8.496  13.300  1.00 87.32           C  
ATOM    510  C   VAL    73       1.684   9.997  13.541  1.00 87.32           C  
ATOM    511  O   VAL    73       1.454  10.763  12.602  1.00 87.32           O  
ATOM    512  CB  VAL    73       0.495   7.777  13.594  1.00 87.32           C  
ATOM    513  CG1 VAL    73      -0.667   8.491  12.905  1.00 87.32           C  
ATOM    514  CG2 VAL    73       0.567   6.317  13.148  1.00 87.32           C  
ATOM    515  N   VAL    74       1.905  10.364  14.761  1.00 87.30           N  
ATOM    516  CA  VAL    74       1.776  11.784  15.072  1.00 87.30           C  
ATOM    517  C   VAL    74       2.860  12.573  14.343  1.00 87.30           C  
ATOM    518  O   VAL    74       2.588  13.633  13.773  1.00 87.30           O  
ATOM    519  CB  VAL    74       1.861  12.042  16.593  1.00 87.30           C  
ATOM    520  CG1 VAL    74       1.806  13.540  16.890  1.00 87.30           C  
ATOM    521  CG2 VAL    74       0.736  11.308  17.322  1.00 87.30           C  
ATOM    522  N   ASP    75       4.017  12.059  14.274  1.00 87.54           N  
ATOM    523  CA  ASP    75       5.115  12.709  13.564  1.00 87.54           C  
ATOM    524  C   ASP    75       4.796  12.857  12.078  1.00 87.54           C  
ATOM    525  O   ASP    75       5.077  13.898  11.479  1.00 87.54           O  
ATOM    526  CB  ASP    75       6.414  11.921  13.747  1.00 87.54           C  
ATOM    527  CG  ASP    75       6.958  11.995  15.163  1.00 87.54           C  
ATOM    528  OD1 ASP    75       6.672  12.982  15.876  1.00 87.54           O  
ATOM    529  OD2 ASP    75       7.682  11.061  15.569  1.00 87.54           O  
ATOM    530  N   LEU    76       4.198  11.875  11.556  1.00 88.12           N  
ATOM    531  CA  LEU    76       3.852  11.913  10.139  1.00 88.12           C  
ATOM    532  C   LEU    76       2.894  13.062   9.844  1.00 88.12           C  
ATOM    533  O   LEU    76       3.076  13.793   8.868  1.00 88.12           O  
ATOM    534  CB  LEU    76       3.224  10.586   9.705  1.00 88.12           C  
ATOM    535  CG  LEU    76       4.187   9.415   9.500  1.00 88.12           C  
ATOM    536  CD1 LEU    76       3.411   8.132   9.222  1.00 88.12           C  
ATOM    537  CD2 LEU    76       5.159   9.715   8.365  1.00 88.12           C  
ATOM    538  N   ILE    77       1.963  13.224  10.776  1.00 85.80           N  
ATOM    539  CA  ILE    77       0.915  14.213  10.552  1.00 85.80           C  
ATOM    540  C   ILE    77       1.452  15.611  10.855  1.00 85.80           C  
ATOM    541  O   ILE    77       1.312  16.526  10.040  1.00 85.80           O  
ATOM    542  CB  ILE    77      -0.333  13.920  11.414  1.00 85.80           C  
ATOM    543  CG1 ILE    77      -0.987  12.604  10.977  1.00 85.80           C  
ATOM    544  CG2 ILE    77      -1.330  15.080  11.334  1.00 85.80           C  
ATOM    545  CD1 ILE    77      -2.056  12.096  11.934  1.00 85.80           C  
ATOM    546  N   VAL    78       2.201  15.682  11.887  1.00 85.47           N  
ATOM    547  CA  VAL    78       2.549  17.015  12.369  1.00 85.47           C  
ATOM    548  C   VAL    78       3.862  17.468  11.734  1.00 85.47           C  
ATOM    549  O   VAL    78       3.963  18.593  11.238  1.00 85.47           O  
ATOM    550  CB  VAL    78       2.662  17.050  13.909  1.00 85.47           C  
ATOM    551  CG1 VAL    78       3.195  18.402  14.381  1.00 85.47           C  
ATOM    552  CG2 VAL    78       1.308  16.753  14.550  1.00 85.47           C  
ATOM    553  N   ASP    79       4.774  16.548  11.501  1.00 84.89           N  
ATOM    554  CA  ASP    79       6.118  16.958  11.103  1.00 84.89           C  
ATOM    555  C   ASP    79       6.333  16.757   9.605  1.00 84.89           C  
ATOM    556  O   ASP    79       7.056  17.525   8.968  1.00 84.89           O  
ATOM    557  CB  ASP    79       7.172  16.182  11.895  1.00 84.89           C  
ATOM    558  CG  ASP    79       7.165  16.516  13.377  1.00 84.89           C  
ATOM    559  OD1 ASP    79       6.775  17.644  13.746  1.00 84.89           O  
ATOM    560  OD2 ASP    79       7.556  15.643  14.182  1.00 84.89           O  
ATOM    561  N   PHE    80       5.610  15.748   9.075  1.00 85.34           N  
ATOM    562  CA  PHE    80       5.939  15.441   7.688  1.00 85.34           C  
ATOM    563  C   PHE    80       4.802  15.849   6.759  1.00 85.34           C  
ATOM    564  O   PHE    80       4.870  15.624   5.549  1.00 85.34           O  
ATOM    565  CB  PHE    80       6.242  13.949   7.523  1.00 85.34           C  
ATOM    566  CG  PHE    80       7.540  13.520   8.151  1.00 85.34           C  
ATOM    567  CD1 PHE    80       8.755  13.852   7.565  1.00 85.34           C  
ATOM    568  CD2 PHE    80       7.545  12.783   9.329  1.00 85.34           C  
ATOM    569  CE1 PHE    80       9.959  13.456   8.144  1.00 85.34           C  
ATOM    570  CE2 PHE    80       8.744  12.384   9.914  1.00 85.34           C  
ATOM    571  CZ  PHE    80       9.950  12.721   9.319  1.00 85.34           C  
ATOM    572  N   GLY    81       3.741  16.411   7.364  1.00 85.42           N  
ATOM    573  CA  GLY    81       2.707  17.075   6.586  1.00 85.42           C  
ATOM    574  C   GLY    81       1.751  16.108   5.916  1.00 85.42           C  
ATOM    575  O   GLY    81       1.311  16.343   4.788  1.00 85.42           O  
ATOM    576  N   LEU    82       1.692  14.918   6.439  1.00 88.52           N  
ATOM    577  CA  LEU    82       0.656  14.010   5.960  1.00 88.52           C  
ATOM    578  C   LEU    82      -0.731  14.522   6.332  1.00 88.52           C  
ATOM    579  O   LEU    82      -1.033  14.708   7.513  1.00 88.52           O  
ATOM    580  CB  LEU    82       0.865  12.606   6.534  1.00 88.52           C  
ATOM    581  CG  LEU    82       0.238  11.452   5.751  1.00 88.52           C  
ATOM    582  CD1 LEU    82       1.292  10.402   5.418  1.00 88.52           C  
ATOM    583  CD2 LEU    82      -0.911  10.832   6.539  1.00 88.52           C  
ATOM    584  N   ASP    83      -1.439  14.896   5.278  1.00 88.90           N  
ATOM    585  CA  ASP    83      -2.817  15.339   5.462  1.00 88.90           C  
ATOM    586  C   ASP    83      -3.799  14.195   5.221  1.00 88.90           C  
ATOM    587  O   ASP    83      -4.154  13.905   4.077  1.00 88.90           O  
ATOM    588  CB  ASP    83      -3.134  16.509   4.528  1.00 88.90           C  
ATOM    589  CG  ASP    83      -4.526  17.078   4.741  1.00 88.90           C  
ATOM    590  OD1 ASP    83      -5.137  16.816   5.799  1.00 88.90           O  
ATOM    591  OD2 ASP    83      -5.018  17.792   3.840  1.00 88.90           O  
ATOM    592  N   LEU    84      -4.231  13.612   6.273  1.00 88.74           N  
ATOM    593  CA  LEU    84      -5.100  12.443   6.194  1.00 88.74           C  
ATOM    594  C   LEU    84      -6.544  12.857   5.932  1.00 88.74           C  
ATOM    595  O   LEU    84      -7.226  13.351   6.832  1.00 88.74           O  
ATOM    596  CB  LEU    84      -5.018  11.626   7.487  1.00 88.74           C  
ATOM    597  CG  LEU    84      -4.944  10.107   7.325  1.00 88.74           C  
ATOM    598  CD1 LEU    84      -3.492   9.655   7.216  1.00 88.74           C  
ATOM    599  CD2 LEU    84      -5.640   9.411   8.489  1.00 88.74           C  
ATOM    600  N   LEU    85      -6.986  12.660   4.715  1.00 90.78           N  
ATOM    601  CA  LEU    85      -8.352  13.018   4.346  1.00 90.78           C  
ATOM    602  C   LEU    85      -9.353  12.041   4.954  1.00 90.78           C  
ATOM    603  O   LEU    85     -10.454  12.437   5.344  1.00 90.78           O  
ATOM    604  CB  LEU    85      -8.506  13.044   2.823  1.00 90.78           C  
ATOM    605  CG  LEU    85      -7.612  14.028   2.067  1.00 90.78           C  
ATOM    606  CD1 LEU    85      -7.869  13.933   0.567  1.00 90.78           C  
ATOM    607  CD2 LEU    85      -7.842  15.451   2.565  1.00 90.78           C  
ATOM    608  N   TRP    86      -8.949  10.775   4.928  1.00 92.39           N  
ATOM    609  CA  TRP    86      -9.775   9.738   5.540  1.00 92.39           C  
ATOM    610  C   TRP    86      -8.923   8.551   5.976  1.00 92.39           C  
ATOM    611  O   TRP    86      -7.978   8.169   5.282  1.00 92.39           O  
ATOM    612  CB  TRP    86     -10.862   9.273   4.568  1.00 92.39           C  
ATOM    613  CG  TRP    86     -11.882   8.364   5.185  1.00 92.39           C  
ATOM    614  CD1 TRP    86     -13.074   8.724   5.749  1.00 92.39           C  
ATOM    615  CD2 TRP    86     -11.796   6.940   5.304  1.00 92.39           C  
ATOM    616  NE1 TRP    86     -13.736   7.610   6.212  1.00 92.39           N  
ATOM    617  CE2 TRP    86     -12.973   6.503   5.951  1.00 92.39           C  
ATOM    618  CE3 TRP    86     -10.837   5.991   4.926  1.00 92.39           C  
ATOM    619  CZ2 TRP    86     -13.217   5.155   6.228  1.00 92.39           C  
ATOM    620  CZ3 TRP    86     -11.081   4.650   5.202  1.00 92.39           C  
ATOM    621  CH2 TRP    86     -12.262   4.247   5.847  1.00 92.39           C  
ATOM    622  N   HIS    87      -9.164   7.966   7.181  1.00 91.95           N  
ATOM    623  CA  HIS    87      -8.690   6.721   7.775  1.00 91.95           C  
ATOM    624  C   HIS    87      -9.741   6.116   8.700  1.00 91.95           C  
ATOM    625  O   HIS    87     -10.443   6.843   9.407  1.00 91.95           O  
ATOM    626  CB  HIS    87      -7.388   6.956   8.543  1.00 91.95           C  
ATOM    627  CG  HIS    87      -6.734   5.697   9.015  1.00 91.95           C  
ATOM    628  ND1 HIS    87      -7.092   5.066  10.187  1.00 91.95           N  
ATOM    629  CD2 HIS    87      -5.745   4.950   8.469  1.00 91.95           C  
ATOM    630  CE1 HIS    87      -6.348   3.983  10.342  1.00 91.95           C  
ATOM    631  NE2 HIS    87      -5.524   3.890   9.313  1.00 91.95           N  
ATOM    632  N   PRO    88      -9.839   4.787   8.636  1.00 84.77           N  
ATOM    633  CA  PRO    88     -10.936   4.200   9.409  1.00 84.77           C  
ATOM    634  C   PRO    88     -10.827   4.491  10.903  1.00 84.77           C  
ATOM    635  O   PRO    88     -11.834   4.470  11.616  1.00 84.77           O  
ATOM    636  CB  PRO    88     -10.799   2.700   9.133  1.00 84.77           C  
ATOM    637  CG  PRO    88      -9.395   2.528   8.649  1.00 84.77           C  
ATOM    638  CD  PRO    88      -8.976   3.785   7.944  1.00 84.77           C  
ATOM    639  N   SER    89      -9.665   4.742  11.409  1.00 84.60           N  
ATOM    640  CA  SER    89      -9.503   4.886  12.852  1.00 84.60           C  
ATOM    641  C   SER    89      -9.046   6.294  13.219  1.00 84.60           C  
ATOM    642  O   SER    89      -9.246   6.743  14.350  1.00 84.60           O  
ATOM    643  CB  SER    89      -8.502   3.861  13.385  1.00 84.60           C  
ATOM    644  OG  SER    89      -8.934   2.542  13.102  1.00 84.60           O  
ATOM    645  N   LEU    90      -8.397   6.972  12.299  1.00 83.95           N  
ATOM    646  CA  LEU    90      -7.791   8.257  12.628  1.00 83.95           C  
ATOM    647  C   LEU    90      -8.570   9.404  11.992  1.00 83.95           C  
ATOM    648  O   LEU    90      -8.338  10.572  12.315  1.00 83.95           O  
ATOM    649  CB  LEU    90      -6.333   8.297  12.165  1.00 83.95           C  
ATOM    650  CG  LEU    90      -5.385   7.293  12.824  1.00 83.95           C  
ATOM    651  CD1 LEU    90      -4.034   7.296  12.116  1.00 83.95           C  
ATOM    652  CD2 LEU    90      -5.218   7.609  14.307  1.00 83.95           C  
ATOM    653  N   GLY    91      -9.421   9.038  11.088  1.00 73.83           N  
ATOM    654  CA  GLY    91     -10.038  10.097  10.305  1.00 73.83           C  
ATOM    655  C   GLY    91     -11.099  10.865  11.071  1.00 73.83           C  
ATOM    656  O   GLY    91     -11.684  10.344  12.023  1.00 73.83           O  
ATOM    657  N   LEU    92     -11.252  12.081  10.796  1.00 70.66           N  
ATOM    658  CA  LEU    92     -12.208  12.947  11.478  1.00 70.66           C  
ATOM    659  C   LEU    92     -13.567  12.906  10.788  1.00 70.66           C  
ATOM    660  O   LEU    92     -14.589  13.224  11.400  1.00 70.66           O  
ATOM    661  CB  LEU    92     -11.689  14.386  11.524  1.00 70.66           C  
ATOM    662  CG  LEU    92     -10.427  14.625  12.354  1.00 70.66           C  
ATOM    663  CD1 LEU    92      -9.902  16.039  12.125  1.00 70.66           C  
ATOM    664  CD2 LEU    92     -10.706  14.387  13.834  1.00 70.66           C  
ATOM    665  N   GLU    93     -13.460  12.459   9.501  1.00 75.62           N  
ATOM    666  CA  GLU    93     -14.698  12.507   8.729  1.00 75.62           C  
ATOM    667  C   GLU    93     -15.531  11.246   8.943  1.00 75.62           C  
ATOM    668  O   GLU    93     -15.021  10.130   8.820  1.00 75.62           O  
ATOM    669  CB  GLU    93     -14.397  12.691   7.239  1.00 75.62           C  
ATOM    670  CG  GLU    93     -13.555  13.921   6.930  1.00 75.62           C  
ATOM    671  CD  GLU    93     -14.315  15.227   7.102  1.00 75.62           C  
ATOM    672  OE1 GLU    93     -13.671  16.297   7.192  1.00 75.62           O  
ATOM    673  OE2 GLU    93     -15.565  15.180   7.149  1.00 75.62           O  
ATOM    674  N   LEU    94     -16.757  11.442   9.388  1.00 75.99           N  
ATOM    675  CA  LEU    94     -17.647  10.302   9.579  1.00 75.99           C  
ATOM    676  C   LEU    94     -18.942  10.485   8.796  1.00 75.99           C  
ATOM    677  O   LEU    94     -19.261  11.596   8.366  1.00 75.99           O  
ATOM    678  CB  LEU    94     -17.958  10.108  11.066  1.00 75.99           C  
ATOM    679  CG  LEU    94     -16.755   9.928  11.993  1.00 75.99           C  
ATOM    680  CD1 LEU    94     -17.187  10.041  13.451  1.00 75.99           C  
ATOM    681  CD2 LEU    94     -16.076   8.588  11.734  1.00 75.99           C  
ATOM    682  N   GLY    95     -19.482   9.310   8.419  1.00 77.77           N  
ATOM    683  CA  GLY    95     -20.789   9.308   7.780  1.00 77.77           C  
ATOM    684  C   GLY    95     -20.777   9.926   6.395  1.00 77.77           C  
ATOM    685  O   GLY    95     -19.998   9.515   5.533  1.00 77.77           O  
ATOM    686  N   ASN    96     -21.678  10.946   6.233  1.00 78.13           N  
ATOM    687  CA  ASN    96     -21.844  11.527   4.904  1.00 78.13           C  
ATOM    688  C   ASN    96     -20.618  12.336   4.490  1.00 78.13           C  
ATOM    689  O   ASN    96     -20.331  12.469   3.299  1.00 78.13           O  
ATOM    690  CB  ASN    96     -23.099  12.401   4.853  1.00 78.13           C  
ATOM    691  CG  ASN    96     -24.378  11.587   4.866  1.00 78.13           C  
ATOM    692  OD1 ASN    96     -24.399  10.435   4.426  1.00 78.13           O  
ATOM    693  ND2 ASN    96     -25.453  12.180   5.371  1.00 78.13           N  
ATOM    694  N   ASN    97     -19.927  12.853   5.495  1.00 85.63           N  
ATOM    695  CA  ASN    97     -18.709  13.591   5.176  1.00 85.63           C  
ATOM    696  C   ASN    97     -17.629  12.672   4.612  1.00 85.63           C  
ATOM    697  O   ASN    97     -16.864  13.073   3.733  1.00 85.63           O  
ATOM    698  CB  ASN    97     -18.188  14.327   6.412  1.00 85.63           C  
ATOM    699  CG  ASN    97     -19.051  15.515   6.790  1.00 85.63           C  
ATOM    700  OD1 ASN    97     -19.750  16.084   5.947  1.00 85.63           O  
ATOM    701  ND2 ASN    97     -19.008  15.899   8.060  1.00 85.63           N  
ATOM    702  N   ALA    98     -17.585  11.439   5.110  1.00 87.19           N  
ATOM    703  CA  ALA    98     -16.627  10.473   4.580  1.00 87.19           C  
ATOM    704  C   ALA    98     -16.939  10.133   3.125  1.00 87.19           C  
ATOM    705  O   ALA    98     -16.040  10.107   2.281  1.00 87.19           O  
ATOM    706  CB  ALA    98     -16.624   9.205   5.430  1.00 87.19           C  
ATOM    707  N   GLN    99     -18.233  10.010   2.804  1.00 90.10           N  
ATOM    708  CA  GLN    99     -18.628   9.703   1.433  1.00 90.10           C  
ATOM    709  C   GLN    99     -18.268  10.846   0.488  1.00 90.10           C  
ATOM    710  O   GLN    99     -17.805  10.611  -0.630  1.00 90.10           O  
ATOM    711  CB  GLN    99     -20.128   9.412   1.359  1.00 90.10           C  
ATOM    712  CG  GLN    99     -20.539   8.119   2.050  1.00 90.10           C  
ATOM    713  CD  GLN    99     -22.028   7.848   1.950  1.00 90.10           C  
ATOM    714  OE1 GLN    99     -22.690   8.284   1.002  1.00 90.10           O  
ATOM    715  NE2 GLN    99     -22.567   7.126   2.926  1.00 90.10           N  
ATOM    716  N   LYS   100     -18.500  12.027   0.974  1.00 92.52           N  
ATOM    717  CA  LYS   100     -18.181  13.188   0.149  1.00 92.52           C  
ATOM    718  C   LYS   100     -16.695  13.224  -0.198  1.00 92.52           C  
ATOM    719  O   LYS   100     -16.325  13.519  -1.337  1.00 92.52           O  
ATOM    720  CB  LYS   100     -18.584  14.480   0.860  1.00 92.52           C  
ATOM    721  CG  LYS   100     -18.377  15.737   0.027  1.00 92.52           C  
ATOM    722  CD  LYS   100     -18.894  16.976   0.746  1.00 92.52           C  
ATOM    723  CE  LYS   100     -18.819  18.211  -0.142  1.00 92.52           C  
ATOM    724  NZ  LYS   100     -17.466  18.371  -0.755  1.00 92.52           N  
ATOM    725  N   VAL   101     -15.827  12.965   0.773  1.00 92.97           N  
ATOM    726  CA  VAL   101     -14.388  12.916   0.532  1.00 92.97           C  
ATOM    727  C   VAL   101     -14.082  11.901  -0.566  1.00 92.97           C  
ATOM    728  O   VAL   101     -13.327  12.192  -1.497  1.00 92.97           O  
ATOM    729  CB  VAL   101     -13.609  12.562   1.818  1.00 92.97           C  
ATOM    730  CG1 VAL   101     -12.140  12.286   1.501  1.00 92.97           C  
ATOM    731  CG2 VAL   101     -13.735  13.686   2.845  1.00 92.97           C  
ATOM    732  N   PHE   102     -14.672  10.747  -0.536  1.00 95.09           N  
ATOM    733  CA  PHE   102     -14.443   9.704  -1.529  1.00 95.09           C  
ATOM    734  C   PHE   102     -14.894  10.163  -2.911  1.00 95.09           C  
ATOM    735  O   PHE   102     -14.147  10.047  -3.884  1.00 95.09           O  
ATOM    736  CB  PHE   102     -15.176   8.417  -1.139  1.00 95.09           C  
ATOM    737  CG  PHE   102     -14.383   7.520  -0.227  1.00 95.09           C  
ATOM    738  CD1 PHE   102     -13.791   6.361  -0.712  1.00 95.09           C  
ATOM    739  CD2 PHE   102     -14.230   7.836   1.116  1.00 95.09           C  
ATOM    740  CE1 PHE   102     -13.056   5.528   0.129  1.00 95.09           C  
ATOM    741  CE2 PHE   102     -13.498   7.009   1.963  1.00 95.09           C  
ATOM    742  CZ  PHE   102     -12.913   5.856   1.468  1.00 95.09           C  
ATOM    743  N   TRP   103     -16.055  10.789  -3.000  1.00 94.80           N  
ATOM    744  CA  TRP   103     -16.561  11.245  -4.290  1.00 94.80           C  
ATOM    745  C   TRP   103     -15.685  12.357  -4.857  1.00 94.80           C  
ATOM    746  O   TRP   103     -15.306  12.320  -6.030  1.00 94.80           O  
ATOM    747  CB  TRP   103     -18.006  11.733  -4.159  1.00 94.80           C  
ATOM    748  CG  TRP   103     -19.022  10.631  -4.130  1.00 94.80           C  
ATOM    749  CD1 TRP   103     -19.776  10.233  -3.061  1.00 94.80           C  
ATOM    750  CD2 TRP   103     -19.390   9.781  -5.220  1.00 94.80           C  
ATOM    751  NE1 TRP   103     -20.592   9.186  -3.422  1.00 94.80           N  
ATOM    752  CE2 TRP   103     -20.375   8.889  -4.741  1.00 94.80           C  
ATOM    753  CE3 TRP   103     -18.983   9.687  -6.558  1.00 94.80           C  
ATOM    754  CZ2 TRP   103     -20.960   7.915  -5.553  1.00 94.80           C  
ATOM    755  CZ3 TRP   103     -19.566   8.716  -7.365  1.00 94.80           C  
ATOM    756  CH2 TRP   103     -20.543   7.845  -6.857  1.00 94.80           C  
ATOM    757  N   ASP   104     -15.364  13.297  -3.986  1.00 95.58           N  
ATOM    758  CA  ASP   104     -14.583  14.438  -4.453  1.00 95.58           C  
ATOM    759  C   ASP   104     -13.229  13.991  -4.998  1.00 95.58           C  
ATOM    760  O   ASP   104     -12.792  14.461  -6.051  1.00 95.58           O  
ATOM    761  CB  ASP   104     -14.387  15.452  -3.324  1.00 95.58           C  
ATOM    762  CG  ASP   104     -15.646  16.243  -3.013  1.00 95.58           C  
ATOM    763  OD1 ASP   104     -16.638  16.131  -3.764  1.00 95.58           O  
ATOM    764  OD2 ASP   104     -15.644  16.987  -2.008  1.00 95.58           O  
ATOM    765  N   CYS   105     -12.628  13.029  -4.304  1.00 96.14           N  
ATOM    766  CA  CYS   105     -11.326  12.561  -4.765  1.00 96.14           C  
ATOM    767  C   CYS   105     -11.464  11.723  -6.030  1.00 96.14           C  
ATOM    768  O   CYS   105     -10.693  11.887  -6.977  1.00 96.14           O  
ATOM    769  CB  CYS   105     -10.632  11.745  -3.675  1.00 96.14           C  
ATOM    770  SG  CYS   105     -10.000  12.743  -2.309  1.00 96.14           S  
ATOM    771  N   ALA   106     -12.487  10.826  -6.069  1.00 96.30           N  
ATOM    772  CA  ALA   106     -12.681   9.949  -7.220  1.00 96.30           C  
ATOM    773  C   ALA   106     -12.965  10.756  -8.484  1.00 96.30           C  
ATOM    774  O   ALA   106     -12.539  10.378  -9.578  1.00 96.30           O  
ATOM    775  CB  ALA   106     -13.818   8.965  -6.954  1.00 96.30           C  
ATOM    776  N   LYS   107     -13.634  11.925  -8.370  1.00 95.08           N  
ATOM    777  CA  LYS   107     -14.000  12.758  -9.512  1.00 95.08           C  
ATOM    778  C   LYS   107     -12.899  13.765  -9.833  1.00 95.08           C  
ATOM    779  O   LYS   107     -13.023  14.549 -10.776  1.00 95.08           O  
ATOM    780  CB  LYS   107     -15.316  13.490  -9.243  1.00 95.08           C  
ATOM    781  CG  LYS   107     -16.537  12.582  -9.229  1.00 95.08           C  
ATOM    782  CD  LYS   107     -17.803  13.353  -8.876  1.00 95.08           C  
ATOM    783  CE  LYS   107     -19.024  12.443  -8.851  1.00 95.08           C  
ATOM    784  NZ  LYS   107     -20.252  13.177  -8.422  1.00 95.08           N  
ATOM    785  N   GLY   108     -11.846  13.755  -8.992  1.00 93.01           N  
ATOM    786  CA  GLY   108     -10.744  14.678  -9.209  1.00 93.01           C  
ATOM    787  C   GLY   108     -11.055  16.095  -8.765  1.00 93.01           C  
ATOM    788  O   GLY   108     -10.404  17.045  -9.203  1.00 93.01           O  
ATOM    789  N   GLU   109     -12.111  16.321  -7.995  1.00 94.47           N  
ATOM    790  CA  GLU   109     -12.530  17.631  -7.505  1.00 94.47           C  
ATOM    791  C   GLU   109     -11.757  18.023  -6.249  1.00 94.47           C  
ATOM    792  O   GLU   109     -11.730  19.196  -5.871  1.00 94.47           O  
ATOM    793  CB  GLU   109     -14.035  17.643  -7.221  1.00 94.47           C  
ATOM    794  CG  GLU   109     -14.896  17.453  -8.462  1.00 94.47           C  
ATOM    795  CD  GLU   109     -16.367  17.240  -8.144  1.00 94.47           C  
ATOM    796  OE1 GLU   109     -17.182  17.128  -9.088  1.00 94.47           O  
ATOM    797  OE2 GLU   109     -16.708  17.185  -6.941  1.00 94.47           O  
ATOM    798  N   ARG   110     -11.317  17.082  -5.554  1.00 92.70           N  
ATOM    799  CA  ARG   110     -10.377  17.248  -4.449  1.00 92.70           C  
ATOM    800  C   ARG   110      -9.063  16.529  -4.735  1.00 92.70           C  
ATOM    801  O   ARG   110      -9.060  15.345  -5.078  1.00 92.70           O  
ATOM    802  CB  ARG   110     -10.985  16.731  -3.144  1.00 92.70           C  
ATOM    803  CG  ARG   110     -10.152  17.042  -1.911  1.00 92.70           C  
ATOM    804  CD  ARG   110     -10.895  16.699  -0.627  1.00 92.70           C  
ATOM    805  NE  ARG   110     -10.147  17.115   0.556  1.00 92.70           N  
ATOM    806  CZ  ARG   110     -10.590  17.018   1.806  1.00 92.70           C  
ATOM    807  NH1 ARG   110     -11.792  16.515   2.062  1.00 92.70           N  
ATOM    808  NH2 ARG   110      -9.827  17.427   2.809  1.00 92.70           N  
ATOM    809  N   PRO   111      -7.880  17.224  -4.696  1.00 93.30           N  
ATOM    810  CA  PRO   111      -6.600  16.585  -5.015  1.00 93.30           C  
ATOM    811  C   PRO   111      -6.264  15.435  -4.069  1.00 93.30           C  
ATOM    812  O   PRO   111      -6.557  15.508  -2.873  1.00 93.30           O  
ATOM    813  CB  PRO   111      -5.591  17.726  -4.868  1.00 93.30           C  
ATOM    814  CG  PRO   111      -6.400  18.974  -5.016  1.00 93.30           C  
ATOM    815  CD  PRO   111      -7.793  18.701  -4.523  1.00 93.30           C  
ATOM    816  N   LEU   112      -5.761  14.415  -4.643  1.00 95.23           N  
ATOM    817  CA  LEU   112      -5.326  13.227  -3.918  1.00 95.23           C  
ATOM    818  C   LEU   112      -3.901  12.846  -4.304  1.00 95.23           C  
ATOM    819  O   LEU   112      -3.659  12.378  -5.419  1.00 95.23           O  
ATOM    820  CB  LEU   112      -6.272  12.055  -4.194  1.00 95.23           C  
ATOM    821  CG  LEU   112      -5.996  10.765  -3.419  1.00 95.23           C  
ATOM    822  CD1 LEU   112      -6.067  11.023  -1.918  1.00 95.23           C  
ATOM    823  CD2 LEU   112      -6.982   9.675  -3.827  1.00 95.23           C  
ATOM    824  N   ASP   113      -2.956  12.968  -3.309  1.00 95.32           N  
ATOM    825  CA  ASP   113      -1.551  12.672  -3.569  1.00 95.32           C  
ATOM    826  C   ASP   113      -1.259  11.185  -3.385  1.00 95.32           C  
ATOM    827  O   ASP   113      -0.663  10.551  -4.259  1.00 95.32           O  
ATOM    828  CB  ASP   113      -0.650  13.502  -2.651  1.00 95.32           C  
ATOM    829  CG  ASP   113      -0.709  14.989  -2.949  1.00 95.32           C  
ATOM    830  OD1 ASP   113      -0.653  15.377  -4.137  1.00 95.32           O  
ATOM    831  OD2 ASP   113      -0.809  15.782  -1.987  1.00 95.32           O  
ATOM    832  N   ILE   114      -1.754  10.668  -2.240  1.00 96.54           N  
ATOM    833  CA  ILE   114      -1.448   9.279  -1.918  1.00 96.54           C  
ATOM    834  C   ILE   114      -2.741   8.521  -1.622  1.00 96.54           C  
ATOM    835  O   ILE   114      -3.476   8.874  -0.697  1.00 96.54           O  
ATOM    836  CB  ILE   114      -0.480   9.176  -0.719  1.00 96.54           C  
ATOM    837  CG1 ILE   114       0.766  10.034  -0.963  1.00 96.54           C  
ATOM    838  CG2 ILE   114      -0.097   7.716  -0.458  1.00 96.54           C  
ATOM    839  CD1 ILE   114       1.613  10.264   0.281  1.00 96.54           C  
ATOM    840  N   PHE   115      -3.018   7.536  -2.430  1.00 97.60           N  
ATOM    841  CA  PHE   115      -4.087   6.597  -2.112  1.00 97.60           C  
ATOM    842  C   PHE   115      -3.522   5.321  -1.497  1.00 97.60           C  
ATOM    843  O   PHE   115      -2.715   4.630  -2.122  1.00 97.60           O  
ATOM    844  CB  PHE   115      -4.900   6.260  -3.366  1.00 97.60           C  
ATOM    845  CG  PHE   115      -5.958   5.214  -3.140  1.00 97.60           C  
ATOM    846  CD1 PHE   115      -5.942   4.024  -3.857  1.00 97.60           C  
ATOM    847  CD2 PHE   115      -6.969   5.422  -2.212  1.00 97.60           C  
ATOM    848  CE1 PHE   115      -6.921   3.054  -3.650  1.00 97.60           C  
ATOM    849  CE2 PHE   115      -7.951   4.458  -2.000  1.00 97.60           C  
ATOM    850  CZ  PHE   115      -7.925   3.275  -2.721  1.00 97.60           C  
ATOM    851  N   VAL   116      -3.891   5.101  -0.248  1.00 97.51           N  
ATOM    852  CA  VAL   116      -3.473   3.898   0.464  1.00 97.51           C  
ATOM    853  C   VAL   116      -4.638   2.914   0.545  1.00 97.51           C  
ATOM    854  O   VAL   116      -5.726   3.267   1.006  1.00 97.51           O  
ATOM    855  CB  VAL   116      -2.954   4.229   1.882  1.00 97.51           C  
ATOM    856  CG1 VAL   116      -2.564   2.952   2.625  1.00 97.51           C  
ATOM    857  CG2 VAL   116      -1.770   5.190   1.806  1.00 97.51           C  
ATOM    858  N   PHE   117      -4.404   1.732   0.041  1.00 97.22           N  
ATOM    859  CA  PHE   117      -5.418   0.694   0.182  1.00 97.22           C  
ATOM    860  C   PHE   117      -4.928  -0.420   1.099  1.00 97.22           C  
ATOM    861  O   PHE   117      -3.824  -0.937   0.921  1.00 97.22           O  
ATOM    862  CB  PHE   117      -5.796   0.120  -1.187  1.00 97.22           C  
ATOM    863  CG  PHE   117      -7.003  -0.779  -1.156  1.00 97.22           C  
ATOM    864  CD1 PHE   117      -6.876  -2.143  -1.386  1.00 97.22           C  
ATOM    865  CD2 PHE   117      -8.264  -0.259  -0.897  1.00 97.22           C  
ATOM    866  CE1 PHE   117      -7.991  -2.978  -1.359  1.00 97.22           C  
ATOM    867  CE2 PHE   117      -9.383  -1.086  -0.868  1.00 97.22           C  
ATOM    868  CZ  PHE   117      -9.245  -2.445  -1.100  1.00 97.22           C  
ATOM    869  N   GLU   118      -5.655  -0.704   2.068  1.00 96.42           N  
ATOM    870  CA  GLU   118      -5.439  -1.772   3.040  1.00 96.42           C  
ATOM    871  C   GLU   118      -6.525  -2.839   2.937  1.00 96.42           C  
ATOM    872  O   GLU   118      -7.717  -2.523   2.953  1.00 96.42           O  
ATOM    873  CB  GLU   118      -5.391  -1.205   4.461  1.00 96.42           C  
ATOM    874  CG  GLU   118      -5.329  -2.270   5.546  1.00 96.42           C  
ATOM    875  CD  GLU   118      -5.439  -1.702   6.952  1.00 96.42           C  
ATOM    876  OE1 GLU   118      -5.750  -2.466   7.893  1.00 96.42           O  
ATOM    877  OE2 GLU   118      -5.213  -0.482   7.113  1.00 96.42           O  
ATOM    878  N   GLY   119      -6.139  -4.102   2.886  1.00 91.64           N  
ATOM    879  CA  GLY   119      -7.067  -5.217   2.781  1.00 91.64           C  
ATOM    880  C   GLY   119      -7.327  -5.643   1.348  1.00 91.64           C  
ATOM    881  O   GLY   119      -6.509  -5.391   0.461  1.00 91.64           O  
ATOM    882  N   THR   120      -8.361  -6.490   1.174  1.00 89.91           N  
ATOM    883  CA  THR   120      -8.658  -7.001  -0.159  1.00 89.91           C  
ATOM    884  C   THR   120     -10.074  -6.619  -0.582  1.00 89.91           C  
ATOM    885  O   THR   120     -10.929  -6.352   0.265  1.00 89.91           O  
ATOM    886  CB  THR   120      -8.496  -8.531  -0.221  1.00 89.91           C  
ATOM    887  OG1 THR   120      -8.595  -8.962  -1.584  1.00 89.91           O  
ATOM    888  CG2 THR   120      -9.574  -9.231   0.600  1.00 89.91           C  
ATOM    889  N   VAL   121     -10.261  -6.369  -1.851  1.00 91.35           N  
ATOM    890  CA  VAL   121     -11.605  -6.337  -2.418  1.00 91.35           C  
ATOM    891  C   VAL   121     -12.146  -7.759  -2.547  1.00 91.35           C  
ATOM    892  O   VAL   121     -11.642  -8.552  -3.346  1.00 91.35           O  
ATOM    893  CB  VAL   121     -11.624  -5.633  -3.793  1.00 91.35           C  
ATOM    894  CG1 VAL   121     -13.034  -5.635  -4.382  1.00 91.35           C  
ATOM    895  CG2 VAL   121     -11.095  -4.205  -3.668  1.00 91.35           C  
ATOM    896  N   ILE   122     -13.152  -8.128  -1.712  1.00 87.57           N  
ATOM    897  CA  ILE   122     -13.688  -9.484  -1.719  1.00 87.57           C  
ATOM    898  C   ILE   122     -14.580  -9.680  -2.943  1.00 87.57           C  
ATOM    899  O   ILE   122     -15.524  -8.916  -3.160  1.00 87.57           O  
ATOM    900  CB  ILE   122     -14.479  -9.787  -0.426  1.00 87.57           C  
ATOM    901  CG1 ILE   122     -13.590  -9.574   0.805  1.00 87.57           C  
ATOM    902  CG2 ILE   122     -15.040 -11.211  -0.457  1.00 87.57           C  
ATOM    903  CD1 ILE   122     -12.402 -10.522   0.882  1.00 87.57           C  
ATOM    904  N   GLU   123     -14.222 -10.640  -3.733  1.00 85.83           N  
ATOM    905  CA  GLU   123     -14.985 -10.963  -4.936  1.00 85.83           C  
ATOM    906  C   GLU   123     -15.509 -12.395  -4.889  1.00 85.83           C  
ATOM    907  O   GLU   123     -14.907 -13.261  -4.250  1.00 85.83           O  
ATOM    908  CB  GLU   123     -14.128 -10.757  -6.187  1.00 85.83           C  
ATOM    909  CG  GLU   123     -13.734  -9.308  -6.432  1.00 85.83           C  
ATOM    910  CD  GLU   123     -13.107  -9.078  -7.798  1.00 85.83           C  
ATOM    911  OE1 GLU   123     -13.803  -8.574  -8.708  1.00 85.83           O  
ATOM    912  OE2 GLU   123     -11.911  -9.407  -7.959  1.00 85.83           O  
ATOM    913  N   ALA   124     -16.648 -12.521  -5.427  1.00 83.38           N  
ATOM    914  CA  ALA   124     -17.182 -13.873  -5.571  1.00 83.38           C  
ATOM    915  C   ALA   124     -16.288 -14.724  -6.467  1.00 83.38           C  
ATOM    916  O   ALA   124     -15.553 -14.194  -7.304  1.00 83.38           O  
ATOM    917  CB  ALA   124     -18.602 -13.827  -6.130  1.00 83.38           C  
ATOM    918  N   PRO   125     -16.271 -15.968  -6.263  1.00 79.78           N  
ATOM    919  CA  PRO   125     -15.487 -16.822  -7.159  1.00 79.78           C  
ATOM    920  C   PRO   125     -15.863 -16.640  -8.627  1.00 79.78           C  
ATOM    921  O   PRO   125     -17.029 -16.390  -8.943  1.00 79.78           O  
ATOM    922  CB  PRO   125     -15.823 -18.236  -6.680  1.00 79.78           C  
ATOM    923  CG  PRO   125     -16.339 -18.057  -5.289  1.00 79.78           C  
ATOM    924  CD  PRO   125     -16.951 -16.690  -5.181  1.00 79.78           C  
ATOM    925  N   ASN   126     -14.863 -16.722  -9.467  1.00 72.52           N  
ATOM    926  CA  ASN   126     -15.002 -16.674 -10.919  1.00 72.52           C  
ATOM    927  C   ASN   126     -15.515 -15.315 -11.389  1.00 72.52           C  
ATOM    928  O   ASN   126     -16.161 -15.218 -12.433  1.00 72.52           O  
ATOM    929  CB  ASN   126     -15.929 -17.789 -11.407  1.00 72.52           C  
ATOM    930  CG  ASN   126     -15.420 -19.171 -11.048  1.00 72.52           C  
ATOM    931  OD1 ASN   126     -14.210 -19.414 -11.025  1.00 72.52           O  
ATOM    932  ND2 ASN   126     -16.338 -20.086 -10.763  1.00 72.52           N  
ATOM    933  N   GLY   127     -15.415 -14.348 -10.536  1.00 68.75           N  
ATOM    934  CA  GLY   127     -15.754 -13.000 -10.966  1.00 68.75           C  
ATOM    935  C   GLY   127     -17.248 -12.775 -11.099  1.00 68.75           C  
ATOM    936  O   GLY   127     -17.688 -11.972 -11.925  1.00 68.75           O  
ATOM    937  N   THR   128     -18.023 -13.687 -10.495  1.00 71.23           N  
ATOM    938  CA  THR   128     -19.470 -13.680 -10.686  1.00 71.23           C  
ATOM    939  C   THR   128     -20.114 -12.543  -9.898  1.00 71.23           C  
ATOM    940  O   THR   128     -21.325 -12.331  -9.982  1.00 71.23           O  
ATOM    941  CB  THR   128     -20.096 -15.021 -10.262  1.00 71.23           C  
ATOM    942  OG1 THR   128     -19.730 -15.305  -8.906  1.00 71.23           O  
ATOM    943  CG2 THR   128     -19.614 -16.160 -11.155  1.00 71.23           C  
ATOM    944  N   GLY   129     -19.340 -11.908  -9.072  1.00 74.56           N  
ATOM    945  CA  GLY   129     -19.991 -10.810  -8.376  1.00 74.56           C  
ATOM    946  C   GLY   129     -19.066 -10.074  -7.425  1.00 74.56           C  
ATOM    947  O   GLY   129     -17.960 -10.539  -7.143  1.00 74.56           O  
ATOM    948  N   GLN   130     -19.512  -8.837  -7.187  1.00 74.31           N  
ATOM    949  CA  GLN   130     -18.828  -8.010  -6.199  1.00 74.31           C  
ATOM    950  C   GLN   130     -19.496  -8.122  -4.831  1.00 74.31           C  
ATOM    951  O   GLN   130     -20.709  -7.933  -4.710  1.00 74.31           O  
ATOM    952  CB  GLN   130     -18.796  -6.549  -6.650  1.00 74.31           C  
ATOM    953  CG  GLN   130     -18.033  -6.323  -7.947  1.00 74.31           C  
ATOM    954  CD  GLN   130     -17.839  -4.852  -8.265  1.00 74.31           C  
ATOM    955  OE1 GLN   130     -18.454  -3.982  -7.641  1.00 74.31           O  
ATOM    956  NE2 GLN   130     -16.982  -4.564  -9.239  1.00 74.31           N  
ATOM    957  N   MET   131     -18.738  -8.462  -3.895  1.00 79.44           N  
ATOM    958  CA  MET   131     -19.349  -8.755  -2.601  1.00 79.44           C  
ATOM    959  C   MET   131     -19.195  -7.576  -1.647  1.00 79.44           C  
ATOM    960  O   MET   131     -20.004  -7.399  -0.735  1.00 79.44           O  
ATOM    961  CB  MET   131     -18.730 -10.011  -1.986  1.00 79.44           C  
ATOM    962  CG  MET   131     -19.082 -11.292  -2.724  1.00 79.44           C  
ATOM    963  SD  MET   131     -18.661 -12.796  -1.762  1.00 79.44           S  
ATOM    964  CE  MET   131     -18.414 -13.982  -3.112  1.00 79.44           C  
ATOM    965  N   ASP   132     -18.239  -6.654  -1.948  1.00 84.98           N  
ATOM    966  CA  ASP   132     -17.986  -5.556  -1.021  1.00 84.98           C  
ATOM    967  C   ASP   132     -18.474  -4.228  -1.595  1.00 84.98           C  
ATOM    968  O   ASP   132     -18.121  -3.864  -2.719  1.00 84.98           O  
ATOM    969  CB  ASP   132     -16.495  -5.468  -0.688  1.00 84.98           C  
ATOM    970  CG  ASP   132     -16.010  -6.622   0.172  1.00 84.98           C  
ATOM    971  OD1 ASP   132     -16.850  -7.353   0.742  1.00 84.98           O  
ATOM    972  OD2 ASP   132     -14.778  -6.801   0.284  1.00 84.98           O  
ATOM    973  N   MET   133     -19.374  -3.621  -0.792  1.00 88.85           N  
ATOM    974  CA  MET   133     -19.926  -2.332  -1.198  1.00 88.85           C  
ATOM    975  C   MET   133     -19.561  -1.243  -0.195  1.00 88.85           C  
ATOM    976  O   MET   133     -19.386  -1.521   0.993  1.00 88.85           O  
ATOM    977  CB  MET   133     -21.446  -2.419  -1.346  1.00 88.85           C  
ATOM    978  CG  MET   133     -21.908  -3.508  -2.300  1.00 88.85           C  
ATOM    979  SD  MET   133     -21.401  -3.185  -4.033  1.00 88.85           S  
ATOM    980  CE  MET   133     -22.766  -2.119  -4.572  1.00 88.85           C  
ATOM    981  N   PHE   134     -19.303  -0.064  -0.662  1.00 88.84           N  
ATOM    982  CA  PHE   134     -19.140   1.140   0.144  1.00 88.84           C  
ATOM    983  C   PHE   134     -19.982   2.282  -0.412  1.00 88.84           C  
ATOM    984  O   PHE   134     -19.758   2.734  -1.537  1.00 88.84           O  
ATOM    985  CB  PHE   134     -17.666   1.554   0.202  1.00 88.84           C  
ATOM    986  CG  PHE   134     -17.414   2.788   1.026  1.00 88.84           C  
ATOM    987  CD1 PHE   134     -17.120   4.001   0.416  1.00 88.84           C  
ATOM    988  CD2 PHE   134     -17.471   2.734   2.413  1.00 88.84           C  
ATOM    989  CE1 PHE   134     -16.886   5.144   1.177  1.00 88.84           C  
ATOM    990  CE2 PHE   134     -17.239   3.873   3.180  1.00 88.84           C  
ATOM    991  CZ  PHE   134     -16.946   5.076   2.560  1.00 88.84           C  
ATOM    992  N   ALA   135     -20.934   2.667   0.450  1.00 87.67           N  
ATOM    993  CA  ALA   135     -21.825   3.770   0.103  1.00 87.67           C  
ATOM    994  C   ALA   135     -22.621   3.456  -1.161  1.00 87.67           C  
ATOM    995  O   ALA   135     -22.739   4.299  -2.053  1.00 87.67           O  
ATOM    996  CB  ALA   135     -21.029   5.060  -0.080  1.00 87.67           C  
ATOM    997  N   GLY   136     -23.054   2.188  -1.302  1.00 87.41           N  
ATOM    998  CA  GLY   136     -23.918   1.752  -2.388  1.00 87.41           C  
ATOM    999  C   GLY   136     -23.169   1.506  -3.684  1.00 87.41           C  
ATOM   1000  O   GLY   136     -23.784   1.315  -4.735  1.00 87.41           O  
ATOM   1001  N   ARG   137     -21.917   1.624  -3.638  1.00 90.99           N  
ATOM   1002  CA  ARG   137     -21.056   1.441  -4.802  1.00 90.99           C  
ATOM   1003  C   ARG   137     -20.082   0.288  -4.586  1.00 90.99           C  
ATOM   1004  O   ARG   137     -19.559   0.107  -3.485  1.00 90.99           O  
ATOM   1005  CB  ARG   137     -20.286   2.727  -5.108  1.00 90.99           C  
ATOM   1006  CG  ARG   137     -19.468   2.665  -6.389  1.00 90.99           C  
ATOM   1007  CD  ARG   137     -18.785   3.993  -6.686  1.00 90.99           C  
ATOM   1008  NE  ARG   137     -18.068   3.957  -7.958  1.00 90.99           N  
ATOM   1009  CZ  ARG   137     -17.129   4.825  -8.323  1.00 90.99           C  
ATOM   1010  NH1 ARG   137     -16.773   5.819  -7.517  1.00 90.99           N  
ATOM   1011  NH2 ARG   137     -16.540   4.699  -9.504  1.00 90.99           N  
ATOM   1012  N   PRO   138     -19.833  -0.539  -5.673  1.00 91.01           N  
ATOM   1013  CA  PRO   138     -18.845  -1.608  -5.510  1.00 91.01           C  
ATOM   1014  C   PRO   138     -17.459  -1.080  -5.147  1.00 91.01           C  
ATOM   1015  O   PRO   138     -16.975  -0.129  -5.765  1.00 91.01           O  
ATOM   1016  CB  PRO   138     -18.829  -2.285  -6.883  1.00 91.01           C  
ATOM   1017  CG  PRO   138     -20.195  -2.050  -7.441  1.00 91.01           C  
ATOM   1018  CD  PRO   138     -20.644  -0.674  -7.039  1.00 91.01           C  
ATOM   1019  N   MET   139     -16.940  -1.722  -4.140  1.00 92.50           N  
ATOM   1020  CA  MET   139     -15.632  -1.299  -3.647  1.00 92.50           C  
ATOM   1021  C   MET   139     -14.592  -1.336  -4.762  1.00 92.50           C  
ATOM   1022  O   MET   139     -13.694  -0.493  -4.807  1.00 92.50           O  
ATOM   1023  CB  MET   139     -15.183  -2.185  -2.483  1.00 92.50           C  
ATOM   1024  CG  MET   139     -13.857  -1.765  -1.870  1.00 92.50           C  
ATOM   1025  SD  MET   139     -13.513  -2.624  -0.285  1.00 92.50           S  
ATOM   1026  CE  MET   139     -14.628  -1.715   0.821  1.00 92.50           C  
ATOM   1027  N   LYS   140     -14.644  -2.388  -5.629  1.00 92.74           N  
ATOM   1028  CA  LYS   140     -13.715  -2.470  -6.752  1.00 92.74           C  
ATOM   1029  C   LYS   140     -13.727  -1.184  -7.572  1.00 92.74           C  
ATOM   1030  O   LYS   140     -12.674  -0.697  -7.989  1.00 92.74           O  
ATOM   1031  CB  LYS   140     -14.057  -3.664  -7.645  1.00 92.74           C  
ATOM   1032  CG  LYS   140     -13.083  -3.876  -8.794  1.00 92.74           C  
ATOM   1033  CD  LYS   140     -13.404  -5.146  -9.572  1.00 92.74           C  
ATOM   1034  CE  LYS   140     -12.441  -5.349 -10.734  1.00 92.74           C  
ATOM   1035  NZ  LYS   140     -12.740  -6.604 -11.488  1.00 92.74           N  
ATOM   1036  N   ASP   141     -14.886  -0.580  -7.799  1.00 93.83           N  
ATOM   1037  CA  ASP   141     -15.006   0.660  -8.559  1.00 93.83           C  
ATOM   1038  C   ASP   141     -14.392   1.832  -7.796  1.00 93.83           C  
ATOM   1039  O   ASP   141     -13.739   2.693  -8.391  1.00 93.83           O  
ATOM   1040  CB  ASP   141     -16.472   0.953  -8.881  1.00 93.83           C  
ATOM   1041  CG  ASP   141     -17.084  -0.061  -9.833  1.00 93.83           C  
ATOM   1042  OD1 ASP   141     -16.333  -0.826 -10.475  1.00 93.83           O  
ATOM   1043  OD2 ASP   141     -18.329  -0.093  -9.943  1.00 93.83           O  
ATOM   1044  N   TRP   142     -14.643   1.775  -6.467  1.00 95.62           N  
ATOM   1045  CA  TRP   142     -14.034   2.827  -5.659  1.00 95.62           C  
ATOM   1046  C   TRP   142     -12.515   2.805  -5.794  1.00 95.62           C  
ATOM   1047  O   TRP   142     -11.896   3.831  -6.085  1.00 95.62           O  
ATOM   1048  CB  TRP   142     -14.431   2.674  -4.189  1.00 95.62           C  
ATOM   1049  CG  TRP   142     -15.762   3.276  -3.852  1.00 95.62           C  
ATOM   1050  CD1 TRP   142     -16.880   2.616  -3.424  1.00 95.62           C  
ATOM   1051  CD2 TRP   142     -16.115   4.661  -3.920  1.00 95.62           C  
ATOM   1052  NE1 TRP   142     -17.908   3.508  -3.221  1.00 95.62           N  
ATOM   1053  CE2 TRP   142     -17.465   4.769  -3.518  1.00 95.62           C  
ATOM   1054  CE3 TRP   142     -15.420   5.822  -4.282  1.00 95.62           C  
ATOM   1055  CZ2 TRP   142     -18.133   5.994  -3.468  1.00 95.62           C  
ATOM   1056  CZ3 TRP   142     -16.087   7.041  -4.231  1.00 95.62           C  
ATOM   1057  CH2 TRP   142     -17.430   7.115  -3.827  1.00 95.62           C  
ATOM   1058  N   VAL   143     -11.986   1.649  -5.630  1.00 96.41           N  
ATOM   1059  CA  VAL   143     -10.534   1.510  -5.621  1.00 96.41           C  
ATOM   1060  C   VAL   143      -9.971   1.873  -6.993  1.00 96.41           C  
ATOM   1061  O   VAL   143      -8.965   2.580  -7.091  1.00 96.41           O  
ATOM   1062  CB  VAL   143     -10.103   0.079  -5.229  1.00 96.41           C  
ATOM   1063  CG1 VAL   143      -8.583  -0.062  -5.283  1.00 96.41           C  
ATOM   1064  CG2 VAL   143     -10.626  -0.274  -3.838  1.00 96.41           C  
ATOM   1065  N   THR   144     -10.622   1.467  -8.035  1.00 96.47           N  
ATOM   1066  CA  THR   144     -10.174   1.756  -9.392  1.00 96.47           C  
ATOM   1067  C   THR   144     -10.180   3.260  -9.655  1.00 96.47           C  
ATOM   1068  O   THR   144      -9.197   3.812 -10.154  1.00 96.47           O  
ATOM   1069  CB  THR   144     -11.057   1.046 -10.435  1.00 96.47           C  
ATOM   1070  OG1 THR   144     -10.986  -0.370 -10.228  1.00 96.47           O  
ATOM   1071  CG2 THR   144     -10.597   1.365 -11.854  1.00 96.47           C  
ATOM   1072  N   ASP   145     -11.253   3.926  -9.249  1.00 97.16           N  
ATOM   1073  CA  ASP   145     -11.369   5.359  -9.506  1.00 97.16           C  
ATOM   1074  C   ASP   145     -10.386   6.152  -8.648  1.00 97.16           C  
ATOM   1075  O   ASP   145      -9.744   7.086  -9.134  1.00 97.16           O  
ATOM   1076  CB  ASP   145     -12.799   5.836  -9.245  1.00 97.16           C  
ATOM   1077  CG  ASP   145     -13.781   5.381 -10.311  1.00 97.16           C  
ATOM   1078  OD1 ASP   145     -13.342   4.897 -11.377  1.00 97.16           O  
ATOM   1079  OD2 ASP   145     -15.003   5.510 -10.084  1.00 97.16           O  
ATOM   1080  N   LEU   146     -10.256   5.787  -7.421  1.00 97.92           N  
ATOM   1081  CA  LEU   146      -9.344   6.498  -6.532  1.00 97.92           C  
ATOM   1082  C   LEU   146      -7.893   6.260  -6.937  1.00 97.92           C  
ATOM   1083  O   LEU   146      -7.076   7.182  -6.902  1.00 97.92           O  
ATOM   1084  CB  LEU   146      -9.560   6.060  -5.081  1.00 97.92           C  
ATOM   1085  CG  LEU   146     -10.852   6.534  -4.414  1.00 97.92           C  
ATOM   1086  CD1 LEU   146     -11.096   5.763  -3.121  1.00 97.92           C  
ATOM   1087  CD2 LEU   146     -10.796   8.035  -4.145  1.00 97.92           C  
ATOM   1088  N   ALA   147      -7.598   4.981  -7.305  1.00 97.83           N  
ATOM   1089  CA  ALA   147      -6.248   4.690  -7.779  1.00 97.83           C  
ATOM   1090  C   ALA   147      -5.919   5.499  -9.030  1.00 97.83           C  
ATOM   1091  O   ALA   147      -4.802   6.001  -9.177  1.00 97.83           O  
ATOM   1092  CB  ALA   147      -6.092   3.197  -8.058  1.00 97.83           C  
ATOM   1093  N   GLY   148      -6.905   5.651  -9.867  1.00 96.74           N  
ATOM   1094  CA  GLY   148      -6.708   6.425 -11.082  1.00 96.74           C  
ATOM   1095  C   GLY   148      -6.548   7.911 -10.824  1.00 96.74           C  
ATOM   1096  O   GLY   148      -5.888   8.612 -11.593  1.00 96.74           O  
ATOM   1097  N   ALA   149      -7.063   8.445  -9.760  1.00 97.01           N  
ATOM   1098  CA  ALA   149      -7.044   9.873  -9.452  1.00 97.01           C  
ATOM   1099  C   ALA   149      -5.794  10.246  -8.659  1.00 97.01           C  
ATOM   1100  O   ALA   149      -5.350  11.396  -8.695  1.00 97.01           O  
ATOM   1101  CB  ALA   149      -8.299  10.268  -8.678  1.00 97.01           C  
ATOM   1102  N   ALA   150      -5.173   9.354  -7.930  1.00 97.10           N  
ATOM   1103  CA  ALA   150      -4.087   9.630  -6.994  1.00 97.10           C  
ATOM   1104  C   ALA   150      -2.757   9.780  -7.726  1.00 97.10           C  
ATOM   1105  O   ALA   150      -2.541   9.159  -8.769  1.00 97.10           O  
ATOM   1106  CB  ALA   150      -3.992   8.521  -5.948  1.00 97.10           C  
ATOM   1107  N   GLN   151      -1.802  10.581  -7.188  1.00 96.24           N  
ATOM   1108  CA  GLN   151      -0.448  10.688  -7.721  1.00 96.24           C  
ATOM   1109  C   GLN   151       0.324   9.387  -7.525  1.00 96.24           C  
ATOM   1110  O   GLN   151       1.081   8.969  -8.404  1.00 96.24           O  
ATOM   1111  CB  GLN   151       0.299  11.847  -7.061  1.00 96.24           C  
ATOM   1112  CG  GLN   151      -0.305  13.214  -7.352  1.00 96.24           C  
ATOM   1113  CD  GLN   151      -0.341  13.537  -8.835  1.00 96.24           C  
ATOM   1114  OE1 GLN   151       0.661  13.387  -9.541  1.00 96.24           O  
ATOM   1115  NE2 GLN   151      -1.496  13.983  -9.317  1.00 96.24           N  
ATOM   1116  N   ILE   152       0.080   8.829  -6.380  1.00 96.59           N  
ATOM   1117  CA  ILE   152       0.760   7.584  -6.037  1.00 96.59           C  
ATOM   1118  C   ILE   152      -0.216   6.637  -5.342  1.00 96.59           C  
ATOM   1119  O   ILE   152      -1.101   7.079  -4.606  1.00 96.59           O  
ATOM   1120  CB  ILE   152       1.990   7.841  -5.137  1.00 96.59           C  
ATOM   1121  CG1 ILE   152       3.024   8.697  -5.878  1.00 96.59           C  
ATOM   1122  CG2 ILE   152       2.605   6.517  -4.673  1.00 96.59           C  
ATOM   1123  CD1 ILE   152       4.091   9.298  -4.974  1.00 96.59           C  
ATOM   1124  N   VAL   153      -0.107   5.350  -5.496  1.00 97.90           N  
ATOM   1125  CA  VAL   153      -0.936   4.329  -4.865  1.00 97.90           C  
ATOM   1126  C   VAL   153      -0.060   3.393  -4.035  1.00 97.90           C  
ATOM   1127  O   VAL   153       0.964   2.901  -4.516  1.00 97.90           O  
ATOM   1128  CB  VAL   153      -1.737   3.521  -5.911  1.00 97.90           C  
ATOM   1129  CG1 VAL   153      -2.690   2.544  -5.225  1.00 97.90           C  
ATOM   1130  CG2 VAL   153      -2.506   4.463  -6.836  1.00 97.90           C  
ATOM   1131  N   VAL   154      -0.470   3.155  -2.836  1.00 97.67           N  
ATOM   1132  CA  VAL   154       0.248   2.265  -1.930  1.00 97.67           C  
ATOM   1133  C   VAL   154      -0.689   1.166  -1.435  1.00 97.67           C  
ATOM   1134  O   VAL   154      -1.791   1.448  -0.960  1.00 97.67           O  
ATOM   1135  CB  VAL   154       0.845   3.036  -0.732  1.00 97.67           C  
ATOM   1136  CG1 VAL   154       1.660   2.100   0.161  1.00 97.67           C  
ATOM   1137  CG2 VAL   154       1.708   4.197  -1.221  1.00 97.67           C  
ATOM   1138  N   ALA   155      -0.309  -0.065  -1.586  1.00 96.48           N  
ATOM   1139  CA  ALA   155      -1.004  -1.214  -1.012  1.00 96.48           C  
ATOM   1140  C   ALA   155      -0.350  -1.654   0.294  1.00 96.48           C  
ATOM   1141  O   ALA   155       0.849  -1.945   0.328  1.00 96.48           O  
ATOM   1142  CB  ALA   155      -1.032  -2.371  -2.007  1.00 96.48           C  
ATOM   1143  N   ILE   156      -1.093  -1.665   1.340  1.00 94.30           N  
ATOM   1144  CA  ILE   156      -0.568  -2.063   2.642  1.00 94.30           C  
ATOM   1145  C   ILE   156      -1.188  -3.393   3.063  1.00 94.30           C  
ATOM   1146  O   ILE   156      -2.411  -3.506   3.179  1.00 94.30           O  
ATOM   1147  CB  ILE   156      -0.836  -0.983   3.714  1.00 94.30           C  
ATOM   1148  CG1 ILE   156      -0.223   0.356   3.288  1.00 94.30           C  
ATOM   1149  CG2 ILE   156      -0.293  -1.426   5.075  1.00 94.30           C  
ATOM   1150  CD1 ILE   156       1.299   0.350   3.231  1.00 94.30           C  
ATOM   1151  N   GLY   157      -0.308  -4.338   3.352  1.00 88.30           N  
ATOM   1152  CA  GLY   157      -0.733  -5.664   3.770  1.00 88.30           C  
ATOM   1153  C   GLY   157      -0.795  -6.659   2.627  1.00 88.30           C  
ATOM   1154  O   GLY   157      -1.063  -6.284   1.484  1.00 88.30           O  
ATOM   1155  N   ASP   158      -0.719  -7.853   2.936  1.00 84.30           N  
ATOM   1156  CA  ASP   158      -0.712  -8.912   1.932  1.00 84.30           C  
ATOM   1157  C   ASP   158      -2.060  -9.004   1.221  1.00 84.30           C  
ATOM   1158  O   ASP   158      -2.131  -9.425   0.064  1.00 84.30           O  
ATOM   1159  CB  ASP   158      -0.362 -10.257   2.572  1.00 84.30           C  
ATOM   1160  CG  ASP   158       1.132 -10.527   2.608  1.00 84.30           C  
ATOM   1161  OD1 ASP   158       1.886  -9.883   1.848  1.00 84.30           O  
ATOM   1162  OD2 ASP   158       1.558 -11.393   3.402  1.00 84.30           O  
ATOM   1163  N   CYS   159      -3.099  -8.691   1.994  1.00 87.12           N  
ATOM   1164  CA  CYS   159      -4.405  -8.745   1.346  1.00 87.12           C  
ATOM   1165  C   CYS   159      -4.455  -7.812   0.142  1.00 87.12           C  
ATOM   1166  O   CYS   159      -4.901  -8.207  -0.937  1.00 87.12           O  
ATOM   1167  CB  CYS   159      -5.510  -8.376   2.335  1.00 87.12           C  
ATOM   1168  SG  CYS   159      -5.691  -9.550   3.696  1.00 87.12           S  
ATOM   1169  N   ALA   160      -3.890  -6.655   0.353  1.00 93.08           N  
ATOM   1170  CA  ALA   160      -3.931  -5.674  -0.729  1.00 93.08           C  
ATOM   1171  C   ALA   160      -2.877  -5.982  -1.788  1.00 93.08           C  
ATOM   1172  O   ALA   160      -3.103  -5.761  -2.980  1.00 93.08           O  
ATOM   1173  CB  ALA   160      -3.730  -4.265  -0.177  1.00 93.08           C  
ATOM   1174  N   CYS   161      -1.726  -6.549  -1.405  1.00 90.44           N  
ATOM   1175  CA  CYS   161      -0.585  -6.726  -2.297  1.00 90.44           C  
ATOM   1176  C   CYS   161      -0.762  -7.963  -3.169  1.00 90.44           C  
ATOM   1177  O   CYS   161      -0.500  -7.922  -4.373  1.00 90.44           O  
ATOM   1178  CB  CYS   161       0.711  -6.837  -1.495  1.00 90.44           C  
ATOM   1179  SG  CYS   161       1.130  -5.338  -0.578  1.00 90.44           S  
ATOM   1180  N   PHE   162      -1.264  -9.037  -2.509  1.00 86.60           N  
ATOM   1181  CA  PHE   162      -1.180 -10.312  -3.211  1.00 86.60           C  
ATOM   1182  C   PHE   162      -2.486 -11.087  -3.084  1.00 86.60           C  
ATOM   1183  O   PHE   162      -2.555 -12.262  -3.450  1.00 86.60           O  
ATOM   1184  CB  PHE   162      -0.018 -11.149  -2.670  1.00 86.60           C  
ATOM   1185  CG  PHE   162       1.326 -10.485  -2.810  1.00 86.60           C  
ATOM   1186  CD1 PHE   162       1.869 -10.243  -4.066  1.00 86.60           C  
ATOM   1187  CD2 PHE   162       2.045 -10.104  -1.685  1.00 86.60           C  
ATOM   1188  CE1 PHE   162       3.112  -9.628  -4.198  1.00 86.60           C  
ATOM   1189  CE2 PHE   162       3.288  -9.489  -1.809  1.00 86.60           C  
ATOM   1190  CZ  PHE   162       3.820  -9.253  -3.067  1.00 86.60           C  
ATOM   1191  N   GLY   163      -3.453 -10.458  -2.440  1.00 85.59           N  
ATOM   1192  CA  GLY   163      -4.748 -11.114  -2.346  1.00 85.59           C  
ATOM   1193  C   GLY   163      -5.060 -11.620  -0.950  1.00 85.59           C  
ATOM   1194  O   GLY   163      -6.227 -11.730  -0.571  1.00 85.59           O  
ATOM   1195  N   GLY   164      -4.039 -11.930  -0.181  1.00 79.59           N  
ATOM   1196  CA  GLY   164      -4.182 -12.288   1.221  1.00 79.59           C  
ATOM   1197  C   GLY   164      -4.986 -13.557   1.434  1.00 79.59           C  
ATOM   1198  O   GLY   164      -4.979 -14.452   0.586  1.00 79.59           O  
ATOM   1199  N   ILE   165      -5.709 -13.604   2.580  1.00 74.19           N  
ATOM   1200  CA  ILE   165      -6.382 -14.804   3.066  1.00 74.19           C  
ATOM   1201  C   ILE   165      -7.554 -15.146   2.150  1.00 74.19           C  
ATOM   1202  O   ILE   165      -7.770 -16.314   1.816  1.00 74.19           O  
ATOM   1203  CB  ILE   165      -6.873 -14.626   4.521  1.00 74.19           C  
ATOM   1204  CG1 ILE   165      -5.685 -14.394   5.461  1.00 74.19           C  
ATOM   1205  CG2 ILE   165      -7.696 -15.839   4.965  1.00 74.19           C  
ATOM   1206  CD1 ILE   165      -4.715 -15.566   5.534  1.00 74.19           C  
ATOM   1207  N   PRO   166      -8.202 -14.108   1.650  1.00 77.24           N  
ATOM   1208  CA  PRO   166      -9.341 -14.457   0.797  1.00 77.24           C  
ATOM   1209  C   PRO   166      -8.916 -15.090  -0.525  1.00 77.24           C  
ATOM   1210  O   PRO   166      -9.726 -15.741  -1.191  1.00 77.24           O  
ATOM   1211  CB  PRO   166     -10.030 -13.110   0.561  1.00 77.24           C  
ATOM   1212  CG  PRO   166      -9.666 -12.281   1.750  1.00 77.24           C  
ATOM   1213  CD  PRO   166      -8.260 -12.621   2.156  1.00 77.24           C  
ATOM   1214  N   ALA   167      -7.748 -14.758  -1.000  1.00 76.91           N  
ATOM   1215  CA  ALA   167      -7.305 -15.273  -2.293  1.00 76.91           C  
ATOM   1216  C   ALA   167      -6.673 -16.654  -2.146  1.00 76.91           C  
ATOM   1217  O   ALA   167      -6.329 -17.295  -3.142  1.00 76.91           O  
ATOM   1218  CB  ALA   167      -6.319 -14.305  -2.942  1.00 76.91           C  
ATOM   1219  N   MET   168      -6.552 -17.070  -0.811  1.00 66.03           N  
ATOM   1220  CA  MET   168      -5.824 -18.313  -0.570  1.00 66.03           C  
ATOM   1221  C   MET   168      -6.756 -19.516  -0.661  1.00 66.03           C  
ATOM   1222  O   MET   168      -7.923 -19.433  -0.274  1.00 66.03           O  
ATOM   1223  CB  MET   168      -5.144 -18.281   0.800  1.00 66.03           C  
ATOM   1224  CG  MET   168      -3.967 -17.322   0.878  1.00 66.03           C  
ATOM   1225  SD  MET   168      -2.978 -17.545   2.407  1.00 66.03           S  
ATOM   1226  CE  MET   168      -4.079 -16.762   3.618  1.00 66.03           C  
ATOM   1227  N   GLU   169      -6.302 -20.590  -1.295  1.00 60.20           N  
ATOM   1228  CA  GLU   169      -7.065 -21.834  -1.339  1.00 60.20           C  
ATOM   1229  C   GLU   169      -7.229 -22.431   0.056  1.00 60.20           C  
ATOM   1230  O   GLU   169      -6.298 -22.402   0.863  1.00 60.20           O  
ATOM   1231  CB  GLU   169      -6.389 -22.847  -2.267  1.00 60.20           C  
ATOM   1232  CG  GLU   169      -6.374 -22.425  -3.730  1.00 60.20           C  
ATOM   1233  CD  GLU   169      -7.743 -22.493  -4.388  1.00 60.20           C  
ATOM   1234  OE1 GLU   169      -7.947 -21.836  -5.434  1.00 60.20           O  
ATOM   1235  OE2 GLU   169      -8.620 -23.208  -3.853  1.00 60.20           O  
ATOM   1236  N   PRO   170      -8.213 -22.946   0.491  1.00 62.05           N  
ATOM   1237  CA  PRO   170      -9.363 -23.296  -0.346  1.00 62.05           C  
ATOM   1238  C   PRO   170     -10.421 -22.196  -0.386  1.00 62.05           C  
ATOM   1239  O   PRO   170     -11.575 -22.457  -0.734  1.00 62.05           O  
ATOM   1240  CB  PRO   170      -9.913 -24.559   0.322  1.00 62.05           C  
ATOM   1241  CG  PRO   170      -9.621 -24.380   1.777  1.00 62.05           C  
ATOM   1242  CD  PRO   170      -8.324 -23.635   1.915  1.00 62.05           C  
ATOM   1243  N   ASN   171     -10.018 -21.005   0.075  1.00 64.22           N  
ATOM   1244  CA  ASN   171     -11.078 -20.004   0.057  1.00 64.22           C  
ATOM   1245  C   ASN   171     -11.659 -19.826  -1.343  1.00 64.22           C  
ATOM   1246  O   ASN   171     -10.918 -19.799  -2.328  1.00 64.22           O  
ATOM   1247  CB  ASN   171     -10.562 -18.666   0.591  1.00 64.22           C  
ATOM   1248  CG  ASN   171     -11.653 -17.834   1.236  1.00 64.22           C  
ATOM   1249  OD1 ASN   171     -12.836 -18.176   1.162  1.00 64.22           O  
ATOM   1250  ND2 ASN   171     -11.264 -16.737   1.874  1.00 64.22           N  
ATOM   1251  N   PRO   172     -12.867 -19.944  -1.440  1.00 67.29           N  
ATOM   1252  CA  PRO   172     -13.548 -19.907  -2.736  1.00 67.29           C  
ATOM   1253  C   PRO   172     -13.574 -18.509  -3.350  1.00 67.29           C  
ATOM   1254  O   PRO   172     -14.204 -18.298  -4.389  1.00 67.29           O  
ATOM   1255  CB  PRO   172     -14.965 -20.383  -2.404  1.00 67.29           C  
ATOM   1256  CG  PRO   172     -15.179 -19.981  -0.981  1.00 67.29           C  
ATOM   1257  CD  PRO   172     -13.857 -20.015  -0.271  1.00 67.29           C  
ATOM   1258  N   SER   173     -12.869 -17.530  -2.675  1.00 76.46           N  
ATOM   1259  CA  SER   173     -13.112 -16.186  -3.188  1.00 76.46           C  
ATOM   1260  C   SER   173     -12.273 -15.909  -4.431  1.00 76.46           C  
ATOM   1261  O   SER   173     -11.347 -16.661  -4.742  1.00 76.46           O  
ATOM   1262  CB  SER   173     -12.810 -15.139  -2.115  1.00 76.46           C  
ATOM   1263  OG  SER   173     -11.411 -14.989  -1.939  1.00 76.46           O  
ATOM   1264  N   GLY   174     -12.683 -15.073  -5.276  1.00 82.38           N  
ATOM   1265  CA  GLY   174     -11.978 -14.575  -6.447  1.00 82.38           C  
ATOM   1266  C   GLY   174     -11.109 -13.368  -6.151  1.00 82.38           C  
ATOM   1267  O   GLY   174     -10.693 -12.656  -7.067  1.00 82.38           O  
ATOM   1268  N   SER   175     -10.755 -13.157  -4.926  1.00 86.95           N  
ATOM   1269  CA  SER   175     -10.011 -11.971  -4.514  1.00 86.95           C  
ATOM   1270  C   SER   175      -8.559 -12.042  -4.974  1.00 86.95           C  
ATOM   1271  O   SER   175      -7.972 -13.124  -5.030  1.00 86.95           O  
ATOM   1272  CB  SER   175     -10.066 -11.805  -2.995  1.00 86.95           C  
ATOM   1273  OG  SER   175     -11.403 -11.636  -2.555  1.00 86.95           O  
ATOM   1274  N   THR   176      -8.063 -10.939  -5.392  1.00 88.06           N  
ATOM   1275  CA  THR   176      -6.668 -10.742  -5.769  1.00 88.06           C  
ATOM   1276  C   THR   176      -6.087  -9.516  -5.069  1.00 88.06           C  
ATOM   1277  O   THR   176      -6.790  -8.828  -4.327  1.00 88.06           O  
ATOM   1278  CB  THR   176      -6.517 -10.586  -7.293  1.00 88.06           C  
ATOM   1279  OG1 THR   176      -7.065  -9.325  -7.695  1.00 88.06           O  
ATOM   1280  CG2 THR   176      -7.244 -11.702  -8.035  1.00 88.06           C  
ATOM   1281  N   GLY   177      -4.764  -9.299  -5.119  1.00 90.77           N  
ATOM   1282  CA  GLY   177      -4.196  -7.996  -4.813  1.00 90.77           C  
ATOM   1283  C   GLY   177      -4.514  -6.945  -5.859  1.00 90.77           C  
ATOM   1284  O   GLY   177      -5.298  -7.194  -6.778  1.00 90.77           O  
ATOM   1285  N   LEU   178      -3.991  -5.775  -5.595  1.00 94.87           N  
ATOM   1286  CA  LEU   178      -4.303  -4.691  -6.520  1.00 94.87           C  
ATOM   1287  C   LEU   178      -3.724  -4.973  -7.902  1.00 94.87           C  
ATOM   1288  O   LEU   178      -4.393  -4.760  -8.916  1.00 94.87           O  
ATOM   1289  CB  LEU   178      -3.763  -3.361  -5.990  1.00 94.87           C  
ATOM   1290  CG  LEU   178      -4.423  -2.819  -4.720  1.00 94.87           C  
ATOM   1291  CD1 LEU   178      -3.846  -1.453  -4.365  1.00 94.87           C  
ATOM   1292  CD2 LEU   178      -5.936  -2.737  -4.897  1.00 94.87           C  
ATOM   1293  N   GLN   179      -2.531  -5.605  -7.995  1.00 94.37           N  
ATOM   1294  CA  GLN   179      -1.926  -5.880  -9.294  1.00 94.37           C  
ATOM   1295  C   GLN   179      -1.441  -7.325  -9.380  1.00 94.37           C  
ATOM   1296  O   GLN   179      -1.011  -7.779 -10.442  1.00 94.37           O  
ATOM   1297  CB  GLN   179      -0.766  -4.921  -9.561  1.00 94.37           C  
ATOM   1298  CG  GLN   179      -1.200  -3.478  -9.785  1.00 94.37           C  
ATOM   1299  CD  GLN   179      -0.057  -2.583 -10.226  1.00 94.37           C  
ATOM   1300  OE1 GLN   179       0.742  -2.124  -9.403  1.00 94.37           O  
ATOM   1301  NE2 GLN   179       0.029  -2.328 -11.527  1.00 94.37           N  
ATOM   1302  N   PHE   180      -1.397  -7.977  -8.114  1.00 89.13           N  
ATOM   1303  CA  PHE   180      -0.876  -9.338  -8.054  1.00 89.13           C  
ATOM   1304  C   PHE   180      -1.900 -10.283  -7.438  1.00 89.13           C  
ATOM   1305  O   PHE   180      -2.738  -9.863  -6.637  1.00 89.13           O  
ATOM   1306  CB  PHE   180       0.428  -9.380  -7.251  1.00 89.13           C  
ATOM   1307  CG  PHE   180       1.562  -8.629  -7.896  1.00 89.13           C  
ATOM   1308  CD1 PHE   180       2.463  -9.284  -8.728  1.00 89.13           C  
ATOM   1309  CD2 PHE   180       1.728  -7.269  -7.669  1.00 89.13           C  
ATOM   1310  CE1 PHE   180       3.514  -8.591  -9.326  1.00 89.13           C  
ATOM   1311  CE2 PHE   180       2.776  -6.570  -8.263  1.00 89.13           C  
ATOM   1312  CZ  PHE   180       3.668  -7.234  -9.090  1.00 89.13           C  
ATOM   1313  N   HIS   181      -1.985 -11.392  -7.887  1.00 84.92           N  
ATOM   1314  CA  HIS   181      -2.591 -12.560  -7.259  1.00 84.92           C  
ATOM   1315  C   HIS   181      -1.529 -13.560  -6.814  1.00 84.92           C  
ATOM   1316  O   HIS   181      -0.985 -14.301  -7.636  1.00 84.92           O  
ATOM   1317  CB  HIS   181      -3.577 -13.233  -8.216  1.00 84.92           C  
ATOM   1318  CG  HIS   181      -4.299 -14.397  -7.615  1.00 84.92           C  
ATOM   1319  ND1 HIS   181      -5.194 -14.261  -6.576  1.00 84.92           N  
ATOM   1320  CD2 HIS   181      -4.257 -15.717  -7.910  1.00 84.92           C  
ATOM   1321  CE1 HIS   181      -5.673 -15.452  -6.257  1.00 84.92           C  
ATOM   1322  NE2 HIS   181      -5.121 -16.353  -7.052  1.00 84.92           N  
ATOM   1323  N   LYS   182      -1.329 -13.472  -5.469  1.00 76.56           N  
ATOM   1324  CA  LYS   182      -0.114 -14.140  -5.010  1.00 76.56           C  
ATOM   1325  C   LYS   182       1.127 -13.522  -5.648  1.00 76.56           C  
ATOM   1326  O   LYS   182       1.366 -12.320  -5.516  1.00 76.56           O  
ATOM   1327  CB  LYS   182      -0.174 -15.636  -5.320  1.00 76.56           C  
ATOM   1328  CG  LYS   182      -1.351 -16.355  -4.678  1.00 76.56           C  
ATOM   1329  CD  LYS   182      -1.416 -17.815  -5.106  1.00 76.56           C  
ATOM   1330  CE  LYS   182      -2.695 -18.485  -4.622  1.00 76.56           C  
ATOM   1331  NZ  LYS   182      -2.787 -19.903  -5.082  1.00 76.56           N  
ATOM   1332  N   ARG   183       2.077 -14.328  -6.341  1.00 74.53           N  
ATOM   1333  CA  ARG   183       3.269 -13.689  -6.889  1.00 74.53           C  
ATOM   1334  C   ARG   183       3.175 -13.563  -8.405  1.00 74.53           C  
ATOM   1335  O   ARG   183       4.168 -13.263  -9.071  1.00 74.53           O  
ATOM   1336  CB  ARG   183       4.525 -14.476  -6.505  1.00 74.53           C  
ATOM   1337  CG  ARG   183       4.849 -14.433  -5.020  1.00 74.53           C  
ATOM   1338  CD  ARG   183       6.135 -15.182  -4.702  1.00 74.53           C  
ATOM   1339  NE  ARG   183       6.556 -14.968  -3.320  1.00 74.53           N  
ATOM   1340  CZ  ARG   183       7.820 -14.896  -2.915  1.00 74.53           C  
ATOM   1341  NH1 ARG   183       8.818 -15.020  -3.782  1.00 74.53           N  
ATOM   1342  NH2 ARG   183       8.090 -14.699  -1.632  1.00 74.53           N  
ATOM   1343  N   GLU   184       1.940 -13.796  -8.862  1.00 82.52           N  
ATOM   1344  CA  GLU   184       1.732 -13.650 -10.299  1.00 82.52           C  
ATOM   1345  C   GLU   184       0.937 -12.387 -10.616  1.00 82.52           C  
ATOM   1346  O   GLU   184       0.066 -11.984  -9.842  1.00 82.52           O  
ATOM   1347  CB  GLU   184       1.016 -14.878 -10.866  1.00 82.52           C  
ATOM   1348  CG  GLU   184       1.780 -16.180 -10.672  1.00 82.52           C  
ATOM   1349  CD  GLU   184       1.048 -17.393 -11.224  1.00 82.52           C  
ATOM   1350  OE1 GLU   184       1.648 -18.490 -11.282  1.00 82.52           O  
ATOM   1351  OE2 GLU   184      -0.136 -17.246 -11.601  1.00 82.52           O  
ATOM   1352  N   LYS   185       1.282 -11.885 -11.738  1.00 85.13           N  
ATOM   1353  CA  LYS   185       0.512 -10.725 -12.180  1.00 85.13           C  
ATOM   1354  C   LYS   185      -0.936 -11.106 -12.473  1.00 85.13           C  
ATOM   1355  O   LYS   185      -1.197 -12.103 -13.149  1.00 85.13           O  
ATOM   1356  CB  LYS   185       1.150 -10.098 -13.420  1.00 85.13           C  
ATOM   1357  CG  LYS   185       2.483  -9.415 -13.152  1.00 85.13           C  
ATOM   1358  CD  LYS   185       3.031  -8.747 -14.407  1.00 85.13           C  
ATOM   1359  CE  LYS   185       4.369  -8.070 -14.142  1.00 85.13           C  
ATOM   1360  NZ  LYS   185       4.921  -7.432 -15.374  1.00 85.13           N  
ATOM   1361  N   GLY   186      -1.930 -10.578 -11.795  1.00 86.38           N  
ATOM   1362  CA  GLY   186      -3.334 -10.877 -12.025  1.00 86.38           C  
ATOM   1363  C   GLY   186      -4.268 -10.079 -11.135  1.00 86.38           C  
ATOM   1364  O   GLY   186      -5.336 -10.562 -10.755  1.00 86.38           O  
ATOM   1365  N   GLY   187      -3.909  -8.918 -10.575  1.00 88.95           N  
ATOM   1366  CA  GLY   187      -4.782  -8.065  -9.784  1.00 88.95           C  
ATOM   1367  C   GLY   187      -5.777  -7.287 -10.625  1.00 88.95           C  
ATOM   1368  O   GLY   187      -5.654  -7.233 -11.850  1.00 88.95           O  
ATOM   1369  N   PHE   188      -6.846  -6.863  -9.987  1.00 89.02           N  
ATOM   1370  CA  PHE   188      -7.958  -6.297 -10.741  1.00 89.02           C  
ATOM   1371  C   PHE   188      -7.573  -4.952 -11.346  1.00 89.02           C  
ATOM   1372  O   PHE   188      -8.242  -4.461 -12.258  1.00 89.02           O  
ATOM   1373  CB  PHE   188      -9.191  -6.136  -9.846  1.00 89.02           C  
ATOM   1374  CG  PHE   188      -8.992  -5.174  -8.706  1.00 89.02           C  
ATOM   1375  CD1 PHE   188      -8.635  -5.633  -7.444  1.00 89.02           C  
ATOM   1376  CD2 PHE   188      -9.161  -3.808  -8.896  1.00 89.02           C  
ATOM   1377  CE1 PHE   188      -8.450  -4.745  -6.387  1.00 89.02           C  
ATOM   1378  CE2 PHE   188      -8.978  -2.914  -7.845  1.00 89.02           C  
ATOM   1379  CZ  PHE   188      -8.623  -3.385  -6.591  1.00 89.02           C  
ATOM   1380  N   LEU   189      -6.519  -4.227 -10.943  1.00 94.95           N  
ATOM   1381  CA  LEU   189      -6.059  -3.013 -11.608  1.00 94.95           C  
ATOM   1382  C   LEU   189      -5.248  -3.349 -12.854  1.00 94.95           C  
ATOM   1383  O   LEU   189      -5.024  -2.485 -13.706  1.00 94.95           O  
ATOM   1384  CB  LEU   189      -5.219  -2.163 -10.651  1.00 94.95           C  
ATOM   1385  CG  LEU   189      -5.978  -1.455  -9.527  1.00 94.95           C  
ATOM   1386  CD1 LEU   189      -5.011  -0.668  -8.649  1.00 94.95           C  
ATOM   1387  CD2 LEU   189      -7.053  -0.539 -10.102  1.00 94.95           C  
ATOM   1388  N   GLY   190      -4.828  -4.666 -12.989  1.00 92.44           N  
ATOM   1389  CA  GLY   190      -4.027  -5.102 -14.121  1.00 92.44           C  
ATOM   1390  C   GLY   190      -2.551  -4.792 -13.963  1.00 92.44           C  
ATOM   1391  O   GLY   190      -2.176  -3.911 -13.185  1.00 92.44           O  
ATOM   1392  N   PRO   191      -1.707  -5.451 -14.760  1.00 90.32           N  
ATOM   1393  CA  PRO   191      -0.256  -5.322 -14.600  1.00 90.32           C  
ATOM   1394  C   PRO   191       0.285  -4.009 -15.160  1.00 90.32           C  
ATOM   1395  O   PRO   191       1.383  -3.584 -14.795  1.00 90.32           O  
ATOM   1396  CB  PRO   191       0.292  -6.518 -15.383  1.00 90.32           C  
ATOM   1397  CG  PRO   191      -0.766  -6.831 -16.392  1.00 90.32           C  
ATOM   1398  CD  PRO   191      -2.110  -6.603 -15.761  1.00 90.32           C  
ATOM   1399  N   ASP   192      -0.448  -3.342 -15.976  1.00 93.59           N  
ATOM   1400  CA  ASP   192       0.036  -2.159 -16.682  1.00 93.59           C  
ATOM   1401  C   ASP   192      -0.426  -0.879 -15.989  1.00 93.59           C  
ATOM   1402  O   ASP   192      -0.125   0.225 -16.448  1.00 93.59           O  
ATOM   1403  CB  ASP   192      -0.439  -2.171 -18.137  1.00 93.59           C  
ATOM   1404  CG  ASP   192       0.149  -3.315 -18.943  1.00 93.59           C  
ATOM   1405  OD1 ASP   192       1.332  -3.664 -18.736  1.00 93.59           O  
ATOM   1406  OD2 ASP   192      -0.576  -3.872 -19.796  1.00 93.59           O  
ATOM   1407  N   PHE   193      -1.248  -1.079 -14.966  1.00 96.93           N  
ATOM   1408  CA  PHE   193      -1.672   0.126 -14.262  1.00 96.93           C  
ATOM   1409  C   PHE   193      -0.467   0.943 -13.812  1.00 96.93           C  
ATOM   1410  O   PHE   193       0.528   0.385 -13.345  1.00 96.93           O  
ATOM   1411  CB  PHE   193      -2.543  -0.234 -13.055  1.00 96.93           C  
ATOM   1412  CG  PHE   193      -2.831   0.930 -12.145  1.00 96.93           C  
ATOM   1413  CD1 PHE   193      -2.033   1.177 -11.035  1.00 96.93           C  
ATOM   1414  CD2 PHE   193      -3.902   1.777 -12.401  1.00 96.93           C  
ATOM   1415  CE1 PHE   193      -2.298   2.254 -10.192  1.00 96.93           C  
ATOM   1416  CE2 PHE   193      -4.173   2.855 -11.563  1.00 96.93           C  
ATOM   1417  CZ  PHE   193      -3.370   3.091 -10.459  1.00 96.93           C  
ATOM   1418  N   ARG   194      -0.501   2.188 -14.000  1.00 96.83           N  
ATOM   1419  CA  ARG   194       0.445   3.161 -13.464  1.00 96.83           C  
ATOM   1420  C   ARG   194      -0.282   4.348 -12.842  1.00 96.83           C  
ATOM   1421  O   ARG   194      -1.291   4.814 -13.376  1.00 96.83           O  
ATOM   1422  CB  ARG   194       1.396   3.646 -14.561  1.00 96.83           C  
ATOM   1423  CG  ARG   194       2.284   2.553 -15.134  1.00 96.83           C  
ATOM   1424  CD  ARG   194       3.282   2.040 -14.106  1.00 96.83           C  
ATOM   1425  NE  ARG   194       4.183   1.044 -14.680  1.00 96.83           N  
ATOM   1426  CZ  ARG   194       3.983  -0.270 -14.643  1.00 96.83           C  
ATOM   1427  NH1 ARG   194       2.903  -0.776 -14.056  1.00 96.83           N  
ATOM   1428  NH2 ARG   194       4.868  -1.086 -15.197  1.00 96.83           N  
ATOM   1429  N   SER   195       0.104   4.805 -11.696  1.00 95.72           N  
ATOM   1430  CA  SER   195      -0.432   6.023 -11.098  1.00 95.72           C  
ATOM   1431  C   SER   195      -0.169   7.236 -11.984  1.00 95.72           C  
ATOM   1432  O   SER   195       0.419   7.109 -13.060  1.00 95.72           O  
ATOM   1433  CB  SER   195       0.175   6.252  -9.713  1.00 95.72           C  
ATOM   1434  OG  SER   195       1.557   6.552  -9.813  1.00 95.72           O  
ATOM   1435  N   LYS   196      -0.624   8.435 -11.585  1.00 94.86           N  
ATOM   1436  CA  LYS   196      -0.445   9.655 -12.366  1.00 94.86           C  
ATOM   1437  C   LYS   196       1.032  10.020 -12.487  1.00 94.86           C  
ATOM   1438  O   LYS   196       1.442  10.654 -13.461  1.00 94.86           O  
ATOM   1439  CB  LYS   196      -1.221  10.814 -11.738  1.00 94.86           C  
ATOM   1440  CG  LYS   196      -2.716  10.783 -12.020  1.00 94.86           C  
ATOM   1441  CD  LYS   196      -3.390  12.086 -11.609  1.00 94.86           C  
ATOM   1442  CE  LYS   196      -4.836  12.143 -12.082  1.00 94.86           C  
ATOM   1443  NZ  LYS   196      -5.512  13.401 -11.647  1.00 94.86           N  
ATOM   1444  N   MET   197       1.807   9.563 -11.560  1.00 92.01           N  
ATOM   1445  CA  MET   197       3.238   9.847 -11.609  1.00 92.01           C  
ATOM   1446  C   MET   197       3.985   8.753 -12.363  1.00 92.01           C  
ATOM   1447  O   MET   197       5.216   8.757 -12.415  1.00 92.01           O  
ATOM   1448  CB  MET   197       3.808   9.990 -10.196  1.00 92.01           C  
ATOM   1449  CG  MET   197       3.472  11.316  -9.531  1.00 92.01           C  
ATOM   1450  SD  MET   197       4.632  11.734  -8.173  1.00 92.01           S  
ATOM   1451  CE  MET   197       6.206  11.245  -8.933  1.00 92.01           C  
ATOM   1452  N   GLY   198       3.245   7.757 -12.804  1.00 93.73           N  
ATOM   1453  CA  GLY   198       3.852   6.730 -13.636  1.00 93.73           C  
ATOM   1454  C   GLY   198       4.439   5.583 -12.836  1.00 93.73           C  
ATOM   1455  O   GLY   198       5.291   4.844 -13.333  1.00 93.73           O  
ATOM   1456  N   LEU   199       4.076   5.488 -11.606  1.00 94.56           N  
ATOM   1457  CA  LEU   199       4.578   4.407 -10.764  1.00 94.56           C  
ATOM   1458  C   LEU   199       3.569   3.266 -10.686  1.00 94.56           C  
ATOM   1459  O   LEU   199       2.360   3.494 -10.767  1.00 94.56           O  
ATOM   1460  CB  LEU   199       4.893   4.924  -9.358  1.00 94.56           C  
ATOM   1461  CG  LEU   199       6.011   5.961  -9.251  1.00 94.56           C  
ATOM   1462  CD1 LEU   199       6.077   6.526  -7.836  1.00 94.56           C  
ATOM   1463  CD2 LEU   199       7.349   5.348  -9.651  1.00 94.56           C  
ATOM   1464  N   PRO   200       4.059   2.034 -10.658  1.00 96.27           N  
ATOM   1465  CA  PRO   200       3.123   0.977 -10.267  1.00 96.27           C  
ATOM   1466  C   PRO   200       2.655   1.109  -8.820  1.00 96.27           C  
ATOM   1467  O   PRO   200       3.096   2.011  -8.104  1.00 96.27           O  
ATOM   1468  CB  PRO   200       3.938  -0.304 -10.463  1.00 96.27           C  
ATOM   1469  CG  PRO   200       5.339   0.076 -10.110  1.00 96.27           C  
ATOM   1470  CD  PRO   200       5.586   1.479 -10.586  1.00 96.27           C  
ATOM   1471  N   VAL   201       1.756   0.277  -8.433  1.00 97.12           N  
ATOM   1472  CA  VAL   201       1.372   0.240  -7.026  1.00 97.12           C  
ATOM   1473  C   VAL   201       2.572  -0.163  -6.172  1.00 97.12           C  
ATOM   1474  O   VAL   201       3.255  -1.144  -6.475  1.00 97.12           O  
ATOM   1475  CB  VAL   201       0.195  -0.733  -6.784  1.00 97.12           C  
ATOM   1476  CG1 VAL   201      -0.133  -0.824  -5.295  1.00 97.12           C  
ATOM   1477  CG2 VAL   201      -1.032  -0.292  -7.579  1.00 97.12           C  
ATOM   1478  N   ILE   202       2.906   0.636  -5.171  1.00 96.04           N  
ATOM   1479  CA  ILE   202       3.962   0.288  -4.227  1.00 96.04           C  
ATOM   1480  C   ILE   202       3.425  -0.699  -3.193  1.00 96.04           C  
ATOM   1481  O   ILE   202       2.545  -0.359  -2.399  1.00 96.04           O  
ATOM   1482  CB  ILE   202       4.528   1.543  -3.526  1.00 96.04           C  
ATOM   1483  CG1 ILE   202       5.105   2.518  -4.559  1.00 96.04           C  
ATOM   1484  CG2 ILE   202       5.588   1.151  -2.491  1.00 96.04           C  
ATOM   1485  CD1 ILE   202       5.483   3.876  -3.985  1.00 96.04           C  
ATOM   1486  N   ASN   203       3.940  -1.917  -3.134  1.00 92.58           N  
ATOM   1487  CA  ASN   203       3.498  -2.980  -2.237  1.00 92.58           C  
ATOM   1488  C   ASN   203       4.317  -3.003  -0.949  1.00 92.58           C  
ATOM   1489  O   ASN   203       5.533  -3.198  -0.985  1.00 92.58           O  
ATOM   1490  CB  ASN   203       3.570  -4.338  -2.937  1.00 92.58           C  
ATOM   1491  CG  ASN   203       2.553  -4.475  -4.053  1.00 92.58           C  
ATOM   1492  OD1 ASN   203       1.461  -3.903  -3.988  1.00 92.58           O  
ATOM   1493  ND2 ASN   203       2.903  -5.233  -5.085  1.00 92.58           N  
ATOM   1494  N   VAL   204       3.676  -2.802   0.179  1.00 89.65           N  
ATOM   1495  CA  VAL   204       4.236  -3.012   1.509  1.00 89.65           C  
ATOM   1496  C   VAL   204       3.583  -4.229   2.160  1.00 89.65           C  
ATOM   1497  O   VAL   204       2.587  -4.099   2.876  1.00 89.65           O  
ATOM   1498  CB  VAL   204       4.053  -1.767   2.405  1.00 89.65           C  
ATOM   1499  CG1 VAL   204       4.820  -1.928   3.717  1.00 89.65           C  
ATOM   1500  CG2 VAL   204       4.508  -0.508   1.668  1.00 89.65           C  
ATOM   1501  N   PRO   205       4.099  -5.324   1.823  1.00 84.33           N  
ATOM   1502  CA  PRO   205       3.455  -6.585   2.199  1.00 84.33           C  
ATOM   1503  C   PRO   205       3.658  -6.935   3.671  1.00 84.33           C  
ATOM   1504  O   PRO   205       4.484  -6.317   4.348  1.00 84.33           O  
ATOM   1505  CB  PRO   205       4.137  -7.613   1.294  1.00 84.33           C  
ATOM   1506  CG  PRO   205       5.523  -7.088   1.096  1.00 84.33           C  
ATOM   1507  CD  PRO   205       5.462  -5.588   1.047  1.00 84.33           C  
ATOM   1508  N   GLY   206       2.898  -7.773   4.286  1.00 76.75           N  
ATOM   1509  CA  GLY   206       2.905  -8.296   5.643  1.00 76.75           C  
ATOM   1510  C   GLY   206       1.520  -8.644   6.155  1.00 76.75           C  
ATOM   1511  O   GLY   206       0.515  -8.260   5.554  1.00 76.75           O  
ATOM   1512  N   CYS   207       1.444  -9.353   7.300  1.00 73.09           N  
ATOM   1513  CA  CYS   207       0.188  -9.725   7.942  1.00 73.09           C  
ATOM   1514  C   CYS   207       0.359  -9.830   9.453  1.00 73.09           C  
ATOM   1515  O   CYS   207       0.264 -10.921  10.019  1.00 73.09           O  
ATOM   1516  CB  CYS   207      -0.327 -11.052   7.385  1.00 73.09           C  
ATOM   1517  SG  CYS   207      -2.058 -11.383   7.777  1.00 73.09           S  
ATOM   1518  N   PRO   208       0.536  -8.539  10.050  1.00 78.57           N  
ATOM   1519  CA  PRO   208       0.465  -7.303   9.267  1.00 78.57           C  
ATOM   1520  C   PRO   208       1.836  -6.823   8.796  1.00 78.57           C  
ATOM   1521  O   PRO   208       2.852  -7.456   9.095  1.00 78.57           O  
ATOM   1522  CB  PRO   208      -0.158  -6.303  10.244  1.00 78.57           C  
ATOM   1523  CG  PRO   208       0.405  -6.671  11.579  1.00 78.57           C  
ATOM   1524  CD  PRO   208       0.562  -8.164  11.634  1.00 78.57           C  
ATOM   1525  N   ALA   209       1.823  -5.760   7.819  1.00 81.99           N  
ATOM   1526  CA  ALA   209       3.055  -5.099   7.398  1.00 81.99           C  
ATOM   1527  C   ALA   209       3.783  -4.485   8.591  1.00 81.99           C  
ATOM   1528  O   ALA   209       3.150  -4.051   9.556  1.00 81.99           O  
ATOM   1529  CB  ALA   209       2.754  -4.027   6.354  1.00 81.99           C  
ATOM   1530  N   HIS   210       5.030  -4.526   8.466  1.00 77.52           N  
ATOM   1531  CA  HIS   210       5.835  -3.955   9.540  1.00 77.52           C  
ATOM   1532  C   HIS   210       5.593  -2.455   9.672  1.00 77.52           C  
ATOM   1533  O   HIS   210       5.572  -1.735   8.671  1.00 77.52           O  
ATOM   1534  CB  HIS   210       7.321  -4.227   9.298  1.00 77.52           C  
ATOM   1535  CG  HIS   210       8.181  -3.965  10.493  1.00 77.52           C  
ATOM   1536  ND1 HIS   210       8.478  -2.692  10.930  1.00 77.52           N  
ATOM   1537  CD2 HIS   210       8.804  -4.814  11.344  1.00 77.52           C  
ATOM   1538  CE1 HIS   210       9.251  -2.771  12.001  1.00 77.52           C  
ATOM   1539  NE2 HIS   210       9.463  -4.047  12.272  1.00 77.52           N  
ATOM   1540  N   PRO   211       5.443  -1.937  10.966  1.00 83.07           N  
ATOM   1541  CA  PRO   211       5.095  -0.527  11.149  1.00 83.07           C  
ATOM   1542  C   PRO   211       6.147   0.420  10.576  1.00 83.07           C  
ATOM   1543  O   PRO   211       5.802   1.447   9.985  1.00 83.07           O  
ATOM   1544  CB  PRO   211       5.000  -0.381  12.670  1.00 83.07           C  
ATOM   1545  CG  PRO   211       5.750  -1.555  13.213  1.00 83.07           C  
ATOM   1546  CD  PRO   211       5.646  -2.684  12.229  1.00 83.07           C  
ATOM   1547  N   ASP   212       7.411   0.076  10.674  1.00 79.91           N  
ATOM   1548  CA  ASP   212       8.461   0.975  10.204  1.00 79.91           C  
ATOM   1549  C   ASP   212       8.463   1.067   8.680  1.00 79.91           C  
ATOM   1550  O   ASP   212       8.768   2.121   8.117  1.00 79.91           O  
ATOM   1551  CB  ASP   212       9.829   0.509  10.705  1.00 79.91           C  
ATOM   1552  CG  ASP   212       9.991   0.651  12.208  1.00 79.91           C  
ATOM   1553  OD1 ASP   212       9.183   1.364  12.843  1.00 79.91           O  
ATOM   1554  OD2 ASP   212      10.935   0.047  12.762  1.00 79.91           O  
ATOM   1555  N   TRP   213       8.134   0.002   8.079  1.00 84.13           N  
ATOM   1556  CA  TRP   213       8.062   0.001   6.621  1.00 84.13           C  
ATOM   1557  C   TRP   213       6.951   0.923   6.130  1.00 84.13           C  
ATOM   1558  O   TRP   213       7.145   1.690   5.184  1.00 84.13           O  
ATOM   1559  CB  TRP   213       7.834  -1.419   6.095  1.00 84.13           C  
ATOM   1560  CG  TRP   213       8.914  -2.389   6.471  1.00 84.13           C  
ATOM   1561  CD1 TRP   213      10.123  -2.096   7.039  1.00 84.13           C  
ATOM   1562  CD2 TRP   213       8.884  -3.809   6.299  1.00 84.13           C  
ATOM   1563  NE1 TRP   213      10.846  -3.250   7.233  1.00 84.13           N  
ATOM   1564  CE2 TRP   213      10.109  -4.315   6.788  1.00 84.13           C  
ATOM   1565  CE3 TRP   213       7.939  -4.704   5.781  1.00 84.13           C  
ATOM   1566  CZ2 TRP   213      10.414  -5.678   6.772  1.00 84.13           C  
ATOM   1567  CZ3 TRP   213       8.243  -6.061   5.766  1.00 84.13           C  
ATOM   1568  CH2 TRP   213       9.471  -6.532   6.259  1.00 84.13           C  
ATOM   1569  N   ILE   214       5.849   0.846   6.806  1.00 90.54           N  
ATOM   1570  CA  ILE   214       4.705   1.670   6.434  1.00 90.54           C  
ATOM   1571  C   ILE   214       5.062   3.147   6.584  1.00 90.54           C  
ATOM   1572  O   ILE   214       4.911   3.928   5.641  1.00 90.54           O  
ATOM   1573  CB  ILE   214       3.462   1.330   7.286  1.00 90.54           C  
ATOM   1574  CG1 ILE   214       3.071  -0.140   7.098  1.00 90.54           C  
ATOM   1575  CG2 ILE   214       2.295   2.257   6.933  1.00 90.54           C  
ATOM   1576  CD1 ILE   214       1.990  -0.621   8.057  1.00 90.54           C  
ATOM   1577  N   THR   215       5.574   3.517   7.744  1.00 89.69           N  
ATOM   1578  CA  THR   215       5.776   4.936   8.014  1.00 89.69           C  
ATOM   1579  C   THR   215       6.932   5.485   7.182  1.00 89.69           C  
ATOM   1580  O   THR   215       6.884   6.628   6.721  1.00 89.69           O  
ATOM   1581  CB  THR   215       6.051   5.187   9.508  1.00 89.69           C  
ATOM   1582  OG1 THR   215       7.144   4.362   9.932  1.00 89.69           O  
ATOM   1583  CG2 THR   215       4.825   4.861  10.355  1.00 89.69           C  
ATOM   1584  N   GLN   216       7.904   4.714   6.934  1.00 87.87           N  
ATOM   1585  CA  GLN   216       9.045   5.191   6.160  1.00 87.87           C  
ATOM   1586  C   GLN   216       8.661   5.428   4.702  1.00 87.87           C  
ATOM   1587  O   GLN   216       9.083   6.415   4.096  1.00 87.87           O  
ATOM   1588  CB  GLN   216      10.204   4.196   6.242  1.00 87.87           C  
ATOM   1589  CG  GLN   216      10.940   4.217   7.575  1.00 87.87           C  
ATOM   1590  CD  GLN   216      12.133   3.281   7.602  1.00 87.87           C  
ATOM   1591  OE1 GLN   216      12.548   2.753   6.565  1.00 87.87           O  
ATOM   1592  NE2 GLN   216      12.694   3.069   8.788  1.00 87.87           N  
ATOM   1593  N   ILE   217       7.841   4.500   4.236  1.00 91.70           N  
ATOM   1594  CA  ILE   217       7.394   4.703   2.862  1.00 91.70           C  
ATOM   1595  C   ILE   217       6.525   5.957   2.783  1.00 91.70           C  
ATOM   1596  O   ILE   217       6.678   6.769   1.868  1.00 91.70           O  
ATOM   1597  CB  ILE   217       6.616   3.477   2.334  1.00 91.70           C  
ATOM   1598  CG1 ILE   217       7.579   2.323   2.032  1.00 91.70           C  
ATOM   1599  CG2 ILE   217       5.800   3.849   1.093  1.00 91.70           C  
ATOM   1600  CD1 ILE   217       8.634   2.655   0.986  1.00 91.70           C  
ATOM   1601  N   LEU   218       5.679   6.240   3.707  1.00 92.89           N  
ATOM   1602  CA  LEU   218       4.804   7.406   3.685  1.00 92.89           C  
ATOM   1603  C   LEU   218       5.605   8.691   3.862  1.00 92.89           C  
ATOM   1604  O   LEU   218       5.291   9.714   3.249  1.00 92.89           O  
ATOM   1605  CB  LEU   218       3.741   7.299   4.782  1.00 92.89           C  
ATOM   1606  CG  LEU   218       2.655   6.241   4.573  1.00 92.89           C  
ATOM   1607  CD1 LEU   218       1.672   6.254   5.739  1.00 92.89           C  
ATOM   1608  CD2 LEU   218       1.930   6.473   3.252  1.00 92.89           C  
ATOM   1609  N   VAL   219       6.661   8.610   4.615  1.00 90.08           N  
ATOM   1610  CA  VAL   219       7.522   9.778   4.773  1.00 90.08           C  
ATOM   1611  C   VAL   219       8.186  10.115   3.440  1.00 90.08           C  
ATOM   1612  O   VAL   219       8.199  11.275   3.022  1.00 90.08           O  
ATOM   1613  CB  VAL   219       8.595   9.549   5.861  1.00 90.08           C  
ATOM   1614  CG1 VAL   219       9.677  10.625   5.787  1.00 90.08           C  
ATOM   1615  CG2 VAL   219       7.953   9.527   7.247  1.00 90.08           C  
ATOM   1616  N   ALA   220       8.702   9.102   2.837  1.00 90.49           N  
ATOM   1617  CA  ALA   220       9.357   9.332   1.552  1.00 90.49           C  
ATOM   1618  C   ALA   220       8.392   9.956   0.548  1.00 90.49           C  
ATOM   1619  O   ALA   220       8.740  10.916  -0.144  1.00 90.49           O  
ATOM   1620  CB  ALA   220       9.921   8.025   1.001  1.00 90.49           C  
ATOM   1621  N   LEU   221       7.178   9.496   0.614  1.00 91.67           N  
ATOM   1622  CA  LEU   221       6.198   9.986  -0.349  1.00 91.67           C  
ATOM   1623  C   LEU   221       5.736  11.393   0.013  1.00 91.67           C  
ATOM   1624  O   LEU   221       5.620  12.257  -0.859  1.00 91.67           O  
ATOM   1625  CB  LEU   221       4.994   9.042  -0.416  1.00 91.67           C  
ATOM   1626  CG  LEU   221       5.276   7.617  -0.894  1.00 91.67           C  
ATOM   1627  CD1 LEU   221       4.005   6.777  -0.835  1.00 91.67           C  
ATOM   1628  CD2 LEU   221       5.850   7.629  -2.307  1.00 91.67           C  
ATOM   1629  N   ALA   222       5.544  11.623   1.312  1.00 88.76           N  
ATOM   1630  CA  ALA   222       5.039  12.916   1.767  1.00 88.76           C  
ATOM   1631  C   ALA   222       6.072  14.017   1.547  1.00 88.76           C  
ATOM   1632  O   ALA   222       5.721  15.194   1.440  1.00 88.76           O  
ATOM   1633  CB  ALA   222       4.648  12.845   3.242  1.00 88.76           C  
ATOM   1634  N   THR   223       7.279  13.617   1.441  1.00 86.95           N  
ATOM   1635  CA  THR   223       8.333  14.614   1.293  1.00 86.95           C  
ATOM   1636  C   THR   223       8.809  14.687  -0.155  1.00 86.95           C  
ATOM   1637  O   THR   223       9.869  15.251  -0.438  1.00 86.95           O  
ATOM   1638  CB  THR   223       9.528  14.305   2.214  1.00 86.95           C  
ATOM   1639  OG1 THR   223      10.006  12.983   1.939  1.00 86.95           O  
ATOM   1640  CG2 THR   223       9.127  14.393   3.683  1.00 86.95           C  
ATOM   1641  N   GLY   224       8.044  14.005  -1.079  1.00 85.04           N  
ATOM   1642  CA  GLY   224       8.285  14.136  -2.507  1.00 85.04           C  
ATOM   1643  C   GLY   224       9.466  13.315  -2.991  1.00 85.04           C  
ATOM   1644  O   GLY   224      10.156  13.706  -3.934  1.00 85.04           O  
ATOM   1645  N   ARG   225       9.783  12.229  -2.242  1.00 87.18           N  
ATOM   1646  CA  ARG   225      10.950  11.419  -2.578  1.00 87.18           C  
ATOM   1647  C   ARG   225      10.532  10.080  -3.179  1.00 87.18           C  
ATOM   1648  O   ARG   225      11.165   9.054  -2.922  1.00 87.18           O  
ATOM   1649  CB  ARG   225      11.819  11.189  -1.341  1.00 87.18           C  
ATOM   1650  CG  ARG   225      12.459  12.455  -0.794  1.00 87.18           C  
ATOM   1651  CD  ARG   225      13.281  12.176   0.457  1.00 87.18           C  
ATOM   1652  NE  ARG   225      14.482  11.405   0.153  1.00 87.18           N  
ATOM   1653  CZ  ARG   225      15.332  10.935   1.062  1.00 87.18           C  
ATOM   1654  NH1 ARG   225      15.127  11.149   2.357  1.00 87.18           N  
ATOM   1655  NH2 ARG   225      16.395  10.245   0.674  1.00 87.18           N  
ATOM   1656  N   ALA   226       9.375  10.149  -3.856  1.00 85.17           N  
ATOM   1657  CA  ALA   226       8.873   8.921  -4.466  1.00 85.17           C  
ATOM   1658  C   ALA   226       9.894   8.333  -5.436  1.00 85.17           C  
ATOM   1659  O   ALA   226      10.010   7.111  -5.560  1.00 85.17           O  
ATOM   1660  CB  ALA   226       7.552   9.185  -5.185  1.00 85.17           C  
ATOM   1661  N   GLY   227      10.636   9.154  -6.144  1.00 80.53           N  
ATOM   1662  CA  GLY   227      11.625   8.726  -7.120  1.00 80.53           C  
ATOM   1663  C   GLY   227      12.804   8.003  -6.497  1.00 80.53           C  
ATOM   1664  O   GLY   227      13.554   7.313  -7.191  1.00 80.53           O  
ATOM   1665  N   ASP   228      12.878   8.068  -5.164  1.00 83.52           N  
ATOM   1666  CA  ASP   228      13.993   7.443  -4.461  1.00 83.52           C  
ATOM   1667  C   ASP   228      13.667   5.998  -4.088  1.00 83.52           C  
ATOM   1668  O   ASP   228      14.538   5.259  -3.625  1.00 83.52           O  
ATOM   1669  CB  ASP   228      14.353   8.242  -3.207  1.00 83.52           C  
ATOM   1670  CG  ASP   228      14.869   9.636  -3.519  1.00 83.52           C  
ATOM   1671  OD1 ASP   228      15.252   9.898  -4.680  1.00 83.52           O  
ATOM   1672  OD2 ASP   228      14.895  10.478  -2.596  1.00 83.52           O  
ATOM   1673  N   ILE   229      12.475   5.657  -4.307  1.00 86.34           N  
ATOM   1674  CA  ILE   229      12.074   4.311  -3.912  1.00 86.34           C  
ATOM   1675  C   ILE   229      12.299   3.345  -5.073  1.00 86.34           C  
ATOM   1676  O   ILE   229      11.646   3.452  -6.113  1.00 86.34           O  
ATOM   1677  CB  ILE   229      10.597   4.272  -3.460  1.00 86.34           C  
ATOM   1678  CG1 ILE   229      10.373   5.229  -2.284  1.00 86.34           C  
ATOM   1679  CG2 ILE   229      10.184   2.844  -3.090  1.00 86.34           C  
ATOM   1680  CD1 ILE   229       8.909   5.423  -1.914  1.00 86.34           C  
ATOM   1681  N   THR   230      13.244   2.480  -4.961  1.00 88.45           N  
ATOM   1682  CA  THR   230      13.474   1.426  -5.943  1.00 88.45           C  
ATOM   1683  C   THR   230      12.649   0.187  -5.609  1.00 88.45           C  
ATOM   1684  O   THR   230      12.680  -0.300  -4.476  1.00 88.45           O  
ATOM   1685  CB  THR   230      14.965   1.048  -6.018  1.00 88.45           C  
ATOM   1686  OG1 THR   230      15.741   2.232  -6.242  1.00 88.45           O  
ATOM   1687  CG2 THR   230      15.225   0.061  -7.152  1.00 88.45           C  
ATOM   1688  N   LEU   231      11.842  -0.238  -6.588  1.00 87.74           N  
ATOM   1689  CA  LEU   231      10.948  -1.371  -6.376  1.00 87.74           C  
ATOM   1690  C   LEU   231      11.495  -2.628  -7.046  1.00 87.74           C  
ATOM   1691  O   LEU   231      12.120  -2.549  -8.105  1.00 87.74           O  
ATOM   1692  CB  LEU   231       9.549  -1.060  -6.914  1.00 87.74           C  
ATOM   1693  CG  LEU   231       8.858   0.174  -6.331  1.00 87.74           C  
ATOM   1694  CD1 LEU   231       7.515   0.403  -7.018  1.00 87.74           C  
ATOM   1695  CD2 LEU   231       8.675   0.022  -4.825  1.00 87.74           C  
ATOM   1696  N   ASP   232      11.340  -3.800  -6.449  1.00 81.72           N  
ATOM   1697  CA  ASP   232      11.685  -5.075  -7.068  1.00 81.72           C  
ATOM   1698  C   ASP   232      10.587  -5.537  -8.024  1.00 81.72           C  
ATOM   1699  O   ASP   232       9.701  -4.759  -8.381  1.00 81.72           O  
ATOM   1700  CB  ASP   232      11.934  -6.141  -5.999  1.00 81.72           C  
ATOM   1701  CG  ASP   232      10.692  -6.472  -5.190  1.00 81.72           C  
ATOM   1702  OD1 ASP   232       9.573  -6.117  -5.619  1.00 81.72           O  
ATOM   1703  OD2 ASP   232      10.834  -7.090  -4.113  1.00 81.72           O  
ATOM   1704  N   ASP   233      10.592  -6.760  -8.508  1.00 83.74           N  
ATOM   1705  CA  ASP   233       9.676  -7.257  -9.530  1.00 83.74           C  
ATOM   1706  C   ASP   233       8.266  -7.426  -8.968  1.00 83.74           C  
ATOM   1707  O   ASP   233       7.298  -7.525  -9.726  1.00 83.74           O  
ATOM   1708  CB  ASP   233      10.178  -8.585 -10.100  1.00 83.74           C  
ATOM   1709  CG  ASP   233      11.401  -8.426 -10.985  1.00 83.74           C  
ATOM   1710  OD1 ASP   233      11.682  -7.297 -11.441  1.00 83.74           O  
ATOM   1711  OD2 ASP   233      12.090  -9.440 -11.232  1.00 83.74           O  
ATOM   1712  N   LEU   234       8.227  -7.428  -7.686  1.00 84.60           N  
ATOM   1713  CA  LEU   234       6.918  -7.573  -7.060  1.00 84.60           C  
ATOM   1714  C   LEU   234       6.416  -6.233  -6.532  1.00 84.60           C  
ATOM   1715  O   LEU   234       5.509  -6.190  -5.698  1.00 84.60           O  
ATOM   1716  CB  LEU   234       6.978  -8.593  -5.921  1.00 84.60           C  
ATOM   1717  CG  LEU   234       7.333 -10.029  -6.314  1.00 84.60           C  
ATOM   1718  CD1 LEU   234       7.453 -10.904  -5.071  1.00 84.60           C  
ATOM   1719  CD2 LEU   234       6.292 -10.593  -7.274  1.00 84.60           C  
ATOM   1720  N   HIS   235       7.050  -5.180  -6.895  1.00 90.51           N  
ATOM   1721  CA  HIS   235       6.713  -3.794  -6.588  1.00 90.51           C  
ATOM   1722  C   HIS   235       6.906  -3.496  -5.105  1.00 90.51           C  
ATOM   1723  O   HIS   235       6.108  -2.773  -4.504  1.00 90.51           O  
ATOM   1724  CB  HIS   235       5.272  -3.489  -7.001  1.00 90.51           C  
ATOM   1725  CG  HIS   235       5.019  -3.660  -8.465  1.00 90.51           C  
ATOM   1726  ND1 HIS   235       3.789  -3.425  -9.040  1.00 90.51           N  
ATOM   1727  CD2 HIS   235       5.842  -4.039  -9.471  1.00 90.51           C  
ATOM   1728  CE1 HIS   235       3.866  -3.655 -10.340  1.00 90.51           C  
ATOM   1729  NE2 HIS   235       5.101  -4.029 -10.628  1.00 90.51           N  
ATOM   1730  N   ARG   236       7.855  -4.160  -4.463  1.00 86.65           N  
ATOM   1731  CA  ARG   236       8.229  -3.886  -3.079  1.00 86.65           C  
ATOM   1732  C   ARG   236       9.461  -2.988  -3.013  1.00 86.65           C  
ATOM   1733  O   ARG   236      10.340  -3.067  -3.873  1.00 86.65           O  
ATOM   1734  CB  ARG   236       8.491  -5.190  -2.324  1.00 86.65           C  
ATOM   1735  CG  ARG   236       7.352  -6.193  -2.414  1.00 86.65           C  
ATOM   1736  CD  ARG   236       7.763  -7.562  -1.889  1.00 86.65           C  
ATOM   1737  NE  ARG   236       8.950  -8.068  -2.572  1.00 86.65           N  
ATOM   1738  CZ  ARG   236       9.536  -9.233  -2.311  1.00 86.65           C  
ATOM   1739  NH1 ARG   236       9.054 -10.040  -1.372  1.00 86.65           N  
ATOM   1740  NH2 ARG   236      10.613  -9.596  -2.994  1.00 86.65           N  
ATOM   1741  N   PRO   237       9.481  -2.131  -2.099  1.00 83.68           N  
ATOM   1742  CA  PRO   237      10.704  -1.339  -1.954  1.00 83.68           C  
ATOM   1743  C   PRO   237      11.933  -2.197  -1.661  1.00 83.68           C  
ATOM   1744  O   PRO   237      11.956  -2.931  -0.670  1.00 83.68           O  
ATOM   1745  CB  PRO   237      10.389  -0.417  -0.773  1.00 83.68           C  
ATOM   1746  CG  PRO   237       8.896  -0.357  -0.724  1.00 83.68           C  
ATOM   1747  CD  PRO   237       8.351  -1.700  -1.116  1.00 83.68           C  
ATOM   1748  N   GLU   238      12.848  -2.127  -2.461  1.00 75.63           N  
ATOM   1749  CA  GLU   238      14.031  -2.977  -2.360  1.00 75.63           C  
ATOM   1750  C   GLU   238      14.779  -2.730  -1.053  1.00 75.63           C  
ATOM   1751  O   GLU   238      15.446  -3.627  -0.535  1.00 75.63           O  
ATOM   1752  CB  GLU   238      14.963  -2.743  -3.552  1.00 75.63           C  
ATOM   1753  CG  GLU   238      14.445  -3.320  -4.861  1.00 75.63           C  
ATOM   1754  CD  GLU   238      15.436  -3.193  -6.007  1.00 75.63           C  
ATOM   1755  OE1 GLU   238      15.084  -3.546  -7.155  1.00 75.63           O  
ATOM   1756  OE2 GLU   238      16.573  -2.738  -5.754  1.00 75.63           O  
ATOM   1757  N   THR   239      14.710  -1.495  -0.548  1.00 70.86           N  
ATOM   1758  CA  THR   239      15.460  -1.166   0.658  1.00 70.86           C  
ATOM   1759  C   THR   239      15.081  -2.101   1.803  1.00 70.86           C  
ATOM   1760  O   THR   239      15.926  -2.455   2.628  1.00 70.86           O  
ATOM   1761  CB  THR   239      15.221   0.295   1.084  1.00 70.86           C  
ATOM   1762  OG1 THR   239      15.519   1.162  -0.017  1.00 70.86           O  
ATOM   1763  CG2 THR   239      16.103   0.674   2.268  1.00 70.86           C  
ATOM   1764  N   PHE   240      13.750  -2.583   1.697  1.00 67.38           N  
ATOM   1765  CA  PHE   240      13.308  -3.422   2.804  1.00 67.38           C  
ATOM   1766  C   PHE   240      13.381  -4.897   2.429  1.00 67.38           C  
ATOM   1767  O   PHE   240      13.559  -5.756   3.295  1.00 67.38           O  
ATOM   1768  CB  PHE   240      11.880  -3.056   3.221  1.00 67.38           C  
ATOM   1769  CG  PHE   240      11.714  -1.615   3.620  1.00 67.38           C  
ATOM   1770  CD1 PHE   240      12.488  -1.067   4.636  1.00 67.38           C  
ATOM   1771  CD2 PHE   240      10.784  -0.807   2.978  1.00 67.38           C  
ATOM   1772  CE1 PHE   240      12.337   0.267   5.007  1.00 67.38           C  
ATOM   1773  CE2 PHE   240      10.628   0.527   3.344  1.00 67.38           C  
ATOM   1774  CZ  PHE   240      11.404   1.062   4.359  1.00 67.38           C  
ATOM   1775  N   PHE   241      13.291  -5.130   1.159  1.00 61.68           N  
ATOM   1776  CA  PHE   241      13.034  -6.531   0.848  1.00 61.68           C  
ATOM   1777  C   PHE   241      14.198  -7.136   0.073  1.00 61.68           C  
ATOM   1778  O   PHE   241      14.197  -8.332  -0.226  1.00 61.68           O  
ATOM   1779  CB  PHE   241      11.737  -6.676   0.045  1.00 61.68           C  
ATOM   1780  CG  PHE   241      10.496  -6.350   0.832  1.00 61.68           C  
ATOM   1781  CD1 PHE   241       9.899  -7.309   1.643  1.00 61.68           C  
ATOM   1782  CD2 PHE   241       9.927  -5.085   0.762  1.00 61.68           C  
ATOM   1783  CE1 PHE   241       8.750  -7.010   2.373  1.00 61.68           C  
ATOM   1784  CE2 PHE   241       8.779  -4.780   1.488  1.00 61.68           C  
ATOM   1785  CZ  PHE   241       8.192  -5.744   2.292  1.00 61.68           C  
ATOM   1786  N   LYS   242      15.087  -6.378  -0.526  1.00 47.78           N  
ATOM   1787  CA  LYS   242      16.233  -6.987  -1.195  1.00 47.78           C  
ATOM   1788  C   LYS   242      17.008  -7.892  -0.242  1.00 47.78           C  
ATOM   1789  O   LYS   242      17.449  -8.976  -0.629  1.00 47.78           O  
ATOM   1790  CB  LYS   242      17.158  -5.909  -1.763  1.00 47.78           C  
ATOM   1791  CG  LYS   242      18.181  -6.434  -2.759  1.00 47.78           C  
ATOM   1792  CD  LYS   242      19.038  -5.309  -3.325  1.00 47.78           C  
ATOM   1793  CE  LYS   242      20.092  -5.839  -4.288  1.00 47.78           C  
ATOM   1794  NZ  LYS   242      20.866  -4.732  -4.926  1.00 47.78           N  
ATOM   1795  N   THR   243      17.155  -7.423   0.994  1.00 39.67           N  
ATOM   1796  CA  THR   243      17.956  -8.211   1.925  1.00 39.67           C  
ATOM   1797  C   THR   243      17.061  -9.065   2.819  1.00 39.67           C  
ATOM   1798  O   THR   243      17.554  -9.874   3.607  1.00 39.67           O  
ATOM   1799  CB  THR   243      18.847  -7.308   2.798  1.00 39.67           C  
ATOM   1800  OG1 THR   243      18.061  -6.226   3.313  1.00 39.67           O  
ATOM   1801  CG2 THR   243      20.009  -6.738   1.992  1.00 39.67           C  
ATOM   1802  N   PHE   244      15.859  -8.622   2.913  1.00 43.22           N  
ATOM   1803  CA  PHE   244      15.129  -9.478   3.841  1.00 43.22           C  
ATOM   1804  C   PHE   244      15.018 -10.897   3.295  1.00 43.22           C  
ATOM   1805  O   PHE   244      14.937 -11.096   2.081  1.00 43.22           O  
ATOM   1806  CB  PHE   244      13.732  -8.910   4.114  1.00 43.22           C  
ATOM   1807  CG  PHE   244      13.581  -8.303   5.482  1.00 43.22           C  
ATOM   1808  CD1 PHE   244      13.237  -9.091   6.574  1.00 43.22           C  
ATOM   1809  CD2 PHE   244      13.783  -6.942   5.676  1.00 43.22           C  
ATOM   1810  CE1 PHE   244      13.096  -8.531   7.841  1.00 43.22           C  
ATOM   1811  CE2 PHE   244      13.644  -6.376   6.940  1.00 43.22           C  
ATOM   1812  CZ  PHE   244      13.300  -7.171   8.021  1.00 43.22           C  
ATOM   1813  N   THR   245      15.957 -11.702   3.719  1.00 39.58           N  
ATOM   1814  CA  THR   245      16.196 -13.136   3.841  1.00 39.58           C  
ATOM   1815  C   THR   245      15.268 -13.919   2.917  1.00 39.58           C  
ATOM   1816  O   THR   245      15.441 -15.126   2.732  1.00 39.58           O  
ATOM   1817  CB  THR   245      16.004 -13.614   5.292  1.00 39.58           C  
ATOM   1818  OG1 THR   245      15.699 -12.487   6.123  1.00 39.58           O  
ATOM   1819  CG2 THR   245      17.263 -14.294   5.819  1.00 39.58           C  
ATOM   1820  N   GLN   246      14.339 -13.245   2.262  1.00 43.09           N  
ATOM   1821  CA  GLN   246      13.528 -14.112   1.414  1.00 43.09           C  
ATOM   1822  C   GLN   246      14.252 -14.440   0.111  1.00 43.09           C  
ATOM   1823  O   GLN   246      14.054 -15.514  -0.462  1.00 43.09           O  
ATOM   1824  CB  GLN   246      12.178 -13.461   1.114  1.00 43.09           C  
ATOM   1825  CG  GLN   246      11.236 -13.418   2.310  1.00 43.09           C  
ATOM   1826  CD  GLN   246      10.485 -14.720   2.512  1.00 43.09           C  
ATOM   1827  OE1 GLN   246      10.240 -15.465   1.558  1.00 43.09           O  
ATOM   1828  NE2 GLN   246      10.112 -15.003   3.755  1.00 43.09           N  
ATOM   1829  N   THR   247      14.737 -13.428  -0.593  1.00 42.36           N  
ATOM   1830  CA  THR   247      15.309 -14.097  -1.756  1.00 42.36           C  
ATOM   1831  C   THR   247      16.143 -15.302  -1.331  1.00 42.36           C  
ATOM   1832  O   THR   247      16.213 -16.300  -2.051  1.00 42.36           O  
ATOM   1833  CB  THR   247      16.180 -13.132  -2.582  1.00 42.36           C  
ATOM   1834  OG1 THR   247      16.026 -11.802  -2.071  1.00 42.36           O  
ATOM   1835  CG2 THR   247      15.777 -13.149  -4.053  1.00 42.36           C  
ATOM   1836  N   GLY   248      16.486 -15.344  -0.085  1.00 42.26           N  
ATOM   1837  CA  GLY   248      17.334 -16.486   0.216  1.00 42.26           C  
ATOM   1838  C   GLY   248      16.683 -17.480   1.159  1.00 42.26           C  
ATOM   1839  O   GLY   248      17.358 -18.346   1.720  1.00 42.26           O  
ATOM   1840  N   CYS   249      15.420 -17.276   1.419  1.00 49.45           N  
ATOM   1841  CA  CYS   249      14.818 -18.222   2.351  1.00 49.45           C  
ATOM   1842  C   CYS   249      14.653 -19.593   1.707  1.00 49.45           C  
ATOM   1843  O   CYS   249      14.156 -19.700   0.584  1.00 49.45           O  
ATOM   1844  CB  CYS   249      13.463 -17.709   2.835  1.00 49.45           C  
ATOM   1845  SG  CYS   249      12.584 -18.870   3.905  1.00 49.45           S  
ATOM   1846  N   THR   250      15.301 -20.492   2.252  1.00 49.21           N  
ATOM   1847  CA  THR   250      15.193 -21.838   1.699  1.00 49.21           C  
ATOM   1848  C   THR   250      13.747 -22.325   1.741  1.00 49.21           C  
ATOM   1849  O   THR   250      13.373 -23.239   1.003  1.00 49.21           O  
ATOM   1850  CB  THR   250      16.094 -22.828   2.460  1.00 49.21           C  
ATOM   1851  OG1 THR   250      15.890 -22.664   3.869  1.00 49.21           O  
ATOM   1852  CG2 THR   250      17.566 -22.590   2.139  1.00 49.21           C  
ATOM   1853  N   ARG   251      12.995 -21.637   2.615  1.00 52.17           N  
ATOM   1854  CA  ARG   251      11.647 -22.195   2.610  1.00 52.17           C  
ATOM   1855  C   ARG   251      10.852 -21.697   1.407  1.00 52.17           C  
ATOM   1856  O   ARG   251       9.902 -22.350   0.971  1.00 52.17           O  
ATOM   1857  CB  ARG   251      10.914 -21.840   3.906  1.00 52.17           C  
ATOM   1858  CG  ARG   251      11.083 -22.871   5.011  1.00 52.17           C  
ATOM   1859  CD  ARG   251      10.152 -22.598   6.184  1.00 52.17           C  
ATOM   1860  NE  ARG   251       9.079 -23.585   6.261  1.00 52.17           N  
ATOM   1861  CZ  ARG   251       8.798 -24.317   7.336  1.00 52.17           C  
ATOM   1862  NH1 ARG   251       9.508 -24.185   8.450  1.00 52.17           N  
ATOM   1863  NH2 ARG   251       7.798 -25.186   7.297  1.00 52.17           N  
ATOM   1864  N   VAL   252      11.047 -20.436   1.034  1.00 48.65           N  
ATOM   1865  CA  VAL   252      10.469 -20.011  -0.237  1.00 48.65           C  
ATOM   1866  C   VAL   252      10.757 -21.057  -1.312  1.00 48.65           C  
ATOM   1867  O   VAL   252       9.892 -21.365  -2.135  1.00 48.65           O  
ATOM   1868  CB  VAL   252      11.013 -18.633  -0.675  1.00 48.65           C  
ATOM   1869  CG1 VAL   252      10.549 -18.294  -2.091  1.00 48.65           C  
ATOM   1870  CG2 VAL   252      10.572 -17.549   0.308  1.00 48.65           C  
ATOM   1871  N   GLN   253      11.919 -21.710  -1.205  1.00 47.76           N  
ATOM   1872  CA  GLN   253      12.218 -22.685  -2.248  1.00 47.76           C  
ATOM   1873  C   GLN   253      11.456 -23.987  -2.020  1.00 47.76           C  
ATOM   1874  O   GLN   253      11.131 -24.698  -2.973  1.00 47.76           O  
ATOM   1875  CB  GLN   253      13.721 -22.961  -2.311  1.00 47.76           C  
ATOM   1876  CG  GLN   253      14.530 -21.825  -2.922  1.00 47.76           C  
ATOM   1877  CD  GLN   253      15.994 -22.179  -3.104  1.00 47.76           C  
ATOM   1878  OE1 GLN   253      16.447 -23.245  -2.676  1.00 47.76           O  
ATOM   1879  NE2 GLN   253      16.745 -21.287  -3.740  1.00 47.76           N  
ATOM   1880  N   PHE   254      11.438 -24.388  -0.784  1.00 44.80           N  
ATOM   1881  CA  PHE   254      10.538 -25.482  -0.439  1.00 44.80           C  
ATOM   1882  C   PHE   254       9.270 -25.426  -1.283  1.00 44.80           C  
ATOM   1883  O   PHE   254       8.859 -26.433  -1.863  1.00 44.80           O  
ATOM   1884  CB  PHE   254      10.180 -25.436   1.050  1.00 44.80           C  
ATOM   1885  CG  PHE   254       9.223 -26.516   1.478  1.00 44.80           C  
ATOM   1886  CD1 PHE   254       7.862 -26.256   1.583  1.00 44.80           C  
ATOM   1887  CD2 PHE   254       9.685 -27.791   1.775  1.00 44.80           C  
ATOM   1888  CE1 PHE   254       6.974 -27.253   1.978  1.00 44.80           C  
ATOM   1889  CE2 PHE   254       8.803 -28.793   2.171  1.00 44.80           C  
ATOM   1890  CZ  PHE   254       7.449 -28.521   2.273  1.00 44.80           C  
ATOM   1891  N   PHE   255       8.762 -24.231  -1.287  1.00 43.48           N  
ATOM   1892  CA  PHE   255       7.430 -24.210  -1.881  1.00 43.48           C  
ATOM   1893  C   PHE   255       7.515 -24.076  -3.397  1.00 43.48           C  
ATOM   1894  O   PHE   255       6.718 -24.672  -4.124  1.00 43.48           O  
ATOM   1895  CB  PHE   255       6.598 -23.063  -1.298  1.00 43.48           C  
ATOM   1896  CG  PHE   255       6.071 -23.337   0.084  1.00 43.48           C  
ATOM   1897  CD1 PHE   255       4.977 -24.173   0.274  1.00 43.48           C  
ATOM   1898  CD2 PHE   255       6.671 -22.759   1.196  1.00 43.48           C  
ATOM   1899  CE1 PHE   255       4.487 -24.428   1.552  1.00 43.48           C  
ATOM   1900  CE2 PHE   255       6.187 -23.009   2.477  1.00 43.48           C  
ATOM   1901  CZ  PHE   255       5.095 -23.843   2.653  1.00 43.48           C  
ATOM   1902  N   GLU   256       8.468 -23.302  -3.793  1.00 43.03           N  
ATOM   1903  CA  GLU   256       8.673 -23.191  -5.235  1.00 43.03           C  
ATOM   1904  C   GLU   256       9.044 -24.540  -5.845  1.00 43.03           C  
ATOM   1905  O   GLU   256       8.546 -24.901  -6.913  1.00 43.03           O  
ATOM   1906  CB  GLU   256       9.757 -22.156  -5.546  1.00 43.03           C  
ATOM   1907  CG  GLU   256       9.230 -20.897  -6.219  1.00 43.03           C  
ATOM   1908  CD  GLU   256      10.328 -19.920  -6.606  1.00 43.03           C  
ATOM   1909  OE1 GLU   256      10.023 -18.881  -7.236  1.00 43.03           O  
ATOM   1910  OE2 GLU   256      11.504 -20.194  -6.277  1.00 43.03           O  
ATOM   1911  N   TYR   257       9.832 -25.257  -5.007  1.00 40.27           N  
ATOM   1912  CA  TYR   257      10.343 -26.454  -5.666  1.00 40.27           C  
ATOM   1913  C   TYR   257       9.803 -27.715  -5.002  1.00 40.27           C  
ATOM   1914  O   TYR   257      10.174 -28.829  -5.377  1.00 40.27           O  
ATOM   1915  CB  TYR   257      11.874 -26.468  -5.644  1.00 40.27           C  
ATOM   1916  CG  TYR   257      12.503 -25.335  -6.419  1.00 40.27           C  
ATOM   1917  CD1 TYR   257      12.544 -25.357  -7.812  1.00 40.27           C  
ATOM   1918  CD2 TYR   257      13.057 -24.242  -5.761  1.00 40.27           C  
ATOM   1919  CE1 TYR   257      13.124 -24.316  -8.531  1.00 40.27           C  
ATOM   1920  CE2 TYR   257      13.639 -23.196  -6.470  1.00 40.27           C  
ATOM   1921  CZ  TYR   257      13.668 -23.241  -7.852  1.00 40.27           C  
ATOM   1922  OH  TYR   257      14.243 -22.208  -8.558  1.00 40.27           O  
ATOM   1923  N   LYS   258       8.798 -27.545  -4.106  1.00 43.42           N  
ATOM   1924  CA  LYS   258       8.202 -28.708  -3.455  1.00 43.42           C  
ATOM   1925  C   LYS   258       9.267 -29.565  -2.779  1.00 43.42           C  
ATOM   1926  O   LYS   258       9.326 -30.777  -2.995  1.00 43.42           O  
ATOM   1927  CB  LYS   258       7.419 -29.547  -4.467  1.00 43.42           C  
ATOM   1928  CG  LYS   258       6.214 -28.833  -5.062  1.00 43.42           C  
ATOM   1929  CD  LYS   258       5.409 -29.756  -5.968  1.00 43.42           C  
ATOM   1930  CE  LYS   258       4.226 -29.032  -6.596  1.00 43.42           C  
ATOM   1931  NZ  LYS   258       3.452 -29.924  -7.510  1.00 43.42           N  
ATOM   1932  N   GLN   259      10.252 -28.969  -2.294  1.00 39.33           N  
ATOM   1933  CA  GLN   259      11.332 -29.699  -1.638  1.00 39.33           C  
ATOM   1934  C   GLN   259      10.927 -30.136  -0.233  1.00 39.33           C  
ATOM   1935  O   GLN   259       9.999 -29.574   0.353  1.00 39.33           O  
ATOM   1936  CB  GLN   259      12.599 -28.845  -1.578  1.00 39.33           C  
ATOM   1937  CG  GLN   259      13.279 -28.657  -2.927  1.00 39.33           C  
ATOM   1938  CD  GLN   259      14.677 -28.079  -2.804  1.00 39.33           C  
ATOM   1939  OE1 GLN   259      15.028 -27.479  -1.784  1.00 39.33           O  
ATOM   1940  NE2 GLN   259      15.484 -28.255  -3.845  1.00 39.33           N  
ATOM   1941  N   SER   260      11.182 -31.391   0.040  1.00 36.74           N  
ATOM   1942  CA  SER   260      10.986 -31.982   1.360  1.00 36.74           C  
ATOM   1943  C   SER   260      11.659 -31.147   2.444  1.00 36.74           C  
ATOM   1944  O   SER   260      12.622 -30.426   2.173  1.00 36.74           O  
ATOM   1945  CB  SER   260      11.531 -33.410   1.394  1.00 36.74           C  
ATOM   1946  OG  SER   260      12.632 -33.508   2.280  1.00 36.74           O  
ATOM   1947  N   THR   261      10.922 -30.702   3.419  1.00 37.72           N  
ATOM   1948  CA  THR   261      11.508 -30.116   4.621  1.00 37.72           C  
ATOM   1949  C   THR   261      12.858 -30.756   4.931  1.00 37.72           C  
ATOM   1950  O   THR   261      13.731 -30.118   5.523  1.00 37.72           O  
ATOM   1951  CB  THR   261      10.570 -30.274   5.832  1.00 37.72           C  
ATOM   1952  OG1 THR   261       9.908 -31.543   5.755  1.00 37.72           O  
ATOM   1953  CG2 THR   261       9.522 -29.167   5.864  1.00 37.72           C  
ATOM   1954  N   LEU   262      12.913 -31.959   4.610  1.00 35.03           N  
ATOM   1955  CA  LEU   262      14.177 -32.576   4.998  1.00 35.03           C  
ATOM   1956  C   LEU   262      15.344 -31.944   4.246  1.00 35.03           C  
ATOM   1957  O   LEU   262      16.504 -32.148   4.609  1.00 35.03           O  
ATOM   1958  CB  LEU   262      14.140 -34.084   4.732  1.00 35.03           C  
ATOM   1959  CG  LEU   262      13.374 -34.932   5.748  1.00 35.03           C  
ATOM   1960  CD1 LEU   262      12.978 -36.269   5.130  1.00 35.03           C  
ATOM   1961  CD2 LEU   262      14.210 -35.145   7.006  1.00 35.03           C  
ATOM   1962  N   SER   263      15.032 -31.415   3.129  1.00 37.89           N  
ATOM   1963  CA  SER   263      16.175 -30.756   2.507  1.00 37.89           C  
ATOM   1964  C   SER   263      16.600 -29.523   3.297  1.00 37.89           C  
ATOM   1965  O   SER   263      17.494 -28.786   2.875  1.00 37.89           O  
ATOM   1966  CB  SER   263      15.847 -30.360   1.067  1.00 37.89           C  
ATOM   1967  OG  SER   263      14.653 -29.598   1.014  1.00 37.89           O  
ATOM   1968  N   PHE   264      15.922 -29.316   4.365  1.00 38.72           N  
ATOM   1969  CA  PHE   264      16.209 -28.217   5.280  1.00 38.72           C  
ATOM   1970  C   PHE   264      17.585 -28.385   5.913  1.00 38.72           C  
ATOM   1971  O   PHE   264      17.910 -29.457   6.427  1.00 38.72           O  
ATOM   1972  CB  PHE   264      15.136 -28.129   6.370  1.00 38.72           C  
ATOM   1973  CG  PHE   264      13.893 -27.398   5.940  1.00 38.72           C  
ATOM   1974  CD1 PHE   264      13.910 -26.021   5.752  1.00 38.72           C  
ATOM   1975  CD2 PHE   264      12.707 -28.088   5.725  1.00 38.72           C  
ATOM   1976  CE1 PHE   264      12.760 -25.342   5.354  1.00 38.72           C  
ATOM   1977  CE2 PHE   264      11.554 -27.416   5.327  1.00 38.72           C  
ATOM   1978  CZ  PHE   264      11.583 -26.043   5.144  1.00 38.72           C  
ATOM   1979  N   GLY   265      18.612 -27.611   5.419  1.00 39.29           N  
ATOM   1980  CA  GLY   265      19.897 -27.771   6.082  1.00 39.29           C  
ATOM   1981  C   GLY   265      21.075 -27.687   5.130  1.00 39.29           C  
ATOM   1982  O   GLY   265      22.213 -27.957   5.517  1.00 39.29           O  
ATOM   1983  N   GLU   266      20.714 -27.735   3.810  1.00 38.01           N  
ATOM   1984  CA  GLU   266      21.902 -27.630   2.968  1.00 38.01           C  
ATOM   1985  C   GLU   266      22.620 -26.302   3.190  1.00 38.01           C  
ATOM   1986  O   GLU   266      21.978 -25.260   3.336  1.00 38.01           O  
ATOM   1987  CB  GLU   266      21.530 -27.786   1.491  1.00 38.01           C  
ATOM   1988  CG  GLU   266      21.330 -29.231   1.057  1.00 38.01           C  
ATOM   1989  CD  GLU   266      21.107 -29.382  -0.439  1.00 38.01           C  
ATOM   1990  OE1 GLU   266      21.009 -30.532  -0.925  1.00 38.01           O  
ATOM   1991  OE2 GLU   266      21.030 -28.343  -1.131  1.00 38.01           O  
ATOM   1992  N   GLY   267      23.519 -26.288   4.003  1.00 35.80           N  
ATOM   1993  CA  GLY   267      24.708 -25.535   4.368  1.00 35.80           C  
ATOM   1994  C   GLY   267      25.267 -24.711   3.224  1.00 35.80           C  
ATOM   1995  O   GLY   267      26.169 -23.894   3.423  1.00 35.80           O  
ATOM   1996  N   THR   268      24.496 -24.383   2.168  1.00 35.20           N  
ATOM   1997  CA  THR   268      25.341 -23.461   1.416  1.00 35.20           C  
ATOM   1998  C   THR   268      24.608 -22.149   1.153  1.00 35.20           C  
ATOM   1999  O   THR   268      25.192 -21.201   0.624  1.00 35.20           O  
ATOM   2000  CB  THR   268      25.789 -24.079   0.079  1.00 35.20           C  
ATOM   2001  OG1 THR   268      24.647 -24.612  -0.602  1.00 35.20           O  
ATOM   2002  CG2 THR   268      26.802 -25.198   0.301  1.00 35.20           C  
ATOM   2003  N   ARG   269      23.702 -21.693   2.002  1.00 36.72           N  
ATOM   2004  CA  ARG   269      23.461 -20.353   1.476  1.00 36.72           C  
ATOM   2005  C   ARG   269      23.550 -19.306   2.581  1.00 36.72           C  
ATOM   2006  O   ARG   269      23.098 -19.541   3.704  1.00 36.72           O  
ATOM   2007  CB  ARG   269      22.092 -20.281   0.796  1.00 36.72           C  
ATOM   2008  CG  ARG   269      22.074 -20.849  -0.614  1.00 36.72           C  
ATOM   2009  CD  ARG   269      20.821 -20.435  -1.373  1.00 36.72           C  
ATOM   2010  NE  ARG   269      20.797 -20.997  -2.721  1.00 36.72           N  
ATOM   2011  CZ  ARG   269      19.789 -20.865  -3.579  1.00 36.72           C  
ATOM   2012  NH1 ARG   269      18.699 -20.183  -3.246  1.00 36.72           N  
ATOM   2013  NH2 ARG   269      19.872 -21.417  -4.780  1.00 36.72           N  
ATOM   2014  N   THR   270      24.473 -18.428   2.490  1.00 32.40           N  
ATOM   2015  CA  THR   270      24.900 -17.241   3.221  1.00 32.40           C  
ATOM   2016  C   THR   270      23.739 -16.267   3.397  1.00 32.40           C  
ATOM   2017  O   THR   270      22.897 -16.129   2.508  1.00 32.40           O  
ATOM   2018  CB  THR   270      26.064 -16.532   2.503  1.00 32.40           C  
ATOM   2019  OG1 THR   270      25.747 -16.398   1.111  1.00 32.40           O  
ATOM   2020  CG2 THR   270      27.360 -17.322   2.644  1.00 32.40           C  
ATOM   2021  N   GLY   271      23.068 -16.270   4.538  1.00 33.87           N  
ATOM   2022  CA  GLY   271      22.188 -15.192   4.961  1.00 33.87           C  
ATOM   2023  C   GLY   271      20.894 -15.686   5.579  1.00 33.87           C  
ATOM   2024  O   GLY   271      20.002 -14.891   5.882  1.00 33.87           O  
ATOM   2025  N   CYS   272      20.683 -16.956   5.502  1.00 39.19           N  
ATOM   2026  CA  CYS   272      19.437 -17.422   6.102  1.00 39.19           C  
ATOM   2027  C   CYS   272      19.525 -17.406   7.623  1.00 39.19           C  
ATOM   2028  O   CYS   272      20.473 -17.942   8.200  1.00 39.19           O  
ATOM   2029  CB  CYS   272      19.102 -18.832   5.616  1.00 39.19           C  
ATOM   2030  SG  CYS   272      17.610 -19.523   6.362  1.00 39.19           S  
ATOM   2031  N   LEU   273      18.687 -16.630   8.165  1.00 41.69           N  
ATOM   2032  CA  LEU   273      18.751 -16.512   9.617  1.00 41.69           C  
ATOM   2033  C   LEU   273      18.313 -17.810  10.288  1.00 41.69           C  
ATOM   2034  O   LEU   273      18.668 -18.068  11.441  1.00 41.69           O  
ATOM   2035  CB  LEU   273      17.875 -15.353  10.100  1.00 41.69           C  
ATOM   2036  CG  LEU   273      18.388 -13.944   9.800  1.00 41.69           C  
ATOM   2037  CD1 LEU   273      17.301 -12.913  10.083  1.00 41.69           C  
ATOM   2038  CD2 LEU   273      19.641 -13.646  10.615  1.00 41.69           C  
ATOM   2039  N   PHE   274      17.334 -18.486   9.594  1.00 43.05           N  
ATOM   2040  CA  PHE   274      17.161 -19.882   9.981  1.00 43.05           C  
ATOM   2041  C   PHE   274      18.488 -20.491  10.419  1.00 43.05           C  
ATOM   2042  O   PHE   274      18.564 -21.141  11.463  1.00 43.05           O  
ATOM   2043  CB  PHE   274      16.567 -20.692   8.825  1.00 43.05           C  
ATOM   2044  CG  PHE   274      16.318 -22.137   9.161  1.00 43.05           C  
ATOM   2045  CD1 PHE   274      17.212 -23.122   8.759  1.00 43.05           C  
ATOM   2046  CD2 PHE   274      15.190 -22.511   9.879  1.00 43.05           C  
ATOM   2047  CE1 PHE   274      16.984 -24.461   9.069  1.00 43.05           C  
ATOM   2048  CE2 PHE   274      14.956 -23.847  10.193  1.00 43.05           C  
ATOM   2049  CZ  PHE   274      15.854 -24.820   9.786  1.00 43.05           C  
ATOM   2050  N   TYR   275      19.449 -20.174   9.517  1.00 39.36           N  
ATOM   2051  CA  TYR   275      20.695 -20.908   9.712  1.00 39.36           C  
ATOM   2052  C   TYR   275      21.583 -20.212  10.737  1.00 39.36           C  
ATOM   2053  O   TYR   275      22.252 -20.871  11.536  1.00 39.36           O  
ATOM   2054  CB  TYR   275      21.445 -21.055   8.385  1.00 39.36           C  
ATOM   2055  CG  TYR   275      20.796 -22.022   7.425  1.00 39.36           C  
ATOM   2056  CD1 TYR   275      20.804 -23.392   7.673  1.00 39.36           C  
ATOM   2057  CD2 TYR   275      20.174 -21.566   6.267  1.00 39.36           C  
ATOM   2058  CE1 TYR   275      20.209 -24.287   6.790  1.00 39.36           C  
ATOM   2059  CE2 TYR   275      19.575 -22.451   5.377  1.00 39.36           C  
ATOM   2060  CZ  TYR   275      19.597 -23.807   5.647  1.00 39.36           C  
ATOM   2061  OH  TYR   275      19.006 -24.688   4.769  1.00 39.36           O  
ATOM   2062  N   GLU   276      21.539 -18.941  10.664  1.00 38.62           N  
ATOM   2063  CA  GLU   276      22.426 -18.246  11.592  1.00 38.62           C  
ATOM   2064  C   GLU   276      21.842 -18.226  13.003  1.00 38.62           C  
ATOM   2065  O   GLU   276      22.556 -18.463  13.979  1.00 38.62           O  
ATOM   2066  CB  GLU   276      22.693 -16.817  11.113  1.00 38.62           C  
ATOM   2067  CG  GLU   276      23.962 -16.674  10.286  1.00 38.62           C  
ATOM   2068  CD  GLU   276      24.206 -15.253   9.802  1.00 38.62           C  
ATOM   2069  OE1 GLU   276      25.220 -15.013   9.109  1.00 38.62           O  
ATOM   2070  OE2 GLU   276      23.376 -14.372  10.120  1.00 38.62           O  
ATOM   2071  N   PHE   277      20.417 -18.337  13.020  1.00 41.36           N  
ATOM   2072  CA  PHE   277      19.901 -18.082  14.360  1.00 41.36           C  
ATOM   2073  C   PHE   277      18.799 -19.073  14.713  1.00 41.36           C  
ATOM   2074  O   PHE   277      18.387 -19.164  15.871  1.00 41.36           O  
ATOM   2075  CB  PHE   277      19.374 -16.648  14.470  1.00 41.36           C  
ATOM   2076  CG  PHE   277      20.416 -15.596  14.205  1.00 41.36           C  
ATOM   2077  CD1 PHE   277      21.426 -15.350  15.126  1.00 41.36           C  
ATOM   2078  CD2 PHE   277      20.385 -14.852  13.032  1.00 41.36           C  
ATOM   2079  CE1 PHE   277      22.392 -14.376  14.883  1.00 41.36           C  
ATOM   2080  CE2 PHE   277      21.347 -13.877  12.782  1.00 41.36           C  
ATOM   2081  CZ  PHE   277      22.349 -13.640  13.710  1.00 41.36           C  
ATOM   2082  N   GLY   278      18.362 -19.825  13.675  1.00 43.37           N  
ATOM   2083  CA  GLY   278      17.197 -20.659  13.922  1.00 43.37           C  
ATOM   2084  C   GLY   278      15.894 -20.002  13.506  1.00 43.37           C  
ATOM   2085  O   GLY   278      15.801 -18.774  13.456  1.00 43.37           O  
ATOM   2086  N   CYS   279      14.987 -20.751  12.821  1.00 45.69           N  
ATOM   2087  CA  CYS   279      13.668 -20.284  12.406  1.00 45.69           C  
ATOM   2088  C   CYS   279      12.820 -19.904  13.614  1.00 45.69           C  
ATOM   2089  O   CYS   279      12.680 -20.690  14.552  1.00 45.69           O  
ATOM   2090  CB  CYS   279      12.953 -21.357  11.587  1.00 45.69           C  
ATOM   2091  SG  CYS   279      11.281 -20.895  11.083  1.00 45.69           S  
ATOM   2092  N   ARG   280      12.422 -18.648  13.669  1.00 46.13           N  
ATOM   2093  CA  ARG   280      11.547 -18.323  14.791  1.00 46.13           C  
ATOM   2094  C   ARG   280      10.088 -18.602  14.446  1.00 46.13           C  
ATOM   2095  O   ARG   280       9.181 -18.157  15.153  1.00 46.13           O  
ATOM   2096  CB  ARG   280      11.717 -16.859  15.200  1.00 46.13           C  
ATOM   2097  CG  ARG   280      13.034 -16.565  15.902  1.00 46.13           C  
ATOM   2098  CD  ARG   280      12.975 -15.261  16.687  1.00 46.13           C  
ATOM   2099  NE  ARG   280      14.008 -15.206  17.718  1.00 46.13           N  
ATOM   2100  CZ  ARG   280      14.289 -14.134  18.453  1.00 46.13           C  
ATOM   2101  NH1 ARG   280      13.616 -13.001  18.284  1.00 46.13           N  
ATOM   2102  NH2 ARG   280      15.250 -14.194  19.364  1.00 46.13           N  
ATOM   2103  N   GLY   281       9.929 -19.072  13.273  1.00 43.68           N  
ATOM   2104  CA  GLY   281       8.569 -19.404  12.880  1.00 43.68           C  
ATOM   2105  C   GLY   281       7.789 -20.114  13.970  1.00 43.68           C  
ATOM   2106  O   GLY   281       6.647 -19.751  14.260  1.00 43.68           O  
ATOM   2107  N   PRO   282       8.328 -21.010  14.648  1.00 39.76           N  
ATOM   2108  CA  PRO   282       7.535 -21.635  15.709  1.00 39.76           C  
ATOM   2109  C   PRO   282       7.267 -20.691  16.879  1.00 39.76           C  
ATOM   2110  O   PRO   282       6.281 -20.862  17.601  1.00 39.76           O  
ATOM   2111  CB  PRO   282       8.402 -22.817  16.149  1.00 39.76           C  
ATOM   2112  CG  PRO   282       9.326 -23.061  15.000  1.00 39.76           C  
ATOM   2113  CD  PRO   282       9.493 -21.776  14.240  1.00 39.76           C  
ATOM   2114  N   MET   283       8.210 -19.824  17.101  1.00 39.86           N  
ATOM   2115  CA  MET   283       7.906 -18.925  18.211  1.00 39.86           C  
ATOM   2116  C   MET   283       6.810 -17.937  17.826  1.00 39.86           C  
ATOM   2117  O   MET   283       6.149 -17.366  18.696  1.00 39.86           O  
ATOM   2118  CB  MET   283       9.161 -18.170  18.651  1.00 39.86           C  
ATOM   2119  CG  MET   283      10.253 -19.068  19.209  1.00 39.86           C  
ATOM   2120  SD  MET   283      11.599 -18.118  20.017  1.00 39.86           S  
ATOM   2121  CE  MET   283      12.505 -17.540  18.556  1.00 39.86           C  
ATOM   2122  N   THR   284       6.898 -17.469  16.627  1.00 40.84           N  
ATOM   2123  CA  THR   284       5.822 -16.534  16.314  1.00 40.84           C  
ATOM   2124  C   THR   284       4.556 -17.283  15.910  1.00 40.84           C  
ATOM   2125  O   THR   284       3.509 -16.670  15.689  1.00 40.84           O  
ATOM   2126  CB  THR   284       6.233 -15.568  15.187  1.00 40.84           C  
ATOM   2127  OG1 THR   284       6.525 -16.321  14.003  1.00 40.84           O  
ATOM   2128  CG2 THR   284       7.464 -14.759  15.578  1.00 40.84           C  
ATOM   2129  N   HIS   285       4.575 -18.570  16.114  1.00 36.65           N  
ATOM   2130  CA  HIS   285       3.404 -19.307  15.654  1.00 36.65           C  
ATOM   2131  C   HIS   285       2.991 -18.867  14.253  1.00 36.65           C  
ATOM   2132  O   HIS   285       1.801 -18.710  13.973  1.00 36.65           O  
ATOM   2133  CB  HIS   285       2.238 -19.122  16.627  1.00 36.65           C  
ATOM   2134  CG  HIS   285       2.503 -19.673  17.992  1.00 36.65           C  
ATOM   2135  ND1 HIS   285       2.453 -21.022  18.272  1.00 36.65           N  
ATOM   2136  CD2 HIS   285       2.822 -19.055  19.154  1.00 36.65           C  
ATOM   2137  CE1 HIS   285       2.731 -21.210  19.552  1.00 36.65           C  
ATOM   2138  NE2 HIS   285       2.959 -20.032  20.109  1.00 36.65           N  
ATOM   2139  N   SER   286       3.910 -18.265  13.577  1.00 42.50           N  
ATOM   2140  CA  SER   286       3.746 -17.804  12.203  1.00 42.50           C  
ATOM   2141  C   SER   286       3.499 -18.972  11.254  1.00 42.50           C  
ATOM   2142  O   SER   286       3.910 -20.101  11.531  1.00 42.50           O  
ATOM   2143  CB  SER   286       4.978 -17.019  11.749  1.00 42.50           C  
ATOM   2144  OG  SER   286       4.926 -15.684  12.222  1.00 42.50           O  
ATOM   2145  N   PRO   287       2.427 -18.908  10.609  1.00 39.92           N  
ATOM   2146  CA  PRO   287       1.985 -19.977   9.710  1.00 39.92           C  
ATOM   2147  C   PRO   287       3.086 -20.441   8.759  1.00 39.92           C  
ATOM   2148  O   PRO   287       2.854 -21.315   7.920  1.00 39.92           O  
ATOM   2149  CB  PRO   287       0.831 -19.333   8.937  1.00 39.92           C  
ATOM   2150  CG  PRO   287       0.774 -17.926   9.438  1.00 39.92           C  
ATOM   2151  CD  PRO   287       1.795 -17.766  10.528  1.00 39.92           C  
ATOM   2152  N   CYS   288       4.141 -19.709   8.579  1.00 42.33           N  
ATOM   2153  CA  CYS   288       5.037 -20.522   7.764  1.00 42.33           C  
ATOM   2154  C   CYS   288       5.368 -21.836   8.461  1.00 42.33           C  
ATOM   2155  O   CYS   288       5.759 -22.807   7.811  1.00 42.33           O  
ATOM   2156  CB  CYS   288       6.325 -19.758   7.459  1.00 42.33           C  
ATOM   2157  SG  CYS   288       7.395 -19.531   8.897  1.00 42.33           S  
ATOM   2158  N   ASN   289       5.583 -21.764   9.722  1.00 36.94           N  
ATOM   2159  CA  ASN   289       5.857 -23.067  10.318  1.00 36.94           C  
ATOM   2160  C   ASN   289       4.675 -24.018  10.154  1.00 36.94           C  
ATOM   2161  O   ASN   289       4.808 -25.223  10.375  1.00 36.94           O  
ATOM   2162  CB  ASN   289       6.214 -22.915  11.798  1.00 36.94           C  
ATOM   2163  CG  ASN   289       7.656 -22.496  12.011  1.00 36.94           C  
ATOM   2164  OD1 ASN   289       8.502 -22.670  11.130  1.00 36.94           O  
ATOM   2165  ND2 ASN   289       7.945 -21.941  13.182  1.00 36.94           N  
ATOM   2166  N   ARG   290       3.520 -23.448  10.024  1.00 34.44           N  
ATOM   2167  CA  ARG   290       2.510 -24.501   9.996  1.00 34.44           C  
ATOM   2168  C   ARG   290       2.304 -25.025   8.579  1.00 34.44           C  
ATOM   2169  O   ARG   290       1.995 -24.257   7.666  1.00 34.44           O  
ATOM   2170  CB  ARG   290       1.184 -23.990  10.564  1.00 34.44           C  
ATOM   2171  CG  ARG   290       1.150 -23.920  12.082  1.00 34.44           C  
ATOM   2172  CD  ARG   290      -0.272 -23.784  12.609  1.00 34.44           C  
ATOM   2173  NE  ARG   290      -0.294 -23.258  13.970  1.00 34.44           N  
ATOM   2174  CZ  ARG   290      -1.295 -23.423  14.831  1.00 34.44           C  
ATOM   2175  NH1 ARG   290      -2.379 -24.107  14.485  1.00 34.44           N  
ATOM   2176  NH2 ARG   290      -1.211 -22.900  16.045  1.00 34.44           N  
ATOM   2177  N   ILE   291       3.402 -25.434   7.959  1.00 35.08           N  
ATOM   2178  CA  ILE   291       3.110 -26.372   6.881  1.00 35.08           C  
ATOM   2179  C   ILE   291       1.600 -26.569   6.763  1.00 35.08           C  
ATOM   2180  O   ILE   291       1.069 -26.694   5.657  1.00 35.08           O  
ATOM   2181  CB  ILE   291       3.811 -27.730   7.108  1.00 35.08           C  
ATOM   2182  CG1 ILE   291       5.334 -27.563   7.039  1.00 35.08           C  
ATOM   2183  CG2 ILE   291       3.327 -28.765   6.087  1.00 35.08           C  
ATOM   2184  CD1 ILE   291       6.106 -28.868   7.176  1.00 35.08           C  
ATOM   2185  N   LEU   292       0.870 -26.337   7.871  1.00 31.82           N  
ATOM   2186  CA  LEU   292      -0.397 -27.056   7.807  1.00 31.82           C  
ATOM   2187  C   LEU   292      -1.561 -26.090   7.611  1.00 31.82           C  
ATOM   2188  O   LEU   292      -2.715 -26.442   7.865  1.00 31.82           O  
ATOM   2189  CB  LEU   292      -0.612 -27.880   9.079  1.00 31.82           C  
ATOM   2190  CG  LEU   292      -0.099 -29.321   9.049  1.00 31.82           C  
ATOM   2191  CD1 LEU   292       0.440 -29.720  10.419  1.00 31.82           C  
ATOM   2192  CD2 LEU   292      -1.204 -30.273   8.604  1.00 31.82           C  
ATOM   2193  N   TRP   293      -1.284 -24.697   7.565  1.00 30.74           N  
ATOM   2194  CA  TRP   293      -2.501 -24.311   6.858  1.00 30.74           C  
ATOM   2195  C   TRP   293      -2.522 -24.895   5.450  1.00 30.74           C  
ATOM   2196  O   TRP   293      -1.575 -24.712   4.681  1.00 30.74           O  
ATOM   2197  CB  TRP   293      -2.624 -22.786   6.794  1.00 30.74           C  
ATOM   2198  CG  TRP   293      -3.594 -22.211   7.782  1.00 30.74           C  
ATOM   2199  CD1 TRP   293      -3.460 -22.173   9.143  1.00 30.74           C  
ATOM   2200  CD2 TRP   293      -4.852 -21.596   7.486  1.00 30.74           C  
ATOM   2201  NE1 TRP   293      -4.558 -21.570   9.710  1.00 30.74           N  
ATOM   2202  CE2 TRP   293      -5.427 -21.207   8.716  1.00 30.74           C  
ATOM   2203  CE3 TRP   293      -5.549 -21.334   6.298  1.00 30.74           C  
ATOM   2204  CZ2 TRP   293      -6.668 -20.569   8.792  1.00 30.74           C  
ATOM   2205  CZ3 TRP   293      -6.784 -20.700   6.376  1.00 30.74           C  
ATOM   2206  CH2 TRP   293      -7.329 -20.326   7.615  1.00 30.74           C  
ATOM   2207  N   ASN   294      -2.666 -26.256   5.295  1.00 30.73           N  
ATOM   2208  CA  ASN   294      -3.190 -27.047   4.187  1.00 30.73           C  
ATOM   2209  C   ASN   294      -2.289 -26.958   2.959  1.00 30.73           C  
ATOM   2210  O   ASN   294      -2.771 -26.999   1.826  1.00 30.73           O  
ATOM   2211  CB  ASN   294      -4.612 -26.604   3.836  1.00 30.73           C  
ATOM   2212  CG  ASN   294      -5.665 -27.306   4.670  1.00 30.73           C  
ATOM   2213  OD1 ASN   294      -5.358 -28.219   5.441  1.00 30.73           O  
ATOM   2214  ND2 ASN   294      -6.916 -26.885   4.523  1.00 30.73           N  
ATOM   2215  N   ARG   295      -1.039 -27.190   3.098  1.00 35.31           N  
ATOM   2216  CA  ARG   295      -0.075 -27.590   2.078  1.00 35.31           C  
ATOM   2217  C   ARG   295       0.022 -26.542   0.975  1.00 35.31           C  
ATOM   2218  O   ARG   295       1.061 -26.413   0.323  1.00 35.31           O  
ATOM   2219  CB  ARG   295      -0.455 -28.947   1.481  1.00 35.31           C  
ATOM   2220  CG  ARG   295      -0.186 -30.124   2.405  1.00 35.31           C  
ATOM   2221  CD  ARG   295      -0.373 -31.455   1.691  1.00 35.31           C  
ATOM   2222  NE  ARG   295      -0.153 -32.584   2.590  1.00 35.31           N  
ATOM   2223  CZ  ARG   295      -0.268 -33.863   2.243  1.00 35.31           C  
ATOM   2224  NH1 ARG   295      -0.604 -34.202   1.004  1.00 35.31           N  
ATOM   2225  NH2 ARG   295      -0.045 -34.811   3.141  1.00 35.31           N  
ATOM   2226  N   GLN   296      -0.811 -25.628   0.967  1.00 35.79           N  
ATOM   2227  CA  GLN   296      -0.777 -24.815  -0.243  1.00 35.79           C  
ATOM   2228  C   GLN   296      -0.663 -23.331   0.094  1.00 35.79           C  
ATOM   2229  O   GLN   296      -0.128 -22.549  -0.694  1.00 35.79           O  
ATOM   2230  CB  GLN   296      -2.022 -25.066  -1.095  1.00 35.79           C  
ATOM   2231  CG  GLN   296      -2.048 -26.437  -1.757  1.00 35.79           C  
ATOM   2232  CD  GLN   296      -3.202 -26.598  -2.728  1.00 35.79           C  
ATOM   2233  OE1 GLN   296      -4.091 -25.743  -2.804  1.00 35.79           O  
ATOM   2234  NE2 GLN   296      -3.199 -27.695  -3.477  1.00 35.79           N  
ATOM   2235  N   SER   297      -0.955 -22.987   1.311  1.00 40.38           N  
ATOM   2236  CA  SER   297      -1.048 -21.530   1.298  1.00 40.38           C  
ATOM   2237  C   SER   297      -0.013 -20.902   2.225  1.00 40.38           C  
ATOM   2238  O   SER   297      -0.362 -20.350   3.271  1.00 40.38           O  
ATOM   2239  CB  SER   297      -2.451 -21.079   1.707  1.00 40.38           C  
ATOM   2240  OG  SER   297      -3.387 -21.353   0.679  1.00 40.38           O  
ATOM   2241  N   SER   298       1.226 -21.456   2.251  1.00 45.05           N  
ATOM   2242  CA  SER   298       2.112 -20.752   3.173  1.00 45.05           C  
ATOM   2243  C   SER   298       2.303 -19.298   2.756  1.00 45.05           C  
ATOM   2244  O   SER   298       2.022 -18.933   1.613  1.00 45.05           O  
ATOM   2245  CB  SER   298       3.470 -21.451   3.251  1.00 45.05           C  
ATOM   2246  OG  SER   298       4.263 -21.138   2.119  1.00 45.05           O  
ATOM   2247  N   LYS   299       2.088 -18.401   3.660  1.00 52.89           N  
ATOM   2248  CA  LYS   299       2.385 -16.976   3.548  1.00 52.89           C  
ATOM   2249  C   LYS   299       3.560 -16.731   2.607  1.00 52.89           C  
ATOM   2250  O   LYS   299       3.531 -15.800   1.798  1.00 52.89           O  
ATOM   2251  CB  LYS   299       2.683 -16.380   4.925  1.00 52.89           C  
ATOM   2252  CG  LYS   299       1.460 -16.245   5.819  1.00 52.89           C  
ATOM   2253  CD  LYS   299       1.779 -15.467   7.090  1.00 52.89           C  
ATOM   2254  CE  LYS   299       0.549 -15.307   7.972  1.00 52.89           C  
ATOM   2255  NZ  LYS   299       0.917 -14.948   9.375  1.00 52.89           N  
ATOM   2256  N   THR   300       4.525 -17.601   2.626  1.00 52.05           N  
ATOM   2257  CA  THR   300       5.678 -17.330   1.775  1.00 52.05           C  
ATOM   2258  C   THR   300       5.347 -17.606   0.311  1.00 52.05           C  
ATOM   2259  O   THR   300       5.917 -16.984  -0.588  1.00 52.05           O  
ATOM   2260  CB  THR   300       6.895 -18.174   2.198  1.00 52.05           C  
ATOM   2261  OG1 THR   300       6.491 -19.540   2.349  1.00 52.05           O  
ATOM   2262  CG2 THR   300       7.476 -17.679   3.518  1.00 52.05           C  
ATOM   2263  N   ARG   301       4.510 -18.608   0.040  1.00 51.06           N  
ATOM   2264  CA  ARG   301       4.115 -18.747  -1.358  1.00 51.06           C  
ATOM   2265  C   ARG   301       3.425 -17.483  -1.859  1.00 51.06           C  
ATOM   2266  O   ARG   301       3.433 -17.200  -3.059  1.00 51.06           O  
ATOM   2267  CB  ARG   301       3.192 -19.954  -1.538  1.00 51.06           C  
ATOM   2268  CG  ARG   301       3.422 -20.717  -2.834  1.00 51.06           C  
ATOM   2269  CD  ARG   301       2.503 -21.925  -2.948  1.00 51.06           C  
ATOM   2270  NE  ARG   301       2.371 -22.373  -4.332  1.00 51.06           N  
ATOM   2271  CZ  ARG   301       1.671 -23.434  -4.721  1.00 51.06           C  
ATOM   2272  NH1 ARG   301       1.022 -24.181  -3.834  1.00 51.06           N  
ATOM   2273  NH2 ARG   301       1.618 -23.752  -6.006  1.00 51.06           N  
ATOM   2274  N   ALA   302       2.666 -16.924  -0.997  1.00 50.89           N  
ATOM   2275  CA  ALA   302       2.036 -15.706  -1.501  1.00 50.89           C  
ATOM   2276  C   ALA   302       3.036 -14.556  -1.561  1.00 50.89           C  
ATOM   2277  O   ALA   302       2.689 -13.443  -1.963  1.00 50.89           O  
ATOM   2278  CB  ALA   302       0.842 -15.324  -0.629  1.00 50.89           C  
ATOM   2279  N   GLY   303       4.347 -14.878  -1.243  1.00 50.38           N  
ATOM   2280  CA  GLY   303       5.304 -13.782  -1.271  1.00 50.38           C  
ATOM   2281  C   GLY   303       5.418 -13.055   0.055  1.00 50.38           C  
ATOM   2282  O   GLY   303       5.956 -11.948   0.117  1.00 50.38           O  
ATOM   2283  N   MET   304       4.862 -13.732   1.069  1.00 55.56           N  
ATOM   2284  CA  MET   304       4.714 -13.220   2.428  1.00 55.56           C  
ATOM   2285  C   MET   304       6.015 -13.364   3.209  1.00 55.56           C  
ATOM   2286  O   MET   304       6.684 -14.396   3.125  1.00 55.56           O  
ATOM   2287  CB  MET   304       3.583 -13.949   3.157  1.00 55.56           C  
ATOM   2288  CG  MET   304       2.212 -13.728   2.538  1.00 55.56           C  
ATOM   2289  SD  MET   304       0.848 -14.274   3.637  1.00 55.56           S  
ATOM   2290  CE  MET   304       0.081 -15.542   2.589  1.00 55.56           C  
ATOM   2291  N   PRO   305       6.559 -12.357   3.852  1.00 50.71           N  
ATOM   2292  CA  PRO   305       7.610 -12.668   4.823  1.00 50.71           C  
ATOM   2293  C   PRO   305       7.082 -13.418   6.044  1.00 50.71           C  
ATOM   2294  O   PRO   305       5.909 -13.278   6.400  1.00 50.71           O  
ATOM   2295  CB  PRO   305       8.144 -11.289   5.218  1.00 50.71           C  
ATOM   2296  CG  PRO   305       7.051 -10.337   4.856  1.00 50.71           C  
ATOM   2297  CD  PRO   305       6.170 -10.991   3.830  1.00 50.71           C  
ATOM   2298  N   CYS   306       7.746 -14.431   6.527  1.00 52.71           N  
ATOM   2299  CA  CYS   306       7.332 -15.032   7.791  1.00 52.71           C  
ATOM   2300  C   CYS   306       7.535 -14.061   8.948  1.00 52.71           C  
ATOM   2301  O   CYS   306       8.317 -13.115   8.840  1.00 52.71           O  
ATOM   2302  CB  CYS   306       8.112 -16.320   8.052  1.00 52.71           C  
ATOM   2303  SG  CYS   306       9.746 -16.049   8.772  1.00 52.71           S  
ATOM   2304  N   LEU   307       6.534 -14.024   9.814  1.00 49.29           N  
ATOM   2305  CA  LEU   307       6.605 -13.149  10.979  1.00 49.29           C  
ATOM   2306  C   LEU   307       7.888 -13.394  11.766  1.00 49.29           C  
ATOM   2307  O   LEU   307       8.365 -12.507  12.477  1.00 49.29           O  
ATOM   2308  CB  LEU   307       5.389 -13.360  11.884  1.00 49.29           C  
ATOM   2309  CG  LEU   307       4.077 -12.730  11.414  1.00 49.29           C  
ATOM   2310  CD1 LEU   307       2.892 -13.387  12.116  1.00 49.29           C  
ATOM   2311  CD2 LEU   307       4.086 -11.226  11.663  1.00 49.29           C  
ATOM   2312  N   GLY   308       8.379 -14.598  11.496  1.00 47.12           N  
ATOM   2313  CA  GLY   308       9.517 -14.914  12.345  1.00 47.12           C  
ATOM   2314  C   GLY   308      10.719 -14.025  12.088  1.00 47.12           C  
ATOM   2315  O   GLY   308      11.258 -13.417  13.015  1.00 47.12           O  
ATOM   2316  N   CYS   309      10.972 -13.711  10.836  1.00 47.98           N  
ATOM   2317  CA  CYS   309      12.209 -12.983  10.577  1.00 47.98           C  
ATOM   2318  C   CYS   309      11.976 -11.478  10.622  1.00 47.98           C  
ATOM   2319  O   CYS   309      12.928 -10.700  10.702  1.00 47.98           O  
ATOM   2320  CB  CYS   309      12.789 -13.377   9.219  1.00 47.98           C  
ATOM   2321  SG  CYS   309      13.427 -15.066   9.162  1.00 47.98           S  
ATOM   2322  N   THR   310      10.703 -11.087  10.542  1.00 47.34           N  
ATOM   2323  CA  THR   310      10.526  -9.641  10.457  1.00 47.34           C  
ATOM   2324  C   THR   310      10.305  -9.042  11.843  1.00 47.34           C  
ATOM   2325  O   THR   310       9.955  -7.867  11.968  1.00 47.34           O  
ATOM   2326  CB  THR   310       9.344  -9.275   9.542  1.00 47.34           C  
ATOM   2327  OG1 THR   310       8.163  -9.940  10.007  1.00 47.34           O  
ATOM   2328  CG2 THR   310       9.614  -9.693   8.100  1.00 47.34           C  
ATOM   2329  N   GLU   311      10.379  -9.814  12.901  1.00 45.14           N  
ATOM   2330  CA  GLU   311      10.118  -9.074  14.132  1.00 45.14           C  
ATOM   2331  C   GLU   311      11.150  -7.969  14.342  1.00 45.14           C  
ATOM   2332  O   GLU   311      12.299  -8.097  13.913  1.00 45.14           O  
ATOM   2333  CB  GLU   311      10.108 -10.020  15.336  1.00 45.14           C  
ATOM   2334  CG  GLU   311       8.866 -10.894  15.421  1.00 45.14           C  
ATOM   2335  CD  GLU   311       7.830 -10.372  16.405  1.00 45.14           C  
ATOM   2336  OE1 GLU   311       6.681 -10.870  16.398  1.00 45.14           O  
ATOM   2337  OE2 GLU   311       8.170  -9.457  17.188  1.00 45.14           O  
ATOM   2338  N   PRO   312      10.627  -6.777  14.721  1.00 38.72           N  
ATOM   2339  CA  PRO   312      11.546  -5.669  14.992  1.00 38.72           C  
ATOM   2340  C   PRO   312      12.749  -6.093  15.832  1.00 38.72           C  
ATOM   2341  O   PRO   312      13.869  -5.636  15.588  1.00 38.72           O  
ATOM   2342  CB  PRO   312      10.675  -4.666  15.752  1.00 38.72           C  
ATOM   2343  CG  PRO   312       9.279  -5.176  15.594  1.00 38.72           C  
ATOM   2344  CD  PRO   312       9.341  -6.582  15.071  1.00 38.72           C  
ATOM   2345  N   GLU   313      12.515  -6.834  16.860  1.00 37.06           N  
ATOM   2346  CA  GLU   313      13.719  -7.007  17.668  1.00 37.06           C  
ATOM   2347  C   GLU   313      14.506  -8.238  17.228  1.00 37.06           C  
ATOM   2348  O   GLU   313      15.449  -8.653  17.905  1.00 37.06           O  
ATOM   2349  CB  GLU   313      13.360  -7.115  19.152  1.00 37.06           C  
ATOM   2350  CG  GLU   313      12.762  -5.842  19.734  1.00 37.06           C  
ATOM   2351  CD  GLU   313      12.043  -6.066  21.055  1.00 37.06           C  
ATOM   2352  OE1 GLU   313      11.594  -5.077  21.677  1.00 37.06           O  
ATOM   2353  OE2 GLU   313      11.930  -7.240  21.472  1.00 37.06           O  
ATOM   2354  N   PHE   314      14.028  -8.820  16.172  1.00 37.63           N  
ATOM   2355  CA  PHE   314      14.831  -9.771  15.411  1.00 37.63           C  
ATOM   2356  C   PHE   314      16.083  -9.102  14.857  1.00 37.63           C  
ATOM   2357  O   PHE   314      15.996  -8.084  14.168  1.00 37.63           O  
ATOM   2358  CB  PHE   314      14.009 -10.376  14.268  1.00 37.63           C  
ATOM   2359  CG  PHE   314      14.679 -11.541  13.590  1.00 37.63           C  
ATOM   2360  CD1 PHE   314      15.400 -11.358  12.416  1.00 37.63           C  
ATOM   2361  CD2 PHE   314      14.589 -12.818  14.127  1.00 37.63           C  
ATOM   2362  CE1 PHE   314      16.021 -12.434  11.786  1.00 37.63           C  
ATOM   2363  CE2 PHE   314      15.207 -13.898  13.503  1.00 37.63           C  
ATOM   2364  CZ  PHE   314      15.921 -13.704  12.332  1.00 37.63           C  
ATOM   2365  N   PRO   315      17.072  -9.796  15.032  1.00 36.41           N  
ATOM   2366  CA  PRO   315      17.257 -10.868  16.013  1.00 36.41           C  
ATOM   2367  C   PRO   315      17.520 -10.340  17.422  1.00 36.41           C  
ATOM   2368  O   PRO   315      18.068 -11.059  18.262  1.00 36.41           O  
ATOM   2369  CB  PRO   315      18.474 -11.628  15.479  1.00 36.41           C  
ATOM   2370  CG  PRO   315      19.228 -10.622  14.671  1.00 36.41           C  
ATOM   2371  CD  PRO   315      18.272  -9.553  14.227  1.00 36.41           C  
ATOM   2372  N   HIS   316      17.354  -9.022  17.695  1.00 33.60           N  
ATOM   2373  CA  HIS   316      17.853  -8.687  19.024  1.00 33.60           C  
ATOM   2374  C   HIS   316      16.968  -9.285  20.112  1.00 33.60           C  
ATOM   2375  O   HIS   316      15.740  -9.265  20.000  1.00 33.60           O  
ATOM   2376  CB  HIS   316      17.943  -7.170  19.196  1.00 33.60           C  
ATOM   2377  CG  HIS   316      19.066  -6.545  18.432  1.00 33.60           C  
ATOM   2378  ND1 HIS   316      20.381  -6.635  18.835  1.00 33.60           N  
ATOM   2379  CD2 HIS   316      19.070  -5.822  17.287  1.00 33.60           C  
ATOM   2380  CE1 HIS   316      21.146  -5.993  17.969  1.00 33.60           C  
ATOM   2381  NE2 HIS   316      20.375  -5.490  17.020  1.00 33.60           N  
ATOM   2382  N   PHE   317      17.386 -10.448  20.598  1.00 32.91           N  
ATOM   2383  CA  PHE   317      17.247 -11.463  21.637  1.00 32.91           C  
ATOM   2384  C   PHE   317      16.646 -10.863  22.902  1.00 32.91           C  
ATOM   2385  O   PHE   317      17.296 -10.831  23.949  1.00 32.91           O  
ATOM   2386  CB  PHE   317      18.604 -12.101  21.951  1.00 32.91           C  
ATOM   2387  CG  PHE   317      19.266 -12.737  20.759  1.00 32.91           C  
ATOM   2388  CD1 PHE   317      18.837 -13.970  20.283  1.00 32.91           C  
ATOM   2389  CD2 PHE   317      20.319 -12.101  20.113  1.00 32.91           C  
ATOM   2390  CE1 PHE   317      19.448 -14.561  19.180  1.00 32.91           C  
ATOM   2391  CE2 PHE   317      20.935 -12.685  19.010  1.00 32.91           C  
ATOM   2392  CZ  PHE   317      20.499 -13.915  18.546  1.00 32.91           C  
ATOM   2393  N   ASP   318      15.896  -9.822  22.900  1.00 31.29           N  
ATOM   2394  CA  ASP   318      15.614  -9.617  24.317  1.00 31.29           C  
ATOM   2395  C   ASP   318      14.627 -10.660  24.837  1.00 31.29           C  
ATOM   2396  O   ASP   318      13.652 -10.319  25.510  1.00 31.29           O  
ATOM   2397  CB  ASP   318      15.065  -8.209  24.557  1.00 31.29           C  
ATOM   2398  CG  ASP   318      15.936  -7.383  25.487  1.00 31.29           C  
ATOM   2399  OD1 ASP   318      16.883  -7.937  26.087  1.00 31.29           O  
ATOM   2400  OD2 ASP   318      15.673  -6.169  25.623  1.00 31.29           O  
ATOM   2401  N   LEU   319      14.603 -11.837  24.270  1.00 33.82           N  
ATOM   2402  CA  LEU   319      13.848 -12.711  25.162  1.00 33.82           C  
ATOM   2403  C   LEU   319      14.665 -13.059  26.402  1.00 33.82           C  
ATOM   2404  O   LEU   319      15.881 -13.240  26.318  1.00 33.82           O  
ATOM   2405  CB  LEU   319      13.434 -13.992  24.433  1.00 33.82           C  
ATOM   2406  CG  LEU   319      12.379 -13.837  23.336  1.00 33.82           C  
ATOM   2407  CD1 LEU   319      12.386 -15.055  22.419  1.00 33.82           C  
ATOM   2408  CD2 LEU   319      10.998 -13.629  23.947  1.00 33.82           C  
ATOM   2409  N   ALA   320      14.654 -12.099  27.350  1.00 31.35           N  
ATOM   2410  CA  ALA   320      15.156 -12.292  28.708  1.00 31.35           C  
ATOM   2411  C   ALA   320      15.840 -13.648  28.853  1.00 31.35           C  
ATOM   2412  O   ALA   320      15.404 -14.637  28.259  1.00 31.35           O  
ATOM   2413  CB  ALA   320      14.019 -12.162  29.718  1.00 31.35           C  
ATOM   2414  N   PRO   321      17.151 -13.722  28.939  1.00 32.28           N  
ATOM   2415  CA  PRO   321      17.694 -14.996  29.418  1.00 32.28           C  
ATOM   2416  C   PRO   321      16.688 -15.793  30.245  1.00 32.28           C  
ATOM   2417  O   PRO   321      15.999 -15.227  31.097  1.00 32.28           O  
ATOM   2418  CB  PRO   321      18.889 -14.569  30.274  1.00 32.28           C  
ATOM   2419  CG  PRO   321      18.965 -13.085  30.112  1.00 32.28           C  
ATOM   2420  CD  PRO   321      17.727 -12.619  29.403  1.00 32.28           C  
ATOM   2421  N   GLY   322      16.092 -16.869  29.710  1.00 29.96           N  
ATOM   2422  CA  GLY   322      15.179 -17.750  30.421  1.00 29.96           C  
ATOM   2423  C   GLY   322      13.857 -17.946  29.703  1.00 29.96           C  
ATOM   2424  O   GLY   322      12.907 -18.482  30.276  1.00 29.96           O  
ATOM   2425  N   THR   323      13.554 -17.092  28.771  1.00 35.13           N  
ATOM   2426  CA  THR   323      12.305 -17.406  28.085  1.00 35.13           C  
ATOM   2427  C   THR   323      12.317 -18.842  27.570  1.00 35.13           C  
ATOM   2428  O   THR   323      13.247 -19.249  26.872  1.00 35.13           O  
ATOM   2429  CB  THR   323      12.054 -16.439  26.912  1.00 35.13           C  
ATOM   2430  OG1 THR   323      12.857 -15.266  27.088  1.00 35.13           O  
ATOM   2431  CG2 THR   323      10.586 -16.031  26.841  1.00 35.13           C  
ATOM   2432  N   VAL   324      11.848 -19.723  28.386  1.00 34.03           N  
ATOM   2433  CA  VAL   324      11.685 -21.162  28.213  1.00 34.03           C  
ATOM   2434  C   VAL   324      10.639 -21.438  27.136  1.00 34.03           C  
ATOM   2435  O   VAL   324       9.644 -20.717  27.028  1.00 34.03           O  
ATOM   2436  CB  VAL   324      11.282 -21.851  29.537  1.00 34.03           C  
ATOM   2437  CG1 VAL   324      11.431 -23.367  29.424  1.00 34.03           C  
ATOM   2438  CG2 VAL   324      12.120 -21.312  30.695  1.00 34.03           C  
ATOM   2439  N   PHE   325      11.047 -22.173  26.153  1.00 35.48           N  
ATOM   2440  CA  PHE   325      10.153 -22.801  25.188  1.00 35.48           C  
ATOM   2441  C   PHE   325       8.929 -23.385  25.885  1.00 35.48           C  
ATOM   2442  O   PHE   325       9.059 -24.216  26.786  1.00 35.48           O  
ATOM   2443  CB  PHE   325      10.886 -23.897  24.408  1.00 35.48           C  
ATOM   2444  CG  PHE   325      11.806 -23.371  23.341  1.00 35.48           C  
ATOM   2445  CD1 PHE   325      11.299 -22.903  22.135  1.00 35.48           C  
ATOM   2446  CD2 PHE   325      13.180 -23.343  23.544  1.00 35.48           C  
ATOM   2447  CE1 PHE   325      12.148 -22.415  21.145  1.00 35.48           C  
ATOM   2448  CE2 PHE   325      14.035 -22.857  22.559  1.00 35.48           C  
ATOM   2449  CZ  PHE   325      13.517 -22.394  21.360  1.00 35.48           C  
ATOM   2450  N   LYS   326       7.982 -22.667  26.235  1.00 31.48           N  
ATOM   2451  CA  LYS   326       6.781 -23.419  26.583  1.00 31.48           C  
ATOM   2452  C   LYS   326       6.268 -24.219  25.389  1.00 31.48           C  
ATOM   2453  O   LYS   326       6.111 -23.677  24.293  1.00 31.48           O  
ATOM   2454  CB  LYS   326       5.687 -22.480  27.093  1.00 31.48           C  
ATOM   2455  CG  LYS   326       5.874 -22.039  28.537  1.00 31.48           C  
ATOM   2456  CD  LYS   326       4.669 -21.256  29.043  1.00 31.48           C  
ATOM   2457  CE  LYS   326       4.878 -20.766  30.469  1.00 31.48           C  
ATOM   2458  NZ  LYS   326       3.706 -19.982  30.963  1.00 31.48           N  
ATOM   2459  N   THR   327       6.966 -25.197  24.907  1.00 30.86           N  
ATOM   2460  CA  THR   327       6.214 -25.869  23.854  1.00 30.86           C  
ATOM   2461  C   THR   327       4.728 -25.916  24.196  1.00 30.86           C  
ATOM   2462  O   THR   327       4.350 -26.349  25.287  1.00 30.86           O  
ATOM   2463  CB  THR   327       6.736 -27.299  23.620  1.00 30.86           C  
ATOM   2464  OG1 THR   327       6.937 -27.940  24.886  1.00 30.86           O  
ATOM   2465  CG2 THR   327       8.054 -27.285  22.854  1.00 30.86           C  
ATOM   2466  N   GLN   328       3.971 -24.847  24.418  1.00 27.24           N  
ATOM   2467  CA  GLN   328       2.604 -25.285  24.159  1.00 27.24           C  
ATOM   2468  C   GLN   328       2.539 -26.186  22.929  1.00 27.24           C  
ATOM   2469  O   GLN   328       3.430 -26.148  22.078  1.00 27.24           O  
ATOM   2470  CB  GLN   328       1.679 -24.081  23.977  1.00 27.24           C  
ATOM   2471  CG  GLN   328       1.490 -23.254  25.242  1.00 27.24           C  
ATOM   2472  CD  GLN   328       0.183 -22.483  25.250  1.00 27.24           C  
ATOM   2473  OE1 GLN   328      -0.416 -22.241  24.197  1.00 27.24           O  
ATOM   2474  NE2 GLN   328      -0.268 -22.091  26.437  1.00 27.24           N  
ATOM   2475  N   LYS   329       2.781 -27.491  23.161  1.00 26.10           N  
ATOM   2476  CA  LYS   329       2.410 -28.571  22.252  1.00 26.10           C  
ATOM   2477  C   LYS   329       2.222 -28.052  20.829  1.00 26.10           C  
ATOM   2478  O   LYS   329       1.208 -27.422  20.521  1.00 26.10           O  
ATOM   2479  CB  LYS   329       1.131 -29.261  22.731  1.00 26.10           C  
ATOM   2480  CG  LYS   329       1.362 -30.321  23.798  1.00 26.10           C  
ATOM   2481  CD  LYS   329       0.075 -31.061  24.139  1.00 26.10           C  
ATOM   2482  CE  LYS   329       0.292 -32.077  25.252  1.00 26.10           C  
ATOM   2483  NZ  LYS   329      -0.974 -32.785  25.610  1.00 26.10           N  
ATOM   2484  N   VAL   330       2.957 -27.113  20.338  1.00 27.14           N  
ATOM   2485  CA  VAL   330       2.997 -26.983  18.885  1.00 27.14           C  
ATOM   2486  C   VAL   330       2.552 -28.292  18.237  1.00 27.14           C  
ATOM   2487  O   VAL   330       3.091 -29.359  18.543  1.00 27.14           O  
ATOM   2488  CB  VAL   330       4.408 -26.596  18.389  1.00 27.14           C  
ATOM   2489  CG1 VAL   330       4.372 -26.198  16.915  1.00 27.14           C  
ATOM   2490  CG2 VAL   330       4.979 -25.462  19.238  1.00 27.14           C  
ATOM   2491  N   SER   331       1.365 -28.731  18.374  1.00 26.12           N  
ATOM   2492  CA  SER   331       0.974 -29.879  17.562  1.00 26.12           C  
ATOM   2493  C   SER   331       1.666 -29.857  16.203  1.00 26.12           C  
ATOM   2494  O   SER   331       1.781 -30.891  15.542  1.00 26.12           O  
ATOM   2495  CB  SER   331      -0.543 -29.910  17.371  1.00 26.12           C  
ATOM   2496  OG  SER   331      -0.973 -28.808  16.590  1.00 26.12           O  
ATOM   2497  N   GLY   332       2.872 -29.351  16.141  1.00 29.23           N  
ATOM   2498  CA  GLY   332       3.649 -29.788  14.992  1.00 29.23           C  
ATOM   2499  C   GLY   332       5.024 -29.151  14.924  1.00 29.23           C  
ATOM   2500  O   GLY   332       5.189 -27.978  15.268  1.00 29.23           O  
ATOM   2501  N   MET   333       5.995 -29.582  15.807  1.00 31.67           N  
ATOM   2502  CA  MET   333       7.316 -30.064  15.415  1.00 31.67           C  
ATOM   2503  C   MET   333       8.411 -29.346  16.197  1.00 31.67           C  
ATOM   2504  O   MET   333       9.354 -28.815  15.608  1.00 31.67           O  
ATOM   2505  CB  MET   333       7.535 -29.873  13.914  1.00 31.67           C  
ATOM   2506  CG  MET   333       6.798 -30.887  13.053  1.00 31.67           C  
ATOM   2507  SD  MET   333       7.841 -32.334  12.624  1.00 31.67           S  
ATOM   2508  CE  MET   333       8.930 -31.587  11.381  1.00 31.67           C  
ATOM   2509  N   ILE   334       8.160 -28.688  17.344  1.00 33.73           N  
ATOM   2510  CA  ILE   334       9.422 -28.762  18.073  1.00 33.73           C  
ATOM   2511  C   ILE   334       9.916 -30.206  18.105  1.00 33.73           C  
ATOM   2512  O   ILE   334       9.130 -31.133  18.316  1.00 33.73           O  
ATOM   2513  CB  ILE   334       9.278 -28.212  19.509  1.00 33.73           C  
ATOM   2514  CG1 ILE   334       8.742 -26.776  19.481  1.00 33.73           C  
ATOM   2515  CG2 ILE   334      10.617 -28.282  20.251  1.00 33.73           C  
ATOM   2516  CD1 ILE   334       8.939 -26.016  20.785  1.00 33.73           C  
ATOM   2517  N   PRO   335      10.907 -30.548  17.181  1.00 36.82           N  
ATOM   2518  CA  PRO   335      11.248 -31.966  17.324  1.00 36.82           C  
ATOM   2519  C   PRO   335      10.831 -32.540  18.676  1.00 36.82           C  
ATOM   2520  O   PRO   335      10.913 -31.849  19.695  1.00 36.82           O  
ATOM   2521  CB  PRO   335      12.771 -31.980  17.170  1.00 36.82           C  
ATOM   2522  CG  PRO   335      13.133 -30.571  16.829  1.00 36.82           C  
ATOM   2523  CD  PRO   335      11.908 -29.715  16.972  1.00 36.82           C  
ATOM   2524  N   LYS   336       9.688 -33.141  18.738  1.00 38.98           N  
ATOM   2525  CA  LYS   336       9.395 -33.915  19.941  1.00 38.98           C  
ATOM   2526  C   LYS   336      10.653 -34.129  20.777  1.00 38.98           C  
ATOM   2527  O   LYS   336      10.571 -34.364  21.984  1.00 38.98           O  
ATOM   2528  CB  LYS   336       8.774 -35.264  19.573  1.00 38.98           C  
ATOM   2529  CG  LYS   336       7.291 -35.194  19.245  1.00 38.98           C  
ATOM   2530  CD  LYS   336       6.699 -36.581  19.029  1.00 38.98           C  
ATOM   2531  CE  LYS   336       5.221 -36.510  18.673  1.00 38.98           C  
ATOM   2532  NZ  LYS   336       4.640 -37.867  18.447  1.00 38.98           N  
ATOM   2533  N   GLU   337      11.795 -33.918  20.169  1.00 41.64           N  
ATOM   2534  CA  GLU   337      12.977 -34.249  20.959  1.00 41.64           C  
ATOM   2535  C   GLU   337      13.488 -33.033  21.726  1.00 41.64           C  
ATOM   2536  O   GLU   337      14.571 -33.072  22.313  1.00 41.64           O  
ATOM   2537  CB  GLU   337      14.084 -34.809  20.062  1.00 41.64           C  
ATOM   2538  CG  GLU   337      13.653 -36.007  19.228  1.00 41.64           C  
ATOM   2539  CD  GLU   337      13.967 -35.852  17.748  1.00 41.64           C  
ATOM   2540  OE1 GLU   337      13.606 -36.750  16.954  1.00 41.64           O  
ATOM   2541  OE2 GLU   337      14.580 -34.825  17.380  1.00 41.64           O  
ATOM   2542  N   VAL   338      12.906 -31.943  21.482  1.00 45.12           N  
ATOM   2543  CA  VAL   338      13.409 -30.896  22.365  1.00 45.12           C  
ATOM   2544  C   VAL   338      12.680 -30.955  23.705  1.00 45.12           C  
ATOM   2545  O   VAL   338      11.455 -30.826  23.758  1.00 45.12           O  
ATOM   2546  CB  VAL   338      13.250 -29.495  21.732  1.00 45.12           C  
ATOM   2547  CG1 VAL   338      13.806 -28.417  22.661  1.00 45.12           C  
ATOM   2548  CG2 VAL   338      13.943 -29.443  20.372  1.00 45.12           C  
ATOM   2549  N   PRO   339      13.416 -31.332  24.692  1.00 48.25           N  
ATOM   2550  CA  PRO   339      12.753 -31.482  25.989  1.00 48.25           C  
ATOM   2551  C   PRO   339      12.057 -30.202  26.448  1.00 48.25           C  
ATOM   2552  O   PRO   339      12.523 -29.100  26.146  1.00 48.25           O  
ATOM   2553  CB  PRO   339      13.902 -31.846  26.933  1.00 48.25           C  
ATOM   2554  CG  PRO   339      15.076 -32.071  26.035  1.00 48.25           C  
ATOM   2555  CD  PRO   339      14.734 -31.561  24.666  1.00 48.25           C  
ATOM   2556  N   GLU   340      10.850 -30.321  26.879  1.00 47.23           N  
ATOM   2557  CA  GLU   340      10.149 -29.253  27.585  1.00 47.23           C  
ATOM   2558  C   GLU   340      11.080 -28.526  28.551  1.00 47.23           C  
ATOM   2559  O   GLU   340      11.848 -29.160  29.277  1.00 47.23           O  
ATOM   2560  CB  GLU   340       8.939 -29.810  28.339  1.00 47.23           C  
ATOM   2561  CG  GLU   340       7.814 -28.803  28.527  1.00 47.23           C  
ATOM   2562  CD  GLU   340       6.563 -29.408  29.144  1.00 47.23           C  
ATOM   2563  OE1 GLU   340       5.587 -28.664  29.390  1.00 47.23           O  
ATOM   2564  OE2 GLU   340       6.561 -30.636  29.385  1.00 47.23           O  
ATOM   2565  N   GLY   341      11.129 -27.241  28.448  1.00 50.99           N  
ATOM   2566  CA  GLY   341      11.938 -26.488  29.393  1.00 50.99           C  
ATOM   2567  C   GLY   341      13.282 -26.069  28.827  1.00 50.99           C  
ATOM   2568  O   GLY   341      14.109 -25.496  29.539  1.00 50.99           O  
ATOM   2569  N   THR   342      13.513 -26.646  27.684  1.00 49.80           N  
ATOM   2570  CA  THR   342      14.787 -26.245  27.097  1.00 49.80           C  
ATOM   2571  C   THR   342      14.834 -24.735  26.885  1.00 49.80           C  
ATOM   2572  O   THR   342      13.924 -24.158  26.286  1.00 49.80           O  
ATOM   2573  CB  THR   342      15.034 -26.962  25.757  1.00 49.80           C  
ATOM   2574  OG1 THR   342      14.870 -28.374  25.940  1.00 49.80           O  
ATOM   2575  CG2 THR   342      16.443 -26.688  25.239  1.00 49.80           C  
ATOM   2576  N   ASP   343      15.694 -24.112  27.670  1.00 55.53           N  
ATOM   2577  CA  ASP   343      15.831 -22.674  27.461  1.00 55.53           C  
ATOM   2578  C   ASP   343      16.375 -22.371  26.067  1.00 55.53           C  
ATOM   2579  O   ASP   343      16.926 -23.252  25.405  1.00 55.53           O  
ATOM   2580  CB  ASP   343      16.743 -22.062  28.527  1.00 55.53           C  
ATOM   2581  CG  ASP   343      18.219 -22.205  28.198  1.00 55.53           C  
ATOM   2582  OD1 ASP   343      18.801 -21.279  27.593  1.00 55.53           O  
ATOM   2583  OD2 ASP   343      18.804 -23.254  28.544  1.00 55.53           O  
ATOM   2584  N   HIS   344      16.121 -21.212  25.490  1.00 47.66           N  
ATOM   2585  CA  HIS   344      16.399 -20.865  24.101  1.00 47.66           C  
ATOM   2586  C   HIS   344      17.887 -20.985  23.791  1.00 47.66           C  
ATOM   2587  O   HIS   344      18.267 -21.281  22.655  1.00 47.66           O  
ATOM   2588  CB  HIS   344      15.912 -19.447  23.795  1.00 47.66           C  
ATOM   2589  CG  HIS   344      16.642 -18.385  24.554  1.00 47.66           C  
ATOM   2590  ND1 HIS   344      16.512 -18.221  25.916  1.00 47.66           N  
ATOM   2591  CD2 HIS   344      17.512 -17.435  24.139  1.00 47.66           C  
ATOM   2592  CE1 HIS   344      17.273 -17.212  26.306  1.00 47.66           C  
ATOM   2593  NE2 HIS   344      17.890 -16.718  25.248  1.00 47.66           N  
ATOM   2594  N   LEU   345      18.716 -20.739  24.898  1.00 53.94           N  
ATOM   2595  CA  LEU   345      20.147 -20.841  24.632  1.00 53.94           C  
ATOM   2596  C   LEU   345      20.548 -22.287  24.361  1.00 53.94           C  
ATOM   2597  O   LEU   345      21.357 -22.555  23.469  1.00 53.94           O  
ATOM   2598  CB  LEU   345      20.952 -20.288  25.811  1.00 53.94           C  
ATOM   2599  CG  LEU   345      20.977 -18.766  25.961  1.00 53.94           C  
ATOM   2600  CD1 LEU   345      21.541 -18.377  27.324  1.00 53.94           C  
ATOM   2601  CD2 LEU   345      21.790 -18.131  24.839  1.00 53.94           C  
ATOM   2602  N   THR   346      19.997 -23.174  25.208  1.00 57.10           N  
ATOM   2603  CA  THR   346      20.255 -24.598  25.026  1.00 57.10           C  
ATOM   2604  C   THR   346      19.786 -25.062  23.650  1.00 57.10           C  
ATOM   2605  O   THR   346      20.495 -25.800  22.963  1.00 57.10           O  
ATOM   2606  CB  THR   346      19.562 -25.435  26.117  1.00 57.10           C  
ATOM   2607  OG1 THR   346      19.948 -24.943  27.406  1.00 57.10           O  
ATOM   2608  CG2 THR   346      19.948 -26.907  26.010  1.00 57.10           C  
ATOM   2609  N   TYR   347      18.583 -24.647  23.296  1.00 55.16           N  
ATOM   2610  CA  TYR   347      18.094 -25.056  21.984  1.00 55.16           C  
ATOM   2611  C   TYR   347      19.025 -24.571  20.879  1.00 55.16           C  
ATOM   2612  O   TYR   347      19.342 -25.320  19.952  1.00 55.16           O  
ATOM   2613  CB  TYR   347      16.679 -24.521  21.746  1.00 55.16           C  
ATOM   2614  CG  TYR   347      16.101 -24.907  20.406  1.00 55.16           C  
ATOM   2615  CD1 TYR   347      16.070 -23.998  19.351  1.00 55.16           C  
ATOM   2616  CD2 TYR   347      15.585 -26.180  20.192  1.00 55.16           C  
ATOM   2617  CE1 TYR   347      15.537 -24.348  18.115  1.00 55.16           C  
ATOM   2618  CE2 TYR   347      15.049 -26.541  18.960  1.00 55.16           C  
ATOM   2619  CZ  TYR   347      15.030 -25.620  17.930  1.00 55.16           C  
ATOM   2620  OH  TYR   347      14.501 -25.972  16.708  1.00 55.16           O  
ATOM   2621  N   MET   348      19.605 -23.417  21.061  1.00 51.12           N  
ATOM   2622  CA  MET   348      20.543 -22.860  20.090  1.00 51.12           C  
ATOM   2623  C   MET   348      21.799 -23.719  19.991  1.00 51.12           C  
ATOM   2624  O   MET   348      22.316 -23.947  18.896  1.00 51.12           O  
ATOM   2625  CB  MET   348      20.918 -21.426  20.466  1.00 51.12           C  
ATOM   2626  CG  MET   348      19.845 -20.403  20.133  1.00 51.12           C  
ATOM   2627  SD  MET   348      20.354 -18.689  20.544  1.00 51.12           S  
ATOM   2628  CE  MET   348      21.226 -18.239  19.018  1.00 51.12           C  
ATOM   2629  N   GLY   349      22.382 -23.922  21.157  1.00 55.95           N  
ATOM   2630  CA  GLY   349      23.557 -24.779  21.192  1.00 55.95           C  
ATOM   2631  C   GLY   349      23.337 -26.120  20.518  1.00 55.95           C  
ATOM   2632  O   GLY   349      24.173 -26.570  19.732  1.00 55.95           O  
ATOM   2633  N   LEU   350      22.095 -26.579  20.704  1.00 55.57           N  
ATOM   2634  CA  LEU   350      21.806 -27.881  20.114  1.00 55.57           C  
ATOM   2635  C   LEU   350      21.644 -27.768  18.602  1.00 55.57           C  
ATOM   2636  O   LEU   350      22.121 -28.627  17.856  1.00 55.57           O  
ATOM   2637  CB  LEU   350      20.541 -28.481  20.731  1.00 55.57           C  
ATOM   2638  CG  LEU   350      20.695 -29.110  22.117  1.00 55.57           C  
ATOM   2639  CD1 LEU   350      19.333 -29.254  22.788  1.00 55.57           C  
ATOM   2640  CD2 LEU   350      21.393 -30.462  22.017  1.00 55.57           C  
ATOM   2641  N   ALA   351      20.962 -26.629  18.215  1.00 50.02           N  
ATOM   2642  CA  ALA   351      20.764 -26.417  16.784  1.00 50.02           C  
ATOM   2643  C   ALA   351      22.097 -26.223  16.068  1.00 50.02           C  
ATOM   2644  O   ALA   351      22.315 -26.774  14.987  1.00 50.02           O  
ATOM   2645  CB  ALA   351      19.855 -25.214  16.545  1.00 50.02           C  
ATOM   2646  N   ALA   352      22.989 -25.512  16.731  1.00 49.17           N  
ATOM   2647  CA  ALA   352      24.325 -25.294  16.181  1.00 49.17           C  
ATOM   2648  C   ALA   352      25.092 -26.608  16.065  1.00 49.17           C  
ATOM   2649  O   ALA   352      25.746 -26.865  15.052  1.00 49.17           O  
ATOM   2650  CB  ALA   352      25.101 -24.304  17.046  1.00 49.17           C  
ATOM   2651  N   ALA   353      25.000 -27.448  17.099  1.00 50.63           N  
ATOM   2652  CA  ALA   353      25.692 -28.734  17.140  1.00 50.63           C  
ATOM   2653  C   ALA   353      25.177 -29.669  16.050  1.00 50.63           C  
ATOM   2654  O   ALA   353      25.956 -30.392  15.424  1.00 50.63           O  
ATOM   2655  CB  ALA   353      25.530 -29.382  18.513  1.00 50.63           C  
ATOM   2656  N   ALA   354      23.842 -29.678  15.884  1.00 45.54           N  
ATOM   2657  CA  ALA   354      23.230 -30.561  14.894  1.00 45.54           C  
ATOM   2658  C   ALA   354      23.722 -30.232  13.487  1.00 45.54           C  
ATOM   2659  O   ALA   354      23.872 -31.125  12.651  1.00 45.54           O  
ATOM   2660  CB  ALA   354      21.708 -30.459  14.959  1.00 45.54           C  
ATOM   2661  N   ARG   355      24.169 -28.972  13.286  1.00 38.88           N  
ATOM   2662  CA  ARG   355      24.872 -28.476  12.107  1.00 38.88           C  
ATOM   2663  C   ARG   355      26.149 -29.269  11.857  1.00 38.88           C  
ATOM   2664  O   ARG   355      26.467 -29.600  10.713  1.00 38.88           O  
ATOM   2665  CB  ARG   355      25.200 -26.989  12.262  1.00 38.88           C  
ATOM   2666  CG  ARG   355      24.792 -26.140  11.069  1.00 38.88           C  
ATOM   2667  CD  ARG   355      25.268 -24.702  11.210  1.00 38.88           C  
ATOM   2668  NE  ARG   355      25.114 -23.957   9.964  1.00 38.88           N  
ATOM   2669  CZ  ARG   355      25.593 -22.736   9.746  1.00 38.88           C  
ATOM   2670  NH1 ARG   355      26.270 -22.094  10.691  1.00 38.88           N  
ATOM   2671  NH2 ARG   355      25.395 -22.151   8.574  1.00 38.88           N  
ATOM   2672  N   ILE   356      26.987 -29.090  12.859  1.00 44.09           N  
ATOM   2673  CA  ILE   356      28.272 -29.756  12.678  1.00 44.09           C  
ATOM   2674  C   ILE   356      28.047 -31.227  12.336  1.00 44.09           C  
ATOM   2675  O   ILE   356      28.769 -31.798  11.516  1.00 44.09           O  
ATOM   2676  CB  ILE   356      29.157 -29.628  13.938  1.00 44.09           C  
ATOM   2677  CG1 ILE   356      29.408 -28.152  14.266  1.00 44.09           C  
ATOM   2678  CG2 ILE   356      30.478 -30.380  13.748  1.00 44.09           C  
ATOM   2679  CD1 ILE   356      30.111 -27.925  15.598  1.00 44.09           C  
ATOM   2680  N   ALA   357      26.911 -31.765  12.723  1.00 47.67           N  
ATOM   2681  CA  ALA   357      26.815 -33.219  12.624  1.00 47.67           C  
ATOM   2682  C   ALA   357      26.064 -33.634  11.362  1.00 47.67           C  
ATOM   2683  O   ALA   357      26.094 -34.803  10.971  1.00 47.67           O  
ATOM   2684  CB  ALA   357      26.128 -33.792  13.861  1.00 47.67           C  
ATOM   2685  N   ALA   358      25.256 -32.644  10.721  1.00 41.22           N  
ATOM   2686  CA  ALA   358      24.391 -33.102   9.638  1.00 41.22           C  
ATOM   2687  C   ALA   358      25.211 -33.538   8.427  1.00 41.22           C  
ATOM   2688  O   ALA   358      26.219 -32.910   8.094  1.00 41.22           O  
ATOM   2689  CB  ALA   358      23.406 -32.004   9.243  1.00 41.22           C  
ATOM   2690  N   PRO   359      25.089 -34.757   8.007  1.00 41.61           N  
ATOM   2691  CA  PRO   359      25.687 -35.237   6.759  1.00 41.61           C  
ATOM   2692  C   PRO   359      25.247 -34.425   5.543  1.00 41.61           C  
ATOM   2693  O   PRO   359      24.142 -33.878   5.529  1.00 41.61           O  
ATOM   2694  CB  PRO   359      25.187 -36.681   6.662  1.00 41.61           C  
ATOM   2695  CG  PRO   359      24.287 -36.855   7.842  1.00 41.61           C  
ATOM   2696  CD  PRO   359      24.274 -35.572   8.624  1.00 41.61           C  
ATOM   2697  N   GLN   360      26.154 -33.782   4.882  1.00 38.92           N  
ATOM   2698  CA  GLN   360      25.944 -33.070   3.626  1.00 38.92           C  
ATOM   2699  C   GLN   360      25.359 -33.994   2.561  1.00 38.92           C  
ATOM   2700  O   GLN   360      25.945 -35.030   2.240  1.00 38.92           O  
ATOM   2701  CB  GLN   360      27.256 -32.461   3.128  1.00 38.92           C  
ATOM   2702  CG  GLN   360      27.985 -31.631   4.177  1.00 38.92           C  
ATOM   2703  CD  GLN   360      27.481 -30.201   4.246  1.00 38.92           C  
ATOM   2704  OE1 GLN   360      26.780 -29.730   3.345  1.00 38.92           O  
ATOM   2705  NE2 GLN   360      27.835 -29.499   5.318  1.00 38.92           N  
ATOM   2706  N   TRP   361      24.106 -34.344   2.541  1.00 34.18           N  
ATOM   2707  CA  TRP   361      23.552 -35.302   1.590  1.00 34.18           C  
ATOM   2708  C   TRP   361      23.736 -34.814   0.156  1.00 34.18           C  
ATOM   2709  O   TRP   361      23.692 -33.610  -0.107  1.00 34.18           O  
ATOM   2710  CB  TRP   361      22.067 -35.544   1.873  1.00 34.18           C  
ATOM   2711  CG  TRP   361      21.809 -36.453   3.037  1.00 34.18           C  
ATOM   2712  CD1 TRP   361      22.497 -37.588   3.363  1.00 34.18           C  
ATOM   2713  CD2 TRP   361      20.787 -36.305   4.027  1.00 34.18           C  
ATOM   2714  NE1 TRP   361      21.964 -38.155   4.497  1.00 34.18           N  
ATOM   2715  CE2 TRP   361      20.914 -37.387   4.924  1.00 34.18           C  
ATOM   2716  CE3 TRP   361      19.775 -35.360   4.243  1.00 34.18           C  
ATOM   2717  CZ2 TRP   361      20.066 -37.551   6.022  1.00 34.18           C  
ATOM   2718  CZ3 TRP   361      18.932 -35.524   5.336  1.00 34.18           C  
ATOM   2719  CH2 TRP   361      19.084 -36.612   6.210  1.00 34.18           C  
ATOM   2720  N   SER   362      24.009 -35.664  -0.772  1.00 39.25           N  
ATOM   2721  CA  SER   362      24.109 -35.455  -2.213  1.00 39.25           C  
ATOM   2722  C   SER   362      22.729 -35.388  -2.859  1.00 39.25           C  
ATOM   2723  O   SER   362      21.736 -35.807  -2.259  1.00 39.25           O  
ATOM   2724  CB  SER   362      24.930 -36.570  -2.861  1.00 39.25           C  
ATOM   2725  OG  SER   362      24.230 -37.801  -2.817  1.00 39.25           O  
ATOM   2726  N   LYS   363      22.608 -34.557  -3.909  1.00 36.89           N  
ATOM   2727  CA  LYS   363      21.446 -34.322  -4.762  1.00 36.89           C  
ATOM   2728  C   LYS   363      20.772 -35.637  -5.147  1.00 36.89           C  
ATOM   2729  O   LYS   363      19.546 -35.705  -5.246  1.00 36.89           O  
ATOM   2730  CB  LYS   363      21.851 -33.553  -6.021  1.00 36.89           C  
ATOM   2731  CG  LYS   363      21.868 -32.042  -5.843  1.00 36.89           C  
ATOM   2732  CD  LYS   363      22.147 -31.328  -7.160  1.00 36.89           C  
ATOM   2733  CE  LYS   363      22.227 -29.819  -6.972  1.00 36.89           C  
ATOM   2734  NZ  LYS   363      22.516 -29.115  -8.258  1.00 36.89           N  
ATOM   2735  N   GLU   364      21.607 -36.640  -5.353  1.00 38.70           N  
ATOM   2736  CA  GLU   364      21.183 -37.859  -6.036  1.00 38.70           C  
ATOM   2737  C   GLU   364      20.410 -38.778  -5.095  1.00 38.70           C  
ATOM   2738  O   GLU   364      19.523 -39.516  -5.529  1.00 38.70           O  
ATOM   2739  CB  GLU   364      22.391 -38.597  -6.618  1.00 38.70           C  
ATOM   2740  CG  GLU   364      22.967 -37.945  -7.867  1.00 38.70           C  
ATOM   2741  CD  GLU   364      24.041 -38.785  -8.541  1.00 38.70           C  
ATOM   2742  OE1 GLU   364      24.488 -38.419  -9.652  1.00 38.70           O  
ATOM   2743  OE2 GLU   364      24.437 -39.816  -7.954  1.00 38.70           O  
ATOM   2744  N   ASP   365      20.687 -38.665  -3.777  1.00 38.49           N  
ATOM   2745  CA  ASP   365      19.950 -39.486  -2.822  1.00 38.49           C  
ATOM   2746  C   ASP   365      18.506 -39.009  -2.686  1.00 38.49           C  
ATOM   2747  O   ASP   365      17.674 -39.693  -2.087  1.00 38.49           O  
ATOM   2748  CB  ASP   365      20.640 -39.471  -1.456  1.00 38.49           C  
ATOM   2749  CG  ASP   365      22.002 -40.142  -1.472  1.00 38.49           C  
ATOM   2750  OD1 ASP   365      22.218 -41.066  -2.285  1.00 38.49           O  
ATOM   2751  OD2 ASP   365      22.868 -39.744  -0.662  1.00 38.49           O  
ATOM   2752  N   MET   366      18.118 -38.051  -3.520  1.00 29.15           N  
ATOM   2753  CA  MET   366      16.952 -37.213  -3.260  1.00 29.15           C  
ATOM   2754  C   MET   366      15.697 -37.820  -3.878  1.00 29.15           C  
ATOM   2755  O   MET   366      14.596 -37.651  -3.350  1.00 29.15           O  
ATOM   2756  CB  MET   366      17.172 -35.801  -3.806  1.00 29.15           C  
ATOM   2757  CG  MET   366      17.918 -34.884  -2.850  1.00 29.15           C  
ATOM   2758  SD  MET   366      18.049 -33.166  -3.482  1.00 29.15           S  
ATOM   2759  CE  MET   366      16.720 -32.374  -2.535  1.00 29.15           C  
ATOM   2760  N   PHE   367      15.968 -38.591  -4.954  1.00 32.85           N  
ATOM   2761  CA  PHE   367      14.744 -39.091  -5.568  1.00 32.85           C  
ATOM   2762  C   PHE   367      14.341 -40.430  -4.963  1.00 32.85           C  
ATOM   2763  O   PHE   367      13.309 -40.997  -5.327  1.00 32.85           O  
ATOM   2764  CB  PHE   367      14.919 -39.231  -7.083  1.00 32.85           C  
ATOM   2765  CG  PHE   367      14.962 -37.916  -7.814  1.00 32.85           C  
ATOM   2766  CD1 PHE   367      13.788 -37.255  -8.154  1.00 32.85           C  
ATOM   2767  CD2 PHE   367      16.178 -37.340  -8.161  1.00 32.85           C  
ATOM   2768  CE1 PHE   367      13.825 -36.038  -8.830  1.00 32.85           C  
ATOM   2769  CE2 PHE   367      16.223 -36.124  -8.836  1.00 32.85           C  
ATOM   2770  CZ  PHE   367      15.045 -35.475  -9.171  1.00 32.85           C  
ATOM   2771  N   VAL   368      15.056 -40.795  -3.926  1.00 29.23           N  
ATOM   2772  CA  VAL   368      14.533 -42.102  -3.540  1.00 29.23           C  
ATOM   2773  C   VAL   368      13.728 -41.976  -2.249  1.00 29.23           C  
ATOM   2774  O   VAL   368      12.939 -42.863  -1.913  1.00 29.23           O  
ATOM   2775  CB  VAL   368      15.667 -43.137  -3.362  1.00 29.23           C  
ATOM   2776  CG1 VAL   368      15.093 -44.541  -3.181  1.00 29.23           C  
ATOM   2777  CG2 VAL   368      16.619 -43.095  -4.555  1.00 29.23           C  
ATOM   2778  N   VAL   369      12.852 -40.959  -1.973  1.00 23.83           N  
ATOM   2779  CA  VAL   369      11.814 -41.213  -0.980  1.00 23.83           C  
ATOM   2780  C   VAL   369      10.479 -40.661  -1.476  1.00 23.83           C  
ATOM   2781  O   VAL   369       9.421 -41.228  -1.190  1.00 23.83           O  
ATOM   2782  CB  VAL   369      12.173 -40.591   0.388  1.00 23.83           C  
ATOM   2783  CG1 VAL   369      11.197 -41.059   1.467  1.00 23.83           C  
ATOM   2784  CG2 VAL   369      13.609 -40.942   0.773  1.00 23.83           C  
TER    2785      VAL   369                                                       
END   
