# Supplementary material for: The transformative power of transformers in protein structure prediction
Source: Proc Natl Acad Sci U S A. 2023 Jul 31;120(32):e2303499120. doi: 10.1073/pnas.2303499120 (PMC10410766; doi:10.1073/pnas.2303499120)
Supplement: Supplementary file 2 — Dataset S01 (GZ) [file pnas.2303499120.sd01.gz › SI_Data/predicted_structures/OmegaFold/T1151s2.pdb]

ATOM      1  N   MET     1      -6.687 -31.238 -18.448  1.00 24.54           N  
ATOM      2  CA  MET     1      -5.912 -30.362 -17.574  1.00 24.54           C  
ATOM      3  C   MET     1      -6.822 -29.625 -16.597  1.00 24.54           C  
ATOM      4  O   MET     1      -6.928 -28.398 -16.646  1.00 24.54           O  
ATOM      5  CB  MET     1      -5.105 -29.357 -18.397  1.00 24.54           C  
ATOM      6  CG  MET     1      -3.701 -29.829 -18.737  1.00 24.54           C  
ATOM      7  SD  MET     1      -2.685 -28.513 -19.513  1.00 24.54           S  
ATOM      8  CE  MET     1      -1.561 -29.526 -20.515  1.00 24.54           C  
ATOM      9  N   ARG     2      -7.838 -30.166 -16.086  1.00 25.86           N  
ATOM     10  CA  ARG     2      -8.949 -30.224 -15.142  1.00 25.86           C  
ATOM     11  C   ARG     2      -8.452 -30.504 -13.728  1.00 25.86           C  
ATOM     12  O   ARG     2      -7.966 -31.600 -13.441  1.00 25.86           O  
ATOM     13  CB  ARG     2      -9.958 -31.294 -15.565  1.00 25.86           C  
ATOM     14  CG  ARG     2     -11.180 -30.740 -16.281  1.00 25.86           C  
ATOM     15  CD  ARG     2     -12.158 -31.843 -16.662  1.00 25.86           C  
ATOM     16  NE  ARG     2     -13.294 -31.319 -17.416  1.00 25.86           N  
ATOM     17  CZ  ARG     2     -14.264 -32.063 -17.940  1.00 25.86           C  
ATOM     18  NH1 ARG     2     -14.255 -33.383 -17.801  1.00 25.86           N  
ATOM     19  NH2 ARG     2     -15.250 -31.482 -18.608  1.00 25.86           N  
ATOM     20  N   TYR     3      -7.760 -29.422 -13.133  1.00 25.33           N  
ATOM     21  CA  TYR     3      -8.002 -29.209 -11.711  1.00 25.33           C  
ATOM     22  C   TYR     3      -6.999 -28.219 -11.129  1.00 25.33           C  
ATOM     23  O   TYR     3      -5.787 -28.399 -11.269  1.00 25.33           O  
ATOM     24  CB  TYR     3      -7.928 -30.535 -10.948  1.00 25.33           C  
ATOM     25  CG  TYR     3      -9.222 -31.312 -10.955  1.00 25.33           C  
ATOM     26  CD1 TYR     3     -10.228 -31.034 -10.033  1.00 25.33           C  
ATOM     27  CD2 TYR     3      -9.440 -32.325 -11.881  1.00 25.33           C  
ATOM     28  CE1 TYR     3     -11.421 -31.748 -10.034  1.00 25.33           C  
ATOM     29  CE2 TYR     3     -10.630 -33.046 -11.892  1.00 25.33           C  
ATOM     30  CZ  TYR     3     -11.613 -32.750 -10.966  1.00 25.33           C  
ATOM     31  OH  TYR     3     -12.792 -33.461 -10.971  1.00 25.33           O  
ATOM     32  N   ALA     4      -7.265 -26.901 -11.262  1.00 28.46           N  
ATOM     33  CA  ALA     4      -6.636 -26.309 -10.084  1.00 28.46           C  
ATOM     34  C   ALA     4      -7.020 -24.840  -9.937  1.00 28.46           C  
ATOM     35  O   ALA     4      -6.602 -24.174  -8.987  1.00 28.46           O  
ATOM     36  CB  ALA     4      -5.118 -26.454 -10.162  1.00 28.46           C  
ATOM     37  N   PHE     5      -8.101 -24.401 -10.456  1.00 28.65           N  
ATOM     38  CA  PHE     5      -8.282 -22.996 -10.109  1.00 28.65           C  
ATOM     39  C   PHE     5      -9.459 -22.822  -9.156  1.00 28.65           C  
ATOM     40  O   PHE     5      -9.828 -21.695  -8.818  1.00 28.65           O  
ATOM     41  CB  PHE     5      -8.499 -22.153 -11.370  1.00 28.65           C  
ATOM     42  CG  PHE     5      -7.229 -21.590 -11.949  1.00 28.65           C  
ATOM     43  CD1 PHE     5      -6.673 -20.424 -11.439  1.00 28.65           C  
ATOM     44  CD2 PHE     5      -6.591 -22.228 -13.005  1.00 28.65           C  
ATOM     45  CE1 PHE     5      -5.498 -19.901 -11.973  1.00 28.65           C  
ATOM     46  CE2 PHE     5      -5.417 -21.711 -13.544  1.00 28.65           C  
ATOM     47  CZ  PHE     5      -4.872 -20.547 -13.027  1.00 28.65           C  
ATOM     48  N   ALA     6     -10.132 -23.921  -8.879  1.00 28.80           N  
ATOM     49  CA  ALA     6     -11.431 -23.614  -8.287  1.00 28.80           C  
ATOM     50  C   ALA     6     -11.324 -23.474  -6.771  1.00 28.80           C  
ATOM     51  O   ALA     6     -12.313 -23.177  -6.097  1.00 28.80           O  
ATOM     52  CB  ALA     6     -12.448 -24.695  -8.647  1.00 28.80           C  
ATOM     53  N   ALA     7     -10.154 -23.779  -6.246  1.00 30.54           N  
ATOM     54  CA  ALA     7     -10.162 -23.779  -4.786  1.00 30.54           C  
ATOM     55  C   ALA     7     -10.249 -22.358  -4.237  1.00 30.54           C  
ATOM     56  O   ALA     7     -10.800 -22.136  -3.156  1.00 30.54           O  
ATOM     57  CB  ALA     7      -8.917 -24.479  -4.247  1.00 30.54           C  
ATOM     58  N   GLU     8     -10.234 -21.361  -5.069  1.00 34.20           N  
ATOM     59  CA  GLU     8      -9.966 -20.080  -4.422  1.00 34.20           C  
ATOM     60  C   GLU     8     -11.256 -19.296  -4.197  1.00 34.20           C  
ATOM     61  O   GLU     8     -11.336 -18.471  -3.284  1.00 34.20           O  
ATOM     62  CB  GLU     8      -8.986 -19.251  -5.256  1.00 34.20           C  
ATOM     63  CG  GLU     8      -7.530 -19.429  -4.850  1.00 34.20           C  
ATOM     64  CD  GLU     8      -6.564 -18.643  -5.721  1.00 34.20           C  
ATOM     65  OE1 GLU     8      -5.333 -18.752  -5.514  1.00 34.20           O  
ATOM     66  OE2 GLU     8      -7.041 -17.912  -6.618  1.00 34.20           O  
ATOM     67  N   ALA     9     -12.276 -19.656  -4.946  1.00 31.08           N  
ATOM     68  CA  ALA     9     -13.400 -18.726  -4.870  1.00 31.08           C  
ATOM     69  C   ALA     9     -14.158 -18.888  -3.556  1.00 31.08           C  
ATOM     70  O   ALA     9     -14.759 -17.934  -3.056  1.00 31.08           O  
ATOM     71  CB  ALA     9     -14.342 -18.931  -6.053  1.00 31.08           C  
ATOM     72  N   THR    10     -13.890 -20.004  -2.944  1.00 31.27           N  
ATOM     73  CA  THR    10     -14.839 -20.200  -1.854  1.00 31.27           C  
ATOM     74  C   THR    10     -14.402 -19.430  -0.611  1.00 31.27           C  
ATOM     75  O   THR    10     -15.239 -18.980   0.174  1.00 31.27           O  
ATOM     76  CB  THR    10     -14.993 -21.693  -1.508  1.00 31.27           C  
ATOM     77  OG1 THR    10     -15.100 -22.449  -2.720  1.00 31.27           O  
ATOM     78  CG2 THR    10     -16.236 -21.936  -0.659  1.00 31.27           C  
ATOM     79  N   THR    11     -13.148 -19.131  -0.524  1.00 36.21           N  
ATOM     80  CA  THR    11     -12.832 -18.505   0.755  1.00 36.21           C  
ATOM     81  C   THR    11     -13.247 -17.037   0.755  1.00 36.21           C  
ATOM     82  O   THR    11     -13.586 -16.483   1.803  1.00 36.21           O  
ATOM     83  CB  THR    11     -11.330 -18.617   1.075  1.00 36.21           C  
ATOM     84  OG1 THR    11     -10.605 -18.858  -0.138  1.00 36.21           O  
ATOM     85  CG2 THR    11     -11.059 -19.756   2.051  1.00 36.21           C  
ATOM     86  N   CYS    12     -13.459 -16.575  -0.425  1.00 34.90           N  
ATOM     87  CA  CYS    12     -13.757 -15.158  -0.606  1.00 34.90           C  
ATOM     88  C   CYS    12     -15.181 -14.840  -0.166  1.00 34.90           C  
ATOM     89  O   CYS    12     -15.421 -13.820   0.483  1.00 34.90           O  
ATOM     90  CB  CYS    12     -13.562 -14.752  -2.067  1.00 34.90           C  
ATOM     91  SG  CYS    12     -13.661 -12.970  -2.346  1.00 34.90           S  
ATOM     92  N   ASN    13     -16.079 -15.798  -0.527  1.00 33.40           N  
ATOM     93  CA  ASN    13     -17.478 -15.414  -0.372  1.00 33.40           C  
ATOM     94  C   ASN    13     -17.899 -15.411   1.095  1.00 33.40           C  
ATOM     95  O   ASN    13     -18.716 -14.587   1.510  1.00 33.40           O  
ATOM     96  CB  ASN    13     -18.384 -16.343  -1.182  1.00 33.40           C  
ATOM     97  CG  ASN    13     -18.840 -15.722  -2.487  1.00 33.40           C  
ATOM     98  OD1 ASN    13     -18.685 -14.517  -2.703  1.00 33.40           O  
ATOM     99  ND2 ASN    13     -19.406 -16.539  -3.367  1.00 33.40           N  
ATOM    100  N   ALA    14     -17.264 -16.296   1.761  1.00 31.85           N  
ATOM    101  CA  ALA    14     -17.657 -16.456   3.158  1.00 31.85           C  
ATOM    102  C   ALA    14     -17.262 -15.234   3.982  1.00 31.85           C  
ATOM    103  O   ALA    14     -17.972 -14.850   4.915  1.00 31.85           O  
ATOM    104  CB  ALA    14     -17.028 -17.716   3.747  1.00 31.85           C  
ATOM    105  N   PHE    15     -16.361 -14.474   3.403  1.00 38.47           N  
ATOM    106  CA  PHE    15     -15.668 -13.427   4.143  1.00 38.47           C  
ATOM    107  C   PHE    15     -16.552 -12.195   4.294  1.00 38.47           C  
ATOM    108  O   PHE    15     -16.592 -11.580   5.362  1.00 38.47           O  
ATOM    109  CB  PHE    15     -14.357 -13.051   3.445  1.00 38.47           C  
ATOM    110  CG  PHE    15     -13.584 -11.968   4.148  1.00 38.47           C  
ATOM    111  CD1 PHE    15     -13.649 -10.651   3.710  1.00 38.47           C  
ATOM    112  CD2 PHE    15     -12.790 -12.269   5.248  1.00 38.47           C  
ATOM    113  CE1 PHE    15     -12.934  -9.647   4.359  1.00 38.47           C  
ATOM    114  CE2 PHE    15     -12.073 -11.271   5.902  1.00 38.47           C  
ATOM    115  CZ  PHE    15     -12.145  -9.961   5.455  1.00 38.47           C  
ATOM    116  N   TRP    16     -17.529 -12.114   3.442  1.00 34.61           N  
ATOM    117  CA  TRP    16     -18.168 -10.802   3.431  1.00 34.61           C  
ATOM    118  C   TRP    16     -19.401 -10.789   4.328  1.00 34.61           C  
ATOM    119  O   TRP    16     -19.828  -9.729   4.792  1.00 34.61           O  
ATOM    120  CB  TRP    16     -18.555 -10.404   2.004  1.00 34.61           C  
ATOM    121  CG  TRP    16     -17.398  -9.961   1.160  1.00 34.61           C  
ATOM    122  CD1 TRP    16     -16.792 -10.666   0.156  1.00 34.61           C  
ATOM    123  CD2 TRP    16     -16.702  -8.714   1.250  1.00 34.61           C  
ATOM    124  NE1 TRP    16     -15.762  -9.931  -0.384  1.00 34.61           N  
ATOM    125  CE2 TRP    16     -15.686  -8.730   0.269  1.00 34.61           C  
ATOM    126  CE3 TRP    16     -16.841  -7.582   2.066  1.00 34.61           C  
ATOM    127  CZ2 TRP    16     -14.812  -7.656   0.082  1.00 34.61           C  
ATOM    128  CZ3 TRP    16     -15.970  -6.515   1.878  1.00 34.61           C  
ATOM    129  CH2 TRP    16     -14.969  -6.562   0.893  1.00 34.61           C  
ATOM    130  N   ARG    17     -19.770 -12.033   4.678  1.00 34.27           N  
ATOM    131  CA  ARG    17     -21.019 -11.987   5.430  1.00 34.27           C  
ATOM    132  C   ARG    17     -20.799 -11.404   6.822  1.00 34.27           C  
ATOM    133  O   ARG    17     -21.721 -10.842   7.418  1.00 34.27           O  
ATOM    134  CB  ARG    17     -21.634 -13.385   5.539  1.00 34.27           C  
ATOM    135  CG  ARG    17     -22.600 -13.722   4.414  1.00 34.27           C  
ATOM    136  CD  ARG    17     -23.204 -15.109   4.587  1.00 34.27           C  
ATOM    137  NE  ARG    17     -24.188 -15.401   3.548  1.00 34.27           N  
ATOM    138  CZ  ARG    17     -24.918 -16.512   3.486  1.00 34.27           C  
ATOM    139  NH1 ARG    17     -24.788 -17.461   4.407  1.00 34.27           N  
ATOM    140  NH2 ARG    17     -25.784 -16.675   2.497  1.00 34.27           N  
ATOM    141  N   ASN    18     -19.719 -10.694   7.077  1.00 35.04           N  
ATOM    142  CA  ASN    18     -19.759 -10.310   8.484  1.00 35.04           C  
ATOM    143  C   ASN    18     -18.849  -9.118   8.766  1.00 35.04           C  
ATOM    144  O   ASN    18     -17.624  -9.237   8.696  1.00 35.04           O  
ATOM    145  CB  ASN    18     -19.376 -11.493   9.376  1.00 35.04           C  
ATOM    146  CG  ASN    18     -20.514 -12.476   9.562  1.00 35.04           C  
ATOM    147  OD1 ASN    18     -21.685 -12.130   9.387  1.00 35.04           O  
ATOM    148  ND2 ASN    18     -20.179 -13.711   9.918  1.00 35.04           N  
ATOM    149  N   VAL    19     -19.102  -7.974   8.243  1.00 39.91           N  
ATOM    150  CA  VAL    19     -18.232  -7.031   8.937  1.00 39.91           C  
ATOM    151  C   VAL    19     -18.905  -5.662   9.008  1.00 39.91           C  
ATOM    152  O   VAL    19     -19.260  -5.084   7.978  1.00 39.91           O  
ATOM    153  CB  VAL    19     -16.856  -6.913   8.245  1.00 39.91           C  
ATOM    154  CG1 VAL    19     -15.941  -5.966   9.020  1.00 39.91           C  
ATOM    155  CG2 VAL    19     -16.210  -8.290   8.104  1.00 39.91           C  
ATOM    156  N   ASP    20     -19.105  -5.205  10.215  1.00 30.55           N  
ATOM    157  CA  ASP    20     -19.454  -3.930  10.834  1.00 30.55           C  
ATOM    158  C   ASP    20     -18.453  -3.556  11.924  1.00 30.55           C  
ATOM    159  O   ASP    20     -18.061  -4.401  12.732  1.00 30.55           O  
ATOM    160  CB  ASP    20     -20.869  -3.986  11.416  1.00 30.55           C  
ATOM    161  CG  ASP    20     -21.711  -2.778  11.045  1.00 30.55           C  
ATOM    162  OD1 ASP    20     -21.389  -1.652  11.483  1.00 30.55           O  
ATOM    163  OD2 ASP    20     -22.707  -2.953  10.309  1.00 30.55           O  
ATOM    164  N   MET    21     -17.599  -2.273  12.062  1.00 35.46           N  
ATOM    165  CA  MET    21     -16.278  -2.347  12.679  1.00 35.46           C  
ATOM    166  C   MET    21     -16.053  -1.172  13.626  1.00 35.46           C  
ATOM    167  O   MET    21     -15.993  -0.021  13.190  1.00 35.46           O  
ATOM    168  CB  MET    21     -15.185  -2.373  11.610  1.00 35.46           C  
ATOM    169  CG  MET    21     -15.010  -3.728  10.945  1.00 35.46           C  
ATOM    170  SD  MET    21     -13.445  -4.553  11.430  1.00 35.46           S  
ATOM    171  CE  MET    21     -12.264  -3.216  11.103  1.00 35.46           C  
ATOM    172  N   THR    22     -15.222  -1.292  14.711  1.00 41.09           N  
ATOM    173  CA  THR    22     -14.396  -0.713  15.764  1.00 41.09           C  
ATOM    174  C   THR    22     -13.060  -1.443  15.868  1.00 41.09           C  
ATOM    175  O   THR    22     -12.902  -2.539  15.327  1.00 41.09           O  
ATOM    176  CB  THR    22     -15.115  -0.757  17.125  1.00 41.09           C  
ATOM    177  OG1 THR    22     -15.745  -2.034  17.285  1.00 41.09           O  
ATOM    178  CG2 THR    22     -16.175   0.336  17.223  1.00 41.09           C  
ATOM    179  N   VAL    23     -11.993  -0.768  15.944  1.00 47.34           N  
ATOM    180  CA  VAL    23     -10.559  -0.897  16.180  1.00 47.34           C  
ATOM    181  C   VAL    23     -10.234  -2.322  16.623  1.00 47.34           C  
ATOM    182  O   VAL    23      -9.179  -2.860  16.279  1.00 47.34           O  
ATOM    183  CB  VAL    23     -10.065   0.115  17.238  1.00 47.34           C  
ATOM    184  CG1 VAL    23      -8.603  -0.146  17.594  1.00 47.34           C  
ATOM    185  CG2 VAL    23     -10.248   1.545  16.734  1.00 47.34           C  
ATOM    186  N   THR    24     -10.979  -2.903  17.488  1.00 46.70           N  
ATOM    187  CA  THR    24     -10.623  -4.245  17.934  1.00 46.70           C  
ATOM    188  C   THR    24     -10.486  -5.192  16.746  1.00 46.70           C  
ATOM    189  O   THR    24      -9.708  -6.147  16.792  1.00 46.70           O  
ATOM    190  CB  THR    24     -11.667  -4.802  18.920  1.00 46.70           C  
ATOM    191  OG1 THR    24     -12.947  -4.229  18.624  1.00 46.70           O  
ATOM    192  CG2 THR    24     -11.295  -4.468  20.361  1.00 46.70           C  
ATOM    193  N   ALA    25     -10.977  -4.782  15.614  1.00 53.32           N  
ATOM    194  CA  ALA    25     -10.978  -5.720  14.494  1.00 53.32           C  
ATOM    195  C   ALA    25      -9.650  -5.680  13.744  1.00 53.32           C  
ATOM    196  O   ALA    25      -9.274  -6.651  13.083  1.00 53.32           O  
ATOM    197  CB  ALA    25     -12.133  -5.412  13.544  1.00 53.32           C  
ATOM    198  N   LEU    26      -9.053  -4.673  13.883  1.00 54.78           N  
ATOM    199  CA  LEU    26      -7.798  -4.794  13.149  1.00 54.78           C  
ATOM    200  C   LEU    26      -7.008  -6.011  13.619  1.00 54.78           C  
ATOM    201  O   LEU    26      -6.329  -6.661  12.822  1.00 54.78           O  
ATOM    202  CB  LEU    26      -6.954  -3.527  13.318  1.00 54.78           C  
ATOM    203  CG  LEU    26      -7.430  -2.289  12.558  1.00 54.78           C  
ATOM    204  CD1 LEU    26      -6.716  -1.044  13.073  1.00 54.78           C  
ATOM    205  CD2 LEU    26      -7.204  -2.461  11.060  1.00 54.78           C  
ATOM    206  N   TYR    27      -7.044  -6.284  14.871  1.00 58.96           N  
ATOM    207  CA  TYR    27      -6.279  -7.443  15.316  1.00 58.96           C  
ATOM    208  C   TYR    27      -6.899  -8.736  14.801  1.00 58.96           C  
ATOM    209  O   TYR    27      -6.251  -9.786  14.805  1.00 58.96           O  
ATOM    210  CB  TYR    27      -6.194  -7.476  16.845  1.00 58.96           C  
ATOM    211  CG  TYR    27      -5.351  -6.370  17.431  1.00 58.96           C  
ATOM    212  CD1 TYR    27      -3.961  -6.467  17.458  1.00 58.96           C  
ATOM    213  CD2 TYR    27      -5.941  -5.227  17.960  1.00 58.96           C  
ATOM    214  CE1 TYR    27      -3.180  -5.451  17.998  1.00 58.96           C  
ATOM    215  CE2 TYR    27      -5.169  -4.205  18.503  1.00 58.96           C  
ATOM    216  CZ  TYR    27      -3.792  -4.325  18.517  1.00 58.96           C  
ATOM    217  OH  TYR    27      -3.023  -3.317  19.054  1.00 58.96           O  
ATOM    218  N   GLU    28      -8.121  -8.592  14.217  1.00 69.49           N  
ATOM    219  CA  GLU    28      -8.743  -9.840  13.787  1.00 69.49           C  
ATOM    220  C   GLU    28      -8.543 -10.071  12.292  1.00 69.49           C  
ATOM    221  O   GLU    28      -8.930 -11.114  11.762  1.00 69.49           O  
ATOM    222  CB  GLU    28     -10.236  -9.842  14.125  1.00 69.49           C  
ATOM    223  CG  GLU    28     -10.531  -9.966  15.612  1.00 69.49           C  
ATOM    224  CD  GLU    28     -12.016  -9.935  15.935  1.00 69.49           C  
ATOM    225  OE1 GLU    28     -12.383 -10.097  17.120  1.00 69.49           O  
ATOM    226  OE2 GLU    28     -12.819  -9.747  14.994  1.00 69.49           O  
ATOM    227  N   VAL    29      -8.093  -9.080  11.654  1.00 70.65           N  
ATOM    228  CA  VAL    29      -7.761  -9.349  10.259  1.00 70.65           C  
ATOM    229  C   VAL    29      -6.478 -10.173  10.183  1.00 70.65           C  
ATOM    230  O   VAL    29      -5.457  -9.799  10.765  1.00 70.65           O  
ATOM    231  CB  VAL    29      -7.604  -8.042   9.450  1.00 70.65           C  
ATOM    232  CG1 VAL    29      -7.300  -8.347   7.984  1.00 70.65           C  
ATOM    233  CG2 VAL    29      -8.863  -7.186   9.571  1.00 70.65           C  
ATOM    234  N   PRO    30      -6.621 -11.339   9.704  1.00 70.63           N  
ATOM    235  CA  PRO    30      -5.412 -12.164   9.637  1.00 70.63           C  
ATOM    236  C   PRO    30      -4.226 -11.422   9.023  1.00 70.63           C  
ATOM    237  O   PRO    30      -4.415 -10.486   8.243  1.00 70.63           O  
ATOM    238  CB  PRO    30      -5.836 -13.340   8.754  1.00 70.63           C  
ATOM    239  CG  PRO    30      -7.330 -13.300   8.755  1.00 70.63           C  
ATOM    240  CD  PRO    30      -7.769 -11.901   9.084  1.00 70.63           C  
ATOM    241  N   LEU    31      -3.168 -11.746   9.582  1.00 73.92           N  
ATOM    242  CA  LEU    31      -1.947 -11.178   9.021  1.00 73.92           C  
ATOM    243  C   LEU    31      -1.880 -11.413   7.515  1.00 73.92           C  
ATOM    244  O   LEU    31      -2.510 -12.339   6.999  1.00 73.92           O  
ATOM    245  CB  LEU    31      -0.714 -11.780   9.699  1.00 73.92           C  
ATOM    246  CG  LEU    31      -0.563 -11.509  11.197  1.00 73.92           C  
ATOM    247  CD1 LEU    31       0.602 -12.311  11.766  1.00 73.92           C  
ATOM    248  CD2 LEU    31      -0.370 -10.018  11.454  1.00 73.92           C  
ATOM    249  N   GLY    32      -1.352 -10.441   6.878  1.00 74.99           N  
ATOM    250  CA  GLY    32      -1.227 -10.478   5.429  1.00 74.99           C  
ATOM    251  C   GLY    32      -0.219 -11.502   4.943  1.00 74.99           C  
ATOM    252  O   GLY    32       0.595 -11.999   5.723  1.00 74.99           O  
ATOM    253  N   VAL    33      -0.344 -11.854   3.769  1.00 72.22           N  
ATOM    254  CA  VAL    33       0.501 -12.826   3.084  1.00 72.22           C  
ATOM    255  C   VAL    33       1.963 -12.393   3.173  1.00 72.22           C  
ATOM    256  O   VAL    33       2.869 -13.229   3.124  1.00 72.22           O  
ATOM    257  CB  VAL    33       0.086 -12.998   1.606  1.00 72.22           C  
ATOM    258  CG1 VAL    33       0.341 -11.713   0.820  1.00 72.22           C  
ATOM    259  CG2 VAL    33       0.833 -14.171   0.975  1.00 72.22           C  
ATOM    260  N   CYS    34       2.234 -11.169   3.286  1.00 78.29           N  
ATOM    261  CA  CYS    34       3.584 -10.616   3.278  1.00 78.29           C  
ATOM    262  C   CYS    34       4.332 -10.985   4.554  1.00 78.29           C  
ATOM    263  O   CYS    34       5.563 -10.954   4.587  1.00 78.29           O  
ATOM    264  CB  CYS    34       3.539  -9.096   3.123  1.00 78.29           C  
ATOM    265  SG  CYS    34       2.509  -8.268   4.355  1.00 78.29           S  
ATOM    266  N   THR    35       3.663 -11.356   5.597  1.00 74.00           N  
ATOM    267  CA  THR    35       4.332 -11.611   6.867  1.00 74.00           C  
ATOM    268  C   THR    35       5.164 -12.889   6.794  1.00 74.00           C  
ATOM    269  O   THR    35       6.082 -13.085   7.592  1.00 74.00           O  
ATOM    270  CB  THR    35       3.318 -11.722   8.021  1.00 74.00           C  
ATOM    271  OG1 THR    35       2.380 -12.764   7.727  1.00 74.00           O  
ATOM    272  CG2 THR    35       2.561 -10.412   8.215  1.00 74.00           C  
ATOM    273  N   GLN    36       4.847 -13.681   5.834  1.00 65.38           N  
ATOM    274  CA  GLN    36       5.566 -14.947   5.738  1.00 65.38           C  
ATOM    275  C   GLN    36       6.917 -14.762   5.054  1.00 65.38           C  
ATOM    276  O   GLN    36       7.862 -15.508   5.320  1.00 65.38           O  
ATOM    277  CB  GLN    36       4.733 -15.983   4.982  1.00 65.38           C  
ATOM    278  CG  GLN    36       3.417 -16.330   5.664  1.00 65.38           C  
ATOM    279  CD  GLN    36       3.613 -17.024   6.998  1.00 65.38           C  
ATOM    280  OE1 GLN    36       4.575 -17.774   7.187  1.00 65.38           O  
ATOM    281  NE2 GLN    36       2.701 -16.780   7.933  1.00 65.38           N  
ATOM    282  N   ASP    37       7.011 -13.794   4.190  1.00 69.81           N  
ATOM    283  CA  ASP    37       8.225 -13.513   3.430  1.00 69.81           C  
ATOM    284  C   ASP    37       8.320 -12.031   3.074  1.00 69.81           C  
ATOM    285  O   ASP    37       8.005 -11.636   1.950  1.00 69.81           O  
ATOM    286  CB  ASP    37       8.272 -14.364   2.159  1.00 69.81           C  
ATOM    287  CG  ASP    37       9.644 -14.382   1.508  1.00 69.81           C  
ATOM    288  OD1 ASP    37      10.557 -13.679   1.991  1.00 69.81           O  
ATOM    289  OD2 ASP    37       9.812 -15.103   0.501  1.00 69.81           O  
ATOM    290  N   PRO    38       8.853 -11.293   4.018  1.00 68.64           N  
ATOM    291  CA  PRO    38       8.840  -9.845   3.800  1.00 68.64           C  
ATOM    292  C   PRO    38       9.747  -9.412   2.650  1.00 68.64           C  
ATOM    293  O   PRO    38       9.449  -8.437   1.956  1.00 68.64           O  
ATOM    294  CB  PRO    38       9.341  -9.282   5.132  1.00 68.64           C  
ATOM    295  CG  PRO    38       9.119 -10.383   6.119  1.00 68.64           C  
ATOM    296  CD  PRO    38       9.097 -11.689   5.379  1.00 68.64           C  
ATOM    297  N   ASP    39      10.796 -10.144   2.505  1.00 67.91           N  
ATOM    298  CA  ASP    39      11.758  -9.784   1.467  1.00 67.91           C  
ATOM    299  C   ASP    39      11.121  -9.854   0.081  1.00 67.91           C  
ATOM    300  O   ASP    39      11.497  -9.100  -0.819  1.00 67.91           O  
ATOM    301  CB  ASP    39      12.983 -10.698   1.530  1.00 67.91           C  
ATOM    302  CG  ASP    39      13.862 -10.429   2.739  1.00 67.91           C  
ATOM    303  OD1 ASP    39      13.856  -9.291   3.256  1.00 67.91           O  
ATOM    304  OD2 ASP    39      14.569 -11.362   3.176  1.00 67.91           O  
ATOM    305  N   ARG    40      10.274 -10.847  -0.061  1.00 63.75           N  
ATOM    306  CA  ARG    40       9.631 -11.048  -1.356  1.00 63.75           C  
ATOM    307  C   ARG    40       8.850  -9.808  -1.777  1.00 63.75           C  
ATOM    308  O   ARG    40       8.709  -9.533  -2.971  1.00 63.75           O  
ATOM    309  CB  ARG    40       8.701 -12.263  -1.312  1.00 63.75           C  
ATOM    310  CG  ARG    40       8.019 -12.564  -2.637  1.00 63.75           C  
ATOM    311  CD  ARG    40       7.190 -13.839  -2.567  1.00 63.75           C  
ATOM    312  NE  ARG    40       6.517 -14.114  -3.833  1.00 63.75           N  
ATOM    313  CZ  ARG    40       5.718 -15.154  -4.056  1.00 63.75           C  
ATOM    314  NH1 ARG    40       5.477 -16.042  -3.098  1.00 63.75           N  
ATOM    315  NH2 ARG    40       5.157 -15.309  -5.247  1.00 63.75           N  
ATOM    316  N   TRP    41       8.508  -8.832  -0.877  1.00 65.88           N  
ATOM    317  CA  TRP    41       7.506  -7.803  -1.135  1.00 65.88           C  
ATOM    318  C   TRP    41       8.137  -6.415  -1.132  1.00 65.88           C  
ATOM    319  O   TRP    41       7.481  -5.427  -1.472  1.00 65.88           O  
ATOM    320  CB  TRP    41       6.385  -7.871  -0.094  1.00 65.88           C  
ATOM    321  CG  TRP    41       5.706  -9.205  -0.016  1.00 65.88           C  
ATOM    322  CD1 TRP    41       6.050 -10.259   0.784  1.00 65.88           C  
ATOM    323  CD2 TRP    41       4.568  -9.629  -0.772  1.00 65.88           C  
ATOM    324  NE1 TRP    41       5.192 -11.313   0.571  1.00 65.88           N  
ATOM    325  CE2 TRP    41       4.275 -10.953  -0.378  1.00 65.88           C  
ATOM    326  CE3 TRP    41       3.767  -9.017  -1.744  1.00 65.88           C  
ATOM    327  CZ2 TRP    41       3.212 -11.676  -0.924  1.00 65.88           C  
ATOM    328  CZ3 TRP    41       2.710  -9.739  -2.287  1.00 65.88           C  
ATOM    329  CH2 TRP    41       2.444 -11.054  -1.874  1.00 65.88           C  
ATOM    330  N   THR    42       9.364  -6.317  -0.653  1.00 62.67           N  
ATOM    331  CA  THR    42      10.012  -5.011  -0.619  1.00 62.67           C  
ATOM    332  C   THR    42      10.902  -4.818  -1.844  1.00 62.67           C  
ATOM    333  O   THR    42      11.239  -3.686  -2.200  1.00 62.67           O  
ATOM    334  CB  THR    42      10.851  -4.837   0.660  1.00 62.67           C  
ATOM    335  OG1 THR    42      11.801  -5.906   0.752  1.00 62.67           O  
ATOM    336  CG2 THR    42       9.967  -4.850   1.903  1.00 62.67           C  
ATOM    337  N   THR    43      11.207  -5.919  -2.553  1.00 61.82           N  
ATOM    338  CA  THR    43      12.258  -5.611  -3.517  1.00 61.82           C  
ATOM    339  C   THR    43      11.776  -5.866  -4.942  1.00 61.82           C  
ATOM    340  O   THR    43      12.019  -5.055  -5.839  1.00 61.82           O  
ATOM    341  CB  THR    43      13.526  -6.442  -3.245  1.00 61.82           C  
ATOM    342  OG1 THR    43      13.180  -7.832  -3.202  1.00 61.82           O  
ATOM    343  CG2 THR    43      14.167  -6.049  -1.918  1.00 61.82           C  
ATOM    344  N   THR    44      10.885  -6.882  -5.165  1.00 61.10           N  
ATOM    345  CA  THR    44      10.586  -7.144  -6.569  1.00 61.10           C  
ATOM    346  C   THR    44       9.100  -7.430  -6.761  1.00 61.10           C  
ATOM    347  O   THR    44       8.621  -8.512  -6.417  1.00 61.10           O  
ATOM    348  CB  THR    44      11.413  -8.328  -7.104  1.00 61.10           C  
ATOM    349  OG1 THR    44      12.761  -8.214  -6.632  1.00 61.10           O  
ATOM    350  CG2 THR    44      11.421  -8.348  -8.629  1.00 61.10           C  
ATOM    351  N   PRO    45       8.341  -6.466  -7.210  1.00 62.84           N  
ATOM    352  CA  PRO    45       6.946  -6.866  -7.405  1.00 62.84           C  
ATOM    353  C   PRO    45       6.733  -7.661  -8.691  1.00 62.84           C  
ATOM    354  O   PRO    45       7.161  -7.230  -9.765  1.00 62.84           O  
ATOM    355  CB  PRO    45       6.201  -5.530  -7.459  1.00 62.84           C  
ATOM    356  CG  PRO    45       7.276  -4.496  -7.545  1.00 62.84           C  
ATOM    357  CD  PRO    45       8.602  -5.168  -7.332  1.00 62.84           C  
ATOM    358  N   ASP    46       6.747  -8.988  -8.596  1.00 75.45           N  
ATOM    359  CA  ASP    46       6.331  -9.703  -9.799  1.00 75.45           C  
ATOM    360  C   ASP    46       4.820  -9.920  -9.814  1.00 75.45           C  
ATOM    361  O   ASP    46       4.110  -9.443  -8.926  1.00 75.45           O  
ATOM    362  CB  ASP    46       7.057 -11.046  -9.904  1.00 75.45           C  
ATOM    363  CG  ASP    46       6.761 -11.972  -8.737  1.00 75.45           C  
ATOM    364  OD1 ASP    46       5.788 -11.724  -7.993  1.00 75.45           O  
ATOM    365  OD2 ASP    46       7.510 -12.957  -8.559  1.00 75.45           O  
ATOM    366  N   ASP    47       4.268 -10.259 -10.906  1.00 82.27           N  
ATOM    367  CA  ASP    47       2.838 -10.462 -11.121  1.00 82.27           C  
ATOM    368  C   ASP    47       2.248 -11.381 -10.053  1.00 82.27           C  
ATOM    369  O   ASP    47       1.122 -11.169  -9.598  1.00 82.27           O  
ATOM    370  CB  ASP    47       2.582 -11.042 -12.514  1.00 82.27           C  
ATOM    371  CG  ASP    47       2.829 -10.040 -13.628  1.00 82.27           C  
ATOM    372  OD1 ASP    47       2.875  -8.822 -13.353  1.00 82.27           O  
ATOM    373  OD2 ASP    47       2.977 -10.473 -14.791  1.00 82.27           O  
ATOM    374  N   GLU    48       3.133 -12.182  -9.558  1.00 81.16           N  
ATOM    375  CA  GLU    48       2.654 -13.099  -8.528  1.00 81.16           C  
ATOM    376  C   GLU    48       2.421 -12.371  -7.207  1.00 81.16           C  
ATOM    377  O   GLU    48       1.390 -12.563  -6.559  1.00 81.16           O  
ATOM    378  CB  GLU    48       3.645 -14.248  -8.328  1.00 81.16           C  
ATOM    379  CG  GLU    48       3.156 -15.321  -7.366  1.00 81.16           C  
ATOM    380  CD  GLU    48       4.139 -16.469  -7.197  1.00 81.16           C  
ATOM    381  OE1 GLU    48       3.873 -17.382  -6.383  1.00 81.16           O  
ATOM    382  OE2 GLU    48       5.185 -16.455  -7.885  1.00 81.16           O  
ATOM    383  N   ALA    49       3.423 -11.609  -6.869  1.00 78.25           N  
ATOM    384  CA  ALA    49       3.280 -10.853  -5.627  1.00 78.25           C  
ATOM    385  C   ALA    49       2.058  -9.941  -5.678  1.00 78.25           C  
ATOM    386  O   ALA    49       1.307  -9.844  -4.704  1.00 78.25           O  
ATOM    387  CB  ALA    49       4.540 -10.035  -5.355  1.00 78.25           C  
ATOM    388  N   LYS    50       1.789  -9.349  -6.849  1.00 85.92           N  
ATOM    389  CA  LYS    50       0.625  -8.480  -6.995  1.00 85.92           C  
ATOM    390  C   LYS    50      -0.672  -9.267  -6.829  1.00 85.92           C  
ATOM    391  O   LYS    50      -1.575  -8.841  -6.106  1.00 85.92           O  
ATOM    392  CB  LYS    50       0.643  -7.781  -8.355  1.00 85.92           C  
ATOM    393  CG  LYS    50       1.733  -6.728  -8.495  1.00 85.92           C  
ATOM    394  CD  LYS    50       1.732  -6.104  -9.885  1.00 85.92           C  
ATOM    395  CE  LYS    50       2.883  -5.121 -10.058  1.00 85.92           C  
ATOM    396  NZ  LYS    50       2.906  -4.532 -11.430  1.00 85.92           N  
ATOM    397  N   THR    51      -0.649 -10.383  -7.424  1.00 85.62           N  
ATOM    398  CA  THR    51      -1.843 -11.218  -7.376  1.00 85.62           C  
ATOM    399  C   THR    51      -2.136 -11.662  -5.945  1.00 85.62           C  
ATOM    400  O   THR    51      -3.273 -11.565  -5.480  1.00 85.62           O  
ATOM    401  CB  THR    51      -1.696 -12.456  -8.280  1.00 85.62           C  
ATOM    402  OG1 THR    51      -1.550 -12.032  -9.641  1.00 85.62           O  
ATOM    403  CG2 THR    51      -2.917 -13.364  -8.172  1.00 85.62           C  
ATOM    404  N   LEU    52      -1.098 -12.054  -5.288  1.00 81.88           N  
ATOM    405  CA  LEU    52      -1.279 -12.499  -3.911  1.00 81.88           C  
ATOM    406  C   LEU    52      -1.706 -11.340  -3.016  1.00 81.88           C  
ATOM    407  O   LEU    52      -2.564 -11.506  -2.146  1.00 81.88           O  
ATOM    408  CB  LEU    52       0.012 -13.124  -3.375  1.00 81.88           C  
ATOM    409  CG  LEU    52       0.393 -14.490  -3.949  1.00 81.88           C  
ATOM    410  CD1 LEU    52       1.801 -14.876  -3.507  1.00 81.88           C  
ATOM    411  CD2 LEU    52      -0.617 -15.550  -3.524  1.00 81.88           C  
ATOM    412  N   CYS    53      -1.085 -10.226  -3.289  1.00 84.73           N  
ATOM    413  CA  CYS    53      -1.426  -9.064  -2.475  1.00 84.73           C  
ATOM    414  C   CYS    53      -2.873  -8.645  -2.703  1.00 84.73           C  
ATOM    415  O   CYS    53      -3.572  -8.272  -1.758  1.00 84.73           O  
ATOM    416  CB  CYS    53      -0.491  -7.896  -2.789  1.00 84.73           C  
ATOM    417  SG  CYS    53       0.989  -7.851  -1.755  1.00 84.73           S  
ATOM    418  N   ARG    54      -3.433  -8.775  -3.899  1.00 88.35           N  
ATOM    419  CA  ARG    54      -4.797  -8.367  -4.222  1.00 88.35           C  
ATOM    420  C   ARG    54      -5.814  -9.304  -3.579  1.00 88.35           C  
ATOM    421  O   ARG    54      -6.965  -8.921  -3.359  1.00 88.35           O  
ATOM    422  CB  ARG    54      -5.003  -8.330  -5.737  1.00 88.35           C  
ATOM    423  CG  ARG    54      -4.324  -7.154  -6.423  1.00 88.35           C  
ATOM    424  CD  ARG    54      -4.580  -7.152  -7.923  1.00 88.35           C  
ATOM    425  NE  ARG    54      -3.769  -6.149  -8.607  1.00 88.35           N  
ATOM    426  CZ  ARG    54      -2.942  -6.402  -9.617  1.00 88.35           C  
ATOM    427  NH1 ARG    54      -2.800  -7.638 -10.084  1.00 88.35           N  
ATOM    428  NH2 ARG    54      -2.251  -5.413 -10.166  1.00 88.35           N  
ATOM    429  N   ALA    55      -5.276 -10.457  -3.275  1.00 84.81           N  
ATOM    430  CA  ALA    55      -6.167 -11.444  -2.670  1.00 84.81           C  
ATOM    431  C   ALA    55      -6.108 -11.376  -1.147  1.00 84.81           C  
ATOM    432  O   ALA    55      -6.883 -12.045  -0.459  1.00 84.81           O  
ATOM    433  CB  ALA    55      -5.808 -12.848  -3.151  1.00 84.81           C  
ATOM    434  N   CYS    56      -5.159 -10.681  -0.653  1.00 82.59           N  
ATOM    435  CA  CYS    56      -4.940 -10.583   0.785  1.00 82.59           C  
ATOM    436  C   CYS    56      -6.120  -9.905   1.472  1.00 82.59           C  
ATOM    437  O   CYS    56      -6.617  -8.883   0.995  1.00 82.59           O  
ATOM    438  CB  CYS    56      -3.654  -9.812   1.081  1.00 82.59           C  
ATOM    439  SG  CYS    56      -3.287  -9.656   2.842  1.00 82.59           S  
ATOM    440  N   PRO    57      -6.542 -10.491   2.554  1.00 82.14           N  
ATOM    441  CA  PRO    57      -7.708  -9.946   3.254  1.00 82.14           C  
ATOM    442  C   PRO    57      -7.432  -8.583   3.886  1.00 82.14           C  
ATOM    443  O   PRO    57      -8.369  -7.842   4.197  1.00 82.14           O  
ATOM    444  CB  PRO    57      -7.998 -10.997   4.328  1.00 82.14           C  
ATOM    445  CG  PRO    57      -6.726 -11.772   4.457  1.00 82.14           C  
ATOM    446  CD  PRO    57      -5.974 -11.674   3.161  1.00 82.14           C  
ATOM    447  N   ARG    58      -6.250  -8.281   4.162  1.00 85.72           N  
ATOM    448  CA  ARG    58      -5.969  -7.011   4.825  1.00 85.72           C  
ATOM    449  C   ARG    58      -5.569  -5.942   3.814  1.00 85.72           C  
ATOM    450  O   ARG    58      -4.941  -4.944   4.173  1.00 85.72           O  
ATOM    451  CB  ARG    58      -4.864  -7.183   5.870  1.00 85.72           C  
ATOM    452  CG  ARG    58      -3.512  -7.556   5.282  1.00 85.72           C  
ATOM    453  CD  ARG    58      -2.434  -7.636   6.354  1.00 85.72           C  
ATOM    454  NE  ARG    58      -2.089  -6.316   6.872  1.00 85.72           N  
ATOM    455  CZ  ARG    58      -1.052  -6.059   7.664  1.00 85.72           C  
ATOM    456  NH1 ARG    58      -0.233  -7.033   8.046  1.00 85.72           N  
ATOM    457  NH2 ARG    58      -0.830  -4.820   8.078  1.00 85.72           N  
ATOM    458  N   ARG    59      -5.863  -6.187   2.560  1.00 87.30           N  
ATOM    459  CA  ARG    59      -5.466  -5.324   1.452  1.00 87.30           C  
ATOM    460  C   ARG    59      -5.837  -3.871   1.729  1.00 87.30           C  
ATOM    461  O   ARG    59      -5.020  -2.969   1.532  1.00 87.30           O  
ATOM    462  CB  ARG    59      -6.116  -5.791   0.147  1.00 87.30           C  
ATOM    463  CG  ARG    59      -5.680  -5.000  -1.075  1.00 87.30           C  
ATOM    464  CD  ARG    59      -6.311  -5.540  -2.351  1.00 87.30           C  
ATOM    465  NE  ARG    59      -5.936  -4.744  -3.516  1.00 87.30           N  
ATOM    466  CZ  ARG    59      -6.731  -4.497  -4.553  1.00 87.30           C  
ATOM    467  NH1 ARG    59      -7.967  -4.982  -4.590  1.00 87.30           N  
ATOM    468  NH2 ARG    59      -6.289  -3.761  -5.561  1.00 87.30           N  
ATOM    469  N   TRP    60      -6.891  -3.697   2.169  1.00 90.06           N  
ATOM    470  CA  TRP    60      -7.346  -2.330   2.398  1.00 90.06           C  
ATOM    471  C   TRP    60      -6.580  -1.687   3.550  1.00 90.06           C  
ATOM    472  O   TRP    60      -6.372  -0.472   3.563  1.00 90.06           O  
ATOM    473  CB  TRP    60      -8.849  -2.305   2.691  1.00 90.06           C  
ATOM    474  CG  TRP    60      -9.272  -3.240   3.784  1.00 90.06           C  
ATOM    475  CD1 TRP    60      -9.733  -4.520   3.640  1.00 90.06           C  
ATOM    476  CD2 TRP    60      -9.278  -2.966   5.188  1.00 90.06           C  
ATOM    477  NE1 TRP    60     -10.024  -5.058   4.872  1.00 90.06           N  
ATOM    478  CE2 TRP    60      -9.754  -4.126   5.838  1.00 90.06           C  
ATOM    479  CE3 TRP    60      -8.925  -1.852   5.961  1.00 90.06           C  
ATOM    480  CZ2 TRP    60      -9.887  -4.203   7.227  1.00 90.06           C  
ATOM    481  CZ3 TRP    60      -9.058  -1.930   7.342  1.00 90.06           C  
ATOM    482  CH2 TRP    60      -9.535  -3.099   7.959  1.00 90.06           C  
ATOM    483  N   LEU    61      -6.192  -2.425   4.563  1.00 87.56           N  
ATOM    484  CA  LEU    61      -5.386  -1.889   5.654  1.00 87.56           C  
ATOM    485  C   LEU    61      -4.011  -1.459   5.154  1.00 87.56           C  
ATOM    486  O   LEU    61      -3.491  -0.422   5.571  1.00 87.56           O  
ATOM    487  CB  LEU    61      -5.234  -2.928   6.769  1.00 87.56           C  
ATOM    488  CG  LEU    61      -6.468  -3.175   7.638  1.00 87.56           C  
ATOM    489  CD1 LEU    61      -6.256  -4.398   8.524  1.00 87.56           C  
ATOM    490  CD2 LEU    61      -6.782  -1.945   8.482  1.00 87.56           C  
ATOM    491  N   CYS    62      -3.508  -2.361   4.241  1.00 87.91           N  
ATOM    492  CA  CYS    62      -2.233  -2.004   3.627  1.00 87.91           C  
ATOM    493  C   CYS    62      -2.354  -0.711   2.830  1.00 87.91           C  
ATOM    494  O   CYS    62      -1.470   0.145   2.890  1.00 87.91           O  
ATOM    495  CB  CYS    62      -1.742  -3.131   2.718  1.00 87.91           C  
ATOM    496  SG  CYS    62      -1.217  -4.610   3.611  1.00 87.91           S  
ATOM    497  N   ALA    63      -3.444  -0.588   2.104  1.00 91.12           N  
ATOM    498  CA  ALA    63      -3.716   0.631   1.347  1.00 91.12           C  
ATOM    499  C   ALA    63      -3.824   1.839   2.273  1.00 91.12           C  
ATOM    500  O   ALA    63      -3.247   2.894   1.997  1.00 91.12           O  
ATOM    501  CB  ALA    63      -4.996   0.475   0.530  1.00 91.12           C  
ATOM    502  N   ARG    64      -4.513   1.628   3.337  1.00 89.23           N  
ATOM    503  CA  ARG    64      -4.645   2.703   4.316  1.00 89.23           C  
ATOM    504  C   ARG    64      -3.279   3.146   4.830  1.00 89.23           C  
ATOM    505  O   ARG    64      -2.974   4.340   4.847  1.00 89.23           O  
ATOM    506  CB  ARG    64      -5.526   2.259   5.486  1.00 89.23           C  
ATOM    507  CG  ARG    64      -5.739   3.335   6.539  1.00 89.23           C  
ATOM    508  CD  ARG    64      -6.210   2.745   7.861  1.00 89.23           C  
ATOM    509  NE  ARG    64      -5.122   2.078   8.571  1.00 89.23           N  
ATOM    510  CZ  ARG    64      -5.255   1.433   9.727  1.00 89.23           C  
ATOM    511  NH1 ARG    64      -6.436   1.356  10.328  1.00 89.23           N  
ATOM    512  NH2 ARG    64      -4.198   0.862  10.286  1.00 89.23           N  
ATOM    513  N   ASP    65      -2.482   2.187   5.177  1.00 87.83           N  
ATOM    514  CA  ASP    65      -1.160   2.494   5.715  1.00 87.83           C  
ATOM    515  C   ASP    65      -0.315   3.253   4.696  1.00 87.83           C  
ATOM    516  O   ASP    65       0.358   4.227   5.041  1.00 87.83           O  
ATOM    517  CB  ASP    65      -0.443   1.211   6.142  1.00 87.83           C  
ATOM    518  CG  ASP    65      -0.965   0.647   7.451  1.00 87.83           C  
ATOM    519  OD1 ASP    65      -1.744   1.336   8.145  1.00 87.83           O  
ATOM    520  OD2 ASP    65      -0.592  -0.496   7.795  1.00 87.83           O  
ATOM    521  N   ALA    66      -0.360   2.753   3.506  1.00 89.52           N  
ATOM    522  CA  ALA    66       0.436   3.362   2.444  1.00 89.52           C  
ATOM    523  C   ALA    66       0.045   4.822   2.234  1.00 89.52           C  
ATOM    524  O   ALA    66       0.911   5.696   2.144  1.00 89.52           O  
ATOM    525  CB  ALA    66       0.276   2.579   1.143  1.00 89.52           C  
ATOM    526  N   VAL    67      -1.261   5.075   2.232  1.00 90.13           N  
ATOM    527  CA  VAL    67      -1.725   6.431   1.959  1.00 90.13           C  
ATOM    528  C   VAL    67      -1.408   7.335   3.148  1.00 90.13           C  
ATOM    529  O   VAL    67      -1.164   8.532   2.979  1.00 90.13           O  
ATOM    530  CB  VAL    67      -3.239   6.463   1.653  1.00 90.13           C  
ATOM    531  CG1 VAL    67      -3.741   7.903   1.561  1.00 90.13           C  
ATOM    532  CG2 VAL    67      -3.538   5.705   0.361  1.00 90.13           C  
ATOM    533  N   GLU    68      -1.400   6.742   4.333  1.00 87.28           N  
ATOM    534  CA  GLU    68      -1.143   7.540   5.528  1.00 87.28           C  
ATOM    535  C   GLU    68       0.349   7.810   5.702  1.00 87.28           C  
ATOM    536  O   GLU    68       0.738   8.776   6.362  1.00 87.28           O  
ATOM    537  CB  GLU    68      -1.699   6.841   6.772  1.00 87.28           C  
ATOM    538  CG  GLU    68      -3.218   6.871   6.866  1.00 87.28           C  
ATOM    539  CD  GLU    68      -3.754   6.197   8.119  1.00 87.28           C  
ATOM    540  OE1 GLU    68      -4.953   6.372   8.437  1.00 87.28           O  
ATOM    541  OE2 GLU    68      -2.970   5.489   8.789  1.00 87.28           O  
ATOM    542  N   SER    69       1.111   7.007   5.013  1.00 86.24           N  
ATOM    543  CA  SER    69       2.558   7.154   5.131  1.00 86.24           C  
ATOM    544  C   SER    69       3.109   8.083   4.055  1.00 86.24           C  
ATOM    545  O   SER    69       2.884   7.863   2.863  1.00 86.24           O  
ATOM    546  CB  SER    69       3.245   5.791   5.040  1.00 86.24           C  
ATOM    547  OG  SER    69       4.655   5.935   5.076  1.00 86.24           O  
ATOM    548  N   ALA    70       3.803   9.118   4.402  1.00 79.22           N  
ATOM    549  CA  ALA    70       4.385  10.113   3.506  1.00 79.22           C  
ATOM    550  C   ALA    70       5.522   9.513   2.684  1.00 79.22           C  
ATOM    551  O   ALA    70       5.797   9.965   1.570  1.00 79.22           O  
ATOM    552  CB  ALA    70       4.885  11.317   4.300  1.00 79.22           C  
ATOM    553  N   GLY    71       6.012   8.304   2.961  1.00 80.43           N  
ATOM    554  CA  GLY    71       7.149   7.689   2.294  1.00 80.43           C  
ATOM    555  C   GLY    71       6.839   6.313   1.734  1.00 80.43           C  
ATOM    556  O   GLY    71       7.750   5.525   1.471  1.00 80.43           O  
ATOM    557  N   ALA    72       5.580   6.097   1.511  1.00 84.82           N  
ATOM    558  CA  ALA    72       5.224   4.770   1.017  1.00 84.82           C  
ATOM    559  C   ALA    72       5.847   4.507  -0.351  1.00 84.82           C  
ATOM    560  O   ALA    72       5.754   5.343  -1.253  1.00 84.82           O  
ATOM    561  CB  ALA    72       3.706   4.619   0.944  1.00 84.82           C  
ATOM    562  N   GLU    73       6.768   3.629  -0.373  1.00 87.08           N  
ATOM    563  CA  GLU    73       7.314   3.170  -1.647  1.00 87.08           C  
ATOM    564  C   GLU    73       7.316   1.647  -1.730  1.00 87.08           C  
ATOM    565  O   GLU    73       7.437   0.964  -0.711  1.00 87.08           O  
ATOM    566  CB  GLU    73       8.732   3.711  -1.851  1.00 87.08           C  
ATOM    567  CG  GLU    73       8.819   5.230  -1.836  1.00 87.08           C  
ATOM    568  CD  GLU    73      10.246   5.749  -1.908  1.00 87.08           C  
ATOM    569  OE1 GLU    73      10.439   6.984  -1.993  1.00 87.08           O  
ATOM    570  OE2 GLU    73      11.179   4.916  -1.880  1.00 87.08           O  
ATOM    571  N   GLY    74       7.147   1.207  -2.953  1.00 85.93           N  
ATOM    572  CA  GLY    74       7.144  -0.232  -3.164  1.00 85.93           C  
ATOM    573  C   GLY    74       5.758  -0.797  -3.407  1.00 85.93           C  
ATOM    574  O   GLY    74       4.857  -0.078  -3.844  1.00 85.93           O  
ATOM    575  N   LEU    75       5.604  -2.151  -3.366  1.00 87.61           N  
ATOM    576  CA  LEU    75       4.345  -2.849  -3.598  1.00 87.61           C  
ATOM    577  C   LEU    75       3.459  -2.799  -2.358  1.00 87.61           C  
ATOM    578  O   LEU    75       3.861  -3.251  -1.284  1.00 87.61           O  
ATOM    579  CB  LEU    75       4.605  -4.305  -3.996  1.00 87.61           C  
ATOM    580  CG  LEU    75       3.375  -5.137  -4.361  1.00 87.61           C  
ATOM    581  CD1 LEU    75       2.776  -4.649  -5.676  1.00 87.61           C  
ATOM    582  CD2 LEU    75       3.737  -6.616  -4.449  1.00 87.61           C  
ATOM    583  N   TRP    76       2.320  -2.093  -2.435  1.00 89.56           N  
ATOM    584  CA  TRP    76       1.281  -2.005  -1.415  1.00 89.56           C  
ATOM    585  C   TRP    76      -0.079  -2.387  -1.988  1.00 89.56           C  
ATOM    586  O   TRP    76      -0.504  -1.843  -3.010  1.00 89.56           O  
ATOM    587  CB  TRP    76       1.223  -0.592  -0.827  1.00 89.56           C  
ATOM    588  CG  TRP    76       2.470  -0.181  -0.104  1.00 89.56           C  
ATOM    589  CD1 TRP    76       3.637   0.264  -0.660  1.00 89.56           C  
ATOM    590  CD2 TRP    76       2.675  -0.183   1.313  1.00 89.56           C  
ATOM    591  NE1 TRP    76       4.556   0.540   0.326  1.00 89.56           N  
ATOM    592  CE2 TRP    76       3.991   0.275   1.545  1.00 89.56           C  
ATOM    593  CE3 TRP    76       1.873  -0.526   2.409  1.00 89.56           C  
ATOM    594  CZ2 TRP    76       4.523   0.398   2.831  1.00 89.56           C  
ATOM    595  CZ3 TRP    76       2.404  -0.403   3.688  1.00 89.56           C  
ATOM    596  CH2 TRP    76       3.717   0.055   3.886  1.00 89.56           C  
ATOM    597  N   ALA    77      -0.732  -3.277  -1.259  1.00 88.94           N  
ATOM    598  CA  ALA    77      -2.072  -3.709  -1.645  1.00 88.94           C  
ATOM    599  C   ALA    77      -2.118  -4.105  -3.118  1.00 88.94           C  
ATOM    600  O   ALA    77      -3.083  -3.797  -3.821  1.00 88.94           O  
ATOM    601  CB  ALA    77      -3.089  -2.606  -1.363  1.00 88.94           C  
ATOM    602  N   GLY    78      -0.997  -4.489  -3.642  1.00 89.33           N  
ATOM    603  CA  GLY    78      -0.957  -4.950  -5.020  1.00 89.33           C  
ATOM    604  C   GLY    78      -0.612  -3.851  -6.007  1.00 89.33           C  
ATOM    605  O   GLY    78      -0.761  -4.028  -7.218  1.00 89.33           O  
ATOM    606  N   VAL    79      -0.338  -2.724  -5.539  1.00 90.96           N  
ATOM    607  CA  VAL    79      -0.003  -1.588  -6.392  1.00 90.96           C  
ATOM    608  C   VAL    79       1.438  -1.155  -6.134  1.00 90.96           C  
ATOM    609  O   VAL    79       1.836  -0.954  -4.984  1.00 90.96           O  
ATOM    610  CB  VAL    79      -0.966  -0.402  -6.162  1.00 90.96           C  
ATOM    611  CG1 VAL    79      -0.585   0.783  -7.049  1.00 90.96           C  
ATOM    612  CG2 VAL    79      -2.409  -0.828  -6.425  1.00 90.96           C  
ATOM    613  N   VAL    80       2.179  -1.038  -7.183  1.00 89.51           N  
ATOM    614  CA  VAL    80       3.549  -0.552  -7.051  1.00 89.51           C  
ATOM    615  C   VAL    80       3.548   0.971  -6.941  1.00 89.51           C  
ATOM    616  O   VAL    80       3.005   1.662  -7.806  1.00 89.51           O  
ATOM    617  CB  VAL    80       4.427  -1.000  -8.241  1.00 89.51           C  
ATOM    618  CG1 VAL    80       5.834  -0.417  -8.123  1.00 89.51           C  
ATOM    619  CG2 VAL    80       4.482  -2.525  -8.319  1.00 89.51           C  
ATOM    620  N   ILE    81       4.111   1.481  -5.882  1.00 90.03           N  
ATOM    621  CA  ILE    81       4.246   2.916  -5.657  1.00 90.03           C  
ATOM    622  C   ILE    81       5.655   3.367  -6.034  1.00 90.03           C  
ATOM    623  O   ILE    81       6.630   2.996  -5.375  1.00 90.03           O  
ATOM    624  CB  ILE    81       3.938   3.289  -4.189  1.00 90.03           C  
ATOM    625  CG1 ILE    81       2.542   2.796  -3.795  1.00 90.03           C  
ATOM    626  CG2 ILE    81       4.066   4.800  -3.978  1.00 90.03           C  
ATOM    627  CD1 ILE    81       2.204   3.006  -2.325  1.00 90.03           C  
ATOM    628  N   PRO    82       5.712   4.150  -7.045  1.00 89.43           N  
ATOM    629  CA  PRO    82       7.043   4.621  -7.437  1.00 89.43           C  
ATOM    630  C   PRO    82       7.611   5.656  -6.469  1.00 89.43           C  
ATOM    631  O   PRO    82       6.882   6.180  -5.623  1.00 89.43           O  
ATOM    632  CB  PRO    82       6.806   5.237  -8.818  1.00 89.43           C  
ATOM    633  CG  PRO    82       5.372   5.661  -8.807  1.00 89.43           C  
ATOM    634  CD  PRO    82       4.619   4.770  -7.861  1.00 89.43           C  
ATOM    635  N   GLU    83       8.868   5.977  -6.511  1.00 85.40           N  
ATOM    636  CA  GLU    83       9.547   6.915  -5.623  1.00 85.40           C  
ATOM    637  C   GLU    83       9.169   8.357  -5.950  1.00 85.40           C  
ATOM    638  O   GLU    83       9.055   9.194  -5.052  1.00 85.40           O  
ATOM    639  CB  GLU    83      11.065   6.736  -5.710  1.00 85.40           C  
ATOM    640  CG  GLU    83      11.838   7.517  -4.657  1.00 85.40           C  
ATOM    641  CD  GLU    83      13.335   7.257  -4.697  1.00 85.40           C  
ATOM    642  OE1 GLU    83      14.083   7.901  -3.927  1.00 85.40           O  
ATOM    643  OE2 GLU    83      13.763   6.404  -5.505  1.00 85.40           O  
ATOM    644  N   SER    84       8.843   8.708  -7.268  1.00 82.68           N  
ATOM    645  CA  SER    84       8.577  10.112  -7.564  1.00 82.68           C  
ATOM    646  C   SER    84       7.722  10.261  -8.818  1.00 82.68           C  
ATOM    647  O   SER    84       7.664   9.352  -9.648  1.00 82.68           O  
ATOM    648  CB  SER    84       9.888  10.881  -7.737  1.00 82.68           C  
ATOM    649  OG  SER    84      10.652  10.340  -8.801  1.00 82.68           O  
ATOM    650  N   GLY    85       6.892  11.315  -8.893  1.00 83.15           N  
ATOM    651  CA  GLY    85       6.266  11.740 -10.134  1.00 83.15           C  
ATOM    652  C   GLY    85       4.763  11.535 -10.145  1.00 83.15           C  
ATOM    653  O   GLY    85       4.141  11.402  -9.088  1.00 83.15           O  
ATOM    654  N   ARG    86       4.254  11.691 -11.303  1.00 89.91           N  
ATOM    655  CA  ARG    86       2.823  11.553 -11.553  1.00 89.91           C  
ATOM    656  C   ARG    86       2.359  10.123 -11.300  1.00 89.91           C  
ATOM    657  O   ARG    86       1.225   9.900 -10.869  1.00 89.91           O  
ATOM    658  CB  ARG    86       2.485  11.969 -12.986  1.00 89.91           C  
ATOM    659  CG  ARG    86       1.002  11.898 -13.315  1.00 89.91           C  
ATOM    660  CD  ARG    86       0.708  12.433 -14.709  1.00 89.91           C  
ATOM    661  NE  ARG    86      -0.638  12.076 -15.151  1.00 89.91           N  
ATOM    662  CZ  ARG    86      -1.591  12.950 -15.461  1.00 89.91           C  
ATOM    663  NH1 ARG    86      -1.364  14.257 -15.385  1.00 89.91           N  
ATOM    664  NH2 ARG    86      -2.780  12.515 -15.852  1.00 89.91           N  
ATOM    665  N   ALA    87       3.183   9.193 -11.581  1.00 91.93           N  
ATOM    666  CA  ALA    87       2.844   7.792 -11.346  1.00 91.93           C  
ATOM    667  C   ALA    87       2.607   7.527  -9.862  1.00 91.93           C  
ATOM    668  O   ALA    87       1.752   6.714  -9.499  1.00 91.93           O  
ATOM    669  CB  ALA    87       3.948   6.881 -11.877  1.00 91.93           C  
ATOM    670  N   ARG    88       3.302   8.288  -9.078  1.00 90.62           N  
ATOM    671  CA  ARG    88       3.127   8.163  -7.634  1.00 90.62           C  
ATOM    672  C   ARG    88       1.750   8.658  -7.205  1.00 90.62           C  
ATOM    673  O   ARG    88       1.048   7.980  -6.452  1.00 90.62           O  
ATOM    674  CB  ARG    88       4.217   8.939  -6.891  1.00 90.62           C  
ATOM    675  CG  ARG    88       4.082   8.893  -5.377  1.00 90.62           C  
ATOM    676  CD  ARG    88       5.161   9.718  -4.690  1.00 90.62           C  
ATOM    677  NE  ARG    88       4.991   9.727  -3.240  1.00 90.62           N  
ATOM    678  CZ  ARG    88       5.473   8.802  -2.414  1.00 90.62           C  
ATOM    679  NH1 ARG    88       6.169   7.771  -2.882  1.00 90.62           N  
ATOM    680  NH2 ARG    88       5.259   8.908  -1.110  1.00 90.62           N  
ATOM    681  N   ALA    89       1.387   9.794  -7.683  1.00 89.46           N  
ATOM    682  CA  ALA    89       0.080  10.358  -7.356  1.00 89.46           C  
ATOM    683  C   ALA    89      -1.045   9.428  -7.801  1.00 89.46           C  
ATOM    684  O   ALA    89      -2.020   9.230  -7.072  1.00 89.46           O  
ATOM    685  CB  ALA    89      -0.084  11.732  -8.000  1.00 89.46           C  
ATOM    686  N   PHE    90      -0.887   8.851  -8.911  1.00 91.95           N  
ATOM    687  CA  PHE    90      -1.874   7.917  -9.440  1.00 91.95           C  
ATOM    688  C   PHE    90      -1.974   6.678  -8.559  1.00 91.95           C  
ATOM    689  O   PHE    90      -3.074   6.246  -8.208  1.00 91.95           O  
ATOM    690  CB  PHE    90      -1.520   7.514 -10.875  1.00 91.95           C  
ATOM    691  CG  PHE    90      -2.490   6.542 -11.489  1.00 91.95           C  
ATOM    692  CD1 PHE    90      -2.167   5.196 -11.607  1.00 91.95           C  
ATOM    693  CD2 PHE    90      -3.727   6.975 -11.950  1.00 91.95           C  
ATOM    694  CE1 PHE    90      -3.064   4.294 -12.176  1.00 91.95           C  
ATOM    695  CE2 PHE    90      -4.628   6.080 -12.520  1.00 91.95           C  
ATOM    696  CZ  PHE    90      -4.294   4.740 -12.632  1.00 91.95           C  
ATOM    697  N   ALA    91      -0.832   6.155  -8.122  1.00 92.84           N  
ATOM    698  CA  ALA    91      -0.800   4.979  -7.257  1.00 92.84           C  
ATOM    699  C   ALA    91      -1.471   5.266  -5.916  1.00 92.84           C  
ATOM    700  O   ALA    91      -2.283   4.470  -5.438  1.00 92.84           O  
ATOM    701  CB  ALA    91       0.639   4.517  -7.039  1.00 92.84           C  
ATOM    702  N   LEU    92      -1.168   6.405  -5.337  1.00 92.35           N  
ATOM    703  CA  LEU    92      -1.760   6.753  -4.049  1.00 92.35           C  
ATOM    704  C   LEU    92      -3.260   6.990  -4.187  1.00 92.35           C  
ATOM    705  O   LEU    92      -4.026   6.698  -3.265  1.00 92.35           O  
ATOM    706  CB  LEU    92      -1.085   7.998  -3.468  1.00 92.35           C  
ATOM    707  CG  LEU    92       0.358   7.828  -2.991  1.00 92.35           C  
ATOM    708  CD1 LEU    92       0.929   9.167  -2.539  1.00 92.35           C  
ATOM    709  CD2 LEU    92       0.431   6.802  -1.865  1.00 92.35           C  
ATOM    710  N   GLY    93      -3.662   7.460  -5.293  1.00 92.93           N  
ATOM    711  CA  GLY    93      -5.086   7.606  -5.548  1.00 92.93           C  
ATOM    712  C   GLY    93      -5.825   6.282  -5.583  1.00 92.93           C  
ATOM    713  O   GLY    93      -6.914   6.158  -5.018  1.00 92.93           O  
ATOM    714  N   GLN    94      -5.193   5.316  -6.198  1.00 93.11           N  
ATOM    715  CA  GLN    94      -5.793   3.986  -6.216  1.00 93.11           C  
ATOM    716  C   GLN    94      -5.951   3.434  -4.802  1.00 93.11           C  
ATOM    717  O   GLN    94      -6.995   2.876  -4.461  1.00 93.11           O  
ATOM    718  CB  GLN    94      -4.951   3.028  -7.061  1.00 93.11           C  
ATOM    719  CG  GLN    94      -4.964   3.349  -8.550  1.00 93.11           C  
ATOM    720  CD  GLN    94      -4.155   2.362  -9.370  1.00 93.11           C  
ATOM    721  OE1 GLN    94      -3.464   1.498  -8.821  1.00 93.11           O  
ATOM    722  NE2 GLN    94      -4.232   2.484 -10.691  1.00 93.11           N  
ATOM    723  N   LEU    95      -4.979   3.603  -4.046  1.00 93.30           N  
ATOM    724  CA  LEU    95      -4.985   3.082  -2.684  1.00 93.30           C  
ATOM    725  C   LEU    95      -6.010   3.816  -1.826  1.00 93.30           C  
ATOM    726  O   LEU    95      -6.693   3.201  -1.004  1.00 93.30           O  
ATOM    727  CB  LEU    95      -3.594   3.206  -2.056  1.00 93.30           C  
ATOM    728  CG  LEU    95      -2.481   2.383  -2.707  1.00 93.30           C  
ATOM    729  CD1 LEU    95      -1.153   2.640  -2.003  1.00 93.30           C  
ATOM    730  CD2 LEU    95      -2.828   0.899  -2.681  1.00 93.30           C  
ATOM    731  N   ARG    96      -6.129   5.085  -2.032  1.00 92.24           N  
ATOM    732  CA  ARG    96      -7.141   5.869  -1.331  1.00 92.24           C  
ATOM    733  C   ARG    96      -8.543   5.352  -1.638  1.00 92.24           C  
ATOM    734  O   ARG    96      -9.354   5.164  -0.729  1.00 92.24           O  
ATOM    735  CB  ARG    96      -7.033   7.348  -1.709  1.00 92.24           C  
ATOM    736  CG  ARG    96      -7.985   8.251  -0.941  1.00 92.24           C  
ATOM    737  CD  ARG    96      -7.884   9.699  -1.402  1.00 92.24           C  
ATOM    738  NE  ARG    96      -6.575  10.271  -1.099  1.00 92.24           N  
ATOM    739  CZ  ARG    96      -5.848  10.991  -1.948  1.00 92.24           C  
ATOM    740  NH1 ARG    96      -6.289  11.242  -3.176  1.00 92.24           N  
ATOM    741  NH2 ARG    96      -4.669  11.464  -1.569  1.00 92.24           N  
ATOM    742  N   SER    97      -8.769   5.194  -2.911  1.00 92.58           N  
ATOM    743  CA  SER    97     -10.076   4.684  -3.310  1.00 92.58           C  
ATOM    744  C   SER    97     -10.376   3.346  -2.642  1.00 92.58           C  
ATOM    745  O   SER    97     -11.484   3.127  -2.148  1.00 92.58           O  
ATOM    746  CB  SER    97     -10.151   4.531  -4.830  1.00 92.58           C  
ATOM    747  OG  SER    97     -11.407   4.004  -5.222  1.00 92.58           O  
ATOM    748  N   LEU    98      -9.399   2.451  -2.578  1.00 92.04           N  
ATOM    749  CA  LEU    98      -9.546   1.148  -1.937  1.00 92.04           C  
ATOM    750  C   LEU    98      -9.827   1.304  -0.447  1.00 92.04           C  
ATOM    751  O   LEU    98     -10.740   0.670   0.087  1.00 92.04           O  
ATOM    752  CB  LEU    98      -8.287   0.303  -2.145  1.00 92.04           C  
ATOM    753  CG  LEU    98      -8.296  -1.092  -1.519  1.00 92.04           C  
ATOM    754  CD1 LEU    98      -9.439  -1.923  -2.091  1.00 92.04           C  
ATOM    755  CD2 LEU    98      -6.958  -1.788  -1.744  1.00 92.04           C  
ATOM    756  N   ALA    99      -9.150   2.138   0.220  1.00 90.25           N  
ATOM    757  CA  ALA    99      -9.371   2.374   1.644  1.00 90.25           C  
ATOM    758  C   ALA    99     -10.761   2.950   1.896  1.00 90.25           C  
ATOM    759  O   ALA    99     -11.471   2.503   2.800  1.00 90.25           O  
ATOM    760  CB  ALA    99      -8.301   3.311   2.200  1.00 90.25           C  
ATOM    761  N   GLU   100     -11.180   3.904   1.087  1.00 90.30           N  
ATOM    762  CA  GLU   100     -12.485   4.534   1.263  1.00 90.30           C  
ATOM    763  C   GLU   100     -13.616   3.544   0.998  1.00 90.30           C  
ATOM    764  O   GLU   100     -14.629   3.549   1.701  1.00 90.30           O  
ATOM    765  CB  GLU   100     -12.623   5.749   0.342  1.00 90.30           C  
ATOM    766  CG  GLU   100     -11.781   6.943   0.768  1.00 90.30           C  
ATOM    767  CD  GLU   100     -11.799   8.080  -0.240  1.00 90.30           C  
ATOM    768  OE1 GLU   100     -11.345   9.198   0.097  1.00 90.30           O  
ATOM    769  OE2 GLU   100     -12.272   7.853  -1.376  1.00 90.30           O  
ATOM    770  N   ARG   101     -13.414   2.735  -0.034  1.00 89.63           N  
ATOM    771  CA  ARG   101     -14.426   1.737  -0.364  1.00 89.63           C  
ATOM    772  C   ARG   101     -14.690   0.812   0.820  1.00 89.63           C  
ATOM    773  O   ARG   101     -15.785   0.262   0.952  1.00 89.63           O  
ATOM    774  CB  ARG   101     -13.996   0.918  -1.583  1.00 89.63           C  
ATOM    775  CG  ARG   101     -14.203   1.633  -2.909  1.00 89.63           C  
ATOM    776  CD  ARG   101     -14.112   0.674  -4.087  1.00 89.63           C  
ATOM    777  NE  ARG   101     -12.856  -0.071  -4.079  1.00 89.63           N  
ATOM    778  CZ  ARG   101     -11.773   0.262  -4.774  1.00 89.63           C  
ATOM    779  NH1 ARG   101     -11.770   1.340  -5.549  1.00 89.63           N  
ATOM    780  NH2 ARG   101     -10.684  -0.487  -4.693  1.00 89.63           N  
ATOM    781  N   ASN   102     -13.731   0.613   1.671  1.00 87.50           N  
ATOM    782  CA  ASN   102     -13.858  -0.273   2.823  1.00 87.50           C  
ATOM    783  C   ASN   102     -14.181   0.505   4.095  1.00 87.50           C  
ATOM    784  O   ASN   102     -14.160  -0.055   5.193  1.00 87.50           O  
ATOM    785  CB  ASN   102     -12.580  -1.093   3.012  1.00 87.50           C  
ATOM    786  CG  ASN   102     -12.528  -2.310   2.109  1.00 87.50           C  
ATOM    787  OD1 ASN   102     -13.063  -3.370   2.444  1.00 87.50           O  
ATOM    788  ND2 ASN   102     -11.883  -2.165   0.957  1.00 87.50           N  
ATOM    789  N   GLY   103     -14.366   1.832   3.907  1.00 85.44           N  
ATOM    790  CA  GLY   103     -14.934   2.635   4.978  1.00 85.44           C  
ATOM    791  C   GLY   103     -13.885   3.357   5.803  1.00 85.44           C  
ATOM    792  O   GLY   103     -14.148   3.755   6.940  1.00 85.44           O  
ATOM    793  N   TYR   104     -12.742   3.346   5.334  1.00 83.83           N  
ATOM    794  CA  TYR   104     -11.708   4.024   6.108  1.00 83.83           C  
ATOM    795  C   TYR   104     -11.434   5.415   5.550  1.00 83.83           C  
ATOM    796  O   TYR   104     -11.022   5.558   4.396  1.00 83.83           O  
ATOM    797  CB  TYR   104     -10.417   3.201   6.117  1.00 83.83           C  
ATOM    798  CG  TYR   104     -10.460   2.013   7.049  1.00 83.83           C  
ATOM    799  CD1 TYR   104     -10.213   2.163   8.412  1.00 83.83           C  
ATOM    800  CD2 TYR   104     -10.747   0.740   6.568  1.00 83.83           C  
ATOM    801  CE1 TYR   104     -10.250   1.072   9.273  1.00 83.83           C  
ATOM    802  CE2 TYR   104     -10.786  -0.358   7.421  1.00 83.83           C  
ATOM    803  CZ  TYR   104     -10.538  -0.183   8.770  1.00 83.83           C  
ATOM    804  OH  TYR   104     -10.575  -1.267   9.618  1.00 83.83           O  
ATOM    805  N   PRO   105     -11.632   6.365   6.372  1.00 82.08           N  
ATOM    806  CA  PRO   105     -11.325   7.726   5.928  1.00 82.08           C  
ATOM    807  C   PRO   105      -9.824   7.992   5.831  1.00 82.08           C  
ATOM    808  O   PRO   105      -9.067   7.607   6.725  1.00 82.08           O  
ATOM    809  CB  PRO   105     -11.965   8.602   7.008  1.00 82.08           C  
ATOM    810  CG  PRO   105     -12.000   7.740   8.228  1.00 82.08           C  
ATOM    811  CD  PRO   105     -12.110   6.306   7.796  1.00 82.08           C  
ATOM    812  N   VAL   106      -9.316   8.498   4.774  1.00 84.62           N  
ATOM    813  CA  VAL   106      -7.898   8.776   4.566  1.00 84.62           C  
ATOM    814  C   VAL   106      -7.655  10.283   4.608  1.00 84.62           C  
ATOM    815  O   VAL   106      -8.512  11.068   4.195  1.00 84.62           O  
ATOM    816  CB  VAL   106      -7.396   8.192   3.227  1.00 84.62           C  
ATOM    817  CG1 VAL   106      -5.880   8.343   3.107  1.00 84.62           C  
ATOM    818  CG2 VAL   106      -7.801   6.725   3.100  1.00 84.62           C  
ATOM    819  N   ARG   107      -6.582  10.695   5.245  1.00 79.89           N  
ATOM    820  CA  ARG   107      -6.249  12.111   5.358  1.00 79.89           C  
ATOM    821  C   ARG   107      -5.509  12.600   4.118  1.00 79.89           C  
ATOM    822  O   ARG   107      -4.644  11.900   3.588  1.00 79.89           O  
ATOM    823  CB  ARG   107      -5.403  12.366   6.608  1.00 79.89           C  
ATOM    824  CG  ARG   107      -6.112  12.030   7.911  1.00 79.89           C  
ATOM    825  CD  ARG   107      -5.235  12.320   9.121  1.00 79.89           C  
ATOM    826  NE  ARG   107      -5.877  11.901  10.364  1.00 79.89           N  
ATOM    827  CZ  ARG   107      -5.278  11.864  11.551  1.00 79.89           C  
ATOM    828  NH1 ARG   107      -4.005  12.222  11.680  1.00 79.89           N  
ATOM    829  NH2 ARG   107      -5.956  11.467  12.618  1.00 79.89           N  
ATOM    830  N   ASP   108      -5.979  13.574   3.519  1.00 71.89           N  
ATOM    831  CA  ASP   108      -5.360  14.180   2.344  1.00 71.89           C  
ATOM    832  C   ASP   108      -4.128  14.995   2.731  1.00 71.89           C  
ATOM    833  O   ASP   108      -4.241  16.012   3.418  1.00 71.89           O  
ATOM    834  CB  ASP   108      -6.365  15.065   1.604  1.00 71.89           C  
ATOM    835  CG  ASP   108      -5.879  15.495   0.231  1.00 71.89           C  
ATOM    836  OD1 ASP   108      -4.696  15.259  -0.098  1.00 71.89           O  
ATOM    837  OD2 ASP   108      -6.685  16.076  -0.527  1.00 71.89           O  
ATOM    838  N   HIS   109      -2.949  14.475   2.374  1.00 61.08           N  
ATOM    839  CA  HIS   109      -1.794  15.316   2.671  1.00 61.08           C  
ATOM    840  C   HIS   109      -1.552  16.332   1.559  1.00 61.08           C  
ATOM    841  O   HIS   109      -0.543  17.040   1.569  1.00 61.08           O  
ATOM    842  CB  HIS   109      -0.546  14.457   2.878  1.00 61.08           C  
ATOM    843  CG  HIS   109      -0.616  13.578   4.086  1.00 61.08           C  
ATOM    844  ND1 HIS   109      -0.568  14.074   5.371  1.00 61.08           N  
ATOM    845  CD2 HIS   109      -0.733  12.234   4.202  1.00 61.08           C  
ATOM    846  CE1 HIS   109      -0.653  13.070   6.228  1.00 61.08           C  
ATOM    847  NE2 HIS   109      -0.754  11.943   5.544  1.00 61.08           N  
ATOM    848  N   ARG   110      -2.212  16.075   0.458  1.00 59.96           N  
ATOM    849  CA  ARG   110      -1.993  17.093  -0.565  1.00 59.96           C  
ATOM    850  C   ARG   110      -2.258  18.490  -0.014  1.00 59.96           C  
ATOM    851  O   ARG   110      -1.665  19.467  -0.475  1.00 59.96           O  
ATOM    852  CB  ARG   110      -2.883  16.832  -1.783  1.00 59.96           C  
ATOM    853  CG  ARG   110      -2.270  15.885  -2.802  1.00 59.96           C  
ATOM    854  CD  ARG   110      -3.178  15.690  -4.008  1.00 59.96           C  
ATOM    855  NE  ARG   110      -2.509  14.948  -5.073  1.00 59.96           N  
ATOM    856  CZ  ARG   110      -3.131  14.339  -6.078  1.00 59.96           C  
ATOM    857  NH1 ARG   110      -4.455  14.371  -6.176  1.00 59.96           N  
ATOM    858  NH2 ARG   110      -2.424  13.691  -6.993  1.00 59.96           N  
ATOM    859  N   VAL   111      -3.042  18.495   1.054  1.00 48.69           N  
ATOM    860  CA  VAL   111      -3.471  19.837   1.433  1.00 48.69           C  
ATOM    861  C   VAL   111      -2.397  20.500   2.292  1.00 48.69           C  
ATOM    862  O   VAL   111      -2.486  21.691   2.598  1.00 48.69           O  
ATOM    863  CB  VAL   111      -4.818  19.810   2.190  1.00 48.69           C  
ATOM    864  CG1 VAL   111      -5.248  21.223   2.578  1.00 48.69           C  
ATOM    865  CG2 VAL   111      -5.893  19.135   1.340  1.00 48.69           C  
ATOM    866  N   SER   112      -1.264  19.843   2.471  1.00 46.61           N  
ATOM    867  CA  SER   112      -0.339  20.693   3.214  1.00 46.61           C  
ATOM    868  C   SER   112       0.577  21.467   2.272  1.00 46.61           C  
ATOM    869  O   SER   112       1.516  22.131   2.718  1.00 46.61           O  
ATOM    870  CB  SER   112       0.500  19.857   4.181  1.00 46.61           C  
ATOM    871  OG  SER   112       0.616  18.521   3.721  1.00 46.61           O  
ATOM    872  N   ALA   113       0.463  21.167   0.997  1.00 46.92           N  
ATOM    873  CA  ALA   113       1.418  22.044   0.324  1.00 46.92           C  
ATOM    874  C   ALA   113       0.847  23.449   0.155  1.00 46.92           C  
ATOM    875  O   ALA   113       0.751  23.957  -0.964  1.00 46.92           O  
ATOM    876  CB  ALA   113       1.807  21.465  -1.034  1.00 46.92           C  
ATOM    877  N   GLN   114      -0.107  23.908   0.909  1.00 39.40           N  
ATOM    878  CA  GLN   114      -0.154  25.362   0.797  1.00 39.40           C  
ATOM    879  C   GLN   114       0.803  26.021   1.787  1.00 39.40           C  
ATOM    880  O   GLN   114       0.834  27.248   1.905  1.00 39.40           O  
ATOM    881  CB  GLN   114      -1.578  25.872   1.024  1.00 39.40           C  
ATOM    882  CG  GLN   114      -2.403  25.980  -0.251  1.00 39.40           C  
ATOM    883  CD  GLN   114      -3.859  26.307   0.018  1.00 39.40           C  
ATOM    884  OE1 GLN   114      -4.172  27.203   0.809  1.00 39.40           O  
ATOM    885  NE2 GLN   114      -4.761  25.583  -0.637  1.00 39.40           N  
ATOM    886  N   SER   115       2.006  25.560   1.918  1.00 35.08           N  
ATOM    887  CA  SER   115       3.017  26.451   2.477  1.00 35.08           C  
ATOM    888  C   SER   115       4.001  26.911   1.406  1.00 35.08           C  
ATOM    889  O   SER   115       4.445  26.112   0.579  1.00 35.08           O  
ATOM    890  CB  SER   115       3.773  25.758   3.611  1.00 35.08           C  
ATOM    891  OG  SER   115       2.871  25.222   4.563  1.00 35.08           O  
ATOM    892  N   ALA   116       3.801  27.959   0.676  1.00 17.79           N  
ATOM    893  CA  ALA   116       4.557  29.156   0.318  1.00 17.79           C  
ATOM    894  C   ALA   116       4.491  29.417  -1.184  1.00 17.79           C  
ATOM    895  O   ALA   116       4.963  28.605  -1.983  1.00 17.79           O  
ATOM    896  CB  ALA   116       6.010  29.022   0.769  1.00 17.79           C  
TER     897      ALA   116                                                       
END   
